# Supplementary material for: Computationally-guided optimization of small-molecule inhibitors of the Aurora A kinase–TPX2 protein–protein interaction
Source: Chem Commun (Camb). 2017 Aug 2;53(67):9372–5. doi: 10.1039/c7cc05379g (PMC5591577; doi:10.1039/c7cc05379g)
Supplement: Supplementary file 2 [file CC-053-C7CC05379G-s002.zip]

Archive with 130 entries (101 files):
- aur_data/
- aur_data/.DS_Store
- __MACOSX/
- __MACOSX/aur_data/
- __MACOSX/aur_data/._.DS_Store
- aur_data/001to011/
- aur_data/001to011/.DS_Store
- __MACOSX/aur_data/001to011/
- __MACOSX/aur_data/001to011/._.DS_Store
- aur_data/001to011/fepzmat
- __MACOSX/aur_data/001to011/._fepzmat
- aur_data/001to011/l0.pdb
- __MACOSX/aur_data/001to011/._l0.pdb
- aur_data/001to011/l10.pdb
- __MACOSX/aur_data/001to011/._l10.pdb
- __MACOSX/aur_data/._001to011
- aur_data/002to001/
- aur_data/002to001/fepzmat
- __MACOSX/aur_data/002to001/
- __MACOSX/aur_data/002to001/._fepzmat
- aur_data/002to001/l0.pdb
- __MACOSX/aur_data/002to001/._l0.pdb
- aur_data/002to001/l10.pdb
- __MACOSX/aur_data/002to001/._l10.pdb
- __MACOSX/aur_data/._002to001
- aur_data/003to002/
- aur_data/003to002/fepzmat
- __MACOSX/aur_data/003to002/
- __MACOSX/aur_data/003to002/._fepzmat
- aur_data/003to002/l0.pdb
- __MACOSX/aur_data/003to002/._l0.pdb
- aur_data/003to002/l10.pdb
- __MACOSX/aur_data/003to002/._l10.pdb
- __MACOSX/aur_data/._003to002
- aur_data/004to002/
- aur_data/004to002/fepzmat
- __MACOSX/aur_data/004to002/
- __MACOSX/aur_data/004to002/._fepzmat
- aur_data/004to002/l0.pdb
- __MACOSX/aur_data/004to002/._l0.pdb
- aur_data/004to002/l10.pdb
- __MACOSX/aur_data/004to002/._l10.pdb
- __MACOSX/aur_data/._004to002
- aur_data/005to003/
- aur_data/005to003/.DS_Store
- __MACOSX/aur_data/005to003/
- __MACOSX/aur_data/005to003/._.DS_Store
- aur_data/005to003/fepzmat
- __MACOSX/aur_data/005to003/._fepzmat
- aur_data/005to003/l0.pdb
- __MACOSX/aur_data/005to003/._l0.pdb
- aur_data/005to003/l10.pdb
- __MACOSX/aur_data/005to003/._l10.pdb
- __MACOSX/aur_data/._005to003
- aur_data/006to004/
- aur_data/006to004/fepzmat
- __MACOSX/aur_data/006to004/
- __MACOSX/aur_data/006to004/._fepzmat
- aur_data/006to004/l0.pdb
- __MACOSX/aur_data/006to004/._l0.pdb
- aur_data/006to004/l10.pdb
- __MACOSX/aur_data/006to004/._l10.pdb
- __MACOSX/aur_data/._006to004
- aur_data/006to012/
- aur_data/006to012/fepzmat
- __MACOSX/aur_data/006to012/
- __MACOSX/aur_data/006to012/._fepzmat
- aur_data/006to012/l0.pdb
- __MACOSX/aur_data/006to012/._l0.pdb
- aur_data/006to012/l10.pdb
- __MACOSX/aur_data/006to012/._l10.pdb
- __MACOSX/aur_data/._006to012
- aur_data/007to006/
- aur_data/007to006/fepzmat
- __MACOSX/aur_data/007to006/
- __MACOSX/aur_data/007to006/._fepzmat
- aur_data/007to006/l0.pdb
- __MACOSX/aur_data/007to006/._l0.pdb
- aur_data/007to006/l10.pdb
- __MACOSX/aur_data/007to006/._l10.pdb
- __MACOSX/aur_data/._007to006
- aur_data/008to001/
- aur_data/008to001/fepzmat
- __MACOSX/aur_data/008to001/
- __MACOSX/aur_data/008to001/._fepzmat
- aur_data/008to001/l0.pdb
- __MACOSX/aur_data/008to001/._l0.pdb
- aur_data/008to001/l10.pdb
- __MACOSX/aur_data/008to001/._l10.pdb
- __MACOSX/aur_data/._008to001
- aur_data/009to002/
- aur_data/009to002/fepzmat
- __MACOSX/aur_data/009to002/
- __MACOSX/aur_data/009to002/._fepzmat
- aur_data/009to002/l0.pdb
- __MACOSX/aur_data/009to002/._l0.pdb
- aur_data/009to002/l10.pdb
- __MACOSX/aur_data/009to002/._l10.pdb
- __MACOSX/aur_data/._009to002
- aur_data/010to006/
- aur_data/010to006/fepzmat
- __MACOSX/aur_data/010to006/
- __MACOSX/aur_data/010to006/._fepzmat
- aur_data/010to006/l0.pdb
- __MACOSX/aur_data/010to006/._l0.pdb
- aur_data/010to006/l10.pdb
- __MACOSX/aur_data/010to006/._l10.pdb
- __MACOSX/aur_data/._010to006
- aur_data/013to006/
- aur_data/013to006/fepzmat
- __MACOSX/aur_data/013to006/
- __MACOSX/aur_data/013to006/._fepzmat
- aur_data/013to006/l0.pdb
- __MACOSX/aur_data/013to006/._l0.pdb
- aur_data/013to006/l10.pdb
- __MACOSX/aur_data/013to006/._l10.pdb
- __MACOSX/aur_data/._013to006
- aur_data/014to006/
- aur_data/014to006/.DS_Store
- __MACOSX/aur_data/014to006/
- __MACOSX/aur_data/014to006/._.DS_Store
- aur_data/014to006/fepzmat
- __MACOSX/aur_data/014to006/._fepzmat
- aur_data/014to006/l0.pdb
- __MACOSX/aur_data/014to006/._l0.pdb
- aur_data/014to006/l10.pdb
- __MACOSX/aur_data/014to006/._l10.pdb
- __MACOSX/aur_data/._014to006
- aur_data/README
- __MACOSX/._aur_data
