# Supplementary material for: Computationally-guided optimization of small-molecule inhibitors of the Aurora A kinase–TPX2 protein–protein interaction
Source: Chem Commun (Camb). 2017 Aug 2;53(67):9372–5. doi: 10.1039/c7cc05379g (PMC5591577; doi:10.1039/c7cc05379g)
Supplement: Supplementary file 2 [file CC-053-C7CC05379G-s002.zip › aur_data/001to011/l0.pdb]

REMARK     ur                            E=     -21164.621
REMARK    ESX   =      -3328.564    EXX    =        -80.732
REMARK    RADGYR=         14.175
REMARK          Created by MCPRO 2.30     
ATOM      1  H1  ACE     1      11.216   0.982 -13.796
ATOM      2  CH3 ACE     1      10.765   0.792 -12.823
ATOM      3  C   ACE     1      11.781   1.055 -11.674
ATOM      4  H2  ACE     1      10.437  -0.247 -12.787
ATOM      5  H3  ACE     1       9.903   1.448 -12.704
ATOM      6  O   ACE     1      12.933   1.403 -11.951
ATOM      7  N   TRP     2      11.376   0.865 -10.409
ATOM      8  CA  TRP     2      12.164   1.350  -9.264
ATOM      9  C   TRP     2      12.554   0.309  -8.297
ATOM     10  HN  TRP     2      10.510   0.378 -10.226
ATOM     11  CB  TRP     2      11.381   2.409  -8.486
ATOM     12  CG  TRP     2      11.050   3.681  -9.202
ATOM     13  CD1 TRP     2       9.837   4.029  -9.788
ATOM     14  NE1 TRP     2       9.921   5.267 -10.383
ATOM     15  HD1 TRP     2       8.988   3.347  -9.731
ATOM     16  CE2 TRP     2      11.171   5.788 -10.245
ATOM     17  HNE TRP     2       9.168   5.741 -10.861
ATOM     18  CZ2 TRP     2      11.719   6.992 -10.692
ATOM     19  CH2 TRP     2      13.071   7.233 -10.388
ATOM     20  HZ2 TRP     2      11.104   7.697 -11.251
ATOM     21  CZ3 TRP     2      13.843   6.303  -9.674
ATOM     22  HH2 TRP     2      13.544   8.161 -10.709
ATOM     23  CE3 TRP     2      13.295   5.090  -9.215
ATOM     24  HZ3 TRP     2      14.891   6.513  -9.464
ATOM     25  CD2 TRP     2      11.959   4.809  -9.491
ATOM     26  HE3 TRP     2      13.915   4.390  -8.654
ATOM     27  HA  TRP     2      13.086   1.805  -9.624
ATOM     28  HB1 TRP     2      10.451   1.997  -8.092
ATOM     29  HB2 TRP     2      11.870   2.862  -7.623
ATOM     30  O   TRP     2      11.820  -0.636  -8.098
ATOM     31  N   ALA     3      13.696   0.501  -7.644
ATOM     32  CA  ALA     3      14.029  -0.284  -6.444
ATOM     33  C   ALA     3      14.515   0.588  -5.261
ATOM     34  HN  ALA     3      14.351   1.196  -7.972
ATOM     35  CB  ALA     3      15.057  -1.342  -6.787
ATOM     36  HA  ALA     3      13.146  -0.830  -6.109
ATOM     37  HB1 ALA     3      15.298  -1.919  -5.893
ATOM     38  HB2 ALA     3      14.653  -2.008  -7.550
ATOM     39  HB3 ALA     3      15.960  -0.863  -7.164
ATOM     40  O   ALA     3      15.007   1.698  -5.471
ATOM     41  N   LEU     4      14.396   0.087  -4.032
ATOM     42  CA  LEU     4      14.956   0.790  -2.867
ATOM     43  C   LEU     4      16.404   1.249  -3.049
ATOM     44  HN  LEU     4      13.914  -0.790  -3.891
ATOM     45  CB  LEU     4      14.815  -0.033  -1.589
ATOM     46  CG  LEU     4      15.266   0.578  -0.263
ATOM     47  CD1 LEU     4      14.744   1.994  -0.062
ATOM     48  CD2 LEU     4      14.797  -0.293   0.899
ATOM     49  HA  LEU     4      14.362   1.680  -2.659
ATOM     50  HB1 LEU     4      13.766  -0.285  -1.431
ATOM     51  HB2 LEU     4      15.398  -0.950  -1.680
ATOM     52  HG  LEU     4      16.355   0.616  -0.231
ATOM     53  HD1 LEU     4      15.095   2.378   0.896
ATOM     54  HD2 LEU     4      15.109   2.633  -0.865
ATOM     55  HD3 LEU     4      13.654   1.985  -0.071
ATOM     56  HD4 LEU     4      15.123   0.150   1.841
ATOM     57  HD5 LEU     4      13.709  -0.361   0.888
ATOM     58  HD6 LEU     4      15.223  -1.292   0.801
ATOM     59  O   LEU     4      16.725   2.388  -2.735
ATOM     60  N   GLU     5      17.279   0.414  -3.587
ATOM     61  CA  GLU     5      18.647   0.873  -3.779
ATOM     62  C   GLU     5      18.756   2.094  -4.722
ATOM     63  HN  GLU     5      16.988  -0.516  -3.852
ATOM     64  CB  GLU     5      19.598  -0.268  -4.198
ATOM     65  CG  GLU     5      19.992  -0.299  -5.679
ATOM     66  CD  GLU     5      19.321  -1.413  -6.475
ATOM     67  OE1 GLU     5      18.723  -2.315  -5.853
ATOM     68  OE2 GLU     5      19.407  -1.402  -7.726
ATOM     69  HA  GLU     5      19.072   1.162  -2.817
ATOM     70  HB1 GLU     5      20.529  -0.190  -3.637
ATOM     71  HB2 GLU     5      19.128  -1.229  -3.988
ATOM     72  HG1 GLU     5      19.714   0.644  -6.149
ATOM     73  HG2 GLU     5      21.068  -0.445  -5.766
ATOM     74  O   GLU     5      19.843   2.666  -4.848
ATOM     75  N   ASP     6      17.653   2.504  -5.362
ATOM     76  CA  ASP     6      17.692   3.673  -6.269
ATOM     77  C   ASP     6      17.712   5.033  -5.535
ATOM     78  HN  ASP     6      16.781   2.011  -5.226
ATOM     79  CB  ASP     6      16.514   3.668  -7.250
ATOM     80  CG  ASP     6      16.591   2.557  -8.275
ATOM     81  OD1 ASP     6      17.709   2.211  -8.709
ATOM     82  OD2 ASP     6      15.513   2.044  -8.668
ATOM     83  HA  ASP     6      18.590   3.625  -6.885
ATOM     84  HB1 ASP     6      15.582   3.541  -6.698
ATOM     85  HB2 ASP     6      16.488   4.613  -7.792
ATOM     86  O   ASP     6      17.869   6.089  -6.174
ATOM     87  N   PHE     7      17.558   4.992  -4.207
ATOM     88  CA  PHE     7      17.398   6.189  -3.393
ATOM     89  C   PHE     7      18.309   6.202  -2.180
ATOM     90  HN  PHE     7      17.549   4.102  -3.729
ATOM     91  CB  PHE     7      15.963   6.287  -2.857
ATOM     92  CG  PHE     7      14.921   6.183  -3.910
ATOM     93  CD1 PHE     7      14.503   7.309  -4.596
ATOM     94  CE1 PHE     7      13.540   7.213  -5.589
ATOM     95  HD1 PHE     7      14.931   8.282  -4.357
ATOM     96  CZ  PHE     7      12.983   5.982  -5.902
ATOM     97  HE1 PHE     7      13.219   8.106  -6.125
ATOM     98  CE2 PHE     7      13.385   4.840  -5.216
ATOM     99  HZ  PHE     7      12.229   5.908  -6.686
ATOM    100  CD2 PHE     7      14.349   4.943  -4.224
ATOM    101  HE2 PHE     7      12.943   3.874  -5.459
ATOM    102  HD2 PHE     7      14.668   4.054  -3.680
ATOM    103  HA  PHE     7      17.629   7.070  -3.991
ATOM    104  HB1 PHE     7      15.784   5.481  -2.145
ATOM    105  HB2 PHE     7      15.825   7.247  -2.359
ATOM    106  O   PHE     7      18.632   5.145  -1.637
ATOM    107  N   GLU     8      18.675   7.407  -1.742
ATOM    108  CA  GLU     8      19.218   7.604  -0.410
ATOM    109  C   GLU     8      18.120   8.130   0.487
ATOM    110  HN  GLU     8      18.576   8.211  -2.344
ATOM    111  CB  GLU     8      20.340   8.615  -0.451
ATOM    112  CG  GLU     8      21.333   8.373  -1.554
ATOM    113  CD  GLU     8      22.567   9.184  -1.336
ATOM    114  OE1 GLU     8      22.572  10.357  -1.760
ATOM    115  OE2 GLU     8      23.514   8.648  -0.723
ATOM    116  HA  GLU     8      19.588   6.654  -0.024
ATOM    117  HB1 GLU     8      19.926   9.612  -0.601
ATOM    118  HB2 GLU     8      20.889   8.588   0.491
ATOM    119  HG1 GLU     8      21.603   7.317  -1.575
ATOM    120  HG2 GLU     8      20.890   8.653  -2.509
ATOM    121  O   GLU     8      17.451   9.100   0.136
ATOM    122  NT  AME     9      17.928   7.484   1.630
ATOM    123  CT  AME     9      16.930   7.892   2.620
ATOM    124  HN  AME     9      18.486   6.670   1.847
ATOM    125  HT1 AME     9      16.960   7.210   3.470
ATOM    126  HT2 AME     9      17.147   8.904   2.960
ATOM    127  HT3 AME     9      15.938   7.865   2.169
ATOM    128  H1  ACE    10       9.190  14.368   7.543
ATOM    129  CH3 ACE    10       8.990  13.354   7.888
ATOM    130  C   ACE    10       7.655  13.276   8.611
ATOM    131  H2  ACE    10       9.789  13.053   8.566
ATOM    132  H3  ACE    10       8.976  12.688   7.026
ATOM    133  O   ACE    10       6.937  14.267   8.754
ATOM    134  N   GLY    11       7.302  12.095   9.077
ATOM    135  CA  GLY    11       6.015  11.926   9.722
ATOM    136  C   GLY    11       5.797  10.457   9.903
ATOM    137  HN  GLY    11       7.930  11.310   8.984
ATOM    138  HA1 GLY    11       6.022  12.433  10.687
ATOM    139  HA2 GLY    11       5.234  12.353   9.094
ATOM    140  O   GLY    11       6.334   9.638   9.152
ATOM    141  N   LYS    12       5.031  10.130  10.932
ATOM    142  CA  LYS    12       4.629   8.762  11.209
ATOM    143  C   LYS    12       3.235   8.575  10.626
ATOM    144  HN  LYS    12       4.703  10.848  11.562
ATOM    145  CB  LYS    12       4.661   8.498  12.724
ATOM    146  CG  LYS    12       5.017   7.074  13.130
ATOM    147  CD  LYS    12       3.788   6.303  13.598
ATOM    148  CE  LYS    12       4.033   4.799  13.662
ATOM    149  NZ  LYS    12       3.678   4.099  12.391
ATOM    150  HZ1 LYS    12       3.859   3.110  12.490
ATOM    151  HZ2 LYS    12       4.236   4.470  11.636
ATOM    152  HZ3 LYS    12       2.699   4.243  12.190
ATOM    153  HA  LYS    12       5.334   8.074  10.744
ATOM    154  HB1 LYS    12       5.402   9.146  13.191
ATOM    155  HB2 LYS    12       3.679   8.704  13.151
ATOM    156  HG1 LYS    12       5.449   6.549  12.278
ATOM    157  HG2 LYS    12       5.740   7.098  13.946
ATOM    158  HD1 LYS    12       3.505   6.640  14.596
ATOM    159  HD2 LYS    12       2.963   6.479  12.908
ATOM    160  HE1 LYS    12       5.088   4.610  13.862
ATOM    161  HE2 LYS    12       3.429   4.365  14.460
ATOM    162  O   LYS    12       2.324   9.365  10.891
ATOM    163  N   GLY    13       3.089   7.559   9.786
ATOM    164  CA  GLY    13       1.784   7.192   9.248
ATOM    165  C   GLY    13       1.213   5.986   9.976
ATOM    166  HN  GLY    13       3.895   7.019   9.506
ATOM    167  HA1 GLY    13       1.094   8.028   9.364
ATOM    168  HA2 GLY    13       1.882   6.946   8.191
ATOM    169  O   GLY    13       1.902   5.344  10.778
ATOM    170  N   LYS    14      -0.051   5.682   9.693
ATOM    171  CA  LYS    14      -0.751   4.554  10.307
ATOM    172  C   LYS    14       0.006   3.240  10.092
ATOM    173  HN  LYS    14      -0.566   6.242   9.029
ATOM    174  CB  LYS    14      -2.182   4.468   9.769
ATOM    175  CG  LYS    14      -3.109   3.596  10.597
ATOM    176  CD  LYS    14      -4.560   3.986  10.372
ATOM    177  CE  LYS    14      -5.441   3.577  11.541
ATOM    178  NZ  LYS    14      -6.705   4.368  11.543
ATOM    179  HZ1 LYS    14      -7.278   4.084  12.325
ATOM    180  HZ2 LYS    14      -7.206   4.204  10.682
ATOM    181  HZ3 LYS    14      -6.487   5.351  11.625
ATOM    182  HA  LYS    14      -0.847   4.725  11.380
ATOM    183  HB1 LYS    14      -2.622   5.465   9.743
ATOM    184  HB2 LYS    14      -2.168   4.051   8.762
ATOM    185  HG1 LYS    14      -2.978   2.552  10.312
ATOM    186  HG2 LYS    14      -2.873   3.715  11.655
ATOM    187  HD1 LYS    14      -4.632   5.067  10.252
ATOM    188  HD2 LYS    14      -4.934   3.495   9.474
ATOM    189  HE1 LYS    14      -5.686   2.518  11.459
ATOM    190  HE2 LYS    14      -4.911   3.755  12.477
ATOM    191  O   LYS    14       0.268   2.509  11.047
ATOM    192  N   PHE    15       0.388   2.976   8.841
ATOM    193  CA  PHE    15       1.032   1.714   8.454
ATOM    194  C   PHE    15       2.535   1.865   8.162
ATOM    195  HN  PHE    15       0.236   3.661   8.115
ATOM    196  CB  PHE    15       0.303   1.091   7.239
ATOM    197  CG  PHE    15      -1.212   1.104   7.326
ATOM    198  CD1 PHE    15      -1.880   0.231   8.177
ATOM    199  CE1 PHE    15      -3.269   0.246   8.260
ATOM    200  HD1 PHE    15      -1.316  -0.475   8.787
ATOM    201  CZ  PHE    15      -4.012   1.130   7.486
ATOM    202  HE1 PHE    15      -3.782  -0.437   8.937
ATOM    203  CE2 PHE    15      -3.368   2.002   6.627
ATOM    204  HZ  PHE    15      -5.100   1.134   7.556
ATOM    205  CD2 PHE    15      -1.978   1.989   6.546
ATOM    206  HE2 PHE    15      -3.948   2.695   6.017
ATOM    207  HD2 PHE    15      -1.464   2.672   5.869
ATOM    208  HA  PHE    15       0.925   0.988   9.261
ATOM    209  HB1 PHE    15       0.604   1.649   6.353
ATOM    210  HB2 PHE    15       0.635   0.127   6.854
ATOM    211  O   PHE    15       3.138   1.012   7.493
ATOM    212  N   GLY    16       3.135   2.945   8.661
ATOM    213  CA  GLY    16       4.568   3.198   8.476
ATOM    214  C   GLY    16       4.923   4.654   8.224
ATOM    215  HN  GLY    16       2.598   3.620   9.187
ATOM    216  HA1 GLY    16       5.110   2.890   9.370
ATOM    217  HA2 GLY    16       4.930   2.630   7.619
ATOM    218  O   GLY    16       4.043   5.495   8.028
ATOM    219  N   ASN    17       6.219   4.953   8.198
ATOM    220  CA  ASN    17       6.678   6.341   8.103
ATOM    221  C   ASN    17       6.809   6.929   6.695
ATOM    222  HN  ASN    17       6.905   4.214   8.245
ATOM    223  CB  ASN    17       8.000   6.529   8.870
ATOM    224  CG  ASN    17       7.866   6.271  10.364
ATOM    225  ND2 ASN    17       8.994   6.002  10.999
ATOM    226  HD1 ASN    17       8.969   5.822  11.991
ATOM    227  HD2 ASN    17       9.858   5.981  10.480
ATOM    228  OD1 ASN    17       6.774   6.314  10.943
ATOM    229  HA  ASN    17       5.981   6.991   8.631
ATOM    230  HB1 ASN    17       8.747   5.837   8.482
ATOM    231  HB2 ASN    17       8.352   7.552   8.743
ATOM    232  O   ASN    17       6.782   6.224   5.683
ATOM    233  N   VAL    18       6.953   8.246   6.649
ATOM    234  CA  VAL    18       7.364   8.915   5.433
ATOM    235  C   VAL    18       8.788   9.425   5.625
ATOM    236  HN  VAL    18       6.774   8.799   7.475
ATOM    237  CB  VAL    18       6.437  10.094   5.131
ATOM    238  CG1 VAL    18       6.689  10.581   3.718
ATOM    239  CG2 VAL    18       4.988   9.677   5.296
ATOM    240  HA  VAL    18       7.328   8.212   4.601
ATOM    241  HB  VAL    18       6.634  10.902   5.836
ATOM    242  HG1 VAL    18       6.030  11.421   3.500
ATOM    243  HG2 VAL    18       7.727  10.900   3.623
ATOM    244  HG3 VAL    18       6.491   9.772   3.014
ATOM    245  HG4 VAL    18       4.338  10.524   5.079
ATOM    246  HG5 VAL    18       4.763   8.861   4.609
ATOM    247  HG6 VAL    18       4.819   9.344   6.321
ATOM    248  O   VAL    18       9.099  10.011   6.653
ATOM    249  N   TYR    19       9.652   9.181   4.650
ATOM    250  CA  TYR    19      11.051   9.605   4.730
ATOM    251  C   TYR    19      11.401  10.582   3.643
ATOM    252  HN  TYR    19       9.348   8.688   3.822
ATOM    253  CB  TYR    19      11.998   8.400   4.628
ATOM    254  CG  TYR    19      11.866   7.492   5.827
ATOM    255  CD1 TYR    19      10.874   6.510   5.864
ATOM    256  CE1 TYR    19      10.712   5.695   6.952
ATOM    257  HD1 TYR    19      10.205   6.378   5.014
ATOM    258  CZ  TYR    19      11.538   5.851   8.041
ATOM    259  HE1 TYR    19       9.934   4.931   6.950
ATOM    260  CE2 TYR    19      12.535   6.826   8.052
ATOM    261  OH  TYR    19      11.335   5.015   9.113
ATOM    262  CD2 TYR    19      12.688   7.646   6.948
ATOM    263  HE2 TYR    19      13.181   6.934   8.923
ATOM    264  HD2 TYR    19      13.454   8.420   6.947
ATOM    265  HH  TYR    19      10.614   4.395   8.975
ATOM    266  HA  TYR    19      11.231  10.084   5.692
ATOM    267  HB1 TYR    19      11.761   7.826   3.733
ATOM    268  HB2 TYR    19      13.028   8.750   4.573
ATOM    269  O   TYR    19      10.911  10.470   2.512
ATOM    270  N   LEU    20      12.257  11.544   3.974
ATOM    271  CA  LEU    20      12.852  12.388   2.942
ATOM    272  C   LEU    20      13.806  11.478   2.196
ATOM    273  HN  LEU    20      12.496  11.691   4.945
ATOM    274  CB  LEU    20      13.579  13.585   3.569
ATOM    275  CG  LEU    20      14.191  14.578   2.576
ATOM    276  CD1 LEU    20      13.160  15.280   1.705
ATOM    277  CD2 LEU    20      15.071  15.575   3.299
ATOM    278  HA  LEU    20      12.068  12.771   2.290
ATOM    279  HB1 LEU    20      12.880  14.154   4.183
ATOM    280  HB2 LEU    20      14.399  13.227   4.192
ATOM    281  HG  LEU    20      14.875  14.052   1.911
ATOM    282  HD1 LEU    20      13.664  15.968   1.027
ATOM    283  HD2 LEU    20      12.608  14.539   1.127
ATOM    284  HD3 LEU    20      12.468  15.836   2.338
ATOM    285  HD4 LEU    20      15.498  16.273   2.579
ATOM    286  HD5 LEU    20      14.475  16.124   4.028
ATOM    287  HD6 LEU    20      15.874  15.046   3.812
ATOM    288  O   LEU    20      14.389  10.603   2.810
ATOM    289  N   ALA    21      13.950  11.640   0.886
ATOM    290  CA  ALA    21      14.825  10.737   0.138
ATOM    291  C   ALA    21      15.269  11.370  -1.134
ATOM    292  HN  ALA    21      13.455  12.384   0.415
ATOM    293  CB  ALA    21      14.118   9.445  -0.174
ATOM    294  HA  ALA    21      15.703  10.500   0.740
ATOM    295  HB1 ALA    21      14.787   8.789  -0.730
ATOM    296  HB2 ALA    21      13.823   8.958   0.756
ATOM    297  HB3 ALA    21      13.231   9.651  -0.773
ATOM    298  O   ALA    21      14.642  12.330  -1.625
ATOM    299  N   ARG    22      16.349  10.837  -1.694
ATOM    300  CA  ARG    22      16.875  11.414  -2.926
ATOM    301  C   ARG    22      17.201  10.328  -3.927
ATOM    302  HN  ARG    22      16.795  10.039  -1.264
ATOM    303  CB  ARG    22      18.123  12.245  -2.638
ATOM    304  CG  ARG    22      18.628  12.969  -3.876
ATOM    305  CD  ARG    22      19.862  13.809  -3.631
ATOM    306  NE  ARG    22      20.954  13.060  -3.029
ATOM    307  CZ  ARG    22      22.235  13.421  -3.126
ATOM    308  HE  ARG    22      20.557  12.260  -2.553
ATOM    309  NH1 ARG    22      22.572  14.520  -3.818
ATOM    310  H11 ARG    22      21.863  15.083  -4.270
ATOM    311  H12 ARG    22      23.526  14.839  -3.923
ATOM    312  NH2 ARG    22      23.181  12.683  -2.533
ATOM    313  H21 ARG    22      22.960  11.848  -2.005
ATOM    314  H22 ARG    22      24.163  12.920  -2.581
ATOM    315  HA  ARG    22      16.132  12.082  -3.360
ATOM    316  HB1 ARG    22      17.895  12.992  -1.878
ATOM    317  HB2 ARG    22      18.919  11.593  -2.278
ATOM    318  HG1 ARG    22      18.881  12.240  -4.646
ATOM    319  HG2 ARG    22      17.851  13.636  -4.249
ATOM    320  HD1 ARG    22      20.222  14.212  -4.577
ATOM    321  HD2 ARG    22      19.615  14.630  -2.957
ATOM    322  O   ARG    22      17.868   9.349  -3.616
ATOM    323  N   GLU    23      16.730  10.523  -5.136
ATOM    324  CA  GLU    23      17.004   9.620  -6.221
ATOM    325  C   GLU    23      18.469   9.763  -6.692
ATOM    326  HN  GLU    23      16.154  11.330  -5.326
ATOM    327  CB  GLU    23      15.996   9.890  -7.340
ATOM    328  CG  GLU    23      15.894   8.781  -8.359
ATOM    329  CD  GLU    23      16.916   8.923  -9.460
ATOM    330  OE1 GLU    23      16.986  10.028 -10.032
ATOM    331  OE2 GLU    23      17.639   7.946  -9.747
ATOM    332  HA  GLU    23      16.838   8.594  -5.891
ATOM    333  HB1 GLU    23      15.003  10.023  -6.910
ATOM    334  HB2 GLU    23      16.283  10.793  -7.877
ATOM    335  HG1 GLU    23      16.055   7.820  -7.869
ATOM    336  HG2 GLU    23      14.903   8.794  -8.813
ATOM    337  O   GLU    23      18.875  10.782  -7.270
ATOM    338  NT  AME    24      19.255   8.723  -6.441
ATOM    339  CT  AME    24      20.680   8.679  -6.790
ATOM    340  HN  AME    24      18.875   7.905  -5.985
ATOM    341  HT1 AME    24      21.101   7.722  -6.481
ATOM    342  HT2 AME    24      20.794   8.794  -7.867
ATOM    343  HT3 AME    24      21.204   9.487  -6.280
ATOM    344  H1  ACE    25      16.127  13.660  -7.847
ATOM    345  CH3 ACE    25      15.772  14.566  -7.356
ATOM    346  C   ACE    25      15.282  14.268  -5.947
ATOM    347  H2  ACE    25      14.955  14.984  -7.944
ATOM    348  H3  ACE    25      16.591  15.283  -7.312
ATOM    349  O   ACE    25      15.368  13.121  -5.490
ATOM    350  N   ILE    26      14.820  15.297  -5.238
ATOM    351  CA  ILE    26      14.419  15.146  -3.808
ATOM    352  C   ILE    26      12.928  14.817  -3.742
ATOM    353  HN  ILE    26      14.735  16.206  -5.669
ATOM    354  CB  ILE    26      14.863  16.384  -2.949
ATOM    355  CG1 ILE    26      16.374  16.319  -2.704
ATOM    356  CG2 ILE    26      14.227  16.441  -1.563
ATOM    357  CD1 ILE    26      16.797  15.499  -1.496
ATOM    358  HA  ILE    26      14.994  14.340  -3.352
ATOM    359  HB  ILE    26      14.620  17.303  -3.482
ATOM    360  HG1 ILE    26      16.864  15.873  -3.569
ATOM    361  HG2 ILE    26      16.761  17.326  -2.547
ATOM    362  HG3 ILE    26      14.585  17.324  -1.034
ATOM    363  HG4 ILE    26      13.143  16.492  -1.662
ATOM    364  HG5 ILE    26      14.498  15.547  -1.001
ATOM    365  HD1 ILE    26      17.883  15.514  -1.408
ATOM    366  HD2 ILE    26      16.354  15.923  -0.595
ATOM    367  HD3 ILE    26      16.457  14.470  -1.617
ATOM    368  O   ILE    26      12.146  15.286  -4.587
ATOM    369  N   LEU    27      12.535  13.990  -2.780
ATOM    370  CA  LEU    27      11.164  13.449  -2.767
ATOM    371  C   LEU    27      10.825  12.780  -1.460
ATOM    372  HN  LEU    27      13.180  13.727  -2.048
ATOM    373  CB  LEU    27      10.974  12.426  -3.894
ATOM    374  CG  LEU    27      12.114  11.417  -4.088
ATOM    375  CD1 LEU    27      12.044  10.303  -3.077
ATOM    376  CD2 LEU    27      12.106  10.853  -5.498
ATOM    377  HA  LEU    27      10.452  14.258  -2.925
ATOM    378  HB1 LEU    27      10.078  11.835  -3.702
ATOM    379  HB2 LEU    27      10.868  12.948  -4.845
ATOM    380  HG  LEU    27      13.072  11.924  -3.975
ATOM    381  HD1 LEU    27      12.866   9.607  -3.244
ATOM    382  HD2 LEU    27      12.119  10.718  -2.072
ATOM    383  HD3 LEU    27      11.096   9.775  -3.181
ATOM    384  HD4 LEU    27      12.923  10.140  -5.609
ATOM    385  HD5 LEU    27      11.157  10.348  -5.682
ATOM    386  HD6 LEU    27      12.231  11.664  -6.215
ATOM    387  O   LEU    27      11.669  12.657  -0.584
ATOM    388  N   ALA    28       9.591  12.317  -1.327
ATOM    389  CA  ALA    28       9.188  11.607  -0.125
ATOM    390  C   ALA    28       8.766  10.218  -0.513
ATOM    391  HN  ALA    28       8.919  12.457  -2.068
ATOM    392  CB  ALA    28       8.062  12.312   0.563
ATOM    393  HA  ALA    28      10.027  11.561   0.570
ATOM    394  HB1 ALA    28       7.780  11.759   1.460
ATOM    395  HB2 ALA    28       8.378  13.317   0.842
ATOM    396  HB3 ALA    28       7.206  12.373  -0.109
ATOM    397  O   ALA    28       8.144  10.004  -1.556
ATOM    398  N   LEU    29       9.119   9.282   0.354
ATOM    399  CA  LEU    29       8.871   7.889   0.181
ATOM    400  C   LEU    29       8.045   7.484   1.342
ATOM    401  HN  LEU    29       9.598   9.540   1.205
ATOM    402  CB  LEU    29      10.176   7.159   0.347
ATOM    403  CG  LEU    29      10.953   6.545  -0.790
ATOM    404  CD1 LEU    29      11.355   5.209  -0.197
ATOM    405  CD2 LEU    29      10.107   6.315  -2.029
ATOM    406  HA  LEU    29       8.342   7.727  -0.758
ATOM    407  HB1 LEU    29      10.916   7.830   0.783
ATOM    408  HB2 LEU    29      10.032   6.301   1.005
ATOM    409  HG  LEU    29      11.804   7.181  -1.034
ATOM    410  HD1 LEU    29      11.936   4.646  -0.927
ATOM    411  HD2 LEU    29      11.957   5.374   0.697
ATOM    412  HD3 LEU    29      10.461   4.644   0.068
ATOM    413  HD4 LEU    29      10.722   5.871  -2.812
ATOM    414  HD5 LEU    29       9.284   5.641  -1.788
ATOM    415  HD6 LEU    29       9.706   7.266  -2.377
ATOM    416  O   LEU    29       8.581   7.402   2.462
ATOM    417  N   LYS    30       6.759   7.202   1.095
ATOM    418  CA  LYS    30       5.874   6.609   2.114
ATOM    419  C   LYS    30       6.170   5.116   2.066
ATOM    420  HN  LYS    30       6.368   7.396   0.185
ATOM    421  CB  LYS    30       4.413   6.911   1.819
ATOM    422  CG  LYS    30       3.399   6.441   2.860
ATOM    423  CD  LYS    30       2.451   7.512   3.382
ATOM    424  CE  LYS    30       1.324   7.965   2.465
ATOM    425  NZ  LYS    30       0.177   8.737   3.068
ATOM    426  HZ1 LYS    30       0.454   9.708   3.089
ATOM    427  HZ2 LYS    30      -0.036   8.372   3.985
ATOM    428  HZ3 LYS    30      -0.631   8.645   2.469
ATOM    429  HA  LYS    30       6.106   7.035   3.090
ATOM    430  HB1 LYS    30       4.342   7.988   1.667
ATOM    431  HB2 LYS    30       4.219   6.646   0.780
ATOM    432  HG1 LYS    30       2.856   5.528   2.614
ATOM    433  HG2 LYS    30       3.997   6.130   3.717
ATOM    434  HD1 LYS    30       2.071   7.086   4.311
ATOM    435  HD2 LYS    30       3.090   8.363   3.619
ATOM    436  HE1 LYS    30       1.663   8.595   1.643
ATOM    437  HE2 LYS    30       0.921   7.069   1.992
ATOM    438  O   LYS    30       6.330   4.531   0.987
ATOM    439  N   VAL    31       6.311   4.538   3.248
ATOM    440  CA  VAL    31       6.556   3.129   3.510
ATOM    441  C   VAL    31       5.307   2.574   4.176
ATOM    442  HN  VAL    31       6.251   5.095   4.089
ATOM    443  CB  VAL    31       7.770   2.924   4.441
ATOM    444  CG1 VAL    31       8.214   1.489   4.640
ATOM    445  CG2 VAL    31       9.014   3.650   3.938
ATOM    446  HA  VAL    31       6.752   2.613   2.570
ATOM    447  HB  VAL    31       7.573   3.268   5.456
ATOM    448  HG1 VAL    31       8.504   1.070   3.677
ATOM    449  HG2 VAL    31       9.001   1.537   5.393
ATOM    450  HG3 VAL    31       7.489   0.785   5.049
ATOM    451  HG4 VAL    31       9.930   3.595   4.526
ATOM    452  HG5 VAL    31       9.355   3.274   2.973
ATOM    453  HG6 VAL    31       8.791   4.717   3.943
ATOM    454  O   VAL    31       4.771   3.165   5.126
ATOM    455  N   LEU    32       4.819   1.450   3.658
ATOM    456  CA  LEU    32       3.702   0.678   4.198
ATOM    457  C   LEU    32       4.120  -0.791   4.382
ATOM    458  HN  LEU    32       5.229   1.065   2.819
ATOM    459  CB  LEU    32       2.458   0.846   3.330
ATOM    460  CG  LEU    32       1.917   2.254   3.016
ATOM    461  CD1 LEU    32       2.459   2.824   1.715
ATOM    462  CD2 LEU    32       0.397   2.309   3.034
ATOM    463  HA  LEU    32       3.407   1.091   5.163
ATOM    464  HB1 LEU    32       2.624   0.332   2.383
ATOM    465  HB2 LEU    32       1.622   0.264   3.718
ATOM    466  HG  LEU    32       2.222   2.952   3.796
ATOM    467  HD1 LEU    32       2.125   2.205   0.882
ATOM    468  HD2 LEU    32       2.033   3.816   1.562
ATOM    469  HD3 LEU    32       3.529   3.019   1.638
ATOM    470  HD4 LEU    32       0.070   3.344   3.122
ATOM    471  HD5 LEU    32       0.064   1.774   2.144
ATOM    472  HD6 LEU    32       0.070   1.780   3.929
ATOM    473  O   LEU    32       4.815  -1.367   3.528
ATOM    474  N   PHE    33       3.768  -1.401   5.516
ATOM    475  CA  PHE    33       4.122  -2.790   5.845
ATOM    476  C   PHE    33       2.950  -3.757   5.577
ATOM    477  HN  PHE    33       3.225  -0.903   6.207
ATOM    478  CB  PHE    33       4.583  -2.892   7.308
ATOM    479  CG  PHE    33       6.026  -2.497   7.504
ATOM    480  CD1 PHE    33       7.040  -3.451   7.410
ATOM    481  CE1 PHE    33       8.373  -3.101   7.591
ATOM    482  HD1 PHE    33       6.793  -4.490   7.191
ATOM    483  CZ  PHE    33       8.703  -1.784   7.874
ATOM    484  HE1 PHE    33       9.151  -3.860   7.511
ATOM    485  CE2 PHE    33       7.707  -0.818   7.977
ATOM    486  HZ  PHE    33       9.747  -1.502   8.017
ATOM    487  CD2 PHE    33       6.378  -1.175   7.799
ATOM    488  HE2 PHE    33       7.971   0.217   8.198
ATOM    489  HD2 PHE    33       5.594  -0.422   7.887
ATOM    490  HA  PHE    33       4.971  -3.103   5.237
ATOM    491  HB1 PHE    33       3.947  -2.248   7.914
ATOM    492  HB2 PHE    33       4.400  -3.901   7.679
ATOM    493  O   PHE    33       1.920  -3.715   6.272
ATOM    494  N   LYS    34       3.072  -4.635   4.579
ATOM    495  CA  LYS    34       2.119  -5.618   4.059
ATOM    496  C   LYS    34       1.360  -6.390   5.134
ATOM    497  HN  LYS    34       3.935  -4.684   4.056
ATOM    498  CB  LYS    34       2.814  -6.611   3.143
ATOM    499  CG  LYS    34       3.541  -6.114   1.922
ATOM    500  CD  LYS    34       4.341  -7.167   1.186
ATOM    501  CE  LYS    34       4.908  -6.644  -0.116
ATOM    502  NZ  LYS    34       5.242  -7.817  -0.948
ATOM    503  HZ1 LYS    34       4.451  -8.283  -1.370
ATOM    504  HZ2 LYS    34       5.761  -8.583  -0.541
ATOM    505  HZ3 LYS    34       5.826  -7.470  -1.696
ATOM    506  HA  LYS    34       1.373  -5.113   3.445
ATOM    507  HB1 LYS    34       3.563  -7.161   3.713
ATOM    508  HB2 LYS    34       2.117  -7.362   2.771
ATOM    509  HG1 LYS    34       2.767  -5.761   1.240
ATOM    510  HG2 LYS    34       4.179  -5.239   2.040
ATOM    511  HD1 LYS    34       4.970  -7.648   1.935
ATOM    512  HD2 LYS    34       3.601  -7.936   0.965
ATOM    513  HE1 LYS    34       4.302  -5.848  -0.548
ATOM    514  HE2 LYS    34       5.809  -6.094   0.157
ATOM    515  O   LYS    34       0.114  -6.515   5.066
ATOM    516  N   ALA    35       2.087  -6.899   6.137
ATOM    517  CA  ALA    35       1.453  -7.542   7.292
ATOM    518  C   ALA    35       0.425  -6.701   8.075
ATOM    519  HN  ALA    35       3.095  -6.843   6.106
ATOM    520  CB  ALA    35       2.507  -8.059   8.273
ATOM    521  HA  ALA    35       0.917  -8.433   6.964
ATOM    522  HB1 ALA    35       3.244  -8.779   7.919
ATOM    523  HB2 ALA    35       2.953  -7.220   8.806
ATOM    524  HB3 ALA    35       2.101  -8.621   9.114
ATOM    525  O   ALA    35      -0.578  -7.237   8.585
ATOM    526  N   GLN    36       0.695  -5.396   8.099
ATOM    527  CA  GLN    36      -0.149  -4.519   8.905
ATOM    528  C   GLN    36      -1.430  -4.107   8.232
ATOM    529  HN  GLN    36       1.473  -5.035   7.566
ATOM    530  CB  GLN    36       0.607  -3.264   9.280
ATOM    531  CG  GLN    36      -0.040  -2.489  10.404
ATOM    532  CD  GLN    36       0.653  -1.221  10.825
ATOM    533  NE2 GLN    36      -0.070  -0.265  11.408
ATOM    534  HE1 GLN    36       0.333   0.585  11.770
ATOM    535  HE2 GLN    36      -1.056  -0.477  11.427
ATOM    536  OE1 GLN    36       1.849  -1.004  10.556
ATOM    537  HA  GLN    36      -0.423  -5.027   9.829
ATOM    538  HB1 GLN    36       1.607  -3.410   9.689
ATOM    539  HB2 GLN    36       0.715  -2.558   8.456
ATOM    540  HG1 GLN    36      -1.079  -2.281  10.148
ATOM    541  HG2 GLN    36      -0.209  -3.163  11.244
ATOM    542  O   GLN    36      -2.427  -3.837   8.901
ATOM    543  N   LEU    37      -1.326  -4.078   6.910
ATOM    544  CA  LEU    37      -2.361  -3.742   5.954
ATOM    545  C   LEU    37      -3.350  -4.879   5.768
ATOM    546  HN  LEU    37      -0.447  -4.309   6.470
ATOM    547  CB  LEU    37      -1.763  -3.347   4.607
ATOM    548  CG  LEU    37      -0.808  -2.153   4.471
ATOM    549  CD1 LEU    37      -0.129  -2.230   3.115
ATOM    550  CD2 LEU    37      -1.598  -0.867   4.664
ATOM    551  HA  LEU    37      -2.909  -2.867   6.304
ATOM    552  HB1 LEU    37      -1.390  -4.314   4.272
ATOM    553  HB2 LEU    37      -2.537  -3.216   3.850
ATOM    554  HG  LEU    37      -0.012  -2.234   5.211
ATOM    555  HD1 LEU    37       0.466  -1.341   2.904
ATOM    556  HD2 LEU    37       0.473  -3.138   3.096
ATOM    557  HD3 LEU    37      -0.928  -2.362   2.385
ATOM    558  HD4 LEU    37      -0.874  -0.064   4.801
ATOM    559  HD5 LEU    37      -2.217  -0.548   3.826
ATOM    560  HD6 LEU    37      -2.176  -0.917   5.587
ATOM    561  O   LEU    37      -4.549  -4.612   5.671
ATOM    562  N   GLU    38      -2.829  -6.117   5.743
ATOM    563  CA  GLU    38      -3.577  -7.396   5.703
ATOM    564  C   GLU    38      -4.546  -7.345   6.849
ATOM    565  HN  GLU    38      -1.827  -6.241   5.751
ATOM    566  CB  GLU    38      -2.707  -8.617   5.953
ATOM    567  CG  GLU    38      -2.073  -9.152   4.702
ATOM    568  CD  GLU    38      -1.842 -10.649   4.672
ATOM    569  OE1 GLU    38      -1.004 -11.191   5.425
ATOM    570  OE2 GLU    38      -2.435 -11.300   3.787
ATOM    571  HA  GLU    38      -4.099  -7.483   4.750
ATOM    572  HB1 GLU    38      -2.041  -8.518   6.810
ATOM    573  HB2 GLU    38      -3.194  -9.481   6.405
ATOM    574  HG1 GLU    38      -2.562  -8.823   3.785
ATOM    575  HG2 GLU    38      -1.122  -8.632   4.588
ATOM    576  O   GLU    38      -5.761  -7.411   6.648
ATOM    577  N   LYS    39      -4.149  -7.251   8.117
ATOM    578  CA  LYS    39      -4.999  -7.273   9.297
ATOM    579  C   LYS    39      -6.035  -6.142   9.367
ATOM    580  HN  LYS    39      -3.167  -7.153   8.330
ATOM    581  CB  LYS    39      -4.162  -7.329  10.587
ATOM    582  CG  LYS    39      -3.180  -8.506  10.674
ATOM    583  CD  LYS    39      -3.761  -9.892  10.964
ATOM    584  CE  LYS    39      -4.111 -10.131  12.430
ATOM    585  NZ  LYS    39      -4.503 -11.525  12.765
ATOM    586  HZ1 LYS    39      -4.791 -11.578  13.732
ATOM    587  HZ2 LYS    39      -3.792 -12.242  12.787
ATOM    588  HZ3 LYS    39      -5.260 -11.782  12.147
ATOM    589  HA  LYS    39      -5.555  -8.210   9.328
ATOM    590  HB1 LYS    39      -3.574  -6.420  10.714
ATOM    591  HB2 LYS    39      -4.829  -7.424  11.444
ATOM    592  HG1 LYS    39      -2.727  -8.537   9.683
ATOM    593  HG2 LYS    39      -2.304  -8.336  11.301
ATOM    594  HD1 LYS    39      -4.641 -10.042  10.339
ATOM    595  HD2 LYS    39      -3.200 -10.738  10.566
ATOM    596  HE1 LYS    39      -3.304  -9.698  13.021
ATOM    597  HE2 LYS    39      -4.905  -9.430  12.688
ATOM    598  O   LYS    39      -7.111  -6.333   9.936
ATOM    599  N   ALA    40      -5.759  -4.986   8.758
ATOM    600  CA  ALA    40      -6.735  -3.896   8.663
ATOM    601  C   ALA    40      -7.787  -4.127   7.568
ATOM    602  HN  ALA    40      -4.849  -4.842   8.344
ATOM    603  CB  ALA    40      -6.044  -2.555   8.474
ATOM    604  HA  ALA    40      -7.262  -3.795   9.612
ATOM    605  HB1 ALA    40      -5.079  -2.466   8.973
ATOM    606  HB2 ALA    40      -5.869  -2.473   7.401
ATOM    607  HB3 ALA    40      -6.797  -1.833   8.789
ATOM    608  O   ALA    40      -8.907  -3.623   7.684
ATOM    609  N   GLY    41      -7.358  -4.887   6.551
ATOM    610  CA  GLY    41      -8.147  -5.260   5.353
ATOM    611  C   GLY    41      -8.232  -4.097   4.363
ATOM    612  HN  GLY    41      -6.419  -5.258   6.563
ATOM    613  HA1 GLY    41      -7.674  -6.106   4.856
ATOM    614  HA2 GLY    41      -9.158  -5.534   5.655
ATOM    615  O   GLY    41      -9.326  -3.735   3.914
ATOM    616  N   VAL    42      -7.064  -3.540   4.031
ATOM    617  CA  VAL    42      -6.905  -2.347   3.187
ATOM    618  C   VAL    42      -5.858  -2.683   2.108
ATOM    619  HN  VAL    42      -6.201  -3.944   4.368
ATOM    620  CB  VAL    42      -6.545  -1.099   4.031
ATOM    621  CG1 VAL    42      -7.533  -0.826   5.148
ATOM    622  CG2 VAL    42      -5.205  -1.240   4.740
ATOM    623  HA  VAL    42      -7.861  -2.096   2.727
ATOM    624  HB  VAL    42      -6.555  -0.241   3.360
ATOM    625  HG1 VAL    42      -8.574  -0.953   4.851
ATOM    626  HG2 VAL    42      -7.524  -1.374   6.090
ATOM    627  HG3 VAL    42      -7.472   0.212   5.475
ATOM    628  HG4 VAL    42      -5.143  -2.063   5.452
ATOM    629  HG5 VAL    42      -4.430  -1.128   3.982
ATOM    630  HG6 VAL    42      -5.185  -0.347   5.365
ATOM    631  O   VAL    42      -5.283  -1.785   1.487
ATOM    632  N   GLU    43      -5.548  -3.940   1.812
ATOM    633  CA  GLU    43      -4.735  -4.393   0.701
ATOM    634  C   GLU    43      -5.223  -3.833  -0.646
ATOM    635  HN  GLU    43      -5.890  -4.691   2.393
ATOM    636  CB  GLU    43      -4.705  -5.920   0.625
ATOM    637  CG  GLU    43      -3.810  -6.541  -0.445
ATOM    638  CD  GLU    43      -3.733  -8.035  -0.250
ATOM    639  OE1 GLU    43      -4.638  -8.573   0.442
ATOM    640  OE2 GLU    43      -2.858  -8.645  -0.910
ATOM    641  HA  GLU    43      -3.705  -4.068   0.848
ATOM    642  HB1 GLU    43      -4.413  -6.269   1.616
ATOM    643  HB2 GLU    43      -5.721  -6.305   0.537
ATOM    644  HG1 GLU    43      -4.279  -6.493  -1.427
ATOM    645  HG2 GLU    43      -2.810  -6.107  -0.457
ATOM    646  O   GLU    43      -4.410  -3.359  -1.468
ATOM    647  N   HIS    44      -6.530  -3.890  -0.904
ATOM    648  CA  HIS    44      -7.293  -3.562  -2.098
ATOM    649  C   HIS    44      -7.430  -2.068  -2.267
ATOM    650  HN  HIS    44      -7.169  -4.209  -0.191
ATOM    651  CB  HIS    44      -8.647  -4.299  -2.168
ATOM    652  CG  HIS    44      -9.434  -4.222  -3.484
ATOM    653  ND1 HIS    44     -10.787  -4.025  -3.527
ATOM    654  CE1 HIS    44     -11.199  -3.986  -4.819
ATOM    655  NE2 HIS    44     -10.108  -4.147  -5.612
ATOM    656  HE  HIS    44     -12.254  -3.842  -5.050
ATOM    657  CD2 HIS    44      -9.004  -4.291  -4.824
ATOM    658  HNE HIS    44     -10.123  -4.158  -6.622
ATOM    659  HD  HIS    44      -8.023  -4.427  -5.280
ATOM    660  HA  HIS    44      -6.787  -3.966  -2.976
ATOM    661  HB1 HIS    44      -8.480  -5.342  -1.901
ATOM    662  HB2 HIS    44      -9.285  -3.966  -1.349
ATOM    663  O   HIS    44      -7.321  -1.556  -3.404
ATOM    664  N   GLN    45      -7.655  -1.374  -1.143
ATOM    665  CA  GLN    45      -7.759   0.084  -0.948
ATOM    666  C   GLN    45      -6.482   0.859  -1.298
ATOM    667  HN  GLN    45      -7.780  -1.863  -0.269
ATOM    668  CB  GLN    45      -8.148   0.410   0.484
ATOM    669  CG  GLN    45      -9.572   0.014   0.820
ATOM    670  CD  GLN    45      -9.855   0.038   2.310
ATOM    671  NE2 GLN    45      -9.378   1.024   3.077
ATOM    672  HE1 GLN    45      -9.617   1.212   4.038
ATOM    673  HE2 GLN    45      -8.804   1.723   2.634
ATOM    674  OE1 GLN    45     -10.600  -0.847   2.737
ATOM    675  HA  GLN    45      -8.555   0.480  -1.579
ATOM    676  HB1 GLN    45      -7.383  -0.001   1.143
ATOM    677  HB2 GLN    45      -8.254   1.482   0.646
ATOM    678  HG1 GLN    45     -10.358   0.611   0.356
ATOM    679  HG2 GLN    45      -9.838  -1.010   0.558
ATOM    680  O   GLN    45      -6.565   1.978  -1.831
ATOM    681  N   LEU    46      -5.291   0.296  -1.056
ATOM    682  CA  LEU    46      -4.022   0.821  -1.533
ATOM    683  C   LEU    46      -3.970   0.725  -3.034
ATOM    684  HN  LEU    46      -5.238  -0.552  -0.509
ATOM    685  CB  LEU    46      -2.861   0.014  -0.989
ATOM    686  CG  LEU    46      -1.382   0.408  -1.136
ATOM    687  CD1 LEU    46      -1.154   1.816  -0.597
ATOM    688  CD2 LEU    46      -0.426  -0.477  -0.352
ATOM    689  HA  LEU    46      -3.925   1.864  -1.233
ATOM    690  HB1 LEU    46      -3.071  -0.148   0.069
ATOM    691  HB2 LEU    46      -2.991  -0.945  -1.490
ATOM    692  HG  LEU    46      -1.197   0.349  -2.209
ATOM    693  HD1 LEU    46      -0.182   2.246  -0.839
ATOM    694  HD2 LEU    46      -1.743   2.499  -1.208
ATOM    695  HD3 LEU    46      -1.465   1.847   0.448
ATOM    696  HD4 LEU    46      -0.248  -1.487  -0.720
ATOM    697  HD5 LEU    46       0.516   0.017  -0.111
ATOM    698  HD6 LEU    46      -0.865  -0.662   0.629
ATOM    699  O   LEU    46      -3.465   1.617  -3.709
ATOM    700  N   ARG    47      -4.489  -0.365  -3.572
ATOM    701  CA  ARG    47      -4.477  -0.614  -4.991
ATOM    702  C   ARG    47      -5.485   0.339  -5.615
ATOM    703  HN  ARG    47      -4.916  -1.062  -2.979
ATOM    704  CB  ARG    47      -4.630  -2.095  -5.324
ATOM    705  CG  ARG    47      -3.455  -2.992  -4.953
ATOM    706  CD  ARG    47      -3.618  -4.341  -5.643
ATOM    707  NE  ARG    47      -2.784  -5.386  -5.033
ATOM    708  CZ  ARG    47      -1.463  -5.520  -5.220
ATOM    709  HE  ARG    47      -3.383  -5.967  -4.460
ATOM    710  NH1 ARG    47      -0.785  -4.677  -6.019
ATOM    711  H11 ARG    47      -1.261  -3.921  -6.496
ATOM    712  H12 ARG    47       0.211  -4.748  -6.184
ATOM    713  NH2 ARG    47      -0.819  -6.514  -4.608
ATOM    714  H21 ARG    47      -1.295  -7.173  -4.005
ATOM    715  H22 ARG    47       0.177  -6.662  -4.714
ATOM    716  HA  ARG    47      -3.478  -0.430  -5.384
ATOM    717  HB1 ARG    47      -5.537  -2.482  -4.859
ATOM    718  HB2 ARG    47      -4.749  -2.265  -6.394
ATOM    719  HG1 ARG    47      -2.551  -2.537  -5.357
ATOM    720  HG2 ARG    47      -3.522  -3.142  -3.876
ATOM    721  HD1 ARG    47      -4.658  -4.633  -5.497
ATOM    722  HD2 ARG    47      -3.520  -4.256  -6.725
ATOM    723  O   ARG    47      -5.157   0.924  -6.626
ATOM    724  N   ARG    48      -6.672   0.572  -5.046
ATOM    725  CA  ARG    48      -7.640   1.613  -5.444
ATOM    726  C   ARG    48      -6.984   3.005  -5.381
ATOM    727  HN  ARG    48      -6.974   0.006  -4.266
ATOM    728  CB  ARG    48      -8.928   1.574  -4.613
ATOM    729  CG  ARG    48     -10.028   2.498  -5.137
ATOM    730  CD  ARG    48     -10.641   3.319  -4.004
ATOM    731  NE  ARG    48     -11.416   2.595  -2.989
ATOM    732  CZ  ARG    48     -11.537   2.936  -1.700
ATOM    733  HE  ARG    48     -11.841   1.793  -3.436
ATOM    734  NH1 ARG    48     -12.280   2.184  -0.895
ATOM    735  H11 ARG    48     -12.751   1.360  -1.247
ATOM    736  H12 ARG    48     -12.413   2.385   0.088
ATOM    737  NH2 ARG    48     -10.929   4.013  -1.203
ATOM    738  H21 ARG    48     -10.352   4.617  -1.774
ATOM    739  H22 ARG    48     -11.012   4.282  -0.231
ATOM    740  HA  ARG    48      -7.978   1.425  -6.463
ATOM    741  HB1 ARG    48      -9.401   0.592  -4.635
ATOM    742  HB2 ARG    48      -8.752   1.943  -3.602
ATOM    743  HG1 ARG    48      -9.716   3.185  -5.924
ATOM    744  HG2 ARG    48     -10.822   1.853  -5.515
ATOM    745  HD1 ARG    48      -9.906   4.027  -3.620
ATOM    746  HD2 ARG    48     -11.251   4.092  -4.472
ATOM    747  O   ARG    48      -7.005   3.727  -6.386
ATOM    748  N   GLU    49      -6.399   3.400  -4.237
ATOM    749  CA  GLU    49      -5.679   4.636  -3.916
ATOM    750  C   GLU    49      -4.645   4.978  -4.991
ATOM    751  HN  GLU    49      -6.422   2.797  -3.428
ATOM    752  CB  GLU    49      -4.991   4.576  -2.518
ATOM    753  CG  GLU    49      -3.897   5.646  -2.235
ATOM    754  CD  GLU    49      -3.234   5.574  -0.832
ATOM    755  OE1 GLU    49      -3.524   4.672  -0.012
ATOM    756  OE2 GLU    49      -2.391   6.472  -0.527
ATOM    757  HA  GLU    49      -6.387   5.461  -3.844
ATOM    758  HB1 GLU    49      -5.768   4.627  -1.755
ATOM    759  HB2 GLU    49      -4.450   3.632  -2.456
ATOM    760  HG1 GLU    49      -3.122   5.554  -2.996
ATOM    761  HG2 GLU    49      -4.274   6.669  -2.267
ATOM    762  O   GLU    49      -4.750   6.026  -5.639
ATOM    763  N   VAL    50      -3.647   4.123  -5.235
ATOM    764  CA  VAL    50      -2.523   4.420  -6.125
ATOM    765  C   VAL    50      -2.957   4.671  -7.576
ATOM    766  HN  VAL    50      -3.645   3.215  -4.792
ATOM    767  CB  VAL    50      -1.435   3.302  -6.079
ATOM    768  CG1 VAL    50      -1.846   1.990  -6.730
ATOM    769  CG2 VAL    50      -0.013   3.741  -6.386
ATOM    770  HA  VAL    50      -2.008   5.315  -5.775
ATOM    771  HB  VAL    50      -1.232   3.075  -5.032
ATOM    772  HG1 VAL    50      -1.157   1.216  -6.392
ATOM    773  HG2 VAL    50      -2.792   1.672  -6.290
ATOM    774  HG3 VAL    50      -1.892   1.999  -7.819
ATOM    775  HG4 VAL    50       0.246   4.472  -5.620
ATOM    776  HG5 VAL    50       0.688   2.910  -6.308
ATOM    777  HG6 VAL    50       0.093   4.202  -7.368
ATOM    778  O   VAL    50      -2.334   5.457  -8.302
ATOM    779  N   GLU    51      -4.028   4.025  -8.017
ATOM    780  CA  GLU    51      -4.644   4.085  -9.328
ATOM    781  C   GLU    51      -5.297   5.448  -9.501
ATOM    782  HN  GLU    51      -4.522   3.393  -7.403
ATOM    783  CB  GLU    51      -5.643   2.948  -9.494
ATOM    784  CG  GLU    51      -5.297   1.895 -10.539
ATOM    785  CD  GLU    51      -5.348   2.490 -11.942
ATOM    786  OE1 GLU    51      -6.471   2.539 -12.508
ATOM    787  OE2 GLU    51      -4.326   2.879 -12.556
ATOM    788  HA  GLU    51      -3.883   3.941 -10.095
ATOM    789  HB1 GLU    51      -5.654   2.385  -8.560
ATOM    790  HB2 GLU    51      -6.699   3.211  -9.536
ATOM    791  HG1 GLU    51      -4.270   1.553 -10.413
ATOM    792  HG2 GLU    51      -5.932   1.014 -10.638
ATOM    793  O   GLU    51      -5.130   6.095 -10.536
ATOM    794  N   ILE    52      -6.036   5.946  -8.514
ATOM    795  CA  ILE    52      -6.654   7.275  -8.586
ATOM    796  C   ILE    52      -5.627   8.414  -8.571
ATOM    797  HN  ILE    52      -6.188   5.401  -7.677
ATOM    798  CB  ILE    52      -7.686   7.478  -7.453
ATOM    799  CG1 ILE    52      -8.787   6.437  -7.717
ATOM    800  CG2 ILE    52      -8.266   8.869  -7.199
ATOM    801  CD1 ILE    52      -9.809   6.270  -6.619
ATOM    802  HA  ILE    52      -7.229   7.360  -9.508
ATOM    803  HB  ILE    52      -7.035   7.249  -6.609
ATOM    804  HG1 ILE    52      -9.345   6.658  -8.627
ATOM    805  HG2 ILE    52      -8.376   5.459  -7.967
ATOM    806  HG3 ILE    52      -9.242   8.882  -6.715
ATOM    807  HG4 ILE    52      -7.699   9.543  -6.558
ATOM    808  HG5 ILE    52      -8.532   9.345  -8.143
ATOM    809  HD1 ILE    52     -10.263   5.279  -6.634
ATOM    810  HD2 ILE    52      -9.352   6.286  -5.629
ATOM    811  HD3 ILE    52     -10.612   7.004  -6.677
ATOM    812  O   ILE    52      -5.636   9.266  -9.471
ATOM    813  N   GLN    53      -4.729   8.422  -7.582
ATOM    814  CA  GLN    53      -3.744   9.496  -7.400
ATOM    815  C   GLN    53      -2.714   9.591  -8.538
ATOM    816  HN  GLN    53      -4.708   7.662  -6.916
ATOM    817  CB  GLN    53      -3.054   9.419  -6.016
ATOM    818  CG  GLN    53      -2.218  10.638  -5.629
ATOM    819  CD  GLN    53      -1.311  10.465  -4.394
ATOM    820  NE2 GLN    53      -0.574  11.501  -3.947
ATOM    821  HE1 GLN    53       0.085  11.349  -3.200
ATOM    822  HE2 GLN    53      -0.741  12.400  -4.373
ATOM    823  OE1 GLN    53      -1.383   9.327  -3.884
ATOM    824  HA  GLN    53      -4.258  10.456  -7.347
ATOM    825  HB1 GLN    53      -3.782   9.183  -5.240
ATOM    826  HB2 GLN    53      -2.489   8.489  -5.952
ATOM    827  HG1 GLN    53      -1.678  11.127  -6.440
ATOM    828  HG2 GLN    53      -2.939  11.380  -5.286
ATOM    829  O   GLN    53      -2.327  10.701  -8.910
ATOM    830  N   SER    54      -2.245   8.496  -9.143
ATOM    831  CA  SER    54      -1.269   8.558 -10.244
ATOM    832  C   SER    54      -1.758   9.299 -11.503
ATOM    833  HN  SER    54      -2.561   7.584  -8.845
ATOM    834  CB  SER    54      -0.768   7.170 -10.618
ATOM    835  OG  SER    54      -1.833   6.368 -11.064
ATOM    836  HG  SER    54      -2.653   6.568 -10.597
ATOM    837  HA  SER    54      -0.371   9.075  -9.905
ATOM    838  HB1 SER    54       0.162   7.162 -11.186
ATOM    839  HB2 SER    54      -0.512   6.700  -9.668
ATOM    840  O   SER    54      -0.940   9.747 -12.321
ATOM    841  N   HIS    55      -3.079   9.440 -11.648
ATOM    842  CA  HIS    55      -3.652  10.140 -12.810
ATOM    843  C   HIS    55      -4.114  11.565 -12.569
ATOM    844  HN  HIS    55      -3.703   9.061 -10.952
ATOM    845  CB  HIS    55      -4.744   9.297 -13.459
ATOM    846  CG  HIS    55      -4.219   8.050 -14.113
ATOM    847  ND1 HIS    55      -4.714   6.829 -13.844
ATOM    848  CE1 HIS    55      -4.038   5.904 -14.560
ATOM    849  NE2 HIS    55      -3.098   6.538 -15.278
ATOM    850  HE  HIS    55      -4.307   4.850 -14.481
ATOM    851  CD2 HIS    55      -3.177   7.862 -15.025
ATOM    852  HNE HIS    55      -2.444   6.087 -15.902
ATOM    853  HD  HIS    55      -2.489   8.552 -15.513
ATOM    854  HA  HIS    55      -2.909  10.194 -13.605
ATOM    855  HB1 HIS    55      -5.467   8.992 -12.702
ATOM    856  HB2 HIS    55      -5.249   9.883 -14.226
ATOM    857  O   HIS    55      -4.826  12.151 -13.396
ATOM    858  N   LEU    56      -3.692  12.154 -11.458
ATOM    859  CA  LEU    56      -4.050  13.545 -11.165
ATOM    860  C   LEU    56      -2.881  14.548 -11.367
ATOM    861  HN  LEU    56      -3.118  11.640 -10.804
ATOM    862  CB  LEU    56      -4.653  13.652  -9.750
ATOM    863  CG  LEU    56      -5.936  12.859  -9.423
ATOM    864  CD1 LEU    56      -6.296  12.954  -7.940
ATOM    865  CD2 LEU    56      -7.118  13.303 -10.283
ATOM    866  HA  LEU    56      -4.862  13.857 -11.821
ATOM    867  HB1 LEU    56      -3.924  13.307  -9.016
ATOM    868  HB2 LEU    56      -4.913  14.690  -9.542
ATOM    869  HG  LEU    56      -5.788  11.808  -9.673
ATOM    870  HD1 LEU    56      -7.205  12.383  -7.748
ATOM    871  HD2 LEU    56      -5.481  12.549  -7.340
ATOM    872  HD3 LEU    56      -6.460  13.997  -7.671
ATOM    873  HD4 LEU    56      -8.000  12.718 -10.019
ATOM    874  HD5 LEU    56      -7.318  14.360 -10.108
ATOM    875  HD6 LEU    56      -6.881  13.147 -11.335
ATOM    876  O   LEU    56      -1.781  14.357 -10.845
ATOM    877  N   ARG    57      -3.124  15.604 -12.132
ATOM    878  CA  ARG    57      -2.149  16.678 -12.262
ATOM    879  C   ARG    57      -2.793  17.978 -11.856
ATOM    880  HN  ARG    57      -3.998  15.669 -12.634
ATOM    881  CB  ARG    57      -1.664  16.860 -13.700
ATOM    882  CG  ARG    57      -0.996  15.664 -14.320
ATOM    883  CD  ARG    57       0.337  15.341 -13.676
ATOM    884  NE  ARG    57       0.483  13.897 -13.713
ATOM    885  CZ  ARG    57       1.222  13.231 -14.596
ATOM    886  HE  ARG    57      -0.070  13.509 -12.959
ATOM    887  NH1 ARG    57       1.942  13.877 -15.515
ATOM    888  H11 ARG    57       1.939  14.888 -15.556
ATOM    889  H12 ARG    57       2.516  13.406 -16.202
ATOM    890  NH2 ARG    57       1.242  11.904 -14.539
ATOM    891  H21 ARG    57       0.714  11.387 -13.847
ATOM    892  H22 ARG    57       1.784  11.341 -15.182
ATOM    893  HA  ARG    57      -1.295  16.474 -11.616
ATOM    894  HB1 ARG    57      -2.511  17.102 -14.341
ATOM    895  HB2 ARG    57      -0.936  17.670 -13.738
ATOM    896  HG1 ARG    57      -1.640  14.791 -14.211
ATOM    897  HG2 ARG    57      -0.818  15.854 -15.378
ATOM    898  HD1 ARG    57       1.138  15.824 -14.235
ATOM    899  HD2 ARG    57       0.342  15.703 -12.648
ATOM    900  O   ARG    57      -3.611  18.529 -12.599
ATOM    901  N   HIS    58      -2.427  18.486 -10.691
ATOM    902  CA  HIS    58      -2.899  19.797 -10.308
ATOM    903  C   HIS    58      -1.929  20.422  -9.321
ATOM    904  HN  HIS    58      -1.823  17.955 -10.079
ATOM    905  CB  HIS    58      -4.336  19.701  -9.779
ATOM    906  CG  HIS    58      -5.007  21.034  -9.575
ATOM    907  ND1 HIS    58      -4.680  21.870  -8.557
ATOM    908  CE1 HIS    58      -5.449  22.973  -8.615
ATOM    909  NE2 HIS    58      -6.280  22.844  -9.672
ATOM    910  HE  HIS    58      -5.324  23.764  -7.875
ATOM    911  CD2 HIS    58      -6.033  21.658 -10.280
ATOM    912  HNE HIS    58      -6.969  23.526  -9.953
ATOM    913  HD  HIS    58      -6.609  21.365 -11.158
ATOM    914  HA  HIS    58      -2.972  20.430 -11.192
ATOM    915  HB1 HIS    58      -4.947  19.139 -10.485
ATOM    916  HB2 HIS    58      -4.336  19.191  -8.815
ATOM    917  O   HIS    58      -1.412  19.745  -8.436
ATOM    918  N   PRO    59      -1.647  21.728  -9.469
ATOM    919  CA  PRO    59      -0.743  22.419  -8.539
ATOM    920  C   PRO    59      -1.102  22.304  -7.049
ATOM    921  CB  PRO    59      -0.832  23.885  -8.987
ATOM    922  CG  PRO    59      -2.006  23.982  -9.911
ATOM    923  CD  PRO    59      -2.115  22.629 -10.542
ATOM    924  HA  PRO    59       0.264  22.014  -8.641
ATOM    925  HB1 PRO    59      -0.971  24.524  -8.115
ATOM    926  HB2 PRO    59       0.088  24.165  -9.499
ATOM    927  HG1 PRO    59      -2.900  24.232  -9.339
ATOM    928  HG2 PRO    59      -1.822  24.758 -10.653
ATOM    929  HD1 PRO    59      -3.151  22.442 -10.825
ATOM    930  HD2 PRO    59      -1.483  22.589 -11.429
ATOM    931  O   PRO    59      -0.207  22.452  -6.204
ATOM    932  N   ASN    60      -2.374  22.046  -6.723
ATOM    933  CA  ASN    60      -2.786  21.811  -5.318
ATOM    934  C   ASN    60      -3.112  20.358  -4.990
ATOM    935  HN  ASN    60      -3.080  22.008  -7.444
ATOM    936  CB  ASN    60      -3.970  22.692  -4.925
ATOM    937  CG  ASN    60      -3.733  24.151  -5.237
ATOM    938  ND2 ASN    60      -2.809  24.784  -4.499
ATOM    939  HD1 ASN    60      -2.621  25.758  -4.676
ATOM    940  HD2 ASN    60      -2.319  24.273  -3.780
ATOM    941  OD1 ASN    60      -4.371  24.707  -6.138
ATOM    942  HA  ASN    60      -1.982  22.114  -4.647
ATOM    943  HB1 ASN    60      -4.858  22.372  -5.470
ATOM    944  HB2 ASN    60      -4.150  22.603  -3.853
ATOM    945  O   ASN    60      -3.733  20.066  -3.967
ATOM    946  N   ILE    61      -2.687  19.439  -5.847
ATOM    947  CA  ILE    61      -2.747  18.024  -5.486
ATOM    948  C   ILE    61      -1.329  17.448  -5.391
ATOM    949  HN  ILE    61      -2.324  19.721  -6.746
ATOM    950  CB  ILE    61      -3.635  17.244  -6.478
ATOM    951  CG1 ILE    61      -5.067  17.772  -6.385
ATOM    952  CG2 ILE    61      -3.570  15.735  -6.219
ATOM    953  CD1 ILE    61      -5.954  17.173  -7.442
ATOM    954  HA  ILE    61      -3.244  17.915  -4.521
ATOM    955  HB  ILE    61      -3.258  17.382  -7.491
ATOM    956  HG1 ILE    61      -5.484  17.524  -5.408
ATOM    957  HG2 ILE    61      -5.065  18.854  -6.514
ATOM    958  HG3 ILE    61      -4.207  15.215  -6.934
ATOM    959  HG4 ILE    61      -2.542  15.390  -6.330
ATOM    960  HG5 ILE    61      -3.915  15.524  -5.206
ATOM    961  HD1 ILE    61      -6.963  17.574  -7.341
ATOM    962  HD2 ILE    61      -5.562  17.420  -8.428
ATOM    963  HD3 ILE    61      -5.981  16.090  -7.323
ATOM    964  O   ILE    61      -0.513  17.722  -6.247
ATOM    965  N   LEU    62      -1.031  16.679  -4.345
ATOM    966  CA  LEU    62       0.312  16.123  -4.173
ATOM    967  C   LEU    62       0.569  15.065  -5.227
ATOM    968  HN  LEU    62      -1.740  16.472  -3.655
ATOM    969  CB  LEU    62       0.450  15.503  -2.787
ATOM    970  CG  LEU    62       1.921  15.273  -2.413
ATOM    971  CD1 LEU    62       2.630  16.608  -2.244
ATOM    972  CD2 LEU    62       2.076  14.441  -1.141
ATOM    973  HA  LEU    62       1.050  16.918  -4.273
ATOM    974  HB1 LEU    62       0.007  16.167  -2.045
ATOM    975  HB2 LEU    62      -0.064  14.542  -2.765
ATOM    976  HG  LEU    62       2.412  14.704  -3.202
ATOM    977  HD1 LEU    62       3.673  16.435  -1.978
ATOM    978  HD2 LEU    62       2.581  17.166  -3.178
ATOM    979  HD3 LEU    62       2.144  17.180  -1.453
ATOM    980  HD4 LEU    62       3.135  14.307  -0.920
ATOM    981  HD5 LEU    62       1.594  14.955  -0.309
ATOM    982  HD6 LEU    62       1.609  13.466  -1.284
ATOM    983  O   LEU    62      -0.222  14.133  -5.342
ATOM    984  N   ARG    63       1.654  15.190  -5.993
ATOM    985  CA  ARG    63       1.949  14.227  -7.063
ATOM    986  C   ARG    63       2.356  12.904  -6.465
ATOM    987  HN  ARG    63       2.290  15.959  -5.840
ATOM    988  CB  ARG    63       3.115  14.706  -7.929
ATOM    989  CG  ARG    63       2.769  15.672  -9.037
ATOM    990  CD  ARG    63       1.991  14.991 -10.157
ATOM    991  NE  ARG    63       2.730  13.974 -10.924
ATOM    992  CZ  ARG    63       3.609  14.235 -11.907
ATOM    993  HE  ARG    63       2.456  13.063 -10.577
ATOM    994  NH1 ARG    63       3.909  15.502 -12.246
ATOM    995  H11 ARG    63       3.477  16.281 -11.765
ATOM    996  H12 ARG    63       4.564  15.740 -12.979
ATOM    997  NH2 ARG    63       4.211  13.223 -12.555
ATOM    998  H21 ARG    63       4.026  12.254 -12.328
ATOM    999  H22 ARG    63       4.878  13.377 -13.300
ATOM   1000  HA  ARG    63       1.061  14.084  -7.679
ATOM   1001  HB1 ARG    63       3.847  15.216  -7.303
ATOM   1002  HB2 ARG    63       3.585  13.849  -8.412
ATOM   1003  HG1 ARG    63       2.157  16.480  -8.637
ATOM   1004  HG2 ARG    63       3.685  16.085  -9.458
ATOM   1005  HD1 ARG    63       1.121  14.484  -9.739
ATOM   1006  HD2 ARG    63       1.664  15.738 -10.879
ATOM   1007  O   ARG    63       3.098  12.898  -5.483
ATOM   1008  N   LEU    64       1.893  11.792  -7.045
ATOM   1009  CA  LEU    64       2.506  10.471  -6.794
ATOM   1010  C   LEU    64       3.254  10.097  -8.060
ATOM   1011  HN  LEU    64       1.104  11.844  -7.673
ATOM   1012  CB  LEU    64       1.449   9.416  -6.464
ATOM   1013  CG  LEU    64       1.917   7.972  -6.251
ATOM   1014  CD1 LEU    64       1.418   7.377  -4.960
ATOM   1015  CD2 LEU    64       1.550   7.126  -7.436
ATOM   1016  HA  LEU    64       3.186  10.541  -5.945
ATOM   1017  HB1 LEU    64       1.094   9.796  -5.506
ATOM   1018  HB2 LEU    64       0.681   9.611  -7.212
ATOM   1019  HG  LEU    64       2.995   7.910  -6.102
ATOM   1020  HD1 LEU    64       0.335   7.332  -4.843
ATOM   1021  HD2 LEU    64       1.556   6.297  -4.913
ATOM   1022  HD3 LEU    64       1.831   7.819  -4.053
ATOM   1023  HD4 LEU    64       1.710   6.060  -7.273
ATOM   1024  HD5 LEU    64       0.475   7.201  -7.602
ATOM   1025  HD6 LEU    64       2.270   7.266  -8.242
ATOM   1026  O   LEU    64       2.651  10.010  -9.126
ATOM   1027  N   TYR    65       4.562   9.901  -7.961
ATOM   1028  CA  TYR    65       5.370   9.734  -9.160
ATOM   1029  C   TYR    65       5.378   8.296  -9.641
ATOM   1030  HN  TYR    65       4.997   9.868  -7.050
ATOM   1031  CB  TYR    65       6.805  10.219  -8.937
ATOM   1032  CG  TYR    65       6.904  11.698  -8.713
ATOM   1033  CD1 TYR    65       6.587  12.613  -9.742
ATOM   1034  CE1 TYR    65       6.671  13.986  -9.535
ATOM   1035  HD1 TYR    65       6.270  12.246 -10.718
ATOM   1036  CZ  TYR    65       7.087  14.436  -8.278
ATOM   1037  HE1 TYR    65       6.416  14.675 -10.340
ATOM   1038  CE2 TYR    65       7.428  13.556  -7.260
ATOM   1039  OH  TYR    65       7.194  15.774  -8.022
ATOM   1040  CD2 TYR    65       7.338  12.195  -7.482
ATOM   1041  HE2 TYR    65       7.763  13.940  -6.296
ATOM   1042  HD2 TYR    65       7.607  11.495  -6.691
ATOM   1043  HH  TYR    65       6.959  16.320  -8.775
ATOM   1044  HA  TYR    65       4.969  10.358  -9.958
ATOM   1045  HB1 TYR    65       7.223   9.726  -8.059
ATOM   1046  HB2 TYR    65       7.410   9.979  -9.811
ATOM   1047  O   TYR    65       5.658   8.036 -10.808
ATOM   1048  N   GLY    66       5.116   7.370  -8.722
ATOM   1049  CA  GLY    66       5.356   5.941  -8.935
ATOM   1050  C   GLY    66       5.425   5.066  -7.688
ATOM   1051  HN  GLY    66       4.733   7.644  -7.828
ATOM   1052  HA1 GLY    66       4.554   5.524  -9.544
ATOM   1053  HA2 GLY    66       6.309   5.804  -9.445
ATOM   1054  O   GLY    66       5.298   5.554  -6.552
ATOM   1055  N   TYR    67       5.628   3.762  -7.838
ATOM   1056  CA  TYR    67       5.573   2.834  -6.715
ATOM   1057  C   TYR    67       6.477   1.641  -6.948
ATOM   1058  HN  TYR    67       5.827   3.387  -8.754
ATOM   1059  CB  TYR    67       4.140   2.308  -6.526
ATOM   1060  CG  TYR    67       3.539   1.558  -7.696
ATOM   1061  CD1 TYR    67       3.494   0.146  -7.702
ATOM   1062  CE1 TYR    67       2.948  -0.563  -8.771
ATOM   1063  HD1 TYR    67       3.891  -0.416  -6.857
ATOM   1064  CZ  TYR    67       2.446   0.143  -9.857
ATOM   1065  HE1 TYR    67       2.921  -1.652  -8.745
ATOM   1066  CE2 TYR    67       2.478   1.547  -9.882
ATOM   1067  OH  TYR    67       1.918  -0.571 -10.908
ATOM   1068  CD2 TYR    67       3.023   2.245  -8.805
ATOM   1069  HE2 TYR    67       2.076   2.086 -10.740
ATOM   1070  HD2 TYR    67       3.051   3.334  -8.820
ATOM   1071  HH  TYR    67       1.317  -1.235 -10.563
ATOM   1072  HA  TYR    67       5.896   3.342  -5.806
ATOM   1073  HB1 TYR    67       4.046   1.714  -5.616
ATOM   1074  HB2 TYR    67       3.519   3.201  -6.461
ATOM   1075  O   TYR    67       7.011   1.493  -8.049
ATOM   1076  N   PHE    68       6.604   0.856  -5.875
ATOM   1077  CA  PHE    68       7.355  -0.413  -5.923
ATOM   1078  C   PHE    68       7.175  -1.098  -4.569
ATOM   1079  HN  PHE    68       6.178   1.128  -5.001
ATOM   1080  CB  PHE    68       8.837  -0.209  -6.275
ATOM   1081  CG  PHE    68       9.735   0.605  -5.395
ATOM   1082  CD1 PHE    68       9.717   1.999  -5.444
ATOM   1083  CE1 PHE    68      10.532   2.754  -4.613
ATOM   1084  HD1 PHE    68       9.055   2.511  -6.142
ATOM   1085  CZ  PHE    68      11.376   2.123  -3.715
ATOM   1086  HE1 PHE    68      10.508   3.843  -4.668
ATOM   1087  CE2 PHE    68      11.404   0.742  -3.654
ATOM   1088  HZ  PHE    68      12.015   2.714  -3.060
ATOM   1089  CD2 PHE    68      10.581  -0.011  -4.485
ATOM   1090  HE2 PHE    68      12.073   0.242  -2.953
ATOM   1091  HD2 PHE    68      10.595  -1.099  -4.425
ATOM   1092  HA  PHE    68       6.960  -1.038  -6.724
ATOM   1093  HB1 PHE    68       9.296  -1.170  -6.509
ATOM   1094  HB2 PHE    68       8.891   0.339  -7.215
ATOM   1095  O   PHE    68       6.668  -0.482  -3.642
ATOM   1096  N   HIS    69       7.559  -2.371  -4.511
ATOM   1097  CA  HIS    69       7.424  -3.204  -3.292
ATOM   1098  C   HIS    69       8.460  -4.291  -3.286
ATOM   1099  HN  HIS    69       7.964  -2.811  -5.325
ATOM   1100  CB  HIS    69       6.020  -3.805  -3.160
ATOM   1101  CG  HIS    69       5.678  -4.991  -4.053
ATOM   1102  ND1 HIS    69       5.675  -6.262  -3.600
ATOM   1103  CE1 HIS    69       5.343  -7.092  -4.613
ATOM   1104  NE2 HIS    69       5.140  -6.349  -5.723
ATOM   1105  HE  HIS    69       5.283  -8.166  -4.440
ATOM   1106  CD2 HIS    69       5.345  -5.056  -5.419
ATOM   1107  HNE HIS    69       4.877  -6.716  -6.626
ATOM   1108  HD  HIS    69       5.240  -4.291  -6.188
ATOM   1109  HA  HIS    69       7.557  -2.580  -2.408
ATOM   1110  HB1 HIS    69       5.874  -4.245  -2.174
ATOM   1111  HB2 HIS    69       5.245  -3.038  -3.150
ATOM   1112  O   HIS    69       8.907  -4.726  -4.348
ATOM   1113  N   ASP    70       8.795  -4.636  -2.048
ATOM   1114  CA  ASP    70       9.781  -5.659  -1.733
ATOM   1115  C   ASP    70       9.117  -6.836  -1.003
ATOM   1116  HN  ASP    70       8.354  -4.178  -1.263
ATOM   1117  CB  ASP    70      10.930  -5.069  -0.907
ATOM   1118  CG  ASP    70      10.782  -4.633   0.555
ATOM   1119  OD1 ASP    70      10.375  -5.461   1.414
ATOM   1120  OD2 ASP    70      11.315  -3.576   0.939
ATOM   1121  HA  ASP    70      10.235  -6.024  -2.655
ATOM   1122  HB1 ASP    70      11.798  -5.728  -0.907
ATOM   1123  HB2 ASP    70      11.146  -4.137  -1.430
ATOM   1124  O   ASP    70       7.889  -6.991  -1.042
ATOM   1125  N   ALA    71       9.804  -7.733  -0.301
ATOM   1126  CA  ALA    71       9.178  -8.827   0.430
ATOM   1127  C   ALA    71       8.103  -8.432   1.442
ATOM   1128  HN  ALA    71      10.812  -7.672  -0.259
ATOM   1129  CB  ALA    71      10.238  -9.647   1.155
ATOM   1130  HA  ALA    71       8.695  -9.505  -0.273
ATOM   1131  HB1 ALA    71      10.946 -10.116   0.470
ATOM   1132  HB2 ALA    71      10.954  -9.091   1.760
ATOM   1133  HB3 ALA    71       9.873 -10.532   1.676
ATOM   1134  O   ALA    71       7.072  -9.082   1.544
ATOM   1135  N   THR    72       8.367  -7.323   2.119
ATOM   1136  CA  THR    72       7.670  -6.914   3.329
ATOM   1137  C   THR    72       7.096  -5.498   3.162
ATOM   1138  HN  THR    72       9.095  -6.700   1.799
ATOM   1139  CB  THR    72       8.579  -7.105   4.566
ATOM   1140  OG1 THR    72       7.819  -7.028   5.780
ATOM   1141  HG  THR    72       7.266  -7.776   5.543
ATOM   1142  CG2 THR    72       9.769  -6.177   4.848
ATOM   1143  HA  THR    72       6.852  -7.607   3.530
ATOM   1144  HB  THR    72       8.963  -8.123   4.636
ATOM   1145  HG1 THR    72       9.514  -5.217   5.297
ATOM   1146  HG2 THR    72      10.388  -6.685   5.587
ATOM   1147  HG3 THR    72      10.335  -5.861   3.972
ATOM   1148  O   THR    72       5.944  -5.263   3.560
ATOM   1149  N   ARG    73       7.852  -4.555   2.579
ATOM   1150  CA  ARG    73       7.502  -3.120   2.517
ATOM   1151  C   ARG    73       7.004  -2.846   1.117
ATOM   1152  HN  ARG    73       8.726  -4.811   2.143
ATOM   1153  CB  ARG    73       8.717  -2.272   2.841
ATOM   1154  CG  ARG    73       9.266  -2.173   4.245
ATOM   1155  CD  ARG    73      10.718  -1.947   4.608
ATOM   1156  NE  ARG    73      11.594  -2.891   3.929
ATOM   1157  CZ  ARG    73      12.880  -3.046   4.201
ATOM   1158  HE  ARG    73      11.044  -3.384   3.238
ATOM   1159  NH1 ARG    73      13.453  -2.306   5.151
ATOM   1160  H11 ARG    73      12.914  -1.625   5.670
ATOM   1161  H12 ARG    73      14.430  -2.382   5.400
ATOM   1162  NH2 ARG    73      13.581  -3.950   3.522
ATOM   1163  H21 ARG    73      13.163  -4.525   2.802
ATOM   1164  H22 ARG    73      14.567  -4.109   3.689
ATOM   1165  HA  ARG    73       6.725  -2.903   3.250
ATOM   1166  HB1 ARG    73       9.583  -2.700   2.336
ATOM   1167  HB2 ARG    73       8.665  -1.289   2.374
ATOM   1168  HG1 ARG    73       8.613  -1.469   4.761
ATOM   1169  HG2 ARG    73       8.866  -3.053   4.749
ATOM   1170  HD1 ARG    73      11.059  -0.970   4.264
ATOM   1171  HD2 ARG    73      10.883  -2.073   5.678
ATOM   1172  O   ARG    73       7.560  -3.354   0.133
ATOM   1173  N   VAL    74       5.975  -1.995   1.042
ATOM   1174  CA  VAL    74       5.449  -1.414  -0.198
ATOM   1175  C   VAL    74       5.905   0.052  -0.123
ATOM   1176  HN  VAL    74       5.499  -1.708   1.885
ATOM   1177  CB  VAL    74       3.908  -1.576  -0.290
ATOM   1178  CG1 VAL    74       3.347  -0.965  -1.566
ATOM   1179  CG2 VAL    74       3.462  -3.029  -0.292
ATOM   1180  HA  VAL    74       5.872  -1.939  -1.055
ATOM   1181  HB  VAL    74       3.335  -1.053   0.476
ATOM   1182  HG1 VAL    74       3.468   0.116  -1.506
ATOM   1183  HG2 VAL    74       3.682  -1.216  -2.572
ATOM   1184  HG3 VAL    74       2.278  -0.989  -1.776
ATOM   1185  HG4 VAL    74       2.420  -3.120  -0.598
ATOM   1186  HG5 VAL    74       3.931  -3.657  -1.050
ATOM   1187  HG6 VAL    74       3.624  -3.517   0.669
ATOM   1188  O   VAL    74       5.948   0.625   0.966
ATOM   1189  N   TYR    75       6.226   0.680  -1.258
ATOM   1190  CA  TYR    75       6.727   2.073  -1.315
ATOM   1191  C   TYR    75       5.823   2.912  -2.223
ATOM   1192  HN  TYR    75       6.130   0.201  -2.141
ATOM   1193  CB  TYR    75       8.174   2.118  -1.853
ATOM   1194  CG  TYR    75       9.040   1.324  -0.906
ATOM   1195  CD1 TYR    75       9.417   0.015  -1.205
ATOM   1196  CE1 TYR    75      10.200  -0.728  -0.338
ATOM   1197  HD1 TYR    75       9.094  -0.445  -2.139
ATOM   1198  CZ  TYR    75      10.621  -0.163   0.845
ATOM   1199  HE1 TYR    75      10.478  -1.751  -0.595
ATOM   1200  CE2 TYR    75      10.263   1.139   1.165
ATOM   1201  OH  TYR    75      11.404  -0.897   1.710
ATOM   1202  CD2 TYR    75       9.475   1.871   0.293
ATOM   1203  HE2 TYR    75      10.602   1.583   2.100
ATOM   1204  HD2 TYR    75       9.187   2.892   0.544
ATOM   1205  HH  TYR    75      11.739  -1.681   1.270
ATOM   1206  HA  TYR    75       6.728   2.501  -0.313
ATOM   1207  HB1 TYR    75       8.232   1.789  -2.890
ATOM   1208  HB2 TYR    75       8.564   3.132  -1.943
ATOM   1209  O   TYR    75       5.387   2.452  -3.287
ATOM   1210  N   LEU    76       5.569   4.162  -1.850
ATOM   1211  CA  LEU    76       4.853   5.118  -2.685
ATOM   1212  C   LEU    76       5.797   6.321  -2.751
ATOM   1213  HN  LEU    76       5.878   4.488  -0.946
ATOM   1214  CB  LEU    76       3.494   5.457  -2.064
ATOM   1215  CG  LEU    76       2.597   4.279  -1.682
ATOM   1216  CD1 LEU    76       1.275   4.722  -1.072
ATOM   1217  CD2 LEU    76       2.256   3.504  -2.940
ATOM   1218  HA  LEU    76       4.673   4.680  -3.666
ATOM   1219  HB1 LEU    76       3.648   5.991  -1.127
ATOM   1220  HB2 LEU    76       2.925   6.149  -2.685
ATOM   1221  HG  LEU    76       3.049   3.576  -0.983
ATOM   1222  HD1 LEU    76       0.468   5.079  -1.712
ATOM   1223  HD2 LEU    76       0.951   3.956  -0.368
ATOM   1224  HD3 LEU    76       1.508   5.549  -0.401
ATOM   1225  HD4 LEU    76       3.018   2.773  -3.210
ATOM   1226  HD5 LEU    76       1.383   2.873  -2.773
ATOM   1227  HD6 LEU    76       2.014   4.085  -3.830
ATOM   1228  O   LEU    76       6.138   6.889  -1.714
ATOM   1229  N   ILE    77       6.218   6.756  -3.939
ATOM   1230  CA  ILE    77       7.112   7.875  -4.241
ATOM   1231  C   ILE    77       6.323   9.149  -4.506
ATOM   1232  HN  ILE    77       5.912   6.290  -4.781
ATOM   1233  CB  ILE    77       7.982   7.595  -5.487
ATOM   1234  CG1 ILE    77       8.711   6.259  -5.448
ATOM   1235  CG2 ILE    77       8.919   8.789  -5.668
ATOM   1236  CD1 ILE    77       9.538   5.953  -6.673
ATOM   1237  HA  ILE    77       7.778   8.047  -3.395
ATOM   1238  HB  ILE    77       7.396   7.585  -6.406
ATOM   1239  HG1 ILE    77       9.411   6.145  -4.620
ATOM   1240  HG2 ILE    77       7.992   5.448  -5.560
ATOM   1241  HG3 ILE    77       9.634   8.711  -6.487
ATOM   1242  HG4 ILE    77       8.441   9.667  -6.102
ATOM   1243  HG5 ILE    77       9.391   8.952  -4.699
ATOM   1244  HD1 ILE    77      10.326   6.698  -6.782
ATOM   1245  HD2 ILE    77       9.967   4.953  -6.607
ATOM   1246  HD3 ILE    77       9.059   6.037  -7.649
ATOM   1247  O   ILE    77       5.728   9.319  -5.576
ATOM   1248  N   LEU    78       6.364  10.060  -3.543
ATOM   1249  CA  LEU    78       5.546  11.275  -3.575
ATOM   1250  C   LEU    78       6.376  12.553  -3.712
ATOM   1251  HN  LEU    78       6.976   9.926  -2.751
ATOM   1252  CB  LEU    78       4.717  11.382  -2.284
ATOM   1253  CG  LEU    78       4.041  10.105  -1.782
ATOM   1254  CD1 LEU    78       3.771  10.229  -0.299
ATOM   1255  CD2 LEU    78       2.770   9.797  -2.556
ATOM   1256  HA  LEU    78       4.863  11.232  -4.423
ATOM   1257  HB1 LEU    78       5.357  11.713  -1.466
ATOM   1258  HB2 LEU    78       3.911  12.101  -2.427
ATOM   1259  HG  LEU    78       4.695   9.252  -1.962
ATOM   1260  HD1 LEU    78       3.289   9.319   0.061
ATOM   1261  HD2 LEU    78       4.712  10.375   0.232
ATOM   1262  HD3 LEU    78       3.117  11.082  -0.118
ATOM   1263  HD4 LEU    78       2.320   8.882  -2.168
ATOM   1264  HD5 LEU    78       2.067  10.622  -2.444
ATOM   1265  HD6 LEU    78       3.009   9.664  -3.611
ATOM   1266  O   LEU    78       7.570  12.562  -3.404
ATOM   1267  N   GLU    79       5.714  13.618  -4.171
ATOM   1268  CA  GLU    79       6.258  14.956  -4.196
ATOM   1269  C   GLU    79       6.624  15.423  -2.779
ATOM   1270  HN  GLU    79       4.775  13.510  -4.527
ATOM   1271  CB  GLU    79       5.253  15.890  -4.852
ATOM   1272  CG  GLU    79       5.358  17.361  -4.486
ATOM   1273  CD  GLU    79       4.332  18.221  -5.229
ATOM   1274  OE1 GLU    79       3.420  17.665  -5.914
ATOM   1275  OE2 GLU    79       4.427  19.476  -5.129
ATOM   1276  HA  GLU    79       7.156  14.972  -4.813
ATOM   1277  HB1 GLU    79       5.366  15.843  -5.935
ATOM   1278  HB2 GLU    79       4.242  15.586  -4.579
ATOM   1279  HG1 GLU    79       5.188  17.483  -3.416
ATOM   1280  HG2 GLU    79       6.352  17.729  -4.739
ATOM   1281  O   GLU    79       5.908  15.174  -1.817
ATOM   1282  NT  AME    80       7.769  16.074  -2.642
ATOM   1283  CT  AME    80       8.176  16.526  -1.335
ATOM   1284  HN  AME    80       8.347  16.248  -3.451
ATOM   1285  HT1 AME    80       9.135  17.038  -1.409
ATOM   1286  HT2 AME    80       7.428  17.212  -0.938
ATOM   1287  HT3 AME    80       8.273  15.669  -0.667
ATOM   1288  H1  ACE    81     -10.606  19.600 -11.823
ATOM   1289  CH3 ACE    81     -10.582  19.410 -10.750
ATOM   1290  C   ACE    81     -10.821  17.917 -10.445
ATOM   1291  H2  ACE    81     -11.359  20.007 -10.273
ATOM   1292  H3  ACE    81      -9.607  19.708 -10.365
ATOM   1293  O   ACE    81     -11.019  17.116 -11.370
ATOM   1294  N   CYS    82     -10.815  17.556  -9.158
ATOM   1295  CA  CYS    82     -11.134  16.195  -8.732
ATOM   1296  C   CYS    82     -12.501  15.737  -9.201
ATOM   1297  HN  CYS    82     -10.585  18.235  -8.447
ATOM   1298  CB  CYS    82     -11.111  16.093  -7.222
ATOM   1299  SG  CYS    82      -9.478  15.777  -6.544
ATOM   1300  HG  CYS    82      -9.898  15.763  -5.265
ATOM   1301  HA  CYS    82     -10.395  15.504  -9.137
ATOM   1302  HB1 CYS    82     -11.467  17.028  -6.788
ATOM   1303  HB2 CYS    82     -11.758  15.276  -6.902
ATOM   1304  O   CYS    82     -12.647  14.622  -9.719
ATOM   1305  N   HIS    83     -13.498  16.600  -9.000
ATOM   1306  CA  HIS    83     -14.871  16.299  -9.366
ATOM   1307  C   HIS    83     -15.067  16.192 -10.850
ATOM   1308  HN  HIS    83     -13.307  17.498  -8.579
ATOM   1309  CB  HIS    83     -15.836  17.297  -8.733
ATOM   1310  CG  HIS    83     -15.896  17.200  -7.215
ATOM   1311  ND1 HIS    83     -16.469  18.152  -6.440
ATOM   1312  CE1 HIS    83     -16.368  17.796  -5.137
ATOM   1313  NE2 HIS    83     -15.706  16.624  -5.072
ATOM   1314  HE  HIS    83     -16.792  18.435  -4.362
ATOM   1315  CD2 HIS    83     -15.401  16.226  -6.336
ATOM   1316  HNE HIS    83     -15.480  16.133  -4.218
ATOM   1317  HD  HIS    83     -14.863  15.292  -6.498
ATOM   1318  HA  HIS    83     -15.166  15.348  -8.922
ATOM   1319  HB1 HIS    83     -15.527  18.311  -8.983
ATOM   1320  HB2 HIS    83     -16.843  17.120  -9.112
ATOM   1321  O   HIS    83     -15.892  15.402 -11.299
ATOM   1322  N   SER    84     -14.287  16.955 -11.619
ATOM   1323  CA  SER    84     -14.294  16.880 -13.087
ATOM   1324  C   SER    84     -13.794  15.514 -13.607
ATOM   1325  HN  SER    84     -13.657  17.619 -11.192
ATOM   1326  CB  SER    84     -13.465  18.026 -13.693
ATOM   1327  OG  SER    84     -12.124  17.625 -13.923
ATOM   1328  HG  SER    84     -11.655  18.378 -14.301
ATOM   1329  HA  SER    84     -15.310  17.029 -13.454
ATOM   1330  HB1 SER    84     -13.904  18.329 -14.643
ATOM   1331  HB2 SER    84     -13.461  18.873 -13.007
ATOM   1332  O   SER    84     -14.006  15.168 -14.775
ATOM   1333  N   LYS    85     -13.112  14.761 -12.745
ATOM   1334  CA  LYS    85     -12.734  13.371 -13.045
ATOM   1335  C   LYS    85     -13.555  12.415 -12.199
ATOM   1336  HN  LYS    85     -12.839  15.143 -11.851
ATOM   1337  CB  LYS    85     -11.228  13.138 -12.823
ATOM   1338  CG  LYS    85     -10.344  13.930 -13.779
ATOM   1339  CD  LYS    85      -8.925  13.387 -13.821
ATOM   1340  CE  LYS    85      -8.362  13.324 -15.244
ATOM   1341  NZ  LYS    85      -8.249  14.647 -15.936
ATOM   1342  HZ1 LYS    85      -7.871  14.511 -16.862
ATOM   1343  HZ2 LYS    85      -7.637  15.252 -15.407
ATOM   1344  HZ3 LYS    85      -9.164  15.070 -16.004
ATOM   1345  HA  LYS    85     -12.917  13.163 -14.099
ATOM   1346  HB1 LYS    85     -10.960  13.434 -11.809
ATOM   1347  HB2 LYS    85     -10.999  12.082 -12.965
ATOM   1348  HG1 LYS    85     -10.759  13.878 -14.785
ATOM   1349  HG2 LYS    85     -10.302  14.970 -13.457
ATOM   1350  HD1 LYS    85      -8.272  14.029 -13.230
ATOM   1351  HD2 LYS    85      -8.910  12.377 -13.409
ATOM   1352  HE1 LYS    85      -7.360  12.896 -15.220
ATOM   1353  HE2 LYS    85      -9.007  12.701 -15.863
ATOM   1354  O   LYS    85     -13.178  11.267 -12.004
ATOM   1355  N   ARG    86     -14.675  12.918 -11.689
ATOM   1356  CA  ARG    86     -15.589  12.167 -10.802
ATOM   1357  C   ARG    86     -14.931  11.484  -9.576
ATOM   1358  HN  ARG    86     -14.942  13.868 -11.903
ATOM   1359  CB  ARG    86     -16.466  11.192 -11.612
ATOM   1360  CG  ARG    86     -17.493  11.869 -12.521
ATOM   1361  CD  ARG    86     -18.721  12.397 -11.770
ATOM   1362  NE  ARG    86     -19.822  11.425 -11.652
ATOM   1363  CZ  ARG    86     -20.995  11.669 -11.059
ATOM   1364  HE  ARG    86     -19.526  10.564 -12.093
ATOM   1365  NH1 ARG    86     -21.923  10.721 -11.002
ATOM   1366  H11 ARG    86     -21.754   9.808 -11.404
ATOM   1367  H12 ARG    86     -22.827  10.853 -10.565
ATOM   1368  NH2 ARG    86     -21.240  12.854 -10.508
ATOM   1369  H21 ARG    86     -20.559  13.602 -10.517
ATOM   1370  H22 ARG    86     -22.118  13.069 -10.052
ATOM   1371  HA  ARG    86     -16.346  12.842 -10.403
ATOM   1372  HB1 ARG    86     -15.832  10.578 -12.252
ATOM   1373  HB2 ARG    86     -17.022  10.549 -10.929
ATOM   1374  HG1 ARG    86     -17.030  12.717 -13.024
ATOM   1375  HG2 ARG    86     -17.848  11.155 -13.264
ATOM   1376  HD1 ARG    86     -18.435  12.679 -10.756
ATOM   1377  HD2 ARG    86     -19.119  13.268 -12.290
ATOM   1378  O   ARG    86     -15.421  10.469  -9.056
ATOM   1379  N   VAL    87     -13.837  12.074  -9.112
ATOM   1380  CA  VAL    87     -13.117  11.594  -7.946
ATOM   1381  C   VAL    87     -13.570  12.377  -6.703
ATOM   1382  HN  VAL    87     -13.474  12.894  -9.576
ATOM   1383  CB  VAL    87     -11.594  11.784  -8.154
ATOM   1384  CG1 VAL    87     -10.826  11.442  -6.885
ATOM   1385  CG2 VAL    87     -11.092  10.959  -9.333
ATOM   1386  HA  VAL    87     -13.324  10.533  -7.801
ATOM   1387  HB  VAL    87     -11.390  12.821  -8.418
ATOM   1388  HG1 VAL    87      -9.759  11.583  -7.056
ATOM   1389  HG2 VAL    87     -11.153  12.094  -6.075
ATOM   1390  HG3 VAL    87     -11.016  10.403  -6.613
ATOM   1391  HG4 VAL    87     -10.020  11.112  -9.454
ATOM   1392  HG5 VAL    87     -11.289   9.903  -9.147
ATOM   1393  HG6 VAL    87     -11.608  11.270 -10.241
ATOM   1394  O   VAL    87     -13.525  13.609  -6.699
ATOM   1395  N   ILE    88     -14.013  11.679  -5.656
ATOM   1396  CA  ILE    88     -14.284  12.340  -4.351
ATOM   1397  C   ILE    88     -13.244  11.929  -3.296
ATOM   1398  HN  ILE    88     -14.169  10.685  -5.745
ATOM   1399  CB  ILE    88     -15.745  12.153  -3.810
ATOM   1400  CG1 ILE    88     -16.178  10.678  -3.777
ATOM   1401  CG2 ILE    88     -16.755  12.999  -4.592
ATOM   1402  CD1 ILE    88     -17.522  10.437  -3.100
ATOM   1403  HA  ILE    88     -14.245  13.422  -4.476
ATOM   1404  HB  ILE    88     -15.810  12.543  -2.794
ATOM   1405  HG1 ILE    88     -16.261  10.300  -4.796
ATOM   1406  HG2 ILE    88     -15.437  10.093  -3.232
ATOM   1407  HG3 ILE    88     -17.754  12.840  -4.185
ATOM   1408  HG4 ILE    88     -16.491  14.053  -4.505
ATOM   1409  HG5 ILE    88     -16.740  12.706  -5.641
ATOM   1410  HD1 ILE    88     -17.753   9.372  -3.119
ATOM   1411  HD2 ILE    88     -17.476  10.779  -2.066
ATOM   1412  HD3 ILE    88     -18.300  10.986  -3.629
ATOM   1413  O   ILE    88     -12.852  10.765  -3.225
ATOM   1414  N   HIS    89     -12.786  12.882  -2.489
ATOM   1415  CA  HIS    89     -11.650  12.612  -1.612
ATOM   1416  C   HIS    89     -12.063  12.000  -0.299
ATOM   1417  HN  HIS    89     -13.226  13.791  -2.485
ATOM   1418  CB  HIS    89     -10.765  13.846  -1.421
ATOM   1419  CG  HIS    89      -9.550  13.592  -0.560
ATOM   1420  ND1 HIS    89      -9.633  13.400   0.777
ATOM   1421  CE1 HIS    89      -8.392  13.176   1.284
ATOM   1422  NE2 HIS    89      -7.512  13.238   0.269
ATOM   1423  HE  HIS    89      -8.265  12.990   2.351
ATOM   1424  CD2 HIS    89      -8.193  13.494  -0.885
ATOM   1425  HNE HIS    89      -6.514  13.113   0.360
ATOM   1426  HD  HIS    89      -7.654  13.583  -1.827
ATOM   1427  HA  HIS    89     -10.968  11.918  -2.103
ATOM   1428  HB1 HIS    89     -10.409  14.192  -2.391
ATOM   1429  HB2 HIS    89     -11.343  14.637  -0.942
ATOM   1430  O   HIS    89     -11.557  10.923   0.075
ATOM   1431  N   ARN    90     -12.951  12.688   0.427
ATOM   1432  CA  ARN    90     -13.632  12.138   1.617
ATOM   1433  C   ARN    90     -12.851  12.097   2.936
ATOM   1434  HN  ARN    90     -13.185  13.635   0.168
ATOM   1435  CB  ARN    90     -14.182  10.729   1.345
ATOM   1436  CG  ARN    90     -15.133  10.600   0.160
ATOM   1437  CD  ARN    90     -15.753   9.199   0.066
ATOM   1438  NE  ARN    90     -14.885   8.115   0.564
ATOM   1439  CZ  ARN    90     -15.300   6.877   0.844
ATOM   1440  HE  ARN    90     -13.946   8.482   0.649
ATOM   1441  NH1 ARN    90     -16.574   6.552   0.677
ATOM   1442  H11 ARN    90     -17.241   7.233   0.339
ATOM   1443  NH2 ARN    90     -14.448   5.967   1.307
ATOM   1444  H21 ARN    90     -13.470   6.175   1.462
ATOM   1445  H22 ARN    90     -14.732   5.021   1.529
ATOM   1446  HA  ARN    90     -14.522  12.729   1.833
ATOM   1447  HB1 ARN    90     -13.355  10.048   1.145
ATOM   1448  HB2 ARN    90     -14.736  10.380   2.217
ATOM   1449  HG1 ARN    90     -15.943  11.322   0.263
ATOM   1450  HG2 ARN    90     -14.590  10.793  -0.765
ATOM   1451  HD1 ARN    90     -16.671   9.167   0.654
ATOM   1452  HD2 ARN    90     -15.981   8.971  -0.975
ATOM   1453  O   ARN    90     -13.439  11.832   3.982
ATOM   1454  N   ASP    91     -11.542  12.331   2.907
ATOM   1455  CA  ASP    91     -10.750  12.330   4.153
ATOM   1456  C   ASP    91      -9.875  13.595   4.301
ATOM   1457  HN  ASP    91     -11.084  12.511   2.026
ATOM   1458  CB  ASP    91      -9.943  11.007   4.319
ATOM   1459  CG  ASP    91      -9.319  10.848   5.730
ATOM   1460  OD1 ASP    91      -9.982  11.167   6.748
ATOM   1461  OD2 ASP    91      -8.158  10.392   5.821
ATOM   1462  HA  ASP    91     -11.421  12.285   5.011
ATOM   1463  HB1 ASP    91     -10.603  10.155   4.152
ATOM   1464  HB2 ASP    91      -9.130  10.983   3.594
ATOM   1465  O   ASP    91      -8.672  13.515   4.613
ATOM   1466  N   ILE    92     -10.499  14.759   4.101
ATOM   1467  CA  ILE    92      -9.793  16.038   4.145
ATOM   1468  C   ILE    92      -9.601  16.499   5.599
ATOM   1469  HN  ILE    92     -11.491  14.770   3.913
ATOM   1470  CB  ILE    92     -10.536  17.116   3.335
ATOM   1471  CG1 ILE    92     -10.910  16.602   1.958
ATOM   1472  CG2 ILE    92      -9.652  18.338   3.150
ATOM   1473  CD1 ILE    92      -9.825  16.834   0.928
ATOM   1474  HA  ILE    92      -8.815  15.930   3.677
ATOM   1475  HB  ILE    92     -11.448  17.401   3.860
ATOM   1476  HG1 ILE    92     -11.096  15.529   2.009
ATOM   1477  HG2 ILE    92     -11.810  17.110   1.612
ATOM   1478  HG3 ILE    92     -10.190  19.092   2.576
ATOM   1479  HG4 ILE    92      -9.386  18.745   4.126
ATOM   1480  HG5 ILE    92      -8.745  18.053   2.617
ATOM   1481  HD1 ILE    92     -10.150  16.445  -0.037
ATOM   1482  HD2 ILE    92      -9.629  17.902   0.842
ATOM   1483  HD3 ILE    92      -8.914  16.321   1.238
ATOM   1484  O   ILE    92     -10.539  16.928   6.254
ATOM   1485  N   LYN    93      -8.386  16.389   6.108
ATOM   1486  CA  LYN    93      -8.097  16.785   7.464
ATOM   1487  C   LYN    93      -6.854  17.626   7.333
ATOM   1488  HN  LYN    93      -7.636  16.020   5.542
ATOM   1489  CB  LYN    93      -7.695  15.590   8.344
ATOM   1490  CG  LYN    93      -8.646  14.428   8.588
ATOM   1491  CD  LYN    93      -7.736  13.300   9.084
ATOM   1492  CE  LYN    93      -8.367  12.252   9.999
ATOM   1493  NZ  LYN    93      -9.132  11.180   9.273
ATOM   1494  HZ1 LYN    93      -9.517  10.529   9.943
ATOM   1495  HZ2 LYN    93      -8.511  10.689   8.646
ATOM   1496  HA  LYN    93      -8.938  17.350   7.865
ATOM   1497  HB1 LYN    93      -6.815  15.106   7.921
ATOM   1498  HB2 LYN    93      -7.467  15.940   9.351
ATOM   1499  HG1 LYN    93      -9.387  14.715   9.335
ATOM   1500  HG2 LYN    93      -9.150  14.168   7.657
ATOM   1501  HD1 LYN    93      -7.345  12.746   8.231
ATOM   1502  HD2 LYN    93      -6.908  13.723   9.652
ATOM   1503  HE1 LYN    93      -7.587  11.753  10.574
ATOM   1504  HE2 LYN    93      -9.066  12.737  10.681
ATOM   1505  O   LYN    93      -6.009  17.358   6.461
ATOM   1506  N   PRO    94      -6.667  18.586   8.240
ATOM   1507  CA  PRO    94      -5.428  19.363   8.184
ATOM   1508  C   PRO    94      -4.156  18.527   8.134
ATOM   1509  CB  PRO    94      -5.472  20.181   9.474
ATOM   1510  CG  PRO    94      -6.931  20.349   9.710
ATOM   1511  CD  PRO    94      -7.534  19.026   9.340
ATOM   1512  HA  PRO    94      -5.430  19.987   7.291
ATOM   1513  HB1 PRO    94      -4.979  19.627  10.273
ATOM   1514  HB2 PRO    94      -4.960  21.130   9.321
ATOM   1515  HG1 PRO    94      -7.105  20.592  10.759
ATOM   1516  HG2 PRO    94      -7.311  21.155   9.083
ATOM   1517  HD1 PRO    94      -7.501  18.357  10.201
ATOM   1518  HD2 PRO    94      -8.570  19.171   9.033
ATOM   1519  O   PRO    94      -3.189  18.960   7.510
ATOM   1520  N   GLU    95      -4.128  17.355   8.768
ATOM   1521  CA  GLU    95      -2.908  16.533   8.706
ATOM   1522  C   GLU    95      -2.649  15.891   7.352
ATOM   1523  HN  GLU    95      -4.940  17.043   9.283
ATOM   1524  CB  GLU    95      -2.877  15.482   9.781
ATOM   1525  CG  GLU    95      -3.931  14.438   9.605
ATOM   1526  CD  GLU    95      -4.729  14.288  10.871
ATOM   1527  OE1 GLU    95      -5.331  15.312  11.303
ATOM   1528  OE2 GLU    95      -4.748  13.151  11.421
ATOM   1529  HA  GLU    95      -2.040  17.152   8.935
ATOM   1530  HB1 GLU    95      -1.909  14.980   9.772
ATOM   1531  HB2 GLU    95      -3.034  15.950  10.753
ATOM   1532  HG1 GLU    95      -4.599  14.728   8.795
ATOM   1533  HG2 GLU    95      -3.462  13.484   9.364
ATOM   1534  O   GLU    95      -1.561  15.387   7.145
ATOM   1535  N   ASN    96      -3.634  15.912   6.447
ATOM   1536  CA  ASN    96      -3.462  15.503   5.047
ATOM   1537  C   ASN    96      -3.347  16.674   4.090
ATOM   1538  HN  ASN    96      -4.557  16.222   6.717
ATOM   1539  CB  ASN    96      -4.676  14.737   4.569
ATOM   1540  CG  ASN    96      -4.812  13.391   5.212
ATOM   1541  ND2 ASN    96      -5.988  12.792   5.024
ATOM   1542  HD1 ASN    96      -6.147  11.883   5.430
ATOM   1543  HD2 ASN    96      -6.697  13.259   4.480
ATOM   1544  OD1 ASN    96      -3.879  12.874   5.860
ATOM   1545  HA  ASN    96      -2.553  14.910   4.951
ATOM   1546  HB1 ASN    96      -5.578  15.304   4.799
ATOM   1547  HB2 ASN    96      -4.608  14.582   3.493
ATOM   1548  O   ASN    96      -3.579  16.508   2.890
ATOM   1549  N   LEU    97      -3.058  17.861   4.604
ATOM   1550  CA  LEU    97      -2.892  19.032   3.760
ATOM   1551  C   LEU    97      -1.458  19.501   3.979
ATOM   1552  HN  LEU    97      -2.949  17.962   5.603
ATOM   1553  CB  LEU    97      -3.900  20.130   4.123
ATOM   1554  CG  LEU    97      -5.404  19.800   4.184
ATOM   1555  CD1 LEU    97      -6.250  21.045   4.390
ATOM   1556  CD2 LEU    97      -5.916  19.051   2.973
ATOM   1557  HA  LEU    97      -3.064  18.757   2.720
ATOM   1558  HB1 LEU    97      -3.674  20.518   5.117
ATOM   1559  HB2 LEU    97      -3.836  20.938   3.395
ATOM   1560  HG  LEU    97      -5.594  19.118   5.014
ATOM   1561  HD1 LEU    97      -7.304  20.767   4.428
ATOM   1562  HD2 LEU    97      -5.968  21.525   5.327
ATOM   1563  HD3 LEU    97      -6.086  21.737   3.564
ATOM   1564  HD4 LEU    97      -6.982  18.855   3.091
ATOM   1565  HD5 LEU    97      -5.754  19.651   2.079
ATOM   1566  HD6 LEU    97      -5.382  18.105   2.878
ATOM   1567  O   LEU    97      -1.030  19.720   5.108
ATOM   1568  NT  AME    98      -0.703  19.617   2.894
ATOM   1569  CT  AME    98       0.722  19.880   2.984
ATOM   1570  HN  AME    98      -1.121  19.521   1.980
ATOM   1571  HT1 AME    98       1.145  19.937   1.982
ATOM   1572  HT2 AME    98       0.885  20.825   3.502
ATOM   1573  HT3 AME    98       1.206  19.075   3.538
ATOM   1574  H1  ACE    99      -0.680  20.966  -0.730
ATOM   1575  CH3 ACE    99      -1.488  20.606  -1.367
ATOM   1576  C   ACE    99      -2.198  19.405  -0.731
ATOM   1577  H2  ACE    99      -1.070  20.313  -2.329
ATOM   1578  H3  ACE    99      -2.203  21.415  -1.513
ATOM   1579  O   ACE    99      -1.818  18.962   0.383
ATOM   1580  N   ILE   100      -3.213  18.877  -1.427
ATOM   1581  CA  ILE   100      -3.970  17.766  -0.866
ATOM   1582  C   ILE   100      -3.185  16.474  -0.964
ATOM   1583  HN  ILE   100      -3.447  19.251  -2.335
ATOM   1584  CB  ILE   100      -5.317  17.543  -1.568
ATOM   1585  CG1 ILE   100      -6.123  18.831  -1.588
ATOM   1586  CG2 ILE   100      -6.097  16.382  -0.910
ATOM   1587  CD1 ILE   100      -7.462  18.626  -2.273
ATOM   1588  HA  ILE   100      -4.186  17.966   0.184
ATOM   1589  HB  ILE   100      -5.143  17.217  -2.593
ATOM   1590  HG1 ILE   100      -6.302  19.164  -0.565
ATOM   1591  HG2 ILE   100      -5.569  19.598  -2.128
ATOM   1592  HG3 ILE   100      -7.048  16.244  -1.425
ATOM   1593  HG4 ILE   100      -5.511  15.465  -0.977
ATOM   1594  HG5 ILE   100      -6.283  16.616   0.138
ATOM   1595  HD1 ILE   100      -8.018  19.563  -2.273
ATOM   1596  HD2 ILE   100      -7.299  18.300  -3.300
ATOM   1597  HD3 ILE   100      -8.032  17.866  -1.737
ATOM   1598  O   ILE   100      -2.775  16.076  -2.041
ATOM   1599  N   ALA   101      -2.992  15.818   0.165
ATOM   1600  CA  ALA   101      -2.281  14.534   0.219
ATOM   1601  C   ALA   101      -3.213  13.396   0.614
ATOM   1602  HN  ALA   101      -3.340  16.199   1.033
ATOM   1603  CB  ALA   101      -1.130  14.617   1.208
ATOM   1604  HA  ALA   101      -1.860  14.310  -0.760
ATOM   1605  HB1 ALA   101      -0.609  13.660   1.241
ATOM   1606  HB2 ALA   101      -0.437  15.397   0.895
ATOM   1607  HB3 ALA   101      -1.518  14.853   2.199
ATOM   1608  O   ALA   101      -4.380  13.625   0.919
ATOM   1609  N   ASP   102      -2.702  12.174   0.606
ATOM   1610  CA  ASP   102      -3.450  11.032   1.128
ATOM   1611  C   ASP   102      -4.810  10.786   0.454
ATOM   1612  HN  ASP   102      -1.776  12.019   0.233
ATOM   1613  CB  ASP   102      -3.619  11.170   2.641
ATOM   1614  CG  ASP   102      -4.091   9.887   3.301
ATOM   1615  OD1 ASP   102      -4.056   8.813   2.649
ATOM   1616  OD2 ASP   102      -4.496   9.957   4.485
ATOM   1617  HA  ASP   102      -2.865  10.122   0.994
ATOM   1618  HB1 ASP   102      -2.664  11.443   3.091
ATOM   1619  HB2 ASP   102      -4.356  11.944   2.856
ATOM   1620  O   ASP   102      -5.865  11.273   0.894
ATOM   1621  N   PHE   103      -4.777   9.999  -0.604
ATOM   1622  CA  PHE   103      -5.997   9.632  -1.285
ATOM   1623  C   PHE   103      -6.457   8.244  -0.875
ATOM   1624  HN  PHE   103      -3.892   9.649  -0.942
ATOM   1625  CB  PHE   103      -5.817   9.771  -2.795
ATOM   1626  CG  PHE   103      -5.951  11.183  -3.269
ATOM   1627  CD1 PHE   103      -4.904  12.091  -3.112
ATOM   1628  CE1 PHE   103      -5.041  13.404  -3.533
ATOM   1629  HD1 PHE   103      -3.968  11.770  -2.654
ATOM   1630  CZ  PHE   103      -6.241  13.827  -4.101
ATOM   1631  HE1 PHE   103      -4.212  14.102  -3.419
ATOM   1632  CE2 PHE   103      -7.293  12.941  -4.251
ATOM   1633  HZ  PHE   103      -6.354  14.860  -4.429
ATOM   1634  CD2 PHE   103      -7.147  11.628  -3.829
ATOM   1635  HE2 PHE   103      -8.229  13.276  -4.698
ATOM   1636  HD2 PHE   103      -7.975  10.927  -3.933
ATOM   1637  HA  PHE   103      -6.782  10.346  -1.035
ATOM   1638  HB1 PHE   103      -4.825   9.419  -3.077
ATOM   1639  HB2 PHE   103      -6.573   9.175  -3.307
ATOM   1640  O   PHE   103      -7.129   7.545  -1.640
ATOM   1641  N   GLY   104      -6.099   7.876   0.354
ATOM   1642  CA  GLY   104      -6.381   6.564   0.922
ATOM   1643  C   GLY   104      -7.850   6.252   1.074
ATOM   1644  HN  GLY   104      -5.602   8.525   0.948
ATOM   1645  HA1 GLY   104      -5.957   5.791   0.281
ATOM   1646  HA2 GLY   104      -5.938   6.494   1.916
ATOM   1647  O   GLY   104      -8.240   5.080   1.039
ATOM   1648  N   TRP   105      -8.667   7.291   1.248
ATOM   1649  CA  TRP   105     -10.110   7.097   1.338
ATOM   1650  C   TRP   105     -10.855   7.512   0.079
ATOM   1651  HN  TRP   105      -8.285   8.223   1.319
ATOM   1652  CB  TRP   105     -10.691   7.719   2.621
ATOM   1653  CG  TRP   105     -10.404   6.881   3.867
ATOM   1654  CD1 TRP   105      -9.222   6.854   4.616
ATOM   1655  NE1 TRP   105      -9.314   5.960   5.660
ATOM   1656  HD1 TRP   105      -8.385   7.493   4.337
ATOM   1657  CE2 TRP   105     -10.524   5.346   5.674
ATOM   1658  HNE TRP   105      -8.588   5.771   6.337
ATOM   1659  CZ2 TRP   105     -11.055   4.382   6.538
ATOM   1660  CH2 TRP   105     -12.361   3.945   6.282
ATOM   1661  HZ2 TRP   105     -10.457   4.004   7.367
ATOM   1662  CZ3 TRP   105     -13.108   4.439   5.199
ATOM   1663  HH2 TRP   105     -12.824   3.202   6.932
ATOM   1664  CE3 TRP   105     -12.593   5.410   4.315
ATOM   1665  HZ3 TRP   105     -14.119   4.071   5.022
ATOM   1666  CD2 TRP   105     -11.291   5.882   4.532
ATOM   1667  HE3 TRP   105     -13.204   5.774   3.490
ATOM   1668  HA  TRP   105     -10.325   6.043   1.513
ATOM   1669  HB1 TRP   105     -10.256   8.706   2.777
ATOM   1670  HB2 TRP   105     -11.773   7.810   2.524
ATOM   1671  O   TRP   105     -12.069   7.289  -0.012
ATOM   1672  N   SER   106     -10.142   8.072  -0.913
ATOM   1673  CA  SER   106     -10.757   8.511  -2.202
ATOM   1674  C   SER   106     -11.366   7.369  -3.053
ATOM   1675  HN  SER   106      -9.148   8.210  -0.800
ATOM   1676  CB  SER   106      -9.803   9.411  -3.037
ATOM   1677  OG  SER   106      -8.859   8.679  -3.813
ATOM   1678  HG  SER   106      -8.317   9.318  -4.291
ATOM   1679  HA  SER   106     -11.564   9.215  -1.999
ATOM   1680  HB1 SER   106     -10.388  10.019  -3.726
ATOM   1681  HB2 SER   106      -9.239  10.061  -2.368
ATOM   1682  O   SER   106     -10.962   6.207  -2.935
ATOM   1683  N   VAL   107     -12.338   7.718  -3.900
ATOM   1684  CA  VAL   107     -13.147   6.745  -4.649
ATOM   1685  C   VAL   107     -13.860   7.478  -5.799
ATOM   1686  HN  VAL   107     -12.546   8.695  -4.050
ATOM   1687  CB  VAL   107     -14.140   6.006  -3.695
ATOM   1688  CG1 VAL   107     -15.332   6.891  -3.309
ATOM   1689  CG2 VAL   107     -14.582   4.664  -4.268
ATOM   1690  HA  VAL   107     -12.499   5.966  -5.051
ATOM   1691  HB  VAL   107     -13.621   5.718  -2.781
ATOM   1692  HG1 VAL   107     -15.997   6.337  -2.645
ATOM   1693  HG2 VAL   107     -14.972   7.784  -2.799
ATOM   1694  HG3 VAL   107     -15.876   7.181  -4.207
ATOM   1695  HG4 VAL   107     -15.272   4.182  -3.575
ATOM   1696  HG5 VAL   107     -15.081   4.823  -5.224
ATOM   1697  HG6 VAL   107     -13.711   4.026  -4.415
ATOM   1698  O   VAL   107     -13.739   8.706  -5.906
ATOM   1699  N   HIS   108     -14.561   6.733  -6.664
ATOM   1700  CA  HIS   108     -15.423   7.313  -7.711
ATOM   1701  C   HIS   108     -16.863   7.465  -7.281
ATOM   1702  HN  HIS   108     -14.511   5.725  -6.614
ATOM   1703  CB  HIS   108     -15.328   6.507  -9.001
ATOM   1704  CG  HIS   108     -14.122   6.851  -9.835
ATOM   1705  ND1 HIS   108     -12.945   6.226  -9.690
ATOM   1706  CE1 HIS   108     -12.051   6.743 -10.563
ATOM   1707  NE2 HIS   108     -12.663   7.712 -11.262
ATOM   1708  HE  HIS   108     -11.034   6.352 -10.596
ATOM   1709  CD2 HIS   108     -13.940   7.808 -10.841
ATOM   1710  HNE HIS   108     -12.228   8.270 -11.982
ATOM   1711  HD  HIS   108     -14.608   8.544 -11.289
ATOM   1712  HA  HIS   108     -15.054   8.303  -7.979
ATOM   1713  HB1 HIS   108     -15.268   5.445  -8.762
ATOM   1714  HB2 HIS   108     -16.212   6.692  -9.611
ATOM   1715  O   HIS   108     -17.416   6.583  -6.618
ATOM   1716  N   ALA   109     -17.479   8.585  -7.669
ATOM   1717  CA  ALA   109     -18.838   8.968  -7.227
ATOM   1718  C   ALA   109     -19.963   8.414  -8.119
ATOM   1719  HN  ALA   109     -17.013   9.222  -8.298
ATOM   1720  CB  ALA   109     -18.946  10.491  -7.138
ATOM   1721  HA  ALA   109     -19.012   8.592  -6.218
ATOM   1722  HB1 ALA   109     -19.949  10.766  -6.812
ATOM   1723  HB2 ALA   109     -18.216  10.866  -6.421
ATOM   1724  HB3 ALA   109     -18.750  10.927  -8.117
ATOM   1725  O   ALA   109     -19.775   8.304  -9.330
ATOM   1726  N   PRO   110     -21.138   8.074  -7.535
ATOM   1727  CA  PRO   110     -21.520   8.024  -6.114
ATOM   1728  C   PRO   110     -21.075   6.723  -5.431
ATOM   1729  CB  PRO   110     -23.049   8.115  -6.167
ATOM   1730  CG  PRO   110     -23.412   7.501  -7.472
ATOM   1731  CD  PRO   110     -22.315   7.913  -8.414
ATOM   1732  HA  PRO   110     -21.058   8.856  -5.583
ATOM   1733  HB1 PRO   110     -23.476   7.567  -5.326
ATOM   1734  HB2 PRO   110     -23.354   9.160  -6.110
ATOM   1735  HG1 PRO   110     -23.463   6.417  -7.362
ATOM   1736  HG2 PRO   110     -24.382   7.879  -7.794
ATOM   1737  HD1 PRO   110     -22.167   7.134  -9.162
ATOM   1738  HD2 PRO   110     -22.591   8.844  -8.908
ATOM   1739  O   PRO   110     -20.606   5.809  -6.115
ATOM   1740  N   SER   111     -21.231   6.640  -4.105
ATOM   1741  CA  SER   111     -20.627   5.554  -3.317
ATOM   1742  C   SER   111     -21.265   5.317  -1.928
ATOM   1743  HN  SER   111     -21.777   7.337  -3.619
ATOM   1744  CB  SER   111     -19.116   5.816  -3.160
ATOM   1745  OG  SER   111     -18.426   4.655  -2.731
ATOM   1746  HG  SER   111     -17.492   4.883  -2.652
ATOM   1747  HA  SER   111     -20.716   4.615  -3.863
ATOM   1748  HB1 SER   111     -18.700   6.128  -4.117
ATOM   1749  HB2 SER   111     -18.958   6.602  -2.421
ATOM   1750  O   SER   111     -22.030   6.170  -1.435
ATOM   1751  N   SER   112     -20.952   4.143  -1.344
ATOM   1752  CA  SER   112     -21.182   3.773   0.082
ATOM   1753  C   SER   112     -19.871   3.222   0.700
ATOM   1754  HN  SER   112     -20.517   3.412  -1.888
ATOM   1755  CB  SER   112     -22.326   2.756   0.226
ATOM   1756  OG  SER   112     -23.596   3.363   0.020
ATOM   1757  HG  SER   112     -24.267   2.677   0.124
ATOM   1758  HA  SER   112     -21.501   4.653   0.640
ATOM   1759  HB1 SER   112     -22.202   1.961  -0.509
ATOM   1760  HB2 SER   112     -22.309   2.328   1.229
ATOM   1761  O   SER   112     -18.859   3.131   0.004
ATOM   1762  NT  AME   113     -19.875   2.836   1.979
ATOM   1763  CT  AME   113     -18.612   2.504   2.655
ATOM   1764  HN  AME   113     -20.749   2.772   2.482
ATOM   1765  HT1 AME   113     -18.817   2.213   3.686
ATOM   1766  HT2 AME   113     -18.127   1.678   2.135
ATOM   1767  HT3 AME   113     -17.956   3.374   2.647
TER   
ATOM   1768  C00 UNK   114      -0.915  -6.800   2.118
ATOM   1769  C01 UNK   114      -0.355  -8.072   1.848
ATOM   1770  C02 UNK   114      -0.753  -5.784   1.221
ATOM   1771  H03 UNK   114      -1.503  -6.538   3.015
ATOM   1772  C04 UNK   114       0.472  -8.197   0.773
ATOM   1773  H05 UNK   114      -0.546  -8.922   2.465
ATOM   1774  C06 UNK   114       0.586  -7.178  -0.177
ATOM   1775  H07 UNK   114       0.982  -9.059   0.506
ATOM   1776  C08 UNK   114       1.451  -7.323  -1.341
ATOM   1777  C09 UNK   114       0.015  -5.905   0.064
ATOM   1778  C0A UNK   114       1.590  -6.204  -2.212
ATOM   1779  C0B UNK   114       2.192  -8.561  -1.793
ATOM   1780  C0C UNK   114       0.889  -5.003  -1.990
ATOM   1781  H0D UNK   114       2.341  -6.198  -2.934
ATOM   1782  C0E UNK   114       1.157  -3.842  -2.950
ATOM   1783  N0F UNK   114       0.084  -4.882  -0.870
ATOM   1784  C0G UNK   114       2.294  -3.721  -3.774
ATOM   1785  C0H UNK   114       0.082  -2.875  -3.073
ATOM   1786  C0I UNK   114       2.471  -2.674  -4.768
ATOM   1787  H0J UNK   114       3.136  -4.399  -3.658
ATOM   1788  C0K UNK   114       1.409  -1.726  -4.781
ATOM   1789  H0M UNK   114       3.441  -2.588  -5.342
ATOM   1790  C0N UNK   114       0.275  -1.795  -3.927
ATOM   1791  H0O UNK   114       1.655  -0.844  -5.354
ATOM   1792  H0P UNK   114      -0.438  -0.950  -3.999
ATOM   1793  H0Q UNK   114      -0.773  -2.849  -2.416
ATOM   1794  H0R UNK   114      -1.295  -4.864   1.373
ATOM   1795  O0S UNK   114       1.744  -9.688  -1.504
ATOM   1796  O0T UNK   114       3.220  -8.457  -2.457
TER   
TER   
ATOM   1797  O00 WTR   116     -14.880 -19.339 -11.500
ATOM   1798  H01 WTR   116     -14.714 -20.156 -11.970
ATOM   1799  H02 WTR   116     -14.170 -19.281 -10.861
TER   
ATOM   1800  O00 WTR   117       0.023 -16.988 -12.067
ATOM   1801  H01 WTR   117      -0.619 -16.546 -12.623
ATOM   1802  H02 WTR   117      -0.088 -17.918 -12.267
TER   
ATOM   1803  O00 WTR   118      -0.892 -12.897 -13.013
ATOM   1804  H01 WTR   118      -1.173 -13.567 -12.390
ATOM   1805  H02 WTR   118      -0.826 -13.359 -13.849
TER   
ATOM   1806  O00 WTR   119       3.246 -20.902 -14.524
ATOM   1807  H01 WTR   119       3.129 -21.045 -13.585
ATOM   1808  H02 WTR   119       2.933 -20.009 -14.671
TER   
ATOM   1809  O00 WTR   120      -4.456 -25.114  -6.192
ATOM   1810  H01 WTR   120      -4.538 -26.066  -6.129
ATOM   1811  H02 WTR   120      -4.811 -24.899  -7.054
TER   
ATOM   1812  O00 WTR   121       0.281 -19.097  -9.090
ATOM   1813  H01 WTR   121       0.945 -19.574  -8.592
ATOM   1814  H02 WTR   121       0.724 -18.298  -9.375
TER   
ATOM   1815  O00 WTR   122      -4.280 -23.357 -14.038
ATOM   1816  H01 WTR   122      -4.527 -24.104 -14.584
ATOM   1817  H02 WTR   122      -5.032 -23.223 -13.460
TER   
ATOM   1818  O00 WTR   123      -0.595 -19.688 -12.792
ATOM   1819  H01 WTR   123      -1.527 -19.535 -12.639
ATOM   1820  H02 WTR   123      -0.346 -20.331 -12.127
TER   
ATOM   1821  O00 WTR   124      -5.370 -19.937 -10.491
ATOM   1822  H01 WTR   124      -6.080 -20.005  -9.853
ATOM   1823  H02 WTR   124      -5.705 -20.378 -11.272
TER   
ATOM   1824  O00 WTR   125      -9.618 -20.413 -13.549
ATOM   1825  H01 WTR   125      -9.058 -20.145 -14.278
ATOM   1826  H02 WTR   125      -9.630 -19.655 -12.965
TER   
ATOM   1827  O00 WTR   126      -9.523 -23.481  -9.767
ATOM   1828  H01 WTR   126      -9.058 -24.257  -9.455
ATOM   1829  H02 WTR   126      -8.993 -23.160 -10.496
TER   
ATOM   1830  O00 WTR   127      -6.554 -16.578 -14.825
ATOM   1831  H01 WTR   127      -5.975 -15.917 -14.447
ATOM   1832  H02 WTR   127      -6.267 -16.656 -15.735
TER   
ATOM   1833  O00 WTR   128       0.335 -21.376 -15.249
ATOM   1834  H01 WTR   128      -0.005 -21.306 -14.357
ATOM   1835  H02 WTR   128       1.237 -21.061 -15.187
TER   
ATOM   1836  O00 WTR   129      -3.911 -18.289 -11.822
ATOM   1837  H01 WTR   129      -3.332 -17.872 -11.184
ATOM   1838  H02 WTR   129      -4.411 -18.927 -11.312
TER   
ATOM   1839  O00 WTR   130      -2.866 -18.225 -14.537
ATOM   1840  H01 WTR   130      -3.356 -18.630 -13.821
ATOM   1841  H02 WTR   130      -3.540 -17.888 -15.128
TER   
ATOM   1842  O00 WTR   131       2.262 -10.846 -14.980
ATOM   1843  H01 WTR   131       2.764 -10.068 -15.224
ATOM   1844  H02 WTR   131       2.543 -11.043 -14.086
TER   
ATOM   1845  O00 WTR   132      -8.786 -17.488 -10.028
ATOM   1846  H01 WTR   132      -9.118 -17.885 -10.834
ATOM   1847  H02 WTR   132      -8.415 -18.220  -9.536
TER   
ATOM   1848  O00 WTR   133       2.140 -15.436 -13.597
ATOM   1849  H01 WTR   133       2.807 -16.080 -13.359
ATOM   1850  H02 WTR   133       1.369 -15.958 -13.815
TER   
ATOM   1851  O00 WTR   134       2.772 -24.983 -15.970
ATOM   1852  H01 WTR   134       3.260 -24.168 -16.088
ATOM   1853  H02 WTR   134       2.434 -25.189 -16.841
TER   
ATOM   1854  O00 WTR   135       5.530 -22.344 -11.443
ATOM   1855  H01 WTR   135       6.172 -22.610 -10.784
ATOM   1856  H02 WTR   135       5.981 -22.462 -12.278
TER   
ATOM   1857  O00 WTR   136       7.544 -17.092 -20.501
ATOM   1858  H01 WTR   136       7.852 -17.914 -20.883
ATOM   1859  H02 WTR   136       8.103 -16.958 -19.737
TER   
ATOM   1860  O00 WTR   137      -0.794 -19.018 -16.597
ATOM   1861  H01 WTR   137      -1.391 -18.834 -15.872
ATOM   1862  H02 WTR   137      -0.313 -19.798 -16.320
TER   
ATOM   1863  O00 WTR   138       9.719 -23.903 -13.192
ATOM   1864  H01 WTR   138       9.802 -23.857 -14.144
ATOM   1865  H02 WTR   138       8.776 -23.951 -13.034
TER   
ATOM   1866  O00 WTR   139       4.772 -22.641 -15.951
ATOM   1867  H01 WTR   139       4.071 -22.082 -15.614
ATOM   1868  H02 WTR   139       4.888 -22.358 -16.858
TER   
ATOM   1869  O00 WTR   140       8.075 -20.589 -12.952
ATOM   1870  H01 WTR   140       7.659 -20.366 -12.119
ATOM   1871  H02 WTR   140       8.793 -21.176 -12.713
TER   
ATOM   1872  O00 WTR   141       3.156 -25.345 -12.964
ATOM   1873  H01 WTR   141       2.656 -24.531 -12.897
ATOM   1874  H02 WTR   141       3.177 -25.537 -13.901
TER   
ATOM   1875  O00 WTR   142       5.523 -19.200 -19.456
ATOM   1876  H01 WTR   142       5.787 -18.287 -19.575
ATOM   1877  H02 WTR   142       4.919 -19.179 -18.714
TER   
ATOM   1878  O00 WTR   143       8.809 -20.627 -18.227
ATOM   1879  H01 WTR   143       8.783 -21.573 -18.369
ATOM   1880  H02 WTR   143       8.527 -20.512 -17.320
TER   
ATOM   1881  O00 WTR   144       6.679 -23.396 -14.000
ATOM   1882  H01 WTR   144       6.038 -23.185 -14.679
ATOM   1883  H02 WTR   144       6.381 -24.231 -13.640
TER   
ATOM   1884  O00 WTR   145       9.415 -17.241 -18.382
ATOM   1885  H01 WTR   145      10.208 -16.962 -17.924
ATOM   1886  H02 WTR   145       9.446 -18.198 -18.354
TER   
ATOM   1887  O00 WTR   146       5.501 -21.886 -18.523
ATOM   1888  H01 WTR   146       5.751 -20.988 -18.739
ATOM   1889  H02 WTR   146       5.310 -22.292 -19.368
TER   
ATOM   1890  O00 WTR   147       3.938 -18.854 -17.201
ATOM   1891  H01 WTR   147       3.094 -18.424 -17.063
ATOM   1892  H02 WTR   147       4.560 -18.330 -16.697
TER   
ATOM   1893  O00 WTR   148      -6.054 -21.191 -12.800
ATOM   1894  H01 WTR   148      -5.787 -21.184 -13.719
ATOM   1895  H02 WTR   148      -6.830 -21.750 -12.780
TER   
ATOM   1896  O00 WTR   149      -2.433 -22.156 -11.701
ATOM   1897  H01 WTR   149      -2.635 -22.591 -12.530
ATOM   1898  H02 WTR   149      -1.492 -22.285 -11.585
TER   
ATOM   1899  O00 WTR   150       3.756 -17.549 -12.968
ATOM   1900  H01 WTR   150       4.595 -17.636 -13.421
ATOM   1901  H02 WTR   150       3.101 -17.757 -13.634
TER   
ATOM   1902  O00 WTR   151       5.224 -23.600  -6.976
ATOM   1903  H01 WTR   151       5.381 -23.912  -6.085
ATOM   1904  H02 WTR   151       5.265 -24.388  -7.517
TER   
ATOM   1905  O00 WTR   152      -1.849 -18.579  -7.721
ATOM   1906  H01 WTR   152      -1.457 -17.974  -7.092
ATOM   1907  H02 WTR   152      -1.103 -18.968  -8.178
TER   
ATOM   1908  O00 WTR   153      13.419 -17.996 -11.804
ATOM   1909  H01 WTR   153      13.384 -18.942 -11.662
ATOM   1910  H02 WTR   153      12.508 -17.742 -11.955
TER   
ATOM   1911  O00 WTR   154     -14.308  -5.231 -16.268
ATOM   1912  H01 WTR   154     -14.875  -5.665 -15.630
ATOM   1913  H02 WTR   154     -13.641  -5.884 -16.480
TER   
ATOM   1914  O00 WTR   155     -13.284 -12.458 -14.005
ATOM   1915  H01 WTR   155     -12.890 -13.072 -14.625
ATOM   1916  H02 WTR   155     -14.092 -12.888 -13.723
TER   
ATOM   1917  O00 WTR   156     -11.171 -11.767 -12.412
ATOM   1918  H01 WTR   156     -10.517 -11.475 -13.047
ATOM   1919  H02 WTR   156     -11.975 -11.862 -12.923
TER   
ATOM   1920  O00 WTR   157      -8.540 -14.442 -14.008
ATOM   1921  H01 WTR   157      -8.022 -13.866 -13.446
ATOM   1922  H02 WTR   157      -7.929 -15.127 -14.279
TER   
ATOM   1923  O00 WTR   158      -4.591 -11.720 -14.847
ATOM   1924  H01 WTR   158      -3.925 -11.306 -14.298
ATOM   1925  H02 WTR   158      -4.676 -12.606 -14.494
TER   
ATOM   1926  O00 WTR   159     -18.267 -15.991 -11.594
ATOM   1927  H01 WTR   159     -18.563 -15.550 -10.797
ATOM   1928  H02 WTR   159     -19.002 -15.908 -12.201
TER   
ATOM   1929  O00 WTR   160     -17.189 -18.263 -10.122
ATOM   1930  H01 WTR   160     -17.355 -17.583 -10.775
ATOM   1931  H02 WTR   160     -16.712 -18.942 -10.600
TER   
ATOM   1932  O00 WTR   161     -18.978  -1.868 -12.570
ATOM   1933  H01 WTR   161     -18.976  -1.117 -13.165
ATOM   1934  H02 WTR   161     -19.552  -1.604 -11.852
TER   
ATOM   1935  O00 WTR   162     -16.161  -7.232 -10.893
ATOM   1936  H01 WTR   162     -15.610  -6.482 -11.114
ATOM   1937  H02 WTR   162     -16.011  -7.373  -9.958
TER   
ATOM   1938  O00 WTR   163      -8.064 -15.321 -17.090
ATOM   1939  H01 WTR   163      -8.762 -15.116 -16.467
ATOM   1940  H02 WTR   163      -8.458 -15.953 -17.692
TER   
ATOM   1941  O00 WTR   164     -12.841  -7.473 -17.188
ATOM   1942  H01 WTR   164     -13.672  -7.722 -17.592
ATOM   1943  H02 WTR   164     -12.829  -7.942 -16.354
TER   
ATOM   1944  O00 WTR   165     -13.938 -10.046 -13.127
ATOM   1945  H01 WTR   165     -13.793 -10.913 -13.504
ATOM   1946  H02 WTR   165     -13.356  -9.469 -13.621
TER   
ATOM   1947  O00 WTR   166     -19.127  -7.529 -10.389
ATOM   1948  H01 WTR   166     -18.180  -7.423 -10.482
ATOM   1949  H02 WTR   166     -19.468  -6.635 -10.375
TER   
ATOM   1950  O00 WTR   167     -10.813  -9.441 -16.226
ATOM   1951  H01 WTR   167     -10.481  -9.176 -17.084
ATOM   1952  H02 WTR   167     -10.449 -10.316 -16.087
TER   
ATOM   1953  O00 WTR   168     -16.287  -9.736 -11.684
ATOM   1954  H01 WTR   168     -16.280  -8.795 -11.511
ATOM   1955  H02 WTR   168     -15.478  -9.896 -12.171
TER   
ATOM   1956  O00 WTR   169     -13.602  -3.697  -9.518
ATOM   1957  H01 WTR   169     -13.620  -4.201  -8.705
ATOM   1958  H02 WTR   169     -14.409  -3.943  -9.971
TER   
ATOM   1959  O00 WTR   170     -13.520   0.383 -11.285
ATOM   1960  H01 WTR   170     -12.845  -0.265 -11.486
ATOM   1961  H02 WTR   170     -14.346  -0.089 -11.390
TER   
ATOM   1962  O00 WTR   171     -12.337  -2.141 -11.984
ATOM   1963  H01 WTR   171     -13.094  -2.241 -12.560
ATOM   1964  H02 WTR   171     -12.512  -2.735 -11.253
TER   
ATOM   1965  O00 WTR   172     -15.105   4.118 -11.459
ATOM   1966  H01 WTR   172     -14.428   3.682 -11.978
ATOM   1967  H02 WTR   172     -14.724   4.965 -11.230
TER   
ATOM   1968  O00 WTR   173     -12.244  -0.777  -7.982
ATOM   1969  H01 WTR   173     -12.975  -0.320  -8.398
ATOM   1970  H02 WTR   173     -11.467  -0.297  -8.270
TER   
ATOM   1971  O00 WTR   174      -9.924  -3.310 -13.706
ATOM   1972  H01 WTR   174     -10.198  -3.194 -12.797
ATOM   1973  H02 WTR   174     -10.743  -3.356 -14.200
TER   
ATOM   1974  O00 WTR   175     -15.999  -6.353 -14.520
ATOM   1975  H01 WTR   175     -16.727  -6.974 -14.485
ATOM   1976  H02 WTR   175     -16.164  -5.748 -13.796
TER   
ATOM   1977  O00 WTR   176     -17.583   0.847 -11.525
ATOM   1978  H01 WTR   176     -17.455   1.631 -10.990
ATOM   1979  H02 WTR   176     -18.231   0.331 -11.045
TER   
ATOM   1980  O00 WTR   177     -12.945  -0.918 -16.817
ATOM   1981  H01 WTR   177     -12.548  -0.801 -15.954
ATOM   1982  H02 WTR   177     -12.235  -1.255 -17.364
TER   
ATOM   1983  O00 WTR   178     -16.383  -4.200 -12.789
ATOM   1984  H01 WTR   178     -15.562  -3.721 -12.904
ATOM   1985  H02 WTR   178     -17.065  -3.547 -12.944
TER   
ATOM   1986  O00 WTR   179      -5.707  13.403 -17.424
ATOM   1987  H01 WTR   179      -6.136  12.600 -17.720
ATOM   1988  H02 WTR   179      -5.210  13.704 -18.184
TER   
ATOM   1989  O00 WTR   180     -18.522  -7.390 -14.151
ATOM   1990  H01 WTR   180     -18.549  -8.150 -13.570
ATOM   1991  H02 WTR   180     -18.267  -7.747 -15.001
TER   
ATOM   1992  O00 WTR   181     -22.837  -1.879  -8.180
ATOM   1993  H01 WTR   181     -22.082  -2.061  -7.620
ATOM   1994  H02 WTR   181     -23.562  -1.749  -7.570
TER   
ATOM   1995  O00 WTR   182     -18.113 -12.369 -11.596
ATOM   1996  H01 WTR   182     -17.543 -11.609 -11.714
ATOM   1997  H02 WTR   182     -17.649 -12.922 -10.968
TER   
ATOM   1998  O00 WTR   183     -11.339 -24.512 -14.613
ATOM   1999  H01 WTR   183     -11.250 -23.567 -14.487
ATOM   2000  H02 WTR   183     -11.391 -24.624 -15.562
TER   
ATOM   2001  O00 WTR   184      -7.200  -4.461 -17.607
ATOM   2002  H01 WTR   184      -7.683  -5.154 -17.156
ATOM   2003  H02 WTR   184      -7.475  -3.654 -17.171
TER   
ATOM   2004  O00 WTR   185     -11.842 -16.673 -13.843
ATOM   2005  H01 WTR   185     -11.765 -15.833 -13.391
ATOM   2006  H02 WTR   185     -12.741 -16.956 -13.674
TER   
ATOM   2007  O00 WTR   186      -3.833 -11.470 -17.514
ATOM   2008  H01 WTR   186      -2.902 -11.672 -17.416
ATOM   2009  H02 WTR   186      -4.155 -11.376 -16.618
TER   
ATOM   2010  O00 WTR   187      -6.981 -11.082 -13.706
ATOM   2011  H01 WTR   187      -6.515 -10.588 -13.031
ATOM   2012  H02 WTR   187      -6.308 -11.299 -14.352
TER   
ATOM   2013  O00 WTR   188      -1.511 -22.482  -0.798
ATOM   2014  H01 WTR   188      -1.792 -22.013  -1.584
ATOM   2015  H02 WTR   188      -1.648 -23.406  -1.008
TER   
ATOM   2016  O00 WTR   189     -11.197 -13.719 -15.469
ATOM   2017  H01 WTR   189     -10.744 -14.042 -14.690
ATOM   2018  H02 WTR   189     -11.524 -14.509 -15.901
TER   
ATOM   2019  O00 WTR   190     -12.423  -8.020 -14.280
ATOM   2020  H01 WTR   190     -12.087  -7.163 -14.017
ATOM   2021  H02 WTR   190     -11.691  -8.435 -14.736
TER   
ATOM   2022  O00 WTR   191      -2.218 -14.148 -20.505
ATOM   2023  H01 WTR   191      -2.053 -13.734 -21.352
ATOM   2024  H02 WTR   191      -1.524 -13.816 -19.936
TER   
ATOM   2025  O00 WTR   192     -10.170  -0.937 -18.187
ATOM   2026  H01 WTR   192      -9.780  -1.663 -18.673
ATOM   2027  H02 WTR   192      -9.689  -0.164 -18.483
TER   
ATOM   2028  O00 WTR   193      -3.917  -7.296 -16.066
ATOM   2029  H01 WTR   193      -3.155  -6.981 -15.579
ATOM   2030  H02 WTR   193      -4.230  -6.528 -16.544
TER   
ATOM   2031  O00 WTR   194      -5.895 -13.876 -17.483
ATOM   2032  H01 WTR   194      -6.661 -14.394 -17.238
ATOM   2033  H02 WTR   194      -5.859 -13.176 -16.831
TER   
ATOM   2034  O00 WTR   195       1.403 -17.388 -17.190
ATOM   2035  H01 WTR   195       0.538 -17.796 -17.216
ATOM   2036  H02 WTR   195       1.266 -16.512 -17.552
TER   
ATOM   2037  O00 WTR   196      -6.047  -9.799 -11.414
ATOM   2038  H01 WTR   196      -6.546  -9.032 -11.131
ATOM   2039  H02 WTR   196      -6.055 -10.383 -10.655
TER   
ATOM   2040  O00 WTR   197      -2.819 -14.408 -15.971
ATOM   2041  H01 WTR   197      -2.279 -13.618 -16.012
ATOM   2042  H02 WTR   197      -3.003 -14.620 -16.886
TER   
ATOM   2043  O00 WTR   198      -1.757 -10.157 -20.149
ATOM   2044  H01 WTR   198      -2.571 -10.319 -20.625
ATOM   2045  H02 WTR   198      -2.036  -9.768 -19.320
TER   
ATOM   2046  O00 WTR   199      -2.930 -20.847  -6.792
ATOM   2047  H01 WTR   199      -3.194 -21.323  -7.579
ATOM   2048  H02 WTR   199      -2.337 -20.167  -7.110
TER   
ATOM   2049  O00 WTR   200     -12.502  -9.561  -8.033
ATOM   2050  H01 WTR   200     -12.721 -10.262  -8.646
ATOM   2051  H02 WTR   200     -13.342  -9.304  -7.652
TER   
ATOM   2052  O00 WTR   201      -0.329  -9.993 -14.939
ATOM   2053  H01 WTR   201       0.626 -10.039 -14.886
ATOM   2054  H02 WTR   201      -0.625 -10.110 -14.037
TER   
ATOM   2055  O00 WTR   202      -0.031 -13.190 -19.089
ATOM   2056  H01 WTR   202       0.678 -13.809 -18.916
ATOM   2057  H02 WTR   202       0.174 -12.824 -19.949
TER   
ATOM   2058  O00 WTR   203      -6.702  -7.267  -2.066
ATOM   2059  H01 WTR   203      -6.349  -7.535  -1.218
ATOM   2060  H02 WTR   203      -7.073  -8.068  -2.436
TER   
ATOM   2061  O00 WTR   204      -4.297 -17.174 -16.701
ATOM   2062  H01 WTR   204      -4.020 -17.985 -17.128
ATOM   2063  H02 WTR   204      -3.971 -16.478 -17.271
TER   
ATOM   2064  O00 WTR   205       1.413 -13.466 -15.874
ATOM   2065  H01 WTR   205       1.876 -14.051 -15.273
ATOM   2066  H02 WTR   205       1.822 -12.611 -15.739
TER   
ATOM   2067  O00 WTR   206      -9.401  -5.656 -11.094
ATOM   2068  H01 WTR   206      -8.680  -5.883 -11.681
ATOM   2069  H02 WTR   206      -9.276  -4.725 -10.911
TER   
ATOM   2070  O00 WTR   207      -8.176  -8.631 -12.867
ATOM   2071  H01 WTR   207      -7.430  -8.121 -13.183
ATOM   2072  H02 WTR   207      -8.001  -9.523 -13.165
TER   
ATOM   2073  O00 WTR   208     -11.724 -22.168 -13.568
ATOM   2074  H01 WTR   208     -11.132 -21.427 -13.436
ATOM   2075  H02 WTR   208     -12.582 -21.767 -13.706
TER   
ATOM   2076  O00 WTR   209      -8.732  -2.962 -19.449
ATOM   2077  H01 WTR   209      -8.190  -2.613 -20.157
ATOM   2078  H02 WTR   209      -8.191  -3.641 -19.047
TER   
ATOM   2079  O00 WTR   210       1.826  -3.929 -17.913
ATOM   2080  H01 WTR   210       2.302  -4.399 -17.228
ATOM   2081  H02 WTR   210       1.599  -4.604 -18.553
TER   
ATOM   2082  O00 WTR   211      -5.708 -11.544  -9.366
ATOM   2083  H01 WTR   211      -5.976 -10.814  -8.809
ATOM   2084  H02 WTR   211      -6.387 -12.206  -9.237
TER   
ATOM   2085  O00 WTR   212      -8.825 -25.216 -13.217
ATOM   2086  H01 WTR   212      -8.695 -26.164 -13.261
ATOM   2087  H02 WTR   212      -9.680 -25.072 -13.624
TER   
ATOM   2088  O00 WTR   213      -6.334 -11.244 -19.067
ATOM   2089  H01 WTR   213      -6.235 -12.034 -18.535
ATOM   2090  H02 WTR   213      -5.812 -11.415 -19.851
TER   
ATOM   2091  O00 WTR   214      -8.743  -6.522 -16.193
ATOM   2092  H01 WTR   214      -8.454  -6.274 -15.314
ATOM   2093  H02 WTR   214      -8.662  -7.476 -16.211
TER   
ATOM   2094  O00 WTR   215     -14.889 -16.675 -12.442
ATOM   2095  H01 WTR   215     -14.842 -17.599 -12.198
ATOM   2096  H02 WTR   215     -14.614 -16.204 -11.656
TER   
ATOM   2097  O00 WTR   216      -2.402 -10.664 -13.248
ATOM   2098  H01 WTR   216      -1.970 -11.423 -12.856
ATOM   2099  H02 WTR   216      -2.755 -10.177 -12.503
TER   
ATOM   2100  O00 WTR   217       7.943  -5.734 -21.378
ATOM   2101  H01 WTR   217       8.871  -5.905 -21.219
ATOM   2102  H02 WTR   217       7.809  -4.836 -21.076
TER   
ATOM   2103  O00 WTR   218       3.385 -11.577 -17.656
ATOM   2104  H01 WTR   218       2.569 -11.076 -17.642
ATOM   2105  H02 WTR   218       3.377 -12.024 -18.502
TER   
ATOM   2106  O00 WTR   219      -3.540  -9.120 -11.181
ATOM   2107  H01 WTR   219      -4.468  -9.295 -11.026
ATOM   2108  H02 WTR   219      -3.524  -8.256 -11.594
TER   
ATOM   2109  O00 WTR   220      -9.645 -11.518 -14.701
ATOM   2110  H01 WTR   220      -8.790 -11.941 -14.620
ATOM   2111  H02 WTR   220     -10.199 -12.175 -15.122
TER   
ATOM   2112  O00 WTR   221       3.809  -6.998  -8.289
ATOM   2113  H01 WTR   221       3.892  -6.387  -9.022
ATOM   2114  H02 WTR   221       4.290  -7.776  -8.571
TER   
ATOM   2115  O00 WTR   222      -7.800  -9.313 -17.804
ATOM   2116  H01 WTR   222      -7.263  -9.983 -18.228
ATOM   2117  H02 WTR   222      -8.355  -8.973 -18.506
TER   
ATOM   2118  O00 WTR   223      -6.725  -7.317  -9.416
ATOM   2119  H01 WTR   223      -7.611  -7.078  -9.143
ATOM   2120  H02 WTR   223      -6.544  -6.748 -10.165
TER   
ATOM   2121  O00 WTR   224      -6.178  -2.664 -21.162
ATOM   2122  H01 WTR   224      -5.898  -2.658 -22.077
ATOM   2123  H02 WTR   224      -5.408  -2.372 -20.673
TER   
ATOM   2124  O00 WTR   225      -0.646   1.391 -17.285
ATOM   2125  H01 WTR   225      -0.636   0.812 -18.047
ATOM   2126  H02 WTR   225       0.047   1.054 -16.718
TER   
ATOM   2127  O00 WTR   226      -7.337   7.438 -12.160
ATOM   2128  H01 WTR   226      -7.107   6.811 -11.474
ATOM   2129  H02 WTR   226      -6.634   7.357 -12.805
TER   
ATOM   2130  O00 WTR   227      -1.533 -10.969  -5.462
ATOM   2131  H01 WTR   227      -1.490 -11.685  -6.095
ATOM   2132  H02 WTR   227      -0.960 -10.294  -5.825
TER   
ATOM   2133  O00 WTR   228       7.932  -8.663 -16.409
ATOM   2134  H01 WTR   228       7.302  -9.237 -16.845
ATOM   2135  H02 WTR   228       7.842  -8.871 -15.479
TER   
ATOM   2136  O00 WTR   229      -1.009  -7.095 -18.083
ATOM   2137  H01 WTR   229      -1.607  -6.402 -18.364
ATOM   2138  H02 WTR   229      -1.540  -7.892 -18.100
TER   
ATOM   2139  O00 WTR   230       3.434 -13.402 -19.960
ATOM   2140  H01 WTR   230       3.085 -13.075 -20.789
ATOM   2141  H02 WTR   230       4.138 -13.998 -20.214
TER   
ATOM   2142  O00 WTR   231      10.768  -8.212 -15.252
ATOM   2143  H01 WTR   231      10.816  -8.814 -14.510
ATOM   2144  H02 WTR   231      11.666  -8.164 -15.581
TER   
ATOM   2145  O00 WTR   232       6.098 -10.747 -22.568
ATOM   2146  H01 WTR   232       6.072 -10.016 -21.951
ATOM   2147  H02 WTR   232       6.735 -10.480 -23.230
TER   
ATOM   2148  O00 WTR   233       1.806 -18.328 -14.783
ATOM   2149  H01 WTR   233       1.061 -18.199 -14.197
ATOM   2150  H02 WTR   233       1.471 -18.103 -15.651
TER   
ATOM   2151  O00 WTR   234       1.065 -10.223 -17.834
ATOM   2152  H01 WTR   234       0.241 -10.656 -18.056
ATOM   2153  H02 WTR   234       0.859  -9.289 -17.860
TER   
ATOM   2154  O00 WTR   235       5.787 -12.301 -15.305
ATOM   2155  H01 WTR   235       5.003 -11.883 -15.660
ATOM   2156  H02 WTR   235       5.453 -13.010 -14.756
TER   
ATOM   2157  O00 WTR   236       8.307 -17.294  -9.044
ATOM   2158  H01 WTR   236       7.869 -17.257  -8.194
ATOM   2159  H02 WTR   236       8.409 -16.377  -9.300
TER   
ATOM   2160  O00 WTR   237       3.364  -4.312 -15.599
ATOM   2161  H01 WTR   237       2.788  -3.813 -15.021
ATOM   2162  H02 WTR   237       3.873  -3.648 -16.064
TER   
ATOM   2163  O00 WTR   238      12.836 -12.499 -15.645
ATOM   2164  H01 WTR   238      13.328 -12.111 -14.921
ATOM   2165  H02 WTR   238      12.913 -11.863 -16.356
TER   
ATOM   2166  O00 WTR   239      -3.914  -6.109 -12.164
ATOM   2167  H01 WTR   239      -3.452  -5.294 -12.360
ATOM   2168  H02 WTR   239      -4.375  -6.325 -12.975
TER   
ATOM   2169  O00 WTR   240     -13.447  -5.616 -11.520
ATOM   2170  H01 WTR   240     -13.115  -4.997 -10.871
ATOM   2171  H02 WTR   240     -13.027  -6.447 -11.297
TER   
ATOM   2172  O00 WTR   241       8.021 -10.363 -12.137
ATOM   2173  H01 WTR   241       8.215 -11.288 -11.982
ATOM   2174  H02 WTR   241       8.087  -9.956 -11.273
TER   
ATOM   2175  O00 WTR   242      -3.706 -15.214 -18.405
ATOM   2176  H01 WTR   242      -4.485 -14.657 -18.403
ATOM   2177  H02 WTR   242      -3.219 -14.942 -19.183
TER   
ATOM   2178  O00 WTR   243       5.375  -4.580 -18.612
ATOM   2179  H01 WTR   243       5.221  -3.916 -17.939
ATOM   2180  H02 WTR   243       5.877  -4.125 -19.288
TER   
ATOM   2181  O00 WTR   244      12.506 -10.368 -17.937
ATOM   2182  H01 WTR   244      12.917  -9.624 -17.496
ATOM   2183  H02 WTR   244      11.570 -10.259 -17.768
TER   
ATOM   2184  O00 WTR   245       6.326  -8.286 -21.191
ATOM   2185  H01 WTR   245       7.096  -7.785 -20.923
ATOM   2186  H02 WTR   245       5.673  -8.103 -20.516
TER   
ATOM   2187  O00 WTR   246       2.979  -0.991 -18.540
ATOM   2188  H01 WTR   246       2.900  -1.909 -18.281
ATOM   2189  H02 WTR   246       2.602  -0.502 -17.809
TER   
ATOM   2190  O00 WTR   247       4.369 -11.874  -9.059
ATOM   2191  H01 WTR   247       4.941 -11.125  -9.228
ATOM   2192  H02 WTR   247       4.599 -12.157  -8.174
TER   
ATOM   2193  O00 WTR   248       4.855  -6.408 -23.488
ATOM   2194  H01 WTR   248       5.489  -5.726 -23.714
ATOM   2195  H02 WTR   248       5.351  -7.030 -22.957
TER   
ATOM   2196  O00 WTR   249       2.995  -5.415 -21.521
ATOM   2197  H01 WTR   249       3.573  -6.094 -21.173
ATOM   2198  H02 WTR   249       2.163  -5.862 -21.673
TER   
ATOM   2199  O00 WTR   250      -5.398 -20.922 -15.692
ATOM   2200  H01 WTR   250      -5.341 -20.960 -16.647
ATOM   2201  H02 WTR   250      -4.492 -20.815 -15.402
TER   
ATOM   2202  O00 WTR   251       5.449  -5.100 -13.861
ATOM   2203  H01 WTR   251       4.675  -4.840 -14.361
ATOM   2204  H02 WTR   251       6.186  -4.905 -14.439
TER   
ATOM   2205  O00 WTR   252       9.492 -11.029 -17.089
ATOM   2206  H01 WTR   252       9.519 -10.376 -16.389
ATOM   2207  H02 WTR   252       9.116 -11.807 -16.677
TER   
ATOM   2208  O00 WTR   253      -7.147 -13.669 -11.689
ATOM   2209  H01 WTR   253      -7.083 -14.624 -11.649
ATOM   2210  H02 WTR   253      -6.258 -13.377 -11.889
TER   
ATOM   2211  O00 WTR   254       1.834 -14.841 -18.146
ATOM   2212  H01 WTR   254       1.744 -14.422 -17.290
ATOM   2213  H02 WTR   254       2.503 -14.326 -18.597
TER   
ATOM   2214  O00 WTR   255      -8.296 -22.555 -12.277
ATOM   2215  H01 WTR   255      -8.958 -22.118 -12.814
ATOM   2216  H02 WTR   255      -8.353 -23.476 -12.529
TER   
ATOM   2217  O00 WTR   256       7.635  -2.487 -12.261
ATOM   2218  H01 WTR   256       7.262  -2.807 -11.440
ATOM   2219  H02 WTR   256       8.460  -2.965 -12.351
TER   
ATOM   2220  O00 WTR   257       7.974 -19.730 -15.735
ATOM   2221  H01 WTR   257       8.249 -20.167 -14.929
ATOM   2222  H02 WTR   257       7.889 -18.808 -15.490
TER   
ATOM   2223  O00 WTR   258       3.067 -11.011 -12.368
ATOM   2224  H01 WTR   258       2.410 -11.410 -11.798
ATOM   2225  H02 WTR   258       3.081 -10.089 -12.110
TER   
ATOM   2226  O00 WTR   259      10.602 -17.352 -14.905
ATOM   2227  H01 WTR   259      11.188 -17.945 -15.375
ATOM   2228  H02 WTR   259      11.051 -16.506 -14.924
TER   
ATOM   2229  O00 WTR   260       5.850 -10.123 -17.512
ATOM   2230  H01 WTR   260       6.378 -10.859 -17.819
ATOM   2231  H02 WTR   260       4.957 -10.466 -17.476
TER   
ATOM   2232  O00 WTR   261       3.443  -5.472 -11.744
ATOM   2233  H01 WTR   261       4.221  -5.300 -12.274
ATOM   2234  H02 WTR   261       2.909  -6.054 -12.284
TER   
ATOM   2235  O00 WTR   262       4.230  -7.639 -19.812
ATOM   2236  H01 WTR   262       3.615  -8.303 -20.125
ATOM   2237  H02 WTR   262       4.024  -7.539 -18.883
TER   
ATOM   2238  O00 WTR   263      14.884  -4.456 -14.507
ATOM   2239  H01 WTR   263      15.149  -3.852 -13.812
ATOM   2240  H02 WTR   263      13.930  -4.489 -14.444
TER   
ATOM   2241  O00 WTR   264       5.812 -14.589 -20.800
ATOM   2242  H01 WTR   264       6.083 -14.027 -21.526
ATOM   2243  H02 WTR   264       6.442 -15.309 -20.805
TER   
ATOM   2244  O00 WTR   265       8.439  -2.352 -22.611
ATOM   2245  H01 WTR   265       7.874  -2.787 -21.972
ATOM   2246  H02 WTR   265       8.382  -1.423 -22.387
TER   
ATOM   2247  O00 WTR   266       3.860  -8.845 -15.299
ATOM   2248  H01 WTR   266       4.754  -9.017 -15.004
ATOM   2249  H02 WTR   266       3.962  -8.231 -16.027
TER   
ATOM   2250  O00 WTR   267       6.493  -9.717 -14.237
ATOM   2251  H01 WTR   267       6.906 -10.116 -13.471
ATOM   2252  H02 WTR   267       6.256 -10.458 -14.795
TER   
ATOM   2253  O00 WTR   268      -2.877  -3.796 -13.096
ATOM   2254  H01 WTR   268      -2.056  -3.854 -13.583
ATOM   2255  H02 WTR   268      -3.491  -3.388 -13.706
TER   
ATOM   2256  O00 WTR   269      10.237  -6.423 -10.344
ATOM   2257  H01 WTR   269       9.957  -6.248  -9.445
ATOM   2258  H02 WTR   269      10.870  -5.731 -10.537
TER   
ATOM   2259  O00 WTR   270       0.252 -11.674 -21.304
ATOM   2260  H01 WTR   270      -0.507 -11.167 -21.018
ATOM   2261  H02 WTR   270       0.441 -11.348 -22.184
TER   
ATOM   2262  O00 WTR   271       8.010 -13.007 -11.445
ATOM   2263  H01 WTR   271       8.188 -13.623 -12.156
ATOM   2264  H02 WTR   271       7.073 -12.825 -11.513
TER   
ATOM   2265  O00 WTR   272      11.057 -14.026 -17.627
ATOM   2266  H01 WTR   272      11.490 -13.380 -17.070
ATOM   2267  H02 WTR   272      10.462 -13.513 -18.174
TER   
ATOM   2268  O00 WTR   273       7.475  -5.986 -17.113
ATOM   2269  H01 WTR   273       7.028  -5.820 -17.943
ATOM   2270  H02 WTR   273       7.263  -6.896 -16.904
TER   
ATOM   2271  O00 WTR   274       0.735 -10.472 -23.637
ATOM   2272  H01 WTR   274       0.791  -9.517 -23.602
ATOM   2273  H02 WTR   274       1.562 -10.746 -24.031
TER   
ATOM   2274  O00 WTR   275      12.065 -11.495 -11.782
ATOM   2275  H01 WTR   275      12.745 -11.464 -12.455
ATOM   2276  H02 WTR   275      11.698 -12.377 -11.853
TER   
ATOM   2277  O00 WTR   276      10.549  -6.425 -20.780
ATOM   2278  H01 WTR   276      10.550  -7.266 -20.323
ATOM   2279  H02 WTR   276      11.240  -5.919 -20.353
TER   
ATOM   2280  O00 WTR   277       4.300  -6.728 -16.967
ATOM   2281  H01 WTR   277       3.733  -6.177 -16.427
ATOM   2282  H02 WTR   277       4.899  -6.114 -17.391
TER   
ATOM   2283  O00 WTR   278       9.810  -1.793  -9.810
ATOM   2284  H01 WTR   278      10.551  -1.599  -9.236
ATOM   2285  H02 WTR   278       9.320  -0.972  -9.854
TER   
ATOM   2286  O00 WTR   279       9.840  -8.992  -6.478
ATOM   2287  H01 WTR   279       9.281  -8.518  -5.862
ATOM   2288  H02 WTR   279       9.471  -9.875  -6.505
TER   
ATOM   2289  O00 WTR   280      13.038  -8.054 -16.675
ATOM   2290  H01 WTR   280      12.951  -7.489 -17.443
ATOM   2291  H02 WTR   280      13.683  -7.611 -16.123
TER   
ATOM   2292  O00 WTR   281       8.445 -13.507 -15.645
ATOM   2293  H01 WTR   281       8.148 -14.188 -16.248
ATOM   2294  H02 WTR   281       7.641 -13.162 -15.257
TER   
ATOM   2295  O00 WTR   282      -5.967  -2.387 -10.275
ATOM   2296  H01 WTR   282      -5.532  -2.024 -11.047
ATOM   2297  H02 WTR   282      -5.260  -2.786  -9.768
TER   
ATOM   2298  O00 WTR   283      -7.275   4.535 -13.823
ATOM   2299  H01 WTR   283      -6.473   5.053 -13.884
ATOM   2300  H02 WTR   283      -7.029   3.772 -13.300
TER   
ATOM   2301  O00 WTR   284      -6.001   3.237 -16.579
ATOM   2302  H01 WTR   284      -6.794   2.780 -16.298
ATOM   2303  H02 WTR   284      -6.314   4.081 -16.905
TER   
ATOM   2304  O00 WTR   285      -4.391  -4.510 -16.885
ATOM   2305  H01 WTR   285      -3.798  -4.222 -17.578
ATOM   2306  H02 WTR   285      -5.264  -4.443 -17.272
TER   
ATOM   2307  O00 WTR   286      -9.114  -2.751 -10.558
ATOM   2308  H01 WTR   286      -9.423  -1.857 -10.411
ATOM   2309  H02 WTR   286      -8.349  -2.651 -11.124
TER   
ATOM   2310  O00 WTR   287      -3.452  -1.739 -19.935
ATOM   2311  H01 WTR   287      -3.930  -1.358 -19.198
ATOM   2312  H02 WTR   287      -2.606  -1.290 -19.930
TER   
ATOM   2313  O00 WTR   288     -11.498  -0.812 -14.288
ATOM   2314  H01 WTR   288     -10.628  -0.465 -14.088
ATOM   2315  H02 WTR   288     -11.868  -1.036 -13.434
TER   
ATOM   2316  O00 WTR   289      -2.830   0.525 -12.830
ATOM   2317  H01 WTR   289      -1.916   0.665 -13.076
ATOM   2318  H02 WTR   289      -3.140   1.388 -12.555
TER   
ATOM   2319  O00 WTR   290       4.490  -0.439 -20.672
ATOM   2320  H01 WTR   290       3.907  -0.832 -21.321
ATOM   2321  H02 WTR   290       4.078  -0.634 -19.830
TER   
ATOM   2322  O00 WTR   291      -0.713   3.009 -14.327
ATOM   2323  H01 WTR   291      -1.047   3.320 -15.168
ATOM   2324  H02 WTR   291      -1.127   3.578 -13.679
TER   
ATOM   2325  O00 WTR   292     -13.293   2.586 -12.876
ATOM   2326  H01 WTR   292     -13.430   1.784 -12.373
ATOM   2327  H02 WTR   292     -13.372   2.313 -13.790
TER   
ATOM   2328  O00 WTR   293     -12.274  -4.964 -14.032
ATOM   2329  H01 WTR   293     -12.833  -4.885 -14.805
ATOM   2330  H02 WTR   293     -12.881  -5.146 -13.314
TER   
ATOM   2331  O00 WTR   294      -8.779   3.670 -17.600
ATOM   2332  H01 WTR   294      -9.708   3.843 -17.751
ATOM   2333  H02 WTR   294      -8.742   3.326 -16.707
TER   
ATOM   2334  O00 WTR   295      -4.174   2.260 -15.167
ATOM   2335  H01 WTR   295      -4.504   2.461 -14.292
ATOM   2336  H02 WTR   295      -4.831   2.623 -15.761
TER   
ATOM   2337  O00 WTR   296      -6.750   0.018 -16.729
ATOM   2338  H01 WTR   296      -7.478  -0.600 -16.661
ATOM   2339  H02 WTR   296      -6.668   0.390 -15.850
TER   
ATOM   2340  O00 WTR   297     -13.420   2.061 -15.390
ATOM   2341  H01 WTR   297     -12.548   2.121 -15.781
ATOM   2342  H02 WTR   297     -14.021   2.107 -16.134
TER   
ATOM   2343  O00 WTR   298     -14.417  -2.436 -13.561
ATOM   2344  H01 WTR   298     -14.901  -1.862 -12.967
ATOM   2345  H02 WTR   298     -14.793  -2.260 -14.424
TER   
ATOM   2346  O00 WTR   299      -7.750  -5.282 -13.798
ATOM   2347  H01 WTR   299      -8.404  -4.586 -13.851
ATOM   2348  H02 WTR   299      -7.164  -5.008 -13.092
TER   
ATOM   2349  O00 WTR   300      -5.216  -1.177 -12.587
ATOM   2350  H01 WTR   300      -5.252  -1.376 -13.523
ATOM   2351  H02 WTR   300      -4.366  -0.755 -12.464
TER   
ATOM   2352  O00 WTR   301       0.262   9.027 -16.081
ATOM   2353  H01 WTR   301       0.084   8.756 -15.180
ATOM   2354  H02 WTR   301      -0.308   8.474 -16.615
TER   
ATOM   2355  O00 WTR   302     -15.266  -2.939 -17.459
ATOM   2356  H01 WTR   302     -15.098  -3.825 -17.138
ATOM   2357  H02 WTR   302     -14.409  -2.620 -17.742
TER   
ATOM   2358  O00 WTR   303      -6.608  -6.729  -5.644
ATOM   2359  H01 WTR   303      -6.982  -7.609  -5.606
ATOM   2360  H02 WTR   303      -5.869  -6.755  -5.038
TER   
ATOM   2361  O00 WTR   304      -4.564  -1.090 -17.523
ATOM   2362  H01 WTR   304      -3.905  -0.716 -16.939
ATOM   2363  H02 WTR   304      -5.362  -0.597 -17.332
TER   
ATOM   2364  O00 WTR   305      -5.715  -7.105 -13.784
ATOM   2365  H01 WTR   305      -5.376  -7.510 -14.582
ATOM   2366  H02 WTR   305      -6.359  -6.468 -14.092
TER   
ATOM   2367  O00 WTR   306      -0.924  -1.053 -19.730
ATOM   2368  H01 WTR   306      -0.181  -1.355 -20.252
ATOM   2369  H02 WTR   306      -0.927  -1.626 -18.963
TER   
ATOM   2370  O00 WTR   307       2.638   6.380 -14.311
ATOM   2371  H01 WTR   307       2.169   5.751 -13.763
ATOM   2372  H02 WTR   307       2.839   5.896 -15.113
TER   
ATOM   2373  O00 WTR   308      -7.935   1.389 -18.935
ATOM   2374  H01 WTR   308      -7.085   1.227 -18.525
ATOM   2375  H02 WTR   308      -8.262   2.179 -18.504
TER   
ATOM   2376  O00 WTR   309      -8.381  -2.266 -16.058
ATOM   2377  H01 WTR   309      -9.095  -2.076 -16.667
ATOM   2378  H02 WTR   309      -8.799  -2.748 -15.343
TER   
ATOM   2379  O00 WTR   310      -9.391   8.230 -15.522
ATOM   2380  H01 WTR   310      -9.559   7.636 -14.791
ATOM   2381  H02 WTR   310      -8.472   8.080 -15.747
TER   
ATOM   2382  O00 WTR   311      -1.252  -7.199 -15.372
ATOM   2383  H01 WTR   311      -0.911  -8.071 -15.175
ATOM   2384  H02 WTR   311      -1.109  -7.092 -16.312
TER   
ATOM   2385  O00 WTR   312      -2.697  -0.189 -15.895
ATOM   2386  H01 WTR   312      -2.206   0.462 -16.396
ATOM   2387  H02 WTR   312      -3.060   0.300 -15.157
TER   
ATOM   2388  O00 WTR   313      -7.281   0.450 -13.813
ATOM   2389  H01 WTR   313      -6.880   1.098 -13.234
ATOM   2390  H02 WTR   313      -6.943  -0.391 -13.502
TER   
ATOM   2391  O00 WTR   314      -6.338  -4.999 -11.435
ATOM   2392  H01 WTR   314      -6.293  -4.204 -10.903
ATOM   2393  H02 WTR   314      -5.442  -5.335 -11.440
TER   
ATOM   2394  O00 WTR   315      -9.160  -8.245  -4.699
ATOM   2395  H01 WTR   315      -9.683  -7.548  -4.303
ATOM   2396  H02 WTR   315      -9.595  -8.428  -5.531
TER   
ATOM   2397  O00 WTR   316      -7.180   5.760 -17.854
ATOM   2398  H01 WTR   316      -6.519   5.458 -18.477
ATOM   2399  H02 WTR   316      -7.840   5.067 -17.850
TER   
ATOM   2400  O00 WTR   317      -2.044   3.860 -11.994
ATOM   2401  H01 WTR   317      -2.927   3.538 -12.174
ATOM   2402  H02 WTR   317      -2.173   4.763 -11.702
TER   
ATOM   2403  O00 WTR   318      -1.932  -1.792 -11.783
ATOM   2404  H01 WTR   318      -1.896  -1.093 -12.437
ATOM   2405  H02 WTR   318      -2.320  -2.534 -12.246
TER   
ATOM   2406  O00 WTR   319      -2.462  -4.168 -18.918
ATOM   2407  H01 WTR   319      -1.937  -3.623 -18.332
ATOM   2408  H02 WTR   319      -2.805  -3.557 -19.570
TER   
ATOM   2409  O00 WTR   320      -8.495   2.573 -15.187
ATOM   2410  H01 WTR   320      -8.069   3.255 -14.669
ATOM   2411  H02 WTR   320      -8.316   1.762 -14.711
TER   
ATOM   2412  O00 WTR   321      -9.773   6.369 -13.519
ATOM   2413  H01 WTR   321     -10.264   5.568 -13.331
ATOM   2414  H02 WTR   321      -8.941   6.253 -13.060
TER   
ATOM   2415  O00 WTR   322       6.516   2.859 -17.683
ATOM   2416  H01 WTR   322       6.964   3.688 -17.848
ATOM   2417  H02 WTR   322       6.784   2.293 -18.407
TER   
ATOM   2418  O00 WTR   323      -6.775   8.431 -16.352
ATOM   2419  H01 WTR   323      -6.982   7.738 -16.979
ATOM   2420  H02 WTR   323      -6.023   8.096 -15.864
TER   
ATOM   2421  O00 WTR   324      -9.149  -4.526  -8.169
ATOM   2422  H01 WTR   324      -8.265  -4.783  -7.906
ATOM   2423  H02 WTR   324      -9.014  -3.868  -8.851
TER   
ATOM   2424  O00 WTR   325       2.758   4.971 -16.682
ATOM   2425  H01 WTR   325       3.262   5.394 -17.378
ATOM   2426  H02 WTR   325       3.039   4.056 -16.705
TER   
ATOM   2427  O00 WTR   326      -4.644  -2.604 -14.851
ATOM   2428  H01 WTR   326      -4.465  -3.299 -15.485
ATOM   2429  H02 WTR   326      -4.591  -1.795 -15.360
TER   
ATOM   2430  O00 WTR   327      -0.251   5.656 -16.300
ATOM   2431  H01 WTR   327       0.666   5.388 -16.240
ATOM   2432  H02 WTR   327      -0.722   4.852 -16.521
TER   
ATOM   2433  O00 WTR   328      -2.395 -14.783 -10.754
ATOM   2434  H01 WTR   328      -2.664 -15.618 -10.370
ATOM   2435  H02 WTR   328      -2.308 -14.192 -10.007
TER   
ATOM   2436  O00 WTR   329      -3.393 -19.586 -17.783
ATOM   2437  H01 WTR   329      -3.124 -19.660 -18.699
ATOM   2438  H02 WTR   329      -2.578 -19.432 -17.305
TER   
ATOM   2439  O00 WTR   330      -0.635  -2.637 -17.635
ATOM   2440  H01 WTR   330      -0.429  -1.996 -16.954
ATOM   2441  H02 WTR   330       0.205  -3.052 -17.835
TER   
ATOM   2442  O00 WTR   331       1.886   0.603 -16.211
ATOM   2443  H01 WTR   331       2.372   1.404 -16.407
ATOM   2444  H02 WTR   331       2.251   0.298 -15.380
TER   
ATOM   2445  O00 WTR   332       4.457  -3.188 -22.426
ATOM   2446  H01 WTR   332       4.492  -3.206 -23.383
ATOM   2447  H02 WTR   332       3.863  -3.902 -22.195
TER   
ATOM   2448  O00 WTR   333       4.370   1.702 -13.773
ATOM   2449  H01 WTR   333       3.775   0.972 -13.604
ATOM   2450  H02 WTR   333       4.344   2.224 -12.971
TER   
ATOM   2451  O00 WTR   334       7.506   6.003 -11.757
ATOM   2452  H01 WTR   334       6.842   6.622 -11.454
ATOM   2453  H02 WTR   334       7.251   5.167 -11.365
TER   
ATOM   2454  O00 WTR   335       2.336  -7.383 -13.298
ATOM   2455  H01 WTR   335       2.884  -7.954 -13.836
ATOM   2456  H02 WTR   335       1.507  -7.853 -13.216
TER   
ATOM   2457  O00 WTR   336      -0.406  -1.587 -15.017
ATOM   2458  H01 WTR   336      -0.236  -0.867 -14.409
ATOM   2459  H02 WTR   336      -1.213  -1.335 -15.466
TER   
ATOM   2460  O00 WTR   337       1.432  -3.443 -13.800
ATOM   2461  H01 WTR   337       0.594  -3.367 -14.256
ATOM   2462  H02 WTR   337       1.209  -3.818 -12.948
TER   
ATOM   2463  O00 WTR   338       7.909  -1.169 -19.495
ATOM   2464  H01 WTR   338       8.758  -1.595 -19.374
ATOM   2465  H02 WTR   338       7.539  -1.117 -18.613
TER   
ATOM   2466  O00 WTR   339      12.931  -1.975 -11.353
ATOM   2467  H01 WTR   339      13.032  -1.610 -12.232
ATOM   2468  H02 WTR   339      13.323  -1.322 -10.774
TER   
ATOM   2469  O00 WTR   340       6.552   5.537 -14.279
ATOM   2470  H01 WTR   340       6.874   5.949 -13.477
ATOM   2471  H02 WTR   340       7.077   4.741 -14.367
TER   
ATOM   2472  O00 WTR   341       6.644  -0.224 -17.231
ATOM   2473  H01 WTR   341       6.104   0.566 -17.199
ATOM   2474  H02 WTR   341       7.103  -0.236 -16.392
TER   
ATOM   2475  O00 WTR   342     -10.527 -16.957 -16.234
ATOM   2476  H01 WTR   342     -11.042 -17.023 -15.430
ATOM   2477  H02 WTR   342      -9.712 -17.418 -16.035
TER   
ATOM   2478  O00 WTR   343       6.423  -0.109 -11.378
ATOM   2479  H01 WTR   343       6.007  -0.473 -10.596
ATOM   2480  H02 WTR   343       6.931  -0.835 -11.740
TER   
ATOM   2481  O00 WTR   344       3.851   2.234 -16.686
ATOM   2482  H01 WTR   344       4.099   2.323 -15.766
ATOM   2483  H02 WTR   344       4.535   2.702 -17.165
TER   
ATOM   2484  O00 WTR   345      10.130  -3.421 -12.414
ATOM   2485  H01 WTR   345      10.780  -3.275 -11.727
ATOM   2486  H02 WTR   345      10.640  -3.712 -13.170
TER   
ATOM   2487  O00 WTR   346       6.530  -3.101 -20.603
ATOM   2488  H01 WTR   346       5.734  -2.999 -21.124
ATOM   2489  H02 WTR   346       6.698  -2.228 -20.248
TER   
ATOM   2490  O00 WTR   347       6.540   1.215 -19.852
ATOM   2491  H01 WTR   347       5.760   0.737 -20.135
ATOM   2492  H02 WTR   347       7.234   0.555 -19.842
TER   
ATOM   2493  O00 WTR   348       1.682   4.758 -12.099
ATOM   2494  H01 WTR   348       0.766   4.777 -12.375
ATOM   2495  H02 WTR   348       1.644   4.689 -11.145
TER   
ATOM   2496  O00 WTR   349       8.468 -19.724 -20.855
ATOM   2497  H01 WTR   349       8.597 -20.577 -21.268
ATOM   2498  H02 WTR   349       8.624 -19.882 -19.924
TER   
ATOM   2499  O00 WTR   350       1.326  -7.281 -19.656
ATOM   2500  H01 WTR   350       0.504  -7.240 -19.167
ATOM   2501  H02 WTR   350       1.372  -8.183 -19.973
TER   
ATOM   2502  O00 WTR   351       5.994  -1.604 -14.429
ATOM   2503  H01 WTR   351       6.649  -2.250 -14.163
ATOM   2504  H02 WTR   351       5.716  -1.193 -13.611
TER   
ATOM   2505  O00 WTR   352      10.304   7.014 -14.015
ATOM   2506  H01 WTR   352      11.227   6.938 -14.257
ATOM   2507  H02 WTR   352      10.255   6.638 -13.136
TER   
ATOM   2508  O00 WTR   353      -3.261  -8.892 -18.037
ATOM   2509  H01 WTR   353      -3.519  -8.284 -17.344
ATOM   2510  H02 WTR   353      -3.657  -9.726 -17.784
TER   
ATOM   2511  O00 WTR   354      15.528  -2.469 -12.548
ATOM   2512  H01 WTR   354      15.014  -2.431 -11.742
ATOM   2513  H02 WTR   354      16.431  -2.332 -12.264
TER   
ATOM   2514  O00 WTR   355       9.919   5.128 -16.171
ATOM   2515  H01 WTR   355      10.828   4.852 -16.286
ATOM   2516  H02 WTR   355       9.957   5.807 -15.497
TER   
ATOM   2517  O00 WTR   356       7.983  -4.158 -15.233
ATOM   2518  H01 WTR   356       7.920  -4.686 -16.029
ATOM   2519  H02 WTR   356       8.839  -3.735 -15.293
TER   
ATOM   2520  O00 WTR   357      12.689  -1.745 -15.680
ATOM   2521  H01 WTR   357      11.783  -1.453 -15.572
ATOM   2522  H02 WTR   357      13.163  -1.325 -14.962
TER   
ATOM   2523  O00 WTR   358      12.278  -5.887 -18.415
ATOM   2524  H01 WTR   358      11.460  -5.825 -17.922
ATOM   2525  H02 WTR   358      12.765  -5.100 -18.172
TER   
ATOM   2526  O00 WTR   359     -10.250  -7.766 -18.606
ATOM   2527  H01 WTR   359      -9.799  -7.189 -17.989
ATOM   2528  H02 WTR   359     -11.174  -7.699 -18.366
TER   
ATOM   2529  O00 WTR   360       7.918   5.034 -17.935
ATOM   2530  H01 WTR   360       7.925   5.191 -18.879
ATOM   2531  H02 WTR   360       8.840   5.072 -17.678
TER   
ATOM   2532  O00 WTR   361       0.826  -4.722 -11.554
ATOM   2533  H01 WTR   361       0.294  -5.516 -11.616
ATOM   2534  H02 WTR   361       1.721  -5.041 -11.439
TER   
ATOM   2535  O00 WTR   362      10.186  -1.721 -14.854
ATOM   2536  H01 WTR   362       9.577  -0.988 -14.949
ATOM   2537  H02 WTR   362      10.376  -1.755 -13.916
TER   
ATOM   2538  O00 WTR   363       8.310   0.484 -14.804
ATOM   2539  H01 WTR   363       8.246   1.407 -15.048
ATOM   2540  H02 WTR   363       7.567   0.337 -14.219
TER   
ATOM   2541  O00 WTR   364       7.708   3.255 -15.147
ATOM   2542  H01 WTR   364       8.467   3.702 -15.521
ATOM   2543  H02 WTR   364       7.212   2.949 -15.906
TER   
ATOM   2544  O00 WTR   365       6.939  -4.604 -23.961
ATOM   2545  H01 WTR   365       7.481  -5.112 -23.357
ATOM   2546  H02 WTR   365       7.364  -3.748 -24.002
TER   
ATOM   2547  O00 WTR   366       4.784   4.486 -12.095
ATOM   2548  H01 WTR   366       5.146   4.555 -12.978
ATOM   2549  H02 WTR   366       3.929   4.913 -12.151
TER   
ATOM   2550  O00 WTR   367       5.690   6.444 -16.673
ATOM   2551  H01 WTR   367       6.317   5.974 -17.221
ATOM   2552  H02 WTR   367       5.923   6.200 -15.777
TER   
ATOM   2553  O00 WTR   368      -2.155   3.687 -16.681
ATOM   2554  H01 WTR   368      -1.800   2.875 -17.044
ATOM   2555  H02 WTR   368      -2.853   3.401 -16.091
TER   
ATOM   2556  O00 WTR   369       6.865  10.992 -13.241
ATOM   2557  H01 WTR   369       6.076  10.483 -13.055
ATOM   2558  H02 WTR   369       7.569  10.344 -13.261
TER   
ATOM   2559  O00 WTR   370      -0.835  -4.366 -14.970
ATOM   2560  H01 WTR   370      -0.915  -5.279 -15.249
ATOM   2561  H02 WTR   370      -0.990  -3.858 -15.767
TER   
ATOM   2562  O00 WTR   371      12.878   5.910 -14.306
ATOM   2563  H01 WTR   371      13.690   6.416 -14.283
ATOM   2564  H02 WTR   371      13.132   5.036 -14.009
TER   
ATOM   2565  O00 WTR   372       8.639  -3.345  -7.393
ATOM   2566  H01 WTR   372       8.502  -2.841  -8.195
ATOM   2567  H02 WTR   372       9.584  -3.311  -7.246
TER   
ATOM   2568  O00 WTR   373      15.854   3.674 -11.152
ATOM   2569  H01 WTR   373      15.619   3.423 -10.259
ATOM   2570  H02 WTR   373      16.793   3.498 -11.212
TER   
ATOM   2571  O00 WTR   374       5.340  -2.732 -16.700
ATOM   2572  H01 WTR   374       5.328  -1.886 -17.148
ATOM   2573  H02 WTR   374       5.576  -2.522 -15.797
TER   
ATOM   2574  O00 WTR   375       2.747  -7.748 -24.423
ATOM   2575  H01 WTR   375       3.317  -7.163 -23.925
ATOM   2576  H02 WTR   375       3.091  -7.717 -25.315
TER   
ATOM   2577  O00 WTR   376       2.809  -0.672 -13.567
ATOM   2578  H01 WTR   376       2.369  -1.406 -13.997
ATOM   2579  H02 WTR   376       2.531  -0.728 -12.653
TER   
ATOM   2580  O00 WTR   377       3.135 -21.007 -11.873
ATOM   2581  H01 WTR   377       3.253 -20.153 -11.458
ATOM   2582  H02 WTR   377       3.882 -21.525 -11.573
TER   
ATOM   2583  O00 WTR   378      14.736   7.610 -13.107
ATOM   2584  H01 WTR   378      15.445   7.200 -12.612
ATOM   2585  H02 WTR   378      14.193   8.033 -12.442
TER   
ATOM   2586  O00 WTR   379      10.419 -10.161 -13.498
ATOM   2587  H01 WTR   379      10.939 -10.587 -12.817
ATOM   2588  H02 WTR   379       9.530 -10.143 -13.145
TER   
ATOM   2589  O00 WTR   380       8.618   0.628 -10.151
ATOM   2590  H01 WTR   380       7.958   0.495 -10.832
ATOM   2591  H02 WTR   380       8.211   1.240  -9.538
TER   
ATOM   2592  O00 WTR   381      -4.327 -12.953 -11.488
ATOM   2593  H01 WTR   381      -4.730 -12.369 -10.846
ATOM   2594  H02 WTR   381      -3.897 -13.627 -10.962
TER   
ATOM   2595  O00 WTR   382     -15.777  -1.314 -15.504
ATOM   2596  H01 WTR   382     -15.147  -0.600 -15.605
ATOM   2597  H02 WTR   382     -15.602  -1.896 -16.244
TER   
ATOM   2598  O00 WTR   383     -11.733  -7.384 -10.214
ATOM   2599  H01 WTR   383     -11.273  -6.939 -10.926
ATOM   2600  H02 WTR   383     -11.302  -8.236 -10.144
TER   
ATOM   2601  O00 WTR   384       3.435 -10.144 -23.010
ATOM   2602  H01 WTR   384       3.475  -9.267 -23.391
ATOM   2603  H02 WTR   384       4.317 -10.299 -22.671
TER   
ATOM   2604  O00 WTR   385       2.631 -14.510 -11.053
ATOM   2605  H01 WTR   385       3.440 -14.005 -10.973
ATOM   2606  H02 WTR   385       2.647 -14.850 -11.947
TER   
ATOM   2607  O00 WTR   386       2.172  -9.599 -20.741
ATOM   2608  H01 WTR   386       1.442 -10.218 -20.705
ATOM   2609  H02 WTR   386       2.691  -9.885 -21.493
TER   
ATOM   2610  O00 WTR   387      -3.989 -12.048 -20.270
ATOM   2611  H01 WTR   387      -3.441 -12.815 -20.439
ATOM   2612  H02 WTR   387      -3.797 -11.812 -19.362
TER   
ATOM   2613  O00 WTR   388      -3.281 -16.936  -9.578
ATOM   2614  H01 WTR   388      -4.017 -16.441  -9.217
ATOM   2615  H02 WTR   388      -2.884 -17.364  -8.820
TER   
ATOM   2616  O00 WTR   389      -7.571  15.402  12.494
ATOM   2617  H01 WTR   389      -7.306  14.561  12.866
ATOM   2618  H02 WTR   389      -6.791  15.719  12.038
TER   
ATOM   2619  O00 WTR   390      -0.283   3.193  -9.926
ATOM   2620  H01 WTR   390      -0.775   3.276 -10.743
ATOM   2621  H02 WTR   390      -0.804   3.673  -9.282
TER   
ATOM   2622  O00 WTR   391      18.627  -9.102 -11.760
ATOM   2623  H01 WTR   391      19.110  -9.889 -12.015
ATOM   2624  H02 WTR   391      17.707  -9.339 -11.872
TER   
ATOM   2625  O00 WTR   392      11.855 -16.580 -17.683
ATOM   2626  H01 WTR   392      11.535 -15.678 -17.667
ATOM   2627  H02 WTR   392      12.194 -16.699 -18.570
TER   
ATOM   2628  O00 WTR   393       9.739 -22.299 -15.628
ATOM   2629  H01 WTR   393       8.819 -22.052 -15.717
ATOM   2630  H02 WTR   393      10.135 -21.579 -15.138
TER   
ATOM   2631  O00 WTR   394      13.144  -3.568 -17.702
ATOM   2632  H01 WTR   394      14.092  -3.501 -17.588
ATOM   2633  H02 WTR   394      12.781  -2.967 -17.050
TER   
ATOM   2634  O00 WTR   395      14.771 -15.797 -13.212
ATOM   2635  H01 WTR   395      14.282 -15.338 -13.894
ATOM   2636  H02 WTR   395      14.805 -16.706 -13.510
TER   
ATOM   2637  O00 WTR   396      18.893 -14.696  -9.935
ATOM   2638  H01 WTR   396      19.109 -13.876 -10.378
ATOM   2639  H02 WTR   396      18.371 -15.183 -10.573
TER   
ATOM   2640  O00 WTR   397      22.917   1.136 -12.300
ATOM   2641  H01 WTR   397      22.481   0.654 -13.003
ATOM   2642  H02 WTR   397      22.210   1.603 -11.854
TER   
ATOM   2643  O00 WTR   398      14.099 -11.015 -10.199
ATOM   2644  H01 WTR   398      13.284 -11.167 -10.677
ATOM   2645  H02 WTR   398      13.818 -10.693  -9.342
TER   
ATOM   2646  O00 WTR   399      12.334 -14.994 -14.445
ATOM   2647  H01 WTR   399      12.447 -14.192 -14.955
ATOM   2648  H02 WTR   399      11.918 -14.705 -13.633
TER   
ATOM   2649  O00 WTR   400      15.639  -9.692 -12.204
ATOM   2650  H01 WTR   400      15.171  -8.860 -12.131
ATOM   2651  H02 WTR   400      15.528 -10.107 -11.349
TER   
ATOM   2652  O00 WTR   401      16.146 -13.109 -12.290
ATOM   2653  H01 WTR   401      15.802 -13.522 -11.498
ATOM   2654  H02 WTR   401      16.504 -13.833 -12.803
TER   
ATOM   2655  O00 WTR   402      10.336  -5.687 -16.289
ATOM   2656  H01 WTR   402      10.605  -6.499 -15.859
ATOM   2657  H02 WTR   402       9.559  -5.929 -16.794
TER   
ATOM   2658  O00 WTR   403      17.292  -9.040 -14.521
ATOM   2659  H01 WTR   403      18.158  -9.431 -14.404
ATOM   2660  H02 WTR   403      16.717  -9.558 -13.957
TER   
ATOM   2661  O00 WTR   404      19.298 -11.627  -9.572
ATOM   2662  H01 WTR   404      20.188 -11.306  -9.425
ATOM   2663  H02 WTR   404      19.215 -12.379  -8.986
TER   
ATOM   2664  O00 WTR   405      11.797  -7.935 -12.133
ATOM   2665  H01 WTR   405      11.078  -7.422 -11.765
ATOM   2666  H02 WTR   405      11.367  -8.663 -12.582
TER   
ATOM   2667  O00 WTR   406       9.822 -20.100 -10.467
ATOM   2668  H01 WTR   406      10.338 -19.715  -9.758
ATOM   2669  H02 WTR   406       8.925 -19.814 -10.294
TER   
ATOM   2670  O00 WTR   407      15.092  -0.090 -10.219
ATOM   2671  H01 WTR   407      15.098   0.794  -9.853
ATOM   2672  H02 WTR   407      15.992  -0.399 -10.116
TER   
ATOM   2673  O00 WTR   408      13.722  -0.664 -13.568
ATOM   2674  H01 WTR   408      14.499  -1.133 -13.264
ATOM   2675  H02 WTR   408      13.545  -0.022 -12.881
TER   
ATOM   2676  O00 WTR   409      11.123  -3.498 -21.988
ATOM   2677  H01 WTR   409      10.407  -3.108 -22.488
ATOM   2678  H02 WTR   409      11.226  -4.374 -22.360
TER   
ATOM   2679  O00 WTR   410      19.706  -0.149 -11.979
ATOM   2680  H01 WTR   410      19.161  -0.277 -11.203
ATOM   2681  H02 WTR   410      19.200   0.445 -12.533
TER   
ATOM   2682  O00 WTR   411      10.729  -2.271 -19.290
ATOM   2683  H01 WTR   411      10.783  -2.998 -19.909
ATOM   2684  H02 WTR   411      11.550  -2.312 -18.799
TER   
ATOM   2685  O00 WTR   412      14.242   3.360 -13.889
ATOM   2686  H01 WTR   412      13.752   2.737 -13.351
ATOM   2687  H02 WTR   412      14.851   3.777 -13.279
TER   
ATOM   2688  O00 WTR   413       9.434  -8.566 -19.219
ATOM   2689  H01 WTR   413       9.229  -7.730 -18.801
ATOM   2690  H02 WTR   413       9.251  -9.222 -18.547
TER   
ATOM   2691  O00 WTR   414      15.416  -6.940 -15.390
ATOM   2692  H01 WTR   414      15.565  -6.055 -15.056
ATOM   2693  H02 WTR   414      16.215  -7.418 -15.167
TER   
ATOM   2694  O00 WTR   415      18.605   3.814 -10.694
ATOM   2695  H01 WTR   415      18.426   3.164 -10.014
ATOM   2696  H02 WTR   415      18.344   4.648 -10.303
TER   
ATOM   2697  O00 WTR   416      18.531   5.800  -8.805
ATOM   2698  H01 WTR   416      18.249   5.996  -7.911
ATOM   2699  H02 WTR   416      18.281   6.573  -9.311
TER   
ATOM   2700  O00 WTR   417      16.729   6.425 -11.839
ATOM   2701  H01 WTR   417      16.346   5.744 -11.287
ATOM   2702  H02 WTR   417      17.063   7.075 -11.221
TER   
ATOM   2703  O00 WTR   418      16.201  -3.827  -9.473
ATOM   2704  H01 WTR   418      16.238  -4.466 -10.185
ATOM   2705  H02 WTR   418      17.111  -3.559  -9.343
TER   
ATOM   2706  O00 WTR   419      20.936  -2.832 -11.757
ATOM   2707  H01 WTR   419      20.959  -1.876 -11.794
ATOM   2708  H02 WTR   419      21.327  -3.049 -10.910
TER   
ATOM   2709  O00 WTR   420      13.645 -19.893 -14.783
ATOM   2710  H01 WTR   420      14.426 -20.114 -15.289
ATOM   2711  H02 WTR   420      13.603 -18.937 -14.810
TER   
ATOM   2712  O00 WTR   421      12.269  -4.214 -14.482
ATOM   2713  H01 WTR   421      11.700  -4.673 -15.099
ATOM   2714  H02 WTR   421      12.489  -3.393 -14.923
TER   
ATOM   2715  O00 WTR   422      14.331 -11.502 -13.545
ATOM   2716  H01 WTR   422      14.857 -12.144 -13.067
ATOM   2717  H02 WTR   422      14.786 -10.671 -13.410
TER   
ATOM   2718  O00 WTR   423      13.563 -17.089 -15.583
ATOM   2719  H01 WTR   423      13.215 -17.003 -16.470
ATOM   2720  H02 WTR   423      13.111 -16.412 -15.080
TER   
ATOM   2721  O00 WTR   424     -10.833   9.280 -12.682
ATOM   2722  H01 WTR   424     -10.395   9.578 -11.885
ATOM   2723  H02 WTR   424     -10.258   8.600 -13.033
TER   
ATOM   2724  O00 WTR   425     -11.197  12.831 -17.063
ATOM   2725  H01 WTR   425     -12.043  12.835 -17.513
ATOM   2726  H02 WTR   425     -11.272  12.130 -16.417
TER   
ATOM   2727  O00 WTR   426      -0.273   6.939 -13.961
ATOM   2728  H01 WTR   426      -1.065   6.535 -13.606
ATOM   2729  H02 WTR   426      -0.157   6.529 -14.818
TER   
ATOM   2730  O00 WTR   427     -10.798  10.580 -15.258
ATOM   2731  H01 WTR   427     -11.103  10.175 -14.447
ATOM   2732  H02 WTR   427     -10.133   9.978 -15.592
TER   
ATOM   2733  O00 WTR   428       4.898   8.929 -16.277
ATOM   2734  H01 WTR   428       5.222   8.091 -16.607
ATOM   2735  H02 WTR   428       4.925   8.839 -15.324
TER   
ATOM   2736  O00 WTR   429      -5.526  14.490 -14.692
ATOM   2737  H01 WTR   429      -5.293  13.750 -14.131
ATOM   2738  H02 WTR   429      -5.382  14.170 -15.583
TER   
ATOM   2739  O00 WTR   430      -6.925  10.843 -17.656
ATOM   2740  H01 WTR   430      -6.698  10.051 -17.169
ATOM   2741  H02 WTR   430      -7.577  10.554 -18.294
TER   
ATOM   2742  O00 WTR   431       2.741  11.047 -11.568
ATOM   2743  H01 WTR   431       2.386  10.434 -12.211
ATOM   2744  H02 WTR   431       2.773  10.548 -10.752
TER   
ATOM   2745  O00 WTR   432       5.960  13.105 -14.963
ATOM   2746  H01 WTR   432       6.475  12.386 -14.597
ATOM   2747  H02 WTR   432       5.528  12.725 -15.728
TER   
ATOM   2748  O00 WTR   433       3.921  12.811 -17.204
ATOM   2749  H01 WTR   433       3.487  11.958 -17.223
ATOM   2750  H02 WTR   433       4.518  12.794 -17.952
TER   
ATOM   2751  O00 WTR   434       4.848   8.978 -13.279
ATOM   2752  H01 WTR   434       5.316   8.731 -12.482
ATOM   2753  H02 WTR   434       3.945   8.704 -13.123
TER   
ATOM   2754  O00 WTR   435       2.879  10.487 -16.338
ATOM   2755  H01 WTR   435       2.215   9.997 -16.822
ATOM   2756  H02 WTR   435       3.627   9.892 -16.286
TER   
ATOM   2757  O00 WTR   436       1.606   9.045 -12.939
ATOM   2758  H01 WTR   436       0.686   8.880 -12.733
ATOM   2759  H02 WTR   436       1.930   8.211 -13.278
TER   
ATOM   2760  O00 WTR   437     -11.298   5.144 -16.420
ATOM   2761  H01 WTR   437     -10.772   5.646 -17.042
ATOM   2762  H02 WTR   437     -11.631   5.798 -15.805
TER   
ATOM   2763  O00 WTR   438     -10.700   3.428 -13.163
ATOM   2764  H01 WTR   438     -11.595   3.088 -13.182
ATOM   2765  H02 WTR   438     -10.289   3.065 -13.947
TER   
ATOM   2766  O00 WTR   439       8.490   8.758 -12.900
ATOM   2767  H01 WTR   439       8.459   8.205 -12.119
ATOM   2768  H02 WTR   439       9.011   8.258 -13.527
TER   
ATOM   2769  O00 WTR   440      -8.213   9.682 -11.127
ATOM   2770  H01 WTR   440      -7.567   9.673 -10.421
ATOM   2771  H02 WTR   440      -8.009   8.907 -11.650
TER   
ATOM   2772  O00 WTR   441     -13.093 -12.940   6.350
ATOM   2773  H01 WTR   441     -13.507 -13.085   7.201
ATOM   2774  H02 WTR   441     -12.376 -13.572   6.321
TER   
ATOM   2775  O00 WTR   442     -15.415 -20.499   7.347
ATOM   2776  H01 WTR   442     -15.479 -20.270   6.420
ATOM   2777  H02 WTR   442     -16.304 -20.385   7.684
TER   
ATOM   2778  O00 WTR   443     -13.745 -24.921   3.430
ATOM   2779  H01 WTR   443     -14.097 -24.793   2.550
ATOM   2780  H02 WTR   443     -14.509 -24.868   4.005
TER   
ATOM   2781  O00 WTR   444     -18.896 -22.838   8.163
ATOM   2782  H01 WTR   444     -17.957 -22.938   8.323
ATOM   2783  H02 WTR   444     -18.995 -21.929   7.879
TER   
ATOM   2784  O00 WTR   445     -18.081 -20.106   8.226
ATOM   2785  H01 WTR   445     -18.130 -19.822   9.139
ATOM   2786  H02 WTR   445     -18.709 -19.547   7.767
TER   
ATOM   2787  O00 WTR   446     -12.010 -19.799  10.599
ATOM   2788  H01 WTR   446     -12.566 -19.203  11.101
ATOM   2789  H02 WTR   446     -12.039 -19.458   9.705
TER   
ATOM   2790  O00 WTR   447     -20.649 -24.918   7.412
ATOM   2791  H01 WTR   447     -20.063 -24.347   7.909
ATOM   2792  H02 WTR   447     -20.069 -25.414   6.835
TER   
ATOM   2793  O00 WTR   448     -20.326 -22.456   5.648
ATOM   2794  H01 WTR   448     -21.023 -22.695   6.260
ATOM   2795  H02 WTR   448     -19.517 -22.616   6.133
TER   
ATOM   2796  O00 WTR   449     -17.987 -18.770  10.557
ATOM   2797  H01 WTR   449     -17.377 -18.524  11.252
ATOM   2798  H02 WTR   449     -18.161 -17.953  10.089
TER   
ATOM   2799  O00 WTR   450      -9.718 -18.568  11.750
ATOM   2800  H01 WTR   450     -10.540 -18.746  11.293
ATOM   2801  H02 WTR   450      -9.239 -19.396  11.713
TER   
ATOM   2802  O00 WTR   451     -10.349 -20.025  -2.987
ATOM   2803  H01 WTR   451      -9.561 -20.393  -3.387
ATOM   2804  H02 WTR   451     -10.215 -19.078  -3.021
TER   
ATOM   2805  O00 WTR   452     -21.486 -20.399  -6.999
ATOM   2806  H01 WTR   452     -21.074 -20.823  -6.246
ATOM   2807  H02 WTR   452     -21.651 -21.112  -7.616
TER   
ATOM   2808  O00 WTR   453     -21.215 -16.340  -5.514
ATOM   2809  H01 WTR   453     -21.219 -16.989  -6.218
ATOM   2810  H02 WTR   453     -21.003 -16.842  -4.726
TER   
ATOM   2811  O00 WTR   454     -13.728 -22.444 -10.740
ATOM   2812  H01 WTR   454     -14.660 -22.329 -10.551
ATOM   2813  H02 WTR   454     -13.657 -23.344 -11.058
TER   
ATOM   2814  O00 WTR   455     -16.913 -25.006   2.862
ATOM   2815  H01 WTR   455     -16.486 -25.627   3.452
ATOM   2816  H02 WTR   455     -16.215 -24.715   2.275
TER   
ATOM   2817  O00 WTR   456     -16.505 -19.664  -4.609
ATOM   2818  H01 WTR   456     -16.198 -18.839  -4.233
ATOM   2819  H02 WTR   456     -16.846 -19.423  -5.471
TER   
ATOM   2820  O00 WTR   457     -18.688 -19.366  -1.021
ATOM   2821  H01 WTR   457     -19.546 -19.001  -0.802
ATOM   2822  H02 WTR   457     -18.493 -19.968  -0.303
TER   
ATOM   2823  O00 WTR   458     -13.835 -18.645   0.349
ATOM   2824  H01 WTR   458     -14.542 -19.289   0.371
ATOM   2825  H02 WTR   458     -13.235 -18.970  -0.322
TER   
ATOM   2826  O00 WTR   459     -14.610 -27.364  -7.380
ATOM   2827  H01 WTR   459     -15.514 -27.459  -7.678
ATOM   2828  H02 WTR   459     -14.597 -27.778  -6.517
TER   
ATOM   2829  O00 WTR   460     -15.039 -23.932  -4.214
ATOM   2830  H01 WTR   460     -14.783 -23.068  -3.893
ATOM   2831  H02 WTR   460     -15.800 -23.766  -4.770
TER   
ATOM   2832  O00 WTR   461     -19.902 -18.304 -10.326
ATOM   2833  H01 WTR   461     -20.051 -18.019 -11.227
ATOM   2834  H02 WTR   461     -18.949 -18.332 -10.238
TER   
ATOM   2835  O00 WTR   462     -20.557 -22.499  -5.335
ATOM   2836  H01 WTR   462     -21.247 -22.931  -4.832
ATOM   2837  H02 WTR   462     -19.789 -22.529  -4.765
TER   
ATOM   2838  O00 WTR   463     -12.926 -17.157  -4.016
ATOM   2839  H01 WTR   463     -12.434 -16.380  -4.281
ATOM   2840  H02 WTR   463     -12.383 -17.567  -3.343
TER   
ATOM   2841  O00 WTR   464     -16.985 -22.378  -5.546
ATOM   2842  H01 WTR   464     -16.842 -21.553  -5.082
ATOM   2843  H02 WTR   464     -17.249 -22.115  -6.428
TER   
ATOM   2844  O00 WTR   465     -21.386 -19.886   1.639
ATOM   2845  H01 WTR   465     -21.258 -20.734   1.213
ATOM   2846  H02 WTR   465     -21.196 -20.051   2.563
TER   
ATOM   2847  O00 WTR   466     -17.722 -17.023   0.463
ATOM   2848  H01 WTR   466     -18.541 -16.617   0.179
ATOM   2849  H02 WTR   466     -17.706 -17.869   0.014
TER   
ATOM   2850  O00 WTR   467     -21.849 -22.968  -7.957
ATOM   2851  H01 WTR   467     -21.416 -22.894  -7.106
ATOM   2852  H02 WTR   467     -22.232 -23.845  -7.955
TER   
ATOM   2853  O00 WTR   468     -16.367 -22.136 -10.726
ATOM   2854  H01 WTR   468     -16.415 -23.091 -10.684
ATOM   2855  H02 WTR   468     -16.585 -21.845  -9.841
TER   
ATOM   2856  O00 WTR   469      -7.490 -19.141  -0.511
ATOM   2857  H01 WTR   469      -8.120 -18.464  -0.262
ATOM   2858  H02 WTR   469      -7.971 -19.963  -0.416
TER   
ATOM   2859  O00 WTR   470     -14.543 -21.406  -3.065
ATOM   2860  H01 WTR   470     -14.119 -21.028  -3.835
ATOM   2861  H02 WTR   470     -15.452 -21.109  -3.122
TER   
ATOM   2862  O00 WTR   471     -15.615 -17.110  -3.773
ATOM   2863  H01 WTR   471     -14.707 -17.245  -4.045
ATOM   2864  H02 WTR   471     -15.560 -16.934  -2.833
TER   
ATOM   2865  O00 WTR   472       0.268 -21.571  14.202
ATOM   2866  H01 WTR   472      -0.302 -21.302  13.481
ATOM   2867  H02 WTR   472      -0.034 -21.058  14.951
TER   
ATOM   2868  O00 WTR   473      -7.206 -12.620  12.406
ATOM   2869  H01 WTR   473      -7.362 -11.812  11.917
ATOM   2870  H02 WTR   473      -7.077 -13.287  11.732
TER   
ATOM   2871  O00 WTR   474       6.126 -28.240   4.622
ATOM   2872  H01 WTR   474       7.064 -28.427   4.652
ATOM   2873  H02 WTR   474       5.710 -29.103   4.611
TER   
ATOM   2874  O00 WTR   475       3.189 -19.254   3.935
ATOM   2875  H01 WTR   475       3.651 -20.006   4.306
ATOM   2876  H02 WTR   475       3.067 -19.479   3.013
TER   
ATOM   2877  O00 WTR   476       0.993 -19.560   9.229
ATOM   2878  H01 WTR   476       0.570 -20.418   9.210
ATOM   2879  H02 WTR   476       0.650 -19.106   8.460
TER   
ATOM   2880  O00 WTR   477       3.509 -30.505   2.108
ATOM   2881  H01 WTR   477       2.678 -30.126   2.392
ATOM   2882  H02 WTR   477       4.034 -30.560   2.906
TER   
ATOM   2883  O00 WTR   478      -9.518 -24.094  11.208
ATOM   2884  H01 WTR   478      -9.219 -23.216  10.971
ATOM   2885  H02 WTR   478      -8.721 -24.623  11.221
TER   
ATOM   2886  O00 WTR   479     -15.133 -24.011   1.049
ATOM   2887  H01 WTR   479     -14.532 -23.301   0.825
ATOM   2888  H02 WTR   479     -15.119 -24.588   0.285
TER   
ATOM   2889  O00 WTR   480     -15.776 -25.757   8.408
ATOM   2890  H01 WTR   480     -16.458 -25.717   9.078
ATOM   2891  H02 WTR   480     -15.365 -24.893   8.432
TER   
ATOM   2892  O00 WTR   481      -2.560 -16.883   7.288
ATOM   2893  H01 WTR   481      -2.700 -16.473   6.435
ATOM   2894  H02 WTR   481      -2.200 -16.184   7.834
TER   
ATOM   2895  O00 WTR   482     -10.366 -20.329   8.116
ATOM   2896  H01 WTR   482      -9.923 -19.820   7.437
ATOM   2897  H02 WTR   482     -10.398 -21.220   7.766
TER   
ATOM   2898  O00 WTR   483      -5.770 -27.033  -4.014
ATOM   2899  H01 WTR   483      -5.843 -27.900  -3.614
ATOM   2900  H02 WTR   483      -6.675 -26.758  -4.156
TER   
ATOM   2901  O00 WTR   484     -12.257 -22.577   9.563
ATOM   2902  H01 WTR   484     -11.434 -22.803   9.129
ATOM   2903  H02 WTR   484     -12.214 -21.628   9.679
TER   
ATOM   2904  O00 WTR   485      -5.058 -25.075  -2.142
ATOM   2905  H01 WTR   485      -4.677 -25.459  -1.352
ATOM   2906  H02 WTR   485      -5.106 -25.802  -2.762
TER   
ATOM   2907  O00 WTR   486      -8.527 -23.219  14.077
ATOM   2908  H01 WTR   486      -8.919 -24.037  14.380
ATOM   2909  H02 WTR   486      -8.458 -23.322  13.128
TER   
ATOM   2910  O00 WTR   487      -0.222 -26.342   6.222
ATOM   2911  H01 WTR   487      -0.221 -25.401   6.394
ATOM   2912  H02 WTR   487      -0.236 -26.411   5.267
TER   
ATOM   2913  O00 WTR   488     -11.966 -22.618  -4.986
ATOM   2914  H01 WTR   488     -11.951 -21.733  -4.623
ATOM   2915  H02 WTR   488     -12.638 -22.587  -5.667
TER   
ATOM   2916  O00 WTR   489      -3.541 -21.020  14.011
ATOM   2917  H01 WTR   489      -4.460 -20.767  13.923
ATOM   2918  H02 WTR   489      -3.061 -20.356  13.516
TER   
ATOM   2919  O00 WTR   490      -8.933 -15.985  11.350
ATOM   2920  H01 WTR   490      -9.503 -15.390  11.837
ATOM   2921  H02 WTR   490      -9.296 -16.855  11.518
TER   
ATOM   2922  O00 WTR   491     -15.447 -25.839   5.571
ATOM   2923  H01 WTR   491     -15.880 -25.717   6.416
ATOM   2924  H02 WTR   491     -14.721 -26.434   5.758
TER   
ATOM   2925  O00 WTR   492      -3.806 -25.993   4.145
ATOM   2926  H01 WTR   492      -3.529 -26.888   3.950
ATOM   2927  H02 WTR   492      -3.368 -25.781   4.970
TER   
ATOM   2928  O00 WTR   493      -0.335 -28.139  12.046
ATOM   2929  H01 WTR   493      -1.289 -28.159  12.121
ATOM   2930  H02 WTR   493      -0.061 -27.452  12.654
TER   
ATOM   2931  O00 WTR   494      -1.824 -27.225   9.176
ATOM   2932  H01 WTR   494      -2.311 -27.777   9.788
ATOM   2933  H02 WTR   494      -1.121 -27.788   8.853
TER   
ATOM   2934  O00 WTR   495      -8.153 -20.813   4.405
ATOM   2935  H01 WTR   495      -8.299 -20.560   3.493
ATOM   2936  H02 WTR   495      -8.726 -21.568   4.538
TER   
ATOM   2937  O00 WTR   496      -5.803 -23.903  15.475
ATOM   2938  H01 WTR   496      -5.928 -23.326  16.229
ATOM   2939  H02 WTR   496      -6.405 -23.564  14.812
TER   
ATOM   2940  O00 WTR   497     -11.642 -18.594   1.908
ATOM   2941  H01 WTR   497     -12.564 -18.631   1.653
ATOM   2942  H02 WTR   497     -11.289 -17.845   1.428
TER   
ATOM   2943  O00 WTR   498       0.858 -17.384   2.195
ATOM   2944  H01 WTR   498       1.307 -18.165   1.872
ATOM   2945  H02 WTR   498       1.564 -16.770   2.400
TER   
ATOM   2946  O00 WTR   499      -1.998 -19.301   2.994
ATOM   2947  H01 WTR   499      -1.396 -19.384   3.734
ATOM   2948  H02 WTR   499      -2.828 -19.035   3.389
TER   
ATOM   2949  O00 WTR   500       0.142 -22.219   9.616
ATOM   2950  H01 WTR   500      -0.423 -22.968   9.805
ATOM   2951  H02 WTR   500       1.014 -22.500   9.893
TER   
ATOM   2952  O00 WTR   501       2.429 -28.663  14.154
ATOM   2953  H01 WTR   501       3.106 -28.214  13.648
ATOM   2954  H02 WTR   501       1.691 -28.744  13.549
TER   
ATOM   2955  O00 WTR   502      -7.151 -25.680  11.050
ATOM   2956  H01 WTR   502      -6.573 -25.886  10.316
ATOM   2957  H02 WTR   502      -6.588 -25.740  11.822
TER   
ATOM   2958  O00 WTR   503      -1.793 -25.122  -1.161
ATOM   2959  H01 WTR   503      -0.965 -25.567  -1.342
ATOM   2960  H02 WTR   503      -2.202 -25.019  -2.021
TER   
ATOM   2961  O00 WTR   504      -1.401 -24.454   2.607
ATOM   2962  H01 WTR   504      -1.328 -23.523   2.400
ATOM   2963  H02 WTR   504      -2.214 -24.525   3.107
TER   
ATOM   2964  O00 WTR   505       3.287 -25.765   7.864
ATOM   2965  H01 WTR   505       3.083 -25.865   6.934
ATOM   2966  H02 WTR   505       2.435 -25.779   8.299
TER   
ATOM   2967  O00 WTR   506      -3.119 -25.505   7.350
ATOM   2968  H01 WTR   506      -2.712 -26.239   7.811
ATOM   2969  H02 WTR   506      -3.823 -25.216   7.931
TER   
ATOM   2970  O00 WTR   507     -11.937 -23.367  12.298
ATOM   2971  H01 WTR   507     -12.398 -23.472  11.466
ATOM   2972  H02 WTR   507     -11.065 -23.729  12.137
TER   
ATOM   2973  O00 WTR   508      -6.037 -25.912  13.573
ATOM   2974  H01 WTR   508      -6.139 -25.370  14.355
ATOM   2975  H02 WTR   508      -5.543 -26.675  13.873
TER   
ATOM   2976  O00 WTR   509       0.309 -27.184  17.975
ATOM   2977  H01 WTR   509       0.035 -27.254  17.060
ATOM   2978  H02 WTR   509       0.863 -27.952  18.118
TER   
ATOM   2979  O00 WTR   510       4.917 -24.167  -4.345
ATOM   2980  H01 WTR   510       5.540 -23.602  -3.887
ATOM   2981  H02 WTR   510       4.092 -23.681  -4.324
TER   
ATOM   2982  O00 WTR   511      -9.000 -21.262  10.368
ATOM   2983  H01 WTR   511      -8.051 -21.195  10.260
ATOM   2984  H02 WTR   511      -9.361 -20.773   9.629
TER   
ATOM   2985  O00 WTR   512      -3.486 -22.189   3.983
ATOM   2986  H01 WTR   512      -4.223 -22.650   4.384
ATOM   2987  H02 WTR   512      -2.893 -22.005   4.712
TER   
ATOM   2988  O00 WTR   513       4.394 -23.406   9.153
ATOM   2989  H01 WTR   513       3.684 -23.166   9.750
ATOM   2990  H02 WTR   513       4.094 -24.215   8.738
TER   
ATOM   2991  O00 WTR   514      -3.435 -22.841   9.577
ATOM   2992  H01 WTR   514      -3.883 -23.025  10.403
ATOM   2993  H02 WTR   514      -2.688 -23.440   9.571
TER   
ATOM   2994  O00 WTR   515       1.118 -26.185  10.068
ATOM   2995  H01 WTR   515       0.609 -26.958   9.825
ATOM   2996  H02 WTR   515       0.467 -25.491  10.170
TER   
ATOM   2997  O00 WTR   516      -5.722 -25.967   8.306
ATOM   2998  H01 WTR   516      -6.214 -25.147   8.328
ATOM   2999  H02 WTR   516      -6.031 -26.413   7.518
TER   
ATOM   3000  O00 WTR   517     -10.111 -23.683   8.528
ATOM   3001  H01 WTR   517      -9.929 -24.289   7.809
ATOM   3002  H02 WTR   517     -10.025 -24.216   9.318
TER   
ATOM   3003  O00 WTR   518      10.913 -16.929  10.282
ATOM   3004  H01 WTR   518      11.345 -16.789   9.439
ATOM   3005  H02 WTR   518      10.020 -17.187  10.054
TER   
ATOM   3006  O00 WTR   519       1.789 -22.369   5.645
ATOM   3007  H01 WTR   519       1.345 -22.078   4.848
ATOM   3008  H02 WTR   519       2.603 -21.867   5.663
TER   
ATOM   3009  O00 WTR   520      12.077 -18.474   5.839
ATOM   3010  H01 WTR   520      11.575 -18.294   5.044
ATOM   3011  H02 WTR   520      12.805 -19.022   5.545
TER   
ATOM   3012  O00 WTR   521     -14.668 -24.259 -14.099
ATOM   3013  H01 WTR   521     -14.999 -25.066 -13.705
ATOM   3014  H02 WTR   521     -13.719 -24.306 -13.981
TER   
ATOM   3015  O00 WTR   522      -1.283 -24.480   9.953
ATOM   3016  H01 WTR   522      -1.316 -24.644  10.895
ATOM   3017  H02 WTR   522      -1.499 -25.323   9.555
TER   
ATOM   3018  O00 WTR   523     -12.344 -25.928   5.992
ATOM   3019  H01 WTR   523     -12.851 -25.302   6.510
ATOM   3020  H02 WTR   523     -12.719 -25.871   5.113
TER   
ATOM   3021  O00 WTR   524      -0.910 -14.962   2.980
ATOM   3022  H01 WTR   524      -0.501 -15.751   2.625
ATOM   3023  H02 WTR   524      -1.678 -14.820   2.427
TER   
ATOM   3024  O00 WTR   525      -7.015 -23.648   8.825
ATOM   3025  H01 WTR   525      -7.913 -23.496   8.532
ATOM   3026  H02 WTR   525      -6.496 -22.994   8.358
TER   
ATOM   3027  O00 WTR   526      -2.370 -28.676   3.283
ATOM   3028  H01 WTR   526      -1.541 -28.203   3.362
ATOM   3029  H02 WTR   526      -2.483 -28.804   2.341
TER   
ATOM   3030  O00 WTR   527      -6.328 -18.259   9.315
ATOM   3031  H01 WTR   527      -5.796 -17.775   9.946
ATOM   3032  H02 WTR   527      -6.457 -19.118   9.719
TER   
ATOM   3033  O00 WTR   528      -4.744 -24.062  11.860
ATOM   3034  H01 WTR   528      -4.696 -24.746  12.527
ATOM   3035  H02 WTR   528      -5.594 -24.195  11.441
TER   
ATOM   3036  O00 WTR   529      -8.171 -25.604  16.387
ATOM   3037  H01 WTR   529      -7.643 -25.578  15.589
ATOM   3038  H02 WTR   529      -7.629 -25.172  17.047
TER   
ATOM   3039  O00 WTR   530       2.906 -21.653  13.362
ATOM   3040  H01 WTR   530       1.993 -21.690  13.647
ATOM   3041  H02 WTR   530       3.406 -21.536  14.170
TER   
ATOM   3042  O00 WTR   531      -1.710 -21.180   6.107
ATOM   3043  H01 WTR   531      -1.052 -20.607   5.714
ATOM   3044  H02 WTR   531      -1.218 -21.950   6.392
TER   
ATOM   3045  O00 WTR   532       4.561 -15.646  12.482
ATOM   3046  H01 WTR   532       4.766 -15.810  13.402
ATOM   3047  H02 WTR   532       3.926 -16.324  12.252
TER   
ATOM   3048  O00 WTR   533       5.766 -17.289   8.719
ATOM   3049  H01 WTR   533       5.927 -17.245   7.776
ATOM   3050  H02 WTR   533       5.119 -17.988   8.819
TER   
ATOM   3051  O00 WTR   534      10.502 -25.489   7.642
ATOM   3052  H01 WTR   534      10.112 -25.838   8.443
ATOM   3053  H02 WTR   534      10.560 -24.546   7.794
TER   
ATOM   3054  O00 WTR   535       7.731 -19.434   0.799
ATOM   3055  H01 WTR   535       6.800 -19.565   0.980
ATOM   3056  H02 WTR   535       7.876 -18.500   0.951
TER   
ATOM   3057  O00 WTR   536      10.386 -27.959  10.489
ATOM   3058  H01 WTR   536       9.559 -27.485  10.401
ATOM   3059  H02 WTR   536      10.148 -28.880  10.385
TER   
ATOM   3060  O00 WTR   537       6.831 -23.344   8.023
ATOM   3061  H01 WTR   537       6.064 -23.251   8.589
ATOM   3062  H02 WTR   537       7.566 -23.434   8.628
TER   
ATOM   3063  O00 WTR   538      -3.550 -19.551   7.379
ATOM   3064  H01 WTR   538      -3.103 -18.730   7.588
ATOM   3065  H02 WTR   538      -2.862 -20.115   7.026
TER   
ATOM   3066  O00 WTR   539       8.466 -16.770  13.068
ATOM   3067  H01 WTR   539       8.780 -16.267  12.317
ATOM   3068  H02 WTR   539       7.586 -17.053  12.816
TER   
ATOM   3069  O00 WTR   540       4.994 -23.667   0.131
ATOM   3070  H01 WTR   540       5.187 -24.592  -0.022
ATOM   3071  H02 WTR   540       5.218 -23.525   1.051
TER   
ATOM   3072  O00 WTR   541       2.728 -24.967  12.823
ATOM   3073  H01 WTR   541       3.466 -24.636  13.335
ATOM   3074  H02 WTR   541       3.047 -25.786  12.444
TER   
ATOM   3075  O00 WTR   542       5.625 -27.353   8.537
ATOM   3076  H01 WTR   542       5.074 -27.989   8.994
ATOM   3077  H02 WTR   542       5.012 -26.834   8.017
TER   
ATOM   3078  O00 WTR   543      12.492 -21.701  14.720
ATOM   3079  H01 WTR   543      12.632 -22.064  15.595
ATOM   3080  H02 WTR   543      11.972 -22.363  14.266
TER   
ATOM   3081  O00 WTR   544       9.761 -22.852   8.759
ATOM   3082  H01 WTR   544      10.478 -22.231   8.886
ATOM   3083  H02 WTR   544       9.743 -23.366   9.567
TER   
ATOM   3084  O00 WTR   545       5.872 -20.418   7.251
ATOM   3085  H01 WTR   545       5.355 -19.941   7.899
ATOM   3086  H02 WTR   545       6.302 -21.113   7.750
TER   
ATOM   3087  O00 WTR   546       1.815 -13.996  15.660
ATOM   3088  H01 WTR   546       2.051 -13.807  14.752
ATOM   3089  H02 WTR   546       2.221 -14.844  15.842
TER   
ATOM   3090  O00 WTR   547      -0.065 -23.740   7.101
ATOM   3091  H01 WTR   547       0.523 -23.299   6.488
ATOM   3092  H02 WTR   547       0.084 -23.297   7.937
TER   
ATOM   3093  O00 WTR   548       1.174 -29.761  10.443
ATOM   3094  H01 WTR   548       0.439 -29.377  10.921
ATOM   3095  H02 WTR   548       0.880 -29.787   9.532
TER   
ATOM   3096  O00 WTR   549      11.796 -30.020   1.638
ATOM   3097  H01 WTR   549      12.699 -30.322   1.735
ATOM   3098  H02 WTR   549      11.298 -30.811   1.432
TER   
ATOM   3099  O00 WTR   550       6.970 -18.966  17.895
ATOM   3100  H01 WTR   550       7.008 -18.011  17.951
ATOM   3101  H02 WTR   550       7.882 -19.237  17.788
TER   
ATOM   3102  O00 WTR   551      10.384 -12.948  15.375
ATOM   3103  H01 WTR   551       9.842 -13.736  15.331
ATOM   3104  H02 WTR   551      10.784 -12.884  14.508
TER   
ATOM   3105  O00 WTR   552      12.799 -28.146   9.125
ATOM   3106  H01 WTR   552      11.987 -28.111   9.630
ATOM   3107  H02 WTR   552      12.538 -27.916   8.234
TER   
ATOM   3108  O00 WTR   553       6.710 -31.185   6.830
ATOM   3109  H01 WTR   553       7.244 -30.391   6.788
ATOM   3110  H02 WTR   553       7.346 -31.898   6.898
TER   
ATOM   3111  O00 WTR   554      -0.129 -28.804   7.991
ATOM   3112  H01 WTR   554      -0.800 -29.431   7.720
ATOM   3113  H02 WTR   554      -0.159 -28.118   7.325
TER   
ATOM   3114  O00 WTR   555     -18.537 -22.790   2.770
ATOM   3115  H01 WTR   555     -18.065 -23.613   2.644
ATOM   3116  H02 WTR   555     -19.389 -23.053   3.117
TER   
ATOM   3117  O00 WTR   556     -14.423 -24.848  -8.390
ATOM   3118  H01 WTR   556     -14.613 -25.590  -7.817
ATOM   3119  H02 WTR   556     -13.529 -25.003  -8.695
TER   
ATOM   3120  O00 WTR   557       6.491 -24.297   5.183
ATOM   3121  H01 WTR   557       6.355 -24.114   6.113
ATOM   3122  H02 WTR   557       7.323 -24.770   5.151
TER   
ATOM   3123  O00 WTR   558       3.669 -29.049   9.457
ATOM   3124  H01 WTR   558       3.265 -28.885   8.605
ATOM   3125  H02 WTR   558       2.977 -29.458   9.977
TER   
ATOM   3126  O00 WTR   559       4.642 -21.452  15.601
ATOM   3127  H01 WTR   559       4.565 -21.268  16.537
ATOM   3128  H02 WTR   559       4.980 -22.347  15.559
TER   
ATOM   3129  O00 WTR   560       2.759 -27.432   4.590
ATOM   3130  H01 WTR   560       3.073 -26.528   4.579
ATOM   3131  H02 WTR   560       2.759 -27.697   3.670
TER   
ATOM   3132  O00 WTR   561      11.831 -25.638  11.074
ATOM   3133  H01 WTR   561      11.826 -26.539  10.751
ATOM   3134  H02 WTR   561      12.515 -25.627  11.743
TER   
ATOM   3135  O00 WTR   562       6.531 -19.701  14.907
ATOM   3136  H01 WTR   562       5.788 -20.305  14.901
ATOM   3137  H02 WTR   562       6.495 -19.284  15.768
TER   
ATOM   3138  O00 WTR   563       8.243 -20.482   9.050
ATOM   3139  H01 WTR   563       8.542 -21.377   9.208
ATOM   3140  H02 WTR   563       8.632 -20.245   8.207
TER   
ATOM   3141  O00 WTR   564       9.490 -16.011  16.073
ATOM   3142  H01 WTR   564       9.106 -16.034  16.950
ATOM   3143  H02 WTR   564       8.745 -16.126  15.482
TER   
ATOM   3144  O00 WTR   565       8.032 -21.841   4.634
ATOM   3145  H01 WTR   565       8.348 -21.374   5.408
ATOM   3146  H02 WTR   565       7.544 -22.586   4.985
TER   
ATOM   3147  O00 WTR   566      -4.955 -22.103   7.435
ATOM   3148  H01 WTR   566      -4.582 -21.222   7.399
ATOM   3149  H02 WTR   566      -4.516 -22.520   8.176
TER   
ATOM   3150  O00 WTR   567      16.608 -15.004  11.791
ATOM   3151  H01 WTR   567      16.746 -15.909  11.510
ATOM   3152  H02 WTR   567      17.028 -14.954  12.650
TER   
ATOM   3153  O00 WTR   568      -0.297 -15.103  18.524
ATOM   3154  H01 WTR   568      -0.220 -15.692  17.774
ATOM   3155  H02 WTR   568       0.459 -14.520  18.449
TER   
ATOM   3156  O00 WTR   569       6.672 -17.868   6.121
ATOM   3157  H01 WTR   569       6.628 -18.662   6.655
ATOM   3158  H02 WTR   569       6.418 -18.155   5.244
TER   
ATOM   3159  O00 WTR   570       5.421 -29.728  11.565
ATOM   3160  H01 WTR   570       5.052 -30.236  10.842
ATOM   3161  H02 WTR   570       6.154 -30.256  11.881
TER   
ATOM   3162  O00 WTR   571       9.714 -24.067  11.301
ATOM   3163  H01 WTR   571      10.462 -24.663  11.264
ATOM   3164  H02 WTR   571       9.892 -23.505  12.054
TER   
ATOM   3165  O00 WTR   572      16.078 -17.616  10.884
ATOM   3166  H01 WTR   572      16.515 -18.429  11.138
ATOM   3167  H02 WTR   572      15.148 -17.785  11.040
TER   
ATOM   3168  O00 WTR   573       4.931 -24.380  14.036
ATOM   3169  H01 WTR   573       5.367 -25.205  13.824
ATOM   3170  H02 WTR   573       5.523 -23.704  13.708
TER   
ATOM   3171  O00 WTR   574       6.484 -24.328  10.931
ATOM   3172  H01 WTR   574       6.609 -23.542  11.463
ATOM   3173  H02 WTR   574       5.610 -24.225  10.553
TER   
ATOM   3174  O00 WTR   575       8.915 -21.085  15.567
ATOM   3175  H01 WTR   575       9.325 -20.408  15.030
ATOM   3176  H02 WTR   575       7.981 -20.876  15.547
TER   
ATOM   3177  O00 WTR   576      12.129 -21.484   8.517
ATOM   3178  H01 WTR   576      12.672 -20.719   8.706
ATOM   3179  H02 WTR   576      12.711 -22.231   8.654
TER   
ATOM   3180  O00 WTR   577      10.192 -22.699  13.655
ATOM   3181  H01 WTR   577      10.139 -21.875  13.170
ATOM   3182  H02 WTR   577       9.803 -22.502  14.507
TER   
ATOM   3183  O00 WTR   578      11.425 -19.498  -0.862
ATOM   3184  H01 WTR   578      11.183 -18.612  -1.131
ATOM   3185  H02 WTR   578      10.593 -19.969  -0.809
TER   
ATOM   3186  O00 WTR   579      -4.737 -29.077  -2.239
ATOM   3187  H01 WTR   579      -4.556 -29.999  -2.420
ATOM   3188  H02 WTR   579      -4.284 -28.901  -1.415
TER   
ATOM   3189  O00 WTR   580      10.647 -17.710 -12.170
ATOM   3190  H01 WTR   580      10.388 -18.571 -11.843
ATOM   3191  H02 WTR   580      10.877 -17.861 -13.087
TER   
ATOM   3192  O00 WTR   581       5.586 -22.818   2.982
ATOM   3193  H01 WTR   581       5.964 -23.671   3.196
ATOM   3194  H02 WTR   581       6.339 -22.269   2.764
TER   
ATOM   3195  O00 WTR   582       7.253 -13.620  -7.089
ATOM   3196  H01 WTR   582       7.856 -13.901  -7.777
ATOM   3197  H02 WTR   582       7.323 -14.297  -6.417
TER   
ATOM   3198  O00 WTR   583       1.162 -28.974   2.070
ATOM   3199  H01 WTR   583       0.315 -29.409   2.166
ATOM   3200  H02 WTR   583       1.142 -28.600   1.189
TER   
ATOM   3201  O00 WTR   584      11.902 -24.852  -3.480
ATOM   3202  H01 WTR   584      11.225 -24.241  -3.770
ATOM   3203  H02 WTR   584      12.058 -25.415  -4.239
TER   
ATOM   3204  O00 WTR   585      -7.497 -19.940  -8.834
ATOM   3205  H01 WTR   585      -8.166 -20.299  -8.251
ATOM   3206  H02 WTR   585      -6.759 -19.741  -8.258
TER   
ATOM   3207  O00 WTR   586      -6.549 -16.278 -10.890
ATOM   3208  H01 WTR   586      -7.397 -16.635 -10.626
ATOM   3209  H02 WTR   586      -5.957 -17.030 -10.876
TER   
ATOM   3210  O00 WTR   587       1.492 -21.254  -1.555
ATOM   3211  H01 WTR   587       0.616 -20.885  -1.666
ATOM   3212  H02 WTR   587       1.372 -21.978  -0.940
TER   
ATOM   3213  O00 WTR   588      -7.003 -16.117  -6.093
ATOM   3214  H01 WTR   588      -6.673 -16.975  -5.827
ATOM   3215  H02 WTR   588      -7.821 -16.306  -6.552
TER   
ATOM   3216  O00 WTR   589      -7.430 -23.705  -6.515
ATOM   3217  H01 WTR   589      -8.142 -23.079  -6.648
ATOM   3218  H02 WTR   589      -6.932 -23.350  -5.779
TER   
ATOM   3219  O00 WTR   590     -15.109 -26.301 -12.172
ATOM   3220  H01 WTR   590     -14.265 -25.945 -11.894
ATOM   3221  H02 WTR   590     -14.988 -27.251 -12.148
TER   
ATOM   3222  O00 WTR   591      -8.168 -26.375  -5.246
ATOM   3223  H01 WTR   591      -7.871 -25.524  -5.570
ATOM   3224  H02 WTR   591      -8.876 -26.166  -4.637
TER   
ATOM   3225  O00 WTR   592      -3.709 -22.051  -9.251
ATOM   3226  H01 WTR   592      -2.961 -22.150  -9.840
ATOM   3227  H02 WTR   592      -4.190 -21.300  -9.599
TER   
ATOM   3228  O00 WTR   593      -8.200 -21.886  -0.520
ATOM   3229  H01 WTR   593      -8.363 -21.641  -1.431
ATOM   3230  H02 WTR   593      -7.301 -22.216  -0.517
TER   
ATOM   3231  O00 WTR   594      -9.272 -21.725  -7.434
ATOM   3232  H01 WTR   594     -10.057 -21.191  -7.316
ATOM   3233  H02 WTR   594      -9.439 -22.224  -8.233
TER   
ATOM   3234  O00 WTR   595       3.475 -22.194  -8.400
ATOM   3235  H01 WTR   595       2.867 -22.764  -8.871
ATOM   3236  H02 WTR   595       3.971 -22.787  -7.835
TER   
ATOM   3237  O00 WTR   596      -8.125 -20.642  -4.209
ATOM   3238  H01 WTR   596      -7.325 -20.894  -3.748
ATOM   3239  H02 WTR   596      -7.828 -20.384  -5.082
TER   
ATOM   3240  O00 WTR   597       2.138 -14.450  -2.910
ATOM   3241  H01 WTR   597       2.317 -15.041  -2.178
ATOM   3242  H02 WTR   597       1.827 -13.645  -2.498
TER   
ATOM   3243  O00 WTR   598      -9.894 -23.110   4.266
ATOM   3244  H01 WTR   598      -9.700 -23.734   3.566
ATOM   3245  H02 WTR   598     -10.834 -22.947   4.188
TER   
ATOM   3246  O00 WTR   599      -2.654 -21.353 -15.018
ATOM   3247  H01 WTR   599      -1.858 -21.800 -15.306
ATOM   3248  H02 WTR   599      -3.222 -22.055 -14.700
TER   
ATOM   3249  O00 WTR   600      -4.123 -25.762   0.448
ATOM   3250  H01 WTR   600      -4.774 -25.261   0.939
ATOM   3251  H02 WTR   600      -3.373 -25.173   0.373
TER   
ATOM   3252  O00 WTR   601      -5.687 -24.339   2.299
ATOM   3253  H01 WTR   601      -5.280 -24.735   3.070
ATOM   3254  H02 WTR   601      -5.655 -23.397   2.468
TER   
ATOM   3255  O00 WTR   602     -12.731 -24.894 -11.611
ATOM   3256  H01 WTR   602     -12.377 -24.932 -10.722
ATOM   3257  H02 WTR   602     -12.127 -24.323 -12.085
TER   
ATOM   3258  O00 WTR   603      -3.508 -19.216  -1.638
ATOM   3259  H01 WTR   603      -2.731 -19.735  -1.847
ATOM   3260  H02 WTR   603      -4.239 -19.731  -1.978
TER   
ATOM   3261  O00 WTR   604      -8.554 -19.109   6.653
ATOM   3262  H01 WTR   604      -8.439 -19.756   5.957
ATOM   3263  H02 WTR   604      -7.698 -18.687   6.732
TER   
ATOM   3264  O00 WTR   605     -17.203 -27.094  -8.582
ATOM   3265  H01 WTR   605     -18.140 -27.236  -8.716
ATOM   3266  H02 WTR   605     -16.959 -26.455  -9.252
TER   
ATOM   3267  O00 WTR   606      -6.614 -22.943   5.227
ATOM   3268  H01 WTR   606      -7.181 -22.258   4.873
ATOM   3269  H02 WTR   606      -6.442 -22.670   6.128
TER   
ATOM   3270  O00 WTR   607       3.206 -24.841   4.906
ATOM   3271  H01 WTR   607       2.844 -23.960   5.005
ATOM   3272  H02 WTR   607       4.153 -24.720   4.968
TER   
ATOM   3273  O00 WTR   608      -2.169 -24.521  -4.615
ATOM   3274  H01 WTR   608      -1.907 -23.698  -5.028
ATOM   3275  H02 WTR   608      -2.927 -24.812  -5.122
TER   
ATOM   3276  O00 WTR   609       8.399 -29.085   7.377
ATOM   3277  H01 WTR   609       8.697 -28.920   6.483
ATOM   3278  H02 WTR   609       7.606 -28.556   7.467
TER   
ATOM   3279  O00 WTR   610      -5.193 -24.576  -8.637
ATOM   3280  H01 WTR   610      -4.782 -23.736  -8.842
ATOM   3281  H02 WTR   610      -6.061 -24.523  -9.036
TER   
ATOM   3282  O00 WTR   611      -8.080 -25.470  -8.573
ATOM   3283  H01 WTR   611      -8.930 -25.839  -8.334
ATOM   3284  H02 WTR   611      -7.775 -25.034  -7.777
TER   
ATOM   3285  O00 WTR   612       3.190 -17.220  -5.156
ATOM   3286  H01 WTR   612       2.244 -17.366  -5.150
ATOM   3287  H02 WTR   612       3.296 -16.320  -4.848
TER   
ATOM   3288  O00 WTR   613      -8.278 -25.239   2.574
ATOM   3289  H01 WTR   613      -7.464 -24.867   2.235
ATOM   3290  H02 WTR   613      -8.053 -25.550   3.451
TER   
ATOM   3291  O00 WTR   614       0.774 -26.257  -1.532
ATOM   3292  H01 WTR   614       0.929 -25.941  -2.422
ATOM   3293  H02 WTR   614       1.188 -25.603  -0.969
TER   
ATOM   3294  O00 WTR   615      -0.389 -26.734   3.611
ATOM   3295  H01 WTR   615       0.486 -26.909   3.264
ATOM   3296  H02 WTR   615      -0.692 -25.968   3.124
TER   
ATOM   3297  O00 WTR   616      -9.623 -24.942   6.207
ATOM   3298  H01 WTR   616      -9.732 -24.192   5.623
ATOM   3299  H02 WTR   616     -10.387 -25.492   6.036
TER   
ATOM   3300  O00 WTR   617      -5.551 -23.210  -4.229
ATOM   3301  H01 WTR   617      -5.179 -23.698  -4.963
ATOM   3302  H02 WTR   617      -5.637 -23.858  -3.529
TER   
ATOM   3303  O00 WTR   618     -12.293 -24.957  -3.505
ATOM   3304  H01 WTR   618     -11.729 -24.230  -3.770
ATOM   3305  H02 WTR   618     -13.143 -24.755  -3.896
TER   
ATOM   3306  O00 WTR   619      -7.258 -25.671   5.111
ATOM   3307  H01 WTR   619      -8.002 -25.363   5.629
ATOM   3308  H02 WTR   619      -6.726 -24.889   4.966
TER   
ATOM   3309  O00 WTR   620       2.622 -28.955   6.868
ATOM   3310  H01 WTR   620       1.746 -28.946   7.254
ATOM   3311  H02 WTR   620       2.619 -28.225   6.249
TER   
ATOM   3312  O00 WTR   621      -9.453 -25.851  -2.941
ATOM   3313  H01 WTR   621     -10.386 -25.681  -2.815
ATOM   3314  H02 WTR   621      -9.112 -25.986  -2.057
TER   
ATOM   3315  O00 WTR   622     -10.345 -26.857  -7.191
ATOM   3316  H01 WTR   622     -10.787 -27.705  -7.177
ATOM   3317  H02 WTR   622      -9.542 -26.996  -6.689
TER   
ATOM   3318  O00 WTR   623     -11.141 -15.962  -9.248
ATOM   3319  H01 WTR   623     -10.593 -15.936 -10.032
ATOM   3320  H02 WTR   623     -10.520 -16.023  -8.523
TER   
ATOM   3321  O00 WTR   624     -11.897 -24.990  -9.077
ATOM   3322  H01 WTR   624     -11.344 -25.702  -8.754
ATOM   3323  H02 WTR   624     -11.302 -24.245  -9.165
TER   
ATOM   3324  O00 WTR   625       1.617 -24.727  -6.775
ATOM   3325  H01 WTR   625       1.469 -23.921  -6.279
ATOM   3326  H02 WTR   625       2.366 -25.139  -6.345
TER   
ATOM   3327  O00 WTR   626       8.946 -28.299   4.792
ATOM   3328  H01 WTR   626       9.835 -28.368   4.447
ATOM   3329  H02 WTR   626       8.843 -27.372   5.007
TER   
ATOM   3330  O00 WTR   627       0.801 -22.440 -11.352
ATOM   3331  H01 WTR   627       1.010 -23.155 -10.752
ATOM   3332  H02 WTR   627       1.638 -22.000 -11.503
TER   
ATOM   3333  O00 WTR   628       2.285 -23.590   0.380
ATOM   3334  H01 WTR   628       2.152 -24.417   0.843
ATOM   3335  H02 WTR   628       3.225 -23.563   0.202
TER   
ATOM   3336  O00 WTR   629      -3.740 -28.826   0.326
ATOM   3337  H01 WTR   629      -4.416 -29.216   0.880
ATOM   3338  H02 WTR   629      -3.750 -27.896   0.555
TER   
ATOM   3339  O00 WTR   630     -10.896 -18.917  -6.391
ATOM   3340  H01 WTR   630     -10.618 -19.011  -5.480
ATOM   3341  H02 WTR   630     -11.809 -19.205  -6.395
TER   
ATOM   3342  O00 WTR   631      -5.812 -18.292  -4.484
ATOM   3343  H01 WTR   631      -4.959 -17.988  -4.176
ATOM   3344  H02 WTR   631      -5.998 -19.065  -3.951
TER   
ATOM   3345  O00 WTR   632      -9.336 -16.387  -6.872
ATOM   3346  H01 WTR   632      -9.784 -15.899  -6.182
ATOM   3347  H02 WTR   632      -9.782 -17.233  -6.896
TER   
ATOM   3348  O00 WTR   633      -5.639 -22.396  -0.762
ATOM   3349  H01 WTR   633      -5.090 -23.180  -0.783
ATOM   3350  H02 WTR   633      -5.402 -21.959   0.056
TER   
ATOM   3351  O00 WTR   634      -9.532 -20.049   2.100
ATOM   3352  H01 WTR   634     -10.045 -19.284   2.361
ATOM   3353  H02 WTR   634     -10.132 -20.572   1.569
TER   
ATOM   3354  O00 WTR   635       8.727 -24.316  -1.084
ATOM   3355  H01 WTR   635       8.415 -23.932  -1.904
ATOM   3356  H02 WTR   635       7.949 -24.712  -0.692
TER   
ATOM   3357  O00 WTR   636       2.250 -20.040  -7.175
ATOM   3358  H01 WTR   636       2.621 -19.186  -7.396
ATOM   3359  H02 WTR   636       2.770 -20.666  -7.679
TER   
ATOM   3360  O00 WTR   637       8.511 -16.554   1.043
ATOM   3361  H01 WTR   637       7.966 -16.185   0.348
ATOM   3362  H02 WTR   637       8.070 -16.298   1.854
TER   
ATOM   3363  O00 WTR   638       5.037 -28.805   0.620
ATOM   3364  H01 WTR   638       4.377 -28.502  -0.003
ATOM   3365  H02 WTR   638       4.646 -29.578   1.026
TER   
ATOM   3366  O00 WTR   639       5.110 -27.009   2.470
ATOM   3367  H01 WTR   639       4.914 -27.704   1.842
ATOM   3368  H02 WTR   639       5.533 -27.459   3.202
TER   
ATOM   3369  O00 WTR   640       1.975 -24.002  -9.694
ATOM   3370  H01 WTR   640       1.862 -24.105  -8.749
ATOM   3371  H02 WTR   640       2.619 -24.668  -9.933
TER   
ATOM   3372  O00 WTR   641       7.297 -27.430 -10.804
ATOM   3373  H01 WTR   641       6.696 -26.858 -11.281
ATOM   3374  H02 WTR   641       8.160 -27.039 -10.940
TER   
ATOM   3375  O00 WTR   642       8.330 -30.320  -5.177
ATOM   3376  H01 WTR   642       7.525 -30.016  -4.757
ATOM   3377  H02 WTR   642       9.029 -29.839  -4.734
TER   
ATOM   3378  O00 WTR   643      -3.137 -21.954  -2.973
ATOM   3379  H01 WTR   643      -3.897 -22.360  -3.389
ATOM   3380  H02 WTR   643      -2.929 -21.205  -3.530
TER   
ATOM   3381  O00 WTR   644      10.134 -20.281  -5.976
ATOM   3382  H01 WTR   644      11.054 -20.024  -5.914
ATOM   3383  H02 WTR   644       9.654 -19.453  -5.998
TER   
ATOM   3384  O00 WTR   645       3.807 -25.918 -10.248
ATOM   3385  H01 WTR   645       3.523 -26.276 -11.089
ATOM   3386  H02 WTR   645       3.269 -26.374  -9.600
TER   
ATOM   3387  O00 WTR   646      10.810 -29.421  -1.131
ATOM   3388  H01 WTR   646      10.206 -28.707  -1.334
ATOM   3389  H02 WTR   646      11.115 -29.233  -0.243
TER   
ATOM   3390  O00 WTR   647       2.800 -27.964  -1.314
ATOM   3391  H01 WTR   647       1.894 -27.657  -1.352
ATOM   3392  H02 WTR   647       3.208 -27.609  -2.104
TER   
ATOM   3393  O00 WTR   648       3.558 -26.600  -5.811
ATOM   3394  H01 WTR   648       3.471 -27.075  -4.985
ATOM   3395  H02 WTR   648       4.491 -26.397  -5.874
TER   
ATOM   3396  O00 WTR   649       7.127 -23.360  -2.905
ATOM   3397  H01 WTR   649       6.981 -22.483  -2.549
ATOM   3398  H02 WTR   649       7.786 -23.235  -3.587
TER   
ATOM   3399  O00 WTR   650       7.210 -29.023  -7.200
ATOM   3400  H01 WTR   650       7.883 -29.398  -6.632
ATOM   3401  H02 WTR   650       7.425 -29.348  -8.074
TER   
ATOM   3402  O00 WTR   651      -2.385 -15.405  15.905
ATOM   3403  H01 WTR   651      -1.907 -14.579  15.978
ATOM   3404  H02 WTR   651      -3.199 -15.255  16.386
TER   
ATOM   3405  O00 WTR   652      12.943 -21.812   3.237
ATOM   3406  H01 WTR   652      13.257 -22.529   2.686
ATOM   3407  H02 WTR   652      12.765 -21.099   2.624
TER   
ATOM   3408  O00 WTR   653      -1.128 -21.058  12.089
ATOM   3409  H01 WTR   653      -0.657 -21.257  11.279
ATOM   3410  H02 WTR   653      -1.349 -20.130  12.016
TER   
ATOM   3411  O00 WTR   654       8.569 -29.935 -10.058
ATOM   3412  H01 WTR   654       8.101 -29.268 -10.560
ATOM   3413  H02 WTR   654       8.848 -30.577 -10.711
TER   
ATOM   3414  O00 WTR   655       9.188 -25.525   5.267
ATOM   3415  H01 WTR   655       9.615 -25.463   6.121
ATOM   3416  H02 WTR   655       9.605 -24.844   4.739
TER   
ATOM   3417  O00 WTR   656       5.610 -21.372  -1.734
ATOM   3418  H01 WTR   656       4.759 -21.325  -2.169
ATOM   3419  H02 WTR   656       5.568 -22.174  -1.212
TER   
ATOM   3420  O00 WTR   657       7.085 -18.559  -2.639
ATOM   3421  H01 WTR   657       7.741 -19.223  -2.428
ATOM   3422  H02 WTR   657       7.588 -17.752  -2.753
TER   
ATOM   3423  O00 WTR   658       4.894 -26.775  -3.181
ATOM   3424  H01 WTR   658       4.971 -25.842  -3.379
ATOM   3425  H02 WTR   658       5.335 -27.212  -3.910
TER   
ATOM   3426  O00 WTR   659      10.024 -28.652  -3.973
ATOM   3427  H01 WTR   659      10.701 -29.285  -3.733
ATOM   3428  H02 WTR   659      10.037 -28.007  -3.266
TER   
ATOM   3429  O00 WTR   660      10.898 -26.965  -5.829
ATOM   3430  H01 WTR   660      10.869 -27.310  -6.722
ATOM   3431  H02 WTR   660      10.699 -27.719  -5.274
TER   
ATOM   3432  O00 WTR   661       9.383 -20.503   2.713
ATOM   3433  H01 WTR   661       8.778 -20.941   3.312
ATOM   3434  H02 WTR   661       8.819 -20.001   2.125
TER   
ATOM   3435  O00 WTR   662       0.437 -25.280  -4.250
ATOM   3436  H01 WTR   662       0.807 -25.205  -5.130
ATOM   3437  H02 WTR   662      -0.422 -24.864  -4.315
TER   
ATOM   3438  O00 WTR   663       6.237 -26.127   0.005
ATOM   3439  H01 WTR   663       6.013 -26.382   0.900
ATOM   3440  H02 WTR   663       6.495 -26.944  -0.421
TER   
ATOM   3441  O00 WTR   664      -0.445 -17.594  10.622
ATOM   3442  H01 WTR   664      -0.018 -16.756  10.443
ATOM   3443  H02 WTR   664       0.114 -18.244  10.197
TER   
ATOM   3444  O00 WTR   665       8.132 -26.400  10.018
ATOM   3445  H01 WTR   665       7.357 -26.767   9.592
ATOM   3446  H02 WTR   665       7.802 -25.645  10.506
TER   
ATOM   3447  O00 WTR   666       4.369 -21.470   5.107
ATOM   3448  H01 WTR   666       5.065 -21.123   5.665
ATOM   3449  H02 WTR   666       4.829 -21.886   4.378
TER   
ATOM   3450  O00 WTR   667       6.511 -18.456  -6.662
ATOM   3451  H01 WTR   667       6.229 -18.563  -5.753
ATOM   3452  H02 WTR   667       6.121 -19.198  -7.123
TER   
ATOM   3453  O00 WTR   668      10.145 -26.836  -1.933
ATOM   3454  H01 WTR   668       9.340 -26.440  -1.599
ATOM   3455  H02 WTR   668      10.598 -26.120  -2.378
TER   
ATOM   3456  O00 WTR   669       6.271 -26.884  -5.940
ATOM   3457  H01 WTR   669       6.643 -27.496  -6.575
ATOM   3458  H02 WTR   669       7.001 -26.314  -5.700
TER   
ATOM   3459  O00 WTR   670     -12.728 -19.478  -1.938
ATOM   3460  H01 WTR   670     -11.869 -19.688  -2.306
ATOM   3461  H02 WTR   670     -13.247 -20.271  -2.074
TER   
ATOM   3462  O00 WTR   671       2.242 -27.273  -8.306
ATOM   3463  H01 WTR   671       1.492 -26.756  -8.013
ATOM   3464  H02 WTR   671       2.866 -27.223  -7.582
TER   
ATOM   3465  O00 WTR   672       6.819 -28.171  -1.480
ATOM   3466  H01 WTR   672       6.426 -28.591  -0.715
ATOM   3467  H02 WTR   672       6.088 -27.730  -1.913
TER   
ATOM   3468  O00 WTR   673       4.980 -19.425  -4.168
ATOM   3469  H01 WTR   673       5.777 -19.278  -3.659
ATOM   3470  H02 WTR   673       4.519 -18.587  -4.139
TER   
ATOM   3471  O00 WTR   674       0.371 -17.613  -1.186
ATOM   3472  H01 WTR   674       0.225 -17.028  -1.929
ATOM   3473  H02 WTR   674      -0.259 -17.324  -0.526
TER   
ATOM   3474  O00 WTR   675       2.540 -25.753   1.972
ATOM   3475  H01 WTR   675       2.699 -25.278   2.788
ATOM   3476  H02 WTR   675       3.322 -26.292   1.853
TER   
ATOM   3477  O00 WTR   676       8.428 -22.854  -7.065
ATOM   3478  H01 WTR   676       7.665 -22.291  -6.937
ATOM   3479  H02 WTR   676       9.173 -22.252  -7.062
TER   
ATOM   3480  O00 WTR   677       1.300 -22.284  -5.424
ATOM   3481  H01 WTR   677       1.394 -21.395  -5.766
ATOM   3482  H02 WTR   677       1.987 -22.360  -4.762
TER   
ATOM   3483  O00 WTR   678      -2.192 -30.345   7.167
ATOM   3484  H01 WTR   678      -1.692 -31.024   6.715
ATOM   3485  H02 WTR   678      -2.768 -29.982   6.494
TER   
ATOM   3486  O00 WTR   679      -1.715 -24.803  12.525
ATOM   3487  H01 WTR   679      -1.099 -24.495  13.190
ATOM   3488  H02 WTR   679      -2.478 -24.232  12.623
TER   
ATOM   3489  O00 WTR   680       9.722 -23.041  -4.109
ATOM   3490  H01 WTR   680       9.321 -23.752  -4.608
ATOM   3491  H02 WTR   680       9.529 -22.252  -4.616
TER   
ATOM   3492  O00 WTR   681       8.285 -24.905  -5.438
ATOM   3493  H01 WTR   681       8.310 -24.365  -6.228
ATOM   3494  H02 WTR   681       9.047 -25.479  -5.515
TER   
ATOM   3495  O00 WTR   682       5.993 -25.347  -9.006
ATOM   3496  H01 WTR   682       5.147 -25.509  -9.424
ATOM   3497  H02 WTR   682       6.513 -26.125  -9.209
TER   
ATOM   3498  O00 WTR   683       5.868 -25.600 -12.264
ATOM   3499  H01 WTR   683       5.718 -25.024 -11.515
ATOM   3500  H02 WTR   683       4.994 -25.889 -12.524
TER   
ATOM   3501  O00 WTR   684       8.798 -16.765  -3.157
ATOM   3502  H01 WTR   684       9.449 -16.822  -2.458
ATOM   3503  H02 WTR   684       9.041 -17.460  -3.769
TER   
ATOM   3504  O00 WTR   685       9.269 -19.892   6.455
ATOM   3505  H01 WTR   685      10.214 -20.037   6.404
ATOM   3506  H02 WTR   685       9.124 -19.080   5.970
TER   
ATOM   3507  O00 WTR   686      16.614 -19.078   7.534
ATOM   3508  H01 WTR   686      17.044 -18.222   7.522
ATOM   3509  H02 WTR   686      16.179 -19.140   6.684
TER   
ATOM   3510  O00 WTR   687      18.924 -23.382   6.320
ATOM   3511  H01 WTR   687      18.894 -22.526   5.893
ATOM   3512  H02 WTR   687      18.008 -23.593   6.500
TER   
ATOM   3513  O00 WTR   688      14.588 -25.732   6.351
ATOM   3514  H01 WTR   688      13.841 -26.135   5.909
ATOM   3515  H02 WTR   688      14.803 -26.338   7.059
TER   
ATOM   3516  O00 WTR   689       5.430 -16.336  15.183
ATOM   3517  H01 WTR   689       5.955 -15.565  15.401
ATOM   3518  H02 WTR   689       4.724 -16.335  15.830
TER   
ATOM   3519  O00 WTR   690      18.235 -24.947  -1.225
ATOM   3520  H01 WTR   690      18.350 -25.272  -0.332
ATOM   3521  H02 WTR   690      19.125 -24.783  -1.537
TER   
ATOM   3522  O00 WTR   691      12.976 -19.245  13.712
ATOM   3523  H01 WTR   691      13.156 -18.775  14.526
ATOM   3524  H02 WTR   691      12.885 -20.160  13.978
TER   
ATOM   3525  O00 WTR   692      13.359 -24.011   8.586
ATOM   3526  H01 WTR   692      13.419 -24.446   9.437
ATOM   3527  H02 WTR   692      13.362 -24.727   7.950
TER   
ATOM   3528  O00 WTR   693      11.967 -25.959   2.143
ATOM   3529  H01 WTR   693      12.545 -25.268   1.820
ATOM   3530  H02 WTR   693      11.261 -25.493   2.590
TER   
ATOM   3531  O00 WTR   694       8.720 -20.706  -1.510
ATOM   3532  H01 WTR   694       8.431 -20.311  -0.688
ATOM   3533  H02 WTR   694       9.235 -21.467  -1.242
TER   
ATOM   3534  O00 WTR   695      18.742 -22.256   2.226
ATOM   3535  H01 WTR   695      17.824 -22.272   1.954
ATOM   3536  H02 WTR   695      18.732 -21.813   3.075
TER   
ATOM   3537  O00 WTR   696      10.917 -20.910  20.187
ATOM   3538  H01 WTR   696      10.386 -21.703  20.259
ATOM   3539  H02 WTR   696      10.458 -20.372  19.542
TER   
ATOM   3540  O00 WTR   697       6.828 -22.467  13.282
ATOM   3541  H01 WTR   697       7.119 -21.592  13.539
ATOM   3542  H02 WTR   697       7.631 -22.922  13.028
TER   
ATOM   3543  O00 WTR   698      12.195 -27.299   6.550
ATOM   3544  H01 WTR   698      11.610 -26.599   6.839
ATOM   3545  H02 WTR   698      12.022 -27.385   5.613
TER   
ATOM   3546  O00 WTR   699      18.829 -25.033   1.956
ATOM   3547  H01 WTR   699      18.955 -24.089   1.862
ATOM   3548  H02 WTR   699      19.452 -25.293   2.635
TER   
ATOM   3549  O00 WTR   700      14.160 -21.159  -7.086
ATOM   3550  H01 WTR   700      13.750 -21.977  -7.367
ATOM   3551  H02 WTR   700      13.550 -20.792  -6.446
TER   
ATOM   3552  O00 WTR   701      16.364 -24.793   2.722
ATOM   3553  H01 WTR   701      16.284 -24.102   3.381
ATOM   3554  H02 WTR   701      17.302 -24.973   2.677
TER   
ATOM   3555  O00 WTR   702      15.299 -27.332   8.790
ATOM   3556  H01 WTR   702      14.380 -27.473   9.017
ATOM   3557  H02 WTR   702      15.527 -28.078   8.236
TER   
ATOM   3558  O00 WTR   703      18.154 -21.012   4.603
ATOM   3559  H01 WTR   703      18.278 -20.184   5.068
ATOM   3560  H02 WTR   703      17.237 -21.239   4.757
TER   
ATOM   3561  O00 WTR   704      15.624 -21.839   4.152
ATOM   3562  H01 WTR   704      14.739 -21.636   3.850
ATOM   3563  H02 WTR   704      15.507 -22.558   4.773
TER   
ATOM   3564  O00 WTR   705      11.104 -20.388 -13.749
ATOM   3565  H01 WTR   705      11.218 -21.103 -13.123
ATOM   3566  H02 WTR   705      11.891 -20.417 -14.293
TER   
ATOM   3567  O00 WTR   706      10.176 -27.910  -8.550
ATOM   3568  H01 WTR   706       9.462 -28.513  -8.759
ATOM   3569  H02 WTR   706       9.922 -27.085  -8.964
TER   
ATOM   3570  O00 WTR   707      20.794 -23.874  -2.338
ATOM   3571  H01 WTR   707      20.891 -22.985  -1.996
ATOM   3572  H02 WTR   707      20.935 -23.784  -3.281
TER   
ATOM   3573  O00 WTR   708      13.458 -23.268  -2.103
ATOM   3574  H01 WTR   708      14.365 -23.516  -2.284
ATOM   3575  H02 WTR   708      12.934 -23.918  -2.571
TER   
ATOM   3576  O00 WTR   709      12.277 -17.332  -3.919
ATOM   3577  H01 WTR   709      12.479 -18.183  -4.308
ATOM   3578  H02 WTR   709      12.265 -16.727  -4.660
TER   
ATOM   3579  O00 WTR   710      10.967 -22.591  -0.633
ATOM   3580  H01 WTR   710      10.270 -23.246  -0.650
ATOM   3581  H02 WTR   710      11.644 -22.945  -1.210
TER   
ATOM   3582  O00 WTR   711      16.292 -23.522  -2.696
ATOM   3583  H01 WTR   711      16.767 -22.882  -3.226
ATOM   3584  H02 WTR   711      16.938 -24.201  -2.503
TER   
ATOM   3585  O00 WTR   712      10.554 -31.915   0.134
ATOM   3586  H01 WTR   712      10.732 -32.615  -0.494
ATOM   3587  H02 WTR   712      10.433 -31.134  -0.406
TER   
ATOM   3588  O00 WTR   713      13.764 -24.101   1.870
ATOM   3589  H01 WTR   713      14.639 -24.481   1.952
ATOM   3590  H02 WTR   713      13.752 -23.713   0.996
TER   
ATOM   3591  O00 WTR   714      11.637 -28.101   3.835
ATOM   3592  H01 WTR   714      11.549 -28.914   3.337
ATOM   3593  H02 WTR   714      11.766 -27.425   3.170
TER   
ATOM   3594  O00 WTR   715      14.992 -19.948  -9.351
ATOM   3595  H01 WTR   715      14.810 -20.528  -8.612
ATOM   3596  H02 WTR   715      14.469 -20.304 -10.070
TER   
ATOM   3597  O00 WTR   716       9.644 -25.638 -10.273
ATOM   3598  H01 WTR   716      10.361 -25.699 -10.904
ATOM   3599  H02 WTR   716       9.246 -24.785 -10.444
TER   
ATOM   3600  O00 WTR   717      11.452 -22.222 -11.571
ATOM   3601  H01 WTR   717      10.847 -22.871 -11.933
ATOM   3602  H02 WTR   717      10.888 -21.513 -11.265
TER   
ATOM   3603  O00 WTR   718      13.296 -20.715  -2.496
ATOM   3604  H01 WTR   718      13.331 -21.656  -2.323
ATOM   3605  H02 WTR   718      12.597 -20.392  -1.927
TER   
ATOM   3606  O00 WTR   719     -17.042 -21.156   1.316
ATOM   3607  H01 WTR   719     -17.638 -21.790   1.714
ATOM   3608  H02 WTR   719     -16.453 -20.901   2.026
TER   
ATOM   3609  O00 WTR   720     -12.449 -18.859 -10.055
ATOM   3610  H01 WTR   720     -11.991 -19.542  -9.566
ATOM   3611  H02 WTR   720     -12.259 -18.053  -9.575
TER   
ATOM   3612  O00 WTR   721     -18.074  -8.666  10.486
ATOM   3613  H01 WTR   721     -18.302  -9.505  10.085
ATOM   3614  H02 WTR   721     -17.474  -8.257   9.862
TER   
ATOM   3615  O00 WTR   722     -11.617  -6.085   3.907
ATOM   3616  H01 WTR   722     -11.076  -5.324   3.697
ATOM   3617  H02 WTR   722     -12.437  -5.714   4.234
TER   
ATOM   3618  O00 WTR   723     -10.417  -9.719 -10.683
ATOM   3619  H01 WTR   723     -10.936 -10.412 -11.092
ATOM   3620  H02 WTR   723      -9.823  -9.425 -11.374
TER   
ATOM   3621  O00 WTR   724     -18.679 -14.853  10.121
ATOM   3622  H01 WTR   724     -18.642 -15.659   9.606
ATOM   3623  H02 WTR   724     -18.256 -15.078  10.950
TER   
ATOM   3624  O00 WTR   725     -15.258  -7.950   9.111
ATOM   3625  H01 WTR   725     -14.473  -7.647   9.569
ATOM   3626  H02 WTR   725     -15.448  -7.259   8.477
TER   
ATOM   3627  O00 WTR   726     -19.684 -20.381   4.028
ATOM   3628  H01 WTR   726     -19.031 -20.696   3.403
ATOM   3629  H02 WTR   726     -19.936 -21.159   4.525
TER   
ATOM   3630  O00 WTR   727     -20.858 -10.964   5.714
ATOM   3631  H01 WTR   727     -20.423 -10.298   6.245
ATOM   3632  H02 WTR   727     -20.721 -11.781   6.194
TER   
ATOM   3633  O00 WTR   728     -17.623 -15.148   4.428
ATOM   3634  H01 WTR   728     -16.734 -15.009   4.754
ATOM   3635  H02 WTR   728     -17.759 -14.443   3.794
TER   
ATOM   3636  O00 WTR   729     -15.288 -19.867   2.974
ATOM   3637  H01 WTR   729     -14.907 -20.116   3.816
ATOM   3638  H02 WTR   729     -15.784 -19.070   3.162
TER   
ATOM   3639  O00 WTR   730     -11.641 -16.766   8.489
ATOM   3640  H01 WTR   730     -12.113 -17.575   8.290
ATOM   3641  H02 WTR   730     -10.779 -17.057   8.784
TER   
ATOM   3642  O00 WTR   731     -18.297 -17.082  16.586
ATOM   3643  H01 WTR   731     -18.382 -16.347  15.979
ATOM   3644  H02 WTR   731     -18.982 -16.935  17.239
TER   
ATOM   3645  O00 WTR   732     -16.451  -8.175   5.204
ATOM   3646  H01 WTR   732     -16.986  -8.825   4.747
ATOM   3647  H02 WTR   732     -17.001  -7.880   5.929
TER   
ATOM   3648  O00 WTR   733     -12.190 -10.548   5.422
ATOM   3649  H01 WTR   733     -12.740 -11.329   5.368
ATOM   3650  H02 WTR   733     -12.765  -9.830   5.159
TER   
ATOM   3651  O00 WTR   734     -15.451  -3.087  -0.392
ATOM   3652  H01 WTR   734     -15.758  -3.991  -0.456
ATOM   3653  H02 WTR   734     -14.587  -3.097  -0.805
TER   
ATOM   3654  O00 WTR   735     -19.801 -13.677   7.424
ATOM   3655  H01 WTR   735     -18.857 -13.786   7.535
ATOM   3656  H02 WTR   735     -20.120 -13.443   8.296
TER   
ATOM   3657  O00 WTR   736     -15.887 -11.760   5.645
ATOM   3658  H01 WTR   736     -16.652 -11.310   5.288
ATOM   3659  H02 WTR   736     -15.723 -12.477   5.032
TER   
ATOM   3660  O00 WTR   737     -15.096 -13.579  11.729
ATOM   3661  H01 WTR   737     -15.351 -12.846  12.289
ATOM   3662  H02 WTR   737     -15.773 -14.240  11.875
TER   
ATOM   3663  O00 WTR   738      -6.211 -20.836  10.745
ATOM   3664  H01 WTR   738      -5.329 -20.609  10.452
ATOM   3665  H02 WTR   738      -6.176 -20.757  11.698
TER   
ATOM   3666  O00 WTR   739     -15.233 -16.700  -1.001
ATOM   3667  H01 WTR   739     -14.823 -17.386  -0.474
ATOM   3668  H02 WTR   739     -16.097 -16.579  -0.608
TER   
ATOM   3669  O00 WTR   740     -21.067 -11.280  13.368
ATOM   3670  H01 WTR   740     -21.729 -11.936  13.149
ATOM   3671  H02 WTR   740     -21.453 -10.448  13.095
TER   
ATOM   3672  O00 WTR   741     -23.698  -1.678  -1.791
ATOM   3673  H01 WTR   741     -23.234  -1.980  -2.571
ATOM   3674  H02 WTR   741     -23.934  -0.772  -1.988
TER   
ATOM   3675  O00 WTR   742     -14.055  -8.931   2.006
ATOM   3676  H01 WTR   742     -13.675  -9.776   1.767
ATOM   3677  H02 WTR   742     -14.933  -9.143   2.324
TER   
ATOM   3678  O00 WTR   743     -20.307 -17.984  -7.542
ATOM   3679  H01 WTR   743     -20.745 -18.809  -7.331
ATOM   3680  H02 WTR   743     -20.215 -17.998  -8.495
TER   
ATOM   3681  O00 WTR   744     -18.018 -10.498   4.409
ATOM   3682  H01 WTR   744     -17.775 -10.992   3.625
ATOM   3683  H02 WTR   744     -18.929 -10.739   4.572
TER   
ATOM   3684  O00 WTR   745     -10.761  -9.327   8.710
ATOM   3685  H01 WTR   745     -11.445  -9.786   9.197
ATOM   3686  H02 WTR   745     -10.394  -9.993   8.128
TER   
ATOM   3687  O00 WTR   746     -13.542 -20.271   5.115
ATOM   3688  H01 WTR   746     -12.799 -20.785   4.798
ATOM   3689  H02 WTR   746     -13.196 -19.385   5.215
TER   
ATOM   3690  O00 WTR   747     -14.752 -14.743   5.184
ATOM   3691  H01 WTR   747     -14.231 -15.546   5.199
ATOM   3692  H02 WTR   747     -14.288 -14.146   5.772
TER   
ATOM   3693  O00 WTR   748     -17.990  -5.128  11.827
ATOM   3694  H01 WTR   748     -18.099  -5.124  10.876
ATOM   3695  H02 WTR   748     -18.706  -5.676  12.149
TER   
ATOM   3696  O00 WTR   749     -19.120 -11.800  -1.139
ATOM   3697  H01 WTR   749     -19.036 -11.738  -2.090
ATOM   3698  H02 WTR   749     -19.551 -10.985  -0.882
TER   
ATOM   3699  O00 WTR   750     -19.921 -15.906   5.842
ATOM   3700  H01 WTR   750     -19.966 -15.105   6.365
ATOM   3701  H02 WTR   750     -19.126 -15.806   5.318
TER   
ATOM   3702  O00 WTR   751     -18.455 -14.742  14.988
ATOM   3703  H01 WTR   751     -19.338 -14.410  15.148
ATOM   3704  H02 WTR   751     -17.886 -13.983  15.117
TER   
ATOM   3705  O00 WTR   752     -19.682  -9.295   7.296
ATOM   3706  H01 WTR   752     -19.319  -8.434   7.504
ATOM   3707  H02 WTR   752     -19.083  -9.915   7.713
TER   
ATOM   3708  O00 WTR   753     -17.312 -16.267  -7.866
ATOM   3709  H01 WTR   753     -18.224 -16.440  -7.633
ATOM   3710  H02 WTR   753     -17.141 -16.843  -8.611
TER   
ATOM   3711  O00 WTR   754     -14.409 -13.738   9.157
ATOM   3712  H01 WTR   754     -14.500 -13.377  10.039
ATOM   3713  H02 WTR   754     -14.315 -14.681   9.293
TER   
ATOM   3714  O00 WTR   755     -14.938  -9.186  12.170
ATOM   3715  H01 WTR   755     -15.822  -8.884  11.963
ATOM   3716  H02 WTR   755     -14.603  -8.539  12.791
TER   
ATOM   3717  O00 WTR   756     -20.489  -0.800   8.928
ATOM   3718  H01 WTR   756     -19.959  -0.200   9.453
ATOM   3719  H02 WTR   756     -19.849  -1.343   8.466
TER   
ATOM   3720  O00 WTR   757     -21.143 -10.459   9.775
ATOM   3721  H01 WTR   757     -20.716 -10.362   8.924
ATOM   3722  H02 WTR   757     -21.071 -11.392   9.975
TER   
ATOM   3723  O00 WTR   758      -8.517  -8.844   5.575
ATOM   3724  H01 WTR   758      -7.591  -8.689   5.392
ATOM   3725  H02 WTR   758      -8.933  -8.863   4.713
TER   
ATOM   3726  O00 WTR   759     -18.860 -13.213   1.201
ATOM   3727  H01 WTR   759     -19.784 -13.064   1.402
ATOM   3728  H02 WTR   759     -18.684 -12.648   0.449
TER   
ATOM   3729  O00 WTR   760     -12.420 -22.544   3.940
ATOM   3730  H01 WTR   760     -12.818 -23.390   3.732
ATOM   3731  H02 WTR   760     -12.760 -21.949   3.272
TER   
ATOM   3732  O00 WTR   761     -17.139 -15.374  12.346
ATOM   3733  H01 WTR   761     -17.684 -15.173  13.106
ATOM   3734  H02 WTR   761     -16.808 -16.256  12.514
TER   
ATOM   3735  O00 WTR   762     -21.300  -5.386  -1.619
ATOM   3736  H01 WTR   762     -22.182  -5.171  -1.317
ATOM   3737  H02 WTR   762     -20.784  -4.602  -1.431
TER   
ATOM   3738  O00 WTR   763     -11.368 -11.840  12.190
ATOM   3739  H01 WTR   763     -11.821 -11.601  12.999
ATOM   3740  H02 WTR   763     -11.999 -11.647  11.496
TER   
ATOM   3741  O00 WTR   764     -16.671 -17.311   2.945
ATOM   3742  H01 WTR   764     -17.174 -17.265   2.132
ATOM   3743  H02 WTR   764     -16.928 -16.528   3.431
TER   
ATOM   3744  O00 WTR   765     -20.932 -13.238  10.171
ATOM   3745  H01 WTR   765     -21.527 -13.977  10.040
ATOM   3746  H02 WTR   765     -20.111 -13.638  10.457
TER   
ATOM   3747  O00 WTR   766     -23.062  -9.998   4.287
ATOM   3748  H01 WTR   766     -22.313 -10.352   4.768
ATOM   3749  H02 WTR   766     -23.547  -9.491   4.938
TER   
ATOM   3750  O00 WTR   767     -19.903  -6.454  13.479
ATOM   3751  H01 WTR   767     -20.045  -7.330  13.121
ATOM   3752  H02 WTR   767     -19.596  -6.606  14.372
TER   
ATOM   3753  O00 WTR   768     -17.029 -13.643   8.055
ATOM   3754  H01 WTR   768     -16.497 -13.191   7.400
ATOM   3755  H02 WTR   768     -16.474 -13.675   8.834
TER   
ATOM   3756  O00 WTR   769     -13.901 -16.393   9.782
ATOM   3757  H01 WTR   769     -13.975 -17.286  10.117
ATOM   3758  H02 WTR   769     -12.988 -16.314   9.507
TER   
ATOM   3759  O00 WTR   770     -17.921 -14.004  -8.859
ATOM   3760  H01 WTR   770     -17.408 -14.750  -8.546
ATOM   3761  H02 WTR   770     -18.814 -14.188  -8.568
TER   
ATOM   3762  O00 WTR   771     -22.011  -2.742  10.736
ATOM   3763  H01 WTR   771     -21.862  -1.978  10.180
ATOM   3764  H02 WTR   771     -22.697  -3.236  10.287
TER   
ATOM   3765  O00 WTR   772     -21.483   1.150   3.898
ATOM   3766  H01 WTR   772     -22.112   0.566   3.472
ATOM   3767  H02 WTR   772     -21.559   0.945   4.830
TER   
ATOM   3768  O00 WTR   773     -21.246   0.608   6.676
ATOM   3769  H01 WTR   773     -21.902   1.262   6.919
ATOM   3770  H02 WTR   773     -20.896   0.299   7.512
TER   
ATOM   3771  O00 WTR   774     -17.202   7.685  11.785
ATOM   3772  H01 WTR   774     -16.821   8.309  12.403
ATOM   3773  H02 WTR   774     -17.344   6.892  12.302
TER   
ATOM   3774  O00 WTR   775     -15.035 -10.527   8.435
ATOM   3775  H01 WTR   775     -14.844 -10.661   7.507
ATOM   3776  H02 WTR   775     -15.099  -9.577   8.533
TER   
ATOM   3777  O00 WTR   776     -20.546  -8.671  11.687
ATOM   3778  H01 WTR   776     -19.671  -8.430  11.385
ATOM   3779  H02 WTR   776     -20.846  -9.327  11.058
TER   
ATOM   3780  O00 WTR   777     -14.732   1.525   3.823
ATOM   3781  H01 WTR   777     -14.018   1.093   4.293
ATOM   3782  H02 WTR   777     -15.259   0.806   3.475
TER   
ATOM   3783  O00 WTR   778     -16.543   3.241  14.931
ATOM   3784  H01 WTR   778     -17.191   3.468  14.264
ATOM   3785  H02 WTR   778     -16.394   2.303  14.811
TER   
ATOM   3786  O00 WTR   779     -15.786  -1.263   5.727
ATOM   3787  H01 WTR   779     -16.105  -0.749   6.468
ATOM   3788  H02 WTR   779     -16.432  -1.962   5.623
TER   
ATOM   3789  O00 WTR   780     -15.218  -4.237  11.111
ATOM   3790  H01 WTR   780     -15.969  -4.416  11.677
ATOM   3791  H02 WTR   780     -14.842  -5.099  10.932
TER   
ATOM   3792  O00 WTR   781     -13.613   2.186  10.075
ATOM   3793  H01 WTR   781     -13.026   2.722  10.608
ATOM   3794  H02 WTR   781     -14.316   1.932  10.674
TER   
ATOM   3795  O00 WTR   782     -16.378  -2.371   9.453
ATOM   3796  H01 WTR   782     -16.122  -3.096  10.023
ATOM   3797  H02 WTR   782     -16.355  -1.600  10.020
TER   
ATOM   3798  O00 WTR   783     -17.279   3.474 -10.127
ATOM   3799  H01 WTR   783     -17.876   4.216 -10.031
ATOM   3800  H02 WTR   783     -16.532   3.829 -10.610
TER   
ATOM   3801  O00 WTR   784     -17.154  -0.356  11.365
ATOM   3802  H01 WTR   784     -16.439  -0.665  11.922
ATOM   3803  H02 WTR   784     -17.906  -0.889  11.623
TER   
ATOM   3804  O00 WTR   785     -21.804  -4.166   3.979
ATOM   3805  H01 WTR   785     -22.132  -3.267   3.952
ATOM   3806  H02 WTR   785     -22.078  -4.547   3.145
TER   
ATOM   3807  O00 WTR   786     -19.946 -15.218  -0.329
ATOM   3808  H01 WTR   786     -19.777 -15.049  -1.255
ATOM   3809  H02 WTR   786     -19.397 -14.587   0.135
TER   
ATOM   3810  O00 WTR   787     -17.353  -0.601  -3.447
ATOM   3811  H01 WTR   787     -17.649   0.152  -3.958
ATOM   3812  H02 WTR   787     -16.821  -0.223  -2.747
TER   
ATOM   3813  O00 WTR   788     -19.244  -2.310  11.466
ATOM   3814  H01 WTR   788     -19.042  -3.212  11.715
ATOM   3815  H02 WTR   788     -20.191  -2.306  11.326
TER   
ATOM   3816  O00 WTR   789     -16.857   5.881   8.145
ATOM   3817  H01 WTR   789     -16.437   6.728   7.999
ATOM   3818  H02 WTR   789     -17.356   5.719   7.344
TER   
ATOM   3819  O00 WTR   790     -18.280  -6.813   7.077
ATOM   3820  H01 WTR   790     -18.970  -6.598   6.449
ATOM   3821  H02 WTR   790     -18.439  -6.229   7.818
TER   
ATOM   3822  O00 WTR   791     -12.696  -5.308  15.259
ATOM   3823  H01 WTR   791     -13.019  -4.414  15.153
ATOM   3824  H02 WTR   791     -12.006  -5.394  14.601
TER   
ATOM   3825  O00 WTR   792     -19.647  -2.662   3.112
ATOM   3826  H01 WTR   792     -20.196  -3.446   3.097
ATOM   3827  H02 WTR   792     -19.000  -2.809   2.423
TER   
ATOM   3828  O00 WTR   793     -23.076  -0.445   2.566
ATOM   3829  H01 WTR   793     -24.016  -0.539   2.417
ATOM   3830  H02 WTR   793     -22.670  -0.974   1.880
TER   
ATOM   3831  O00 WTR   794     -14.739  -3.260   7.396
ATOM   3832  H01 WTR   794     -15.258  -2.885   8.107
ATOM   3833  H02 WTR   794     -14.948  -2.719   6.634
TER   
ATOM   3834  O00 WTR   795     -16.879  -5.905   1.544
ATOM   3835  H01 WTR   795     -16.040  -6.138   1.147
ATOM   3836  H02 WTR   795     -16.688  -5.823   2.478
TER   
ATOM   3837  O00 WTR   796     -13.600   0.796   7.805
ATOM   3838  H01 WTR   796     -14.544   0.674   7.703
ATOM   3839  H02 WTR   796     -13.486   1.022   8.728
TER   
ATOM   3840  O00 WTR   797     -18.996  -5.136   9.157
ATOM   3841  H01 WTR   797     -19.378  -4.337   8.795
ATOM   3842  H02 WTR   797     -19.717  -5.559   9.622
TER   
ATOM   3843  O00 WTR   798     -18.023   1.672   9.552
ATOM   3844  H01 WTR   798     -17.704   1.126  10.271
ATOM   3845  H02 WTR   798     -17.248   2.142   9.245
TER   
ATOM   3846  O00 WTR   799     -16.228   2.218   5.938
ATOM   3847  H01 WTR   799     -16.425   3.153   5.887
ATOM   3848  H02 WTR   799     -15.597   2.066   5.234
TER   
ATOM   3849  O00 WTR   800     -13.074   7.586  13.340
ATOM   3850  H01 WTR   800     -13.502   7.457  12.494
ATOM   3851  H02 WTR   800     -13.149   8.526  13.506
TER   
ATOM   3852  O00 WTR   801     -20.972  -5.994 -13.045
ATOM   3853  H01 WTR   801     -21.453  -6.472 -13.720
ATOM   3854  H02 WTR   801     -20.050  -6.149 -13.251
TER   
ATOM   3855  O00 WTR   802     -15.748  -5.875   7.452
ATOM   3856  H01 WTR   802     -16.672  -5.890   7.204
ATOM   3857  H02 WTR   802     -15.457  -4.988   7.240
TER   
ATOM   3858  O00 WTR   803     -17.568   4.342  12.363
ATOM   3859  H01 WTR   803     -17.002   4.110  11.627
ATOM   3860  H02 WTR   803     -18.457   4.223  12.028
TER   
ATOM   3861  O00 WTR   804     -16.119   3.784   9.923
ATOM   3862  H01 WTR   804     -15.173   3.651   9.977
ATOM   3863  H02 WTR   804     -16.218   4.659   9.548
TER   
ATOM   3864  O00 WTR   805     -14.515   7.862   7.271
ATOM   3865  H01 WTR   805     -13.823   7.935   6.613
ATOM   3866  H02 WTR   805     -14.317   7.050   7.739
TER   
ATOM   3867  O00 WTR   806     -11.252  -5.404   9.687
ATOM   3868  H01 WTR   806     -11.432  -5.052   8.815
ATOM   3869  H02 WTR   806     -10.412  -5.854   9.595
TER   
ATOM   3870  O00 WTR   807     -13.576  -6.504  10.814
ATOM   3871  H01 WTR   807     -12.831  -6.104  10.365
ATOM   3872  H02 WTR   807     -13.234  -6.753  11.673
TER   
ATOM   3873  O00 WTR   808     -15.494   0.407  15.214
ATOM   3874  H01 WTR   808     -16.127  -0.311  15.229
ATOM   3875  H02 WTR   808     -15.215   0.499  16.125
TER   
ATOM   3876  O00 WTR   809     -20.597   6.132   4.905
ATOM   3877  H01 WTR   809     -20.122   6.799   4.408
ATOM   3878  H02 WTR   809     -21.415   6.010   4.422
TER   
ATOM   3879  O00 WTR   810     -18.976  -2.557   7.974
ATOM   3880  H01 WTR   810     -18.676  -2.605   7.066
ATOM   3881  H02 WTR   810     -18.199  -2.304   8.470
TER   
ATOM   3882  O00 WTR   811     -16.332   0.390   7.782
ATOM   3883  H01 WTR   811     -16.397   1.148   7.202
ATOM   3884  H02 WTR   811     -17.057   0.496   8.398
TER   
ATOM   3885  O00 WTR   812     -18.516  -7.788  15.420
ATOM   3886  H01 WTR   812     -18.589  -8.558  14.855
ATOM   3887  H02 WTR   812     -18.560  -8.139  16.310
TER   
ATOM   3888  O00 WTR   813     -14.466  -1.356  11.702
ATOM   3889  H01 WTR   813     -14.055  -2.219  11.658
ATOM   3890  H02 WTR   813     -13.986  -0.896  12.391
TER   
ATOM   3891  O00 WTR   814     -19.153 -13.412  -5.180
ATOM   3892  H01 WTR   814     -18.357 -13.944  -5.198
ATOM   3893  H02 WTR   814     -19.485 -13.449  -6.077
TER   
ATOM   3894  O00 WTR   815     -10.092 -17.173  -2.788
ATOM   3895  H01 WTR   815     -10.504 -16.789  -2.014
ATOM   3896  H02 WTR   815      -9.609 -16.448  -3.186
TER   
ATOM   3897  O00 WTR   816     -25.877  -7.408  -4.949
ATOM   3898  H01 WTR   816     -26.384  -8.203  -5.116
ATOM   3899  H02 WTR   816     -24.964  -7.680  -5.048
TER   
ATOM   3900  O00 WTR   817     -15.013 -12.368  -4.448
ATOM   3901  H01 WTR   817     -14.303 -12.451  -3.812
ATOM   3902  H02 WTR   817     -15.546 -13.152  -4.316
TER   
ATOM   3903  O00 WTR   818     -22.084  -5.375  -4.161
ATOM   3904  H01 WTR   818     -22.798  -5.999  -4.292
ATOM   3905  H02 WTR   818     -21.847  -5.471  -3.238
TER   
ATOM   3906  O00 WTR   819     -16.516 -10.231  -4.908
ATOM   3907  H01 WTR   819     -17.370 -10.476  -4.552
ATOM   3908  H02 WTR   819     -15.940 -10.959  -4.673
TER   
ATOM   3909  O00 WTR   820     -17.111 -12.697   3.143
ATOM   3910  H01 WTR   820     -17.819 -12.870   2.522
ATOM   3911  H02 WTR   820     -16.412 -12.318   2.610
TER   
ATOM   3912  O00 WTR   821     -20.220  -9.800   0.500
ATOM   3913  H01 WTR   821     -20.469  -9.228  -0.226
ATOM   3914  H02 WTR   821     -19.298  -9.596   0.661
TER   
ATOM   3915  O00 WTR   822     -22.514 -14.172  -9.183
ATOM   3916  H01 WTR   822     -22.974 -14.255  -8.347
ATOM   3917  H02 WTR   822     -22.610 -13.249  -9.419
TER   
ATOM   3918  O00 WTR   823     -18.982 -11.027  -3.750
ATOM   3919  H01 WTR   823     -19.028 -11.818  -4.288
ATOM   3920  H02 WTR   823     -19.640 -10.443  -4.128
TER   
ATOM   3921  O00 WTR   824     -20.692 -12.316 -12.117
ATOM   3922  H01 WTR   824     -20.857 -11.558 -12.677
ATOM   3923  H02 WTR   824     -19.740 -12.345 -12.025
TER   
ATOM   3924  O00 WTR   825     -12.321 -14.887   0.888
ATOM   3925  H01 WTR   825     -12.099 -14.145   1.450
ATOM   3926  H02 WTR   825     -12.792 -15.491   1.462
TER   
ATOM   3927  O00 WTR   826     -15.323 -11.641  -9.726
ATOM   3928  H01 WTR   826     -15.598 -11.221 -10.541
ATOM   3929  H02 WTR   826     -16.087 -11.576  -9.152
TER   
ATOM   3930  O00 WTR   827     -19.497  -4.959  -9.016
ATOM   3931  H01 WTR   827     -19.500  -4.753  -8.081
ATOM   3932  H02 WTR   827     -20.354  -4.670  -9.328
TER   
ATOM   3933  O00 WTR   828     -21.659 -14.910 -11.869
ATOM   3934  H01 WTR   828     -21.360 -14.006 -11.958
ATOM   3935  H02 WTR   828     -22.139 -14.924 -11.041
TER   
ATOM   3936  O00 WTR   829     -20.193 -14.582  -7.690
ATOM   3937  H01 WTR   829     -20.982 -14.413  -8.206
ATOM   3938  H02 WTR   829     -20.482 -15.178  -6.999
TER   
ATOM   3939  O00 WTR   830     -12.890 -12.366  -2.902
ATOM   3940  H01 WTR   830     -13.186 -13.025  -2.275
ATOM   3941  H02 WTR   830     -12.327 -11.783  -2.391
TER   
ATOM   3942  O00 WTR   831     -17.848 -19.183  -6.854
ATOM   3943  H01 WTR   831     -17.342 -18.436  -7.173
ATOM   3944  H02 WTR   831     -18.744 -19.007  -7.141
TER   
ATOM   3945  O00 WTR   832     -20.334 -17.359 -13.023
ATOM   3946  H01 WTR   832     -20.823 -16.566 -13.242
ATOM   3947  H02 WTR   832     -20.518 -17.961 -13.744
TER   
ATOM   3948  O00 WTR   833     -22.245  -2.467  -3.982
ATOM   3949  H01 WTR   833     -22.253  -3.421  -3.909
ATOM   3950  H02 WTR   833     -21.491  -2.192  -3.460
TER   
ATOM   3951  O00 WTR   834     -14.593 -14.991  15.215
ATOM   3952  H01 WTR   834     -15.187 -14.259  15.381
ATOM   3953  H02 WTR   834     -14.775 -15.612  15.919
TER   
ATOM   3954  O00 WTR   835     -18.915  -9.469 -12.409
ATOM   3955  H01 WTR   835     -19.247  -8.967 -11.665
ATOM   3956  H02 WTR   835     -18.119  -9.888 -12.081
TER   
ATOM   3957  O00 WTR   836     -20.194 -19.284   6.499
ATOM   3958  H01 WTR   836     -20.102 -19.527   5.578
ATOM   3959  H02 WTR   836     -20.476 -18.370   6.480
TER   
ATOM   3960  O00 WTR   837     -15.122  -9.217  -0.869
ATOM   3961  H01 WTR   837     -14.958 -10.080  -1.249
ATOM   3962  H02 WTR   837     -14.542  -9.176  -0.108
TER   
ATOM   3963  O00 WTR   838     -15.375 -11.891   1.342
ATOM   3964  H01 WTR   838     -14.541 -11.910   1.812
ATOM   3965  H02 WTR   838     -15.230 -12.445   0.574
TER   
ATOM   3966  O00 WTR   839     -23.554 -14.774  -6.624
ATOM   3967  H01 WTR   839     -24.387 -14.731  -6.154
ATOM   3968  H02 WTR   839     -23.114 -15.544  -6.263
TER   
ATOM   3969  O00 WTR   840     -19.032 -15.049  -3.015
ATOM   3970  H01 WTR   840     -19.470 -14.442  -3.612
ATOM   3971  H02 WTR   840     -19.212 -15.916  -3.378
TER   
ATOM   3972  O00 WTR   841     -17.210 -21.461  -8.270
ATOM   3973  H01 WTR   841     -17.882 -21.494  -8.951
ATOM   3974  H02 WTR   841     -17.345 -20.617  -7.840
TER   
ATOM   3975  O00 WTR   842     -13.718 -14.684 -10.426
ATOM   3976  H01 WTR   842     -13.763 -13.847  -9.963
ATOM   3977  H02 WTR   842     -13.146 -15.228  -9.884
TER   
ATOM   3978  O00 WTR   843     -15.999  -1.797  -8.550
ATOM   3979  H01 WTR   843     -15.333  -2.023  -7.900
ATOM   3980  H02 WTR   843     -16.184  -2.621  -9.000
TER   
ATOM   3981  O00 WTR   844     -16.704 -14.770  -4.185
ATOM   3982  H01 WTR   844     -16.174 -15.566  -4.133
ATOM   3983  H02 WTR   844     -17.490 -14.970  -3.677
TER   
ATOM   3984  O00 WTR   845     -22.017 -11.543  -9.980
ATOM   3985  H01 WTR   845     -21.559 -11.821 -10.774
ATOM   3986  H02 WTR   845     -21.435 -10.896  -9.582
TER   
ATOM   3987  O00 WTR   846     -22.237  -8.218   2.205
ATOM   3988  H01 WTR   846     -21.572  -8.759   1.779
ATOM   3989  H02 WTR   846     -22.690  -8.817   2.798
TER   
ATOM   3990  O00 WTR   847     -19.900 -17.486  -3.292
ATOM   3991  H01 WTR   847     -19.507 -18.304  -3.594
ATOM   3992  H02 WTR   847     -20.359 -17.723  -2.486
TER   
ATOM   3993  O00 WTR   848     -13.291 -16.748  -7.569
ATOM   3994  H01 WTR   848     -12.442 -16.482  -7.921
ATOM   3995  H02 WTR   848     -13.639 -15.956  -7.159
TER   
ATOM   3996  O00 WTR   849     -21.323 -18.044  -0.545
ATOM   3997  H01 WTR   849     -21.610 -18.596   0.182
ATOM   3998  H02 WTR   849     -21.396 -17.150  -0.211
TER   
ATOM   3999  O00 WTR   850     -15.526 -13.930 -13.227
ATOM   4000  H01 WTR   850     -16.482 -13.886 -13.249
ATOM   4001  H02 WTR   850     -15.333 -14.833 -12.974
TER   
ATOM   4002  O00 WTR   851     -17.503  -8.625   0.484
ATOM   4003  H01 WTR   851     -16.925  -7.929   0.797
ATOM   4004  H02 WTR   851     -16.953  -9.152  -0.095
TER   
ATOM   4005  O00 WTR   852     -13.060 -13.232  -6.428
ATOM   4006  H01 WTR   852     -12.339 -12.670  -6.144
ATOM   4007  H02 WTR   852     -13.832 -12.871  -5.993
TER   
ATOM   4008  O00 WTR   853     -13.598  -0.235  -1.132
ATOM   4009  H01 WTR   853     -14.452   0.006  -1.492
ATOM   4010  H02 WTR   853     -13.772  -0.428  -0.210
TER   
ATOM   4011  O00 WTR   854     -18.877 -20.242  -3.600
ATOM   4012  H01 WTR   854     -18.954 -19.717  -2.803
ATOM   4013  H02 WTR   854     -17.951 -20.189  -3.834
TER   
ATOM   4014  O00 WTR   855     -22.221  -7.878  -7.892
ATOM   4015  H01 WTR   855     -22.837  -7.498  -8.518
ATOM   4016  H02 WTR   855     -21.766  -8.561  -8.386
TER   
ATOM   4017  O00 WTR   856     -18.282  -6.983  -2.099
ATOM   4018  H01 WTR   856     -18.241  -6.079  -1.786
ATOM   4019  H02 WTR   856     -17.885  -7.498  -1.397
TER   
ATOM   4020  O00 WTR   857     -19.040  -7.456  -5.984
ATOM   4021  H01 WTR   857     -19.518  -7.813  -6.732
ATOM   4022  H02 WTR   857     -19.021  -6.512  -6.139
TER   
ATOM   4023  O00 WTR   858     -14.616  -8.974  -6.348
ATOM   4024  H01 WTR   858     -14.255  -8.293  -5.780
ATOM   4025  H02 WTR   858     -15.305  -9.384  -5.824
TER   
ATOM   4026  O00 WTR   859     -19.914   0.299  -7.039
ATOM   4027  H01 WTR   859     -20.290  -0.556  -6.831
ATOM   4028  H02 WTR   859     -19.078   0.313  -6.574
TER   
ATOM   4029  O00 WTR   860     -14.474 -19.333  -7.410
ATOM   4030  H01 WTR   860     -14.209 -20.025  -8.017
ATOM   4031  H02 WTR   860     -14.050 -18.544  -7.746
TER   
ATOM   4032  O00 WTR   861     -12.528 -11.079   2.017
ATOM   4033  H01 WTR   861     -12.489 -11.588   2.826
ATOM   4034  H02 WTR   861     -11.640 -10.737   1.905
TER   
ATOM   4035  O00 WTR   862     -16.374  -5.534   4.147
ATOM   4036  H01 WTR   862     -16.684  -6.391   4.441
ATOM   4037  H02 WTR   862     -15.453  -5.511   4.404
TER   
ATOM   4038  O00 WTR   863     -20.741  -8.902  -4.307
ATOM   4039  H01 WTR   863     -20.825  -8.647  -3.388
ATOM   4040  H02 WTR   863     -20.081  -8.307  -4.662
TER   
ATOM   4041  O00 WTR   864     -23.302  -8.197  -5.423
ATOM   4042  H01 WTR   864     -23.075  -8.090  -6.347
ATOM   4043  H02 WTR   864     -22.502  -8.531  -5.017
TER   
ATOM   4044  O00 WTR   865     -13.036  -2.995  -1.852
ATOM   4045  H01 WTR   865     -13.032  -2.040  -1.911
ATOM   4046  H02 WTR   865     -12.420  -3.280  -2.527
TER   
ATOM   4047  O00 WTR   866     -10.467 -16.743  -0.128
ATOM   4048  H01 WTR   866     -11.186 -16.193   0.184
ATOM   4049  H02 WTR   866      -9.675 -16.275   0.138
TER   
ATOM   4050  O00 WTR   867     -23.018  -4.970   1.459
ATOM   4051  H01 WTR   867     -23.032  -5.802   1.933
ATOM   4052  H02 WTR   867     -23.585  -5.115   0.702
TER   
ATOM   4053  O00 WTR   868     -16.867  -6.724  -4.499
ATOM   4054  H01 WTR   868     -17.128  -6.890  -3.593
ATOM   4055  H02 WTR   868     -17.462  -7.261  -5.022
TER   
ATOM   4056  O00 WTR   869     -11.040  -6.257  -7.903
ATOM   4057  H01 WTR   869     -10.302  -5.720  -8.190
ATOM   4058  H02 WTR   869     -11.413  -6.605  -8.713
TER   
ATOM   4059  O00 WTR   870     -20.360  -0.216   1.298
ATOM   4060  H01 WTR   870     -20.657  -0.136   2.204
ATOM   4061  H02 WTR   870     -20.941  -0.871   0.911
TER   
ATOM   4062  O00 WTR   871     -13.379 -19.715  -4.899
ATOM   4063  H01 WTR   871     -13.127 -18.811  -4.714
ATOM   4064  H02 WTR   871     -14.016 -19.646  -5.610
TER   
ATOM   4065  O00 WTR   872     -17.774  -3.337   5.575
ATOM   4066  H01 WTR   872     -17.338  -4.180   5.446
ATOM   4067  H02 WTR   872     -18.119  -3.112   4.711
TER   
ATOM   4068  O00 WTR   873     -13.900  -2.152  -6.288
ATOM   4069  H01 WTR   873     -13.280  -1.760  -6.903
ATOM   4070  H02 WTR   873     -14.186  -1.422  -5.738
TER   
ATOM   4071  O00 WTR   874     -20.187  -0.516  -9.960
ATOM   4072  H01 WTR   874     -20.369  -1.434  -9.760
ATOM   4073  H02 WTR   874     -20.386  -0.049  -9.148
TER   
ATOM   4074  O00 WTR   875     -19.991  -1.626  -2.602
ATOM   4075  H01 WTR   875     -19.705  -2.243  -1.928
ATOM   4076  H02 WTR   875     -19.196  -1.153  -2.848
TER   
ATOM   4077  O00 WTR   876     -19.706  -4.768  -5.799
ATOM   4078  H01 WTR   876     -19.041  -4.546  -5.148
ATOM   4079  H02 WTR   876     -20.373  -5.247  -5.307
TER   
ATOM   4080  O00 WTR   877     -16.010  -7.080  -7.688
ATOM   4081  H01 WTR   877     -16.912  -7.161  -7.377
ATOM   4082  H02 WTR   877     -15.516  -7.703  -7.155
TER   
ATOM   4083  O00 WTR   878     -22.282  -2.310   0.716
ATOM   4084  H01 WTR   878     -22.591  -3.185   0.950
ATOM   4085  H02 WTR   878     -22.632  -2.158  -0.162
TER   
ATOM   4086  O00 WTR   879     -18.973   7.264 -11.637
ATOM   4087  H01 WTR   879     -19.256   6.392 -11.911
ATOM   4088  H02 WTR   879     -19.193   7.306 -10.706
TER   
ATOM   4089  O00 WTR   880     -17.479  -0.132   0.663
ATOM   4090  H01 WTR   880     -17.305   0.011   1.593
ATOM   4091  H02 WTR   880     -18.410   0.066   0.559
TER   
ATOM   4092  O00 WTR   881     -12.818   4.075  -7.724
ATOM   4093  H01 WTR   881     -13.001   4.859  -8.242
ATOM   4094  H02 WTR   881     -12.016   3.717  -8.106
TER   
ATOM   4095  O00 WTR   882     -18.689   5.355  -8.641
ATOM   4096  H01 WTR   882     -18.120   5.411  -7.874
ATOM   4097  H02 WTR   882     -19.535   5.077  -8.293
TER   
ATOM   4098  O00 WTR   883     -10.514   3.716   1.753
ATOM   4099  H01 WTR   883      -9.703   4.178   1.543
ATOM   4100  H02 WTR   883     -10.568   3.749   2.708
TER   
ATOM   4101  O00 WTR   884     -20.934  -2.111  -6.243
ATOM   4102  H01 WTR   884     -21.523  -2.078  -5.489
ATOM   4103  H02 WTR   884     -20.465  -2.940  -6.146
TER   
ATOM   4104  O00 WTR   885     -15.010  -0.231  -4.778
ATOM   4105  H01 WTR   885     -15.055   0.492  -5.404
ATOM   4106  H02 WTR   885     -15.886  -0.272  -4.395
TER   
ATOM   4107  O00 WTR   886     -14.001   2.731   1.458
ATOM   4108  H01 WTR   886     -14.627   2.470   0.783
ATOM   4109  H02 WTR   886     -14.203   2.165   2.204
TER   
ATOM   4110  O00 WTR   887     -12.287   0.110  -3.978
ATOM   4111  H01 WTR   887     -13.155  -0.212  -4.220
ATOM   4112  H02 WTR   887     -11.684  -0.385  -4.534
TER   
ATOM   4113  O00 WTR   888     -16.311   3.388  -7.347
ATOM   4114  H01 WTR   888     -15.443   2.999  -7.454
ATOM   4115  H02 WTR   888     -16.795   3.115  -8.127
TER   
ATOM   4116  O00 WTR   889     -20.529  -6.356   5.330
ATOM   4117  H01 WTR   889     -20.536  -6.891   4.536
ATOM   4118  H02 WTR   889     -21.097  -5.614   5.124
TER   
ATOM   4119  O00 WTR   890     -17.998  -4.230  -3.811
ATOM   4120  H01 WTR   890     -17.208  -4.624  -4.181
ATOM   4121  H02 WTR   890     -17.764  -3.313  -3.666
TER   
ATOM   4122  O00 WTR   891     -19.607   1.534  -2.048
ATOM   4123  H01 WTR   891     -19.878   0.821  -1.470
ATOM   4124  H02 WTR   891     -18.845   1.917  -1.614
TER   
ATOM   4125  O00 WTR   892     -21.357  -3.234  -9.759
ATOM   4126  H01 WTR   892     -22.012  -2.706  -9.302
ATOM   4127  H02 WTR   892     -21.649  -3.243 -10.670
TER   
ATOM   4128  O00 WTR   893     -13.282  -1.009   1.519
ATOM   4129  H01 WTR   893     -12.653  -0.487   2.016
ATOM   4130  H02 WTR   893     -12.844  -1.850   1.387
TER   
ATOM   4131  O00 WTR   894     -22.023   2.490  -6.179
ATOM   4132  H01 WTR   894     -21.354   1.849  -6.418
ATOM   4133  H02 WTR   894     -21.571   3.333  -6.215
TER   
ATOM   4134  O00 WTR   895     -21.449  -3.220 -12.576
ATOM   4135  H01 WTR   895     -21.241  -4.079 -12.944
ATOM   4136  H02 WTR   895     -20.672  -2.689 -12.753
TER   
ATOM   4137  O00 WTR   896     -12.420  -1.684   8.279
ATOM   4138  H01 WTR   896     -12.874  -0.842   8.236
ATOM   4139  H02 WTR   896     -12.879  -2.236   7.647
TER   
ATOM   4140  O00 WTR   897     -20.092  -9.510  -8.803
ATOM   4141  H01 WTR   897     -19.357 -10.123  -8.801
ATOM   4142  H02 WTR   897     -19.718  -8.688  -9.121
TER   
ATOM   4143  O00 WTR   898     -23.953  -4.786  -1.077
ATOM   4144  H01 WTR   898     -24.560  -5.239  -1.663
ATOM   4145  H02 WTR   898     -24.167  -3.858  -1.181
TER   
ATOM   4146  O00 WTR   899     -19.330  -3.512  -1.089
ATOM   4147  H01 WTR   899     -18.718  -3.919  -1.703
ATOM   4148  H02 WTR   899     -18.781  -3.225  -0.359
TER   
ATOM   4149  O00 WTR   900     -12.792   0.324   5.432
ATOM   4150  H01 WTR   900     -13.071   0.411   6.344
ATOM   4151  H02 WTR   900     -12.617  -0.610   5.323
TER   
ATOM   4152  O00 WTR   901     -16.007   0.708  -1.537
ATOM   4153  H01 WTR   901     -16.271   0.283  -0.721
ATOM   4154  H02 WTR   901     -15.781   1.602  -1.280
TER   
ATOM   4155  O00 WTR   902     -24.290   1.103  -2.196
ATOM   4156  H01 WTR   902     -24.898   1.834  -2.088
ATOM   4157  H02 WTR   902     -23.590   1.451  -2.749
TER   
ATOM   4158  O00 WTR   903     -25.651  -6.014  -2.870
ATOM   4159  H01 WTR   903     -26.427  -6.170  -2.331
ATOM   4160  H02 WTR   903     -25.814  -6.510  -3.673
TER   
ATOM   4161  O00 WTR   904     -16.961   2.311  -4.782
ATOM   4162  H01 WTR   904     -16.863   2.736  -5.634
ATOM   4163  H02 WTR   904     -17.599   2.851  -4.317
TER   
ATOM   4164  O00 WTR   905     -20.746  -8.035  -1.626
ATOM   4165  H01 WTR   905     -21.087  -7.163  -1.428
ATOM   4166  H02 WTR   905     -19.840  -7.883  -1.895
TER   
ATOM   4167  O00 WTR   906     -13.639  -5.463  -7.292
ATOM   4168  H01 WTR   906     -12.735  -5.733  -7.448
ATOM   4169  H02 WTR   906     -14.168  -6.112  -7.756
TER   
ATOM   4170  O00 WTR   907     -21.071   8.522 -12.575
ATOM   4171  H01 WTR   907     -20.418   7.970 -12.146
ATOM   4172  H02 WTR   907     -21.091   8.210 -13.480
TER   
ATOM   4173  O00 WTR   908     -15.829  -1.221 -11.459
ATOM   4174  H01 WTR   908     -16.066  -1.394 -10.547
ATOM   4175  H02 WTR   908     -16.511  -0.628 -11.775
TER   
ATOM   4176  O00 WTR   909     -14.154  -6.613  -4.657
ATOM   4177  H01 WTR   909     -15.084  -6.754  -4.478
ATOM   4178  H02 WTR   909     -14.141  -6.081  -5.453
TER   
ATOM   4179  O00 WTR   910     -16.122   3.486  -0.250
ATOM   4180  H01 WTR   910     -17.006   3.123  -0.183
ATOM   4181  H02 WTR   910     -16.196   4.366   0.118
TER   
ATOM   4182  O00 WTR   911     -14.818   0.612  -8.755
ATOM   4183  H01 WTR   911     -14.452   0.498  -9.633
ATOM   4184  H02 WTR   911     -15.481  -0.074  -8.680
TER   
ATOM   4185  O00 WTR   912     -22.158   2.040  -3.569
ATOM   4186  H01 WTR   912     -22.238   2.175  -4.514
ATOM   4187  H02 WTR   912     -21.266   1.715  -3.449
TER   
ATOM   4188  O00 WTR   913     -14.014 -16.561   2.144
ATOM   4189  H01 WTR   913     -14.060 -17.328   1.574
ATOM   4190  H02 WTR   913     -14.879 -16.510   2.550
TER   
ATOM   4191  O00 WTR   914     -18.021 -11.385  -8.158
ATOM   4192  H01 WTR   914     -18.390 -11.280  -7.281
ATOM   4193  H02 WTR   914     -17.838 -12.321  -8.230
TER   
ATOM   4194  O00 WTR   915      -4.797 -16.010   9.864
ATOM   4195  H01 WTR   915      -3.931 -15.720   9.576
ATOM   4196  H02 WTR   915      -5.390 -15.722   9.170
TER   
ATOM   4197  O00 WTR   916      -8.035 -14.410   2.382
ATOM   4198  H01 WTR   916      -8.580 -13.960   3.028
ATOM   4199  H02 WTR   916      -7.155 -14.397   2.759
TER   
ATOM   4200  O00 WTR   917     -13.013  -5.932   1.127
ATOM   4201  H01 WTR   917     -12.837  -6.008   2.065
ATOM   4202  H02 WTR   917     -12.171  -6.115   0.709
TER   
ATOM   4203  O00 WTR   918      -8.679 -13.217   6.295
ATOM   4204  H01 WTR   918      -7.819 -13.376   6.684
ATOM   4205  H02 WTR   918      -8.903 -12.327   6.565
TER   
ATOM   4206  O00 WTR   919      -6.894 -15.215   7.995
ATOM   4207  H01 WTR   919      -6.670 -15.417   7.087
ATOM   4208  H02 WTR   919      -7.486 -15.920   8.259
TER   
ATOM   4209  O00 WTR   920      -5.823 -14.917  -1.463
ATOM   4210  H01 WTR   920      -6.008 -14.454  -2.280
ATOM   4211  H02 WTR   920      -5.277 -15.658  -1.726
TER   
ATOM   4212  O00 WTR   921     -14.902 -23.285   8.569
ATOM   4213  H01 WTR   921     -15.156 -22.481   8.116
ATOM   4214  H02 WTR   921     -14.015 -23.113   8.885
TER   
ATOM   4215  O00 WTR   922      -5.407 -11.009  -4.000
ATOM   4216  H01 WTR   922      -5.798 -11.832  -4.292
ATOM   4217  H02 WTR   922      -4.707 -11.274  -3.404
TER   
ATOM   4218  O00 WTR   923      -1.335 -11.861 -16.751
ATOM   4219  H01 WTR   923      -0.476 -12.241 -16.936
ATOM   4220  H02 WTR   923      -1.190 -11.300 -15.989
TER   
ATOM   4221  O00 WTR   924      -7.146  -9.657   8.117
ATOM   4222  H01 WTR   924      -7.964  -9.625   7.621
ATOM   4223  H02 WTR   924      -6.719  -8.821   7.930
TER   
ATOM   4224  O00 WTR   925      -2.960 -15.726   4.886
ATOM   4225  H01 WTR   925      -2.244 -15.462   4.309
ATOM   4226  H02 WTR   925      -3.416 -16.415   4.403
TER   
ATOM   4227  O00 WTR   926      -5.310 -14.708   3.274
ATOM   4228  H01 WTR   926      -4.830 -13.889   3.153
ATOM   4229  H02 WTR   926      -4.999 -15.276   2.569
TER   
ATOM   4230  O00 WTR   927      -9.782  -9.741  11.151
ATOM   4231  H01 WTR   927     -10.381 -10.359  11.570
ATOM   4232  H02 WTR   927     -10.233  -9.476  10.350
TER   
ATOM   4233  O00 WTR   928     -11.077 -14.598   6.695
ATOM   4234  H01 WTR   928     -10.995 -14.991   7.564
ATOM   4235  H02 WTR   928     -10.283 -14.073   6.593
TER   
ATOM   4236  O00 WTR   929      -8.006 -17.041   3.537
ATOM   4237  H01 WTR   929      -8.797 -17.153   4.065
ATOM   4238  H02 WTR   929      -8.062 -16.144   3.207
TER   
ATOM   4239  O00 WTR   930      -0.350 -12.171  11.985
ATOM   4240  H01 WTR   930      -1.166 -12.671  11.993
ATOM   4241  H02 WTR   930      -0.054 -12.182  12.896
TER   
ATOM   4242  O00 WTR   931      -0.026 -17.901   7.014
ATOM   4243  H01 WTR   931      -0.902 -17.518   7.075
ATOM   4244  H02 WTR   931       0.558 -17.149   6.916
TER   
ATOM   4245  O00 WTR   932      -9.483  -3.262   1.114
ATOM   4246  H01 WTR   932     -10.377  -3.363   0.787
ATOM   4247  H02 WTR   932      -9.585  -3.141   2.058
TER   
ATOM   4248  O00 WTR   933     -11.450 -14.471 -11.984
ATOM   4249  H01 WTR   933     -11.425 -13.522 -12.109
ATOM   4250  H02 WTR   933     -12.259 -14.627 -11.497
TER   
ATOM   4251  O00 WTR   934      -4.624 -12.158   2.918
ATOM   4252  H01 WTR   934      -4.530 -11.746   2.059
ATOM   4253  H02 WTR   934      -3.794 -11.981   3.361
TER   
ATOM   4254  O00 WTR   935     -12.386  15.141   6.902
ATOM   4255  H01 WTR   935     -11.709  15.817   6.871
ATOM   4256  H02 WTR   935     -12.268  14.723   7.756
TER   
ATOM   4257  O00 WTR   936      10.267 -10.572   4.293
ATOM   4258  H01 WTR   936      10.035 -10.372   5.200
ATOM   4259  H02 WTR   936       9.568 -11.150   3.987
TER   
ATOM   4260  O00 WTR   937      -2.192 -12.689  14.300
ATOM   4261  H01 WTR   937      -2.947 -13.252  14.475
ATOM   4262  H02 WTR   937      -1.558 -12.920  14.979
TER   
ATOM   4263  O00 WTR   938      -6.592 -15.585   5.320
ATOM   4264  H01 WTR   938      -6.054 -15.109   4.688
ATOM   4265  H02 WTR   938      -7.130 -16.169   4.786
TER   
ATOM   4266  O00 WTR   939     -14.158 -13.851  -0.978
ATOM   4267  H01 WTR   939     -14.572 -14.636  -1.336
ATOM   4268  H02 WTR   939     -13.609 -14.174  -0.263
TER   
ATOM   4269  O00 WTR   940       5.324  -9.171  -9.292
ATOM   4270  H01 WTR   940       6.204  -8.823  -9.152
ATOM   4271  H02 WTR   940       5.166  -9.053 -10.229
TER   
ATOM   4272  O00 WTR   941     -12.805 -16.718   4.845
ATOM   4273  H01 WTR   941     -11.909 -16.908   5.123
ATOM   4274  H02 WTR   941     -12.830 -16.976   3.923
TER   
ATOM   4275  O00 WTR   942      -6.136 -18.749   1.869
ATOM   4276  H01 WTR   942      -6.875 -18.500   2.424
ATOM   4277  H02 WTR   942      -6.511 -18.827   0.991
TER   
ATOM   4278  O00 WTR   943      -3.730  -4.081  16.248
ATOM   4279  H01 WTR   943      -3.016  -3.629  16.699
ATOM   4280  H02 WTR   943      -3.299  -4.570  15.547
TER   
ATOM   4281  O00 WTR   944     -10.689  -7.486  -0.873
ATOM   4282  H01 WTR   944     -10.080  -6.851  -0.497
ATOM   4283  H02 WTR   944     -10.837  -7.177  -1.767
TER   
ATOM   4284  O00 WTR   945      -6.213 -20.603  13.498
ATOM   4285  H01 WTR   945      -5.957 -19.681  13.513
ATOM   4286  H02 WTR   945      -6.858 -20.685  14.200
TER   
ATOM   4287  O00 WTR   946      -7.804 -13.296  -8.988
ATOM   4288  H01 WTR   946      -8.572 -12.771  -8.760
ATOM   4289  H02 WTR   946      -7.939 -13.532  -9.905
TER   
ATOM   4290  O00 WTR   947       0.518 -15.288   9.643
ATOM   4291  H01 WTR   947       1.083 -14.623  10.036
ATOM   4292  H02 WTR   947       0.828 -15.363   8.741
TER   
ATOM   4293  O00 WTR   948      -4.177 -15.781  12.614
ATOM   4294  H01 WTR   948      -4.359 -15.943  11.688
ATOM   4295  H02 WTR   948      -4.558 -16.532  13.069
TER   
ATOM   4296  O00 WTR   949      -6.275 -11.035   5.269
ATOM   4297  H01 WTR   949      -5.657 -11.497   4.703
ATOM   4298  H02 WTR   949      -7.061 -10.933   4.733
TER   
ATOM   4299  O00 WTR   950     -15.422 -11.405  13.347
ATOM   4300  H01 WTR   950     -15.290 -10.638  12.789
ATOM   4301  H02 WTR   950     -14.567 -11.559  13.749
TER   
ATOM   4302  O00 WTR   951      13.796 -20.778 -12.002
ATOM   4303  H01 WTR   951      13.832 -20.692 -12.955
ATOM   4304  H02 WTR   951      13.214 -21.523 -11.851
TER   
ATOM   4305  O00 WTR   952      -8.834 -16.920   8.666
ATOM   4306  H01 WTR   952      -8.282 -17.654   8.397
ATOM   4307  H02 WTR   952      -8.826 -16.953   9.623
TER   
ATOM   4308  O00 WTR   953     -13.206 -19.009   7.949
ATOM   4309  H01 WTR   953     -13.898 -18.354   7.862
ATOM   4310  H02 WTR   953     -13.639 -19.842   7.763
TER   
ATOM   4311  O00 WTR   954      -8.162 -10.668   3.115
ATOM   4312  H01 WTR   954      -7.337 -10.983   2.746
ATOM   4313  H02 WTR   954      -8.479 -10.025   2.481
TER   
ATOM   4314  O00 WTR   955     -12.919 -10.409  10.217
ATOM   4315  H01 WTR   955     -13.714 -10.414   9.683
ATOM   4316  H02 WTR   955     -13.111  -9.796  10.927
TER   
ATOM   4317  O00 WTR   956     -11.413  -7.215   6.413
ATOM   4318  H01 WTR   956     -11.428  -8.040   6.900
ATOM   4319  H02 WTR   956     -11.918  -7.395   5.620
TER   
ATOM   4320  O00 WTR   957      15.486 -18.374  -5.561
ATOM   4321  H01 WTR   957      15.530 -18.109  -6.480
ATOM   4322  H02 WTR   957      15.395 -17.552  -5.079
TER   
ATOM   4323  O00 WTR   958      -4.867 -12.051   7.982
ATOM   4324  H01 WTR   958      -5.479 -11.424   7.596
ATOM   4325  H02 WTR   958      -4.609 -12.615   7.253
TER   
ATOM   4326  O00 WTR   959      -1.751 -18.013  14.813
ATOM   4327  H01 WTR   959      -2.142 -17.258  15.251
ATOM   4328  H02 WTR   959      -2.221 -18.079  13.982
TER   
ATOM   4329  O00 WTR   960     -12.044  -2.626   5.354
ATOM   4330  H01 WTR   960     -11.731  -3.321   5.933
ATOM   4331  H02 WTR   960     -11.582  -2.774   4.529
TER   
ATOM   4332  O00 WTR   961      -6.301  -5.129  14.742
ATOM   4333  H01 WTR   961      -5.763  -4.337  14.739
ATOM   4334  H02 WTR   961      -7.103  -4.876  14.285
TER   
ATOM   4335  O00 WTR   962      -3.131 -13.512  11.574
ATOM   4336  H01 WTR   962      -3.194 -14.405  11.912
ATOM   4337  H02 WTR   962      -2.981 -13.621  10.635
TER   
ATOM   4338  O00 WTR   963       1.789 -11.310  -8.468
ATOM   4339  H01 WTR   963       1.495 -11.542  -9.349
ATOM   4340  H02 WTR   963       2.745 -11.349  -8.517
TER   
ATOM   4341  O00 WTR   964      -3.991   6.190   3.436
ATOM   4342  H01 WTR   964      -3.639   5.698   2.694
ATOM   4343  H02 WTR   964      -4.089   7.083   3.107
TER   
ATOM   4344  O00 WTR   965      -4.722 -13.835  14.513
ATOM   4345  H01 WTR   965      -4.513 -14.616  13.999
ATOM   4346  H02 WTR   965      -5.245 -14.162  15.245
TER   
ATOM   4347  O00 WTR   966       2.625 -15.724   3.013
ATOM   4348  H01 WTR   966       2.665 -15.251   3.844
ATOM   4349  H02 WTR   966       2.775 -15.052   2.347
TER   
ATOM   4350  O00 WTR   967       7.431 -11.083   3.423
ATOM   4351  H01 WTR   967       7.111 -10.635   2.640
ATOM   4352  H02 WTR   967       6.642 -11.419   3.847
TER   
ATOM   4353  O00 WTR   968       2.412 -19.444   1.314
ATOM   4354  H01 WTR   968       3.290 -19.637   0.985
ATOM   4355  H02 WTR   968       2.008 -20.303   1.439
TER   
ATOM   4356  O00 WTR   969       7.475 -11.417  14.840
ATOM   4357  H01 WTR   969       8.207 -10.820  14.992
ATOM   4358  H02 WTR   969       7.322 -11.374  13.896
TER   
ATOM   4359  O00 WTR   970      -2.307 -14.443   8.892
ATOM   4360  H01 WTR   970      -2.459 -14.134   7.999
ATOM   4361  H02 WTR   970      -1.362 -14.360   9.017
TER   
ATOM   4362  O00 WTR   971       3.831 -16.788   6.231
ATOM   4363  H01 WTR   971       4.783 -16.756   6.132
ATOM   4364  H02 WTR   971       3.541 -17.415   5.569
TER   
ATOM   4365  O00 WTR   972      16.248 -18.561   2.936
ATOM   4366  H01 WTR   972      15.531 -18.039   2.577
ATOM   4367  H02 WTR   972      16.243 -19.365   2.417
TER   
ATOM   4368  O00 WTR   973       1.273 -11.369   9.175
ATOM   4369  H01 WTR   973       1.808 -11.215   8.397
ATOM   4370  H02 WTR   973       0.395 -11.082   8.922
TER   
ATOM   4371  O00 WTR   974       0.158 -19.649   4.877
ATOM   4372  H01 WTR   974       1.054 -19.563   4.551
ATOM   4373  H02 WTR   974       0.142 -19.122   5.676
TER   
ATOM   4374  O00 WTR   975       5.867 -11.327  11.979
ATOM   4375  H01 WTR   975       6.165 -12.224  11.829
ATOM   4376  H02 WTR   975       5.496 -11.053  11.140
TER   
ATOM   4377  O00 WTR   976       9.929 -14.431   4.887
ATOM   4378  H01 WTR   976       9.251 -14.877   4.380
ATOM   4379  H02 WTR   976      10.051 -14.982   5.661
TER   
ATOM   4380  O00 WTR   977     -18.717 -10.166  13.878
ATOM   4381  H01 WTR   977     -18.220  -9.735  13.183
ATOM   4382  H02 WTR   977     -19.519 -10.464  13.449
TER   
ATOM   4383  O00 WTR   978       6.523  -4.763  11.977
ATOM   4384  H01 WTR   978       7.248  -4.777  12.602
ATOM   4385  H02 WTR   978       6.450  -3.846  11.714
TER   
ATOM   4386  O00 WTR   979       3.355 -21.761  -3.446
ATOM   4387  H01 WTR   979       3.787 -20.958  -3.738
ATOM   4388  H02 WTR   979       2.744 -21.472  -2.768
TER   
ATOM   4389  O00 WTR   980      15.689  -9.890   2.960
ATOM   4390  H01 WTR   980      14.950  -9.514   2.482
ATOM   4391  H02 WTR   980      15.778 -10.775   2.609
TER   
ATOM   4392  O00 WTR   981       5.761  -6.427   9.703
ATOM   4393  H01 WTR   981       5.365  -7.255   9.974
ATOM   4394  H02 WTR   981       5.991  -5.991  10.523
TER   
ATOM   4395  O00 WTR   982       8.253 -13.060   6.447
ATOM   4396  H01 WTR   982       8.627 -13.261   7.305
ATOM   4397  H02 WTR   982       8.822 -13.514   5.826
TER   
ATOM   4398  O00 WTR   983       4.420  -2.846  12.446
ATOM   4399  H01 WTR   983       4.165  -3.407  11.714
ATOM   4400  H02 WTR   983       4.605  -1.997  12.045
TER   
ATOM   4401  O00 WTR   984       5.068 -19.872   0.497
ATOM   4402  H01 WTR   984       5.197 -20.496  -0.218
ATOM   4403  H02 WTR   984       5.027 -19.019   0.066
TER   
ATOM   4404  O00 WTR   985       4.876  -8.560 -11.793
ATOM   4405  H01 WTR   985       5.464  -8.645 -12.544
ATOM   4406  H02 WTR   985       4.379  -7.760 -11.968
TER   
ATOM   4407  O00 WTR   986       5.879  -9.054   5.218
ATOM   4408  H01 WTR   986       5.605  -9.229   4.317
ATOM   4409  H02 WTR   986       5.744  -9.883   5.676
TER   
ATOM   4410  O00 WTR   987      10.227 -19.328  14.075
ATOM   4411  H01 WTR   987       9.756 -18.507  13.936
ATOM   4412  H02 WTR   987      11.152 -19.082  14.050
TER   
ATOM   4413  O00 WTR   988     -12.760 -10.721  14.324
ATOM   4414  H01 WTR   988     -12.000 -11.100  14.765
ATOM   4415  H02 WTR   988     -12.938  -9.913  14.804
TER   
ATOM   4416  O00 WTR   989      13.260 -12.125   6.784
ATOM   4417  H01 WTR   989      13.432 -13.057   6.651
ATOM   4418  H02 WTR   989      12.600 -12.099   7.477
TER   
ATOM   4419  O00 WTR   990       7.681 -15.716   3.672
ATOM   4420  H01 WTR   990       7.049 -15.637   4.386
ATOM   4421  H02 WTR   990       7.545 -14.930   3.143
TER   
ATOM   4422  O00 WTR   991     -10.040 -17.013   5.452
ATOM   4423  H01 WTR   991     -10.358 -16.436   6.145
ATOM   4424  H02 WTR   991      -9.479 -17.644   5.903
TER   
ATOM   4425  O00 WTR   992       9.506  -3.763  11.331
ATOM   4426  H01 WTR   992       9.764  -3.514  12.218
ATOM   4427  H02 WTR   992       8.866  -3.100  11.072
TER   
ATOM   4428  O00 WTR   993       1.726 -10.968   6.156
ATOM   4429  H01 WTR   993       1.914 -10.533   5.324
ATOM   4430  H02 WTR   993       0.911 -11.446   5.998
TER   
ATOM   4431  O00 WTR   994      -0.982 -21.936   1.883
ATOM   4432  H01 WTR   994      -1.553 -21.354   2.384
ATOM   4433  H02 WTR   994      -1.436 -22.059   1.049
TER   
ATOM   4434  O00 WTR   995       2.673 -12.300  13.395
ATOM   4435  H01 WTR   995       2.706 -11.423  13.013
ATOM   4436  H02 WTR   995       2.652 -12.889  12.642
TER   
ATOM   4437  O00 WTR   996      11.420 -12.992  12.980
ATOM   4438  H01 WTR   996      11.687 -12.103  12.747
ATOM   4439  H02 WTR   996      12.164 -13.540  12.728
TER   
ATOM   4440  O00 WTR   997       9.897 -10.274  15.441
ATOM   4441  H01 WTR   997      10.680  -9.778  15.200
ATOM   4442  H02 WTR   997      10.216 -11.160  15.608
TER   
ATOM   4443  O00 WTR   998       5.790 -18.012 -15.235
ATOM   4444  H01 WTR   998       5.979 -18.887 -15.573
ATOM   4445  H02 WTR   998       6.536 -17.806 -14.672
TER   
ATOM   4446  O00 WTR   999     -10.875 -21.554   0.208
ATOM   4447  H01 WTR   999     -10.008 -21.911   0.013
ATOM   4448  H02 WTR   999     -11.001 -20.863  -0.442
TER   
ATOM   4449  O00 WTR  1000       1.864  -9.727  11.826
ATOM   4450  H01 WTR  1000       0.973  -9.475  12.071
ATOM   4451  H02 WTR  1000       1.772 -10.118  10.957
TER   
ATOM   4452  O00 WTR  1001       1.514 -21.727   2.658
ATOM   4453  H01 WTR  1001       1.899 -22.214   1.930
ATOM   4454  H02 WTR  1001       0.574 -21.888   2.584
TER   
ATOM   4455  O00 WTR  1002       9.559  -9.543   6.845
ATOM   4456  H01 WTR  1002       9.564  -8.610   7.061
ATOM   4457  H02 WTR  1002       9.264  -9.974   7.646
TER   
ATOM   4458  O00 WTR  1003      10.717  -5.331   9.454
ATOM   4459  H01 WTR  1003       9.929  -5.784   9.155
ATOM   4460  H02 WTR  1003      10.411  -4.748  10.148
TER   
ATOM   4461  O00 WTR  1004       0.242 -16.773  16.489
ATOM   4462  H01 WTR  1004      -0.029 -16.710  15.574
ATOM   4463  H02 WTR  1004       0.669 -17.627  16.555
TER   
ATOM   4464  O00 WTR  1005      -1.394 -10.948   8.020
ATOM   4465  H01 WTR  1005      -1.305 -10.885   7.068
ATOM   4466  H02 WTR  1005      -2.271 -11.307   8.156
TER   
ATOM   4467  O00 WTR  1006       3.426 -13.554   6.069
ATOM   4468  H01 WTR  1006       3.809 -13.250   6.892
ATOM   4469  H02 WTR  1006       2.565 -13.136   6.036
TER   
ATOM   4470  O00 WTR  1007       5.622 -14.946  10.034
ATOM   4471  H01 WTR  1007       5.182 -15.194  10.847
ATOM   4472  H02 WTR  1007       5.799 -15.777   9.594
TER   
ATOM   4473  O00 WTR  1008       3.793 -19.130   9.079
ATOM   4474  H01 WTR  1008       4.092 -19.404   9.946
ATOM   4475  H02 WTR  1008       2.859 -19.338   9.070
TER   
ATOM   4476  O00 WTR  1009       6.182 -11.193   6.678
ATOM   4477  H01 WTR  1009       6.967 -11.717   6.522
ATOM   4478  H02 WTR  1009       5.607 -11.766   7.186
TER   
ATOM   4479  O00 WTR  1010       4.245 -13.054   8.595
ATOM   4480  H01 WTR  1010       4.476 -12.288   9.121
ATOM   4481  H02 WTR  1010       4.717 -13.778   9.007
TER   
ATOM   4482  O00 WTR  1011       9.403 -14.949  11.143
ATOM   4483  H01 WTR  1011      10.076 -15.527  10.784
ATOM   4484  H02 WTR  1011       9.892 -14.260  11.591
TER   
ATOM   4485  O00 WTR  1012       4.893  -6.726   6.153
ATOM   4486  H01 WTR  1012       5.172  -7.628   5.996
ATOM   4487  H02 WTR  1012       5.217  -6.239   5.395
TER   
ATOM   4488  O00 WTR  1013       5.212 -16.371   2.039
ATOM   4489  H01 WTR  1013       4.460 -15.976   2.479
ATOM   4490  H02 WTR  1013       5.233 -15.955   1.177
TER   
ATOM   4491  O00 WTR  1014       3.761  -4.621  10.470
ATOM   4492  H01 WTR  1014       3.039  -5.184  10.748
ATOM   4493  H02 WTR  1014       4.391  -5.219  10.069
TER   
ATOM   4494  O00 WTR  1015       6.930  -8.741  11.762
ATOM   4495  H01 WTR  1015       6.621  -9.646  11.804
ATOM   4496  H02 WTR  1015       7.876  -8.804  11.897
TER   
ATOM   4497  O00 WTR  1016      11.729 -11.942   8.950
ATOM   4498  H01 WTR  1016      11.551 -11.172   9.490
ATOM   4499  H02 WTR  1016      12.601 -12.229   9.222
TER   
ATOM   4500  O00 WTR  1017       9.516 -17.665   4.651
ATOM   4501  H01 WTR  1017       9.711 -17.072   5.376
ATOM   4502  H02 WTR  1017       8.632 -17.423   4.374
TER   
ATOM   4503  O00 WTR  1018       3.921 -18.747 -10.340
ATOM   4504  H01 WTR  1018       3.681 -18.408 -11.203
ATOM   4505  H02 WTR  1018       3.580 -18.098  -9.724
TER   
ATOM   4506  O00 WTR  1019      -8.091   4.278   9.136
ATOM   4507  H01 WTR  1019      -7.820   5.086   8.700
ATOM   4508  H02 WTR  1019      -7.954   3.594   8.481
TER   
ATOM   4509  O00 WTR  1020      -0.935   5.210   6.588
ATOM   4510  H01 WTR  1020      -0.834   5.093   5.643
ATOM   4511  H02 WTR  1020      -1.863   5.412   6.707
TER   
ATOM   4512  O00 WTR  1021     -17.836  -3.372   1.186
ATOM   4513  H01 WTR  1021     -17.032  -2.899   0.973
ATOM   4514  H02 WTR  1021     -17.552  -4.274   1.333
TER   
ATOM   4515  O00 WTR  1022      -5.922   4.315   5.484
ATOM   4516  H01 WTR  1022      -5.945   4.816   4.669
ATOM   4517  H02 WTR  1022      -5.008   4.358   5.766
TER   
ATOM   4518  O00 WTR  1023     -11.290  -4.678   7.263
ATOM   4519  H01 WTR  1023     -11.203  -5.534   6.842
ATOM   4520  H02 WTR  1023     -10.391  -4.363   7.355
TER   
ATOM   4521  O00 WTR  1024      -7.653  -2.113  12.270
ATOM   4522  H01 WTR  1024      -7.978  -1.600  11.530
ATOM   4523  H02 WTR  1024      -8.193  -1.834  13.010
TER   
ATOM   4524  O00 WTR  1025     -12.039   6.505  15.982
ATOM   4525  H01 WTR  1025     -12.612   6.824  15.285
ATOM   4526  H02 WTR  1025     -11.169   6.823  15.741
TER   
ATOM   4527  O00 WTR  1026     -13.547 -22.066   0.108
ATOM   4528  H01 WTR  1026     -13.915 -22.546  -0.634
ATOM   4529  H02 WTR  1026     -12.612 -22.270   0.085
TER   
ATOM   4530  O00 WTR  1027     -10.977   6.339  12.036
ATOM   4531  H01 WTR  1027     -11.541   7.017  12.407
ATOM   4532  H02 WTR  1027     -10.386   6.101  12.750
TER   
ATOM   4533  O00 WTR  1028      -9.743  -0.752   7.762
ATOM   4534  H01 WTR  1028     -10.696  -0.668   7.762
ATOM   4535  H02 WTR  1028      -9.584  -1.674   7.558
TER   
ATOM   4536  O00 WTR  1029      -6.994   2.890   2.220
ATOM   4537  H01 WTR  1029      -7.201   3.725   1.799
ATOM   4538  H02 WTR  1029      -6.102   2.691   1.933
TER   
ATOM   4539  O00 WTR  1030     -15.819  -1.022   2.825
ATOM   4540  H01 WTR  1030     -15.717  -1.308   3.733
ATOM   4541  H02 WTR  1030     -15.001  -1.279   2.399
TER   
ATOM   4542  O00 WTR  1031      -9.280  -1.481  14.286
ATOM   4543  H01 WTR  1031      -9.097  -2.103  14.990
ATOM   4544  H02 WTR  1031     -10.128  -1.754  13.938
TER   
ATOM   4545  O00 WTR  1032      -7.459   2.388   7.236
ATOM   4546  H01 WTR  1032      -6.969   2.924   6.612
ATOM   4547  H02 WTR  1032      -8.258   2.146   6.768
TER   
ATOM   4548  O00 WTR  1033     -10.018  -8.448   3.155
ATOM   4549  H01 WTR  1033     -10.304  -8.867   2.343
ATOM   4550  H02 WTR  1033     -10.814  -8.057   3.516
TER   
ATOM   4551  O00 WTR  1034      -3.245  -2.986  11.639
ATOM   4552  H01 WTR  1034      -3.205  -3.111  10.691
ATOM   4553  H02 WTR  1034      -2.964  -2.081  11.774
TER   
ATOM   4554  O00 WTR  1035      -6.648   0.978   9.341
ATOM   4555  H01 WTR  1035      -7.474   0.641   9.688
ATOM   4556  H02 WTR  1035      -6.904   1.511   8.588
TER   
ATOM   4557  O00 WTR  1036      -5.491  -0.256  11.274
ATOM   4558  H01 WTR  1036      -5.717   0.257  10.498
ATOM   4559  H02 WTR  1036      -6.333  -0.541  11.627
TER   
ATOM   4560  O00 WTR  1037     -14.861   7.309  10.258
ATOM   4561  H01 WTR  1037     -15.749   7.436  10.591
ATOM   4562  H02 WTR  1037     -14.458   8.176  10.310
TER   
ATOM   4563  O00 WTR  1038     -10.171  -8.218  13.911
ATOM   4564  H01 WTR  1038      -9.863  -8.862  13.274
ATOM   4565  H02 WTR  1038     -10.043  -8.640  14.761
TER   
ATOM   4566  O00 WTR  1039      -1.011   5.079   1.238
ATOM   4567  H01 WTR  1039      -1.244   4.201   0.935
ATOM   4568  H02 WTR  1039      -1.571   5.665   0.729
TER   
ATOM   4569  O00 WTR  1040      -8.279   1.913  15.331
ATOM   4570  H01 WTR  1040      -7.499   1.421  15.587
ATOM   4571  H02 WTR  1040      -9.005   1.309  15.486
TER   
ATOM   4572  O00 WTR  1041      -4.584   2.550   1.245
ATOM   4573  H01 WTR  1041      -4.205   3.268   0.738
ATOM   4574  H02 WTR  1041      -4.489   1.782   0.682
TER   
ATOM   4575  O00 WTR  1042      -7.275   6.056   7.541
ATOM   4576  H01 WTR  1042      -6.581   5.953   6.890
ATOM   4577  H02 WTR  1042      -7.632   6.929   7.375
TER   
ATOM   4578  O00 WTR  1043      12.692   2.281   5.705
ATOM   4579  H01 WTR  1043      12.776   1.527   5.122
ATOM   4580  H02 WTR  1043      12.708   3.039   5.121
TER   
ATOM   4581  O00 WTR  1044      -9.452   0.224  -7.745
ATOM   4582  H01 WTR  1044      -8.671  -0.216  -8.080
ATOM   4583  H02 WTR  1044      -9.441   0.049  -6.804
TER   
ATOM   4584  O00 WTR  1045      -6.136   7.956   5.627
ATOM   4585  H01 WTR  1045      -6.544   8.305   4.834
ATOM   4586  H02 WTR  1045      -6.135   8.691   6.240
TER   
ATOM   4587  O00 WTR  1046      -5.242 -18.251  13.726
ATOM   4588  H01 WTR  1046      -6.123 -17.881  13.670
ATOM   4589  H02 WTR  1046      -5.104 -18.402  14.661
TER   
ATOM   4590  O00 WTR  1047      -5.701 -18.142   6.119
ATOM   4591  H01 WTR  1047      -5.026 -18.595   6.624
ATOM   4592  H02 WTR  1047      -5.611 -17.222   6.368
TER   
ATOM   4593  O00 WTR  1048       6.620   3.642  11.679
ATOM   4594  H01 WTR  1048       7.444   3.158  11.739
ATOM   4595  H02 WTR  1048       6.869   4.495  11.323
TER   
ATOM   4596  O00 WTR  1049       7.131  -2.105  10.891
ATOM   4597  H01 WTR  1049       6.292  -1.657  10.999
ATOM   4598  H02 WTR  1049       7.142  -2.376   9.973
TER   
ATOM   4599  O00 WTR  1050      12.224  -3.185  15.538
ATOM   4600  H01 WTR  1050      13.023  -3.504  15.120
ATOM   4601  H02 WTR  1050      11.770  -3.978  15.824
TER   
ATOM   4602  O00 WTR  1051      11.011   1.804   7.716
ATOM   4603  H01 WTR  1051      11.524   1.949   6.921
ATOM   4604  H02 WTR  1051      11.347   0.981   8.071
TER   
ATOM   4605  O00 WTR  1052     -12.613 -20.563  13.567
ATOM   4606  H01 WTR  1052     -12.335 -21.387  13.166
ATOM   4607  H02 WTR  1052     -12.521 -20.711  14.508
TER   
ATOM   4608  O00 WTR  1053       8.906  -6.163  -7.196
ATOM   4609  H01 WTR  1053       8.935  -5.213  -7.310
ATOM   4610  H02 WTR  1053       8.375  -6.293  -6.410
TER   
ATOM   4611  O00 WTR  1054       4.449 -20.015  11.635
ATOM   4612  H01 WTR  1054       5.047 -19.393  12.048
ATOM   4613  H02 WTR  1054       4.099 -20.530  12.362
TER   
ATOM   4614  O00 WTR  1055      10.905   4.034  13.083
ATOM   4615  H01 WTR  1055      11.438   4.724  12.687
ATOM   4616  H02 WTR  1055      11.343   3.838  13.911
TER   
ATOM   4617  O00 WTR  1056      11.574   1.304  12.387
ATOM   4618  H01 WTR  1056      11.891   0.554  12.890
ATOM   4619  H02 WTR  1056      11.764   2.062  12.940
TER   
ATOM   4620  O00 WTR  1057      12.516  -4.696  11.865
ATOM   4621  H01 WTR  1057      13.143  -5.173  11.321
ATOM   4622  H02 WTR  1057      12.369  -3.874  11.398
TER   
ATOM   4623  O00 WTR  1058     -10.154   3.349  -8.924
ATOM   4624  H01 WTR  1058      -9.676   2.902  -8.225
ATOM   4625  H02 WTR  1058      -9.595   3.256  -9.695
TER   
ATOM   4626  O00 WTR  1059       7.845 -10.233   9.209
ATOM   4627  H01 WTR  1059       8.167  -9.711   9.945
ATOM   4628  H02 WTR  1059       8.311 -11.066   9.284
TER   
ATOM   4629  O00 WTR  1060     -10.489   1.699  11.356
ATOM   4630  H01 WTR  1060     -10.460   2.497  10.827
ATOM   4631  H02 WTR  1060     -11.133   1.888  12.039
TER   
ATOM   4632  O00 WTR  1061       4.555  -0.709  10.968
ATOM   4633  H01 WTR  1061       4.544   0.195  11.283
ATOM   4634  H02 WTR  1061       3.639  -0.987  11.005
TER   
ATOM   4635  O00 WTR  1062       8.008  -8.653  -9.800
ATOM   4636  H01 WTR  1062       8.426  -8.359  -8.991
ATOM   4637  H02 WTR  1062       7.910  -7.857 -10.323
TER   
ATOM   4638  O00 WTR  1063       8.919   3.295   8.821
ATOM   4639  H01 WTR  1063       9.004   2.795   9.633
ATOM   4640  H02 WTR  1063       9.432   2.801   8.181
TER   
ATOM   4641  O00 WTR  1064       8.779   5.445  14.314
ATOM   4642  H01 WTR  1064       9.494   4.878  14.026
ATOM   4643  H02 WTR  1064       9.211   6.157  14.785
TER   
ATOM   4644  O00 WTR  1065      -1.959   7.927  18.905
ATOM   4645  H01 WTR  1065      -1.295   8.583  19.121
ATOM   4646  H02 WTR  1065      -2.450   8.313  18.180
TER   
ATOM   4647  O00 WTR  1066       2.663 -16.349  -0.946
ATOM   4648  H01 WTR  1066       3.463 -16.868  -0.859
ATOM   4649  H02 WTR  1066       1.954 -16.976  -0.803
TER   
ATOM   4650  O00 WTR  1067       0.839  -0.123  16.259
ATOM   4651  H01 WTR  1067       0.860   0.379  17.074
ATOM   4652  H02 WTR  1067       0.192  -0.811  16.418
TER   
ATOM   4653  O00 WTR  1068      10.437  -2.218  17.501
ATOM   4654  H01 WTR  1068      10.422  -2.745  18.300
ATOM   4655  H02 WTR  1068      11.234  -2.494  17.047
TER   
ATOM   4656  O00 WTR  1069       5.020 -12.826   2.770
ATOM   4657  H01 WTR  1069       4.452 -13.064   3.502
ATOM   4658  H02 WTR  1069       4.776 -11.924   2.560
TER   
ATOM   4659  O00 WTR  1070       6.217 -18.133  12.701
ATOM   4660  H01 WTR  1070       6.283 -18.628  13.517
ATOM   4661  H02 WTR  1070       5.569 -17.453  12.884
TER   
ATOM   4662  O00 WTR  1071       7.965   0.420  13.130
ATOM   4663  H01 WTR  1071       8.379  -0.427  12.965
ATOM   4664  H02 WTR  1071       7.280   0.232  13.771
TER   
ATOM   4665  O00 WTR  1072       9.050   2.463  11.422
ATOM   4666  H01 WTR  1072       8.702   1.641  11.767
ATOM   4667  H02 WTR  1072       9.847   2.617  11.929
TER   
ATOM   4668  O00 WTR  1073     -12.561 -13.605   3.527
ATOM   4669  H01 WTR  1073     -13.004 -14.233   4.098
ATOM   4670  H02 WTR  1073     -11.707 -13.468   3.938
TER   
ATOM   4671  O00 WTR  1074       1.761 -10.879  -3.776
ATOM   4672  H01 WTR  1074       1.158 -11.563  -3.485
ATOM   4673  H02 WTR  1074       1.926 -10.355  -2.992
TER   
ATOM   4674  O00 WTR  1075      -3.238 -15.686   1.461
ATOM   4675  H01 WTR  1075      -2.748 -16.480   1.247
ATOM   4676  H02 WTR  1075      -3.258 -15.188   0.644
TER   
ATOM   4677  O00 WTR  1076      -8.462 -12.402   0.108
ATOM   4678  H01 WTR  1076      -7.815 -11.704   0.218
ATOM   4679  H02 WTR  1076      -8.171 -13.094   0.702
TER   
ATOM   4680  O00 WTR  1077     -11.460 -15.071  -5.089
ATOM   4681  H01 WTR  1077     -10.664 -14.767  -4.651
ATOM   4682  H02 WTR  1077     -11.777 -14.306  -5.569
TER   
ATOM   4683  O00 WTR  1078     -14.751 -24.365  -1.691
ATOM   4684  H01 WTR  1078     -13.840 -24.633  -1.805
ATOM   4685  H02 WTR  1078     -15.049 -24.145  -2.574
TER   
ATOM   4686  O00 WTR  1079      -2.420 -19.787  -4.414
ATOM   4687  H01 WTR  1079      -2.583 -20.186  -5.269
ATOM   4688  H02 WTR  1079      -2.639 -18.863  -4.535
TER   
ATOM   4689  O00 WTR  1080      13.090 -19.782  -5.063
ATOM   4690  H01 WTR  1080      13.929 -19.325  -5.115
ATOM   4691  H02 WTR  1080      13.118 -20.243  -4.225
TER   
ATOM   4692  O00 WTR  1081      -8.307 -12.466  -2.576
ATOM   4693  H01 WTR  1081      -7.556 -11.896  -2.741
ATOM   4694  H02 WTR  1081      -8.358 -12.525  -1.622
TER   
ATOM   4695  O00 WTR  1082      -9.984  -8.665  -7.376
ATOM   4696  H01 WTR  1082     -10.214  -7.760  -7.584
ATOM   4697  H02 WTR  1082     -10.767  -9.169  -7.599
TER   
ATOM   4698  O00 WTR  1083      -0.228 -13.750  -0.217
ATOM   4699  H01 WTR  1083      -0.691 -13.304   0.492
ATOM   4700  H02 WTR  1083       0.327 -14.392   0.225
TER   
ATOM   4701  O00 WTR  1084     -10.611 -18.317 -12.092
ATOM   4702  H01 WTR  1084     -10.989 -17.639 -12.652
ATOM   4703  H02 WTR  1084     -11.306 -18.527 -11.468
TER   
ATOM   4704  O00 WTR  1085       4.648  13.432  13.196
ATOM   4705  H01 WTR  1085       3.825  13.331  12.718
ATOM   4706  H02 WTR  1085       4.401  13.878  14.007
TER   
ATOM   4707  O00 WTR  1086      -8.818 -15.004  -4.013
ATOM   4708  H01 WTR  1086      -7.967 -15.203  -4.403
ATOM   4709  H02 WTR  1086      -8.661 -14.226  -3.479
TER   
ATOM   4710  O00 WTR  1087      13.156 -19.609   1.276
ATOM   4711  H01 WTR  1087      12.530 -19.885   0.606
ATOM   4712  H02 WTR  1087      12.613 -19.370   2.027
TER   
ATOM   4713  O00 WTR  1088      -5.437 -19.386  -7.185
ATOM   4714  H01 WTR  1088      -5.619 -19.103  -6.290
ATOM   4715  H02 WTR  1088      -4.614 -19.870  -7.121
TER   
ATOM   4716  O00 WTR  1089       2.888 -14.307   0.818
ATOM   4717  H01 WTR  1089       2.357 -13.534   0.622
ATOM   4718  H02 WTR  1089       2.861 -14.826   0.014
TER   
ATOM   4719  O00 WTR  1090      -0.591 -12.197  -3.303
ATOM   4720  H01 WTR  1090      -1.001 -11.699  -4.010
ATOM   4721  H02 WTR  1090      -0.690 -11.642  -2.529
TER   
ATOM   4722  O00 WTR  1091      -3.414 -12.139  -2.354
ATOM   4723  H01 WTR  1091      -2.547 -12.443  -2.624
ATOM   4724  H02 WTR  1091      -3.250 -11.609  -1.574
TER   
ATOM   4725  O00 WTR  1092     -13.923  -5.124   5.030
ATOM   4726  H01 WTR  1092     -14.019  -5.606   5.852
ATOM   4727  H02 WTR  1092     -13.470  -4.317   5.276
TER   
ATOM   4728  O00 WTR  1093      -5.458 -15.652  -8.441
ATOM   4729  H01 WTR  1093      -5.991 -15.955  -7.707
ATOM   4730  H02 WTR  1093      -6.033 -15.727  -9.203
TER   
ATOM   4731  O00 WTR  1094      -7.587  -9.539  -2.896
ATOM   4732  H01 WTR  1094      -8.030  -9.101  -3.622
ATOM   4733  H02 WTR  1094      -6.856 -10.002  -3.304
TER   
ATOM   4734  O00 WTR  1095      -7.856 -18.842 -15.305
ATOM   4735  H01 WTR  1095      -7.160 -19.498 -15.263
ATOM   4736  H02 WTR  1095      -7.442 -18.032 -15.007
TER   
ATOM   4737  O00 WTR  1096      -8.153 -12.401  -6.367
ATOM   4738  H01 WTR  1096      -8.099 -13.101  -7.018
ATOM   4739  H02 WTR  1096      -9.079 -12.370  -6.124
TER   
ATOM   4740  O00 WTR  1097      -2.141  -8.409  -3.369
ATOM   4741  H01 WTR  1097      -2.362  -8.577  -2.453
ATOM   4742  H02 WTR  1097      -2.161  -9.271  -3.783
TER   
ATOM   4743  O00 WTR  1098      -7.570 -10.075  -7.690
ATOM   4744  H01 WTR  1098      -7.731 -10.967  -7.382
ATOM   4745  H02 WTR  1098      -8.441  -9.683  -7.753
TER   
ATOM   4746  O00 WTR  1099     -12.076 -21.113  -8.354
ATOM   4747  H01 WTR  1099     -12.498 -21.411  -9.160
ATOM   4748  H02 WTR  1099     -12.524 -21.593  -7.657
TER   
ATOM   4749  O00 WTR  1100      -2.959   7.336  16.109
ATOM   4750  H01 WTR  1100      -2.713   6.458  16.398
ATOM   4751  H02 WTR  1100      -2.156   7.700  15.736
TER   
ATOM   4752  O00 WTR  1101      -4.776 -14.317 -14.079
ATOM   4753  H01 WTR  1101      -4.295 -14.531 -13.280
ATOM   4754  H02 WTR  1101      -4.131 -14.407 -14.780
TER   
ATOM   4755  O00 WTR  1102     -14.424 -21.544 -14.097
ATOM   4756  H01 WTR  1102     -15.085 -21.179 -14.685
ATOM   4757  H02 WTR  1102     -14.766 -22.404 -13.854
TER   
ATOM   4758  O00 WTR  1103      -5.016 -21.395   1.752
ATOM   4759  H01 WTR  1103      -4.196 -21.210   2.210
ATOM   4760  H02 WTR  1103      -5.500 -20.570   1.785
TER   
ATOM   4761  O00 WTR  1104      -1.034  -6.736 -11.791
ATOM   4762  H01 WTR  1104      -1.640  -6.485 -12.488
ATOM   4763  H02 WTR  1104      -1.593  -6.883 -11.028
TER   
ATOM   4764  O00 WTR  1105       3.156  10.476  15.763
ATOM   4765  H01 WTR  1105       3.004  11.241  16.318
ATOM   4766  H02 WTR  1105       4.089  10.513  15.553
TER   
ATOM   4767  O00 WTR  1106       1.253 -16.489  -9.532
ATOM   4768  H01 WTR  1106       0.667 -16.556 -10.286
ATOM   4769  H02 WTR  1106       1.880 -15.808  -9.775
TER   
ATOM   4770  O00 WTR  1107     -13.783 -22.632  -6.979
ATOM   4771  H01 WTR  1107     -14.651 -22.233  -6.915
ATOM   4772  H02 WTR  1107     -13.943 -23.496  -7.357
TER   
ATOM   4773  O00 WTR  1108     -15.014  -6.329  -0.533
ATOM   4774  H01 WTR  1108     -14.250  -6.428   0.035
ATOM   4775  H02 WTR  1108     -14.911  -7.013  -1.194
TER   
ATOM   4776  O00 WTR  1109      -4.941 -13.245  -7.222
ATOM   4777  H01 WTR  1109      -5.653 -12.661  -7.487
ATOM   4778  H02 WTR  1109      -5.171 -14.092  -7.604
TER   
ATOM   4779  O00 WTR  1110       7.338 -15.254  -4.819
ATOM   4780  H01 WTR  1110       7.924 -15.913  -4.447
ATOM   4781  H02 WTR  1110       6.554 -15.294  -4.271
TER   
ATOM   4782  O00 WTR  1111     -10.409 -10.390  -2.311
ATOM   4783  H01 WTR  1111      -9.668 -10.982  -2.441
ATOM   4784  H02 WTR  1111     -10.140  -9.574  -2.733
TER   
ATOM   4785  O00 WTR  1112       0.204  -9.087 -11.942
ATOM   4786  H01 WTR  1112      -0.365  -8.388 -11.621
ATOM   4787  H02 WTR  1112       0.049  -9.818 -11.343
TER   
ATOM   4788  O00 WTR  1113     -10.208  -9.866   0.746
ATOM   4789  H01 WTR  1113     -10.892  -9.531   0.166
ATOM   4790  H02 WTR  1113      -9.719 -10.487   0.206
TER   
ATOM   4791  O00 WTR  1114     -10.785 -11.716  -5.812
ATOM   4792  H01 WTR  1114     -10.910 -11.059  -5.127
ATOM   4793  H02 WTR  1114     -10.666 -11.207  -6.614
TER   
ATOM   4794  O00 WTR  1115      -5.988 -20.238  -2.347
ATOM   4795  H01 WTR  1115      -6.527 -19.714  -1.754
ATOM   4796  H02 WTR  1115      -5.741 -21.006  -1.832
TER   
ATOM   4797  O00 WTR  1116      -1.474 -10.036  -9.489
ATOM   4798  H01 WTR  1116      -2.275  -9.629  -9.818
ATOM   4799  H02 WTR  1116      -1.314  -9.607  -8.648
TER   
ATOM   4800  O00 WTR  1117      -3.930  -9.758  -6.061
ATOM   4801  H01 WTR  1117      -3.084 -10.193  -5.959
ATOM   4802  H02 WTR  1117      -4.483 -10.146  -5.383
TER   
ATOM   4803  O00 WTR  1118      -9.141  -5.949   0.539
ATOM   4804  H01 WTR  1118      -9.434  -5.231   1.099
ATOM   4805  H02 WTR  1118      -8.427  -6.358   1.028
TER   
ATOM   4806  O00 WTR  1119     -10.159 -11.769  -8.707
ATOM   4807  H01 WTR  1119     -10.183 -11.013  -9.295
ATOM   4808  H02 WTR  1119     -10.974 -12.238  -8.886
TER   
ATOM   4809  O00 WTR  1120     -12.945 -12.199  -8.903
ATOM   4810  H01 WTR  1120     -13.097 -12.627  -8.060
ATOM   4811  H02 WTR  1120     -13.790 -11.813  -9.133
TER   
ATOM   4812  O00 WTR  1121     -13.775  -8.342   4.721
ATOM   4813  H01 WTR  1121     -13.887  -8.409   3.772
ATOM   4814  H02 WTR  1121     -14.653  -8.157   5.053
TER   
ATOM   4815  O00 WTR  1122       6.312 -21.010  -7.644
ATOM   4816  H01 WTR  1122       6.110 -20.920  -8.575
ATOM   4817  H02 WTR  1122       5.703 -21.679  -7.330
TER   
ATOM   4818  O00 WTR  1123      -3.537 -16.678  -2.471
ATOM   4819  H01 WTR  1123      -3.252 -15.887  -2.014
ATOM   4820  H02 WTR  1123      -3.494 -17.367  -1.809
TER   
ATOM   4821  O00 WTR  1124      -9.687 -10.841   6.887
ATOM   4822  H01 WTR  1124     -10.569 -10.920   6.522
ATOM   4823  H02 WTR  1124      -9.282 -10.133   6.385
TER   
ATOM   4824  O00 WTR  1125       4.537   7.736  18.545
ATOM   4825  H01 WTR  1125       4.678   7.294  19.383
ATOM   4826  H02 WTR  1125       4.588   7.036  17.894
TER   
ATOM   4827  O00 WTR  1126      -6.685 -10.290  -0.219
ATOM   4828  H01 WTR  1126      -5.971  -9.672  -0.064
ATOM   4829  H02 WTR  1126      -7.057 -10.022  -1.059
TER   
ATOM   4830  O00 WTR  1127      -2.826 -14.529  -0.872
ATOM   4831  H01 WTR  1127      -3.348 -13.792  -1.188
ATOM   4832  H02 WTR  1127      -2.037 -14.127  -0.510
TER   
ATOM   4833  O00 WTR  1128      -2.462 -12.618  -8.928
ATOM   4834  H01 WTR  1128      -3.222 -12.263  -8.467
ATOM   4835  H02 WTR  1128      -2.034 -11.852  -9.312
TER   
ATOM   4836  O00 WTR  1129      -4.708  -7.029  -3.662
ATOM   4837  H01 WTR  1129      -3.954  -7.476  -3.278
ATOM   4838  H02 WTR  1129      -5.416  -7.168  -3.033
TER   
ATOM   4839  O00 WTR  1130      -6.177 -13.470  -4.718
ATOM   4840  H01 WTR  1130      -6.936 -13.257  -5.261
ATOM   4841  H02 WTR  1130      -5.424 -13.322  -5.289
TER   
ATOM   4842  O00 WTR  1131      -7.763 -16.048   0.185
ATOM   4843  H01 WTR  1131      -6.979 -15.670  -0.214
ATOM   4844  H02 WTR  1131      -7.903 -15.528   0.977
TER   
ATOM   4845  O00 WTR  1132       7.111 -18.958 -10.849
ATOM   4846  H01 WTR  1132       6.166 -18.906 -10.706
ATOM   4847  H02 WTR  1132       7.486 -18.377 -10.186
TER   
ATOM   4848  O00 WTR  1133       7.369 -13.709   1.696
ATOM   4849  H01 WTR  1133       8.116 -13.157   1.467
ATOM   4850  H02 WTR  1133       6.866 -13.186   2.320
TER   
ATOM   4851  O00 WTR  1134       3.529 -17.495  -8.055
ATOM   4852  H01 WTR  1134       4.353 -17.237  -7.644
ATOM   4853  H02 WTR  1134       2.855 -17.231  -7.429
TER   
ATOM   4854  O00 WTR  1135       1.880  11.608  20.140
ATOM   4855  H01 WTR  1135       1.368  10.806  20.034
ATOM   4856  H02 WTR  1135       1.610  11.954  20.991
TER   
ATOM   4857  O00 WTR  1136      12.001 -12.659  -7.145
ATOM   4858  H01 WTR  1136      11.134 -12.421  -7.473
ATOM   4859  H02 WTR  1136      12.596 -12.041  -7.569
TER   
ATOM   4860  O00 WTR  1137      -2.623  -6.637  -9.101
ATOM   4861  H01 WTR  1137      -1.969  -6.243  -8.523
ATOM   4862  H02 WTR  1137      -3.342  -6.882  -8.519
TER   
ATOM   4863  O00 WTR  1138      -0.166 -13.067  -7.447
ATOM   4864  H01 WTR  1138       0.462 -12.486  -7.876
ATOM   4865  H02 WTR  1138      -0.964 -12.986  -7.969
TER   
ATOM   4866  O00 WTR  1139      10.930 -16.390   2.476
ATOM   4867  H01 WTR  1139      10.182 -16.656   1.941
ATOM   4868  H02 WTR  1139      10.570 -16.287   3.357
TER   
ATOM   4869  O00 WTR  1140       6.730 -11.183  -1.850
ATOM   4870  H01 WTR  1140       6.687 -12.119  -2.046
ATOM   4871  H02 WTR  1140       6.336 -10.759  -2.612
TER   
ATOM   4872  O00 WTR  1141       6.934  -9.503  -6.011
ATOM   4873  H01 WTR  1141       6.385 -10.022  -5.424
ATOM   4874  H02 WTR  1141       7.606 -10.114  -6.314
TER   
ATOM   4875  O00 WTR  1142       8.580 -14.920 -13.380
ATOM   4876  H01 WTR  1142       8.530 -14.571 -14.269
ATOM   4877  H02 WTR  1142       8.338 -15.842 -13.469
TER   
ATOM   4878  O00 WTR  1143     -12.163  -3.251   0.615
ATOM   4879  H01 WTR  1143     -12.830  -3.810   1.012
ATOM   4880  H02 WTR  1143     -12.412  -3.199  -0.308
TER   
ATOM   4881  O00 WTR  1144       4.594   5.592  16.820
ATOM   4882  H01 WTR  1144       5.444   5.268  16.523
ATOM   4883  H02 WTR  1144       4.089   4.802  17.011
TER   
ATOM   4884  O00 WTR  1145      -1.334 -16.119 -14.336
ATOM   4885  H01 WTR  1145      -1.770 -16.971 -14.320
ATOM   4886  H02 WTR  1145      -1.890 -15.575 -14.894
TER   
ATOM   4887  O00 WTR  1146       7.994 -17.638 -13.750
ATOM   4888  H01 WTR  1146       8.926 -17.451 -13.860
ATOM   4889  H02 WTR  1146       7.932 -18.048 -12.887
TER   
ATOM   4890  O00 WTR  1147      11.540 -19.030   3.141
ATOM   4891  H01 WTR  1147      11.122 -18.174   3.053
ATOM   4892  H02 WTR  1147      10.896 -19.649   2.799
TER   
ATOM   4893  O00 WTR  1148       7.696 -23.558  -9.731
ATOM   4894  H01 WTR  1148       7.083 -24.225  -9.422
ATOM   4895  H02 WTR  1148       7.937 -23.070  -8.944
TER   
ATOM   4896  O00 WTR  1149       4.968 -12.449  -6.171
ATOM   4897  H01 WTR  1149       5.705 -13.004  -6.426
ATOM   4898  H02 WTR  1149       4.279 -13.065  -5.923
TER   
ATOM   4899  O00 WTR  1150       5.852 -14.727   5.397
ATOM   4900  H01 WTR  1150       4.956 -14.410   5.514
ATOM   4901  H02 WTR  1150       6.356 -14.278   6.076
TER   
ATOM   4902  O00 WTR  1151      12.085  -4.302 -10.290
ATOM   4903  H01 WTR  1151      12.704  -4.436  -9.572
ATOM   4904  H02 WTR  1151      12.514  -3.665 -10.861
TER   
ATOM   4905  O00 WTR  1152       4.916 -12.975 -11.490
ATOM   4906  H01 WTR  1152       4.831 -12.619 -10.605
ATOM   4907  H02 WTR  1152       4.464 -12.342 -12.048
TER   
ATOM   4908  O00 WTR  1153       8.398 -17.793   9.219
ATOM   4909  H01 WTR  1153       8.178 -18.724   9.256
ATOM   4910  H02 WTR  1153       7.568 -17.344   9.381
TER   
ATOM   4911  O00 WTR  1154       4.991 -10.793  -4.130
ATOM   4912  H01 WTR  1154       4.898 -11.460  -4.811
ATOM   4913  H02 WTR  1154       4.098 -10.634  -3.826
TER   
ATOM   4914  O00 WTR  1155      14.023  -7.368  -3.696
ATOM   4915  H01 WTR  1155      14.341  -6.471  -3.800
ATOM   4916  H02 WTR  1155      13.389  -7.482  -4.405
TER   
ATOM   4917  O00 WTR  1156       0.943 -15.534  -7.192
ATOM   4918  H01 WTR  1156       0.976 -15.867  -8.089
ATOM   4919  H02 WTR  1156       0.645 -14.629  -7.283
TER   
ATOM   4920  O00 WTR  1157      10.575 -11.726  -2.621
ATOM   4921  H01 WTR  1157      11.264 -11.913  -1.983
ATOM   4922  H02 WTR  1157      10.679 -10.795  -2.820
TER   
ATOM   4923  O00 WTR  1158       8.286  -7.513  -4.654
ATOM   4924  H01 WTR  1158       7.686  -8.163  -5.020
ATOM   4925  H02 WTR  1158       7.716  -6.829  -4.306
TER   
ATOM   4926  O00 WTR  1159       2.781 -13.782  -5.619
ATOM   4927  H01 WTR  1159       2.346 -13.776  -4.766
ATOM   4928  H02 WTR  1159       2.410 -14.539  -6.072
TER   
ATOM   4929  O00 WTR  1160      13.154 -16.188   0.804
ATOM   4930  H01 WTR  1160      13.555 -15.348   1.029
ATOM   4931  H02 WTR  1160      12.413 -16.268   1.404
TER   
ATOM   4932  O00 WTR  1161       8.508 -11.594  -4.377
ATOM   4933  H01 WTR  1161       7.903 -12.125  -3.859
ATOM   4934  H02 WTR  1161       9.308 -11.562  -3.852
TER   
ATOM   4935  O00 WTR  1162       7.902 -13.714  -2.458
ATOM   4936  H01 WTR  1162       8.221 -14.396  -3.049
ATOM   4937  H02 WTR  1162       8.696 -13.304  -2.114
TER   
ATOM   4938  O00 WTR  1163       0.897 -12.135 -11.074
ATOM   4939  H01 WTR  1163       0.282 -12.111 -11.807
ATOM   4940  H02 WTR  1163       1.192 -13.045 -11.037
TER   
ATOM   4941  O00 WTR  1164      11.966 -12.986   3.584
ATOM   4942  H01 WTR  1164      11.645 -12.125   3.851
ATOM   4943  H02 WTR  1164      11.401 -13.607   4.044
TER   
ATOM   4944  O00 WTR  1165      10.582 -23.903   3.526
ATOM   4945  H01 WTR  1165      11.379 -23.389   3.654
ATOM   4946  H02 WTR  1165      10.066 -23.394   2.900
TER   
ATOM   4947  O00 WTR  1166      13.773 -16.281  -9.544
ATOM   4948  H01 WTR  1166      14.209 -15.483  -9.843
ATOM   4949  H02 WTR  1166      13.663 -16.806 -10.337
TER   
ATOM   4950  O00 WTR  1167      -1.481 -12.223   1.556
ATOM   4951  H01 WTR  1167      -1.805 -11.628   0.880
ATOM   4952  H02 WTR  1167      -1.827 -11.868   2.375
TER   
ATOM   4953  O00 WTR  1168       9.065 -17.848  -5.794
ATOM   4954  H01 WTR  1168       8.168 -17.994  -6.095
ATOM   4955  H02 WTR  1168       9.542 -17.581  -6.580
TER   
ATOM   4956  O00 WTR  1169       1.436 -15.589   7.181
ATOM   4957  H01 WTR  1169       2.353 -15.859   7.230
ATOM   4958  H02 WTR  1169       1.375 -15.094   6.364
TER   
ATOM   4959  O00 WTR  1170      -9.905 -12.855   3.853
ATOM   4960  H01 WTR  1170      -9.437 -12.902   4.686
ATOM   4961  H02 WTR  1170      -9.586 -12.051   3.443
TER   
ATOM   4962  O00 WTR  1171       9.395 -11.590  -6.952
ATOM   4963  H01 WTR  1171       8.932 -12.157  -7.568
ATOM   4964  H02 WTR  1171       9.316 -12.037  -6.109
TER   
ATOM   4965  O00 WTR  1172       6.256 -18.709   3.413
ATOM   4966  H01 WTR  1172       5.404 -19.087   3.194
ATOM   4967  H02 WTR  1172       6.234 -17.831   3.033
TER   
ATOM   4968  O00 WTR  1173      -0.697 -17.091  -5.509
ATOM   4969  H01 WTR  1173      -0.770 -16.705  -4.636
ATOM   4970  H02 WTR  1173      -0.155 -16.474  -6.000
TER   
ATOM   4971  O00 WTR  1174      14.098 -13.399  -4.034
ATOM   4972  H01 WTR  1174      13.378 -13.026  -3.526
ATOM   4973  H02 WTR  1174      14.758 -12.706  -4.060
TER   
ATOM   4974  O00 WTR  1175       4.181  11.173  18.318
ATOM   4975  H01 WTR  1175       3.439  11.357  18.895
ATOM   4976  H02 WTR  1175       4.473  10.299  18.575
TER   
ATOM   4977  O00 WTR  1176      11.010 -14.142 -12.216
ATOM   4978  H01 WTR  1176      11.172 -14.607 -11.395
ATOM   4979  H02 WTR  1176      10.179 -14.497 -12.532
TER   
ATOM   4980  O00 WTR  1177      13.616 -13.623   1.528
ATOM   4981  H01 WTR  1177      14.378 -13.045   1.508
ATOM   4982  H02 WTR  1177      12.981 -13.164   2.077
TER   
ATOM   4983  O00 WTR  1178      -4.545  -7.553  -7.522
ATOM   4984  H01 WTR  1178      -5.460  -7.611  -7.801
ATOM   4985  H02 WTR  1178      -4.417  -8.317  -6.960
TER   
ATOM   4986  O00 WTR  1179       8.715 -14.370  -9.298
ATOM   4987  H01 WTR  1179       9.672 -14.391  -9.313
ATOM   4988  H02 WTR  1179       8.472 -13.911 -10.102
TER   
ATOM   4989  O00 WTR  1180      12.571  -8.789  -1.637
ATOM   4990  H01 WTR  1180      13.278  -8.514  -2.220
ATOM   4991  H02 WTR  1180      11.782  -8.740  -2.176
TER   
ATOM   4992  O00 WTR  1181     -10.447  -1.469  -5.651
ATOM   4993  H01 WTR  1181     -10.090  -2.339  -5.476
ATOM   4994  H02 WTR  1181     -11.015  -1.591  -6.412
TER   
ATOM   4995  O00 WTR  1182      -8.730   2.978 -11.219
ATOM   4996  H01 WTR  1182      -9.386   3.277 -11.849
ATOM   4997  H02 WTR  1182      -7.933   2.867 -11.738
TER   
ATOM   4998  O00 WTR  1183      -0.027   0.481 -13.270
ATOM   4999  H01 WTR  1183       0.830   0.553 -12.850
ATOM   5000  H02 WTR  1183      -0.238   1.375 -13.539
TER   
ATOM   5001  O00 WTR  1184      -3.561 -20.055  10.064
ATOM   5002  H01 WTR  1184      -3.495 -19.846   9.132
ATOM   5003  H02 WTR  1184      -3.191 -20.934  10.140
TER   
ATOM   5004  O00 WTR  1185      13.735  -4.324  -8.209
ATOM   5005  H01 WTR  1185      14.010  -5.098  -7.718
ATOM   5006  H02 WTR  1185      14.542  -3.988  -8.599
TER   
ATOM   5007  O00 WTR  1186      -6.363  -4.587  -7.305
ATOM   5008  H01 WTR  1186      -6.304  -5.492  -6.999
ATOM   5009  H02 WTR  1186      -5.589  -4.468  -7.855
TER   
ATOM   5010  O00 WTR  1187      -4.094  -3.929  -9.074
ATOM   5011  H01 WTR  1187      -3.388  -3.489  -8.600
ATOM   5012  H02 WTR  1187      -3.733  -4.786  -9.301
TER   
ATOM   5013  O00 WTR  1188       1.819   8.508  17.329
ATOM   5014  H01 WTR  1188       2.685   8.336  17.699
ATOM   5015  H02 WTR  1188       1.991   9.050  16.559
TER   
ATOM   5016  O00 WTR  1189      -9.483   0.383 -10.513
ATOM   5017  H01 WTR  1189      -9.099   1.075 -11.051
ATOM   5018  H02 WTR  1189      -9.712   0.817  -9.691
TER   
ATOM   5019  O00 WTR  1190      -0.638   9.508  15.339
ATOM   5020  H01 WTR  1190      -0.643   9.823  16.243
ATOM   5021  H02 WTR  1190      -1.164  10.148  14.859
TER   
ATOM   5022  O00 WTR  1191      -4.885  -2.186  13.626
ATOM   5023  H01 WTR  1191      -4.211  -2.491  13.020
ATOM   5024  H02 WTR  1191      -5.637  -1.987  13.069
TER   
ATOM   5025  O00 WTR  1192      -2.251 -18.065   0.414
ATOM   5026  H01 WTR  1192      -2.798 -18.513  -0.231
ATOM   5027  H02 WTR  1192      -2.308 -18.611   1.197
TER   
ATOM   5028  O00 WTR  1193     -11.228  -6.788  -3.472
ATOM   5029  H01 WTR  1193     -10.922  -5.891  -3.341
ATOM   5030  H02 WTR  1193     -11.975  -6.702  -4.065
TER   
ATOM   5031  O00 WTR  1194      -6.971  -1.033  -8.265
ATOM   5032  H01 WTR  1194      -6.201  -0.550  -7.966
ATOM   5033  H02 WTR  1194      -6.670  -1.513  -9.037
TER   
ATOM   5034  O00 WTR  1195     -13.945   1.761  -6.722
ATOM   5035  H01 WTR  1195     -14.217   1.268  -7.496
ATOM   5036  H02 WTR  1195     -13.469   2.514  -7.071
TER   
ATOM   5037  O00 WTR  1196      17.247 -16.243 -11.356
ATOM   5038  H01 WTR  1196      17.245 -17.191 -11.224
ATOM   5039  H02 WTR  1196      16.511 -16.081 -11.946
TER   
ATOM   5040  O00 WTR  1197     -16.335 -25.044 -10.249
ATOM   5041  H01 WTR  1197     -16.103 -25.660 -10.944
ATOM   5042  H02 WTR  1197     -15.631 -25.132  -9.606
TER   
ATOM   5043  O00 WTR  1198      -0.827 -19.857  -1.978
ATOM   5044  H01 WTR  1198      -0.503 -19.048  -1.583
ATOM   5045  H02 WTR  1198      -0.866 -19.666  -2.916
TER   
ATOM   5046  O00 WTR  1199       8.681   6.264  18.772
ATOM   5047  H01 WTR  1199       8.834   7.192  18.592
ATOM   5048  H02 WTR  1199       8.232   5.939  17.992
TER   
ATOM   5049  O00 WTR  1200      10.606  -9.000  -3.557
ATOM   5050  H01 WTR  1200      10.774  -8.783  -4.474
ATOM   5051  H02 WTR  1200       9.795  -8.538  -3.346
TER   
ATOM   5052  O00 WTR  1201       8.430   9.420  13.128
ATOM   5053  H01 WTR  1201       7.951  10.026  12.562
ATOM   5054  H02 WTR  1201       8.060   8.561  12.927
TER   
ATOM   5055  O00 WTR  1202       6.414   3.006 -10.474
ATOM   5056  H01 WTR  1202       5.656   3.277 -10.991
ATOM   5057  H02 WTR  1202       6.174   2.146 -10.128
TER   
ATOM   5058  O00 WTR  1203       2.560   4.916  22.504
ATOM   5059  H01 WTR  1203       1.613   5.050  22.542
ATOM   5060  H02 WTR  1203       2.855   5.036  23.407
TER   
ATOM   5061  O00 WTR  1204       6.069  13.052  17.542
ATOM   5062  H01 WTR  1204       6.377  13.518  18.319
ATOM   5063  H02 WTR  1204       5.518  12.349  17.886
TER   
ATOM   5064  O00 WTR  1205      11.271  -3.088  -6.883
ATOM   5065  H01 WTR  1205      11.599  -3.473  -7.696
ATOM   5066  H02 WTR  1205      11.604  -2.190  -6.891
TER   
ATOM   5067  O00 WTR  1206      -0.271   3.303  17.553
ATOM   5068  H01 WTR  1206       0.279   2.899  18.224
ATOM   5069  H02 WTR  1206      -0.970   2.668  17.401
TER   
ATOM   5070  O00 WTR  1207       1.770   2.078  18.733
ATOM   5071  H01 WTR  1207       2.058   1.171  18.835
ATOM   5072  H02 WTR  1207       2.184   2.545  19.459
TER   
ATOM   5073  O00 WTR  1208       3.895  -3.856  -9.259
ATOM   5074  H01 WTR  1208       3.906  -4.279 -10.117
ATOM   5075  H02 WTR  1208       4.447  -4.413  -8.710
TER   
ATOM   5076  O00 WTR  1209      -9.709   5.825  14.319
ATOM   5077  H01 WTR  1209      -8.753   5.803  14.277
ATOM   5078  H02 WTR  1209      -9.948   5.010  14.760
TER   
ATOM   5079  O00 WTR  1210       7.449 -15.402 -17.529
ATOM   5080  H01 WTR  1210       7.989 -15.996 -18.050
ATOM   5081  H02 WTR  1210       6.688 -15.222 -18.082
TER   
ATOM   5082  O00 WTR  1211     -16.769  -4.123 -10.031
ATOM   5083  H01 WTR  1211     -17.688  -4.263  -9.800
ATOM   5084  H02 WTR  1211     -16.720  -4.344 -10.961
TER   
ATOM   5085  O00 WTR  1212      -1.152  -2.189  17.422
ATOM   5086  H01 WTR  1212      -0.768  -2.958  17.001
ATOM   5087  H02 WTR  1212      -0.641  -2.073  18.223
TER   
ATOM   5088  O00 WTR  1213      14.729   5.062  14.358
ATOM   5089  H01 WTR  1213      15.439   5.464  13.858
ATOM   5090  H02 WTR  1213      15.151   4.361  14.854
TER   
ATOM   5091  O00 WTR  1214       5.015 -17.530  -1.072
ATOM   5092  H01 WTR  1214       5.371 -18.142  -1.715
ATOM   5093  H02 WTR  1214       5.784 -17.104  -0.694
TER   
ATOM   5094  O00 WTR  1215      19.923 -18.628   9.047
ATOM   5095  H01 WTR  1215      19.173 -19.038   9.478
ATOM   5096  H02 WTR  1215      20.188 -19.258   8.377
TER   
ATOM   5097  O00 WTR  1216      16.008 -13.263   8.415
ATOM   5098  H01 WTR  1216      16.772 -13.011   7.897
ATOM   5099  H02 WTR  1216      16.069 -14.216   8.485
TER   
ATOM   5100  O00 WTR  1217      19.001 -15.863   8.595
ATOM   5101  H01 WTR  1217      19.634 -16.514   8.898
ATOM   5102  H02 WTR  1217      18.984 -15.203   9.288
TER   
ATOM   5103  O00 WTR  1218      18.483 -13.674  10.572
ATOM   5104  H01 WTR  1218      17.774 -14.097  11.056
ATOM   5105  H02 WTR  1218      18.433 -12.753  10.830
TER   
ATOM   5106  O00 WTR  1219      21.203 -20.198   7.025
ATOM   5107  H01 WTR  1219      20.898 -20.866   6.411
ATOM   5108  H02 WTR  1219      21.523 -19.488   6.467
TER   
ATOM   5109  O00 WTR  1220      12.458 -16.880   8.099
ATOM   5110  H01 WTR  1220      13.121 -16.345   7.663
ATOM   5111  H02 WTR  1220      12.380 -17.660   7.550
TER   
ATOM   5112  O00 WTR  1221      20.626 -18.768   2.873
ATOM   5113  H01 WTR  1221      20.000 -18.044   2.837
ATOM   5114  H02 WTR  1221      21.289 -18.481   3.501
TER   
ATOM   5115  O00 WTR  1222      17.590 -19.983  10.276
ATOM   5116  H01 WTR  1222      18.248 -20.637  10.041
ATOM   5117  H02 WTR  1222      17.146 -19.782   9.452
TER   
ATOM   5118  O00 WTR  1223      12.391 -12.399  -0.552
ATOM   5119  H01 WTR  1223      12.953 -12.715   0.155
ATOM   5120  H02 WTR  1223      12.637 -11.480  -0.662
TER   
ATOM   5121  O00 WTR  1224      13.569  -7.395   6.867
ATOM   5122  H01 WTR  1224      13.171  -8.081   6.331
ATOM   5123  H02 WTR  1224      13.726  -6.675   6.257
TER   
ATOM   5124  O00 WTR  1225      19.926 -12.435   0.930
ATOM   5125  H01 WTR  1225      19.806 -11.486   0.915
ATOM   5126  H02 WTR  1225      19.588 -12.733   0.085
TER   
ATOM   5127  O00 WTR  1226      20.285 -13.865   4.734
ATOM   5128  H01 WTR  1226      20.068 -14.455   5.456
ATOM   5129  H02 WTR  1226      19.436 -13.580   4.394
TER   
ATOM   5130  O00 WTR  1227      18.508 -15.668   5.899
ATOM   5131  H01 WTR  1227      17.740 -15.105   6.004
ATOM   5132  H02 WTR  1227      18.856 -15.765   6.786
TER   
ATOM   5133  O00 WTR  1228       7.159 -13.996  12.707
ATOM   5134  H01 WTR  1228       6.407 -14.159  12.137
ATOM   5135  H02 WTR  1228       7.809 -14.645  12.437
TER   
ATOM   5136  O00 WTR  1229      15.829 -20.555   0.935
ATOM   5137  H01 WTR  1229      14.887 -20.398   1.003
ATOM   5138  H02 WTR  1229      15.901 -21.477   0.688
TER   
ATOM   5139  O00 WTR  1230      16.739 -13.615   5.097
ATOM   5140  H01 WTR  1230      17.298 -13.310   4.382
ATOM   5141  H02 WTR  1230      16.279 -12.830   5.393
TER   
ATOM   5142  O00 WTR  1231      14.077 -19.454   8.750
ATOM   5143  H01 WTR  1231      14.926 -19.112   8.470
ATOM   5144  H02 WTR  1231      13.547 -18.674   8.915
TER   
ATOM   5145  O00 WTR  1232      20.486 -20.541   0.673
ATOM   5146  H01 WTR  1232      20.692 -20.018   1.447
ATOM   5147  H02 WTR  1232      20.006 -21.296   1.014
TER   
ATOM   5148  O00 WTR  1233      14.474 -15.317   4.012
ATOM   5149  H01 WTR  1233      13.836 -14.916   3.421
ATOM   5150  H02 WTR  1233      15.061 -14.601   4.253
TER   
ATOM   5151  O00 WTR  1234      15.020 -13.453  -9.881
ATOM   5152  H01 WTR  1234      14.703 -12.565 -10.045
ATOM   5153  H02 WTR  1234      15.716 -13.343  -9.234
TER   
ATOM   5154  O00 WTR  1235      15.919  -8.191   0.071
ATOM   5155  H01 WTR  1235      15.518  -7.326  -0.016
ATOM   5156  H02 WTR  1235      16.632  -8.063   0.697
TER   
ATOM   5157  O00 WTR  1236      21.257   2.224   2.741
ATOM   5158  H01 WTR  1236      20.419   1.878   2.431
ATOM   5159  H02 WTR  1236      21.776   2.342   1.946
TER   
ATOM   5160  O00 WTR  1237      16.280 -16.107   8.395
ATOM   5161  H01 WTR  1237      17.205 -16.135   8.640
ATOM   5162  H02 WTR  1237      15.816 -16.408   9.176
TER   
ATOM   5163  O00 WTR  1238      16.998 -15.716  -0.215
ATOM   5164  H01 WTR  1238      17.526 -16.292   0.339
ATOM   5165  H02 WTR  1238      16.241 -16.247  -0.460
TER   
ATOM   5166  O00 WTR  1239      15.597 -11.225   5.806
ATOM   5167  H01 WTR  1239      14.730 -11.369   6.186
ATOM   5168  H02 WTR  1239      15.439 -10.641   5.064
TER   
ATOM   5169  O00 WTR  1240      10.130 -13.561   0.413
ATOM   5170  H01 WTR  1240      10.320 -14.497   0.471
ATOM   5171  H02 WTR  1240      10.974 -13.156   0.216
TER   
ATOM   5172  O00 WTR  1241      22.523 -12.243   1.931
ATOM   5173  H01 WTR  1241      21.592 -12.415   1.792
ATOM   5174  H02 WTR  1241      22.840 -11.940   1.080
TER   
ATOM   5175  O00 WTR  1242      15.343  -9.711  10.373
ATOM   5176  H01 WTR  1242      14.960 -10.548  10.112
ATOM   5177  H02 WTR  1242      15.783  -9.391   9.586
TER   
ATOM   5178  O00 WTR  1243      18.389 -17.470   1.476
ATOM   5179  H01 WTR  1243      17.693 -17.780   2.055
ATOM   5180  H02 WTR  1243      18.259 -17.957   0.662
TER   
ATOM   5181  O00 WTR  1244      15.689 -13.881  17.062
ATOM   5182  H01 WTR  1244      15.474 -13.003  16.748
ATOM   5183  H02 WTR  1244      14.937 -14.416  16.810
TER   
ATOM   5184  O00 WTR  1245      14.604  -7.295 -12.678
ATOM   5185  H01 WTR  1245      13.662  -7.443 -12.760
ATOM   5186  H02 WTR  1245      14.922  -7.266 -13.580
TER   
ATOM   5187  O00 WTR  1246      17.534 -14.732  15.192
ATOM   5188  H01 WTR  1246      17.033 -14.412  15.943
ATOM   5189  H02 WTR  1246      18.449 -14.605  15.443
TER   
ATOM   5190  O00 WTR  1247      21.969 -16.511   0.541
ATOM   5191  H01 WTR  1247      21.566 -17.350   0.762
ATOM   5192  H02 WTR  1247      22.007 -16.037   1.372
TER   
ATOM   5193  O00 WTR  1248      14.685  -4.759   7.216
ATOM   5194  H01 WTR  1248      14.630  -5.034   8.132
ATOM   5195  H02 WTR  1248      15.106  -3.900   7.249
TER   
ATOM   5196  O00 WTR  1249      21.104   0.430   4.795
ATOM   5197  H01 WTR  1249      20.180   0.498   5.034
ATOM   5198  H02 WTR  1249      21.276   1.215   4.275
TER   
ATOM   5199  O00 WTR  1250      14.943  -7.452  13.583
ATOM   5200  H01 WTR  1250      14.150  -7.211  14.061
ATOM   5201  H02 WTR  1250      14.769  -7.186  12.680
TER   
ATOM   5202  O00 WTR  1251      16.069 -23.666   6.167
ATOM   5203  H01 WTR  1251      15.639 -24.520   6.128
ATOM   5204  H02 WTR  1251      15.881 -23.343   7.048
TER   
ATOM   5205  O00 WTR  1252      19.275  -9.469   8.226
ATOM   5206  H01 WTR  1252      19.476  -8.942   8.999
ATOM   5207  H02 WTR  1252      18.320  -9.447   8.162
TER   
ATOM   5208  O00 WTR  1253      14.820 -11.419  15.946
ATOM   5209  H01 WTR  1253      13.910 -11.137  16.041
ATOM   5210  H02 WTR  1253      15.324 -10.769  16.436
TER   
ATOM   5211  O00 WTR  1254       4.772 -10.662   9.685
ATOM   5212  H01 WTR  1254       5.558 -10.464   9.176
ATOM   5213  H02 WTR  1254       4.443  -9.806   9.962
TER   
ATOM   5214  O00 WTR  1255      21.999  -4.673   3.053
ATOM   5215  H01 WTR  1255      21.424  -3.920   3.194
ATOM   5216  H02 WTR  1255      22.198  -4.651   2.117
TER   
ATOM   5217  O00 WTR  1256      12.330  -6.604   2.573
ATOM   5218  H01 WTR  1256      11.504  -6.225   2.273
ATOM   5219  H02 WTR  1256      12.744  -6.938   1.777
TER   
ATOM   5220  O00 WTR  1257      19.573  -5.619   7.735
ATOM   5221  H01 WTR  1257      18.875  -5.631   7.080
ATOM   5222  H02 WTR  1257      20.306  -6.068   7.314
TER   
ATOM   5223  O00 WTR  1258      19.604 -12.390   7.928
ATOM   5224  H01 WTR  1258      19.056 -11.607   7.869
ATOM   5225  H02 WTR  1258      19.375 -12.780   8.772
TER   
ATOM   5226  O00 WTR  1259      16.800  -7.567   4.101
ATOM   5227  H01 WTR  1259      16.332  -8.332   3.766
ATOM   5228  H02 WTR  1259      17.405  -7.922   4.753
TER   
ATOM   5229  O00 WTR  1260      21.548  -2.094  -8.912
ATOM   5230  H01 WTR  1260      21.931  -1.308  -9.302
ATOM   5231  H02 WTR  1260      20.714  -1.799  -8.547
TER   
ATOM   5232  O00 WTR  1261      21.621  -0.027  13.326
ATOM   5233  H01 WTR  1261      22.257   0.125  14.025
ATOM   5234  H02 WTR  1261      21.071  -0.739  13.653
TER   
ATOM   5235  O00 WTR  1262      17.266   7.454   9.261
ATOM   5236  H01 WTR  1262      17.217   8.161   8.618
ATOM   5237  H02 WTR  1262      18.186   7.189   9.256
TER   
ATOM   5238  O00 WTR  1263      14.996 -11.904  13.108
ATOM   5239  H01 WTR  1263      14.908 -10.967  12.934
ATOM   5240  H02 WTR  1263      15.002 -11.972  14.063
TER   
ATOM   5241  O00 WTR  1264       9.455  -8.026  10.722
ATOM   5242  H01 WTR  1264      10.024  -7.536  11.316
ATOM   5243  H02 WTR  1264       8.826  -7.378  10.404
TER   
ATOM   5244  O00 WTR  1265      22.940 -13.731  -2.842
ATOM   5245  H01 WTR  1265      23.846 -13.984  -3.019
ATOM   5246  H02 WTR  1265      22.537 -13.660  -3.708
TER   
ATOM   5247  O00 WTR  1266       7.083 -14.180  15.440
ATOM   5248  H01 WTR  1266       6.995 -14.392  14.510
ATOM   5249  H02 WTR  1266       7.315 -13.251  15.453
TER   
ATOM   5250  O00 WTR  1267      14.818 -19.482   5.284
ATOM   5251  H01 WTR  1267      15.183 -20.323   5.007
ATOM   5252  H02 WTR  1267      15.193 -18.846   4.675
TER   
ATOM   5253  O00 WTR  1268      15.077 -17.107  -1.440
ATOM   5254  H01 WTR  1268      15.384 -17.997  -1.613
ATOM   5255  H02 WTR  1268      14.385 -17.215  -0.787
TER   
ATOM   5256  O00 WTR  1269      15.894  -5.036   4.638
ATOM   5257  H01 WTR  1269      15.395  -5.130   5.449
ATOM   5258  H02 WTR  1269      16.157  -5.928   4.412
TER   
ATOM   5259  O00 WTR  1270      24.424   7.461   1.700
ATOM   5260  H01 WTR  1270      24.164   8.013   0.963
ATOM   5261  H02 WTR  1270      25.224   7.027   1.405
TER   
ATOM   5262  O00 WTR  1271      12.653  -0.690   7.353
ATOM   5263  H01 WTR  1271      12.755  -1.559   7.743
ATOM   5264  H02 WTR  1271      13.325  -0.156   7.777
TER   
ATOM   5265  O00 WTR  1272      25.866   7.748  -1.395
ATOM   5266  H01 WTR  1272      25.025   8.202  -1.324
ATOM   5267  H02 WTR  1272      25.639   6.818  -1.368
TER   
ATOM   5268  O00 WTR  1273      17.499   0.373   9.468
ATOM   5269  H01 WTR  1273      16.554   0.327   9.326
ATOM   5270  H02 WTR  1273      17.649   1.255   9.808
TER   
ATOM   5271  O00 WTR  1274      15.804  -8.879   7.637
ATOM   5272  H01 WTR  1274      15.946  -9.590   7.012
ATOM   5273  H02 WTR  1274      15.173  -8.303   7.206
TER   
ATOM   5274  O00 WTR  1275      21.908  -7.013   7.377
ATOM   5275  H01 WTR  1275      21.729  -7.008   6.437
ATOM   5276  H02 WTR  1275      22.346  -7.849   7.533
TER   
ATOM   5277  O00 WTR  1276      15.584  -2.130   7.128
ATOM   5278  H01 WTR  1276      15.312  -1.504   7.799
ATOM   5279  H02 WTR  1276      16.537  -2.047   7.094
TER   
ATOM   5280  O00 WTR  1277      20.866  -3.043  -1.544
ATOM   5281  H01 WTR  1277      21.126  -2.127  -1.643
ATOM   5282  H02 WTR  1277      20.979  -3.420  -2.416
TER   
ATOM   5283  O00 WTR  1278      16.704  -3.282  12.740
ATOM   5284  H01 WTR  1278      17.066  -3.549  13.585
ATOM   5285  H02 WTR  1278      17.449  -2.916  12.265
TER   
ATOM   5286  O00 WTR  1279      16.300 -23.180   0.233
ATOM   5287  H01 WTR  1279      16.663 -23.871   0.787
ATOM   5288  H02 WTR  1279      16.700 -23.325  -0.624
TER   
ATOM   5289  O00 WTR  1280      22.361   2.252  -3.467
ATOM   5290  H01 WTR  1280      23.113   1.888  -3.933
ATOM   5291  H02 WTR  1280      21.685   2.347  -4.139
TER   
ATOM   5292  O00 WTR  1281      13.890   5.137  10.511
ATOM   5293  H01 WTR  1281      13.161   4.802   9.988
ATOM   5294  H02 WTR  1281      13.472   5.588  11.244
TER   
ATOM   5295  O00 WTR  1282      18.769   1.190   2.168
ATOM   5296  H01 WTR  1282      18.513   0.270   2.233
ATOM   5297  H02 WTR  1282      18.430   1.473   1.318
TER   
ATOM   5298  O00 WTR  1283      15.897   2.324   3.351
ATOM   5299  H01 WTR  1283      16.436   1.878   2.698
ATOM   5300  H02 WTR  1283      16.098   1.877   4.173
TER   
ATOM   5301  O00 WTR  1284      24.768   0.442  -0.962
ATOM   5302  H01 WTR  1284      24.610  -0.338  -0.430
ATOM   5303  H02 WTR  1284      24.212   0.325  -1.732
TER   
ATOM   5304  O00 WTR  1285      18.459   4.631   1.770
ATOM   5305  H01 WTR  1285      18.700   4.284   2.629
ATOM   5306  H02 WTR  1285      18.330   3.855   1.225
TER   
ATOM   5307  O00 WTR  1286      13.098  10.425  13.397
ATOM   5308  H01 WTR  1286      13.627  10.853  14.070
ATOM   5309  H02 WTR  1286      12.871   9.575  13.774
TER   
ATOM   5310  O00 WTR  1287      18.341   2.567  -0.141
ATOM   5311  H01 WTR  1287      17.869   2.963  -0.873
ATOM   5312  H02 WTR  1287      19.255   2.554  -0.424
TER   
ATOM   5313  O00 WTR  1288      23.362   5.760  -1.000
ATOM   5314  H01 WTR  1288      22.978   5.607  -1.863
ATOM   5315  H02 WTR  1288      23.486   6.708  -0.957
TER   
ATOM   5316  O00 WTR  1289      21.541   1.192  10.763
ATOM   5317  H01 WTR  1289      21.797   0.960  11.655
ATOM   5318  H02 WTR  1289      20.659   1.552  10.853
TER   
ATOM   5319  O00 WTR  1290      15.608   4.992   2.860
ATOM   5320  H01 WTR  1290      15.537   4.039   2.913
ATOM   5321  H02 WTR  1290      16.318   5.146   2.237
TER   
ATOM   5322  O00 WTR  1291      22.170   5.350  -3.277
ATOM   5323  H01 WTR  1291      21.504   5.637  -3.901
ATOM   5324  H02 WTR  1291      22.330   4.433  -3.500
TER   
ATOM   5325  O00 WTR  1292      12.658  -9.030   4.747
ATOM   5326  H01 WTR  1292      12.209  -9.860   4.588
ATOM   5327  H02 WTR  1292      12.572  -8.548   3.925
TER   
ATOM   5328  O00 WTR  1293      14.134  -6.351  -0.882
ATOM   5329  H01 WTR  1293      13.500  -6.717  -1.498
ATOM   5330  H02 WTR  1293      13.999  -5.404  -0.933
TER   
ATOM   5331  O00 WTR  1294      23.099   2.462   0.450
ATOM   5332  H01 WTR  1294      23.111   3.345   0.080
ATOM   5333  H02 WTR  1294      23.681   1.956  -0.117
TER   
ATOM   5334  O00 WTR  1295      18.882  -8.218   5.461
ATOM   5335  H01 WTR  1295      19.203  -8.654   6.250
ATOM   5336  H02 WTR  1295      19.667  -7.858   5.049
TER   
ATOM   5337  O00 WTR  1296      20.988   4.741  -0.098
ATOM   5338  H01 WTR  1296      21.755   5.159  -0.488
ATOM   5339  H02 WTR  1296      20.264   4.981  -0.676
TER   
ATOM   5340  O00 WTR  1297      18.182  -3.402   5.146
ATOM   5341  H01 WTR  1297      18.553  -2.984   5.923
ATOM   5342  H02 WTR  1297      17.537  -4.020   5.491
TER   
ATOM   5343  O00 WTR  1298      21.777 -11.942   6.069
ATOM   5344  H01 WTR  1298      21.627 -12.672   5.468
ATOM   5345  H02 WTR  1298      21.203 -12.124   6.814
TER   
ATOM   5346  O00 WTR  1299      19.571   5.715   9.144
ATOM   5347  H01 WTR  1299      19.925   5.921  10.009
ATOM   5348  H02 WTR  1299      19.190   4.842   9.242
TER   
ATOM   5349  O00 WTR  1300      20.698   0.756   8.124
ATOM   5350  H01 WTR  1300      21.096   0.903   8.981
ATOM   5351  H02 WTR  1300      21.439   0.591   7.540
TER   
ATOM   5352  O00 WTR  1301      16.492   0.172   4.926
ATOM   5353  H01 WTR  1301      17.077   0.834   5.295
ATOM   5354  H02 WTR  1301      15.930  -0.086   5.657
TER   
ATOM   5355  O00 WTR  1302      23.050 -11.569  -0.696
ATOM   5356  H01 WTR  1302      23.123 -12.134  -1.465
ATOM   5357  H02 WTR  1302      22.925 -10.691  -1.055
TER   
ATOM   5358  O00 WTR  1303      12.809   1.515  10.084
ATOM   5359  H01 WTR  1303      12.267   1.437  10.869
ATOM   5360  H02 WTR  1303      12.236   1.924   9.436
TER   
ATOM   5361  O00 WTR  1304      18.635  -1.969  10.993
ATOM   5362  H01 WTR  1304      19.326  -2.269  10.403
ATOM   5363  H02 WTR  1304      18.252  -1.212  10.549
TER   
ATOM   5364  O00 WTR  1305      24.164   0.434  -4.791
ATOM   5365  H01 WTR  1305      24.520   0.625  -5.659
ATOM   5366  H02 WTR  1305      23.603  -0.330  -4.924
TER   
ATOM   5367  O00 WTR  1306      12.339  -3.497   7.726
ATOM   5368  H01 WTR  1306      11.700  -4.007   8.224
ATOM   5369  H02 WTR  1306      13.068  -4.100   7.583
TER   
ATOM   5370  O00 WTR  1307      18.383  -6.330  10.167
ATOM   5371  H01 WTR  1307      18.733  -6.418   9.281
ATOM   5372  H02 WTR  1307      18.486  -7.200  10.553
TER   
ATOM   5373  O00 WTR  1308      12.943   4.813   4.275
ATOM   5374  H01 WTR  1308      13.743   4.591   3.798
ATOM   5375  H02 WTR  1308      13.179   5.581   4.796
TER   
ATOM   5376  O00 WTR  1309      14.811   0.366   8.508
ATOM   5377  H01 WTR  1309      14.487   0.718   9.338
ATOM   5378  H02 WTR  1309      15.047   1.140   7.996
TER   
ATOM   5379  O00 WTR  1310      20.730   1.977  -1.047
ATOM   5380  H01 WTR  1310      21.137   2.065  -1.909
ATOM   5381  H02 WTR  1310      21.226   2.573  -0.486
TER   
ATOM   5382  O00 WTR  1311      18.123  -1.645   7.536
ATOM   5383  H01 WTR  1311      18.003  -0.796   7.962
ATOM   5384  H02 WTR  1311      18.773  -2.095   8.076
TER   
ATOM   5385  O00 WTR  1312      15.020   6.698   5.068
ATOM   5386  H01 WTR  1312      15.190   6.221   4.256
ATOM   5387  H02 WTR  1312      15.493   6.206   5.739
TER   
ATOM   5388  O00 WTR  1313      17.740  -1.761   2.564
ATOM   5389  H01 WTR  1313      17.342  -2.312   1.890
ATOM   5390  H02 WTR  1313      17.546  -2.211   3.387
TER   
ATOM   5391  O00 WTR  1314      21.480   6.297   2.351
ATOM   5392  H01 WTR  1314      21.371   5.884   1.494
ATOM   5393  H02 WTR  1314      22.428   6.373   2.461
TER   
ATOM   5394  O00 WTR  1315      20.091  -3.019   8.700
ATOM   5395  H01 WTR  1315      21.004  -2.911   8.435
ATOM   5396  H02 WTR  1315      19.925  -3.958   8.616
TER   
ATOM   5397  O00 WTR  1316      19.249   4.222   6.578
ATOM   5398  H01 WTR  1316      19.754   4.633   7.280
ATOM   5399  H02 WTR  1316      19.819   4.273   5.811
TER   
ATOM   5400  O00 WTR  1317       9.802 -16.448   7.036
ATOM   5401  H01 WTR  1317      10.663 -16.435   7.454
ATOM   5402  H02 WTR  1317       9.295 -17.077   7.549
TER   
ATOM   5403  O00 WTR  1318      23.236  -1.478   0.909
ATOM   5404  H01 WTR  1318      22.500  -1.437   1.519
ATOM   5405  H02 WTR  1318      23.312  -2.405   0.686
TER   
ATOM   5406  O00 WTR  1319      13.266   0.728   3.629
ATOM   5407  H01 WTR  1319      12.845   0.151   2.991
ATOM   5408  H02 WTR  1319      14.178   0.774   3.344
TER   
ATOM   5409  O00 WTR  1320       8.278  -6.584   8.680
ATOM   5410  H01 WTR  1320       7.413  -6.519   9.083
ATOM   5411  H02 WTR  1320       8.101  -6.755   7.755
TER   
ATOM   5412  O00 WTR  1321      18.268 -18.095   4.466
ATOM   5413  H01 WTR  1321      17.441 -18.346   4.056
ATOM   5414  H02 WTR  1321      18.110 -17.215   4.807
TER   
ATOM   5415  O00 WTR  1322      11.228 -16.797  -1.343
ATOM   5416  H01 WTR  1322      11.908 -16.613  -0.695
ATOM   5417  H02 WTR  1322      11.711 -17.026  -2.138
TER   
ATOM   5418  O00 WTR  1323      17.021 -10.713  -7.938
ATOM   5419  H01 WTR  1323      17.343  -9.876  -7.605
ATOM   5420  H02 WTR  1323      17.573 -10.898  -8.698
TER   
ATOM   5421  O00 WTR  1324      18.039 -13.444   2.732
ATOM   5422  H01 WTR  1324      18.671 -13.292   2.029
ATOM   5423  H02 WTR  1324      17.987 -14.397   2.807
TER   
ATOM   5424  O00 WTR  1325      22.771  -5.888  -2.720
ATOM   5425  H01 WTR  1325      23.069  -5.582  -3.576
ATOM   5426  H02 WTR  1325      23.187  -6.744  -2.613
TER   
ATOM   5427  O00 WTR  1326      17.599 -14.592  -3.601
ATOM   5428  H01 WTR  1326      16.978 -15.271  -3.865
ATOM   5429  H02 WTR  1326      18.337 -14.695  -4.201
TER   
ATOM   5430  O00 WTR  1327      15.901 -20.057  -1.799
ATOM   5431  H01 WTR  1327      15.014 -20.210  -2.125
ATOM   5432  H02 WTR  1327      15.830 -20.166  -0.851
TER   
ATOM   5433  O00 WTR  1328      18.810  -8.702  11.547
ATOM   5434  H01 WTR  1328      18.662  -8.285  12.396
ATOM   5435  H02 WTR  1328      18.508  -9.602  11.666
TER   
ATOM   5436  O00 WTR  1329      20.262 -11.221  -4.248
ATOM   5437  H01 WTR  1329      20.085 -11.873  -3.571
ATOM   5438  H02 WTR  1329      19.431 -11.125  -4.713
TER   
ATOM   5439  O00 WTR  1330      15.174  -7.003  -9.704
ATOM   5440  H01 WTR  1330      14.708  -6.781 -10.510
ATOM   5441  H02 WTR  1330      16.098  -6.880  -9.920
TER   
ATOM   5442  O00 WTR  1331      19.859 -15.618  -5.407
ATOM   5443  H01 WTR  1331      19.266 -15.881  -6.111
ATOM   5444  H02 WTR  1331      20.083 -16.437  -4.964
TER   
ATOM   5445  O00 WTR  1332      22.135  -9.089  -1.909
ATOM   5446  H01 WTR  1332      21.944  -8.329  -1.359
ATOM   5447  H02 WTR  1332      21.441  -9.088  -2.569
TER   
ATOM   5448  O00 WTR  1333      12.566 -15.060  -5.800
ATOM   5449  H01 WTR  1333      12.355 -14.450  -6.507
ATOM   5450  H02 WTR  1333      13.289 -14.642  -5.331
TER   
ATOM   5451  O00 WTR  1334      10.985 -16.772  -7.305
ATOM   5452  H01 WTR  1334      11.119 -16.339  -8.148
ATOM   5453  H02 WTR  1334      11.314 -16.147  -6.659
TER   
ATOM   5454  O00 WTR  1335      19.637 -13.301  -7.291
ATOM   5455  H01 WTR  1335      18.980 -12.867  -6.747
ATOM   5456  H02 WTR  1335      19.606 -14.218  -7.020
TER   
ATOM   5457  O00 WTR  1336      20.487 -17.486  -2.946
ATOM   5458  H01 WTR  1336      20.302 -16.624  -2.574
ATOM   5459  H02 WTR  1336      20.167 -18.105  -2.290
TER   
ATOM   5460  O00 WTR  1337      18.772 -11.917 -12.218
ATOM   5461  H01 WTR  1337      17.861 -12.208 -12.239
ATOM   5462  H02 WTR  1337      18.972 -11.819 -11.287
TER   
ATOM   5463  O00 WTR  1338      18.648  -5.656  -0.099
ATOM   5464  H01 WTR  1338      18.050  -4.909  -0.064
ATOM   5465  H02 WTR  1338      18.461  -6.151   0.698
TER   
ATOM   5466  O00 WTR  1339      19.816  -6.301  -8.012
ATOM   5467  H01 WTR  1339      20.648  -5.916  -8.289
ATOM   5468  H02 WTR  1339      19.328  -5.571  -7.632
TER   
ATOM   5469  O00 WTR  1340      17.931  -8.190  -6.811
ATOM   5470  H01 WTR  1340      18.186  -8.418  -5.917
ATOM   5471  H02 WTR  1340      18.583  -7.546  -7.089
TER   
ATOM   5472  O00 WTR  1341      11.985  -9.841  -8.235
ATOM   5473  H01 WTR  1341      11.324  -9.524  -8.850
ATOM   5474  H02 WTR  1341      11.516  -9.929  -7.405
TER   
ATOM   5475  O00 WTR  1342      17.518 -21.506  -3.983
ATOM   5476  H01 WTR  1342      17.020 -20.695  -3.885
ATOM   5477  H02 WTR  1342      18.415 -21.217  -4.156
TER   
ATOM   5478  O00 WTR  1343      21.923 -13.176  -5.327
ATOM   5479  H01 WTR  1343      21.451 -13.640  -6.018
ATOM   5480  H02 WTR  1343      21.393 -12.398  -5.153
TER   
ATOM   5481  O00 WTR  1344      18.555  -7.990  -4.009
ATOM   5482  H01 WTR  1344      17.932  -8.348  -3.376
ATOM   5483  H02 WTR  1344      18.878  -7.187  -3.600
TER   
ATOM   5484  O00 WTR  1345      11.074 -15.501  -9.883
ATOM   5485  H01 WTR  1345      10.702 -16.270 -10.315
ATOM   5486  H02 WTR  1345      12.013 -15.679  -9.842
TER   
ATOM   5487  O00 WTR  1346      20.861 -15.045  -1.365
ATOM   5488  H01 WTR  1346      21.217 -15.525  -0.616
ATOM   5489  H02 WTR  1346      21.632 -14.712  -1.824
TER   
ATOM   5490  O00 WTR  1347      18.556 -16.299  -7.773
ATOM   5491  H01 WTR  1347      18.819 -15.786  -8.537
ATOM   5492  H02 WTR  1347      17.828 -16.837  -8.085
TER   
ATOM   5493  O00 WTR  1348      21.987 -14.980   2.896
ATOM   5494  H01 WTR  1348      21.259 -14.711   3.456
ATOM   5495  H02 WTR  1348      22.394 -14.158   2.620
TER   
ATOM   5496  O00 WTR  1349      18.580 -18.700  -6.358
ATOM   5497  H01 WTR  1349      17.649 -18.918  -6.412
ATOM   5498  H02 WTR  1349      18.642 -17.819  -6.726
TER   
ATOM   5499  O00 WTR  1350      16.322 -12.400  -1.150
ATOM   5500  H01 WTR  1350      16.283 -13.356  -1.150
ATOM   5501  H02 WTR  1350      17.257 -12.197  -1.181
TER   
ATOM   5502  O00 WTR  1351      16.320  -8.501  -2.664
ATOM   5503  H01 WTR  1351      15.667  -7.947  -3.092
ATOM   5504  H02 WTR  1351      16.238  -8.294  -1.733
TER   
ATOM   5505  O00 WTR  1352      15.436 -16.108  -4.166
ATOM   5506  H01 WTR  1352      14.883 -15.327  -4.165
ATOM   5507  H02 WTR  1352      15.230 -16.548  -3.341
TER   
ATOM   5508  O00 WTR  1353      17.787 -12.119  -5.715
ATOM   5509  H01 WTR  1353      17.451 -11.557  -6.413
ATOM   5510  H02 WTR  1353      17.071 -12.170  -5.082
TER   
ATOM   5511  O00 WTR  1354      23.510  -4.966  -5.193
ATOM   5512  H01 WTR  1354      22.792  -4.369  -5.402
ATOM   5513  H02 WTR  1354      23.660  -5.454  -6.002
TER   
ATOM   5514  O00 WTR  1355      20.158 -20.256  -4.640
ATOM   5515  H01 WTR  1355      19.587 -19.782  -5.244
ATOM   5516  H02 WTR  1355      20.954 -19.726  -4.595
TER   
ATOM   5517  O00 WTR  1356      17.294 -18.941 -10.970
ATOM   5518  H01 WTR  1356      17.980 -19.464 -10.555
ATOM   5519  H02 WTR  1356      16.477 -19.298 -10.623
TER   
ATOM   5520  O00 WTR  1357      15.702 -11.235  -3.541
ATOM   5521  H01 WTR  1357      15.921 -10.307  -3.467
ATOM   5522  H02 WTR  1357      15.964 -11.612  -2.701
TER   
ATOM   5523  O00 WTR  1358      18.010  -2.573  -1.445
ATOM   5524  H01 WTR  1358      17.901  -2.413  -2.382
ATOM   5525  H02 WTR  1358      18.947  -2.736  -1.336
TER   
ATOM   5526  O00 WTR  1359      14.690  -6.539  -6.924
ATOM   5527  H01 WTR  1359      15.482  -6.867  -6.497
ATOM   5528  H02 WTR  1359      14.662  -6.998  -7.763
TER   
ATOM   5529  O00 WTR  1360      12.331  -7.314  -5.822
ATOM   5530  H01 WTR  1360      12.849  -6.793  -6.436
ATOM   5531  H02 WTR  1360      11.702  -7.780  -6.374
TER   
ATOM   5532  O00 WTR  1361      15.775 -12.239   1.683
ATOM   5533  H01 WTR  1361      16.004 -12.212   0.754
ATOM   5534  H02 WTR  1361      16.469 -12.761   2.086
TER   
ATOM   5535  O00 WTR  1362      18.820 -18.916  -0.795
ATOM   5536  H01 WTR  1362      19.300 -19.370  -0.103
ATOM   5537  H02 WTR  1362      18.271 -19.594  -1.190
TER   
ATOM   5538  O00 WTR  1363      13.310  -6.216   9.330
ATOM   5539  H01 WTR  1363      13.439  -6.857   8.631
ATOM   5540  H02 WTR  1363      12.377  -6.003   9.291
TER   
ATOM   5541  O00 WTR  1364      22.915 -17.841   3.976
ATOM   5542  H01 WTR  1364      23.583 -17.701   4.648
ATOM   5543  H02 WTR  1364      22.818 -16.988   3.552
TER   
ATOM   5544  O00 WTR  1365      16.852  -5.748  -4.595
ATOM   5545  H01 WTR  1365      17.410  -6.521  -4.516
ATOM   5546  H02 WTR  1365      17.190  -5.286  -5.362
TER   
ATOM   5547  O00 WTR  1366      18.982 -13.164  -1.618
ATOM   5548  H01 WTR  1366      19.755 -13.728  -1.616
ATOM   5549  H02 WTR  1366      18.320 -13.665  -2.095
TER   
ATOM   5550  O00 WTR  1367      22.360  -4.900  -8.549
ATOM   5551  H01 WTR  1367      21.846  -4.123  -8.769
ATOM   5552  H02 WTR  1367      22.870  -5.082  -9.338
TER   
ATOM   5553  O00 WTR  1368      21.380  -7.351   4.590
ATOM   5554  H01 WTR  1368      21.750  -8.138   4.190
ATOM   5555  H02 WTR  1368      21.573  -6.651   3.967
TER   
ATOM   5556  O00 WTR  1369      17.990  -4.605  -6.606
ATOM   5557  H01 WTR  1369      17.398  -4.549  -7.356
ATOM   5558  H02 WTR  1369      18.348  -3.722  -6.517
TER   
ATOM   5559  O00 WTR  1370      16.197 -17.695  -8.491
ATOM   5560  H01 WTR  1370      15.957 -18.615  -8.600
ATOM   5561  H02 WTR  1370      15.445 -17.210  -8.833
TER   
ATOM   5562  O00 WTR  1371      20.284  -9.275   1.725
ATOM   5563  H01 WTR  1371      20.908  -8.901   1.102
ATOM   5564  H02 WTR  1371      20.831  -9.672   2.403
TER   
ATOM   5565  O00 WTR  1372      13.626  -9.657   0.758
ATOM   5566  H01 WTR  1372      14.552  -9.550   0.541
ATOM   5567  H02 WTR  1372      13.160  -9.361  -0.024
TER   
ATOM   5568  O00 WTR  1373      22.860  -4.624   0.060
ATOM   5569  H01 WTR  1373      21.982  -4.245   0.017
ATOM   5570  H02 WTR  1373      23.073  -4.839  -0.848
TER   
ATOM   5571  O00 WTR  1374      13.896  -3.796  -0.185
ATOM   5572  H01 WTR  1374      13.052  -3.819   0.266
ATOM   5573  H02 WTR  1374      13.706  -3.383  -1.028
TER   
ATOM   5574  O00 WTR  1375      22.400  -2.744  -6.139
ATOM   5575  H01 WTR  1375      21.683  -3.004  -5.560
ATOM   5576  H02 WTR  1375      22.036  -2.819  -7.021
TER   
ATOM   5577  O00 WTR  1376      16.494  -3.483   0.661
ATOM   5578  H01 WTR  1376      15.565  -3.519   0.434
ATOM   5579  H02 WTR  1376      16.919  -3.135  -0.122
TER   
ATOM   5580  O00 WTR  1377      21.620  -0.562  -1.409
ATOM   5581  H01 WTR  1377      22.042  -0.840  -0.597
ATOM   5582  H02 WTR  1377      21.126   0.222  -1.167
TER   
ATOM   5583  O00 WTR  1378      11.594  -3.581  -4.229
ATOM   5584  H01 WTR  1378      10.816  -4.135  -4.163
ATOM   5585  H02 WTR  1378      11.710  -3.442  -5.169
TER   
ATOM   5586  O00 WTR  1379      20.113   1.128  -8.583
ATOM   5587  H01 WTR  1379      19.846   0.291  -8.202
ATOM   5588  H02 WTR  1379      19.348   1.693  -8.480
TER   
ATOM   5589  O00 WTR  1380      20.524  -3.977  -4.481
ATOM   5590  H01 WTR  1380      20.073  -4.710  -4.062
ATOM   5591  H02 WTR  1380      19.856  -3.567  -5.031
TER   
ATOM   5592  O00 WTR  1381      20.359   4.472   4.158
ATOM   5593  H01 WTR  1381      20.815   3.735   3.751
ATOM   5594  H02 WTR  1381      20.647   5.237   3.659
TER   
ATOM   5595  O00 WTR  1382      13.234 -17.556  11.455
ATOM   5596  H01 WTR  1382      12.386 -17.366  11.055
ATOM   5597  H02 WTR  1382      13.058 -18.273  12.064
TER   
ATOM   5598  O00 WTR  1383      18.503   1.542   6.233
ATOM   5599  H01 WTR  1383      19.076   1.168   6.901
ATOM   5600  H02 WTR  1383      18.599   2.489   6.336
TER   
ATOM   5601  O00 WTR  1384      21.302  -1.572   2.850
ATOM   5602  H01 WTR  1384      20.370  -1.599   2.631
ATOM   5603  H02 WTR  1384      21.386  -0.830   3.450
TER   
ATOM   5604  O00 WTR  1385      16.776  -2.897  -4.122
ATOM   5605  H01 WTR  1385      17.379  -2.854  -4.865
ATOM   5606  H02 WTR  1385      16.675  -3.833  -3.949
TER   
ATOM   5607  O00 WTR  1386      19.049  -3.442  -9.332
ATOM   5608  H01 WTR  1386      19.110  -2.670  -8.769
ATOM   5609  H02 WTR  1386      19.215  -3.109 -10.214
TER   
ATOM   5610  O00 WTR  1387      17.772  -6.859 -10.231
ATOM   5611  H01 WTR  1387      18.085  -7.616 -10.726
ATOM   5612  H02 WTR  1387      18.438  -6.722  -9.557
TER   
ATOM   5613  O00 WTR  1388      21.339   5.309  -8.828
ATOM   5614  H01 WTR  1388      21.455   4.789  -9.623
ATOM   5615  H02 WTR  1388      20.412   5.548  -8.831
TER   
ATOM   5616  O00 WTR  1389      17.997  -0.245  -9.972
ATOM   5617  H01 WTR  1389      17.948   0.694  -9.791
ATOM   5618  H02 WTR  1389      18.217  -0.641  -9.129
TER   
ATOM   5619  O00 WTR  1390      13.813  -2.889  -2.765
ATOM   5620  H01 WTR  1390      14.499  -2.816  -3.428
ATOM   5621  H02 WTR  1390      13.036  -3.161  -3.254
TER   
ATOM   5622  O00 WTR  1391      24.024   0.043  -7.495
ATOM   5623  H01 WTR  1391      23.706  -0.778  -7.121
ATOM   5624  H02 WTR  1391      23.388   0.258  -8.178
TER   
ATOM   5625  O00 WTR  1392      21.116   2.687 -10.919
ATOM   5626  H01 WTR  1392      20.799   2.400 -10.063
ATOM   5627  H02 WTR  1392      20.343   3.050 -11.351
TER   
ATOM   5628  O00 WTR  1393      17.981  -7.434   1.732
ATOM   5629  H01 WTR  1393      18.609  -8.157   1.719
ATOM   5630  H02 WTR  1393      17.649  -7.421   2.630
TER   
ATOM   5631  O00 WTR  1394      21.934  -9.927   3.700
ATOM   5632  H01 WTR  1394      22.304 -10.672   3.226
ATOM   5633  H02 WTR  1394      22.322  -9.982   4.573
TER   
ATOM   5634  O00 WTR  1395      11.914 -18.821  -9.082
ATOM   5635  H01 WTR  1395      12.854 -18.997  -9.048
ATOM   5636  H02 WTR  1395      11.754 -18.234  -8.343
TER   
ATOM   5637  O00 WTR  1396      20.964   4.956  -5.935
ATOM   5638  H01 WTR  1396      21.120   4.946  -6.880
ATOM   5639  H02 WTR  1396      20.456   4.162  -5.768
TER   
ATOM   5640  O00 WTR  1397      19.698  -5.869  -2.784
ATOM   5641  H01 WTR  1397      20.581  -6.224  -2.693
ATOM   5642  H02 WTR  1397      19.406  -5.716  -1.885
TER   
ATOM   5643  O00 WTR  1398      22.470   0.334  -9.652
ATOM   5644  H01 WTR  1398      21.696   0.795  -9.326
ATOM   5645  H02 WTR  1398      22.747   0.840 -10.416
TER   
ATOM   5646  O00 WTR  1399      18.175  -3.458 -12.243
ATOM   5647  H01 WTR  1399      18.975  -2.958 -12.407
ATOM   5648  H02 WTR  1399      18.483  -4.307 -11.926
TER   
ATOM   5649  O00 WTR  1400      21.551  -7.223   0.367
ATOM   5650  H01 WTR  1400      22.130  -6.461   0.382
ATOM   5651  H02 WTR  1400      20.668  -6.854   0.364
TER   
ATOM   5652  O00 WTR  1401     -16.863   5.911   3.396
ATOM   5653  H01 WTR  1401     -16.653   5.899   2.462
ATOM   5654  H02 WTR  1401     -16.177   6.452   3.788
TER   
ATOM   5655  O00 WTR  1402     -12.500  11.741   7.040
ATOM   5656  H01 WTR  1402     -12.454  12.572   6.567
ATOM   5657  H02 WTR  1402     -11.613  11.384   6.984
TER   
ATOM   5658  O00 WTR  1403      -8.200   8.660   8.023
ATOM   5659  H01 WTR  1403      -8.439   9.220   7.284
ATOM   5660  H02 WTR  1403      -9.029   8.485   8.469
TER   
ATOM   5661  O00 WTR  1404     -14.746  10.407   8.233
ATOM   5662  H01 WTR  1404     -14.174  10.983   7.725
ATOM   5663  H02 WTR  1404     -14.623   9.542   7.843
TER   
ATOM   5664  O00 WTR  1405     -11.110   8.921   7.234
ATOM   5665  H01 WTR  1405     -11.059   8.530   6.362
ATOM   5666  H02 WTR  1405     -10.661   9.762   7.146
TER   
ATOM   5667  O00 WTR  1406     -12.988   9.443   5.003
ATOM   5668  H01 WTR  1406     -13.536  10.179   4.730
ATOM   5669  H02 WTR  1406     -12.509   9.771   5.764
TER   
ATOM   5670  O00 WTR  1407     -15.523   8.138   4.472
ATOM   5671  H01 WTR  1407     -15.826   8.233   5.375
ATOM   5672  H02 WTR  1407     -14.652   8.535   4.468
TER   
ATOM   5673  O00 WTR  1408     -18.265   5.095   5.876
ATOM   5674  H01 WTR  1408     -19.175   5.296   5.657
ATOM   5675  H02 WTR  1408     -17.782   5.250   5.064
TER   
ATOM   5676  O00 WTR  1409     -12.632   9.621   9.691
ATOM   5677  H01 WTR  1409     -12.020   9.546   8.958
ATOM   5678  H02 WTR  1409     -13.319  10.206   9.371
TER   
ATOM   5679  O00 WTR  1410     -19.065   7.598   3.469
ATOM   5680  H01 WTR  1410     -18.446   8.184   3.904
ATOM   5681  H02 WTR  1410     -18.528   6.868   3.161
TER   
ATOM   5682  O00 WTR  1411     -19.211   7.309   0.100
ATOM   5683  H01 WTR  1411     -19.347   7.390   1.044
ATOM   5684  H02 WTR  1411     -20.093   7.225  -0.263
TER   
ATOM   5685  O00 WTR  1412     -22.565   8.417  -2.541
ATOM   5686  H01 WTR  1412     -22.580   9.283  -2.134
ATOM   5687  H02 WTR  1412     -22.373   7.817  -1.820
TER   
ATOM   5688  O00 WTR  1413      -7.655   7.175  11.089
ATOM   5689  H01 WTR  1413      -6.881   7.461  10.605
ATOM   5690  H02 WTR  1413      -8.394   7.493  10.570
TER   
ATOM   5691  O00 WTR  1414     -10.642   4.101  10.493
ATOM   5692  H01 WTR  1414     -10.673   4.752  11.195
ATOM   5693  H02 WTR  1414      -9.996   4.445   9.876
TER   
ATOM   5694  O00 WTR  1415      -5.268  10.978   9.462
ATOM   5695  H01 WTR  1415      -5.649  10.996   8.584
ATOM   5696  H02 WTR  1415      -5.456  11.844   9.823
TER   
ATOM   5697  O00 WTR  1416      -2.909   9.077   6.328
ATOM   5698  H01 WTR  1416      -2.906   9.866   6.871
ATOM   5699  H02 WTR  1416      -3.481   9.295   5.592
TER   
ATOM   5700  O00 WTR  1417      -4.805   6.783  12.523
ATOM   5701  H01 WTR  1417      -4.194   7.440  12.192
ATOM   5702  H02 WTR  1417      -5.250   7.215  13.252
TER   
ATOM   5703  O00 WTR  1418      -1.894  21.849   7.199
ATOM   5704  H01 WTR  1418      -2.111  21.083   7.730
ATOM   5705  H02 WTR  1418      -1.464  21.490   6.423
TER   
ATOM   5706  O00 WTR  1419      -5.777  10.315   6.964
ATOM   5707  H01 WTR  1419      -6.639  10.383   6.555
ATOM   5708  H02 WTR  1419      -5.163  10.301   6.229
TER   
ATOM   5709  O00 WTR  1420      -3.322   7.706   8.552
ATOM   5710  H01 WTR  1420      -4.130   8.107   8.871
ATOM   5711  H02 WTR  1420      -3.079   8.228   7.788
TER   
ATOM   5712  O00 WTR  1421      -2.551  11.593  11.180
ATOM   5713  H01 WTR  1421      -2.167  11.692  10.309
ATOM   5714  H02 WTR  1421      -3.199  12.295  11.238
TER   
ATOM   5715  O00 WTR  1422       3.993  16.403   6.033
ATOM   5716  H01 WTR  1422       3.178  16.243   5.557
ATOM   5717  H02 WTR  1422       3.831  17.209   6.523
TER   
ATOM   5718  O00 WTR  1423      -6.240  13.188  13.519
ATOM   5719  H01 WTR  1423      -5.705  13.156  12.726
ATOM   5720  H02 WTR  1423      -6.915  12.523  13.380
TER   
ATOM   5721  O00 WTR  1424      -7.184   9.371   3.413
ATOM   5722  H01 WTR  1424      -7.525   9.948   4.097
ATOM   5723  H02 WTR  1424      -6.237   9.367   3.553
TER   
ATOM   5724  O00 WTR  1425      -9.957   7.402   9.689
ATOM   5725  H01 WTR  1425     -10.322   7.125  10.529
ATOM   5726  H02 WTR  1425     -10.698   7.368   9.083
TER   
ATOM   5727  O00 WTR  1426     -11.450  12.994   9.202
ATOM   5728  H01 WTR  1426     -10.543  12.775   8.989
ATOM   5729  H02 WTR  1426     -11.971  12.485   8.581
TER   
ATOM   5730  O00 WTR  1427      18.186  12.484  -9.176
ATOM   5731  H01 WTR  1427      18.477  11.942  -8.443
ATOM   5732  H02 WTR  1427      17.639  11.901  -9.703
TER   
ATOM   5733  O00 WTR  1428      -3.630   5.698   6.679
ATOM   5734  H01 WTR  1428      -3.642   6.337   7.391
ATOM   5735  H02 WTR  1428      -3.896   6.196   5.906
TER   
ATOM   5736  O00 WTR  1429      -0.762  11.758   8.794
ATOM   5737  H01 WTR  1429      -1.582  11.384   8.472
ATOM   5738  H02 WTR  1429      -0.857  12.700   8.654
TER   
ATOM   5739  O00 WTR  1430     -10.346  14.232  14.026
ATOM   5740  H01 WTR  1430      -9.820  13.442  13.904
ATOM   5741  H02 WTR  1430      -9.780  14.946  13.731
TER   
ATOM   5742  O00 WTR  1431       1.811  11.034   3.617
ATOM   5743  H01 WTR  1431       1.977  11.798   3.065
ATOM   5744  H02 WTR  1431       1.912  11.358   4.512
TER   
ATOM   5745  O00 WTR  1432       6.758  11.915  12.899
ATOM   5746  H01 WTR  1432       7.589  12.364  12.746
ATOM   5747  H02 WTR  1432       6.133  12.619  13.074
TER   
ATOM   5748  O00 WTR  1433       1.986  11.544   9.623
ATOM   5749  H01 WTR  1433       1.066  11.607   9.365
ATOM   5750  H02 WTR  1433       2.047  10.715  10.096
TER   
ATOM   5751  O00 WTR  1434       6.071  10.749  15.705
ATOM   5752  H01 WTR  1434       6.550  10.828  14.880
ATOM   5753  H02 WTR  1434       6.154  11.610  16.113
TER   
ATOM   5754  O00 WTR  1435      13.014  11.767   7.080
ATOM   5755  H01 WTR  1435      13.253  12.667   7.301
ATOM   5756  H02 WTR  1435      13.725  11.235   7.438
TER   
ATOM   5757  O00 WTR  1436       5.087  16.748   3.478
ATOM   5758  H01 WTR  1436       4.766  16.500   4.345
ATOM   5759  H02 WTR  1436       4.296  16.957   2.980
TER   
ATOM   5760  O00 WTR  1437       0.127  13.909   5.614
ATOM   5761  H01 WTR  1437      -0.495  14.307   6.223
ATOM   5762  H02 WTR  1437      -0.306  13.109   5.317
TER   
ATOM   5763  O00 WTR  1438      -1.111   5.420   3.918
ATOM   5764  H01 WTR  1438      -2.057   5.316   4.013
ATOM   5765  H02 WTR  1438      -0.939   5.223   2.997
TER   
ATOM   5766  O00 WTR  1439       0.516  17.629   6.144
ATOM   5767  H01 WTR  1439       0.198  16.964   6.755
ATOM   5768  H02 WTR  1439      -0.245  18.184   5.976
TER   
ATOM   5769  O00 WTR  1440     -12.828  10.311  13.302
ATOM   5770  H01 WTR  1440     -12.224  10.694  12.666
ATOM   5771  H02 WTR  1440     -13.183  11.062  13.778
TER   
ATOM   5772  O00 WTR  1441      -7.039   9.981  12.843
ATOM   5773  H01 WTR  1441      -6.271   9.854  12.286
ATOM   5774  H02 WTR  1441      -7.583   9.210  12.680
TER   
ATOM   5775  O00 WTR  1442       4.264  14.404   8.069
ATOM   5776  H01 WTR  1442       4.207  15.189   7.523
ATOM   5777  H02 WTR  1442       5.143  14.438   8.447
TER   
ATOM   5778  O00 WTR  1443      10.916   8.394  10.819
ATOM   5779  H01 WTR  1443      11.107   8.861  10.006
ATOM   5780  H02 WTR  1443      10.389   9.007  11.331
TER   
ATOM   5781  O00 WTR  1444      -3.178  11.268   7.806
ATOM   5782  H01 WTR  1444      -3.646  11.752   7.126
ATOM   5783  H02 WTR  1444      -3.757  11.303   8.568
TER   
ATOM   5784  O00 WTR  1445       5.171  14.612   1.478
ATOM   5785  H01 WTR  1445       5.282  14.932   0.583
ATOM   5786  H02 WTR  1445       5.287  15.388   2.026
TER   
ATOM   5787  O00 WTR  1446      -1.361  11.693   5.290
ATOM   5788  H01 WTR  1446      -2.230  12.037   5.501
ATOM   5789  H02 WTR  1446      -1.102  11.202   6.070
TER   
ATOM   5790  O00 WTR  1447       3.182  13.702  10.763
ATOM   5791  H01 WTR  1447       3.063  12.815  10.423
ATOM   5792  H02 WTR  1447       3.495  14.207  10.013
TER   
ATOM   5793  O00 WTR  1448       1.868  15.827   4.468
ATOM   5794  H01 WTR  1448       1.486  14.953   4.556
ATOM   5795  H02 WTR  1448       1.375  16.367   5.086
TER   
ATOM   5796  O00 WTR  1449      11.195  10.183   8.524
ATOM   5797  H01 WTR  1449      10.616   9.826   7.851
ATOM   5798  H02 WTR  1449      11.805  10.742   8.044
TER   
ATOM   5799  O00 WTR  1450       9.099  12.892  11.867
ATOM   5800  H01 WTR  1450       9.120  13.835  12.030
ATOM   5801  H02 WTR  1450      10.010  12.659  11.687
TER   
ATOM   5802  O00 WTR  1451      -1.903   7.853   1.602
ATOM   5803  H01 WTR  1451      -2.114   7.331   0.828
ATOM   5804  H02 WTR  1451      -2.754   8.099   1.965
TER   
ATOM   5805  O00 WTR  1452      -9.092  11.545  13.444
ATOM   5806  H01 WTR  1452      -9.664  11.420  12.687
ATOM   5807  H02 WTR  1452      -8.470  10.818  13.397
TER   
ATOM   5808  O00 WTR  1453      -2.111   9.001  -1.270
ATOM   5809  H01 WTR  1453      -1.762   8.939  -2.159
ATOM   5810  H02 WTR  1453      -2.256   8.092  -1.005
TER   
ATOM   5811  O00 WTR  1454      11.628  16.145  -7.459
ATOM   5812  H01 WTR  1454      10.795  15.677  -7.506
ATOM   5813  H02 WTR  1454      11.899  16.061  -6.544
TER   
ATOM   5814  O00 WTR  1455       2.832  13.300   2.395
ATOM   5815  H01 WTR  1455       3.750  13.467   2.181
ATOM   5816  H02 WTR  1455       2.376  14.099   2.134
TER   
ATOM   5817  O00 WTR  1456       4.171  18.292 -10.867
ATOM   5818  H01 WTR  1456       5.042  18.682 -10.793
ATOM   5819  H02 WTR  1456       3.851  18.249  -9.966
TER   
ATOM   5820  O00 WTR  1457       2.780  12.689   5.910
ATOM   5821  H01 WTR  1457       2.020  13.269   5.917
ATOM   5822  H02 WTR  1457       3.080  12.675   6.819
TER   
ATOM   5823  O00 WTR  1458      -0.373   8.232   5.828
ATOM   5824  H01 WTR  1458      -1.240   8.638   5.837
ATOM   5825  H02 WTR  1458      -0.545   7.297   5.940
TER   
ATOM   5826  O00 WTR  1459       3.177  18.898  -8.500
ATOM   5827  H01 WTR  1459       3.227  18.588  -7.596
ATOM   5828  H02 WTR  1459       3.121  19.850  -8.425
TER   
ATOM   5829  O00 WTR  1460     -12.247  12.959  15.430
ATOM   5830  H01 WTR  1460     -11.639  13.557  14.995
ATOM   5831  H02 WTR  1460     -11.779  12.671  16.214
TER   
ATOM   5832  O00 WTR  1461      17.405   9.268   7.230
ATOM   5833  H01 WTR  1461      16.690   9.485   6.631
ATOM   5834  H02 WTR  1461      18.200   9.494   6.748
TER   
ATOM   5835  O00 WTR  1462      12.172   6.098  12.341
ATOM   5836  H01 WTR  1462      12.494   6.346  13.208
ATOM   5837  H02 WTR  1462      12.022   6.931  11.894
TER   
ATOM   5838  O00 WTR  1463      15.412   9.411   5.438
ATOM   5839  H01 WTR  1463      15.314   8.462   5.372
ATOM   5840  H02 WTR  1463      15.200   9.736   4.563
TER   
ATOM   5841  O00 WTR  1464      11.311  11.369  11.637
ATOM   5842  H01 WTR  1464      11.968  11.138  12.294
ATOM   5843  H02 WTR  1464      11.496  10.790  10.898
TER   
ATOM   5844  O00 WTR  1465      15.179   2.314   6.875
ATOM   5845  H01 WTR  1465      14.309   2.531   6.539
ATOM   5846  H02 WTR  1465      15.392   3.032   7.471
TER   
ATOM   5847  O00 WTR  1466      16.162   6.137  12.195
ATOM   5848  H01 WTR  1466      15.521   5.478  11.929
ATOM   5849  H02 WTR  1466      15.909   6.925  11.715
TER   
ATOM   5850  O00 WTR  1467      10.530   9.413  14.859
ATOM   5851  H01 WTR  1467       9.893   9.562  14.161
ATOM   5852  H02 WTR  1467      11.159  10.129  14.768
TER   
ATOM   5853  O00 WTR  1468      16.684   5.629   6.990
ATOM   5854  H01 WTR  1468      17.553   5.361   6.691
ATOM   5855  H02 WTR  1468      16.853   6.322   7.628
TER   
ATOM   5856  O00 WTR  1469     -12.890 -21.789  16.785
ATOM   5857  H01 WTR  1469     -11.990 -22.073  16.941
ATOM   5858  H02 WTR  1469     -13.335 -22.571  16.457
TER   
ATOM   5859  O00 WTR  1470      -3.178 -29.941  15.986
ATOM   5860  H01 WTR  1470      -2.252 -30.099  16.169
ATOM   5861  H02 WTR  1470      -3.630 -30.205  16.788
TER   
ATOM   5862  O00 WTR  1471      13.485 -18.076  16.385
ATOM   5863  H01 WTR  1471      14.052 -18.489  17.036
ATOM   5864  H02 WTR  1471      12.600 -18.185  16.732
TER   
ATOM   5865  O00 WTR  1472      10.236 -16.882  20.055
ATOM   5866  H01 WTR  1472      10.617 -16.007  19.978
ATOM   5867  H02 WTR  1472      10.922 -17.406  20.469
TER   
ATOM   5868  O00 WTR  1473      -3.866 -27.514  14.545
ATOM   5869  H01 WTR  1473      -3.834 -26.923  15.297
ATOM   5870  H02 WTR  1473      -3.336 -28.266  14.809
TER   
ATOM   5871  O00 WTR  1474      -1.919 -25.424  19.284
ATOM   5872  H01 WTR  1474      -1.217 -25.618  18.662
ATOM   5873  H02 WTR  1474      -2.517 -26.167  19.210
TER   
ATOM   5874  O00 WTR  1475       4.541 -27.268  12.111
ATOM   5875  H01 WTR  1475       5.271 -26.756  11.763
ATOM   5876  H02 WTR  1475       4.792 -28.179  11.958
TER   
ATOM   5877  O00 WTR  1476     -11.454 -17.185  16.202
ATOM   5878  H01 WTR  1476     -10.890 -17.756  15.680
ATOM   5879  H02 WTR  1476     -11.182 -16.298  15.966
TER   
ATOM   5880  O00 WTR  1477      -2.836 -27.441  11.987
ATOM   5881  H01 WTR  1477      -2.303 -26.681  11.751
ATOM   5882  H02 WTR  1477      -3.053 -27.304  12.909
TER   
ATOM   5883  O00 WTR  1478      -2.679 -22.914  19.146
ATOM   5884  H01 WTR  1478      -2.558 -23.849  19.310
ATOM   5885  H02 WTR  1478      -1.811 -22.533  19.279
TER   
ATOM   5886  O00 WTR  1479       5.185 -30.874   4.666
ATOM   5887  H01 WTR  1479       5.870 -31.007   5.321
ATOM   5888  H02 WTR  1479       4.383 -30.766   5.177
TER   
ATOM   5889  O00 WTR  1480      -5.039 -22.086  20.298
ATOM   5890  H01 WTR  1480      -4.203 -22.334  19.904
ATOM   5891  H02 WTR  1480      -5.697 -22.370  19.664
TER   
ATOM   5892  O00 WTR  1481      -2.148 -25.531  16.347
ATOM   5893  H01 WTR  1481      -2.483 -24.929  15.682
ATOM   5894  H02 WTR  1481      -1.297 -25.167  16.594
TER   
ATOM   5895  O00 WTR  1482      -7.663 -16.969  13.934
ATOM   5896  H01 WTR  1482      -7.943 -16.462  13.172
ATOM   5897  H02 WTR  1482      -7.545 -16.319  14.626
TER   
ATOM   5898  O00 WTR  1483      -7.701 -20.662  15.475
ATOM   5899  H01 WTR  1483      -8.265 -21.389  15.208
ATOM   5900  H02 WTR  1483      -8.309 -19.968  15.731
TER   
ATOM   5901  O00 WTR  1484      -1.357 -20.155  16.440
ATOM   5902  H01 WTR  1484      -1.550 -19.360  15.942
ATOM   5903  H02 WTR  1484      -2.215 -20.488  16.702
TER   
ATOM   5904  O00 WTR  1485       0.223 -19.439  18.572
ATOM   5905  H01 WTR  1485      -0.349 -19.652  17.835
ATOM   5906  H02 WTR  1485       0.362 -20.276  19.017
TER   
ATOM   5907  O00 WTR  1486       0.492 -24.423  13.962
ATOM   5908  H01 WTR  1486       0.398 -23.470  13.946
ATOM   5909  H02 WTR  1486       1.325 -24.589  13.521
TER   
ATOM   5910  O00 WTR  1487      -0.116 -22.327  18.932
ATOM   5911  H01 WTR  1487       0.255 -22.888  19.613
ATOM   5912  H02 WTR  1487      -0.081 -22.860  18.137
TER   
ATOM   5913  O00 WTR  1488       2.669 -17.550  12.136
ATOM   5914  H01 WTR  1488       1.754 -17.285  12.040
ATOM   5915  H02 WTR  1488       2.634 -18.501  12.241
TER   
ATOM   5916  O00 WTR  1489      11.122 -17.698  17.520
ATOM   5917  H01 WTR  1489      10.637 -17.098  16.954
ATOM   5918  H02 WTR  1489      11.359 -17.170  18.282
TER   
ATOM   5919  O00 WTR  1490       9.526 -30.691   9.471
ATOM   5920  H01 WTR  1490       9.356 -30.036   8.794
ATOM   5921  H02 WTR  1490       8.675 -31.101   9.627
TER   
ATOM   5922  O00 WTR  1491       2.437 -23.133  10.817
ATOM   5923  H01 WTR  1491       2.810 -22.502  11.433
ATOM   5924  H02 WTR  1491       2.389 -23.951  11.311
TER   
ATOM   5925  O00 WTR  1492      -0.082 -27.782  15.137
ATOM   5926  H01 WTR  1492       0.838 -28.007  14.995
ATOM   5927  H02 WTR  1492      -0.148 -26.864  14.874
TER   
ATOM   5928  O00 WTR  1493       0.268 -24.492  17.033
ATOM   5929  H01 WTR  1493       0.855 -25.152  17.402
ATOM   5930  H02 WTR  1493       0.549 -24.404  16.122
TER   
ATOM   5931  O00 WTR  1494       4.606 -20.586  18.089
ATOM   5932  H01 WTR  1494       4.068 -20.307  18.830
ATOM   5933  H02 WTR  1494       5.432 -20.115  18.201
TER   
ATOM   5934  O00 WTR  1495       2.528 -19.103  16.735
ATOM   5935  H01 WTR  1495       3.121 -19.706  17.183
ATOM   5936  H02 WTR  1495       1.728 -19.117  17.261
TER   
ATOM   5937  O00 WTR  1496       2.923 -19.423  20.269
ATOM   5938  H01 WTR  1496       2.290 -18.797  19.917
ATOM   5939  H02 WTR  1496       3.422 -18.923  20.914
TER   
ATOM   5940  O00 WTR  1497      11.327 -14.629  19.561
ATOM   5941  H01 WTR  1497      11.468 -14.272  18.684
ATOM   5942  H02 WTR  1497      10.857 -13.939  20.029
TER   
ATOM   5943  O00 WTR  1498       9.622 -19.867  17.811
ATOM   5944  H01 WTR  1498       9.597 -20.357  16.989
ATOM   5945  H02 WTR  1498      10.274 -19.182  17.662
TER   
ATOM   5946  O00 WTR  1499     -14.211 -17.667  16.599
ATOM   5947  H01 WTR  1499     -13.263 -17.744  16.491
ATOM   5948  H02 WTR  1499     -14.566 -18.433  16.148
TER   
ATOM   5949  O00 WTR  1500      -8.508 -12.503  14.958
ATOM   5950  H01 WTR  1500      -8.262 -12.671  14.049
ATOM   5951  H02 WTR  1500      -7.960 -11.764  15.223
TER   
ATOM   5952  O00 WTR  1501     -17.813 -11.170   8.706
ATOM   5953  H01 WTR  1501     -16.874 -11.071   8.860
ATOM   5954  H02 WTR  1501     -17.942 -12.114   8.609
TER   
ATOM   5955  O00 WTR  1502     -14.592 -12.230  19.818
ATOM   5956  H01 WTR  1502     -14.557 -13.186  19.786
ATOM   5957  H02 WTR  1502     -13.888 -11.945  19.235
TER   
ATOM   5958  O00 WTR  1503     -13.695  -2.876  14.697
ATOM   5959  H01 WTR  1503     -13.604  -1.969  14.991
ATOM   5960  H02 WTR  1503     -13.061  -2.961  13.985
TER   
ATOM   5961  O00 WTR  1504     -13.510  -7.007  18.213
ATOM   5962  H01 WTR  1504     -13.831  -7.448  19.000
ATOM   5963  H02 WTR  1504     -13.901  -6.133  18.253
TER   
ATOM   5964  O00 WTR  1505     -11.596   3.850  15.730
ATOM   5965  H01 WTR  1505     -11.889   4.735  15.948
ATOM   5966  H02 WTR  1505     -11.153   3.542  16.521
TER   
ATOM   5967  O00 WTR  1506     -18.562 -13.003  17.946
ATOM   5968  H01 WTR  1506     -18.038 -13.618  17.432
ATOM   5969  H02 WTR  1506     -18.163 -12.149  17.778
TER   
ATOM   5970  O00 WTR  1507     -12.785  -8.563  16.085
ATOM   5971  H01 WTR  1507     -13.131  -7.967  16.749
ATOM   5972  H02 WTR  1507     -12.689  -9.400  16.540
TER   
ATOM   5973  O00 WTR  1508     -20.813 -11.643  16.266
ATOM   5974  H01 WTR  1508     -20.867 -11.374  15.349
ATOM   5975  H02 WTR  1508     -20.032 -11.203  16.600
TER   
ATOM   5976  O00 WTR  1509     -16.194 -16.506  18.228
ATOM   5977  H01 WTR  1509     -16.947 -16.821  17.728
ATOM   5978  H02 WTR  1509     -15.433 -16.787  17.720
TER   
ATOM   5979  O00 WTR  1510     -21.124 -14.401  15.721
ATOM   5980  H01 WTR  1510     -21.012 -13.457  15.837
ATOM   5981  H02 WTR  1510     -21.225 -14.741  16.609
TER   
ATOM   5982  O00 WTR  1511     -18.113 -16.826   8.259
ATOM   5983  H01 WTR  1511     -17.502 -16.190   7.886
ATOM   5984  H02 WTR  1511     -18.855 -16.830   7.653
TER   
ATOM   5985  O00 WTR  1512     -10.337 -14.967  15.387
ATOM   5986  H01 WTR  1512     -10.290 -14.657  14.482
ATOM   5987  H02 WTR  1512      -9.458 -14.819  15.737
TER   
ATOM   5988  O00 WTR  1513     -13.508 -18.524  12.253
ATOM   5989  H01 WTR  1513     -13.221 -19.168  12.900
ATOM   5990  H02 WTR  1513     -13.214 -17.683  12.604
TER   
ATOM   5991  O00 WTR  1514     -16.193 -17.710  12.904
ATOM   5992  H01 WTR  1514     -15.370 -18.169  12.735
ATOM   5993  H02 WTR  1514     -16.561 -18.150  13.670
TER   
ATOM   5994  O00 WTR  1515     -17.955 -10.543  16.572
ATOM   5995  H01 WTR  1515     -17.149 -10.032  16.499
ATOM   5996  H02 WTR  1515     -18.365 -10.469  15.711
TER   
ATOM   5997  O00 WTR  1516     -10.373  -0.225  20.861
ATOM   5998  H01 WTR  1516     -10.710   0.147  21.676
ATOM   5999  H02 WTR  1516     -10.901   0.182  20.174
TER   
ATOM   6000  O00 WTR  1517     -14.196  -8.451  20.306
ATOM   6001  H01 WTR  1517     -14.850  -9.133  20.151
ATOM   6002  H02 WTR  1517     -14.675  -7.758  20.760
TER   
ATOM   6003  O00 WTR  1518     -17.060 -18.936  15.103
ATOM   6004  H01 WTR  1518     -17.371 -19.814  15.320
ATOM   6005  H02 WTR  1518     -17.632 -18.349  15.599
TER   
ATOM   6006  O00 WTR  1519     -11.733  -3.157  19.812
ATOM   6007  H01 WTR  1519     -10.954  -2.813  20.248
ATOM   6008  H02 WTR  1519     -12.325  -2.408  19.752
TER   
ATOM   6009  O00 WTR  1520     -13.837  -4.359  18.637
ATOM   6010  H01 WTR  1520     -13.125  -3.939  19.120
ATOM   6011  H02 WTR  1520     -14.577  -3.760  18.733
TER   
ATOM   6012  O00 WTR  1521      -6.112 -22.242  17.474
ATOM   6013  H01 WTR  1521      -5.202 -21.955  17.403
ATOM   6014  H02 WTR  1521      -6.610 -21.587  16.985
TER   
ATOM   6015  O00 WTR  1522     -20.121 -16.223  18.516
ATOM   6016  H01 WTR  1522     -20.875 -16.100  19.092
ATOM   6017  H02 WTR  1522     -19.509 -15.532  18.772
TER   
ATOM   6018  O00 WTR  1523     -16.116  -8.724  17.350
ATOM   6019  H01 WTR  1523     -15.357  -9.126  17.773
ATOM   6020  H02 WTR  1523     -15.744  -8.056  16.773
TER   
ATOM   6021  O00 WTR  1524     -12.150   0.727  18.843
ATOM   6022  H01 WTR  1524     -12.697   1.478  18.613
ATOM   6023  H02 WTR  1524     -11.710   0.491  18.027
TER   
ATOM   6024  O00 WTR  1525     -13.872  -1.512  19.447
ATOM   6025  H01 WTR  1525     -14.757  -1.457  19.807
ATOM   6026  H02 WTR  1525     -13.600  -0.601  19.336
TER   
ATOM   6027  O00 WTR  1526     -19.644   3.580  10.672
ATOM   6028  H01 WTR  1526     -19.512   4.484  10.386
ATOM   6029  H02 WTR  1526     -18.953   3.085  10.232
TER   
ATOM   6030  O00 WTR  1527     -16.435  -3.061  18.957
ATOM   6031  H01 WTR  1527     -15.981  -2.469  18.358
ATOM   6032  H02 WTR  1527     -16.645  -3.828  18.424
TER   
ATOM   6033  O00 WTR  1528     -12.032  -2.938  10.565
ATOM   6034  H01 WTR  1528     -12.116  -2.379   9.792
ATOM   6035  H02 WTR  1528     -11.585  -3.722  10.246
TER   
ATOM   6036  O00 WTR  1529     -15.055  -1.940  16.933
ATOM   6037  H01 WTR  1529     -14.228  -1.761  17.381
ATOM   6038  H02 WTR  1529     -14.809  -2.484  16.185
TER   
ATOM   6039  O00 WTR  1530     -16.715 -12.787  15.522
ATOM   6040  H01 WTR  1530     -16.476 -12.393  14.683
ATOM   6041  H02 WTR  1530     -17.162 -12.087  15.998
TER   
ATOM   6042  O00 WTR  1531      -8.355   5.784  18.601
ATOM   6043  H01 WTR  1531      -8.788   5.833  19.453
ATOM   6044  H02 WTR  1531      -7.430   5.941  18.792
TER   
ATOM   6045  O00 WTR  1532     -12.954  -0.140  14.268
ATOM   6046  H01 WTR  1532     -12.421   0.607  13.995
ATOM   6047  H02 WTR  1532     -13.820   0.232  14.437
TER   
ATOM   6048  O00 WTR  1533     -13.121  -7.233  13.542
ATOM   6049  H01 WTR  1533     -12.305  -7.713  13.686
ATOM   6050  H02 WTR  1533     -13.190  -6.647  14.295
TER   
ATOM   6051  O00 WTR  1534       2.374 -13.587  10.913
ATOM   6052  H01 WTR  1534       3.121 -13.688  10.323
ATOM   6053  H02 WTR  1534       1.911 -12.816  10.585
TER   
ATOM   6054  O00 WTR  1535     -13.238 -15.639  12.998
ATOM   6055  H01 WTR  1535     -13.780 -15.619  13.786
ATOM   6056  H02 WTR  1535     -13.644 -15.000  12.412
TER   
ATOM   6057  O00 WTR  1536      -1.814 -12.667  19.132
ATOM   6058  H01 WTR  1536      -1.340 -12.741  18.303
ATOM   6059  H02 WTR  1536      -1.127 -12.622  19.797
TER   
ATOM   6060  O00 WTR  1537     -11.688 -14.460  19.859
ATOM   6061  H01 WTR  1537     -12.539 -14.831  20.093
ATOM   6062  H02 WTR  1537     -11.131 -14.638  20.617
TER   
ATOM   6063  O00 WTR  1538      -5.020 -15.274  17.246
ATOM   6064  H01 WTR  1538      -5.248 -16.199  17.341
ATOM   6065  H02 WTR  1538      -5.075 -14.922  18.134
TER   
ATOM   6066  O00 WTR  1539       7.699 -13.634  18.090
ATOM   6067  H01 WTR  1539       7.454 -13.721  17.169
ATOM   6068  H02 WTR  1539       7.929 -12.710  18.190
TER   
ATOM   6069  O00 WTR  1540      13.865 -15.130  12.664
ATOM   6070  H01 WTR  1540      14.715 -14.854  12.322
ATOM   6071  H02 WTR  1540      13.755 -16.024  12.341
TER   
ATOM   6072  O00 WTR  1541      -1.601  -8.521  16.184
ATOM   6073  H01 WTR  1541      -1.125  -7.849  16.672
ATOM   6074  H02 WTR  1541      -2.162  -8.940  16.837
TER   
ATOM   6075  O00 WTR  1542       2.741  -9.557  15.541
ATOM   6076  H01 WTR  1542       3.020  -8.980  16.252
ATOM   6077  H02 WTR  1542       3.081 -10.418  15.784
TER   
ATOM   6078  O00 WTR  1543       4.063  -8.326  11.132
ATOM   6079  H01 WTR  1543       3.269  -8.694  11.518
ATOM   6080  H02 WTR  1543       4.326  -7.633  11.738
TER   
ATOM   6081  O00 WTR  1544      -2.291 -18.667  12.049
ATOM   6082  H01 WTR  1544      -1.862 -17.972  11.550
ATOM   6083  H02 WTR  1544      -2.707 -19.218  11.385
TER   
ATOM   6084  O00 WTR  1545      10.805 -10.747  20.046
ATOM   6085  H01 WTR  1545       9.985 -10.775  19.552
ATOM   6086  H02 WTR  1545      10.665 -10.065  20.703
TER   
ATOM   6087  O00 WTR  1546      -5.388  -7.530  23.878
ATOM   6088  H01 WTR  1546      -5.640  -6.904  24.557
ATOM   6089  H02 WTR  1546      -6.027  -7.395  23.178
TER   
ATOM   6090  O00 WTR  1547      -3.002  -6.750  22.503
ATOM   6091  H01 WTR  1547      -2.506  -7.562  22.607
ATOM   6092  H02 WTR  1547      -3.700  -6.810  23.154
TER   
ATOM   6093  O00 WTR  1548     -11.381  -2.667  13.133
ATOM   6094  H01 WTR  1548     -11.215  -3.609  13.155
ATOM   6095  H02 WTR  1548     -11.698  -2.500  12.245
TER   
ATOM   6096  O00 WTR  1549       2.349  -3.892  14.033
ATOM   6097  H01 WTR  1549       2.870  -4.550  14.495
ATOM   6098  H02 WTR  1549       2.959  -3.498  13.410
TER   
ATOM   6099  O00 WTR  1550       6.139  -3.889  19.382
ATOM   6100  H01 WTR  1550       6.250  -3.959  18.434
ATOM   6101  H02 WTR  1550       5.506  -3.180  19.498
TER   
ATOM   6102  O00 WTR  1551     -14.273   3.954  13.384
ATOM   6103  H01 WTR  1551     -14.390   4.826  13.007
ATOM   6104  H02 WTR  1551     -15.095   3.779  13.842
TER   
ATOM   6105  O00 WTR  1552       1.626  -5.635  11.935
ATOM   6106  H01 WTR  1552       1.832  -5.236  12.780
ATOM   6107  H02 WTR  1552       1.078  -6.389  12.152
TER   
ATOM   6108  O00 WTR  1553       2.915  -1.829  15.758
ATOM   6109  H01 WTR  1553       2.715  -2.442  15.051
ATOM   6110  H02 WTR  1553       2.103  -1.341  15.892
TER   
ATOM   6111  O00 WTR  1554      -6.514 -10.393  18.724
ATOM   6112  H01 WTR  1554      -7.361 -10.719  19.028
ATOM   6113  H02 WTR  1554      -6.730  -9.644  18.169
TER   
ATOM   6114  O00 WTR  1555      -1.585  -8.973  23.282
ATOM   6115  H01 WTR  1555      -2.340  -9.497  23.014
ATOM   6116  H02 WTR  1555      -1.628  -8.962  24.238
TER   
ATOM   6117  O00 WTR  1556      -9.497 -14.859  21.514
ATOM   6118  H01 WTR  1556      -8.711 -14.603  21.998
ATOM   6119  H02 WTR  1556      -9.168 -15.376  20.779
TER   
ATOM   6120  O00 WTR  1557      -7.408 -15.089  15.802
ATOM   6121  H01 WTR  1557      -7.447 -14.185  15.489
ATOM   6122  H02 WTR  1557      -6.841 -15.051  16.573
TER   
ATOM   6123  O00 WTR  1558      -3.146 -23.479  15.091
ATOM   6124  H01 WTR  1558      -2.881 -22.654  14.685
ATOM   6125  H02 WTR  1558      -4.103 -23.458  15.075
TER   
ATOM   6126  O00 WTR  1559     -16.355 -10.119  19.829
ATOM   6127  H01 WTR  1559     -15.964 -10.982  19.964
ATOM   6128  H02 WTR  1559     -16.559 -10.091  18.894
TER   
ATOM   6129  O00 WTR  1560       0.065 -10.426  15.272
ATOM   6130  H01 WTR  1560       0.836  -9.985  15.628
ATOM   6131  H02 WTR  1560      -0.677  -9.953  15.648
TER   
ATOM   6132  O00 WTR  1561      -6.003 -12.640  16.930
ATOM   6133  H01 WTR  1561      -5.323 -13.251  17.214
ATOM   6134  H02 WTR  1561      -6.255 -12.175  17.728
TER   
ATOM   6135  O00 WTR  1562     -14.716 -14.853  19.863
ATOM   6136  H01 WTR  1562     -15.287 -14.854  20.632
ATOM   6137  H02 WTR  1562     -15.100 -15.505  19.278
TER   
ATOM   6138  O00 WTR  1563      -9.787 -18.810  14.614
ATOM   6139  H01 WTR  1563      -9.093 -18.225  14.310
ATOM   6140  H02 WTR  1563     -10.167 -19.169  13.812
TER   
ATOM   6141  O00 WTR  1564      -6.085 -16.905  19.431
ATOM   6142  H01 WTR  1564      -5.832 -16.637  20.314
ATOM   6143  H02 WTR  1564      -5.857 -17.833  19.387
TER   
ATOM   6144  O00 WTR  1565      -4.727 -15.498  24.341
ATOM   6145  H01 WTR  1565      -4.981 -15.241  25.227
ATOM   6146  H02 WTR  1565      -4.294 -14.723  23.982
TER   
ATOM   6147  O00 WTR  1566      -8.113 -13.070  19.314
ATOM   6148  H01 WTR  1566      -8.237 -13.963  18.994
ATOM   6149  H02 WTR  1566      -8.999 -12.719  19.398
TER   
ATOM   6150  O00 WTR  1567      -9.174  -8.369  20.076
ATOM   6151  H01 WTR  1567      -8.460  -8.187  19.464
ATOM   6152  H02 WTR  1567      -9.939  -7.950  19.683
TER   
ATOM   6153  O00 WTR  1568      -7.978  -5.181  12.230
ATOM   6154  H01 WTR  1568      -8.061  -4.260  11.982
ATOM   6155  H02 WTR  1568      -7.636  -5.611  11.446
TER   
ATOM   6156  O00 WTR  1569      -5.185  -8.501  17.105
ATOM   6157  H01 WTR  1569      -5.599  -8.313  16.263
ATOM   6158  H02 WTR  1569      -4.791  -7.669  17.369
TER   
ATOM   6159  O00 WTR  1570     -12.846 -13.361  16.198
ATOM   6160  H01 WTR  1570     -13.370 -14.102  15.894
ATOM   6161  H02 WTR  1570     -12.026 -13.430  15.709
TER   
ATOM   6162  O00 WTR  1571      -0.621  -9.681  20.838
ATOM   6163  H01 WTR  1571      -0.713  -9.450  21.762
ATOM   6164  H02 WTR  1571      -0.988  -8.933  20.366
TER   
ATOM   6165  O00 WTR  1572      -6.428 -10.632  22.108
ATOM   6166  H01 WTR  1572      -6.627 -11.550  22.292
ATOM   6167  H02 WTR  1572      -6.314 -10.597  21.158
TER   
ATOM   6168  O00 WTR  1573     -10.513 -17.769  18.710
ATOM   6169  H01 WTR  1573     -11.102 -17.410  19.373
ATOM   6170  H02 WTR  1573     -10.903 -17.507  17.876
TER   
ATOM   6171  O00 WTR  1574      -5.211 -18.325  16.386
ATOM   6172  H01 WTR  1574      -4.791 -18.811  17.095
ATOM   6173  H02 WTR  1574      -6.139 -18.546  16.460
TER   
ATOM   6174  O00 WTR  1575      -8.086 -18.175  17.137
ATOM   6175  H01 WTR  1575      -9.037 -18.278  17.104
ATOM   6176  H02 WTR  1575      -7.948 -17.371  17.638
TER   
ATOM   6177  O00 WTR  1576      -2.050 -18.601  20.116
ATOM   6178  H01 WTR  1576      -1.413 -18.813  19.434
ATOM   6179  H02 WTR  1576      -2.053 -17.644  20.152
TER   
ATOM   6180  O00 WTR  1577      -2.890  -9.835  18.057
ATOM   6181  H01 WTR  1577      -3.822  -9.759  17.855
ATOM   6182  H02 WTR  1577      -2.803 -10.696  18.467
TER   
ATOM   6183  O00 WTR  1578      -0.835  -5.101  23.421
ATOM   6184  H01 WTR  1578      -1.530  -5.759  23.427
ATOM   6185  H02 WTR  1578      -0.075  -5.550  23.791
TER   
ATOM   6186  O00 WTR  1579      -4.448 -14.071  19.690
ATOM   6187  H01 WTR  1579      -3.718 -13.532  19.386
ATOM   6188  H02 WTR  1579      -4.073 -14.618  20.380
TER   
ATOM   6189  O00 WTR  1580      -3.474 -21.630  17.017
ATOM   6190  H01 WTR  1580      -3.078 -22.172  16.335
ATOM   6191  H02 WTR  1580      -3.185 -22.028  17.839
TER   
ATOM   6192  O00 WTR  1581       2.700 -12.588  21.767
ATOM   6193  H01 WTR  1581       2.619 -12.901  20.866
ATOM   6194  H02 WTR  1581       2.855 -13.379  22.282
TER   
ATOM   6195  O00 WTR  1582       5.993 -19.191  23.611
ATOM   6196  H01 WTR  1582       5.320 -18.535  23.434
ATOM   6197  H02 WTR  1582       6.145 -19.130  24.554
TER   
ATOM   6198  O00 WTR  1583      -8.503 -15.841  19.074
ATOM   6199  H01 WTR  1583      -9.108 -16.583  19.073
ATOM   6200  H02 WTR  1583      -7.654 -16.224  19.295
TER   
ATOM   6201  O00 WTR  1584       1.259 -17.227  19.572
ATOM   6202  H01 WTR  1584       0.817 -16.454  19.222
ATOM   6203  H02 WTR  1584       0.668 -17.953  19.372
TER   
ATOM   6204  O00 WTR  1585     -11.765  -9.730  20.504
ATOM   6205  H01 WTR  1585     -12.602  -9.273  20.584
ATOM   6206  H02 WTR  1585     -11.367  -9.656  21.371
TER   
ATOM   6207  O00 WTR  1586      -7.128 -10.040  15.407
ATOM   6208  H01 WTR  1586      -7.513  -9.421  16.028
ATOM   6209  H02 WTR  1586      -6.409 -10.449  15.890
TER   
ATOM   6210  O00 WTR  1587      -0.118 -12.552  21.489
ATOM   6211  H01 WTR  1587       0.822 -12.712  21.574
ATOM   6212  H02 WTR  1587      -0.180 -11.651  21.171
TER   
ATOM   6213  O00 WTR  1588      -4.261 -10.818  15.677
ATOM   6214  H01 WTR  1588      -3.313 -10.925  15.600
ATOM   6215  H02 WTR  1588      -4.513 -11.417  16.381
TER   
ATOM   6216  O00 WTR  1589      -8.427  -6.401  24.554
ATOM   6217  H01 WTR  1589      -8.697  -5.702  23.958
ATOM   6218  H02 WTR  1589      -8.414  -7.188  24.010
TER   
ATOM   6219  O00 WTR  1590      -8.634  -3.073  16.326
ATOM   6220  H01 WTR  1590      -8.049  -2.827  17.042
ATOM   6221  H02 WTR  1590      -9.309  -3.611  16.740
TER   
ATOM   6222  O00 WTR  1591     -10.703 -11.999  19.084
ATOM   6223  H01 WTR  1591     -11.209 -12.746  19.403
ATOM   6224  H02 WTR  1591     -11.060 -11.247  19.557
TER   
ATOM   6225  O00 WTR  1592      -5.798  -7.712  14.555
ATOM   6226  H01 WTR  1592      -6.587  -8.188  14.297
ATOM   6227  H02 WTR  1592      -6.053  -6.790  14.526
TER   
ATOM   6228  O00 WTR  1593     -13.117 -10.918  17.754
ATOM   6229  H01 WTR  1593     -13.117 -11.630  17.115
ATOM   6230  H02 WTR  1593     -12.314 -11.047  18.258
TER   
ATOM   6231  O00 WTR  1594      -0.644 -12.632  16.491
ATOM   6232  H01 WTR  1594      -0.481 -11.757  16.141
ATOM   6233  H02 WTR  1594       0.210 -13.063  16.468
TER   
ATOM   6234  O00 WTR  1595       4.046  -9.800  24.887
ATOM   6235  H01 WTR  1595       4.756 -10.193  24.379
ATOM   6236  H02 WTR  1595       3.693 -10.523  25.405
TER   
ATOM   6237  O00 WTR  1596      -3.921 -12.561  23.712
ATOM   6238  H01 WTR  1596      -4.578 -12.082  24.217
ATOM   6239  H02 WTR  1596      -3.603 -11.927  23.069
TER   
ATOM   6240  O00 WTR  1597      -4.562 -19.523  18.910
ATOM   6241  H01 WTR  1597      -4.673 -20.299  19.460
ATOM   6242  H02 WTR  1597      -3.733 -19.141  19.199
TER   
ATOM   6243  O00 WTR  1598      -7.945  -8.298  17.379
ATOM   6244  H01 WTR  1598      -8.853  -8.051  17.555
ATOM   6245  H02 WTR  1598      -7.486  -7.464  17.279
TER   
ATOM   6246  O00 WTR  1599      -3.910  -2.919  20.925
ATOM   6247  H01 WTR  1599      -4.502  -2.366  21.435
ATOM   6248  H02 WTR  1599      -3.321  -3.303  21.574
TER   
ATOM   6249  O00 WTR  1600      -6.194  -5.988  20.686
ATOM   6250  H01 WTR  1600      -5.696  -6.777  20.902
ATOM   6251  H02 WTR  1600      -5.719  -5.597  19.953
TER   
ATOM   6252  O00 WTR  1601      -5.040 -16.065  21.738
ATOM   6253  H01 WTR  1601      -5.211 -15.926  22.670
ATOM   6254  H02 WTR  1601      -4.176 -16.476  21.712
TER   
ATOM   6255  O00 WTR  1602       9.675 -10.488  23.499
ATOM   6256  H01 WTR  1602       9.620  -9.887  22.757
ATOM   6257  H02 WTR  1602      10.612 -10.561  23.681
TER   
ATOM   6258  O00 WTR  1603       8.445 -11.181  18.851
ATOM   6259  H01 WTR  1603       7.604 -10.787  18.620
ATOM   6260  H02 WTR  1603       8.247 -11.753  19.593
TER   
ATOM   6261  O00 WTR  1604       5.338  -8.794  14.868
ATOM   6262  H01 WTR  1604       4.603  -9.322  15.178
ATOM   6263  H02 WTR  1604       5.854  -9.394  14.329
TER   
ATOM   6264  O00 WTR  1605       6.011 -18.343  20.688
ATOM   6265  H01 WTR  1605       6.131 -18.768  21.537
ATOM   6266  H02 WTR  1605       6.567 -18.843  20.089
TER   
ATOM   6267  O00 WTR  1606       6.997   4.442  16.217
ATOM   6268  H01 WTR  1606       7.604   4.896  15.632
ATOM   6269  H02 WTR  1606       7.354   3.557  16.295
TER   
ATOM   6270  O00 WTR  1607       0.871 -18.344  22.592
ATOM   6271  H01 WTR  1607       0.917 -19.299  22.538
ATOM   6272  H02 WTR  1607       0.250 -18.094  21.909
TER   
ATOM   6273  O00 WTR  1608       3.979 -12.120  15.918
ATOM   6274  H01 WTR  1608       4.076 -12.125  14.965
ATOM   6275  H02 WTR  1608       3.195 -12.644  16.082
TER   
ATOM   6276  O00 WTR  1609      -0.526  -9.504  12.760
ATOM   6277  H01 WTR  1609      -0.641 -10.317  12.269
ATOM   6278  H02 WTR  1609      -0.161  -9.780  13.600
TER   
ATOM   6279  O00 WTR  1610      15.136 -12.984  19.696
ATOM   6280  H01 WTR  1610      15.642 -13.369  18.981
ATOM   6281  H02 WTR  1610      15.104 -13.670  20.363
TER   
ATOM   6282  O00 WTR  1611       4.976  -6.930  18.886
ATOM   6283  H01 WTR  1611       4.145  -6.814  18.427
ATOM   6284  H02 WTR  1611       5.236  -6.044  19.138
TER   
ATOM   6285  O00 WTR  1612       3.327 -15.829  21.041
ATOM   6286  H01 WTR  1612       2.595 -16.236  20.577
ATOM   6287  H02 WTR  1612       4.072 -15.930  20.449
TER   
ATOM   6288  O00 WTR  1613      -1.803 -14.185  22.825
ATOM   6289  H01 WTR  1613      -1.179 -13.749  22.244
ATOM   6290  H02 WTR  1613      -2.144 -13.484  23.381
TER   
ATOM   6291  O00 WTR  1614      10.214 -12.964  21.557
ATOM   6292  H01 WTR  1614      10.279 -12.807  22.499
ATOM   6293  H02 WTR  1614      10.402 -12.114  21.159
TER   
ATOM   6294  O00 WTR  1615      12.220 -11.747  23.219
ATOM   6295  H01 WTR  1615      12.721 -11.110  22.711
ATOM   6296  H02 WTR  1615      12.301 -12.564  22.727
TER   
ATOM   6297  O00 WTR  1616       7.223  -6.805  16.398
ATOM   6298  H01 WTR  1616       7.890  -7.443  16.651
ATOM   6299  H02 WTR  1616       6.471  -7.336  16.134
TER   
ATOM   6300  O00 WTR  1617       3.975  -3.132  26.929
ATOM   6301  H01 WTR  1617       3.748  -3.091  26.000
ATOM   6302  H02 WTR  1617       3.582  -2.345  27.307
TER   
ATOM   6303  O00 WTR  1618       9.760  -1.805  13.353
ATOM   6304  H01 WTR  1618      10.439  -1.628  14.004
ATOM   6305  H02 WTR  1618       8.968  -1.960  13.867
TER   
ATOM   6306  O00 WTR  1619      -2.193 -15.795  20.741
ATOM   6307  H01 WTR  1619      -1.574 -15.322  20.186
ATOM   6308  H02 WTR  1619      -1.972 -15.526  21.632
TER   
ATOM   6309  O00 WTR  1620      10.480  -3.869  19.775
ATOM   6310  H01 WTR  1620      10.829  -3.274  20.439
ATOM   6311  H02 WTR  1620       9.789  -4.354  20.227
TER   
ATOM   6312  O00 WTR  1621       2.086 -12.897  18.559
ATOM   6313  H01 WTR  1621       1.842 -11.972  18.553
ATOM   6314  H02 WTR  1621       3.011 -12.904  18.314
TER   
ATOM   6315  O00 WTR  1622       9.439  -8.400  17.613
ATOM   6316  H01 WTR  1622       9.438  -9.259  17.192
ATOM   6317  H02 WTR  1622       8.786  -8.474  18.310
TER   
ATOM   6318  O00 WTR  1623       4.603 -10.682  20.590
ATOM   6319  H01 WTR  1623       4.779 -11.182  19.793
ATOM   6320  H02 WTR  1623       3.926 -11.183  21.044
TER   
ATOM   6321  O00 WTR  1624      14.016 -15.583  15.622
ATOM   6322  H01 WTR  1624      13.852 -15.542  14.680
ATOM   6323  H02 WTR  1624      14.016 -16.519  15.825
TER   
ATOM   6324  O00 WTR  1625      12.178 -13.826  17.071
ATOM   6325  H01 WTR  1625      11.599 -13.333  16.490
ATOM   6326  H02 WTR  1625      12.665 -14.408  16.487
TER   
ATOM   6327  O00 WTR  1626       9.092 -13.035   9.188
ATOM   6328  H01 WTR  1626       8.879 -13.698   9.845
ATOM   6329  H02 WTR  1626       9.979 -12.752   9.411
TER   
ATOM   6330  O00 WTR  1627       3.485 -15.921  16.832
ATOM   6331  H01 WTR  1627       2.856 -16.630  16.965
ATOM   6332  H02 WTR  1627       3.915 -15.819  17.681
TER   
ATOM   6333  O00 WTR  1628       8.026 -16.411  18.524
ATOM   6334  H01 WTR  1628       8.749 -16.746  19.054
ATOM   6335  H02 WTR  1628       8.087 -15.460  18.609
TER   
ATOM   6336  O00 WTR  1629       5.199 -12.287  18.379
ATOM   6337  H01 WTR  1629       5.822 -13.007  18.277
ATOM   6338  H02 WTR  1629       5.052 -11.969  17.488
TER   
ATOM   6339  O00 WTR  1630      10.564  -6.838  13.043
ATOM   6340  H01 WTR  1630      10.657  -6.841  13.996
ATOM   6341  H02 WTR  1630      11.260  -6.257  12.736
TER   
ATOM   6342  O00 WTR  1631       8.246  -5.320  20.828
ATOM   6343  H01 WTR  1631       7.567  -4.867  20.327
ATOM   6344  H02 WTR  1631       7.766  -5.809  21.496
TER   
ATOM   6345  O00 WTR  1632       3.513   3.011  20.550
ATOM   6346  H01 WTR  1632       3.221   3.752  21.082
ATOM   6347  H02 WTR  1632       4.213   2.608  21.064
TER   
ATOM   6348  O00 WTR  1633       7.290  -8.243  19.311
ATOM   6349  H01 WTR  1633       6.425  -7.882  19.117
ATOM   6350  H02 WTR  1633       7.417  -8.074  20.245
TER   
ATOM   6351  O00 WTR  1634       7.599 -12.621  20.849
ATOM   6352  H01 WTR  1634       7.268 -13.495  20.645
ATOM   6353  H02 WTR  1634       8.513 -12.762  21.096
TER   
ATOM   6354  O00 WTR  1635      -1.936  -6.332  20.046
ATOM   6355  H01 WTR  1635      -2.426  -6.580  20.830
ATOM   6356  H02 WTR  1635      -1.525  -5.498  20.274
TER   
ATOM   6357  O00 WTR  1636      12.627 -11.196  18.132
ATOM   6358  H01 WTR  1636      12.757 -12.117  17.906
ATOM   6359  H02 WTR  1636      11.909 -11.204  18.765
TER   
ATOM   6360  O00 WTR  1637       1.659 -10.231  19.160
ATOM   6361  H01 WTR  1637       0.905  -9.851  19.612
ATOM   6362  H02 WTR  1637       2.380  -9.632  19.351
TER   
ATOM   6363  O00 WTR  1638      10.924  -6.835  19.333
ATOM   6364  H01 WTR  1638      10.669  -5.937  19.544
ATOM   6365  H02 WTR  1638      10.209  -7.166  18.789
TER   
ATOM   6366  O00 WTR  1639       3.651 -17.938  22.895
ATOM   6367  H01 WTR  1639       3.580 -17.088  22.462
ATOM   6368  H02 WTR  1639       2.745 -18.213  23.035
TER   
ATOM   6369  O00 WTR  1640       3.259  -8.434  20.611
ATOM   6370  H01 WTR  1640       3.879  -9.160  20.673
ATOM   6371  H02 WTR  1640       3.728  -7.758  20.123
TER   
ATOM   6372  O00 WTR  1641       5.421  -5.848  22.545
ATOM   6373  H01 WTR  1641       4.739  -6.517  22.487
ATOM   6374  H02 WTR  1641       5.211  -5.231  21.844
TER   
ATOM   6375  O00 WTR  1642       6.521 -10.554  23.200
ATOM   6376  H01 WTR  1642       7.372 -10.672  23.622
ATOM   6377  H02 WTR  1642       6.487 -11.238  22.531
TER   
ATOM   6378  O00 WTR  1643      10.201  -8.512  21.335
ATOM   6379  H01 WTR  1643       9.384  -8.196  21.722
ATOM   6380  H02 WTR  1643      10.426  -7.852  20.679
TER   
ATOM   6381  O00 WTR  1644      13.821   0.986  18.659
ATOM   6382  H01 WTR  1644      13.140   1.638  18.826
ATOM   6383  H02 WTR  1644      13.949   1.011  17.710
TER   
ATOM   6384  O00 WTR  1645      10.882   5.054  17.597
ATOM   6385  H01 WTR  1645      11.155   4.699  18.443
ATOM   6386  H02 WTR  1645      10.232   5.722  17.815
TER   
ATOM   6387  O00 WTR  1646     -11.044  -0.441  16.409
ATOM   6388  H01 WTR  1646     -10.369  -0.952  15.963
ATOM   6389  H02 WTR  1646     -11.772  -0.410  15.788
TER   
ATOM   6390  O00 WTR  1647      -2.873   5.089  17.798
ATOM   6391  H01 WTR  1647      -1.961   5.012  17.516
ATOM   6392  H02 WTR  1647      -2.889   5.873  18.347
TER   
ATOM   6393  O00 WTR  1648      -8.461   0.854  18.664
ATOM   6394  H01 WTR  1648      -8.736   0.035  19.075
ATOM   6395  H02 WTR  1648      -7.688   0.617  18.150
TER   
ATOM   6396  O00 WTR  1649      -7.338   2.337  20.680
ATOM   6397  H01 WTR  1649      -6.738   2.739  20.050
ATOM   6398  H02 WTR  1649      -7.745   1.617  20.198
TER   
ATOM   6399  O00 WTR  1650      -6.007   2.726  23.148
ATOM   6400  H01 WTR  1650      -6.654   2.302  22.583
ATOM   6401  H02 WTR  1650      -5.979   3.632  22.842
TER   
ATOM   6402  O00 WTR  1651      -7.779  -0.449  22.521
ATOM   6403  H01 WTR  1651      -8.235  -0.704  23.323
ATOM   6404  H02 WTR  1651      -8.466  -0.416  21.855
TER   
ATOM   6405  O00 WTR  1652      -3.385  -0.527  15.694
ATOM   6406  H01 WTR  1652      -4.058  -0.944  15.155
ATOM   6407  H02 WTR  1652      -2.558  -0.836  15.325
TER   
ATOM   6408  O00 WTR  1653     -10.181   1.935  25.580
ATOM   6409  H01 WTR  1653      -9.867   2.329  24.766
ATOM   6410  H02 WTR  1653      -9.456   2.046  26.195
TER   
ATOM   6411  O00 WTR  1654      -3.840   1.811  13.706
ATOM   6412  H01 WTR  1654      -3.088   2.191  14.159
ATOM   6413  H02 WTR  1654      -4.079   1.049  14.235
TER   
ATOM   6414  O00 WTR  1655      -0.800  -0.187  21.782
ATOM   6415  H01 WTR  1655      -1.201   0.596  21.405
ATOM   6416  H02 WTR  1655      -1.445  -0.508  22.412
TER   
ATOM   6417  O00 WTR  1656     -11.870   2.336  13.345
ATOM   6418  H01 WTR  1656     -12.586   2.953  13.198
ATOM   6419  H02 WTR  1656     -11.430   2.660  14.131
TER   
ATOM   6420  O00 WTR  1657      -0.500  -4.257  13.591
ATOM   6421  H01 WTR  1657       0.119  -4.153  12.868
ATOM   6422  H02 WTR  1657      -0.842  -5.144  13.489
TER   
ATOM   6423  O00 WTR  1658      -8.422   3.068  12.892
ATOM   6424  H01 WTR  1658      -8.293   2.633  13.735
ATOM   6425  H02 WTR  1658      -9.174   2.620  12.504
TER   
ATOM   6426  O00 WTR  1659     -10.626  -5.289  13.401
ATOM   6427  H01 WTR  1659     -10.556  -6.227  13.581
ATOM   6428  H02 WTR  1659      -9.774  -5.051  13.035
TER   
ATOM   6429  O00 WTR  1660      -2.899  -0.144  11.965
ATOM   6430  H01 WTR  1660      -3.800  -0.372  11.735
ATOM   6431  H02 WTR  1660      -2.978   0.656  12.484
TER   
ATOM   6432  O00 WTR  1661      -7.863  -2.127  19.568
ATOM   6433  H01 WTR  1661      -6.974  -2.018  19.230
ATOM   6434  H02 WTR  1661      -7.900  -3.040  19.855
TER   
ATOM   6435  O00 WTR  1662      -7.072  -5.842  17.334
ATOM   6436  H01 WTR  1662      -6.968  -5.294  16.557
ATOM   6437  H02 WTR  1662      -7.628  -5.326  17.919
TER   
ATOM   6438  O00 WTR  1663      -8.618  -4.590  22.457
ATOM   6439  H01 WTR  1663      -7.670  -4.639  22.578
ATOM   6440  H02 WTR  1663      -8.731  -4.352  21.537
TER   
ATOM   6441  O00 WTR  1664      13.726  -6.108  15.761
ATOM   6442  H01 WTR  1664      14.020  -6.077  16.672
ATOM   6443  H02 WTR  1664      14.240  -5.432  15.320
TER   
ATOM   6444  O00 WTR  1665      -5.793  -5.198  25.658
ATOM   6445  H01 WTR  1665      -5.981  -4.764  24.825
ATOM   6446  H02 WTR  1665      -6.611  -5.636  25.890
TER   
ATOM   6447  O00 WTR  1666      -3.729   0.897  22.320
ATOM   6448  H01 WTR  1666      -4.189   1.603  22.776
ATOM   6449  H02 WTR  1666      -3.107   1.347  21.748
TER   
ATOM   6450  O00 WTR  1667      -1.132   2.617  21.052
ATOM   6451  H01 WTR  1667      -1.925   2.676  20.519
ATOM   6452  H02 WTR  1667      -0.995   3.506  21.378
TER   
ATOM   6453  O00 WTR  1668     -10.699 -11.469  15.990
ATOM   6454  H01 WTR  1668     -10.815 -11.895  16.839
ATOM   6455  H02 WTR  1668      -9.931 -11.897  15.610
TER   
ATOM   6456  O00 WTR  1669       4.547  -1.856  20.053
ATOM   6457  H01 WTR  1669       3.675  -1.969  19.676
ATOM   6458  H02 WTR  1669       4.408  -1.299  20.819
TER   
ATOM   6459  O00 WTR  1670     -10.173   1.232   5.643
ATOM   6460  H01 WTR  1670     -10.975   0.859   5.277
ATOM   6461  H02 WTR  1670      -9.823   0.543   6.207
TER   
ATOM   6462  O00 WTR  1671      -8.393  -4.822  19.568
ATOM   6463  H01 WTR  1671      -9.272  -5.120  19.334
ATOM   6464  H02 WTR  1671      -8.025  -5.540  20.083
TER   
ATOM   6465  O00 WTR  1672      -4.207  -6.176  18.321
ATOM   6466  H01 WTR  1672      -3.475  -6.331  18.917
ATOM   6467  H02 WTR  1672      -3.840  -5.630  17.627
TER   
ATOM   6468  O00 WTR  1673       0.203  -2.070  19.723
ATOM   6469  H01 WTR  1673       0.130  -2.970  20.040
ATOM   6470  H02 WTR  1673      -0.186  -1.539  20.418
TER   
ATOM   6471  O00 WTR  1674      -3.432  -0.860  19.014
ATOM   6472  H01 WTR  1674      -2.710  -1.080  18.427
ATOM   6473  H02 WTR  1674      -3.295  -1.414  19.782
TER   
ATOM   6474  O00 WTR  1675      -8.965  -0.366  10.398
ATOM   6475  H01 WTR  1675      -9.577   0.199  10.868
ATOM   6476  H02 WTR  1675      -9.331  -0.436   9.516
TER   
ATOM   6477  O00 WTR  1676      -2.987  -6.429  14.923
ATOM   6478  H01 WTR  1676      -2.403  -6.990  15.433
ATOM   6479  H02 WTR  1676      -3.803  -6.925  14.862
TER   
ATOM   6480  O00 WTR  1677       1.407  -2.290  22.809
ATOM   6481  H01 WTR  1677       1.480  -1.415  22.429
ATOM   6482  H02 WTR  1677       2.237  -2.424  23.265
TER   
ATOM   6483  O00 WTR  1678      -9.017   2.090  22.753
ATOM   6484  H01 WTR  1678      -8.602   2.358  21.934
ATOM   6485  H02 WTR  1678      -8.816   1.158  22.832
TER   
ATOM   6486  O00 WTR  1679      -7.145 -10.290  11.071
ATOM   6487  H01 WTR  1679      -8.028  -9.949  10.927
ATOM   6488  H02 WTR  1679      -6.752 -10.315  10.199
TER   
ATOM   6489  O00 WTR  1680       5.159 -16.350  19.114
ATOM   6490  H01 WTR  1680       5.985 -16.058  18.729
ATOM   6491  H02 WTR  1680       5.389 -17.138  19.606
TER   
ATOM   6492  O00 WTR  1681      -5.314  -1.423  22.658
ATOM   6493  H01 WTR  1681      -4.873  -0.585  22.797
ATOM   6494  H02 WTR  1681      -6.245  -1.202  22.626
TER   
ATOM   6495  O00 WTR  1682      -5.707  -1.934  17.809
ATOM   6496  H01 WTR  1682      -4.841  -1.654  18.104
ATOM   6497  H02 WTR  1682      -5.541  -2.718  17.285
TER   
ATOM   6498  O00 WTR  1683     -10.130  -0.653  24.244
ATOM   6499  H01 WTR  1683     -10.522   0.104  24.679
ATOM   6500  H02 WTR  1683      -9.930  -1.261  24.956
TER   
ATOM   6501  O00 WTR  1684      -7.345   4.087  16.592
ATOM   6502  H01 WTR  1684      -7.884   4.559  17.227
ATOM   6503  H02 WTR  1684      -7.881   3.337  16.334
TER   
ATOM   6504  O00 WTR  1685     -10.677  -6.891  18.242
ATOM   6505  H01 WTR  1685     -10.843  -5.982  17.991
ATOM   6506  H02 WTR  1685     -11.548  -7.278  18.331
TER   
ATOM   6507  O00 WTR  1686      -0.250   5.171  22.059
ATOM   6508  H01 WTR  1686      -0.901   5.735  22.476
ATOM   6509  H02 WTR  1686      -0.134   5.544  21.185
TER   
ATOM   6510  O00 WTR  1687      15.042  -8.394  17.700
ATOM   6511  H01 WTR  1687      15.774  -8.793  18.169
ATOM   6512  H02 WTR  1687      14.561  -7.909  18.371
TER   
ATOM   6513  O00 WTR  1688       0.366  -4.246  16.485
ATOM   6514  H01 WTR  1688       0.465  -4.521  15.573
ATOM   6515  H02 WTR  1688       1.255  -4.259  16.838
TER   
ATOM   6516  O00 WTR  1689      -4.188  -9.828  23.138
ATOM   6517  H01 WTR  1689      -4.960 -10.296  22.821
ATOM   6518  H02 WTR  1689      -4.486  -8.926  23.257
TER   
ATOM   6519  O00 WTR  1690     -10.748 -14.670  12.792
ATOM   6520  H01 WTR  1690     -10.799 -13.761  12.495
ATOM   6521  H02 WTR  1690     -11.661 -14.952  12.856
TER   
ATOM   6522  O00 WTR  1691      -3.617   1.851  19.453
ATOM   6523  H01 WTR  1691      -4.550   2.002  19.301
ATOM   6524  H02 WTR  1691      -3.539   0.901  19.541
TER   
ATOM   6525  O00 WTR  1692      -6.199   0.511  16.397
ATOM   6526  H01 WTR  1692      -6.086  -0.335  16.831
ATOM   6527  H02 WTR  1692      -5.400   0.995  16.603
TER   
ATOM   6528  O00 WTR  1693      -2.602   1.815  16.888
ATOM   6529  H01 WTR  1693      -2.955   0.977  16.589
ATOM   6530  H02 WTR  1693      -2.936   1.912  17.780
TER   
ATOM   6531  O00 WTR  1694       0.300   9.703  18.964
ATOM   6532  H01 WTR  1694       0.269  10.459  18.377
ATOM   6533  H02 WTR  1694       0.899   9.091  18.535
TER   
ATOM   6534  O00 WTR  1695      -6.829 -13.357  21.487
ATOM   6535  H01 WTR  1695      -7.363 -13.324  20.694
ATOM   6536  H02 WTR  1695      -6.012 -13.773  21.209
TER   
ATOM   6537  O00 WTR  1696      -8.278  -8.359  22.526
ATOM   6538  H01 WTR  1696      -7.844  -9.206  22.629
ATOM   6539  H02 WTR  1696      -8.768  -8.439  21.707
TER   
ATOM   6540  O00 WTR  1697       3.406  -3.558  17.833
ATOM   6541  H01 WTR  1697       4.245  -3.987  17.667
ATOM   6542  H02 WTR  1697       3.297  -2.951  17.102
TER   
ATOM   6543  O00 WTR  1698       0.162  11.721  17.041
ATOM   6544  H01 WTR  1698      -0.352  12.035  16.297
ATOM   6545  H02 WTR  1698       0.844  12.383  17.158
TER   
ATOM   6546  O00 WTR  1699       5.700  -4.338  16.618
ATOM   6547  H01 WTR  1699       6.243  -5.118  16.502
ATOM   6548  H02 WTR  1699       5.992  -3.737  15.933
TER   
ATOM   6549  O00 WTR  1700       3.541  -7.692  23.347
ATOM   6550  H01 WTR  1700       3.307  -8.159  22.545
ATOM   6551  H02 WTR  1700       3.729  -8.384  23.981
TER   
ATOM   6552  O00 WTR  1701      -0.140  -2.863  25.016
ATOM   6553  H01 WTR  1701       0.477  -2.391  24.458
ATOM   6554  H02 WTR  1701      -0.353  -3.655  24.523
TER   
ATOM   6555  O00 WTR  1702      14.060  -4.656  18.343
ATOM   6556  H01 WTR  1702      14.679  -4.008  18.678
ATOM   6557  H02 WTR  1702      14.126  -5.390  18.954
TER   
ATOM   6558  O00 WTR  1703       2.338  -0.427  19.184
ATOM   6559  H01 WTR  1703       1.528  -0.933  19.117
ATOM   6560  H02 WTR  1703       2.428  -0.241  20.118
TER   
ATOM   6561  O00 WTR  1704      11.806  -0.512  14.769
ATOM   6562  H01 WTR  1704      12.102  -1.390  15.009
ATOM   6563  H02 WTR  1704      11.110  -0.313  15.395
TER   
ATOM   6564  O00 WTR  1705       1.110   1.557  22.860
ATOM   6565  H01 WTR  1705       0.981   2.239  22.201
ATOM   6566  H02 WTR  1705       0.417   0.920  22.684
TER   
ATOM   6567  O00 WTR  1706       9.640  -0.005  18.865
ATOM   6568  H01 WTR  1706      10.181   0.784  18.892
ATOM   6569  H02 WTR  1706       9.994  -0.513  18.134
TER   
ATOM   6570  O00 WTR  1707       5.443  -0.134  14.676
ATOM   6571  H01 WTR  1707       4.972  -0.080  15.508
ATOM   6572  H02 WTR  1707       5.353  -1.048  14.407
TER   
ATOM   6573  O00 WTR  1708       3.237  -4.632  20.408
ATOM   6574  H01 WTR  1708       2.596  -4.322  21.048
ATOM   6575  H02 WTR  1708       3.114  -4.060  19.650
TER   
ATOM   6576  O00 WTR  1709      -1.003  -6.889  13.312
ATOM   6577  H01 WTR  1709      -1.034  -7.805  13.033
ATOM   6578  H02 WTR  1709      -1.833  -6.748  13.767
TER   
ATOM   6579  O00 WTR  1710       6.988  -0.339  18.419
ATOM   6580  H01 WTR  1710       7.739  -0.041  18.933
ATOM   6581  H02 WTR  1710       6.716  -1.153  18.843
TER   
ATOM   6582  O00 WTR  1711       8.358   0.633  22.193
ATOM   6583  H01 WTR  1711       9.044  -0.024  22.071
ATOM   6584  H02 WTR  1711       8.430   0.885  23.114
TER   
ATOM   6585  O00 WTR  1712      15.386  -0.342  14.079
ATOM   6586  H01 WTR  1712      16.342  -0.287  14.077
ATOM   6587  H02 WTR  1712      15.148  -0.419  13.155
TER   
ATOM   6588  O00 WTR  1713       3.746  -5.809  15.494
ATOM   6589  H01 WTR  1713       4.331  -6.158  14.822
ATOM   6590  H02 WTR  1713       4.261  -5.132  15.933
TER   
ATOM   6591  O00 WTR  1714       2.159  -5.063  27.232
ATOM   6592  H01 WTR  1714       1.633  -4.272  27.347
ATOM   6593  H02 WTR  1714       3.055  -4.744  27.130
TER   
ATOM   6594  O00 WTR  1715       8.761   2.569  20.175
ATOM   6595  H01 WTR  1715       8.643   1.958  20.902
ATOM   6596  H02 WTR  1715       8.158   3.288  20.364
TER   
ATOM   6597  O00 WTR  1716       4.964  -6.586  13.171
ATOM   6598  H01 WTR  1716       5.689  -6.033  12.881
ATOM   6599  H02 WTR  1716       5.367  -7.435  13.350
TER   
ATOM   6600  O00 WTR  1717       6.720  -3.177  14.291
ATOM   6601  H01 WTR  1717       5.953  -3.404  13.766
ATOM   6602  H02 WTR  1717       7.313  -3.921  14.184
TER   
ATOM   6603  O00 WTR  1718       8.659  -5.138  13.787
ATOM   6604  H01 WTR  1718       9.177  -5.736  13.248
ATOM   6605  H02 WTR  1718       8.473  -5.634  14.584
TER   
ATOM   6606  O00 WTR  1719       7.744   5.004  20.776
ATOM   6607  H01 WTR  1719       8.052   5.400  21.592
ATOM   6608  H02 WTR  1719       8.211   5.477  20.088
TER   
ATOM   6609  O00 WTR  1720      13.688   1.211  15.869
ATOM   6610  H01 WTR  1720      12.883   0.824  15.527
ATOM   6611  H02 WTR  1720      14.390   0.734  15.427
TER   
ATOM   6612  O00 WTR  1721      -0.656  -1.731  14.583
ATOM   6613  H01 WTR  1721      -0.905  -2.569  14.195
ATOM   6614  H02 WTR  1721       0.177  -1.510  14.165
TER   
ATOM   6615  O00 WTR  1722      -0.141  -6.642  17.669
ATOM   6616  H01 WTR  1722      -0.690  -6.661  18.453
ATOM   6617  H02 WTR  1722      -0.112  -5.718  17.419
TER   
ATOM   6618  O00 WTR  1723      -2.484  -2.005  23.298
ATOM   6619  H01 WTR  1723      -3.410  -1.990  23.540
ATOM   6620  H02 WTR  1723      -2.030  -2.262  24.100
TER   
ATOM   6621  O00 WTR  1724       3.643  -3.557  24.283
ATOM   6622  H01 WTR  1724       2.986  -4.216  24.507
ATOM   6623  H02 WTR  1724       4.439  -4.060  24.110
TER   
ATOM   6624  O00 WTR  1725     -11.038  -4.397  17.347
ATOM   6625  H01 WTR  1725     -11.399  -3.705  17.901
ATOM   6626  H02 WTR  1725     -11.801  -4.781  16.915
TER   
ATOM   6627  O00 WTR  1726       1.540   1.641  13.855
ATOM   6628  H01 WTR  1726       0.907   2.081  13.288
ATOM   6629  H02 WTR  1726       1.029   1.365  14.616
TER   
ATOM   6630  O00 WTR  1727       1.697  -5.790  24.503
ATOM   6631  H01 WTR  1727       1.946  -5.645  25.416
ATOM   6632  H02 WTR  1727       2.357  -6.398  24.168
TER   
ATOM   6633  O00 WTR  1728      11.947   3.595  15.611
ATOM   6634  H01 WTR  1728      12.804   3.239  15.846
ATOM   6635  H02 WTR  1728      11.720   4.174  16.339
TER   
ATOM   6636  O00 WTR  1729      -0.271  -4.462  20.820
ATOM   6637  H01 WTR  1729      -0.561  -4.407  21.731
ATOM   6638  H02 WTR  1729       0.335  -5.202  20.805
TER   
ATOM   6639  O00 WTR  1730      10.715  -1.072  21.135
ATOM   6640  H01 WTR  1730      10.284  -0.677  20.377
ATOM   6641  H02 WTR  1730      11.649  -1.027  20.931
TER   
ATOM   6642  O00 WTR  1731       3.994   1.201  12.889
ATOM   6643  H01 WTR  1731       4.483   0.879  13.646
ATOM   6644  H02 WTR  1731       3.076   1.140  13.153
TER   
ATOM   6645  O00 WTR  1732       8.147   1.894  15.624
ATOM   6646  H01 WTR  1732       8.271   1.365  14.835
ATOM   6647  H02 WTR  1732       7.218   1.800  15.832
TER   
ATOM   6648  O00 WTR  1733       3.145   0.041  21.959
ATOM   6649  H01 WTR  1733       2.484   0.570  22.405
ATOM   6650  H02 WTR  1733       3.891   0.630  21.850
TER   
ATOM   6651  O00 WTR  1734       5.705   0.793  20.989
ATOM   6652  H01 WTR  1734       5.879   0.616  20.065
ATOM   6653  H02 WTR  1734       6.515   0.548  21.437
TER   
ATOM   6654  O00 WTR  1735       4.202  14.413  15.762
ATOM   6655  H01 WTR  1735       4.903  14.092  16.329
ATOM   6656  H02 WTR  1735       4.119  15.340  15.984
TER   
ATOM   6657  O00 WTR  1736      -5.925  -4.233  23.059
ATOM   6658  H01 WTR  1736      -5.474  -4.538  22.272
ATOM   6659  H02 WTR  1736      -5.805  -3.283  23.051
TER   
ATOM   6660  O00 WTR  1737      17.109   0.393  19.551
ATOM   6661  H01 WTR  1737      17.225   1.280  19.892
ATOM   6662  H02 WTR  1737      16.252   0.410  19.126
TER   
ATOM   6663  O00 WTR  1738       7.156  -7.781  22.351
ATOM   6664  H01 WTR  1738       6.500  -7.225  22.770
ATOM   6665  H02 WTR  1738       6.938  -8.668  22.639
TER   
ATOM   6666  O00 WTR  1739       5.137   6.049  20.779
ATOM   6667  H01 WTR  1739       6.019   5.677  20.765
ATOM   6668  H02 WTR  1739       4.613   5.404  21.256
TER   
ATOM   6669  O00 WTR  1740      11.418   2.708  18.845
ATOM   6670  H01 WTR  1740      10.634   2.860  19.373
ATOM   6671  H02 WTR  1740      11.084   2.541  17.963
TER   
ATOM   6672  O00 WTR  1741       3.406   2.857  16.675
ATOM   6673  H01 WTR  1741       2.669   2.589  17.224
ATOM   6674  H02 WTR  1741       4.007   2.112  16.698
TER   
ATOM   6675  O00 WTR  1742      13.038   7.479  14.870
ATOM   6676  H01 WTR  1742      13.457   6.620  14.918
ATOM   6677  H02 WTR  1742      12.719   7.640  15.758
TER   
ATOM   6678  O00 WTR  1743       2.717  -7.105  17.609
ATOM   6679  H01 WTR  1743       2.936  -6.554  16.857
ATOM   6680  H02 WTR  1743       1.810  -6.879  17.815
TER   
ATOM   6681  O00 WTR  1744      11.215 -10.025  10.795
ATOM   6682  H01 WTR  1744      12.054  -9.566  10.751
ATOM   6683  H02 WTR  1744      10.559  -9.327  10.791
TER   
ATOM   6684  O00 WTR  1745      14.032 -14.933   6.839
ATOM   6685  H01 WTR  1745      13.890 -15.332   5.980
ATOM   6686  H02 WTR  1745      14.906 -15.224   7.097
TER   
ATOM   6687  O00 WTR  1746      15.353   2.259  12.384
ATOM   6688  H01 WTR  1746      15.465   1.463  12.904
ATOM   6689  H02 WTR  1746      14.470   2.185  12.020
TER   
ATOM   6690  O00 WTR  1747       4.452   0.347  17.173
ATOM   6691  H01 WTR  1747       5.237   0.127  17.676
ATOM   6692  H02 WTR  1747       3.725   0.081  17.735
TER   
ATOM   6693  O00 WTR  1748      16.122  -1.874  16.363
ATOM   6694  H01 WTR  1748      16.484  -2.678  15.990
ATOM   6695  H02 WTR  1748      15.377  -1.663  15.800
TER   
ATOM   6696  O00 WTR  1749      14.409 -12.161  10.431
ATOM   6697  H01 WTR  1749      15.133 -12.589   9.974
ATOM   6698  H02 WTR  1749      14.575 -12.331  11.358
TER   
ATOM   6699  O00 WTR  1750      14.826 -10.087  20.184
ATOM   6700  H01 WTR  1750      14.796 -11.040  20.267
ATOM   6701  H02 WTR  1750      14.349  -9.901  19.376
TER   
ATOM   6702  O00 WTR  1751      15.749  -4.968  10.780
ATOM   6703  H01 WTR  1751      16.235  -4.435  11.409
ATOM   6704  H02 WTR  1751      16.419  -5.496  10.345
TER   
ATOM   6705  O00 WTR  1752      13.697  -9.227  22.642
ATOM   6706  H01 WTR  1752      14.015  -9.413  21.758
ATOM   6707  H02 WTR  1752      14.386  -8.693  23.037
TER   
ATOM   6708  O00 WTR  1753      12.343 -18.526  20.655
ATOM   6709  H01 WTR  1753      11.877 -19.360  20.715
ATOM   6710  H02 WTR  1753      13.140 -18.658  21.169
TER   
ATOM   6711  O00 WTR  1754      17.564 -11.194  11.643
ATOM   6712  H01 WTR  1754      16.785 -10.860  11.198
ATOM   6713  H02 WTR  1754      17.224 -11.642  12.418
TER   
ATOM   6714  O00 WTR  1755      10.923  -6.244  15.782
ATOM   6715  H01 WTR  1755      11.878  -6.228  15.834
ATOM   6716  H02 WTR  1755      10.661  -6.938  16.388
TER   
ATOM   6717  O00 WTR  1756      13.771  -7.039  19.638
ATOM   6718  H01 WTR  1756      12.846  -6.804  19.568
ATOM   6719  H02 WTR  1756      14.015  -6.791  20.530
TER   
ATOM   6720  O00 WTR  1757      12.261 -10.391  13.550
ATOM   6721  H01 WTR  1757      12.936  -9.833  13.936
ATOM   6722  H02 WTR  1757      11.957  -9.905  12.784
TER   
ATOM   6723  O00 WTR  1758      12.937  -9.145  15.974
ATOM   6724  H01 WTR  1758      12.752  -9.803  16.645
ATOM   6725  H02 WTR  1758      13.553  -8.544  16.392
TER   
ATOM   6726  O00 WTR  1759      23.145  -9.877   7.433
ATOM   6727  H01 WTR  1759      22.557 -10.406   6.894
ATOM   6728  H02 WTR  1759      23.183 -10.338   8.271
TER   
ATOM   6729  O00 WTR  1760      19.303  -1.607  13.801
ATOM   6730  H01 WTR  1760      19.051  -1.646  12.878
ATOM   6731  H02 WTR  1760      18.729  -0.941  14.178
TER   
ATOM   6732  O00 WTR  1761      18.020   0.485  14.569
ATOM   6733  H01 WTR  1761      17.874   0.730  15.482
ATOM   6734  H02 WTR  1761      18.937   0.706  14.405
TER   
ATOM   6735  O00 WTR  1762       9.405   7.422  16.160
ATOM   6736  H01 WTR  1762      10.037   7.999  15.731
ATOM   6737  H02 WTR  1762       8.628   7.967  16.283
TER   
ATOM   6738  O00 WTR  1763      18.873   5.305  11.919
ATOM   6739  H01 WTR  1763      18.673   4.383  11.755
ATOM   6740  H02 WTR  1763      18.023   5.745  11.880
TER   
ATOM   6741  O00 WTR  1764      16.827  -6.745  15.216
ATOM   6742  H01 WTR  1764      16.506  -6.994  16.083
ATOM   6743  H02 WTR  1764      16.114  -6.978  14.621
TER   
ATOM   6744  O00 WTR  1765      15.843   3.967   9.043
ATOM   6745  H01 WTR  1765      15.237   4.468   9.589
ATOM   6746  H02 WTR  1765      16.118   4.583   8.363
TER   
ATOM   6747  O00 WTR  1766      18.752   0.836  17.414
ATOM   6748  H01 WTR  1766      18.383   0.560  18.253
ATOM   6749  H02 WTR  1766      19.457   1.439  17.649
TER   
ATOM   6750  O00 WTR  1767      15.755  -2.439  18.961
ATOM   6751  H01 WTR  1767      15.944  -2.416  18.023
ATOM   6752  H02 WTR  1767      16.585  -2.206  19.379
TER   
ATOM   6753  O00 WTR  1768      14.337  -3.828  14.087
ATOM   6754  H01 WTR  1768      14.960  -3.257  13.637
ATOM   6755  H02 WTR  1768      13.790  -4.185  13.388
TER   
ATOM   6756  O00 WTR  1769      14.853  -0.522  11.123
ATOM   6757  H01 WTR  1769      15.343  -1.252  10.746
ATOM   6758  H02 WTR  1769      13.970  -0.868  11.257
TER   
ATOM   6759  O00 WTR  1770      11.846  -1.470  11.565
ATOM   6760  H01 WTR  1770      11.635  -0.729  10.997
ATOM   6761  H02 WTR  1770      11.013  -1.708  11.970
TER   
ATOM   6762  O00 WTR  1771      13.322  -1.122  20.307
ATOM   6763  H01 WTR  1771      13.883  -1.716  19.809
ATOM   6764  H02 WTR  1771      13.273  -0.331  19.770
TER   
ATOM   6765  O00 WTR  1772      17.802   2.934  11.013
ATOM   6766  H01 WTR  1772      17.209   2.756  11.743
ATOM   6767  H02 WTR  1772      17.253   3.364  10.357
TER   
ATOM   6768  O00 WTR  1773      17.515  -3.810  15.291
ATOM   6769  H01 WTR  1773      17.423  -4.762  15.261
ATOM   6770  H02 WTR  1773      18.432  -3.665  15.524
TER   
ATOM   6771  O00 WTR  1774      10.700   1.487  16.496
ATOM   6772  H01 WTR  1774       9.800   1.761  16.320
ATOM   6773  H02 WTR  1774      11.240   2.184  16.123
TER   
ATOM   6774  O00 WTR  1775       9.033 -20.695  12.052
ATOM   6775  H01 WTR  1775       8.983 -20.345  11.163
ATOM   6776  H02 WTR  1775       9.542 -20.046  12.537
TER   
ATOM   6777  O00 WTR  1776       8.490  -1.205  15.950
ATOM   6778  H01 WTR  1776       8.088  -0.767  16.700
ATOM   6779  H02 WTR  1776       9.122  -1.811  16.337
TER   
ATOM   6780  O00 WTR  1777     -11.388  11.948  11.655
ATOM   6781  H01 WTR  1777     -11.344  12.009  10.701
ATOM   6782  H02 WTR  1777     -11.369  12.857  11.955
TER   
ATOM   6783  O00 WTR  1778     -13.829   2.868  17.084
ATOM   6784  H01 WTR  1778     -14.641   3.278  16.787
ATOM   6785  H02 WTR  1778     -13.187   3.089  16.410
TER   
ATOM   6786  O00 WTR  1779      -9.868   3.251  17.847
ATOM   6787  H01 WTR  1779      -9.598   3.851  18.542
ATOM   6788  H02 WTR  1779      -9.459   2.417  18.077
TER   
ATOM   6789  O00 WTR  1780      -5.586  17.824  11.812
ATOM   6790  H01 WTR  1780      -5.702  17.887  12.760
ATOM   6791  H02 WTR  1780      -5.264  16.934  11.668
TER   
ATOM   6792  O00 WTR  1781      -0.356   5.843  16.342
ATOM   6793  H01 WTR  1781       0.034   6.683  16.585
ATOM   6794  H02 WTR  1781      -0.147   5.261  17.073
TER   
ATOM   6795  O00 WTR  1782      13.164  -8.306  11.090
ATOM   6796  H01 WTR  1782      13.990  -8.774  10.972
ATOM   6797  H02 WTR  1782      13.228  -7.554  10.500
TER   
ATOM   6798  O00 WTR  1783       7.221   8.921  17.389
ATOM   6799  H01 WTR  1783       6.444   8.578  17.831
ATOM   6800  H02 WTR  1783       6.875   9.474  16.690
TER   
ATOM   6801  O00 WTR  1784      -1.668  12.116  14.537
ATOM   6802  H01 WTR  1784      -1.654  12.361  13.612
ATOM   6803  H02 WTR  1784      -2.449  12.544  14.887
TER   
ATOM   6804  O00 WTR  1785      -5.781   8.293   9.390
ATOM   6805  H01 WTR  1785      -5.682   9.209   9.649
ATOM   6806  H02 WTR  1785      -6.450   8.307   8.706
TER   
ATOM   6807  O00 WTR  1786      -3.177   8.782  11.503
ATOM   6808  H01 WTR  1786      -3.301   8.688  10.558
ATOM   6809  H02 WTR  1786      -2.917   9.695  11.622
TER   
ATOM   6810  O00 WTR  1787      -5.407   7.767  15.094
ATOM   6811  H01 WTR  1787      -4.511   7.679  15.420
ATOM   6812  H02 WTR  1787      -5.503   8.701  14.909
TER   
ATOM   6813  O00 WTR  1788      -6.902   5.517  14.353
ATOM   6814  H01 WTR  1788      -6.926   4.937  15.114
ATOM   6815  H02 WTR  1788      -6.233   6.167  14.568
TER   
ATOM   6816  O00 WTR  1789       0.129   5.078  13.645
ATOM   6817  H01 WTR  1789       0.305   5.916  13.218
ATOM   6818  H02 WTR  1789      -0.060   5.308  14.555
TER   
ATOM   6819  O00 WTR  1790      -1.155   2.768  14.049
ATOM   6820  H01 WTR  1790      -0.994   2.788  14.992
ATOM   6821  H02 WTR  1790      -0.864   3.625  13.738
TER   
ATOM   6822  O00 WTR  1791      -3.802  13.372  15.561
ATOM   6823  H01 WTR  1791      -4.539  13.063  15.034
ATOM   6824  H02 WTR  1791      -4.129  13.361  16.460
TER   
ATOM   6825  O00 WTR  1792      -5.498   3.684  18.509
ATOM   6826  H01 WTR  1792      -4.655   4.033  18.220
ATOM   6827  H02 WTR  1792      -6.064   3.757  17.740
TER   
ATOM   6828  O00 WTR  1793       0.546   7.909  13.092
ATOM   6829  H01 WTR  1793       0.701   8.479  12.340
ATOM   6830  H02 WTR  1793       0.301   8.505  13.799
TER   
ATOM   6831  O00 WTR  1794      -0.917 -10.377  -1.380
ATOM   6832  H01 WTR  1794      -1.543  -9.692  -1.145
ATOM   6833  H02 WTR  1794      -0.064  -9.944  -1.347
TER   
ATOM   6834  O00 WTR  1795      -4.175 -11.345   0.267
ATOM   6835  H01 WTR  1795      -3.893 -10.474   0.547
ATOM   6836  H02 WTR  1795      -5.125 -11.270   0.172
TER   
ATOM   6837  O00 WTR  1796       7.829  -6.421 -11.201
ATOM   6838  H01 WTR  1796       7.903  -6.221 -12.134
ATOM   6839  H02 WTR  1796       8.719  -6.327 -10.863
TER   
ATOM   6840  O00 WTR  1797       1.808  -7.433  -4.958
ATOM   6841  H01 WTR  1797       2.349  -7.795  -4.257
ATOM   6842  H02 WTR  1797       1.457  -8.200  -5.411
TER   
ATOM   6843  O00 WTR  1798       4.493 -10.152   3.091
ATOM   6844  H01 WTR  1798       3.587  -9.954   3.327
ATOM   6845  H02 WTR  1798       4.502 -10.132   2.134
TER   
ATOM   6846  O00 WTR  1799       1.096 -12.126   2.542
ATOM   6847  H01 WTR  1799       0.174 -12.058   2.297
ATOM   6848  H02 WTR  1799       1.086 -12.551   3.400
TER   
ATOM   6849  O00 WTR  1800       1.889 -12.319  -1.215
ATOM   6850  H01 WTR  1800       1.974 -11.367  -1.165
ATOM   6851  H02 WTR  1800       0.951 -12.482  -1.110
TER   
ATOM   6852  O00 WTR  1801       1.891  -9.844   3.600
ATOM   6853  H01 WTR  1801       1.565 -10.651   3.200
ATOM   6854  H02 WTR  1801       1.101  -9.368   3.856
TER   
ATOM   6855  O00 WTR  1802       8.866  -6.855 -13.900
ATOM   6856  H01 WTR  1802       9.639  -7.345 -14.180
ATOM   6857  H02 WTR  1802       8.668  -6.276 -14.636
TER   
ATOM   6858  O00 WTR  1803      -5.560  -9.112   2.860
ATOM   6859  H01 WTR  1803      -5.096  -8.696   2.134
ATOM   6860  H02 WTR  1803      -4.865  -9.424   3.441
TER   
ATOM   6861  O00 WTR  1804      -3.118 -13.562   6.324
ATOM   6862  H01 WTR  1804      -3.099 -14.356   5.790
ATOM   6863  H02 WTR  1804      -2.624 -12.919   5.816
TER   
ATOM   6864  O00 WTR  1805       0.295 -13.271   4.823
ATOM   6865  H01 WTR  1805      -0.199 -13.868   4.261
ATOM   6866  H02 WTR  1805      -0.369 -12.702   5.212
TER   
ATOM   6867  O00 WTR  1806      -1.753   0.652  -9.796
ATOM   6868  H01 WTR  1806      -1.069   1.306  -9.654
ATOM   6869  H02 WTR  1806      -1.812   0.569 -10.748
TER   
ATOM   6870  O00 WTR  1807       1.710  -5.414  -6.945
ATOM   6871  H01 WTR  1807       2.243  -5.705  -7.685
ATOM   6872  H02 WTR  1807       2.162  -5.758  -6.174
TER   
ATOM   6873  O00 WTR  1808      -7.419  -7.194   2.358
ATOM   6874  H01 WTR  1808      -6.854  -7.945   2.540
ATOM   6875  H02 WTR  1808      -8.288  -7.471   2.648
TER   
ATOM   6876  O00 WTR  1809      -4.238 -17.895   3.816
ATOM   6877  H01 WTR  1809      -4.769 -17.846   3.021
ATOM   6878  H02 WTR  1809      -4.845 -18.197   4.492
TER   
ATOM   6879  O00 WTR  1810       6.628 -15.212  -0.556
ATOM   6880  H01 WTR  1810       7.004 -14.950  -1.396
ATOM   6881  H02 WTR  1810       6.785 -14.464   0.020
TER   
ATOM   6882  O00 WTR  1811       6.447  -2.642  -9.621
ATOM   6883  H01 WTR  1811       6.722  -3.515  -9.339
ATOM   6884  H02 WTR  1811       5.504  -2.622  -9.457
TER   
ATOM   6885  O00 WTR  1812      -3.331  -0.626  -8.221
ATOM   6886  H01 WTR  1812      -3.705   0.152  -7.807
ATOM   6887  H02 WTR  1812      -2.669  -0.284  -8.822
TER   
ATOM   6888  O00 WTR  1813       4.474 -10.544   0.170
ATOM   6889  H01 WTR  1813       3.771 -11.169   0.349
ATOM   6890  H02 WTR  1813       5.126 -11.050  -0.315
TER   
ATOM   6891  O00 WTR  1814      -1.754  -2.727  -8.082
ATOM   6892  H01 WTR  1814      -1.934  -1.844  -7.760
ATOM   6893  H02 WTR  1814      -1.005  -2.622  -8.668
TER   
ATOM   6894  O00 WTR  1815       0.950  -9.699  -6.244
ATOM   6895  H01 WTR  1815       1.291 -10.297  -5.578
ATOM   6896  H02 WTR  1815       1.189 -10.106  -7.077
TER   
ATOM   6897  O00 WTR  1816      -0.589 -15.752  -3.072
ATOM   6898  H01 WTR  1816      -1.251 -15.301  -2.548
ATOM   6899  H02 WTR  1816       0.090 -15.094  -3.220
TER   
ATOM   6900  O00 WTR  1817       6.623  -5.241  -8.908
ATOM   6901  H01 WTR  1817       6.749  -5.615  -9.780
ATOM   6902  H02 WTR  1817       7.348  -5.590  -8.390
TER   
ATOM   6903  O00 WTR  1818       0.000  -2.395  -9.940
ATOM   6904  H01 WTR  1818      -0.774  -2.031 -10.370
ATOM   6905  H02 WTR  1818       0.222  -3.167 -10.461
TER   
ATOM   6906  O00 WTR  1819       4.813 -15.419  -3.160
ATOM   6907  H01 WTR  1819       4.647 -15.902  -2.350
ATOM   6908  H02 WTR  1819       4.107 -14.774  -3.203
TER   
END
