# Supplementary material for: Computationally-guided optimization of small-molecule inhibitors of the Aurora A kinase–TPX2 protein–protein interaction
Source: Chem Commun (Camb). 2017 Aug 2;53(67):9372–5. doi: 10.1039/c7cc05379g (PMC5591577; doi:10.1039/c7cc05379g)
Supplement: Supplementary file 2 [file CC-053-C7CC05379G-s002.zip › aur_data/001to011/l10.pdb]

REMARK     ur                            E=     -21070.998
REMARK    ESX   =      -3075.179    EXX    =        -90.465
REMARK    RADGYR=         14.051
REMARK          Created by MCPRO 2.30     
ATOM      1  H1  ACE     1      11.083   0.843 -13.555
ATOM      2  CH3 ACE     1      10.631   0.653 -12.581
ATOM      3  C   ACE     1      11.647   0.916 -11.432
ATOM      4  H2  ACE     1      10.303  -0.386 -12.546
ATOM      5  H3  ACE     1       9.770   1.310 -12.462
ATOM      6  O   ACE     1      12.799   1.264 -11.709
ATOM      7  N   TRP     2      11.242   0.726 -10.167
ATOM      8  CA  TRP     2      12.030   1.211  -9.022
ATOM      9  C   TRP     2      12.420   0.170  -8.055
ATOM     10  HN  TRP     2      10.376   0.239  -9.985
ATOM     11  CB  TRP     2      11.247   2.270  -8.244
ATOM     12  CG  TRP     2      10.842   3.529  -8.945
ATOM     13  CD1 TRP     2       9.617   3.805  -9.544
ATOM     14  NE1 TRP     2       9.626   5.056 -10.117
ATOM     15  HD1 TRP     2       8.816   3.067  -9.512
ATOM     16  CE2 TRP     2      10.835   5.658  -9.951
ATOM     17  HNE TRP     2       8.850   5.486 -10.600
ATOM     18  CZ2 TRP     2      11.308   6.903 -10.370
ATOM     19  CH2 TRP     2      12.635   7.230 -10.041
ATOM     20  HZ2 TRP     2      10.655   7.575 -10.927
ATOM     21  CZ3 TRP     2      13.457   6.342  -9.330
ATOM     22  HH2 TRP     2      13.049   8.193 -10.338
ATOM     23  CE3 TRP     2      12.987   5.086  -8.899
ATOM     24  HZ3 TRP     2      14.486   6.618  -9.099
ATOM     25  CD2 TRP     2      11.677   4.721  -9.201
ATOM     26  HE3 TRP     2      13.644   4.420  -8.340
ATOM     27  HA  TRP     2      12.953   1.666  -9.382
ATOM     28  HB1 TRP     2      10.331   1.847  -7.832
ATOM     29  HB2 TRP     2      11.892   2.548  -7.410
ATOM     30  O   TRP     2      11.686  -0.775  -7.856
ATOM     31  N   ALA     3      13.562   0.362  -7.402
ATOM     32  CA  ALA     3      13.895  -0.423  -6.202
ATOM     33  C   ALA     3      14.381   0.449  -5.019
ATOM     34  HN  ALA     3      14.217   1.057  -7.730
ATOM     35  CB  ALA     3      14.923  -1.481  -6.545
ATOM     36  HA  ALA     3      13.013  -0.969  -5.868
ATOM     37  HB1 ALA     3      15.164  -2.057  -5.652
ATOM     38  HB2 ALA     3      14.520  -2.146  -7.308
ATOM     39  HB3 ALA     3      15.827  -1.002  -6.922
ATOM     40  O   ALA     3      14.873   1.559  -5.229
ATOM     41  N   LEU     4      14.262  -0.052  -3.790
ATOM     42  CA  LEU     4      14.822   0.651  -2.625
ATOM     43  C   LEU     4      16.270   1.110  -2.807
ATOM     44  HN  LEU     4      13.781  -0.929  -3.650
ATOM     45  CB  LEU     4      14.681  -0.172  -1.347
ATOM     46  CG  LEU     4      15.132   0.439  -0.021
ATOM     47  CD1 LEU     4      14.610   1.855   0.180
ATOM     48  CD2 LEU     4      14.663  -0.432   1.141
ATOM     49  HA  LEU     4      14.229   1.541  -2.417
ATOM     50  HB1 LEU     4      13.632  -0.423  -1.190
ATOM     51  HB2 LEU     4      15.264  -1.088  -1.438
ATOM     52  HG  LEU     4      16.221   0.477   0.010
ATOM     53  HD1 LEU     4      14.961   2.240   1.137
ATOM     54  HD2 LEU     4      14.975   2.495  -0.624
ATOM     55  HD3 LEU     4      13.520   1.846   0.170
ATOM     56  HD4 LEU     4      14.989   0.011   2.082
ATOM     57  HD5 LEU     4      13.576  -0.500   1.129
ATOM     58  HD6 LEU     4      15.090  -1.430   1.043
ATOM     59  O   LEU     4      16.591   2.249  -2.493
ATOM     60  N   GLU     5      17.145   0.275  -3.345
ATOM     61  CA  GLU     5      18.513   0.734  -3.537
ATOM     62  C   GLU     5      18.622   1.955  -4.480
ATOM     63  HN  GLU     5      16.854  -0.655  -3.610
ATOM     64  CB  GLU     5      19.464  -0.407  -3.956
ATOM     65  CG  GLU     5      19.858  -0.438  -5.437
ATOM     66  CD  GLU     5      19.187  -1.552  -6.233
ATOM     67  OE1 GLU     5      18.589  -2.454  -5.611
ATOM     68  OE2 GLU     5      19.273  -1.541  -7.484
ATOM     69  HA  GLU     5      18.938   1.023  -2.576
ATOM     70  HB1 GLU     5      20.396  -0.329  -3.395
ATOM     71  HB2 GLU     5      18.994  -1.368  -3.747
ATOM     72  HG1 GLU     5      19.581   0.506  -5.907
ATOM     73  HG2 GLU     5      20.935  -0.584  -5.524
ATOM     74  O   GLU     5      19.709   2.527  -4.606
ATOM     75  N   ASP     6      17.519   2.365  -5.120
ATOM     76  CA  ASP     6      17.558   3.534  -6.027
ATOM     77  C   ASP     6      17.578   4.894  -5.293
ATOM     78  HN  ASP     6      16.648   1.873  -4.984
ATOM     79  CB  ASP     6      16.380   3.529  -7.008
ATOM     80  CG  ASP     6      16.457   2.418  -8.033
ATOM     81  OD1 ASP     6      17.575   2.072  -8.467
ATOM     82  OD2 ASP     6      15.379   1.905  -8.426
ATOM     83  HA  ASP     6      18.456   3.487  -6.643
ATOM     84  HB1 ASP     6      15.449   3.402  -6.457
ATOM     85  HB2 ASP     6      16.355   4.474  -7.551
ATOM     86  O   ASP     6      17.735   5.950  -5.932
ATOM     87  N   PHE     7      17.424   4.853  -3.965
ATOM     88  CA  PHE     7      17.264   6.050  -3.151
ATOM     89  C   PHE     7      18.175   6.063  -1.938
ATOM     90  HN  PHE     7      17.416   3.963  -3.488
ATOM     91  CB  PHE     7      15.829   6.148  -2.615
ATOM     92  CG  PHE     7      14.787   6.044  -3.668
ATOM     93  CD1 PHE     7      14.369   7.170  -4.354
ATOM     94  CE1 PHE     7      13.406   7.074  -5.347
ATOM     95  HD1 PHE     7      14.798   8.144  -4.116
ATOM     96  CZ  PHE     7      12.849   5.843  -5.660
ATOM     97  HE1 PHE     7      13.086   7.967  -5.883
ATOM     98  CE2 PHE     7      13.251   4.701  -4.974
ATOM     99  HZ  PHE     7      12.096   5.769  -6.444
ATOM    100  CD2 PHE     7      14.215   4.804  -3.982
ATOM    101  HE2 PHE     7      12.809   3.735  -5.218
ATOM    102  HD2 PHE     7      14.535   3.915  -3.438
ATOM    103  HA  PHE     7      17.496   6.931  -3.750
ATOM    104  HB1 PHE     7      15.651   5.342  -1.903
ATOM    105  HB2 PHE     7      15.692   7.108  -2.118
ATOM    106  O   PHE     7      18.498   5.006  -1.395
ATOM    107  N   GLU     8      18.541   7.268  -1.500
ATOM    108  CA  GLU     8      19.084   7.465  -0.168
ATOM    109  C   GLU     8      17.986   7.991   0.729
ATOM    110  HN  GLU     8      18.443   8.073  -2.103
ATOM    111  CB  GLU     8      20.206   8.476  -0.209
ATOM    112  CG  GLU     8      21.199   8.234  -1.312
ATOM    113  CD  GLU     8      22.433   9.045  -1.094
ATOM    114  OE1 GLU     8      22.438  10.218  -1.518
ATOM    115  OE2 GLU     8      23.380   8.509  -0.481
ATOM    116  HA  GLU     8      19.455   6.515   0.218
ATOM    117  HB1 GLU     8      19.792   9.473  -0.359
ATOM    118  HB2 GLU     8      20.755   8.449   0.732
ATOM    119  HG1 GLU     8      21.470   7.178  -1.333
ATOM    120  HG2 GLU     8      20.757   8.514  -2.268
ATOM    121  O   GLU     8      17.317   8.961   0.378
ATOM    122  NT  AME     9      17.794   7.345   1.872
ATOM    123  CT  AME     9      16.796   7.753   2.862
ATOM    124  HN  AME     9      18.352   6.531   2.088
ATOM    125  HT1 AME     9      16.827   7.071   3.712
ATOM    126  HT2 AME     9      17.014   8.766   3.201
ATOM    127  HT3 AME     9      15.804   7.726   2.411
ATOM    128  H1  ACE    10       9.057  14.229   7.784
ATOM    129  CH3 ACE    10       8.856  13.215   8.130
ATOM    130  C   ACE    10       7.521  13.137   8.853
ATOM    131  H2  ACE    10       9.655  12.914   8.808
ATOM    132  H3  ACE    10       8.842  12.549   7.267
ATOM    133  O   ACE    10       6.803  14.128   8.996
ATOM    134  N   GLY    11       7.168  11.956   9.319
ATOM    135  CA  GLY    11       5.881  11.787   9.964
ATOM    136  C   GLY    11       5.663  10.318  10.145
ATOM    137  HN  GLY    11       7.797  11.171   9.225
ATOM    138  HA1 GLY    11       5.889  12.294  10.929
ATOM    139  HA2 GLY    11       5.100  12.215   9.335
ATOM    140  O   GLY    11       6.200   9.499   9.394
ATOM    141  N   LYS    12       4.897   9.991  11.174
ATOM    142  CA  LYS    12       4.495   8.623  11.451
ATOM    143  C   LYS    12       3.101   8.436  10.868
ATOM    144  HN  LYS    12       4.569  10.709  11.804
ATOM    145  CB  LYS    12       4.527   8.359  12.966
ATOM    146  CG  LYS    12       4.883   6.935  13.372
ATOM    147  CD  LYS    12       3.654   6.164  13.840
ATOM    148  CE  LYS    12       3.899   4.660  13.904
ATOM    149  NZ  LYS    12       3.544   3.960  12.633
ATOM    150  HZ1 LYS    12       3.726   2.971  12.731
ATOM    151  HZ2 LYS    12       4.102   4.331  11.877
ATOM    152  HZ3 LYS    12       2.565   4.104  12.431
ATOM    153  HA  LYS    12       5.201   7.935  10.985
ATOM    154  HB1 LYS    12       5.269   9.008  13.433
ATOM    155  HB2 LYS    12       3.546   8.565  13.392
ATOM    156  HG1 LYS    12       5.315   6.411  12.519
ATOM    157  HG2 LYS    12       5.606   6.959  14.187
ATOM    158  HD1 LYS    12       3.372   6.501  14.837
ATOM    159  HD2 LYS    12       2.829   6.341  13.150
ATOM    160  HE1 LYS    12       4.954   4.471  14.104
ATOM    161  HE2 LYS    12       3.296   4.227  14.701
ATOM    162  O   LYS    12       2.190   9.226  11.133
ATOM    163  N   GLY    13       2.955   7.420  10.028
ATOM    164  CA  GLY    13       1.650   7.053   9.490
ATOM    165  C   GLY    13       1.079   5.847  10.218
ATOM    166  HN  GLY    13       3.762   6.881   9.748
ATOM    167  HA1 GLY    13       0.961   7.889   9.606
ATOM    168  HA2 GLY    13       1.749   6.808   8.432
ATOM    169  O   GLY    13       1.768   5.205  11.020
ATOM    170  N   LYS    14      -0.185   5.543   9.935
ATOM    171  CA  LYS    14      -0.885   4.415  10.549
ATOM    172  C   LYS    14      -0.128   3.101  10.334
ATOM    173  HN  LYS    14      -0.699   6.103   9.270
ATOM    174  CB  LYS    14      -2.316   4.329  10.011
ATOM    175  CG  LYS    14      -3.243   3.457  10.839
ATOM    176  CD  LYS    14      -4.694   3.847  10.614
ATOM    177  CE  LYS    14      -5.575   3.438  11.783
ATOM    178  NZ  LYS    14      -6.839   4.229  11.785
ATOM    179  HZ1 LYS    14      -7.412   3.946  12.567
ATOM    180  HZ2 LYS    14      -7.339   4.065  10.923
ATOM    181  HZ3 LYS    14      -6.621   5.212  11.866
ATOM    182  HA  LYS    14      -0.980   4.586  11.621
ATOM    183  HB1 LYS    14      -2.755   5.326   9.985
ATOM    184  HB2 LYS    14      -2.301   3.912   9.004
ATOM    185  HG1 LYS    14      -3.111   2.413  10.554
ATOM    186  HG2 LYS    14      -3.007   3.577  11.896
ATOM    187  HD1 LYS    14      -4.765   4.928  10.493
ATOM    188  HD2 LYS    14      -5.067   3.356   9.715
ATOM    189  HE1 LYS    14      -5.820   2.379  11.701
ATOM    190  HE2 LYS    14      -5.044   3.616  12.718
ATOM    191  O   LYS    14       0.134   2.370  11.289
ATOM    192  N   PHE    15       0.254   2.837   9.083
ATOM    193  CA  PHE    15       0.898   1.575   8.696
ATOM    194  C   PHE    15       2.401   1.726   8.404
ATOM    195  HN  PHE    15       0.103   3.522   8.357
ATOM    196  CB  PHE    15       0.169   0.952   7.481
ATOM    197  CG  PHE    15      -1.345   0.918   7.556
ATOM    198  CD1 PHE    15      -1.988   0.237   8.585
ATOM    199  CE1 PHE    15      -3.378   0.210   8.657
ATOM    200  HD1 PHE    15      -1.403  -0.281   9.344
ATOM    201  CZ  PHE    15      -4.147   0.855   7.695
ATOM    202  HE1 PHE    15      -3.871  -0.320   9.472
ATOM    203  CE2 PHE    15      -3.527   1.531   6.659
ATOM    204  HZ  PHE    15      -5.235   0.827   7.758
ATOM    205  CD2 PHE    15      -2.137   1.561   6.589
ATOM    206  HE2 PHE    15      -4.128   2.037   5.902
ATOM    207  HD2 PHE    15      -1.644   2.091   5.773
ATOM    208  HA  PHE    15       0.791   0.850   9.502
ATOM    209  HB1 PHE    15       0.384   1.465   6.543
ATOM    210  HB2 PHE    15       0.510  -0.056   7.245
ATOM    211  O   PHE    15       3.004   0.873   7.735
ATOM    212  N   GLY    16       3.001   2.806   8.903
ATOM    213  CA  GLY    16       4.434   3.059   8.718
ATOM    214  C   GLY    16       4.789   4.515   8.466
ATOM    215  HN  GLY    16       2.464   3.481   9.428
ATOM    216  HA1 GLY    16       4.977   2.751   9.612
ATOM    217  HA2 GLY    16       4.796   2.492   7.860
ATOM    218  O   GLY    16       3.909   5.356   8.270
ATOM    219  N   ASN    17       6.085   4.814   8.440
ATOM    220  CA  ASN    17       6.544   6.202   8.345
ATOM    221  C   ASN    17       6.675   6.790   6.937
ATOM    222  HN  ASN    17       6.772   4.075   8.486
ATOM    223  CB  ASN    17       7.866   6.390   9.112
ATOM    224  CG  ASN    17       7.732   6.132  10.606
ATOM    225  ND2 ASN    17       8.860   5.863  11.241
ATOM    226  HD1 ASN    17       8.836   5.683  12.232
ATOM    227  HD2 ASN    17       9.724   5.843  10.722
ATOM    228  OD1 ASN    17       6.640   6.175  11.185
ATOM    229  HA  ASN    17       5.847   6.853   8.873
ATOM    230  HB1 ASN    17       8.614   5.698   8.724
ATOM    231  HB2 ASN    17       8.219   7.414   8.984
ATOM    232  O   ASN    17       6.648   6.085   5.925
ATOM    233  N   VAL    18       6.819   8.107   6.891
ATOM    234  CA  VAL    18       7.230   8.776   5.675
ATOM    235  C   VAL    18       8.654   9.286   5.867
ATOM    236  HN  VAL    18       6.641   8.661   7.716
ATOM    237  CB  VAL    18       6.303   9.955   5.373
ATOM    238  CG1 VAL    18       6.555  10.442   3.960
ATOM    239  CG2 VAL    18       4.854   9.538   5.538
ATOM    240  HA  VAL    18       7.195   8.073   4.843
ATOM    241  HB  VAL    18       6.501  10.763   6.077
ATOM    242  HG1 VAL    18       5.896  11.282   3.742
ATOM    243  HG2 VAL    18       7.593  10.761   3.865
ATOM    244  HG3 VAL    18       6.358   9.634   3.256
ATOM    245  HG4 VAL    18       4.205  10.386   5.320
ATOM    246  HG5 VAL    18       4.630   8.723   4.850
ATOM    247  HG6 VAL    18       4.686   9.205   6.562
ATOM    248  O   VAL    18       8.965   9.872   6.895
ATOM    249  N   TYR    19       9.518   9.042   4.892
ATOM    250  CA  TYR    19      10.917   9.466   4.972
ATOM    251  C   TYR    19      11.267  10.443   3.885
ATOM    252  HN  TYR    19       9.215   8.550   4.064
ATOM    253  CB  TYR    19      11.864   8.261   4.870
ATOM    254  CG  TYR    19      11.732   7.353   6.069
ATOM    255  CD1 TYR    19      10.740   6.371   6.106
ATOM    256  CE1 TYR    19      10.578   5.556   7.194
ATOM    257  HD1 TYR    19      10.072   6.239   5.255
ATOM    258  CZ  TYR    19      11.404   5.712   8.283
ATOM    259  HE1 TYR    19       9.801   4.792   7.192
ATOM    260  CE2 TYR    19      12.401   6.687   8.294
ATOM    261  OH  TYR    19      11.201   4.876   9.355
ATOM    262  CD2 TYR    19      12.554   7.507   7.190
ATOM    263  HE2 TYR    19      13.048   6.796   9.165
ATOM    264  HD2 TYR    19      13.321   8.282   7.189
ATOM    265  HH  TYR    19      10.481   4.257   9.216
ATOM    266  HA  TYR    19      11.098   9.946   5.934
ATOM    267  HB1 TYR    19      11.628   7.687   3.974
ATOM    268  HB2 TYR    19      12.895   8.612   4.814
ATOM    269  O   TYR    19      10.777  10.331   2.754
ATOM    270  N   LEU    20      12.123  11.405   4.216
ATOM    271  CA  LEU    20      12.718  12.249   3.184
ATOM    272  C   LEU    20      13.672  11.339   2.438
ATOM    273  HN  LEU    20      12.363  11.552   5.186
ATOM    274  CB  LEU    20      13.445  13.446   3.811
ATOM    275  CG  LEU    20      14.057  14.439   2.818
ATOM    276  CD1 LEU    20      13.026  15.141   1.947
ATOM    277  CD2 LEU    20      14.937  15.436   3.541
ATOM    278  HA  LEU    20      11.934  12.633   2.531
ATOM    279  HB1 LEU    20      12.747  14.016   4.424
ATOM    280  HB2 LEU    20      14.266  13.088   4.433
ATOM    281  HG  LEU    20      14.742  13.913   2.152
ATOM    282  HD1 LEU    20      13.531  15.829   1.268
ATOM    283  HD2 LEU    20      12.474  14.401   1.368
ATOM    284  HD3 LEU    20      12.334  15.697   2.579
ATOM    285  HD4 LEU    20      15.364  16.134   2.821
ATOM    286  HD5 LEU    20      14.342  15.986   4.270
ATOM    287  HD6 LEU    20      15.741  14.907   4.054
ATOM    288  O   LEU    20      14.255  10.464   3.052
ATOM    289  N   ALA    21      13.816  11.501   1.128
ATOM    290  CA  ALA    21      14.691  10.598   0.380
ATOM    291  C   ALA    21      15.135  11.231  -0.892
ATOM    292  HN  ALA    21      13.322  12.245   0.657
ATOM    293  CB  ALA    21      13.984   9.306   0.068
ATOM    294  HA  ALA    21      15.569  10.361   0.981
ATOM    295  HB1 ALA    21      14.654   8.650  -0.489
ATOM    296  HB2 ALA    21      13.689   8.819   0.997
ATOM    297  HB3 ALA    21      13.098   9.512  -0.531
ATOM    298  O   ALA    21      14.508  12.191  -1.383
ATOM    299  N   ARG    22      16.215  10.698  -1.452
ATOM    300  CA  ARG    22      16.741  11.275  -2.684
ATOM    301  C   ARG    22      17.067  10.189  -3.685
ATOM    302  HN  ARG    22      16.662   9.901  -1.022
ATOM    303  CB  ARG    22      17.989  12.106  -2.396
ATOM    304  CG  ARG    22      18.494  12.830  -3.634
ATOM    305  CD  ARG    22      19.728  13.670  -3.389
ATOM    306  NE  ARG    22      20.820  12.921  -2.787
ATOM    307  CZ  ARG    22      22.101  13.282  -2.884
ATOM    308  HE  ARG    22      20.424  12.121  -2.311
ATOM    309  NH1 ARG    22      22.438  14.381  -3.576
ATOM    310  H11 ARG    22      21.730  14.944  -4.029
ATOM    311  H12 ARG    22      23.393  14.700  -3.682
ATOM    312  NH2 ARG    22      23.047  12.544  -2.291
ATOM    313  H21 ARG    22      22.826  11.709  -1.763
ATOM    314  H22 ARG    22      24.030  12.781  -2.339
ATOM    315  HA  ARG    22      15.998  11.944  -3.119
ATOM    316  HB1 ARG    22      17.762  12.853  -1.636
ATOM    317  HB2 ARG    22      18.786  11.454  -2.037
ATOM    318  HG1 ARG    22      18.747  12.101  -4.404
ATOM    319  HG2 ARG    22      17.718  13.498  -4.007
ATOM    320  HD1 ARG    22      20.088  14.073  -4.336
ATOM    321  HD2 ARG    22      19.482  14.491  -2.716
ATOM    322  O   ARG    22      17.734   9.210  -3.374
ATOM    323  N   GLU    23      16.596  10.384  -4.894
ATOM    324  CA  GLU    23      16.870   9.481  -5.979
ATOM    325  C   GLU    23      18.335   9.624  -6.450
ATOM    326  HN  GLU    23      16.020  11.192  -5.084
ATOM    327  CB  GLU    23      15.862   9.751  -7.098
ATOM    328  CG  GLU    23      15.760   8.642  -8.117
ATOM    329  CD  GLU    23      16.782   8.784  -9.218
ATOM    330  OE1 GLU    23      16.852   9.889  -9.790
ATOM    331  OE2 GLU    23      17.505   7.807  -9.505
ATOM    332  HA  GLU    23      16.705   8.455  -5.650
ATOM    333  HB1 GLU    23      14.869   9.884  -6.669
ATOM    334  HB2 GLU    23      16.149  10.655  -7.636
ATOM    335  HG1 GLU    23      15.922   7.682  -7.627
ATOM    336  HG2 GLU    23      14.770   8.655  -8.571
ATOM    337  O   GLU    23      18.741  10.643  -7.028
ATOM    338  NT  AME    24      19.121   8.584  -6.199
ATOM    339  CT  AME    24      20.546   8.540  -6.548
ATOM    340  HN  AME    24      18.742   7.766  -5.744
ATOM    341  HT1 AME    24      20.967   7.583  -6.239
ATOM    342  HT2 AME    24      20.661   8.656  -7.626
ATOM    343  HT3 AME    24      21.071   9.349  -6.039
ATOM    344  H1  ACE    25      15.994  13.521  -7.606
ATOM    345  CH3 ACE    25      15.638  14.427  -7.114
ATOM    346  C   ACE    25      15.148  14.129  -5.705
ATOM    347  H2  ACE    25      14.822  14.845  -7.703
ATOM    348  H3  ACE    25      16.458  15.144  -7.070
ATOM    349  O   ACE    25      15.234  12.982  -5.248
ATOM    350  N   ILE    26      14.686  15.158  -4.996
ATOM    351  CA  ILE    26      14.285  15.007  -3.566
ATOM    352  C   ILE    26      12.794  14.678  -3.500
ATOM    353  HN  ILE    26      14.602  16.067  -5.428
ATOM    354  CB  ILE    26      14.729  16.245  -2.707
ATOM    355  CG1 ILE    26      16.240  16.180  -2.462
ATOM    356  CG2 ILE    26      14.093  16.302  -1.321
ATOM    357  CD1 ILE    26      16.663  15.360  -1.254
ATOM    358  HA  ILE    26      14.860  14.201  -3.110
ATOM    359  HB  ILE    26      14.487  17.164  -3.241
ATOM    360  HG1 ILE    26      16.730  15.734  -3.328
ATOM    361  HG2 ILE    26      16.627  17.187  -2.305
ATOM    362  HG3 ILE    26      14.451  17.186  -0.793
ATOM    363  HG4 ILE    26      13.009  16.353  -1.420
ATOM    364  HG5 ILE    26      14.365  15.408  -0.759
ATOM    365  HD1 ILE    26      17.750  15.375  -1.166
ATOM    366  HD2 ILE    26      16.220  15.784  -0.353
ATOM    367  HD3 ILE    26      16.324  14.332  -1.376
ATOM    368  O   ILE    26      12.012  15.147  -4.345
ATOM    369  N   LEU    27      12.401  13.851  -2.538
ATOM    370  CA  LEU    27      11.030  13.310  -2.525
ATOM    371  C   LEU    27      10.691  12.641  -1.218
ATOM    372  HN  LEU    27      13.047  13.589  -1.807
ATOM    373  CB  LEU    27      10.840  12.287  -3.652
ATOM    374  CG  LEU    27      11.980  11.278  -3.846
ATOM    375  CD1 LEU    27      11.910  10.164  -2.835
ATOM    376  CD2 LEU    27      11.972  10.714  -5.256
ATOM    377  HA  LEU    27      10.318  14.120  -2.684
ATOM    378  HB1 LEU    27       9.944  11.697  -3.460
ATOM    379  HB2 LEU    27      10.734  12.809  -4.603
ATOM    380  HG  LEU    27      12.939  11.786  -3.734
ATOM    381  HD1 LEU    27      12.733   9.469  -3.003
ATOM    382  HD2 LEU    27      11.985  10.580  -1.830
ATOM    383  HD3 LEU    27      10.962   9.637  -2.940
ATOM    384  HD4 LEU    27      12.790  10.002  -5.368
ATOM    385  HD5 LEU    27      11.024  10.210  -5.441
ATOM    386  HD6 LEU    27      12.098  11.525  -5.973
ATOM    387  O   LEU    27      11.535  12.518  -0.342
ATOM    388  N   ALA    28       9.457  12.178  -1.085
ATOM    389  CA  ALA    28       9.054  11.468   0.117
ATOM    390  C   ALA    28       8.632  10.079  -0.271
ATOM    391  HN  ALA    28       8.786  12.319  -1.826
ATOM    392  CB  ALA    28       7.928  12.173   0.805
ATOM    393  HA  ALA    28       9.894  11.422   0.811
ATOM    394  HB1 ALA    28       7.647  11.620   1.701
ATOM    395  HB2 ALA    28       8.244  13.179   1.083
ATOM    396  HB3 ALA    28       7.073  12.235   0.133
ATOM    397  O   ALA    28       8.010   9.865  -1.314
ATOM    398  N   LEU    29       8.985   9.143   0.596
ATOM    399  CA  LEU    29       8.737   7.750   0.423
ATOM    400  C   LEU    29       7.911   7.345   1.584
ATOM    401  HN  LEU    29       9.464   9.402   1.447
ATOM    402  CB  LEU    29      10.042   7.020   0.589
ATOM    403  CG  LEU    29      10.819   6.406  -0.548
ATOM    404  CD1 LEU    29      11.221   5.070   0.045
ATOM    405  CD2 LEU    29       9.973   6.176  -1.787
ATOM    406  HA  LEU    29       8.208   7.589  -0.516
ATOM    407  HB1 LEU    29      10.782   7.692   1.025
ATOM    408  HB2 LEU    29       9.899   6.163   1.247
ATOM    409  HG  LEU    29      11.670   7.042  -0.793
ATOM    410  HD1 LEU    29      11.803   4.508  -0.686
ATOM    411  HD2 LEU    29      11.824   5.235   0.938
ATOM    412  HD3 LEU    29      10.327   4.506   0.309
ATOM    413  HD4 LEU    29      10.588   5.733  -2.570
ATOM    414  HD5 LEU    29       9.151   5.502  -1.546
ATOM    415  HD6 LEU    29       9.573   7.128  -2.136
ATOM    416  O   LEU    29       8.447   7.265   2.704
ATOM    417  N   LYS    30       6.625   7.063   1.337
ATOM    418  CA  LYS    30       5.740   6.470   2.356
ATOM    419  C   LYS    30       6.155   5.005   2.380
ATOM    420  HN  LYS    30       6.235   7.258   0.426
ATOM    421  CB  LYS    30       4.276   6.660   1.992
ATOM    422  CG  LYS    30       3.325   6.680   3.188
ATOM    423  CD  LYS    30       2.446   7.923   3.220
ATOM    424  CE  LYS    30       1.373   7.825   2.145
ATOM    425  NZ  LYS    30       0.493   9.048   2.202
ATOM    426  HZ1 LYS    30      -0.274   8.875   2.835
ATOM    427  HZ2 LYS    30       0.052   9.163   1.300
ATOM    428  HZ3 LYS    30       0.961   9.873   2.551
ATOM    429  HA  LYS    30       5.907   6.963   3.314
ATOM    430  HB1 LYS    30       4.179   7.513   1.320
ATOM    431  HB2 LYS    30       3.966   5.819   1.372
ATOM    432  HG1 LYS    30       2.752   5.753   3.187
ATOM    433  HG2 LYS    30       3.857   6.729   4.138
ATOM    434  HD1 LYS    30       1.916   7.942   4.173
ATOM    435  HD2 LYS    30       2.896   8.911   3.311
ATOM    436  HE1 LYS    30       2.006   7.765   1.260
ATOM    437  HE2 LYS    30       0.804   6.896   2.196
ATOM    438  O   LYS    30       6.265   4.355   1.333
ATOM    439  N   VAL    31       6.456   4.500   3.566
ATOM    440  CA  VAL    31       6.838   3.127   3.855
ATOM    441  C   VAL    31       5.625   2.462   4.487
ATOM    442  HN  VAL    31       6.433   5.091   4.384
ATOM    443  CB  VAL    31       8.035   3.060   4.827
ATOM    444  CG1 VAL    31       8.399   1.607   5.058
ATOM    445  CG2 VAL    31       9.229   3.759   4.185
ATOM    446  HA  VAL    31       7.117   2.624   2.929
ATOM    447  HB  VAL    31       7.822   3.381   5.847
ATOM    448  HG1 VAL    31       8.429   0.990   4.159
ATOM    449  HG2 VAL    31       9.414   1.641   5.453
ATOM    450  HG3 VAL    31       7.829   1.088   5.829
ATOM    451  HG4 VAL    31       8.899   4.770   3.946
ATOM    452  HG5 VAL    31      10.072   3.721   4.875
ATOM    453  HG6 VAL    31       9.646   3.344   3.268
ATOM    454  O   VAL    31       5.178   2.849   5.578
ATOM    455  N   LEU    32       5.042   1.474   3.814
ATOM    456  CA  LEU    32       3.943   0.625   4.271
ATOM    457  C   LEU    32       4.362  -0.824   4.572
ATOM    458  HN  LEU    32       5.358   1.247   2.881
ATOM    459  CB  LEU    32       2.782   0.664   3.282
ATOM    460  CG  LEU    32       2.261   2.073   2.936
ATOM    461  CD1 LEU    32       1.171   1.778   1.918
ATOM    462  CD2 LEU    32       1.535   2.832   4.035
ATOM    463  HA  LEU    32       3.523   1.037   5.188
ATOM    464  HB1 LEU    32       3.113   0.104   2.408
ATOM    465  HB2 LEU    32       2.009  -0.039   3.591
ATOM    466  HG  LEU    32       3.076   2.710   2.590
ATOM    467  HD1 LEU    32       1.493   1.101   1.126
ATOM    468  HD2 LEU    32       0.235   1.378   2.308
ATOM    469  HD3 LEU    32       0.876   2.678   1.378
ATOM    470  HD4 LEU    32       0.799   2.216   4.552
ATOM    471  HD5 LEU    32       2.219   3.304   4.740
ATOM    472  HD6 LEU    32       0.990   3.659   3.578
ATOM    473  O   LEU    32       5.169  -1.419   3.838
ATOM    474  N   PHE    33       3.839  -1.317   5.696
ATOM    475  CA  PHE    33       4.105  -2.663   6.225
ATOM    476  C   PHE    33       2.946  -3.614   5.860
ATOM    477  HN  PHE    33       3.211  -0.751   6.248
ATOM    478  CB  PHE    33       4.329  -2.607   7.745
ATOM    479  CG  PHE    33       5.667  -2.018   8.121
ATOM    480  CD1 PHE    33       6.818  -2.807   8.100
ATOM    481  CE1 PHE    33       8.055  -2.278   8.447
ATOM    482  HD1 PHE    33       6.755  -3.856   7.810
ATOM    483  CZ  PHE    33       8.151  -0.946   8.823
ATOM    484  HE1 PHE    33       8.944  -2.909   8.422
ATOM    485  CE2 PHE    33       7.014  -0.144   8.855
ATOM    486  HZ  PHE    33       9.119  -0.525   9.096
ATOM    487  CD2 PHE    33       5.781  -0.679   8.511
ATOM    488  HE2 PHE    33       7.094   0.903   9.149
ATOM    489  HD2 PHE    33       4.888  -0.055   8.544
ATOM    490  HA  PHE    33       5.031  -3.046   5.796
ATOM    491  HB1 PHE    33       3.443  -2.143   8.179
ATOM    492  HB2 PHE    33       4.413  -3.580   8.228
ATOM    493  O   PHE    33       1.806  -3.435   6.324
ATOM    494  N   LYS    34       3.244  -4.615   5.029
ATOM    495  CA  LYS    34       2.278  -5.586   4.509
ATOM    496  C   LYS    34       1.447  -6.300   5.571
ATOM    497  HN  LYS    34       4.196  -4.742   4.717
ATOM    498  CB  LYS    34       2.973  -6.635   3.656
ATOM    499  CG  LYS    34       3.544  -6.298   2.305
ATOM    500  CD  LYS    34       4.057  -7.485   1.520
ATOM    501  CE  LYS    34       4.568  -7.029   0.170
ATOM    502  NZ  LYS    34       4.987  -8.202  -0.621
ATOM    503  HZ1 LYS    34       4.206  -8.777  -0.905
ATOM    504  HZ2 LYS    34       5.656  -8.701  -0.052
ATOM    505  HZ3 LYS    34       5.550  -7.954  -1.422
ATOM    506  HA  LYS    34       1.573  -5.080   3.849
ATOM    507  HB1 LYS    34       3.747  -7.204   4.170
ATOM    508  HB2 LYS    34       2.211  -7.388   3.455
ATOM    509  HG1 LYS    34       2.578  -6.066   1.857
ATOM    510  HG2 LYS    34       4.266  -5.486   2.212
ATOM    511  HD1 LYS    34       4.956  -7.938   1.937
ATOM    512  HD2 LYS    34       3.294  -8.260   1.453
ATOM    513  HE1 LYS    34       3.850  -6.548  -0.494
ATOM    514  HE2 LYS    34       5.477  -6.432   0.253
ATOM    515  O   LYS    34       0.224  -6.510   5.384
ATOM    516  N   ALA    35       2.101  -6.657   6.683
ATOM    517  CA  ALA    35       1.483  -7.234   7.880
ATOM    518  C   ALA    35       0.312  -6.388   8.421
ATOM    519  HN  ALA    35       3.102  -6.533   6.738
ATOM    520  CB  ALA    35       2.528  -7.470   8.971
ATOM    521  HA  ALA    35       1.094  -8.225   7.647
ATOM    522  HB1 ALA    35       2.991  -6.523   9.250
ATOM    523  HB2 ALA    35       2.126  -7.977   9.848
ATOM    524  HB3 ALA    35       3.239  -8.177   8.543
ATOM    525  O   ALA    35      -0.750  -6.930   8.783
ATOM    526  N   GLN    36       0.412  -5.060   8.466
ATOM    527  CA  GLN    36      -0.588  -4.174   9.053
ATOM    528  C   GLN    36      -1.743  -4.010   8.102
ATOM    529  HN  GLN    36       1.224  -4.604   8.075
ATOM    530  CB  GLN    36       0.027  -2.829   9.372
ATOM    531  CG  GLN    36       0.994  -2.857  10.533
ATOM    532  CD  GLN    36       1.384  -1.489  11.024
ATOM    533  NE2 GLN    36       0.467  -0.673  11.543
ATOM    534  HE1 GLN    36       0.821   0.177  11.953
ATOM    535  HE2 GLN    36      -0.457  -1.059  11.429
ATOM    536  OE1 GLN    36       2.570  -1.160  10.842
ATOM    537  HA  GLN    36      -0.949  -4.601   9.988
ATOM    538  HB1 GLN    36       0.490  -2.375   8.496
ATOM    539  HB2 GLN    36      -0.818  -2.190   9.630
ATOM    540  HG1 GLN    36       0.585  -3.316  11.434
ATOM    541  HG2 GLN    36       1.815  -3.479  10.177
ATOM    542  O   GLN    36      -2.896  -3.944   8.526
ATOM    543  N   LEU    37      -1.404  -3.944   6.821
ATOM    544  CA  LEU    37      -2.327  -3.803   5.714
ATOM    545  C   LEU    37      -3.248  -5.007   5.637
ATOM    546  HN  LEU    37      -0.430  -3.993   6.556
ATOM    547  CB  LEU    37      -1.584  -3.605   4.396
ATOM    548  CG  LEU    37      -0.735  -2.335   4.250
ATOM    549  CD1 LEU    37      -0.167  -2.379   2.842
ATOM    550  CD2 LEU    37      -1.518  -1.037   4.364
ATOM    551  HA  LEU    37      -2.928  -2.904   5.854
ATOM    552  HB1 LEU    37      -0.953  -4.453   4.130
ATOM    553  HB2 LEU    37      -2.262  -3.599   3.543
ATOM    554  HG  LEU    37       0.004  -2.339   5.052
ATOM    555  HD1 LEU    37       0.640  -1.651   2.763
ATOM    556  HD2 LEU    37       0.338  -3.287   2.511
ATOM    557  HD3 LEU    37      -0.895  -2.239   2.042
ATOM    558  HD4 LEU    37      -0.848  -0.179   4.303
ATOM    559  HD5 LEU    37      -2.118  -0.892   3.466
ATOM    560  HD6 LEU    37      -2.110  -0.976   5.278
ATOM    561  O   LEU    37      -4.452  -4.821   5.457
ATOM    562  N   GLU    38      -2.722  -6.234   5.789
ATOM    563  CA  GLU    38      -3.491  -7.498   5.873
ATOM    564  C   GLU    38      -4.440  -7.481   7.036
ATOM    565  HN  GLU    38      -1.721  -6.347   5.857
ATOM    566  CB  GLU    38      -2.628  -8.717   6.152
ATOM    567  CG  GLU    38      -1.613  -8.980   5.078
ATOM    568  CD  GLU    38      -1.892 -10.108   4.106
ATOM    569  OE1 GLU    38      -0.980 -10.956   3.999
ATOM    570  OE2 GLU    38      -3.003 -10.215   3.545
ATOM    571  HA  GLU    38      -4.067  -7.634   4.957
ATOM    572  HB1 GLU    38      -2.088  -8.479   7.068
ATOM    573  HB2 GLU    38      -3.118  -9.661   6.392
ATOM    574  HG1 GLU    38      -1.443  -8.172   4.366
ATOM    575  HG2 GLU    38      -0.686  -9.339   5.525
ATOM    576  O   GLU    38      -5.642  -7.699   6.870
ATOM    577  N   LYS    39      -3.952  -7.250   8.254
ATOM    578  CA  LYS    39      -4.816  -7.306   9.422
ATOM    579  C   LYS    39      -5.801  -6.133   9.534
ATOM    580  HN  LYS    39      -2.972  -7.033   8.370
ATOM    581  CB  LYS    39      -3.998  -7.471  10.715
ATOM    582  CG  LYS    39      -3.379  -8.857  10.946
ATOM    583  CD  LYS    39      -4.143 -10.176  10.812
ATOM    584  CE  LYS    39      -3.241 -11.406  10.764
ATOM    585  NZ  LYS    39      -4.048 -12.636  10.548
ATOM    586  HZ1 LYS    39      -3.428 -13.424  10.671
ATOM    587  HZ2 LYS    39      -4.342 -12.648   9.582
ATOM    588  HZ3 LYS    39      -4.940 -12.727  11.013
ATOM    589  HA  LYS    39      -5.409  -8.220   9.392
ATOM    590  HB1 LYS    39      -3.236  -6.726  10.947
ATOM    591  HB2 LYS    39      -4.624  -7.311  11.593
ATOM    592  HG1 LYS    39      -2.638  -8.838  10.147
ATOM    593  HG2 LYS    39      -2.806  -8.893  11.872
ATOM    594  HD1 LYS    39      -4.816 -10.281  11.663
ATOM    595  HD2 LYS    39      -4.764 -10.203   9.916
ATOM    596  HE1 LYS    39      -2.538 -11.254   9.944
ATOM    597  HE2 LYS    39      -2.724 -11.557  11.712
ATOM    598  O   LYS    39      -6.881  -6.293  10.105
ATOM    599  N   ALA    40      -5.480  -4.972   8.958
ATOM    600  CA  ALA    40      -6.375  -3.812   8.879
ATOM    601  C   ALA    40      -7.421  -4.114   7.796
ATOM    602  HN  ALA    40      -4.568  -4.853   8.540
ATOM    603  CB  ALA    40      -5.592  -2.530   8.643
ATOM    604  HA  ALA    40      -6.857  -3.659   9.844
ATOM    605  HB1 ALA    40      -4.894  -2.305   9.449
ATOM    606  HB2 ALA    40      -5.126  -2.538   7.658
ATOM    607  HB3 ALA    40      -6.261  -1.673   8.564
ATOM    608  O   ALA    40      -8.544  -3.610   7.878
ATOM    609  N   GLY    41      -7.084  -4.921   6.781
ATOM    610  CA  GLY    41      -8.047  -5.233   5.700
ATOM    611  C   GLY    41      -8.197  -4.068   4.721
ATOM    612  HN  GLY    41      -6.159  -5.326   6.748
ATOM    613  HA1 GLY    41      -7.701  -6.105   5.144
ATOM    614  HA2 GLY    41      -9.025  -5.444   6.133
ATOM    615  O   GLY    41      -9.319  -3.632   4.432
ATOM    616  N   VAL    42      -7.049  -3.601   4.224
ATOM    617  CA  VAL    42      -7.058  -2.409   3.363
ATOM    618  C   VAL    42      -6.099  -2.497   2.161
ATOM    619  HN  VAL    42      -6.181  -4.069   4.442
ATOM    620  CB  VAL    42      -6.765  -1.122   4.173
ATOM    621  CG1 VAL    42      -7.773  -0.737   5.239
ATOM    622  CG2 VAL    42      -5.439  -1.340   4.890
ATOM    623  HA  VAL    42      -8.061  -2.256   2.964
ATOM    624  HB  VAL    42      -6.585  -0.284   3.501
ATOM    625  HG1 VAL    42      -7.853  -1.475   6.038
ATOM    626  HG2 VAL    42      -7.581   0.172   5.809
ATOM    627  HG3 VAL    42      -8.778  -0.696   4.819
ATOM    628  HG4 VAL    42      -4.614  -1.420   4.183
ATOM    629  HG5 VAL    42      -5.239  -0.496   5.550
ATOM    630  HG6 VAL    42      -5.517  -2.227   5.519
ATOM    631  O   VAL    42      -5.764  -1.481   1.547
ATOM    632  N   GLU    43      -5.661  -3.704   1.821
ATOM    633  CA  GLU    43      -4.919  -4.029   0.619
ATOM    634  C   GLU    43      -5.622  -3.441  -0.616
ATOM    635  HN  GLU    43      -5.841  -4.492   2.427
ATOM    636  CB  GLU    43      -4.756  -5.542   0.463
ATOM    637  CG  GLU    43      -3.881  -6.017  -0.695
ATOM    638  CD  GLU    43      -3.848  -7.521  -0.806
ATOM    639  OE1 GLU    43      -4.134  -8.158   0.242
ATOM    640  OE2 GLU    43      -3.508  -8.100  -1.865
ATOM    641  HA  GLU    43      -3.914  -3.613   0.689
ATOM    642  HB1 GLU    43      -4.290  -5.986   1.343
ATOM    643  HB2 GLU    43      -5.780  -5.915   0.429
ATOM    644  HG1 GLU    43      -4.182  -5.569  -1.643
ATOM    645  HG2 GLU    43      -2.858  -5.717  -0.467
ATOM    646  O   GLU    43      -4.955  -3.006  -1.578
ATOM    647  N   HIS    44      -6.954  -3.464  -0.555
ATOM    648  CA  HIS    44      -7.745  -3.057  -1.706
ATOM    649  C   HIS    44      -7.748  -1.551  -1.820
ATOM    650  HN  HIS    44      -7.412  -3.764   0.294
ATOM    651  CB  HIS    44      -9.156  -3.681  -1.716
ATOM    652  CG  HIS    44      -9.991  -3.602  -3.002
ATOM    653  ND1 HIS    44     -11.335  -3.856  -3.028
ATOM    654  CE1 HIS    44     -11.802  -3.693  -4.291
ATOM    655  NE2 HIS    44     -10.760  -3.326  -5.081
ATOM    656  HE  HIS    44     -12.858  -3.860  -4.508
ATOM    657  CD2 HIS    44      -9.630  -3.255  -4.320
ATOM    658  HNE HIS    44     -10.822  -3.137  -6.071
ATOM    659  HD  HIS    44      -8.683  -2.968  -4.776
ATOM    660  HA  HIS    44      -7.317  -3.486  -2.612
ATOM    661  HB1 HIS    44      -8.963  -4.746  -1.589
ATOM    662  HB2 HIS    44      -9.660  -3.218  -0.867
ATOM    663  O   HIS    44      -7.469  -1.009  -2.913
ATOM    664  N   GLN    45      -8.054  -0.949  -0.663
ATOM    665  CA  GLN    45      -8.058   0.509  -0.438
ATOM    666  C   GLN    45      -6.740   1.172  -0.859
ATOM    667  HN  GLN    45      -8.307  -1.506   0.140
ATOM    668  CB  GLN    45      -8.346   0.827   1.020
ATOM    669  CG  GLN    45      -9.709   0.418   1.544
ATOM    670  CD  GLN    45     -10.196   1.583   2.384
ATOM    671  NE2 GLN    45      -9.806   1.702   3.658
ATOM    672  HE1 GLN    45     -10.389   2.286   4.236
ATOM    673  HE2 GLN    45      -9.088   1.116   4.054
ATOM    674  OE1 GLN    45     -11.017   2.384   1.933
ATOM    675  HA  GLN    45      -8.862   0.964  -1.015
ATOM    676  HB1 GLN    45      -7.552   0.474   1.678
ATOM    677  HB2 GLN    45      -8.259   1.905   1.160
ATOM    678  HG1 GLN    45     -10.379   0.300   0.692
ATOM    679  HG2 GLN    45      -9.656  -0.523   2.090
ATOM    680  O   GLN    45      -6.758   2.161  -1.608
ATOM    681  N   LEU    46      -5.628   0.582  -0.398
ATOM    682  CA  LEU    46      -4.292   0.921  -0.859
ATOM    683  C   LEU    46      -4.215   0.906  -2.361
ATOM    684  HN  LEU    46      -5.697  -0.139   0.306
ATOM    685  CB  LEU    46      -3.275  -0.089  -0.366
ATOM    686  CG  LEU    46      -1.830   0.199  -0.804
ATOM    687  CD1 LEU    46      -1.448   1.663  -0.616
ATOM    688  CD2 LEU    46      -0.686  -0.559  -0.148
ATOM    689  HA  LEU    46      -4.028   1.918  -0.507
ATOM    690  HB1 LEU    46      -3.189  -0.135   0.720
ATOM    691  HB2 LEU    46      -3.460  -1.120  -0.666
ATOM    692  HG  LEU    46      -1.763   0.019  -1.877
ATOM    693  HD1 LEU    46      -1.541   1.913   0.441
ATOM    694  HD2 LEU    46      -0.427   1.861  -0.943
ATOM    695  HD3 LEU    46      -2.084   2.329  -1.200
ATOM    696  HD4 LEU    46       0.201  -0.387  -0.758
ATOM    697  HD5 LEU    46      -0.466  -0.251   0.874
ATOM    698  HD6 LEU    46      -0.890  -1.629  -0.102
ATOM    699  O   LEU    46      -3.944   1.925  -2.992
ATOM    700  N   ARG    47      -4.437  -0.220  -3.016
ATOM    701  CA  ARG    47      -4.382  -0.469  -4.434
ATOM    702  C   ARG    47      -5.237   0.544  -5.180
ATOM    703  HN  ARG    47      -4.685  -1.056  -2.506
ATOM    704  CB  ARG    47      -4.667  -1.927  -4.781
ATOM    705  CG  ARG    47      -3.578  -2.956  -4.501
ATOM    706  CD  ARG    47      -3.959  -4.301  -5.107
ATOM    707  NE  ARG    47      -3.359  -5.361  -4.286
ATOM    708  CZ  ARG    47      -2.157  -5.913  -4.505
ATOM    709  HE  ARG    47      -4.010  -5.587  -3.545
ATOM    710  NH1 ARG    47      -1.391  -5.523  -5.539
ATOM    711  H11 ARG    47      -1.708  -4.802  -6.174
ATOM    712  H12 ARG    47      -0.480  -5.917  -5.735
ATOM    713  NH2 ARG    47      -1.724  -6.872  -3.685
ATOM    714  H21 ARG    47      -2.274  -7.197  -2.901
ATOM    715  H22 ARG    47      -0.826  -7.322  -3.804
ATOM    716  HA  ARG    47      -3.351  -0.387  -4.778
ATOM    717  HB1 ARG    47      -5.539  -2.122  -4.157
ATOM    718  HB2 ARG    47      -5.072  -2.053  -5.786
ATOM    719  HG1 ARG    47      -2.608  -2.632  -4.879
ATOM    720  HG2 ARG    47      -3.390  -3.067  -3.434
ATOM    721  HD1 ARG    47      -5.045  -4.386  -5.162
ATOM    722  HD2 ARG    47      -3.559  -4.374  -6.118
ATOM    723  O   ARG    47      -4.738   1.111  -6.129
ATOM    724  N   ARG    48      -6.461   0.775  -4.696
ATOM    725  CA  ARG    48      -7.362   1.855  -5.145
ATOM    726  C   ARG    48      -6.640   3.212  -5.231
ATOM    727  HN  ARG    48      -6.831   0.186  -3.965
ATOM    728  CB  ARG    48      -8.617   1.982  -4.271
ATOM    729  CG  ARG    48      -9.691   2.822  -4.962
ATOM    730  CD  ARG    48     -10.314   3.766  -3.934
ATOM    731  NE  ARG    48     -10.991   2.986  -2.890
ATOM    732  CZ  ARG    48     -10.735   3.041  -1.577
ATOM    733  HE  ARG    48     -11.683   2.401  -3.339
ATOM    734  NH1 ARG    48     -11.436   2.277  -0.746
ATOM    735  H11 ARG    48     -12.156   1.658  -1.096
ATOM    736  H12 ARG    48     -11.294   2.270   0.256
ATOM    737  NH2 ARG    48      -9.794   3.844  -1.082
ATOM    738  H21 ARG    48      -9.233   4.444  -1.674
ATOM    739  H22 ARG    48      -9.591   3.896  -0.092
ATOM    740  HA  ARG    48      -7.753   1.615  -6.134
ATOM    741  HB1 ARG    48      -9.011   1.004  -3.995
ATOM    742  HB2 ARG    48      -8.372   2.349  -3.275
ATOM    743  HG1 ARG    48      -9.366   3.470  -5.777
ATOM    744  HG2 ARG    48     -10.450   2.132  -5.331
ATOM    745  HD1 ARG    48      -9.507   4.418  -3.599
ATOM    746  HD2 ARG    48     -10.997   4.385  -4.515
ATOM    747  O   ARG    48      -6.567   3.789  -6.324
ATOM    748  N   GLU    49      -6.123   3.676  -4.080
ATOM    749  CA  GLU    49      -5.356   4.907  -3.871
ATOM    750  C   GLU    49      -4.257   5.148  -4.908
ATOM    751  HN  GLU    49      -6.250   3.152  -3.226
ATOM    752  CB  GLU    49      -4.712   4.972  -2.452
ATOM    753  CG  GLU    49      -3.895   6.256  -2.121
ATOM    754  CD  GLU    49      -3.112   6.263  -0.780
ATOM    755  OE1 GLU    49      -3.198   5.239  -0.062
ATOM    756  OE2 GLU    49      -2.579   7.366  -0.451
ATOM    757  HA  GLU    49      -6.027   5.765  -3.912
ATOM    758  HB1 GLU    49      -5.351   4.732  -1.602
ATOM    759  HB2 GLU    49      -3.967   4.178  -2.401
ATOM    760  HG1 GLU    49      -3.026   6.316  -2.775
ATOM    761  HG2 GLU    49      -4.583   7.077  -2.320
ATOM    762  O   GLU    49      -4.177   6.239  -5.483
ATOM    763  N   VAL    50      -3.439   4.119  -5.153
ATOM    764  CA  VAL    50      -2.223   4.078  -5.967
ATOM    765  C   VAL    50      -2.649   4.343  -7.417
ATOM    766  HN  VAL    50      -3.635   3.215  -4.747
ATOM    767  CB  VAL    50      -1.445   2.738  -5.781
ATOM    768  CG1 VAL    50      -0.204   2.625  -6.654
ATOM    769  CG2 VAL    50      -0.990   2.659  -4.334
ATOM    770  HA  VAL    50      -1.529   4.844  -5.622
ATOM    771  HB  VAL    50      -2.101   1.882  -5.942
ATOM    772  HG1 VAL    50       0.335   1.680  -6.587
ATOM    773  HG2 VAL    50      -0.513   2.535  -7.696
ATOM    774  HG3 VAL    50       0.489   3.466  -6.650
ATOM    775  HG4 VAL    50      -0.336   1.843  -4.027
ATOM    776  HG5 VAL    50      -0.426   3.572  -4.145
ATOM    777  HG6 VAL    50      -1.723   2.827  -3.545
ATOM    778  O   VAL    50      -1.930   4.997  -8.185
ATOM    779  N   GLU    51      -3.820   3.854  -7.803
ATOM    780  CA  GLU    51      -4.330   4.045  -9.147
ATOM    781  C   GLU    51      -4.905   5.448  -9.260
ATOM    782  HN  GLU    51      -4.385   3.330  -7.150
ATOM    783  CB  GLU    51      -5.363   2.976  -9.474
ATOM    784  CG  GLU    51      -4.685   1.833 -10.219
ATOM    785  CD  GLU    51      -4.088   2.229 -11.565
ATOM    786  OE1 GLU    51      -4.602   3.181 -12.209
ATOM    787  OE2 GLU    51      -3.079   1.569 -11.911
ATOM    788  HA  GLU    51      -3.519   3.920  -9.864
ATOM    789  HB1 GLU    51      -5.827   2.640  -8.547
ATOM    790  HB2 GLU    51      -6.167   3.335 -10.117
ATOM    791  HG1 GLU    51      -3.917   1.412  -9.570
ATOM    792  HG2 GLU    51      -5.489   1.158 -10.512
ATOM    793  O   GLU    51      -4.447   6.248 -10.077
ATOM    794  N   ILE    52      -5.892   5.716  -8.410
ATOM    795  CA  ILE    52      -6.580   7.006  -8.278
ATOM    796  C   ILE    52      -5.689   8.251  -8.214
ATOM    797  HN  ILE    52      -6.225   4.996  -7.784
ATOM    798  CB  ILE    52      -7.515   7.022  -7.047
ATOM    799  CG1 ILE    52      -8.741   6.113  -7.241
ATOM    800  CG2 ILE    52      -8.112   8.386  -6.704
ATOM    801  CD1 ILE    52      -9.776   6.665  -8.191
ATOM    802  HA  ILE    52      -7.239   7.155  -9.133
ATOM    803  HB  ILE    52      -6.944   6.675  -6.185
ATOM    804  HG1 ILE    52      -8.407   5.190  -7.716
ATOM    805  HG2 ILE    52      -9.252   5.864  -6.311
ATOM    806  HG3 ILE    52      -7.381   8.974  -6.149
ATOM    807  HG4 ILE    52      -8.384   8.948  -7.597
ATOM    808  HG5 ILE    52      -8.919   8.373  -5.971
ATOM    809  HD1 ILE    52      -9.351   7.067  -9.110
ATOM    810  HD2 ILE    52     -10.476   5.865  -8.431
ATOM    811  HD3 ILE    52     -10.479   7.420  -7.840
ATOM    812  O   ILE    52      -5.907   9.207  -8.971
ATOM    813  N   GLN    53      -4.678   8.231  -7.340
ATOM    814  CA  GLN    53      -3.833   9.419  -7.160
ATOM    815  C   GLN    53      -2.803   9.470  -8.301
ATOM    816  HN  GLN    53      -4.495   7.395  -6.803
ATOM    817  CB  GLN    53      -3.220   9.481  -5.740
ATOM    818  CG  GLN    53      -2.557  10.797  -5.333
ATOM    819  CD  GLN    53      -1.860  10.864  -3.959
ATOM    820  NE2 GLN    53      -1.318  12.024  -3.540
ATOM    821  HE1 GLN    53      -0.983  12.071  -2.590
ATOM    822  HE2 GLN    53      -1.198  12.862  -4.087
ATOM    823  OE1 GLN    53      -2.041   9.892  -3.195
ATOM    824  HA  GLN    53      -4.454  10.314  -7.182
ATOM    825  HB1 GLN    53      -3.922   9.368  -4.913
ATOM    826  HB2 GLN    53      -2.489   8.684  -5.602
ATOM    827  HG1 GLN    53      -1.857  11.121  -6.104
ATOM    828  HG2 GLN    53      -3.380  11.511  -5.366
ATOM    829  O   GLN    53      -2.376  10.564  -8.679
ATOM    830  N   SER    54      -2.377   8.356  -8.902
ATOM    831  CA  SER    54      -1.401   8.418 -10.003
ATOM    832  C   SER    54      -1.890   9.160 -11.262
ATOM    833  HN  SER    54      -2.727   7.458  -8.599
ATOM    834  CB  SER    54      -0.900   7.030 -10.377
ATOM    835  OG  SER    54      -1.790   6.249 -11.135
ATOM    836  HG  SER    54      -2.676   6.260 -10.751
ATOM    837  HA  SER    54      -0.503   8.935  -9.664
ATOM    838  HB1 SER    54      -0.003   7.174 -10.979
ATOM    839  HB2 SER    54      -0.608   6.553  -9.442
ATOM    840  O   SER    54      -1.072   9.608 -12.079
ATOM    841  N   HIS    55      -3.211   9.301 -11.407
ATOM    842  CA  HIS    55      -3.786  10.001 -12.568
ATOM    843  C   HIS    55      -4.248  11.426 -12.327
ATOM    844  HN  HIS    55      -3.837   8.922 -10.710
ATOM    845  CB  HIS    55      -4.878   9.158 -13.217
ATOM    846  CG  HIS    55      -4.353   7.911 -13.871
ATOM    847  ND1 HIS    55      -4.848   6.690 -13.602
ATOM    848  CE1 HIS    55      -4.172   5.765 -14.318
ATOM    849  NE2 HIS    55      -3.232   6.399 -15.036
ATOM    850  HE  HIS    55      -4.440   4.712 -14.239
ATOM    851  CD2 HIS    55      -3.311   7.723 -14.783
ATOM    852  HNE HIS    55      -2.578   5.949 -15.660
ATOM    853  HD  HIS    55      -2.622   8.413 -15.271
ATOM    854  HA  HIS    55      -3.043  10.056 -13.364
ATOM    855  HB1 HIS    55      -5.600   8.853 -12.460
ATOM    856  HB2 HIS    55      -5.382   9.745 -13.985
ATOM    857  O   HIS    55      -4.960  12.012 -13.154
ATOM    858  N   LEU    56      -3.826  12.015 -11.216
ATOM    859  CA  LEU    56      -4.184  13.406 -10.923
ATOM    860  C   LEU    56      -3.015  14.409 -11.125
ATOM    861  HN  LEU    56      -3.251  11.502 -10.563
ATOM    862  CB  LEU    56      -4.787  13.513  -9.508
ATOM    863  CG  LEU    56      -6.070  12.720  -9.181
ATOM    864  CD1 LEU    56      -6.430  12.815  -7.698
ATOM    865  CD2 LEU    56      -7.252  13.164 -10.041
ATOM    866  HA  LEU    56      -4.995  13.719 -11.580
ATOM    867  HB1 LEU    56      -4.058  13.168  -8.775
ATOM    868  HB2 LEU    56      -5.046  14.551  -9.301
ATOM    869  HG  LEU    56      -5.922  11.670  -9.432
ATOM    870  HD1 LEU    56      -7.338  12.244  -7.507
ATOM    871  HD2 LEU    56      -5.614  12.410  -7.099
ATOM    872  HD3 LEU    56      -6.594  13.859  -7.430
ATOM    873  HD4 LEU    56      -8.133  12.580  -9.777
ATOM    874  HD5 LEU    56      -7.452  14.221  -9.867
ATOM    875  HD6 LEU    56      -7.015  13.008 -11.094
ATOM    876  O   LEU    56      -1.915  14.218 -10.603
ATOM    877  N   ARG    57      -3.258  15.465 -11.890
ATOM    878  CA  ARG    57      -2.283  16.539 -12.020
ATOM    879  C   ARG    57      -2.927  17.839 -11.614
ATOM    880  HN  ARG    57      -4.131  15.530 -12.393
ATOM    881  CB  ARG    57      -1.798  16.721 -13.458
ATOM    882  CG  ARG    57      -1.130  15.525 -14.078
ATOM    883  CD  ARG    57       0.203  15.202 -13.434
ATOM    884  NE  ARG    57       0.349  13.758 -13.471
ATOM    885  CZ  ARG    57       1.088  13.092 -14.354
ATOM    886  HE  ARG    57      -0.204  13.370 -12.718
ATOM    887  NH1 ARG    57       1.808  13.738 -15.273
ATOM    888  H11 ARG    57       1.805  14.749 -15.315
ATOM    889  H12 ARG    57       2.382  13.267 -15.961
ATOM    890  NH2 ARG    57       1.108  11.765 -14.297
ATOM    891  H21 ARG    57       0.581  11.249 -13.605
ATOM    892  H22 ARG    57       1.651  11.203 -14.941
ATOM    893  HA  ARG    57      -1.428  16.335 -11.374
ATOM    894  HB1 ARG    57      -2.645  16.964 -14.100
ATOM    895  HB2 ARG    57      -1.069  17.531 -13.497
ATOM    896  HG1 ARG    57      -1.773  14.652 -13.970
ATOM    897  HG2 ARG    57      -0.952  15.716 -15.137
ATOM    898  HD1 ARG    57       1.004  15.686 -13.993
ATOM    899  HD2 ARG    57       0.208  15.565 -12.406
ATOM    900  O   ARG    57      -3.745  18.390 -12.357
ATOM    901  N   HIS    58      -2.561  18.347 -10.449
ATOM    902  CA  HIS    58      -3.033  19.658 -10.066
ATOM    903  C   HIS    58      -2.063  20.283  -9.079
ATOM    904  HN  HIS    58      -1.956  17.817  -9.838
ATOM    905  CB  HIS    58      -4.470  19.562  -9.537
ATOM    906  CG  HIS    58      -5.141  20.895  -9.333
ATOM    907  ND1 HIS    58      -4.814  21.731  -8.315
ATOM    908  CE1 HIS    58      -5.583  22.834  -8.373
ATOM    909  NE2 HIS    58      -6.414  22.705  -9.430
ATOM    910  HE  HIS    58      -5.458  23.625  -7.634
ATOM    911  CD2 HIS    58      -6.167  21.519 -10.038
ATOM    912  HNE HIS    58      -7.103  23.388  -9.712
ATOM    913  HD  HIS    58      -6.742  21.226 -10.916
ATOM    914  HA  HIS    58      -3.106  20.291 -10.950
ATOM    915  HB1 HIS    58      -5.081  19.001 -10.244
ATOM    916  HB2 HIS    58      -4.469  19.053  -8.573
ATOM    917  O   HIS    58      -1.546  19.606  -8.194
ATOM    918  N   PRO    59      -1.781  21.589  -9.227
ATOM    919  CA  PRO    59      -0.877  22.280  -8.297
ATOM    920  C   PRO    59      -1.236  22.165  -6.807
ATOM    921  CB  PRO    59      -0.966  23.746  -8.745
ATOM    922  CG  PRO    59      -2.140  23.843  -9.669
ATOM    923  CD  PRO    59      -2.249  22.490 -10.300
ATOM    924  HA  PRO    59       0.130  21.875  -8.400
ATOM    925  HB1 PRO    59      -1.105  24.385  -7.873
ATOM    926  HB2 PRO    59      -0.045  24.027  -9.257
ATOM    927  HG1 PRO    59      -3.033  24.093  -9.097
ATOM    928  HG2 PRO    59      -1.955  24.619 -10.412
ATOM    929  HD1 PRO    59      -3.284  22.303 -10.584
ATOM    930  HD2 PRO    59      -1.617  22.450 -11.187
ATOM    931  O   PRO    59      -0.341  22.313  -5.962
ATOM    932  N   ASN    60      -2.508  21.907  -6.481
ATOM    933  CA  ASN    60      -2.920  21.672  -5.076
ATOM    934  C   ASN    60      -3.246  20.219  -4.748
ATOM    935  HN  ASN    60      -3.213  21.869  -7.203
ATOM    936  CB  ASN    60      -4.104  22.553  -4.683
ATOM    937  CG  ASN    60      -3.867  24.012  -4.995
ATOM    938  ND2 ASN    60      -2.943  24.645  -4.257
ATOM    939  HD1 ASN    60      -2.755  25.619  -4.434
ATOM    940  HD2 ASN    60      -2.453  24.135  -3.539
ATOM    941  OD1 ASN    60      -4.505  24.568  -5.896
ATOM    942  HA  ASN    60      -2.116  21.976  -4.406
ATOM    943  HB1 ASN    60      -4.992  22.233  -5.228
ATOM    944  HB2 ASN    60      -4.284  22.464  -3.612
ATOM    945  O   ASN    60      -3.867  19.927  -3.725
ATOM    946  N   ILE    61      -2.821  19.300  -5.605
ATOM    947  CA  ILE    61      -2.881  17.885  -5.244
ATOM    948  C   ILE    61      -1.463  17.309  -5.149
ATOM    949  HN  ILE    61      -2.457  19.582  -6.504
ATOM    950  CB  ILE    61      -3.769  17.105  -6.236
ATOM    951  CG1 ILE    61      -5.201  17.633  -6.143
ATOM    952  CG2 ILE    61      -3.704  15.596  -5.977
ATOM    953  CD1 ILE    61      -6.088  17.034  -7.200
ATOM    954  HA  ILE    61      -3.377  17.776  -4.280
ATOM    955  HB  ILE    61      -3.391  17.244  -7.249
ATOM    956  HG1 ILE    61      -5.617  17.385  -5.167
ATOM    957  HG2 ILE    61      -5.198  18.715  -6.272
ATOM    958  HG3 ILE    61      -4.340  15.076  -6.693
ATOM    959  HG4 ILE    61      -2.675  15.252  -6.089
ATOM    960  HG5 ILE    61      -4.049  15.385  -4.965
ATOM    961  HD1 ILE    61      -7.096  17.435  -7.099
ATOM    962  HD2 ILE    61      -5.696  17.281  -8.187
ATOM    963  HD3 ILE    61      -6.115  15.951  -7.081
ATOM    964  O   ILE    61      -0.647  17.583  -6.005
ATOM    965  N   LEU    62      -1.165  16.540  -4.103
ATOM    966  CA  LEU    62       0.178  15.984  -3.931
ATOM    967  C   LEU    62       0.435  14.926  -4.985
ATOM    968  HN  LEU    62      -1.873  16.334  -3.414
ATOM    969  CB  LEU    62       0.316  15.364  -2.545
ATOM    970  CG  LEU    62       1.787  15.134  -2.171
ATOM    971  CD1 LEU    62       2.496  16.469  -2.002
ATOM    972  CD2 LEU    62       1.942  14.302  -0.899
ATOM    973  HA  LEU    62       0.917  16.779  -4.032
ATOM    974  HB1 LEU    62      -0.126  16.029  -1.803
ATOM    975  HB2 LEU    62      -0.197  14.403  -2.524
ATOM    976  HG  LEU    62       2.279  14.565  -2.960
ATOM    977  HD1 LEU    62       3.539  16.296  -1.737
ATOM    978  HD2 LEU    62       2.448  17.028  -2.937
ATOM    979  HD3 LEU    62       2.011  17.041  -1.212
ATOM    980  HD4 LEU    62       3.001  14.168  -0.679
ATOM    981  HD5 LEU    62       1.461  14.816  -0.067
ATOM    982  HD6 LEU    62       1.476  13.327  -1.043
ATOM    983  O   LEU    62      -0.356  13.994  -5.100
ATOM    984  N   ARG    63       1.520  15.051  -5.751
ATOM    985  CA  ARG    63       1.815  14.088  -6.821
ATOM    986  C   ARG    63       2.222  12.765  -6.223
ATOM    987  HN  ARG    63       2.157  15.821  -5.599
ATOM    988  CB  ARG    63       2.981  14.567  -7.687
ATOM    989  CG  ARG    63       2.635  15.533  -8.795
ATOM    990  CD  ARG    63       1.857  14.852  -9.915
ATOM    991  NE  ARG    63       2.596  13.835 -10.682
ATOM    992  CZ  ARG    63       3.475  14.096 -11.665
ATOM    993  HE  ARG    63       2.322  12.924 -10.336
ATOM    994  NH1 ARG    63       3.775  15.363 -12.004
ATOM    995  H11 ARG    63       3.344  16.142 -11.524
ATOM    996  H12 ARG    63       4.431  15.602 -12.737
ATOM    997  NH2 ARG    63       4.077  13.084 -12.313
ATOM    998  H21 ARG    63       3.893  12.115 -12.087
ATOM    999  H22 ARG    63       4.745  13.238 -13.058
ATOM   1000  HA  ARG    63       0.928  13.946  -7.437
ATOM   1001  HB1 ARG    63       3.714  15.077  -7.061
ATOM   1002  HB2 ARG    63       3.451  13.711  -8.171
ATOM   1003  HG1 ARG    63       2.023  16.341  -8.395
ATOM   1004  HG2 ARG    63       3.552  15.946  -9.217
ATOM   1005  HD1 ARG    63       0.987  14.346  -9.498
ATOM   1006  HD2 ARG    63       1.530  15.600 -10.638
ATOM   1007  O   ARG    63       2.964  12.759  -5.241
ATOM   1008  N   LEU    64       1.759  11.653  -6.803
ATOM   1009  CA  LEU    64       2.372  10.332  -6.552
ATOM   1010  C   LEU    64       3.120   9.958  -7.818
ATOM   1011  HN  LEU    64       0.970  11.706  -7.431
ATOM   1012  CB  LEU    64       1.315   9.277  -6.222
ATOM   1013  CG  LEU    64       1.655   7.786  -6.325
ATOM   1014  CD1 LEU    64       2.601   7.284  -5.265
ATOM   1015  CD2 LEU    64       0.364   7.032  -6.184
ATOM   1016  HA  LEU    64       3.053  10.402  -5.704
ATOM   1017  HB1 LEU    64       0.999   9.501  -5.203
ATOM   1018  HB2 LEU    64       0.368   9.529  -6.699
ATOM   1019  HG  LEU    64       2.005   7.566  -7.334
ATOM   1020  HD1 LEU    64       2.686   6.199  -5.320
ATOM   1021  HD2 LEU    64       3.632   7.609  -5.404
ATOM   1022  HD3 LEU    64       2.257   7.706  -4.320
ATOM   1023  HD4 LEU    64       0.530   5.976  -5.970
ATOM   1024  HD5 LEU    64      -0.263   7.341  -5.348
ATOM   1025  HD6 LEU    64      -0.273   7.053  -7.067
ATOM   1026  O   LEU    64       2.517   9.871  -8.884
ATOM   1027  N   TYR    65       4.428   9.762  -7.719
ATOM   1028  CA  TYR    65       5.236   9.595  -8.918
ATOM   1029  C   TYR    65       5.244   8.157  -9.399
ATOM   1030  HN  TYR    65       4.863   9.729  -6.808
ATOM   1031  CB  TYR    65       6.671  10.080  -8.695
ATOM   1032  CG  TYR    65       6.770  11.559  -8.471
ATOM   1033  CD1 TYR    65       6.453  12.474  -9.500
ATOM   1034  CE1 TYR    65       6.537  13.847  -9.293
ATOM   1035  HD1 TYR    65       6.137  12.108 -10.477
ATOM   1036  CZ  TYR    65       6.953  14.297  -8.036
ATOM   1037  HE1 TYR    65       6.283  14.536 -10.098
ATOM   1038  CE2 TYR    65       7.294  13.417  -7.018
ATOM   1039  OH  TYR    65       7.060  15.635  -7.780
ATOM   1040  CD2 TYR    65       7.204  12.056  -7.240
ATOM   1041  HE2 TYR    65       7.629  13.802  -6.055
ATOM   1042  HD2 TYR    65       7.474  11.356  -6.449
ATOM   1043  HH  TYR    65       6.826  16.181  -8.534
ATOM   1044  HA  TYR    65       4.836  10.219  -9.717
ATOM   1045  HB1 TYR    65       7.090   9.587  -7.818
ATOM   1046  HB2 TYR    65       7.277   9.840  -9.569
ATOM   1047  O   TYR    65       5.498   7.900 -10.573
ATOM   1048  N   GLY    66       4.982   7.231  -8.480
ATOM   1049  CA  GLY    66       5.222   5.802  -8.693
ATOM   1050  C   GLY    66       5.228   5.015  -7.387
ATOM   1051  HN  GLY    66       4.600   7.505  -7.587
ATOM   1052  HA1 GLY    66       4.439   5.393  -9.330
ATOM   1053  HA2 GLY    66       6.191   5.664  -9.174
ATOM   1054  O   GLY    66       5.258   5.594  -6.288
ATOM   1055  N   TYR    67       5.202   3.690  -7.473
ATOM   1056  CA  TYR    67       5.073   2.743  -6.372
ATOM   1057  C   TYR    67       5.961   1.554  -6.673
ATOM   1058  HN  TYR    67       5.277   3.244  -8.377
ATOM   1059  CB  TYR    67       3.615   2.272  -6.241
ATOM   1060  CG  TYR    67       2.999   1.357  -7.278
ATOM   1061  CD1 TYR    67       3.010  -0.045  -7.102
ATOM   1062  CE1 TYR    67       2.453  -0.905  -8.046
ATOM   1063  HD1 TYR    67       3.463  -0.479  -6.210
ATOM   1064  CZ  TYR    67       1.881  -0.364  -9.191
ATOM   1065  HE1 TYR    67       2.471  -1.982  -7.880
ATOM   1066  CE2 TYR    67       1.855   1.025  -9.396
ATOM   1067  OH  TYR    67       1.342  -1.226 -10.117
ATOM   1068  CD2 TYR    67       2.413   1.876  -8.442
ATOM   1069  HE2 TYR    67       1.399   1.434 -10.298
ATOM   1070  HD2 TYR    67       2.397   2.954  -8.598
ATOM   1071  HH  TYR    67       1.159  -2.127  -9.842
ATOM   1072  HA  TYR    67       5.385   3.221  -5.443
ATOM   1073  HB1 TYR    67       3.565   1.741  -5.291
ATOM   1074  HB2 TYR    67       2.959   3.095  -5.956
ATOM   1075  O   TYR    67       6.309   1.338  -7.836
ATOM   1076  N   PHE    68       6.318   0.814  -5.621
ATOM   1077  CA  PHE    68       7.091  -0.440  -5.703
ATOM   1078  C   PHE    68       6.967  -1.148  -4.354
ATOM   1079  HN  PHE    68       6.057   1.106  -4.690
ATOM   1080  CB  PHE    68       8.559  -0.205  -6.093
ATOM   1081  CG  PHE    68       9.440   0.498  -5.106
ATOM   1082  CD1 PHE    68       9.438   1.889  -5.006
ATOM   1083  CE1 PHE    68      10.237   2.541  -4.077
ATOM   1084  HD1 PHE    68       8.802   2.482  -5.664
ATOM   1085  CZ  PHE    68      11.047   1.805  -3.229
ATOM   1086  HE1 PHE    68      10.226   3.629  -4.016
ATOM   1087  CE2 PHE    68      11.058   0.426  -3.314
ATOM   1088  HZ  PHE    68      11.673   2.314  -2.496
ATOM   1089  CD2 PHE    68      10.251  -0.223  -4.244
ATOM   1090  HE2 PHE    68      11.700  -0.156  -2.653
ATOM   1091  HD2 PHE    68      10.252  -1.311  -4.300
ATOM   1092  HA  PHE    68       6.686  -1.065  -6.499
ATOM   1093  HB1 PHE    68       9.080  -1.107  -6.414
ATOM   1094  HB2 PHE    68       8.536   0.498  -6.926
ATOM   1095  O   PHE    68       6.451  -0.565  -3.410
ATOM   1096  N   HIS    69       7.379  -2.406  -4.218
ATOM   1097  CA  HIS    69       7.285  -3.224  -2.985
ATOM   1098  C   HIS    69       8.340  -4.293  -3.018
ATOM   1099  HN  HIS    69       7.799  -2.884  -5.002
ATOM   1100  CB  HIS    69       5.891  -3.835  -2.805
ATOM   1101  CG  HIS    69       5.406  -4.927  -3.750
ATOM   1102  ND1 HIS    69       4.594  -5.926  -3.347
ATOM   1103  CE1 HIS    69       4.341  -6.740  -4.395
ATOM   1104  NE2 HIS    69       5.002  -6.265  -5.473
ATOM   1105  HE  HIS    69       3.694  -7.608  -4.267
ATOM   1106  CD2 HIS    69       5.673  -5.158  -5.112
ATOM   1107  HNE HIS    69       4.985  -6.682  -6.393
ATOM   1108  HD  HIS    69       6.282  -4.627  -5.844
ATOM   1109  HA  HIS    69       7.439  -2.587  -2.113
ATOM   1110  HB1 HIS    69       5.756  -4.297  -1.827
ATOM   1111  HB2 HIS    69       5.104  -3.081  -2.829
ATOM   1112  O   HIS    69       8.910  -4.567  -4.075
ATOM   1113  N   ASP    70       8.605  -4.864  -1.849
ATOM   1114  CA  ASP    70       9.599  -5.914  -1.677
ATOM   1115  C   ASP    70       8.872  -7.072  -0.978
ATOM   1116  HN  ASP    70       8.104  -4.571  -1.023
ATOM   1117  CB  ASP    70      10.812  -5.390  -0.901
ATOM   1118  CG  ASP    70      10.666  -4.963   0.564
ATOM   1119  OD1 ASP    70       9.804  -5.461   1.336
ATOM   1120  OD2 ASP    70      11.472  -4.071   0.887
ATOM   1121  HA  ASP    70       9.979  -6.219  -2.652
ATOM   1122  HB1 ASP    70      11.667  -6.056  -1.016
ATOM   1123  HB2 ASP    70      11.127  -4.547  -1.515
ATOM   1124  O   ASP    70       7.638  -7.170  -1.036
ATOM   1125  N   ALA    71       9.679  -7.910  -0.334
ATOM   1126  CA  ALA    71       9.261  -9.066   0.449
ATOM   1127  C   ALA    71       8.228  -8.780   1.537
ATOM   1128  HN  ALA    71      10.679  -7.767  -0.364
ATOM   1129  CB  ALA    71      10.474  -9.733   1.088
ATOM   1130  HA  ALA    71       8.816  -9.811  -0.211
ATOM   1131  HB1 ALA    71      11.109  -8.904   1.400
ATOM   1132  HB2 ALA    71      10.222 -10.435   1.883
ATOM   1133  HB3 ALA    71      10.905 -10.373   0.319
ATOM   1134  O   ALA    71       7.212  -9.455   1.629
ATOM   1135  N   THR    72       8.384  -7.756   2.366
ATOM   1136  CA  THR    72       7.666  -7.537   3.612
ATOM   1137  C   THR    72       6.978  -6.163   3.583
ATOM   1138  HN  THR    72       9.055  -7.033   2.150
ATOM   1139  CB  THR    72       8.600  -7.779   4.821
ATOM   1140  OG1 THR    72       7.906  -7.520   6.050
ATOM   1141  HG  THR    72       7.310  -8.265   6.155
ATOM   1142  CG2 THR    72       9.912  -6.982   4.845
ATOM   1143  HA  THR    72       6.912  -8.314   3.739
ATOM   1144  HB  THR    72       8.845  -8.839   4.893
ATOM   1145  HG1 THR    72      10.459  -6.886   3.907
ATOM   1146  HG2 THR    72       9.734  -5.942   5.117
ATOM   1147  HG3 THR    72      10.614  -7.418   5.555
ATOM   1148  O   THR    72       6.027  -5.948   4.352
ATOM   1149  N   ARG    73       7.395  -5.215   2.729
ATOM   1150  CA  ARG    73       6.976  -3.798   2.681
ATOM   1151  C   ARG    73       6.450  -3.320   1.347
ATOM   1152  HN  ARG    73       8.073  -5.445   2.016
ATOM   1153  CB  ARG    73       8.143  -2.898   3.037
ATOM   1154  CG  ARG    73       8.451  -3.116   4.500
ATOM   1155  CD  ARG    73       9.867  -2.857   4.967
ATOM   1156  NE  ARG    73      10.838  -3.374   4.012
ATOM   1157  CZ  ARG    73      12.120  -3.563   4.278
ATOM   1158  HE  ARG    73      10.354  -3.551   3.142
ATOM   1159  NH1 ARG    73      12.598  -3.273   5.488
ATOM   1160  H11 ARG    73      11.990  -2.908   6.210
ATOM   1161  H12 ARG    73      13.568  -3.398   5.747
ATOM   1162  NH2 ARG    73      12.913  -4.052   3.329
ATOM   1163  H21 ARG    73      12.568  -4.285   2.407
ATOM   1164  H22 ARG    73      13.900  -4.217   3.479
ATOM   1165  HA  ARG    73       6.178  -3.630   3.404
ATOM   1166  HB1 ARG    73       9.001  -3.209   2.440
ATOM   1167  HB2 ARG    73       8.193  -1.815   2.917
ATOM   1168  HG1 ARG    73       7.711  -2.574   5.089
ATOM   1169  HG2 ARG    73       8.278  -4.144   4.820
ATOM   1170  HD1 ARG    73       9.973  -1.777   4.872
ATOM   1171  HD2 ARG    73      10.006  -3.136   6.011
ATOM   1172  O   ARG    73       6.865  -3.809   0.287
ATOM   1173  N   VAL    74       5.556  -2.327   1.301
ATOM   1174  CA  VAL    74       5.157  -1.671   0.051
ATOM   1175  C   VAL    74       5.563  -0.189   0.091
ATOM   1176  HN  VAL    74       5.125  -2.000   2.154
ATOM   1177  CB  VAL    74       3.630  -1.797  -0.192
ATOM   1178  CG1 VAL    74       3.112  -1.108  -1.447
ATOM   1179  CG2 VAL    74       3.153  -3.240  -0.211
ATOM   1180  HA  VAL    74       5.652  -2.158  -0.789
ATOM   1181  HB  VAL    74       3.128  -1.265   0.616
ATOM   1182  HG1 VAL    74       3.639  -1.443  -2.341
ATOM   1183  HG2 VAL    74       2.049  -1.187  -1.673
ATOM   1184  HG3 VAL    74       3.213  -0.023  -1.427
ATOM   1185  HG4 VAL    74       3.579  -3.844   0.590
ATOM   1186  HG5 VAL    74       2.095  -3.233   0.049
ATOM   1187  HG6 VAL    74       3.412  -3.776  -1.124
ATOM   1188  O   VAL    74       5.515   0.432   1.154
ATOM   1189  N   TYR    75       5.951   0.469  -1.005
ATOM   1190  CA  TYR    75       6.401   1.880  -1.024
ATOM   1191  C   TYR    75       5.527   2.679  -1.994
ATOM   1192  HN  TYR    75       5.949   0.000  -1.899
ATOM   1193  CB  TYR    75       7.881   1.983  -1.456
ATOM   1194  CG  TYR    75       8.772   1.126  -0.592
ATOM   1195  CD1 TYR    75       9.121  -0.167  -0.982
ATOM   1196  CE1 TYR    75       9.927  -0.968  -0.191
ATOM   1197  HD1 TYR    75       8.757  -0.567  -1.928
ATOM   1198  CZ  TYR    75      10.400  -0.478   1.006
ATOM   1199  HE1 TYR    75      10.182  -1.976  -0.518
ATOM   1200  CE2 TYR    75      10.070   0.806   1.415
ATOM   1201  OH  TYR    75      11.206  -1.270   1.795
ATOM   1202  CD2 TYR    75       9.259   1.596   0.619
ATOM   1203  HE2 TYR    75      10.450   1.191   2.362
ATOM   1204  HD2 TYR    75       8.994   2.603   0.941
ATOM   1205  HH  TYR    75      11.419  -2.070   1.308
ATOM   1206  HA  TYR    75       6.315   2.303  -0.023
ATOM   1207  HB1 TYR    75       8.145   1.688  -2.471
ATOM   1208  HB2 TYR    75       8.167   3.033  -1.387
ATOM   1209  O   TYR    75       5.074   2.155  -3.021
ATOM   1210  N   LEU    76       5.332   3.959  -1.695
ATOM   1211  CA  LEU    76       4.669   4.968  -2.511
ATOM   1212  C   LEU    76       5.601   6.183  -2.533
ATOM   1213  HN  LEU    76       5.661   4.324  -0.813
ATOM   1214  CB  LEU    76       3.298   5.316  -1.923
ATOM   1215  CG  LEU    76       2.146   4.460  -2.451
ATOM   1216  CD1 LEU    76       2.082   3.079  -1.815
ATOM   1217  CD2 LEU    76       0.923   5.315  -2.188
ATOM   1218  HA  LEU    76       4.512   4.578  -3.517
ATOM   1219  HB1 LEU    76       3.317   5.323  -0.833
ATOM   1220  HB2 LEU    76       3.159   6.371  -2.158
ATOM   1221  HG  LEU    76       2.256   4.342  -3.529
ATOM   1222  HD1 LEU    76       2.456   3.115  -0.792
ATOM   1223  HD2 LEU    76       1.017   2.860  -1.743
ATOM   1224  HD3 LEU    76       2.560   2.232  -2.308
ATOM   1225  HD4 LEU    76       0.860   5.596  -1.136
ATOM   1226  HD5 LEU    76       0.698   6.134  -2.871
ATOM   1227  HD6 LEU    76       0.033   4.731  -2.422
ATOM   1228  O   LEU    76       5.874   6.763  -1.484
ATOM   1229  N   ILE    77       6.084   6.617  -3.697
ATOM   1230  CA  ILE    77       6.978   7.736  -3.999
ATOM   1231  C   ILE    77       6.189   9.010  -4.264
ATOM   1232  HN  ILE    77       5.834   6.143  -4.553
ATOM   1233  CB  ILE    77       7.848   7.456  -5.245
ATOM   1234  CG1 ILE    77       8.537   6.099  -5.233
ATOM   1235  CG2 ILE    77       8.944   8.494  -5.492
ATOM   1236  CD1 ILE    77       9.040   5.539  -6.541
ATOM   1237  HA  ILE    77       7.645   7.908  -3.154
ATOM   1238  HB  ILE    77       7.232   7.481  -6.144
ATOM   1239  HG1 ILE    77       9.406   6.073  -4.575
ATOM   1240  HG2 ILE    77       7.773   5.378  -4.943
ATOM   1241  HG3 ILE    77       9.863   8.153  -5.969
ATOM   1242  HG4 ILE    77       8.525   9.266  -6.137
ATOM   1243  HG5 ILE    77       9.250   8.953  -4.552
ATOM   1244  HD1 ILE    77       8.159   5.474  -7.179
ATOM   1245  HD2 ILE    77       9.796   6.184  -6.989
ATOM   1246  HD3 ILE    77       9.568   4.597  -6.393
ATOM   1247  O   ILE    77       5.594   9.180  -5.334
ATOM   1248  N   LEU    78       6.230   9.921  -3.301
ATOM   1249  CA  LEU    78       5.412  11.136  -3.333
ATOM   1250  C   LEU    78       6.242  12.414  -3.470
ATOM   1251  HN  LEU    78       6.843   9.787  -2.509
ATOM   1252  CB  LEU    78       4.583  11.243  -2.042
ATOM   1253  CG  LEU    78       3.907   9.966  -1.540
ATOM   1254  CD1 LEU    78       3.637  10.090  -0.057
ATOM   1255  CD2 LEU    78       2.636   9.658  -2.314
ATOM   1256  HA  LEU    78       4.730  11.093  -4.182
ATOM   1257  HB1 LEU    78       5.224  11.575  -1.225
ATOM   1258  HB2 LEU    78       3.777  11.963  -2.186
ATOM   1259  HG  LEU    78       4.562   9.113  -1.721
ATOM   1260  HD1 LEU    78       3.156   9.181   0.302
ATOM   1261  HD2 LEU    78       4.579  10.236   0.473
ATOM   1262  HD3 LEU    78       2.983  10.943   0.124
ATOM   1263  HD4 LEU    78       2.187   8.744  -1.927
ATOM   1264  HD5 LEU    78       1.933  10.483  -2.202
ATOM   1265  HD6 LEU    78       2.876   9.526  -3.369
ATOM   1266  O   LEU    78       7.436  12.423  -3.162
ATOM   1267  N   GLU    79       5.580  13.479  -3.929
ATOM   1268  CA  GLU    79       6.124  14.817  -3.954
ATOM   1269  C   GLU    79       6.490  15.284  -2.537
ATOM   1270  HN  GLU    79       4.642  13.371  -4.286
ATOM   1271  CB  GLU    79       5.119  15.751  -4.610
ATOM   1272  CG  GLU    79       5.224  17.222  -4.244
ATOM   1273  CD  GLU    79       4.198  18.082  -4.987
ATOM   1274  OE1 GLU    79       3.286  17.526  -5.672
ATOM   1275  OE2 GLU    79       4.293  19.337  -4.887
ATOM   1276  HA  GLU    79       7.022  14.833  -4.572
ATOM   1277  HB1 GLU    79       5.233  15.705  -5.693
ATOM   1278  HB2 GLU    79       4.109  15.447  -4.338
ATOM   1279  HG1 GLU    79       5.054  17.344  -3.174
ATOM   1280  HG2 GLU    79       6.219  17.590  -4.498
ATOM   1281  O   GLU    79       5.774  15.035  -1.575
ATOM   1282  NT  AME    80       7.635  15.935  -2.400
ATOM   1283  CT  AME    80       8.042  16.387  -1.093
ATOM   1284  HN  AME    80       8.214  16.110  -3.210
ATOM   1285  HT1 AME    80       9.002  16.899  -1.168
ATOM   1286  HT2 AME    80       7.294  17.074  -0.696
ATOM   1287  HT3 AME    80       8.139  15.531  -0.426
ATOM   1288  H1  ACE    81     -10.740  19.461 -11.581
ATOM   1289  CH3 ACE    81     -10.716  19.271 -10.508
ATOM   1290  C   ACE    81     -10.955  17.778 -10.203
ATOM   1291  H2  ACE    81     -11.492  19.869 -10.031
ATOM   1292  H3  ACE    81      -9.740  19.570 -10.123
ATOM   1293  O   ACE    81     -11.153  16.977 -11.128
ATOM   1294  N   CYS    82     -10.949  17.417  -8.916
ATOM   1295  CA  CYS    82     -11.268  16.056  -8.490
ATOM   1296  C   CYS    82     -12.635  15.598  -8.959
ATOM   1297  HN  CYS    82     -10.718  18.097  -8.205
ATOM   1298  CB  CYS    82     -11.245  15.954  -6.980
ATOM   1299  SG  CYS    82      -9.612  15.638  -6.302
ATOM   1300  HG  CYS    82     -10.031  15.625  -5.023
ATOM   1301  HA  CYS    82     -10.528  15.365  -8.896
ATOM   1302  HB1 CYS    82     -11.600  16.889  -6.547
ATOM   1303  HB2 CYS    82     -11.892  15.137  -6.661
ATOM   1304  O   CYS    82     -12.781  14.483  -9.477
ATOM   1305  N   HIS    83     -13.632  16.461  -8.758
ATOM   1306  CA  HIS    83     -15.005  16.160  -9.124
ATOM   1307  C   HIS    83     -15.201  16.053 -10.608
ATOM   1308  HN  HIS    83     -13.441  17.359  -8.338
ATOM   1309  CB  HIS    83     -15.970  17.158  -8.491
ATOM   1310  CG  HIS    83     -16.030  17.061  -6.973
ATOM   1311  ND1 HIS    83     -16.603  18.013  -6.198
ATOM   1312  CE1 HIS    83     -16.502  17.657  -4.895
ATOM   1313  NE2 HIS    83     -15.840  16.485  -4.830
ATOM   1314  HE  HIS    83     -16.926  18.296  -4.121
ATOM   1315  CD2 HIS    83     -15.535  16.087  -6.094
ATOM   1316  HNE HIS    83     -15.614  15.994  -3.977
ATOM   1317  HD  HIS    83     -14.996  15.153  -6.257
ATOM   1318  HA  HIS    83     -15.299  15.209  -8.680
ATOM   1319  HB1 HIS    83     -15.660  18.173  -8.742
ATOM   1320  HB2 HIS    83     -16.976  16.981  -8.870
ATOM   1321  O   HIS    83     -16.026  15.263 -11.057
ATOM   1322  N   SER    84     -14.421  16.816 -11.377
ATOM   1323  CA  SER    84     -14.428  16.741 -12.845
ATOM   1324  C   SER    84     -13.928  15.375 -13.365
ATOM   1325  HN  SER    84     -13.791  17.481 -10.950
ATOM   1326  CB  SER    84     -13.599  17.887 -13.451
ATOM   1327  OG  SER    84     -12.258  17.486 -13.681
ATOM   1328  HG  SER    84     -11.788  18.240 -14.059
ATOM   1329  HA  SER    84     -15.443  16.890 -13.212
ATOM   1330  HB1 SER    84     -14.038  18.191 -14.401
ATOM   1331  HB2 SER    84     -13.594  18.735 -12.766
ATOM   1332  O   SER    84     -14.140  15.029 -14.533
ATOM   1333  N   LYS    85     -13.246  14.622 -12.503
ATOM   1334  CA  LYS    85     -12.868  13.232 -12.803
ATOM   1335  C   LYS    85     -13.689  12.276 -11.957
ATOM   1336  HN  LYS    85     -12.972  15.005 -11.609
ATOM   1337  CB  LYS    85     -11.362  12.999 -12.581
ATOM   1338  CG  LYS    85     -10.478  13.791 -13.537
ATOM   1339  CD  LYS    85      -9.059  13.248 -13.579
ATOM   1340  CE  LYS    85      -8.496  13.185 -15.002
ATOM   1341  NZ  LYS    85      -8.383  14.508 -15.694
ATOM   1342  HZ1 LYS    85      -8.005  14.372 -16.621
ATOM   1343  HZ2 LYS    85      -7.770  15.113 -15.166
ATOM   1344  HZ3 LYS    85      -9.297  14.932 -15.762
ATOM   1345  HA  LYS    85     -13.051  13.025 -13.857
ATOM   1346  HB1 LYS    85     -11.093  13.295 -11.567
ATOM   1347  HB2 LYS    85     -11.132  11.943 -12.723
ATOM   1348  HG1 LYS    85     -10.892  13.739 -14.544
ATOM   1349  HG2 LYS    85     -10.435  14.832 -13.216
ATOM   1350  HD1 LYS    85      -8.405  13.891 -12.989
ATOM   1351  HD2 LYS    85      -9.043  12.239 -13.168
ATOM   1352  HE1 LYS    85      -7.493  12.758 -14.978
ATOM   1353  HE2 LYS    85      -9.141  12.562 -15.621
ATOM   1354  O   LYS    85     -13.312  11.128 -11.762
ATOM   1355  N   ARG    86     -14.809  12.779 -11.447
ATOM   1356  CA  ARG    86     -15.723  12.028 -10.560
ATOM   1357  C   ARG    86     -15.065  11.345  -9.334
ATOM   1358  HN  ARG    86     -15.076  13.729 -11.662
ATOM   1359  CB  ARG    86     -16.600  11.053 -11.370
ATOM   1360  CG  ARG    86     -17.627  11.730 -12.279
ATOM   1361  CD  ARG    86     -18.855  12.258 -11.528
ATOM   1362  NE  ARG    86     -19.956  11.286 -11.410
ATOM   1363  CZ  ARG    86     -21.129  11.530 -10.817
ATOM   1364  HE  ARG    86     -19.659  10.425 -11.852
ATOM   1365  NH1 ARG    86     -22.057  10.582 -10.760
ATOM   1366  H11 ARG    86     -21.888   9.669 -11.163
ATOM   1367  H12 ARG    86     -22.960  10.714 -10.324
ATOM   1368  NH2 ARG    86     -21.374  12.715 -10.266
ATOM   1369  H21 ARG    86     -20.692  13.464 -10.275
ATOM   1370  H22 ARG    86     -22.251  12.930  -9.810
ATOM   1371  HA  ARG    86     -16.479  12.704 -10.162
ATOM   1372  HB1 ARG    86     -15.966  10.440 -12.010
ATOM   1373  HB2 ARG    86     -17.156  10.411 -10.687
ATOM   1374  HG1 ARG    86     -17.163  12.578 -12.783
ATOM   1375  HG2 ARG    86     -17.981  11.016 -13.022
ATOM   1376  HD1 ARG    86     -18.568  12.540 -10.515
ATOM   1377  HD2 ARG    86     -19.252  13.129 -12.048
ATOM   1378  O   ARG    86     -15.555  10.330  -8.814
ATOM   1379  N   VAL    87     -13.971  11.935  -8.870
ATOM   1380  CA  VAL    87     -13.251  11.455  -7.704
ATOM   1381  C   VAL    87     -13.704  12.238  -6.461
ATOM   1382  HN  VAL    87     -13.607  12.755  -9.334
ATOM   1383  CB  VAL    87     -11.728  11.645  -7.912
ATOM   1384  CG1 VAL    87     -10.960  11.303  -6.643
ATOM   1385  CG2 VAL    87     -11.226  10.820  -9.091
ATOM   1386  HA  VAL    87     -13.458  10.395  -7.560
ATOM   1387  HB  VAL    87     -11.523  12.683  -8.176
ATOM   1388  HG1 VAL    87      -9.892  11.444  -6.814
ATOM   1389  HG2 VAL    87     -11.286  11.955  -5.833
ATOM   1390  HG3 VAL    87     -11.149  10.265  -6.372
ATOM   1391  HG4 VAL    87     -10.153  10.974  -9.213
ATOM   1392  HG5 VAL    87     -11.422   9.764  -8.906
ATOM   1393  HG6 VAL    87     -11.742  11.131  -9.999
ATOM   1394  O   VAL    87     -13.659  13.470  -6.457
ATOM   1395  N   ILE    88     -14.147  11.540  -5.414
ATOM   1396  CA  ILE    88     -14.418  12.201  -4.109
ATOM   1397  C   ILE    88     -13.378  11.790  -3.054
ATOM   1398  HN  ILE    88     -14.302  10.546  -5.503
ATOM   1399  CB  ILE    88     -15.879  12.014  -3.568
ATOM   1400  CG1 ILE    88     -16.312  10.539  -3.535
ATOM   1401  CG2 ILE    88     -16.889  12.860  -4.350
ATOM   1402  CD1 ILE    88     -17.656  10.298  -2.858
ATOM   1403  HA  ILE    88     -14.378  13.283  -4.234
ATOM   1404  HB  ILE    88     -15.943  12.405  -2.553
ATOM   1405  HG1 ILE    88     -16.395  10.161  -4.554
ATOM   1406  HG2 ILE    88     -15.570   9.954  -2.991
ATOM   1407  HG3 ILE    88     -17.888  12.702  -3.944
ATOM   1408  HG4 ILE    88     -16.625  13.914  -4.264
ATOM   1409  HG5 ILE    88     -16.873  12.567  -5.400
ATOM   1410  HD1 ILE    88     -17.887   9.233  -2.877
ATOM   1411  HD2 ILE    88     -17.609  10.641  -1.824
ATOM   1412  HD3 ILE    88     -18.434  10.848  -3.388
ATOM   1413  O   ILE    88     -12.986  10.626  -2.983
ATOM   1414  N   HIS    89     -12.920  12.743  -2.247
ATOM   1415  CA  HIS    89     -11.784  12.473  -1.370
ATOM   1416  C   HIS    89     -12.197  11.861  -0.057
ATOM   1417  HN  HIS    89     -13.360  13.652  -2.243
ATOM   1418  CB  HIS    89     -10.899  13.707  -1.179
ATOM   1419  CG  HIS    89      -9.684  13.453  -0.318
ATOM   1420  ND1 HIS    89      -9.767  13.261   1.019
ATOM   1421  CE1 HIS    89      -8.526  13.037   1.526
ATOM   1422  NE2 HIS    89      -7.646  13.099   0.511
ATOM   1423  HE  HIS    89      -8.398  12.851   2.592
ATOM   1424  CD2 HIS    89      -8.327  13.355  -0.643
ATOM   1425  HNE HIS    89      -6.647  12.975   0.601
ATOM   1426  HD  HIS    89      -7.787  13.444  -1.586
ATOM   1427  HA  HIS    89     -11.101  11.780  -1.862
ATOM   1428  HB1 HIS    89     -10.543  14.053  -2.149
ATOM   1429  HB2 HIS    89     -11.476  14.498  -0.701
ATOM   1430  O   HIS    89     -11.691  10.784   0.317
ATOM   1431  N   ARN    90     -13.085  12.549   0.669
ATOM   1432  CA  ARN    90     -13.766  11.999   1.859
ATOM   1433  C   ARN    90     -12.985  11.958   3.178
ATOM   1434  HN  ARN    90     -13.318  13.497   0.410
ATOM   1435  CB  ARN    90     -14.316  10.590   1.587
ATOM   1436  CG  ARN    90     -15.267  10.461   0.402
ATOM   1437  CD  ARN    90     -15.887   9.060   0.308
ATOM   1438  NE  ARN    90     -15.019   7.976   0.806
ATOM   1439  CZ  ARN    90     -15.434   6.738   1.086
ATOM   1440  HE  ARN    90     -14.079   8.344   0.890
ATOM   1441  NH1 ARN    90     -16.708   6.413   0.919
ATOM   1442  H11 ARN    90     -17.375   7.095   0.580
ATOM   1443  NH2 ARN    90     -14.582   5.828   1.549
ATOM   1444  H21 ARN    90     -13.603   6.037   1.704
ATOM   1445  H22 ARN    90     -14.866   4.882   1.770
ATOM   1446  HA  ARN    90     -14.656  12.590   2.074
ATOM   1447  HB1 ARN    90     -13.488   9.909   1.386
ATOM   1448  HB2 ARN    90     -14.870  10.241   2.458
ATOM   1449  HG1 ARN    90     -16.076  11.184   0.505
ATOM   1450  HG2 ARN    90     -14.723  10.654  -0.523
ATOM   1451  HD1 ARN    90     -16.804   9.028   0.895
ATOM   1452  HD2 ARN    90     -16.114   8.832  -0.733
ATOM   1453  O   ARN    90     -13.573  11.693   4.224
ATOM   1454  N   ASP    91     -11.676  12.192   3.149
ATOM   1455  CA  ASP    91     -10.884  12.191   4.395
ATOM   1456  C   ASP    91     -10.009  13.456   4.543
ATOM   1457  HN  ASP    91     -11.217  12.372   2.267
ATOM   1458  CB  ASP    91     -10.077  10.868   4.561
ATOM   1459  CG  ASP    91      -9.453  10.709   5.972
ATOM   1460  OD1 ASP    91     -10.116  11.028   6.990
ATOM   1461  OD2 ASP    91      -8.292  10.253   6.063
ATOM   1462  HA  ASP    91     -11.555  12.146   5.253
ATOM   1463  HB1 ASP    91     -10.736  10.016   4.394
ATOM   1464  HB2 ASP    91      -9.263  10.845   3.836
ATOM   1465  O   ASP    91      -8.806  13.376   4.855
ATOM   1466  N   ILE    92     -10.633  14.620   4.343
ATOM   1467  CA  ILE    92      -9.927  15.899   4.387
ATOM   1468  C   ILE    92      -9.735  16.360   5.841
ATOM   1469  HN  ILE    92     -11.625  14.632   4.154
ATOM   1470  CB  ILE    92     -10.670  16.977   3.577
ATOM   1471  CG1 ILE    92     -11.044  16.463   2.200
ATOM   1472  CG2 ILE    92      -9.786  18.199   3.392
ATOM   1473  CD1 ILE    92      -9.959  16.695   1.170
ATOM   1474  HA  ILE    92      -8.948  15.791   3.918
ATOM   1475  HB  ILE    92     -11.581  17.263   4.102
ATOM   1476  HG1 ILE    92     -11.229  15.390   2.250
ATOM   1477  HG2 ILE    92     -11.944  16.971   1.854
ATOM   1478  HG3 ILE    92     -10.323  18.954   2.818
ATOM   1479  HG4 ILE    92      -9.520  18.607   4.367
ATOM   1480  HG5 ILE    92      -8.879  17.915   2.858
ATOM   1481  HD1 ILE    92     -10.284  16.306   0.205
ATOM   1482  HD2 ILE    92      -9.762  17.764   1.083
ATOM   1483  HD3 ILE    92      -9.048  16.183   1.479
ATOM   1484  O   ILE    92     -10.673  16.789   6.496
ATOM   1485  N   LYN    93      -8.520  16.250   6.350
ATOM   1486  CA  LYN    93      -8.231  16.646   7.706
ATOM   1487  C   LYN    93      -6.988  17.487   7.575
ATOM   1488  HN  LYN    93      -7.769  15.881   5.783
ATOM   1489  CB  LYN    93      -7.829  15.451   8.586
ATOM   1490  CG  LYN    93      -8.780  14.289   8.830
ATOM   1491  CD  LYN    93      -7.870  13.161   9.326
ATOM   1492  CE  LYN    93      -8.501  12.113  10.241
ATOM   1493  NZ  LYN    93      -9.266  11.041   9.515
ATOM   1494  HZ1 LYN    93      -9.650  10.390  10.184
ATOM   1495  HZ2 LYN    93      -8.645  10.551   8.887
ATOM   1496  HA  LYN    93      -9.072  17.212   8.107
ATOM   1497  HB1 LYN    93      -6.949  14.967   8.162
ATOM   1498  HB2 LYN    93      -7.601  15.801   9.593
ATOM   1499  HG1 LYN    93      -9.521  14.576   9.576
ATOM   1500  HG2 LYN    93      -9.284  14.030   7.899
ATOM   1501  HD1 LYN    93      -7.479  12.607   8.472
ATOM   1502  HD2 LYN    93      -7.041  13.585   9.894
ATOM   1503  HE1 LYN    93      -7.720  11.615  10.816
ATOM   1504  HE2 LYN    93      -9.199  12.598  10.922
ATOM   1505  O   LYN    93      -6.143  17.219   6.703
ATOM   1506  N   PRO    94      -6.801  18.447   8.482
ATOM   1507  CA  PRO    94      -5.562  19.224   8.426
ATOM   1508  C   PRO    94      -4.290  18.388   8.376
ATOM   1509  CB  PRO    94      -5.606  20.042   9.716
ATOM   1510  CG  PRO    94      -7.065  20.210   9.952
ATOM   1511  CD  PRO    94      -7.668  18.887   9.582
ATOM   1512  HA  PRO    94      -5.564  19.849   7.532
ATOM   1513  HB1 PRO    94      -5.112  19.489  10.515
ATOM   1514  HB2 PRO    94      -5.093  20.992   9.562
ATOM   1515  HG1 PRO    94      -7.238  20.454  11.000
ATOM   1516  HG2 PRO    94      -7.444  21.016   9.324
ATOM   1517  HD1 PRO    94      -7.635  18.219  10.442
ATOM   1518  HD2 PRO    94      -8.703  19.032   9.275
ATOM   1519  O   PRO    94      -3.323  18.821   7.752
ATOM   1520  N   GLU    95      -4.262  17.216   9.010
ATOM   1521  CA  GLU    95      -3.042  16.394   8.948
ATOM   1522  C   GLU    95      -2.783  15.752   7.594
ATOM   1523  HN  GLU    95      -5.073  16.904   9.524
ATOM   1524  CB  GLU    95      -3.011  15.343  10.023
ATOM   1525  CG  GLU    95      -4.065  14.299   9.847
ATOM   1526  CD  GLU    95      -4.863  14.149  11.113
ATOM   1527  OE1 GLU    95      -5.465  15.173  11.545
ATOM   1528  OE2 GLU    95      -4.882  13.012  11.663
ATOM   1529  HA  GLU    95      -2.174  17.013   9.176
ATOM   1530  HB1 GLU    95      -2.043  14.842  10.014
ATOM   1531  HB2 GLU    95      -3.167  15.812  10.994
ATOM   1532  HG1 GLU    95      -4.733  14.590   9.036
ATOM   1533  HG2 GLU    95      -3.595  13.345   9.606
ATOM   1534  O   GLU    95      -1.695  15.248   7.387
ATOM   1535  N   ASN    96      -3.768  15.773   6.689
ATOM   1536  CA  ASN    96      -3.596  15.364   5.289
ATOM   1537  C   ASN    96      -3.481  16.535   4.332
ATOM   1538  HN  ASN    96      -4.690  16.083   6.958
ATOM   1539  CB  ASN    96      -4.810  14.598   4.811
ATOM   1540  CG  ASN    96      -4.946  13.252   5.454
ATOM   1541  ND2 ASN    96      -6.122  12.653   5.266
ATOM   1542  HD1 ASN    96      -6.281  11.744   5.671
ATOM   1543  HD2 ASN    96      -6.830  13.120   4.722
ATOM   1544  OD1 ASN    96      -4.013  12.735   6.102
ATOM   1545  HA  ASN    96      -2.686  14.771   5.192
ATOM   1546  HB1 ASN    96      -5.711  15.166   5.040
ATOM   1547  HB2 ASN    96      -4.742  14.444   3.734
ATOM   1548  O   ASN    96      -3.713  16.369   3.132
ATOM   1549  N   LEU    97      -3.192  17.722   4.846
ATOM   1550  CA  LEU    97      -3.026  18.893   4.002
ATOM   1551  C   LEU    97      -1.592  19.362   4.221
ATOM   1552  HN  LEU    97      -3.083  17.823   5.845
ATOM   1553  CB  LEU    97      -4.034  19.991   4.365
ATOM   1554  CG  LEU    97      -5.538  19.661   4.426
ATOM   1555  CD1 LEU    97      -6.384  20.906   4.632
ATOM   1556  CD2 LEU    97      -6.050  18.912   3.215
ATOM   1557  HA  LEU    97      -3.197  18.619   2.961
ATOM   1558  HB1 LEU    97      -3.807  20.379   5.358
ATOM   1559  HB2 LEU    97      -3.969  20.799   3.636
ATOM   1560  HG  LEU    97      -5.727  18.979   5.255
ATOM   1561  HD1 LEU    97      -7.437  20.628   4.669
ATOM   1562  HD2 LEU    97      -6.102  21.386   5.569
ATOM   1563  HD3 LEU    97      -6.220  21.598   3.806
ATOM   1564  HD4 LEU    97      -7.115  18.716   3.332
ATOM   1565  HD5 LEU    97      -5.887  19.513   2.320
ATOM   1566  HD6 LEU    97      -5.515  17.967   3.119
ATOM   1567  O   LEU    97      -1.164  19.581   5.350
ATOM   1568  NT  AME    98      -0.837  19.478   3.136
ATOM   1569  CT  AME    98       0.588  19.741   3.226
ATOM   1570  HN  AME    98      -1.254  19.383   2.221
ATOM   1571  HT1 AME    98       1.012  19.798   2.223
ATOM   1572  HT2 AME    98       0.752  20.687   3.743
ATOM   1573  HT3 AME    98       1.073  18.936   3.779
ATOM   1574  H1  ACE    99      -0.813  20.827  -0.489
ATOM   1575  CH3 ACE    99      -1.622  20.467  -1.125
ATOM   1576  C   ACE    99      -2.332  19.266  -0.489
ATOM   1577  H2  ACE    99      -1.203  20.174  -2.088
ATOM   1578  H3  ACE    99      -2.337  21.277  -1.271
ATOM   1579  O   ACE    99      -1.952  18.823   0.625
ATOM   1580  N   ILE   100      -3.347  18.738  -1.185
ATOM   1581  CA  ILE   100      -4.104  17.627  -0.624
ATOM   1582  C   ILE   100      -3.319  16.335  -0.722
ATOM   1583  HN  ILE   100      -3.581  19.113  -2.093
ATOM   1584  CB  ILE   100      -5.451  17.404  -1.326
ATOM   1585  CG1 ILE   100      -6.257  18.692  -1.346
ATOM   1586  CG2 ILE   100      -6.231  16.243  -0.668
ATOM   1587  CD1 ILE   100      -7.596  18.487  -2.031
ATOM   1588  HA  ILE   100      -4.320  17.827   0.425
ATOM   1589  HB  ILE   100      -5.277  17.078  -2.352
ATOM   1590  HG1 ILE   100      -6.435  19.025  -0.324
ATOM   1591  HG2 ILE   100      -5.702  19.460  -1.886
ATOM   1592  HG3 ILE   100      -7.181  16.105  -1.184
ATOM   1593  HG4 ILE   100      -5.645  15.326  -0.736
ATOM   1594  HG5 ILE   100      -6.417  16.478   0.380
ATOM   1595  HD1 ILE   100      -8.152  19.425  -2.031
ATOM   1596  HD2 ILE   100      -7.433  18.162  -3.059
ATOM   1597  HD3 ILE   100      -8.165  17.727  -1.496
ATOM   1598  O   ILE   100      -2.909  15.937  -1.799
ATOM   1599  N   ALA   101      -3.126  15.679   0.407
ATOM   1600  CA  ALA   101      -2.415  14.395   0.461
ATOM   1601  C   ALA   101      -3.347  13.257   0.856
ATOM   1602  HN  ALA   101      -3.474  16.061   1.275
ATOM   1603  CB  ALA   101      -1.264  14.478   1.450
ATOM   1604  HA  ALA   101      -1.993  14.171  -0.519
ATOM   1605  HB1 ALA   101      -0.743  13.521   1.483
ATOM   1606  HB2 ALA   101      -0.570  15.258   1.136
ATOM   1607  HB3 ALA   101      -1.652  14.714   2.441
ATOM   1608  O   ALA   101      -4.514  13.486   1.161
ATOM   1609  N   ASP   102      -2.836  12.035   0.848
ATOM   1610  CA  ASP   102      -3.584  10.893   1.370
ATOM   1611  C   ASP   102      -4.944  10.647   0.696
ATOM   1612  HN  ASP   102      -1.910  11.881   0.475
ATOM   1613  CB  ASP   102      -3.753  11.031   2.883
ATOM   1614  CG  ASP   102      -4.225   9.748   3.543
ATOM   1615  OD1 ASP   102      -4.190   8.674   2.891
ATOM   1616  OD2 ASP   102      -4.630   9.818   4.727
ATOM   1617  HA  ASP   102      -2.999   9.983   1.236
ATOM   1618  HB1 ASP   102      -2.798  11.304   3.332
ATOM   1619  HB2 ASP   102      -4.489  11.805   3.098
ATOM   1620  O   ASP   102      -5.999  11.134   1.136
ATOM   1621  N   PHE   103      -4.911   9.860  -0.362
ATOM   1622  CA  PHE   103      -6.131   9.493  -1.043
ATOM   1623  C   PHE   103      -6.591   8.105  -0.633
ATOM   1624  HN  PHE   103      -4.025   9.510  -0.700
ATOM   1625  CB  PHE   103      -5.951   9.632  -2.553
ATOM   1626  CG  PHE   103      -6.085  11.044  -3.027
ATOM   1627  CD1 PHE   103      -5.038  11.952  -2.870
ATOM   1628  CE1 PHE   103      -5.175  13.265  -3.291
ATOM   1629  HD1 PHE   103      -4.102  11.631  -2.413
ATOM   1630  CZ  PHE   103      -6.375  13.688  -3.859
ATOM   1631  HE1 PHE   103      -4.345  13.963  -3.178
ATOM   1632  CE2 PHE   103      -7.427  12.802  -4.009
ATOM   1633  HZ  PHE   103      -6.488  14.721  -4.188
ATOM   1634  CD2 PHE   103      -7.281  11.489  -3.587
ATOM   1635  HE2 PHE   103      -8.362  13.138  -4.456
ATOM   1636  HD2 PHE   103      -8.109  10.788  -3.691
ATOM   1637  HA  PHE   103      -6.915  10.207  -0.794
ATOM   1638  HB1 PHE   103      -4.958   9.280  -2.835
ATOM   1639  HB2 PHE   103      -6.706   9.037  -3.066
ATOM   1640  O   PHE   103      -7.263   7.406  -1.398
ATOM   1641  N   GLY   104      -6.233   7.737   0.596
ATOM   1642  CA  GLY   104      -6.515   6.425   1.164
ATOM   1643  C   GLY   104      -7.984   6.113   1.316
ATOM   1644  HN  GLY   104      -5.736   8.386   1.189
ATOM   1645  HA1 GLY   104      -6.091   5.652   0.523
ATOM   1646  HA2 GLY   104      -6.071   6.356   2.157
ATOM   1647  O   GLY   104      -8.374   4.941   1.281
ATOM   1648  N   TRP   105      -8.801   7.152   1.490
ATOM   1649  CA  TRP   105     -10.244   6.958   1.580
ATOM   1650  C   TRP   105     -10.989   7.373   0.321
ATOM   1651  HN  TRP   105      -8.419   8.084   1.560
ATOM   1652  CB  TRP   105     -10.825   7.580   2.863
ATOM   1653  CG  TRP   105     -10.538   6.742   4.109
ATOM   1654  CD1 TRP   105      -9.356   6.715   4.858
ATOM   1655  NE1 TRP   105      -9.448   5.821   5.902
ATOM   1656  HD1 TRP   105      -8.518   7.355   4.578
ATOM   1657  CE2 TRP   105     -10.658   5.207   5.916
ATOM   1658  HNE TRP   105      -8.722   5.633   6.579
ATOM   1659  CZ2 TRP   105     -11.189   4.243   6.780
ATOM   1660  CH2 TRP   105     -12.495   3.806   6.524
ATOM   1661  HZ2 TRP   105     -10.590   3.865   7.609
ATOM   1662  CZ3 TRP   105     -13.242   4.300   5.441
ATOM   1663  HH2 TRP   105     -12.958   3.063   7.173
ATOM   1664  CE3 TRP   105     -12.727   5.271   4.557
ATOM   1665  HZ3 TRP   105     -14.252   3.933   5.263
ATOM   1666  CD2 TRP   105     -11.425   5.743   4.774
ATOM   1667  HE3 TRP   105     -13.338   5.635   3.731
ATOM   1668  HA  TRP   105     -10.459   5.904   1.755
ATOM   1669  HB1 TRP   105     -10.389   8.567   3.018
ATOM   1670  HB2 TRP   105     -11.906   7.672   2.765
ATOM   1671  O   TRP   105     -12.203   7.150   0.230
ATOM   1672  N   SER   106     -10.276   7.933  -0.671
ATOM   1673  CA  SER   106     -10.891   8.372  -1.960
ATOM   1674  C   SER   106     -11.500   7.230  -2.811
ATOM   1675  HN  SER   106      -9.281   8.071  -0.559
ATOM   1676  CB  SER   106      -9.937   9.272  -2.795
ATOM   1677  OG  SER   106      -8.993   8.540  -3.571
ATOM   1678  HG  SER   106      -8.450   9.179  -4.050
ATOM   1679  HA  SER   106     -11.697   9.077  -1.757
ATOM   1680  HB1 SER   106     -10.521   9.880  -3.485
ATOM   1681  HB2 SER   106      -9.372   9.922  -2.127
ATOM   1682  O   SER   106     -11.096   6.068  -2.693
ATOM   1683  N   VAL   107     -12.472   7.579  -3.658
ATOM   1684  CA  VAL   107     -13.281   6.606  -4.407
ATOM   1685  C   VAL   107     -13.994   7.339  -5.557
ATOM   1686  HN  VAL   107     -12.680   8.556  -3.808
ATOM   1687  CB  VAL   107     -14.274   5.867  -3.453
ATOM   1688  CG1 VAL   107     -15.466   6.752  -3.067
ATOM   1689  CG2 VAL   107     -14.716   4.525  -4.026
ATOM   1690  HA  VAL   107     -12.633   5.828  -4.810
ATOM   1691  HB  VAL   107     -13.754   5.579  -2.539
ATOM   1692  HG1 VAL   107     -16.130   6.199  -2.404
ATOM   1693  HG2 VAL   107     -15.105   7.646  -2.557
ATOM   1694  HG3 VAL   107     -16.010   7.042  -3.966
ATOM   1695  HG4 VAL   107     -15.405   4.043  -3.333
ATOM   1696  HG5 VAL   107     -15.214   4.684  -4.982
ATOM   1697  HG6 VAL   107     -13.844   3.887  -4.173
ATOM   1698  O   VAL   107     -13.873   8.567  -5.664
ATOM   1699  N   HIS   108     -14.695   6.594  -6.422
ATOM   1700  CA  HIS   108     -15.557   7.174  -7.469
ATOM   1701  C   HIS   108     -16.997   7.326  -7.039
ATOM   1702  HN  HIS   108     -14.645   5.587  -6.372
ATOM   1703  CB  HIS   108     -15.462   6.368  -8.759
ATOM   1704  CG  HIS   108     -14.256   6.712  -9.593
ATOM   1705  ND1 HIS   108     -13.079   6.087  -9.448
ATOM   1706  CE1 HIS   108     -12.185   6.604 -10.321
ATOM   1707  NE2 HIS   108     -12.797   7.573 -11.020
ATOM   1708  HE  HIS   108     -11.168   6.214 -10.355
ATOM   1709  CD2 HIS   108     -14.074   7.669 -10.599
ATOM   1710  HNE HIS   108     -12.361   8.131 -11.740
ATOM   1711  HD  HIS   108     -14.741   8.405 -11.047
ATOM   1712  HA  HIS   108     -15.188   8.164  -7.737
ATOM   1713  HB1 HIS   108     -15.402   5.306  -8.521
ATOM   1714  HB2 HIS   108     -16.345   6.554  -9.370
ATOM   1715  O   HIS   108     -17.550   6.444  -6.376
ATOM   1716  N   ALA   109     -17.613   8.446  -7.427
ATOM   1717  CA  ALA   109     -18.972   8.829  -6.985
ATOM   1718  C   ALA   109     -20.097   8.275  -7.877
ATOM   1719  HN  ALA   109     -17.146   9.083  -8.057
ATOM   1720  CB  ALA   109     -19.080  10.352  -6.896
ATOM   1721  HA  ALA   109     -19.145   8.454  -5.977
ATOM   1722  HB1 ALA   109     -20.083  10.627  -6.570
ATOM   1723  HB2 ALA   109     -18.349  10.727  -6.179
ATOM   1724  HB3 ALA   109     -18.884  10.789  -7.876
ATOM   1725  O   ALA   109     -19.909   8.165  -9.088
ATOM   1726  N   PRO   110     -21.272   7.935  -7.293
ATOM   1727  CA  PRO   110     -21.654   7.885  -5.872
ATOM   1728  C   PRO   110     -21.209   6.584  -5.189
ATOM   1729  CB  PRO   110     -23.183   7.976  -5.925
ATOM   1730  CG  PRO   110     -23.546   7.362  -7.230
ATOM   1731  CD  PRO   110     -22.449   7.774  -8.172
ATOM   1732  HA  PRO   110     -21.191   8.717  -5.342
ATOM   1733  HB1 PRO   110     -23.609   7.428  -5.085
ATOM   1734  HB2 PRO   110     -23.487   9.021  -5.869
ATOM   1735  HG1 PRO   110     -23.596   6.279  -7.121
ATOM   1736  HG2 PRO   110     -24.516   7.740  -7.553
ATOM   1737  HD1 PRO   110     -22.301   6.996  -8.921
ATOM   1738  HD2 PRO   110     -22.724   8.706  -8.667
ATOM   1739  O   PRO   110     -20.740   5.670  -5.873
ATOM   1740  N   SER   111     -21.365   6.501  -3.863
ATOM   1741  CA  SER   111     -20.761   5.415  -3.075
ATOM   1742  C   SER   111     -21.399   5.178  -1.686
ATOM   1743  HN  SER   111     -21.911   7.198  -3.377
ATOM   1744  CB  SER   111     -19.250   5.677  -2.918
ATOM   1745  OG  SER   111     -18.560   4.516  -2.489
ATOM   1746  HG  SER   111     -17.625   4.744  -2.411
ATOM   1747  HA  SER   111     -20.849   4.476  -3.622
ATOM   1748  HB1 SER   111     -18.833   5.990  -3.876
ATOM   1749  HB2 SER   111     -19.091   6.463  -2.180
ATOM   1750  O   SER   111     -22.164   6.031  -1.193
ATOM   1751  N   SER   112     -21.086   4.004  -1.102
ATOM   1752  CA  SER   112     -21.316   3.634   0.324
ATOM   1753  C   SER   112     -20.005   3.083   0.942
ATOM   1754  HN  SER   112     -20.650   3.273  -1.646
ATOM   1755  CB  SER   112     -22.460   2.617   0.468
ATOM   1756  OG  SER   112     -23.730   3.224   0.262
ATOM   1757  HG  SER   112     -24.401   2.539   0.365
ATOM   1758  HA  SER   112     -21.634   4.515   0.881
ATOM   1759  HB1 SER   112     -22.335   1.823  -0.268
ATOM   1760  HB2 SER   112     -22.442   2.189   1.470
ATOM   1761  O   SER   112     -18.993   2.992   0.246
ATOM   1762  NT  AME   113     -20.009   2.697   2.221
ATOM   1763  CT  AME   113     -18.746   2.365   2.897
ATOM   1764  HN  AME   113     -20.882   2.634   2.723
ATOM   1765  HT1 AME   113     -18.950   2.074   3.927
ATOM   1766  HT2 AME   113     -18.260   1.539   2.376
ATOM   1767  HT3 AME   113     -18.089   3.235   2.889
TER   
ATOM   1768  C00 UNK   114      -0.557  -6.629   1.978
ATOM   1769  C01 UNK   114      -0.004  -7.924   1.714
ATOM   1770  C02 UNK   114      -0.548  -5.649   0.972
ATOM   1771  H03 UNK   114      -0.945  -6.518   2.975
ATOM   1772  C04 UNK   114       0.575  -8.079   0.464
ATOM   1773  H05 UNK   114      -0.100  -8.729   2.438
ATOM   1774  C06 UNK   114       0.604  -7.076  -0.568
ATOM   1775  H07 UNK   114       0.879  -9.099   0.209
ATOM   1776  C08 UNK   114       1.135  -7.250  -1.854
ATOM   1777  C09 UNK   114       0.071  -5.805  -0.251
ATOM   1778  C0A UNK   114       1.212  -6.114  -2.730
ATOM   1779  C0B UNK   114       1.670  -8.540  -2.295
ATOM   1780  C0C UNK   114       0.647  -4.887  -2.384
ATOM   1781  H0D UNK   114       1.640  -6.287  -3.761
ATOM   1782  C0E UNK   114       0.830  -3.705  -3.281
ATOM   1783  N0F UNK   114       0.054  -4.735  -1.178
ATOM   1784  C0G UNK   114       1.927  -3.438  -4.163
ATOM   1785  C0H UNK   114      -0.152  -2.650  -3.168
ATOM   1786  N0I UNK   114       1.982  -2.352  -4.972
ATOM   1787  H0J UNK   114       2.740  -4.227  -4.294
ATOM   1788  C0K UNK   114       0.971  -1.460  -4.881
ATOM   1789 HE0M UNK   114       2.258  -2.418  -5.127
ATOM   1790  C0N UNK   114      -0.124  -1.545  -3.973
ATOM   1791  H0O UNK   114       0.948  -0.572  -5.511
ATOM   1792  H0P UNK   114      -0.875  -0.803  -3.923
ATOM   1793  H0Q UNK   114      -0.927  -2.621  -2.345
ATOM   1794  H0R UNK   114      -0.962  -4.649   1.226
ATOM   1795  O0S UNK   114       2.753  -8.956  -1.853
ATOM   1796  O0T UNK   114       0.987  -9.111  -3.138
TER   
TER   
ATOM   1797  O00 WTR   116     -15.607 -21.047  -8.753
ATOM   1798  H01 WTR   116     -16.177 -20.418  -8.311
ATOM   1799  H02 WTR   116     -14.724 -20.700  -8.628
TER   
ATOM   1800  O00 WTR   117       1.656 -17.282 -12.793
ATOM   1801  H01 WTR   117       2.310 -17.352 -13.488
ATOM   1802  H02 WTR   117       1.764 -18.084 -12.281
TER   
ATOM   1803  O00 WTR   118      -8.101 -20.014 -14.335
ATOM   1804  H01 WTR   118      -8.040 -19.182 -13.866
ATOM   1805  H02 WTR   118      -8.240 -20.667 -13.649
TER   
ATOM   1806  O00 WTR   119       3.506 -22.872 -15.676
ATOM   1807  H01 WTR   119       3.710 -23.776 -15.915
ATOM   1808  H02 WTR   119       4.036 -22.341 -16.270
TER   
ATOM   1809  O00 WTR   120      -9.027 -29.012  -5.067
ATOM   1810  H01 WTR   120      -8.723 -28.172  -5.411
ATOM   1811  H02 WTR   120      -8.660 -29.057  -4.184
TER   
ATOM   1812  O00 WTR   121       1.499 -23.910 -10.877
ATOM   1813  H01 WTR   121       0.643 -23.678 -11.238
ATOM   1814  H02 WTR   121       2.124 -23.406 -11.398
TER   
ATOM   1815  O00 WTR   122      -3.151 -24.916 -13.235
ATOM   1816  H01 WTR   122      -2.682 -24.139 -12.932
ATOM   1817  H02 WTR   122      -4.075 -24.668 -13.198
TER   
ATOM   1818  O00 WTR   123      -2.474 -20.847 -11.570
ATOM   1819  H01 WTR   123      -2.913 -20.966 -10.727
ATOM   1820  H02 WTR   123      -3.182 -20.872 -12.214
TER   
ATOM   1821  O00 WTR   124      -1.217 -15.653 -10.253
ATOM   1822  H01 WTR   124      -2.013 -15.885 -10.731
ATOM   1823  H02 WTR   124      -0.787 -16.491 -10.082
TER   
ATOM   1824  O00 WTR   125      -9.133 -24.749 -12.736
ATOM   1825  H01 WTR   125      -9.172 -24.734 -13.692
ATOM   1826  H02 WTR   125     -10.011 -25.016 -12.464
TER   
ATOM   1827  O00 WTR   126      -6.813 -23.623  -9.128
ATOM   1828  H01 WTR   126      -6.728 -24.255  -9.841
ATOM   1829  H02 WTR   126      -6.185 -23.918  -8.469
TER   
ATOM   1830  O00 WTR   127      -8.686 -22.773 -17.612
ATOM   1831  H01 WTR   127      -7.809 -22.537 -17.912
ATOM   1832  H02 WTR   127      -8.536 -23.339 -16.855
TER   
ATOM   1833  O00 WTR   128       0.487 -20.709 -11.022
ATOM   1834  H01 WTR   128       0.337 -21.627 -11.251
ATOM   1835  H02 WTR   128       1.346 -20.507 -11.393
TER   
ATOM   1836  O00 WTR   129      -7.338 -17.084  -9.569
ATOM   1837  H01 WTR   129      -7.060 -17.978  -9.368
ATOM   1838  H02 WTR   129      -7.694 -17.137 -10.456
TER   
ATOM   1839  O00 WTR   130      -6.027 -22.608 -17.833
ATOM   1840  H01 WTR   130      -5.860 -22.086 -18.618
ATOM   1841  H02 WTR   130      -5.336 -22.349 -17.222
TER   
ATOM   1842  O00 WTR   131      -5.532 -15.215 -18.407
ATOM   1843  H01 WTR   131      -5.688 -15.359 -19.341
ATOM   1844  H02 WTR   131      -5.373 -14.274 -18.333
TER   
ATOM   1845  O00 WTR   132      -7.013 -25.404 -11.250
ATOM   1846  H01 WTR   132      -6.353 -25.514 -11.934
ATOM   1847  H02 WTR   132      -7.827 -25.235 -11.726
TER   
ATOM   1848  O00 WTR   133       6.306 -20.766  -9.529
ATOM   1849  H01 WTR   133       6.876 -20.292  -8.923
ATOM   1850  H02 WTR   133       6.355 -21.677  -9.242
TER   
ATOM   1851  O00 WTR   134      -2.585 -21.164 -17.521
ATOM   1852  H01 WTR   134      -1.852 -20.672 -17.152
ATOM   1853  H02 WTR   134      -2.782 -20.720 -18.345
TER   
ATOM   1854  O00 WTR   135       5.756 -20.460 -12.287
ATOM   1855  H01 WTR   135       6.678 -20.536 -12.532
ATOM   1856  H02 WTR   135       5.771 -20.270 -11.350
TER   
ATOM   1857  O00 WTR   136      12.404 -20.248 -14.826
ATOM   1858  H01 WTR   136      12.669 -20.598 -13.975
ATOM   1859  H02 WTR   136      13.117 -19.661 -15.077
TER   
ATOM   1860  O00 WTR   137       0.732 -22.291 -13.436
ATOM   1861  H01 WTR   137      -0.022 -22.852 -13.619
ATOM   1862  H02 WTR   137       1.326 -22.440 -14.171
TER   
ATOM   1863  O00 WTR   138       0.036 -26.755 -10.860
ATOM   1864  H01 WTR   138       0.572 -26.343 -11.537
ATOM   1865  H02 WTR   138      -0.049 -26.085 -10.181
TER   
ATOM   1866  O00 WTR   139       1.224 -26.888  -7.482
ATOM   1867  H01 WTR   139       1.528 -26.060  -7.855
ATOM   1868  H02 WTR   139       0.784 -26.638  -6.670
TER   
ATOM   1869  O00 WTR   140      11.278 -15.468  -7.434
ATOM   1870  H01 WTR   140      11.779 -16.031  -6.845
ATOM   1871  H02 WTR   140      10.585 -16.034  -7.775
TER   
ATOM   1872  O00 WTR   141       4.988 -22.767 -13.189
ATOM   1873  H01 WTR   141       4.501 -22.668 -14.007
ATOM   1874  H02 WTR   141       5.233 -21.875 -12.946
TER   
ATOM   1875  O00 WTR   142       5.297 -21.305 -17.946
ATOM   1876  H01 WTR   142       6.108 -21.637 -17.561
ATOM   1877  H02 WTR   142       5.424 -20.358 -17.994
TER   
ATOM   1878  O00 WTR   143       7.342 -17.304 -11.948
ATOM   1879  H01 WTR   143       6.566 -17.698 -11.549
ATOM   1880  H02 WTR   143       7.062 -17.063 -12.831
TER   
ATOM   1881  O00 WTR   144      -5.836 -24.218 -14.389
ATOM   1882  H01 WTR   144      -5.505 -24.954 -14.903
ATOM   1883  H02 WTR   144      -5.302 -23.473 -14.665
TER   
ATOM   1884  O00 WTR   145      10.048 -17.883 -16.391
ATOM   1885  H01 WTR   145       9.745 -18.790 -16.380
ATOM   1886  H02 WTR   145      10.953 -17.936 -16.700
TER   
ATOM   1887  O00 WTR   146       7.251 -21.944 -16.375
ATOM   1888  H01 WTR   146       8.161 -21.718 -16.568
ATOM   1889  H02 WTR   146       6.914 -21.192 -15.889
TER   
ATOM   1890  O00 WTR   147       7.326 -23.833 -14.192
ATOM   1891  H01 WTR   147       7.437 -23.273 -14.960
ATOM   1892  H02 WTR   147       6.429 -23.670 -13.902
TER   
ATOM   1893  O00 WTR   148      -5.312 -16.658 -16.300
ATOM   1894  H01 WTR   148      -5.484 -16.136 -17.084
ATOM   1895  H02 WTR   148      -5.622 -17.536 -16.523
TER   
ATOM   1896  O00 WTR   149       0.188 -19.470 -13.893
ATOM   1897  H01 WTR   149       0.156 -20.186 -13.258
ATOM   1898  H02 WTR   149      -0.457 -18.838 -13.574
TER   
ATOM   1899  O00 WTR   150       1.046 -20.869  -8.380
ATOM   1900  H01 WTR   150       0.188 -20.680  -8.000
ATOM   1901  H02 WTR   150       0.960 -20.625  -9.301
TER   
ATOM   1902  O00 WTR   151      -0.689 -18.420  -9.569
ATOM   1903  H01 WTR   151      -0.520 -19.179 -10.128
ATOM   1904  H02 WTR   151       0.157 -18.226  -9.165
TER   
ATOM   1905  O00 WTR   152      -0.360 -19.688 -16.460
ATOM   1906  H01 WTR   152      -0.365 -19.619 -15.505
ATOM   1907  H02 WTR   152       0.256 -19.013 -16.746
TER   
ATOM   1908  O00 WTR   153      13.750 -15.221 -15.726
ATOM   1909  H01 WTR   153      13.591 -16.138 -15.947
ATOM   1910  H02 WTR   153      13.743 -14.766 -16.568
TER   
ATOM   1911  O00 WTR   154     -13.435  -5.707 -20.427
ATOM   1912  H01 WTR   154     -14.235  -5.325 -20.068
ATOM   1913  H02 WTR   154     -13.211  -6.412 -19.819
TER   
ATOM   1914  O00 WTR   155     -16.960  -9.069 -10.329
ATOM   1915  H01 WTR   155     -17.495  -9.582 -10.935
ATOM   1916  H02 WTR   155     -16.074  -9.124 -10.685
TER   
ATOM   1917  O00 WTR   156     -15.048 -15.185 -16.677
ATOM   1918  H01 WTR   156     -14.472 -15.688 -16.101
ATOM   1919  H02 WTR   156     -15.865 -15.101 -16.187
TER   
ATOM   1920  O00 WTR   157      -9.627 -10.730 -17.903
ATOM   1921  H01 WTR   157      -8.753 -10.957 -17.584
ATOM   1922  H02 WTR   157     -10.057 -11.573 -18.047
TER   
ATOM   1923  O00 WTR   158     -11.136  -9.761 -21.302
ATOM   1924  H01 WTR   158     -11.942 -10.018 -20.853
ATOM   1925  H02 WTR   158     -11.431  -9.419 -22.146
TER   
ATOM   1926  O00 WTR   159     -19.478 -12.772 -11.352
ATOM   1927  H01 WTR   159     -18.916 -13.371 -10.860
ATOM   1928  H02 WTR   159     -20.197 -12.573 -10.754
TER   
ATOM   1929  O00 WTR   160     -11.430 -13.987 -17.535
ATOM   1930  H01 WTR   160     -11.654 -14.049 -16.606
ATOM   1931  H02 WTR   160     -12.275 -13.945 -17.983
TER   
ATOM   1932  O00 WTR   161     -12.754  -7.254  -9.719
ATOM   1933  H01 WTR   161     -12.056  -7.907  -9.772
ATOM   1934  H02 WTR   161     -12.534  -6.728  -8.950
TER   
ATOM   1935  O00 WTR   162     -13.360  -7.436 -13.539
ATOM   1936  H01 WTR   162     -13.792  -7.640 -14.367
ATOM   1937  H02 WTR   162     -13.086  -6.523 -13.630
TER   
ATOM   1938  O00 WTR   163     -12.940 -10.411 -16.973
ATOM   1939  H01 WTR   163     -12.418 -10.618 -16.198
ATOM   1940  H02 WTR   163     -13.571  -9.758 -16.669
TER   
ATOM   1941  O00 WTR   164     -14.982 -11.894 -15.975
ATOM   1942  H01 WTR   164     -14.387 -12.407 -15.428
ATOM   1943  H02 WTR   164     -14.410 -11.443 -16.596
TER   
ATOM   1944  O00 WTR   165     -14.281  -8.020 -16.259
ATOM   1945  H01 WTR   165     -13.554  -7.671 -16.775
ATOM   1946  H02 WTR   165     -15.016  -7.438 -16.455
TER   
ATOM   1947  O00 WTR   166     -17.157  -2.823 -14.029
ATOM   1948  H01 WTR   166     -17.370  -2.648 -13.113
ATOM   1949  H02 WTR   166     -16.411  -3.421 -13.993
TER   
ATOM   1950  O00 WTR   167      -9.126  -8.753 -11.395
ATOM   1951  H01 WTR   167      -9.626  -9.202 -10.712
ATOM   1952  H02 WTR   167      -8.513  -9.413 -11.716
TER   
ATOM   1953  O00 WTR   168     -16.169 -11.552 -13.193
ATOM   1954  H01 WTR   168     -16.997 -11.074 -13.157
ATOM   1955  H02 WTR   168     -15.956 -11.595 -14.125
TER   
ATOM   1956  O00 WTR   169     -10.999  -2.499  -7.752
ATOM   1957  H01 WTR   169     -10.820  -1.615  -7.434
ATOM   1958  H02 WTR   169     -10.231  -2.726  -8.277
TER   
ATOM   1959  O00 WTR   170     -12.396   0.697  -4.015
ATOM   1960  H01 WTR   170     -13.347   0.783  -3.951
ATOM   1961  H02 WTR   170     -12.252   0.234  -4.841
TER   
ATOM   1962  O00 WTR   171     -11.908  -5.246 -14.374
ATOM   1963  H01 WTR   171     -11.953  -4.678 -15.143
ATOM   1964  H02 WTR   171     -11.508  -4.700 -13.696
TER   
ATOM   1965  O00 WTR   172     -16.226   2.212 -13.275
ATOM   1966  H01 WTR   172     -16.545   3.093 -13.472
ATOM   1967  H02 WTR   172     -16.082   2.216 -12.329
TER   
ATOM   1968  O00 WTR   173     -13.444  -0.003  -6.607
ATOM   1969  H01 WTR   173     -13.676  -0.700  -7.221
ATOM   1970  H02 WTR   173     -13.159   0.722  -7.164
TER   
ATOM   1971  O00 WTR   174     -13.121  -4.742  -8.334
ATOM   1972  H01 WTR   174     -13.903  -4.498  -7.839
ATOM   1973  H02 WTR   174     -12.488  -4.050  -8.140
TER   
ATOM   1974  O00 WTR   175     -15.908  -6.139 -13.422
ATOM   1975  H01 WTR   175     -15.066  -6.311 -13.001
ATOM   1976  H02 WTR   175     -16.555  -6.283 -12.731
TER   
ATOM   1977  O00 WTR   176     -14.835  -0.642 -11.889
ATOM   1978  H01 WTR   176     -14.178  -1.337 -11.924
ATOM   1979  H02 WTR   176     -15.097  -0.514 -12.801
TER   
ATOM   1980  O00 WTR   177     -10.574  -4.260 -12.351
ATOM   1981  H01 WTR   177     -10.008  -4.339 -11.583
ATOM   1982  H02 WTR   177     -10.076  -3.714 -12.960
TER   
ATOM   1983  O00 WTR   178     -19.414  -0.074  -7.456
ATOM   1984  H01 WTR   178     -18.947  -0.286  -6.647
ATOM   1985  H02 WTR   178     -20.243   0.305  -7.162
TER   
ATOM   1986  O00 WTR   179      -9.489  10.198 -14.701
ATOM   1987  H01 WTR   179     -10.125   9.955 -14.028
ATOM   1988  H02 WTR   179      -9.137   9.363 -15.010
TER   
ATOM   1989  O00 WTR   180     -19.259  -4.611 -12.883
ATOM   1990  H01 WTR   180     -18.699  -5.288 -12.501
ATOM   1991  H02 WTR   180     -18.673  -4.103 -13.444
TER   
ATOM   1992  O00 WTR   181     -20.437   2.768  -5.423
ATOM   1993  H01 WTR   181     -20.291   3.651  -5.761
ATOM   1994  H02 WTR   181     -19.574   2.355  -5.451
TER   
ATOM   1995  O00 WTR   182     -19.928 -15.526  -9.628
ATOM   1996  H01 WTR   182     -20.355 -14.904  -9.039
ATOM   1997  H02 WTR   182     -20.193 -16.386  -9.301
TER   
ATOM   1998  O00 WTR   183     -10.802 -16.372 -15.125
ATOM   1999  H01 WTR   183     -10.096 -16.091 -15.707
ATOM   2000  H02 WTR   183     -10.721 -17.325 -15.092
TER   
ATOM   2001  O00 WTR   184      -6.568  -6.171 -19.155
ATOM   2002  H01 WTR   184      -6.750  -5.426 -18.582
ATOM   2003  H02 WTR   184      -6.766  -6.939 -18.620
TER   
ATOM   2004  O00 WTR   185      -6.908 -11.410 -21.702
ATOM   2005  H01 WTR   185      -6.742 -10.665 -21.124
ATOM   2006  H02 WTR   185      -7.747 -11.762 -21.405
TER   
ATOM   2007  O00 WTR   186      -0.791  -5.911 -19.554
ATOM   2008  H01 WTR   186      -0.505  -6.792 -19.799
ATOM   2009  H02 WTR   186      -1.708  -6.018 -19.303
TER   
ATOM   2010  O00 WTR   187      -4.999  -7.095 -21.318
ATOM   2011  H01 WTR   187      -5.652  -7.384 -21.956
ATOM   2012  H02 WTR   187      -5.510  -6.674 -20.626
TER   
ATOM   2013  O00 WTR   188      -6.088 -21.533 -10.918
ATOM   2014  H01 WTR   188      -5.985 -22.297 -10.351
ATOM   2015  H02 WTR   188      -6.333 -20.824 -10.323
TER   
ATOM   2016  O00 WTR   189      -4.509 -22.018 -15.584
ATOM   2017  H01 WTR   189      -3.591 -22.266 -15.692
ATOM   2018  H02 WTR   189      -4.521 -21.481 -14.791
TER   
ATOM   2019  O00 WTR   190     -15.752  -4.667 -19.255
ATOM   2020  H01 WTR   190     -15.797  -5.213 -18.470
ATOM   2021  H02 WTR   190     -16.199  -3.857 -19.010
TER   
ATOM   2022  O00 WTR   191      -3.925  -8.567 -17.468
ATOM   2023  H01 WTR   191      -4.765  -9.015 -17.566
ATOM   2024  H02 WTR   191      -3.647  -8.771 -16.575
TER   
ATOM   2025  O00 WTR   192      -2.962  -5.170 -14.864
ATOM   2026  H01 WTR   192      -2.372  -4.686 -15.441
ATOM   2027  H02 WTR   192      -2.874  -4.738 -14.014
TER   
ATOM   2028  O00 WTR   193      -0.203  -8.702 -14.792
ATOM   2029  H01 WTR   193      -1.070  -8.310 -14.904
ATOM   2030  H02 WTR   193      -0.356  -9.470 -14.241
TER   
ATOM   2031  O00 WTR   194     -13.131 -11.054 -19.659
ATOM   2032  H01 WTR   194     -12.894 -10.859 -18.753
ATOM   2033  H02 WTR   194     -13.364 -11.982 -19.652
TER   
ATOM   2034  O00 WTR   195      -4.770 -12.311 -17.332
ATOM   2035  H01 WTR   195      -4.087 -12.860 -17.718
ATOM   2036  H02 WTR   195      -4.340 -11.872 -16.599
TER   
ATOM   2037  O00 WTR   196      -6.325 -13.406  -9.861
ATOM   2038  H01 WTR   196      -6.267 -13.174  -8.934
ATOM   2039  H02 WTR   196      -6.999 -12.824 -10.213
TER   
ATOM   2040  O00 WTR   197      -6.057 -19.566 -16.168
ATOM   2041  H01 WTR   197      -5.579 -20.394 -16.209
ATOM   2042  H02 WTR   197      -6.788 -19.740 -15.576
TER   
ATOM   2043  O00 WTR   198      -3.005  -9.024 -20.393
ATOM   2044  H01 WTR   198      -3.117  -8.798 -19.469
ATOM   2045  H02 WTR   198      -3.651  -8.486 -20.851
TER   
ATOM   2046  O00 WTR   199      -4.319 -18.124 -11.759
ATOM   2047  H01 WTR   199      -3.747 -18.064 -10.994
ATOM   2048  H02 WTR   199      -4.787 -17.289 -11.775
TER   
ATOM   2049  O00 WTR   200     -11.315  -9.683 -14.371
ATOM   2050  H01 WTR   200     -10.881  -9.712 -13.518
ATOM   2051  H02 WTR   200     -11.954  -8.975 -14.291
TER   
ATOM   2052  O00 WTR   201       3.479 -11.078 -17.427
ATOM   2053  H01 WTR   201       3.096 -10.403 -16.867
ATOM   2054  H02 WTR   201       2.929 -11.079 -18.211
TER   
ATOM   2055  O00 WTR   202       2.675  -9.223 -15.676
ATOM   2056  H01 WTR   202       3.055  -8.377 -15.440
ATOM   2057  H02 WTR   202       1.744  -9.132 -15.477
TER   
ATOM   2058  O00 WTR   203      -2.186  -9.000  -8.787
ATOM   2059  H01 WTR   203      -2.875  -9.374  -9.337
ATOM   2060  H02 WTR   203      -1.667  -8.463  -9.385
TER   
ATOM   2061  O00 WTR   204     -11.002 -19.448 -15.178
ATOM   2062  H01 WTR   204     -10.232 -19.887 -14.815
ATOM   2063  H02 WTR   204     -11.035 -19.737 -16.090
TER   
ATOM   2064  O00 WTR   205       1.251 -18.031 -17.618
ATOM   2065  H01 WTR   205       1.135 -17.216 -17.129
ATOM   2066  H02 WTR   205       0.784 -17.887 -18.441
TER   
ATOM   2067  O00 WTR   206       1.541  -4.369 -11.833
ATOM   2068  H01 WTR   206       2.413  -4.697 -12.053
ATOM   2069  H02 WTR   206       0.942  -5.038 -12.162
TER   
ATOM   2070  O00 WTR   207      -9.420 -15.004 -19.222
ATOM   2071  H01 WTR   207      -9.092 -14.350 -19.840
ATOM   2072  H02 WTR   207     -10.121 -14.558 -18.748
TER   
ATOM   2073  O00 WTR   208      -8.648 -22.005 -12.554
ATOM   2074  H01 WTR   208      -7.980 -22.006 -11.868
ATOM   2075  H02 WTR   208      -8.802 -22.932 -12.740
TER   
ATOM   2076  O00 WTR   209      -3.324  -6.224 -19.003
ATOM   2077  H01 WTR   209      -3.517  -6.698 -19.812
ATOM   2078  H02 WTR   209      -3.439  -6.874 -18.310
TER   
ATOM   2079  O00 WTR   210       6.846  -8.837 -16.461
ATOM   2080  H01 WTR   210       7.798  -8.753 -16.515
ATOM   2081  H02 WTR   210       6.701  -9.505 -15.791
TER   
ATOM   2082  O00 WTR   211      -6.957 -15.234 -14.549
ATOM   2083  H01 WTR   211      -6.282 -15.706 -15.036
ATOM   2084  H02 WTR   211      -7.668 -15.113 -15.180
TER   
ATOM   2085  O00 WTR   212      -5.862 -20.345 -19.903
ATOM   2086  H01 WTR   212      -6.158 -20.709 -20.737
ATOM   2087  H02 WTR   212      -6.541 -19.715 -19.661
TER   
ATOM   2088  O00 WTR   213      -6.821  -8.542 -17.218
ATOM   2089  H01 WTR   213      -7.725  -8.526 -16.904
ATOM   2090  H02 WTR   213      -6.314  -8.140 -16.512
TER   
ATOM   2091  O00 WTR   214      -7.285 -12.451 -13.858
ATOM   2092  H01 WTR   214      -8.215 -12.650 -13.758
ATOM   2093  H02 WTR   214      -6.854 -13.305 -13.851
TER   
ATOM   2094  O00 WTR   215     -14.327 -13.658 -19.039
ATOM   2095  H01 WTR   215     -14.627 -13.965 -18.184
ATOM   2096  H02 WTR   215     -14.796 -14.205 -19.669
TER   
ATOM   2097  O00 WTR   216      -0.912  -3.040 -20.325
ATOM   2098  H01 WTR   216      -0.292  -2.840 -19.623
ATOM   2099  H02 WTR   216      -0.853  -3.989 -20.433
TER   
ATOM   2100  O00 WTR   217       9.260  -7.108 -19.768
ATOM   2101  H01 WTR   217       8.729  -6.316 -19.686
ATOM   2102  H02 WTR   217       8.624  -7.807 -19.925
TER   
ATOM   2103  O00 WTR   218      -7.740 -12.438 -16.571
ATOM   2104  H01 WTR   218      -6.975 -12.198 -17.094
ATOM   2105  H02 WTR   218      -7.463 -12.305 -15.665
TER   
ATOM   2106  O00 WTR   219      -4.465 -11.176 -12.527
ATOM   2107  H01 WTR   219      -5.343 -10.798 -12.565
ATOM   2108  H02 WTR   219      -4.074 -10.960 -13.373
TER   
ATOM   2109  O00 WTR   220      -9.086  -8.431 -15.512
ATOM   2110  H01 WTR   220      -9.803  -9.040 -15.333
ATOM   2111  H02 WTR   220      -9.137  -7.787 -14.806
TER   
ATOM   2112  O00 WTR   221       0.224 -12.604  -8.591
ATOM   2113  H01 WTR   221       0.777 -12.801  -7.835
ATOM   2114  H02 WTR   221      -0.644 -12.446  -8.219
TER   
ATOM   2115  O00 WTR   222      -6.872  -4.956 -13.576
ATOM   2116  H01 WTR   222      -7.646  -5.445 -13.855
ATOM   2117  H02 WTR   222      -6.599  -4.471 -14.355
TER   
ATOM   2118  O00 WTR   223      -5.629  -7.920 -14.299
ATOM   2119  H01 WTR   223      -4.690  -7.801 -14.439
ATOM   2120  H02 WTR   223      -5.743  -7.832 -13.352
TER   
ATOM   2121  O00 WTR   224      -6.970  -4.470 -17.228
ATOM   2122  H01 WTR   224      -6.292  -4.876 -16.687
ATOM   2123  H02 WTR   224      -7.783  -4.894 -16.952
TER   
ATOM   2124  O00 WTR   225      -6.084  -2.379 -19.116
ATOM   2125  H01 WTR   225      -6.441  -3.212 -18.807
ATOM   2126  H02 WTR   225      -5.220  -2.603 -19.462
TER   
ATOM   2127  O00 WTR   226      -6.891   6.254 -11.925
ATOM   2128  H01 WTR   226      -6.556   5.553 -11.365
ATOM   2129  H02 WTR   226      -6.152   6.487 -12.487
TER   
ATOM   2130  O00 WTR   227     -10.013  -5.366  -7.232
ATOM   2131  H01 WTR   227     -10.751  -5.864  -6.882
ATOM   2132  H02 WTR   227      -9.326  -6.018  -7.368
TER   
ATOM   2133  O00 WTR   228       4.114 -18.858 -16.958
ATOM   2134  H01 WTR   228       3.264 -18.661 -17.351
ATOM   2135  H02 WTR   228       4.607 -18.040 -17.031
TER   
ATOM   2136  O00 WTR   229      10.192 -12.323 -10.576
ATOM   2137  H01 WTR   229      10.735 -12.121  -9.814
ATOM   2138  H02 WTR   229      10.515 -13.170 -10.883
TER   
ATOM   2139  O00 WTR   230      -1.225 -11.108 -13.477
ATOM   2140  H01 WTR   230      -0.730 -10.848 -12.700
ATOM   2141  H02 WTR   230      -0.590 -11.573 -14.022
TER   
ATOM   2142  O00 WTR   231      11.428 -14.657 -14.423
ATOM   2143  H01 WTR   231      10.866 -14.391 -15.150
ATOM   2144  H02 WTR   231      12.284 -14.808 -14.824
TER   
ATOM   2145  O00 WTR   232       3.187 -19.227 -14.512
ATOM   2146  H01 WTR   232       3.723 -19.176 -15.304
ATOM   2147  H02 WTR   232       2.333 -19.529 -14.820
TER   
ATOM   2148  O00 WTR   233      -1.657 -17.354 -18.500
ATOM   2149  H01 WTR   233      -2.129 -17.341 -17.667
ATOM   2150  H02 WTR   233      -1.949 -18.158 -18.929
TER   
ATOM   2151  O00 WTR   234      -8.677 -15.087 -16.622
ATOM   2152  H01 WTR   234      -8.583 -14.139 -16.527
ATOM   2153  H02 WTR   234      -8.769 -15.226 -17.565
TER   
ATOM   2154  O00 WTR   235       1.390 -14.180 -13.745
ATOM   2155  H01 WTR   235       1.836 -14.910 -14.176
ATOM   2156  H02 WTR   235       0.643 -14.583 -13.302
TER   
ATOM   2157  O00 WTR   236       8.184 -19.077  -7.929
ATOM   2158  H01 WTR   236       8.626 -19.923  -7.863
ATOM   2159  H02 WTR   236       7.772 -18.954  -7.073
TER   
ATOM   2160  O00 WTR   237       3.835  -2.918 -14.512
ATOM   2161  H01 WTR   237       2.954  -2.592 -14.696
ATOM   2162  H02 WTR   237       3.992  -2.684 -13.598
TER   
ATOM   2163  O00 WTR   238      11.819  -9.325 -15.911
ATOM   2164  H01 WTR   238      12.045  -8.916 -15.076
ATOM   2165  H02 WTR   238      12.569  -9.883 -16.116
TER   
ATOM   2166  O00 WTR   239       2.038 -11.535 -19.509
ATOM   2167  H01 WTR   239       1.717 -10.939 -20.186
ATOM   2168  H02 WTR   239       2.765 -12.000 -19.923
TER   
ATOM   2169  O00 WTR   240     -14.398  -8.970 -11.419
ATOM   2170  H01 WTR   240     -13.782  -8.439 -10.914
ATOM   2171  H02 WTR   240     -14.228  -8.733 -12.331
TER   
ATOM   2172  O00 WTR   241       3.850 -13.029 -13.334
ATOM   2173  H01 WTR   241       2.942 -13.330 -13.365
ATOM   2174  H02 WTR   241       4.124 -12.998 -14.250
TER   
ATOM   2175  O00 WTR   242      -5.966 -14.529 -21.032
ATOM   2176  H01 WTR   242      -6.451 -13.704 -21.006
ATOM   2177  H02 WTR   242      -5.096 -14.286 -21.350
TER   
ATOM   2178  O00 WTR   243       9.502  -7.893 -17.033
ATOM   2179  H01 WTR   243       9.593  -7.954 -17.984
ATOM   2180  H02 WTR   243      10.312  -8.269 -16.689
TER   
ATOM   2181  O00 WTR   244      13.739 -14.652 -18.426
ATOM   2182  H01 WTR   244      13.920 -13.712 -18.463
ATOM   2183  H02 WTR   244      12.786 -14.715 -18.481
TER   
ATOM   2184  O00 WTR   245       6.760 -14.726 -16.359
ATOM   2185  H01 WTR   245       6.879 -15.286 -15.592
ATOM   2186  H02 WTR   245       6.383 -13.918 -16.010
TER   
ATOM   2187  O00 WTR   246       0.844  -2.289 -18.433
ATOM   2188  H01 WTR   246       1.256  -2.650 -17.648
ATOM   2189  H02 WTR   246       0.222  -1.641 -18.102
TER   
ATOM   2190  O00 WTR   247       4.765  -7.909 -11.000
ATOM   2191  H01 WTR   247       3.813  -7.991 -10.936
ATOM   2192  H02 WTR   247       5.101  -8.734 -10.649
TER   
ATOM   2193  O00 WTR   248       5.435   2.495 -16.552
ATOM   2194  H01 WTR   248       6.387   2.450 -16.646
ATOM   2195  H02 WTR   248       5.120   1.664 -16.905
TER   
ATOM   2196  O00 WTR   249       4.513   0.035 -16.560
ATOM   2197  H01 WTR   249       4.727  -0.871 -16.783
ATOM   2198  H02 WTR   249       3.581   0.016 -16.345
TER   
ATOM   2199  O00 WTR   250      -7.573 -18.684 -18.591
ATOM   2200  H01 WTR   250      -7.848 -17.787 -18.402
ATOM   2201  H02 WTR   250      -7.017 -18.927 -17.851
TER   
ATOM   2202  O00 WTR   251       8.782  -7.346 -14.247
ATOM   2203  H01 WTR   251       8.512  -7.158 -15.146
ATOM   2204  H02 WTR   251       7.962  -7.397 -13.756
TER   
ATOM   2205  O00 WTR   252       8.606 -11.429 -18.886
ATOM   2206  H01 WTR   252       8.791 -11.178 -17.981
ATOM   2207  H02 WTR   252       8.697 -10.617 -19.384
TER   
ATOM   2208  O00 WTR   253      -6.323 -16.817  -6.827
ATOM   2209  H01 WTR   253      -6.754 -16.763  -7.680
ATOM   2210  H02 WTR   253      -5.402 -16.634  -7.011
TER   
ATOM   2211  O00 WTR   254      -2.764 -13.484 -18.612
ATOM   2212  H01 WTR   254      -2.012 -14.076 -18.644
ATOM   2213  H02 WTR   254      -2.665 -12.929 -19.386
TER   
ATOM   2214  O00 WTR   255     -10.328 -20.352 -17.932
ATOM   2215  H01 WTR   255      -9.915 -21.214 -17.959
ATOM   2216  H02 WTR   255      -9.810 -19.818 -18.534
TER   
ATOM   2217  O00 WTR   256       5.316 -12.632 -15.595
ATOM   2218  H01 WTR   256       5.894 -11.945 -15.261
ATOM   2219  H02 WTR   256       4.761 -12.188 -16.236
TER   
ATOM   2220  O00 WTR   257       9.375 -16.781  -8.464
ATOM   2221  H01 WTR   257       9.288 -16.431  -9.351
ATOM   2222  H02 WTR   257       8.867 -17.592  -8.475
TER   
ATOM   2223  O00 WTR   258      -3.765 -12.789  -9.901
ATOM   2224  H01 WTR   258      -4.685 -12.928 -10.127
ATOM   2225  H02 WTR   258      -3.412 -12.283 -10.633
TER   
ATOM   2226  O00 WTR   259      10.065 -13.235  -6.228
ATOM   2227  H01 WTR   259      10.466 -12.459  -6.620
ATOM   2228  H02 WTR   259      10.495 -13.973  -6.661
TER   
ATOM   2229  O00 WTR   260       5.623 -16.844 -17.598
ATOM   2230  H01 WTR   260       5.838 -15.951 -17.329
ATOM   2231  H02 WTR   260       5.674 -16.826 -18.553
TER   
ATOM   2232  O00 WTR   261       5.194  -9.465 -18.698
ATOM   2233  H01 WTR   261       4.604 -10.051 -18.223
ATOM   2234  H02 WTR   261       5.862  -9.224 -18.056
TER   
ATOM   2235  O00 WTR   262       6.776 -13.177 -19.643
ATOM   2236  H01 WTR   262       6.756 -13.875 -18.989
ATOM   2237  H02 WTR   262       7.493 -12.607 -19.364
TER   
ATOM   2238  O00 WTR   263      11.629  -7.520 -13.824
ATOM   2239  H01 WTR   263      10.707  -7.263 -13.821
ATOM   2240  H02 WTR   263      11.967  -7.213 -12.983
TER   
ATOM   2241  O00 WTR   264       6.075 -19.622 -15.310
ATOM   2242  H01 WTR   264       5.414 -19.825 -15.972
ATOM   2243  H02 WTR   264       5.681 -19.902 -14.483
TER   
ATOM   2244  O00 WTR   265       3.775   4.386 -12.586
ATOM   2245  H01 WTR   265       2.942   3.970 -12.363
ATOM   2246  H02 WTR   265       4.051   3.952 -13.393
TER   
ATOM   2247  O00 WTR   266      -0.393 -15.070 -18.875
ATOM   2248  H01 WTR   266       0.230 -15.199 -19.590
ATOM   2249  H02 WTR   266      -0.918 -15.871 -18.867
TER   
ATOM   2250  O00 WTR   267       9.612 -14.502 -16.461
ATOM   2251  H01 WTR   267       9.952 -14.367 -17.345
ATOM   2252  H02 WTR   267       8.660 -14.501 -16.567
TER   
ATOM   2253  O00 WTR   268      -4.464  -9.562 -10.090
ATOM   2254  H01 WTR   268      -5.260  -9.068  -9.896
ATOM   2255  H02 WTR   268      -4.693 -10.098 -10.849
TER   
ATOM   2256  O00 WTR   269      11.029  -6.057  -7.552
ATOM   2257  H01 WTR   269      10.713  -6.446  -6.737
ATOM   2258  H02 WTR   269      11.976  -6.201  -7.535
TER   
ATOM   2259  O00 WTR   270      -0.484  -9.636 -17.946
ATOM   2260  H01 WTR   270      -0.844  -9.216 -17.166
ATOM   2261  H02 WTR   270      -0.645 -10.570 -17.813
TER   
ATOM   2262  O00 WTR   271      -3.616 -11.134 -15.101
ATOM   2263  H01 WTR   271      -3.431 -12.073 -15.132
ATOM   2264  H02 WTR   271      -2.839 -10.751 -14.692
TER   
ATOM   2265  O00 WTR   272      10.963 -14.220 -18.637
ATOM   2266  H01 WTR   272      10.590 -13.478 -19.114
ATOM   2267  H02 WTR   272      10.709 -14.987 -19.149
TER   
ATOM   2268  O00 WTR   273       9.119 -16.256 -19.233
ATOM   2269  H01 WTR   273       8.566 -16.824 -19.769
ATOM   2270  H02 WTR   273       9.132 -16.676 -18.373
TER   
ATOM   2271  O00 WTR   274       1.634  -9.673 -21.852
ATOM   2272  H01 WTR   274       1.023  -8.977 -21.610
ATOM   2273  H02 WTR   274       2.481  -9.232 -21.930
TER   
ATOM   2274  O00 WTR   275      12.506 -11.669 -13.028
ATOM   2275  H01 WTR   275      11.900 -11.183 -12.469
ATOM   2276  H02 WTR   275      12.119 -12.542 -13.099
TER   
ATOM   2277  O00 WTR   276       4.698 -11.372 -20.932
ATOM   2278  H01 WTR   276       5.430 -11.988 -20.896
ATOM   2279  H02 WTR   276       4.692 -10.955 -20.070
TER   
ATOM   2280  O00 WTR   277       0.135 -12.720 -17.564
ATOM   2281  H01 WTR   277      -0.118 -13.539 -17.991
ATOM   2282  H02 WTR   277       0.714 -12.291 -18.193
TER   
ATOM   2283  O00 WTR   278       9.882  -6.036 -10.174
ATOM   2284  H01 WTR   278       9.040  -5.614 -10.343
ATOM   2285  H02 WTR   278      10.102  -5.783  -9.277
TER   
ATOM   2286  O00 WTR   279       9.370 -10.737  -7.975
ATOM   2287  H01 WTR   279       9.506 -10.232  -8.777
ATOM   2288  H02 WTR   279       9.669 -11.620  -8.194
TER   
ATOM   2289  O00 WTR   280      10.146  -5.221 -16.214
ATOM   2290  H01 WTR   280      10.897  -4.994 -16.763
ATOM   2291  H02 WTR   280      10.099  -6.176 -16.256
TER   
ATOM   2292  O00 WTR   281      12.693 -17.589 -17.356
ATOM   2293  H01 WTR   281      13.044 -17.289 -18.195
ATOM   2294  H02 WTR   281      13.417 -18.066 -16.950
TER   
ATOM   2295  O00 WTR   282      -8.492   0.504  -9.658
ATOM   2296  H01 WTR   282      -7.654   0.350  -9.220
ATOM   2297  H02 WTR   282      -8.256   0.718 -10.560
TER   
ATOM   2298  O00 WTR   283     -11.386   1.004 -18.125
ATOM   2299  H01 WTR   283     -11.575   1.724 -17.522
ATOM   2300  H02 WTR   283     -11.717   1.306 -18.971
TER   
ATOM   2301  O00 WTR   284      -5.331   2.780 -15.595
ATOM   2302  H01 WTR   284      -4.395   2.717 -15.782
ATOM   2303  H02 WTR   284      -5.463   2.212 -14.836
TER   
ATOM   2304  O00 WTR   285      -7.482  -2.588 -11.989
ATOM   2305  H01 WTR   285      -7.486  -3.441 -12.423
ATOM   2306  H02 WTR   285      -6.888  -2.054 -12.516
TER   
ATOM   2307  O00 WTR   286      -9.344  -4.901  -9.973
ATOM   2308  H01 WTR   286      -9.988  -5.244  -9.354
ATOM   2309  H02 WTR   286      -9.343  -3.956  -9.820
TER   
ATOM   2310  O00 WTR   287       1.945  -2.869 -20.928
ATOM   2311  H01 WTR   287       1.630  -2.571 -20.075
ATOM   2312  H02 WTR   287       1.155  -2.934 -21.466
TER   
ATOM   2313  O00 WTR   288     -11.555  -0.263 -13.619
ATOM   2314  H01 WTR   288     -11.494  -0.998 -14.229
ATOM   2315  H02 WTR   288     -11.346  -0.641 -12.765
TER   
ATOM   2316  O00 WTR   289      -2.774   0.846 -14.485
ATOM   2317  H01 WTR   289      -3.142   1.281 -13.716
ATOM   2318  H02 WTR   289      -1.889   1.201 -14.561
TER   
ATOM   2319  O00 WTR   290       0.094   1.288 -18.827
ATOM   2320  H01 WTR   290       0.707   1.801 -18.300
ATOM   2321  H02 WTR   290       0.103   1.710 -19.686
TER   
ATOM   2322  O00 WTR   291      -3.833  -1.531  -9.299
ATOM   2323  H01 WTR   291      -3.139  -0.993  -8.919
ATOM   2324  H02 WTR   291      -3.811  -1.326 -10.234
TER   
ATOM   2325  O00 WTR   292     -12.131   3.314 -16.214
ATOM   2326  H01 WTR   292     -12.403   3.134 -15.314
ATOM   2327  H02 WTR   292     -12.700   4.030 -16.498
TER   
ATOM   2328  O00 WTR   293     -14.544  -2.922 -16.124
ATOM   2329  H01 WTR   293     -15.067  -2.267 -15.662
ATOM   2330  H02 WTR   293     -13.972  -2.413 -16.698
TER   
ATOM   2331  O00 WTR   294      -4.466   0.480 -18.465
ATOM   2332  H01 WTR   294      -5.078   0.612 -19.189
ATOM   2333  H02 WTR   294      -4.913  -0.132 -17.881
TER   
ATOM   2334  O00 WTR   295      -2.812   2.162 -16.844
ATOM   2335  H01 WTR   295      -2.924   1.768 -17.709
ATOM   2336  H02 WTR   295      -2.782   1.418 -16.243
TER   
ATOM   2337  O00 WTR   296      -1.883  -0.647 -18.486
ATOM   2338  H01 WTR   296      -2.735  -0.231 -18.613
ATOM   2339  H02 WTR   296      -1.248   0.048 -18.657
TER   
ATOM   2340  O00 WTR   297     -12.163  -1.712 -17.595
ATOM   2341  H01 WTR   297     -11.350  -2.215 -17.657
ATOM   2342  H02 WTR   297     -11.894  -0.804 -17.737
TER   
ATOM   2343  O00 WTR   298     -10.602  -5.739 -19.306
ATOM   2344  H01 WTR   298     -11.182  -5.570 -20.048
ATOM   2345  H02 WTR   298     -10.099  -6.511 -19.567
TER   
ATOM   2346  O00 WTR   299      -5.021  -6.025 -16.201
ATOM   2347  H01 WTR   299      -5.255  -6.406 -15.355
ATOM   2348  H02 WTR   299      -4.310  -5.416 -16.002
TER   
ATOM   2349  O00 WTR   300      -6.274  -1.604 -14.206
ATOM   2350  H01 WTR   300      -6.765  -0.795 -14.069
ATOM   2351  H02 WTR   300      -6.231  -1.701 -15.158
TER   
ATOM   2352  O00 WTR   301      -0.691   4.429 -16.143
ATOM   2353  H01 WTR   301      -0.919   3.745 -15.514
ATOM   2354  H02 WTR   301      -1.508   4.612 -16.607
TER   
ATOM   2355  O00 WTR   302     -16.030  -5.479 -16.485
ATOM   2356  H01 WTR   302     -15.566  -4.657 -16.330
ATOM   2357  H02 WTR   302     -16.205  -5.825 -15.610
TER   
ATOM   2358  O00 WTR   303      -0.532  -6.928 -10.318
ATOM   2359  H01 WTR   303      -1.231  -6.979 -10.970
ATOM   2360  H02 WTR   303       0.276  -6.921 -10.832
TER   
ATOM   2361  O00 WTR   304      -9.671  -8.334 -19.832
ATOM   2362  H01 WTR   304      -9.587  -9.038 -19.188
ATOM   2363  H02 WTR   304     -10.132  -8.737 -20.568
TER   
ATOM   2364  O00 WTR   305      -9.550 -12.388 -21.467
ATOM   2365  H01 WTR   305      -9.764 -12.450 -22.397
ATOM   2366  H02 WTR   305     -10.133 -11.707 -21.131
TER   
ATOM   2367  O00 WTR   306      -3.572  -3.468 -19.463
ATOM   2368  H01 WTR   306      -3.527  -4.415 -19.602
ATOM   2369  H02 WTR   306      -2.722  -3.142 -19.760
TER   
ATOM   2370  O00 WTR   307      -0.160  -2.512 -13.195
ATOM   2371  H01 WTR   307      -0.417  -1.679 -12.800
ATOM   2372  H02 WTR   307       0.481  -2.878 -12.586
TER   
ATOM   2373  O00 WTR   308      -9.580  -5.437 -16.807
ATOM   2374  H01 WTR   308      -9.978  -5.591 -17.663
ATOM   2375  H02 WTR   308      -9.611  -6.289 -16.371
TER   
ATOM   2376  O00 WTR   309      -9.090  -2.915 -14.675
ATOM   2377  H01 WTR   309      -8.292  -2.601 -14.249
ATOM   2378  H02 WTR   309      -8.961  -2.715 -15.602
TER   
ATOM   2379  O00 WTR   310      -9.311   7.014 -14.902
ATOM   2380  H01 WTR   310      -8.419   7.117 -15.233
ATOM   2381  H02 WTR   310      -9.431   6.067 -14.827
TER   
ATOM   2382  O00 WTR   311      -5.139  -5.853 -11.653
ATOM   2383  H01 WTR   311      -5.015  -5.203 -10.962
ATOM   2384  H02 WTR   311      -5.885  -5.528 -12.158
TER   
ATOM   2385  O00 WTR   312      -3.076  -1.533 -16.115
ATOM   2386  H01 WTR   312      -2.426  -1.374 -16.800
ATOM   2387  H02 WTR   312      -2.855  -0.908 -15.424
TER   
ATOM   2388  O00 WTR   313      -7.002   3.610 -13.008
ATOM   2389  H01 WTR   313      -7.081   4.514 -13.313
ATOM   2390  H02 WTR   313      -6.070   3.502 -12.816
TER   
ATOM   2391  O00 WTR   314      -9.725   1.791 -13.387
ATOM   2392  H01 WTR   314      -9.805   2.238 -12.545
ATOM   2393  H02 WTR   314     -10.311   1.038 -13.316
TER   
ATOM   2394  O00 WTR   315      -6.875  -3.892  -6.928
ATOM   2395  H01 WTR   315      -6.352  -4.072  -7.709
ATOM   2396  H02 WTR   315      -7.085  -4.756  -6.575
TER   
ATOM   2397  O00 WTR   316      -7.371   3.384 -17.307
ATOM   2398  H01 WTR   316      -6.660   3.035 -16.769
ATOM   2399  H02 WTR   316      -8.023   3.689 -16.675
TER   
ATOM   2400  O00 WTR   317      -1.644   4.255 -12.687
ATOM   2401  H01 WTR   317      -2.505   3.840 -12.636
ATOM   2402  H02 WTR   317      -1.737   5.065 -12.186
TER   
ATOM   2403  O00 WTR   318      -7.506   0.671 -12.695
ATOM   2404  H01 WTR   318      -8.323   0.999 -13.070
ATOM   2405  H02 WTR   318      -6.919   1.427 -12.701
TER   
ATOM   2406  O00 WTR   319       5.785  -2.505 -20.164
ATOM   2407  H01 WTR   319       6.395  -2.008 -19.619
ATOM   2408  H02 WTR   319       5.172  -1.849 -20.497
TER   
ATOM   2409  O00 WTR   320      -9.370  -1.894 -17.253
ATOM   2410  H01 WTR   320      -9.197  -0.956 -17.328
ATOM   2411  H02 WTR   320      -8.744  -2.303 -17.852
TER   
ATOM   2412  O00 WTR   321      -9.357   4.072 -15.301
ATOM   2413  H01 WTR   321     -10.169   3.970 -15.799
ATOM   2414  H02 WTR   321      -9.411   3.405 -14.616
TER   
ATOM   2415  O00 WTR   322      -6.088   5.778 -18.109
ATOM   2416  H01 WTR   322      -6.502   4.928 -17.963
ATOM   2417  H02 WTR   322      -6.345   6.021 -18.998
TER   
ATOM   2418  O00 WTR   323      -6.328   7.070 -20.544
ATOM   2419  H01 WTR   323      -5.918   7.790 -21.024
ATOM   2420  H02 WTR   323      -6.647   6.479 -21.226
TER   
ATOM   2421  O00 WTR   324     -10.118  -0.383  -6.403
ATOM   2422  H01 WTR   324      -9.986   0.500  -6.749
ATOM   2423  H02 WTR   324      -9.255  -0.792  -6.454
TER   
ATOM   2424  O00 WTR   325       1.676   2.575 -16.673
ATOM   2425  H01 WTR   325       0.851   3.025 -16.490
ATOM   2426  H02 WTR   325       2.353   3.199 -16.412
TER   
ATOM   2427  O00 WTR   326      -5.731  -1.225 -16.805
ATOM   2428  H01 WTR   326      -4.995  -1.674 -16.390
ATOM   2429  H02 WTR   326      -5.789  -1.616 -17.677
TER   
ATOM   2430  O00 WTR   327      -3.004   4.830 -17.603
ATOM   2431  H01 WTR   327      -3.195   3.913 -17.407
ATOM   2432  H02 WTR   327      -3.864   5.243 -17.683
TER   
ATOM   2433  O00 WTR   328       0.245 -16.191 -15.895
ATOM   2434  H01 WTR   328      -0.611 -16.501 -16.192
ATOM   2435  H02 WTR   328       0.460 -16.756 -15.153
TER   
ATOM   2436  O00 WTR   329      -2.946 -19.601 -19.667
ATOM   2437  H01 WTR   329      -2.554 -20.153 -20.343
ATOM   2438  H02 WTR   329      -3.888 -19.750 -19.752
TER   
ATOM   2439  O00 WTR   330      -4.087  -1.434 -12.503
ATOM   2440  H01 WTR   330      -3.524  -0.664 -12.426
ATOM   2441  H02 WTR   330      -4.653  -1.243 -13.251
TER   
ATOM   2442  O00 WTR   331       4.177  -5.130 -12.998
ATOM   2443  H01 WTR   331       4.847  -5.010 -12.325
ATOM   2444  H02 WTR   331       4.361  -4.447 -13.643
TER   
ATOM   2445  O00 WTR   332       8.117   2.019 -16.972
ATOM   2446  H01 WTR   332       8.923   2.523 -16.859
ATOM   2447  H02 WTR   332       8.297   1.180 -16.547
TER   
ATOM   2448  O00 WTR   333      -1.138  -0.255 -12.104
ATOM   2449  H01 WTR   333      -1.844   0.355 -12.316
ATOM   2450  H02 WTR   333      -1.070  -0.222 -11.149
TER   
ATOM   2451  O00 WTR   334       2.763   6.836 -11.624
ATOM   2452  H01 WTR   334       2.250   6.202 -11.124
ATOM   2453  H02 WTR   334       3.445   6.314 -12.048
TER   
ATOM   2454  O00 WTR   335       6.533  -2.696 -14.831
ATOM   2455  H01 WTR   335       6.711  -3.059 -15.699
ATOM   2456  H02 WTR   335       5.637  -2.364 -14.889
TER   
ATOM   2457  O00 WTR   336       8.068  -4.927 -12.163
ATOM   2458  H01 WTR   336       8.329  -5.743 -12.590
ATOM   2459  H02 WTR   336       8.712  -4.284 -12.460
TER   
ATOM   2460  O00 WTR   337       0.827  -3.873  -9.306
ATOM   2461  H01 WTR   337       1.226  -3.948 -10.173
ATOM   2462  H02 WTR   337       1.283  -4.527  -8.775
TER   
ATOM   2463  O00 WTR   338       5.962   6.882 -14.864
ATOM   2464  H01 WTR   338       5.450   7.656 -15.100
ATOM   2465  H02 WTR   338       6.871   7.179 -14.888
TER   
ATOM   2466  O00 WTR   339      13.630  -1.971 -10.521
ATOM   2467  H01 WTR   339      14.341  -1.342 -10.390
ATOM   2468  H02 WTR   339      14.045  -2.827 -10.416
TER   
ATOM   2469  O00 WTR   340       3.667   4.174 -15.361
ATOM   2470  H01 WTR   340       4.418   3.628 -15.591
ATOM   2471  H02 WTR   340       3.975   5.071 -15.485
TER   
ATOM   2472  O00 WTR   341      10.821   2.840 -15.685
ATOM   2473  H01 WTR   341      11.182   3.081 -14.831
ATOM   2474  H02 WTR   341      10.461   1.963 -15.554
TER   
ATOM   2475  O00 WTR   342      -8.368 -24.389 -15.313
ATOM   2476  H01 WTR   342      -8.281 -25.217 -15.785
ATOM   2477  H02 WTR   342      -7.478 -24.181 -15.028
TER   
ATOM   2478  O00 WTR   343       5.806   1.919 -13.768
ATOM   2479  H01 WTR   343       5.829   1.661 -14.689
ATOM   2480  H02 WTR   343       6.056   2.843 -13.770
TER   
ATOM   2481  O00 WTR   344       1.176  -2.595 -15.583
ATOM   2482  H01 WTR   344       1.316  -1.650 -15.644
ATOM   2483  H02 WTR   344       0.553  -2.699 -14.864
TER   
ATOM   2484  O00 WTR   345       9.654  -2.904 -12.940
ATOM   2485  H01 WTR   345      10.326  -2.578 -12.341
ATOM   2486  H02 WTR   345       9.166  -2.124 -13.201
TER   
ATOM   2487  O00 WTR   346       7.408  -0.378 -18.993
ATOM   2488  H01 WTR   346       8.287  -0.741 -18.879
ATOM   2489  H02 WTR   346       7.385   0.380 -18.409
TER   
ATOM   2490  O00 WTR   347       9.108   4.556 -14.182
ATOM   2491  H01 WTR   347       9.854   4.521 -13.583
ATOM   2492  H02 WTR   347       9.339   3.955 -14.890
TER   
ATOM   2493  O00 WTR   348       1.509   5.364  -9.405
ATOM   2494  H01 WTR   348       0.893   4.820  -9.895
ATOM   2495  H02 WTR   348       1.059   5.555  -8.582
TER   
ATOM   2496  O00 WTR   349       9.986 -21.216 -16.004
ATOM   2497  H01 WTR   349       9.808 -21.272 -15.065
ATOM   2498  H02 WTR   349      10.896 -20.924 -16.058
TER   
ATOM   2499  O00 WTR   350       3.154  -6.137 -17.876
ATOM   2500  H01 WTR   350       3.491  -5.654 -18.631
ATOM   2501  H02 WTR   350       2.663  -6.865 -18.257
TER   
ATOM   2502  O00 WTR   351       7.648  -1.015 -13.006
ATOM   2503  H01 WTR   351       7.361  -1.633 -13.679
ATOM   2504  H02 WTR   351       7.132  -1.246 -12.233
TER   
ATOM   2505  O00 WTR   352       8.045  13.558 -13.898
ATOM   2506  H01 WTR   352       8.747  14.094 -13.528
ATOM   2507  H02 WTR   352       8.498  12.901 -14.427
TER   
ATOM   2508  O00 WTR   353       7.184  -4.843 -19.633
ATOM   2509  H01 WTR   353       6.823  -4.081 -20.085
ATOM   2510  H02 WTR   353       6.495  -5.505 -19.691
TER   
ATOM   2511  O00 WTR   354      14.005   1.785 -14.221
ATOM   2512  H01 WTR   354      14.449   2.580 -13.926
ATOM   2513  H02 WTR   354      13.646   1.401 -13.421
TER   
ATOM   2514  O00 WTR   355       8.926   0.003 -15.215
ATOM   2515  H01 WTR   355       8.371  -0.079 -14.439
ATOM   2516  H02 WTR   355       8.837  -0.838 -15.663
TER   
ATOM   2517  O00 WTR   356       1.939  -0.045 -15.487
ATOM   2518  H01 WTR   356       1.741   0.760 -15.964
ATOM   2519  H02 WTR   356       2.256   0.253 -14.634
TER   
ATOM   2520  O00 WTR   357      14.082  -1.813 -13.193
ATOM   2521  H01 WTR   357      14.735  -1.113 -13.219
ATOM   2522  H02 WTR   357      13.693  -1.746 -12.321
TER   
ATOM   2523  O00 WTR   358       9.644 -11.332 -16.376
ATOM   2524  H01 WTR   358       9.786 -12.136 -15.876
ATOM   2525  H02 WTR   358      10.391 -10.776 -16.154
TER   
ATOM   2526  O00 WTR   359     -12.550  -7.183 -18.397
ATOM   2527  H01 WTR   359     -12.106  -8.024 -18.285
ATOM   2528  H02 WTR   359     -11.864  -6.588 -18.700
TER   
ATOM   2529  O00 WTR   360       7.402   5.955 -11.406
ATOM   2530  H01 WTR   360       7.178   5.232 -11.992
ATOM   2531  H02 WTR   360       6.579   6.175 -10.970
TER   
ATOM   2532  O00 WTR   361       7.171  -5.558  -8.158
ATOM   2533  H01 WTR   361       7.539  -4.771  -7.758
ATOM   2534  H02 WTR   361       6.698  -5.238  -8.926
TER   
ATOM   2535  O00 WTR   362       7.840  -3.954 -17.253
ATOM   2536  H01 WTR   362       8.537  -4.582 -17.065
ATOM   2537  H02 WTR   362       7.668  -4.059 -18.189
TER   
ATOM   2538  O00 WTR   363       4.114   1.100 -11.879
ATOM   2539  H01 WTR   363       4.716   1.507 -12.503
ATOM   2540  H02 WTR   363       4.278   0.161 -11.966
TER   
ATOM   2541  O00 WTR   364       6.541   4.432 -13.549
ATOM   2542  H01 WTR   364       7.405   4.368 -13.955
ATOM   2543  H02 WTR   364       6.075   5.081 -14.076
TER   
ATOM   2544  O00 WTR   365       4.025  -4.607 -19.864
ATOM   2545  H01 WTR   365       4.551  -3.819 -19.726
ATOM   2546  H02 WTR   365       3.234  -4.293 -20.301
TER   
ATOM   2547  O00 WTR   366       1.553   1.075 -12.884
ATOM   2548  H01 WTR   366       1.025   0.576 -12.260
ATOM   2549  H02 WTR   366       2.402   1.174 -12.455
TER   
ATOM   2550  O00 WTR   367      -2.688  -3.904 -12.409
ATOM   2551  H01 WTR   367      -1.850  -3.461 -12.543
ATOM   2552  H02 WTR   367      -3.316  -3.195 -12.276
TER   
ATOM   2553  O00 WTR   368      -0.409   2.412 -14.359
ATOM   2554  H01 WTR   368       0.219   1.934 -13.817
ATOM   2555  H02 WTR   368      -0.812   3.041 -13.761
TER   
ATOM   2556  O00 WTR   369       7.148   9.201 -13.140
ATOM   2557  H01 WTR   369       7.875   8.715 -13.530
ATOM   2558  H02 WTR   369       7.034   8.808 -12.274
TER   
ATOM   2559  O00 WTR   370      -2.343  -4.607  -8.940
ATOM   2560  H01 WTR   370      -2.471  -4.188  -9.791
ATOM   2561  H02 WTR   370      -1.556  -5.139  -9.051
TER   
ATOM   2562  O00 WTR   371      11.490  -2.018 -15.433
ATOM   2563  H01 WTR   371      12.295  -1.985 -14.917
ATOM   2564  H02 WTR   371      10.787  -1.997 -14.783
TER   
ATOM   2565  O00 WTR   372       8.196  -2.281  -9.467
ATOM   2566  H01 WTR   372       8.108  -1.328  -9.445
ATOM   2567  H02 WTR   372       9.040  -2.435  -9.890
TER   
ATOM   2568  O00 WTR   373      17.630   5.604 -11.260
ATOM   2569  H01 WTR   373      17.572   6.499 -10.926
ATOM   2570  H02 WTR   373      18.552   5.369 -11.159
TER   
ATOM   2571  O00 WTR   374       8.832   7.255 -14.024
ATOM   2572  H01 WTR   374       8.932   6.307 -13.935
ATOM   2573  H02 WTR   374       9.728   7.591 -14.036
TER   
ATOM   2574  O00 WTR   375       6.356  -8.072 -13.215
ATOM   2575  H01 WTR   375       5.593  -7.980 -12.644
ATOM   2576  H02 WTR   375       6.006  -7.968 -14.101
TER   
ATOM   2577  O00 WTR   376       3.950  -1.719 -11.868
ATOM   2578  H01 WTR   376       3.058  -1.708 -11.520
ATOM   2579  H02 WTR   376       4.503  -1.888 -11.106
TER   
ATOM   2580  O00 WTR   377       9.576 -23.091 -12.430
ATOM   2581  H01 WTR   377       9.237 -23.251 -11.549
ATOM   2582  H02 WTR   377       9.027 -23.629 -13.000
TER   
ATOM   2583  O00 WTR   378      11.242   4.119 -12.609
ATOM   2584  H01 WTR   378      10.958   4.011 -11.702
ATOM   2585  H02 WTR   378      12.194   4.198 -12.555
TER   
ATOM   2586  O00 WTR   379       6.039  -5.584 -10.514
ATOM   2587  H01 WTR   379       5.710  -6.469 -10.673
ATOM   2588  H02 WTR   379       6.814  -5.513 -11.072
TER   
ATOM   2589  O00 WTR   380       7.917   0.527  -9.891
ATOM   2590  H01 WTR   380       7.568   1.105  -9.213
ATOM   2591  H02 WTR   380       7.510   0.834 -10.701
TER   
ATOM   2592  O00 WTR   381      -6.971 -10.201 -12.369
ATOM   2593  H01 WTR   381      -7.345  -9.580 -12.994
ATOM   2594  H02 WTR   381      -6.887 -11.017 -12.862
TER   
ATOM   2595  O00 WTR   382      -7.073  -9.392 -19.804
ATOM   2596  H01 WTR   382      -6.881  -9.143 -18.900
ATOM   2597  H02 WTR   382      -7.909  -8.967 -19.998
TER   
ATOM   2598  O00 WTR   383      -6.685  -7.741  -9.816
ATOM   2599  H01 WTR   383      -7.352  -7.949 -10.470
ATOM   2600  H02 WTR   383      -6.346  -6.886 -10.082
TER   
ATOM   2601  O00 WTR   384       0.743 -11.994 -15.123
ATOM   2602  H01 WTR   384       0.758 -12.287 -16.034
ATOM   2603  H02 WTR   384       0.735 -12.802 -14.610
TER   
ATOM   2604  O00 WTR   385       0.771 -16.057  -6.690
ATOM   2605  H01 WTR   385       1.135 -16.527  -7.441
ATOM   2606  H02 WTR   385       0.402 -16.743  -6.134
TER   
ATOM   2607  O00 WTR   386      -0.364  -8.384 -20.458
ATOM   2608  H01 WTR   386      -0.262  -8.853 -19.629
ATOM   2609  H02 WTR   386      -1.247  -8.609 -20.754
TER   
ATOM   2610  O00 WTR   387      -3.667 -11.632 -20.353
ATOM   2611  H01 WTR   387      -4.425 -11.931 -20.856
ATOM   2612  H02 WTR   387      -3.560 -10.714 -20.604
TER   
ATOM   2613  O00 WTR   388      -4.642 -20.640 -13.124
ATOM   2614  H01 WTR   388      -5.267 -20.932 -12.461
ATOM   2615  H02 WTR   388      -4.449 -19.732 -12.890
TER   
ATOM   2616  O00 WTR   389     -12.952  14.528   7.799
ATOM   2617  H01 WTR   389     -12.335  13.900   8.175
ATOM   2618  H02 WTR   389     -12.400  15.162   7.341
TER   
ATOM   2619  O00 WTR   390      -0.162   3.553 -10.390
ATOM   2620  H01 WTR   390      -0.346   3.903 -11.262
ATOM   2621  H02 WTR   390      -0.867   3.895  -9.841
TER   
ATOM   2622  O00 WTR   391      17.102 -13.412  -9.558
ATOM   2623  H01 WTR   391      17.549 -13.311  -8.718
ATOM   2624  H02 WTR   391      16.171 -13.351  -9.344
TER   
ATOM   2625  O00 WTR   392      14.263 -10.797 -15.560
ATOM   2626  H01 WTR   392      15.170 -11.082 -15.668
ATOM   2627  H02 WTR   392      14.077 -10.932 -14.631
TER   
ATOM   2628  O00 WTR   393      10.034 -17.172 -13.773
ATOM   2629  H01 WTR   393      10.457 -16.330 -13.937
ATOM   2630  H02 WTR   393       9.767 -17.480 -14.640
TER   
ATOM   2631  O00 WTR   394      16.502  -9.802 -10.600
ATOM   2632  H01 WTR   394      15.817 -10.390 -10.918
ATOM   2633  H02 WTR   394      16.764  -9.299 -11.372
TER   
ATOM   2634  O00 WTR   395       7.548  -9.171 -20.443
ATOM   2635  H01 WTR   395       7.344  -9.038 -21.369
ATOM   2636  H02 WTR   395       6.729  -9.487 -20.061
TER   
ATOM   2637  O00 WTR   396      15.054 -13.946 -13.700
ATOM   2638  H01 WTR   396      14.742 -14.205 -14.567
ATOM   2639  H02 WTR   396      15.170 -14.771 -13.231
TER   
ATOM   2640  O00 WTR   397      19.669  -1.110 -14.707
ATOM   2641  H01 WTR   397      19.802  -2.024 -14.455
ATOM   2642  H02 WTR   397      19.530  -0.651 -13.878
TER   
ATOM   2643  O00 WTR   398      13.920 -13.348  -9.272
ATOM   2644  H01 WTR   398      14.043 -12.853 -10.081
ATOM   2645  H02 WTR   398      13.551 -14.185  -9.556
TER   
ATOM   2646  O00 WTR   399      14.142 -11.942 -17.899
ATOM   2647  H01 WTR   399      14.981 -11.566 -18.167
ATOM   2648  H02 WTR   399      13.945 -11.517 -17.064
TER   
ATOM   2649  O00 WTR   400      12.203  -9.608 -10.416
ATOM   2650  H01 WTR   400      12.424  -8.772 -10.826
ATOM   2651  H02 WTR   400      12.693  -9.609  -9.593
TER   
ATOM   2652  O00 WTR   401      19.358 -13.050 -14.183
ATOM   2653  H01 WTR   401      19.652 -12.912 -13.283
ATOM   2654  H02 WTR   401      19.618 -13.949 -14.385
TER   
ATOM   2655  O00 WTR   402       9.528  -1.400 -17.461
ATOM   2656  H01 WTR   402       9.458  -2.336 -17.651
ATOM   2657  H02 WTR   402      10.408  -1.294 -17.099
TER   
ATOM   2658  O00 WTR   403      16.972 -11.343 -14.472
ATOM   2659  H01 WTR   403      17.841 -11.742 -14.523
ATOM   2660  H02 WTR   403      16.765 -11.337 -13.537
TER   
ATOM   2661  O00 WTR   404      16.077 -16.496  -7.104
ATOM   2662  H01 WTR   404      16.977 -16.169  -7.092
ATOM   2663  H02 WTR   404      15.537 -15.716  -6.979
TER   
ATOM   2664  O00 WTR   405      13.268  -5.433  -9.445
ATOM   2665  H01 WTR   405      14.111  -5.158  -9.807
ATOM   2666  H02 WTR   405      13.488  -5.836  -8.605
TER   
ATOM   2667  O00 WTR   406      12.906 -16.700  -5.860
ATOM   2668  H01 WTR   406      13.251 -17.496  -6.264
ATOM   2669  H02 WTR   406      13.514 -16.011  -6.129
TER   
ATOM   2670  O00 WTR   407      15.610   3.371 -11.164
ATOM   2671  H01 WTR   407      16.331   4.001 -11.171
ATOM   2672  H02 WTR   407      15.662   2.957 -10.302
TER   
ATOM   2673  O00 WTR   408      20.100  -1.777 -10.951
ATOM   2674  H01 WTR   408      19.874  -0.980 -10.471
ATOM   2675  H02 WTR   408      20.423  -2.378 -10.280
TER   
ATOM   2676  O00 WTR   409      14.483  -0.193 -16.415
ATOM   2677  H01 WTR   409      15.328  -0.135 -15.969
ATOM   2678  H02 WTR   409      13.907   0.385 -15.915
TER   
ATOM   2679  O00 WTR   410      16.193   0.031 -13.386
ATOM   2680  H01 WTR   410      15.683   0.778 -13.699
ATOM   2681  H02 WTR   410      17.049   0.400 -13.166
TER   
ATOM   2682  O00 WTR   411       3.810  -6.866 -14.948
ATOM   2683  H01 WTR   411       3.712  -6.188 -15.617
ATOM   2684  H02 WTR   411       3.887  -6.382 -14.126
TER   
ATOM   2685  O00 WTR   412      18.834   0.437 -12.403
ATOM   2686  H01 WTR   412      19.186  -0.176 -11.757
ATOM   2687  H02 WTR   412      19.349   1.234 -12.283
TER   
ATOM   2688  O00 WTR   413       4.418  -8.726 -21.644
ATOM   2689  H01 WTR   413       4.539  -8.179 -20.867
ATOM   2690  H02 WTR   413       4.447  -9.623 -21.313
TER   
ATOM   2691  O00 WTR   414      17.500  -5.602 -13.052
ATOM   2692  H01 WTR   414      16.568  -5.460 -13.213
ATOM   2693  H02 WTR   414      17.903  -4.747 -13.208
TER   
ATOM   2694  O00 WTR   415      19.383   3.604  -9.692
ATOM   2695  H01 WTR   415      18.723   3.031  -9.301
ATOM   2696  H02 WTR   415      19.212   4.464  -9.308
TER   
ATOM   2697  O00 WTR   416      19.471   6.107  -8.479
ATOM   2698  H01 WTR   416      18.830   6.700  -8.871
ATOM   2699  H02 WTR   416      19.038   5.773  -7.693
TER   
ATOM   2700  O00 WTR   417      13.689   5.519 -12.417
ATOM   2701  H01 WTR   417      13.215   5.860 -11.658
ATOM   2702  H02 WTR   417      14.466   5.100 -12.046
TER   
ATOM   2703  O00 WTR   418      14.826 -11.903 -11.806
ATOM   2704  H01 WTR   418      14.163 -11.702 -12.466
ATOM   2705  H02 WTR   418      15.371 -12.578 -12.212
TER   
ATOM   2706  O00 WTR   419      18.468  -2.909 -12.959
ATOM   2707  H01 WTR   419      17.938  -2.208 -13.339
ATOM   2708  H02 WTR   419      18.841  -2.525 -12.166
TER   
ATOM   2709  O00 WTR   420       9.571 -18.942 -11.669
ATOM   2710  H01 WTR   420       8.729 -18.487 -11.659
ATOM   2711  H02 WTR   420      10.095 -18.466 -12.313
TER   
ATOM   2712  O00 WTR   421      12.155  -4.009 -17.322
ATOM   2713  H01 WTR   421      12.079  -3.160 -16.886
ATOM   2714  H02 WTR   421      12.757  -4.509 -16.771
TER   
ATOM   2715  O00 WTR   422      16.974  -8.699 -12.893
ATOM   2716  H01 WTR   422      17.434  -7.951 -13.273
ATOM   2717  H02 WTR   422      16.920  -9.336 -13.606
TER   
ATOM   2718  O00 WTR   423      12.858 -15.697  -9.705
ATOM   2719  H01 WTR   423      12.548 -15.215 -10.471
ATOM   2720  H02 WTR   423      12.155 -15.602  -9.061
TER   
ATOM   2721  O00 WTR   424     -11.439   9.339 -12.505
ATOM   2722  H01 WTR   424     -12.054   9.988 -12.165
ATOM   2723  H02 WTR   424     -10.644   9.467 -11.987
TER   
ATOM   2724  O00 WTR   425      -8.317  14.284 -18.473
ATOM   2725  H01 WTR   425      -9.089  14.547 -18.974
ATOM   2726  H02 WTR   425      -7.578  14.496 -19.043
TER   
ATOM   2727  O00 WTR   426       1.305   5.859 -15.146
ATOM   2728  H01 WTR   426       1.914   5.251 -14.726
ATOM   2729  H02 WTR   426       0.580   5.307 -15.440
TER   
ATOM   2730  O00 WTR   427      -9.152   9.678 -11.129
ATOM   2731  H01 WTR   427      -9.016   8.752 -11.332
ATOM   2732  H02 WTR   427      -8.336   9.956 -10.715
TER   
ATOM   2733  O00 WTR   428       4.494   9.210 -13.726
ATOM   2734  H01 WTR   428       5.426   9.354 -13.564
ATOM   2735  H02 WTR   428       4.138   8.962 -12.873
TER   
ATOM   2736  O00 WTR   429       3.932  12.817 -16.642
ATOM   2737  H01 WTR   429       4.236  12.988 -17.533
ATOM   2738  H02 WTR   429       3.931  11.863 -16.567
TER   
ATOM   2739  O00 WTR   430       2.690  10.145 -15.803
ATOM   2740  H01 WTR   430       1.951   9.551 -15.933
ATOM   2741  H02 WTR   430       3.220   9.724 -15.126
TER   
ATOM   2742  O00 WTR   431       0.105  11.829  -9.231
ATOM   2743  H01 WTR   431       0.550  11.069  -9.607
ATOM   2744  H02 WTR   431      -0.761  11.503  -8.987
TER   
ATOM   2745  O00 WTR   432       2.865  10.625 -11.414
ATOM   2746  H01 WTR   432       2.776  10.226 -10.549
ATOM   2747  H02 WTR   432       2.292  10.107 -11.979
TER   
ATOM   2748  O00 WTR   433       5.415  13.863 -14.617
ATOM   2749  H01 WTR   433       5.080  13.429 -15.402
ATOM   2750  H02 WTR   433       6.355  13.685 -14.627
TER   
ATOM   2751  O00 WTR   434       0.361   8.409 -15.406
ATOM   2752  H01 WTR   434      -0.546   8.308 -15.118
ATOM   2753  H02 WTR   434       0.729   7.527 -15.356
TER   
ATOM   2754  O00 WTR   435       4.780  13.910 -19.179
ATOM   2755  H01 WTR   435       4.998  13.346 -19.921
ATOM   2756  H02 WTR   435       5.204  14.745 -19.380
TER   
ATOM   2757  O00 WTR   436       1.598   8.804 -12.963
ATOM   2758  H01 WTR   436       0.933   8.496 -13.579
ATOM   2759  H02 WTR   436       1.967   8.003 -12.589
TER   
ATOM   2760  O00 WTR   437      -6.915   7.279 -15.969
ATOM   2761  H01 WTR   437      -6.598   6.755 -16.704
ATOM   2762  H02 WTR   437      -6.132   7.463 -15.450
TER   
ATOM   2763  O00 WTR   438     -13.326   2.368 -13.942
ATOM   2764  H01 WTR   438     -12.909   1.561 -13.639
ATOM   2765  H02 WTR   438     -14.264   2.183 -13.902
TER   
ATOM   2766  O00 WTR   439      11.684   7.835 -13.198
ATOM   2767  H01 WTR   439      12.219   7.093 -13.480
ATOM   2768  H02 WTR   439      12.285   8.388 -12.698
TER   
ATOM   2769  O00 WTR   440      -9.373   7.139 -12.220
ATOM   2770  H01 WTR   440      -8.487   6.783 -12.150
ATOM   2771  H02 WTR   440      -9.580   7.084 -13.153
TER   
ATOM   2772  O00 WTR   441     -18.838 -11.529   2.365
ATOM   2773  H01 WTR   441     -19.455 -11.867   1.716
ATOM   2774  H02 WTR   441     -18.669 -12.271   2.945
TER   
ATOM   2775  O00 WTR   442     -15.507 -20.995   7.812
ATOM   2776  H01 WTR   442     -15.772 -21.026   8.731
ATOM   2777  H02 WTR   442     -16.323 -20.861   7.330
TER   
ATOM   2778  O00 WTR   443     -14.301 -20.817  -1.608
ATOM   2779  H01 WTR   443     -14.794 -19.997  -1.650
ATOM   2780  H02 WTR   443     -14.095 -20.925  -0.679
TER   
ATOM   2781  O00 WTR   444     -16.267 -18.502   3.193
ATOM   2782  H01 WTR   444     -16.520 -17.579   3.181
ATOM   2783  H02 WTR   444     -16.422 -18.805   2.299
TER   
ATOM   2784  O00 WTR   445     -15.373 -21.497  16.278
ATOM   2785  H01 WTR   445     -15.965 -21.112  15.632
ATOM   2786  H02 WTR   445     -15.945 -21.771  16.995
TER   
ATOM   2787  O00 WTR   446     -14.707 -20.788  12.725
ATOM   2788  H01 WTR   446     -15.470 -20.383  13.137
ATOM   2789  H02 WTR   446     -14.376 -21.400  13.382
TER   
ATOM   2790  O00 WTR   447     -16.233 -20.350  10.432
ATOM   2791  H01 WTR   447     -16.195 -19.395  10.475
ATOM   2792  H02 WTR   447     -15.821 -20.644  11.244
TER   
ATOM   2793  O00 WTR   448     -17.718 -20.632   6.161
ATOM   2794  H01 WTR   448     -17.614 -21.146   5.360
ATOM   2795  H02 WTR   448     -17.377 -19.767   5.937
TER   
ATOM   2796  O00 WTR   449     -15.851 -17.942  11.878
ATOM   2797  H01 WTR   449     -14.978 -18.276  11.670
ATOM   2798  H02 WTR   449     -16.002 -17.249  11.235
TER   
ATOM   2799  O00 WTR   450     -11.211 -20.283   8.633
ATOM   2800  H01 WTR   450     -10.674 -20.012   9.378
ATOM   2801  H02 WTR   450     -10.581 -20.468   7.937
TER   
ATOM   2802  O00 WTR   451     -11.498 -18.282  -1.197
ATOM   2803  H01 WTR   451     -12.138 -17.761  -1.682
ATOM   2804  H02 WTR   451     -10.752 -18.360  -1.793
TER   
ATOM   2805  O00 WTR   452     -13.088 -20.056  -8.163
ATOM   2806  H01 WTR   452     -12.442 -20.615  -8.595
ATOM   2807  H02 WTR   452     -13.017 -19.215  -8.616
TER   
ATOM   2808  O00 WTR   453     -17.075 -16.913  -6.733
ATOM   2809  H01 WTR   453     -17.043 -17.865  -6.819
ATOM   2810  H02 WTR   453     -16.897 -16.748  -5.807
TER   
ATOM   2811  O00 WTR   454     -16.658 -22.875  -7.179
ATOM   2812  H01 WTR   454     -16.038 -23.582  -7.001
ATOM   2813  H02 WTR   454     -16.220 -22.330  -7.832
TER   
ATOM   2814  O00 WTR   455     -13.245 -26.425  -0.683
ATOM   2815  H01 WTR   455     -13.062 -27.147  -1.286
ATOM   2816  H02 WTR   455     -13.534 -26.853   0.122
TER   
ATOM   2817  O00 WTR   456     -17.427 -22.564  -0.597
ATOM   2818  H01 WTR   456     -18.285 -22.522  -1.019
ATOM   2819  H02 WTR   456     -17.215 -23.497  -0.576
TER   
ATOM   2820  O00 WTR   457     -17.449 -20.254   1.033
ATOM   2821  H01 WTR   457     -18.377 -20.386   1.227
ATOM   2822  H02 WTR   457     -17.198 -21.025   0.525
TER   
ATOM   2823  O00 WTR   458     -21.051 -21.711  -8.614
ATOM   2824  H01 WTR   458     -20.870 -21.254  -9.435
ATOM   2825  H02 WTR   458     -20.506 -22.498  -8.652
TER   
ATOM   2826  O00 WTR   459     -17.395 -21.747   3.463
ATOM   2827  H01 WTR   459     -17.206 -21.157   2.733
ATOM   2828  H02 WTR   459     -18.290 -22.047   3.303
TER   
ATOM   2829  O00 WTR   460     -13.997 -24.653  -3.516
ATOM   2830  H01 WTR   460     -13.954 -24.985  -2.619
ATOM   2831  H02 WTR   460     -14.445 -23.811  -3.440
TER   
ATOM   2832  O00 WTR   461     -20.140 -18.273  -8.269
ATOM   2833  H01 WTR   461     -19.907 -18.714  -9.085
ATOM   2834  H02 WTR   461     -20.750 -18.873  -7.838
TER   
ATOM   2835  O00 WTR   462     -19.056 -23.747  -9.000
ATOM   2836  H01 WTR   462     -19.143 -24.686  -8.834
ATOM   2837  H02 WTR   462     -18.309 -23.478  -8.464
TER   
ATOM   2838  O00 WTR   463     -15.765 -22.707  -2.926
ATOM   2839  H01 WTR   463     -15.389 -21.890  -2.598
ATOM   2840  H02 WTR   463     -16.349 -23.000  -2.227
TER   
ATOM   2841  O00 WTR   464     -12.955 -24.169 -10.598
ATOM   2842  H01 WTR   464     -13.037 -24.479  -9.696
ATOM   2843  H02 WTR   464     -12.361 -23.420 -10.541
TER   
ATOM   2844  O00 WTR   465     -13.596 -21.449   0.942
ATOM   2845  H01 WTR   465     -13.929 -22.010   1.642
ATOM   2846  H02 WTR   465     -12.678 -21.301   1.170
TER   
ATOM   2847  O00 WTR   466     -15.347 -18.354   5.783
ATOM   2848  H01 WTR   466     -15.545 -18.671   4.902
ATOM   2849  H02 WTR   466     -14.748 -19.007   6.144
TER   
ATOM   2850  O00 WTR   467     -13.051 -24.549  -7.595
ATOM   2851  H01 WTR   467     -13.657 -24.281  -6.904
ATOM   2852  H02 WTR   467     -12.185 -24.324  -7.254
TER   
ATOM   2853  O00 WTR   468     -17.644 -19.968  -7.001
ATOM   2854  H01 WTR   468     -18.514 -19.913  -7.397
ATOM   2855  H02 WTR   468     -17.704 -20.702  -6.390
TER   
ATOM   2856  O00 WTR   469     -12.548 -16.452   0.457
ATOM   2857  H01 WTR   469     -12.091 -17.098  -0.082
ATOM   2858  H02 WTR   469     -12.839 -16.944   1.225
TER   
ATOM   2859  O00 WTR   470     -13.497 -27.717  -8.024
ATOM   2860  H01 WTR   470     -12.771 -28.021  -7.480
ATOM   2861  H02 WTR   470     -13.737 -26.868  -7.653
TER   
ATOM   2862  O00 WTR   471     -20.608 -20.157  -6.280
ATOM   2863  H01 WTR   471     -20.555 -20.544  -5.406
ATOM   2864  H02 WTR   471     -20.823 -20.891  -6.854
TER   
ATOM   2865  O00 WTR   472       1.922 -22.347   9.225
ATOM   2866  H01 WTR   472       1.881 -22.735   8.351
ATOM   2867  H02 WTR   472       2.000 -21.406   9.065
TER   
ATOM   2868  O00 WTR   473      -8.184 -14.355  10.379
ATOM   2869  H01 WTR   473      -7.760 -15.067   9.901
ATOM   2870  H02 WTR   473      -8.811 -13.987   9.756
TER   
ATOM   2871  O00 WTR   474      -0.335 -29.087   5.425
ATOM   2872  H01 WTR   474      -0.292 -28.131   5.390
ATOM   2873  H02 WTR   474       0.546 -29.376   5.187
TER   
ATOM   2874  O00 WTR   475      10.150 -14.596   6.693
ATOM   2875  H01 WTR   475      10.824 -14.689   7.366
ATOM   2876  H02 WTR   475      10.370 -15.260   6.039
TER   
ATOM   2877  O00 WTR   476       3.038 -13.590  17.329
ATOM   2878  H01 WTR   476       3.771 -14.154  17.576
ATOM   2879  H02 WTR   476       3.422 -12.942  16.738
TER   
ATOM   2880  O00 WTR   477      -1.679 -26.830   8.769
ATOM   2881  H01 WTR   477      -1.378 -25.985   9.102
ATOM   2882  H02 WTR   477      -2.587 -26.677   8.510
TER   
ATOM   2883  O00 WTR   478     -11.978 -23.455   7.905
ATOM   2884  H01 WTR   478     -12.501 -22.963   7.272
ATOM   2885  H02 WTR   478     -12.283 -23.148   8.758
TER   
ATOM   2886  O00 WTR   479      -4.902 -20.531   3.717
ATOM   2887  H01 WTR   479      -4.048 -20.744   4.092
ATOM   2888  H02 WTR   479      -5.519 -20.656   4.438
TER   
ATOM   2889  O00 WTR   480     -10.788 -31.122   3.720
ATOM   2890  H01 WTR   480     -11.267 -30.300   3.612
ATOM   2891  H02 WTR   480     -11.376 -31.678   4.230
TER   
ATOM   2892  O00 WTR   481      -4.112 -17.103   8.621
ATOM   2893  H01 WTR   481      -3.760 -16.244   8.387
ATOM   2894  H02 WTR   481      -4.180 -17.570   7.788
TER   
ATOM   2895  O00 WTR   482      -7.603 -26.511   8.304
ATOM   2896  H01 WTR   482      -7.003 -27.231   8.498
ATOM   2897  H02 WTR   482      -8.396 -26.941   7.983
TER   
ATOM   2898  O00 WTR   483      -8.034 -30.448   8.019
ATOM   2899  H01 WTR   483      -7.264 -30.130   8.490
ATOM   2900  H02 WTR   483      -7.941 -31.401   8.023
TER   
ATOM   2901  O00 WTR   484     -12.251 -28.149   6.676
ATOM   2902  H01 WTR   484     -12.096 -28.599   5.846
ATOM   2903  H02 WTR   484     -12.188 -27.218   6.460
TER   
ATOM   2904  O00 WTR   485      -8.095 -27.245   2.110
ATOM   2905  H01 WTR   485      -9.022 -27.054   1.968
ATOM   2906  H02 WTR   485      -8.056 -28.197   2.199
TER   
ATOM   2907  O00 WTR   486      -9.815 -25.347  12.186
ATOM   2908  H01 WTR   486      -9.346 -26.148  12.421
ATOM   2909  H02 WTR   486      -9.822 -25.346  11.229
TER   
ATOM   2910  O00 WTR   487      -5.725 -29.074   8.961
ATOM   2911  H01 WTR   487      -5.007 -28.757   9.508
ATOM   2912  H02 WTR   487      -5.359 -29.104   8.077
TER   
ATOM   2913  O00 WTR   488      -3.769 -18.641  -5.269
ATOM   2914  H01 WTR   488      -4.716 -18.508  -5.315
ATOM   2915  H02 WTR   488      -3.667 -19.575  -5.086
TER   
ATOM   2916  O00 WTR   489      -1.619 -23.937  16.413
ATOM   2917  H01 WTR   489      -1.842 -24.868  16.413
ATOM   2918  H02 WTR   489      -2.446 -23.492  16.230
TER   
ATOM   2919  O00 WTR   490     -12.656 -18.805  13.414
ATOM   2920  H01 WTR   490     -13.144 -19.615  13.268
ATOM   2921  H02 WTR   490     -11.861 -19.082  13.869
TER   
ATOM   2922  O00 WTR   491     -12.067 -28.444  -3.291
ATOM   2923  H01 WTR   491     -11.348 -29.076  -3.284
ATOM   2924  H02 WTR   491     -12.293 -28.348  -4.216
TER   
ATOM   2925  O00 WTR   492      -8.538 -23.599  -0.666
ATOM   2926  H01 WTR   492      -9.316 -23.865  -1.155
ATOM   2927  H02 WTR   492      -8.477 -22.654  -0.808
TER   
ATOM   2928  O00 WTR   493      -1.210 -21.660   2.935
ATOM   2929  H01 WTR   493      -1.696 -21.382   3.712
ATOM   2930  H02 WTR   493      -1.656 -22.457   2.647
TER   
ATOM   2931  O00 WTR   494      -2.953 -25.800   5.384
ATOM   2932  H01 WTR   494      -2.062 -26.149   5.385
ATOM   2933  H02 WTR   494      -3.214 -25.809   4.463
TER   
ATOM   2934  O00 WTR   495      -8.760 -23.587   2.097
ATOM   2935  H01 WTR   495      -8.715 -23.685   1.146
ATOM   2936  H02 WTR   495      -7.879 -23.312   2.351
TER   
ATOM   2937  O00 WTR   496      -7.707 -18.488  12.156
ATOM   2938  H01 WTR   496      -6.846 -18.146  11.915
ATOM   2939  H02 WTR   496      -7.986 -17.941  12.890
TER   
ATOM   2940  O00 WTR   497      -8.123 -17.916  -0.448
ATOM   2941  H01 WTR   497      -7.827 -18.701   0.014
ATOM   2942  H02 WTR   497      -7.321 -17.423  -0.621
TER   
ATOM   2943  O00 WTR   498       2.086 -12.830   1.069
ATOM   2944  H01 WTR   498       2.216 -12.401   0.223
ATOM   2945  H02 WTR   498       1.505 -12.241   1.550
TER   
ATOM   2946  O00 WTR   499      -0.806 -19.964   0.840
ATOM   2947  H01 WTR   499      -0.929 -20.642   1.504
ATOM   2948  H02 WTR   499      -0.349 -19.259   1.298
TER   
ATOM   2949  O00 WTR   500       5.065 -23.684   3.630
ATOM   2950  H01 WTR   500       5.921 -23.387   3.938
ATOM   2951  H02 WTR   500       5.243 -24.097   2.786
TER   
ATOM   2952  O00 WTR   501       1.134 -23.068   4.203
ATOM   2953  H01 WTR   501       1.330 -23.632   3.455
ATOM   2954  H02 WTR   501       0.195 -22.896   4.135
TER   
ATOM   2955  O00 WTR   502     -13.314 -27.353   2.166
ATOM   2956  H01 WTR   502     -12.715 -27.843   2.730
ATOM   2957  H02 WTR   502     -13.685 -26.681   2.738
TER   
ATOM   2958  O00 WTR   503      -4.058 -26.548   7.717
ATOM   2959  H01 WTR   503      -3.953 -26.272   6.806
ATOM   2960  H02 WTR   503      -4.479 -25.803   8.146
TER   
ATOM   2961  O00 WTR   504       2.638 -25.345  -0.021
ATOM   2962  H01 WTR   504       2.256 -25.534   0.835
ATOM   2963  H02 WTR   504       1.885 -25.189  -0.591
TER   
ATOM   2964  O00 WTR   505       1.656 -24.110   6.922
ATOM   2965  H01 WTR   505       2.502 -23.719   6.702
ATOM   2966  H02 WTR   505       1.111 -23.951   6.152
TER   
ATOM   2967  O00 WTR   506      -9.782 -28.245   7.727
ATOM   2968  H01 WTR   506     -10.665 -28.528   7.490
ATOM   2969  H02 WTR   506      -9.308 -29.059   7.900
TER   
ATOM   2970  O00 WTR   507      -6.507 -24.308  12.301
ATOM   2971  H01 WTR   507      -7.383 -23.977  12.103
ATOM   2972  H02 WTR   507      -6.058 -23.569  12.711
TER   
ATOM   2973  O00 WTR   508      -7.238 -24.048   6.869
ATOM   2974  H01 WTR   508      -7.447 -24.467   6.034
ATOM   2975  H02 WTR   508      -7.237 -24.765   7.503
TER   
ATOM   2976  O00 WTR   509      -3.190 -28.908  10.672
ATOM   2977  H01 WTR   509      -2.812 -28.529  11.466
ATOM   2978  H02 WTR   509      -2.933 -28.306   9.974
TER   
ATOM   2979  O00 WTR   510      -1.547 -28.960   0.103
ATOM   2980  H01 WTR   510      -0.810 -29.324  -0.386
ATOM   2981  H02 WTR   510      -1.288 -28.058   0.292
TER   
ATOM   2982  O00 WTR   511      -7.409 -19.659   8.852
ATOM   2983  H01 WTR   511      -7.765 -18.843   8.499
ATOM   2984  H02 WTR   511      -7.717 -19.683   9.758
TER   
ATOM   2985  O00 WTR   512      -2.860 -29.004   3.913
ATOM   2986  H01 WTR   512      -2.021 -29.332   4.236
ATOM   2987  H02 WTR   512      -3.078 -29.582   3.182
TER   
ATOM   2988  O00 WTR   513       2.255 -17.359  13.849
ATOM   2989  H01 WTR   513       1.901 -17.773  14.636
ATOM   2990  H02 WTR   513       2.014 -17.951  13.137
TER   
ATOM   2991  O00 WTR   514      -0.521 -19.298   6.510
ATOM   2992  H01 WTR   514       0.110 -19.454   5.807
ATOM   2993  H02 WTR   514      -0.840 -18.409   6.352
TER   
ATOM   2994  O00 WTR   515      -2.206 -24.628   1.359
ATOM   2995  H01 WTR   515      -2.908 -24.141   0.929
ATOM   2996  H02 WTR   515      -2.658 -25.224   1.957
TER   
ATOM   2997  O00 WTR   516      -9.501 -26.718   5.013
ATOM   2998  H01 WTR   516      -8.843 -26.229   4.520
ATOM   2999  H02 WTR   516      -9.010 -27.424   5.434
TER   
ATOM   3000  O00 WTR   517      -5.031 -18.801  10.571
ATOM   3001  H01 WTR   517      -4.855 -18.363   9.738
ATOM   3002  H02 WTR   517      -4.895 -19.730  10.387
TER   
ATOM   3003  O00 WTR   518      10.177 -24.414   8.643
ATOM   3004  H01 WTR   518       9.538 -24.598   9.332
ATOM   3005  H02 WTR   518       9.671 -24.448   7.831
TER   
ATOM   3006  O00 WTR   519      -2.682 -20.802   5.292
ATOM   3007  H01 WTR   519      -2.462 -21.733   5.296
ATOM   3008  H02 WTR   519      -1.907 -20.370   5.649
TER   
ATOM   3009  O00 WTR   520      17.939 -18.480  10.443
ATOM   3010  H01 WTR   520      17.923 -17.523  10.441
ATOM   3011  H02 WTR   520      18.748 -18.706  10.902
TER   
ATOM   3012  O00 WTR   521     -11.344 -28.226  -6.226
ATOM   3013  H01 WTR   521     -10.657 -28.732  -5.792
ATOM   3014  H02 WTR   521     -10.975 -27.347  -6.314
TER   
ATOM   3015  O00 WTR   522       1.443 -25.353   2.539
ATOM   3016  H01 WTR   522       0.487 -25.346   2.600
ATOM   3017  H02 WTR   522       1.730 -25.820   3.324
TER   
ATOM   3018  O00 WTR   523     -11.431 -22.983   2.275
ATOM   3019  H01 WTR   523     -10.564 -23.172   1.915
ATOM   3020  H02 WTR   523     -11.268 -22.773   3.195
TER   
ATOM   3021  O00 WTR   524       4.206 -13.074   6.217
ATOM   3022  H01 WTR   524       3.863 -12.340   5.708
ATOM   3023  H02 WTR   524       5.071 -13.241   5.843
TER   
ATOM   3024  O00 WTR   525      -7.649 -25.094   4.038
ATOM   3025  H01 WTR   525      -7.078 -25.736   3.615
ATOM   3026  H02 WTR   525      -8.225 -24.787   3.337
TER   
ATOM   3027  O00 WTR   526      -4.977 -21.454   9.679
ATOM   3028  H01 WTR   526      -4.394 -22.086   9.259
ATOM   3029  H02 WTR   526      -5.754 -21.436   9.120
TER   
ATOM   3030  O00 WTR   527      -7.493 -19.828   1.414
ATOM   3031  H01 WTR   527      -7.086 -20.630   1.743
ATOM   3032  H02 WTR   527      -6.990 -19.121   1.817
TER   
ATOM   3033  O00 WTR   528      -5.361 -24.901   9.670
ATOM   3034  H01 WTR   528      -5.360 -24.227  10.350
ATOM   3035  H02 WTR   528      -6.147 -25.418   9.847
TER   
ATOM   3036  O00 WTR   529      -2.159 -26.655  15.880
ATOM   3037  H01 WTR   529      -2.254 -27.145  15.064
ATOM   3038  H02 WTR   529      -1.928 -27.316  16.532
TER   
ATOM   3039  O00 WTR   530       0.258 -24.588  12.054
ATOM   3040  H01 WTR   530       0.197 -25.389  12.573
ATOM   3041  H02 WTR   530       0.985 -24.747  11.451
TER   
ATOM   3042  O00 WTR   531       3.022 -19.837   6.440
ATOM   3043  H01 WTR   531       2.709 -19.616   7.318
ATOM   3044  H02 WTR   531       3.714 -19.199   6.264
TER   
ATOM   3045  O00 WTR   532       8.039 -15.852   7.238
ATOM   3046  H01 WTR   532       8.804 -15.378   6.914
ATOM   3047  H02 WTR   532       8.214 -15.981   8.170
TER   
ATOM   3048  O00 WTR   533       7.894 -22.670  13.045
ATOM   3049  H01 WTR   533       8.386 -21.848  13.058
ATOM   3050  H02 WTR   533       7.997 -22.997  12.151
TER   
ATOM   3051  O00 WTR   534       3.968 -29.029   8.459
ATOM   3052  H01 WTR   534       3.513 -28.237   8.171
ATOM   3053  H02 WTR   534       4.542 -28.733   9.165
TER   
ATOM   3054  O00 WTR   535      13.551 -22.643   7.171
ATOM   3055  H01 WTR   535      13.451 -23.142   7.982
ATOM   3056  H02 WTR   535      12.721 -22.765   6.710
TER   
ATOM   3057  O00 WTR   536       3.372 -26.548   7.408
ATOM   3058  H01 WTR   536       2.838 -25.758   7.314
ATOM   3059  H02 WTR   536       3.471 -26.877   6.515
TER   
ATOM   3060  O00 WTR   537       8.555 -20.077   6.691
ATOM   3061  H01 WTR   537       8.086 -20.181   7.519
ATOM   3062  H02 WTR   537       9.322 -19.549   6.914
TER   
ATOM   3063  O00 WTR   538      -2.261 -23.279   5.922
ATOM   3064  H01 WTR   538      -2.492 -24.196   5.778
ATOM   3065  H02 WTR   538      -2.749 -23.029   6.707
TER   
ATOM   3066  O00 WTR   539       8.609 -24.166  10.681
ATOM   3067  H01 WTR   539       9.306 -24.238  11.333
ATOM   3068  H02 WTR   539       7.961 -24.817  10.949
TER   
ATOM   3069  O00 WTR   540       9.559 -24.750   5.884
ATOM   3070  H01 WTR   540       9.885 -25.433   5.298
ATOM   3071  H02 WTR   540       8.952 -24.242   5.345
TER   
ATOM   3072  O00 WTR   541       6.578 -23.188   7.576
ATOM   3073  H01 WTR   541       6.339 -24.061   7.890
ATOM   3074  H02 WTR   541       5.917 -22.983   6.915
TER   
ATOM   3075  O00 WTR   542      -0.073 -26.222   5.612
ATOM   3076  H01 WTR   542      -0.182 -25.781   6.454
ATOM   3077  H02 WTR   542       0.870 -26.373   5.540
TER   
ATOM   3078  O00 WTR   543      13.110 -24.527   9.224
ATOM   3079  H01 WTR   543      13.648 -25.249   8.899
ATOM   3080  H02 WTR   543      12.209 -24.831   9.114
TER   
ATOM   3081  O00 WTR   544       8.989 -28.975   7.756
ATOM   3082  H01 WTR   544       8.185 -29.491   7.818
ATOM   3083  H02 WTR   544       9.189 -28.733   8.661
TER   
ATOM   3084  O00 WTR   545       2.546 -26.958   4.703
ATOM   3085  H01 WTR   545       2.598 -27.914   4.708
ATOM   3086  H02 WTR   545       3.447 -26.669   4.556
TER   
ATOM   3087  O00 WTR   546       4.842 -20.035  16.535
ATOM   3088  H01 WTR   546       4.773 -19.365  15.854
ATOM   3089  H02 WTR   546       5.773 -20.057  16.756
TER   
ATOM   3090  O00 WTR   547       4.003 -15.768   4.048
ATOM   3091  H01 WTR   547       4.362 -16.346   4.721
ATOM   3092  H02 WTR   547       3.809 -16.348   3.312
TER   
ATOM   3093  O00 WTR   548       0.609 -30.035  10.232
ATOM   3094  H01 WTR   548      -0.195 -30.420  10.580
ATOM   3095  H02 WTR   548       0.367 -29.720   9.361
TER   
ATOM   3096  O00 WTR   549       9.483 -29.235   5.012
ATOM   3097  H01 WTR   549       9.398 -29.316   5.962
ATOM   3098  H02 WTR   549       9.798 -28.342   4.875
TER   
ATOM   3099  O00 WTR   550       3.281 -23.701  11.188
ATOM   3100  H01 WTR   550       2.979 -23.521  12.078
ATOM   3101  H02 WTR   550       2.787 -23.090  10.640
TER   
ATOM   3102  O00 WTR   551       8.388 -17.672  12.938
ATOM   3103  H01 WTR   551       7.462 -17.793  12.729
ATOM   3104  H02 WTR   551       8.418 -17.657  13.895
TER   
ATOM   3105  O00 WTR   552       5.953 -32.811   8.903
ATOM   3106  H01 WTR   552       6.451 -32.586   9.689
ATOM   3107  H02 WTR   552       5.082 -32.446   9.059
TER   
ATOM   3108  O00 WTR   553       3.410 -30.823  10.544
ATOM   3109  H01 WTR   553       3.509 -30.171   9.850
ATOM   3110  H02 WTR   553       2.499 -31.110  10.476
TER   
ATOM   3111  O00 WTR   554      -0.542 -29.275   8.065
ATOM   3112  H01 WTR   554      -1.137 -28.584   8.355
ATOM   3113  H02 WTR   554      -0.391 -29.089   7.138
TER   
ATOM   3114  O00 WTR   555     -11.803 -25.606   6.049
ATOM   3115  H01 WTR   555     -10.883 -25.582   5.787
ATOM   3116  H02 WTR   555     -11.867 -24.970   6.761
TER   
ATOM   3117  O00 WTR   556     -15.319 -24.915  -6.007
ATOM   3118  H01 WTR   556     -15.019 -25.057  -5.109
ATOM   3119  H02 WTR   556     -15.668 -25.763  -6.281
TER   
ATOM   3120  O00 WTR   557       3.729 -28.699  -3.943
ATOM   3121  H01 WTR   557       3.499 -28.138  -3.203
ATOM   3122  H02 WTR   557       3.613 -28.141  -4.713
TER   
ATOM   3123  O00 WTR   558       4.022 -22.808   6.362
ATOM   3124  H01 WTR   558       3.929 -22.796   5.409
ATOM   3125  H02 WTR   558       4.080 -21.885   6.609
TER   
ATOM   3126  O00 WTR   559       6.670 -26.647  10.982
ATOM   3127  H01 WTR   559       6.303 -26.299  10.169
ATOM   3128  H02 WTR   559       6.041 -27.312  11.263
TER   
ATOM   3129  O00 WTR   560       4.448 -27.058  13.736
ATOM   3130  H01 WTR   560       4.648 -26.125  13.812
ATOM   3131  H02 WTR   560       3.653 -27.175  14.256
TER   
ATOM   3132  O00 WTR   561      11.300 -22.463  12.228
ATOM   3133  H01 WTR   561      12.207 -22.444  11.921
ATOM   3134  H02 WTR   561      10.787 -22.156  11.481
TER   
ATOM   3135  O00 WTR   562       3.878 -21.385  14.109
ATOM   3136  H01 WTR   562       3.241 -22.089  14.223
ATOM   3137  H02 WTR   562       4.456 -21.459  14.868
TER   
ATOM   3138  O00 WTR   563       5.460 -22.176  10.214
ATOM   3139  H01 WTR   563       5.815 -22.423   9.360
ATOM   3140  H02 WTR   563       4.786 -22.832  10.393
TER   
ATOM   3141  O00 WTR   564       9.159 -15.967  18.078
ATOM   3142  H01 WTR   564       8.521 -15.435  18.553
ATOM   3143  H02 WTR   564       9.818 -15.340  17.779
TER   
ATOM   3144  O00 WTR   565       7.596 -29.651  -0.744
ATOM   3145  H01 WTR   565       7.819 -30.577  -0.844
ATOM   3146  H02 WTR   565       6.958 -29.483  -1.438
TER   
ATOM   3147  O00 WTR   566      -1.122 -19.231   9.484
ATOM   3148  H01 WTR   566      -0.248 -19.161   9.868
ATOM   3149  H02 WTR   566      -0.969 -19.238   8.539
TER   
ATOM   3150  O00 WTR   567      13.191 -18.692  15.502
ATOM   3151  H01 WTR   567      12.812 -19.165  14.761
ATOM   3152  H02 WTR   567      13.240 -19.342  16.202
TER   
ATOM   3153  O00 WTR   568       3.832 -20.256  11.468
ATOM   3154  H01 WTR   568       3.423 -20.637  12.245
ATOM   3155  H02 WTR   568       4.410 -20.945  11.139
TER   
ATOM   3156  O00 WTR   569      10.874 -22.114   5.976
ATOM   3157  H01 WTR   569      10.244 -21.548   6.423
ATOM   3158  H02 WTR   569      10.499 -22.992   6.046
TER   
ATOM   3159  O00 WTR   570      -0.817 -24.337   9.377
ATOM   3160  H01 WTR   570      -0.768 -24.359  10.333
ATOM   3161  H02 WTR   570      -0.096 -23.767   9.112
TER   
ATOM   3162  O00 WTR   571       9.901 -25.090  12.942
ATOM   3163  H01 WTR   571      10.587 -24.458  13.160
ATOM   3164  H02 WTR   571       9.157 -24.833  13.488
TER   
ATOM   3165  O00 WTR   572      15.312 -16.382  12.234
ATOM   3166  H01 WTR   572      15.325 -16.731  13.124
ATOM   3167  H02 WTR   572      14.418 -16.059  12.116
TER   
ATOM   3168  O00 WTR   573       4.739 -17.657   5.913
ATOM   3169  H01 WTR   573       5.629 -17.944   5.710
ATOM   3170  H02 WTR   573       4.758 -17.464   6.851
TER   
ATOM   3171  O00 WTR   574       5.608 -25.611   8.575
ATOM   3172  H01 WTR   574       4.755 -25.954   8.305
ATOM   3173  H02 WTR   574       6.242 -26.127   8.076
TER   
ATOM   3174  O00 WTR   575       2.592 -19.503   9.165
ATOM   3175  H01 WTR   575       3.329 -19.624   9.763
ATOM   3176  H02 WTR   575       2.285 -18.613   9.339
TER   
ATOM   3177  O00 WTR   576      20.204 -18.330   7.550
ATOM   3178  H01 WTR   576      20.897 -17.670   7.540
ATOM   3179  H02 WTR   576      19.921 -18.367   8.464
TER   
ATOM   3180  O00 WTR   577       6.042 -24.693  13.337
ATOM   3181  H01 WTR   577       5.667 -24.179  12.621
ATOM   3182  H02 WTR   577       6.551 -25.376  12.901
TER   
ATOM   3183  O00 WTR   578      15.249 -15.940   3.800
ATOM   3184  H01 WTR   578      15.134 -16.509   3.040
ATOM   3185  H02 WTR   578      15.605 -15.127   3.441
TER   
ATOM   3186  O00 WTR   579      -3.546 -26.649   2.844
ATOM   3187  H01 WTR   579      -4.334 -26.645   2.300
ATOM   3188  H02 WTR   579      -3.354 -27.577   2.982
TER   
ATOM   3189  O00 WTR   580       8.416 -20.870 -13.497
ATOM   3190  H01 WTR   580       8.603 -21.692 -13.044
ATOM   3191  H02 WTR   580       8.989 -20.229 -13.077
TER   
ATOM   3192  O00 WTR   581       9.047 -28.291   1.509
ATOM   3193  H01 WTR   581       8.870 -28.968   2.162
ATOM   3194  H02 WTR   581       8.732 -28.663   0.686
TER   
ATOM   3195  O00 WTR   582       4.817 -17.764 -10.726
ATOM   3196  H01 WTR   582       4.724 -17.124 -10.020
ATOM   3197  H02 WTR   582       4.539 -17.295 -11.513
TER   
ATOM   3198  O00 WTR   583       0.223 -28.268  -4.766
ATOM   3199  H01 WTR   583       0.906 -28.913  -4.580
ATOM   3200  H02 WTR   583      -0.442 -28.757  -5.251
TER   
ATOM   3201  O00 WTR   584       6.450 -28.787  -3.190
ATOM   3202  H01 WTR   584       5.524 -28.755  -3.428
ATOM   3203  H02 WTR   584       6.895 -28.318  -3.895
TER   
ATOM   3204  O00 WTR   585      -6.187 -19.454  -8.979
ATOM   3205  H01 WTR   585      -6.134 -20.183  -8.362
ATOM   3206  H02 WTR   585      -5.279 -19.183  -9.110
TER   
ATOM   3207  O00 WTR   586      -5.499 -21.573  -7.336
ATOM   3208  H01 WTR   586      -5.010 -21.234  -6.586
ATOM   3209  H02 WTR   586      -6.319 -21.895  -6.962
TER   
ATOM   3210  O00 WTR   587      -3.324 -21.689  -5.111
ATOM   3211  H01 WTR   587      -2.648 -21.616  -5.784
ATOM   3212  H02 WTR   587      -2.846 -21.634  -4.283
TER   
ATOM   3213  O00 WTR   588      -3.436 -18.280  -9.027
ATOM   3214  H01 WTR   588      -2.521 -18.459  -8.811
ATOM   3215  H02 WTR   588      -3.687 -17.569  -8.437
TER   
ATOM   3216  O00 WTR   589     -12.321 -28.238 -10.410
ATOM   3217  H01 WTR   589     -12.736 -27.963  -9.592
ATOM   3218  H02 WTR   589     -12.270 -29.191 -10.345
TER   
ATOM   3219  O00 WTR   590     -13.313 -24.974   3.633
ATOM   3220  H01 WTR   590     -12.665 -24.649   3.009
ATOM   3221  H02 WTR   590     -12.804 -25.201   4.412
TER   
ATOM   3222  O00 WTR   591      -8.659 -29.356  -2.059
ATOM   3223  H01 WTR   591      -9.226 -28.594  -1.939
ATOM   3224  H02 WTR   591      -7.851 -29.130  -1.598
TER   
ATOM   3225  O00 WTR   592      -7.405 -25.530  -5.649
ATOM   3226  H01 WTR   592      -7.138 -26.076  -4.909
ATOM   3227  H02 WTR   592      -6.612 -25.436  -6.176
TER   
ATOM   3228  O00 WTR   593      -6.364 -22.543   2.154
ATOM   3229  H01 WTR   593      -5.649 -22.694   1.536
ATOM   3230  H02 WTR   593      -5.974 -22.010   2.847
TER   
ATOM   3231  O00 WTR   594     -11.714 -23.937  -4.765
ATOM   3232  H01 WTR   594     -12.537 -24.192  -4.347
ATOM   3233  H02 WTR   594     -11.853 -23.029  -5.035
TER   
ATOM   3234  O00 WTR   595      -3.243 -21.705  -8.941
ATOM   3235  H01 WTR   595      -2.889 -22.585  -8.818
ATOM   3236  H02 WTR   595      -4.021 -21.679  -8.383
TER   
ATOM   3237  O00 WTR   596      -6.409 -23.165  -3.559
ATOM   3238  H01 WTR   596      -7.254 -23.614  -3.548
ATOM   3239  H02 WTR   596      -6.394 -22.701  -4.396
TER   
ATOM   3240  O00 WTR   597       3.343 -14.815  -5.069
ATOM   3241  H01 WTR   597       3.056 -14.731  -4.160
ATOM   3242  H02 WTR   597       2.699 -14.316  -5.571
TER   
ATOM   3243  O00 WTR   598     -14.564 -22.462   3.862
ATOM   3244  H01 WTR   598     -15.515 -22.401   3.957
ATOM   3245  H02 WTR   598     -14.402 -23.384   3.660
TER   
ATOM   3246  O00 WTR   599      -1.275 -23.362 -11.791
ATOM   3247  H01 WTR   599      -1.532 -22.441 -11.743
ATOM   3248  H02 WTR   599      -1.557 -23.733 -10.955
TER   
ATOM   3249  O00 WTR   600      -4.593 -21.612  -2.074
ATOM   3250  H01 WTR   600      -5.027 -20.761  -2.144
ATOM   3251  H02 WTR   600      -5.155 -22.209  -2.567
TER   
ATOM   3252  O00 WTR   601      -5.738 -25.108  -0.990
ATOM   3253  H01 WTR   601      -6.499 -24.679  -1.381
ATOM   3254  H02 WTR   601      -5.103 -25.167  -1.704
TER   
ATOM   3255  O00 WTR   602     -10.047 -25.855  -6.331
ATOM   3256  H01 WTR   602     -10.610 -25.385  -5.715
ATOM   3257  H02 WTR   602      -9.160 -25.576  -6.105
TER   
ATOM   3258  O00 WTR   603      -6.146 -19.292  -2.273
ATOM   3259  H01 WTR   603      -6.058 -18.348  -2.143
ATOM   3260  H02 WTR   603      -6.337 -19.388  -3.206
TER   
ATOM   3261  O00 WTR   604       2.574 -15.355   6.925
ATOM   3262  H01 WTR   604       2.340 -15.682   6.057
ATOM   3263  H02 WTR   604       3.101 -14.575   6.754
TER   
ATOM   3264  O00 WTR   605      -8.234 -29.962   3.005
ATOM   3265  H01 WTR   605      -9.109 -30.338   3.107
ATOM   3266  H02 WTR   605      -7.856 -29.991   3.884
TER   
ATOM   3267  O00 WTR   606      -4.171 -22.913   0.292
ATOM   3268  H01 WTR   606      -4.337 -22.213  -0.339
ATOM   3269  H02 WTR   606      -4.424 -23.715  -0.167
TER   
ATOM   3270  O00 WTR   607      -0.001 -20.184  -1.684
ATOM   3271  H01 WTR   607       0.815 -20.679  -1.621
ATOM   3272  H02 WTR   607      -0.343 -20.170  -0.790
TER   
ATOM   3273  O00 WTR   608      -3.659 -28.322  -2.052
ATOM   3274  H01 WTR   608      -4.412 -28.885  -1.874
ATOM   3275  H02 WTR   608      -2.967 -28.661  -1.484
TER   
ATOM   3276  O00 WTR   609       6.076 -27.390   1.298
ATOM   3277  H01 WTR   609       6.985 -27.562   1.542
ATOM   3278  H02 WTR   609       5.727 -28.246   1.051
TER   
ATOM   3279  O00 WTR   610      -1.698 -29.487  -6.368
ATOM   3280  H01 WTR   610      -2.557 -29.905  -6.314
ATOM   3281  H02 WTR   610      -1.657 -29.137  -7.258
TER   
ATOM   3282  O00 WTR   611      -2.555 -26.414 -10.758
ATOM   3283  H01 WTR   611      -2.967 -26.058 -11.546
ATOM   3284  H02 WTR   611      -1.638 -26.538 -11.002
TER   
ATOM   3285  O00 WTR   612       6.108 -20.549   2.249
ATOM   3286  H01 WTR   612       5.380 -21.103   2.530
ATOM   3287  H02 WTR   612       5.746 -19.664   2.237
TER   
ATOM   3288  O00 WTR   613     -11.278 -28.259   3.527
ATOM   3289  H01 WTR   613     -10.721 -27.716   4.084
ATOM   3290  H02 WTR   613     -10.909 -28.161   2.650
TER   
ATOM   3291  O00 WTR   614      -7.619 -29.038   5.616
ATOM   3292  H01 WTR   614      -6.664 -28.985   5.657
ATOM   3293  H02 WTR   614      -7.858 -29.618   6.339
TER   
ATOM   3294  O00 WTR   615      -1.870 -21.817  -2.690
ATOM   3295  H01 WTR   615      -2.763 -21.578  -2.443
ATOM   3296  H02 WTR   615      -1.332 -21.086  -2.386
TER   
ATOM   3297  O00 WTR   616     -10.590 -27.407   1.019
ATOM   3298  H01 WTR   616     -10.237 -27.238   0.146
ATOM   3299  H02 WTR   616     -11.529 -27.245   0.934
TER   
ATOM   3300  O00 WTR   617      -4.368 -25.966  -3.473
ATOM   3301  H01 WTR   617      -3.844 -26.694  -3.141
ATOM   3302  H02 WTR   617      -3.901 -25.670  -4.254
TER   
ATOM   3303  O00 WTR   618      -6.840 -27.070  -3.347
ATOM   3304  H01 WTR   618      -6.013 -26.589  -3.324
ATOM   3305  H02 WTR   618      -6.605 -27.962  -3.090
TER   
ATOM   3306  O00 WTR   619      -5.030 -29.154   5.905
ATOM   3307  H01 WTR   619      -4.622 -29.291   5.050
ATOM   3308  H02 WTR   619      -4.507 -28.463   6.311
TER   
ATOM   3309  O00 WTR   620      -2.559 -21.852  10.611
ATOM   3310  H01 WTR   620      -1.912 -21.248  10.246
ATOM   3311  H02 WTR   620      -3.404 -21.481  10.358
TER   
ATOM   3312  O00 WTR   621      -3.234 -24.453  -5.680
ATOM   3313  H01 WTR   621      -3.173 -23.631  -5.193
ATOM   3314  H02 WTR   621      -2.386 -24.538  -6.115
TER   
ATOM   3315  O00 WTR   622      -9.556 -26.746  -1.431
ATOM   3316  H01 WTR   622      -8.658 -26.422  -1.360
ATOM   3317  H02 WTR   622     -10.054 -26.001  -1.767
TER   
ATOM   3318  O00 WTR   623      -8.163 -20.925  -0.974
ATOM   3319  H01 WTR   623      -7.709 -20.438  -1.661
ATOM   3320  H02 WTR   623      -7.761 -20.623  -0.160
TER   
ATOM   3321  O00 WTR   624     -11.363 -24.158  -1.171
ATOM   3322  H01 WTR   624     -12.036 -24.696  -0.755
ATOM   3323  H02 WTR   624     -11.731 -23.274  -1.177
TER   
ATOM   3324  O00 WTR   625      -5.148 -24.900  -7.322
ATOM   3325  H01 WTR   625      -4.809 -25.618  -7.856
ATOM   3326  H02 WTR   625      -4.474 -24.756  -6.658
TER   
ATOM   3327  O00 WTR   626      14.482 -26.289   1.301
ATOM   3328  H01 WTR   626      15.296 -26.116   0.827
ATOM   3329  H02 WTR   626      14.764 -26.510   2.189
TER   
ATOM   3330  O00 WTR   627      -1.196 -29.158  -9.193
ATOM   3331  H01 WTR   627      -0.306 -28.837  -9.337
ATOM   3332  H02 WTR   627      -1.518 -29.375 -10.069
TER   
ATOM   3333  O00 WTR   628      -6.279 -29.015  -0.610
ATOM   3334  H01 WTR   628      -6.104 -28.346   0.052
ATOM   3335  H02 WTR   628      -6.207 -29.845  -0.137
TER   
ATOM   3336  O00 WTR   629      -0.401 -26.473  -0.098
ATOM   3337  H01 WTR   629      -0.781 -26.347  -0.967
ATOM   3338  H02 WTR   629      -0.923 -25.913   0.476
TER   
ATOM   3339  O00 WTR   630      -8.337 -21.467  -6.105
ATOM   3340  H01 WTR   630      -8.703 -22.174  -6.636
ATOM   3341  H02 WTR   630      -8.943 -21.381  -5.369
TER   
ATOM   3342  O00 WTR   631      -0.914 -20.336  -6.151
ATOM   3343  H01 WTR   631      -0.127 -20.394  -5.609
ATOM   3344  H02 WTR   631      -1.213 -19.433  -6.044
TER   
ATOM   3345  O00 WTR   632      -7.077 -15.787  -4.397
ATOM   3346  H01 WTR   632      -7.423 -14.895  -4.443
ATOM   3347  H02 WTR   632      -6.809 -15.986  -5.294
TER   
ATOM   3348  O00 WTR   633      -5.761 -16.401  -0.907
ATOM   3349  H01 WTR   633      -5.236 -16.088  -0.170
ATOM   3350  H02 WTR   633      -5.275 -16.122  -1.683
TER   
ATOM   3351  O00 WTR   634       0.022 -24.039  -2.210
ATOM   3352  H01 WTR   634      -0.625 -23.432  -2.568
ATOM   3353  H02 WTR   634       0.848 -23.556  -2.243
TER   
ATOM   3354  O00 WTR   635       3.621 -26.839  -1.900
ATOM   3355  H01 WTR   635       4.240 -26.138  -2.101
ATOM   3356  H02 WTR   635       3.090 -26.493  -1.183
TER   
ATOM   3357  O00 WTR   636      -1.876 -10.966  -5.277
ATOM   3358  H01 WTR   636      -1.924 -11.188  -6.207
ATOM   3359  H02 WTR   636      -1.277 -11.613  -4.906
TER   
ATOM   3360  O00 WTR   637       8.376 -16.972   1.100
ATOM   3361  H01 WTR   637       8.396 -17.482   0.290
ATOM   3362  H02 WTR   637       7.530 -16.524   1.081
TER   
ATOM   3363  O00 WTR   638       4.556 -29.245  -0.104
ATOM   3364  H01 WTR   638       3.648 -29.242   0.197
ATOM   3365  H02 WTR   638       4.603 -28.524  -0.732
TER   
ATOM   3366  O00 WTR   639      -6.341 -31.248   0.994
ATOM   3367  H01 WTR   639      -6.932 -30.764   1.571
ATOM   3368  H02 WTR   639      -6.898 -31.903   0.574
TER   
ATOM   3369  O00 WTR   640      -0.810 -24.613  -6.917
ATOM   3370  H01 WTR   640      -0.413 -24.975  -6.124
ATOM   3371  H02 WTR   640      -0.209 -23.921  -7.192
TER   
ATOM   3372  O00 WTR   641       8.445 -24.060 -10.269
ATOM   3373  H01 WTR   641       7.978 -23.564  -9.597
ATOM   3374  H02 WTR   641       7.804 -24.695 -10.589
TER   
ATOM   3375  O00 WTR   642       5.089 -24.490  -5.068
ATOM   3376  H01 WTR   642       4.973 -23.893  -5.808
ATOM   3377  H02 WTR   642       4.865 -25.352  -5.418
TER   
ATOM   3378  O00 WTR   643       1.621 -20.290  -4.672
ATOM   3379  H01 WTR   643       1.633 -21.112  -4.181
ATOM   3380  H02 WTR   643       2.415 -20.318  -5.206
TER   
ATOM   3381  O00 WTR   644      14.243 -20.804  -8.124
ATOM   3382  H01 WTR   644      14.172 -19.999  -8.637
ATOM   3383  H02 WTR   644      14.682 -21.423  -8.708
TER   
ATOM   3384  O00 WTR   645       1.991 -22.819  -6.930
ATOM   3385  H01 WTR   645       1.542 -22.242  -7.547
ATOM   3386  H02 WTR   645       2.764 -22.324  -6.658
TER   
ATOM   3387  O00 WTR   646      11.699 -25.800   2.211
ATOM   3388  H01 WTR   646      12.600 -25.767   1.890
ATOM   3389  H02 WTR   646      11.482 -24.889   2.407
TER   
ATOM   3390  O00 WTR   647       5.903 -27.543  -7.291
ATOM   3391  H01 WTR   647       6.256 -28.404  -7.518
ATOM   3392  H02 WTR   647       6.544 -27.173  -6.684
TER   
ATOM   3393  O00 WTR   648       5.448 -25.612  -9.131
ATOM   3394  H01 WTR   648       4.492 -25.575  -9.141
ATOM   3395  H02 WTR   648       5.653 -26.421  -8.662
TER   
ATOM   3396  O00 WTR   649       7.104 -21.469  -0.710
ATOM   3397  H01 WTR   649       6.168 -21.546  -0.894
ATOM   3398  H02 WTR   649       7.408 -22.374  -0.632
TER   
ATOM   3399  O00 WTR   650      14.449 -25.560  -5.199
ATOM   3400  H01 WTR   650      13.618 -25.449  -4.738
ATOM   3401  H02 WTR   650      14.230 -26.092  -5.964
TER   
ATOM   3402  O00 WTR   651      -3.710 -16.587  14.204
ATOM   3403  H01 WTR   651      -4.496 -16.387  14.712
ATOM   3404  H02 WTR   651      -3.122 -15.850  14.372
TER   
ATOM   3405  O00 WTR   652      14.429 -24.009   4.990
ATOM   3406  H01 WTR   652      14.276 -23.517   5.797
ATOM   3407  H02 WTR   652      13.702 -23.763   4.418
TER   
ATOM   3408  O00 WTR   653       1.137 -19.010  11.593
ATOM   3409  H01 WTR   653       0.596 -19.785  11.741
ATOM   3410  H02 WTR   653       2.004 -19.359  11.383
TER   
ATOM   3411  O00 WTR   654       9.074 -25.291  -7.185
ATOM   3412  H01 WTR   654       8.620 -24.573  -6.746
ATOM   3413  H02 WTR   654       9.889 -24.902  -7.503
TER   
ATOM   3414  O00 WTR   655       5.509 -26.245   5.110
ATOM   3415  H01 WTR   655       5.777 -25.401   4.748
ATOM   3416  H02 WTR   655       6.047 -26.352   5.894
TER   
ATOM   3417  O00 WTR   656       8.129 -23.962  -0.099
ATOM   3418  H01 WTR   656       7.327 -24.230   0.351
ATOM   3419  H02 WTR   656       8.479 -24.773  -0.467
TER   
ATOM   3420  O00 WTR   657      12.416 -21.584   1.148
ATOM   3421  H01 WTR   657      11.615 -21.060   1.155
ATOM   3422  H02 WTR   657      13.124 -20.940   1.117
TER   
ATOM   3423  O00 WTR   658       2.531 -24.805  -8.508
ATOM   3424  H01 WTR   658       2.123 -24.573  -9.343
ATOM   3425  H02 WTR   658       2.523 -23.991  -8.004
TER   
ATOM   3426  O00 WTR   659       7.549 -27.172  -5.090
ATOM   3427  H01 WTR   659       7.920 -26.572  -5.737
ATOM   3428  H02 WTR   659       7.717 -26.750  -4.248
TER   
ATOM   3429  O00 WTR   660       6.589 -23.038  -8.102
ATOM   3430  H01 WTR   660       7.051 -23.229  -7.285
ATOM   3431  H02 WTR   660       6.239 -23.883  -8.383
TER   
ATOM   3432  O00 WTR   661      12.321 -20.207   8.710
ATOM   3433  H01 WTR   661      12.686 -20.880   8.134
ATOM   3434  H02 WTR   661      11.524 -20.600   9.064
TER   
ATOM   3435  O00 WTR   662      -0.826 -32.520  -7.687
ATOM   3436  H01 WTR   662      -0.648 -31.680  -7.263
ATOM   3437  H02 WTR   662      -1.021 -32.293  -8.596
TER   
ATOM   3438  O00 WTR   663       3.744 -26.972  -5.973
ATOM   3439  H01 WTR   663       4.427 -27.389  -6.498
ATOM   3440  H02 WTR   663       2.973 -26.969  -6.541
TER   
ATOM   3441  O00 WTR   664       5.257 -24.731   0.924
ATOM   3442  H01 WTR   664       4.402 -24.797   0.499
ATOM   3443  H02 WTR   664       5.427 -25.612   1.258
TER   
ATOM   3444  O00 WTR   665       6.632 -29.421   4.443
ATOM   3445  H01 WTR   665       7.573 -29.407   4.616
ATOM   3446  H02 WTR   665       6.344 -28.523   4.610
TER   
ATOM   3447  O00 WTR   666       2.258 -29.653   4.944
ATOM   3448  H01 WTR   666       2.799 -30.091   4.287
ATOM   3449  H02 WTR   666       2.292 -30.230   5.707
TER   
ATOM   3450  O00 WTR   667       2.113 -22.802  -3.733
ATOM   3451  H01 WTR   667       2.996 -22.577  -3.440
ATOM   3452  H02 WTR   667       2.236 -23.159  -4.612
TER   
ATOM   3453  O00 WTR   668       9.970 -26.300   0.170
ATOM   3454  H01 WTR   668       9.656 -26.968   0.779
ATOM   3455  H02 WTR   668      10.634 -25.818   0.664
TER   
ATOM   3456  O00 WTR   669      11.206 -24.107  -8.778
ATOM   3457  H01 WTR   669      10.578 -24.489  -9.391
ATOM   3458  H02 WTR   669      10.918 -23.200  -8.674
TER   
ATOM   3459  O00 WTR   670      -9.279 -23.392  -3.387
ATOM   3460  H01 WTR   670     -10.193 -23.546  -3.624
ATOM   3461  H02 WTR   670      -9.247 -22.467  -3.144
TER   
ATOM   3462  O00 WTR   671       4.547 -30.373   3.193
ATOM   3463  H01 WTR   671       4.811 -31.076   2.599
ATOM   3464  H02 WTR   671       5.324 -30.206   3.727
TER   
ATOM   3465  O00 WTR   672       7.931 -26.617  -2.348
ATOM   3466  H01 WTR   672       7.181 -27.157  -2.097
ATOM   3467  H02 WTR   672       8.670 -26.999  -1.874
TER   
ATOM   3468  O00 WTR   673       0.240 -25.503  -4.749
ATOM   3469  H01 WTR   673       0.232 -26.445  -4.578
ATOM   3470  H02 WTR   673       0.209 -25.101  -3.881
TER   
ATOM   3471  O00 WTR   674       8.732 -20.449   2.325
ATOM   3472  H01 WTR   674       8.952 -19.740   2.929
ATOM   3473  H02 WTR   674       7.775 -20.459   2.303
TER   
ATOM   3474  O00 WTR   675       1.479 -28.307   0.869
ATOM   3475  H01 WTR   675       1.214 -27.450   0.537
ATOM   3476  H02 WTR   675       1.309 -28.264   1.810
TER   
ATOM   3477  O00 WTR   676      -1.548 -14.945  -7.503
ATOM   3478  H01 WTR   676      -1.317 -14.789  -8.419
ATOM   3479  H02 WTR   676      -0.811 -15.445  -7.152
TER   
ATOM   3480  O00 WTR   677      -5.778 -26.980   1.067
ATOM   3481  H01 WTR   677      -6.624 -27.088   1.501
ATOM   3482  H02 WTR   677      -5.895 -26.221   0.497
TER   
ATOM   3483  O00 WTR   678      -3.932 -30.993   2.329
ATOM   3484  H01 WTR   678      -3.605 -31.831   2.003
ATOM   3485  H02 WTR   678      -4.871 -31.013   2.145
TER   
ATOM   3486  O00 WTR   679      -3.722 -20.558  12.784
ATOM   3487  H01 WTR   679      -3.115 -21.020  12.205
ATOM   3488  H02 WTR   679      -3.779 -19.676  12.417
TER   
ATOM   3489  O00 WTR   680      10.012 -20.274   0.174
ATOM   3490  H01 WTR   680       9.595 -20.249   1.035
ATOM   3491  H02 WTR   680       9.574 -19.585  -0.325
TER   
ATOM   3492  O00 WTR   681       2.600 -20.939  -0.886
ATOM   3493  H01 WTR   681       3.013 -20.243  -0.374
ATOM   3494  H02 WTR   681       3.330 -21.403  -1.295
TER   
ATOM   3495  O00 WTR   682       5.689 -24.811  -2.424
ATOM   3496  H01 WTR   682       6.343 -25.510  -2.411
ATOM   3497  H02 WTR   682       5.498 -24.677  -3.352
TER   
ATOM   3498  O00 WTR   683       4.523 -22.107  -2.349
ATOM   3499  H01 WTR   683       4.738 -23.032  -2.229
ATOM   3500  H02 WTR   683       5.271 -21.747  -2.825
TER   
ATOM   3501  O00 WTR   684       7.271 -18.658  -0.960
ATOM   3502  H01 WTR   684       7.310 -19.498  -0.502
ATOM   3503  H02 WTR   684       6.413 -18.300  -0.730
TER   
ATOM   3504  O00 WTR   685       7.537 -26.541   6.936
ATOM   3505  H01 WTR   685       8.137 -27.067   7.465
ATOM   3506  H02 WTR   685       8.106 -25.941   6.453
TER   
ATOM   3507  O00 WTR   686      10.370 -21.488   9.805
ATOM   3508  H01 WTR   686       9.513 -21.062   9.838
ATOM   3509  H02 WTR   686      10.205 -22.326   9.374
TER   
ATOM   3510  O00 WTR   687      16.800 -26.164  -0.011
ATOM   3511  H01 WTR   687      17.005 -25.254   0.203
ATOM   3512  H02 WTR   687      16.693 -26.169  -0.962
TER   
ATOM   3513  O00 WTR   688      10.445 -26.762   4.330
ATOM   3514  H01 WTR   688      10.664 -26.588   3.414
ATOM   3515  H02 WTR   688      11.272 -26.652   4.799
TER   
ATOM   3516  O00 WTR   689      11.834 -19.919  13.471
ATOM   3517  H01 WTR   689      11.772 -20.803  13.109
ATOM   3518  H02 WTR   689      12.341 -19.430  12.823
TER   
ATOM   3519  O00 WTR   690       9.388 -18.244   3.604
ATOM   3520  H01 WTR   690       8.604 -18.279   4.151
ATOM   3521  H02 WTR   690       9.083 -17.886   2.770
TER   
ATOM   3522  O00 WTR   691       7.826 -20.153  16.617
ATOM   3523  H01 WTR   691       8.241 -19.818  17.411
ATOM   3524  H02 WTR   691       8.152 -19.587  15.918
TER   
ATOM   3525  O00 WTR   692      14.107 -21.978  11.158
ATOM   3526  H01 WTR   692      14.635 -22.696  10.808
ATOM   3527  H02 WTR   692      13.506 -21.754  10.447
TER   
ATOM   3528  O00 WTR   693      16.300 -25.720  -2.722
ATOM   3529  H01 WTR   693      15.714 -26.182  -3.322
ATOM   3530  H02 WTR   693      16.330 -24.825  -3.059
TER   
ATOM   3531  O00 WTR   694      12.884 -17.896   1.500
ATOM   3532  H01 WTR   694      13.810 -17.911   1.260
ATOM   3533  H02 WTR   694      12.839 -18.386   2.320
TER   
ATOM   3534  O00 WTR   695      14.798 -23.227   2.186
ATOM   3535  H01 WTR   695      14.522 -24.130   2.029
ATOM   3536  H02 WTR   695      14.955 -23.185   3.130
TER   
ATOM   3537  O00 WTR   696      10.233 -21.904  17.178
ATOM   3538  H01 WTR   696      10.559 -22.153  16.313
ATOM   3539  H02 WTR   696       9.757 -21.087  17.029
TER   
ATOM   3540  O00 WTR   697       9.143 -28.397  10.390
ATOM   3541  H01 WTR   697       9.773 -28.323  11.107
ATOM   3542  H02 WTR   697       8.310 -28.122  10.773
TER   
ATOM   3543  O00 WTR   698      16.224 -19.974   8.751
ATOM   3544  H01 WTR   698      16.921 -19.493   9.199
ATOM   3545  H02 WTR   698      16.606 -20.221   7.909
TER   
ATOM   3546  O00 WTR   699      16.413 -23.611   0.226
ATOM   3547  H01 WTR   699      15.945 -23.326   1.011
ATOM   3548  H02 WTR   699      16.424 -22.839  -0.340
TER   
ATOM   3549  O00 WTR   700      12.715 -19.554  -6.272
ATOM   3550  H01 WTR   700      13.055 -20.195  -6.896
ATOM   3551  H02 WTR   700      12.074 -20.040  -5.754
TER   
ATOM   3552  O00 WTR   701      16.293 -21.689  -1.591
ATOM   3553  H01 WTR   701      15.594 -21.907  -2.207
ATOM   3554  H02 WTR   701      15.879 -21.107  -0.954
TER   
ATOM   3555  O00 WTR   702      13.253 -26.402   5.348
ATOM   3556  H01 WTR   702      13.531 -27.014   4.667
ATOM   3557  H02 WTR   702      13.822 -25.641   5.233
TER   
ATOM   3558  O00 WTR   703      10.582 -13.547   2.538
ATOM   3559  H01 WTR   703       9.739 -13.232   2.864
ATOM   3560  H02 WTR   703      10.355 -14.163   1.841
TER   
ATOM   3561  O00 WTR   704      16.585 -19.142   4.280
ATOM   3562  H01 WTR   704      17.206 -19.204   3.555
ATOM   3563  H02 WTR   704      16.974 -18.501   4.875
TER   
ATOM   3564  O00 WTR   705      11.201 -20.122  -9.876
ATOM   3565  H01 WTR   705      11.963 -19.544  -9.924
ATOM   3566  H02 WTR   705      10.566 -19.732 -10.476
TER   
ATOM   3567  O00 WTR   706      12.662 -26.460  -7.816
ATOM   3568  H01 WTR   706      11.990 -27.042  -8.172
ATOM   3569  H02 WTR   706      12.528 -25.630  -8.275
TER   
ATOM   3570  O00 WTR   707      18.277 -18.366   1.900
ATOM   3571  H01 WTR   707      18.724 -17.546   2.109
ATOM   3572  H02 WTR   707      18.709 -18.680   1.106
TER   
ATOM   3573  O00 WTR   708      15.097 -23.127  -4.432
ATOM   3574  H01 WTR   708      14.384 -22.904  -3.834
ATOM   3575  H02 WTR   708      14.912 -24.026  -4.703
TER   
ATOM   3576  O00 WTR   709       9.608 -14.925  -3.913
ATOM   3577  H01 WTR   709       9.682 -15.853  -4.137
ATOM   3578  H02 WTR   709       9.779 -14.465  -4.735
TER   
ATOM   3579  O00 WTR   710      12.259 -24.812  -3.422
ATOM   3580  H01 WTR   710      11.702 -25.448  -2.974
ATOM   3581  H02 WTR   710      12.671 -24.314  -2.716
TER   
ATOM   3582  O00 WTR   711      17.943 -20.652  -3.895
ATOM   3583  H01 WTR   711      17.474 -20.991  -3.133
ATOM   3584  H02 WTR   711      17.414 -20.927  -4.644
TER   
ATOM   3585  O00 WTR   712       7.053 -30.811   7.526
ATOM   3586  H01 WTR   712       6.553 -31.580   7.799
ATOM   3587  H02 WTR   712       6.436 -30.295   7.008
TER   
ATOM   3588  O00 WTR   713      13.309 -23.970  -0.657
ATOM   3589  H01 WTR   713      13.117 -23.183  -0.148
ATOM   3590  H02 WTR   713      14.197 -24.214  -0.396
TER   
ATOM   3591  O00 WTR   714      10.181 -23.085  -4.087
ATOM   3592  H01 WTR   714      10.922 -23.689  -4.068
ATOM   3593  H02 WTR   714      10.280 -22.559  -3.294
TER   
ATOM   3594  O00 WTR   715      13.657 -18.557  -9.674
ATOM   3595  H01 WTR   715      13.192 -17.764  -9.405
ATOM   3596  H02 WTR   715      14.578 -18.298  -9.699
TER   
ATOM   3597  O00 WTR   716      11.945 -21.730 -12.234
ATOM   3598  H01 WTR   716      11.275 -22.341 -12.540
ATOM   3599  H02 WTR   716      11.706 -21.547 -11.325
TER   
ATOM   3600  O00 WTR   717      16.302 -21.018  -6.120
ATOM   3601  H01 WTR   717      15.789 -20.662  -6.845
ATOM   3602  H02 WTR   717      15.782 -21.755  -5.798
TER   
ATOM   3603  O00 WTR   718      12.257 -18.406  -3.407
ATOM   3604  H01 WTR   718      13.047 -18.931  -3.284
ATOM   3605  H02 WTR   718      12.336 -18.058  -4.295
TER   
ATOM   3606  O00 WTR   719     -13.158 -17.979   2.874
ATOM   3607  H01 WTR   719     -12.561 -18.705   2.695
ATOM   3608  H02 WTR   719     -14.022 -18.386   2.928
TER   
ATOM   3609  O00 WTR   720     -10.936 -21.338  -9.474
ATOM   3610  H01 WTR   720     -11.389 -21.519 -10.297
ATOM   3611  H02 WTR   720     -10.007 -21.370  -9.699
TER   
ATOM   3612  O00 WTR   721     -18.509  -5.248   8.397
ATOM   3613  H01 WTR   721     -18.114  -4.626   7.786
ATOM   3614  H02 WTR   721     -18.386  -4.848   9.259
TER   
ATOM   3615  O00 WTR   722     -12.577  -6.901  -3.873
ATOM   3616  H01 WTR   722     -13.161  -7.627  -3.651
ATOM   3617  H02 WTR   722     -12.138  -7.183  -4.675
TER   
ATOM   3618  O00 WTR   723     -10.237 -15.529 -12.409
ATOM   3619  H01 WTR   723     -10.705 -15.850 -13.180
ATOM   3620  H02 WTR   723     -10.453 -16.157 -11.719
TER   
ATOM   3621  O00 WTR   724     -20.480 -10.928   4.896
ATOM   3622  H01 WTR   724     -20.283 -10.764   3.974
ATOM   3623  H02 WTR   724     -20.430 -11.879   4.986
TER   
ATOM   3624  O00 WTR   725     -15.698  -9.284  11.929
ATOM   3625  H01 WTR   725     -15.578  -8.728  11.158
ATOM   3626  H02 WTR   725     -16.298  -9.970  11.638
TER   
ATOM   3627  O00 WTR   726     -19.301 -18.782   7.248
ATOM   3628  H01 WTR   726     -18.638 -18.093   7.275
ATOM   3629  H02 WTR   726     -18.843 -19.542   6.890
TER   
ATOM   3630  O00 WTR   727     -16.728 -11.614  11.026
ATOM   3631  H01 WTR   727     -17.244 -12.295  11.457
ATOM   3632  H02 WTR   727     -15.825 -11.798  11.284
TER   
ATOM   3633  O00 WTR   728     -18.356 -13.609   3.983
ATOM   3634  H01 WTR   728     -18.952 -13.959   4.646
ATOM   3635  H02 WTR   728     -17.561 -13.387   4.468
TER   
ATOM   3636  O00 WTR   729     -16.046 -11.966   4.781
ATOM   3637  H01 WTR   729     -16.158 -11.261   5.419
ATOM   3638  H02 WTR   729     -15.214 -12.375   5.018
TER   
ATOM   3639  O00 WTR   730     -20.660 -13.812   9.417
ATOM   3640  H01 WTR   730     -21.578 -14.076   9.482
ATOM   3641  H02 WTR   730     -20.690 -12.860   9.324
TER   
ATOM   3642  O00 WTR   731     -19.322 -18.632  10.115
ATOM   3643  H01 WTR   731     -18.646 -19.026   9.563
ATOM   3644  H02 WTR   731     -20.038 -18.433   9.512
TER   
ATOM   3645  O00 WTR   732     -21.231  -2.827   7.081
ATOM   3646  H01 WTR   732     -21.200  -1.929   7.412
ATOM   3647  H02 WTR   732     -20.506  -2.879   6.459
TER   
ATOM   3648  O00 WTR   733     -11.449 -14.439   5.291
ATOM   3649  H01 WTR   733     -11.376 -14.118   4.392
ATOM   3650  H02 WTR   733     -11.598 -15.380   5.197
TER   
ATOM   3651  O00 WTR   734     -21.280  -7.453   3.516
ATOM   3652  H01 WTR   734     -20.447  -7.891   3.342
ATOM   3653  H02 WTR   734     -21.710  -8.006   4.169
TER   
ATOM   3654  O00 WTR   735     -22.052 -10.987  10.046
ATOM   3655  H01 WTR   735     -22.743 -10.426   9.694
ATOM   3656  H02 WTR   735     -21.713 -10.505  10.801
TER   
ATOM   3657  O00 WTR   736     -19.237  -8.819   2.445
ATOM   3658  H01 WTR   736     -18.941  -9.727   2.510
ATOM   3659  H02 WTR   736     -19.543  -8.731   1.542
TER   
ATOM   3660  O00 WTR   737     -21.354  -8.396  11.871
ATOM   3661  H01 WTR   737     -20.543  -8.260  11.380
ATOM   3662  H02 WTR   737     -21.071  -8.503  12.778
TER   
ATOM   3663  O00 WTR   738      -9.247 -20.505   6.891
ATOM   3664  H01 WTR   738      -9.153 -19.677   6.420
ATOM   3665  H02 WTR   738      -8.512 -20.516   7.505
TER   
ATOM   3666  O00 WTR   739     -13.490 -13.909   0.960
ATOM   3667  H01 WTR   739     -13.549 -14.788   0.587
ATOM   3668  H02 WTR   739     -14.366 -13.736   1.306
TER   
ATOM   3669  O00 WTR   740     -19.910 -11.172  15.914
ATOM   3670  H01 WTR   740     -19.896 -11.598  16.771
ATOM   3671  H02 WTR   740     -19.101 -11.458  15.490
TER   
ATOM   3672  O00 WTR   741     -19.621  -3.206  -2.190
ATOM   3673  H01 WTR   741     -18.669  -3.263  -2.264
ATOM   3674  H02 WTR   741     -19.944  -3.443  -3.060
TER   
ATOM   3675  O00 WTR   742     -16.780  -5.404   4.467
ATOM   3676  H01 WTR   742     -16.926  -4.713   3.820
ATOM   3677  H02 WTR   742     -17.658  -5.676   4.731
TER   
ATOM   3678  O00 WTR   743     -18.370 -17.456 -11.390
ATOM   3679  H01 WTR   743     -17.573 -16.981 -11.623
ATOM   3680  H02 WTR   743     -18.908 -16.811 -10.930
TER   
ATOM   3681  O00 WTR   744     -13.634  -4.210   6.618
ATOM   3682  H01 WTR   744     -12.767  -3.921   6.332
ATOM   3683  H02 WTR   744     -13.745  -5.070   6.214
TER   
ATOM   3684  O00 WTR   745      -6.261 -13.045  11.991
ATOM   3685  H01 WTR   745      -6.841 -13.685  11.578
ATOM   3686  H02 WTR   745      -6.847 -12.351  12.294
TER   
ATOM   3687  O00 WTR   746      -9.288 -12.074  -0.653
ATOM   3688  H01 WTR   746     -10.061 -12.564  -0.933
ATOM   3689  H02 WTR   746      -8.619 -12.743  -0.509
TER   
ATOM   3690  O00 WTR   747     -12.903 -16.719   5.223
ATOM   3691  H01 WTR   747     -13.373 -17.336   5.784
ATOM   3692  H02 WTR   747     -12.846 -17.161   4.375
TER   
ATOM   3693  O00 WTR   748     -17.547  -8.450  15.049
ATOM   3694  H01 WTR   748     -17.297  -8.448  15.973
ATOM   3695  H02 WTR   748     -17.569  -9.376  14.808
TER   
ATOM   3696  O00 WTR   749     -20.497 -15.244   0.666
ATOM   3697  H01 WTR   749     -20.014 -14.496   0.315
ATOM   3698  H02 WTR   749     -21.312 -14.869   0.998
TER   
ATOM   3699  O00 WTR   750     -17.278 -17.071   6.980
ATOM   3700  H01 WTR   750     -16.446 -17.173   6.517
ATOM   3701  H02 WTR   750     -17.309 -16.143   7.215
TER   
ATOM   3702  O00 WTR   751     -19.854 -17.000  12.259
ATOM   3703  H01 WTR   751     -19.580 -17.659  11.620
ATOM   3704  H02 WTR   751     -19.277 -17.140  13.010
TER   
ATOM   3705  O00 WTR   752     -20.073 -13.470   6.237
ATOM   3706  H01 WTR   752     -20.437 -14.302   5.935
ATOM   3707  H02 WTR   752     -19.682 -13.673   7.087
TER   
ATOM   3708  O00 WTR   753     -17.012 -12.445  -6.034
ATOM   3709  H01 WTR   753     -16.503 -12.156  -6.791
ATOM   3710  H02 WTR   753     -16.938 -11.727  -5.406
TER   
ATOM   3711  O00 WTR   754     -12.825 -12.665   7.895
ATOM   3712  H01 WTR   754     -12.982 -11.955   8.516
ATOM   3713  H02 WTR   754     -13.074 -12.301   7.045
TER   
ATOM   3714  O00 WTR   755     -13.462  -9.160  13.672
ATOM   3715  H01 WTR   755     -14.367  -9.195  13.363
ATOM   3716  H02 WTR   755     -12.960  -8.862  12.914
TER   
ATOM   3717  O00 WTR   756     -13.624   6.592   7.932
ATOM   3718  H01 WTR   756     -13.315   7.394   8.352
ATOM   3719  H02 WTR   756     -13.467   6.734   6.999
TER   
ATOM   3720  O00 WTR   757     -21.428  -5.214   8.232
ATOM   3721  H01 WTR   757     -20.555  -5.595   8.324
ATOM   3722  H02 WTR   757     -21.283  -4.269   8.272
TER   
ATOM   3723  O00 WTR   758     -10.225  -9.285   9.491
ATOM   3724  H01 WTR   758     -10.338  -9.301   8.541
ATOM   3725  H02 WTR   758     -11.112  -9.176   9.836
TER   
ATOM   3726  O00 WTR   759     -22.642  -9.143   5.303
ATOM   3727  H01 WTR   759     -22.217  -9.970   5.529
ATOM   3728  H02 WTR   759     -22.680  -8.659   6.128
TER   
ATOM   3729  O00 WTR   760     -14.292 -12.611  11.808
ATOM   3730  H01 WTR   760     -13.582 -12.416  12.420
ATOM   3731  H02 WTR   760     -14.188 -13.541  11.608
TER   
ATOM   3732  O00 WTR   761     -20.048 -16.011   5.847
ATOM   3733  H01 WTR   761     -19.187 -15.777   6.194
ATOM   3734  H02 WTR   761     -20.000 -16.955   5.701
TER   
ATOM   3735  O00 WTR   762     -21.967  -8.333  -3.561
ATOM   3736  H01 WTR   762     -22.036  -7.381  -3.484
ATOM   3737  H02 WTR   762     -22.415  -8.541  -4.380
TER   
ATOM   3738  O00 WTR   763     -10.377 -16.885   7.997
ATOM   3739  H01 WTR   763     -10.753 -17.543   8.582
ATOM   3740  H02 WTR   763     -11.119 -16.571   7.480
TER   
ATOM   3741  O00 WTR   764     -20.455  -8.805   8.946
ATOM   3742  H01 WTR   764     -20.430  -9.728   9.200
ATOM   3743  H02 WTR   764     -21.383  -8.573   8.979
TER   
ATOM   3744  O00 WTR   765     -19.443  -6.245   5.075
ATOM   3745  H01 WTR   765     -20.088  -6.662   4.503
ATOM   3746  H02 WTR   765     -19.345  -6.851   5.809
TER   
ATOM   3747  O00 WTR   766     -19.478  -3.678   5.215
ATOM   3748  H01 WTR   766     -19.425  -4.623   5.359
ATOM   3749  H02 WTR   766     -19.542  -3.583   4.264
TER   
ATOM   3750  O00 WTR   767     -17.659  -9.442  19.343
ATOM   3751  H01 WTR   767     -16.922  -9.642  18.765
ATOM   3752  H02 WTR   767     -18.365  -9.184  18.751
TER   
ATOM   3753  O00 WTR   768     -19.315  -8.751   6.368
ATOM   3754  H01 WTR   768     -19.670  -8.821   7.255
ATOM   3755  H02 WTR   768     -19.624  -9.540   5.923
TER   
ATOM   3756  O00 WTR   769     -13.678 -19.128   8.388
ATOM   3757  H01 WTR   769     -12.838 -19.583   8.446
ATOM   3758  H02 WTR   769     -14.274 -19.772   8.006
TER   
ATOM   3759  O00 WTR   770     -14.310  -9.851  -8.487
ATOM   3760  H01 WTR   770     -14.242  -9.612  -9.411
ATOM   3761  H02 WTR   770     -14.698 -10.726  -8.494
TER   
ATOM   3762  O00 WTR   771     -23.759  -2.847   8.952
ATOM   3763  H01 WTR   771     -23.117  -3.080   8.282
ATOM   3764  H02 WTR   771     -23.976  -3.678   9.376
TER   
ATOM   3765  O00 WTR   772     -22.074  -0.307   8.622
ATOM   3766  H01 WTR   772     -21.433   0.004   9.260
ATOM   3767  H02 WTR   772     -22.512  -1.038   9.059
TER   
ATOM   3768  O00 WTR   773     -23.636  -1.948   4.777
ATOM   3769  H01 WTR   773     -22.787  -1.935   5.220
ATOM   3770  H02 WTR   773     -24.237  -2.319   5.423
TER   
ATOM   3771  O00 WTR   774     -18.325   1.386  13.356
ATOM   3772  H01 WTR   774     -17.905   1.422  12.497
ATOM   3773  H02 WTR   774     -19.049   0.771  13.244
TER   
ATOM   3774  O00 WTR   775     -11.825 -12.174  13.351
ATOM   3775  H01 WTR   775     -11.702 -12.059  14.294
ATOM   3776  H02 WTR   775     -11.416 -11.402  12.961
TER   
ATOM   3777  O00 WTR   776     -17.680  -7.622   9.076
ATOM   3778  H01 WTR   776     -17.929  -6.748   8.773
ATOM   3779  H02 WTR   776     -18.512  -8.055   9.268
TER   
ATOM   3780  O00 WTR   777     -16.083  -0.927   1.884
ATOM   3781  H01 WTR   777     -15.689  -0.446   2.612
ATOM   3782  H02 WTR   777     -17.026  -0.826   2.011
TER   
ATOM   3783  O00 WTR   778     -20.599  -3.919  14.493
ATOM   3784  H01 WTR   778     -19.862  -3.570  14.993
ATOM   3785  H02 WTR   778     -21.229  -3.200  14.460
TER   
ATOM   3786  O00 WTR   779     -17.957  -1.201   6.072
ATOM   3787  H01 WTR   779     -18.823  -1.307   5.678
ATOM   3788  H02 WTR   779     -17.580  -2.081   6.060
TER   
ATOM   3789  O00 WTR   780     -13.771  -2.026   9.173
ATOM   3790  H01 WTR   780     -13.619  -1.224   9.674
ATOM   3791  H02 WTR   780     -13.181  -2.669   9.565
TER   
ATOM   3792  O00 WTR   781     -11.352  -3.164   6.146
ATOM   3793  H01 WTR   781     -11.153  -3.802   6.831
ATOM   3794  H02 WTR   781     -10.640  -3.262   5.514
TER   
ATOM   3795  O00 WTR   782     -14.130  -0.117   6.957
ATOM   3796  H01 WTR   782     -13.281  -0.122   6.514
ATOM   3797  H02 WTR   782     -14.080  -0.841   7.581
TER   
ATOM   3798  O00 WTR   783     -12.202  -1.964 -11.020
ATOM   3799  H01 WTR   783     -11.259  -2.067 -10.892
ATOM   3800  H02 WTR   783     -12.590  -2.701 -10.548
TER   
ATOM   3801  O00 WTR   784     -21.108  -5.265  11.970
ATOM   3802  H01 WTR   784     -21.659  -6.035  12.109
ATOM   3803  H02 WTR   784     -20.873  -4.975  12.851
TER   
ATOM   3804  O00 WTR   785     -22.928   0.405   3.501
ATOM   3805  H01 WTR   785     -23.174  -0.422   3.916
ATOM   3806  H02 WTR   785     -23.096   0.264   2.569
TER   
ATOM   3807  O00 WTR   786     -17.254 -16.037   2.662
ATOM   3808  H01 WTR   786     -17.989 -15.683   3.163
ATOM   3809  H02 WTR   786     -16.646 -15.302   2.577
TER   
ATOM   3810  O00 WTR   787     -16.307  -9.918  -4.488
ATOM   3811  H01 WTR   787     -15.786  -9.308  -5.010
ATOM   3812  H02 WTR   787     -15.950  -9.841  -3.603
TER   
ATOM   3813  O00 WTR   788     -20.045   0.033  10.561
ATOM   3814  H01 WTR   788     -19.863  -0.783  10.095
ATOM   3815  H02 WTR   788     -19.231   0.533  10.494
TER   
ATOM   3816  O00 WTR   789     -15.488   3.772  13.111
ATOM   3817  H01 WTR   789     -15.426   4.704  12.902
ATOM   3818  H02 WTR   789     -16.215   3.713  13.732
TER   
ATOM   3819  O00 WTR   790     -19.789  -3.984   2.482
ATOM   3820  H01 WTR   790     -20.607  -3.490   2.440
ATOM   3821  H02 WTR   790     -19.858  -4.625   1.774
TER   
ATOM   3822  O00 WTR   791     -12.539   0.298  10.177
ATOM   3823  H01 WTR   791     -12.230   0.178  11.075
ATOM   3824  H02 WTR   791     -13.043   1.112  10.203
TER   
ATOM   3825  O00 WTR   792     -18.660  -1.512   1.869
ATOM   3826  H01 WTR   792     -18.890  -2.431   2.006
ATOM   3827  H02 WTR   792     -18.740  -1.383   0.924
TER   
ATOM   3828  O00 WTR   793     -23.080  -0.669   0.965
ATOM   3829  H01 WTR   793     -23.079  -0.779   0.014
ATOM   3830  H02 WTR   793     -23.055  -1.561   1.311
TER   
ATOM   3831  O00 WTR   794      -9.205  -6.904   8.844
ATOM   3832  H01 WTR   794      -9.507  -7.674   9.326
ATOM   3833  H02 WTR   794      -8.414  -6.627   9.305
TER   
ATOM   3834  O00 WTR   795     -14.470  -9.613   4.192
ATOM   3835  H01 WTR   795     -15.170  -8.997   4.407
ATOM   3836  H02 WTR   795     -14.889 -10.473   4.225
TER   
ATOM   3837  O00 WTR   796     -17.501   1.501  10.788
ATOM   3838  H01 WTR   796     -16.554   1.398  10.701
ATOM   3839  H02 WTR   796     -17.793   1.778   9.919
TER   
ATOM   3840  O00 WTR   797     -18.662  -1.789   8.878
ATOM   3841  H01 WTR   797     -17.773  -1.923   9.206
ATOM   3842  H02 WTR   797     -18.544  -1.358   8.032
TER   
ATOM   3843  O00 WTR   798     -14.814  -4.955  10.894
ATOM   3844  H01 WTR   798     -15.064  -4.649  11.766
ATOM   3845  H02 WTR   798     -15.320  -4.409  10.293
TER   
ATOM   3846  O00 WTR   799     -14.201   4.155   9.119
ATOM   3847  H01 WTR   799     -13.712   4.855   8.688
ATOM   3848  H02 WTR   799     -15.057   4.159   8.690
TER   
ATOM   3849  O00 WTR   800     -12.871   6.914  12.459
ATOM   3850  H01 WTR   800     -12.758   6.752  13.396
ATOM   3851  H02 WTR   800     -12.569   7.814  12.334
TER   
ATOM   3852  O00 WTR   801     -13.415  -4.461 -11.300
ATOM   3853  H01 WTR   801     -12.587  -4.714 -11.709
ATOM   3854  H02 WTR   801     -13.320  -4.722 -10.384
TER   
ATOM   3855  O00 WTR   802     -15.146  -7.517   9.939
ATOM   3856  H01 WTR   802     -15.074  -6.617  10.258
ATOM   3857  H02 WTR   802     -16.080  -7.637   9.769
TER   
ATOM   3858  O00 WTR   803     -22.759  -2.285  11.384
ATOM   3859  H01 WTR   803     -23.196  -2.204  10.537
ATOM   3860  H02 WTR   803     -22.500  -3.205  11.434
TER   
ATOM   3861  O00 WTR   804     -18.476  -4.796  11.206
ATOM   3862  H01 WTR   804     -19.372  -4.972  11.494
ATOM   3863  H02 WTR   804     -18.196  -4.049  11.735
TER   
ATOM   3864  O00 WTR   805     -11.635   9.337  11.815
ATOM   3865  H01 WTR   805     -12.174  10.020  12.214
ATOM   3866  H02 WTR   805     -11.807   9.414  10.876
TER   
ATOM   3867  O00 WTR   806     -11.411  -3.511   9.386
ATOM   3868  H01 WTR   806     -11.340  -4.330   8.896
ATOM   3869  H02 WTR   806     -10.509  -3.203   9.471
TER   
ATOM   3870  O00 WTR   807     -14.440  -2.539   4.801
ATOM   3871  H01 WTR   807     -15.386  -2.393   4.811
ATOM   3872  H02 WTR   807     -14.275  -3.092   5.565
TER   
ATOM   3873  O00 WTR   808     -15.530   6.721  12.575
ATOM   3874  H01 WTR   808     -16.042   7.369  12.090
ATOM   3875  H02 WTR   808     -14.625   7.026  12.501
TER   
ATOM   3876  O00 WTR   809     -18.677   2.908   8.441
ATOM   3877  H01 WTR   809     -18.920   3.811   8.644
ATOM   3878  H02 WTR   809     -19.429   2.560   7.961
TER   
ATOM   3879  O00 WTR   810     -23.980  -5.596   9.021
ATOM   3880  H01 WTR   810     -24.490  -6.214   8.497
ATOM   3881  H02 WTR   810     -23.107  -5.612   8.629
TER   
ATOM   3882  O00 WTR   811     -16.309   3.790   7.579
ATOM   3883  H01 WTR   811     -17.116   3.682   8.082
ATOM   3884  H02 WTR   811     -16.178   2.943   7.152
TER   
ATOM   3885  O00 WTR   812     -19.980  -8.544  17.899
ATOM   3886  H01 WTR   812     -19.717  -7.799  17.358
ATOM   3887  H02 WTR   812     -20.154  -9.246  17.273
TER   
ATOM   3888  O00 WTR   813     -17.394  -2.210  12.256
ATOM   3889  H01 WTR   813     -16.575  -2.576  12.588
ATOM   3890  H02 WTR   813     -17.908  -2.021  13.041
TER   
ATOM   3891  O00 WTR   814      -9.515 -20.551  -3.665
ATOM   3892  H01 WTR   814     -10.174 -20.912  -3.073
ATOM   3893  H02 WTR   814      -9.658 -19.605  -3.635
TER   
ATOM   3894  O00 WTR   815     -14.381 -15.493  -5.514
ATOM   3895  H01 WTR   815     -14.681 -15.334  -6.409
ATOM   3896  H02 WTR   815     -13.475 -15.786  -5.613
TER   
ATOM   3897  O00 WTR   816     -19.547 -17.907  -0.318
ATOM   3898  H01 WTR   816     -19.895 -17.030  -0.154
ATOM   3899  H02 WTR   816     -20.021 -18.212  -1.092
TER   
ATOM   3900  O00 WTR   817     -15.303 -13.411  -3.767
ATOM   3901  H01 WTR   817     -15.743 -12.958  -4.486
ATOM   3902  H02 WTR   817     -14.969 -14.217  -4.160
TER   
ATOM   3903  O00 WTR   818     -15.292 -10.524  -2.019
ATOM   3904  H01 WTR   818     -15.622  -9.933  -1.343
ATOM   3905  H02 WTR   818     -15.344 -11.394  -1.624
TER   
ATOM   3906  O00 WTR   819     -10.959 -11.513 -11.538
ATOM   3907  H01 WTR   819     -10.695 -12.088 -10.820
ATOM   3908  H02 WTR   819     -11.909 -11.615 -11.590
TER   
ATOM   3909  O00 WTR   820     -17.222 -16.470  -0.375
ATOM   3910  H01 WTR   820     -17.970 -17.058  -0.482
ATOM   3911  H02 WTR   820     -17.184 -16.298   0.566
TER   
ATOM   3912  O00 WTR   821     -20.998 -18.668  -2.513
ATOM   3913  H01 WTR   821     -20.807 -18.376  -3.405
ATOM   3914  H02 WTR   821     -21.954 -18.695  -2.470
TER   
ATOM   3915  O00 WTR   822     -17.552 -14.095 -10.049
ATOM   3916  H01 WTR   822     -16.744 -14.556  -9.824
ATOM   3917  H02 WTR   822     -18.248 -14.721  -9.848
TER   
ATOM   3918  O00 WTR   823     -17.714 -18.897  -3.867
ATOM   3919  H01 WTR   823     -18.356 -18.261  -4.183
ATOM   3920  H02 WTR   823     -17.520 -19.442  -4.630
TER   
ATOM   3921  O00 WTR   824     -20.906 -12.934  -8.907
ATOM   3922  H01 WTR   824     -20.196 -12.502  -8.433
ATOM   3923  H02 WTR   824     -21.702 -12.505  -8.592
TER   
ATOM   3924  O00 WTR   825     -13.326 -12.284   5.097
ATOM   3925  H01 WTR   825     -12.583 -12.886   5.058
ATOM   3926  H02 WTR   825     -12.958 -11.433   4.858
TER   
ATOM   3927  O00 WTR   826     -13.519 -12.495 -11.814
ATOM   3928  H01 WTR   826     -13.740 -12.655 -10.897
ATOM   3929  H02 WTR   826     -14.221 -11.930 -12.135
TER   
ATOM   3930  O00 WTR   827     -22.694   1.438  -6.169
ATOM   3931  H01 WTR   827     -22.772   1.756  -7.068
ATOM   3932  H02 WTR   827     -21.949   1.920  -5.808
TER   
ATOM   3933  O00 WTR   828     -20.746 -11.789  -4.952
ATOM   3934  H01 WTR   828     -20.985 -12.712  -5.029
ATOM   3935  H02 WTR   828     -20.182 -11.750  -4.180
TER   
ATOM   3936  O00 WTR   829     -12.678 -18.007  -9.820
ATOM   3937  H01 WTR   829     -11.883 -17.509  -9.631
ATOM   3938  H02 WTR   829     -12.442 -18.562 -10.564
TER   
ATOM   3939  O00 WTR   830     -13.679 -13.378  -9.258
ATOM   3940  H01 WTR   830     -12.947 -13.562  -8.669
ATOM   3941  H02 WTR   830     -13.938 -14.236  -9.593
TER   
ATOM   3942  O00 WTR   831     -11.718 -15.915  -5.337
ATOM   3943  H01 WTR   831     -11.569 -16.837  -5.544
ATOM   3944  H02 WTR   831     -11.804 -15.893  -4.384
TER   
ATOM   3945  O00 WTR   832     -21.668 -14.268  -5.790
ATOM   3946  H01 WTR   832     -20.970 -14.805  -5.415
ATOM   3947  H02 WTR   832     -21.455 -14.214  -6.722
TER   
ATOM   3948  O00 WTR   833     -17.167  -5.657   0.498
ATOM   3949  H01 WTR   833     -17.022  -4.816   0.930
ATOM   3950  H02 WTR   833     -16.891  -6.309   1.142
TER   
ATOM   3951  O00 WTR   834     -17.927 -17.624  14.154
ATOM   3952  H01 WTR   834     -17.573 -16.798  14.484
ATOM   3953  H02 WTR   834     -17.826 -17.566  13.204
TER   
ATOM   3954  O00 WTR   835     -15.763  -0.587 -14.447
ATOM   3955  H01 WTR   835     -16.514  -1.173 -14.533
ATOM   3956  H02 WTR   835     -16.145   0.290 -14.413
TER   
ATOM   3957  O00 WTR   836     -16.746 -12.266   8.173
ATOM   3958  H01 WTR   836     -16.857 -11.417   7.745
ATOM   3959  H02 WTR   836     -16.430 -12.053   9.051
TER   
ATOM   3960  O00 WTR   837     -19.771 -17.496  -5.236
ATOM   3961  H01 WTR   837     -19.255 -16.693  -5.304
ATOM   3962  H02 WTR   837     -19.848 -17.809  -6.138
TER   
ATOM   3963  O00 WTR   838     -17.504 -14.779  -2.550
ATOM   3964  H01 WTR   838     -17.243 -15.365  -1.840
ATOM   3965  H02 WTR   838     -16.700 -14.320  -2.791
TER   
ATOM   3966  O00 WTR   839     -19.587 -19.749 -10.654
ATOM   3967  H01 WTR   839     -19.046 -19.017 -10.951
ATOM   3968  H02 WTR   839     -19.894 -20.163 -11.461
TER   
ATOM   3969  O00 WTR   840     -14.379 -16.293  -2.719
ATOM   3970  H01 WTR   840     -14.762 -17.126  -2.443
ATOM   3971  H02 WTR   840     -14.642 -16.200  -3.635
TER   
ATOM   3972  O00 WTR   841     -12.525 -12.776 -14.351
ATOM   3973  H01 WTR   841     -11.580 -12.655 -14.450
ATOM   3974  H02 WTR   841     -12.656 -12.872 -13.407
TER   
ATOM   3975  O00 WTR   842      -9.857 -12.936 -13.228
ATOM   3976  H01 WTR   842      -9.897 -13.841 -12.918
ATOM   3977  H02 WTR   842     -10.145 -12.413 -12.479
TER   
ATOM   3978  O00 WTR   843     -17.082  -5.265  -7.622
ATOM   3979  H01 WTR   843     -17.911  -5.725  -7.491
ATOM   3980  H02 WTR   843     -16.693  -5.686  -8.389
TER   
ATOM   3981  O00 WTR   844     -15.554 -18.563  -1.894
ATOM   3982  H01 WTR   844     -16.329 -18.674  -2.445
ATOM   3983  H02 WTR   844     -15.841 -17.980  -1.191
TER   
ATOM   3984  O00 WTR   845     -16.755 -14.604 -13.145
ATOM   3985  H01 WTR   845     -17.196 -14.073 -12.481
ATOM   3986  H02 WTR   845     -16.497 -13.977 -13.821
TER   
ATOM   3987  O00 WTR   846     -21.042 -12.049   0.670
ATOM   3988  H01 WTR   846     -20.471 -12.500   0.049
ATOM   3989  H02 WTR   846     -21.321 -11.257   0.210
TER   
ATOM   3990  O00 WTR   847     -20.190 -19.664   1.687
ATOM   3991  H01 WTR   847     -20.081 -18.933   1.078
ATOM   3992  H02 WTR   847     -20.543 -19.264   2.481
TER   
ATOM   3993  O00 WTR   848     -11.707 -13.669  -7.471
ATOM   3994  H01 WTR   848     -11.273 -12.971  -6.981
ATOM   3995  H02 WTR   848     -11.773 -14.394  -6.850
TER   
ATOM   3996  O00 WTR   849     -19.373 -21.828  -2.462
ATOM   3997  H01 WTR   849     -19.127 -21.895  -3.384
ATOM   3998  H02 WTR   849     -19.282 -20.897  -2.256
TER   
ATOM   3999  O00 WTR   850     -14.956 -16.666 -12.731
ATOM   4000  H01 WTR   850     -15.696 -16.060 -12.774
ATOM   4001  H02 WTR   850     -14.372 -16.383 -13.435
TER   
ATOM   4002  O00 WTR   851     -18.256  -8.332  -1.704
ATOM   4003  H01 WTR   851     -19.198  -8.326  -1.535
ATOM   4004  H02 WTR   851     -17.956  -7.469  -1.418
TER   
ATOM   4005  O00 WTR   852     -11.761 -15.816  -2.763
ATOM   4006  H01 WTR   852     -11.574 -15.116  -2.137
ATOM   4007  H02 WTR   852     -12.703 -15.965  -2.682
TER   
ATOM   4008  O00 WTR   853     -15.441  -9.338   0.499
ATOM   4009  H01 WTR   853     -14.552  -9.091   0.752
ATOM   4010  H02 WTR   853     -15.948  -9.271   1.308
TER   
ATOM   4011  O00 WTR   854     -17.526 -21.785  -4.855
ATOM   4012  H01 WTR   854     -17.071 -22.239  -5.565
ATOM   4013  H02 WTR   854     -16.945 -21.878  -4.100
TER   
ATOM   4014  O00 WTR   855     -18.428  -8.733  -8.127
ATOM   4015  H01 WTR   855     -17.935  -8.648  -8.943
ATOM   4016  H02 WTR   855     -18.483  -9.677  -7.978
TER   
ATOM   4017  O00 WTR   856     -21.088  -9.946  -1.392
ATOM   4018  H01 WTR   856     -21.178  -9.277  -0.714
ATOM   4019  H02 WTR   856     -21.423  -9.530  -2.187
TER   
ATOM   4020  O00 WTR   857     -19.120 -11.474  -7.306
ATOM   4021  H01 WTR   857     -19.749 -11.283  -6.610
ATOM   4022  H02 WTR   857     -18.482 -12.060  -6.899
TER   
ATOM   4023  O00 WTR   858     -14.777  -4.492  -1.225
ATOM   4024  H01 WTR   858     -13.872  -4.234  -1.400
ATOM   4025  H02 WTR   858     -14.794  -4.686  -0.287
TER   
ATOM   4026  O00 WTR   859     -21.475  -1.023  -5.204
ATOM   4027  H01 WTR   859     -20.770  -0.588  -4.725
ATOM   4028  H02 WTR   859     -22.049  -0.311  -5.485
TER   
ATOM   4029  O00 WTR   860     -13.365 -15.553 -14.595
ATOM   4030  H01 WTR   860     -12.563 -15.842 -15.030
ATOM   4031  H02 WTR   860     -13.250 -14.609 -14.483
TER   
ATOM   4032  O00 WTR   861     -11.280 -13.492  -1.368
ATOM   4033  H01 WTR   861     -11.753 -13.079  -2.091
ATOM   4034  H02 WTR   861     -11.852 -13.375  -0.609
TER   
ATOM   4035  O00 WTR   862     -16.477  -9.787   6.873
ATOM   4036  H01 WTR   862     -17.363  -9.529   6.620
ATOM   4037  H02 WTR   862     -16.278  -9.246   7.637
TER   
ATOM   4038  O00 WTR   863     -21.593  -5.802  -3.209
ATOM   4039  H01 WTR   863     -22.549  -5.811  -3.173
ATOM   4040  H02 WTR   863     -21.378  -4.990  -3.667
TER   
ATOM   4041  O00 WTR   864     -18.834 -13.112  -0.506
ATOM   4042  H01 WTR   864     -18.801 -12.334  -1.063
ATOM   4043  H02 WTR   864     -18.398 -13.793  -1.019
TER   
ATOM   4044  O00 WTR   865     -11.871  -7.240  -6.533
ATOM   4045  H01 WTR   865     -12.651  -6.731  -6.754
ATOM   4046  H02 WTR   865     -11.717  -7.789  -7.302
TER   
ATOM   4047  O00 WTR   866     -16.146 -13.607   1.854
ATOM   4048  H01 WTR   866     -16.729 -13.538   1.098
ATOM   4049  H02 WTR   866     -16.394 -12.873   2.416
TER   
ATOM   4050  O00 WTR   867     -17.105  -2.790  -1.035
ATOM   4051  H01 WTR   867     -16.493  -2.062  -0.925
ATOM   4052  H02 WTR   867     -16.547  -3.567  -1.083
TER   
ATOM   4053  O00 WTR   868     -18.878 -11.391  -2.446
ATOM   4054  H01 WTR   868     -19.520 -10.710  -2.242
ATOM   4055  H02 WTR   868     -18.124 -10.914  -2.793
TER   
ATOM   4056  O00 WTR   869      -7.496  -6.230  -5.595
ATOM   4057  H01 WTR   869      -6.767  -6.428  -5.006
ATOM   4058  H02 WTR   869      -8.279  -6.404  -5.073
TER   
ATOM   4059  O00 WTR   870     -16.529  -2.035  -3.992
ATOM   4060  H01 WTR   870     -16.456  -2.929  -4.325
ATOM   4061  H02 WTR   870     -16.766  -2.140  -3.071
TER   
ATOM   4062  O00 WTR   871     -10.784 -18.844  -6.064
ATOM   4063  H01 WTR   871     -10.553 -18.639  -6.970
ATOM   4064  H02 WTR   871     -10.818 -19.800  -6.035
TER   
ATOM   4065  O00 WTR   872     -12.681  -0.506   3.923
ATOM   4066  H01 WTR   872     -13.456  -0.011   3.656
ATOM   4067  H02 WTR   872     -13.029  -1.263   4.394
TER   
ATOM   4068  O00 WTR   873     -15.858  -4.751 -10.275
ATOM   4069  H01 WTR   873     -16.314  -3.931 -10.465
ATOM   4070  H02 WTR   873     -15.082  -4.729 -10.836
TER   
ATOM   4071  O00 WTR   874     -17.656  -6.391 -11.359
ATOM   4072  H01 WTR   874     -17.279  -5.710 -10.802
ATOM   4073  H02 WTR   874     -17.286  -7.207 -11.023
TER   
ATOM   4074  O00 WTR   875     -16.853  -4.585  -4.812
ATOM   4075  H01 WTR   875     -16.896  -5.457  -4.420
ATOM   4076  H02 WTR   875     -17.020  -4.733  -5.743
TER   
ATOM   4077  O00 WTR   876     -23.412  -5.718   3.456
ATOM   4078  H01 WTR   876     -22.800  -6.444   3.340
ATOM   4079  H02 WTR   876     -24.251  -6.139   3.643
TER   
ATOM   4080  O00 WTR   877     -15.790 -12.042  -8.623
ATOM   4081  H01 WTR   877     -16.166 -12.013  -9.503
ATOM   4082  H02 WTR   877     -15.040 -12.632  -8.701
TER   
ATOM   4083  O00 WTR   878     -24.293  -5.157  -3.072
ATOM   4084  H01 WTR   878     -24.247  -4.317  -3.528
ATOM   4085  H02 WTR   878     -24.132  -4.940  -2.153
TER   
ATOM   4086  O00 WTR   879     -18.834  -0.373  -4.472
ATOM   4087  H01 WTR   879     -18.236  -1.038  -4.130
ATOM   4088  H02 WTR   879     -18.410   0.460  -4.266
TER   
ATOM   4089  O00 WTR   880     -15.645  -0.437  -0.828
ATOM   4090  H01 WTR   880     -14.881  -1.007  -0.914
ATOM   4091  H02 WTR   880     -15.885  -0.495   0.097
TER   
ATOM   4092  O00 WTR   881     -17.392   3.379  -7.214
ATOM   4093  H01 WTR   881     -17.288   4.221  -6.771
ATOM   4094  H02 WTR   881     -17.474   2.742  -6.504
TER   
ATOM   4095  O00 WTR   882     -17.463   2.251  -4.748
ATOM   4096  H01 WTR   882     -16.560   1.933  -4.777
ATOM   4097  H02 WTR   882     -17.673   2.289  -3.815
TER   
ATOM   4098  O00 WTR   883     -15.496   3.316   2.603
ATOM   4099  H01 WTR   883     -16.104   3.785   3.175
ATOM   4100  H02 WTR   883     -16.038   3.011   1.875
TER   
ATOM   4101  O00 WTR   884     -19.384  -6.497  -6.780
ATOM   4102  H01 WTR   884     -19.241  -6.939  -5.944
ATOM   4103  H02 WTR   884     -19.321  -7.193  -7.434
TER   
ATOM   4104  O00 WTR   885     -15.113   0.958  -4.702
ATOM   4105  H01 WTR   885     -14.581   0.745  -5.469
ATOM   4106  H02 WTR   885     -15.365   0.109  -4.340
TER   
ATOM   4107  O00 WTR   886     -14.250   2.055  -1.288
ATOM   4108  H01 WTR   886     -14.859   2.788  -1.202
ATOM   4109  H02 WTR   886     -14.812   1.281  -1.333
TER   
ATOM   4110  O00 WTR   887     -13.306  -1.643  -1.092
ATOM   4111  H01 WTR   887     -12.611  -1.456  -1.723
ATOM   4112  H02 WTR   887     -12.844  -1.823  -0.273
TER   
ATOM   4113  O00 WTR   888     -14.861   1.553 -10.290
ATOM   4114  H01 WTR   888     -15.614   1.487  -9.703
ATOM   4115  H02 WTR   888     -14.865   0.729 -10.778
TER   
ATOM   4116  O00 WTR   889     -16.732  -3.717   6.749
ATOM   4117  H01 WTR   889     -16.802  -4.183   5.916
ATOM   4118  H02 WTR   889     -15.798  -3.740   6.959
TER   
ATOM   4119  O00 WTR   890     -15.099  -2.344  -8.476
ATOM   4120  H01 WTR   890     -16.038  -2.179  -8.397
ATOM   4121  H02 WTR   890     -15.039  -3.186  -8.926
TER   
ATOM   4122  O00 WTR   891     -21.310   1.514  -2.969
ATOM   4123  H01 WTR   891     -21.374   2.317  -3.486
ATOM   4124  H02 WTR   891     -20.381   1.287  -2.993
TER   
ATOM   4125  O00 WTR   892     -24.957  -0.427  -5.228
ATOM   4126  H01 WTR   892     -25.613   0.159  -4.850
ATOM   4127  H02 WTR   892     -24.325   0.159  -5.646
TER   
ATOM   4128  O00 WTR   893     -14.996  -7.342  -2.073
ATOM   4129  H01 WTR   893     -15.287  -7.694  -1.231
ATOM   4130  H02 WTR   893     -14.500  -6.556  -1.845
TER   
ATOM   4131  O00 WTR   894     -20.425  -3.512  -4.816
ATOM   4132  H01 WTR   894     -20.206  -3.905  -5.661
ATOM   4133  H02 WTR   894     -20.704  -2.622  -5.031
TER   
ATOM   4134  O00 WTR   895     -18.848 -10.352 -12.412
ATOM   4135  H01 WTR   895     -19.266 -11.146 -12.079
ATOM   4136  H02 WTR   895     -19.511  -9.669 -12.307
TER   
ATOM   4137  O00 WTR   896     -16.075   1.327   6.187
ATOM   4138  H01 WTR   896     -16.762   0.665   6.111
ATOM   4139  H02 WTR   896     -15.318   0.850   6.528
TER   
ATOM   4140  O00 WTR   897     -18.671 -15.010  -5.007
ATOM   4141  H01 WTR   897     -18.160 -14.921  -4.202
ATOM   4142  H02 WTR   897     -18.199 -14.482  -5.650
TER   
ATOM   4143  O00 WTR   898     -19.646  -0.761  -0.633
ATOM   4144  H01 WTR   898     -20.600  -0.723  -0.565
ATOM   4145  H02 WTR   898     -19.476  -1.503  -1.214
TER   
ATOM   4146  O00 WTR   899     -16.414  -3.673   2.193
ATOM   4147  H01 WTR   899     -16.442  -2.784   1.838
ATOM   4148  H02 WTR   899     -15.629  -4.061   1.807
TER   
ATOM   4149  O00 WTR   900     -15.029   0.783   3.538
ATOM   4150  H01 WTR   900     -14.911   1.574   3.012
ATOM   4151  H02 WTR   900     -15.351   1.101   4.382
TER   
ATOM   4152  O00 WTR   901     -18.502   1.406  -2.219
ATOM   4153  H01 WTR   901     -18.075   2.132  -1.764
ATOM   4154  H02 WTR   901     -18.886   0.877  -1.520
TER   
ATOM   4155  O00 WTR   902     -18.057  -2.202  -8.669
ATOM   4156  H01 WTR   902     -18.323  -1.331  -8.372
ATOM   4157  H02 WTR   902     -18.836  -2.745  -8.551
TER   
ATOM   4158  O00 WTR   903     -22.533  -3.149   2.469
ATOM   4159  H01 WTR   903     -22.765  -2.865   3.352
ATOM   4160  H02 WTR   903     -23.008  -3.971   2.348
TER   
ATOM   4161  O00 WTR   904     -17.766   1.470  -9.159
ATOM   4162  H01 WTR   904     -18.537   1.020  -8.816
ATOM   4163  H02 WTR   904     -17.696   2.265  -8.630
TER   
ATOM   4164  O00 WTR   905     -19.826  -5.377  -0.262
ATOM   4165  H01 WTR   905     -19.914  -4.753  -0.982
ATOM   4166  H02 WTR   905     -18.881  -5.494  -0.160
TER   
ATOM   4167  O00 WTR   906     -17.060  -7.039  -3.891
ATOM   4168  H01 WTR   906     -16.238  -7.163  -3.417
ATOM   4169  H02 WTR   906     -17.518  -7.875  -3.800
TER   
ATOM   4170  O00 WTR   907     -23.091  -0.574  -1.925
ATOM   4171  H01 WTR   907     -23.463  -1.181  -2.565
ATOM   4172  H02 WTR   907     -22.456  -0.059  -2.423
TER   
ATOM   4173  O00 WTR   908     -14.385  -5.644  -5.705
ATOM   4174  H01 WTR   908     -13.947  -5.805  -4.869
ATOM   4175  H02 WTR   908     -15.278  -5.398  -5.464
TER   
ATOM   4176  O00 WTR   909     -20.849  -7.853   0.318
ATOM   4177  H01 WTR   909     -20.972  -6.925   0.117
ATOM   4178  H02 WTR   909     -21.282  -7.975   1.163
TER   
ATOM   4179  O00 WTR   910     -16.273   3.837  -0.489
ATOM   4180  H01 WTR   910     -17.200   3.692  -0.301
ATOM   4181  H02 WTR   910     -16.064   4.660  -0.047
TER   
ATOM   4182  O00 WTR   911     -17.026  -2.463 -11.128
ATOM   4183  H01 WTR   911     -16.418  -1.764 -11.370
ATOM   4184  H02 WTR   911     -17.500  -2.117 -10.372
TER   
ATOM   4185  O00 WTR   912     -23.756  -2.466  -3.837
ATOM   4186  H01 WTR   912     -22.872  -2.310  -4.171
ATOM   4187  H02 WTR   912     -24.323  -1.956  -4.415
TER   
ATOM   4188  O00 WTR   913     -11.393 -20.066   3.005
ATOM   4189  H01 WTR   913     -11.215 -20.380   2.119
ATOM   4190  H02 WTR   913     -11.374 -20.855   3.547
TER   
ATOM   4191  O00 WTR   914     -20.535  -3.648  -8.007
ATOM   4192  H01 WTR   914     -20.077  -4.488  -8.032
ATOM   4193  H02 WTR   914     -21.422  -3.867  -7.723
TER   
ATOM   4194  O00 WTR   915      -5.113 -12.633   7.999
ATOM   4195  H01 WTR   915      -6.011 -12.326   7.873
ATOM   4196  H02 WTR   915      -4.966 -13.246   7.279
TER   
ATOM   4197  O00 WTR   916     -13.202 -10.920   9.881
ATOM   4198  H01 WTR   916     -13.203 -10.094  10.366
ATOM   4199  H02 WTR   916     -13.678 -11.530  10.444
TER   
ATOM   4200  O00 WTR   917      -8.652 -10.481   1.807
ATOM   4201  H01 WTR   917      -8.951 -11.263   1.342
ATOM   4202  H02 WTR   917      -8.135 -10.001   1.160
TER   
ATOM   4203  O00 WTR   918      -5.558 -15.179   5.849
ATOM   4204  H01 WTR   918      -6.489 -14.975   5.760
ATOM   4205  H02 WTR   918      -5.419 -15.926   5.267
TER   
ATOM   4206  O00 WTR   919      -6.634 -16.561   9.381
ATOM   4207  H01 WTR   919      -5.786 -16.588   8.937
ATOM   4208  H02 WTR   919      -6.421 -16.362  10.293
TER   
ATOM   4209  O00 WTR   920      -7.012 -13.457   1.765
ATOM   4210  H01 WTR   920      -6.655 -12.573   1.852
ATOM   4211  H02 WTR   920      -7.421 -13.635   2.612
TER   
ATOM   4212  O00 WTR   921     -15.019 -15.020   5.794
ATOM   4213  H01 WTR   921     -14.675 -14.371   6.407
ATOM   4214  H02 WTR   921     -14.282 -15.607   5.627
TER   
ATOM   4215  O00 WTR   922      -4.353 -13.062  -6.871
ATOM   4216  H01 WTR   922      -4.403 -13.956  -7.212
ATOM   4217  H02 WTR   922      -3.695 -12.633  -7.418
TER   
ATOM   4218  O00 WTR   923      -3.588 -13.807 -13.191
ATOM   4219  H01 WTR   923      -4.112 -13.009 -13.249
ATOM   4220  H02 WTR   923      -3.131 -13.857 -14.030
TER   
ATOM   4221  O00 WTR   924      -7.167  -9.567   5.487
ATOM   4222  H01 WTR   924      -6.945 -10.117   4.735
ATOM   4223  H02 WTR   924      -6.552  -8.835   5.439
TER   
ATOM   4224  O00 WTR   925       0.071  -9.441  10.241
ATOM   4225  H01 WTR   925      -0.241 -10.020   9.546
ATOM   4226  H02 WTR   925      -0.428  -8.633  10.122
TER   
ATOM   4227  O00 WTR   926      -7.419 -10.057  10.140
ATOM   4228  H01 WTR   926      -7.227 -10.550   9.342
ATOM   4229  H02 WTR   926      -8.230  -9.588   9.944
TER   
ATOM   4230  O00 WTR   927     -10.213 -13.140   8.706
ATOM   4231  H01 WTR   927     -11.130 -13.332   8.510
ATOM   4232  H02 WTR   927     -10.203 -12.208   8.920
TER   
ATOM   4233  O00 WTR   928     -15.347 -17.072   9.220
ATOM   4234  H01 WTR   928     -14.553 -17.597   9.117
ATOM   4235  H02 WTR   928     -15.807 -17.166   8.386
TER   
ATOM   4236  O00 WTR   929      -9.099 -18.689   3.413
ATOM   4237  H01 WTR   929      -9.939 -19.144   3.473
ATOM   4238  H02 WTR   929      -8.585 -19.215   2.799
TER   
ATOM   4239  O00 WTR   930      -2.475 -14.399   8.291
ATOM   4240  H01 WTR   930      -2.244 -13.722   7.656
ATOM   4241  H02 WTR   930      -1.636 -14.689   8.649
TER   
ATOM   4242  O00 WTR   931      -0.869 -16.709   6.357
ATOM   4243  H01 WTR   931      -0.158 -16.387   5.802
ATOM   4244  H02 WTR   931      -1.668 -16.437   5.904
TER   
ATOM   4245  O00 WTR   932      -8.289  -5.889   0.830
ATOM   4246  H01 WTR   932      -8.946  -5.194   0.800
ATOM   4247  H02 WTR   932      -8.267  -6.238  -0.061
TER   
ATOM   4248  O00 WTR   933      -4.115 -15.539  -7.990
ATOM   4249  H01 WTR   933      -3.188 -15.357  -7.839
ATOM   4250  H02 WTR   933      -4.276 -15.240  -8.885
TER   
ATOM   4251  O00 WTR   934     -11.756  -6.141   1.368
ATOM   4252  H01 WTR   934     -11.782  -6.304   0.425
ATOM   4253  H02 WTR   934     -11.145  -6.795   1.708
TER   
ATOM   4254  O00 WTR   935     -15.454  14.090   6.246
ATOM   4255  H01 WTR   935     -14.756  14.175   6.895
ATOM   4256  H02 WTR   935     -15.631  13.150   6.205
TER   
ATOM   4257  O00 WTR   936      12.079 -15.620   8.604
ATOM   4258  H01 WTR   936      12.420 -14.831   9.025
ATOM   4259  H02 WTR   936      12.851 -16.165   8.453
TER   
ATOM   4260  O00 WTR   937      -3.663 -12.982  13.936
ATOM   4261  H01 WTR   937      -3.838 -13.175  14.857
ATOM   4262  H02 WTR   937      -3.089 -13.691  13.647
TER   
ATOM   4263  O00 WTR   938      -7.565 -11.596   7.485
ATOM   4264  H01 WTR   938      -7.462 -10.938   6.797
ATOM   4265  H02 WTR   938      -8.158 -12.246   7.109
TER   
ATOM   4266  O00 WTR   939      -7.252 -13.967  -0.969
ATOM   4267  H01 WTR   939      -7.096 -13.977  -0.025
ATOM   4268  H02 WTR   939      -6.641 -14.614  -1.321
TER   
ATOM   4269  O00 WTR   940       3.366 -13.399  -9.046
ATOM   4270  H01 WTR   940       3.143 -12.768  -8.362
ATOM   4271  H02 WTR   940       4.267 -13.184  -9.286
TER   
ATOM   4272  O00 WTR   941      -9.580 -12.665   5.660
ATOM   4273  H01 WTR   941     -10.443 -13.077   5.702
ATOM   4274  H02 WTR   941      -9.753 -11.777   5.348
TER   
ATOM   4275  O00 WTR   942      -6.262 -17.623   2.159
ATOM   4276  H01 WTR   942      -5.784 -16.814   1.975
ATOM   4277  H02 WTR   942      -6.180 -17.741   3.105
TER   
ATOM   4278  O00 WTR   943      -3.784 -10.553  17.625
ATOM   4279  H01 WTR   943      -3.764 -10.594  16.669
ATOM   4280  H02 WTR   943      -4.288 -11.323  17.888
TER   
ATOM   4281  O00 WTR   944     -16.713  -8.067   3.296
ATOM   4282  H01 WTR   944     -17.635  -8.175   3.064
ATOM   4283  H02 WTR   944     -16.665  -7.196   3.689
TER   
ATOM   4284  O00 WTR   945      -5.870 -17.971   4.889
ATOM   4285  H01 WTR   945      -6.489 -17.844   5.609
ATOM   4286  H02 WTR   945      -5.176 -18.514   5.263
TER   
ATOM   4287  O00 WTR   946     -12.477 -18.792 -12.690
ATOM   4288  H01 WTR   946     -12.181 -19.075 -13.555
ATOM   4289  H02 WTR   946     -13.313 -18.354 -12.853
TER   
ATOM   4290  O00 WTR   947      -4.804 -16.221  11.600
ATOM   4291  H01 WTR   947      -4.787 -17.156  11.396
ATOM   4292  H02 WTR   947      -4.230 -16.130  12.360
TER   
ATOM   4293  O00 WTR   948      -6.106 -15.288  14.807
ATOM   4294  H01 WTR   948      -5.905 -14.646  14.127
ATOM   4295  H02 WTR   948      -6.950 -15.008  15.160
TER   
ATOM   4296  O00 WTR   949      -3.033 -15.825   4.632
ATOM   4297  H01 WTR   949      -2.970 -15.801   3.678
ATOM   4298  H02 WTR   949      -3.388 -14.968   4.871
TER   
ATOM   4299  O00 WTR   950     -12.150 -15.004  14.623
ATOM   4300  H01 WTR   950     -11.719 -14.888  13.777
ATOM   4301  H02 WTR   950     -11.433 -15.038  15.256
TER   
ATOM   4302  O00 WTR   951      14.511 -18.363 -15.422
ATOM   4303  H01 WTR   951      15.305 -17.966 -15.781
ATOM   4304  H02 WTR   951      14.320 -17.850 -14.637
TER   
ATOM   4305  O00 WTR   952      -4.367 -19.444   6.897
ATOM   4306  H01 WTR   952      -3.732 -20.017   6.466
ATOM   4307  H02 WTR   952      -5.057 -20.035   7.199
TER   
ATOM   4308  O00 WTR   953     -10.995 -21.968   5.063
ATOM   4309  H01 WTR   953     -11.793 -21.690   5.512
ATOM   4310  H02 WTR   953     -10.287 -21.717   5.656
TER   
ATOM   4311  O00 WTR   954      -8.054 -14.855   4.989
ATOM   4312  H01 WTR   954      -8.536 -15.057   4.187
ATOM   4313  H02 WTR   954      -8.534 -14.124   5.379
TER   
ATOM   4314  O00 WTR   955      -8.367  -7.619  12.428
ATOM   4315  H01 WTR   955      -7.880  -7.674  11.606
ATOM   4316  H02 WTR   955      -7.737  -7.264  13.056
TER   
ATOM   4317  O00 WTR   956      -9.677  -8.487   6.837
ATOM   4318  H01 WTR   956      -8.857  -8.733   6.409
ATOM   4319  H02 WTR   956      -9.443  -7.745   7.394
TER   
ATOM   4320  O00 WTR   957      14.457 -15.613  -3.205
ATOM   4321  H01 WTR   957      14.678 -15.604  -2.273
ATOM   4322  H02 WTR   957      13.538 -15.347  -3.236
TER   
ATOM   4323  O00 WTR   958      -3.981 -12.587   4.478
ATOM   4324  H01 WTR   958      -3.715 -11.691   4.274
ATOM   4325  H02 WTR   958      -4.783 -12.720   3.973
TER   
ATOM   4326  O00 WTR   959      -1.918 -16.896  10.873
ATOM   4327  H01 WTR   959      -1.664 -17.176  11.753
ATOM   4328  H02 WTR   959      -2.275 -17.684  10.464
TER   
ATOM   4329  O00 WTR   960      -9.706  -7.849   2.305
ATOM   4330  H01 WTR   960      -9.435  -8.745   2.106
ATOM   4331  H02 WTR   960      -9.059  -7.299   1.863
TER   
ATOM   4332  O00 WTR   961      -9.742  -9.544  13.859
ATOM   4333  H01 WTR   961      -9.674  -9.163  14.734
ATOM   4334  H02 WTR   961      -9.450  -8.847  13.271
TER   
ATOM   4335  O00 WTR   962      -1.935 -12.614   6.399
ATOM   4336  H01 WTR   962      -1.186 -12.752   5.819
ATOM   4337  H02 WTR   962      -2.690 -12.582   5.812
TER   
ATOM   4338  O00 WTR   963      -2.091 -11.468  -7.930
ATOM   4339  H01 WTR   963      -2.157 -10.518  -8.024
ATOM   4340  H02 WTR   963      -2.574 -11.818  -8.679
TER   
ATOM   4341  O00 WTR   964      -4.921   6.554   4.176
ATOM   4342  H01 WTR   964      -5.810   6.818   4.413
ATOM   4343  H02 WTR   964      -4.556   7.316   3.727
TER   
ATOM   4344  O00 WTR   965      -8.478 -17.376  14.774
ATOM   4345  H01 WTR   965      -9.073 -18.094  14.992
ATOM   4346  H02 WTR   965      -7.603 -17.740  14.911
TER   
ATOM   4347  O00 WTR   966       8.325 -11.680   4.741
ATOM   4348  H01 WTR   966       8.133 -12.530   5.138
ATOM   4349  H02 WTR   966       7.750 -11.067   5.198
TER   
ATOM   4350  O00 WTR   967       4.850 -10.255   2.813
ATOM   4351  H01 WTR   967       4.807 -11.179   2.567
ATOM   4352  H02 WTR   967       5.662  -9.939   2.418
TER   
ATOM   4353  O00 WTR   968       4.652 -17.459  -0.283
ATOM   4354  H01 WTR   968       4.079 -17.164  -0.991
ATOM   4355  H02 WTR   968       4.935 -16.652   0.147
TER   
ATOM   4356  O00 WTR   969      10.953 -10.187  12.991
ATOM   4357  H01 WTR   969      11.321  -9.610  13.660
ATOM   4358  H02 WTR   969      10.343 -10.749  13.468
TER   
ATOM   4359  O00 WTR   970       2.444 -16.669   9.431
ATOM   4360  H01 WTR   970       1.570 -16.297   9.554
ATOM   4361  H02 WTR   970       2.765 -16.264   8.625
TER   
ATOM   4362  O00 WTR   971       7.397 -18.000   5.480
ATOM   4363  H01 WTR   971       7.755 -18.784   5.896
ATOM   4364  H02 WTR   971       7.850 -17.273   5.906
TER   
ATOM   4365  O00 WTR   972      13.747 -13.002   9.274
ATOM   4366  H01 WTR   972      13.527 -12.467  10.037
ATOM   4367  H02 WTR   972      13.636 -12.414   8.528
TER   
ATOM   4368  O00 WTR   973       2.963 -10.617  10.601
ATOM   4369  H01 WTR   973       2.045 -10.376  10.483
ATOM   4370  H02 WTR   973       3.128 -10.484  11.534
TER   
ATOM   4371  O00 WTR   974       6.679 -13.835   5.492
ATOM   4372  H01 WTR   974       6.919 -14.529   6.106
ATOM   4373  H02 WTR   974       6.688 -14.261   4.634
TER   
ATOM   4374  O00 WTR   975       5.952 -11.062  13.363
ATOM   4375  H01 WTR   975       5.812 -11.737  12.698
ATOM   4376  H02 WTR   975       6.737 -10.598  13.073
TER   
ATOM   4377  O00 WTR   976      13.402 -13.040  13.006
ATOM   4378  H01 WTR   976      12.677 -13.653  12.890
ATOM   4379  H02 WTR   976      13.235 -12.347  12.367
TER   
ATOM   4380  O00 WTR   977      -8.487 -13.155  15.857
ATOM   4381  H01 WTR   977      -9.077 -13.901  15.972
ATOM   4382  H02 WTR   977      -8.976 -12.408  16.200
TER   
ATOM   4383  O00 WTR   978       6.113 -10.057   9.293
ATOM   4384  H01 WTR   978       6.587 -10.367  10.065
ATOM   4385  H02 WTR   978       5.315 -10.586   9.273
TER   
ATOM   4386  O00 WTR   979       1.178 -20.210   4.607
ATOM   4387  H01 WTR   979       1.983 -20.157   5.121
ATOM   4388  H02 WTR   979       1.167 -21.105   4.270
TER   
ATOM   4389  O00 WTR   980      13.278 -11.550   6.846
ATOM   4390  H01 WTR   980      13.927 -11.812   6.193
ATOM   4391  H02 WTR   980      12.434 -11.722   6.428
TER   
ATOM   4392  O00 WTR   981       7.890 -10.114  11.466
ATOM   4393  H01 WTR   981       8.613 -10.733  11.565
ATOM   4394  H02 WTR   981       8.300  -9.317  11.132
TER   
ATOM   4395  O00 WTR   982      14.040 -18.158   8.875
ATOM   4396  H01 WTR   982      14.707 -18.685   8.437
ATOM   4397  H02 WTR   982      13.255 -18.706   8.863
TER   
ATOM   4398  O00 WTR   983       1.505  -6.016  12.166
ATOM   4399  H01 WTR   983       2.128  -5.719  11.504
ATOM   4400  H02 WTR   983       1.953  -6.734  12.613
TER   
ATOM   4401  O00 WTR   984       8.022 -12.408   2.042
ATOM   4402  H01 WTR   984       8.025 -12.520   1.091
ATOM   4403  H02 WTR   984       7.846 -11.476   2.173
TER   
ATOM   4404  O00 WTR   985       4.509 -15.940 -12.690
ATOM   4405  H01 WTR   985       4.130 -15.208 -13.176
ATOM   4406  H02 WTR   985       5.033 -15.526 -12.004
TER   
ATOM   4407  O00 WTR   986       6.771  -9.993   6.369
ATOM   4408  H01 WTR   986       6.642  -9.842   7.305
ATOM   4409  H02 WTR   986       5.892 -10.168   6.031
TER   
ATOM   4410  O00 WTR   987       5.716 -17.346   8.601
ATOM   4411  H01 WTR   987       6.655 -17.477   8.734
ATOM   4412  H02 WTR   987       5.441 -16.810   9.345
TER   
ATOM   4413  O00 WTR   988     -15.067 -13.447  14.155
ATOM   4414  H01 WTR   988     -14.157 -13.728  14.242
ATOM   4415  H02 WTR   988     -15.183 -13.296  13.217
TER   
ATOM   4416  O00 WTR   989      16.668  -9.673   6.055
ATOM   4417  H01 WTR   989      16.182 -10.490   5.944
ATOM   4418  H02 WTR   989      17.153  -9.570   5.236
TER   
ATOM   4419  O00 WTR   990       3.919  -9.770   5.334
ATOM   4420  H01 WTR   990       3.011 -10.070   5.357
ATOM   4421  H02 WTR   990       4.146  -9.764   4.404
TER   
ATOM   4422  O00 WTR   991      -6.281 -21.554   5.815
ATOM   4423  H01 WTR   991      -7.211 -21.371   5.948
ATOM   4424  H02 WTR   991      -6.120 -22.356   6.312
TER   
ATOM   4425  O00 WTR   992       2.411  -7.635  14.072
ATOM   4426  H01 WTR   992       3.351  -7.460  14.103
ATOM   4427  H02 WTR   992       2.053  -7.160  14.822
TER   
ATOM   4428  O00 WTR   993       1.288 -10.629   5.603
ATOM   4429  H01 WTR   993       0.518 -10.756   5.049
ATOM   4430  H02 WTR   993       0.942 -10.618   6.496
TER   
ATOM   4431  O00 WTR   994       5.749 -12.928  11.305
ATOM   4432  H01 WTR   994       5.126 -13.478  11.778
ATOM   4433  H02 WTR   994       5.271 -12.638  10.528
TER   
ATOM   4434  O00 WTR   995       0.203 -13.455  12.596
ATOM   4435  H01 WTR   995      -0.042 -12.567  12.857
ATOM   4436  H02 WTR   995       0.627 -13.824  13.371
TER   
ATOM   4437  O00 WTR   996       8.957 -15.029  12.501
ATOM   4438  H01 WTR   996       8.467 -14.801  11.711
ATOM   4439  H02 WTR   996       8.655 -15.910  12.725
TER   
ATOM   4440  O00 WTR   997      10.267  -9.944   8.121
ATOM   4441  H01 WTR   997      11.085 -10.163   7.674
ATOM   4442  H02 WTR   997       9.601 -10.464   7.671
TER   
ATOM   4443  O00 WTR   998       6.473 -16.950 -14.569
ATOM   4444  H01 WTR   998       5.731 -16.640 -14.050
ATOM   4445  H02 WTR   998       6.130 -17.698 -15.057
TER   
ATOM   4446  O00 WTR   999     -10.815 -20.409   0.528
ATOM   4447  H01 WTR   999      -9.934 -20.735   0.344
ATOM   4448  H02 WTR   999     -10.893 -19.618  -0.005
TER   
ATOM   4449  O00 WTR  1000       2.659 -11.671  15.502
ATOM   4450  H01 WTR  1000       2.977 -11.453  14.626
ATOM   4451  H02 WTR  1000       1.838 -11.185  15.587
TER   
ATOM   4452  O00 WTR  1001      -2.203 -24.472  -9.066
ATOM   4453  H01 WTR  1001      -2.618 -25.281  -9.366
ATOM   4454  H02 WTR  1001      -1.898 -24.673  -8.181
TER   
ATOM   4455  O00 WTR  1002       7.997 -14.118  10.245
ATOM   4456  H01 WTR  1002       8.674 -13.449  10.347
ATOM   4457  H02 WTR  1002       7.195 -13.698  10.556
TER   
ATOM   4458  O00 WTR  1003      12.063  -5.869  15.004
ATOM   4459  H01 WTR  1003      11.176  -5.529  14.884
ATOM   4460  H02 WTR  1003      12.625  -5.235  14.560
TER   
ATOM   4461  O00 WTR  1004       0.775 -13.343   9.857
ATOM   4462  H01 WTR  1004       0.774 -14.253   9.559
ATOM   4463  H02 WTR  1004       0.731 -13.403  10.812
TER   
ATOM   4464  O00 WTR  1005      -0.348 -11.390   8.493
ATOM   4465  H01 WTR  1005      -0.748 -11.782   7.717
ATOM   4466  H02 WTR  1005      -0.004 -12.133   8.988
TER   
ATOM   4467  O00 WTR  1006       3.399  -9.970  13.236
ATOM   4468  H01 WTR  1006       3.075  -9.147  13.604
ATOM   4469  H02 WTR  1006       4.351  -9.868  13.223
TER   
ATOM   4470  O00 WTR  1007       9.597 -12.019  10.548
ATOM   4471  H01 WTR  1007       9.527 -11.585   9.698
ATOM   4472  H02 WTR  1007      10.539 -12.069  10.715
TER   
ATOM   4473  O00 WTR  1008       8.935 -17.105   9.923
ATOM   4474  H01 WTR  1008       9.218 -17.129  10.837
ATOM   4475  H02 WTR  1008       9.731 -17.276   9.420
TER   
ATOM   4476  O00 WTR  1009       8.641 -12.215   7.639
ATOM   4477  H01 WTR  1009       7.927 -12.373   8.256
ATOM   4478  H02 WTR  1009       8.966 -13.089   7.420
TER   
ATOM   4479  O00 WTR  1010       2.008 -14.461  14.554
ATOM   4480  H01 WTR  1010       1.900 -15.411  14.588
ATOM   4481  H02 WTR  1010       2.151 -14.202  15.465
TER   
ATOM   4482  O00 WTR  1011       7.995 -19.951   9.750
ATOM   4483  H01 WTR  1011       7.263 -20.121  10.343
ATOM   4484  H02 WTR  1011       8.285 -19.067   9.973
TER   
ATOM   4485  O00 WTR  1012       5.067  -6.266   6.840
ATOM   4486  H01 WTR  1012       5.534  -6.366   7.670
ATOM   4487  H02 WTR  1012       5.724  -6.459   6.171
TER   
ATOM   4488  O00 WTR  1013      11.098 -11.723   5.384
ATOM   4489  H01 WTR  1013      11.042 -12.237   4.579
ATOM   4490  H02 WTR  1013      10.193 -11.651   5.687
TER   
ATOM   4491  O00 WTR  1014       6.615  -7.112   9.358
ATOM   4492  H01 WTR  1014       6.483  -8.036   9.568
ATOM   4493  H02 WTR  1014       7.532  -6.945   9.578
TER   
ATOM   4494  O00 WTR  1015       8.750  -8.392  15.302
ATOM   4495  H01 WTR  1015       9.221  -8.947  14.681
ATOM   4496  H02 WTR  1015       8.042  -8.947  15.630
TER   
ATOM   4497  O00 WTR  1016       6.575  -6.772  17.705
ATOM   4498  H01 WTR  1016       6.859  -7.378  18.389
ATOM   4499  H02 WTR  1016       5.915  -7.259  17.212
TER   
ATOM   4500  O00 WTR  1017      11.494 -15.269  13.146
ATOM   4501  H01 WTR  1017      11.365 -15.791  13.938
ATOM   4502  H02 WTR  1017      10.615 -15.154  12.787
TER   
ATOM   4503  O00 WTR  1018       8.955 -15.512 -10.897
ATOM   4504  H01 WTR  1018       8.455 -16.277 -11.180
ATOM   4505  H02 WTR  1018       8.322 -14.794 -10.906
TER   
ATOM   4506  O00 WTR  1019      -7.603   4.284   9.216
ATOM   4507  H01 WTR  1019      -7.475   4.829   8.439
ATOM   4508  H02 WTR  1019      -7.763   3.406   8.871
TER   
ATOM   4509  O00 WTR  1020       0.756   4.605   6.679
ATOM   4510  H01 WTR  1020       0.159   5.351   6.724
ATOM   4511  H02 WTR  1020       0.986   4.537   5.752
TER   
ATOM   4512  O00 WTR  1021     -12.310  -1.958   1.563
ATOM   4513  H01 WTR  1021     -12.230  -1.497   2.398
ATOM   4514  H02 WTR  1021     -11.639  -2.639   1.600
TER   
ATOM   4515  O00 WTR  1022      -7.898   3.209   5.270
ATOM   4516  H01 WTR  1022      -8.208   4.107   5.390
ATOM   4517  H02 WTR  1022      -7.277   3.264   4.544
TER   
ATOM   4518  O00 WTR  1023     -13.277  -8.723   1.920
ATOM   4519  H01 WTR  1023     -13.738  -8.845   2.750
ATOM   4520  H02 WTR  1023     -13.190  -7.773   1.832
TER   
ATOM   4521  O00 WTR  1024     -14.624   2.354  10.996
ATOM   4522  H01 WTR  1024     -15.048   2.832  11.708
ATOM   4523  H02 WTR  1024     -14.466   3.017  10.323
TER   
ATOM   4524  O00 WTR  1025      -9.096   5.092  13.064
ATOM   4525  H01 WTR  1025     -10.016   4.880  12.903
ATOM   4526  H02 WTR  1025      -8.944   5.895  12.565
TER   
ATOM   4527  O00 WTR  1026      -8.372 -18.100   6.139
ATOM   4528  H01 WTR  1026      -8.983 -17.447   6.481
ATOM   4529  H02 WTR  1026      -8.405 -17.986   5.189
TER   
ATOM   4530  O00 WTR  1027     -11.617  -0.799  12.592
ATOM   4531  H01 WTR  1027     -12.103  -1.566  12.287
ATOM   4532  H02 WTR  1027     -12.218  -0.356  13.191
TER   
ATOM   4533  O00 WTR  1028     -11.123  -5.554   7.524
ATOM   4534  H01 WTR  1028     -11.571  -6.273   7.078
ATOM   4535  H02 WTR  1028     -10.423  -5.979   8.020
TER   
ATOM   4536  O00 WTR  1029      -6.519   3.082   2.766
ATOM   4537  H01 WTR  1029      -7.139   3.583   2.235
ATOM   4538  H02 WTR  1029      -5.666   3.260   2.370
TER   
ATOM   4539  O00 WTR  1030     -20.274  -0.519   4.248
ATOM   4540  H01 WTR  1030     -19.701  -0.328   3.505
ATOM   4541  H02 WTR  1030     -21.013   0.081   4.141
TER   
ATOM   4542  O00 WTR  1031      -2.886  -4.125  11.340
ATOM   4543  H01 WTR  1031      -3.663  -4.397  11.827
ATOM   4544  H02 WTR  1031      -3.127  -4.236  10.421
TER   
ATOM   4545  O00 WTR  1032      -7.906   1.864   7.931
ATOM   4546  H01 WTR  1032      -7.960   2.093   7.003
ATOM   4547  H02 WTR  1032      -8.733   1.418   8.116
TER   
ATOM   4548  O00 WTR  1033     -13.260  -7.636   7.762
ATOM   4549  H01 WTR  1033     -13.591  -8.328   7.189
ATOM   4550  H02 WTR  1033     -13.851  -7.645   8.514
TER   
ATOM   4551  O00 WTR  1034      -1.585  -2.387  14.139
ATOM   4552  H01 WTR  1034      -2.284  -2.848  14.603
ATOM   4553  H02 WTR  1034      -2.043  -1.775  13.562
TER   
ATOM   4554  O00 WTR  1035     -10.378   0.653   8.567
ATOM   4555  H01 WTR  1035     -11.140   0.596   9.143
ATOM   4556  H02 WTR  1035     -10.690   0.328   7.723
TER   
ATOM   4557  O00 WTR  1036      -7.884  -1.315  11.938
ATOM   4558  H01 WTR  1036      -8.492  -1.615  11.263
ATOM   4559  H02 WTR  1036      -7.248  -2.026  12.021
TER   
ATOM   4560  O00 WTR  1037     -11.365   3.427  13.154
ATOM   4561  H01 WTR  1037     -12.096   3.276  13.752
ATOM   4562  H02 WTR  1037     -10.749   2.719  13.343
TER   
ATOM   4563  O00 WTR  1038     -12.171  -5.669  11.153
ATOM   4564  H01 WTR  1038     -13.113  -5.508  11.194
ATOM   4565  H02 WTR  1038     -11.825  -4.939  10.639
TER   
ATOM   4566  O00 WTR  1039      -0.600   4.734   1.388
ATOM   4567  H01 WTR  1039      -0.724   4.320   0.534
ATOM   4568  H02 WTR  1039      -1.422   5.196   1.553
TER   
ATOM   4569  O00 WTR  1040      -3.818  -2.546  16.610
ATOM   4570  H01 WTR  1040      -3.028  -2.928  16.991
ATOM   4571  H02 WTR  1040      -4.188  -2.011  17.312
TER   
ATOM   4572  O00 WTR  1041      -4.124   3.474   1.659
ATOM   4573  H01 WTR  1041      -3.754   3.624   2.529
ATOM   4574  H02 WTR  1041      -3.807   4.208   1.133
TER   
ATOM   4575  O00 WTR  1042      -9.127   7.338   8.857
ATOM   4576  H01 WTR  1042      -9.479   6.804   9.569
ATOM   4577  H02 WTR  1042      -8.466   6.784   8.444
TER   
ATOM   4578  O00 WTR  1043      14.420   0.202   4.519
ATOM   4579  H01 WTR  1043      14.701   0.133   5.432
ATOM   4580  H02 WTR  1043      14.783   1.035   4.219
TER   
ATOM   4581  O00 WTR  1044      -7.658  -1.537  -6.489
ATOM   4582  H01 WTR  1044      -7.135  -1.127  -7.178
ATOM   4583  H02 WTR  1044      -7.564  -2.477  -6.643
TER   
ATOM   4584  O00 WTR  1045      -6.860   6.301   7.298
ATOM   4585  H01 WTR  1045      -5.970   5.952   7.257
ATOM   4586  H02 WTR  1045      -6.801   7.159   6.877
TER   
ATOM   4587  O00 WTR  1046      -2.350 -14.478  12.010
ATOM   4588  H01 WTR  1046      -2.223 -15.330  11.593
ATOM   4589  H02 WTR  1046      -1.469 -14.197  12.256
TER   
ATOM   4590  O00 WTR  1047       3.089 -17.463   2.054
ATOM   4591  H01 WTR  1047       2.168 -17.708   1.964
ATOM   4592  H02 WTR  1047       3.441 -17.522   1.166
TER   
ATOM   4593  O00 WTR  1048       8.596   1.950  11.448
ATOM   4594  H01 WTR  1048       8.768   1.087  11.827
ATOM   4595  H02 WTR  1048       9.128   2.551  11.969
TER   
ATOM   4596  O00 WTR  1049       8.681  -3.923  11.462
ATOM   4597  H01 WTR  1049       7.910  -3.643  11.955
ATOM   4598  H02 WTR  1049       9.242  -3.148  11.433
TER   
ATOM   4599  O00 WTR  1050       8.557  -0.167  13.036
ATOM   4600  H01 WTR  1050       8.665   0.276  13.878
ATOM   4601  H02 WTR  1050       8.444  -1.090  13.263
TER   
ATOM   4602  O00 WTR  1051      10.783   1.515   8.282
ATOM   4603  H01 WTR  1051      11.206   1.249   9.098
ATOM   4604  H02 WTR  1051      11.502   1.812   7.724
TER   
ATOM   4605  O00 WTR  1052     -14.268 -15.206  10.971
ATOM   4606  H01 WTR  1052     -14.954 -15.467  10.357
ATOM   4607  H02 WTR  1052     -13.551 -15.818  10.803
TER   
ATOM   4608  O00 WTR  1053       7.679  -7.795  -4.821
ATOM   4609  H01 WTR  1053       7.198  -7.907  -4.001
ATOM   4610  H02 WTR  1053       7.127  -7.216  -5.347
TER   
ATOM   4611  O00 WTR  1054       4.446 -16.292  11.019
ATOM   4612  H01 WTR  1054       4.240 -15.642  11.691
ATOM   4613  H02 WTR  1054       3.642 -16.370  10.506
TER   
ATOM   4614  O00 WTR  1055      10.086   3.251  13.309
ATOM   4615  H01 WTR  1055       9.725   3.031  14.168
ATOM   4616  H02 WTR  1055      10.444   4.132  13.417
TER   
ATOM   4617  O00 WTR  1056       9.206   1.251  15.367
ATOM   4618  H01 WTR  1056       9.807   1.274  16.111
ATOM   4619  H02 WTR  1056       8.352   1.466  15.741
TER   
ATOM   4620  O00 WTR  1057      11.110  -1.004   6.937
ATOM   4621  H01 WTR  1057      11.471  -0.721   6.097
ATOM   4622  H02 WTR  1057      10.965  -0.191   7.421
TER   
ATOM   4623  O00 WTR  1058     -12.845   4.436  -7.115
ATOM   4624  H01 WTR  1058     -12.790   5.110  -7.793
ATOM   4625  H02 WTR  1058     -13.036   3.629  -7.593
TER   
ATOM   4626  O00 WTR  1059       9.729  -5.229  14.005
ATOM   4627  H01 WTR  1059       9.820  -4.839  13.136
ATOM   4628  H02 WTR  1059       9.273  -4.563  14.520
TER   
ATOM   4629  O00 WTR  1060      -9.351  -1.683   9.648
ATOM   4630  H01 WTR  1060      -8.984  -2.174   8.913
ATOM   4631  H02 WTR  1060      -9.632  -0.852   9.265
TER   
ATOM   4632  O00 WTR  1061       3.144   1.148  13.125
ATOM   4633  H01 WTR  1061       3.614   0.397  12.762
ATOM   4634  H02 WTR  1061       2.814   0.839  13.969
TER   
ATOM   4635  O00 WTR  1062       6.648 -10.801 -14.062
ATOM   4636  H01 WTR  1062       7.493 -10.510 -13.719
ATOM   4637  H02 WTR  1062       6.001 -10.330 -13.536
TER   
ATOM   4638  O00 WTR  1063       8.737   3.189   8.896
ATOM   4639  H01 WTR  1063       8.503   2.728   9.702
ATOM   4640  H02 WTR  1063       9.190   2.532   8.368
TER   
ATOM   4641  O00 WTR  1064      11.317   5.604  14.304
ATOM   4642  H01 WTR  1064      11.455   4.937  14.976
ATOM   4643  H02 WTR  1064      11.690   6.402  14.677
TER   
ATOM   4644  O00 WTR  1065       0.948   3.329  18.077
ATOM   4645  H01 WTR  1065       0.786   2.436  18.382
ATOM   4646  H02 WTR  1065       1.876   3.337  17.842
TER   
ATOM   4647  O00 WTR  1066       7.534 -23.257   4.483
ATOM   4648  H01 WTR  1066       8.011 -23.242   3.653
ATOM   4649  H02 WTR  1066       7.810 -22.458   4.932
TER   
ATOM   4650  O00 WTR  1067       0.147   2.144  15.689
ATOM   4651  H01 WTR  1067      -0.242   1.272  15.743
ATOM   4652  H02 WTR  1067       0.288   2.401  16.600
TER   
ATOM   4653  O00 WTR  1068       5.740  -5.089  20.496
ATOM   4654  H01 WTR  1068       4.934  -4.601  20.664
ATOM   4655  H02 WTR  1068       5.489  -6.008  20.595
TER   
ATOM   4656  O00 WTR  1069      -0.734 -13.192  -4.081
ATOM   4657  H01 WTR  1069      -0.696 -13.277  -3.128
ATOM   4658  H02 WTR  1069      -1.659 -13.310  -4.295
TER   
ATOM   4659  O00 WTR  1070       5.808 -18.441  11.867
ATOM   4660  H01 WTR  1070       5.103 -19.085  11.790
ATOM   4661  H02 WTR  1070       5.367 -17.594  11.804
TER   
ATOM   4662  O00 WTR  1071       4.939  -5.550  11.303
ATOM   4663  H01 WTR  1071       5.471  -4.790  11.540
ATOM   4664  H02 WTR  1071       5.448  -5.996  10.626
TER   
ATOM   4665  O00 WTR  1072       6.204  -3.004  12.409
ATOM   4666  H01 WTR  1072       5.704  -2.255  12.084
ATOM   4667  H02 WTR  1072       5.585  -3.485  12.959
TER   
ATOM   4668  O00 WTR  1073     -12.838  -9.563  -2.361
ATOM   4669  H01 WTR  1073     -13.752  -9.811  -2.227
ATOM   4670  H02 WTR  1073     -12.422  -9.708  -1.511
TER   
ATOM   4671  O00 WTR  1074      -1.699 -16.016  -0.281
ATOM   4672  H01 WTR  1074      -1.996 -16.812  -0.722
ATOM   4673  H02 WTR  1074      -1.456 -15.424  -0.993
TER   
ATOM   4674  O00 WTR  1075     -10.400 -12.420  -5.290
ATOM   4675  H01 WTR  1075     -11.332 -12.406  -5.073
ATOM   4676  H02 WTR  1075      -9.964 -12.627  -4.463
TER   
ATOM   4677  O00 WTR  1076     -10.628  -8.855  -8.803
ATOM   4678  H01 WTR  1076      -9.876  -8.612  -8.263
ATOM   4679  H02 WTR  1076     -10.910  -9.701  -8.456
TER   
ATOM   4680  O00 WTR  1077     -12.882 -12.210  -3.649
ATOM   4681  H01 WTR  1077     -13.704 -12.640  -3.885
ATOM   4682  H02 WTR  1077     -13.148 -11.362  -3.295
TER   
ATOM   4683  O00 WTR  1078     -11.522 -21.557  -2.046
ATOM   4684  H01 WTR  1078     -12.353 -21.117  -2.225
ATOM   4685  H02 WTR  1078     -11.308 -21.310  -1.147
TER   
ATOM   4686  O00 WTR  1079      -1.823 -17.686 -13.229
ATOM   4687  H01 WTR  1079      -2.680 -17.772 -12.810
ATOM   4688  H02 WTR  1079      -1.598 -16.762 -13.128
TER   
ATOM   4689  O00 WTR  1080      10.828 -21.392  -2.184
ATOM   4690  H01 WTR  1080      10.830 -21.429  -1.227
ATOM   4691  H02 WTR  1080      10.188 -20.712  -2.396
TER   
ATOM   4692  O00 WTR  1081      -8.567 -13.154  -3.572
ATOM   4693  H01 WTR  1081      -7.707 -12.790  -3.780
ATOM   4694  H02 WTR  1081      -8.401 -13.768  -2.857
TER   
ATOM   4695  O00 WTR  1082     -13.015   2.138  -8.363
ATOM   4696  H01 WTR  1082     -12.072   2.095  -8.520
ATOM   4697  H02 WTR  1082     -13.409   1.873  -9.193
TER   
ATOM   4698  O00 WTR  1083      -4.958 -15.258   1.354
ATOM   4699  H01 WTR  1083      -5.563 -14.525   1.465
ATOM   4700  H02 WTR  1083      -4.097 -14.847   1.275
TER   
ATOM   4701  O00 WTR  1084      -6.717 -19.175  -5.159
ATOM   4702  H01 WTR  1084      -6.874 -18.322  -5.563
ATOM   4703  H02 WTR  1084      -7.491 -19.692  -5.380
TER   
ATOM   4704  O00 WTR  1085       1.745  10.966  14.677
ATOM   4705  H01 WTR  1085       0.949  11.438  14.921
ATOM   4706  H02 WTR  1085       1.431  10.200  14.196
TER   
ATOM   4707  O00 WTR  1086     -10.094 -16.206  -9.685
ATOM   4708  H01 WTR  1086      -9.174 -16.112  -9.437
ATOM   4709  H02 WTR  1086     -10.369 -15.321  -9.926
TER   
ATOM   4710  O00 WTR  1087       7.925 -23.356  -5.461
ATOM   4711  H01 WTR  1087       8.791 -23.403  -5.057
ATOM   4712  H02 WTR  1087       7.314 -23.488  -4.735
TER   
ATOM   4713  O00 WTR  1088      -1.187 -12.892  -1.372
ATOM   4714  H01 WTR  1088      -1.581 -12.827  -0.503
ATOM   4715  H02 WTR  1088      -1.310 -12.024  -1.757
TER   
ATOM   4716  O00 WTR  1089       6.737 -15.031  -3.328
ATOM   4717  H01 WTR  1089       7.686 -15.112  -3.228
ATOM   4718  H02 WTR  1089       6.588 -14.094  -3.456
TER   
ATOM   4719  O00 WTR  1090      -4.678  -8.614  -6.612
ATOM   4720  H01 WTR  1090      -4.387  -9.104  -5.843
ATOM   4721  H02 WTR  1090      -3.878  -8.452  -7.111
TER   
ATOM   4722  O00 WTR  1091     -10.065 -13.376  -9.538
ATOM   4723  H01 WTR  1091     -10.721 -13.672  -8.906
ATOM   4724  H02 WTR  1091      -9.348 -13.040  -9.000
TER   
ATOM   4725  O00 WTR  1092     -10.232  -3.846   1.770
ATOM   4726  H01 WTR  1092     -10.668  -4.697   1.750
ATOM   4727  H02 WTR  1092      -9.871  -3.782   2.654
TER   
ATOM   4728  O00 WTR  1093      -9.355  -6.786 -13.508
ATOM   4729  H01 WTR  1093      -9.488  -7.456 -12.837
ATOM   4730  H02 WTR  1093      -9.776  -6.004 -13.152
TER   
ATOM   4731  O00 WTR  1094      -2.730 -17.981  -1.827
ATOM   4732  H01 WTR  1094      -2.968 -18.345  -0.974
ATOM   4733  H02 WTR  1094      -3.553 -17.645  -2.182
TER   
ATOM   4734  O00 WTR  1095     -15.343 -15.947  -9.071
ATOM   4735  H01 WTR  1095     -14.815 -16.734  -9.208
ATOM   4736  H02 WTR  1095     -16.140 -16.264  -8.647
TER   
ATOM   4737  O00 WTR  1096      -9.308 -17.872  -2.996
ATOM   4738  H01 WTR  1096      -9.410 -17.230  -3.699
ATOM   4739  H02 WTR  1096      -8.592 -17.530  -2.460
TER   
ATOM   4740  O00 WTR  1097      -8.306 -12.590  -7.429
ATOM   4741  H01 WTR  1097      -7.806 -11.778  -7.354
ATOM   4742  H02 WTR  1097      -8.564 -12.798  -6.531
TER   
ATOM   4743  O00 WTR  1098       4.092 -10.205 -13.263
ATOM   4744  H01 WTR  1098       3.719 -10.000 -14.121
ATOM   4745  H02 WTR  1098       3.918 -11.138 -13.143
TER   
ATOM   4746  O00 WTR  1099     -12.062 -21.417 -11.865
ATOM   4747  H01 WTR  1099     -12.434 -20.597 -12.189
ATOM   4748  H02 WTR  1099     -11.991 -21.972 -12.642
TER   
ATOM   4749  O00 WTR  1100      -3.373   5.318  15.800
ATOM   4750  H01 WTR  1100      -3.018   5.762  16.569
ATOM   4751  H02 WTR  1100      -3.702   6.025  15.245
TER   
ATOM   4752  O00 WTR  1101      -2.153 -13.517 -15.601
ATOM   4753  H01 WTR  1101      -1.467 -13.102 -16.124
ATOM   4754  H02 WTR  1101      -2.249 -14.391 -15.981
TER   
ATOM   4755  O00 WTR  1102      -9.311 -23.417  -7.708
ATOM   4756  H01 WTR  1102      -9.666 -24.280  -7.495
ATOM   4757  H02 WTR  1102      -8.548 -23.599  -8.255
TER   
ATOM   4758  O00 WTR  1103       0.604 -18.156   2.530
ATOM   4759  H01 WTR  1103       0.242 -17.485   3.108
ATOM   4760  H02 WTR  1103       0.970 -18.813   3.122
TER   
ATOM   4761  O00 WTR  1104       1.343  -9.933 -12.386
ATOM   4762  H01 WTR  1104       1.562 -10.778 -11.993
ATOM   4763  H02 WTR  1104       2.113  -9.704 -12.907
TER   
ATOM   4764  O00 WTR  1105       4.157   7.451  17.832
ATOM   4765  H01 WTR  1105       4.034   8.387  17.675
ATOM   4766  H02 WTR  1105       4.638   7.407  18.658
TER   
ATOM   4767  O00 WTR  1106      -4.515 -15.462 -11.056
ATOM   4768  H01 WTR  1106      -4.272 -14.925 -11.810
ATOM   4769  H02 WTR  1106      -5.379 -15.138 -10.799
TER   
ATOM   4770  O00 WTR  1107     -11.801 -21.820  -6.492
ATOM   4771  H01 WTR  1107     -11.277 -21.963  -7.280
ATOM   4772  H02 WTR  1107     -12.514 -21.249  -6.778
TER   
ATOM   4773  O00 WTR  1108     -11.162  -9.711  -0.133
ATOM   4774  H01 WTR  1108     -10.673 -10.531  -0.213
ATOM   4775  H02 WTR  1108     -11.439  -9.686   0.782
TER   
ATOM   4776  O00 WTR  1109       0.713 -18.184  -3.313
ATOM   4777  H01 WTR  1109       0.283 -18.626  -2.581
ATOM   4778  H02 WTR  1109       1.125 -18.891  -3.811
TER   
ATOM   4779  O00 WTR  1110       1.244 -13.330  -6.098
ATOM   4780  H01 WTR  1110       0.539 -12.878  -5.634
ATOM   4781  H02 WTR  1110       0.893 -14.203  -6.276
TER   
ATOM   4782  O00 WTR  1111      -9.000  -9.896  -2.232
ATOM   4783  H01 WTR  1111      -9.145 -10.758  -1.843
ATOM   4784  H02 WTR  1111      -9.420  -9.286  -1.625
TER   
ATOM   4785  O00 WTR  1112       2.823 -19.503 -11.587
ATOM   4786  H01 WTR  1112       3.443 -18.925 -11.141
ATOM   4787  H02 WTR  1112       3.238 -19.698 -12.427
TER   
ATOM   4788  O00 WTR  1113     -11.158 -13.979   2.359
ATOM   4789  H01 WTR  1113     -10.759 -14.825   2.153
ATOM   4790  H02 WTR  1113     -12.061 -14.059   2.053
TER   
ATOM   4791  O00 WTR  1114      -5.812  -6.755  -3.545
ATOM   4792  H01 WTR  1114      -6.108  -6.811  -2.636
ATOM   4793  H02 WTR  1114      -5.359  -7.584  -3.701
TER   
ATOM   4794  O00 WTR  1115      -4.022 -19.072   0.259
ATOM   4795  H01 WTR  1115      -3.177 -19.421   0.542
ATOM   4796  H02 WTR  1115      -4.503 -18.918   1.072
TER   
ATOM   4797  O00 WTR  1116      -7.950 -17.337 -12.744
ATOM   4798  H01 WTR  1116      -8.861 -17.064 -12.855
ATOM   4799  H02 WTR  1116      -7.440 -16.641 -13.158
TER   
ATOM   4800  O00 WTR  1117     -14.664  -8.313  -6.036
ATOM   4801  H01 WTR  1117     -14.248  -8.710  -6.801
ATOM   4802  H02 WTR  1117     -14.398  -7.394  -6.069
TER   
ATOM   4803  O00 WTR  1118     -11.534  -6.977  -1.283
ATOM   4804  H01 WTR  1118     -11.878  -6.865  -2.168
ATOM   4805  H02 WTR  1118     -11.343  -7.913  -1.216
TER   
ATOM   4806  O00 WTR  1119     -10.490  -9.562  -4.691
ATOM   4807  H01 WTR  1119     -10.202  -9.847  -3.824
ATOM   4808  H02 WTR  1119     -10.377 -10.333  -5.247
TER   
ATOM   4809  O00 WTR  1120     -12.055 -10.489  -6.790
ATOM   4810  H01 WTR  1120     -12.159  -9.995  -5.977
ATOM   4811  H02 WTR  1120     -12.843 -10.289  -7.296
TER   
ATOM   4812  O00 WTR  1121     -10.739 -10.311   4.681
ATOM   4813  H01 WTR  1121     -10.342  -9.735   5.334
ATOM   4814  H02 WTR  1121     -11.005  -9.723   3.973
TER   
ATOM   4815  O00 WTR  1122       3.662 -10.021  -6.634
ATOM   4816  H01 WTR  1122       2.791 -10.015  -7.029
ATOM   4817  H02 WTR  1122       3.518 -10.328  -5.739
TER   
ATOM   4818  O00 WTR  1123       0.853 -15.387  -0.060
ATOM   4819  H01 WTR  1123      -0.017 -15.728   0.149
ATOM   4820  H02 WTR  1123       0.907 -14.559   0.418
TER   
ATOM   4821  O00 WTR  1124     -12.716  -8.337  10.915
ATOM   4822  H01 WTR  1124     -12.279  -7.486  10.912
ATOM   4823  H02 WTR  1124     -13.640  -8.134  10.774
TER   
ATOM   4824  O00 WTR  1125       7.072   8.010  25.347
ATOM   4825  H01 WTR  1125       7.412   8.152  24.464
ATOM   4826  H02 WTR  1125       7.555   7.250  25.671
TER   
ATOM   4827  O00 WTR  1126      -6.730 -10.410  -6.903
ATOM   4828  H01 WTR  1126      -7.237  -9.606  -6.795
ATOM   4829  H02 WTR  1126      -5.826 -10.111  -7.007
TER   
ATOM   4830  O00 WTR  1127       1.154 -15.743   4.569
ATOM   4831  H01 WTR  1127       0.577 -15.035   4.280
ATOM   4832  H02 WTR  1127       1.980 -15.579   4.115
TER   
ATOM   4833  O00 WTR  1128      -4.480 -15.910  -3.281
ATOM   4834  H01 WTR  1128      -4.101 -15.271  -3.884
ATOM   4835  H02 WTR  1128      -5.369 -16.050  -3.605
TER   
ATOM   4836  O00 WTR  1129      -7.901  -7.071  -1.450
ATOM   4837  H01 WTR  1129      -7.762  -7.996  -1.248
ATOM   4838  H02 WTR  1129      -8.486  -7.076  -2.208
TER   
ATOM   4839  O00 WTR  1130      -1.235 -17.571  -5.213
ATOM   4840  H01 WTR  1130      -2.126 -17.858  -5.012
ATOM   4841  H02 WTR  1130      -0.758 -17.678  -4.390
TER   
ATOM   4842  O00 WTR  1131      -6.592 -11.169   3.338
ATOM   4843  H01 WTR  1131      -7.524 -11.105   3.127
ATOM   4844  H02 WTR  1131      -6.199 -10.403   2.919
TER   
ATOM   4845  O00 WTR  1132       8.954 -19.267  -3.118
ATOM   4846  H01 WTR  1132       9.198 -18.392  -3.421
ATOM   4847  H02 WTR  1132       8.642 -19.132  -2.223
TER   
ATOM   4848  O00 WTR  1133       7.347 -13.338  -5.864
ATOM   4849  H01 WTR  1133       8.304 -13.308  -5.863
ATOM   4850  H02 WTR  1133       7.081 -12.503  -6.250
TER   
ATOM   4851  O00 WTR  1134       4.332 -19.483  -8.188
ATOM   4852  H01 WTR  1134       4.722 -20.120  -8.788
ATOM   4853  H02 WTR  1134       4.934 -18.739  -8.204
TER   
ATOM   4854  O00 WTR  1135       8.969   9.503  18.105
ATOM   4855  H01 WTR  1135       9.609   8.862  18.413
ATOM   4856  H02 WTR  1135       9.407   9.952  17.382
TER   
ATOM   4857  O00 WTR  1136       4.083 -16.175  -8.492
ATOM   4858  H01 WTR  1136       3.726 -15.311  -8.696
ATOM   4859  H02 WTR  1136       4.684 -16.021  -7.763
TER   
ATOM   4860  O00 WTR  1137       0.477  -9.453  -5.772
ATOM   4861  H01 WTR  1137       0.951  -9.269  -4.961
ATOM   4862  H02 WTR  1137      -0.350  -9.841  -5.484
TER   
ATOM   4863  O00 WTR  1138       3.142 -17.582  -5.193
ATOM   4864  H01 WTR  1138       2.940 -16.706  -5.521
ATOM   4865  H02 WTR  1138       2.437 -17.777  -4.576
TER   
ATOM   4866  O00 WTR  1139       7.204 -14.980   3.114
ATOM   4867  H01 WTR  1139       7.486 -14.134   2.766
ATOM   4868  H02 WTR  1139       7.975 -15.322   3.567
TER   
ATOM   4869  O00 WTR  1140       4.674  -7.719  -7.945
ATOM   4870  H01 WTR  1140       4.365  -8.600  -7.733
ATOM   4871  H02 WTR  1140       5.597  -7.837  -8.170
TER   
ATOM   4872  O00 WTR  1141       6.389 -11.203  -7.171
ATOM   4873  H01 WTR  1141       5.691 -10.646  -6.827
ATOM   4874  H02 WTR  1141       7.120 -10.603  -7.324
TER   
ATOM   4875  O00 WTR  1142      11.274 -14.566 -11.691
ATOM   4876  H01 WTR  1142      10.468 -15.050 -11.511
ATOM   4877  H02 WTR  1142      11.241 -14.386 -12.631
TER   
ATOM   4878  O00 WTR  1143     -13.839  -4.246   1.284
ATOM   4879  H01 WTR  1143     -13.137  -4.794   1.635
ATOM   4880  H02 WTR  1143     -13.656  -3.372   1.628
TER   
ATOM   4881  O00 WTR  1144       8.696   6.860  14.217
ATOM   4882  H01 WTR  1144       8.303   7.684  14.505
ATOM   4883  H02 WTR  1144       9.639   7.017  14.259
TER   
ATOM   4884  O00 WTR  1145      -2.476 -16.765 -15.992
ATOM   4885  H01 WTR  1145      -2.320 -17.203 -15.155
ATOM   4886  H02 WTR  1145      -3.416 -16.864 -16.143
TER   
ATOM   4887  O00 WTR  1146       7.006 -17.818  -5.390
ATOM   4888  H01 WTR  1146       6.735 -17.262  -6.120
ATOM   4889  H02 WTR  1146       6.420 -17.576  -4.673
TER   
ATOM   4890  O00 WTR  1147       9.837 -15.017   0.097
ATOM   4891  H01 WTR  1147       9.406 -15.675   0.643
ATOM   4892  H02 WTR  1147      10.592 -15.473  -0.276
TER   
ATOM   4893  O00 WTR  1148       6.475 -20.832  -3.607
ATOM   4894  H01 WTR  1148       7.417 -20.696  -3.497
ATOM   4895  H02 WTR  1148       6.083 -19.988  -3.384
TER   
ATOM   4896  O00 WTR  1149       9.685  -8.819 -10.062
ATOM   4897  H01 WTR  1149      10.591  -9.095 -10.205
ATOM   4898  H02 WTR  1149       9.746  -7.880  -9.886
TER   
ATOM   4899  O00 WTR  1150       8.838 -11.908  14.076
ATOM   4900  H01 WTR  1150       8.048 -12.198  13.621
ATOM   4901  H02 WTR  1150       8.625 -11.992  15.005
TER   
ATOM   4902  O00 WTR  1151      12.023  -6.897 -11.256
ATOM   4903  H01 WTR  1151      11.115  -6.889 -10.954
ATOM   4904  H02 WTR  1151      12.487  -6.337 -10.634
TER   
ATOM   4905  O00 WTR  1152       2.004 -18.198  -8.707
ATOM   4906  H01 WTR  1152       2.812 -18.000  -8.234
ATOM   4907  H02 WTR  1152       2.179 -19.031  -9.145
TER   
ATOM   4908  O00 WTR  1153      16.235 -16.387   7.954
ATOM   4909  H01 WTR  1153      16.107 -16.545   8.889
ATOM   4910  H02 WTR  1153      15.367 -16.503   7.569
TER   
ATOM   4911  O00 WTR  1154       3.596 -11.207  -3.988
ATOM   4912  H01 WTR  1154       3.569 -12.163  -3.962
ATOM   4913  H02 WTR  1154       3.173 -10.933  -3.174
TER   
ATOM   4914  O00 WTR  1155      11.947  -8.373  -2.827
ATOM   4915  H01 WTR  1155      11.212  -8.799  -3.267
ATOM   4916  H02 WTR  1155      12.259  -9.023  -2.196
TER   
ATOM   4917  O00 WTR  1156       1.756 -12.382 -11.253
ATOM   4918  H01 WTR  1156       2.454 -12.873 -10.820
ATOM   4919  H02 WTR  1156       0.973 -12.572 -10.736
TER   
ATOM   4920  O00 WTR  1157      13.243 -12.706  -0.695
ATOM   4921  H01 WTR  1157      12.632 -13.298  -1.134
ATOM   4922  H02 WTR  1157      13.124 -12.886   0.238
TER   
ATOM   4923  O00 WTR  1158      10.477  -7.509  -5.417
ATOM   4924  H01 WTR  1158       9.554  -7.459  -5.168
ATOM   4925  H02 WTR  1158      10.636  -8.442  -5.564
TER   
ATOM   4926  O00 WTR  1159       7.281  -8.108  -8.093
ATOM   4927  H01 WTR  1159       7.391  -7.185  -8.322
ATOM   4928  H02 WTR  1159       8.144  -8.382  -7.781
TER   
ATOM   4929  O00 WTR  1160      11.558 -17.413  -1.001
ATOM   4930  H01 WTR  1160      11.627 -17.885  -1.832
ATOM   4931  H02 WTR  1160      12.119 -17.903  -0.400
TER   
ATOM   4932  O00 WTR  1161      10.965 -10.312  -5.827
ATOM   4933  H01 WTR  1161      10.838 -11.095  -5.290
ATOM   4934  H02 WTR  1161      10.241 -10.330  -6.453
TER   
ATOM   4935  O00 WTR  1162       5.300 -17.411  -3.286
ATOM   4936  H01 WTR  1162       5.530 -16.503  -3.089
ATOM   4937  H02 WTR  1162       4.506 -17.348  -3.816
TER   
ATOM   4938  O00 WTR  1163      -0.924 -15.027 -12.971
ATOM   4939  H01 WTR  1163      -0.660 -15.273 -12.084
ATOM   4940  H02 WTR  1163      -1.610 -14.371 -12.843
TER   
ATOM   4941  O00 WTR  1164       7.594 -13.574  -0.577
ATOM   4942  H01 WTR  1164       8.371 -14.101  -0.389
ATOM   4943  H02 WTR  1164       7.721 -13.273  -1.477
TER   
ATOM   4944  O00 WTR  1165       9.299 -23.175   2.246
ATOM   4945  H01 WTR  1165       9.245 -23.236   1.292
ATOM   4946  H02 WTR  1165       9.242 -22.238   2.430
TER   
ATOM   4947  O00 WTR  1166      14.581 -14.448  -6.870
ATOM   4948  H01 WTR  1166      14.316 -14.042  -7.696
ATOM   4949  H02 WTR  1166      14.895 -13.720  -6.334
TER   
ATOM   4950  O00 WTR  1167      -3.203 -12.675   0.915
ATOM   4951  H01 WTR  1167      -4.043 -12.538   0.478
ATOM   4952  H02 WTR  1167      -3.058 -11.872   1.415
TER   
ATOM   4953  O00 WTR  1168      10.240 -20.485  -5.395
ATOM   4954  H01 WTR  1168       9.850 -19.851  -4.793
ATOM   4955  H02 WTR  1168      10.333 -21.283  -4.874
TER   
ATOM   4956  O00 WTR  1169      -0.533 -13.538   4.100
ATOM   4957  H01 WTR  1169      -1.130 -14.064   3.567
ATOM   4958  H02 WTR  1169      -0.771 -12.632   3.904
TER   
ATOM   4959  O00 WTR  1170      -9.388 -16.322   1.935
ATOM   4960  H01 WTR  1170      -9.010 -16.589   1.097
ATOM   4961  H02 WTR  1170      -9.448 -17.133   2.440
TER   
ATOM   4962  O00 WTR  1171       8.432 -10.590 -11.836
ATOM   4963  H01 WTR  1171       8.815  -9.806 -11.442
ATOM   4964  H02 WTR  1171       8.862 -11.318 -11.387
TER   
ATOM   4965  O00 WTR  1172      12.270 -22.953   3.582
ATOM   4966  H01 WTR  1172      11.690 -22.445   4.148
ATOM   4967  H02 WTR  1172      12.139 -22.583   2.709
TER   
ATOM   4968  O00 WTR  1173       6.082 -13.272  -9.070
ATOM   4969  H01 WTR  1173       6.236 -13.598  -8.183
ATOM   4970  H02 WTR  1173       5.982 -12.326  -8.963
TER   
ATOM   4971  O00 WTR  1174      13.275  -9.138  -7.781
ATOM   4972  H01 WTR  1174      13.250  -8.929  -6.847
ATOM   4973  H02 WTR  1174      14.203  -9.282  -7.970
TER   
ATOM   4974  O00 WTR  1175      -2.871   6.316  18.303
ATOM   4975  H01 WTR  1175      -2.375   7.111  18.107
ATOM   4976  H02 WTR  1175      -3.710   6.633  18.637
TER   
ATOM   4977  O00 WTR  1176       9.656 -17.491  -5.274
ATOM   4978  H01 WTR  1176       9.908 -18.020  -6.032
ATOM   4979  H02 WTR  1176       8.699 -17.497  -5.285
TER   
ATOM   4980  O00 WTR  1177       7.152 -12.148  -3.067
ATOM   4981  H01 WTR  1177       6.816 -12.399  -3.928
ATOM   4982  H02 WTR  1177       6.391 -11.795  -2.606
TER   
ATOM   4983  O00 WTR  1178       0.847  -6.834 -13.153
ATOM   4984  H01 WTR  1178       0.498  -7.390 -13.850
ATOM   4985  H02 WTR  1178       1.448  -6.237 -13.601
TER   
ATOM   4986  O00 WTR  1179       5.720 -15.673  -6.384
ATOM   4987  H01 WTR  1179       6.449 -15.076  -6.213
ATOM   4988  H02 WTR  1179       5.012 -15.353  -5.824
TER   
ATOM   4989  O00 WTR  1180      10.081 -10.547  -2.766
ATOM   4990  H01 WTR  1180      10.561 -11.328  -3.039
ATOM   4991  H02 WTR  1180       9.184 -10.852  -2.630
TER   
ATOM   4992  O00 WTR  1181      -5.090  -4.218  -9.105
ATOM   4993  H01 WTR  1181      -5.056  -3.266  -9.192
ATOM   4994  H02 WTR  1181      -4.207  -4.466  -8.830
TER   
ATOM   4995  O00 WTR  1182     -10.830   3.594 -11.580
ATOM   4996  H01 WTR  1182     -11.475   3.415 -12.264
ATOM   4997  H02 WTR  1182     -10.681   4.538 -11.631
TER   
ATOM   4998  O00 WTR  1183      -9.169  -2.096  -9.952
ATOM   4999  H01 WTR  1183      -8.513  -2.166 -10.645
ATOM   5000  H02 WTR  1183      -9.092  -1.194  -9.639
TER   
ATOM   5001  O00 WTR  1184     -10.183 -19.330  10.976
ATOM   5002  H01 WTR  1184     -10.838 -18.649  11.126
ATOM   5003  H02 WTR  1184      -9.399 -19.013  11.424
TER   
ATOM   5004  O00 WTR  1185      11.119  -3.052  -6.486
ATOM   5005  H01 WTR  1185      11.298  -3.828  -7.016
ATOM   5006  H02 WTR  1185      11.222  -2.318  -7.093
TER   
ATOM   5007  O00 WTR  1186      -6.079  -0.273  -8.255
ATOM   5008  H01 WTR  1186      -5.837   0.170  -7.441
ATOM   5009  H02 WTR  1186      -5.255  -0.624  -8.591
TER   
ATOM   5010  O00 WTR  1187      -2.834  -7.833 -14.743
ATOM   5011  H01 WTR  1187      -3.026  -6.904 -14.871
ATOM   5012  H02 WTR  1187      -2.807  -7.943 -13.792
TER   
ATOM   5013  O00 WTR  1188      10.558  10.509  15.235
ATOM   5014  H01 WTR  1188      11.045   9.701  15.066
ATOM   5015  H02 WTR  1188       9.662  10.310  14.963
TER   
ATOM   5016  O00 WTR  1189     -10.181   2.138  -8.313
ATOM   5017  H01 WTR  1189      -9.635   1.733  -8.988
ATOM   5018  H02 WTR  1189      -9.822   3.019  -8.211
TER   
ATOM   5019  O00 WTR  1190       2.030  14.014  11.273
ATOM   5020  H01 WTR  1190       2.626  14.282  10.574
ATOM   5021  H02 WTR  1190       1.253  14.559  11.149
TER   
ATOM   5022  O00 WTR  1191      -2.380  -1.395  11.487
ATOM   5023  H01 WTR  1191      -2.634  -2.301  11.659
ATOM   5024  H02 WTR  1191      -3.146  -0.878  11.739
TER   
ATOM   5025  O00 WTR  1192       4.367 -13.135   2.542
ATOM   5026  H01 WTR  1192       4.216 -13.894   3.105
ATOM   5027  H02 WTR  1192       3.605 -13.110   1.963
TER   
ATOM   5028  O00 WTR  1193      -9.418  -6.900  -3.729
ATOM   5029  H01 WTR  1193     -10.183  -6.324  -3.719
ATOM   5030  H02 WTR  1193      -9.764  -7.752  -3.993
TER   
ATOM   5031  O00 WTR  1194      -3.026  -7.607 -11.639
ATOM   5032  H01 WTR  1194      -3.336  -8.366 -11.144
ATOM   5033  H02 WTR  1194      -3.755  -6.987 -11.608
TER   
ATOM   5034  O00 WTR  1195     -10.992  -0.882  -2.388
ATOM   5035  H01 WTR  1195     -10.464  -1.437  -2.961
ATOM   5036  H02 WTR  1195     -11.250  -0.144  -2.940
TER   
ATOM   5037  O00 WTR  1196      11.834 -12.035  -8.424
ATOM   5038  H01 WTR  1196      12.184 -11.190  -8.143
ATOM   5039  H02 WTR  1196      12.608 -12.581  -8.564
TER   
ATOM   5040  O00 WTR  1197     -11.241 -26.227 -11.889
ATOM   5041  H01 WTR  1197     -11.842 -25.575 -11.527
ATOM   5042  H02 WTR  1197     -11.372 -27.003 -11.344
TER   
ATOM   5043  O00 WTR  1198      -2.950 -14.319  -5.084
ATOM   5044  H01 WTR  1198      -2.192 -14.565  -5.615
ATOM   5045  H02 WTR  1198      -3.518 -13.837  -5.685
TER   
ATOM   5046  O00 WTR  1199       4.721   7.155  23.633
ATOM   5047  H01 WTR  1199       5.117   6.284  23.602
ATOM   5048  H02 WTR  1199       4.332   7.211  24.506
TER   
ATOM   5049  O00 WTR  1200      13.206  -6.349  -4.166
ATOM   5050  H01 WTR  1200      12.591  -5.617  -4.109
ATOM   5051  H02 WTR  1200      12.740  -7.085  -3.771
TER   
ATOM   5052  O00 WTR  1201       8.864   9.522  11.023
ATOM   5053  H01 WTR  1201       8.018   9.153  10.770
ATOM   5054  H02 WTR  1201       9.395   9.469  10.228
TER   
ATOM   5055  O00 WTR  1202       5.059   3.157 -10.192
ATOM   5056  H01 WTR  1202       4.826   3.617 -10.998
ATOM   5057  H02 WTR  1202       4.571   2.335 -10.235
TER   
ATOM   5058  O00 WTR  1203      -2.402   1.111  20.611
ATOM   5059  H01 WTR  1203      -1.745   1.452  20.005
ATOM   5060  H02 WTR  1203      -3.123   1.738  20.563
TER   
ATOM   5061  O00 WTR  1204       4.284  10.317  17.754
ATOM   5062  H01 WTR  1204       4.595  11.086  18.232
ATOM   5063  H02 WTR  1204       3.336  10.320  17.884
TER   
ATOM   5064  O00 WTR  1205       8.465  -3.404  -6.877
ATOM   5065  H01 WTR  1205       9.355  -3.429  -6.526
ATOM   5066  H02 WTR  1205       8.559  -2.997  -7.738
TER   
ATOM   5067  O00 WTR  1206      -3.999   1.995  16.642
ATOM   5068  H01 WTR  1206      -3.344   2.433  16.100
ATOM   5069  H02 WTR  1206      -4.279   1.243  16.120
TER   
ATOM   5070  O00 WTR  1207       0.446   6.041  14.581
ATOM   5071  H01 WTR  1207       0.530   5.223  14.093
ATOM   5072  H02 WTR  1207       1.000   5.920  15.352
TER   
ATOM   5073  O00 WTR  1208       1.528 -10.050  -8.447
ATOM   5074  H01 WTR  1208       1.204 -10.919  -8.681
ATOM   5075  H02 WTR  1208       0.849  -9.685  -7.880
TER   
ATOM   5076  O00 WTR  1209      -8.964   8.835  12.473
ATOM   5077  H01 WTR  1209      -9.795   9.129  12.101
ATOM   5078  H02 WTR  1209      -8.306   9.100  11.831
TER   
ATOM   5079  O00 WTR  1210       6.738 -13.915 -11.612
ATOM   5080  H01 WTR  1210       6.898 -13.180 -12.204
ATOM   5081  H02 WTR  1210       6.766 -13.529 -10.736
TER   
ATOM   5082  O00 WTR  1211      -8.916  -8.516  -6.817
ATOM   5083  H01 WTR  1211      -8.251  -7.875  -6.565
ATOM   5084  H02 WTR  1211      -9.306  -8.796  -5.989
TER   
ATOM   5085  O00 WTR  1212      -2.234   2.977  14.931
ATOM   5086  H01 WTR  1212      -1.347   2.873  15.275
ATOM   5087  H02 WTR  1212      -2.401   3.918  14.981
TER   
ATOM   5088  O00 WTR  1213      12.386   0.305  18.731
ATOM   5089  H01 WTR  1213      11.532   0.562  18.384
ATOM   5090  H02 WTR  1213      12.800  -0.179  18.016
TER   
ATOM   5091  O00 WTR  1214       4.222 -21.147  -5.839
ATOM   5092  H01 WTR  1214       4.371 -20.506  -6.533
ATOM   5093  H02 WTR  1214       5.018 -21.116  -5.308
TER   
ATOM   5094  O00 WTR  1215      19.695 -13.542   9.394
ATOM   5095  H01 WTR  1215      19.030 -13.112   9.931
ATOM   5096  H02 WTR  1215      20.527 -13.197   9.719
TER   
ATOM   5097  O00 WTR  1216      13.544  -9.355   8.755
ATOM   5098  H01 WTR  1216      14.373  -9.210   9.211
ATOM   5099  H02 WTR  1216      13.692 -10.145   8.235
TER   
ATOM   5100  O00 WTR  1217      22.220 -14.719  12.010
ATOM   5101  H01 WTR  1217      23.012 -15.232  12.167
ATOM   5102  H02 WTR  1217      22.481 -14.069  11.357
TER   
ATOM   5103  O00 WTR  1218      19.683 -10.800  15.437
ATOM   5104  H01 WTR  1218      20.279 -11.255  14.842
ATOM   5105  H02 WTR  1218      18.874 -10.698  14.935
TER   
ATOM   5106  O00 WTR  1219      25.482 -13.325   4.689
ATOM   5107  H01 WTR  1219      25.060 -12.774   5.349
ATOM   5108  H02 WTR  1219      25.817 -14.074   5.181
TER   
ATOM   5109  O00 WTR  1220      17.842 -12.826  11.264
ATOM   5110  H01 WTR  1220      18.583 -12.970  11.852
ATOM   5111  H02 WTR  1220      17.312 -12.161  11.703
TER   
ATOM   5112  O00 WTR  1221      19.292 -15.202   6.147
ATOM   5113  H01 WTR  1221      18.803 -14.498   6.573
ATOM   5114  H02 WTR  1221      18.806 -15.997   6.365
TER   
ATOM   5115  O00 WTR  1222      17.677 -15.468  11.163
ATOM   5116  H01 WTR  1222      17.671 -14.513  11.108
ATOM   5117  H02 WTR  1222      16.864 -15.688  11.617
TER   
ATOM   5118  O00 WTR  1223      17.245 -13.624   7.356
ATOM   5119  H01 WTR  1223      16.682 -14.388   7.478
ATOM   5120  H02 WTR  1223      17.483 -13.357   8.244
TER   
ATOM   5121  O00 WTR  1224      12.769  -3.304  13.436
ATOM   5122  H01 WTR  1224      13.394  -2.819  12.898
ATOM   5123  H02 WTR  1224      12.208  -2.630  13.820
TER   
ATOM   5124  O00 WTR  1225      19.876 -10.872   2.929
ATOM   5125  H01 WTR  1225      19.661 -10.446   2.100
ATOM   5126  H02 WTR  1225      19.184 -10.592   3.529
TER   
ATOM   5127  O00 WTR  1226      17.689  -9.011   3.572
ATOM   5128  H01 WTR  1226      16.994  -8.582   3.073
ATOM   5129  H02 WTR  1226      18.216  -8.290   3.919
TER   
ATOM   5130  O00 WTR  1227      19.182  -8.610   6.201
ATOM   5131  H01 WTR  1227      19.872  -9.272   6.238
ATOM   5132  H02 WTR  1227      18.514  -8.925   6.810
TER   
ATOM   5133  O00 WTR  1228      14.235 -10.708  14.561
ATOM   5134  H01 WTR  1228      13.678 -11.462  14.757
ATOM   5135  H02 WTR  1228      13.621 -10.006  14.347
TER   
ATOM   5136  O00 WTR  1229      14.035 -15.672   6.097
ATOM   5137  H01 WTR  1229      13.783 -14.753   6.001
ATOM   5138  H02 WTR  1229      14.543 -15.865   5.309
TER   
ATOM   5139  O00 WTR  1230      20.353 -10.318   9.330
ATOM   5140  H01 WTR  1230      20.848  -9.933   8.607
ATOM   5141  H02 WTR  1230      19.461 -10.404   8.991
TER   
ATOM   5142  O00 WTR  1231      17.950 -15.451  14.268
ATOM   5143  H01 WTR  1231      18.025 -15.525  13.317
ATOM   5144  H02 WTR  1231      17.390 -16.184  14.522
TER   
ATOM   5145  O00 WTR  1232      21.835 -16.078   7.372
ATOM   5146  H01 WTR  1232      22.363 -16.294   6.604
ATOM   5147  H02 WTR  1232      20.997 -15.787   7.013
TER   
ATOM   5148  O00 WTR  1233      17.862 -11.014   8.439
ATOM   5149  H01 WTR  1233      17.666 -11.312   7.551
ATOM   5150  H02 WTR  1233      17.028 -10.683   8.771
TER   
ATOM   5151  O00 WTR  1234      17.939 -14.526  -6.189
ATOM   5152  H01 WTR  1234      18.873 -14.648  -6.019
ATOM   5153  H02 WTR  1234      17.593 -14.162  -5.374
TER   
ATOM   5154  O00 WTR  1235      13.377  -9.941  -1.066
ATOM   5155  H01 WTR  1235      14.299  -9.762  -0.881
ATOM   5156  H02 WTR  1235      13.303 -10.894  -1.015
TER   
ATOM   5157  O00 WTR  1236      21.368  -4.359   1.300
ATOM   5158  H01 WTR  1236      20.909  -4.122   2.105
ATOM   5159  H02 WTR  1236      21.546  -5.295   1.392
TER   
ATOM   5160  O00 WTR  1237      16.055  -9.353   9.828
ATOM   5161  H01 WTR  1237      16.449  -8.482   9.804
ATOM   5162  H02 WTR  1237      16.389  -9.745  10.635
TER   
ATOM   5163  O00 WTR  1238      17.638 -27.292   2.148
ATOM   5164  H01 WTR  1238      18.179 -28.063   1.978
ATOM   5165  H02 WTR  1238      17.169 -27.142   1.327
TER   
ATOM   5166  O00 WTR  1239      12.252  -9.173   4.358
ATOM   5167  H01 WTR  1239      12.514  -9.374   3.459
ATOM   5168  H02 WTR  1239      12.164 -10.028   4.779
TER   
ATOM   5169  O00 WTR  1240       9.795 -15.645   4.224
ATOM   5170  H01 WTR  1240       9.738 -16.582   4.036
ATOM   5171  H02 WTR  1240      10.260 -15.277   3.472
TER   
ATOM   5172  O00 WTR  1241      23.301  -5.283  -0.538
ATOM   5173  H01 WTR  1241      23.226  -4.835  -1.380
ATOM   5174  H02 WTR  1241      22.901  -4.682   0.091
TER   
ATOM   5175  O00 WTR  1242      19.704  -4.952   8.903
ATOM   5176  H01 WTR  1242      20.443  -4.527   8.466
ATOM   5177  H02 WTR  1242      19.141  -5.248   8.187
TER   
ATOM   5178  O00 WTR  1243      18.402 -15.826   3.483
ATOM   5179  H01 WTR  1243      17.643 -15.956   4.052
ATOM   5180  H02 WTR  1243      19.009 -15.306   4.010
TER   
ATOM   5181  O00 WTR  1244      15.558 -13.606  14.268
ATOM   5182  H01 WTR  1244      16.069 -14.403  14.126
ATOM   5183  H02 WTR  1244      14.810 -13.693  13.677
TER   
ATOM   5184  O00 WTR  1245      13.521  -5.783 -15.554
ATOM   5185  H01 WTR  1245      12.776  -6.325 -15.293
ATOM   5186  H02 WTR  1245      13.952  -6.286 -16.246
TER   
ATOM   5187  O00 WTR  1246      19.757 -13.843  12.858
ATOM   5188  H01 WTR  1246      19.526 -14.195  13.717
ATOM   5189  H02 WTR  1246      20.517 -14.356  12.584
TER   
ATOM   5190  O00 WTR  1247      15.653 -12.119   5.391
ATOM   5191  H01 WTR  1247      15.765 -12.563   4.550
ATOM   5192  H02 WTR  1247      16.070 -12.701   6.026
TER   
ATOM   5193  O00 WTR  1248      13.882  -6.619  10.956
ATOM   5194  H01 WTR  1248      12.955  -6.662  11.192
ATOM   5195  H02 WTR  1248      14.346  -6.806  11.772
TER   
ATOM   5196  O00 WTR  1249      21.754  -3.440   7.774
ATOM   5197  H01 WTR  1249      22.010  -3.274   6.867
ATOM   5198  H02 WTR  1249      21.321  -2.633   8.053
TER   
ATOM   5199  O00 WTR  1250      20.251 -16.651  10.037
ATOM   5200  H01 WTR  1250      21.109 -16.258   9.874
ATOM   5201  H02 WTR  1250      19.635 -15.921   9.965
TER   
ATOM   5202  O00 WTR  1251      15.551 -26.731   3.605
ATOM   5203  H01 WTR  1251      15.767 -25.945   4.107
ATOM   5204  H02 WTR  1251      16.371 -26.974   3.176
TER   
ATOM   5205  O00 WTR  1252      19.950  -8.093  16.128
ATOM   5206  H01 WTR  1252      20.084  -9.041  16.131
ATOM   5207  H02 WTR  1252      19.718  -7.887  15.223
TER   
ATOM   5208  O00 WTR  1253      17.756 -10.459  13.484
ATOM   5209  H01 WTR  1253      16.892 -10.670  13.839
ATOM   5210  H02 WTR  1253      17.809  -9.505  13.532
TER   
ATOM   5211  O00 WTR  1254      10.808  -5.464  11.009
ATOM   5212  H01 WTR  1254      11.364  -4.766  11.356
ATOM   5213  H02 WTR  1254       9.980  -5.030  10.802
TER   
ATOM   5214  O00 WTR  1255      21.468  -9.976   6.635
ATOM   5215  H01 WTR  1255      21.134 -10.873   6.649
ATOM   5216  H02 WTR  1255      22.206 -10.003   6.027
TER   
ATOM   5217  O00 WTR  1256      13.664  -9.517   1.862
ATOM   5218  H01 WTR  1256      13.724  -9.236   0.949
ATOM   5219  H02 WTR  1256      14.127  -8.839   2.353
TER   
ATOM   5220  O00 WTR  1257      15.304  -6.934  13.154
ATOM   5221  H01 WTR  1257      15.032  -7.339  13.978
ATOM   5222  H02 WTR  1257      15.306  -5.995  13.338
TER   
ATOM   5223  O00 WTR  1258      16.960  -6.697  10.329
ATOM   5224  H01 WTR  1258      17.874  -6.975  10.380
ATOM   5225  H02 WTR  1258      16.631  -6.787  11.223
TER   
ATOM   5226  O00 WTR  1259      18.435  -5.793   3.522
ATOM   5227  H01 WTR  1259      18.770  -5.786   4.419
ATOM   5228  H02 WTR  1259      17.503  -5.594   3.613
TER   
ATOM   5229  O00 WTR  1260      20.996  -5.842  -7.084
ATOM   5230  H01 WTR  1260      20.573  -5.356  -7.792
ATOM   5231  H02 WTR  1260      20.546  -5.550  -6.291
TER   
ATOM   5232  O00 WTR  1261      20.336  -3.117  12.812
ATOM   5233  H01 WTR  1261      19.856  -3.901  13.080
ATOM   5234  H02 WTR  1261      20.601  -2.705  13.634
TER   
ATOM   5235  O00 WTR  1262      21.592   4.843   1.278
ATOM   5236  H01 WTR  1262      21.333   4.588   0.393
ATOM   5237  H02 WTR  1262      22.438   5.277   1.165
TER   
ATOM   5238  O00 WTR  1263      12.489 -10.982  10.761
ATOM   5239  H01 WTR  1263      12.768 -10.250  10.211
ATOM   5240  H02 WTR  1263      11.858 -10.598  11.370
TER   
ATOM   5241  O00 WTR  1264       6.953  -5.898  15.006
ATOM   5242  H01 WTR  1264       7.669  -6.445  14.682
ATOM   5243  H02 WTR  1264       7.018  -5.956  15.959
TER   
ATOM   5244  O00 WTR  1265      21.087 -12.793   5.983
ATOM   5245  H01 WTR  1265      20.424 -13.400   6.313
ATOM   5246  H02 WTR  1265      21.119 -12.963   5.041
TER   
ATOM   5247  O00 WTR  1266      11.348 -13.029  15.469
ATOM   5248  H01 WTR  1266      10.629 -13.239  14.873
ATOM   5249  H02 WTR  1266      12.051 -13.629  15.218
TER   
ATOM   5250  O00 WTR  1267      17.911 -17.457   6.211
ATOM   5251  H01 WTR  1267      18.689 -17.742   6.690
ATOM   5252  H02 WTR  1267      17.303 -17.166   6.892
TER   
ATOM   5253  O00 WTR  1268      12.112 -17.445   5.718
ATOM   5254  H01 WTR  1268      12.881 -16.886   5.831
ATOM   5255  H02 WTR  1268      12.287 -17.935   4.915
TER   
ATOM   5256  O00 WTR  1269      13.374  -7.524   6.488
ATOM   5257  H01 WTR  1269      13.006  -8.024   5.760
ATOM   5258  H02 WTR  1269      13.412  -8.149   7.213
TER   
ATOM   5259  O00 WTR  1270      24.248   6.014   0.246
ATOM   5260  H01 WTR  1270      24.011   6.939   0.174
ATOM   5261  H02 WTR  1270      24.081   5.656  -0.626
TER   
ATOM   5262  O00 WTR  1271      14.040  -0.654   9.706
ATOM   5263  H01 WTR  1271      13.644  -1.464   9.386
ATOM   5264  H02 WTR  1271      14.341  -0.866  10.589
TER   
ATOM   5265  O00 WTR  1272      23.566   6.434   2.947
ATOM   5266  H01 WTR  1272      24.043   6.550   2.125
ATOM   5267  H02 WTR  1272      23.725   7.243   3.433
TER   
ATOM   5268  O00 WTR  1273      14.995  -3.573   6.969
ATOM   5269  H01 WTR  1273      14.973  -3.933   7.855
ATOM   5270  H02 WTR  1273      15.282  -2.667   7.085
TER   
ATOM   5271  O00 WTR  1274      12.185  -5.139   7.998
ATOM   5272  H01 WTR  1274      12.749  -5.689   7.455
ATOM   5273  H02 WTR  1274      11.313  -5.238   7.616
TER   
ATOM   5274  O00 WTR  1275      21.531  -7.137   0.534
ATOM   5275  H01 WTR  1275      21.943  -7.696   1.193
ATOM   5276  H02 WTR  1275      22.255  -6.849  -0.023
TER   
ATOM   5277  O00 WTR  1276      14.990  -0.399   7.116
ATOM   5278  H01 WTR  1276      15.911  -0.167   7.236
ATOM   5279  H02 WTR  1276      14.632  -0.422   8.004
TER   
ATOM   5280  O00 WTR  1277      18.055  -2.153  -1.506
ATOM   5281  H01 WTR  1277      18.700  -2.828  -1.718
ATOM   5282  H02 WTR  1277      17.445  -2.164  -2.244
TER   
ATOM   5283  O00 WTR  1278      10.923  -1.459  14.453
ATOM   5284  H01 WTR  1278      10.022  -1.408  14.774
ATOM   5285  H02 WTR  1278      11.201  -0.546  14.372
TER   
ATOM   5286  O00 WTR  1279      13.585 -19.260   3.804
ATOM   5287  H01 WTR  1279      13.545 -20.216   3.792
ATOM   5288  H02 WTR  1279      14.446 -19.061   4.173
TER   
ATOM   5289  O00 WTR  1280      22.934   5.563  -3.201
ATOM   5290  H01 WTR  1280      22.196   5.382  -3.784
ATOM   5291  H02 WTR  1280      23.432   6.246  -3.650
TER   
ATOM   5292  O00 WTR  1281      13.537   2.980  12.017
ATOM   5293  H01 WTR  1281      13.431   3.422  11.175
ATOM   5294  H02 WTR  1281      13.033   2.171  11.929
TER   
ATOM   5295  O00 WTR  1282      19.584   0.753   2.752
ATOM   5296  H01 WTR  1282      19.513   0.602   1.809
ATOM   5297  H02 WTR  1282      20.324   1.352   2.844
TER   
ATOM   5298  O00 WTR  1283      12.664  -2.554   8.665
ATOM   5299  H01 WTR  1283      11.893  -2.241   8.193
ATOM   5300  H02 WTR  1283      12.721  -3.483   8.443
TER   
ATOM   5301  O00 WTR  1284      22.052   1.835   1.698
ATOM   5302  H01 WTR  1284      22.031   1.446   0.823
ATOM   5303  H02 WTR  1284      21.876   2.764   1.552
TER   
ATOM   5304  O00 WTR  1285      19.251   5.035   2.927
ATOM   5305  H01 WTR  1285      19.905   5.123   2.233
ATOM   5306  H02 WTR  1285      18.865   4.171   2.785
TER   
ATOM   5307  O00 WTR  1286      18.767   2.718   9.269
ATOM   5308  H01 WTR  1286      18.612   3.572   8.866
ATOM   5309  H02 WTR  1286      18.084   2.154   8.906
TER   
ATOM   5310  O00 WTR  1287      17.421   2.881   0.050
ATOM   5311  H01 WTR  1287      17.305   2.406  -0.773
ATOM   5312  H02 WTR  1287      17.600   3.783  -0.216
TER   
ATOM   5313  O00 WTR  1288      23.747  11.638   0.816
ATOM   5314  H01 WTR  1288      23.516  10.896   0.257
ATOM   5315  H02 WTR  1288      24.420  11.294   1.404
TER   
ATOM   5316  O00 WTR  1289      18.929  -7.490  13.337
ATOM   5317  H01 WTR  1289      18.778  -6.545  13.307
ATOM   5318  H02 WTR  1289      19.437  -7.677  12.548
TER   
ATOM   5319  O00 WTR  1290      17.845   2.819   2.821
ATOM   5320  H01 WTR  1290      17.560   2.819   1.907
ATOM   5321  H02 WTR  1290      18.387   2.034   2.904
TER   
ATOM   5322  O00 WTR  1291      21.008   3.499  -7.317
ATOM   5323  H01 WTR  1291      20.298   2.913  -7.056
ATOM   5324  H02 WTR  1291      20.840   3.682  -8.242
TER   
ATOM   5325  O00 WTR  1292      16.027  -6.791   6.432
ATOM   5326  H01 WTR  1292      15.120  -6.794   6.737
ATOM   5327  H02 WTR  1292      16.193  -7.694   6.162
TER   
ATOM   5328  O00 WTR  1293      15.430  -6.263   0.228
ATOM   5329  H01 WTR  1293      15.628  -5.327   0.257
ATOM   5330  H02 WTR  1293      15.235  -6.439  -0.692
TER   
ATOM   5331  O00 WTR  1294      15.929  -5.074   3.947
ATOM   5332  H01 WTR  1294      16.082  -4.161   4.190
ATOM   5333  H02 WTR  1294      15.841  -5.533   4.783
TER   
ATOM   5334  O00 WTR  1295      21.792  -1.732   5.235
ATOM   5335  H01 WTR  1295      21.144  -1.596   5.926
ATOM   5336  H02 WTR  1295      21.417  -2.419   4.686
TER   
ATOM   5337  O00 WTR  1296      21.700   1.906   5.393
ATOM   5338  H01 WTR  1296      22.123   2.728   5.145
ATOM   5339  H02 WTR  1296      22.336   1.229   5.162
TER   
ATOM   5340  O00 WTR  1297      15.798  -2.078   3.950
ATOM   5341  H01 WTR  1297      15.315  -1.271   4.130
ATOM   5342  H02 WTR  1297      16.439  -1.831   3.283
TER   
ATOM   5343  O00 WTR  1298      21.468 -11.598  13.391
ATOM   5344  H01 WTR  1298      21.099 -12.409  13.042
ATOM   5345  H02 WTR  1298      22.072 -11.297  12.712
TER   
ATOM   5346  O00 WTR  1299      14.761   1.701  14.071
ATOM   5347  H01 WTR  1299      13.859   1.382  14.092
ATOM   5348  H02 WTR  1299      14.822   2.194  13.253
TER   
ATOM   5349  O00 WTR  1300      15.194  -4.735   9.527
ATOM   5350  H01 WTR  1300      14.417  -5.250   9.745
ATOM   5351  H02 WTR  1300      15.906  -5.373   9.501
TER   
ATOM   5352  O00 WTR  1301      15.796  -0.830  14.575
ATOM   5353  H01 WTR  1301      16.743  -0.698  14.539
ATOM   5354  H02 WTR  1301      15.445   0.018  14.849
TER   
ATOM   5355  O00 WTR  1302      25.352   8.979  -2.739
ATOM   5356  H01 WTR  1302      24.580   9.250  -3.236
ATOM   5357  H02 WTR  1302      25.009   8.725  -1.882
TER   
ATOM   5358  O00 WTR  1303      18.530  -1.705  14.627
ATOM   5359  H01 WTR  1303      18.375  -2.363  13.948
ATOM   5360  H02 WTR  1303      18.913  -0.964  14.159
TER   
ATOM   5361  O00 WTR  1304      19.019  -2.827  10.396
ATOM   5362  H01 WTR  1304      19.715  -2.807  11.052
ATOM   5363  H02 WTR  1304      19.244  -3.565   9.829
TER   
ATOM   5364  O00 WTR  1305      19.315  -0.275   0.191
ATOM   5365  H01 WTR  1305      19.897   0.117  -0.460
ATOM   5366  H02 WTR  1305      18.718  -0.822  -0.319
TER   
ATOM   5367  O00 WTR  1306      15.203  -4.453  14.325
ATOM   5368  H01 WTR  1306      14.711  -3.649  14.157
ATOM   5369  H02 WTR  1306      15.399  -4.423  15.262
TER   
ATOM   5370  O00 WTR  1307      18.736  -5.709   6.443
ATOM   5371  H01 WTR  1307      17.844  -5.951   6.693
ATOM   5372  H02 WTR  1307      19.219  -6.536   6.448
TER   
ATOM   5373  O00 WTR  1308      13.420   2.221   7.429
ATOM   5374  H01 WTR  1308      13.668   1.539   6.805
ATOM   5375  H02 WTR  1308      13.166   2.965   6.883
TER   
ATOM   5376  O00 WTR  1309      14.262   4.279   9.138
ATOM   5377  H01 WTR  1309      14.223   3.372   8.835
ATOM   5378  H02 WTR  1309      13.387   4.628   8.967
TER   
ATOM   5379  O00 WTR  1310      20.176  -1.604   8.358
ATOM   5380  H01 WTR  1310      20.566  -0.738   8.479
ATOM   5381  H02 WTR  1310      19.904  -1.869   9.236
TER   
ATOM   5382  O00 WTR  1311      16.535  -3.714  11.524
ATOM   5383  H01 WTR  1311      15.989  -3.975  10.782
ATOM   5384  H02 WTR  1311      17.320  -3.339  11.123
TER   
ATOM   5385  O00 WTR  1312      12.857   4.208   5.353
ATOM   5386  H01 WTR  1312      13.694   4.131   4.896
ATOM   5387  H02 WTR  1312      12.609   5.127   5.246
TER   
ATOM   5388  O00 WTR  1313      18.265  -1.965   2.046
ATOM   5389  H01 WTR  1313      18.741  -1.359   1.479
ATOM   5390  H02 WTR  1313      17.891  -2.611   1.448
TER   
ATOM   5391  O00 WTR  1314      18.353   4.959   7.807
ATOM   5392  H01 WTR  1314      18.850   4.967   6.988
ATOM   5393  H02 WTR  1314      18.643   5.744   8.271
TER   
ATOM   5394  O00 WTR  1315      19.316   0.926   5.644
ATOM   5395  H01 WTR  1315      20.222   1.228   5.578
ATOM   5396  H02 WTR  1315      19.079   0.682   4.750
TER   
ATOM   5397  O00 WTR  1316      16.918   2.762   6.670
ATOM   5398  H01 WTR  1316      17.215   3.622   6.966
ATOM   5399  H02 WTR  1316      17.703   2.345   6.314
TER   
ATOM   5400  O00 WTR  1317      13.487 -18.866  11.638
ATOM   5401  H01 WTR  1317      13.525 -18.187  10.963
ATOM   5402  H02 WTR  1317      14.263 -19.403  11.480
TER   
ATOM   5403  O00 WTR  1318      21.643   1.192  -0.990
ATOM   5404  H01 WTR  1318      22.354   0.960  -1.587
ATOM   5405  H02 WTR  1318      21.392   2.079  -1.248
TER   
ATOM   5406  O00 WTR  1319      11.664   0.184   4.282
ATOM   5407  H01 WTR  1319      11.514  -0.177   3.408
ATOM   5408  H02 WTR  1319      12.615   0.271   4.345
TER   
ATOM   5409  O00 WTR  1320       9.528  -5.490   7.901
ATOM   5410  H01 WTR  1320       9.437  -5.910   8.757
ATOM   5411  H02 WTR  1320       8.974  -6.010   7.319
TER   
ATOM   5412  O00 WTR  1321      22.871 -13.450   7.921
ATOM   5413  H01 WTR  1321      22.827 -14.406   7.945
ATOM   5414  H02 WTR  1321      22.315 -13.202   7.182
TER   
ATOM   5415  O00 WTR  1322      13.420 -21.658  -2.671
ATOM   5416  H01 WTR  1322      12.467 -21.571  -2.636
ATOM   5417  H02 WTR  1322      13.722 -20.831  -3.047
TER   
ATOM   5418  O00 WTR  1323      20.410 -15.603  -7.996
ATOM   5419  H01 WTR  1323      21.316 -15.578  -8.303
ATOM   5420  H02 WTR  1323      20.011 -14.815  -8.364
TER   
ATOM   5421  O00 WTR  1324      18.803  -9.729   0.752
ATOM   5422  H01 WTR  1324      18.380  -8.885   0.906
ATOM   5423  H02 WTR  1324      19.014  -9.725  -0.182
TER   
ATOM   5424  O00 WTR  1325      20.241  -9.136  -4.570
ATOM   5425  H01 WTR  1325      20.234  -8.690  -5.417
ATOM   5426  H02 WTR  1325      20.045 -10.049  -4.777
TER   
ATOM   5427  O00 WTR  1326      16.053 -17.185  -4.363
ATOM   5428  H01 WTR  1326      15.290 -16.765  -3.967
ATOM   5429  H02 WTR  1326      16.018 -16.927  -5.284
TER   
ATOM   5430  O00 WTR  1327      16.007 -13.311   3.090
ATOM   5431  H01 WTR  1327      16.716 -12.979   2.540
ATOM   5432  H02 WTR  1327      15.208 -12.988   2.674
TER   
ATOM   5433  O00 WTR  1328      22.083 -12.361  10.438
ATOM   5434  H01 WTR  1328      21.437 -11.661  10.345
ATOM   5435  H02 WTR  1328      22.633 -12.286   9.658
TER   
ATOM   5436  O00 WTR  1329      20.213 -11.809  -4.456
ATOM   5437  H01 WTR  1329      20.340 -12.695  -4.795
ATOM   5438  H02 WTR  1329      20.560 -11.840  -3.565
TER   
ATOM   5439  O00 WTR  1330      15.319  -6.803  -2.521
ATOM   5440  H01 WTR  1330      15.998  -6.426  -3.079
ATOM   5441  H02 WTR  1330      14.514  -6.721  -3.034
TER   
ATOM   5442  O00 WTR  1331      19.553 -12.799  -8.126
ATOM   5443  H01 WTR  1331      19.558 -12.052  -8.724
ATOM   5444  H02 WTR  1331      19.665 -12.412  -7.257
TER   
ATOM   5445  O00 WTR  1332      21.934  -8.318  -2.481
ATOM   5446  H01 WTR  1332      21.269  -8.027  -1.857
ATOM   5447  H02 WTR  1332      21.439  -8.559  -3.264
TER   
ATOM   5448  O00 WTR  1333      17.197 -14.070  -3.424
ATOM   5449  H01 WTR  1333      17.296 -13.847  -2.498
ATOM   5450  H02 WTR  1333      16.534 -14.760  -3.436
TER   
ATOM   5451  O00 WTR  1334      16.050 -17.057  -9.793
ATOM   5452  H01 WTR  1334      16.754 -16.468 -10.064
ATOM   5453  H02 WTR  1334      15.805 -16.753  -8.919
TER   
ATOM   5454  O00 WTR  1335      24.044 -12.889   2.639
ATOM   5455  H01 WTR  1335      24.194 -12.019   2.270
ATOM   5456  H02 WTR  1335      24.630 -12.934   3.394
TER   
ATOM   5457  O00 WTR  1336      20.162 -17.182  -1.239
ATOM   5458  H01 WTR  1336      19.638 -16.852  -0.508
ATOM   5459  H02 WTR  1336      19.518 -17.440  -1.898
TER   
ATOM   5460  O00 WTR  1337      20.510 -14.407  -5.329
ATOM   5461  H01 WTR  1337      20.719 -14.974  -4.586
ATOM   5462  H02 WTR  1337      20.563 -14.982  -6.092
TER   
ATOM   5463  O00 WTR  1338      20.038  -3.482   3.367
ATOM   5464  H01 WTR  1338      19.548  -4.245   3.675
ATOM   5465  H02 WTR  1338      19.371  -2.899   3.004
TER   
ATOM   5466  O00 WTR  1339      16.237  -6.839  -6.999
ATOM   5467  H01 WTR  1339      16.492  -5.932  -7.166
ATOM   5468  H02 WTR  1339      15.282  -6.834  -7.049
TER   
ATOM   5469  O00 WTR  1340      17.882  -5.914  -9.461
ATOM   5470  H01 WTR  1340      16.973  -5.637  -9.349
ATOM   5471  H02 WTR  1340      17.932  -6.208 -10.371
TER   
ATOM   5472  O00 WTR  1341      11.872 -12.246  -3.778
ATOM   5473  H01 WTR  1341      12.027 -13.084  -3.342
ATOM   5474  H02 WTR  1341      12.746 -11.881  -3.914
TER   
ATOM   5475  O00 WTR  1342      16.491 -15.869  -1.124
ATOM   5476  H01 WTR  1342      17.093 -15.525  -0.464
ATOM   5477  H02 WTR  1342      16.993 -16.546  -1.578
TER   
ATOM   5478  O00 WTR  1343      22.700 -10.587  -0.971
ATOM   5479  H01 WTR  1343      22.324 -11.371  -1.371
ATOM   5480  H02 WTR  1343      22.516  -9.886  -1.597
TER   
ATOM   5481  O00 WTR  1344      21.596 -15.463  -2.696
ATOM   5482  H01 WTR  1344      21.212 -16.115  -2.109
ATOM   5483  H02 WTR  1344      22.367 -15.896  -3.063
TER   
ATOM   5484  O00 WTR  1345       9.481 -21.289  -7.815
ATOM   5485  H01 WTR  1345       9.661 -21.067  -6.902
ATOM   5486  H02 WTR  1345      10.127 -20.790  -8.315
TER   
ATOM   5487  O00 WTR  1346      20.105 -13.213   0.499
ATOM   5488  H01 WTR  1346      19.281 -12.775   0.713
ATOM   5489  H02 WTR  1346      20.547 -13.320   1.341
TER   
ATOM   5490  O00 WTR  1347      18.464 -15.598 -10.406
ATOM   5491  H01 WTR  1347      19.194 -15.563  -9.788
ATOM   5492  H02 WTR  1347      17.907 -14.859 -10.162
TER   
ATOM   5493  O00 WTR  1348      21.271 -13.189   3.345
ATOM   5494  H01 WTR  1348      22.209 -13.053   3.210
ATOM   5495  H02 WTR  1348      20.865 -12.374   3.048
TER   
ATOM   5496  O00 WTR  1349      15.610 -17.523   0.965
ATOM   5497  H01 WTR  1349      16.491 -17.750   1.262
ATOM   5498  H02 WTR  1349      15.750 -17.002   0.174
TER   
ATOM   5499  O00 WTR  1350      13.917 -10.468  -3.760
ATOM   5500  H01 WTR  1350      13.248  -9.800  -3.609
ATOM   5501  H02 WTR  1350      14.368 -10.550  -2.920
TER   
ATOM   5502  O00 WTR  1351      15.767  -9.422  -7.926
ATOM   5503  H01 WTR  1351      16.362  -9.424  -8.676
ATOM   5504  H02 WTR  1351      16.113  -8.744  -7.346
TER   
ATOM   5505  O00 WTR  1352      17.556 -12.323   1.151
ATOM   5506  H01 WTR  1352      17.660 -11.382   1.289
ATOM   5507  H02 WTR  1352      16.968 -12.392   0.399
TER   
ATOM   5508  O00 WTR  1353      18.803 -10.319  -9.094
ATOM   5509  H01 WTR  1353      19.049  -9.486  -8.693
ATOM   5510  H02 WTR  1353      18.017 -10.118  -9.603
TER   
ATOM   5511  O00 WTR  1354      19.200  -9.009  -1.991
ATOM   5512  H01 WTR  1354      18.849  -8.119  -1.981
ATOM   5513  H02 WTR  1354      19.318  -9.210  -2.920
TER   
ATOM   5514  O00 WTR  1355      11.620 -14.688  -2.164
ATOM   5515  H01 WTR  1355      12.002 -15.521  -1.890
ATOM   5516  H02 WTR  1355      11.016 -14.921  -2.869
TER   
ATOM   5517  O00 WTR  1356      14.763 -16.553 -12.566
ATOM   5518  H01 WTR  1356      13.883 -16.925 -12.501
ATOM   5519  H02 WTR  1356      15.140 -16.677 -11.695
TER   
ATOM   5520  O00 WTR  1357      15.273 -11.682  -6.084
ATOM   5521  H01 WTR  1357      14.641 -11.146  -5.604
ATOM   5522  H02 WTR  1357      15.561 -11.123  -6.806
TER   
ATOM   5523  O00 WTR  1358      13.763  -5.922  -6.636
ATOM   5524  H01 WTR  1358      14.359  -5.182  -6.514
ATOM   5525  H02 WTR  1358      13.556  -6.212  -5.747
TER   
ATOM   5526  O00 WTR  1359      16.002 -12.723  -1.280
ATOM   5527  H01 WTR  1359      15.138 -12.517  -0.923
ATOM   5528  H02 WTR  1359      16.100 -12.133  -2.027
TER   
ATOM   5529  O00 WTR  1360      16.004  -9.372  -1.482
ATOM   5530  H01 WTR  1360      15.735  -8.497  -1.760
ATOM   5531  H02 WTR  1360      16.882  -9.481  -1.846
TER   
ATOM   5532  O00 WTR  1361      13.296 -12.557   2.089
ATOM   5533  H01 WTR  1361      13.048 -11.650   2.266
ATOM   5534  H02 WTR  1361      12.498 -13.060   2.253
TER   
ATOM   5535  O00 WTR  1362      18.656 -15.407   0.666
ATOM   5536  H01 WTR  1362      19.313 -14.712   0.650
ATOM   5537  H02 WTR  1362      18.383 -15.458   1.582
TER   
ATOM   5538  O00 WTR  1363      12.062  -8.638  14.889
ATOM   5539  H01 WTR  1363      11.965  -8.946  15.790
ATOM   5540  H02 WTR  1363      12.065  -7.684  14.961
TER   
ATOM   5541  O00 WTR  1364      23.957  -9.985   1.296
ATOM   5542  H01 WTR  1364      23.392 -10.233   0.565
ATOM   5543  H02 WTR  1364      24.698  -9.538   0.887
TER   
ATOM   5544  O00 WTR  1365      18.698  -6.864   0.982
ATOM   5545  H01 WTR  1365      18.492  -6.539   1.858
ATOM   5546  H02 WTR  1365      19.643  -7.017   0.999
TER   
ATOM   5547  O00 WTR  1366      21.275 -12.645  -1.935
ATOM   5548  H01 WTR  1366      21.467 -13.504  -2.310
ATOM   5549  H02 WTR  1366      21.048 -12.826  -1.023
TER   
ATOM   5550  O00 WTR  1367      19.117  -7.798  -7.774
ATOM   5551  H01 WTR  1367      18.411  -7.276  -8.155
ATOM   5552  H02 WTR  1367      19.838  -7.180  -7.659
TER   
ATOM   5553  O00 WTR  1368      21.246   4.724  -4.977
ATOM   5554  H01 WTR  1368      20.711   4.085  -4.505
ATOM   5555  H02 WTR  1368      21.380   4.334  -5.840
TER   
ATOM   5556  O00 WTR  1369      16.061  -4.126  -6.874
ATOM   5557  H01 WTR  1369      16.293  -3.578  -7.624
ATOM   5558  H02 WTR  1369      16.401  -3.651  -6.116
TER   
ATOM   5559  O00 WTR  1370      18.093 -17.929  -2.587
ATOM   5560  H01 WTR  1370      17.620 -17.544  -3.326
ATOM   5561  H02 WTR  1370      18.356 -18.796  -2.896
TER   
ATOM   5562  O00 WTR  1371      22.165  -8.670   2.728
ATOM   5563  H01 WTR  1371      22.887  -9.029   2.212
ATOM   5564  H02 WTR  1371      21.545  -9.395   2.810
TER   
ATOM   5565  O00 WTR  1372      15.543  -7.345   2.526
ATOM   5566  H01 WTR  1372      15.533  -6.567   3.083
ATOM   5567  H02 WTR  1372      15.537  -7.001   1.633
TER   
ATOM   5568  O00 WTR  1373      17.056  -5.674  -4.482
ATOM   5569  H01 WTR  1373      18.002  -5.532  -4.516
ATOM   5570  H02 WTR  1373      16.878  -6.278  -5.203
TER   
ATOM   5571  O00 WTR  1374      13.718  -3.645  -0.302
ATOM   5572  H01 WTR  1374      12.932  -3.778   0.229
ATOM   5573  H02 WTR  1374      13.397  -3.241  -1.108
TER   
ATOM   5574  O00 WTR  1375      22.435  -1.681  -7.427
ATOM   5575  H01 WTR  1375      22.644  -0.887  -7.919
ATOM   5576  H02 WTR  1375      21.481  -1.670  -7.349
TER   
ATOM   5577  O00 WTR  1376      16.566  -3.523   0.319
ATOM   5578  H01 WTR  1376      15.626  -3.345   0.282
ATOM   5579  H02 WTR  1376      16.923  -3.085  -0.453
TER   
ATOM   5580  O00 WTR  1377      22.533  -5.026  -3.448
ATOM   5581  H01 WTR  1377      22.785  -4.819  -4.348
ATOM   5582  H02 WTR  1377      23.120  -5.737  -3.192
TER   
ATOM   5583  O00 WTR  1378      11.621  -4.124  -4.165
ATOM   5584  H01 WTR  1378      11.722  -3.509  -4.893
ATOM   5585  H02 WTR  1378      10.688  -4.337  -4.160
TER   
ATOM   5586  O00 WTR  1379      19.304   0.277  -9.431
ATOM   5587  H01 WTR  1379      19.384  -0.326  -8.692
ATOM   5588  H02 WTR  1379      18.668   0.930  -9.139
TER   
ATOM   5589  O00 WTR  1380      19.542  -4.891  -4.987
ATOM   5590  H01 WTR  1380      20.025  -4.629  -4.203
ATOM   5591  H02 WTR  1380      19.214  -4.070  -5.353
TER   
ATOM   5592  O00 WTR  1381      23.009   4.045   4.287
ATOM   5593  H01 WTR  1381      23.640   3.392   3.984
ATOM   5594  H02 WTR  1381      23.144   4.796   3.709
TER   
ATOM   5595  O00 WTR  1382       8.644 -17.642  15.658
ATOM   5596  H01 WTR  1382       9.514 -17.251  15.575
ATOM   5597  H02 WTR  1382       8.077 -16.913  15.913
TER   
ATOM   5598  O00 WTR  1383      17.828  -0.004   7.774
ATOM   5599  H01 WTR  1383      18.304   0.456   7.082
ATOM   5600  H02 WTR  1383      18.491  -0.547   8.200
TER   
ATOM   5601  O00 WTR  1384      23.462   0.494   3.941
ATOM   5602  H01 WTR  1384      22.940  -0.265   4.202
ATOM   5603  H02 WTR  1384      23.028   0.823   3.154
TER   
ATOM   5604  O00 WTR  1385      16.622  -2.782  -3.794
ATOM   5605  H01 WTR  1385      17.296  -2.475  -4.401
ATOM   5606  H02 WTR  1385      16.653  -3.736  -3.864
TER   
ATOM   5607  O00 WTR  1386      17.103  -2.229  -9.026
ATOM   5608  H01 WTR  1386      17.712  -1.817  -8.413
ATOM   5609  H02 WTR  1386      16.705  -1.498  -9.497
TER   
ATOM   5610  O00 WTR  1387      15.079  -4.547 -13.205
ATOM   5611  H01 WTR  1387      14.372  -4.947 -13.712
ATOM   5612  H02 WTR  1387      14.995  -3.609 -13.374
TER   
ATOM   5613  O00 WTR  1388      21.309   4.286  -1.354
ATOM   5614  H01 WTR  1388      21.766   4.772  -2.040
ATOM   5615  H02 WTR  1388      20.387   4.512  -1.473
TER   
ATOM   5616  O00 WTR  1389      15.583  -0.110 -10.163
ATOM   5617  H01 WTR  1389      15.554   0.571  -9.490
ATOM   5618  H02 WTR  1389      15.917   0.337 -10.941
TER   
ATOM   5619  O00 WTR  1390      13.271  -2.764  -2.725
ATOM   5620  H01 WTR  1390      14.122  -3.100  -3.007
ATOM   5621  H02 WTR  1390      12.634  -3.273  -3.226
TER   
ATOM   5622  O00 WTR  1391      19.864  -3.993  -8.771
ATOM   5623  H01 WTR  1391      19.105  -4.469  -9.108
ATOM   5624  H02 WTR  1391      19.496  -3.360  -8.155
TER   
ATOM   5625  O00 WTR  1392      21.334   1.521 -11.014
ATOM   5626  H01 WTR  1392      20.546   1.402 -10.484
ATOM   5627  H02 WTR  1392      21.499   2.464 -10.989
TER   
ATOM   5628  O00 WTR  1393      18.610  -6.344  -1.837
ATOM   5629  H01 WTR  1393      19.130  -5.560  -2.017
ATOM   5630  H02 WTR  1393      18.478  -6.332  -0.889
TER   
ATOM   5631  O00 WTR  1394      20.175  -4.228  -1.845
ATOM   5632  H01 WTR  1394      20.560  -4.210  -0.969
ATOM   5633  H02 WTR  1394      20.791  -4.741  -2.368
TER   
ATOM   5634  O00 WTR  1395      14.755 -19.538  -3.783
ATOM   5635  H01 WTR  1395      15.027 -20.096  -4.512
ATOM   5636  H02 WTR  1395      15.177 -18.696  -3.956
TER   
ATOM   5637  O00 WTR  1396      22.798   0.774  -8.799
ATOM   5638  H01 WTR  1396      22.252   1.278  -8.196
ATOM   5639  H02 WTR  1396      22.423   0.946  -9.663
TER   
ATOM   5640  O00 WTR  1397      17.223 -11.189  -3.877
ATOM   5641  H01 WTR  1397      17.678 -12.022  -4.002
ATOM   5642  H02 WTR  1397      16.540 -11.185  -4.548
TER   
ATOM   5643  O00 WTR  1398      22.571   2.268  -3.567
ATOM   5644  H01 WTR  1398      21.745   2.096  -4.018
ATOM   5645  H02 WTR  1398      22.921   3.050  -3.995
TER   
ATOM   5646  O00 WTR  1399      15.485  -4.191 -10.266
ATOM   5647  H01 WTR  1399      16.271  -3.716  -9.998
ATOM   5648  H02 WTR  1399      15.513  -4.183 -11.223
TER   
ATOM   5649  O00 WTR  1400      22.920  -4.248  -6.095
ATOM   5650  H01 WTR  1400      22.394  -4.803  -6.671
ATOM   5651  H02 WTR  1400      22.761  -3.358  -6.409
TER   
ATOM   5652  O00 WTR  1401     -16.003   7.884   4.252
ATOM   5653  H01 WTR  1401     -15.116   8.223   4.374
ATOM   5654  H02 WTR  1401     -16.196   8.043   3.328
TER   
ATOM   5655  O00 WTR  1402     -14.110  11.046   6.922
ATOM   5656  H01 WTR  1402     -13.989  11.440   6.058
ATOM   5657  H02 WTR  1402     -13.382  11.385   7.444
TER   
ATOM   5658  O00 WTR  1403     -11.193   8.737   7.582
ATOM   5659  H01 WTR  1403     -10.501   8.335   8.107
ATOM   5660  H02 WTR  1403     -10.893   9.635   7.438
TER   
ATOM   5661  O00 WTR  1404     -18.741   6.416   2.699
ATOM   5662  H01 WTR  1404     -18.485   5.707   3.288
ATOM   5663  H02 WTR  1404     -17.940   6.633   2.222
TER   
ATOM   5664  O00 WTR  1405     -13.486   9.506   9.177
ATOM   5665  H01 WTR  1405     -12.639   9.359   8.756
ATOM   5666  H02 WTR  1405     -13.988  10.008   8.535
TER   
ATOM   5667  O00 WTR  1406     -16.597   7.552   7.679
ATOM   5668  H01 WTR  1406     -16.577   7.153   6.809
ATOM   5669  H02 WTR  1406     -15.700   7.466   8.003
TER   
ATOM   5670  O00 WTR  1407     -18.792   6.013   8.784
ATOM   5671  H01 WTR  1407     -18.852   6.406   9.654
ATOM   5672  H02 WTR  1407     -18.033   6.435   8.382
TER   
ATOM   5673  O00 WTR  1408     -16.758   4.983   4.242
ATOM   5674  H01 WTR  1408     -16.731   4.794   5.180
ATOM   5675  H02 WTR  1408     -16.197   5.751   4.135
TER   
ATOM   5676  O00 WTR  1409     -13.686   8.558   5.518
ATOM   5677  H01 WTR  1409     -13.909   9.447   5.794
ATOM   5678  H02 WTR  1409     -12.736   8.506   5.619
TER   
ATOM   5679  O00 WTR  1410     -19.945   8.378   1.457
ATOM   5680  H01 WTR  1410     -20.644   8.587   2.077
ATOM   5681  H02 WTR  1410     -19.557   7.571   1.796
TER   
ATOM   5682  O00 WTR  1411     -21.425   8.757  -0.880
ATOM   5683  H01 WTR  1411     -20.977   8.827  -0.037
ATOM   5684  H02 WTR  1411     -21.754   7.858  -0.902
TER   
ATOM   5685  O00 WTR  1412     -21.522  10.229  -3.317
ATOM   5686  H01 WTR  1412     -22.417  10.476  -3.550
ATOM   5687  H02 WTR  1412     -21.597   9.860  -2.437
TER   
ATOM   5688  O00 WTR  1413      -6.192  11.323  13.251
ATOM   5689  H01 WTR  1413      -6.263  10.541  12.704
ATOM   5690  H02 WTR  1413      -5.749  11.965  12.697
TER   
ATOM   5691  O00 WTR  1414     -10.536   5.898  10.808
ATOM   5692  H01 WTR  1414     -11.154   6.272  11.437
ATOM   5693  H02 WTR  1414     -10.911   5.046  10.583
TER   
ATOM   5694  O00 WTR  1415      -3.873  10.885  10.599
ATOM   5695  H01 WTR  1415      -4.123  11.002   9.682
ATOM   5696  H02 WTR  1415      -4.033  11.739  11.001
TER   
ATOM   5697  O00 WTR  1416      -2.244  10.645   6.105
ATOM   5698  H01 WTR  1416      -3.020  10.277   5.683
ATOM   5699  H02 WTR  1416      -2.537  11.487   6.454
TER   
ATOM   5700  O00 WTR  1417      -6.190   9.415  10.931
ATOM   5701  H01 WTR  1417      -6.518   9.369  10.032
ATOM   5702  H02 WTR  1417      -5.408   9.964  10.873
TER   
ATOM   5703  O00 WTR  1418      -0.487  18.351   7.636
ATOM   5704  H01 WTR  1418      -0.755  19.004   6.988
ATOM   5705  H02 WTR  1418      -1.254  18.245   8.199
TER   
ATOM   5706  O00 WTR  1419      -4.994  11.153   8.137
ATOM   5707  H01 WTR  1419      -5.876  11.465   8.339
ATOM   5708  H02 WTR  1419      -4.755  11.613   7.332
TER   
ATOM   5709  O00 WTR  1420      -1.901   8.384   8.790
ATOM   5710  H01 WTR  1420      -1.297   9.118   8.675
ATOM   5711  H02 WTR  1420      -2.672   8.625   8.278
TER   
ATOM   5712  O00 WTR  1421      -2.382   9.219  18.344
ATOM   5713  H01 WTR  1421      -3.187   9.544  17.940
ATOM   5714  H02 WTR  1421      -1.842   8.934  17.607
TER   
ATOM   5715  O00 WTR  1422       1.857  17.311   6.008
ATOM   5716  H01 WTR  1422       1.641  16.409   6.246
ATOM   5717  H02 WTR  1422       1.072  17.812   6.229
TER   
ATOM   5718  O00 WTR  1423      -6.399  13.908  13.914
ATOM   5719  H01 WTR  1423      -6.694  13.004  13.804
ATOM   5720  H02 WTR  1423      -6.169  14.195  13.030
TER   
ATOM   5721  O00 WTR  1424      -6.578   8.350   5.470
ATOM   5722  H01 WTR  1424      -7.293   8.940   5.711
ATOM   5723  H02 WTR  1424      -5.918   8.921   5.077
TER   
ATOM   5724  O00 WTR  1425     -16.238   8.889  10.194
ATOM   5725  H01 WTR  1425     -16.705   8.691   9.382
ATOM   5726  H02 WTR  1425     -15.524   9.467   9.925
TER   
ATOM   5727  O00 WTR  1426     -11.553  12.525   8.640
ATOM   5728  H01 WTR  1426     -10.940  12.576   9.373
ATOM   5729  H02 WTR  1426     -11.114  11.967   7.997
TER   
ATOM   5730  O00 WTR  1427      18.574  11.790  -9.443
ATOM   5731  H01 WTR  1427      18.703  11.453  -8.557
ATOM   5732  H02 WTR  1427      18.028  11.131  -9.873
TER   
ATOM   5733  O00 WTR  1428      -4.241   5.988   6.563
ATOM   5734  H01 WTR  1428      -4.242   6.945   6.598
ATOM   5735  H02 WTR  1428      -4.457   5.780   5.654
TER   
ATOM   5736  O00 WTR  1429       0.393  10.154   8.984
ATOM   5737  H01 WTR  1429       1.110   9.676   9.402
ATOM   5738  H02 WTR  1429       0.153  10.828   9.619
TER   
ATOM   5739  O00 WTR  1430      -7.443  16.321  12.828
ATOM   5740  H01 WTR  1430      -6.701  16.090  12.268
ATOM   5741  H02 WTR  1430      -7.710  15.492  13.227
TER   
ATOM   5742  O00 WTR  1431       1.483  11.293   3.122
ATOM   5743  H01 WTR  1431       1.279  11.111   4.039
ATOM   5744  H02 WTR  1431       2.339  11.720   3.146
TER   
ATOM   5745  O00 WTR  1432       8.302   9.665  13.709
ATOM   5746  H01 WTR  1432       7.581  10.294  13.745
ATOM   5747  H02 WTR  1432       8.582   9.673  12.793
TER   
ATOM   5748  O00 WTR  1433      -0.752   5.815   3.787
ATOM   5749  H01 WTR  1433      -1.299   6.527   3.455
ATOM   5750  H02 WTR  1433      -0.348   5.438   3.006
TER   
ATOM   5751  O00 WTR  1434       3.655   5.355  19.886
ATOM   5752  H01 WTR  1434       2.894   4.920  20.270
ATOM   5753  H02 WTR  1434       4.065   5.813  20.619
TER   
ATOM   5754  O00 WTR  1435      12.882  10.747   7.986
ATOM   5755  H01 WTR  1435      12.964  11.701   7.989
ATOM   5756  H02 WTR  1435      13.661  10.440   7.523
TER   
ATOM   5757  O00 WTR  1436       3.459  15.833   1.638
ATOM   5758  H01 WTR  1436       2.618  15.620   2.044
ATOM   5759  H02 WTR  1436       3.232  16.391   0.895
TER   
ATOM   5760  O00 WTR  1437       2.858  14.695   8.450
ATOM   5761  H01 WTR  1437       3.567  15.324   8.584
ATOM   5762  H02 WTR  1437       2.059  15.217   8.519
TER   
ATOM   5763  O00 WTR  1438      -3.257   4.417   4.182
ATOM   5764  H01 WTR  1438      -2.341   4.692   4.210
ATOM   5765  H02 WTR  1438      -3.742   5.218   3.982
TER   
ATOM   5766  O00 WTR  1439       0.872  16.233   9.222
ATOM   5767  H01 WTR  1439       0.347  16.701   8.573
ATOM   5768  H02 WTR  1439       1.585  16.835   9.435
TER   
ATOM   5769  O00 WTR  1440      -6.909  10.000  15.558
ATOM   5770  H01 WTR  1440      -7.863  10.066  15.508
ATOM   5771  H02 WTR  1440      -6.594  10.513  14.814
TER   
ATOM   5772  O00 WTR  1441      -7.363   9.235   8.401
ATOM   5773  H01 WTR  1441      -7.488   9.786   7.629
ATOM   5774  H02 WTR  1441      -8.129   8.662   8.414
TER   
ATOM   5775  O00 WTR  1442      -1.515   6.578   6.996
ATOM   5776  H01 WTR  1442      -1.606   7.144   7.763
ATOM   5777  H02 WTR  1442      -2.415   6.382   6.734
TER   
ATOM   5778  O00 WTR  1443      12.245  11.957  13.446
ATOM   5779  H01 WTR  1443      11.572  11.575  14.009
ATOM   5780  H02 WTR  1443      12.742  12.536  14.025
TER   
ATOM   5781  O00 WTR  1444       0.413  11.278   6.234
ATOM   5782  H01 WTR  1444       0.545  11.193   7.178
ATOM   5783  H02 WTR  1444      -0.489  10.991   6.091
TER   
ATOM   5784  O00 WTR  1445       3.286  14.433   5.006
ATOM   5785  H01 WTR  1445       2.713  15.066   4.575
ATOM   5786  H02 WTR  1445       2.756  14.074   5.717
TER   
ATOM   5787  O00 WTR  1446      -0.354  14.012   5.271
ATOM   5788  H01 WTR  1446      -0.052  13.182   5.639
ATOM   5789  H02 WTR  1446      -0.910  14.390   5.953
TER   
ATOM   5790  O00 WTR  1447       4.496  16.785   9.159
ATOM   5791  H01 WTR  1447       5.313  16.297   9.262
ATOM   5792  H02 WTR  1447       4.482  17.039   8.236
TER   
ATOM   5793  O00 WTR  1448       1.187  15.408   3.262
ATOM   5794  H01 WTR  1448       0.944  16.330   3.184
ATOM   5795  H02 WTR  1448       0.451  15.004   3.722
TER   
ATOM   5796  O00 WTR  1449      10.613   9.608   8.923
ATOM   5797  H01 WTR  1449      11.541   9.843   8.906
ATOM   5798  H02 WTR  1449      10.250  10.009   8.133
TER   
ATOM   5799  O00 WTR  1450       6.212  11.649  13.963
ATOM   5800  H01 WTR  1450       6.185  11.353  14.873
ATOM   5801  H02 WTR  1450       5.343  12.015  13.803
TER   
ATOM   5802  O00 WTR  1451      -1.988   7.600   2.098
ATOM   5803  H01 WTR  1451      -2.123   7.339   1.187
ATOM   5804  H02 WTR  1451      -2.860   7.841   2.410
TER   
ATOM   5805  O00 WTR  1452     -10.132   9.763  14.605
ATOM   5806  H01 WTR  1452     -10.567   8.958  14.886
ATOM   5807  H02 WTR  1452      -9.609   9.501  13.847
TER   
ATOM   5808  O00 WTR  1453      -0.859   9.387  -0.406
ATOM   5809  H01 WTR  1453      -0.313   9.293  -1.187
ATOM   5810  H02 WTR  1453      -1.522   8.702  -0.494
TER   
ATOM   5811  O00 WTR  1454      12.873  17.359  -5.712
ATOM   5812  H01 WTR  1454      12.378  17.225  -6.520
ATOM   5813  H02 WTR  1454      12.434  16.806  -5.066
TER   
ATOM   5814  O00 WTR  1455       3.898  12.649   3.026
ATOM   5815  H01 WTR  1455       3.806  13.336   3.686
ATOM   5816  H02 WTR  1455       4.381  13.064   2.312
TER   
ATOM   5817  O00 WTR  1456       1.630  16.797 -16.675
ATOM   5818  H01 WTR  1456       0.791  16.529 -17.051
ATOM   5819  H02 WTR  1456       1.804  17.655 -17.062
TER   
ATOM   5820  O00 WTR  1457       4.541  16.792   6.353
ATOM   5821  H01 WTR  1457       3.747  17.307   6.209
ATOM   5822  H02 WTR  1457       4.378  15.967   5.896
TER   
ATOM   5823  O00 WTR  1458      -0.812   8.780   4.798
ATOM   5824  H01 WTR  1458      -1.409   9.505   4.983
ATOM   5825  H02 WTR  1458      -1.154   8.050   5.313
TER   
ATOM   5826  O00 WTR  1459       5.397  14.144   0.941
ATOM   5827  H01 WTR  1459       4.828  14.836   1.278
ATOM   5828  H02 WTR  1459       5.536  14.373   0.022
TER   
ATOM   5829  O00 WTR  1460      -5.235  18.155  12.671
ATOM   5830  H01 WTR  1460      -4.528  17.518  12.770
ATOM   5831  H02 WTR  1460      -6.026  17.677  12.920
TER   
ATOM   5832  O00 WTR  1461      19.896   4.757   5.697
ATOM   5833  H01 WTR  1461      19.535   5.000   4.844
ATOM   5834  H02 WTR  1461      20.581   4.120   5.495
TER   
ATOM   5835  O00 WTR  1462      14.472   8.485  10.322
ATOM   5836  H01 WTR  1462      14.913   7.650  10.166
ATOM   5837  H02 WTR  1462      13.786   8.279  10.957
TER   
ATOM   5838  O00 WTR  1463      14.918  10.118   6.000
ATOM   5839  H01 WTR  1463      15.666   9.545   6.167
ATOM   5840  H02 WTR  1463      14.921  10.246   5.051
TER   
ATOM   5841  O00 WTR  1464      16.439   8.636   8.462
ATOM   5842  H01 WTR  1464      15.905   8.810   9.236
ATOM   5843  H02 WTR  1464      17.337   8.809   8.746
TER   
ATOM   5844  O00 WTR  1465      15.510   3.081   4.327
ATOM   5845  H01 WTR  1465      16.257   3.064   3.729
ATOM   5846  H02 WTR  1465      15.901   3.114   5.200
TER   
ATOM   5847  O00 WTR  1466      21.156   0.920   8.398
ATOM   5848  H01 WTR  1466      20.381   1.447   8.596
ATOM   5849  H02 WTR  1466      21.340   1.103   7.477
TER   
ATOM   5850  O00 WTR  1467      11.970   9.343  12.160
ATOM   5851  H01 WTR  1467      11.386   9.378  11.403
ATOM   5852  H02 WTR  1467      12.250  10.250  12.289
TER   
ATOM   5853  O00 WTR  1468      15.769   6.111  10.544
ATOM   5854  H01 WTR  1468      15.295   5.516   9.963
ATOM   5855  H02 WTR  1468      15.194   6.215  11.302
TER   
ATOM   5856  O00 WTR  1469     -13.574 -21.183   5.969
ATOM   5857  H01 WTR  1469     -13.809 -21.685   5.187
ATOM   5858  H02 WTR  1469     -14.351 -21.231   6.526
TER   
ATOM   5859  O00 WTR  1470      -9.248 -24.454   9.576
ATOM   5860  H01 WTR  1470      -8.726 -25.071   9.064
ATOM   5861  H02 WTR  1470     -10.006 -24.264   9.024
TER   
ATOM   5862  O00 WTR  1471      11.233 -16.677  15.531
ATOM   5863  H01 WTR  1471      11.719 -17.500  15.472
ATOM   5864  H02 WTR  1471      11.502 -16.300  16.369
TER   
ATOM   5865  O00 WTR  1472       5.765 -17.310  18.940
ATOM   5866  H01 WTR  1472       6.124 -16.977  19.762
ATOM   5867  H02 WTR  1472       5.588 -18.235  19.112
TER   
ATOM   5868  O00 WTR  1473      -6.775 -25.002  14.977
ATOM   5869  H01 WTR  1473      -5.860 -25.254  15.103
ATOM   5870  H02 WTR  1473      -6.915 -25.072  14.033
TER   
ATOM   5871  O00 WTR  1474      -2.551 -27.868  13.279
ATOM   5872  H01 WTR  1474      -1.607 -27.730  13.214
ATOM   5873  H02 WTR  1474      -2.924 -26.987  13.272
TER   
ATOM   5874  O00 WTR  1475       2.383 -23.754  14.273
ATOM   5875  H01 WTR  1475       3.123 -23.997  14.830
ATOM   5876  H02 WTR  1475       1.707 -23.464  14.886
TER   
ATOM   5877  O00 WTR  1476     -12.342 -22.509  10.609
ATOM   5878  H01 WTR  1476     -12.500 -22.486  11.553
ATOM   5879  H02 WTR  1476     -12.403 -21.594  10.334
TER   
ATOM   5880  O00 WTR  1477      -3.904 -25.450  13.350
ATOM   5881  H01 WTR  1477      -4.697 -25.150  12.906
ATOM   5882  H02 WTR  1477      -3.781 -24.829  14.068
TER   
ATOM   5883  O00 WTR  1478       2.028 -27.678  11.225
ATOM   5884  H01 WTR  1478       2.982 -27.694  11.154
ATOM   5885  H02 WTR  1478       1.731 -28.372  10.637
TER   
ATOM   5886  O00 WTR  1479      -3.583 -23.271   8.366
ATOM   5887  H01 WTR  1479      -2.788 -23.576   8.803
ATOM   5888  H02 WTR  1479      -4.292 -23.746   8.799
TER   
ATOM   5889  O00 WTR  1480     -13.540 -17.051  15.324
ATOM   5890  H01 WTR  1480     -13.266 -16.184  15.025
ATOM   5891  H02 WTR  1480     -13.417 -17.618  14.563
TER   
ATOM   5892  O00 WTR  1481       0.167 -27.169  13.097
ATOM   5893  H01 WTR  1481       0.617 -27.126  13.940
ATOM   5894  H02 WTR  1481       0.806 -27.562  12.503
TER   
ATOM   5895  O00 WTR  1482      -9.134 -23.659  14.807
ATOM   5896  H01 WTR  1482      -8.302 -24.092  14.999
ATOM   5897  H02 WTR  1482      -9.540 -24.207  14.135
TER   
ATOM   5898  O00 WTR  1483      -8.686 -22.360  11.223
ATOM   5899  H01 WTR  1483      -9.566 -22.017  11.378
ATOM   5900  H02 WTR  1483      -8.801 -23.011  10.530
TER   
ATOM   5901  O00 WTR  1484      -2.249 -18.895  14.539
ATOM   5902  H01 WTR  1484      -2.874 -19.617  14.470
ATOM   5903  H02 WTR  1484      -2.793 -18.117  14.658
TER   
ATOM   5904  O00 WTR  1485      -3.894 -18.815  19.603
ATOM   5905  H01 WTR  1485      -4.150 -18.210  20.299
ATOM   5906  H02 WTR  1485      -2.938 -18.843  19.649
TER   
ATOM   5907  O00 WTR  1486       2.176 -26.514  15.003
ATOM   5908  H01 WTR  1486       2.237 -26.233  15.916
ATOM   5909  H02 WTR  1486       2.333 -25.718  14.495
TER   
ATOM   5910  O00 WTR  1487       3.093 -16.290  20.506
ATOM   5911  H01 WTR  1487       3.706 -16.408  21.231
ATOM   5912  H02 WTR  1487       3.608 -16.482  19.722
TER   
ATOM   5913  O00 WTR  1488       2.593 -19.445  17.913
ATOM   5914  H01 WTR  1488       2.651 -19.715  18.829
ATOM   5915  H02 WTR  1488       3.497 -19.460  17.600
TER   
ATOM   5916  O00 WTR  1489       4.849 -22.530  19.440
ATOM   5917  H01 WTR  1489       5.047 -23.308  18.919
ATOM   5918  H02 WTR  1489       4.382 -22.867  20.205
TER   
ATOM   5919  O00 WTR  1490       4.777 -28.594  11.465
ATOM   5920  H01 WTR  1490       4.430 -29.486  11.489
ATOM   5921  H02 WTR  1490       4.614 -28.250  12.343
TER   
ATOM   5922  O00 WTR  1491      -0.059 -21.790  11.694
ATOM   5923  H01 WTR  1491       0.304 -22.671  11.597
ATOM   5924  H02 WTR  1491      -1.002 -21.906  11.576
TER   
ATOM   5925  O00 WTR  1492       4.586 -24.763  15.665
ATOM   5926  H01 WTR  1492       5.072 -24.708  16.488
ATOM   5927  H02 WTR  1492       5.262 -24.861  14.994
TER   
ATOM   5928  O00 WTR  1493       0.745 -22.705  15.917
ATOM   5929  H01 WTR  1493       0.355 -22.023  15.370
ATOM   5930  H02 WTR  1493       0.020 -23.295  16.118
TER   
ATOM   5931  O00 WTR  1494       6.312 -24.506  17.630
ATOM   5932  H01 WTR  1494       6.788 -24.513  18.460
ATOM   5933  H02 WTR  1494       6.786 -23.876  17.087
TER   
ATOM   5934  O00 WTR  1495       0.980 -18.648  15.802
ATOM   5935  H01 WTR  1495       0.578 -19.464  15.506
ATOM   5936  H02 WTR  1495       1.580 -18.914  16.499
TER   
ATOM   5937  O00 WTR  1496       1.955 -18.825  20.906
ATOM   5938  H01 WTR  1496       1.931 -17.877  21.036
ATOM   5939  H02 WTR  1496       1.263 -19.162  21.475
TER   
ATOM   5940  O00 WTR  1497       7.911 -19.134  20.746
ATOM   5941  H01 WTR  1497       7.021 -19.233  20.406
ATOM   5942  H02 WTR  1497       8.088 -18.195  20.683
TER   
ATOM   5943  O00 WTR  1498       7.492 -22.746  15.817
ATOM   5944  H01 WTR  1498       7.628 -21.803  15.908
ATOM   5945  H02 WTR  1498       7.825 -22.955  14.945
TER   
ATOM   5946  O00 WTR  1499     -12.945 -15.093  19.555
ATOM   5947  H01 WTR  1499     -13.244 -14.879  20.438
ATOM   5948  H02 WTR  1499     -13.560 -15.760  19.249
TER   
ATOM   5949  O00 WTR  1500     -11.186 -11.898  15.904
ATOM   5950  H01 WTR  1500     -11.148 -10.949  16.022
ATOM   5951  H02 WTR  1500     -11.750 -12.206  16.613
TER   
ATOM   5952  O00 WTR  1501     -22.984  -6.339   6.355
ATOM   5953  H01 WTR  1501     -23.020  -6.151   5.417
ATOM   5954  H02 WTR  1501     -22.359  -5.704   6.703
TER   
ATOM   5955  O00 WTR  1502     -17.542 -13.700  12.429
ATOM   5956  H01 WTR  1502     -18.009 -14.177  11.743
ATOM   5957  H02 WTR  1502     -17.120 -14.382  12.951
TER   
ATOM   5958  O00 WTR  1503     -15.538  -4.017  13.335
ATOM   5959  H01 WTR  1503     -16.295  -4.597  13.416
ATOM   5960  H02 WTR  1503     -15.304  -3.800  14.238
TER   
ATOM   5961  O00 WTR  1504     -19.231  -6.180  16.805
ATOM   5962  H01 WTR  1504     -18.641  -5.428  16.750
ATOM   5963  H02 WTR  1504     -19.999  -5.921  16.295
TER   
ATOM   5964  O00 WTR  1505     -11.791   3.310  10.356
ATOM   5965  H01 WTR  1505     -11.957   3.157  11.286
ATOM   5966  H02 WTR  1505     -12.636   3.591  10.005
TER   
ATOM   5967  O00 WTR  1506     -18.611 -15.129  10.574
ATOM   5968  H01 WTR  1506     -19.318 -14.604  10.200
ATOM   5969  H02 WTR  1506     -19.051 -15.895  10.943
TER   
ATOM   5970  O00 WTR  1507     -17.885 -11.421  14.249
ATOM   5971  H01 WTR  1507     -18.434 -11.775  13.549
ATOM   5972  H02 WTR  1507     -17.195 -12.074  14.366
TER   
ATOM   5973  O00 WTR  1508     -23.201  -8.397   9.686
ATOM   5974  H01 WTR  1508     -23.246  -8.492  10.637
ATOM   5975  H02 WTR  1508     -23.701  -7.602   9.500
TER   
ATOM   5976  O00 WTR  1509     -18.315 -21.921  12.360
ATOM   5977  H01 WTR  1509     -18.587 -21.660  11.480
ATOM   5978  H02 WTR  1509     -17.490 -22.387  12.228
TER   
ATOM   5979  O00 WTR  1510     -12.681 -12.706  18.130
ATOM   5980  H01 WTR  1510     -13.122 -12.079  18.703
ATOM   5981  H02 WTR  1510     -12.640 -13.513  18.643
TER   
ATOM   5982  O00 WTR  1511     -16.979 -20.240  14.393
ATOM   5983  H01 WTR  1511     -17.245 -19.339  14.572
ATOM   5984  H02 WTR  1511     -17.599 -20.547  13.731
TER   
ATOM   5985  O00 WTR  1512     -16.882 -15.159  14.782
ATOM   5986  H01 WTR  1512     -16.049 -14.719  14.613
ATOM   5987  H02 WTR  1512     -17.253 -14.691  15.529
TER   
ATOM   5988  O00 WTR  1513     -15.157 -12.401  16.757
ATOM   5989  H01 WTR  1513     -15.148 -12.667  15.838
ATOM   5990  H02 WTR  1513     -14.269 -12.580  17.067
TER   
ATOM   5991  O00 WTR  1514     -17.936 -14.566   7.785
ATOM   5992  H01 WTR  1514     -18.139 -14.829   8.683
ATOM   5993  H02 WTR  1514     -17.534 -13.702   7.873
TER   
ATOM   5994  O00 WTR  1515     -19.526 -12.373  18.502
ATOM   5995  H01 WTR  1515     -20.382 -12.801  18.515
ATOM   5996  H02 WTR  1515     -19.580 -11.707  19.187
TER   
ATOM   5997  O00 WTR  1516      -9.468  -3.698  22.474
ATOM   5998  H01 WTR  1516      -9.496  -3.692  23.431
ATOM   5999  H02 WTR  1516      -9.939  -4.494  22.225
TER   
ATOM   6000  O00 WTR  1517     -10.245 -19.580  14.520
ATOM   6001  H01 WTR  1517     -10.723 -20.343  14.846
ATOM   6002  H02 WTR  1517      -9.401 -19.930  14.235
TER   
ATOM   6003  O00 WTR  1518     -17.620 -13.571  16.961
ATOM   6004  H01 WTR  1518     -16.768 -13.134  16.978
ATOM   6005  H02 WTR  1518     -18.189 -13.006  17.483
TER   
ATOM   6006  O00 WTR  1519     -17.753  -4.018  15.980
ATOM   6007  H01 WTR  1519     -17.749  -4.643  15.255
ATOM   6008  H02 WTR  1519     -16.855  -4.029  16.312
TER   
ATOM   6009  O00 WTR  1520     -16.803   0.029  15.175
ATOM   6010  H01 WTR  1520     -17.344   0.431  14.495
ATOM   6011  H02 WTR  1520     -17.291  -0.750  15.441
TER   
ATOM   6012  O00 WTR  1521     -13.320 -22.542  14.301
ATOM   6013  H01 WTR  1521     -12.432 -22.517  14.657
ATOM   6014  H02 WTR  1521     -13.884 -22.347  15.050
TER   
ATOM   6015  O00 WTR  1522     -20.319  -8.723  14.519
ATOM   6016  H01 WTR  1522     -20.525  -9.586  14.878
ATOM   6017  H02 WTR  1522     -19.391  -8.596  14.719
TER   
ATOM   6018  O00 WTR  1523     -19.982 -10.337  20.371
ATOM   6019  H01 WTR  1523     -20.543  -9.583  20.188
ATOM   6020  H02 WTR  1523     -19.093 -10.017  20.218
TER   
ATOM   6021  O00 WTR  1524     -17.669   3.568  15.100
ATOM   6022  H01 WTR  1524     -18.197   4.365  15.058
ATOM   6023  H02 WTR  1524     -18.110   2.957  14.510
TER   
ATOM   6024  O00 WTR  1525     -13.642   2.849  14.672
ATOM   6025  H01 WTR  1525     -14.347   3.140  14.093
ATOM   6026  H02 WTR  1525     -14.073   2.691  15.513
TER   
ATOM   6027  O00 WTR  1526     -19.705  -0.822  13.385
ATOM   6028  H01 WTR  1526     -20.058  -0.718  12.502
ATOM   6029  H02 WTR  1526     -20.389  -1.291  13.863
TER   
ATOM   6030  O00 WTR  1527     -22.279  -1.750  13.835
ATOM   6031  H01 WTR  1527     -23.040  -1.194  14.005
ATOM   6032  H02 WTR  1527     -22.329  -1.944  12.899
TER   
ATOM   6033  O00 WTR  1528     -13.862   0.146  13.993
ATOM   6034  H01 WTR  1528     -14.734  -0.135  14.269
ATOM   6035  H02 WTR  1528     -13.808   1.063  14.262
TER   
ATOM   6036  O00 WTR  1529     -16.440  -2.684   9.733
ATOM   6037  H01 WTR  1529     -16.611  -2.259  10.573
ATOM   6038  H02 WTR  1529     -15.651  -2.254   9.402
TER   
ATOM   6039  O00 WTR  1530     -17.601  -5.919  13.864
ATOM   6040  H01 WTR  1530     -17.725  -6.790  14.244
ATOM   6041  H02 WTR  1530     -17.859  -6.018  12.948
TER   
ATOM   6042  O00 WTR  1531     -11.652  -1.170  15.819
ATOM   6043  H01 WTR  1531     -11.250  -1.488  16.628
ATOM   6044  H02 WTR  1531     -11.669  -0.218  15.918
TER   
ATOM   6045  O00 WTR  1532     -14.789  -3.317  15.901
ATOM   6046  H01 WTR  1532     -14.114  -3.856  16.314
ATOM   6047  H02 WTR  1532     -14.452  -2.423  15.960
TER   
ATOM   6048  O00 WTR  1533     -15.362   2.118  16.532
ATOM   6049  H01 WTR  1533     -16.045   2.787  16.489
ATOM   6050  H02 WTR  1533     -15.751   1.351  16.111
TER   
ATOM   6051  O00 WTR  1534      -0.040 -15.721   8.909
ATOM   6052  H01 WTR  1534      -0.663 -16.314   9.331
ATOM   6053  H02 WTR  1534      -0.112 -15.923   7.976
TER   
ATOM   6054  O00 WTR  1535      -8.004 -13.316  18.726
ATOM   6055  H01 WTR  1535      -7.813 -13.529  17.813
ATOM   6056  H02 WTR  1535      -8.488 -12.491  18.684
TER   
ATOM   6057  O00 WTR  1536      -2.177 -10.422  24.633
ATOM   6058  H01 WTR  1536      -2.033  -9.475  24.650
ATOM   6059  H02 WTR  1536      -3.009 -10.530  24.173
TER   
ATOM   6060  O00 WTR  1537      -9.969 -15.285  15.997
ATOM   6061  H01 WTR  1537     -10.281 -15.802  16.739
ATOM   6062  H02 WTR  1537      -9.653 -15.933  15.368
TER   
ATOM   6063  O00 WTR  1538     -11.935 -17.134  11.321
ATOM   6064  H01 WTR  1538     -11.626 -16.229  11.346
ATOM   6065  H02 WTR  1538     -12.186 -17.328  12.224
TER   
ATOM   6066  O00 WTR  1539       9.079 -20.155  13.705
ATOM   6067  H01 WTR  1539       8.783 -19.391  13.210
ATOM   6068  H02 WTR  1539      10.017 -20.011  13.830
TER   
ATOM   6069  O00 WTR  1540      11.138 -18.132  20.550
ATOM   6070  H01 WTR  1540      10.853 -18.788  19.914
ATOM   6071  H02 WTR  1540      11.290 -18.627  21.355
TER   
ATOM   6072  O00 WTR  1541      -1.468 -13.180  17.744
ATOM   6073  H01 WTR  1541      -1.683 -12.955  18.650
ATOM   6074  H02 WTR  1541      -0.920 -12.455  17.441
TER   
ATOM   6075  O00 WTR  1542       3.295 -10.177  17.931
ATOM   6076  H01 WTR  1542       2.514  -9.848  18.377
ATOM   6077  H02 WTR  1542       2.992 -10.403  17.052
TER   
ATOM   6078  O00 WTR  1543       4.424 -14.586  13.514
ATOM   6079  H01 WTR  1543       3.575 -14.508  13.949
ATOM   6080  H02 WTR  1543       4.937 -15.155  14.089
TER   
ATOM   6081  O00 WTR  1544      -0.390 -20.766  14.344
ATOM   6082  H01 WTR  1544      -0.353 -21.245  13.516
ATOM   6083  H02 WTR  1544      -1.234 -20.315  14.323
TER   
ATOM   6084  O00 WTR  1545       6.272  -3.736  18.060
ATOM   6085  H01 WTR  1545       5.985  -4.068  18.910
ATOM   6086  H02 WTR  1545       6.992  -4.315  17.807
TER   
ATOM   6087  O00 WTR  1546      -6.789  -2.420  19.838
ATOM   6088  H01 WTR  1546      -6.814  -3.108  20.504
ATOM   6089  H02 WTR  1546      -7.695  -2.120  19.768
TER   
ATOM   6090  O00 WTR  1547      -1.567  -4.716  24.943
ATOM   6091  H01 WTR  1547      -1.550  -5.313  24.195
ATOM   6092  H02 WTR  1547      -0.648  -4.623  25.196
TER   
ATOM   6093  O00 WTR  1548     -11.583  -5.287  14.253
ATOM   6094  H01 WTR  1548     -11.942  -5.539  13.403
ATOM   6095  H02 WTR  1548     -11.089  -4.486  14.077
TER   
ATOM   6096  O00 WTR  1549       3.196  -2.047  13.999
ATOM   6097  H01 WTR  1549       2.473  -2.503  13.568
ATOM   6098  H02 WTR  1549       3.827  -2.737  14.202
TER   
ATOM   6099  O00 WTR  1550       6.114  -1.101  22.215
ATOM   6100  H01 WTR  1550       6.630  -1.887  22.393
ATOM   6101  H02 WTR  1550       6.569  -0.403  22.687
TER   
ATOM   6102  O00 WTR  1551      -8.682   2.107  10.881
ATOM   6103  H01 WTR  1551      -9.532   2.082  10.442
ATOM   6104  H02 WTR  1551      -8.891   2.038  11.813
TER   
ATOM   6105  O00 WTR  1552      -1.218  -5.986  12.698
ATOM   6106  H01 WTR  1552      -1.520  -5.372  12.029
ATOM   6107  H02 WTR  1552      -0.276  -6.064  12.544
TER   
ATOM   6108  O00 WTR  1553       2.894   0.330  16.191
ATOM   6109  H01 WTR  1553       1.941   0.253  16.155
ATOM   6110  H02 WTR  1553       3.204  -0.568  16.304
TER   
ATOM   6111  O00 WTR  1554      -9.172 -20.689  20.468
ATOM   6112  H01 WTR  1554      -8.310 -20.622  20.058
ATOM   6113  H02 WTR  1554      -9.285 -19.856  20.927
TER   
ATOM   6114  O00 WTR  1555     -10.670 -11.582  22.150
ATOM   6115  H01 WTR  1555     -10.050 -11.577  21.421
ATOM   6116  H02 WTR  1555     -10.228 -12.077  22.839
TER   
ATOM   6117  O00 WTR  1556      -6.176 -14.185  24.441
ATOM   6118  H01 WTR  1556      -6.668 -13.465  24.046
ATOM   6119  H02 WTR  1556      -5.343 -14.193  23.969
TER   
ATOM   6120  O00 WTR  1557     -11.155 -21.949  15.569
ATOM   6121  H01 WTR  1557     -10.338 -22.436  15.457
ATOM   6122  H02 WTR  1557     -11.128 -21.640  16.474
TER   
ATOM   6123  O00 WTR  1558      -4.363 -23.694  15.570
ATOM   6124  H01 WTR  1558      -5.066 -23.771  16.215
ATOM   6125  H02 WTR  1558      -4.746 -23.182  14.857
TER   
ATOM   6126  O00 WTR  1559     -10.185  -8.869  22.505
ATOM   6127  H01 WTR  1559     -10.266  -9.799  22.717
ATOM   6128  H02 WTR  1559      -9.249  -8.738  22.349
TER   
ATOM   6129  O00 WTR  1560      -1.994 -15.207  20.665
ATOM   6130  H01 WTR  1560      -2.203 -15.417  19.755
ATOM   6131  H02 WTR  1560      -1.094 -15.510  20.780
TER   
ATOM   6132  O00 WTR  1561     -10.136  -8.667  16.520
ATOM   6133  H01 WTR  1561      -9.884  -7.791  16.813
ATOM   6134  H02 WTR  1561      -9.711  -9.259  17.141
TER   
ATOM   6135  O00 WTR  1562     -16.801 -16.096  18.379
ATOM   6136  H01 WTR  1562     -17.053 -15.274  17.957
ATOM   6137  H02 WTR  1562     -17.577 -16.651  18.304
TER   
ATOM   6138  O00 WTR  1563      -5.768 -22.118  13.517
ATOM   6139  H01 WTR  1563      -5.148 -21.437  13.255
ATOM   6140  H02 WTR  1563      -6.581 -21.646  13.696
TER   
ATOM   6141  O00 WTR  1564      -7.931 -17.422  18.521
ATOM   6142  H01 WTR  1564      -8.812 -17.399  18.892
ATOM   6143  H02 WTR  1564      -7.381 -16.997  19.180
TER   
ATOM   6144  O00 WTR  1565      -4.152 -12.498  26.212
ATOM   6145  H01 WTR  1565      -3.798 -12.002  25.473
ATOM   6146  H02 WTR  1565      -4.551 -13.271  25.813
TER   
ATOM   6147  O00 WTR  1566      -6.227 -16.652  20.784
ATOM   6148  H01 WTR  1566      -5.475 -16.469  21.347
ATOM   6149  H02 WTR  1566      -6.549 -17.503  21.082
TER   
ATOM   6150  O00 WTR  1567      -8.191 -12.349  24.040
ATOM   6151  H01 WTR  1567      -8.041 -12.870  24.829
ATOM   6152  H02 WTR  1567      -7.726 -11.528  24.203
TER   
ATOM   6153  O00 WTR  1568      -6.576  -3.964  12.289
ATOM   6154  H01 WTR  1568      -6.610  -4.749  11.742
ATOM   6155  H02 WTR  1568      -5.920  -4.165  12.957
TER   
ATOM   6156  O00 WTR  1569      -4.525 -11.220  23.670
ATOM   6157  H01 WTR  1569      -5.384 -10.963  24.004
ATOM   6158  H02 WTR  1569      -4.717 -11.820  22.949
TER   
ATOM   6159  O00 WTR  1570     -13.359 -19.752  18.092
ATOM   6160  H01 WTR  1570     -13.943 -20.121  17.430
ATOM   6161  H02 WTR  1570     -13.524 -18.809  18.058
TER   
ATOM   6162  O00 WTR  1571      -0.919 -17.398  23.353
ATOM   6163  H01 WTR  1571      -0.727 -16.869  22.579
ATOM   6164  H02 WTR  1571      -0.872 -16.781  24.084
TER   
ATOM   6165  O00 WTR  1572      -4.599 -12.613  19.288
ATOM   6166  H01 WTR  1572      -4.350 -13.198  18.572
ATOM   6167  H02 WTR  1572      -5.254 -13.104  19.783
TER   
ATOM   6168  O00 WTR  1573     -14.372 -16.702  17.855
ATOM   6169  H01 WTR  1573     -14.307 -16.582  16.908
ATOM   6170  H02 WTR  1573     -15.271 -16.452  18.068
TER   
ATOM   6171  O00 WTR  1574      -5.122 -17.711  17.542
ATOM   6172  H01 WTR  1574      -6.029 -17.535  17.795
ATOM   6173  H02 WTR  1574      -4.700 -18.004  18.349
TER   
ATOM   6174  O00 WTR  1575     -10.759 -20.857  18.189
ATOM   6175  H01 WTR  1575     -10.383 -21.043  19.049
ATOM   6176  H02 WTR  1575     -11.691 -20.722  18.358
TER   
ATOM   6177  O00 WTR  1576      -5.516 -10.645  27.644
ATOM   6178  H01 WTR  1576      -6.048 -11.251  28.160
ATOM   6179  H02 WTR  1576      -4.945 -11.210  27.124
TER   
ATOM   6180  O00 WTR  1577      -4.389 -14.172  16.785
ATOM   6181  H01 WTR  1577      -5.080 -14.622  16.298
ATOM   6182  H02 WTR  1577      -3.796 -14.871  17.061
TER   
ATOM   6183  O00 WTR  1578      -6.596 -10.434  25.214
ATOM   6184  H01 WTR  1578      -6.554 -10.455  26.170
ATOM   6185  H02 WTR  1578      -6.199  -9.597  24.975
TER   
ATOM   6186  O00 WTR  1579      -3.495 -16.945  22.158
ATOM   6187  H01 WTR  1579      -2.831 -17.120  22.825
ATOM   6188  H02 WTR  1579      -3.036 -16.434  21.491
TER   
ATOM   6189  O00 WTR  1580      -6.289 -18.899  15.398
ATOM   6190  H01 WTR  1580      -6.626 -19.651  15.886
ATOM   6191  H02 WTR  1580      -5.664 -18.487  15.994
TER   
ATOM   6192  O00 WTR  1581       2.873 -11.972  23.708
ATOM   6193  H01 WTR  1581       3.547 -11.595  23.143
ATOM   6194  H02 WTR  1581       3.336 -12.202  24.514
TER   
ATOM   6195  O00 WTR  1582       2.654 -19.460  24.703
ATOM   6196  H01 WTR  1582       2.616 -18.830  25.422
ATOM   6197  H02 WTR  1582       1.840 -19.321  24.219
TER   
ATOM   6198  O00 WTR  1583      -8.257 -11.148  20.855
ATOM   6199  H01 WTR  1583      -7.854 -11.954  21.176
ATOM   6200  H02 WTR  1583      -7.895 -10.459  21.413
TER   
ATOM   6201  O00 WTR  1584      -1.042 -18.709  19.461
ATOM   6202  H01 WTR  1584      -0.731 -18.393  18.613
ATOM   6203  H02 WTR  1584      -0.656 -19.580  19.549
TER   
ATOM   6204  O00 WTR  1585     -10.035 -17.986  20.603
ATOM   6205  H01 WTR  1585     -10.391 -18.652  20.014
ATOM   6206  H02 WTR  1585     -10.585 -17.217  20.455
TER   
ATOM   6207  O00 WTR  1586      -7.337 -10.684  12.871
ATOM   6208  H01 WTR  1586      -7.472 -10.408  11.964
ATOM   6209  H02 WTR  1586      -8.059 -10.281  13.354
TER   
ATOM   6210  O00 WTR  1587      -1.311 -10.100  20.880
ATOM   6211  H01 WTR  1587      -1.624 -11.002  20.942
ATOM   6212  H02 WTR  1587      -2.010  -9.634  20.421
TER   
ATOM   6213  O00 WTR  1588     -10.712 -14.466  12.104
ATOM   6214  H01 WTR  1588     -11.086 -13.610  12.313
ATOM   6215  H02 WTR  1588     -10.013 -14.276  11.478
TER   
ATOM   6216  O00 WTR  1589      -9.001 -10.418  18.010
ATOM   6217  H01 WTR  1589      -8.065 -10.252  17.898
ATOM   6218  H02 WTR  1589      -9.206 -10.065  18.875
TER   
ATOM   6219  O00 WTR  1590      -9.390  -2.412  14.204
ATOM   6220  H01 WTR  1590     -10.186  -1.996  14.536
ATOM   6221  H02 WTR  1590      -9.257  -2.021  13.341
TER   
ATOM   6222  O00 WTR  1591     -11.249 -17.424  17.857
ATOM   6223  H01 WTR  1591     -11.423 -18.255  17.414
ATOM   6224  H02 WTR  1591     -12.111 -17.021  17.960
TER   
ATOM   6225  O00 WTR  1592      -4.386  -5.014  13.614
ATOM   6226  H01 WTR  1592      -3.919  -5.037  14.449
ATOM   6227  H02 WTR  1592      -4.994  -5.752  13.658
TER   
ATOM   6228  O00 WTR  1593     -15.539  -9.658  17.154
ATOM   6229  H01 WTR  1593     -14.752  -9.194  16.869
ATOM   6230  H02 WTR  1593     -15.355 -10.579  16.972
TER   
ATOM   6231  O00 WTR  1594      -0.519 -16.904  16.897
ATOM   6232  H01 WTR  1594       0.122 -16.309  17.285
ATOM   6233  H02 WTR  1594      -0.002 -17.478  16.331
TER   
ATOM   6234  O00 WTR  1595       0.732 -12.481  21.792
ATOM   6235  H01 WTR  1595       0.711 -12.525  20.836
ATOM   6236  H02 WTR  1595       1.663 -12.496  22.013
TER   
ATOM   6237  O00 WTR  1596      -3.489 -14.066  23.649
ATOM   6238  H01 WTR  1596      -2.640 -13.646  23.787
ATOM   6239  H02 WTR  1596      -3.405 -14.921  24.072
TER   
ATOM   6240  O00 WTR  1597      -6.575 -19.712  19.827
ATOM   6241  H01 WTR  1597      -5.619 -19.765  19.848
ATOM   6242  H02 WTR  1597      -6.804 -19.880  18.913
TER   
ATOM   6243  O00 WTR  1598      -5.847  -9.219  14.749
ATOM   6244  H01 WTR  1598      -6.132  -9.371  15.650
ATOM   6245  H02 WTR  1598      -6.408  -9.787  14.221
TER   
ATOM   6246  O00 WTR  1599      -2.911  -2.460  23.846
ATOM   6247  H01 WTR  1599      -3.415  -2.974  23.215
ATOM   6248  H02 WTR  1599      -2.321  -3.093  24.255
TER   
ATOM   6249  O00 WTR  1600      -2.704  -8.448  19.075
ATOM   6250  H01 WTR  1600      -2.180  -8.235  18.303
ATOM   6251  H02 WTR  1600      -3.172  -9.248  18.835
TER   
ATOM   6252  O00 WTR  1601      -2.874 -16.092  18.218
ATOM   6253  H01 WTR  1601      -3.558 -16.704  17.947
ATOM   6254  H02 WTR  1601      -2.075 -16.430  17.814
TER   
ATOM   6255  O00 WTR  1602       5.376 -19.658  20.104
ATOM   6256  H01 WTR  1602       5.027 -19.522  20.985
ATOM   6257  H02 WTR  1602       5.243 -20.591  19.935
TER   
ATOM   6258  O00 WTR  1603       6.696 -12.473  18.985
ATOM   6259  H01 WTR  1603       7.470 -12.569  19.540
ATOM   6260  H02 WTR  1603       6.312 -11.638  19.250
TER   
ATOM   6261  O00 WTR  1604       1.499  -5.811  16.054
ATOM   6262  H01 WTR  1604       1.287  -5.189  15.358
ATOM   6263  H02 WTR  1604       2.269  -5.437  16.483
TER   
ATOM   6264  O00 WTR  1605       0.803  -9.685  19.014
ATOM   6265  H01 WTR  1605       0.248  -9.726  19.793
ATOM   6266  H02 WTR  1605       0.482  -8.925  18.530
TER   
ATOM   6267  O00 WTR  1606      12.118   8.363  14.651
ATOM   6268  H01 WTR  1606      12.992   8.541  14.997
ATOM   6269  H02 WTR  1606      12.110   8.782  13.791
TER   
ATOM   6270  O00 WTR  1607      -0.776 -15.333  25.195
ATOM   6271  H01 WTR  1607      -1.220 -15.182  26.029
ATOM   6272  H02 WTR  1607      -0.710 -14.465  24.797
TER   
ATOM   6273  O00 WTR  1608       9.321  -7.759   9.769
ATOM   6274  H01 WTR  1608      10.033  -7.385  10.288
ATOM   6275  H02 WTR  1608       9.751  -8.395   9.197
TER   
ATOM   6276  O00 WTR  1609      -3.399 -10.331  14.916
ATOM   6277  H01 WTR  1609      -3.238 -11.140  14.430
ATOM   6278  H02 WTR  1609      -4.311 -10.114  14.722
TER   
ATOM   6279  O00 WTR  1610      11.366 -11.372  22.205
ATOM   6280  H01 WTR  1610      12.135 -11.459  21.640
ATOM   6281  H02 WTR  1610      11.252 -12.242  22.589
TER   
ATOM   6282  O00 WTR  1611       0.380  -9.293  15.131
ATOM   6283  H01 WTR  1611      -0.376  -8.711  15.059
ATOM   6284  H02 WTR  1611       1.112  -8.778  14.791
TER   
ATOM   6285  O00 WTR  1612       3.314 -13.171  20.475
ATOM   6286  H01 WTR  1612       3.204 -12.689  19.655
ATOM   6287  H02 WTR  1612       3.231 -14.091  20.226
TER   
ATOM   6288  O00 WTR  1613       0.242 -16.493  20.772
ATOM   6289  H01 WTR  1613       0.921 -16.045  20.267
ATOM   6290  H02 WTR  1613      -0.034 -17.218  20.212
TER   
ATOM   6291  O00 WTR  1614       5.182 -15.086  17.718
ATOM   6292  H01 WTR  1614       5.647 -14.414  18.216
ATOM   6293  H02 WTR  1614       5.562 -15.912  18.018
TER   
ATOM   6294  O00 WTR  1615      10.594 -13.966  22.891
ATOM   6295  H01 WTR  1615      10.986 -14.443  23.623
ATOM   6296  H02 WTR  1615      10.742 -14.529  22.131
TER   
ATOM   6297  O00 WTR  1616      -1.659 -14.925  15.404
ATOM   6298  H01 WTR  1616      -1.287 -15.642  15.918
ATOM   6299  H02 WTR  1616      -1.865 -14.249  16.050
TER   
ATOM   6300  O00 WTR  1617       4.623  -0.915  18.529
ATOM   6301  H01 WTR  1617       4.963  -1.799  18.388
ATOM   6302  H02 WTR  1617       5.310  -0.469  19.024
TER   
ATOM   6303  O00 WTR  1618       2.799  -4.208  20.522
ATOM   6304  H01 WTR  1618       2.998  -3.346  20.886
ATOM   6305  H02 WTR  1618       2.794  -4.793  21.280
TER   
ATOM   6306  O00 WTR  1619      -7.996 -19.911  17.498
ATOM   6307  H01 WTR  1619      -8.647 -20.406  17.996
ATOM   6308  H02 WTR  1619      -8.032 -19.028  17.865
TER   
ATOM   6309  O00 WTR  1620       8.167  -8.655  19.427
ATOM   6310  H01 WTR  1620       8.693  -8.762  20.220
ATOM   6311  H02 WTR  1620       7.333  -9.077  19.634
TER   
ATOM   6312  O00 WTR  1621       4.913 -18.067  14.675
ATOM   6313  H01 WTR  1621       4.013 -17.784  14.514
ATOM   6314  H02 WTR  1621       5.266 -18.252  13.805
TER   
ATOM   6315  O00 WTR  1622       6.425 -15.952  15.620
ATOM   6316  H01 WTR  1622       5.885 -15.464  16.242
ATOM   6317  H02 WTR  1622       5.931 -16.754  15.451
TER   
ATOM   6318  O00 WTR  1623      -2.247 -12.462  20.567
ATOM   6319  H01 WTR  1623      -3.116 -12.482  20.168
ATOM   6320  H02 WTR  1623      -2.151 -13.322  20.977
TER   
ATOM   6321  O00 WTR  1624       9.426 -19.008  18.450
ATOM   6322  H01 WTR  1624       8.868 -19.056  19.227
ATOM   6323  H02 WTR  1624       9.325 -18.109  18.137
TER   
ATOM   6324  O00 WTR  1625       9.933  -7.263  17.607
ATOM   6325  H01 WTR  1625       9.533  -7.418  18.463
ATOM   6326  H02 WTR  1625       9.320  -7.651  16.982
TER   
ATOM   6327  O00 WTR  1626       4.300 -12.436   9.013
ATOM   6328  H01 WTR  1626       4.238 -12.463   8.058
ATOM   6329  H02 WTR  1626       3.595 -11.846   9.281
TER   
ATOM   6330  O00 WTR  1627       4.603 -16.527  22.786
ATOM   6331  H01 WTR  1627       3.885 -16.085  23.241
ATOM   6332  H02 WTR  1627       4.427 -17.460  22.910
TER   
ATOM   6333  O00 WTR  1628       6.738 -16.191  21.202
ATOM   6334  H01 WTR  1628       7.081 -15.397  21.612
ATOM   6335  H02 WTR  1628       5.963 -16.413  21.719
TER   
ATOM   6336  O00 WTR  1629      11.805 -15.194  17.775
ATOM   6337  H01 WTR  1629      11.896 -15.288  18.724
ATOM   6338  H02 WTR  1629      12.679 -14.946  17.474
TER   
ATOM   6339  O00 WTR  1630       6.845 -10.127  16.074
ATOM   6340  H01 WTR  1630       7.540 -10.699  16.401
ATOM   6341  H02 WTR  1630       6.212 -10.723  15.675
TER   
ATOM   6342  O00 WTR  1631       8.600  -2.391  21.381
ATOM   6343  H01 WTR  1631       8.360  -1.892  20.600
ATOM   6344  H02 WTR  1631       9.393  -1.963  21.704
TER   
ATOM   6345  O00 WTR  1632       8.467   4.397  18.234
ATOM   6346  H01 WTR  1632       7.664   4.144  18.688
ATOM   6347  H02 WTR  1632       9.171   4.136  18.828
TER   
ATOM   6348  O00 WTR  1633       2.148 -15.055  23.908
ATOM   6349  H01 WTR  1633       2.201 -14.174  23.538
ATOM   6350  H02 WTR  1633       1.216 -15.186  24.084
TER   
ATOM   6351  O00 WTR  1634       4.923 -11.640  22.167
ATOM   6352  H01 WTR  1634       4.561 -12.304  21.581
ATOM   6353  H02 WTR  1634       5.867 -11.667  22.007
TER   
ATOM   6354  O00 WTR  1635       0.809 -15.045  18.401
ATOM   6355  H01 WTR  1635       0.093 -14.417  18.305
ATOM   6356  H02 WTR  1635       1.541 -14.648  17.928
TER   
ATOM   6357  O00 WTR  1636       8.923 -12.149  16.882
ATOM   6358  H01 WTR  1636       9.859 -11.949  16.848
ATOM   6359  H02 WTR  1636       8.640 -11.826  17.737
TER   
ATOM   6360  O00 WTR  1637      -0.986 -12.943  24.118
ATOM   6361  H01 WTR  1637      -0.342 -12.711  23.449
ATOM   6362  H02 WTR  1637      -1.361 -12.105  24.391
TER   
ATOM   6363  O00 WTR  1638       7.829 -11.084  22.758
ATOM   6364  H01 WTR  1638       8.498 -10.587  22.288
ATOM   6365  H02 WTR  1638       8.061 -10.986  23.682
TER   
ATOM   6366  O00 WTR  1639       4.155 -19.182  22.605
ATOM   6367  H01 WTR  1639       3.393 -18.927  22.085
ATOM   6368  H02 WTR  1639       3.799 -19.390  23.468
TER   
ATOM   6369  O00 WTR  1640      -0.395 -10.801  12.946
ATOM   6370  H01 WTR  1640      -0.003 -10.330  13.681
ATOM   6371  H02 WTR  1640      -0.153 -10.287  12.175
TER   
ATOM   6372  O00 WTR  1641       7.960 -14.007  22.251
ATOM   6373  H01 WTR  1641       8.864 -14.214  22.488
ATOM   6374  H02 WTR  1641       7.843 -13.096  22.521
TER   
ATOM   6375  O00 WTR  1642       5.427 -10.285  19.817
ATOM   6376  H01 WTR  1642       5.034 -10.630  20.619
ATOM   6377  H02 WTR  1642       4.707 -10.261  19.187
TER   
ATOM   6378  O00 WTR  1643      12.712 -20.856  18.026
ATOM   6379  H01 WTR  1643      12.382 -20.130  18.556
ATOM   6380  H02 WTR  1643      11.926 -21.310  17.724
TER   
ATOM   6381  O00 WTR  1644      10.770  -6.614  21.124
ATOM   6382  H01 WTR  1644      11.207  -5.787  21.325
ATOM   6383  H02 WTR  1644       9.932  -6.356  20.741
TER   
ATOM   6384  O00 WTR  1645       8.498   3.221  23.932
ATOM   6385  H01 WTR  1645       9.246   3.559  23.440
ATOM   6386  H02 WTR  1645       7.797   3.850  23.763
TER   
ATOM   6387  O00 WTR  1646     -10.649   1.704  16.232
ATOM   6388  H01 WTR  1646     -10.449   2.622  16.416
ATOM   6389  H02 WTR  1646     -10.322   1.230  16.997
TER   
ATOM   6390  O00 WTR  1647      -6.678   6.899  12.198
ATOM   6391  H01 WTR  1647      -6.556   7.497  11.461
ATOM   6392  H02 WTR  1647      -5.904   7.031  12.745
TER   
ATOM   6393  O00 WTR  1648      -5.330   3.165  21.007
ATOM   6394  H01 WTR  1648      -4.648   3.266  20.342
ATOM   6395  H02 WTR  1648      -5.945   3.876  20.830
TER   
ATOM   6396  O00 WTR  1649      -7.075   5.106  20.079
ATOM   6397  H01 WTR  1649      -7.203   4.708  19.218
ATOM   6398  H02 WTR  1649      -6.516   5.865  19.912
TER   
ATOM   6399  O00 WTR  1650      -7.532  -0.474  15.336
ATOM   6400  H01 WTR  1650      -7.845  -0.279  16.219
ATOM   6401  H02 WTR  1650      -7.990  -1.279  15.092
TER   
ATOM   6402  O00 WTR  1651      -7.066  -4.501  21.591
ATOM   6403  H01 WTR  1651      -7.814  -4.185  22.099
ATOM   6404  H02 WTR  1651      -7.421  -5.213  21.059
TER   
ATOM   6405  O00 WTR  1652      -4.433   0.206  11.949
ATOM   6406  H01 WTR  1652      -4.883   0.013  12.771
ATOM   6407  H02 WTR  1652      -5.128   0.211  11.290
TER   
ATOM   6408  O00 WTR  1653      -9.791  -1.850  20.046
ATOM   6409  H01 WTR  1653     -10.060  -2.041  20.944
ATOM   6410  H02 WTR  1653     -10.022  -2.638  19.554
TER   
ATOM   6411  O00 WTR  1654       0.710   3.577  13.428
ATOM   6412  H01 WTR  1654       0.428   3.153  12.617
ATOM   6413  H02 WTR  1654       0.394   3.000  14.123
TER   
ATOM   6414  O00 WTR  1655      -4.643  -0.844  18.691
ATOM   6415  H01 WTR  1655      -5.393  -1.116  19.220
ATOM   6416  H02 WTR  1655      -3.906  -1.340  19.048
TER   
ATOM   6417  O00 WTR  1656      -9.340   1.319  13.625
ATOM   6418  H01 WTR  1656      -9.385   1.292  14.580
ATOM   6419  H02 WTR  1656      -9.619   0.447  13.346
TER   
ATOM   6420  O00 WTR  1657      -4.574  -6.651  19.966
ATOM   6421  H01 WTR  1657      -4.601  -5.952  19.313
ATOM   6422  H02 WTR  1657      -3.886  -7.241  19.658
TER   
ATOM   6423  O00 WTR  1658      -6.546   0.282  10.189
ATOM   6424  H01 WTR  1658      -7.182  -0.186  10.730
ATOM   6425  H02 WTR  1658      -7.078   0.767   9.558
TER   
ATOM   6426  O00 WTR  1659     -11.199  -9.011  19.846
ATOM   6427  H01 WTR  1659     -10.877  -9.270  20.709
ATOM   6428  H02 WTR  1659     -11.863  -9.667  19.631
TER   
ATOM   6429  O00 WTR  1660      -5.547  -6.515  17.091
ATOM   6430  H01 WTR  1660      -4.704  -6.105  16.895
ATOM   6431  H02 WTR  1660      -6.188  -5.815  16.970
TER   
ATOM   6432  O00 WTR  1661      -9.104  -0.095  17.872
ATOM   6433  H01 WTR  1661      -9.447  -0.588  18.618
ATOM   6434  H02 WTR  1661      -8.377   0.412  18.234
TER   
ATOM   6435  O00 WTR  1662      -6.372  -6.676  14.073
ATOM   6436  H01 WTR  1662      -6.308  -7.504  14.550
ATOM   6437  H02 WTR  1662      -6.928  -6.125  14.623
TER   
ATOM   6438  O00 WTR  1663     -11.487  -3.109  17.849
ATOM   6439  H01 WTR  1663     -12.337  -3.270  18.259
ATOM   6440  H02 WTR  1663     -11.419  -3.779  17.168
TER   
ATOM   6441  O00 WTR  1664      13.822  -5.514  17.243
ATOM   6442  H01 WTR  1664      13.187  -5.661  16.542
ATOM   6443  H02 WTR  1664      13.937  -6.374  17.647
TER   
ATOM   6444  O00 WTR  1665      -7.383  -7.010  20.131
ATOM   6445  H01 WTR  1665      -7.868  -7.019  19.306
ATOM   6446  H02 WTR  1665      -6.463  -7.004  19.868
TER   
ATOM   6447  O00 WTR  1666      -6.891   1.275  18.985
ATOM   6448  H01 WTR  1666      -6.026   1.113  18.607
ATOM   6449  H02 WTR  1666      -6.709   1.611  19.863
TER   
ATOM   6450  O00 WTR  1667      -6.383  -3.774  17.507
ATOM   6451  H01 WTR  1667      -5.504  -3.513  17.231
ATOM   6452  H02 WTR  1667      -6.617  -3.146  18.190
TER   
ATOM   6453  O00 WTR  1668     -13.035  -8.739  16.381
ATOM   6454  H01 WTR  1668     -12.081  -8.762  16.452
ATOM   6455  H02 WTR  1668     -13.207  -8.797  15.442
TER   
ATOM   6456  O00 WTR  1669       2.170  -0.733  19.565
ATOM   6457  H01 WTR  1669       2.783  -0.670  18.833
ATOM   6458  H02 WTR  1669       2.355   0.039  20.100
TER   
ATOM   6459  O00 WTR  1670     -11.686  -0.224   6.324
ATOM   6460  H01 WTR  1670     -11.682  -1.143   6.592
ATOM   6461  H02 WTR  1670     -11.726  -0.254   5.368
TER   
ATOM   6462  O00 WTR  1671      -8.557  -6.491  17.744
ATOM   6463  H01 WTR  1671      -8.452  -5.737  17.164
ATOM   6464  H02 WTR  1671      -9.346  -6.298  18.250
TER   
ATOM   6465  O00 WTR  1672      -4.224  -4.056  22.068
ATOM   6466  H01 WTR  1672      -3.820  -4.872  22.364
ATOM   6467  H02 WTR  1672      -5.164  -4.237  22.074
TER   
ATOM   6468  O00 WTR  1673      -2.913  -5.680  16.151
ATOM   6469  H01 WTR  1673      -2.168  -5.327  16.638
ATOM   6470  H02 WTR  1673      -2.533  -6.352  15.585
TER   
ATOM   6471  O00 WTR  1674      -6.527   3.001  14.810
ATOM   6472  H01 WTR  1674      -5.656   3.116  15.190
ATOM   6473  H02 WTR  1674      -6.563   2.076  14.567
TER   
ATOM   6474  O00 WTR  1675      -8.235  -4.777  15.582
ATOM   6475  H01 WTR  1675      -8.760  -4.065  15.215
ATOM   6476  H02 WTR  1675      -7.627  -4.343  16.180
TER   
ATOM   6477  O00 WTR  1676      -6.295  -9.482  17.265
ATOM   6478  H01 WTR  1676      -6.060  -8.561  17.378
ATOM   6479  H02 WTR  1676      -5.486  -9.961  17.447
TER   
ATOM   6480  O00 WTR  1677       0.785  -6.128  20.055
ATOM   6481  H01 WTR  1677       1.367  -5.369  20.013
ATOM   6482  H02 WTR  1677       0.056  -5.841  20.605
TER   
ATOM   6483  O00 WTR  1678      -3.010  -2.820  19.799
ATOM   6484  H01 WTR  1678      -2.326  -2.219  20.096
ATOM   6485  H02 WTR  1678      -3.596  -2.907  20.550
TER   
ATOM   6486  O00 WTR  1679     -10.808  -6.467  19.090
ATOM   6487  H01 WTR  1679     -11.136  -7.287  19.459
ATOM   6488  H02 WTR  1679     -11.377  -6.298  18.339
TER   
ATOM   6489  O00 WTR  1680       0.384 -19.773  22.984
ATOM   6490  H01 WTR  1680       0.234 -20.491  23.599
ATOM   6491  H02 WTR  1680      -0.343 -19.170  23.138
TER   
ATOM   6492  O00 WTR  1681      -0.652  -7.297  23.159
ATOM   6493  H01 WTR  1681      -0.344  -8.203  23.181
ATOM   6494  H02 WTR  1681       0.073  -6.806  22.774
TER   
ATOM   6495  O00 WTR  1682     -12.650  -5.766  16.720
ATOM   6496  H01 WTR  1682     -13.062  -6.629  16.693
ATOM   6497  H02 WTR  1682     -12.409  -5.587  15.810
TER   
ATOM   6498  O00 WTR  1683     -10.393  -6.077  21.552
ATOM   6499  H01 WTR  1683     -10.523  -6.876  22.062
ATOM   6500  H02 WTR  1683     -10.597  -6.331  20.652
TER   
ATOM   6501  O00 WTR  1684      -9.347   6.073  15.588
ATOM   6502  H01 WTR  1684      -8.532   6.476  15.888
ATOM   6503  H02 WTR  1684      -9.092   5.555  14.824
TER   
ATOM   6504  O00 WTR  1685     -14.105  -0.868  16.968
ATOM   6505  H01 WTR  1685     -13.176  -0.955  16.755
ATOM   6506  H02 WTR  1685     -14.216   0.058  17.186
TER   
ATOM   6507  O00 WTR  1686       1.569   6.831  17.061
ATOM   6508  H01 WTR  1686       2.444   7.120  17.320
ATOM   6509  H02 WTR  1686       1.233   6.365  17.827
TER   
ATOM   6510  O00 WTR  1687      13.213 -12.379  20.259
ATOM   6511  H01 WTR  1687      14.139 -12.424  20.021
ATOM   6512  H02 WTR  1687      12.754 -12.292  19.423
TER   
ATOM   6513  O00 WTR  1688       0.224 -11.378  16.833
ATOM   6514  H01 WTR  1688       0.328 -10.875  17.640
ATOM   6515  H02 WTR  1688       0.106 -10.717  16.151
TER   
ATOM   6516  O00 WTR  1689      -5.620  -7.914  24.055
ATOM   6517  H01 WTR  1689      -4.940  -7.674  23.425
ATOM   6518  H02 WTR  1689      -5.501  -7.302  24.781
TER   
ATOM   6519  O00 WTR  1690      -8.164 -20.799  13.534
ATOM   6520  H01 WTR  1690      -8.109 -21.335  12.743
ATOM   6521  H02 WTR  1690      -7.723 -19.982  13.301
TER   
ATOM   6522  O00 WTR  1691      -5.171   7.338  19.345
ATOM   6523  H01 WTR  1691      -5.802   7.823  18.813
ATOM   6524  H02 WTR  1691      -4.689   8.013  19.822
TER   
ATOM   6525  O00 WTR  1692      -7.723   3.693  17.759
ATOM   6526  H01 WTR  1692      -7.225   2.950  18.099
ATOM   6527  H02 WTR  1692      -7.713   3.574  16.809
TER   
ATOM   6528  O00 WTR  1693      -4.858  -0.307  14.943
ATOM   6529  H01 WTR  1693      -5.813  -0.276  14.999
ATOM   6530  H02 WTR  1693      -4.619  -1.129  15.371
TER   
ATOM   6531  O00 WTR  1694       0.200   9.031  13.859
ATOM   6532  H01 WTR  1694       0.576   8.162  13.998
ATOM   6533  H02 WTR  1694      -0.242   8.969  13.012
TER   
ATOM   6534  O00 WTR  1695      -6.680 -13.536  20.944
ATOM   6535  H01 WTR  1695      -7.203 -13.401  20.153
ATOM   6536  H02 WTR  1695      -6.630 -14.488  21.039
TER   
ATOM   6537  O00 WTR  1696      -7.493  -8.848  22.063
ATOM   6538  H01 WTR  1696      -6.921  -8.557  22.773
ATOM   6539  H02 WTR  1696      -7.482  -8.126  21.435
TER   
ATOM   6540  O00 WTR  1697       0.028  -7.420  17.780
ATOM   6541  H01 WTR  1697       0.096  -6.991  18.633
ATOM   6542  H02 WTR  1697       0.447  -6.811  17.172
TER   
ATOM   6543  O00 WTR  1698       1.715  10.840  18.659
ATOM   6544  H01 WTR  1698       1.054  10.396  19.190
ATOM   6545  H02 WTR  1698       1.226  11.505  18.174
TER   
ATOM   6546  O00 WTR  1699       3.225  -1.953  21.728
ATOM   6547  H01 WTR  1699       4.116  -1.622  21.617
ATOM   6548  H02 WTR  1699       2.719  -1.515  21.044
TER   
ATOM   6549  O00 WTR  1700       1.190  -9.599  22.577
ATOM   6550  H01 WTR  1700       1.481 -10.146  23.306
ATOM   6551  H02 WTR  1700       0.529 -10.127  22.130
TER   
ATOM   6552  O00 WTR  1701       0.283   0.589  18.223
ATOM   6553  H01 WTR  1701       1.156   0.211  18.334
ATOM   6554  H02 WTR  1701      -0.182  -0.042  17.674
TER   
ATOM   6555  O00 WTR  1702      14.794  -3.225  18.149
ATOM   6556  H01 WTR  1702      14.510  -4.138  18.104
ATOM   6557  H02 WTR  1702      15.648  -3.218  17.717
TER   
ATOM   6558  O00 WTR  1703       0.046  -0.803  15.706
ATOM   6559  H01 WTR  1703       0.489  -1.528  16.147
ATOM   6560  H02 WTR  1703      -0.597  -1.225  15.136
TER   
ATOM   6561  O00 WTR  1704       7.004   2.054  16.750
ATOM   6562  H01 WTR  1704       7.532   2.845  16.863
ATOM   6563  H02 WTR  1704       6.119   2.318  17.004
TER   
ATOM   6564  O00 WTR  1705       6.965  10.117  20.144
ATOM   6565  H01 WTR  1705       7.661   9.828  19.554
ATOM   6566  H02 WTR  1705       6.809  11.030  19.903
TER   
ATOM   6567  O00 WTR  1706      11.800  -3.145  20.581
ATOM   6568  H01 WTR  1706      11.464  -3.022  19.693
ATOM   6569  H02 WTR  1706      12.726  -3.355  20.461
TER   
ATOM   6570  O00 WTR  1707       5.927   2.354  11.953
ATOM   6571  H01 WTR  1707       5.582   1.477  12.121
ATOM   6572  H02 WTR  1707       6.878   2.241  11.950
TER   
ATOM   6573  O00 WTR  1708      -0.950  -4.637  21.445
ATOM   6574  H01 WTR  1708      -0.681  -3.719  21.467
ATOM   6575  H02 WTR  1708      -1.860  -4.628  21.741
TER   
ATOM   6576  O00 WTR  1709      -1.860  -7.833  14.826
ATOM   6577  H01 WTR  1709      -1.809  -7.394  13.977
ATOM   6578  H02 WTR  1709      -2.386  -8.615  14.661
TER   
ATOM   6579  O00 WTR  1710       9.524   4.729  21.043
ATOM   6580  H01 WTR  1710       8.690   5.065  21.370
ATOM   6581  H02 WTR  1710       9.348   3.813  20.831
TER   
ATOM   6582  O00 WTR  1711       7.018   1.005  23.424
ATOM   6583  H01 WTR  1711       7.202   0.479  24.202
ATOM   6584  H02 WTR  1711       7.716   1.660  23.407
TER   
ATOM   6585  O00 WTR  1712      14.112   5.968  13.096
ATOM   6586  H01 WTR  1712      13.157   6.033  13.096
ATOM   6587  H02 WTR  1712      14.289   5.043  13.266
TER   
ATOM   6588  O00 WTR  1713       1.257  -3.902  14.181
ATOM   6589  H01 WTR  1713       0.446  -3.422  14.017
ATOM   6590  H02 WTR  1713       1.214  -4.655  13.593
TER   
ATOM   6591  O00 WTR  1714       6.066   0.514  20.100
ATOM   6592  H01 WTR  1714       6.879   0.239  19.675
ATOM   6593  H02 WTR  1714       6.072   0.061  20.943
TER   
ATOM   6594  O00 WTR  1715       5.080   2.964  23.734
ATOM   6595  H01 WTR  1715       5.408   2.068  23.654
ATOM   6596  H02 WTR  1715       4.417   3.039  23.048
TER   
ATOM   6597  O00 WTR  1716       4.947  -7.304  13.538
ATOM   6598  H01 WTR  1716       5.433  -6.877  12.832
ATOM   6599  H02 WTR  1716       5.519  -7.230  14.302
TER   
ATOM   6600  O00 WTR  1717       8.106  -2.714  14.165
ATOM   6601  H01 WTR  1717       7.828  -2.298  14.981
ATOM   6602  H02 WTR  1717       7.318  -2.727  13.622
TER   
ATOM   6603  O00 WTR  1718       1.193  -2.526  17.494
ATOM   6604  H01 WTR  1718       1.650  -3.319  17.215
ATOM   6605  H02 WTR  1718       1.398  -2.446  18.425
TER   
ATOM   6606  O00 WTR  1719      10.868  -0.598  21.022
ATOM   6607  H01 WTR  1719      11.293  -1.454  21.062
ATOM   6608  H02 WTR  1719      11.373  -0.110  20.371
TER   
ATOM   6609  O00 WTR  1720       8.208  -0.760  18.919
ATOM   6610  H01 WTR  1720       7.811  -0.755  18.048
ATOM   6611  H02 WTR  1720       8.961  -1.345  18.837
TER   
ATOM   6612  O00 WTR  1721       3.539   2.865  17.352
ATOM   6613  H01 WTR  1721       4.231   3.431  17.011
ATOM   6614  H02 WTR  1721       3.546   2.102  16.775
TER   
ATOM   6615  O00 WTR  1722       4.844  -8.336  16.356
ATOM   6616  H01 WTR  1722       5.603  -8.790  15.988
ATOM   6617  H02 WTR  1722       4.294  -9.036  16.707
TER   
ATOM   6618  O00 WTR  1723       5.704   3.568  19.470
ATOM   6619  H01 WTR  1723       5.357   2.784  19.895
ATOM   6620  H02 WTR  1723       4.929   4.087  19.253
TER   
ATOM   6621  O00 WTR  1724       5.439   7.897  20.939
ATOM   6622  H01 WTR  1724       4.988   7.880  21.783
ATOM   6623  H02 WTR  1724       5.765   8.793  20.859
TER   
ATOM   6624  O00 WTR  1725     -13.847 -10.541  19.465
ATOM   6625  H01 WTR  1725     -14.144  -9.957  18.767
ATOM   6626  H02 WTR  1725     -14.208 -10.159  20.266
TER   
ATOM   6627  O00 WTR  1726      -1.621  -3.872  17.640
ATOM   6628  H01 WTR  1726      -0.815  -3.364  17.556
ATOM   6629  H02 WTR  1726      -1.844  -3.816  18.569
TER   
ATOM   6630  O00 WTR  1727       3.105   2.034  19.966
ATOM   6631  H01 WTR  1727       2.505   2.681  20.337
ATOM   6632  H02 WTR  1727       3.303   2.365  19.090
TER   
ATOM   6633  O00 WTR  1728       9.992   1.317  18.155
ATOM   6634  H01 WTR  1728       9.515   1.920  18.726
ATOM   6635  H02 WTR  1728       9.431   0.544  18.100
TER   
ATOM   6636  O00 WTR  1729      -3.408  -6.745  22.696
ATOM   6637  H01 WTR  1729      -3.707  -6.665  21.790
ATOM   6638  H02 WTR  1729      -2.721  -7.411  22.664
TER   
ATOM   6639  O00 WTR  1730       8.672   2.013  20.452
ATOM   6640  H01 WTR  1730       7.812   1.679  20.709
ATOM   6641  H02 WTR  1730       9.275   1.295  20.643
TER   
ATOM   6642  O00 WTR  1731       5.240   4.814  16.789
ATOM   6643  H01 WTR  1731       4.827   5.635  17.053
ATOM   6644  H02 WTR  1731       6.012   5.083  16.291
TER   
ATOM   6645  O00 WTR  1732       1.534   3.914  21.178
ATOM   6646  H01 WTR  1732       0.749   4.181  20.700
ATOM   6647  H02 WTR  1732       1.220   3.710  22.059
TER   
ATOM   6648  O00 WTR  1733      -0.678   5.119  19.943
ATOM   6649  H01 WTR  1733      -0.742   4.705  19.082
ATOM   6650  H02 WTR  1733      -1.584   5.310  20.185
TER   
ATOM   6651  O00 WTR  1734      11.977   5.733  18.198
ATOM   6652  H01 WTR  1734      12.279   4.970  18.693
ATOM   6653  H02 WTR  1734      11.385   6.188  18.797
TER   
ATOM   6654  O00 WTR  1735      -0.537  12.350  15.238
ATOM   6655  H01 WTR  1735      -1.020  13.153  15.435
ATOM   6656  H02 WTR  1735      -0.957  12.006  14.450
TER   
ATOM   6657  O00 WTR  1736      -1.486  -1.480  21.689
ATOM   6658  H01 WTR  1736      -1.466  -0.553  21.453
ATOM   6659  H02 WTR  1736      -2.075  -1.523  22.443
TER   
ATOM   6660  O00 WTR  1737       6.654  -1.347  16.450
ATOM   6661  H01 WTR  1737       6.505  -2.158  16.938
ATOM   6662  H02 WTR  1737       5.891  -0.805  16.648
TER   
ATOM   6663  O00 WTR  1738       2.438  -7.256  21.704
ATOM   6664  H01 WTR  1738       2.122  -8.033  22.166
ATOM   6665  H02 WTR  1738       1.934  -7.237  20.891
TER   
ATOM   6666  O00 WTR  1739       6.599   5.101  23.538
ATOM   6667  H01 WTR  1739       6.044   4.324  23.603
ATOM   6668  H02 WTR  1739       6.631   5.296  22.601
TER   
ATOM   6669  O00 WTR  1740       6.773   5.631  20.988
ATOM   6670  H01 WTR  1740       6.361   5.196  20.242
ATOM   6671  H02 WTR  1740       6.573   6.559  20.866
TER   
ATOM   6672  O00 WTR  1741       7.720   4.585  15.580
ATOM   6673  H01 WTR  1741       8.172   4.724  16.412
ATOM   6674  H02 WTR  1741       8.136   5.200  14.976
TER   
ATOM   6675  O00 WTR  1742       4.678   7.142  26.360
ATOM   6676  H01 WTR  1742       5.102   6.766  27.132
ATOM   6677  H02 WTR  1742       5.401   7.452  25.816
TER   
ATOM   6678  O00 WTR  1743       3.606  -4.438  16.875
ATOM   6679  H01 WTR  1743       3.971  -4.271  16.006
ATOM   6680  H02 WTR  1743       4.315  -4.216  17.479
TER   
ATOM   6681  O00 WTR  1744      15.568 -10.737  17.036
ATOM   6682  H01 WTR  1744      16.285 -11.228  16.635
ATOM   6683  H02 WTR  1744      14.912 -10.662  16.343
TER   
ATOM   6684  O00 WTR  1745      11.466 -11.962  18.059
ATOM   6685  H01 WTR  1745      11.788 -12.412  17.278
ATOM   6686  H02 WTR  1745      11.708 -11.045  17.924
TER   
ATOM   6687  O00 WTR  1746      11.707   0.237  10.669
ATOM   6688  H01 WTR  1746      11.303  -0.596  10.913
ATOM   6689  H02 WTR  1746      12.555  -0.008  10.299
TER   
ATOM   6690  O00 WTR  1747       5.066  -0.570  11.783
ATOM   6691  H01 WTR  1747       4.190  -0.791  11.465
ATOM   6692  H02 WTR  1747       5.583  -0.436  10.988
TER   
ATOM   6693  O00 WTR  1748       8.552  -5.022  20.218
ATOM   6694  H01 WTR  1748       7.664  -5.168  20.544
ATOM   6695  H02 WTR  1748       8.746  -4.114  20.450
TER   
ATOM   6696  O00 WTR  1749      15.394 -13.226  18.413
ATOM   6697  H01 WTR  1749      16.153 -12.910  18.902
ATOM   6698  H02 WTR  1749      15.198 -12.522  17.794
TER   
ATOM   6699  O00 WTR  1750       9.733  -9.259  21.554
ATOM   6700  H01 WTR  1750      10.393  -9.862  21.895
ATOM   6701  H02 WTR  1750      10.206  -8.438  21.418
TER   
ATOM   6702  O00 WTR  1751      16.889  -8.232  17.218
ATOM   6703  H01 WTR  1751      17.842  -8.147  17.255
ATOM   6704  H02 WTR  1751      16.731  -9.175  17.255
TER   
ATOM   6705  O00 WTR  1752      10.215 -15.579  20.799
ATOM   6706  H01 WTR  1752       9.659 -15.498  20.025
ATOM   6707  H02 WTR  1752      10.405 -16.515  20.862
TER   
ATOM   6708  O00 WTR  1753      14.313 -14.763  16.292
ATOM   6709  H01 WTR  1753      14.749 -14.460  17.088
ATOM   6710  H02 WTR  1753      14.764 -14.305  15.583
TER   
ATOM   6711  O00 WTR  1754      17.645 -12.758  16.541
ATOM   6712  H01 WTR  1754      18.497 -12.419  16.266
ATOM   6713  H02 WTR  1754      17.545 -13.577  16.056
TER   
ATOM   6714  O00 WTR  1755      14.253  -8.057  18.306
ATOM   6715  H01 WTR  1755      15.185  -8.015  18.091
ATOM   6716  H02 WTR  1755      14.211  -8.618  19.081
TER   
ATOM   6717  O00 WTR  1756       4.980  -7.513  20.703
ATOM   6718  H01 WTR  1756       4.070  -7.393  20.973
ATOM   6719  H02 WTR  1756       5.023  -8.419  20.397
TER   
ATOM   6720  O00 WTR  1757      12.049  -9.139  17.489
ATOM   6721  H01 WTR  1757      11.334  -8.509  17.583
ATOM   6722  H02 WTR  1757      12.842  -8.627  17.644
TER   
ATOM   6723  O00 WTR  1758       9.496 -12.264  19.871
ATOM   6724  H01 WTR  1758       9.957 -11.915  20.634
ATOM   6725  H02 WTR  1758      10.117 -12.167  19.150
TER   
ATOM   6726  O00 WTR  1759      19.667  -7.903  10.469
ATOM   6727  H01 WTR  1759      20.025  -7.307   9.811
ATOM   6728  H02 WTR  1759      20.167  -8.712  10.358
TER   
ATOM   6729  O00 WTR  1760      10.297   7.412  19.720
ATOM   6730  H01 WTR  1760       9.689   6.712  19.957
ATOM   6731  H02 WTR  1760      10.486   7.856  20.547
TER   
ATOM   6732  O00 WTR  1761      14.695  -1.691  12.154
ATOM   6733  H01 WTR  1761      14.976  -1.101  12.852
ATOM   6734  H02 WTR  1761      15.427  -2.297  12.042
TER   
ATOM   6735  O00 WTR  1762       8.854   5.967  26.245
ATOM   6736  H01 WTR  1762       9.671   5.779  26.706
ATOM   6737  H02 WTR  1762       8.607   5.133  25.844
TER   
ATOM   6738  O00 WTR  1763      17.081   3.622  11.366
ATOM   6739  H01 WTR  1763      16.874   4.479  10.991
ATOM   6740  H02 WTR  1763      17.807   3.297  10.834
TER   
ATOM   6741  O00 WTR  1764      10.360  -2.345  18.246
ATOM   6742  H01 WTR  1764      10.247  -3.251  17.957
ATOM   6743  H02 WTR  1764      11.145  -2.044  17.789
TER   
ATOM   6744  O00 WTR  1765      18.088  -4.715  13.471
ATOM   6745  H01 WTR  1765      17.380  -4.314  12.967
ATOM   6746  H02 WTR  1765      17.720  -4.838  14.346
TER   
ATOM   6747  O00 WTR  1766      13.411   2.874  18.732
ATOM   6748  H01 WTR  1766      12.935   2.126  19.092
ATOM   6749  H02 WTR  1766      14.329   2.602  18.743
TER   
ATOM   6750  O00 WTR  1767      18.671   0.909  13.964
ATOM   6751  H01 WTR  1767      19.102   1.607  14.457
ATOM   6752  H02 WTR  1767      17.996   1.357  13.454
TER   
ATOM   6753  O00 WTR  1768      10.474  -1.902  11.601
ATOM   6754  H01 WTR  1768      11.018  -2.516  12.095
ATOM   6755  H02 WTR  1768      10.016  -1.395  12.272
TER   
ATOM   6756  O00 WTR  1769      19.478  -5.320  16.897
ATOM   6757  H01 WTR  1769      19.480  -6.211  16.547
ATOM   6758  H02 WTR  1769      19.953  -5.386  17.725
TER   
ATOM   6759  O00 WTR  1770       9.208  -4.732  17.606
ATOM   6760  H01 WTR  1770       9.062  -4.819  18.548
ATOM   6761  H02 WTR  1770       9.691  -5.522  17.364
TER   
ATOM   6762  O00 WTR  1771      17.268  -3.382  16.297
ATOM   6763  H01 WTR  1771      18.062  -3.845  16.563
ATOM   6764  H02 WTR  1771      17.583  -2.650  15.767
TER   
ATOM   6765  O00 WTR  1772      17.446   3.805  14.199
ATOM   6766  H01 WTR  1772      16.646   3.626  14.694
ATOM   6767  H02 WTR  1772      17.208   3.633  13.288
TER   
ATOM   6768  O00 WTR  1773      11.771   3.617  16.018
ATOM   6769  H01 WTR  1773      12.448   3.135  16.494
ATOM   6770  H02 WTR  1773      11.375   4.188  16.676
TER   
ATOM   6771  O00 WTR  1774      12.609  -1.806  16.781
ATOM   6772  H01 WTR  1774      13.204  -2.556  16.806
ATOM   6773  H02 WTR  1774      12.220  -1.839  15.907
TER   
ATOM   6774  O00 WTR  1775      15.355 -16.861  14.826
ATOM   6775  H01 WTR  1775      15.132 -16.186  15.467
ATOM   6776  H02 WTR  1775      14.721 -17.560  14.983
TER   
ATOM   6777  O00 WTR  1776       4.872  -4.319  14.342
ATOM   6778  H01 WTR  1776       4.314  -4.968  13.913
ATOM   6779  H02 WTR  1776       5.692  -4.784  14.513
TER   
ATOM   6780  O00 WTR  1777      -4.461  10.487  17.021
ATOM   6781  H01 WTR  1777      -5.338  10.382  16.651
ATOM   6782  H02 WTR  1777      -4.362  11.431  17.139
TER   
ATOM   6783  O00 WTR  1778     -12.020   6.014  14.962
ATOM   6784  H01 WTR  1778     -12.505   5.306  15.386
ATOM   6785  H02 WTR  1778     -11.112   5.876  15.231
TER   
ATOM   6786  O00 WTR  1779     -11.049   4.320  17.673
ATOM   6787  H01 WTR  1779     -10.178   4.582  17.972
ATOM   6788  H02 WTR  1779     -11.605   4.407  18.447
TER   
ATOM   6789  O00 WTR  1780      -6.207  20.572  13.656
ATOM   6790  H01 WTR  1780      -5.697  19.988  13.095
ATOM   6791  H02 WTR  1780      -6.811  19.993  14.120
TER   
ATOM   6792  O00 WTR  1781      -1.173   8.103  16.199
ATOM   6793  H01 WTR  1781      -0.304   7.763  16.414
ATOM   6794  H02 WTR  1781      -1.028   8.673  15.444
TER   
ATOM   6795  O00 WTR  1782      11.795   0.887  13.211
ATOM   6796  H01 WTR  1782      11.618   0.858  12.270
ATOM   6797  H02 WTR  1782      11.334   1.668  13.518
TER   
ATOM   6798  O00 WTR  1783       6.715  10.477  16.367
ATOM   6799  H01 WTR  1783       7.175  10.013  17.066
ATOM   6800  H02 WTR  1783       5.789  10.291  16.525
TER   
ATOM   6801  O00 WTR  1784       3.368  11.884  12.812
ATOM   6802  H01 WTR  1784       2.947  12.698  12.534
ATOM   6803  H02 WTR  1784       2.919  11.647  13.623
TER   
ATOM   6804  O00 WTR  1785      -4.157   8.603   7.210
ATOM   6805  H01 WTR  1785      -4.765   8.982   7.844
ATOM   6806  H02 WTR  1785      -4.400   9.004   6.375
TER   
ATOM   6807  O00 WTR  1786      -2.404  11.433  13.045
ATOM   6808  H01 WTR  1786      -2.964  12.210  13.035
ATOM   6809  H02 WTR  1786      -2.109  11.338  12.140
TER   
ATOM   6810  O00 WTR  1787      -3.624   9.257  14.663
ATOM   6811  H01 WTR  1787      -3.327  10.048  14.213
ATOM   6812  H02 WTR  1787      -3.902   9.562  15.527
TER   
ATOM   6813  O00 WTR  1788      -4.489   6.874  13.787
ATOM   6814  H01 WTR  1788      -4.336   7.722  14.204
ATOM   6815  H02 WTR  1788      -3.679   6.692  13.310
TER   
ATOM   6816  O00 WTR  1789      -2.096   8.738  12.102
ATOM   6817  H01 WTR  1789      -2.418   8.787  11.202
ATOM   6818  H02 WTR  1789      -2.513   9.475  12.547
TER   
ATOM   6819  O00 WTR  1790      -3.682   3.607  18.807
ATOM   6820  H01 WTR  1790      -3.659   2.954  18.107
ATOM   6821  H02 WTR  1790      -3.360   4.410  18.398
TER   
ATOM   6822  O00 WTR  1791      -2.048   6.262  13.073
ATOM   6823  H01 WTR  1791      -1.302   6.320  13.669
ATOM   6824  H02 WTR  1791      -2.019   7.077  12.572
TER   
ATOM   6825  O00 WTR  1792      -6.862   7.238  16.444
ATOM   6826  H01 WTR  1792      -6.703   8.077  16.011
ATOM   6827  H02 WTR  1792      -6.304   6.617  15.975
TER   
ATOM   6828  O00 WTR  1793       0.336  11.570  11.134
ATOM   6829  H01 WTR  1793       0.945  12.306  11.070
ATOM   6830  H02 WTR  1793       0.894  10.811  11.306
TER   
ATOM   6831  O00 WTR  1794      -6.241 -12.347  -4.590
ATOM   6832  H01 WTR  1794      -5.459 -11.999  -4.161
ATOM   6833  H02 WTR  1794      -6.230 -11.957  -5.464
TER   
ATOM   6834  O00 WTR  1795      -2.288  -9.931   0.893
ATOM   6835  H01 WTR  1795      -2.816  -9.200   0.570
ATOM   6836  H02 WTR  1795      -2.494  -9.982   1.826
TER   
ATOM   6837  O00 WTR  1796       1.954  -8.224 -10.370
ATOM   6838  H01 WTR  1796       1.765  -8.820 -11.095
ATOM   6839  H02 WTR  1796       1.968  -8.786  -9.595
TER   
ATOM   6840  O00 WTR  1797      -3.898  -9.565  -4.181
ATOM   6841  H01 WTR  1797      -3.184 -10.188  -4.319
ATOM   6842  H02 WTR  1797      -3.621  -9.045  -3.427
TER   
ATOM   6843  O00 WTR  1798       2.992 -13.624  -2.440
ATOM   6844  H01 WTR  1798       2.241 -13.202  -2.023
ATOM   6845  H02 WTR  1798       2.790 -14.559  -2.407
TER   
ATOM   6846  O00 WTR  1799       2.466 -16.309  -2.119
ATOM   6847  H01 WTR  1799       1.966 -16.894  -2.688
ATOM   6848  H02 WTR  1799       1.899 -16.169  -1.361
TER   
ATOM   6849  O00 WTR  1800      -1.704 -10.198  -2.216
ATOM   6850  H01 WTR  1800      -2.092  -9.506  -1.680
ATOM   6851  H02 WTR  1800      -0.830  -9.874  -2.432
TER   
ATOM   6852  O00 WTR  1801       1.513 -11.627  -1.253
ATOM   6853  H01 WTR  1801       1.637 -10.748  -1.610
ATOM   6854  H02 WTR  1801       0.767 -11.542  -0.660
TER   
ATOM   6855  O00 WTR  1802       6.156  -9.965  -9.862
ATOM   6856  H01 WTR  1802       6.693 -10.036 -10.651
ATOM   6857  H02 WTR  1802       6.654  -9.388  -9.283
TER   
ATOM   6858  O00 WTR  1803      -5.073  -8.885   2.513
ATOM   6859  H01 WTR  1803      -4.695  -8.640   1.669
ATOM   6860  H02 WTR  1803      -4.399  -9.419   2.933
TER   
ATOM   6861  O00 WTR  1804      -2.310 -14.940   2.122
ATOM   6862  H01 WTR  1804      -2.003 -15.398   1.340
ATOM   6863  H02 WTR  1804      -2.716 -14.140   1.788
TER   
ATOM   6864  O00 WTR  1805      -0.188 -11.529   1.592
ATOM   6865  H01 WTR  1805      -1.003 -11.363   1.118
ATOM   6866  H02 WTR  1805      -0.395 -11.328   2.504
TER   
ATOM   6867  O00 WTR  1806      -1.401   0.981  -9.614
ATOM   6868  H01 WTR  1806      -0.810   1.699  -9.839
ATOM   6869  H02 WTR  1806      -2.127   1.065 -10.232
TER   
ATOM   6870  O00 WTR  1807       1.113  -6.641  -6.096
ATOM   6871  H01 WTR  1807       1.511  -6.419  -6.937
ATOM   6872  H02 WTR  1807       0.737  -7.511  -6.230
TER   
ATOM   6873  O00 WTR  1808      -6.297  -6.454   2.889
ATOM   6874  H01 WTR  1808      -6.891  -6.526   2.142
ATOM   6875  H02 WTR  1808      -5.799  -7.271   2.880
TER   
ATOM   6876  O00 WTR  1809      -6.858  -9.264   0.007
ATOM   6877  H01 WTR  1809      -6.028  -8.795   0.098
ATOM   6878  H02 WTR  1809      -6.657  -9.995  -0.577
TER   
ATOM   6879  O00 WTR  1810      10.471 -18.520   7.701
ATOM   6880  H01 WTR  1810      11.180 -19.147   7.845
ATOM   6881  H02 WTR  1810      10.871 -17.822   7.182
TER   
ATOM   6882  O00 WTR  1811       5.624  -2.570  -9.897
ATOM   6883  H01 WTR  1811       6.565  -2.622  -9.729
ATOM   6884  H02 WTR  1811       5.233  -3.170  -9.262
TER   
ATOM   6885  O00 WTR  1812      -1.852  -0.917  -7.428
ATOM   6886  H01 WTR  1812      -1.339  -0.240  -7.870
ATOM   6887  H02 WTR  1812      -1.293  -1.694  -7.449
TER   
ATOM   6888  O00 WTR  1813       5.053 -12.063  -1.348
ATOM   6889  H01 WTR  1813       4.507 -12.756  -1.719
ATOM   6890  H02 WTR  1813       5.365 -12.422  -0.517
TER   
ATOM   6891  O00 WTR  1814      -0.458  -3.090  -7.009
ATOM   6892  H01 WTR  1814       0.255  -2.983  -6.379
ATOM   6893  H02 WTR  1814      -0.018  -3.233  -7.847
TER   
ATOM   6894  O00 WTR  1815       5.802  -9.533  -3.275
ATOM   6895  H01 WTR  1815       5.058 -10.020  -3.630
ATOM   6896  H02 WTR  1815       6.526  -9.733  -3.868
TER   
ATOM   6897  O00 WTR  1816      -4.897 -11.080  -1.332
ATOM   6898  H01 WTR  1816      -4.551 -10.242  -1.026
ATOM   6899  H02 WTR  1816      -4.140 -11.532  -1.704
TER   
ATOM   6900  O00 WTR  1817      10.882  -2.588 -10.335
ATOM   6901  H01 WTR  1817      11.645  -2.018 -10.247
ATOM   6902  H02 WTR  1817      11.246  -3.473 -10.368
TER   
ATOM   6903  O00 WTR  1818       2.315  -6.004  -8.411
ATOM   6904  H01 WTR  1818       1.812  -6.581  -8.986
ATOM   6905  H02 WTR  1818       3.229  -6.197  -8.618
TER   
ATOM   6906  O00 WTR  1819       5.975 -15.385   0.703
ATOM   6907  H01 WTR  1819       6.328 -14.638   0.220
ATOM   6908  H02 WTR  1819       6.122 -15.168   1.623
TER   
END
