# Supplementary material for: Computationally-guided optimization of small-molecule inhibitors of the Aurora A kinase–TPX2 protein–protein interaction
Source: Chem Commun (Camb). 2017 Aug 2;53(67):9372–5. doi: 10.1039/c7cc05379g (PMC5591577; doi:10.1039/c7cc05379g)
Supplement: Supplementary file 2 [file CC-053-C7CC05379G-s002.zip › aur_data/002to001/l0.pdb]

REMARK     ur                            E=     -21345.887
REMARK    ESX   =      -3209.399    EXX    =        -84.781
REMARK    RADGYR=         14.145
REMARK          Created by MCPRO 2.30     
ATOM      1  H1  ACE     1      11.261   0.679 -13.620
ATOM      2  CH3 ACE     1      10.810   0.489 -12.646
ATOM      3  C   ACE     1      11.826   0.752 -11.497
ATOM      4  H2  ACE     1      10.482  -0.550 -12.611
ATOM      5  H3  ACE     1       9.948   1.146 -12.527
ATOM      6  O   ACE     1      12.978   1.100 -11.774
ATOM      7  N   TRP     2      11.421   0.562 -10.232
ATOM      8  CA  TRP     2      12.209   1.047  -9.087
ATOM      9  C   TRP     2      12.599   0.006  -8.120
ATOM     10  HN  TRP     2      10.555   0.075 -10.050
ATOM     11  CB  TRP     2      11.426   2.106  -8.309
ATOM     12  CG  TRP     2      11.103   3.385  -9.017
ATOM     13  CD1 TRP     2       9.892   3.744  -9.600
ATOM     14  NE1 TRP     2       9.984   4.986 -10.186
ATOM     15  HD1 TRP     2       9.040   3.066  -9.549
ATOM     16  CE2 TRP     2      11.236   5.500 -10.043
ATOM     17  HNE TRP     2       9.234   5.467 -10.662
ATOM     18  CZ2 TRP     2      11.792   6.703 -10.481
ATOM     19  CH2 TRP     2      13.144   6.935 -10.174
ATOM     20  HZ2 TRP     2      11.181   7.416 -11.035
ATOM     21  CZ3 TRP     2      13.910   5.996  -9.466
ATOM     22  HH2 TRP     2      13.623   7.863 -10.487
ATOM     23  CE3 TRP     2      13.356   4.782  -9.016
ATOM     24  HZ3 TRP     2      14.960   6.198  -9.253
ATOM     25  CD2 TRP     2      12.019   4.511  -9.296
ATOM     26  HE3 TRP     2      13.971   4.075  -8.460
ATOM     27  HA  TRP     2      13.132   1.502  -9.447
ATOM     28  HB1 TRP     2      10.527   1.631  -7.916
ATOM     29  HB2 TRP     2      12.008   2.393  -7.433
ATOM     30  O   TRP     2      11.865  -0.939  -7.921
ATOM     31  N   ALA     3      13.741   0.198  -7.467
ATOM     32  CA  ALA     3      14.074  -0.587  -6.267
ATOM     33  C   ALA     3      14.560   0.285  -5.084
ATOM     34  HN  ALA     3      14.396   0.893  -7.795
ATOM     35  CB  ALA     3      15.102  -1.645  -6.610
ATOM     36  HA  ALA     3      13.192  -1.133  -5.933
ATOM     37  HB1 ALA     3      15.343  -2.222  -5.716
ATOM     38  HB2 ALA     3      14.699  -2.311  -7.373
ATOM     39  HB3 ALA     3      16.006  -1.166  -6.987
ATOM     40  O   ALA     3      15.052   1.395  -5.294
ATOM     41  N   LEU     4      14.441  -0.216  -3.855
ATOM     42  CA  LEU     4      15.001   0.487  -2.690
ATOM     43  C   LEU     4      16.449   0.946  -2.872
ATOM     44  HN  LEU     4      13.960  -1.093  -3.714
ATOM     45  CB  LEU     4      14.860  -0.336  -1.412
ATOM     46  CG  LEU     4      15.311   0.275  -0.086
ATOM     47  CD1 LEU     4      14.789   1.691   0.115
ATOM     48  CD2 LEU     4      14.842  -0.596   1.076
ATOM     49  HA  LEU     4      14.407   1.377  -2.482
ATOM     50  HB1 LEU     4      13.811  -0.587  -1.255
ATOM     51  HB2 LEU     4      15.443  -1.253  -1.503
ATOM     52  HG  LEU     4      16.400   0.313  -0.054
ATOM     53  HD1 LEU     4      15.140   2.076   1.073
ATOM     54  HD2 LEU     4      15.154   2.331  -0.688
ATOM     55  HD3 LEU     4      13.699   1.682   0.105
ATOM     56  HD4 LEU     4      15.168  -0.153   2.018
ATOM     57  HD5 LEU     4      13.754  -0.664   1.064
ATOM     58  HD6 LEU     4      15.269  -1.594   0.978
ATOM     59  O   LEU     4      16.770   2.085  -2.558
ATOM     60  N   GLU     5      17.324   0.111  -3.410
ATOM     61  CA  GLU     5      18.692   0.570  -3.602
ATOM     62  C   GLU     5      18.801   1.791  -4.545
ATOM     63  HN  GLU     5      17.033  -0.819  -3.675
ATOM     64  CB  GLU     5      19.643  -0.571  -4.021
ATOM     65  CG  GLU     5      20.037  -0.602  -5.502
ATOM     66  CD  GLU     5      19.366  -1.716  -6.298
ATOM     67  OE1 GLU     5      18.768  -2.618  -5.676
ATOM     68  OE2 GLU     5      19.452  -1.705  -7.549
ATOM     69  HA  GLU     5      19.117   0.859  -2.641
ATOM     70  HB1 GLU     5      20.575  -0.493  -3.460
ATOM     71  HB2 GLU     5      19.173  -1.532  -3.811
ATOM     72  HG1 GLU     5      19.760   0.341  -5.972
ATOM     73  HG2 GLU     5      21.114  -0.748  -5.589
ATOM     74  O   GLU     5      19.888   2.363  -4.671
ATOM     75  N   ASP     6      17.698   2.201  -5.185
ATOM     76  CA  ASP     6      17.737   3.370  -6.092
ATOM     77  C   ASP     6      17.757   4.730  -5.358
ATOM     78  HN  ASP     6      16.827   1.708  -5.049
ATOM     79  CB  ASP     6      16.559   3.365  -7.073
ATOM     80  CG  ASP     6      16.636   2.254  -8.098
ATOM     81  OD1 ASP     6      17.754   1.908  -8.532
ATOM     82  OD2 ASP     6      15.558   1.741  -8.491
ATOM     83  HA  ASP     6      18.635   3.322  -6.708
ATOM     84  HB1 ASP     6      15.627   3.238  -6.522
ATOM     85  HB2 ASP     6      16.534   4.310  -7.616
ATOM     86  O   ASP     6      17.914   5.786  -5.997
ATOM     87  N   PHE     7      17.603   4.689  -4.030
ATOM     88  CA  PHE     7      17.443   5.886  -3.216
ATOM     89  C   PHE     7      18.354   5.899  -2.003
ATOM     90  HN  PHE     7      17.595   3.799  -3.553
ATOM     91  CB  PHE     7      16.008   5.984  -2.680
ATOM     92  CG  PHE     7      14.966   5.880  -3.733
ATOM     93  CD1 PHE     7      14.548   7.006  -4.419
ATOM     94  CE1 PHE     7      13.585   6.910  -5.412
ATOM     95  HD1 PHE     7      14.976   7.979  -4.180
ATOM     96  CZ  PHE     7      13.028   5.679  -5.725
ATOM     97  HE1 PHE     7      13.264   7.803  -5.948
ATOM     98  CE2 PHE     7      13.430   4.537  -5.039
ATOM     99  HZ  PHE     7      12.275   5.605  -6.509
ATOM    100  CD2 PHE     7      14.394   4.640  -4.047
ATOM    101  HE2 PHE     7      12.988   3.571  -5.282
ATOM    102  HD2 PHE     7      14.714   3.751  -3.503
ATOM    103  HA  PHE     7      17.675   6.767  -3.815
ATOM    104  HB1 PHE     7      15.830   5.178  -1.968
ATOM    105  HB2 PHE     7      15.870   6.944  -2.183
ATOM    106  O   PHE     7      18.677   4.842  -1.460
ATOM    107  N   GLU     8      18.720   7.104  -1.565
ATOM    108  CA  GLU     8      19.263   7.301  -0.233
ATOM    109  C   GLU     8      18.165   7.827   0.664
ATOM    110  HN  GLU     8      18.621   7.908  -2.167
ATOM    111  CB  GLU     8      20.385   8.312  -0.274
ATOM    112  CG  GLU     8      21.378   8.070  -1.377
ATOM    113  CD  GLU     8      22.612   8.881  -1.159
ATOM    114  OE1 GLU     8      22.617  10.054  -1.583
ATOM    115  OE2 GLU     8      23.559   8.345  -0.546
ATOM    116  HA  GLU     8      19.634   6.351   0.153
ATOM    117  HB1 GLU     8      19.971   9.309  -0.424
ATOM    118  HB2 GLU     8      20.934   8.285   0.668
ATOM    119  HG1 GLU     8      21.649   7.014  -1.398
ATOM    120  HG2 GLU     8      20.936   8.350  -2.333
ATOM    121  O   GLU     8      17.496   8.797   0.313
ATOM    122  NT  AME     9      17.973   7.181   1.807
ATOM    123  CT  AME     9      16.975   7.589   2.797
ATOM    124  HN  AME     9      18.531   6.367   2.024
ATOM    125  HT1 AME     9      17.006   6.907   3.647
ATOM    126  HT2 AME     9      17.192   8.602   3.137
ATOM    127  HT3 AME     9      15.983   7.562   2.346
ATOM    128  H1  ACE    10       9.235  14.065   7.719
ATOM    129  CH3 ACE    10       9.035  13.051   8.065
ATOM    130  C   ACE    10       7.700  12.973   8.788
ATOM    131  H2  ACE    10       9.834  12.750   8.743
ATOM    132  H3  ACE    10       9.021  12.385   7.202
ATOM    133  O   ACE    10       6.982  13.964   8.931
ATOM    134  N   GLY    11       7.347  11.792   9.254
ATOM    135  CA  GLY    11       6.060  11.623   9.899
ATOM    136  C   GLY    11       5.842  10.154  10.080
ATOM    137  HN  GLY    11       7.976  11.007   9.160
ATOM    138  HA1 GLY    11       6.067  12.130  10.864
ATOM    139  HA2 GLY    11       5.279  12.050   9.271
ATOM    140  O   GLY    11       6.379   9.335   9.329
ATOM    141  N   LYS    12       5.076   9.827  11.109
ATOM    142  CA  LYS    12       4.674   8.459  11.386
ATOM    143  C   LYS    12       3.280   8.272  10.803
ATOM    144  HN  LYS    12       4.748  10.545  11.739
ATOM    145  CB  LYS    12       4.706   8.195  12.901
ATOM    146  CG  LYS    12       5.062   6.771  13.307
ATOM    147  CD  LYS    12       3.833   6.000  13.775
ATOM    148  CE  LYS    12       4.078   4.496  13.839
ATOM    149  NZ  LYS    12       3.723   3.796  12.568
ATOM    150  HZ1 LYS    12       3.904   2.807  12.667
ATOM    151  HZ2 LYS    12       4.281   4.167  11.812
ATOM    152  HZ3 LYS    12       2.744   3.940  12.367
ATOM    153  HA  LYS    12       5.380   7.771  10.920
ATOM    154  HB1 LYS    12       5.448   8.843  13.368
ATOM    155  HB2 LYS    12       3.724   8.401  13.327
ATOM    156  HG1 LYS    12       5.494   6.247  12.455
ATOM    157  HG2 LYS    12       5.785   6.795  14.123
ATOM    158  HD1 LYS    12       3.550   6.337  14.773
ATOM    159  HD2 LYS    12       3.008   6.177  13.085
ATOM    160  HE1 LYS    12       5.133   4.307  14.039
ATOM    161  HE2 LYS    12       3.475   4.063  14.637
ATOM    162  O   LYS    12       2.369   9.062  11.068
ATOM    163  N   GLY    13       3.134   7.256   9.963
ATOM    164  CA  GLY    13       1.829   6.889   9.425
ATOM    165  C   GLY    13       1.258   5.683  10.153
ATOM    166  HN  GLY    13       3.941   6.716   9.683
ATOM    167  HA1 GLY    13       1.140   7.725   9.541
ATOM    168  HA2 GLY    13       1.927   6.644   8.368
ATOM    169  O   GLY    13       1.947   5.041  10.955
ATOM    170  N   LYS    14      -0.006   5.379   9.870
ATOM    171  CA  LYS    14      -0.706   4.251  10.484
ATOM    172  C   LYS    14       0.051   2.937  10.269
ATOM    173  HN  LYS    14      -0.520   5.939   9.206
ATOM    174  CB  LYS    14      -2.137   4.165   9.946
ATOM    175  CG  LYS    14      -3.064   3.293  10.774
ATOM    176  CD  LYS    14      -4.515   3.683  10.549
ATOM    177  CE  LYS    14      -5.396   3.274  11.718
ATOM    178  NZ  LYS    14      -6.660   4.065  11.720
ATOM    179  HZ1 LYS    14      -7.233   3.781  12.502
ATOM    180  HZ2 LYS    14      -7.161   3.901  10.859
ATOM    181  HZ3 LYS    14      -6.442   5.048  11.802
ATOM    182  HA  LYS    14      -0.802   4.422  11.556
ATOM    183  HB1 LYS    14      -2.576   5.162   9.920
ATOM    184  HB2 LYS    14      -2.122   3.748   8.939
ATOM    185  HG1 LYS    14      -2.933   2.249  10.489
ATOM    186  HG2 LYS    14      -2.828   3.413  11.832
ATOM    187  HD1 LYS    14      -4.587   4.764  10.428
ATOM    188  HD2 LYS    14      -4.888   3.192   9.651
ATOM    189  HE1 LYS    14      -5.641   2.215  11.636
ATOM    190  HE2 LYS    14      -4.865   3.452  12.654
ATOM    191  O   LYS    14       0.313   2.206  11.224
ATOM    192  N   PHE    15       0.433   2.673   9.018
ATOM    193  CA  PHE    15       1.077   1.411   8.631
ATOM    194  C   PHE    15       2.580   1.562   8.339
ATOM    195  HN  PHE    15       0.281   3.358   8.292
ATOM    196  CB  PHE    15       0.348   0.788   7.416
ATOM    197  CG  PHE    15      -1.134   0.560   7.647
ATOM    198  CD1 PHE    15      -1.571  -0.401   8.551
ATOM    199  CE1 PHE    15      -2.930  -0.607   8.766
ATOM    200  HD1 PHE    15      -0.845  -1.002   9.100
ATOM    201  CZ  PHE    15      -3.875   0.140   8.072
ATOM    202  HE1 PHE    15      -3.261  -1.358   9.484
ATOM    203  CE2 PHE    15      -3.462   1.096   7.161
ATOM    204  HZ  PHE    15      -4.938  -0.029   8.245
ATOM    205  CD2 PHE    15      -2.102   1.304   6.949
ATOM    206  HE2 PHE    15      -4.200   1.682   6.614
ATOM    207  HD2 PHE    15      -1.771   2.055   6.231
ATOM    208  HA  PHE    15       0.970   0.685   9.438
ATOM    209  HB1 PHE    15       0.526   1.346   6.497
ATOM    210  HB2 PHE    15       0.626  -0.253   7.248
ATOM    211  O   PHE    15       3.183   0.709   7.670
ATOM    212  N   GLY    16       3.180   2.642   8.838
ATOM    213  CA  GLY    16       4.613   2.895   8.653
ATOM    214  C   GLY    16       4.968   4.351   8.401
ATOM    215  HN  GLY    16       2.643   3.317   9.363
ATOM    216  HA1 GLY    16       5.155   2.587   9.547
ATOM    217  HA2 GLY    16       4.975   2.328   7.796
ATOM    218  O   GLY    16       4.088   5.192   8.205
ATOM    219  N   ASN    17       6.264   4.650   8.375
ATOM    220  CA  ASN    17       6.723   6.038   8.280
ATOM    221  C   ASN    17       6.854   6.626   6.872
ATOM    222  HN  ASN    17       6.951   3.911   8.422
ATOM    223  CB  ASN    17       8.045   6.226   9.047
ATOM    224  CG  ASN    17       7.911   5.968  10.541
ATOM    225  ND2 ASN    17       9.039   5.699  11.176
ATOM    226  HD1 ASN    17       9.014   5.519  12.168
ATOM    227  HD2 ASN    17       9.903   5.679  10.657
ATOM    228  OD1 ASN    17       6.819   6.011  11.120
ATOM    229  HA  ASN    17       6.026   6.689   8.808
ATOM    230  HB1 ASN    17       8.793   5.534   8.659
ATOM    231  HB2 ASN    17       8.397   7.249   8.920
ATOM    232  O   ASN    17       6.827   5.921   5.860
ATOM    233  N   VAL    18       6.998   7.943   6.826
ATOM    234  CA  VAL    18       7.409   8.612   5.610
ATOM    235  C   VAL    18       8.833   9.122   5.802
ATOM    236  HN  VAL    18       6.819   8.496   7.652
ATOM    237  CB  VAL    18       6.482   9.791   5.308
ATOM    238  CG1 VAL    18       6.734  10.278   3.895
ATOM    239  CG2 VAL    18       5.033   9.374   5.473
ATOM    240  HA  VAL    18       7.373   7.909   4.778
ATOM    241  HB  VAL    18       6.680  10.599   6.013
ATOM    242  HG1 VAL    18       6.075  11.118   3.677
ATOM    243  HG2 VAL    18       7.772  10.597   3.800
ATOM    244  HG3 VAL    18       6.537   9.469   3.191
ATOM    245  HG4 VAL    18       4.384  10.222   5.256
ATOM    246  HG5 VAL    18       4.809   8.559   4.785
ATOM    247  HG6 VAL    18       4.865   9.041   6.498
ATOM    248  O   VAL    18       9.144   9.708   6.830
ATOM    249  N   TYR    19       9.697   8.878   4.827
ATOM    250  CA  TYR    19      11.096   9.302   4.907
ATOM    251  C   TYR    19      11.446  10.279   3.820
ATOM    252  HN  TYR    19       9.394   8.386   3.999
ATOM    253  CB  TYR    19      12.043   8.097   4.805
ATOM    254  CG  TYR    19      11.911   7.189   6.004
ATOM    255  CD1 TYR    19      10.919   6.207   6.041
ATOM    256  CE1 TYR    19      10.757   5.392   7.129
ATOM    257  HD1 TYR    19      10.251   6.075   5.190
ATOM    258  CZ  TYR    19      11.583   5.548   8.218
ATOM    259  HE1 TYR    19       9.979   4.628   7.127
ATOM    260  CE2 TYR    19      12.580   6.523   8.229
ATOM    261  OH  TYR    19      11.380   4.712   9.290
ATOM    262  CD2 TYR    19      12.733   7.343   7.125
ATOM    263  HE2 TYR    19      13.227   6.631   9.100
ATOM    264  HD2 TYR    19      13.500   8.118   7.124
ATOM    265  HH  TYR    19      10.660   4.093   9.152
ATOM    266  HA  TYR    19      11.277   9.782   5.869
ATOM    267  HB1 TYR    19      11.806   7.523   3.910
ATOM    268  HB2 TYR    19      13.074   8.448   4.749
ATOM    269  O   TYR    19      10.956  10.167   2.689
ATOM    270  N   LEU    20      12.302  11.241   4.151
ATOM    271  CA  LEU    20      12.897  12.085   3.119
ATOM    272  C   LEU    20      13.851  11.175   2.373
ATOM    273  HN  LEU    20      12.541  11.388   5.121
ATOM    274  CB  LEU    20      13.624  13.282   3.746
ATOM    275  CG  LEU    20      14.236  14.275   2.753
ATOM    276  CD1 LEU    20      13.205  14.977   1.882
ATOM    277  CD2 LEU    20      15.116  15.272   3.476
ATOM    278  HA  LEU    20      12.113  12.469   2.466
ATOM    279  HB1 LEU    20      12.926  13.851   4.359
ATOM    280  HB2 LEU    20      14.445  12.924   4.368
ATOM    281  HG  LEU    20      14.921  13.749   2.088
ATOM    282  HD1 LEU    20      13.710  15.665   1.204
ATOM    283  HD2 LEU    20      12.653  14.236   1.304
ATOM    284  HD3 LEU    20      12.513  15.533   2.514
ATOM    285  HD4 LEU    20      15.543  15.970   2.756
ATOM    286  HD5 LEU    20      14.520  15.821   4.205
ATOM    287  HD6 LEU    20      15.920  14.743   3.989
ATOM    288  O   LEU    20      14.434  10.300   2.987
ATOM    289  N   ALA    21      13.995  11.337   1.063
ATOM    290  CA  ALA    21      14.870  10.434   0.315
ATOM    291  C   ALA    21      15.314  11.067  -0.957
ATOM    292  HN  ALA    21      13.501  12.081   0.592
ATOM    293  CB  ALA    21      14.163   9.142   0.003
ATOM    294  HA  ALA    21      15.748  10.197   0.916
ATOM    295  HB1 ALA    21      14.833   8.486  -0.553
ATOM    296  HB2 ALA    21      13.868   8.655   0.933
ATOM    297  HB3 ALA    21      13.276   9.348  -0.596
ATOM    298  O   ALA    21      14.687  12.027  -1.448
ATOM    299  N   ARG    22      16.394  10.534  -1.517
ATOM    300  CA  ARG    22      16.920  11.111  -2.749
ATOM    301  C   ARG    22      17.246  10.025  -3.750
ATOM    302  HN  ARG    22      16.841   9.736  -1.087
ATOM    303  CB  ARG    22      18.168  11.942  -2.461
ATOM    304  CG  ARG    22      18.673  12.666  -3.699
ATOM    305  CD  ARG    22      19.907  13.506  -3.454
ATOM    306  NE  ARG    22      20.999  12.757  -2.852
ATOM    307  CZ  ARG    22      22.280  13.118  -2.949
ATOM    308  HE  ARG    22      20.602  11.957  -2.376
ATOM    309  NH1 ARG    22      22.617  14.217  -3.641
ATOM    310  H11 ARG    22      21.909  14.780  -4.093
ATOM    311  H12 ARG    22      23.572  14.536  -3.746
ATOM    312  NH2 ARG    22      23.226  12.380  -2.356
ATOM    313  H21 ARG    22      23.005  11.545  -1.828
ATOM    314  H22 ARG    22      24.209  12.617  -2.404
ATOM    315  HA  ARG    22      16.177  11.779  -3.184
ATOM    316  HB1 ARG    22      17.940  12.689  -1.701
ATOM    317  HB2 ARG    22      18.964  11.290  -2.101
ATOM    318  HG1 ARG    22      18.926  11.937  -4.469
ATOM    319  HG2 ARG    22      17.897  13.333  -4.072
ATOM    320  HD1 ARG    22      20.267  13.909  -4.400
ATOM    321  HD2 ARG    22      19.661  14.327  -2.780
ATOM    322  O   ARG    22      17.913   9.046  -3.439
ATOM    323  N   GLU    23      16.775  10.220  -4.959
ATOM    324  CA  GLU    23      17.049   9.317  -6.044
ATOM    325  C   GLU    23      18.514   9.460  -6.515
ATOM    326  HN  GLU    23      16.199  11.027  -5.149
ATOM    327  CB  GLU    23      16.041   9.587  -7.163
ATOM    328  CG  GLU    23      15.939   8.478  -8.182
ATOM    329  CD  GLU    23      16.961   8.620  -9.283
ATOM    330  OE1 GLU    23      17.031   9.725  -9.855
ATOM    331  OE2 GLU    23      17.684   7.643  -9.570
ATOM    332  HA  GLU    23      16.883   8.291  -5.714
ATOM    333  HB1 GLU    23      15.048   9.720  -6.734
ATOM    334  HB2 GLU    23      16.328  10.491  -7.700
ATOM    335  HG1 GLU    23      16.101   7.518  -7.692
ATOM    336  HG2 GLU    23      14.948   8.491  -8.636
ATOM    337  O   GLU    23      18.920  10.479  -7.093
ATOM    338  NT  AME    24      19.300   8.420  -6.264
ATOM    339  CT  AME    24      20.725   8.376  -6.613
ATOM    340  HN  AME    24      18.921   7.602  -5.809
ATOM    341  HT1 AME    24      21.146   7.419  -6.304
ATOM    342  HT2 AME    24      20.840   8.491  -7.691
ATOM    343  HT3 AME    24      21.250   9.184  -6.103
ATOM    344  H1  ACE    25      16.173  13.357  -7.670
ATOM    345  CH3 ACE    25      15.817  14.263  -7.179
ATOM    346  C   ACE    25      15.327  13.965  -5.770
ATOM    347  H2  ACE    25      15.000  14.681  -7.767
ATOM    348  H3  ACE    25      16.637  14.980  -7.135
ATOM    349  O   ACE    25      15.413  12.818  -5.313
ATOM    350  N   ILE    26      14.865  14.994  -5.061
ATOM    351  CA  ILE    26      14.464  14.843  -3.631
ATOM    352  C   ILE    26      12.973  14.514  -3.565
ATOM    353  HN  ILE    26      14.780  15.903  -5.492
ATOM    354  CB  ILE    26      14.908  16.081  -2.772
ATOM    355  CG1 ILE    26      16.419  16.016  -2.527
ATOM    356  CG2 ILE    26      14.272  16.138  -1.386
ATOM    357  CD1 ILE    26      16.842  15.196  -1.319
ATOM    358  HA  ILE    26      15.039  14.037  -3.175
ATOM    359  HB  ILE    26      14.666  17.000  -3.305
ATOM    360  HG1 ILE    26      16.909  15.570  -3.392
ATOM    361  HG2 ILE    26      16.806  17.023  -2.370
ATOM    362  HG3 ILE    26      14.630  17.021  -0.857
ATOM    363  HG4 ILE    26      13.188  16.189  -1.485
ATOM    364  HG5 ILE    26      14.544  15.244  -0.824
ATOM    365  HD1 ILE    26      17.929  15.211  -1.231
ATOM    366  HD2 ILE    26      16.399  15.620  -0.418
ATOM    367  HD3 ILE    26      16.503  14.167  -1.440
ATOM    368  O   ILE    26      12.191  14.983  -4.410
ATOM    369  N   LEU    27      12.580  13.687  -2.603
ATOM    370  CA  LEU    27      11.209  13.146  -2.590
ATOM    371  C   LEU    27      10.870  12.477  -1.283
ATOM    372  HN  LEU    27      13.226  13.425  -1.872
ATOM    373  CB  LEU    27      11.019  12.123  -3.717
ATOM    374  CG  LEU    27      12.159  11.114  -3.911
ATOM    375  CD1 LEU    27      12.089  10.000  -2.900
ATOM    376  CD2 LEU    27      12.151  10.550  -5.321
ATOM    377  HA  LEU    27      10.497  13.956  -2.749
ATOM    378  HB1 LEU    27      10.123  11.532  -3.525
ATOM    379  HB2 LEU    27      10.913  12.645  -4.668
ATOM    380  HG  LEU    27      13.117  11.621  -3.798
ATOM    381  HD1 LEU    27      12.912   9.304  -3.067
ATOM    382  HD2 LEU    27      12.164  10.415  -1.895
ATOM    383  HD3 LEU    27      11.141   9.473  -3.004
ATOM    384  HD4 LEU    27      12.969   9.837  -5.432
ATOM    385  HD5 LEU    27      11.203  10.046  -5.505
ATOM    386  HD6 LEU    27      12.276  11.361  -6.038
ATOM    387  O   LEU    27      11.714  12.354  -0.407
ATOM    388  N   ALA    28       9.636  12.014  -1.150
ATOM    389  CA  ALA    28       9.233  11.304   0.052
ATOM    390  C   ALA    28       8.811   9.915  -0.336
ATOM    391  HN  ALA    28       8.965  12.154  -1.891
ATOM    392  CB  ALA    28       8.107  12.009   0.740
ATOM    393  HA  ALA    28      10.072  11.258   0.746
ATOM    394  HB1 ALA    28       7.825  11.456   1.637
ATOM    395  HB2 ALA    28       8.423  13.014   1.018
ATOM    396  HB3 ALA    28       7.251  12.070   0.068
ATOM    397  O   ALA    28       8.189   9.701  -1.379
ATOM    398  N   LEU    29       9.164   8.979   0.531
ATOM    399  CA  LEU    29       8.916   7.586   0.358
ATOM    400  C   LEU    29       8.090   7.181   1.519
ATOM    401  HN  LEU    29       9.643   9.238   1.382
ATOM    402  CB  LEU    29      10.221   6.856   0.524
ATOM    403  CG  LEU    29      10.998   6.242  -0.613
ATOM    404  CD1 LEU    29      11.400   4.906  -0.020
ATOM    405  CD2 LEU    29      10.152   6.012  -1.852
ATOM    406  HA  LEU    29       8.387   7.424  -0.581
ATOM    407  HB1 LEU    29      10.961   7.527   0.960
ATOM    408  HB2 LEU    29      10.077   5.999   1.182
ATOM    409  HG  LEU    29      11.849   6.878  -0.857
ATOM    410  HD1 LEU    29      11.981   4.343  -0.751
ATOM    411  HD2 LEU    29      12.003   5.071   0.874
ATOM    412  HD3 LEU    29      10.506   4.341   0.245
ATOM    413  HD4 LEU    29      10.767   5.568  -2.635
ATOM    414  HD5 LEU    29       9.330   5.338  -1.611
ATOM    415  HD6 LEU    29       9.751   6.964  -2.200
ATOM    416  O   LEU    29       8.630   7.084   2.636
ATOM    417  N   LYS    30       6.804   6.899   1.272
ATOM    418  CA  LYS    30       5.919   6.306   2.291
ATOM    419  C   LYS    30       6.183   4.807   2.248
ATOM    420  HN  LYS    30       6.414   7.094   0.361
ATOM    421  CB  LYS    30       4.460   6.625   2.007
ATOM    422  CG  LYS    30       3.458   6.071   3.019
ATOM    423  CD  LYS    30       2.102   6.764   2.997
ATOM    424  CE  LYS    30       1.182   6.498   1.814
ATOM    425  NZ  LYS    30      -0.117   7.255   1.689
ATOM    426  HZ1 LYS    30       0.063   8.227   1.482
ATOM    427  HZ2 LYS    30      -0.648   7.148   2.541
ATOM    428  HZ3 LYS    30      -0.721   6.957   0.936
ATOM    429  HA  LYS    30       6.161   6.721   3.270
ATOM    430  HB1 LYS    30       4.402   7.707   1.892
ATOM    431  HB2 LYS    30       4.175   6.309   1.003
ATOM    432  HG1 LYS    30       3.271   4.998   2.966
ATOM    433  HG2 LYS    30       3.872   6.211   4.017
ATOM    434  HD1 LYS    30       1.571   6.616   3.937
ATOM    435  HD2 LYS    30       2.201   7.848   2.943
ATOM    436  HE1 LYS    30       1.741   6.713   0.904
ATOM    437  HE2 LYS    30       0.845   5.461   1.813
ATOM    438  O   LYS    30       5.898   4.136   1.248
ATOM    439  N   VAL    31       6.793   4.285   3.301
ATOM    440  CA  VAL    31       7.158   2.910   3.606
ATOM    441  C   VAL    31       6.005   2.376   4.440
ATOM    442  HN  VAL    31       7.083   4.883   4.061
ATOM    443  CB  VAL    31       8.482   2.834   4.394
ATOM    444  CG1 VAL    31       8.999   1.417   4.541
ATOM    445  CG2 VAL    31       9.528   3.674   3.669
ATOM    446  HA  VAL    31       7.276   2.351   2.678
ATOM    447  HB  VAL    31       8.278   3.284   5.366
ATOM    448  HG1 VAL    31       8.938   0.790   3.651
ATOM    449  HG2 VAL    31      10.040   1.394   4.863
ATOM    450  HG3 VAL    31       8.314   0.847   5.168
ATOM    451  HG4 VAL    31       9.828   3.178   2.746
ATOM    452  HG5 VAL    31       9.257   4.724   3.558
ATOM    453  HG6 VAL    31      10.447   3.704   4.254
ATOM    454  O   VAL    31       5.792   2.803   5.587
ATOM    455  N   LEU    32       5.251   1.465   3.832
ATOM    456  CA  LEU    32       4.150   0.693   4.407
ATOM    457  C   LEU    32       4.602  -0.762   4.612
ATOM    458  HN  LEU    32       5.418   1.242   2.861
ATOM    459  CB  LEU    32       2.892   0.828   3.553
ATOM    460  CG  LEU    32       2.492   2.255   3.131
ATOM    461  CD1 LEU    32       2.398   2.287   1.614
ATOM    462  CD2 LEU    32       1.426   2.956   3.958
ATOM    463  HA  LEU    32       3.864   1.126   5.366
ATOM    464  HB1 LEU    32       3.105   0.284   2.632
ATOM    465  HB2 LEU    32       2.042   0.317   4.005
ATOM    466  HG  LEU    32       3.370   2.897   3.205
ATOM    467  HD1 LEU    32       1.888   1.414   1.208
ATOM    468  HD2 LEU    32       1.944   3.202   1.231
ATOM    469  HD3 LEU    32       3.389   2.281   1.162
ATOM    470  HD4 LEU    32       1.318   4.007   3.688
ATOM    471  HD5 LEU    32       0.427   2.599   3.707
ATOM    472  HD6 LEU    32       1.653   3.010   5.023
ATOM    473  O   LEU    32       5.087  -1.417   3.674
ATOM    474  N   PHE    33       4.501  -1.232   5.857
ATOM    475  CA  PHE    33       4.926  -2.595   6.209
ATOM    476  C   PHE    33       3.785  -3.624   6.071
ATOM    477  HN  PHE    33       4.124  -0.644   6.587
ATOM    478  CB  PHE    33       5.497  -2.627   7.636
ATOM    479  CG  PHE    33       6.887  -2.043   7.688
ATOM    480  CD1 PHE    33       7.992  -2.865   7.912
ATOM    481  CE1 PHE    33       9.277  -2.340   7.965
ATOM    482  HD1 PHE    33       7.855  -3.938   8.049
ATOM    483  CZ  PHE    33       9.469  -0.976   7.797
ATOM    484  HE1 PHE    33      10.129  -2.999   8.138
ATOM    485  CE2 PHE    33       8.380  -0.138   7.577
ATOM    486  HZ  PHE    33      10.474  -0.558   7.837
ATOM    487  CD2 PHE    33       7.098  -0.669   7.528
ATOM    488  HE2 PHE    33       8.534   0.933   7.443
ATOM    489  HD2 PHE    33       6.243  -0.014   7.365
ATOM    490  HA  PHE    33       5.738  -2.905   5.551
ATOM    491  HB1 PHE    33       4.843  -2.041   8.282
ATOM    492  HB2 PHE    33       5.456  -3.666   7.963
ATOM    493  O   PHE    33       2.806  -3.595   6.836
ATOM    494  N   LYS    34       3.940  -4.514   5.088
ATOM    495  CA  LYS    34       2.977  -5.550   4.706
ATOM    496  C   LYS    34       2.398  -6.351   5.868
ATOM    497  HN  LYS    34       4.783  -4.507   4.532
ATOM    498  CB  LYS    34       3.594  -6.521   3.713
ATOM    499  CG  LYS    34       3.857  -5.957   2.342
ATOM    500  CD  LYS    34       4.421  -6.977   1.376
ATOM    501  CE  LYS    34       4.417  -6.593  -0.088
ATOM    502  NZ  LYS    34       4.671  -7.774  -0.936
ATOM    503  HZ1 LYS    34       4.706  -7.472  -1.900
ATOM    504  HZ2 LYS    34       3.882  -8.405  -0.924
ATOM    505  HZ3 LYS    34       5.491  -8.319  -0.711
ATOM    506  HA  LYS    34       2.132  -5.090   4.193
ATOM    507  HB1 LYS    34       4.383  -7.209   4.014
ATOM    508  HB2 LYS    34       2.794  -7.243   3.554
ATOM    509  HG1 LYS    34       2.868  -5.601   2.054
ATOM    510  HG2 LYS    34       4.576  -5.159   2.526
ATOM    511  HD1 LYS    34       5.483  -7.063   1.603
ATOM    512  HD2 LYS    34       3.986  -7.973   1.457
ATOM    513  HE1 LYS    34       3.507  -6.148  -0.491
ATOM    514  HE2 LYS    34       5.241  -5.896  -0.239
ATOM    515  O   LYS    34       1.194  -6.705   5.858
ATOM    516  N   ALA    35       3.253  -6.617   6.864
ATOM    517  CA  ALA    35       2.937  -7.252   8.147
ATOM    518  C   ALA    35       1.658  -6.729   8.830
ATOM    519  HN  ALA    35       4.228  -6.372   6.766
ATOM    520  CB  ALA    35       4.118  -7.143   9.112
ATOM    521  HA  ALA    35       2.797  -8.323   7.998
ATOM    522  HB1 ALA    35       5.091  -7.450   8.730
ATOM    523  HB2 ALA    35       4.209  -6.171   9.598
ATOM    524  HB3 ALA    35       3.898  -7.824   9.934
ATOM    525  O   ALA    35       0.912  -7.503   9.460
ATOM    526  N   GLN    36       1.375  -5.436   8.674
ATOM    527  CA  GLN    36       0.300  -4.657   9.282
ATOM    528  C   GLN    36      -0.849  -4.540   8.318
ATOM    529  HN  GLN    36       1.947  -4.867   8.066
ATOM    530  CB  GLN    36       0.804  -3.285   9.673
ATOM    531  CG  GLN    36       1.685  -3.288  10.901
ATOM    532  CD  GLN    36       2.128  -1.871  11.147
ATOM    533  NE2 GLN    36       1.839  -1.305  12.319
ATOM    534  HE1 GLN    36       2.149  -0.357  12.461
ATOM    535  HE2 GLN    36       1.357  -1.916  12.960
ATOM    536  OE1 GLN    36       2.791  -1.270  10.283
ATOM    537  HA  GLN    36      -0.040  -5.154  10.190
ATOM    538  HB1 GLN    36       1.180  -2.702   8.832
ATOM    539  HB2 GLN    36      -0.130  -2.772   9.904
ATOM    540  HG1 GLN    36       1.077  -3.743  11.683
ATOM    541  HG2 GLN    36       2.547  -3.954  10.898
ATOM    542  O   GLN    36      -2.007  -4.495   8.730
ATOM    543  N   LEU    37      -0.539  -4.486   7.028
ATOM    544  CA  LEU    37      -1.536  -4.388   5.982
ATOM    545  C   LEU    37      -2.329  -5.651   5.701
ATOM    546  HN  LEU    37       0.429  -4.514   6.743
ATOM    547  CB  LEU    37      -0.913  -3.931   4.666
ATOM    548  CG  LEU    37       0.033  -2.724   4.736
ATOM    549  CD1 LEU    37       0.969  -2.735   3.541
ATOM    550  CD2 LEU    37      -0.715  -1.400   4.795
ATOM    551  HA  LEU    37      -2.267  -3.623   6.246
ATOM    552  HB1 LEU    37      -0.346  -4.812   4.368
ATOM    553  HB2 LEU    37      -1.585  -3.770   3.824
ATOM    554  HG  LEU    37       0.714  -2.889   5.571
ATOM    555  HD1 LEU    37       0.818  -3.662   2.989
ATOM    556  HD2 LEU    37       0.777  -1.912   2.853
ATOM    557  HD3 LEU    37       2.022  -2.683   3.819
ATOM    558  HD4 LEU    37      -0.062  -0.529   4.849
ATOM    559  HD5 LEU    37      -1.442  -1.236   4.000
ATOM    560  HD6 LEU    37      -1.293  -1.379   5.719
ATOM    561  O   LEU    37      -3.486  -5.546   5.292
ATOM    562  N   GLU    38      -1.738  -6.836   5.932
ATOM    563  CA  GLU    38      -2.381  -8.168   5.845
ATOM    564  C   GLU    38      -3.486  -8.313   6.852
ATOM    565  HN  GLU    38      -0.763  -6.868   6.192
ATOM    566  CB  GLU    38      -1.450  -9.316   6.196
ATOM    567  CG  GLU    38      -0.346  -9.471   5.191
ATOM    568  CD  GLU    38      -0.644 -10.467   4.088
ATOM    569  OE1 GLU    38       0.210 -11.324   3.775
ATOM    570  OE2 GLU    38      -1.764 -10.470   3.536
ATOM    571  HA  GLU    38      -2.803  -8.304   4.849
ATOM    572  HB1 GLU    38      -0.978  -8.987   7.122
ATOM    573  HB2 GLU    38      -1.882 -10.289   6.432
ATOM    574  HG1 GLU    38       0.165  -8.556   4.894
ATOM    575  HG2 GLU    38       0.402  -9.983   5.796
ATOM    576  O   GLU    38      -4.616  -8.657   6.499
ATOM    577  N   LYS    39      -3.176  -8.076   8.126
ATOM    578  CA  LYS    39      -4.103  -8.249   9.232
ATOM    579  C   LYS    39      -5.039  -7.060   9.500
ATOM    580  HN  LYS    39      -2.249  -7.757   8.366
ATOM    581  CB  LYS    39      -3.366  -8.654  10.521
ATOM    582  CG  LYS    39      -2.622  -9.996  10.445
ATOM    583  CD  LYS    39      -3.260 -11.252   9.847
ATOM    584  CE  LYS    39      -2.589 -12.579  10.187
ATOM    585  NZ  LYS    39      -3.400 -13.623   9.506
ATOM    586  HZ1 LYS    39      -3.325 -14.528   9.946
ATOM    587  HZ2 LYS    39      -3.004 -13.707   8.580
ATOM    588  HZ3 LYS    39      -4.386 -13.413   9.439
ATOM    589  HA  LYS    39      -4.745  -9.108   9.038
ATOM    590  HB1 LYS    39      -2.619  -7.930  10.845
ATOM    591  HB2 LYS    39      -4.019  -8.880  11.363
ATOM    592  HG1 LYS    39      -1.729  -9.708   9.891
ATOM    593  HG2 LYS    39      -2.195 -10.233  11.419
ATOM    594  HD1 LYS    39      -4.254 -11.301  10.293
ATOM    595  HD2 LYS    39      -3.229 -11.171   8.761
ATOM    596  HE1 LYS    39      -1.599 -12.522   9.734
ATOM    597  HE2 LYS    39      -2.537 -12.734  11.265
ATOM    598  O   LYS    39      -5.776  -7.073  10.487
ATOM    599  N   ALA    40      -5.027  -6.085   8.588
ATOM    600  CA  ALA    40      -5.952  -4.948   8.636
ATOM    601  C   ALA    40      -7.059  -5.035   7.575
ATOM    602  HN  ALA    40      -4.362  -6.115   7.829
ATOM    603  CB  ALA    40      -5.205  -3.627   8.533
ATOM    604  HA  ALA    40      -6.432  -4.910   9.614
ATOM    605  HB1 ALA    40      -4.866  -3.436   7.515
ATOM    606  HB2 ALA    40      -5.825  -2.742   8.673
ATOM    607  HB3 ALA    40      -4.378  -3.413   9.210
ATOM    608  O   ALA    40      -8.134  -4.461   7.769
ATOM    609  N   GLY    41      -6.756  -5.750   6.483
ATOM    610  CA  GLY    41      -7.606  -5.998   5.295
ATOM    611  C   GLY    41      -7.687  -4.749   4.415
ATOM    612  HN  GLY    41      -5.853  -6.196   6.410
ATOM    613  HA1 GLY    41      -7.184  -6.814   4.709
ATOM    614  HA2 GLY    41      -8.613  -6.266   5.617
ATOM    615  O   GLY    41      -8.780  -4.348   3.995
ATOM    616  N   VAL    42      -6.523  -4.157   4.136
ATOM    617  CA  VAL    42      -6.450  -2.888   3.398
ATOM    618  C   VAL    42      -5.750  -3.054   2.035
ATOM    619  HN  VAL    42      -5.658  -4.584   4.436
ATOM    620  CB  VAL    42      -5.767  -1.781   4.239
ATOM    621  CG1 VAL    42      -6.571  -1.550   5.504
ATOM    622  CG2 VAL    42      -4.293  -2.086   4.469
ATOM    623  HA  VAL    42      -7.457  -2.512   3.220
ATOM    624  HB  VAL    42      -5.752  -0.875   3.633
ATOM    625  HG1 VAL    42      -6.278  -0.612   5.976
ATOM    626  HG2 VAL    42      -7.626  -1.566   5.231
ATOM    627  HG3 VAL    42      -6.285  -2.318   6.223
ATOM    628  HG4 VAL    42      -4.144  -3.081   4.889
ATOM    629  HG5 VAL    42      -3.615  -1.926   3.632
ATOM    630  HG6 VAL    42      -3.922  -1.361   5.193
ATOM    631  O   VAL    42      -5.551  -2.078   1.307
ATOM    632  N   GLU    43      -5.360  -4.258   1.632
ATOM    633  CA  GLU    43      -4.872  -4.601   0.311
ATOM    634  C   GLU    43      -5.514  -3.889  -0.892
ATOM    635  HN  GLU    43      -5.391  -5.036   2.275
ATOM    636  CB  GLU    43      -5.015  -6.100   0.042
ATOM    637  CG  GLU    43      -3.668  -6.790   0.252
ATOM    638  CD  GLU    43      -3.768  -8.143  -0.407
ATOM    639  OE1 GLU    43      -4.164  -9.125   0.275
ATOM    640  OE2 GLU    43      -3.543  -8.140  -1.641
ATOM    641  HA  GLU    43      -3.808  -4.373   0.246
ATOM    642  HB1 GLU    43      -5.855  -6.534   0.584
ATOM    643  HB2 GLU    43      -5.293  -6.348  -0.982
ATOM    644  HG1 GLU    43      -2.916  -6.185  -0.254
ATOM    645  HG2 GLU    43      -3.336  -6.875   1.286
ATOM    646  O   GLU    43      -4.801  -3.414  -1.802
ATOM    647  N   HIS    44      -6.845  -3.827  -0.916
ATOM    648  CA  HIS    44      -7.610  -3.301  -2.037
ATOM    649  C   HIS    44      -7.692  -1.796  -1.939
ATOM    650  HN  HIS    44      -7.378  -4.157  -0.124
ATOM    651  CB  HIS    44      -8.982  -3.986  -2.203
ATOM    652  CG  HIS    44      -9.944  -3.565  -3.323
ATOM    653  ND1 HIS    44     -11.300  -3.715  -3.229
ATOM    654  CE1 HIS    44     -11.888  -3.242  -4.356
ATOM    655  NE2 HIS    44     -10.911  -2.776  -5.176
ATOM    656  HE  HIS    44     -12.972  -3.285  -4.465
ATOM    657  CD2 HIS    44      -9.701  -2.955  -4.570
ATOM    658  HNE HIS    44     -11.064  -2.366  -6.086
ATOM    659  HD  HIS    44      -8.788  -2.636  -5.072
ATOM    660  HA  HIS    44      -7.122  -3.575  -2.972
ATOM    661  HB1 HIS    44      -8.768  -5.055  -2.227
ATOM    662  HB2 HIS    44      -9.544  -3.946  -1.270
ATOM    663  O   HIS    44      -7.780  -1.107  -2.980
ATOM    664  N   GLN    45      -7.652  -1.260  -0.712
ATOM    665  CA  GLN    45      -7.638   0.194  -0.465
ATOM    666  C   GLN    45      -6.337   0.862  -0.927
ATOM    667  HN  GLN    45      -7.630  -1.862   0.099
ATOM    668  CB  GLN    45      -7.865   0.493   1.007
ATOM    669  CG  GLN    45      -9.065  -0.129   1.695
ATOM    670  CD  GLN    45      -9.283   0.173   3.165
ATOM    671  NE2 GLN    45      -8.496   1.071   3.767
ATOM    672  HE1 GLN    45      -8.415   1.139   4.770
ATOM    673  HE2 GLN    45      -7.828   1.653   3.286
ATOM    674  OE1 GLN    45     -10.174  -0.361   3.829
ATOM    675  HA  GLN    45      -8.462   0.663  -1.003
ATOM    676  HB1 GLN    45      -7.002   0.205   1.606
ATOM    677  HB2 GLN    45      -7.845   1.575   1.140
ATOM    678  HG1 GLN    45     -10.001  -0.124   1.137
ATOM    679  HG2 GLN    45      -8.891  -1.195   1.549
ATOM    680  O   GLN    45      -6.375   1.970  -1.486
ATOM    681  N   LEU    46      -5.210   0.165  -0.726
ATOM    682  CA  LEU    46      -3.897   0.481  -1.260
ATOM    683  C   LEU    46      -3.965   0.580  -2.760
ATOM    684  HN  LEU    46      -5.231  -0.668  -0.154
ATOM    685  CB  LEU    46      -2.897  -0.609  -0.929
ATOM    686  CG  LEU    46      -2.399  -0.578   0.524
ATOM    687  CD1 LEU    46      -1.998  -1.955   1.044
ATOM    688  CD2 LEU    46      -1.361   0.512   0.744
ATOM    689  HA  LEU    46      -3.558   1.434  -0.853
ATOM    690  HB1 LEU    46      -3.334  -1.606  -0.989
ATOM    691  HB2 LEU    46      -2.074  -0.672  -1.641
ATOM    692  HG  LEU    46      -3.293  -0.349   1.103
ATOM    693  HD1 LEU    46      -2.858  -2.594   1.245
ATOM    694  HD2 LEU    46      -1.367  -2.339   0.243
ATOM    695  HD3 LEU    46      -1.422  -1.906   1.968
ATOM    696  HD4 LEU    46      -1.672   1.420   0.229
ATOM    697  HD5 LEU    46      -1.164   0.625   1.810
ATOM    698  HD6 LEU    46      -0.368   0.144   0.483
ATOM    699  O   LEU    46      -3.466   1.531  -3.357
ATOM    700  N   ARG    47      -4.580  -0.403  -3.394
ATOM    701  CA  ARG    47      -4.712  -0.502  -4.826
ATOM    702  C   ARG    47      -5.728   0.476  -5.397
ATOM    703  HN  ARG    47      -4.999  -1.156  -2.867
ATOM    704  CB  ARG    47      -4.935  -1.938  -5.293
ATOM    705  CG  ARG    47      -3.819  -2.940  -5.019
ATOM    706  CD  ARG    47      -4.348  -4.350  -5.249
ATOM    707  NE  ARG    47      -3.755  -5.358  -4.359
ATOM    708  CZ  ARG    47      -2.601  -6.000  -4.588
ATOM    709  HE  ARG    47      -4.370  -5.468  -3.562
ATOM    710  NH1 ARG    47      -1.881  -5.762  -5.698
ATOM    711  H11 ARG    47      -2.198  -5.090  -6.386
ATOM    712  H12 ARG    47      -1.007  -6.228  -5.904
ATOM    713  NH2 ARG    47      -2.170  -6.897  -3.699
ATOM    714  H21 ARG    47      -2.687  -7.108  -2.855
ATOM    715  H22 ARG    47      -1.307  -7.410  -3.822
ATOM    716  HA  ARG    47      -3.751  -0.293  -5.295
ATOM    717  HB1 ARG    47      -5.870  -2.247  -4.827
ATOM    718  HB2 ARG    47      -5.065  -1.924  -6.375
ATOM    719  HG1 ARG    47      -2.904  -2.738  -5.574
ATOM    720  HG2 ARG    47      -3.445  -2.770  -4.009
ATOM    721  HD1 ARG    47      -5.402  -4.364  -4.972
ATOM    722  HD2 ARG    47      -4.292  -4.640  -6.299
ATOM    723  O   ARG    47      -5.590   0.821  -6.551
ATOM    724  N   ARG    48      -6.678   0.941  -4.580
ATOM    725  CA  ARG    48      -7.655   2.025  -4.805
ATOM    726  C   ARG    48      -6.837   3.329  -4.814
ATOM    727  HN  ARG    48      -6.794   0.534  -3.663
ATOM    728  CB  ARG    48      -8.793   2.019  -3.777
ATOM    729  CG  ARG    48      -9.724   3.228  -3.881
ATOM    730  CD  ARG    48     -11.176   2.876  -3.559
ATOM    731  NE  ARG    48     -11.398   2.158  -2.297
ATOM    732  CZ  ARG    48     -11.011   2.566  -1.082
ATOM    733  HE  ARG    48     -11.895   1.303  -2.509
ATOM    734  NH1 ARG    48     -11.288   1.810  -0.024
ATOM    735  H11 ARG    48     -11.786   0.936  -0.130
ATOM    736  H12 ARG    48     -11.024   2.059   0.921
ATOM    737  NH2 ARG    48     -10.353   3.711  -0.907
ATOM    738  H21 ARG    48     -10.118   4.320  -1.680
ATOM    739  H22 ARG    48     -10.054   4.031   0.006
ATOM    740  HA  ARG    48      -8.159   1.867  -5.759
ATOM    741  HB1 ARG    48      -9.383   1.129  -3.995
ATOM    742  HB2 ARG    48      -8.359   1.853  -2.791
ATOM    743  HG1 ARG    48      -9.401   3.972  -3.153
ATOM    744  HG2 ARG    48      -9.649   3.752  -4.834
ATOM    745  HD1 ARG    48     -11.665   3.840  -3.423
ATOM    746  HD2 ARG    48     -11.785   2.442  -4.353
ATOM    747  O   ARG    48      -6.833   4.031  -5.834
ATOM    748  N   GLU    49      -6.134   3.692  -3.728
ATOM    749  CA  GLU    49      -5.275   4.870  -3.576
ATOM    750  C   GLU    49      -4.327   5.010  -4.770
ATOM    751  HN  GLU    49      -6.167   3.122  -2.895
ATOM    752  CB  GLU    49      -4.467   4.847  -2.243
ATOM    753  CG  GLU    49      -3.489   6.019  -1.934
ATOM    754  CD  GLU    49      -2.795   5.939  -0.548
ATOM    755  OE1 GLU    49      -2.927   4.916   0.164
ATOM    756  OE2 GLU    49      -1.919   6.831  -0.331
ATOM    757  HA  GLU    49      -5.894   5.765  -3.512
ATOM    758  HB1 GLU    49      -5.099   4.715  -1.365
ATOM    759  HB2 GLU    49      -3.825   3.967  -2.198
ATOM    760  HG1 GLU    49      -2.783   6.175  -2.750
ATOM    761  HG2 GLU    49      -4.087   6.928  -1.865
ATOM    762  O   GLU    49      -4.431   5.978  -5.531
ATOM    763  N   VAL    50      -3.454   4.005  -4.886
ATOM    764  CA  VAL    50      -2.336   3.941  -5.830
ATOM    765  C   VAL    50      -2.802   4.215  -7.267
ATOM    766  HN  VAL    50      -3.536   3.197  -4.286
ATOM    767  CB  VAL    50      -1.577   2.580  -5.740
ATOM    768  CG1 VAL    50      -0.479   2.402  -6.777
ATOM    769  CG2 VAL    50      -0.900   2.455  -4.386
ATOM    770  HA  VAL    50      -1.589   4.687  -5.561
ATOM    771  HB  VAL    50      -2.214   1.732  -5.994
ATOM    772  HG1 VAL    50      -0.933   2.204  -7.748
ATOM    773  HG2 VAL    50       0.098   3.320  -6.889
ATOM    774  HG3 VAL    50       0.116   1.545  -6.462
ATOM    775  HG4 VAL    50       0.042   2.987  -4.521
ATOM    776  HG5 VAL    50      -1.451   3.001  -3.621
ATOM    777  HG6 VAL    50      -0.750   1.457  -3.974
ATOM    778  O   VAL    50      -2.132   4.925  -8.030
ATOM    779  N   GLU    51      -3.954   3.654  -7.608
ATOM    780  CA  GLU    51      -4.532   3.821  -8.927
ATOM    781  C   GLU    51      -5.114   5.208  -9.154
ATOM    782  HN  GLU    51      -4.456   3.090  -6.938
ATOM    783  CB  GLU    51      -5.605   2.769  -9.169
ATOM    784  CG  GLU    51      -5.701   2.289 -10.612
ATOM    785  CD  GLU    51      -6.357   3.249 -11.598
ATOM    786  OE1 GLU    51      -7.252   4.073 -11.275
ATOM    787  OE2 GLU    51      -5.961   3.208 -12.787
ATOM    788  HA  GLU    51      -3.764   3.658  -9.684
ATOM    789  HB1 GLU    51      -5.460   1.868  -8.572
ATOM    790  HB2 GLU    51      -6.562   3.176  -8.845
ATOM    791  HG1 GLU    51      -4.843   1.917 -11.172
ATOM    792  HG2 GLU    51      -6.360   1.421 -10.589
ATOM    793  O   GLU    51      -4.726   5.903 -10.094
ATOM    794  N   ILE    52      -6.030   5.630  -8.287
ATOM    795  CA  ILE    52      -6.636   6.965  -8.353
ATOM    796  C   ILE    52      -5.597   8.091  -8.397
ATOM    797  HN  ILE    52      -6.335   5.020  -7.543
ATOM    798  CB  ILE    52      -7.619   7.195  -7.182
ATOM    799  CG1 ILE    52      -8.866   6.312  -7.362
ATOM    800  CG2 ILE    52      -8.102   8.637  -7.028
ATOM    801  CD1 ILE    52      -9.874   6.270  -6.240
ATOM    802  HA  ILE    52      -7.247   7.043  -9.252
ATOM    803  HB  ILE    52      -7.134   6.920  -6.245
ATOM    804  HG1 ILE    52      -9.316   6.603  -8.311
ATOM    805  HG2 ILE    52      -8.629   5.265  -7.551
ATOM    806  HG3 ILE    52      -7.397   9.287  -6.511
ATOM    807  HG4 ILE    52      -8.321   9.036  -8.018
ATOM    808  HG5 ILE    52      -9.034   8.820  -6.494
ATOM    809  HD1 ILE    52     -10.269   5.257  -6.158
ATOM    810  HD2 ILE    52      -9.318   6.484  -5.327
ATOM    811  HD3 ILE    52     -10.654   7.027  -6.328
ATOM    812  O   ILE    52      -5.600   8.899  -9.336
ATOM    813  N   GLN    53      -4.704   8.120  -7.403
ATOM    814  CA  GLN    53      -3.677   9.152  -7.204
ATOM    815  C   GLN    53      -2.646   9.283  -8.337
ATOM    816  HN  GLN    53      -4.702   7.387  -6.708
ATOM    817  CB  GLN    53      -2.964   8.999  -5.838
ATOM    818  CG  GLN    53      -2.330  10.286  -5.309
ATOM    819  CD  GLN    53      -1.405  10.205  -4.078
ATOM    820  NE2 GLN    53      -0.603  11.245  -3.775
ATOM    821  HE1 GLN    53       0.165  11.012  -3.165
ATOM    822  HE2 GLN    53      -0.577  12.173  -4.167
ATOM    823  OE1 GLN    53      -1.257   9.140  -3.441
ATOM    824  HA  GLN    53      -4.154  10.127  -7.107
ATOM    825  HB1 GLN    53      -3.692   8.633  -5.114
ATOM    826  HB2 GLN    53      -2.266   8.163  -5.883
ATOM    827  HG1 GLN    53      -1.705  10.794  -6.044
ATOM    828  HG2 GLN    53      -3.146  10.948  -5.022
ATOM    829  O   GLN    53      -2.253  10.404  -8.668
ATOM    830  N   SER    54      -2.198   8.192  -8.965
ATOM    831  CA  SER    54      -1.222   8.255 -10.066
ATOM    832  C   SER    54      -1.711   8.995 -11.325
ATOM    833  HN  SER    54      -2.531   7.280  -8.687
ATOM    834  CB  SER    54      -0.721   6.867 -10.440
ATOM    835  OG  SER    54      -1.739   5.973 -10.817
ATOM    836  HG  SER    54      -2.631   6.215 -10.539
ATOM    837  HA  SER    54      -0.324   8.772  -9.728
ATOM    838  HB1 SER    54       0.035   6.929 -11.223
ATOM    839  HB2 SER    54      -0.254   6.375  -9.587
ATOM    840  O   SER    54      -0.893   9.444 -12.143
ATOM    841  N   HIS    55      -3.032   9.136 -11.471
ATOM    842  CA  HIS    55      -3.607   9.837 -12.633
ATOM    843  C   HIS    55      -4.069  11.262 -12.392
ATOM    844  HN  HIS    55      -3.658   8.758 -10.775
ATOM    845  CB  HIS    55      -4.699   8.994 -13.282
ATOM    846  CG  HIS    55      -4.174   7.747 -13.936
ATOM    847  ND1 HIS    55      -4.669   6.526 -13.667
ATOM    848  CE1 HIS    55      -3.993   5.601 -14.383
ATOM    849  NE2 HIS    55      -3.053   6.235 -15.101
ATOM    850  HE  HIS    55      -4.261   4.547 -14.304
ATOM    851  CD2 HIS    55      -3.132   7.559 -14.848
ATOM    852  HNE HIS    55      -2.399   5.785 -15.725
ATOM    853  HD  HIS    55      -2.444   8.249 -15.336
ATOM    854  HA  HIS    55      -2.864   9.892 -13.428
ATOM    855  HB1 HIS    55      -5.421   8.689 -12.525
ATOM    856  HB2 HIS    55      -5.203   9.580 -14.049
ATOM    857  O   HIS    55      -4.781  11.848 -13.219
ATOM    858  N   LEU    56      -3.647  11.851 -11.281
ATOM    859  CA  LEU    56      -4.005  13.242 -10.988
ATOM    860  C   LEU    56      -2.836  14.245 -11.190
ATOM    861  HN  LEU    56      -3.072  11.338 -10.628
ATOM    862  CB  LEU    56      -4.608  13.349  -9.573
ATOM    863  CG  LEU    56      -5.891  12.556  -9.246
ATOM    864  CD1 LEU    56      -6.251  12.651  -7.763
ATOM    865  CD2 LEU    56      -7.073  13.000 -10.106
ATOM    866  HA  LEU    56      -4.817  13.555 -11.644
ATOM    867  HB1 LEU    56      -3.879  13.004  -8.839
ATOM    868  HB2 LEU    56      -4.868  14.387  -9.365
ATOM    869  HG  LEU    56      -5.743  11.505  -9.496
ATOM    870  HD1 LEU    56      -7.160  12.080  -7.572
ATOM    871  HD2 LEU    56      -5.435  12.246  -7.164
ATOM    872  HD3 LEU    56      -6.415  13.694  -7.494
ATOM    873  HD4 LEU    56      -7.954  12.416  -9.842
ATOM    874  HD5 LEU    56      -7.273  14.057  -9.931
ATOM    875  HD6 LEU    56      -6.836  12.844 -11.158
ATOM    876  O   LEU    56      -1.736  14.054 -10.668
ATOM    877  N   ARG    57      -3.079  15.301 -11.955
ATOM    878  CA  ARG    57      -2.104  16.375 -12.085
ATOM    879  C   ARG    57      -2.748  17.675 -11.679
ATOM    880  HN  ARG    57      -3.952  15.366 -12.457
ATOM    881  CB  ARG    57      -1.619  16.557 -13.523
ATOM    882  CG  ARG    57      -0.951  15.361 -14.143
ATOM    883  CD  ARG    57       0.382  15.038 -13.499
ATOM    884  NE  ARG    57       0.528  13.594 -13.536
ATOM    885  CZ  ARG    57       1.267  12.928 -14.419
ATOM    886  HE  ARG    57      -0.025  13.206 -12.782
ATOM    887  NH1 ARG    57       1.987  13.574 -15.338
ATOM    888  H11 ARG    57       1.984  14.585 -15.380
ATOM    889  H12 ARG    57       2.561  13.103 -16.026
ATOM    890  NH2 ARG    57       1.287  11.601 -14.362
ATOM    891  H21 ARG    57       0.759  11.084 -13.670
ATOM    892  H22 ARG    57       1.829  11.039 -15.005
ATOM    893  HA  ARG    57      -1.250  16.171 -11.439
ATOM    894  HB1 ARG    57      -2.466  16.800 -14.164
ATOM    895  HB2 ARG    57      -0.890  17.367 -13.561
ATOM    896  HG1 ARG    57      -1.594  14.488 -14.034
ATOM    897  HG2 ARG    57      -0.773  15.551 -15.201
ATOM    898  HD1 ARG    57       1.183  15.522 -14.058
ATOM    899  HD2 ARG    57       0.387  15.400 -12.471
ATOM    900  O   ARG    57      -3.566  18.226 -12.422
ATOM    901  N   HIS    58      -2.382  18.183 -10.514
ATOM    902  CA  HIS    58      -2.854  19.494 -10.131
ATOM    903  C   HIS    58      -1.884  20.119  -9.144
ATOM    904  HN  HIS    58      -1.777  17.653  -9.903
ATOM    905  CB  HIS    58      -4.291  19.398  -9.602
ATOM    906  CG  HIS    58      -4.962  20.731  -9.398
ATOM    907  ND1 HIS    58      -4.635  21.567  -8.380
ATOM    908  CE1 HIS    58      -5.404  22.670  -8.438
ATOM    909  NE2 HIS    58      -6.235  22.541  -9.495
ATOM    910  HE  HIS    58      -5.279  23.461  -7.698
ATOM    911  CD2 HIS    58      -5.988  21.355 -10.103
ATOM    912  HNE HIS    58      -6.924  23.223  -9.777
ATOM    913  HD  HIS    58      -6.563  21.062 -10.981
ATOM    914  HA  HIS    58      -2.927  20.127 -11.015
ATOM    915  HB1 HIS    58      -4.902  18.836 -10.308
ATOM    916  HB2 HIS    58      -4.291  18.889  -8.638
ATOM    917  O   HIS    58      -1.367  19.442  -8.259
ATOM    918  N   PRO    59      -1.602  21.425  -9.292
ATOM    919  CA  PRO    59      -0.698  22.116  -8.362
ATOM    920  C   PRO    59      -1.057  22.001  -6.872
ATOM    921  CB  PRO    59      -0.787  23.582  -8.810
ATOM    922  CG  PRO    59      -1.961  23.679  -9.734
ATOM    923  CD  PRO    59      -2.070  22.326 -10.365
ATOM    924  HA  PRO    59       0.309  21.711  -8.465
ATOM    925  HB1 PRO    59      -0.926  24.221  -7.938
ATOM    926  HB2 PRO    59       0.134  23.862  -9.322
ATOM    927  HG1 PRO    59      -2.854  23.929  -9.162
ATOM    928  HG2 PRO    59      -1.776  24.455 -10.476
ATOM    929  HD1 PRO    59      -3.106  22.139 -10.648
ATOM    930  HD2 PRO    59      -1.438  22.286 -11.252
ATOM    931  O   PRO    59      -0.162  22.149  -6.027
ATOM    932  N   ASN    60      -2.329  21.743  -6.546
ATOM    933  CA  ASN    60      -2.741  21.508  -5.141
ATOM    934  C   ASN    60      -3.067  20.055  -4.813
ATOM    935  HN  ASN    60      -3.034  21.705  -7.268
ATOM    936  CB  ASN    60      -3.925  22.389  -4.748
ATOM    937  CG  ASN    60      -3.688  23.848  -5.060
ATOM    938  ND2 ASN    60      -2.764  24.481  -4.322
ATOM    939  HD1 ASN    60      -2.576  25.455  -4.499
ATOM    940  HD2 ASN    60      -2.274  23.971  -3.604
ATOM    941  OD1 ASN    60      -4.326  24.404  -5.961
ATOM    942  HA  ASN    60      -1.937  21.811  -4.470
ATOM    943  HB1 ASN    60      -4.813  22.069  -5.293
ATOM    944  HB2 ASN    60      -4.105  22.300  -3.676
ATOM    945  O   ASN    60      -3.688  19.763  -3.790
ATOM    946  N   ILE    61      -2.642  19.136  -5.670
ATOM    947  CA  ILE    61      -2.702  17.721  -5.309
ATOM    948  C   ILE    61      -1.284  17.145  -5.214
ATOM    949  HN  ILE    61      -2.278  19.418  -6.569
ATOM    950  CB  ILE    61      -3.590  16.941  -6.301
ATOM    951  CG1 ILE    61      -5.022  17.469  -6.208
ATOM    952  CG2 ILE    61      -3.525  15.432  -6.042
ATOM    953  CD1 ILE    61      -5.909  16.870  -7.265
ATOM    954  HA  ILE    61      -3.199  17.612  -4.345
ATOM    955  HB  ILE    61      -3.212  17.079  -7.314
ATOM    956  HG1 ILE    61      -5.438  17.221  -5.231
ATOM    957  HG2 ILE    61      -5.020  18.551  -6.337
ATOM    958  HG3 ILE    61      -4.162  14.912  -6.758
ATOM    959  HG4 ILE    61      -2.497  15.087  -6.154
ATOM    960  HG5 ILE    61      -3.870  15.221  -5.029
ATOM    961  HD1 ILE    61      -6.917  17.271  -7.164
ATOM    962  HD2 ILE    61      -5.517  17.117  -8.251
ATOM    963  HD3 ILE    61      -5.936  15.787  -7.146
ATOM    964  O   ILE    61      -0.468  17.419  -6.070
ATOM    965  N   LEU    62      -0.986  16.376  -4.168
ATOM    966  CA  LEU    62       0.357  15.820  -3.996
ATOM    967  C   LEU    62       0.614  14.762  -5.050
ATOM    968  HN  LEU    62      -1.695  16.169  -3.478
ATOM    969  CB  LEU    62       0.495  15.200  -2.610
ATOM    970  CG  LEU    62       1.966  14.970  -2.236
ATOM    971  CD1 LEU    62       2.675  16.305  -2.067
ATOM    972  CD2 LEU    62       2.121  14.138  -0.964
ATOM    973  HA  LEU    62       1.096  16.615  -4.096
ATOM    974  HB1 LEU    62       0.052  15.865  -1.868
ATOM    975  HB2 LEU    62      -0.019  14.239  -2.588
ATOM    976  HG  LEU    62       2.458  14.401  -3.025
ATOM    977  HD1 LEU    62       3.718  16.132  -1.801
ATOM    978  HD2 LEU    62       2.626  16.864  -3.001
ATOM    979  HD3 LEU    62       2.190  16.877  -1.276
ATOM    980  HD4 LEU    62       3.180  14.004  -0.743
ATOM    981  HD5 LEU    62       1.639  14.652  -0.132
ATOM    982  HD6 LEU    62       1.655  13.163  -1.107
ATOM    983  O   LEU    62      -0.177  13.830  -5.165
ATOM    984  N   ARG    63       1.699  14.887  -5.816
ATOM    985  CA  ARG    63       1.994  13.924  -6.886
ATOM    986  C   ARG    63       2.401  12.601  -6.288
ATOM    987  HN  ARG    63       2.335  15.656  -5.663
ATOM    988  CB  ARG    63       3.160  14.403  -7.752
ATOM    989  CG  ARG    63       2.814  15.369  -8.860
ATOM    990  CD  ARG    63       2.036  14.688  -9.980
ATOM    991  NE  ARG    63       2.775  13.671 -10.747
ATOM    992  CZ  ARG    63       3.654  13.932 -11.730
ATOM    993  HE  ARG    63       2.501  12.760 -10.400
ATOM    994  NH1 ARG    63       3.954  15.199 -12.069
ATOM    995  H11 ARG    63       3.522  15.978 -11.589
ATOM    996  H12 ARG    63       4.610  15.437 -12.802
ATOM    997  NH2 ARG    63       4.256  12.920 -12.378
ATOM    998  H21 ARG    63       4.071  11.951 -12.152
ATOM    999  H22 ARG    63       4.923  13.074 -13.123
ATOM   1000  HA  ARG    63       1.106  13.782  -7.502
ATOM   1001  HB1 ARG    63       3.893  14.913  -7.126
ATOM   1002  HB2 ARG    63       3.630  13.546  -8.235
ATOM   1003  HG1 ARG    63       2.202  16.177  -8.460
ATOM   1004  HG2 ARG    63       3.730  15.782  -9.281
ATOM   1005  HD1 ARG    63       1.166  14.181  -9.562
ATOM   1006  HD2 ARG    63       1.709  15.436 -10.702
ATOM   1007  O   ARG    63       3.143  12.595  -5.306
ATOM   1008  N   LEU    64       1.938  11.489  -6.868
ATOM   1009  CA  LEU    64       2.551  10.168  -6.617
ATOM   1010  C   LEU    64       3.299   9.794  -7.883
ATOM   1011  HN  LEU    64       1.149  11.542  -7.496
ATOM   1012  CB  LEU    64       1.494   9.113  -6.287
ATOM   1013  CG  LEU    64       1.989   7.702  -5.951
ATOM   1014  CD1 LEU    64       1.333   7.215  -4.685
ATOM   1015  CD2 LEU    64       1.816   6.704  -7.060
ATOM   1016  HA  LEU    64       3.232  10.238  -5.768
ATOM   1017  HB1 LEU    64       0.859   9.520  -5.500
ATOM   1018  HB2 LEU    64       0.775   9.145  -7.105
ATOM   1019  HG  LEU    64       3.037   7.730  -5.653
ATOM   1020  HD1 LEU    64       1.826   6.276  -4.433
ATOM   1021  HD2 LEU    64       1.387   7.763  -3.743
ATOM   1022  HD3 LEU    64       0.297   6.916  -4.838
ATOM   1023  HD4 LEU    64       2.381   6.983  -7.949
ATOM   1024  HD5 LEU    64       2.155   5.741  -6.678
ATOM   1025  HD6 LEU    64       0.790   6.453  -7.331
ATOM   1026  O   LEU    64       2.696   9.707  -8.949
ATOM   1027  N   TYR    65       4.607   9.598  -7.784
ATOM   1028  CA  TYR    65       5.415   9.431  -8.983
ATOM   1029  C   TYR    65       5.423   7.993  -9.464
ATOM   1030  HN  TYR    65       5.042   9.565  -6.873
ATOM   1031  CB  TYR    65       6.850   9.916  -8.760
ATOM   1032  CG  TYR    65       6.949  11.395  -8.536
ATOM   1033  CD1 TYR    65       6.632  12.310  -9.565
ATOM   1034  CE1 TYR    65       6.716  13.683  -9.358
ATOM   1035  HD1 TYR    65       6.315  11.944 -10.541
ATOM   1036  CZ  TYR    65       7.132  14.133  -8.101
ATOM   1037  HE1 TYR    65       6.461  14.372 -10.163
ATOM   1038  CE2 TYR    65       7.473  13.253  -7.083
ATOM   1039  OH  TYR    65       7.239  15.471  -7.845
ATOM   1040  CD2 TYR    65       7.383  11.892  -7.305
ATOM   1041  HE2 TYR    65       7.808  13.637  -6.119
ATOM   1042  HD2 TYR    65       7.653  11.192  -6.514
ATOM   1043  HH  TYR    65       7.004  16.017  -8.599
ATOM   1044  HA  TYR    65       5.015  10.055  -9.781
ATOM   1045  HB1 TYR    65       7.269   9.423  -7.882
ATOM   1046  HB2 TYR    65       7.455   9.676  -9.634
ATOM   1047  O   TYR    65       5.589   7.740 -10.655
ATOM   1048  N   GLY    66       5.161   7.067  -8.545
ATOM   1049  CA  GLY    66       5.401   5.638  -8.758
ATOM   1050  C   GLY    66       5.453   4.897  -7.426
ATOM   1051  HN  GLY    66       4.778   7.341  -7.651
ATOM   1052  HA1 GLY    66       4.596   5.220  -9.362
ATOM   1053  HA2 GLY    66       6.351   5.501  -9.274
ATOM   1054  O   GLY    66       5.306   5.500  -6.349
ATOM   1055  N   TYR    67       5.665   3.587  -7.487
ATOM   1056  CA  TYR    67       5.622   2.675  -6.351
ATOM   1057  C   TYR    67       6.460   1.454  -6.669
ATOM   1058  HN  TYR    67       5.876   3.154  -8.375
ATOM   1059  CB  TYR    67       4.174   2.230  -6.079
ATOM   1060  CG  TYR    67       3.370   1.405  -7.062
ATOM   1061  CD1 TYR    67       3.438  -0.007  -7.045
ATOM   1062  CE1 TYR    67       2.709  -0.783  -7.943
ATOM   1063  HD1 TYR    67       4.071  -0.513  -6.317
ATOM   1064  CZ  TYR    67       1.905  -0.148  -8.881
ATOM   1065  HE1 TYR    67       2.776  -1.870  -7.902
ATOM   1066  CE2 TYR    67       1.817   1.253  -8.925
ATOM   1067  OH  TYR    67       1.198  -0.928  -9.766
ATOM   1068  CD2 TYR    67       2.549   2.020  -8.018
ATOM   1069  HE2 TYR    67       1.179   1.736  -9.665
ATOM   1070  HD2 TYR    67       2.486   3.108  -8.049
ATOM   1071  HH  TYR    67       0.794  -0.402 -10.459
ATOM   1072  HA  TYR    67       6.019   3.175  -5.468
ATOM   1073  HB1 TYR    67       4.214   1.678  -5.140
ATOM   1074  HB2 TYR    67       3.564   3.116  -5.908
ATOM   1075  O   TYR    67       6.832   1.263  -7.829
ATOM   1076  N   PHE    68       6.762   0.645  -5.652
ATOM   1077  CA  PHE    68       7.476  -0.643  -5.743
ATOM   1078  C   PHE    68       7.271  -1.271  -4.365
ATOM   1079  HN  PHE    68       6.497   0.900  -4.711
ATOM   1080  CB  PHE    68       8.951  -0.475  -6.140
ATOM   1081  CG  PHE    68       9.778   0.330  -5.184
ATOM   1082  CD1 PHE    68       9.857   1.719  -5.296
ATOM   1083  CE1 PHE    68      10.604   2.467  -4.398
ATOM   1084  HD1 PHE    68       9.327   2.231  -6.099
ATOM   1085  CZ  PHE    68      11.280   1.835  -3.369
ATOM   1086  HE1 PHE    68      10.658   3.551  -4.504
ATOM   1087  CE2 PHE    68      11.210   0.460  -3.243
ATOM   1088  HZ  PHE    68      11.866   2.421  -2.661
ATOM   1089  CD2 PHE    68      10.455  -0.285  -4.143
ATOM   1090  HE2 PHE    68      11.747  -0.041  -2.438
ATOM   1091  HD2 PHE    68      10.390  -1.368  -4.034
ATOM   1092  HA  PHE    68       7.039  -1.245  -6.540
ATOM   1093  HB1 PHE    68       9.491  -1.421  -6.163
ATOM   1094  HB2 PHE    68       9.034   0.115  -7.053
ATOM   1095  O   PHE    68       6.859  -0.582  -3.441
ATOM   1096  N   HIS    69       7.518  -2.573  -4.253
ATOM   1097  CA  HIS    69       7.348  -3.383  -3.023
ATOM   1098  C   HIS    69       8.305  -4.539  -2.956
ATOM   1099  HN  HIS    69       7.851  -3.092  -5.053
ATOM   1100  CB  HIS    69       5.916  -3.909  -2.874
ATOM   1101  CG  HIS    69       5.365  -4.988  -3.798
ATOM   1102  ND1 HIS    69       4.690  -6.061  -3.337
ATOM   1103  CE1 HIS    69       4.334  -6.842  -4.381
ATOM   1104  NE2 HIS    69       4.791  -6.269  -5.516
ATOM   1105  HE  HIS    69       3.772  -7.760  -4.208
ATOM   1106  CD2 HIS    69       5.436  -5.134  -5.196
ATOM   1107  HNE HIS    69       4.661  -6.642  -6.446
ATOM   1108  HD  HIS    69       5.890  -4.526  -5.978
ATOM   1109  HA  HIS    69       7.520  -2.756  -2.148
ATOM   1110  HB1 HIS    69       5.641  -4.088  -1.835
ATOM   1111  HB2 HIS    69       5.253  -3.097  -3.172
ATOM   1112  O   HIS    69       8.893  -4.914  -3.971
ATOM   1113  N   ASP    70       8.506  -5.108  -1.774
ATOM   1114  CA  ASP    70       9.393  -6.229  -1.498
ATOM   1115  C   ASP    70       8.670  -7.273  -0.635
ATOM   1116  HN  ASP    70       8.017  -4.762  -0.961
ATOM   1117  CB  ASP    70      10.685  -5.746  -0.830
ATOM   1118  CG  ASP    70      10.933  -5.778   0.682
ATOM   1119  OD1 ASP    70      10.056  -5.393   1.502
ATOM   1120  OD2 ASP    70      12.036  -6.118   1.148
ATOM   1121  HA  ASP    70       9.699  -6.691  -2.437
ATOM   1122  HB1 ASP    70      11.517  -6.345  -1.200
ATOM   1123  HB2 ASP    70      10.921  -4.795  -1.307
ATOM   1124  O   ASP    70       7.451  -7.188  -0.431
ATOM   1125  N   ALA    71       9.350  -8.280  -0.095
ATOM   1126  CA  ALA    71       8.813  -9.317   0.777
ATOM   1127  C   ALA    71       7.867  -8.813   1.866
ATOM   1128  HN  ALA    71      10.339  -8.374  -0.279
ATOM   1129  CB  ALA    71       9.950 -10.096   1.428
ATOM   1130  HA  ALA    71       8.251 -10.037   0.183
ATOM   1131  HB1 ALA    71      10.518  -9.414   2.060
ATOM   1132  HB2 ALA    71       9.542 -10.822   2.131
ATOM   1133  HB3 ALA    71      10.583 -10.705   0.782
ATOM   1134  O   ALA    71       6.783  -9.348   2.050
ATOM   1135  N   THR    72       8.276  -7.741   2.532
ATOM   1136  CA  THR    72       7.741  -7.235   3.786
ATOM   1137  C   THR    72       7.207  -5.796   3.707
ATOM   1138  HN  THR    72       9.037  -7.184   2.169
ATOM   1139  CB  THR    72       8.768  -7.425   4.927
ATOM   1140  OG1 THR    72       8.379  -6.885   6.197
ATOM   1141  HG  THR    72       7.492  -7.225   6.338
ATOM   1142  CG2 THR    72      10.163  -6.863   4.616
ATOM   1143  HA  THR    72       6.913  -7.866   4.109
ATOM   1144  HB  THR    72       8.812  -8.489   5.160
ATOM   1145  HG1 THR    72      10.732  -7.514   3.953
ATOM   1146  HG2 THR    72      10.105  -5.909   4.091
ATOM   1147  HG3 THR    72      10.835  -6.664   5.451
ATOM   1148  O   THR    72       6.435  -5.389   4.590
ATOM   1149  N   ARG    73       7.562  -4.995   2.690
ATOM   1150  CA  ARG    73       7.221  -3.556   2.678
ATOM   1151  C   ARG    73       6.707  -3.249   1.290
ATOM   1152  HN  ARG    73       8.076  -5.374   1.908
ATOM   1153  CB  ARG    73       8.448  -2.727   3.009
ATOM   1154  CG  ARG    73       8.928  -2.782   4.440
ATOM   1155  CD  ARG    73      10.408  -2.535   4.645
ATOM   1156  NE  ARG    73      11.109  -3.554   3.877
ATOM   1157  CZ  ARG    73      12.404  -3.808   3.979
ATOM   1158  HE  ARG    73      10.435  -4.010   3.276
ATOM   1159  NH1 ARG    73      13.154  -3.104   4.828
ATOM   1160  H11 ARG    73      12.744  -2.376   5.398
ATOM   1161  H12 ARG    73      14.148  -3.255   4.947
ATOM   1162  NH2 ARG    73      12.936  -4.773   3.234
ATOM   1163  H21 ARG    73      12.381  -5.322   2.589
ATOM   1164  H22 ARG    73      13.919  -5.008   3.272
ATOM   1165  HA  ARG    73       6.457  -3.356   3.429
ATOM   1166  HB1 ARG    73       9.235  -3.031   2.320
ATOM   1167  HB2 ARG    73       8.213  -1.681   2.812
ATOM   1168  HG1 ARG    73       8.353  -2.002   4.938
ATOM   1169  HG2 ARG    73       8.671  -3.760   4.849
ATOM   1170  HD1 ARG    73      10.701  -1.548   4.287
ATOM   1171  HD2 ARG    73      10.589  -2.603   5.717
ATOM   1172  O   ARG    73       7.127  -3.871   0.304
ATOM   1173  N   VAL    74       5.826  -2.246   1.238
ATOM   1174  CA  VAL    74       5.288  -1.570   0.052
ATOM   1175  C   VAL    74       5.847  -0.139   0.113
ATOM   1176  HN  VAL    74       5.448  -1.865   2.094
ATOM   1177  CB  VAL    74       3.737  -1.598   0.039
ATOM   1178  CG1 VAL    74       3.266  -1.038  -1.296
ATOM   1179  CG2 VAL    74       3.027  -2.923   0.257
ATOM   1180  HA  VAL    74       5.620  -2.091  -0.846
ATOM   1181  HB  VAL    74       3.348  -0.944   0.820
ATOM   1182  HG1 VAL    74       2.192  -1.094  -1.472
ATOM   1183  HG2 VAL    74       3.551   0.013  -1.350
ATOM   1184  HG3 VAL    74       3.595  -1.473  -2.239
ATOM   1185  HG4 VAL    74       3.589  -3.708  -0.249
ATOM   1186  HG5 VAL    74       2.957  -3.112   1.328
ATOM   1187  HG6 VAL    74       2.008  -2.904  -0.131
ATOM   1188  O   VAL    74       5.924   0.444   1.195
ATOM   1189  N   TYR    75       6.217   0.440  -1.033
ATOM   1190  CA  TYR    75       6.816   1.794  -1.090
ATOM   1191  C   TYR    75       6.009   2.647  -2.074
ATOM   1192  HN  TYR    75       6.090  -0.050  -1.907
ATOM   1193  CB  TYR    75       8.292   1.727  -1.539
ATOM   1194  CG  TYR    75       9.195   0.876  -0.682
ATOM   1195  CD1 TYR    75       9.364  -0.483  -0.947
ATOM   1196  CE1 TYR    75      10.180  -1.278  -0.159
ATOM   1197  HD1 TYR    75       8.848  -0.942  -1.791
ATOM   1198  CZ  TYR    75      10.843  -0.715   0.908
ATOM   1199  HE1 TYR    75      10.292  -2.338  -0.387
ATOM   1200  CE2 TYR    75      10.694   0.635   1.192
ATOM   1201  OH  TYR    75      11.660  -1.501   1.693
ATOM   1202  CD2 TYR    75       9.872   1.419   0.401
ATOM   1203  HE2 TYR    75      11.225   1.076   2.036
ATOM   1204  HD2 TYR    75       9.749   2.478   0.624
ATOM   1205  HH  TYR    75      12.303  -1.931   1.126
ATOM   1206  HA  TYR    75       6.787   2.246  -0.099
ATOM   1207  HB1 TYR    75       8.369   1.371  -2.567
ATOM   1208  HB2 TYR    75       8.721   2.721  -1.667
ATOM   1209  O   TYR    75       5.818   2.265  -3.237
ATOM   1210  N   LEU    76       5.554   3.831  -1.681
ATOM   1211  CA  LEU    76       4.905   4.803  -2.550
ATOM   1212  C   LEU    76       5.851   6.006  -2.575
ATOM   1213  HN  LEU    76       5.649   4.109  -0.714
ATOM   1214  CB  LEU    76       3.518   5.163  -2.009
ATOM   1215  CG  LEU    76       2.527   4.028  -1.746
ATOM   1216  CD1 LEU    76       1.194   4.695  -1.441
ATOM   1217  CD2 LEU    76       2.387   3.118  -2.949
ATOM   1218  HA  LEU    76       4.775   4.373  -3.543
ATOM   1219  HB1 LEU    76       3.540   5.689  -1.054
ATOM   1220  HB2 LEU    76       3.133   5.824  -2.785
ATOM   1221  HG  LEU    76       2.840   3.408  -0.906
ATOM   1222  HD1 LEU    76       0.763   5.066  -2.370
ATOM   1223  HD2 LEU    76       0.466   4.042  -0.960
ATOM   1224  HD3 LEU    76       1.117   5.554  -0.774
ATOM   1225  HD4 LEU    76       1.723   2.280  -2.735
ATOM   1226  HD5 LEU    76       1.860   3.674  -3.725
ATOM   1227  HD6 LEU    76       3.289   2.609  -3.291
ATOM   1228  O   LEU    76       6.186   6.543  -1.520
ATOM   1229  N   ILE    77       6.263   6.453  -3.762
ATOM   1230  CA  ILE    77       7.157   7.572  -4.064
ATOM   1231  C   ILE    77       6.368   8.846  -4.329
ATOM   1232  HN  ILE    77       5.949   5.997  -4.606
ATOM   1233  CB  ILE    77       8.027   7.292  -5.310
ATOM   1234  CG1 ILE    77       8.749   5.957  -5.188
ATOM   1235  CG2 ILE    77       9.124   8.317  -5.601
ATOM   1236  CD1 ILE    77       8.972   5.266  -6.511
ATOM   1237  HA  ILE    77       7.823   7.744  -3.218
ATOM   1238  HB  ILE    77       7.395   7.278  -6.197
ATOM   1239  HG1 ILE    77       9.707   6.085  -4.685
ATOM   1240  HG2 ILE    77       8.142   5.321  -4.545
ATOM   1241  HG3 ILE    77       8.694   9.316  -5.530
ATOM   1242  HG4 ILE    77       9.959   8.309  -4.901
ATOM   1243  HG5 ILE    77       9.479   8.171  -6.621
ATOM   1244  HD1 ILE    77       9.635   5.901  -7.098
ATOM   1245  HD2 ILE    77       9.489   4.311  -6.422
ATOM   1246  HD3 ILE    77       8.031   5.175  -7.054
ATOM   1247  O   ILE    77       5.773   9.016  -5.399
ATOM   1248  N   LEU    78       6.409   9.757  -3.366
ATOM   1249  CA  LEU    78       5.591  10.972  -3.398
ATOM   1250  C   LEU    78       6.421  12.250  -3.535
ATOM   1251  HN  LEU    78       7.022   9.623  -2.574
ATOM   1252  CB  LEU    78       4.762  11.079  -2.107
ATOM   1253  CG  LEU    78       4.086   9.802  -1.605
ATOM   1254  CD1 LEU    78       3.816   9.926  -0.122
ATOM   1255  CD2 LEU    78       2.815   9.494  -2.379
ATOM   1256  HA  LEU    78       4.909  10.929  -4.247
ATOM   1257  HB1 LEU    78       5.403  11.410  -1.289
ATOM   1258  HB2 LEU    78       3.956  11.798  -2.251
ATOM   1259  HG  LEU    78       4.740   8.949  -1.785
ATOM   1260  HD1 LEU    78       3.334   9.017   0.238
ATOM   1261  HD2 LEU    78       4.757  10.072   0.409
ATOM   1262  HD3 LEU    78       3.162  10.779   0.059
ATOM   1263  HD4 LEU    78       2.366   8.579  -1.991
ATOM   1264  HD5 LEU    78       2.112  10.319  -2.267
ATOM   1265  HD6 LEU    78       3.055   9.362  -3.434
ATOM   1266  O   LEU    78       7.615  12.259  -3.227
ATOM   1267  N   GLU    79       5.759  13.315  -3.994
ATOM   1268  CA  GLU    79       6.303  14.653  -4.019
ATOM   1269  C   GLU    79       6.669  15.120  -2.602
ATOM   1270  HN  GLU    79       4.820  13.207  -4.351
ATOM   1271  CB  GLU    79       5.298  15.587  -4.675
ATOM   1272  CG  GLU    79       5.403  17.058  -4.309
ATOM   1273  CD  GLU    79       4.377  17.918  -5.052
ATOM   1274  OE1 GLU    79       3.465  17.362  -5.737
ATOM   1275  OE2 GLU    79       4.472  19.173  -4.952
ATOM   1276  HA  GLU    79       7.201  14.669  -4.636
ATOM   1277  HB1 GLU    79       5.411  15.540  -5.758
ATOM   1278  HB2 GLU    79       4.287  15.283  -4.402
ATOM   1279  HG1 GLU    79       5.233  17.180  -3.239
ATOM   1280  HG2 GLU    79       6.397  17.426  -4.562
ATOM   1281  O   GLU    79       5.953  14.871  -1.640
ATOM   1282  NT  AME    80       7.814  15.771  -2.465
ATOM   1283  CT  AME    80       8.221  16.223  -1.158
ATOM   1284  HN  AME    80       8.392  15.945  -3.274
ATOM   1285  HT1 AME    80       9.180  16.735  -1.232
ATOM   1286  HT2 AME    80       7.473  16.909  -0.761
ATOM   1287  HT3 AME    80       8.318  15.366  -0.490
ATOM   1288  H1  ACE    81     -10.561  19.297 -11.646
ATOM   1289  CH3 ACE    81     -10.537  19.107 -10.573
ATOM   1290  C   ACE    81     -10.776  17.614 -10.268
ATOM   1291  H2  ACE    81     -11.314  19.705 -10.096
ATOM   1292  H3  ACE    81      -9.562  19.405 -10.188
ATOM   1293  O   ACE    81     -10.974  16.813 -11.193
ATOM   1294  N   CYS    82     -10.770  17.253  -8.981
ATOM   1295  CA  CYS    82     -11.089  15.892  -8.555
ATOM   1296  C   CYS    82     -12.456  15.434  -9.024
ATOM   1297  HN  CYS    82     -10.539  17.932  -8.270
ATOM   1298  CB  CYS    82     -11.066  15.790  -7.045
ATOM   1299  SG  CYS    82      -9.433  15.474  -6.367
ATOM   1300  HG  CYS    82      -9.853  15.461  -5.088
ATOM   1301  HA  CYS    82     -10.350  15.201  -8.960
ATOM   1302  HB1 CYS    82     -11.421  16.725  -6.611
ATOM   1303  HB2 CYS    82     -11.713  14.973  -6.725
ATOM   1304  O   CYS    82     -12.602  14.319  -9.542
ATOM   1305  N   HIS    83     -13.453  16.297  -8.823
ATOM   1306  CA  HIS    83     -14.826  15.996  -9.189
ATOM   1307  C   HIS    83     -15.022  15.889 -10.673
ATOM   1308  HN  HIS    83     -13.262  17.195  -8.402
ATOM   1309  CB  HIS    83     -15.791  16.994  -8.556
ATOM   1310  CG  HIS    83     -15.851  16.897  -7.038
ATOM   1311  ND1 HIS    83     -16.424  17.849  -6.263
ATOM   1312  CE1 HIS    83     -16.323  17.493  -4.960
ATOM   1313  NE2 HIS    83     -15.661  16.321  -4.895
ATOM   1314  HE  HIS    83     -16.747  18.132  -4.186
ATOM   1315  CD2 HIS    83     -15.356  15.923  -6.159
ATOM   1316  HNE HIS    83     -15.435  15.830  -4.042
ATOM   1317  HD  HIS    83     -14.818  14.989  -6.321
ATOM   1318  HA  HIS    83     -15.121  15.045  -8.745
ATOM   1319  HB1 HIS    83     -15.481  18.008  -8.807
ATOM   1320  HB2 HIS    83     -16.797  16.817  -8.935
ATOM   1321  O   HIS    83     -15.847  15.099 -11.122
ATOM   1322  N   SER    84     -14.242  16.652 -11.442
ATOM   1323  CA  SER    84     -14.249  16.577 -12.910
ATOM   1324  C   SER    84     -13.749  15.211 -13.430
ATOM   1325  HN  SER    84     -13.612  17.316 -11.015
ATOM   1326  CB  SER    84     -13.420  17.723 -13.516
ATOM   1327  OG  SER    84     -12.079  17.322 -13.746
ATOM   1328  HG  SER    84     -11.610  18.076 -14.124
ATOM   1329  HA  SER    84     -15.264  16.726 -13.277
ATOM   1330  HB1 SER    84     -13.859  18.026 -14.466
ATOM   1331  HB2 SER    84     -13.416  18.571 -12.831
ATOM   1332  O   SER    84     -13.961  14.865 -14.598
ATOM   1333  N   LYS    85     -13.067  14.458 -12.568
ATOM   1334  CA  LYS    85     -12.689  13.068 -12.868
ATOM   1335  C   LYS    85     -13.510  12.112 -12.022
ATOM   1336  HN  LYS    85     -12.793  14.841 -11.674
ATOM   1337  CB  LYS    85     -11.183  12.835 -12.646
ATOM   1338  CG  LYS    85     -10.299  13.627 -13.602
ATOM   1339  CD  LYS    85      -8.880  13.084 -13.644
ATOM   1340  CE  LYS    85      -8.317  13.021 -15.067
ATOM   1341  NZ  LYS    85      -8.204  14.344 -15.759
ATOM   1342  HZ1 LYS    85      -7.826  14.208 -16.685
ATOM   1343  HZ2 LYS    85      -7.591  14.949 -15.231
ATOM   1344  HZ3 LYS    85      -9.118  14.767 -15.827
ATOM   1345  HA  LYS    85     -12.872  12.860 -13.922
ATOM   1346  HB1 LYS    85     -10.914  13.131 -11.632
ATOM   1347  HB2 LYS    85     -10.953  11.779 -12.788
ATOM   1348  HG1 LYS    85     -10.714  13.575 -14.608
ATOM   1349  HG2 LYS    85     -10.256  14.667 -13.280
ATOM   1350  HD1 LYS    85      -8.227  13.726 -13.053
ATOM   1351  HD2 LYS    85      -8.864  12.075 -13.232
ATOM   1352  HE1 LYS    85      -7.314  12.594 -15.043
ATOM   1353  HE2 LYS    85      -8.962  12.398 -15.686
ATOM   1354  O   LYS    85     -13.133  10.964 -11.827
ATOM   1355  N   ARG    86     -14.630  12.615 -11.512
ATOM   1356  CA  ARG    86     -15.544  11.864 -10.625
ATOM   1357  C   ARG    86     -14.886  11.181  -9.399
ATOM   1358  HN  ARG    86     -14.897  13.565 -11.727
ATOM   1359  CB  ARG    86     -16.421  10.889 -11.435
ATOM   1360  CG  ARG    86     -17.448  11.566 -12.344
ATOM   1361  CD  ARG    86     -18.676  12.094 -11.593
ATOM   1362  NE  ARG    86     -19.777  11.122 -11.475
ATOM   1363  CZ  ARG    86     -20.950  11.366 -10.882
ATOM   1364  HE  ARG    86     -19.480  10.261 -11.916
ATOM   1365  NH1 ARG    86     -21.878  10.418 -10.825
ATOM   1366  H11 ARG    86     -21.709   9.505 -11.227
ATOM   1367  H12 ARG    86     -22.781  10.550 -10.388
ATOM   1368  NH2 ARG    86     -21.195  12.551 -10.331
ATOM   1369  H21 ARG    86     -20.514  13.299 -10.340
ATOM   1370  H22 ARG    86     -22.072  12.766  -9.875
ATOM   1371  HA  ARG    86     -16.301  12.539 -10.226
ATOM   1372  HB1 ARG    86     -15.787  10.275 -12.075
ATOM   1373  HB2 ARG    86     -16.977  10.246 -10.752
ATOM   1374  HG1 ARG    86     -16.985  12.414 -12.848
ATOM   1375  HG2 ARG    86     -17.803  10.852 -13.087
ATOM   1376  HD1 ARG    86     -18.389  12.376 -10.580
ATOM   1377  HD2 ARG    86     -19.074  12.965 -12.113
ATOM   1378  O   ARG    86     -15.376  10.166  -8.879
ATOM   1379  N   VAL    87     -13.792  11.771  -8.935
ATOM   1380  CA  VAL    87     -13.072  11.291  -7.769
ATOM   1381  C   VAL    87     -13.525  12.074  -6.526
ATOM   1382  HN  VAL    87     -13.428  12.591  -9.399
ATOM   1383  CB  VAL    87     -11.549  11.481  -7.977
ATOM   1384  CG1 VAL    87     -10.781  11.139  -6.708
ATOM   1385  CG2 VAL    87     -11.047  10.656  -9.156
ATOM   1386  HA  VAL    87     -13.279  10.230  -7.624
ATOM   1387  HB  VAL    87     -11.344  12.518  -8.241
ATOM   1388  HG1 VAL    87      -9.714  11.280  -6.879
ATOM   1389  HG2 VAL    87     -11.108  11.791  -5.898
ATOM   1390  HG3 VAL    87     -10.970  10.100  -6.436
ATOM   1391  HG4 VAL    87      -9.975  10.810  -9.277
ATOM   1392  HG5 VAL    87     -11.243   9.600  -8.971
ATOM   1393  HG6 VAL    87     -11.563  10.967 -10.064
ATOM   1394  O   VAL    87     -13.480  13.306  -6.522
ATOM   1395  N   ILE    88     -13.968  11.376  -5.479
ATOM   1396  CA  ILE    88     -14.239  12.037  -4.174
ATOM   1397  C   ILE    88     -13.199  11.626  -3.119
ATOM   1398  HN  ILE    88     -14.124  10.382  -5.568
ATOM   1399  CB  ILE    88     -15.700  11.850  -3.633
ATOM   1400  CG1 ILE    88     -16.133  10.375  -3.600
ATOM   1401  CG2 ILE    88     -16.710  12.696  -4.415
ATOM   1402  CD1 ILE    88     -17.477  10.134  -2.923
ATOM   1403  HA  ILE    88     -14.199  13.119  -4.299
ATOM   1404  HB  ILE    88     -15.765  12.240  -2.617
ATOM   1405  HG1 ILE    88     -16.216   9.997  -4.619
ATOM   1406  HG2 ILE    88     -15.391   9.790  -3.055
ATOM   1407  HG3 ILE    88     -17.709  12.537  -4.009
ATOM   1408  HG4 ILE    88     -16.446  13.750  -4.328
ATOM   1409  HG5 ILE    88     -16.694  12.403  -5.465
ATOM   1410  HD1 ILE    88     -17.708   9.069  -2.942
ATOM   1411  HD2 ILE    88     -17.430  10.477  -1.889
ATOM   1412  HD3 ILE    88     -18.255  10.684  -3.452
ATOM   1413  O   ILE    88     -12.807  10.462  -3.048
ATOM   1414  N   HIS    89     -12.741  12.579  -2.312
ATOM   1415  CA  HIS    89     -11.605  12.309  -1.435
ATOM   1416  C   HIS    89     -12.018  11.697  -0.122
ATOM   1417  HN  HIS    89     -13.181  13.488  -2.308
ATOM   1418  CB  HIS    89     -10.720  13.543  -1.244
ATOM   1419  CG  HIS    89      -9.505  13.289  -0.383
ATOM   1420  ND1 HIS    89      -9.588  13.097   0.954
ATOM   1421  CE1 HIS    89      -8.347  12.873   1.461
ATOM   1422  NE2 HIS    89      -7.467  12.935   0.446
ATOM   1423  HE  HIS    89      -8.219  12.687   2.528
ATOM   1424  CD2 HIS    89      -8.148  13.191  -0.708
ATOM   1425  HNE HIS    89      -6.469  12.811   0.537
ATOM   1426  HD  HIS    89      -7.608  13.280  -1.651
ATOM   1427  HA  HIS    89     -10.922  11.615  -1.926
ATOM   1428  HB1 HIS    89     -10.364  13.889  -2.214
ATOM   1429  HB2 HIS    89     -11.297  14.334  -0.766
ATOM   1430  O   HIS    89     -11.512  10.620   0.252
ATOM   1431  N   ARN    90     -12.906  12.385   0.604
ATOM   1432  CA  ARN    90     -13.587  11.835   1.794
ATOM   1433  C   ARN    90     -12.806  11.794   3.113
ATOM   1434  HN  ARN    90     -13.140  13.333   0.345
ATOM   1435  CB  ARN    90     -14.137  10.426   1.522
ATOM   1436  CG  ARN    90     -15.088  10.297   0.337
ATOM   1437  CD  ARN    90     -15.708   8.896   0.243
ATOM   1438  NE  ARN    90     -14.840   7.812   0.741
ATOM   1439  CZ  ARN    90     -15.255   6.574   1.021
ATOM   1440  HE  ARN    90     -13.901   8.179   0.826
ATOM   1441  NH1 ARN    90     -16.529   6.249   0.854
ATOM   1442  H11 ARN    90     -17.196   6.930   0.515
ATOM   1443  NH2 ARN    90     -14.403   5.664   1.484
ATOM   1444  H21 ARN    90     -13.425   5.872   1.639
ATOM   1445  H22 ARN    90     -14.687   4.718   1.706
ATOM   1446  HA  ARN    90     -14.477  12.426   2.010
ATOM   1447  HB1 ARN    90     -13.310   9.745   1.322
ATOM   1448  HB2 ARN    90     -14.691  10.077   2.394
ATOM   1449  HG1 ARN    90     -15.897  11.019   0.440
ATOM   1450  HG2 ARN    90     -14.545  10.490  -0.588
ATOM   1451  HD1 ARN    90     -16.625   8.864   0.831
ATOM   1452  HD2 ARN    90     -15.936   8.668  -0.798
ATOM   1453  O   ARN    90     -13.394  11.529   4.159
ATOM   1454  N   ASP    91     -11.497  12.028   3.084
ATOM   1455  CA  ASP    91     -10.705  12.027   4.330
ATOM   1456  C   ASP    91      -9.830  13.292   4.478
ATOM   1457  HN  ASP    91     -11.039  12.208   2.202
ATOM   1458  CB  ASP    91      -9.898  10.704   4.496
ATOM   1459  CG  ASP    91      -9.274  10.545   5.907
ATOM   1460  OD1 ASP    91      -9.937  10.864   6.925
ATOM   1461  OD2 ASP    91      -8.113  10.089   5.998
ATOM   1462  HA  ASP    91     -11.376  11.982   5.188
ATOM   1463  HB1 ASP    91     -10.557   9.852   4.329
ATOM   1464  HB2 ASP    91      -9.084  10.681   3.771
ATOM   1465  O   ASP    91      -8.627  13.212   4.790
ATOM   1466  N   ILE    92     -10.454  14.456   4.278
ATOM   1467  CA  ILE    92      -9.748  15.735   4.322
ATOM   1468  C   ILE    92      -9.556  16.196   5.776
ATOM   1469  HN  ILE    92     -11.446  14.468   4.089
ATOM   1470  CB  ILE    92     -10.491  16.813   3.512
ATOM   1471  CG1 ILE    92     -10.865  16.299   2.135
ATOM   1472  CG2 ILE    92      -9.607  18.035   3.327
ATOM   1473  CD1 ILE    92      -9.780  16.531   1.105
ATOM   1474  HA  ILE    92      -8.770  15.627   3.854
ATOM   1475  HB  ILE    92     -11.402  17.099   4.037
ATOM   1476  HG1 ILE    92     -11.051  15.226   2.185
ATOM   1477  HG2 ILE    92     -11.765  16.807   1.789
ATOM   1478  HG3 ILE    92     -10.144  18.789   2.753
ATOM   1479  HG4 ILE    92      -9.341  18.443   4.303
ATOM   1480  HG5 ILE    92      -8.700  17.750   2.793
ATOM   1481  HD1 ILE    92     -10.105  16.142   0.140
ATOM   1482  HD2 ILE    92      -9.583  17.599   1.018
ATOM   1483  HD3 ILE    92      -8.869  16.018   1.415
ATOM   1484  O   ILE    92     -10.494  16.625   6.431
ATOM   1485  N   LYN    93      -8.341  16.086   6.285
ATOM   1486  CA  LYN    93      -8.052  16.482   7.641
ATOM   1487  C   LYN    93      -6.809  17.323   7.510
ATOM   1488  HN  LYN    93      -7.591  15.717   5.719
ATOM   1489  CB  LYN    93      -7.650  15.287   8.521
ATOM   1490  CG  LYN    93      -8.601  14.125   8.765
ATOM   1491  CD  LYN    93      -7.691  12.997   9.261
ATOM   1492  CE  LYN    93      -8.322  11.949  10.176
ATOM   1493  NZ  LYN    93      -9.087  10.877   9.450
ATOM   1494  HZ1 LYN    93      -9.472  10.226  10.120
ATOM   1495  HZ2 LYN    93      -8.466  10.387   8.822
ATOM   1496  HA  LYN    93      -8.893  17.048   8.042
ATOM   1497  HB1 LYN    93      -6.770  14.803   8.098
ATOM   1498  HB2 LYN    93      -7.422  15.637   9.528
ATOM   1499  HG1 LYN    93      -9.342  14.412   9.511
ATOM   1500  HG2 LYN    93      -9.105  13.866   7.834
ATOM   1501  HD1 LYN    93      -7.300  12.443   8.408
ATOM   1502  HD2 LYN    93      -6.863  13.421   9.829
ATOM   1503  HE1 LYN    93      -7.541  11.451  10.751
ATOM   1504  HE2 LYN    93      -9.021  12.434  10.858
ATOM   1505  O   LYN    93      -5.964  17.055   6.638
ATOM   1506  N   PRO    94      -6.622  18.283   8.417
ATOM   1507  CA  PRO    94      -5.383  19.060   8.361
ATOM   1508  C   PRO    94      -4.111  18.224   8.311
ATOM   1509  CB  PRO    94      -5.427  19.878   9.651
ATOM   1510  CG  PRO    94      -6.886  20.046   9.887
ATOM   1511  CD  PRO    94      -7.489  18.723   9.517
ATOM   1512  HA  PRO    94      -5.385  19.684   7.468
ATOM   1513  HB1 PRO    94      -4.933  19.324  10.450
ATOM   1514  HB2 PRO    94      -4.914  20.827   9.498
ATOM   1515  HG1 PRO    94      -7.059  20.290  10.935
ATOM   1516  HG2 PRO    94      -7.265  20.852   9.260
ATOM   1517  HD1 PRO    94      -7.456  18.055  10.378
ATOM   1518  HD2 PRO    94      -8.525  18.868   9.210
ATOM   1519  O   PRO    94      -3.144  18.657   7.687
ATOM   1520  N   GLU    95      -4.083  17.052   8.945
ATOM   1521  CA  GLU    95      -2.863  16.230   8.883
ATOM   1522  C   GLU    95      -2.604  15.588   7.529
ATOM   1523  HN  GLU    95      -4.894  16.740   9.460
ATOM   1524  CB  GLU    95      -2.832  15.179   9.958
ATOM   1525  CG  GLU    95      -3.886  14.135   9.782
ATOM   1526  CD  GLU    95      -4.684  13.985  11.048
ATOM   1527  OE1 GLU    95      -5.286  15.009  11.480
ATOM   1528  OE2 GLU    95      -4.703  12.848  11.598
ATOM   1529  HA  GLU    95      -1.995  16.849   9.112
ATOM   1530  HB1 GLU    95      -1.864  14.677   9.949
ATOM   1531  HB2 GLU    95      -2.989  15.647  10.930
ATOM   1532  HG1 GLU    95      -4.554  14.425   8.972
ATOM   1533  HG2 GLU    95      -3.417  13.181   9.541
ATOM   1534  O   GLU    95      -1.516  15.084   7.322
ATOM   1535  N   ASN    96      -3.589  15.609   6.624
ATOM   1536  CA  ASN    96      -3.417  15.200   5.224
ATOM   1537  C   ASN    96      -3.302  16.371   4.267
ATOM   1538  HN  ASN    96      -4.511  15.919   6.894
ATOM   1539  CB  ASN    96      -4.631  14.434   4.746
ATOM   1540  CG  ASN    96      -4.767  13.088   5.389
ATOM   1541  ND2 ASN    96      -5.943  12.489   5.201
ATOM   1542  HD1 ASN    96      -6.102  11.580   5.607
ATOM   1543  HD2 ASN    96      -6.651  12.956   4.657
ATOM   1544  OD1 ASN    96      -3.834  12.571   6.037
ATOM   1545  HA  ASN    96      -2.507  14.607   5.128
ATOM   1546  HB1 ASN    96      -5.533  15.002   4.975
ATOM   1547  HB2 ASN    96      -4.563  14.280   3.669
ATOM   1548  O   ASN    96      -3.534  16.205   3.067
ATOM   1549  N   LEU    97      -3.013  17.558   4.781
ATOM   1550  CA  LEU    97      -2.847  18.729   3.937
ATOM   1551  C   LEU    97      -1.413  19.198   4.156
ATOM   1552  HN  LEU    97      -2.904  17.659   5.780
ATOM   1553  CB  LEU    97      -3.855  19.827   4.300
ATOM   1554  CG  LEU    97      -5.359  19.497   4.361
ATOM   1555  CD1 LEU    97      -6.205  20.742   4.567
ATOM   1556  CD2 LEU    97      -5.871  18.748   3.150
ATOM   1557  HA  LEU    97      -3.019  18.454   2.896
ATOM   1558  HB1 LEU    97      -3.628  20.215   5.293
ATOM   1559  HB2 LEU    97      -3.791  20.635   3.572
ATOM   1560  HG  LEU    97      -5.548  18.815   5.190
ATOM   1561  HD1 LEU    97      -7.258  20.464   4.604
ATOM   1562  HD2 LEU    97      -5.923  21.222   5.504
ATOM   1563  HD3 LEU    97      -6.041  21.434   3.741
ATOM   1564  HD4 LEU    97      -6.937  18.552   3.267
ATOM   1565  HD5 LEU    97      -5.708  19.349   2.255
ATOM   1566  HD6 LEU    97      -5.337  17.803   3.055
ATOM   1567  O   LEU    97      -0.985  19.417   5.285
ATOM   1568  NT  AME    98      -0.658  19.314   3.071
ATOM   1569  CT  AME    98       0.767  19.577   3.161
ATOM   1570  HN  AME    98      -1.075  19.218   2.157
ATOM   1571  HT1 AME    98       1.191  19.634   2.159
ATOM   1572  HT2 AME    98       0.931  20.522   3.678
ATOM   1573  HT3 AME    98       1.251  18.772   3.715
ATOM   1574  H1  ACE    99      -0.634  20.663  -0.553
ATOM   1575  CH3 ACE    99      -1.443  20.303  -1.190
ATOM   1576  C   ACE    99      -2.153  19.102  -0.554
ATOM   1577  H2  ACE    99      -1.024  20.010  -2.153
ATOM   1578  H3  ACE    99      -2.158  21.113  -1.336
ATOM   1579  O   ACE    99      -1.773  18.659   0.560
ATOM   1580  N   ILE   100      -3.168  18.574  -1.250
ATOM   1581  CA  ILE   100      -3.925  17.463  -0.689
ATOM   1582  C   ILE   100      -3.140  16.171  -0.787
ATOM   1583  HN  ILE   100      -3.402  18.948  -2.158
ATOM   1584  CB  ILE   100      -5.272  17.240  -1.391
ATOM   1585  CG1 ILE   100      -6.078  18.528  -1.411
ATOM   1586  CG2 ILE   100      -6.052  16.079  -0.733
ATOM   1587  CD1 ILE   100      -7.417  18.323  -2.096
ATOM   1588  HA  ILE   100      -4.141  17.663   0.361
ATOM   1589  HB  ILE   100      -5.098  16.914  -2.416
ATOM   1590  HG1 ILE   100      -6.257  18.861  -0.388
ATOM   1591  HG2 ILE   100      -5.524  19.295  -1.951
ATOM   1592  HG3 ILE   100      -7.002  15.941  -1.248
ATOM   1593  HG4 ILE   100      -5.466  15.162  -0.801
ATOM   1594  HG5 ILE   100      -6.238  16.314   0.315
ATOM   1595  HD1 ILE   100      -7.973  19.260  -2.096
ATOM   1596  HD2 ILE   100      -7.254  17.998  -3.123
ATOM   1597  HD3 ILE   100      -7.987  17.563  -1.561
ATOM   1598  O   ILE   100      -2.730  15.773  -1.864
ATOM   1599  N   ALA   101      -2.947  15.515   0.342
ATOM   1600  CA  ALA   101      -2.236  14.231   0.396
ATOM   1601  C   ALA   101      -3.168  13.093   0.791
ATOM   1602  HN  ALA   101      -3.295  15.896   1.210
ATOM   1603  CB  ALA   101      -1.085  14.314   1.385
ATOM   1604  HA  ALA   101      -1.814  14.007  -0.584
ATOM   1605  HB1 ALA   101      -0.564  13.357   1.418
ATOM   1606  HB2 ALA   101      -0.391  15.094   1.072
ATOM   1607  HB3 ALA   101      -1.473  14.550   2.376
ATOM   1608  O   ALA   101      -4.335  13.322   1.096
ATOM   1609  N   ASP   102      -2.657  11.871   0.783
ATOM   1610  CA  ASP   102      -3.405  10.729   1.305
ATOM   1611  C   ASP   102      -4.765  10.483   0.631
ATOM   1612  HN  ASP   102      -1.731  11.716   0.410
ATOM   1613  CB  ASP   102      -3.574  10.867   2.818
ATOM   1614  CG  ASP   102      -4.046   9.584   3.478
ATOM   1615  OD1 ASP   102      -4.011   8.510   2.826
ATOM   1616  OD2 ASP   102      -4.451   9.654   4.662
ATOM   1617  HA  ASP   102      -2.820   9.819   1.171
ATOM   1618  HB1 ASP   102      -2.619  11.140   3.268
ATOM   1619  HB2 ASP   102      -4.310  11.641   3.033
ATOM   1620  O   ASP   102      -5.820  10.970   1.071
ATOM   1621  N   PHE   103      -4.732   9.696  -0.427
ATOM   1622  CA  PHE   103      -5.952   9.329  -1.108
ATOM   1623  C   PHE   103      -6.412   7.941  -0.698
ATOM   1624  HN  PHE   103      -3.847   9.346  -0.765
ATOM   1625  CB  PHE   103      -5.772   9.468  -2.618
ATOM   1626  CG  PHE   103      -5.906  10.880  -3.092
ATOM   1627  CD1 PHE   103      -4.859  11.788  -2.935
ATOM   1628  CE1 PHE   103      -4.996  13.101  -3.356
ATOM   1629  HD1 PHE   103      -3.923  11.467  -2.478
ATOM   1630  CZ  PHE   103      -6.196  13.524  -3.924
ATOM   1631  HE1 PHE   103      -4.166  13.799  -3.242
ATOM   1632  CE2 PHE   103      -7.248  12.638  -4.074
ATOM   1633  HZ  PHE   103      -6.309  14.557  -4.252
ATOM   1634  CD2 PHE   103      -7.102  11.325  -3.652
ATOM   1635  HE2 PHE   103      -8.183  12.973  -4.521
ATOM   1636  HD2 PHE   103      -7.930  10.624  -3.756
ATOM   1637  HA  PHE   103      -6.737  10.043  -0.859
ATOM   1638  HB1 PHE   103      -4.780   9.116  -2.900
ATOM   1639  HB2 PHE   103      -6.527   8.873  -3.131
ATOM   1640  O   PHE   103      -7.084   7.242  -1.463
ATOM   1641  N   GLY   104      -6.054   7.573   0.531
ATOM   1642  CA  GLY   104      -6.336   6.261   1.099
ATOM   1643  C   GLY   104      -7.805   5.949   1.251
ATOM   1644  HN  GLY   104      -5.557   8.222   1.125
ATOM   1645  HA1 GLY   104      -5.912   5.488   0.458
ATOM   1646  HA2 GLY   104      -5.892   6.191   2.093
ATOM   1647  O   GLY   104      -8.195   4.777   1.216
ATOM   1648  N   TRP   105      -8.622   6.988   1.425
ATOM   1649  CA  TRP   105     -10.065   6.794   1.515
ATOM   1650  C   TRP   105     -10.810   7.209   0.256
ATOM   1651  HN  TRP   105      -8.240   7.920   1.496
ATOM   1652  CB  TRP   105     -10.646   7.416   2.798
ATOM   1653  CG  TRP   105     -10.359   6.578   4.044
ATOM   1654  CD1 TRP   105      -9.177   6.551   4.793
ATOM   1655  NE1 TRP   105      -9.269   5.657   5.837
ATOM   1656  HD1 TRP   105      -8.340   7.190   4.514
ATOM   1657  CE2 TRP   105     -10.479   5.043   5.851
ATOM   1658  HNE TRP   105      -8.543   5.469   6.514
ATOM   1659  CZ2 TRP   105     -11.010   4.079   6.715
ATOM   1660  CH2 TRP   105     -12.316   3.642   6.459
ATOM   1661  HZ2 TRP   105     -10.411   3.701   7.544
ATOM   1662  CZ3 TRP   105     -13.063   4.136   5.376
ATOM   1663  HH2 TRP   105     -12.779   2.899   7.109
ATOM   1664  CE3 TRP   105     -12.548   5.107   4.492
ATOM   1665  HZ3 TRP   105     -14.074   3.768   5.199
ATOM   1666  CD2 TRP   105     -11.246   5.579   4.709
ATOM   1667  HE3 TRP   105     -13.159   5.471   3.666
ATOM   1668  HA  TRP   105     -10.280   5.740   1.690
ATOM   1669  HB1 TRP   105     -10.211   8.403   2.953
ATOM   1670  HB2 TRP   105     -11.728   7.508   2.701
ATOM   1671  O   TRP   105     -12.024   6.986   0.165
ATOM   1672  N   SER   106     -10.097   7.769  -0.736
ATOM   1673  CA  SER   106     -10.712   8.208  -2.025
ATOM   1674  C   SER   106     -11.321   7.066  -2.876
ATOM   1675  HN  SER   106      -9.103   7.907  -0.623
ATOM   1676  CB  SER   106      -9.758   9.108  -2.860
ATOM   1677  OG  SER   106      -8.814   8.376  -3.636
ATOM   1678  HG  SER   106      -8.272   9.015  -4.114
ATOM   1679  HA  SER   106     -11.518   8.912  -1.822
ATOM   1680  HB1 SER   106     -10.343   9.716  -3.550
ATOM   1681  HB2 SER   106      -9.193   9.758  -2.191
ATOM   1682  O   SER   106     -10.917   5.904  -2.758
ATOM   1683  N   VAL   107     -12.293   7.415  -3.723
ATOM   1684  CA  VAL   107     -13.102   6.442  -4.472
ATOM   1685  C   VAL   107     -13.815   7.175  -5.622
ATOM   1686  HN  VAL   107     -12.501   8.392  -3.873
ATOM   1687  CB  VAL   107     -14.095   5.703  -3.518
ATOM   1688  CG1 VAL   107     -15.287   6.588  -3.132
ATOM   1689  CG2 VAL   107     -14.537   4.361  -4.091
ATOM   1690  HA  VAL   107     -12.454   5.663  -4.874
ATOM   1691  HB  VAL   107     -13.575   5.415  -2.604
ATOM   1692  HG1 VAL   107     -15.951   6.034  -2.468
ATOM   1693  HG2 VAL   107     -14.927   7.481  -2.622
ATOM   1694  HG3 VAL   107     -15.831   6.878  -4.031
ATOM   1695  HG4 VAL   107     -15.226   3.879  -3.398
ATOM   1696  HG5 VAL   107     -15.035   4.520  -5.047
ATOM   1697  HG6 VAL   107     -13.665   3.723  -4.238
ATOM   1698  O   VAL   107     -13.694   8.403  -5.729
ATOM   1699  N   HIS   108     -14.516   6.430  -6.487
ATOM   1700  CA  HIS   108     -15.378   7.010  -7.534
ATOM   1701  C   HIS   108     -16.818   7.162  -7.104
ATOM   1702  HN  HIS   108     -14.466   5.422  -6.437
ATOM   1703  CB  HIS   108     -15.283   6.204  -8.824
ATOM   1704  CG  HIS   108     -14.077   6.548  -9.658
ATOM   1705  ND1 HIS   108     -12.900   5.923  -9.513
ATOM   1706  CE1 HIS   108     -12.006   6.440 -10.386
ATOM   1707  NE2 HIS   108     -12.618   7.409 -11.085
ATOM   1708  HE  HIS   108     -10.989   6.049 -10.420
ATOM   1709  CD2 HIS   108     -13.895   7.505 -10.664
ATOM   1710  HNE HIS   108     -12.182   7.967 -11.805
ATOM   1711  HD  HIS   108     -14.563   8.241 -11.112
ATOM   1712  HA  HIS   108     -15.009   8.000  -7.802
ATOM   1713  HB1 HIS   108     -15.223   5.142  -8.586
ATOM   1714  HB2 HIS   108     -16.166   6.390  -9.435
ATOM   1715  O   HIS   108     -17.371   6.280  -6.441
ATOM   1716  N   ALA   109     -17.434   8.282  -7.492
ATOM   1717  CA  ALA   109     -18.793   8.665  -7.050
ATOM   1718  C   ALA   109     -19.918   8.111  -7.942
ATOM   1719  HN  ALA   109     -16.967   8.919  -8.121
ATOM   1720  CB  ALA   109     -18.901  10.188  -6.961
ATOM   1721  HA  ALA   109     -18.967   8.290  -6.041
ATOM   1722  HB1 ALA   109     -19.904  10.463  -6.635
ATOM   1723  HB2 ALA   109     -18.171  10.563  -6.244
ATOM   1724  HB3 ALA   109     -18.705  10.624  -7.940
ATOM   1725  O   ALA   109     -19.730   8.001  -9.153
ATOM   1726  N   PRO   110     -21.093   7.771  -7.358
ATOM   1727  CA  PRO   110     -21.475   7.721  -5.937
ATOM   1728  C   PRO   110     -21.030   6.420  -5.254
ATOM   1729  CB  PRO   110     -23.004   7.812  -5.990
ATOM   1730  CG  PRO   110     -23.367   7.198  -7.295
ATOM   1731  CD  PRO   110     -22.270   7.610  -8.237
ATOM   1732  HA  PRO   110     -21.012   8.553  -5.406
ATOM   1733  HB1 PRO   110     -23.430   7.264  -5.150
ATOM   1734  HB2 PRO   110     -23.308   8.857  -5.933
ATOM   1735  HG1 PRO   110     -23.417   6.115  -7.186
ATOM   1736  HG2 PRO   110     -24.337   7.576  -7.617
ATOM   1737  HD1 PRO   110     -22.122   6.832  -8.985
ATOM   1738  HD2 PRO   110     -22.546   8.541  -8.731
ATOM   1739  O   PRO   110     -20.561   5.506  -5.938
ATOM   1740  N   SER   111     -21.186   6.337  -3.928
ATOM   1741  CA  SER   111     -20.582   5.251  -3.140
ATOM   1742  C   SER   111     -21.220   5.014  -1.751
ATOM   1743  HN  SER   111     -21.732   7.034  -3.442
ATOM   1744  CB  SER   111     -19.071   5.513  -2.983
ATOM   1745  OG  SER   111     -18.381   4.352  -2.554
ATOM   1746  HG  SER   111     -17.447   4.580  -2.475
ATOM   1747  HA  SER   111     -20.670   4.312  -3.686
ATOM   1748  HB1 SER   111     -18.654   5.826  -3.940
ATOM   1749  HB2 SER   111     -18.913   6.299  -2.244
ATOM   1750  O   SER   111     -21.985   5.867  -1.258
ATOM   1751  N   SER   112     -20.907   3.840  -1.167
ATOM   1752  CA  SER   112     -21.137   3.470   0.259
ATOM   1753  C   SER   112     -19.826   2.919   0.877
ATOM   1754  HN  SER   112     -20.472   3.109  -1.711
ATOM   1755  CB  SER   112     -22.281   2.453   0.403
ATOM   1756  OG  SER   112     -23.551   3.060   0.197
ATOM   1757  HG  SER   112     -24.222   2.374   0.301
ATOM   1758  HA  SER   112     -21.455   4.351   0.817
ATOM   1759  HB1 SER   112     -22.156   1.659  -0.333
ATOM   1760  HB2 SER   112     -22.263   2.025   1.406
ATOM   1761  O   SER   112     -18.814   2.828   0.181
ATOM   1762  NT  AME   113     -19.830   2.533   2.156
ATOM   1763  CT  AME   113     -18.567   2.201   2.832
ATOM   1764  HN  AME   113     -20.704   2.469   2.659
ATOM   1765  HT1 AME   113     -18.771   1.910   3.863
ATOM   1766  HT2 AME   113     -18.082   1.375   2.312
ATOM   1767  HT3 AME   113     -17.910   3.071   2.824
TER   
ATOM   1768  C00 UNK   114      -0.796  -6.372   1.982
ATOM   1769  C01 UNK   114      -0.319  -7.734   1.775
ATOM   1770  C02 UNK   114      -0.674  -5.430   0.954
ATOM   1771  H03 UNK   114      -1.416  -6.182   2.866
ATOM   1772  C04 UNK   114       0.262  -8.067   0.515
ATOM   1773  H05 UNK   114      -0.227  -8.452   2.636
ATOM   1774  C06 UNK   114       0.362  -7.080  -0.473
ATOM   1775  H07 UNK   114       0.617  -9.029   0.262
ATOM   1776  C08 UNK   114       0.967  -7.420  -1.752
ATOM   1777  C09 UNK   114      -0.039  -5.734  -0.270
ATOM   1778  C0A UNK   114       1.090  -6.371  -2.705
ATOM   1779  C0B UNK   114       1.695  -8.687  -2.047
ATOM   1780  C0C UNK   114       0.507  -5.125  -2.459
ATOM   1781  H0D UNK   114       1.464  -6.466  -3.687
ATOM   1782  C0E UNK   114       0.406  -4.055  -3.520
ATOM   1783  N0F UNK   114      -0.017  -4.823  -1.259
ATOM   1784  C0G UNK   114      -0.572  -3.027  -3.418
ATOM   1785  C0H UNK   114       1.336  -4.044  -4.595
ATOM   1786  C0I UNK   114      -0.592  -1.938  -4.385
ATOM   1787  H0J UNK   114      -1.177  -3.094  -2.530
ATOM   1788  C0K UNK   114       0.211  -2.010  -5.546
ATOM   1789  F0M UNK   114      -1.549  -0.985  -4.316
ATOM   1790  C0N UNK   114       1.186  -3.008  -5.611
ATOM   1791  H0O UNK   114       0.086  -1.265  -6.332
ATOM   1792  H0P UNK   114       1.733  -3.241  -6.480
ATOM   1793  H0Q UNK   114       2.039  -4.862  -4.687
ATOM   1794  H0R UNK   114      -1.156  -4.500   1.112
ATOM   1795  O0S UNK   114       1.645  -9.255  -3.163
ATOM   1796  O0T UNK   114       2.468  -9.039  -1.105
TER   
TER   
ATOM   1797  O00 WTR   116     -13.147 -17.263 -11.601
ATOM   1798  H01 WTR   116     -12.390 -17.175 -11.022
ATOM   1799  H02 WTR   116     -13.340 -18.200 -11.604
TER   
ATOM   1800  O00 WTR   117      -1.687 -16.446 -13.550
ATOM   1801  H01 WTR   117      -1.766 -17.096 -14.248
ATOM   1802  H02 WTR   117      -1.141 -15.755 -13.927
TER   
ATOM   1803  O00 WTR   118      -6.487 -16.736 -16.441
ATOM   1804  H01 WTR   118      -6.227 -16.648 -15.525
ATOM   1805  H02 WTR   118      -6.462 -15.843 -16.785
TER   
ATOM   1806  O00 WTR   119       3.687 -18.767 -20.053
ATOM   1807  H01 WTR   119       3.704 -18.711 -19.098
ATOM   1808  H02 WTR   119       3.241 -17.969 -20.333
TER   
ATOM   1809  O00 WTR   120      -7.954 -23.753  -8.982
ATOM   1810  H01 WTR   120      -8.817 -23.464  -9.277
ATOM   1811  H02 WTR   120      -8.109 -24.126  -8.115
TER   
ATOM   1812  O00 WTR   121       6.269 -21.575  -8.399
ATOM   1813  H01 WTR   121       6.542 -20.709  -8.703
ATOM   1814  H02 WTR   121       6.703 -22.185  -8.996
TER   
ATOM   1815  O00 WTR   122      -7.616 -19.109 -18.115
ATOM   1816  H01 WTR   122      -7.761 -19.780 -17.447
ATOM   1817  H02 WTR   122      -7.043 -18.470 -17.692
TER   
ATOM   1818  O00 WTR   123      -5.109 -16.940 -10.730
ATOM   1819  H01 WTR   123      -5.140 -16.064 -11.117
ATOM   1820  H02 WTR   123      -4.517 -17.432 -11.298
TER   
ATOM   1821  O00 WTR   124      -4.946 -14.622 -12.028
ATOM   1822  H01 WTR   124      -4.060 -14.349 -11.791
ATOM   1823  H02 WTR   124      -5.518 -14.017 -11.554
TER   
ATOM   1824  O00 WTR   125      -3.804 -22.415  -7.828
ATOM   1825  H01 WTR   125      -4.029 -23.301  -8.112
ATOM   1826  H02 WTR   125      -4.490 -21.862  -8.201
TER   
ATOM   1827  O00 WTR   126      -1.110 -23.780 -11.391
ATOM   1828  H01 WTR   126      -1.260 -23.541 -10.477
ATOM   1829  H02 WTR   126      -0.509 -24.524 -11.350
TER   
ATOM   1830  O00 WTR   127      -5.701 -16.679 -13.760
ATOM   1831  H01 WTR   127      -5.936 -17.220 -13.007
ATOM   1832  H02 WTR   127      -5.467 -15.831 -13.383
TER   
ATOM   1833  O00 WTR   128       5.681 -19.773 -17.045
ATOM   1834  H01 WTR   128       5.456 -18.887 -17.329
ATOM   1835  H02 WTR   128       4.858 -20.258 -17.099
TER   
ATOM   1836  O00 WTR   129      -0.758 -21.067 -12.579
ATOM   1837  H01 WTR   129      -0.852 -21.967 -12.266
ATOM   1838  H02 WTR   129      -0.789 -21.140 -13.533
TER   
ATOM   1839  O00 WTR   130      -1.900 -18.315 -15.425
ATOM   1840  H01 WTR   130      -2.051 -17.785 -16.207
ATOM   1841  H02 WTR   130      -2.733 -18.762 -15.273
TER   
ATOM   1842  O00 WTR   131      -8.962 -16.718 -18.777
ATOM   1843  H01 WTR   131      -8.043 -16.518 -18.956
ATOM   1844  H02 WTR   131      -9.004 -17.674 -18.778
TER   
ATOM   1845  O00 WTR   132      -0.909 -21.051 -15.305
ATOM   1846  H01 WTR   132      -0.033 -21.208 -15.658
ATOM   1847  H02 WTR   132      -1.178 -20.217 -15.691
TER   
ATOM   1848  O00 WTR   133       0.958 -19.806  -8.480
ATOM   1849  H01 WTR   133       0.395 -19.669  -7.719
ATOM   1850  H02 WTR   133       1.841 -19.613  -8.163
TER   
ATOM   1851  O00 WTR   134      -4.681 -19.109 -16.544
ATOM   1852  H01 WTR   134      -4.933 -19.627 -17.308
ATOM   1853  H02 WTR   134      -5.205 -18.311 -16.612
TER   
ATOM   1854  O00 WTR   135       8.136 -18.669 -19.215
ATOM   1855  H01 WTR   135       8.630 -18.324 -18.471
ATOM   1856  H02 WTR   135       7.604 -19.373 -18.845
TER   
ATOM   1857  O00 WTR   136       6.932 -21.240 -15.038
ATOM   1858  H01 WTR   136       6.692 -20.920 -15.908
ATOM   1859  H02 WTR   136       7.239 -20.461 -14.573
TER   
ATOM   1860  O00 WTR   137       2.028 -17.532 -11.571
ATOM   1861  H01 WTR   137       1.429 -17.197 -10.904
ATOM   1862  H02 WTR   137       1.983 -18.484 -11.477
TER   
ATOM   1863  O00 WTR   138       3.688 -22.762 -11.192
ATOM   1864  H01 WTR   138       3.070 -22.041 -11.071
ATOM   1865  H02 WTR   138       4.538 -22.336 -11.299
TER   
ATOM   1866  O00 WTR   139       6.017 -18.721  -9.741
ATOM   1867  H01 WTR   139       5.832 -19.422 -10.365
ATOM   1868  H02 WTR   139       5.773 -17.918 -10.202
TER   
ATOM   1869  O00 WTR   140       3.811 -13.513  -7.053
ATOM   1870  H01 WTR   140       4.649 -13.430  -6.598
ATOM   1871  H02 WTR   140       3.244 -12.868  -6.630
TER   
ATOM   1872  O00 WTR   141       4.447 -20.471 -13.673
ATOM   1873  H01 WTR   141       3.575 -20.511 -14.068
ATOM   1874  H02 WTR   141       5.044 -20.685 -14.390
TER   
ATOM   1875  O00 WTR   142       7.863 -22.735 -12.498
ATOM   1876  H01 WTR   142       7.497 -22.635 -13.377
ATOM   1877  H02 WTR   142       8.696 -22.264 -12.530
TER   
ATOM   1878  O00 WTR   143       8.060 -18.729 -13.413
ATOM   1879  H01 WTR   143       8.996 -18.705 -13.611
ATOM   1880  H02 WTR   143       7.953 -18.116 -12.686
TER   
ATOM   1881  O00 WTR   144      -2.999 -20.509  -5.943
ATOM   1882  H01 WTR   144      -3.242 -21.191  -6.568
ATOM   1883  H02 WTR   144      -3.672 -19.837  -6.047
TER   
ATOM   1884  O00 WTR   145       8.627 -14.330  -9.975
ATOM   1885  H01 WTR   145       8.122 -13.575 -10.277
ATOM   1886  H02 WTR   145       8.021 -14.815  -9.416
TER   
ATOM   1887  O00 WTR   146       1.739 -17.330 -17.868
ATOM   1888  H01 WTR   146       2.633 -17.672 -17.876
ATOM   1889  H02 WTR   146       1.779 -16.543 -18.412
TER   
ATOM   1890  O00 WTR   147      12.449 -21.298 -10.617
ATOM   1891  H01 WTR   147      12.105 -21.173  -9.733
ATOM   1892  H02 WTR   147      13.007 -22.073 -10.551
TER   
ATOM   1893  O00 WTR   148      -7.793 -20.555 -15.656
ATOM   1894  H01 WTR   148      -6.898 -20.768 -15.392
ATOM   1895  H02 WTR   148      -8.212 -21.405 -15.792
TER   
ATOM   1896  O00 WTR   149       0.314 -23.335  -5.942
ATOM   1897  H01 WTR   149       0.514 -22.649  -5.305
ATOM   1898  H02 WTR   149       0.609 -24.144  -5.526
TER   
ATOM   1899  O00 WTR   150       1.479 -22.132 -15.252
ATOM   1900  H01 WTR   150       1.979 -22.688 -14.654
ATOM   1901  H02 WTR   150       0.988 -22.747 -15.797
TER   
ATOM   1902  O00 WTR   151      -1.240 -23.120  -8.570
ATOM   1903  H01 WTR   151      -2.186 -22.973  -8.595
ATOM   1904  H02 WTR   151      -0.975 -22.824  -7.699
TER   
ATOM   1905  O00 WTR   152      -6.118 -23.004 -15.616
ATOM   1906  H01 WTR   152      -6.497 -23.881 -15.555
ATOM   1907  H02 WTR   152      -5.182 -23.136 -15.467
TER   
ATOM   1908  O00 WTR   153      10.642 -13.731 -13.597
ATOM   1909  H01 WTR   153      10.831 -13.418 -14.481
ATOM   1910  H02 WTR   153      10.283 -14.610 -13.725
TER   
ATOM   1911  O00 WTR   154     -10.299  -5.683 -17.204
ATOM   1912  H01 WTR   154     -10.009  -4.994 -17.801
ATOM   1913  H02 WTR   154     -10.992  -6.138 -17.682
TER   
ATOM   1914  O00 WTR   155     -11.899  -6.672 -12.611
ATOM   1915  H01 WTR   155     -11.307  -6.118 -13.119
ATOM   1916  H02 WTR   155     -12.674  -6.766 -13.165
TER   
ATOM   1917  O00 WTR   156     -12.845 -10.895 -12.015
ATOM   1918  H01 WTR   156     -12.990 -10.106 -11.492
ATOM   1919  H02 WTR   156     -13.562 -11.480 -11.771
TER   
ATOM   1920  O00 WTR   157      -9.706 -10.996 -18.201
ATOM   1921  H01 WTR   157      -9.352 -11.413 -17.416
ATOM   1922  H02 WTR   157      -9.211 -11.383 -18.923
TER   
ATOM   1923  O00 WTR   158     -12.287  -9.206 -14.811
ATOM   1924  H01 WTR   158     -12.402  -9.506 -13.909
ATOM   1925  H02 WTR   158     -13.092  -8.727 -15.008
TER   
ATOM   1926  O00 WTR   159     -18.573  -6.919 -14.470
ATOM   1927  H01 WTR   159     -19.383  -6.409 -14.510
ATOM   1928  H02 WTR   159     -18.865  -7.824 -14.363
TER   
ATOM   1929  O00 WTR   160     -17.780 -12.650 -18.140
ATOM   1930  H01 WTR   160     -17.691 -11.707 -18.001
ATOM   1931  H02 WTR   160     -18.530 -12.736 -18.727
TER   
ATOM   1932  O00 WTR   161     -14.907  -1.893 -12.463
ATOM   1933  H01 WTR   161     -14.694  -2.826 -12.486
ATOM   1934  H02 WTR   161     -14.675  -1.573 -13.335
TER   
ATOM   1935  O00 WTR   162     -14.613 -11.197 -17.649
ATOM   1936  H01 WTR   162     -14.779 -11.697 -18.448
ATOM   1937  H02 WTR   162     -13.982 -10.527 -17.912
TER   
ATOM   1938  O00 WTR   163     -14.790 -12.288 -15.267
ATOM   1939  H01 WTR   163     -13.929 -12.676 -15.112
ATOM   1940  H02 WTR   163     -14.666 -11.726 -16.032
TER   
ATOM   1941  O00 WTR   164     -17.630  -7.001 -17.009
ATOM   1942  H01 WTR   164     -17.772  -6.969 -16.063
ATOM   1943  H02 WTR   164     -16.807  -6.532 -17.144
TER   
ATOM   1944  O00 WTR   165     -15.438   1.322 -13.063
ATOM   1945  H01 WTR   165     -16.350   1.064 -13.190
ATOM   1946  H02 WTR   165     -15.185   1.727 -13.893
TER   
ATOM   1947  O00 WTR   166     -11.740  -1.596 -16.152
ATOM   1948  H01 WTR   166     -11.541  -2.413 -15.695
ATOM   1949  H02 WTR   166     -11.447  -1.746 -17.051
TER   
ATOM   1950  O00 WTR   167     -16.122  -6.896 -19.995
ATOM   1951  H01 WTR   167     -16.764  -7.573 -20.209
ATOM   1952  H02 WTR   167     -15.518  -7.321 -19.386
TER   
ATOM   1953  O00 WTR   168     -12.658   0.713 -15.239
ATOM   1954  H01 WTR   168     -13.518   0.855 -15.635
ATOM   1955  H02 WTR   168     -12.560  -0.239 -15.212
TER   
ATOM   1956  O00 WTR   169     -18.617   3.853  -7.311
ATOM   1957  H01 WTR   169     -18.399   4.755  -7.077
ATOM   1958  H02 WTR   169     -19.436   3.677  -6.849
TER   
ATOM   1959  O00 WTR   170     -13.926  10.085 -14.202
ATOM   1960  H01 WTR   170     -14.310   9.211 -14.121
ATOM   1961  H02 WTR   170     -13.843  10.395 -13.300
TER   
ATOM   1962  O00 WTR   171     -19.708  -2.617  -4.206
ATOM   1963  H01 WTR   171     -20.230  -3.309  -3.800
ATOM   1964  H02 WTR   171     -19.639  -2.876  -5.125
TER   
ATOM   1965  O00 WTR   172     -17.937   2.275  -9.483
ATOM   1966  H01 WTR   172     -17.434   1.579  -9.060
ATOM   1967  H02 WTR   172     -18.299   2.784  -8.758
TER   
ATOM   1968  O00 WTR   173     -15.872   0.483  -8.850
ATOM   1969  H01 WTR   173     -15.134   0.816  -9.361
ATOM   1970  H02 WTR   173     -15.712  -0.458  -8.783
TER   
ATOM   1971  O00 WTR   174     -13.532   4.311 -12.996
ATOM   1972  H01 WTR   174     -14.110   4.207 -12.240
ATOM   1973  H02 WTR   174     -13.212   5.211 -12.931
TER   
ATOM   1974  O00 WTR   175     -13.899  -6.467 -21.465
ATOM   1975  H01 WTR   175     -14.701  -6.747 -21.023
ATOM   1976  H02 WTR   175     -14.187  -6.198 -22.337
TER   
ATOM   1977  O00 WTR   176     -14.345   4.348 -15.651
ATOM   1978  H01 WTR   176     -14.247   5.268 -15.897
ATOM   1979  H02 WTR   176     -14.251   4.343 -14.698
TER   
ATOM   1980  O00 WTR   177     -10.487   4.151 -15.969
ATOM   1981  H01 WTR   177      -9.560   3.999 -16.156
ATOM   1982  H02 WTR   177     -10.662   3.632 -15.184
TER   
ATOM   1983  O00 WTR   178     -19.284   0.718 -11.011
ATOM   1984  H01 WTR   178     -19.106   1.273 -10.252
ATOM   1985  H02 WTR   178     -18.664  -0.007 -10.929
TER   
ATOM   1986  O00 WTR   179     -13.341   7.165 -14.659
ATOM   1987  H01 WTR   179     -12.609   7.572 -14.196
ATOM   1988  H02 WTR   179     -12.938   6.730 -15.411
TER   
ATOM   1989  O00 WTR   180     -23.031  -5.831  -9.557
ATOM   1990  H01 WTR   180     -22.616  -6.663  -9.787
ATOM   1991  H02 WTR   180     -23.631  -5.654 -10.281
TER   
ATOM   1992  O00 WTR   181     -18.136   1.696 -13.373
ATOM   1993  H01 WTR   181     -17.645   2.233 -12.752
ATOM   1994  H02 WTR   181     -18.863   1.341 -12.861
TER   
ATOM   1995  O00 WTR   182     -21.394  -7.777 -10.196
ATOM   1996  H01 WTR   182     -20.972  -8.356 -10.831
ATOM   1997  H02 WTR   182     -20.734  -7.113  -9.999
TER   
ATOM   1998  O00 WTR   183     -13.840 -16.193 -17.456
ATOM   1999  H01 WTR   183     -14.398 -15.478 -17.152
ATOM   2000  H02 WTR   183     -14.408 -16.718 -18.021
TER   
ATOM   2001  O00 WTR   184      -6.087  -9.048 -22.549
ATOM   2002  H01 WTR   184      -5.364  -8.740 -23.095
ATOM   2003  H02 WTR   184      -5.949  -8.621 -21.704
TER   
ATOM   2004  O00 WTR   185     -12.141 -14.155 -18.760
ATOM   2005  H01 WTR   185     -11.228 -14.196 -18.477
ATOM   2006  H02 WTR   185     -12.562 -14.895 -18.322
TER   
ATOM   2007  O00 WTR   186      -6.496 -11.004 -12.691
ATOM   2008  H01 WTR   186      -5.903 -10.839 -13.424
ATOM   2009  H02 WTR   186      -7.364 -11.054 -13.092
TER   
ATOM   2010  O00 WTR   187      -3.559 -15.174 -21.349
ATOM   2011  H01 WTR   187      -3.884 -14.289 -21.515
ATOM   2012  H02 WTR   187      -4.093 -15.493 -20.621
TER   
ATOM   2013  O00 WTR   188     -10.573 -14.903 -10.064
ATOM   2014  H01 WTR   188     -10.734 -15.575  -9.401
ATOM   2015  H02 WTR   188      -9.773 -14.466  -9.773
TER   
ATOM   2016  O00 WTR   189     -10.019 -16.480 -14.419
ATOM   2017  H01 WTR   189     -10.868 -16.912 -14.509
ATOM   2018  H02 WTR   189      -9.872 -16.436 -13.474
TER   
ATOM   2019  O00 WTR   190      -9.073 -11.106 -13.846
ATOM   2020  H01 WTR   190      -8.712 -11.430 -14.671
ATOM   2021  H02 WTR   190      -9.813 -11.686 -13.664
TER   
ATOM   2022  O00 WTR   191      -4.608 -10.537 -14.841
ATOM   2023  H01 WTR   191      -4.902 -10.650 -15.745
ATOM   2024  H02 WTR   191      -3.739 -10.939 -14.820
TER   
ATOM   2025  O00 WTR   192      -8.256  -8.808 -17.683
ATOM   2026  H01 WTR   192      -8.630  -9.496 -18.235
ATOM   2027  H02 WTR   192      -8.818  -8.789 -16.909
TER   
ATOM   2028  O00 WTR   193      -6.347  -5.557 -16.197
ATOM   2029  H01 WTR   193      -6.581  -6.008 -17.008
ATOM   2030  H02 WTR   193      -6.765  -6.073 -15.507
TER   
ATOM   2031  O00 WTR   194     -14.617 -13.097 -19.784
ATOM   2032  H01 WTR   194     -14.525 -13.578 -20.606
ATOM   2033  H02 WTR   194     -13.815 -13.294 -19.300
TER   
ATOM   2034  O00 WTR   195      -9.046 -18.989 -13.849
ATOM   2035  H01 WTR   195      -8.722 -19.563 -14.543
ATOM   2036  H02 WTR   195      -9.205 -18.152 -14.284
TER   
ATOM   2037  O00 WTR   196      -6.513 -14.460 -18.558
ATOM   2038  H01 WTR   196      -7.234 -13.830 -18.535
ATOM   2039  H02 WTR   196      -5.814 -14.043 -18.054
TER   
ATOM   2040  O00 WTR   197      -3.989 -12.524 -21.755
ATOM   2041  H01 WTR   197      -4.850 -12.168 -21.971
ATOM   2042  H02 WTR   197      -3.753 -12.097 -20.931
TER   
ATOM   2043  O00 WTR   198      -2.930  -8.400 -23.197
ATOM   2044  H01 WTR   198      -2.061  -8.009 -23.291
ATOM   2045  H02 WTR   198      -2.923  -9.148 -23.794
TER   
ATOM   2046  O00 WTR   199      -2.434 -17.109  -8.856
ATOM   2047  H01 WTR   199      -2.829 -17.895  -9.234
ATOM   2048  H02 WTR   199      -2.769 -16.390  -9.391
TER   
ATOM   2049  O00 WTR   200      -2.676 -10.929  -9.890
ATOM   2050  H01 WTR   200      -3.543 -10.777  -9.512
ATOM   2051  H02 WTR   200      -2.081 -10.423  -9.336
TER   
ATOM   2052  O00 WTR   201      -2.470 -10.202 -25.061
ATOM   2053  H01 WTR   201      -2.184 -11.038 -24.692
ATOM   2054  H02 WTR   201      -3.260 -10.418 -25.557
TER   
ATOM   2055  O00 WTR   202       2.985  -8.243 -22.561
ATOM   2056  H01 WTR   202       2.952  -7.808 -21.708
ATOM   2057  H02 WTR   202       3.843  -8.668 -22.580
TER   
ATOM   2058  O00 WTR   203      -3.703  -6.927  -9.403
ATOM   2059  H01 WTR   203      -4.297  -7.432  -9.958
ATOM   2060  H02 WTR   203      -3.636  -7.437  -8.596
TER   
ATOM   2061  O00 WTR   204      -6.440 -12.954 -10.656
ATOM   2062  H01 WTR   204      -6.519 -12.318 -11.367
ATOM   2063  H02 WTR   204      -7.281 -12.910 -10.201
TER   
ATOM   2064  O00 WTR   205      -0.333 -18.758 -18.616
ATOM   2065  H01 WTR   205      -0.446 -18.462 -19.520
ATOM   2066  H02 WTR   205       0.454 -18.305 -18.312
TER   
ATOM   2067  O00 WTR   206      -1.705  -9.963 -12.423
ATOM   2068  H01 WTR   206      -1.785 -10.637 -13.098
ATOM   2069  H02 WTR   206      -2.062 -10.369 -11.634
TER   
ATOM   2070  O00 WTR   207      -8.562 -14.175 -13.142
ATOM   2071  H01 WTR   207      -8.495 -15.043 -12.744
ATOM   2072  H02 WTR   207      -9.464 -13.902 -12.974
TER   
ATOM   2073  O00 WTR   208     -12.744 -22.483 -11.368
ATOM   2074  H01 WTR   208     -13.112 -21.632 -11.607
ATOM   2075  H02 WTR   208     -13.489 -22.982 -11.035
TER   
ATOM   2076  O00 WTR   209      -7.451  -6.403 -18.655
ATOM   2077  H01 WTR   209      -7.916  -5.615 -18.372
ATOM   2078  H02 WTR   209      -7.821  -7.105 -18.119
TER   
ATOM   2079  O00 WTR   210       3.485  -8.838 -15.223
ATOM   2080  H01 WTR   210       2.887  -8.094 -15.297
ATOM   2081  H02 WTR   210       2.924  -9.607 -15.323
TER   
ATOM   2082  O00 WTR   211      -5.388 -14.152  -7.687
ATOM   2083  H01 WTR   211      -5.460 -13.572  -6.929
ATOM   2084  H02 WTR   211      -4.684 -13.774  -8.214
TER   
ATOM   2085  O00 WTR   212      -6.727 -11.548 -22.261
ATOM   2086  H01 WTR   212      -6.477 -10.626 -22.326
ATOM   2087  H02 WTR   212      -6.836 -11.832 -23.168
TER   
ATOM   2088  O00 WTR   213      -9.705 -14.565 -20.862
ATOM   2089  H01 WTR   213     -10.657 -14.482 -20.911
ATOM   2090  H02 WTR   213      -9.560 -15.340 -20.319
TER   
ATOM   2091  O00 WTR   214     -15.651  -8.316 -12.510
ATOM   2092  H01 WTR   214     -16.122  -7.487 -12.596
ATOM   2093  H02 WTR   214     -15.068  -8.184 -11.763
TER   
ATOM   2094  O00 WTR   215      -8.175 -12.568 -16.270
ATOM   2095  H01 WTR   215      -8.662 -13.356 -16.511
ATOM   2096  H02 WTR   215      -7.781 -12.778 -15.424
TER   
ATOM   2097  O00 WTR   216      -4.773 -13.388 -16.800
ATOM   2098  H01 WTR   216      -4.773 -12.472 -17.079
ATOM   2099  H02 WTR   216      -5.457 -13.435 -16.132
TER   
ATOM   2100  O00 WTR   217       5.007  -8.196 -17.713
ATOM   2101  H01 WTR   217       4.890  -8.763 -16.951
ATOM   2102  H02 WTR   217       5.281  -8.788 -18.413
TER   
ATOM   2103  O00 WTR   218      -3.319 -11.052 -19.436
ATOM   2104  H01 WTR   218      -3.693 -10.275 -19.020
ATOM   2105  H02 WTR   218      -2.648 -10.709 -20.026
TER   
ATOM   2106  O00 WTR   219       1.627 -20.568 -11.235
ATOM   2107  H01 WTR   219       0.784 -20.724 -11.660
ATOM   2108  H02 WTR   219       1.415 -20.477 -10.306
TER   
ATOM   2109  O00 WTR   220     -12.406  -9.707 -18.635
ATOM   2110  H01 WTR   220     -11.718 -10.351 -18.463
ATOM   2111  H02 WTR   220     -11.937  -8.880 -18.750
TER   
ATOM   2112  O00 WTR   221      -6.282 -13.394 -14.252
ATOM   2113  H01 WTR   221      -5.581 -13.457 -13.603
ATOM   2114  H02 WTR   221      -7.078 -13.609 -13.767
TER   
ATOM   2115  O00 WTR   222     -10.799  -3.900 -15.270
ATOM   2116  H01 WTR   222      -9.915  -3.578 -15.090
ATOM   2117  H02 WTR   222     -10.687  -4.513 -15.996
TER   
ATOM   2118  O00 WTR   223      -2.293 -15.267 -11.212
ATOM   2119  H01 WTR   223      -2.223 -15.774 -12.021
ATOM   2120  H02 WTR   223      -1.474 -14.773 -11.167
TER   
ATOM   2121  O00 WTR   224      -9.697  -8.663 -12.505
ATOM   2122  H01 WTR   224      -9.751  -9.371 -13.147
ATOM   2123  H02 WTR   224     -10.475  -8.130 -12.669
TER   
ATOM   2124  O00 WTR   225      -8.824  -0.264 -15.668
ATOM   2125  H01 WTR   225      -8.545   0.339 -14.980
ATOM   2126  H02 WTR   225      -9.656  -0.618 -15.355
TER   
ATOM   2127  O00 WTR   226      -7.313   6.854 -11.603
ATOM   2128  H01 WTR   226      -7.389   5.923 -11.393
ATOM   2129  H02 WTR   226      -6.380   6.987 -11.768
TER   
ATOM   2130  O00 WTR   227      -0.221 -13.492 -10.756
ATOM   2131  H01 WTR   227       0.480 -13.692 -10.136
ATOM   2132  H02 WTR   227      -0.489 -12.600 -10.536
TER   
ATOM   2133  O00 WTR   228       4.990 -13.375 -21.099
ATOM   2134  H01 WTR   228       5.621 -12.655 -21.125
ATOM   2135  H02 WTR   228       4.321 -13.084 -20.479
TER   
ATOM   2136  O00 WTR   229       7.784 -13.446 -19.209
ATOM   2137  H01 WTR   229       7.273 -14.242 -19.063
ATOM   2138  H02 WTR   229       8.654 -13.653 -18.867
TER   
ATOM   2139  O00 WTR   230       2.282 -16.932 -23.961
ATOM   2140  H01 WTR   230       2.267 -16.544 -24.836
ATOM   2141  H02 WTR   230       3.190 -16.840 -23.673
TER   
ATOM   2142  O00 WTR   231       6.935  -6.511 -18.689
ATOM   2143  H01 WTR   231       7.172  -6.991 -19.483
ATOM   2144  H02 WTR   231       6.231  -7.028 -18.298
TER   
ATOM   2145  O00 WTR   232       1.532 -21.001 -19.459
ATOM   2146  H01 WTR   232       0.884 -20.381 -19.124
ATOM   2147  H02 WTR   232       2.075 -20.483 -20.054
TER   
ATOM   2148  O00 WTR   233      -0.918 -14.923 -22.338
ATOM   2149  H01 WTR   233      -0.256 -15.606 -22.231
ATOM   2150  H02 WTR   233      -1.647 -15.206 -21.786
TER   
ATOM   2151  O00 WTR   234       1.305 -13.367 -20.462
ATOM   2152  H01 WTR   234       1.534 -12.543 -20.893
ATOM   2153  H02 WTR   234       0.462 -13.193 -20.044
TER   
ATOM   2154  O00 WTR   235       5.798 -15.451 -19.439
ATOM   2155  H01 WTR   235       5.880 -16.212 -20.014
ATOM   2156  H02 WTR   235       5.527 -14.740 -20.020
TER   
ATOM   2157  O00 WTR   236       6.470 -13.381  -5.903
ATOM   2158  H01 WTR   236       6.165 -13.381  -4.996
ATOM   2159  H02 WTR   236       6.295 -12.493  -6.215
TER   
ATOM   2160  O00 WTR   237       1.369  -7.864 -16.199
ATOM   2161  H01 WTR   237       1.150  -6.933 -16.255
ATOM   2162  H02 WTR   237       0.939  -8.163 -15.398
TER   
ATOM   2163  O00 WTR   238      12.449 -17.512 -17.232
ATOM   2164  H01 WTR   238      13.339 -17.528 -16.880
ATOM   2165  H02 WTR   238      12.522 -17.011 -18.045
TER   
ATOM   2166  O00 WTR   239       8.235 -10.865 -19.900
ATOM   2167  H01 WTR   239       9.172 -10.675 -19.943
ATOM   2168  H02 WTR   239       8.186 -11.761 -19.566
TER   
ATOM   2169  O00 WTR   240     -13.106  -5.352 -14.659
ATOM   2170  H01 WTR   240     -12.397  -4.728 -14.815
ATOM   2171  H02 WTR   240     -13.584  -4.990 -13.912
TER   
ATOM   2172  O00 WTR   241       0.903  -9.601 -11.065
ATOM   2173  H01 WTR   241       0.881  -8.899 -10.415
ATOM   2174  H02 WTR   241       0.034  -9.585 -11.466
TER   
ATOM   2175  O00 WTR   242      -1.849  -9.669 -21.018
ATOM   2176  H01 WTR   242      -2.268  -9.332 -21.810
ATOM   2177  H02 WTR   242      -1.464  -8.897 -20.603
TER   
ATOM   2178  O00 WTR   243      14.279 -21.522 -15.380
ATOM   2179  H01 WTR   243      14.592 -21.477 -16.284
ATOM   2180  H02 WTR   243      13.992 -20.630 -15.182
TER   
ATOM   2181  O00 WTR   244       1.946  -9.487  -7.390
ATOM   2182  H01 WTR   244       2.297  -9.700  -8.254
ATOM   2183  H02 WTR   244       1.004  -9.394  -7.530
TER   
ATOM   2184  O00 WTR   245      12.067 -16.011 -19.674
ATOM   2185  H01 WTR   245      12.863 -15.509 -19.498
ATOM   2186  H02 WTR   245      12.013 -16.047 -20.629
TER   
ATOM   2187  O00 WTR   246       3.356  -0.497 -15.606
ATOM   2188  H01 WTR   246       4.106  -1.086 -15.681
ATOM   2189  H02 WTR   246       2.696  -1.007 -15.137
TER   
ATOM   2190  O00 WTR   247      -2.239 -11.672 -14.739
ATOM   2191  H01 WTR   247      -2.205 -12.591 -15.007
ATOM   2192  H02 WTR   247      -1.544 -11.250 -15.245
TER   
ATOM   2193  O00 WTR   248      -4.796  -2.544 -18.397
ATOM   2194  H01 WTR   248      -5.159  -3.039 -17.663
ATOM   2195  H02 WTR   248      -5.443  -1.861 -18.571
TER   
ATOM   2196  O00 WTR   249      -0.439 -10.371 -16.409
ATOM   2197  H01 WTR   249      -0.763 -11.103 -16.935
ATOM   2198  H02 WTR   249       0.512 -10.406 -16.510
TER   
ATOM   2199  O00 WTR   250      -8.319 -12.392 -20.022
ATOM   2200  H01 WTR   250      -7.644 -12.189 -20.669
ATOM   2201  H02 WTR   250      -8.810 -13.118 -20.406
TER   
ATOM   2202  O00 WTR   251       6.401  -9.105 -20.570
ATOM   2203  H01 WTR   251       5.553  -9.530 -20.698
ATOM   2204  H02 WTR   251       7.013  -9.828 -20.430
TER   
ATOM   2205  O00 WTR   252      11.187 -12.706 -16.157
ATOM   2206  H01 WTR   252      10.441 -12.111 -16.237
ATOM   2207  H02 WTR   252      11.135 -13.261 -16.935
TER   
ATOM   2208  O00 WTR   253      -7.437 -17.504  -9.404
ATOM   2209  H01 WTR   253      -7.662 -18.434  -9.392
ATOM   2210  H02 WTR   253      -6.681 -17.447  -9.988
TER   
ATOM   2211  O00 WTR   254      -2.044 -12.700 -23.805
ATOM   2212  H01 WTR   254      -2.631 -12.563 -23.061
ATOM   2213  H02 WTR   254      -1.525 -13.467 -23.563
TER   
ATOM   2214  O00 WTR   255     -12.586 -13.961 -15.126
ATOM   2215  H01 WTR   255     -11.691 -14.186 -15.381
ATOM   2216  H02 WTR   255     -12.977 -14.795 -14.864
TER   
ATOM   2217  O00 WTR   256       6.415  -8.033 -14.644
ATOM   2218  H01 WTR   256       5.466  -8.053 -14.521
ATOM   2219  H02 WTR   256       6.633  -7.102 -14.683
TER   
ATOM   2220  O00 WTR   257       4.603 -17.134 -17.651
ATOM   2221  H01 WTR   257       4.999 -16.520 -18.269
ATOM   2222  H02 WTR   257       4.582 -16.659 -16.820
TER   
ATOM   2223  O00 WTR   258       4.518 -11.916 -12.454
ATOM   2224  H01 WTR   258       4.830 -11.235 -13.050
ATOM   2225  H02 WTR   258       5.142 -11.904 -11.729
TER   
ATOM   2226  O00 WTR   259      12.524 -10.890 -11.222
ATOM   2227  H01 WTR   259      11.612 -10.614 -11.126
ATOM   2228  H02 WTR   259      12.470 -11.791 -11.540
TER   
ATOM   2229  O00 WTR   260       6.194 -17.510 -20.961
ATOM   2230  H01 WTR   260       7.074 -17.589 -20.592
ATOM   2231  H02 WTR   260       5.706 -18.237 -20.574
TER   
ATOM   2232  O00 WTR   261       1.902 -11.242 -15.013
ATOM   2233  H01 WTR   261       2.387 -11.936 -15.459
ATOM   2234  H02 WTR   261       1.214 -11.701 -14.531
TER   
ATOM   2235  O00 WTR   262       3.644 -12.630 -18.988
ATOM   2236  H01 WTR   262       2.812 -13.015 -19.261
ATOM   2237  H02 WTR   262       3.789 -12.971 -18.106
TER   
ATOM   2238  O00 WTR   263      11.953  -6.710 -13.493
ATOM   2239  H01 WTR   263      11.425  -5.912 -13.483
ATOM   2240  H02 WTR   263      12.523  -6.630 -12.728
TER   
ATOM   2241  O00 WTR   264      -1.849 -19.021 -22.246
ATOM   2242  H01 WTR   264      -1.785 -19.947 -22.009
ATOM   2243  H02 WTR   264      -2.667 -18.956 -22.738
TER   
ATOM   2244  O00 WTR   265       6.371   2.149 -17.019
ATOM   2245  H01 WTR   265       6.862   2.860 -17.431
ATOM   2246  H02 WTR   265       6.906   1.892 -16.268
TER   
ATOM   2247  O00 WTR   266       1.773 -10.676 -24.771
ATOM   2248  H01 WTR   266       1.680 -11.001 -23.876
ATOM   2249  H02 WTR   266       1.808 -11.466 -25.311
TER   
ATOM   2250  O00 WTR   267       1.253 -10.832 -21.658
ATOM   2251  H01 WTR   267       1.630 -10.206 -21.039
ATOM   2252  H02 WTR   267       0.308 -10.755 -21.531
TER   
ATOM   2253  O00 WTR   268      -4.225  -8.517 -18.117
ATOM   2254  H01 WTR   268      -3.652  -7.864 -17.715
ATOM   2255  H02 WTR   268      -4.758  -8.019 -18.737
TER   
ATOM   2256  O00 WTR   269       4.224 -13.539  -9.992
ATOM   2257  H01 WTR   269       4.302 -13.450  -9.042
ATOM   2258  H02 WTR   269       4.761 -14.302 -10.206
TER   
ATOM   2259  O00 WTR   270      -1.780  -4.801 -21.551
ATOM   2260  H01 WTR   270      -1.856  -4.737 -22.504
ATOM   2261  H02 WTR   270      -1.063  -4.208 -21.327
TER   
ATOM   2262  O00 WTR   271      -1.032 -12.282 -18.148
ATOM   2263  H01 WTR   271      -1.885 -11.952 -18.429
ATOM   2264  H02 WTR   271      -1.235 -13.070 -17.644
TER   
ATOM   2265  O00 WTR   272       9.686 -18.238 -16.930
ATOM   2266  H01 WTR   272      10.639 -18.170 -16.998
ATOM   2267  H02 WTR   272       9.540 -18.848 -16.207
TER   
ATOM   2268  O00 WTR   273       7.982 -12.736 -14.114
ATOM   2269  H01 WTR   273       8.872 -12.998 -13.877
ATOM   2270  H02 WTR   273       8.098 -11.948 -14.645
TER   
ATOM   2271  O00 WTR   274       0.332  -3.009 -21.183
ATOM   2272  H01 WTR   274       0.765  -3.590 -20.557
ATOM   2273  H02 WTR   274       0.395  -2.140 -20.787
TER   
ATOM   2274  O00 WTR   275      11.301  -9.129 -14.241
ATOM   2275  H01 WTR   275      12.123  -9.563 -14.471
ATOM   2276  H02 WTR   275      11.564  -8.257 -13.948
TER   
ATOM   2277  O00 WTR   276       3.802   1.393 -17.381
ATOM   2278  H01 WTR   276       4.712   1.632 -17.208
ATOM   2279  H02 WTR   276       3.711   0.512 -17.017
TER   
ATOM   2280  O00 WTR   277       2.096 -16.194 -20.212
ATOM   2281  H01 WTR   277       1.923 -15.305 -20.523
ATOM   2282  H02 WTR   277       1.730 -16.761 -20.891
TER   
ATOM   2283  O00 WTR   278       7.779  -5.581 -14.139
ATOM   2284  H01 WTR   278       7.606  -5.934 -13.266
ATOM   2285  H02 WTR   278       8.242  -4.759 -13.978
TER   
ATOM   2286  O00 WTR   279       8.493  -4.853 -11.148
ATOM   2287  H01 WTR   279       8.289  -5.787 -11.179
ATOM   2288  H02 WTR   279       9.400  -4.815 -10.844
TER   
ATOM   2289  O00 WTR   280       2.970 -10.894  -9.631
ATOM   2290  H01 WTR   280       2.355 -10.598 -10.303
ATOM   2291  H02 WTR   280       3.129 -11.815  -9.841
TER   
ATOM   2292  O00 WTR   281       4.965 -15.568 -23.210
ATOM   2293  H01 WTR   281       5.590 -16.106 -22.725
ATOM   2294  H02 WTR   281       4.766 -14.840 -22.621
TER   
ATOM   2295  O00 WTR   282     -11.495   2.742 -13.767
ATOM   2296  H01 WTR   282     -12.252   3.327 -13.766
ATOM   2297  H02 WTR   282     -11.727   2.050 -14.386
TER   
ATOM   2298  O00 WTR   283     -10.724   1.734 -17.696
ATOM   2299  H01 WTR   283     -10.635   2.530 -17.172
ATOM   2300  H02 WTR   283     -11.287   1.164 -17.173
TER   
ATOM   2301  O00 WTR   284      -4.221   1.684 -14.177
ATOM   2302  H01 WTR   284      -4.070   2.238 -14.942
ATOM   2303  H02 WTR   284      -4.933   2.116 -13.704
TER   
ATOM   2304  O00 WTR   285     -15.382  -2.152  -9.300
ATOM   2305  H01 WTR   285     -15.320  -2.070 -10.252
ATOM   2306  H02 WTR   285     -14.490  -2.357  -9.019
TER   
ATOM   2307  O00 WTR   286     -12.602  -5.971 -18.589
ATOM   2308  H01 WTR   286     -12.609  -5.809 -19.533
ATOM   2309  H02 WTR   286     -13.501  -6.226 -18.383
TER   
ATOM   2310  O00 WTR   287      -0.071  -8.685 -25.621
ATOM   2311  H01 WTR   287       0.695  -9.234 -25.451
ATOM   2312  H02 WTR   287      -0.804  -9.300 -25.651
TER   
ATOM   2313  O00 WTR   288     -11.440   2.750 -10.786
ATOM   2314  H01 WTR   288     -11.895   2.304 -11.500
ATOM   2315  H02 WTR   288     -10.882   3.394 -11.223
TER   
ATOM   2316  O00 WTR   289      -7.878   0.439  -8.276
ATOM   2317  H01 WTR   289      -7.010   0.673  -7.947
ATOM   2318  H02 WTR   289      -8.202   1.238  -8.690
TER   
ATOM   2319  O00 WTR   290      -0.626   1.814 -16.330
ATOM   2320  H01 WTR   290      -0.724   1.191 -17.050
ATOM   2321  H02 WTR   290       0.265   2.152 -16.424
TER   
ATOM   2322  O00 WTR   291      -0.355   3.689  -9.819
ATOM   2323  H01 WTR   291      -0.480   4.270 -10.570
ATOM   2324  H02 WTR   291      -0.884   4.080  -9.123
TER   
ATOM   2325  O00 WTR   292      -9.666   6.484 -14.255
ATOM   2326  H01 WTR   292      -8.714   6.385 -14.257
ATOM   2327  H02 WTR   292      -9.963   5.958 -14.998
TER   
ATOM   2328  O00 WTR   293     -13.343   0.957  -9.424
ATOM   2329  H01 WTR   293     -12.741   1.606  -9.789
ATOM   2330  H02 WTR   293     -13.116   0.141  -9.870
TER   
ATOM   2331  O00 WTR   294      -6.465  -0.390 -18.699
ATOM   2332  H01 WTR   294      -6.215  -0.044 -17.842
ATOM   2333  H02 WTR   294      -7.415  -0.494 -18.647
TER   
ATOM   2334  O00 WTR   295      -1.535  -1.248  -8.762
ATOM   2335  H01 WTR   295      -0.923  -0.696  -9.249
ATOM   2336  H02 WTR   295      -2.401  -0.943  -9.034
TER   
ATOM   2337  O00 WTR   296       0.065  -7.574 -23.279
ATOM   2338  H01 WTR   296       0.028  -7.902 -24.178
ATOM   2339  H02 WTR   296       0.934  -7.826 -22.967
TER   
ATOM   2340  O00 WTR   297      -9.720   4.422 -12.216
ATOM   2341  H01 WTR   297      -8.824   4.545 -11.903
ATOM   2342  H02 WTR   297      -9.822   5.070 -12.913
TER   
ATOM   2343  O00 WTR   298     -12.482  -1.120 -11.057
ATOM   2344  H01 WTR   298     -13.142  -1.032 -11.745
ATOM   2345  H02 WTR   298     -11.973  -1.890 -11.308
TER   
ATOM   2346  O00 WTR   299      -8.399  -7.200  -9.400
ATOM   2347  H01 WTR   299      -9.333  -7.254  -9.605
ATOM   2348  H02 WTR   299      -8.058  -6.545 -10.008
TER   
ATOM   2349  O00 WTR   300      -4.571   3.031 -16.813
ATOM   2350  H01 WTR   300      -5.296   2.464 -16.550
ATOM   2351  H02 WTR   300      -4.989   3.856 -17.059
TER   
ATOM   2352  O00 WTR   301      -4.203   6.357 -19.616
ATOM   2353  H01 WTR   301      -4.133   7.034 -20.289
ATOM   2354  H02 WTR   301      -4.546   6.816 -18.849
TER   
ATOM   2355  O00 WTR   302      -8.279  -3.106 -14.230
ATOM   2356  H01 WTR   302      -8.250  -2.293 -13.725
ATOM   2357  H02 WTR   302      -7.520  -3.055 -14.810
TER   
ATOM   2358  O00 WTR   303      -6.196   0.718 -16.064
ATOM   2359  H01 WTR   303      -6.777   0.021 -15.762
ATOM   2360  H02 WTR   303      -5.417   0.637 -15.514
TER   
ATOM   2361  O00 WTR   304      -9.946  -8.331 -15.481
ATOM   2362  H01 WTR   304     -10.734  -8.730 -15.113
ATOM   2363  H02 WTR   304     -10.274  -7.667 -16.088
TER   
ATOM   2364  O00 WTR   305      -7.914   2.787 -16.919
ATOM   2365  H01 WTR   305      -7.774   2.582 -17.843
ATOM   2366  H02 WTR   305      -7.488   2.072 -16.447
TER   
ATOM   2367  O00 WTR   306      -0.644  -0.308 -18.180
ATOM   2368  H01 WTR   306      -1.080  -1.015 -17.704
ATOM   2369  H02 WTR   306      -0.993  -0.368 -19.070
TER   
ATOM   2370  O00 WTR   307      -0.640   3.285 -13.818
ATOM   2371  H01 WTR   307      -1.472   3.324 -13.345
ATOM   2372  H02 WTR   307      -0.775   2.611 -14.484
TER   
ATOM   2373  O00 WTR   308      -9.293  -0.435 -18.424
ATOM   2374  H01 WTR   308      -9.817   0.330 -18.661
ATOM   2375  H02 WTR   308      -9.198  -0.377 -17.474
TER   
ATOM   2376  O00 WTR   309      -9.668  -5.049 -12.709
ATOM   2377  H01 WTR   309      -9.057  -5.584 -12.202
ATOM   2378  H02 WTR   309      -9.120  -4.382 -13.121
TER   
ATOM   2379  O00 WTR   310      -9.205   2.641  -9.427
ATOM   2380  H01 WTR   310      -8.585   3.221  -9.870
ATOM   2381  H02 WTR   310      -9.973   2.630  -9.998
TER   
ATOM   2382  O00 WTR   311      -7.199  -6.250 -11.830
ATOM   2383  H01 WTR   311      -6.650  -5.497 -12.049
ATOM   2384  H02 WTR   311      -7.487  -6.592 -12.677
TER   
ATOM   2385  O00 WTR   312      -3.127  -6.324 -14.361
ATOM   2386  H01 WTR   312      -2.317  -6.789 -14.569
ATOM   2387  H02 WTR   312      -3.823  -6.940 -14.590
TER   
ATOM   2388  O00 WTR   313      -8.400   1.847 -13.565
ATOM   2389  H01 WTR   313      -9.249   2.209 -13.311
ATOM   2390  H02 WTR   313      -7.775   2.548 -13.380
TER   
ATOM   2391  O00 WTR   314     -14.819   1.906 -16.787
ATOM   2392  H01 WTR   314     -15.539   2.132 -17.375
ATOM   2393  H02 WTR   314     -14.696   2.687 -16.247
TER   
ATOM   2394  O00 WTR   315      -6.616  -3.832  -7.410
ATOM   2395  H01 WTR   315      -7.139  -4.582  -7.129
ATOM   2396  H02 WTR   315      -5.877  -4.217  -7.881
TER   
ATOM   2397  O00 WTR   316     -12.443   5.972 -16.986
ATOM   2398  H01 WTR   316     -12.613   5.660 -17.875
ATOM   2399  H02 WTR   316     -11.881   5.301 -16.599
TER   
ATOM   2400  O00 WTR   317      -3.013   3.731 -12.177
ATOM   2401  H01 WTR   317      -2.590   4.520 -11.838
ATOM   2402  H02 WTR   317      -3.949   3.934 -12.160
TER   
ATOM   2403  O00 WTR   318      -6.686  -1.174 -10.191
ATOM   2404  H01 WTR   318      -7.125  -0.794  -9.430
ATOM   2405  H02 WTR   318      -5.762  -1.205  -9.944
TER   
ATOM   2406  O00 WTR   319      -8.279  -3.697 -18.182
ATOM   2407  H01 WTR   319      -7.575  -3.805 -17.543
ATOM   2408  H02 WTR   319      -8.357  -2.749 -18.296
TER   
ATOM   2409  O00 WTR   320      -7.333   5.758 -16.940
ATOM   2410  H01 WTR   320      -7.316   5.616 -15.994
ATOM   2411  H02 WTR   320      -7.545   4.900 -17.307
TER   
ATOM   2412  O00 WTR   321      -7.188   5.337 -14.218
ATOM   2413  H01 WTR   321      -7.113   4.463 -13.836
ATOM   2414  H02 WTR   321      -6.405   5.798 -13.917
TER   
ATOM   2415  O00 WTR   322     -12.799   3.080 -18.555
ATOM   2416  H01 WTR   322     -11.936   2.672 -18.630
ATOM   2417  H02 WTR   322     -13.232   2.599 -17.851
TER   
ATOM   2418  O00 WTR   323      -2.422  -2.193 -16.975
ATOM   2419  H01 WTR   323      -3.130  -1.995 -17.588
ATOM   2420  H02 WTR   323      -2.843  -2.690 -16.274
TER   
ATOM   2421  O00 WTR   324      -7.896  -0.771 -12.662
ATOM   2422  H01 WTR   324      -7.373  -0.913 -11.873
ATOM   2423  H02 WTR   324      -7.834   0.170 -12.825
TER   
ATOM   2424  O00 WTR   325       6.610  10.004 -12.496
ATOM   2425  H01 WTR   325       5.920   9.375 -12.707
ATOM   2426  H02 WTR   325       7.379   9.685 -12.970
TER   
ATOM   2427  O00 WTR   326      -3.796  -5.334 -19.900
ATOM   2428  H01 WTR   326      -4.241  -4.493 -19.793
ATOM   2429  H02 WTR   326      -2.984  -5.118 -20.359
TER   
ATOM   2430  O00 WTR   327      -7.414   2.170 -19.618
ATOM   2431  H01 WTR   327      -7.003   1.372 -19.285
ATOM   2432  H02 WTR   327      -6.689   2.787 -19.724
TER   
ATOM   2433  O00 WTR   328      -2.658 -18.935 -12.074
ATOM   2434  H01 WTR   328      -2.125 -19.687 -12.328
ATOM   2435  H02 WTR   328      -2.178 -18.176 -12.405
TER   
ATOM   2436  O00 WTR   329       0.730 -17.923 -22.020
ATOM   2437  H01 WTR   329       1.162 -17.710 -22.847
ATOM   2438  H02 WTR   329      -0.194 -18.023 -22.251
TER   
ATOM   2439  O00 WTR   330      -6.190  -3.094 -15.992
ATOM   2440  H01 WTR   330      -6.031  -4.037 -15.955
ATOM   2441  H02 WTR   330      -5.576  -2.722 -15.359
TER   
ATOM   2442  O00 WTR   331       1.974   3.358 -13.320
ATOM   2443  H01 WTR   331       1.956   3.872 -12.513
ATOM   2444  H02 WTR   331       1.059   3.124 -13.477
TER   
ATOM   2445  O00 WTR   332      -5.372   3.841 -19.617
ATOM   2446  H01 WTR   332      -5.080   4.752 -19.615
ATOM   2447  H02 WTR   332      -4.602   3.341 -19.347
TER   
ATOM   2448  O00 WTR   333      -5.064  -4.642 -12.408
ATOM   2449  H01 WTR   333      -4.969  -4.349 -13.314
ATOM   2450  H02 WTR   333      -4.527  -5.432 -12.354
TER   
ATOM   2451  O00 WTR   334       8.039   6.145 -11.775
ATOM   2452  H01 WTR   334       7.571   6.876 -11.371
ATOM   2453  H02 WTR   334       8.668   6.559 -12.365
TER   
ATOM   2454  O00 WTR   335       1.928  -2.460 -13.748
ATOM   2455  H01 WTR   335       1.716  -2.701 -12.847
ATOM   2456  H02 WTR   335       2.639  -3.052 -13.994
TER   
ATOM   2457  O00 WTR   336       3.371  -8.327 -12.365
ATOM   2458  H01 WTR   336       2.933  -8.996 -11.839
ATOM   2459  H02 WTR   336       3.403  -8.697 -13.247
TER   
ATOM   2460  O00 WTR   337      -0.378   0.442 -11.680
ATOM   2461  H01 WTR   337      -0.699   0.020 -12.477
ATOM   2462  H02 WTR   337      -1.101   1.001 -11.397
TER   
ATOM   2463  O00 WTR   338       5.525  -1.864 -16.024
ATOM   2464  H01 WTR   338       5.801  -1.981 -15.115
ATOM   2465  H02 WTR   338       6.098  -2.444 -16.525
TER   
ATOM   2466  O00 WTR   339      10.833  -4.547 -10.218
ATOM   2467  H01 WTR   339      11.229  -4.288 -11.050
ATOM   2468  H02 WTR   339      11.291  -5.351  -9.974
TER   
ATOM   2469  O00 WTR   340      -0.110   9.233 -14.745
ATOM   2470  H01 WTR   340       0.249   8.393 -15.033
ATOM   2471  H02 WTR   340      -0.116   9.175 -13.790
TER   
ATOM   2472  O00 WTR   341      12.643   4.191 -12.774
ATOM   2473  H01 WTR   341      12.924   3.288 -12.926
ATOM   2474  H02 WTR   341      13.072   4.441 -11.956
TER   
ATOM   2475  O00 WTR   342     -10.077 -15.081 -16.992
ATOM   2476  H01 WTR   342      -9.672 -15.656 -17.642
ATOM   2477  H02 WTR   342      -9.963 -15.541 -16.161
TER   
ATOM   2478  O00 WTR   343      -1.982  -0.144 -13.908
ATOM   2479  H01 WTR   343      -1.464  -0.139 -14.713
ATOM   2480  H02 WTR   343      -2.654   0.522 -14.050
TER   
ATOM   2481  O00 WTR   344      -2.236  -4.734 -17.798
ATOM   2482  H01 WTR   344      -2.477  -3.810 -17.726
ATOM   2483  H02 WTR   344      -2.827  -5.085 -18.463
TER   
ATOM   2484  O00 WTR   345       7.385   1.854 -14.523
ATOM   2485  H01 WTR   345       8.293   2.008 -14.260
ATOM   2486  H02 WTR   345       6.867   2.387 -13.920
TER   
ATOM   2487  O00 WTR   346       7.188  -1.202 -13.563
ATOM   2488  H01 WTR   346       6.527  -1.393 -12.897
ATOM   2489  H02 WTR   346       6.814  -0.484 -14.073
TER   
ATOM   2490  O00 WTR   347       2.363   3.520 -16.167
ATOM   2491  H01 WTR   347       2.310   3.437 -15.215
ATOM   2492  H02 WTR   347       2.741   2.691 -16.460
TER   
ATOM   2493  O00 WTR   348       4.023   7.883 -16.220
ATOM   2494  H01 WTR   348       3.149   7.493 -16.198
ATOM   2495  H02 WTR   348       4.566   7.230 -16.663
TER   
ATOM   2496  O00 WTR   349       9.566 -16.465 -14.708
ATOM   2497  H01 WTR   349       8.638 -16.587 -14.506
ATOM   2498  H02 WTR   349       9.735 -17.067 -15.433
TER   
ATOM   2499  O00 WTR   350      -1.369  -5.145 -24.347
ATOM   2500  H01 WTR   350      -0.780  -5.845 -24.067
ATOM   2501  H02 WTR   350      -1.117  -4.968 -25.254
TER   
ATOM   2502  O00 WTR   351       4.671  -1.567 -12.499
ATOM   2503  H01 WTR   351       4.443  -0.944 -11.809
ATOM   2504  H02 WTR   351       4.054  -1.380 -13.206
TER   
ATOM   2505  O00 WTR   352      15.317   2.547 -10.987
ATOM   2506  H01 WTR   352      15.412   2.323 -10.062
ATOM   2507  H02 WTR   352      14.702   1.899 -11.330
TER   
ATOM   2508  O00 WTR   353      -0.130  -4.372 -13.708
ATOM   2509  H01 WTR   353       0.432  -5.069 -13.370
ATOM   2510  H02 WTR   353       0.476  -3.672 -13.950
TER   
ATOM   2511  O00 WTR   354      15.892  -3.261  -9.318
ATOM   2512  H01 WTR   354      15.747  -2.315  -9.345
ATOM   2513  H02 WTR   354      16.055  -3.505 -10.229
TER   
ATOM   2514  O00 WTR   355       1.056   2.575 -18.688
ATOM   2515  H01 WTR   355       1.558   3.045 -18.021
ATOM   2516  H02 WTR   355       1.703   2.026 -19.132
TER   
ATOM   2517  O00 WTR   356       1.390  -0.888 -19.670
ATOM   2518  H01 WTR   356       0.779  -0.717 -18.953
ATOM   2519  H02 WTR   356       1.769  -0.033 -19.872
TER   
ATOM   2520  O00 WTR   357      11.396  -3.771 -12.966
ATOM   2521  H01 WTR   357      12.130  -3.167 -13.075
ATOM   2522  H02 WTR   357      10.657  -3.330 -13.386
TER   
ATOM   2523  O00 WTR   358       8.361  -8.200 -16.731
ATOM   2524  H01 WTR   358       7.696  -8.060 -16.057
ATOM   2525  H02 WTR   358       8.217  -7.494 -17.361
TER   
ATOM   2526  O00 WTR   359     -16.124   3.618 -11.638
ATOM   2527  H01 WTR   359     -16.671   3.407 -10.882
ATOM   2528  H02 WTR   359     -15.771   2.776 -11.923
TER   
ATOM   2529  O00 WTR   360       6.277   3.997 -13.075
ATOM   2530  H01 WTR   360       5.909   4.351 -13.884
ATOM   2531  H02 WTR   360       6.867   4.682 -12.759
TER   
ATOM   2532  O00 WTR   361       3.135   1.041 -12.339
ATOM   2533  H01 WTR   361       2.385   0.528 -12.641
ATOM   2534  H02 WTR   361       2.934   1.938 -12.604
TER   
ATOM   2535  O00 WTR   362       4.479  -5.781 -16.486
ATOM   2536  H01 WTR   362       3.958  -5.279 -17.113
ATOM   2537  H02 WTR   362       4.653  -6.612 -16.930
TER   
ATOM   2538  O00 WTR   363       4.760   2.874 -10.814
ATOM   2539  H01 WTR   363       5.214   3.371 -11.495
ATOM   2540  H02 WTR   363       4.390   2.120 -11.273
TER   
ATOM   2541  O00 WTR   364       9.925   4.360 -13.351
ATOM   2542  H01 WTR   364       9.570   4.381 -12.462
ATOM   2543  H02 WTR   364      10.866   4.232 -13.230
TER   
ATOM   2544  O00 WTR   365       3.997  -3.924 -14.526
ATOM   2545  H01 WTR   365       4.219  -4.309 -15.374
ATOM   2546  H02 WTR   365       4.753  -4.116 -13.971
TER   
ATOM   2547  O00 WTR   366       3.175   1.400 -20.080
ATOM   2548  H01 WTR   366       3.646   1.249 -19.260
ATOM   2549  H02 WTR   366       3.756   1.965 -20.590
TER   
ATOM   2550  O00 WTR   367       2.817   6.498 -12.741
ATOM   2551  H01 WTR   367       2.942   6.180 -11.847
ATOM   2552  H02 WTR   367       2.843   5.709 -13.283
TER   
ATOM   2553  O00 WTR   368       4.554   8.668 -13.315
ATOM   2554  H01 WTR   368       4.165   7.852 -13.002
ATOM   2555  H02 WTR   368       4.613   8.557 -14.264
TER   
ATOM   2556  O00 WTR   369       9.238  10.136 -13.514
ATOM   2557  H01 WTR   369       9.348   9.254 -13.869
ATOM   2558  H02 WTR   369      10.005  10.268 -12.956
TER   
ATOM   2559  O00 WTR   370      -5.241  -8.369 -13.702
ATOM   2560  H01 WTR   370      -5.301  -8.615 -12.779
ATOM   2561  H02 WTR   370      -4.786  -9.102 -14.116
TER   
ATOM   2562  O00 WTR   371       8.958  -3.013 -14.065
ATOM   2563  H01 WTR   371       9.121  -3.017 -15.008
ATOM   2564  H02 WTR   371       8.435  -2.225 -13.916
TER   
ATOM   2565  O00 WTR   372       0.133  -5.192 -16.306
ATOM   2566  H01 WTR   372      -0.674  -5.133 -16.817
ATOM   2567  H02 WTR   372      -0.082  -4.777 -15.470
TER   
ATOM   2568  O00 WTR   373      15.964   5.375 -12.007
ATOM   2569  H01 WTR   373      16.889   5.618 -11.950
ATOM   2570  H02 WTR   373      15.921   4.502 -11.617
TER   
ATOM   2571  O00 WTR   374       6.740  -4.062 -16.962
ATOM   2572  H01 WTR   374       6.342  -4.817 -16.530
ATOM   2573  H02 WTR   374       6.870  -4.345 -17.868
TER   
ATOM   2574  O00 WTR   375      -2.936  -3.647 -14.743
ATOM   2575  H01 WTR   375      -2.673  -3.337 -13.877
ATOM   2576  H02 WTR   375      -2.846  -4.599 -14.695
TER   
ATOM   2577  O00 WTR   376       5.190   4.850 -15.507
ATOM   2578  H01 WTR   376       4.237   4.784 -15.446
ATOM   2579  H02 WTR   376       5.458   4.044 -15.949
TER   
ATOM   2580  O00 WTR   377       4.490 -15.837 -15.285
ATOM   2581  H01 WTR   377       4.695 -15.350 -14.487
ATOM   2582  H02 WTR   377       3.722 -16.360 -15.057
TER   
ATOM   2583  O00 WTR   378      17.663   8.956 -12.706
ATOM   2584  H01 WTR   378      17.888   8.031 -12.615
ATOM   2585  H02 WTR   378      17.558   9.267 -11.807
TER   
ATOM   2586  O00 WTR   379      -1.461  -7.731 -15.666
ATOM   2587  H01 WTR   379      -1.232  -7.209 -16.435
ATOM   2588  H02 WTR   379      -1.349  -8.638 -15.951
TER   
ATOM   2589  O00 WTR   380       8.531  -0.367  -9.585
ATOM   2590  H01 WTR   380       7.681  -0.102  -9.233
ATOM   2591  H02 WTR   380       8.370  -1.225  -9.979
TER   
ATOM   2592  O00 WTR   381      -2.951 -13.076  -8.323
ATOM   2593  H01 WTR   381      -2.060 -13.087  -7.973
ATOM   2594  H02 WTR   381      -2.960 -12.337  -8.932
TER   
ATOM   2595  O00 WTR   382      -5.711  -7.370 -20.434
ATOM   2596  H01 WTR   382      -6.339  -6.836 -19.949
ATOM   2597  H02 WTR   382      -4.942  -6.808 -20.532
TER   
ATOM   2598  O00 WTR   383      -7.543  -7.046 -14.372
ATOM   2599  H01 WTR   383      -6.773  -7.559 -14.126
ATOM   2600  H02 WTR   383      -8.248  -7.690 -14.440
TER   
ATOM   2601  O00 WTR   384       1.646  -8.681 -18.976
ATOM   2602  H01 WTR   384       1.678  -8.356 -18.076
ATOM   2603  H02 WTR   384       0.910  -8.215 -19.373
TER   
ATOM   2604  O00 WTR   385       4.718  -3.959 -11.293
ATOM   2605  H01 WTR   385       5.177  -4.066 -10.459
ATOM   2606  H02 WTR   385       4.893  -3.053 -11.549
TER   
ATOM   2607  O00 WTR   386      -0.365  -7.205 -20.226
ATOM   2608  H01 WTR   386      -0.939  -6.572 -19.795
ATOM   2609  H02 WTR   386      -0.255  -6.863 -21.113
TER   
ATOM   2610  O00 WTR   387       3.809  -9.963 -20.046
ATOM   2611  H01 WTR   387       3.846 -10.872 -19.748
ATOM   2612  H02 WTR   387       2.993  -9.623 -19.679
TER   
ATOM   2613  O00 WTR   388      -6.567 -18.962 -12.503
ATOM   2614  H01 WTR   388      -5.839 -19.471 -12.861
ATOM   2615  H02 WTR   388      -7.115 -18.762 -13.262
TER   
ATOM   2616  O00 WTR   389      -5.968   6.591  12.627
ATOM   2617  H01 WTR   389      -6.077   7.430  12.180
ATOM   2618  H02 WTR   389      -5.707   6.826  13.518
TER   
ATOM   2619  O00 WTR   390      -2.311   1.734 -10.410
ATOM   2620  H01 WTR   390      -2.644   2.272 -11.128
ATOM   2621  H02 WTR   390      -1.846   2.350  -9.844
TER   
ATOM   2622  O00 WTR   391      19.245  -3.817 -12.545
ATOM   2623  H01 WTR   391      18.942  -3.620 -13.431
ATOM   2624  H02 WTR   391      19.799  -3.073 -12.309
TER   
ATOM   2625  O00 WTR   392      14.014 -14.291 -18.874
ATOM   2626  H01 WTR   392      14.615 -14.673 -18.235
ATOM   2627  H02 WTR   392      14.515 -13.585 -19.284
TER   
ATOM   2628  O00 WTR   393       2.896 -20.171 -17.408
ATOM   2629  H01 WTR   393       2.597 -20.461 -18.270
ATOM   2630  H02 WTR   393       2.593 -20.851 -16.807
TER   
ATOM   2631  O00 WTR   394      13.783  -8.071 -16.445
ATOM   2632  H01 WTR   394      13.806  -8.995 -16.195
ATOM   2633  H02 WTR   394      12.851  -7.864 -16.512
TER   
ATOM   2634  O00 WTR   395      14.696 -16.032 -16.132
ATOM   2635  H01 WTR   395      15.415 -16.496 -15.705
ATOM   2636  H02 WTR   395      14.131 -15.750 -15.413
TER   
ATOM   2637  O00 WTR   396      17.698  -2.880 -14.562
ATOM   2638  H01 WTR   396      17.126  -3.644 -14.630
ATOM   2639  H02 WTR   396      17.156  -2.211 -14.144
TER   
ATOM   2640  O00 WTR   397      23.723  -0.018 -11.168
ATOM   2641  H01 WTR   397      22.803   0.213 -11.036
ATOM   2642  H02 WTR   397      23.890  -0.712 -10.530
TER   
ATOM   2643  O00 WTR   398      13.426 -10.692 -14.572
ATOM   2644  H01 WTR   398      13.988 -11.395 -14.899
ATOM   2645  H02 WTR   398      12.988 -11.071 -13.810
TER   
ATOM   2646  O00 WTR   399      16.282  -5.677 -14.004
ATOM   2647  H01 WTR   399      16.411  -6.618 -14.128
ATOM   2648  H02 WTR   399      15.440  -5.494 -14.422
TER   
ATOM   2649  O00 WTR   400      14.730  -9.117 -11.390
ATOM   2650  H01 WTR   400      15.271  -9.772 -10.951
ATOM   2651  H02 WTR   400      13.897  -9.561 -11.549
TER   
ATOM   2652  O00 WTR   401      12.077  -7.617  -9.851
ATOM   2653  H01 WTR   401      12.886  -7.176 -10.110
ATOM   2654  H02 WTR   401      11.989  -7.428  -8.917
TER   
ATOM   2655  O00 WTR   402      10.188 -14.702 -18.153
ATOM   2656  H01 WTR   402      10.776 -15.180 -18.737
ATOM   2657  H02 WTR   402      10.117 -15.257 -17.377
TER   
ATOM   2658  O00 WTR   403      16.336  -8.786 -13.654
ATOM   2659  H01 WTR   403      17.236  -8.892 -13.345
ATOM   2660  H02 WTR   403      15.798  -8.906 -12.871
TER   
ATOM   2661  O00 WTR   404      18.788  -9.071 -12.536
ATOM   2662  H01 WTR   404      19.429  -9.500 -11.969
ATOM   2663  H02 WTR   404      18.727  -8.178 -12.196
TER   
ATOM   2664  O00 WTR   405      11.104 -11.917  -7.607
ATOM   2665  H01 WTR   405      11.237 -12.663  -8.192
ATOM   2666  H02 WTR   405      11.898 -11.391  -7.706
TER   
ATOM   2667  O00 WTR   406      15.105 -13.180 -11.926
ATOM   2668  H01 WTR   406      15.758 -12.486 -12.016
ATOM   2669  H02 WTR   406      15.442 -13.736 -11.223
TER   
ATOM   2670  O00 WTR   407      18.806   3.566 -10.216
ATOM   2671  H01 WTR   407      19.058   4.342  -9.716
ATOM   2672  H02 WTR   407      18.540   2.929  -9.554
TER   
ATOM   2673  O00 WTR   408      16.509  -0.758 -13.543
ATOM   2674  H01 WTR   408      16.001   0.000 -13.832
ATOM   2675  H02 WTR   408      17.130  -0.403 -12.906
TER   
ATOM   2676  O00 WTR   409       9.396  -3.395 -16.639
ATOM   2677  H01 WTR   409       9.842  -4.171 -16.978
ATOM   2678  H02 WTR   409       8.501  -3.468 -16.971
TER   
ATOM   2679  O00 WTR   410      21.257   1.179 -11.120
ATOM   2680  H01 WTR   410      20.816   1.192 -10.270
ATOM   2681  H02 WTR   410      21.467   2.097 -11.294
TER   
ATOM   2682  O00 WTR   411       2.299  -4.312 -17.555
ATOM   2683  H01 WTR   411       2.442  -3.369 -17.634
ATOM   2684  H02 WTR   411       1.417  -4.391 -17.190
TER   
ATOM   2685  O00 WTR   412      17.551   1.559 -12.185
ATOM   2686  H01 WTR   412      18.253   2.000 -11.705
ATOM   2687  H02 WTR   412      16.745   1.897 -11.795
TER   
ATOM   2688  O00 WTR   413       9.469 -10.647 -15.821
ATOM   2689  H01 WTR   413      10.093 -10.209 -15.242
ATOM   2690  H02 WTR   413       9.022  -9.933 -16.276
TER   
ATOM   2691  O00 WTR   414      16.569  -4.060 -11.828
ATOM   2692  H01 WTR   414      17.305  -3.538 -12.148
ATOM   2693  H02 WTR   414      16.310  -4.595 -12.578
TER   
ATOM   2694  O00 WTR   415      17.732  12.128  -9.717
ATOM   2695  H01 WTR   415      17.281  11.315  -9.947
ATOM   2696  H02 WTR   415      18.461  11.849  -9.162
TER   
ATOM   2697  O00 WTR   416      18.420  -0.715  -9.701
ATOM   2698  H01 WTR   416      18.759  -1.227  -8.967
ATOM   2699  H02 WTR   416      18.319   0.170  -9.351
TER   
ATOM   2700  O00 WTR   417      18.331   6.525 -11.797
ATOM   2701  H01 WTR   417      18.061   6.705 -10.897
ATOM   2702  H02 WTR   417      19.030   5.878 -11.713
TER   
ATOM   2703  O00 WTR   418      19.678  -9.983 -10.004
ATOM   2704  H01 WTR   418      19.074 -10.493  -9.464
ATOM   2705  H02 WTR   418      19.786  -9.158  -9.530
TER   
ATOM   2706  O00 WTR   419      19.628   6.009  -8.561
ATOM   2707  H01 WTR   419      19.190   6.667  -9.100
ATOM   2708  H02 WTR   419      19.086   5.943  -7.775
TER   
ATOM   2709  O00 WTR   420       9.506 -16.885 -11.308
ATOM   2710  H01 WTR   420       9.449 -17.531 -10.605
ATOM   2711  H02 WTR   420       9.358 -16.044 -10.874
TER   
ATOM   2712  O00 WTR   421      11.128  -7.293 -16.366
ATOM   2713  H01 WTR   421      10.293  -7.505 -16.784
ATOM   2714  H02 WTR   421      11.110  -7.772 -15.538
TER   
ATOM   2715  O00 WTR   422      10.290  -9.268 -10.881
ATOM   2716  H01 WTR   422       9.921  -9.736 -10.133
ATOM   2717  H02 WTR   422      11.033  -8.786 -10.520
TER   
ATOM   2718  O00 WTR   423      15.584 -14.947  -9.864
ATOM   2719  H01 WTR   423      14.786 -15.339  -9.509
ATOM   2720  H02 WTR   423      16.044 -15.675 -10.281
TER   
ATOM   2721  O00 WTR   424      -7.493  12.893 -17.906
ATOM   2722  H01 WTR   424      -7.343  12.125 -17.355
ATOM   2723  H02 WTR   424      -7.637  12.535 -18.782
TER   
ATOM   2724  O00 WTR   425      -6.991  10.516 -16.726
ATOM   2725  H01 WTR   425      -7.678  10.111 -16.197
ATOM   2726  H02 WTR   425      -6.359   9.813 -16.878
TER   
ATOM   2727  O00 WTR   426       0.656   6.515 -15.333
ATOM   2728  H01 WTR   426       0.718   5.646 -14.936
ATOM   2729  H02 WTR   426       0.524   6.343 -16.266
TER   
ATOM   2730  O00 WTR   427      -8.591   9.299 -12.299
ATOM   2731  H01 WTR   427      -8.313   9.823 -11.548
ATOM   2732  H02 WTR   427      -8.397   8.396 -12.046
TER   
ATOM   2733  O00 WTR   428       3.303  10.648 -11.393
ATOM   2734  H01 WTR   428       3.812   9.990 -11.867
ATOM   2735  H02 WTR   428       2.960  10.182 -10.630
TER   
ATOM   2736  O00 WTR   429       0.415   6.058 -18.046
ATOM   2737  H01 WTR   429      -0.384   5.589 -17.805
ATOM   2738  H02 WTR   429       0.696   5.648 -18.864
TER   
ATOM   2739  O00 WTR   430       0.911  10.193 -16.965
ATOM   2740  H01 WTR   430       0.608   9.654 -17.696
ATOM   2741  H02 WTR   430       0.424   9.867 -16.208
TER   
ATOM   2742  O00 WTR   431       3.393  16.679 -15.149
ATOM   2743  H01 WTR   431       3.019  17.389 -15.671
ATOM   2744  H02 WTR   431       4.340  16.788 -15.239
TER   
ATOM   2745  O00 WTR   432       7.458  12.371 -13.629
ATOM   2746  H01 WTR   432       8.401  12.336 -13.789
ATOM   2747  H02 WTR   432       7.272  11.585 -13.115
TER   
ATOM   2748  O00 WTR   433      14.730  10.085 -11.131
ATOM   2749  H01 WTR   433      15.435   9.850 -10.528
ATOM   2750  H02 WTR   433      14.717   9.376 -11.774
TER   
ATOM   2751  O00 WTR   434       4.107  11.908 -16.576
ATOM   2752  H01 WTR   434       4.237  11.577 -17.465
ATOM   2753  H02 WTR   434       4.040  11.121 -16.035
TER   
ATOM   2754  O00 WTR   435      -0.389  12.168  -8.309
ATOM   2755  H01 WTR   435      -0.772  12.745  -7.649
ATOM   2756  H02 WTR   435      -1.051  11.490  -8.448
TER   
ATOM   2757  O00 WTR   436       6.452  15.760 -13.490
ATOM   2758  H01 WTR   436       7.009  16.109 -12.794
ATOM   2759  H02 WTR   436       6.931  15.001 -13.822
TER   
ATOM   2760  O00 WTR   437      -1.769   4.649 -16.944
ATOM   2761  H01 WTR   437      -2.635   4.465 -17.308
ATOM   2762  H02 WTR   437      -1.361   3.788 -16.848
TER   
ATOM   2763  O00 WTR   438      -5.079   7.805 -17.421
ATOM   2764  H01 WTR   438      -5.851   7.377 -17.051
ATOM   2765  H02 WTR   438      -4.350   7.485 -16.890
TER   
ATOM   2766  O00 WTR   439      10.004   7.173 -13.562
ATOM   2767  H01 WTR   439      10.941   7.343 -13.659
ATOM   2768  H02 WTR   439       9.913   6.234 -13.727
TER   
ATOM   2769  O00 WTR   440     -11.361   8.347 -13.232
ATOM   2770  H01 WTR   440     -10.988   9.174 -12.928
ATOM   2771  H02 WTR   440     -10.602   7.803 -13.440
TER   
ATOM   2772  O00 WTR   441     -15.460 -12.420   7.084
ATOM   2773  H01 WTR   441     -16.003 -11.742   7.488
ATOM   2774  H02 WTR   441     -15.965 -12.711   6.325
TER   
ATOM   2775  O00 WTR   442     -15.076 -20.026   5.436
ATOM   2776  H01 WTR   442     -15.644 -20.473   4.808
ATOM   2777  H02 WTR   442     -14.887 -19.180   5.029
TER   
ATOM   2778  O00 WTR   443     -13.249 -21.548   4.252
ATOM   2779  H01 WTR   443     -13.792 -21.591   3.464
ATOM   2780  H02 WTR   443     -13.758 -21.018   4.865
TER   
ATOM   2781  O00 WTR   444      -9.590 -22.221   5.779
ATOM   2782  H01 WTR   444     -10.131 -22.617   5.095
ATOM   2783  H02 WTR   444     -10.206 -21.717   6.310
TER   
ATOM   2784  O00 WTR   445     -12.121 -24.247  12.179
ATOM   2785  H01 WTR   445     -12.209 -23.703  11.396
ATOM   2786  H02 WTR   445     -12.233 -23.637  12.908
TER   
ATOM   2787  O00 WTR   446     -13.267 -24.206   5.305
ATOM   2788  H01 WTR   446     -12.993 -24.323   6.215
ATOM   2789  H02 WTR   446     -12.948 -23.335   5.069
TER   
ATOM   2790  O00 WTR   447     -14.715 -14.169   9.198
ATOM   2791  H01 WTR   447     -15.067 -14.966   8.801
ATOM   2792  H02 WTR   447     -15.104 -13.457   8.690
TER   
ATOM   2793  O00 WTR   448     -23.169 -12.912  13.797
ATOM   2794  H01 WTR   448     -23.469 -13.107  12.909
ATOM   2795  H02 WTR   448     -22.555 -13.616  14.003
TER   
ATOM   2796  O00 WTR   449     -14.976 -21.165  12.888
ATOM   2797  H01 WTR   449     -15.133 -20.232  13.030
ATOM   2798  H02 WTR   449     -14.154 -21.342  13.346
TER   
ATOM   2799  O00 WTR   450     -12.147 -19.396   6.553
ATOM   2800  H01 WTR   450     -11.420 -18.996   6.075
ATOM   2801  H02 WTR   450     -11.728 -20.001   7.165
TER   
ATOM   2802  O00 WTR   451     -16.670 -21.247   3.593
ATOM   2803  H01 WTR   451     -16.802 -20.702   2.818
ATOM   2804  H02 WTR   451     -16.513 -22.125   3.246
TER   
ATOM   2805  O00 WTR   452     -13.032 -14.207 -10.980
ATOM   2806  H01 WTR   452     -13.290 -15.092 -11.240
ATOM   2807  H02 WTR   452     -12.135 -14.302 -10.660
TER   
ATOM   2808  O00 WTR   453     -14.244 -18.515  -8.091
ATOM   2809  H01 WTR   453     -14.808 -17.824  -7.744
ATOM   2810  H02 WTR   453     -13.842 -18.129  -8.869
TER   
ATOM   2811  O00 WTR   454     -10.824 -22.558   3.286
ATOM   2812  H01 WTR   454     -10.809 -22.872   2.382
ATOM   2813  H02 WTR   454     -11.713 -22.226   3.411
TER   
ATOM   2814  O00 WTR   455     -11.554 -29.471   1.685
ATOM   2815  H01 WTR   455     -12.119 -29.070   2.345
ATOM   2816  H02 WTR   455     -11.785 -30.400   1.704
TER   
ATOM   2817  O00 WTR   456     -17.605 -18.084  -6.494
ATOM   2818  H01 WTR   456     -18.079 -17.922  -5.678
ATOM   2819  H02 WTR   456     -17.790 -18.999  -6.702
TER   
ATOM   2820  O00 WTR   457     -19.727 -11.822   6.862
ATOM   2821  H01 WTR   457     -19.301 -11.016   7.153
ATOM   2822  H02 WTR   457     -19.078 -12.248   6.302
TER   
ATOM   2823  O00 WTR   458     -14.063 -21.518   1.642
ATOM   2824  H01 WTR   458     -14.523 -22.236   2.077
ATOM   2825  H02 WTR   458     -14.000 -21.793   0.728
TER   
ATOM   2826  O00 WTR   459     -14.636 -23.134  -7.230
ATOM   2827  H01 WTR   459     -13.697 -23.296  -7.326
ATOM   2828  H02 WTR   459     -14.794 -22.337  -7.736
TER   
ATOM   2829  O00 WTR   460     -17.085 -19.361   1.646
ATOM   2830  H01 WTR   460     -17.938 -19.478   1.226
ATOM   2831  H02 WTR   460     -17.227 -18.666   2.289
TER   
ATOM   2832  O00 WTR   461     -10.385 -20.379 -11.900
ATOM   2833  H01 WTR   461     -11.163 -20.690 -12.363
ATOM   2834  H02 WTR   461      -9.851 -19.966 -12.578
TER   
ATOM   2835  O00 WTR   462     -15.125 -24.097  -4.740
ATOM   2836  H01 WTR   462     -14.954 -23.830  -5.643
ATOM   2837  H02 WTR   462     -15.917 -23.620  -4.494
TER   
ATOM   2838  O00 WTR   463     -12.615 -24.438  -3.198
ATOM   2839  H01 WTR   463     -13.442 -24.292  -3.658
ATOM   2840  H02 WTR   463     -11.975 -24.577  -3.896
TER   
ATOM   2841  O00 WTR   464      -9.069 -20.499  -7.632
ATOM   2842  H01 WTR   464      -8.523 -20.845  -8.338
ATOM   2843  H02 WTR   464      -8.555 -19.782  -7.260
TER   
ATOM   2844  O00 WTR   465     -15.359 -24.140   8.464
ATOM   2845  H01 WTR   465     -15.736 -23.566   7.797
ATOM   2846  H02 WTR   465     -14.568 -24.493   8.058
TER   
ATOM   2847  O00 WTR   466     -16.081 -22.519   6.393
ATOM   2848  H01 WTR   466     -16.668 -22.258   5.684
ATOM   2849  H02 WTR   466     -15.408 -21.839   6.410
TER   
ATOM   2850  O00 WTR   467     -14.036 -18.907  -4.450
ATOM   2851  H01 WTR   467     -14.533 -18.097  -4.570
ATOM   2852  H02 WTR   467     -13.233 -18.772  -4.953
TER   
ATOM   2853  O00 WTR   468     -15.741 -21.088  -5.351
ATOM   2854  H01 WTR   468     -15.078 -21.632  -5.777
ATOM   2855  H02 WTR   468     -15.245 -20.370  -4.957
TER   
ATOM   2856  O00 WTR   469     -18.311 -16.809  -4.201
ATOM   2857  H01 WTR   469     -18.571 -15.949  -4.532
ATOM   2858  H02 WTR   469     -17.524 -16.639  -3.684
TER   
ATOM   2859  O00 WTR   470     -10.469 -22.995  -9.634
ATOM   2860  H01 WTR   470     -11.175 -22.731 -10.224
ATOM   2861  H02 WTR   470     -10.910 -23.211  -8.813
TER   
ATOM   2862  O00 WTR   471     -17.732 -17.156   6.001
ATOM   2863  H01 WTR   471     -18.517 -16.731   6.346
ATOM   2864  H02 WTR   471     -17.690 -17.994   6.463
TER   
ATOM   2865  O00 WTR   472      -1.658 -19.799   9.906
ATOM   2866  H01 WTR   472      -0.750 -19.571   9.707
ATOM   2867  H02 WTR   472      -2.120 -19.695   9.075
TER   
ATOM   2868  O00 WTR   473      -5.500 -20.210  11.690
ATOM   2869  H01 WTR   473      -6.240 -20.510  12.217
ATOM   2870  H02 WTR   473      -5.820 -19.419  11.256
TER   
ATOM   2871  O00 WTR   474       3.598 -31.356   3.178
ATOM   2872  H01 WTR   474       3.471 -31.755   4.039
ATOM   2873  H02 WTR   474       4.392 -30.830   3.273
TER   
ATOM   2874  O00 WTR   475       7.863 -26.279   0.338
ATOM   2875  H01 WTR   475       7.786 -26.288  -0.616
ATOM   2876  H02 WTR   475       8.753 -25.968   0.504
TER   
ATOM   2877  O00 WTR   476       1.074 -17.251   7.997
ATOM   2878  H01 WTR   476       1.303 -16.440   7.543
ATOM   2879  H02 WTR   476       1.873 -17.778   7.965
TER   
ATOM   2880  O00 WTR   477       0.511 -29.256  -0.668
ATOM   2881  H01 WTR   477      -0.321 -29.262  -0.194
ATOM   2882  H02 WTR   477       1.129 -29.681  -0.074
TER   
ATOM   2883  O00 WTR   478      -8.153 -24.062   7.472
ATOM   2884  H01 WTR   478      -8.782 -23.506   7.012
ATOM   2885  H02 WTR   478      -8.671 -24.803   7.785
TER   
ATOM   2886  O00 WTR   479      -2.028 -21.924   2.863
ATOM   2887  H01 WTR   479      -2.342 -22.776   2.562
ATOM   2888  H02 WTR   479      -2.330 -21.308   2.196
TER   
ATOM   2889  O00 WTR   480     -10.159 -25.207   3.091
ATOM   2890  H01 WTR   480     -10.439 -24.297   2.996
ATOM   2891  H02 WTR   480      -9.204 -25.161   3.129
TER   
ATOM   2892  O00 WTR   481     -10.662 -21.144   8.079
ATOM   2893  H01 WTR   481      -9.788 -20.899   8.383
ATOM   2894  H02 WTR   481     -11.195 -21.164   8.873
TER   
ATOM   2895  O00 WTR   482      -5.350 -28.608   4.191
ATOM   2896  H01 WTR   482      -4.404 -28.739   4.119
ATOM   2897  H02 WTR   482      -5.452 -27.668   4.339
TER   
ATOM   2898  O00 WTR   483      -0.559 -26.152   0.481
ATOM   2899  H01 WTR   483       0.342 -26.348   0.226
ATOM   2900  H02 WTR   483      -1.060 -26.917   0.199
TER   
ATOM   2901  O00 WTR   484     -12.613 -24.523   8.076
ATOM   2902  H01 WTR   484     -11.765 -24.896   8.318
ATOM   2903  H02 WTR   484     -12.563 -23.610   8.359
TER   
ATOM   2904  O00 WTR   485      -8.401 -20.880   0.024
ATOM   2905  H01 WTR   485      -9.144 -21.482   0.066
ATOM   2906  H02 WTR   485      -7.651 -21.438  -0.179
TER   
ATOM   2907  O00 WTR   486      -6.591 -25.989  11.025
ATOM   2908  H01 WTR   486      -6.187 -25.647  11.823
ATOM   2909  H02 WTR   486      -5.852 -26.272  10.486
TER   
ATOM   2910  O00 WTR   487      -0.096 -23.715   6.054
ATOM   2911  H01 WTR   487      -0.016 -23.087   6.772
ATOM   2912  H02 WTR   487      -0.817 -23.380   5.521
TER   
ATOM   2913  O00 WTR   488      -3.716 -26.534   2.146
ATOM   2914  H01 WTR   488      -4.082 -27.331   1.762
ATOM   2915  H02 WTR   488      -4.378 -26.245   2.775
TER   
ATOM   2916  O00 WTR   489      -2.066 -22.196  13.700
ATOM   2917  H01 WTR   489      -2.205 -22.122  12.756
ATOM   2918  H02 WTR   489      -2.918 -22.458  14.049
TER   
ATOM   2919  O00 WTR   490      -7.863 -26.501  16.127
ATOM   2920  H01 WTR   490      -8.017 -27.423  15.922
ATOM   2921  H02 WTR   490      -7.902 -26.457  17.082
TER   
ATOM   2922  O00 WTR   491      -5.770 -25.849   3.992
ATOM   2923  H01 WTR   491      -6.405 -25.328   3.500
ATOM   2924  H02 WTR   491      -5.606 -25.341   4.787
TER   
ATOM   2925  O00 WTR   492      -2.718 -28.765   3.620
ATOM   2926  H01 WTR   492      -2.062 -29.144   3.034
ATOM   2927  H02 WTR   492      -2.856 -27.880   3.284
TER   
ATOM   2928  O00 WTR   493       2.117 -24.727  11.413
ATOM   2929  H01 WTR   493       2.016 -25.557  11.879
ATOM   2930  H02 WTR   493       1.260 -24.306  11.483
TER   
ATOM   2931  O00 WTR   494      -4.828 -26.146   8.689
ATOM   2932  H01 WTR   494      -4.081 -25.740   9.130
ATOM   2933  H02 WTR   494      -4.436 -26.737   8.047
TER   
ATOM   2934  O00 WTR   495      -7.440 -23.843   2.888
ATOM   2935  H01 WTR   495      -7.490 -22.964   3.264
ATOM   2936  H02 WTR   495      -7.552 -23.709   1.947
TER   
ATOM   2937  O00 WTR   496     -13.204 -18.129  18.169
ATOM   2938  H01 WTR   496     -13.085 -18.831  17.529
ATOM   2939  H02 WTR   496     -14.064 -18.299  18.553
TER   
ATOM   2940  O00 WTR   497     -10.582 -19.593   2.817
ATOM   2941  H01 WTR   497     -10.735 -20.525   2.972
ATOM   2942  H02 WTR   497     -10.355 -19.241   3.677
TER   
ATOM   2943  O00 WTR   498      -5.221 -16.343   4.902
ATOM   2944  H01 WTR   498      -5.968 -16.052   5.424
ATOM   2945  H02 WTR   498      -5.567 -17.057   4.365
TER   
ATOM   2946  O00 WTR   499      -1.261 -30.028   1.838
ATOM   2947  H01 WTR   499      -1.802 -30.765   2.123
ATOM   2948  H02 WTR   499      -0.382 -30.240   2.154
TER   
ATOM   2949  O00 WTR   500      -4.508 -22.900  11.398
ATOM   2950  H01 WTR   500      -4.693 -22.028  11.747
ATOM   2951  H02 WTR   500      -5.226 -23.071  10.788
TER   
ATOM   2952  O00 WTR   501      -1.631 -25.383  12.002
ATOM   2953  H01 WTR   501      -1.646 -26.044  12.694
ATOM   2954  H02 WTR   501      -2.279 -24.734  12.276
TER   
ATOM   2955  O00 WTR   502     -10.277 -27.205  -0.962
ATOM   2956  H01 WTR   502     -10.892 -27.813  -1.373
ATOM   2957  H02 WTR   502      -9.885 -27.706  -0.247
TER   
ATOM   2958  O00 WTR   503      -3.383 -31.837   2.663
ATOM   2959  H01 WTR   503      -4.000 -31.197   2.308
ATOM   2960  H02 WTR   503      -3.672 -31.972   3.566
TER   
ATOM   2961  O00 WTR   504       2.695 -22.101   5.142
ATOM   2962  H01 WTR   504       2.852 -22.051   6.085
ATOM   2963  H02 WTR   504       2.012 -21.450   4.978
TER   
ATOM   2964  O00 WTR   505      -1.194 -28.249   5.951
ATOM   2965  H01 WTR   505      -0.309 -28.608   6.013
ATOM   2966  H02 WTR   505      -1.405 -28.288   5.018
TER   
ATOM   2967  O00 WTR   506      -5.674 -24.424   6.428
ATOM   2968  H01 WTR   506      -6.604 -24.196   6.433
ATOM   2969  H02 WTR   506      -5.525 -24.844   7.275
TER   
ATOM   2970  O00 WTR   507      -8.756 -26.362  12.430
ATOM   2971  H01 WTR   507      -8.411 -26.231  13.313
ATOM   2972  H02 WTR   507      -7.982 -26.515  11.889
TER   
ATOM   2973  O00 WTR   508       1.667 -27.009   7.748
ATOM   2974  H01 WTR   508       0.841 -26.557   7.921
ATOM   2975  H02 WTR   508       2.336 -26.331   7.844
TER   
ATOM   2976  O00 WTR   509      -6.985 -24.024  15.180
ATOM   2977  H01 WTR   509      -6.238 -24.305  14.652
ATOM   2978  H02 WTR   509      -7.432 -24.838  15.414
TER   
ATOM   2979  O00 WTR   510       1.872 -29.629   1.812
ATOM   2980  H01 WTR   510       1.936 -28.976   2.509
ATOM   2981  H02 WTR   510       2.407 -30.361   2.119
TER   
ATOM   2982  O00 WTR   511      -2.377 -24.872   9.423
ATOM   2983  H01 WTR   511      -2.070 -25.113  10.297
ATOM   2984  H02 WTR   511      -1.868 -25.425   8.829
TER   
ATOM   2985  O00 WTR   512      -5.270 -22.483   2.132
ATOM   2986  H01 WTR   512      -5.720 -23.073   2.737
ATOM   2987  H02 WTR   512      -4.393 -22.854   2.042
TER   
ATOM   2988  O00 WTR   513       0.759 -18.972  12.649
ATOM   2989  H01 WTR   513       0.529 -18.373  11.939
ATOM   2990  H02 WTR   513       0.024 -18.914  13.260
TER   
ATOM   2991  O00 WTR   514      -6.762 -23.615   9.740
ATOM   2992  H01 WTR   514      -6.791 -24.474  10.162
ATOM   2993  H02 WTR   514      -7.324 -23.706   8.971
TER   
ATOM   2994  O00 WTR   515       7.620 -25.155   8.705
ATOM   2995  H01 WTR   515       7.041 -25.710   9.227
ATOM   2996  H02 WTR   515       7.266 -25.209   7.817
TER   
ATOM   2997  O00 WTR   516      -7.231 -21.526   4.291
ATOM   2998  H01 WTR   516      -7.822 -21.806   4.990
ATOM   2999  H02 WTR   516      -7.525 -20.643   4.066
TER   
ATOM   3000  O00 WTR   517      -9.217 -18.891  13.384
ATOM   3001  H01 WTR   517      -9.519 -18.980  12.480
ATOM   3002  H02 WTR   517      -8.497 -18.262  13.334
TER   
ATOM   3003  O00 WTR   518      10.169 -13.554   4.745
ATOM   3004  H01 WTR   518      10.125 -12.617   4.933
ATOM   3005  H02 WTR   518      10.869 -13.637   4.098
TER   
ATOM   3006  O00 WTR   519       3.712 -15.953   0.047
ATOM   3007  H01 WTR   519       4.667 -15.995   0.096
ATOM   3008  H02 WTR   519       3.473 -16.639  -0.576
TER   
ATOM   3009  O00 WTR   520      12.295 -16.738   2.841
ATOM   3010  H01 WTR   520      11.901 -17.419   3.386
ATOM   3011  H02 WTR   520      11.864 -15.930   3.119
TER   
ATOM   3012  O00 WTR   521      -7.812 -25.017 -12.102
ATOM   3013  H01 WTR   521      -8.610 -24.995 -11.573
ATOM   3014  H02 WTR   521      -7.800 -25.895 -12.482
TER   
ATOM   3015  O00 WTR   522      -2.171 -22.152   5.554
ATOM   3016  H01 WTR   522      -2.129 -22.029   4.606
ATOM   3017  H02 WTR   522      -1.433 -21.647   5.895
TER   
ATOM   3018  O00 WTR   523     -12.249 -26.590   3.911
ATOM   3019  H01 WTR   523     -12.815 -25.975   4.377
ATOM   3020  H02 WTR   523     -11.532 -26.051   3.577
TER   
ATOM   3021  O00 WTR   524       4.021 -16.900   5.336
ATOM   3022  H01 WTR   524       3.824 -17.835   5.293
ATOM   3023  H02 WTR   524       3.272 -16.518   5.793
TER   
ATOM   3024  O00 WTR   525      -7.858 -18.821   6.786
ATOM   3025  H01 WTR   525      -6.916 -18.766   6.624
ATOM   3026  H02 WTR   525      -8.014 -18.210   7.506
TER   
ATOM   3027  O00 WTR   526      -0.301 -25.627   3.297
ATOM   3028  H01 WTR   526      -0.647 -25.582   2.406
ATOM   3029  H02 WTR   526      -1.044 -25.397   3.856
TER   
ATOM   3030  O00 WTR   527      -0.484 -19.008   0.001
ATOM   3031  H01 WTR   527      -1.350 -19.286   0.297
ATOM   3032  H02 WTR   527      -0.450 -18.073   0.202
TER   
ATOM   3033  O00 WTR   528      -3.967 -27.867   6.395
ATOM   3034  H01 WTR   528      -3.095 -28.240   6.265
ATOM   3035  H02 WTR   528      -4.567 -28.589   6.208
TER   
ATOM   3036  O00 WTR   529      -5.322 -24.973  13.295
ATOM   3037  H01 WTR   529      -4.555 -25.404  13.673
ATOM   3038  H02 WTR   529      -4.966 -24.217  12.828
TER   
ATOM   3039  O00 WTR   530       0.477 -22.616  14.339
ATOM   3040  H01 WTR   530      -0.454 -22.476  14.166
ATOM   3041  H02 WTR   530       0.915 -22.329  13.537
TER   
ATOM   3042  O00 WTR   531      -2.373 -19.264   1.926
ATOM   3043  H01 WTR   531      -3.225 -19.014   1.570
ATOM   3044  H02 WTR   531      -2.330 -18.826   2.776
TER   
ATOM   3045  O00 WTR   532       2.849 -25.016   5.320
ATOM   3046  H01 WTR   532       1.909 -24.968   5.494
ATOM   3047  H02 WTR   532       3.085 -24.135   5.031
TER   
ATOM   3048  O00 WTR   533       6.627 -17.787  12.687
ATOM   3049  H01 WTR   533       6.493 -17.418  13.560
ATOM   3050  H02 WTR   533       7.483 -18.213  12.735
TER   
ATOM   3051  O00 WTR   534       3.851 -22.490  13.519
ATOM   3052  H01 WTR   534       3.963 -21.669  14.000
ATOM   3053  H02 WTR   534       4.657 -22.581  13.010
TER   
ATOM   3054  O00 WTR   535       5.609 -19.728   3.349
ATOM   3055  H01 WTR   535       5.600 -20.649   3.090
ATOM   3056  H02 WTR   535       6.459 -19.403   3.052
TER   
ATOM   3057  O00 WTR   536       2.252 -27.176  14.268
ATOM   3058  H01 WTR   536       2.624 -27.593  15.045
ATOM   3059  H02 WTR   536       2.936 -26.579  13.966
TER   
ATOM   3060  O00 WTR   537      10.791 -23.211   5.184
ATOM   3061  H01 WTR   537      10.911 -23.460   6.101
ATOM   3062  H02 WTR   537       9.942 -22.770   5.164
TER   
ATOM   3063  O00 WTR   538       6.572 -21.319   0.764
ATOM   3064  H01 WTR   538       6.102 -20.922   0.032
ATOM   3065  H02 WTR   538       6.178 -22.187   0.860
TER   
ATOM   3066  O00 WTR   539       9.982 -19.273   7.462
ATOM   3067  H01 WTR   539       9.312 -19.046   6.817
ATOM   3068  H02 WTR   539      10.792 -18.906   7.107
TER   
ATOM   3069  O00 WTR   540       7.599 -18.802   1.709
ATOM   3070  H01 WTR   540       8.471 -19.094   1.976
ATOM   3071  H02 WTR   540       7.192 -19.579   1.327
TER   
ATOM   3072  O00 WTR   541       4.470 -27.484   5.877
ATOM   3073  H01 WTR   541       3.888 -26.768   6.131
ATOM   3074  H02 WTR   541       4.726 -27.278   4.978
TER   
ATOM   3075  O00 WTR   542       1.544 -24.349   1.857
ATOM   3076  H01 WTR   542       1.383 -23.406   1.839
ATOM   3077  H02 WTR   542       1.015 -24.669   2.588
TER   
ATOM   3078  O00 WTR   543       4.567 -19.372  11.831
ATOM   3079  H01 WTR   543       5.347 -18.824  11.910
ATOM   3080  H02 WTR   543       4.225 -19.433  12.723
TER   
ATOM   3081  O00 WTR   544       7.010 -21.077   6.644
ATOM   3082  H01 WTR   544       6.418 -21.828   6.617
ATOM   3083  H02 WTR   544       7.788 -21.400   7.098
TER   
ATOM   3084  O00 WTR   545      -2.977 -23.935   1.408
ATOM   3085  H01 WTR   545      -2.573 -23.848   0.544
ATOM   3086  H02 WTR   545      -3.102 -24.878   1.520
TER   
ATOM   3087  O00 WTR   546       8.774 -21.660  14.987
ATOM   3088  H01 WTR   546       7.884 -21.935  15.208
ATOM   3089  H02 WTR   546       8.657 -20.885  14.438
TER   
ATOM   3090  O00 WTR   547       7.964 -24.523  -6.021
ATOM   3091  H01 WTR   547       7.200 -24.823  -6.514
ATOM   3092  H02 WTR   547       8.131 -25.222  -5.389
TER   
ATOM   3093  O00 WTR   548       1.191 -29.106   6.257
ATOM   3094  H01 WTR   548       1.415 -28.460   6.927
ATOM   3095  H02 WTR   548       1.461 -28.699   5.433
TER   
ATOM   3096  O00 WTR   549       5.274 -29.570  -4.892
ATOM   3097  H01 WTR   549       5.242 -29.832  -3.972
ATOM   3098  H02 WTR   549       4.789 -28.745  -4.923
TER   
ATOM   3099  O00 WTR   550       6.139 -19.364   9.114
ATOM   3100  H01 WTR   550       6.698 -18.599   9.252
ATOM   3101  H02 WTR   550       6.230 -19.563   8.182
TER   
ATOM   3102  O00 WTR   551       9.722 -20.054   2.794
ATOM   3103  H01 WTR   551      10.518 -19.869   3.292
ATOM   3104  H02 WTR   551       9.422 -20.901   3.125
TER   
ATOM   3105  O00 WTR   552       6.173 -30.398   3.773
ATOM   3106  H01 WTR   552       6.947 -30.887   4.051
ATOM   3107  H02 WTR   552       6.524 -29.639   3.307
TER   
ATOM   3108  O00 WTR   553       8.612 -22.648   8.441
ATOM   3109  H01 WTR   553       8.162 -23.488   8.359
ATOM   3110  H02 WTR   553       9.336 -22.822   9.044
TER   
ATOM   3111  O00 WTR   554       1.079 -25.529  -4.358
ATOM   3112  H01 WTR   554       0.636 -26.356  -4.551
ATOM   3113  H02 WTR   554       1.223 -25.549  -3.412
TER   
ATOM   3114  O00 WTR   555     -12.209 -21.817  10.457
ATOM   3115  H01 WTR   555     -12.175 -21.015  10.978
ATOM   3116  H02 WTR   555     -13.118 -21.875  10.163
TER   
ATOM   3117  O00 WTR   556      -4.642 -20.463 -13.737
ATOM   3118  H01 WTR   556      -4.087 -20.062 -13.069
ATOM   3119  H02 WTR   556      -4.857 -21.326 -13.383
TER   
ATOM   3120  O00 WTR   557       1.760 -27.876   3.748
ATOM   3121  H01 WTR   557       2.562 -27.386   3.926
ATOM   3122  H02 WTR   557       1.106 -27.204   3.553
TER   
ATOM   3123  O00 WTR   558       6.106 -22.848  11.882
ATOM   3124  H01 WTR   558       5.444 -22.882  11.191
ATOM   3125  H02 WTR   558       6.669 -22.113  11.639
TER   
ATOM   3126  O00 WTR   559       6.235 -25.424  13.322
ATOM   3127  H01 WTR   559       6.865 -25.339  14.037
ATOM   3128  H02 WTR   559       6.433 -24.691  12.738
TER   
ATOM   3129  O00 WTR   560       5.332 -23.355   6.105
ATOM   3130  H01 WTR   560       5.251 -24.308   6.155
ATOM   3131  H02 WTR   560       4.810 -23.031   6.839
TER   
ATOM   3132  O00 WTR   561       7.734 -20.798  11.019
ATOM   3133  H01 WTR   561       8.357 -21.216  10.424
ATOM   3134  H02 WTR   561       7.114 -20.353  10.442
TER   
ATOM   3135  O00 WTR   562       4.389 -20.142  15.053
ATOM   3136  H01 WTR   562       4.617 -19.419  15.637
ATOM   3137  H02 WTR   562       3.682 -20.602  15.506
TER   
ATOM   3138  O00 WTR   563      12.175 -19.036   4.332
ATOM   3139  H01 WTR   563      11.881 -18.505   5.072
ATOM   3140  H02 WTR   563      13.128 -19.054   4.412
TER   
ATOM   3141  O00 WTR   564      10.396 -21.194  17.354
ATOM   3142  H01 WTR   564       9.972 -21.497  16.551
ATOM   3143  H02 WTR   564       9.777 -20.569  17.731
TER   
ATOM   3144  O00 WTR   565       3.170 -28.710   9.916
ATOM   3145  H01 WTR   565       3.453 -29.562   9.584
ATOM   3146  H02 WTR   565       2.519 -28.410   9.281
TER   
ATOM   3147  O00 WTR   566       8.008 -18.589   5.437
ATOM   3148  H01 WTR   566       7.303 -17.952   5.551
ATOM   3149  H02 WTR   566       7.579 -19.440   5.528
TER   
ATOM   3150  O00 WTR   567       1.263 -20.139   9.582
ATOM   3151  H01 WTR   567       1.575 -20.480  10.420
ATOM   3152  H02 WTR   567       2.043 -19.766   9.170
TER   
ATOM   3153  O00 WTR   568       1.061 -21.512  11.714
ATOM   3154  H01 WTR   568       0.195 -21.811  11.438
ATOM   3155  H02 WTR   568       0.907 -20.648  12.095
TER   
ATOM   3156  O00 WTR   569       6.384 -16.216   1.243
ATOM   3157  H01 WTR   569       6.620 -17.070   1.603
ATOM   3158  H02 WTR   569       5.806 -15.829   1.902
TER   
ATOM   3159  O00 WTR   570       3.496 -25.025   9.022
ATOM   3160  H01 WTR   570       2.976 -24.813   9.797
ATOM   3161  H02 WTR   570       4.242 -25.520   9.361
TER   
ATOM   3162  O00 WTR   571       9.412 -18.784  12.213
ATOM   3163  H01 WTR   571       9.829 -18.369  11.457
ATOM   3164  H02 WTR   571       8.730 -19.339  11.835
TER   
ATOM   3165  O00 WTR   572       8.292 -17.792   8.716
ATOM   3166  H01 WTR   572       8.834 -18.351   8.158
ATOM   3167  H02 WTR   572       8.480 -16.902   8.418
TER   
ATOM   3168  O00 WTR   573       9.469 -22.154   0.357
ATOM   3169  H01 WTR   573       8.594 -21.776   0.445
ATOM   3170  H02 WTR   573       9.325 -22.994  -0.080
TER   
ATOM   3171  O00 WTR   574       4.344 -24.155   1.816
ATOM   3172  H01 WTR   574       4.532 -24.008   0.889
ATOM   3173  H02 WTR   574       3.391 -24.237   1.857
TER   
ATOM   3174  O00 WTR   575       3.460 -18.846   8.170
ATOM   3175  H01 WTR   575       3.754 -19.097   7.295
ATOM   3176  H02 WTR   575       4.189 -19.082   8.745
TER   
ATOM   3177  O00 WTR   576      11.830 -17.570   6.612
ATOM   3178  H01 WTR   576      11.501 -16.690   6.791
ATOM   3179  H02 WTR   576      12.767 -17.521   6.804
TER   
ATOM   3180  O00 WTR   577       2.675 -23.034  18.227
ATOM   3181  H01 WTR   577       2.288 -23.320  19.055
ATOM   3182  H02 WTR   577       3.173 -23.791  17.921
TER   
ATOM   3183  O00 WTR   578      10.258 -20.146  -2.438
ATOM   3184  H01 WTR   578       9.674 -19.409  -2.260
ATOM   3185  H02 WTR   578      10.622 -20.376  -1.584
TER   
ATOM   3186  O00 WTR   579       4.765 -26.661   2.874
ATOM   3187  H01 WTR   579       5.520 -27.143   2.535
ATOM   3188  H02 WTR   579       4.753 -25.848   2.368
TER   
ATOM   3189  O00 WTR   580       6.661 -15.714  -7.755
ATOM   3190  H01 WTR   580       6.521 -14.968  -7.172
ATOM   3191  H02 WTR   580       5.953 -16.322  -7.540
TER   
ATOM   3192  O00 WTR   581      -4.492 -29.757   1.018
ATOM   3193  H01 WTR   581      -4.743 -30.112   0.165
ATOM   3194  H02 WTR   581      -5.139 -29.073   1.193
TER   
ATOM   3195  O00 WTR   582       8.757 -14.860  -5.458
ATOM   3196  H01 WTR   582       9.504 -14.271  -5.351
ATOM   3197  H02 WTR   582       8.107 -14.340  -5.932
TER   
ATOM   3198  O00 WTR   583      -2.117 -23.971  -5.034
ATOM   3199  H01 WTR   583      -2.663 -23.938  -5.819
ATOM   3200  H02 WTR   583      -1.227 -23.824  -5.354
TER   
ATOM   3201  O00 WTR   584       9.889 -22.489  -3.738
ATOM   3202  H01 WTR   584      10.103 -21.647  -3.337
ATOM   3203  H02 WTR   584      10.322 -22.465  -4.592
TER   
ATOM   3204  O00 WTR   585      -3.365 -25.157 -10.948
ATOM   3205  H01 WTR   585      -2.480 -24.867 -11.168
ATOM   3206  H02 WTR   585      -3.926 -24.730 -11.595
TER   
ATOM   3207  O00 WTR   586      -5.162 -18.864  -5.903
ATOM   3208  H01 WTR   586      -5.196 -17.933  -6.126
ATOM   3209  H02 WTR   586      -5.752 -18.953  -5.155
TER   
ATOM   3210  O00 WTR   587     -10.633 -25.074  -5.077
ATOM   3211  H01 WTR   587     -10.634 -26.009  -4.873
ATOM   3212  H02 WTR   587      -9.740 -24.894  -5.371
TER   
ATOM   3213  O00 WTR   588      -6.453 -22.861  -0.365
ATOM   3214  H01 WTR   588      -5.896 -23.365  -0.958
ATOM   3215  H02 WTR   588      -5.853 -22.530   0.304
TER   
ATOM   3216  O00 WTR   589      -4.637 -29.022  -1.877
ATOM   3217  H01 WTR   589      -5.293 -28.356  -1.671
ATOM   3218  H02 WTR   589      -4.362 -28.818  -2.771
TER   
ATOM   3219  O00 WTR   590     -15.722 -20.617  -8.595
ATOM   3220  H01 WTR   590     -16.611 -20.631  -8.239
ATOM   3221  H02 WTR   590     -15.363 -19.776  -8.309
TER   
ATOM   3222  O00 WTR   591     -10.467 -27.970  -5.056
ATOM   3223  H01 WTR   591      -9.533 -28.121  -4.916
ATOM   3224  H02 WTR   591     -10.594 -28.100  -5.996
TER   
ATOM   3225  O00 WTR   592       2.360 -24.024 -13.423
ATOM   3226  H01 WTR   592       1.429 -24.195 -13.284
ATOM   3227  H02 WTR   592       2.698 -23.813 -12.553
TER   
ATOM   3228  O00 WTR   593      -2.187 -28.159  -0.400
ATOM   3229  H01 WTR   593      -2.403 -28.636   0.401
ATOM   3230  H02 WTR   593      -2.940 -28.300  -0.974
TER   
ATOM   3231  O00 WTR   594     -11.081 -16.463  -7.941
ATOM   3232  H01 WTR   594     -11.142 -17.316  -8.371
ATOM   3233  H02 WTR   594     -10.500 -16.612  -7.195
TER   
ATOM   3234  O00 WTR   595      -4.716 -26.180  -5.803
ATOM   3235  H01 WTR   595      -5.232 -25.566  -5.280
ATOM   3236  H02 WTR   595      -4.762 -25.833  -6.694
TER   
ATOM   3237  O00 WTR   596      -3.496 -22.411 -15.348
ATOM   3238  H01 WTR   596      -3.814 -21.512 -15.263
ATOM   3239  H02 WTR   596      -2.573 -22.363 -15.099
TER   
ATOM   3240  O00 WTR   597      -9.434 -19.353  -2.100
ATOM   3241  H01 WTR   597      -9.219 -19.882  -1.331
ATOM   3242  H02 WTR   597      -9.591 -18.476  -1.752
TER   
ATOM   3243  O00 WTR   598     -12.752 -25.935  -0.971
ATOM   3244  H01 WTR   598     -11.880 -26.319  -1.061
ATOM   3245  H02 WTR   598     -12.802 -25.285  -1.671
TER   
ATOM   3246  O00 WTR   599      -4.812 -25.112  -8.525
ATOM   3247  H01 WTR   599      -4.342 -25.245  -9.348
ATOM   3248  H02 WTR   599      -5.609 -24.646  -8.776
TER   
ATOM   3249  O00 WTR   600      -8.303 -26.355  -2.420
ATOM   3250  H01 WTR   600      -8.934 -26.770  -1.832
ATOM   3251  H02 WTR   600      -8.459 -25.417  -2.317
TER   
ATOM   3252  O00 WTR   601      -7.699 -27.338  -5.098
ATOM   3253  H01 WTR   601      -7.569 -27.111  -4.177
ATOM   3254  H02 WTR   601      -6.878 -27.756  -5.360
TER   
ATOM   3255  O00 WTR   602      -5.454 -23.237 -11.910
ATOM   3256  H01 WTR   602      -6.190 -23.848 -11.948
ATOM   3257  H02 WTR   602      -5.746 -22.545 -11.317
TER   
ATOM   3258  O00 WTR   603      -4.767 -20.360   5.321
ATOM   3259  H01 WTR   603      -4.041 -20.978   5.245
ATOM   3260  H02 WTR   603      -5.552 -20.896   5.210
TER   
ATOM   3261  O00 WTR   604      -8.428 -20.665  10.498
ATOM   3262  H01 WTR   604      -7.940 -20.879   9.703
ATOM   3263  H02 WTR   604      -8.913 -21.465  10.703
TER   
ATOM   3264  O00 WTR   605       3.034 -31.088   6.020
ATOM   3265  H01 WTR   605       2.287 -30.500   6.132
ATOM   3266  H02 WTR   605       3.798 -30.546   6.218
TER   
ATOM   3267  O00 WTR   606     -10.357 -22.842   0.527
ATOM   3268  H01 WTR   606      -9.969 -23.575   0.049
ATOM   3269  H02 WTR   606     -11.162 -22.644   0.049
TER   
ATOM   3270  O00 WTR   607       4.429 -22.342  -5.094
ATOM   3271  H01 WTR   607       5.357 -22.515  -5.249
ATOM   3272  H02 WTR   607       4.061 -23.195  -4.863
TER   
ATOM   3273  O00 WTR   608     -12.178 -28.465  -2.570
ATOM   3274  H01 WTR   608     -11.621 -28.289  -3.329
ATOM   3275  H02 WTR   608     -12.657 -27.649  -2.430
TER   
ATOM   3276  O00 WTR   609       3.984 -19.551   5.598
ATOM   3277  H01 WTR   609       4.661 -19.728   4.944
ATOM   3278  H02 WTR   609       3.353 -20.262   5.489
TER   
ATOM   3279  O00 WTR   610      -3.580 -28.022  -4.033
ATOM   3280  H01 WTR   610      -2.709 -28.262  -4.348
ATOM   3281  H02 WTR   610      -3.906 -27.397  -4.682
TER   
ATOM   3282  O00 WTR   611       0.792 -25.668 -10.996
ATOM   3283  H01 WTR   611       1.495 -25.230 -10.517
ATOM   3284  H02 WTR   611       0.977 -26.602 -10.895
TER   
ATOM   3285  O00 WTR   612       0.463 -22.430  -3.253
ATOM   3286  H01 WTR   612       0.410 -21.488  -3.418
ATOM   3287  H02 WTR   612       0.213 -22.527  -2.334
TER   
ATOM   3288  O00 WTR   613     -10.267 -25.773   8.284
ATOM   3289  H01 WTR   613     -10.296 -26.118   9.176
ATOM   3290  H02 WTR   613     -10.580 -26.494   7.737
TER   
ATOM   3291  O00 WTR   614      -6.453 -28.177   1.746
ATOM   3292  H01 WTR   614      -7.385 -28.334   1.595
ATOM   3293  H02 WTR   614      -6.323 -28.379   2.673
TER   
ATOM   3294  O00 WTR   615      -6.124 -26.903  -0.866
ATOM   3295  H01 WTR   615      -6.380 -27.053   0.044
ATOM   3296  H02 WTR   615      -6.949 -26.741  -1.324
TER   
ATOM   3297  O00 WTR   616     -10.920 -27.397   6.314
ATOM   3298  H01 WTR   616     -10.653 -28.288   6.088
ATOM   3299  H02 WTR   616     -11.701 -27.239   5.783
TER   
ATOM   3300  O00 WTR   617      -7.966 -24.763  -6.294
ATOM   3301  H01 WTR   617      -7.829 -25.648  -5.957
ATOM   3302  H02 WTR   617      -7.448 -24.203  -5.715
TER   
ATOM   3303  O00 WTR   618      -8.826 -23.871  -1.909
ATOM   3304  H01 WTR   618      -8.172 -23.362  -1.430
ATOM   3305  H02 WTR   618      -9.211 -23.248  -2.524
TER   
ATOM   3306  O00 WTR   619     -13.865 -25.701   1.427
ATOM   3307  H01 WTR   619     -13.385 -26.258   2.039
ATOM   3308  H02 WTR   619     -13.383 -25.778   0.604
TER   
ATOM   3309  O00 WTR   620      -6.949 -22.166  13.178
ATOM   3310  H01 WTR   620      -7.342 -22.392  14.021
ATOM   3311  H02 WTR   620      -7.639 -22.340  12.538
TER   
ATOM   3312  O00 WTR   621     -11.809 -23.890  -7.357
ATOM   3313  H01 WTR   621     -11.692 -24.668  -6.812
ATOM   3314  H02 WTR   621     -11.405 -23.182  -6.856
TER   
ATOM   3315  O00 WTR   622     -10.927 -21.856  -6.046
ATOM   3316  H01 WTR   622     -10.467 -22.077  -5.236
ATOM   3317  H02 WTR   622     -10.229 -21.684  -6.678
TER   
ATOM   3318  O00 WTR   623      -4.931 -20.016   0.411
ATOM   3319  H01 WTR   623      -4.275 -20.432  -0.148
ATOM   3320  H02 WTR   623      -5.096 -20.655   1.105
TER   
ATOM   3321  O00 WTR   624      -8.837 -16.955  -6.166
ATOM   3322  H01 WTR   624      -8.293 -16.444  -6.766
ATOM   3323  H02 WTR   624      -8.348 -16.960  -5.343
TER   
ATOM   3324  O00 WTR   625       3.935 -25.107  -4.847
ATOM   3325  H01 WTR   625       4.321 -25.711  -4.213
ATOM   3326  H02 WTR   625       2.991 -25.244  -4.765
TER   
ATOM   3327  O00 WTR   626      11.630 -23.856   7.669
ATOM   3328  H01 WTR   626      11.705 -23.020   8.129
ATOM   3329  H02 WTR   626      12.191 -24.453   8.164
TER   
ATOM   3330  O00 WTR   627      -6.971 -21.081  -3.731
ATOM   3331  H01 WTR   627      -6.050 -21.078  -3.470
ATOM   3332  H02 WTR   627      -7.249 -20.169  -3.643
TER   
ATOM   3333  O00 WTR   628      -9.213 -28.065   1.554
ATOM   3334  H01 WTR   628      -9.868 -28.761   1.493
ATOM   3335  H02 WTR   628      -9.690 -27.318   1.916
TER   
ATOM   3336  O00 WTR   629      -9.746 -22.053  -3.539
ATOM   3337  H01 WTR   629     -10.112 -21.408  -2.933
ATOM   3338  H02 WTR   629      -8.847 -21.759  -3.688
TER   
ATOM   3339  O00 WTR   630      -8.131 -15.403  -3.760
ATOM   3340  H01 WTR   630      -9.059 -15.242  -3.934
ATOM   3341  H02 WTR   630      -7.973 -14.997  -2.908
TER   
ATOM   3342  O00 WTR   631      -8.058 -20.074 -10.344
ATOM   3343  H01 WTR   631      -8.884 -20.373 -10.724
ATOM   3344  H02 WTR   631      -7.642 -19.565 -11.041
TER   
ATOM   3345  O00 WTR   632       0.903 -19.701  -4.003
ATOM   3346  H01 WTR   632       1.763 -19.463  -4.349
ATOM   3347  H02 WTR   632       0.286 -19.412  -4.675
TER   
ATOM   3348  O00 WTR   633      -0.568 -22.150  -0.383
ATOM   3349  H01 WTR   633      -0.451 -22.933   0.155
ATOM   3350  H02 WTR   633      -0.120 -21.457   0.102
TER   
ATOM   3351  O00 WTR   634       0.747 -21.847   2.187
ATOM   3352  H01 WTR   634       1.314 -21.209   2.619
ATOM   3353  H02 WTR   634      -0.111 -21.718   2.592
TER   
ATOM   3354  O00 WTR   635       5.555 -25.619  -7.030
ATOM   3355  H01 WTR   635       5.014 -25.419  -7.794
ATOM   3356  H02 WTR   635       4.983 -25.455  -6.281
TER   
ATOM   3357  O00 WTR   636       7.180 -21.865  -5.834
ATOM   3358  H01 WTR   636       6.839 -21.753  -6.722
ATOM   3359  H02 WTR   636       7.460 -22.779  -5.798
TER   
ATOM   3360  O00 WTR   637       3.864 -19.606  -5.131
ATOM   3361  H01 WTR   637       3.557 -19.327  -5.994
ATOM   3362  H02 WTR   637       3.995 -20.550  -5.217
TER   
ATOM   3363  O00 WTR   638       9.880 -28.565  -6.923
ATOM   3364  H01 WTR   638       9.087 -28.032  -6.979
ATOM   3365  H02 WTR   638       9.691 -29.333  -7.461
TER   
ATOM   3366  O00 WTR   639      -0.888 -27.987  -3.143
ATOM   3367  H01 WTR   639      -0.199 -28.410  -2.631
ATOM   3368  H02 WTR   639      -1.557 -27.754  -2.500
TER   
ATOM   3369  O00 WTR   640       2.867 -25.666  -1.892
ATOM   3370  H01 WTR   640       2.571 -26.209  -1.162
ATOM   3371  H02 WTR   640       3.539 -25.099  -1.513
TER   
ATOM   3372  O00 WTR   641       9.785 -23.664  -7.721
ATOM   3373  H01 WTR   641      10.262 -24.467  -7.934
ATOM   3374  H02 WTR   641       9.390 -23.840  -6.867
TER   
ATOM   3375  O00 WTR   642       9.934 -16.876   4.106
ATOM   3376  H01 WTR   642       9.234 -17.452   4.414
ATOM   3377  H02 WTR   642       9.954 -16.161   4.742
TER   
ATOM   3378  O00 WTR   643      -3.159 -16.418  -2.847
ATOM   3379  H01 WTR   643      -3.724 -15.651  -2.751
ATOM   3380  H02 WTR   643      -2.297 -16.118  -2.556
TER   
ATOM   3381  O00 WTR   644      12.664 -23.375 -14.013
ATOM   3382  H01 WTR   644      12.506 -24.207 -14.460
ATOM   3383  H02 WTR   644      13.204 -22.873 -14.623
TER   
ATOM   3384  O00 WTR   645       4.899 -16.432 -10.950
ATOM   3385  H01 WTR   645       5.085 -15.957 -11.760
ATOM   3386  H02 WTR   645       3.969 -16.650 -11.007
TER   
ATOM   3387  O00 WTR   646      14.025 -24.153   2.312
ATOM   3388  H01 WTR   646      13.585 -23.542   2.903
ATOM   3389  H02 WTR   646      13.538 -24.972   2.407
TER   
ATOM   3390  O00 WTR   647       2.668 -22.335  -2.015
ATOM   3391  H01 WTR   647       2.529 -21.528  -1.518
ATOM   3392  H02 WTR   647       1.874 -22.432  -2.540
TER   
ATOM   3393  O00 WTR   648      10.881 -21.981 -12.829
ATOM   3394  H01 WTR   648      11.405 -21.806 -12.047
ATOM   3395  H02 WTR   648      11.334 -22.703 -13.264
TER   
ATOM   3396  O00 WTR   649       6.651 -25.763   6.141
ATOM   3397  H01 WTR   649       6.151 -26.579   6.140
ATOM   3398  H02 WTR   649       7.382 -25.928   5.545
TER   
ATOM   3399  O00 WTR   650      11.340 -14.033  -8.997
ATOM   3400  H01 WTR   650      11.958 -13.835  -9.701
ATOM   3401  H02 WTR   650      10.484 -14.044  -9.425
TER   
ATOM   3402  O00 WTR   651       4.857 -10.976  15.270
ATOM   3403  H01 WTR   651       4.710 -11.910  15.419
ATOM   3404  H02 WTR   651       5.160 -10.922  14.364
TER   
ATOM   3405  O00 WTR   652       6.071 -15.960  -2.524
ATOM   3406  H01 WTR   652       6.649 -15.509  -3.139
ATOM   3407  H02 WTR   652       6.661 -16.341  -1.874
TER   
ATOM   3408  O00 WTR   653      -0.646 -23.355  17.762
ATOM   3409  H01 WTR   653      -0.220 -23.698  18.548
ATOM   3410  H02 WTR   653      -0.027 -23.536  17.055
TER   
ATOM   3411  O00 WTR   654       8.319 -17.676  -8.577
ATOM   3412  H01 WTR   654       7.772 -16.930  -8.331
ATOM   3413  H02 WTR   654       7.714 -18.292  -8.990
TER   
ATOM   3414  O00 WTR   655       5.531 -22.641   3.533
ATOM   3415  H01 WTR   655       5.122 -23.285   2.956
ATOM   3416  H02 WTR   655       5.418 -23.001   4.413
TER   
ATOM   3417  O00 WTR   656      10.583 -24.652   1.267
ATOM   3418  H01 WTR   656      10.454 -23.706   1.200
ATOM   3419  H02 WTR   656      11.193 -24.861   0.560
TER   
ATOM   3420  O00 WTR   657       7.634 -25.629  -2.243
ATOM   3421  H01 WTR   657       7.442 -24.699  -2.361
ATOM   3422  H02 WTR   657       8.001 -25.907  -3.082
TER   
ATOM   3423  O00 WTR   658       7.637 -23.405  -9.580
ATOM   3424  H01 WTR   658       7.828 -23.564 -10.505
ATOM   3425  H02 WTR   658       8.457 -23.604  -9.128
TER   
ATOM   3426  O00 WTR   659       9.669 -20.202  -6.512
ATOM   3427  H01 WTR   659       8.886 -20.736  -6.382
ATOM   3428  H02 WTR   659       9.400 -19.317  -6.267
TER   
ATOM   3429  O00 WTR   660      14.789 -17.296  -7.050
ATOM   3430  H01 WTR   660      14.170 -17.046  -7.736
ATOM   3431  H02 WTR   660      15.591 -16.820  -7.265
TER   
ATOM   3432  O00 WTR   661      11.286 -20.111   0.175
ATOM   3433  H01 WTR   661      10.761 -20.903   0.294
ATOM   3434  H02 WTR   661      10.795 -19.427   0.630
TER   
ATOM   3435  O00 WTR   662       2.413 -25.450  -8.550
ATOM   3436  H01 WTR   662       1.507 -25.151  -8.463
ATOM   3437  H02 WTR   662       2.935 -24.748  -8.162
TER   
ATOM   3438  O00 WTR   663       7.049 -28.215  -6.774
ATOM   3439  H01 WTR   663       6.451 -28.782  -6.288
ATOM   3440  H02 WTR   663       6.534 -27.432  -6.968
TER   
ATOM   3441  O00 WTR   664       2.313 -27.010   0.429
ATOM   3442  H01 WTR   664       1.756 -27.788   0.398
ATOM   3443  H02 WTR   664       2.226 -26.687   1.325
TER   
ATOM   3444  O00 WTR   665      12.771 -21.861   4.005
ATOM   3445  H01 WTR   665      12.319 -22.279   4.737
ATOM   3446  H02 WTR   665      12.712 -20.923   4.191
TER   
ATOM   3447  O00 WTR   666       8.654 -26.253   4.153
ATOM   3448  H01 WTR   666       8.509 -26.858   3.425
ATOM   3449  H02 WTR   666       9.604 -26.240   4.267
TER   
ATOM   3450  O00 WTR   667       8.396 -26.779  -4.468
ATOM   3451  H01 WTR   667       9.352 -26.806  -4.508
ATOM   3452  H02 WTR   667       8.116 -27.605  -4.863
TER   
ATOM   3453  O00 WTR   668      -4.903 -24.318  -1.911
ATOM   3454  H01 WTR   668      -5.183 -25.209  -1.704
ATOM   3455  H02 WTR   668      -3.949 -24.370  -1.955
TER   
ATOM   3456  O00 WTR   669       5.135 -26.967  -3.028
ATOM   3457  H01 WTR   669       4.314 -26.728  -2.597
ATOM   3458  H02 WTR   669       5.797 -26.421  -2.603
TER   
ATOM   3459  O00 WTR   670     -12.990 -22.364  -0.913
ATOM   3460  H01 WTR   670     -13.179 -21.555  -1.388
ATOM   3461  H02 WTR   670     -13.093 -23.055  -1.568
TER   
ATOM   3462  O00 WTR   671      -3.994 -21.609  -3.586
ATOM   3463  H01 WTR   671      -3.534 -22.446  -3.647
ATOM   3464  H02 WTR   671      -3.604 -21.070  -4.274
TER   
ATOM   3465  O00 WTR   672      14.631 -26.221  -7.485
ATOM   3466  H01 WTR   672      14.680 -25.735  -6.662
ATOM   3467  H02 WTR   672      14.054 -26.960  -7.294
TER   
ATOM   3468  O00 WTR   673       4.182 -23.418  -8.554
ATOM   3469  H01 WTR   673       3.943 -23.358  -9.479
ATOM   3470  H02 WTR   673       4.846 -22.740  -8.434
TER   
ATOM   3471  O00 WTR   674       6.481 -22.964  -2.863
ATOM   3472  H01 WTR   674       5.893 -22.426  -3.394
ATOM   3473  H02 WTR   674       7.352 -22.609  -3.035
TER   
ATOM   3474  O00 WTR   675      -6.348 -23.763  -4.339
ATOM   3475  H01 WTR   675      -6.399 -22.809  -4.282
ATOM   3476  H02 WTR   675      -5.882 -24.026  -3.546
TER   
ATOM   3477  O00 WTR   676       3.581 -18.109  -1.447
ATOM   3478  H01 WTR   676       4.389 -18.555  -1.698
ATOM   3479  H02 WTR   676       3.038 -18.795  -1.059
TER   
ATOM   3480  O00 WTR   677      -3.088 -21.359  -0.899
ATOM   3481  H01 WTR   677      -2.161 -21.596  -0.875
ATOM   3482  H02 WTR   677      -3.351 -21.511  -1.807
TER   
ATOM   3483  O00 WTR   678      -1.978 -24.485  -1.998
ATOM   3484  H01 WTR   678      -1.263 -25.073  -1.752
ATOM   3485  H02 WTR   678      -1.955 -24.468  -2.955
TER   
ATOM   3486  O00 WTR   679       2.806 -18.216  14.105
ATOM   3487  H01 WTR   679       3.139 -18.942  14.633
ATOM   3488  H02 WTR   679       2.215 -18.628  13.476
TER   
ATOM   3489  O00 WTR   680       8.587 -22.492   3.561
ATOM   3490  H01 WTR   680       7.634 -22.419   3.507
ATOM   3491  H02 WTR   680       8.780 -23.362   3.212
TER   
ATOM   3492  O00 WTR   681      -5.479 -14.791  -1.532
ATOM   3493  H01 WTR   681      -5.291 -15.659  -1.175
ATOM   3494  H02 WTR   681      -6.382 -14.614  -1.268
TER   
ATOM   3495  O00 WTR   682       6.471 -19.467  -4.381
ATOM   3496  H01 WTR   682       5.566 -19.442  -4.693
ATOM   3497  H02 WTR   682       6.872 -20.189  -4.866
TER   
ATOM   3498  O00 WTR   683       5.981 -20.881 -11.477
ATOM   3499  H01 WTR   683       5.555 -20.557 -12.270
ATOM   3500  H02 WTR   683       6.708 -21.416 -11.796
TER   
ATOM   3501  O00 WTR   684       3.486 -18.810  -7.718
ATOM   3502  H01 WTR   684       3.548 -17.868  -7.557
ATOM   3503  H02 WTR   684       4.196 -18.995  -8.333
TER   
ATOM   3504  O00 WTR   685      12.430 -16.874  -0.763
ATOM   3505  H01 WTR   685      11.735 -17.526  -0.675
ATOM   3506  H02 WTR   685      13.051 -17.090  -0.067
TER   
ATOM   3507  O00 WTR   686      17.136 -16.499  12.941
ATOM   3508  H01 WTR   686      17.915 -16.694  13.462
ATOM   3509  H02 WTR   686      17.435 -16.548  12.033
TER   
ATOM   3510  O00 WTR   687      16.419 -18.088   3.273
ATOM   3511  H01 WTR   687      16.410 -18.448   2.386
ATOM   3512  H02 WTR   687      17.290 -17.703   3.367
TER   
ATOM   3513  O00 WTR   688      10.818 -21.260   9.057
ATOM   3514  H01 WTR   688      11.523 -20.724   9.419
ATOM   3515  H02 WTR   688      10.501 -20.763   8.303
TER   
ATOM   3516  O00 WTR   689      14.027 -18.085  11.893
ATOM   3517  H01 WTR   689      14.824 -18.244  12.399
ATOM   3518  H02 WTR   689      13.459 -17.593  12.486
TER   
ATOM   3519  O00 WTR   690      15.373 -25.563 -10.065
ATOM   3520  H01 WTR   690      14.891 -25.825  -9.280
ATOM   3521  H02 WTR   690      16.238 -25.310  -9.742
TER   
ATOM   3522  O00 WTR   691      14.330 -18.762  17.556
ATOM   3523  H01 WTR   691      14.360 -19.103  18.450
ATOM   3524  H02 WTR   691      13.630 -19.260  17.133
TER   
ATOM   3525  O00 WTR   692      12.598 -16.305  13.261
ATOM   3526  H01 WTR   692      11.817 -16.742  13.600
ATOM   3527  H02 WTR   692      13.086 -16.045  14.042
TER   
ATOM   3528  O00 WTR   693      13.221 -23.121  -2.490
ATOM   3529  H01 WTR   693      12.499 -22.700  -2.957
ATOM   3530  H02 WTR   693      14.009 -22.713  -2.849
TER   
ATOM   3531  O00 WTR   694      12.652 -24.948  -0.435
ATOM   3532  H01 WTR   694      13.202 -24.690   0.304
ATOM   3533  H02 WTR   694      12.875 -24.328  -1.128
TER   
ATOM   3534  O00 WTR   695      15.598 -12.158   2.639
ATOM   3535  H01 WTR   695      15.875 -12.993   2.261
ATOM   3536  H02 WTR   695      16.183 -11.511   2.244
TER   
ATOM   3537  O00 WTR   696      10.616 -17.544  10.119
ATOM   3538  H01 WTR   696      11.119 -18.272   9.754
ATOM   3539  H02 WTR   696       9.758 -17.609   9.699
TER   
ATOM   3540  O00 WTR   697      10.253 -17.407  14.377
ATOM   3541  H01 WTR   697       9.999 -17.891  13.591
ATOM   3542  H02 WTR   697      10.766 -18.032  14.889
TER   
ATOM   3543  O00 WTR   698      13.543 -20.598   1.664
ATOM   3544  H01 WTR   698      12.738 -20.422   1.177
ATOM   3545  H02 WTR   698      13.337 -21.363   2.201
TER   
ATOM   3546  O00 WTR   699      16.106 -15.821   8.106
ATOM   3547  H01 WTR   699      16.531 -15.430   7.343
ATOM   3548  H02 WTR   699      15.679 -15.086   8.546
TER   
ATOM   3549  O00 WTR   700      14.180 -19.276 -10.308
ATOM   3550  H01 WTR   700      13.616 -19.940 -10.704
ATOM   3551  H02 WTR   700      14.472 -19.668  -9.485
TER   
ATOM   3552  O00 WTR   701      10.147 -24.106  -1.686
ATOM   3553  H01 WTR   701       9.796 -23.577  -2.402
ATOM   3554  H02 WTR   701      10.497 -24.888  -2.114
TER   
ATOM   3555  O00 WTR   702      12.812 -19.657  10.121
ATOM   3556  H01 WTR   702      13.169 -19.176   9.375
ATOM   3557  H02 WTR   702      13.276 -19.302  10.879
TER   
ATOM   3558  O00 WTR   703      14.734 -19.459   4.737
ATOM   3559  H01 WTR   703      15.394 -18.999   4.218
ATOM   3560  H02 WTR   703      14.973 -20.383   4.666
TER   
ATOM   3561  O00 WTR   704       5.579 -26.281  10.329
ATOM   3562  H01 WTR   704       5.809 -26.109  11.242
ATOM   3563  H02 WTR   704       5.200 -27.160  10.338
TER   
ATOM   3564  O00 WTR   705      12.293 -17.773 -11.786
ATOM   3565  H01 WTR   705      11.433 -17.432 -11.542
ATOM   3566  H02 WTR   705      12.534 -18.355 -11.065
TER   
ATOM   3567  O00 WTR   706      11.962 -22.999  -5.630
ATOM   3568  H01 WTR   706      12.510 -22.215  -5.662
ATOM   3569  H02 WTR   706      11.520 -23.018  -6.479
TER   
ATOM   3570  O00 WTR   707      13.667 -25.135  -4.635
ATOM   3571  H01 WTR   707      14.178 -24.694  -3.956
ATOM   3572  H02 WTR   707      13.187 -24.431  -5.070
TER   
ATOM   3573  O00 WTR   708      11.017 -19.306 -13.588
ATOM   3574  H01 WTR   708      10.927 -20.194 -13.242
ATOM   3575  H02 WTR   708      11.509 -18.835 -12.915
TER   
ATOM   3576  O00 WTR   709      17.315 -13.517  -6.013
ATOM   3577  H01 WTR   709      16.873 -12.996  -6.683
ATOM   3578  H02 WTR   709      18.180 -13.116  -5.929
TER   
ATOM   3579  O00 WTR   710       7.051 -28.492   1.778
ATOM   3580  H01 WTR   710       6.528 -29.014   1.171
ATOM   3581  H02 WTR   710       7.430 -27.800   1.236
TER   
ATOM   3582  O00 WTR   711      11.084 -26.529  -3.802
ATOM   3583  H01 WTR   711      11.308 -27.073  -3.047
ATOM   3584  H02 WTR   711      11.882 -26.033  -3.985
TER   
ATOM   3585  O00 WTR   712      11.465 -25.986   3.415
ATOM   3586  H01 WTR   712      11.540 -25.341   4.119
ATOM   3587  H02 WTR   712      11.149 -25.484   2.663
TER   
ATOM   3588  O00 WTR   713      12.090 -27.866  -1.324
ATOM   3589  H01 WTR   713      11.853 -28.440  -0.595
ATOM   3590  H02 WTR   713      12.316 -27.033  -0.910
TER   
ATOM   3591  O00 WTR   714      14.141 -23.220 -11.623
ATOM   3592  H01 WTR   714      14.271 -24.141 -11.397
ATOM   3593  H02 WTR   714      13.737 -23.240 -12.490
TER   
ATOM   3594  O00 WTR   715      16.097 -21.186 -12.361
ATOM   3595  H01 WTR   715      15.445 -21.855 -12.151
ATOM   3596  H02 WTR   715      16.321 -20.795 -11.516
TER   
ATOM   3597  O00 WTR   716      11.443 -26.092  -6.990
ATOM   3598  H01 WTR   716      11.282 -25.855  -6.077
ATOM   3599  H02 WTR   716      11.175 -27.009  -7.051
TER   
ATOM   3600  O00 WTR   717      14.372 -12.479  -8.492
ATOM   3601  H01 WTR   717      14.325 -11.591  -8.136
ATOM   3602  H02 WTR   717      14.361 -12.358  -9.441
TER   
ATOM   3603  O00 WTR   718      17.384 -18.314  -8.554
ATOM   3604  H01 WTR   718      17.538 -17.478  -8.113
ATOM   3605  H02 WTR   718      17.234 -18.077  -9.469
TER   
ATOM   3606  O00 WTR   719     -14.967 -23.602   3.047
ATOM   3607  H01 WTR   719     -14.889 -24.440   2.592
ATOM   3608  H02 WTR   719     -14.422 -23.701   3.828
TER   
ATOM   3609  O00 WTR   720     -12.852 -17.083 -14.252
ATOM   3610  H01 WTR   720     -12.815 -17.071 -13.295
ATOM   3611  H02 WTR   720     -13.630 -17.603 -14.455
TER   
ATOM   3612  O00 WTR   721     -17.493 -13.610   9.801
ATOM   3613  H01 WTR   721     -18.212 -13.062  10.116
ATOM   3614  H02 WTR   721     -17.201 -13.184   8.996
TER   
ATOM   3615  O00 WTR   722     -15.195  -6.955   7.586
ATOM   3616  H01 WTR   722     -16.002  -7.301   7.205
ATOM   3617  H02 WTR   722     -14.591  -6.885   6.847
TER   
ATOM   3618  O00 WTR   723     -14.208 -12.067  -9.799
ATOM   3619  H01 WTR   723     -13.791 -12.853 -10.151
ATOM   3620  H02 WTR   723     -13.507 -11.609  -9.336
TER   
ATOM   3621  O00 WTR   724     -20.758 -14.345  12.508
ATOM   3622  H01 WTR   724     -20.357 -13.499  12.310
ATOM   3623  H02 WTR   724     -20.408 -14.938  11.844
TER   
ATOM   3624  O00 WTR   725     -15.814 -16.686   9.196
ATOM   3625  H01 WTR   725     -16.451 -16.647   9.910
ATOM   3626  H02 WTR   725     -16.007 -17.509   8.747
TER   
ATOM   3627  O00 WTR   726     -19.283 -13.960   4.805
ATOM   3628  H01 WTR   726     -19.848 -13.278   4.441
ATOM   3629  H02 WTR   726     -18.611 -14.097   4.136
TER   
ATOM   3630  O00 WTR   727     -14.272  -9.630   6.164
ATOM   3631  H01 WTR   727     -14.747 -10.451   6.292
ATOM   3632  H02 WTR   727     -14.200  -9.256   7.042
TER   
ATOM   3633  O00 WTR   728     -16.881 -13.700   3.260
ATOM   3634  H01 WTR   728     -16.428 -13.839   2.428
ATOM   3635  H02 WTR   728     -16.344 -14.158   3.906
TER   
ATOM   3636  O00 WTR   729     -14.540 -17.969   3.850
ATOM   3637  H01 WTR   729     -15.308 -17.594   3.420
ATOM   3638  H02 WTR   729     -14.000 -18.298   3.131
TER   
ATOM   3639  O00 WTR   730     -18.811  -8.961   4.886
ATOM   3640  H01 WTR   730     -19.112  -8.227   4.352
ATOM   3641  H02 WTR   730     -18.296  -9.500   4.285
TER   
ATOM   3642  O00 WTR   731     -17.117 -12.425  16.822
ATOM   3643  H01 WTR   731     -17.359 -11.867  16.083
ATOM   3644  H02 WTR   731     -17.179 -13.317  16.479
TER   
ATOM   3645  O00 WTR   732     -23.676  -1.763   2.229
ATOM   3646  H01 WTR   732     -22.797  -1.910   2.578
ATOM   3647  H02 WTR   732     -23.678  -2.214   1.385
TER   
ATOM   3648  O00 WTR   733     -11.804  -9.954   5.289
ATOM   3649  H01 WTR   733     -12.086 -10.151   4.396
ATOM   3650  H02 WTR   733     -12.618  -9.865   5.784
TER   
ATOM   3651  O00 WTR   734     -14.541 -12.977  -3.821
ATOM   3652  H01 WTR   734     -13.738 -13.497  -3.862
ATOM   3653  H02 WTR   734     -15.181 -13.555  -3.406
TER   
ATOM   3654  O00 WTR   735     -18.239 -11.772  14.027
ATOM   3655  H01 WTR   735     -18.877 -11.377  13.433
ATOM   3656  H02 WTR   735     -17.401 -11.387  13.770
TER   
ATOM   3657  O00 WTR   736     -20.290 -16.302   7.596
ATOM   3658  H01 WTR   736     -20.146 -15.954   8.476
ATOM   3659  H02 WTR   736     -20.731 -15.593   7.127
TER   
ATOM   3660  O00 WTR   737     -11.776 -13.309  13.370
ATOM   3661  H01 WTR   737     -10.971 -12.843  13.143
ATOM   3662  H02 WTR   737     -12.054 -13.721  12.552
TER   
ATOM   3663  O00 WTR   738     -14.739 -21.987  10.010
ATOM   3664  H01 WTR   738     -15.012 -22.873   9.773
ATOM   3665  H02 WTR   738     -14.935 -21.918  10.945
TER   
ATOM   3666  O00 WTR   739     -23.302 -11.424   7.255
ATOM   3667  H01 WTR   739     -23.051 -11.182   6.364
ATOM   3668  H02 WTR   739     -23.729 -10.641   7.605
TER   
ATOM   3669  O00 WTR   740     -13.557  -7.050   5.293
ATOM   3670  H01 WTR   740     -14.046  -7.872   5.266
ATOM   3671  H02 WTR   740     -13.851  -6.570   4.518
TER   
ATOM   3672  O00 WTR   741     -20.782  -0.885   0.831
ATOM   3673  H01 WTR   741     -20.207  -0.907   0.066
ATOM   3674  H02 WTR   741     -20.185  -0.862   1.579
TER   
ATOM   3675  O00 WTR   742     -13.418  -2.071   5.551
ATOM   3676  H01 WTR   742     -12.892  -2.773   5.167
ATOM   3677  H02 WTR   742     -13.640  -2.388   6.426
TER   
ATOM   3678  O00 WTR   743     -16.844 -11.746 -10.530
ATOM   3679  H01 WTR   743     -15.914 -11.656 -10.321
ATOM   3680  H02 WTR   743     -16.887 -11.649 -11.481
TER   
ATOM   3681  O00 WTR   744     -16.167 -14.268  12.178
ATOM   3682  H01 WTR   744     -15.438 -14.847  11.953
ATOM   3683  H02 WTR   744     -16.488 -13.947  11.335
TER   
ATOM   3684  O00 WTR   745     -11.284  -6.127   6.715
ATOM   3685  H01 WTR   745     -12.096  -6.327   6.250
ATOM   3686  H02 WTR   745     -10.758  -6.923   6.633
TER   
ATOM   3687  O00 WTR   746     -17.360 -17.211   3.110
ATOM   3688  H01 WTR   746     -17.571 -16.543   2.459
ATOM   3689  H02 WTR   746     -17.963 -17.040   3.834
TER   
ATOM   3690  O00 WTR   747     -13.207 -12.756   2.908
ATOM   3691  H01 WTR   747     -12.428 -12.201   2.855
ATOM   3692  H02 WTR   747     -13.355 -12.872   3.847
TER   
ATOM   3693  O00 WTR   748     -16.739  -5.432   1.064
ATOM   3694  H01 WTR   748     -16.045  -4.781   1.176
ATOM   3695  H02 WTR   748     -16.381  -6.232   1.447
TER   
ATOM   3696  O00 WTR   749     -21.586 -13.540   7.608
ATOM   3697  H01 WTR   749     -22.365 -13.021   7.409
ATOM   3698  H02 WTR   749     -20.854 -12.943   7.453
TER   
ATOM   3699  O00 WTR   750     -17.175 -10.348   7.894
ATOM   3700  H01 WTR   750     -17.562  -9.491   7.714
ATOM   3701  H02 WTR   750     -16.619 -10.204   8.660
TER   
ATOM   3702  O00 WTR   751     -12.966 -12.530  15.687
ATOM   3703  H01 WTR   751     -12.791 -13.112  14.948
ATOM   3704  H02 WTR   751     -12.104 -12.204  15.946
TER   
ATOM   3705  O00 WTR   752     -15.338  -7.294  10.485
ATOM   3706  H01 WTR   752     -15.429  -7.214   9.535
ATOM   3707  H02 WTR   752     -14.419  -7.084  10.656
TER   
ATOM   3708  O00 WTR   753     -20.161 -11.960 -14.568
ATOM   3709  H01 WTR   753     -19.432 -12.580 -14.587
ATOM   3710  H02 WTR   753     -20.835 -12.366 -15.113
TER   
ATOM   3711  O00 WTR   754     -16.069 -14.747   5.701
ATOM   3712  H01 WTR   754     -16.813 -15.343   5.792
ATOM   3713  H02 WTR   754     -15.300 -15.314   5.759
TER   
ATOM   3714  O00 WTR   755      -8.532  -6.952  10.304
ATOM   3715  H01 WTR   755      -8.861  -6.059  10.399
ATOM   3716  H02 WTR   755      -7.677  -6.940  10.733
TER   
ATOM   3717  O00 WTR   756     -21.803   7.272   2.360
ATOM   3718  H01 WTR   756     -22.495   7.886   2.607
ATOM   3719  H02 WTR   756     -22.254   6.586   1.869
TER   
ATOM   3720  O00 WTR   757     -20.486  -7.300   0.194
ATOM   3721  H01 WTR   757     -20.045  -6.945  -0.578
ATOM   3722  H02 WTR   757     -20.976  -8.054  -0.136
TER   
ATOM   3723  O00 WTR   758     -17.198 -17.410  11.444
ATOM   3724  H01 WTR   758     -17.063 -17.149  12.355
ATOM   3725  H02 WTR   758     -16.704 -18.225  11.352
TER   
ATOM   3726  O00 WTR   759     -17.743  -7.626   6.938
ATOM   3727  H01 WTR   759     -18.304  -7.994   6.256
ATOM   3728  H02 WTR   759     -18.320  -7.527   7.695
TER   
ATOM   3729  O00 WTR   760     -13.326 -17.752  10.390
ATOM   3730  H01 WTR   760     -12.799 -17.736   9.591
ATOM   3731  H02 WTR   760     -14.226 -17.630  10.087
TER   
ATOM   3732  O00 WTR   761     -22.021 -10.497  12.610
ATOM   3733  H01 WTR   761     -22.134  -9.666  13.071
ATOM   3734  H02 WTR   761     -22.483 -11.137  13.152
TER   
ATOM   3735  O00 WTR   762     -17.958  -0.555   8.067
ATOM   3736  H01 WTR   762     -18.532  -1.249   8.390
ATOM   3737  H02 WTR   762     -17.690  -0.851   7.197
TER   
ATOM   3738  O00 WTR   763     -17.569 -16.520   0.408
ATOM   3739  H01 WTR   763     -17.045 -17.165  -0.068
ATOM   3740  H02 WTR   763     -18.061 -16.060  -0.273
TER   
ATOM   3741  O00 WTR   764     -21.589 -10.749   5.181
ATOM   3742  H01 WTR   764     -21.642  -9.803   5.320
ATOM   3743  H02 WTR   764     -20.863 -11.033   5.736
TER   
ATOM   3744  O00 WTR   765     -12.012 -17.205   7.980
ATOM   3745  H01 WTR   765     -11.084 -17.353   8.163
ATOM   3746  H02 WTR   765     -12.273 -17.951   7.440
TER   
ATOM   3747  O00 WTR   766     -19.745  -6.887   3.329
ATOM   3748  H01 WTR   766     -20.381  -6.354   3.806
ATOM   3749  H02 WTR   766     -20.179  -7.095   2.501
TER   
ATOM   3750  O00 WTR   767     -18.865  -4.483   6.144
ATOM   3751  H01 WTR   767     -19.749  -4.653   5.819
ATOM   3752  H02 WTR   767     -18.491  -5.352   6.288
TER   
ATOM   3753  O00 WTR   768     -12.458 -10.691  10.354
ATOM   3754  H01 WTR   768     -11.581 -10.495  10.681
ATOM   3755  H02 WTR   768     -12.578 -10.095   9.615
TER   
ATOM   3756  O00 WTR   769     -19.470 -15.518  10.068
ATOM   3757  H01 WTR   769     -19.016 -16.225  10.527
ATOM   3758  H02 WTR   769     -18.798 -14.851   9.930
TER   
ATOM   3759  O00 WTR   770     -14.732  -8.012 -17.871
ATOM   3760  H01 WTR   770     -14.831  -8.025 -16.919
ATOM   3761  H02 WTR   770     -13.935  -8.516 -18.037
TER   
ATOM   3762  O00 WTR   771     -21.405  -3.077   3.348
ATOM   3763  H01 WTR   771     -21.267  -3.898   2.875
ATOM   3764  H02 WTR   771     -20.526  -2.720   3.471
TER   
ATOM   3765  O00 WTR   772     -23.564   5.735   1.012
ATOM   3766  H01 WTR   772     -23.340   6.213   0.214
ATOM   3767  H02 WTR   772     -23.500   4.812   0.766
TER   
ATOM   3768  O00 WTR   773     -25.461   8.318  -2.217
ATOM   3769  H01 WTR   773     -26.384   8.501  -2.042
ATOM   3770  H02 WTR   773     -25.407   7.363  -2.248
TER   
ATOM   3771  O00 WTR   774     -14.205   4.474  12.763
ATOM   3772  H01 WTR   774     -14.292   5.024  11.984
ATOM   3773  H02 WTR   774     -14.837   3.767  12.629
TER   
ATOM   3774  O00 WTR   775     -13.580   0.907   8.217
ATOM   3775  H01 WTR   775     -14.477   1.240   8.220
ATOM   3776  H02 WTR   775     -13.220   1.180   9.061
TER   
ATOM   3777  O00 WTR   776     -22.027  -7.965   6.202
ATOM   3778  H01 WTR   776     -21.728  -8.076   7.104
ATOM   3779  H02 WTR   776     -22.980  -8.035   6.253
TER   
ATOM   3780  O00 WTR   777     -12.723  -3.185  -0.727
ATOM   3781  H01 WTR   777     -12.365  -3.463  -1.570
ATOM   3782  H02 WTR   777     -12.676  -2.229  -0.750
TER   
ATOM   3783  O00 WTR   778     -17.822  -2.144   5.510
ATOM   3784  H01 WTR   778     -18.249  -2.956   5.782
ATOM   3785  H02 WTR   778     -16.984  -2.425   5.142
TER   
ATOM   3786  O00 WTR   779     -19.050  -2.839   9.124
ATOM   3787  H01 WTR   779     -18.499  -3.615   9.227
ATOM   3788  H02 WTR   779     -19.843  -3.162   8.697
TER   
ATOM   3789  O00 WTR   780     -12.144   0.540   5.876
ATOM   3790  H01 WTR   780     -12.543   0.702   6.731
ATOM   3791  H02 WTR   780     -12.347  -0.376   5.687
TER   
ATOM   3792  O00 WTR   781     -16.919   3.032   5.852
ATOM   3793  H01 WTR   781     -16.738   3.888   5.464
ATOM   3794  H02 WTR   781     -16.368   2.423   5.360
TER   
ATOM   3795  O00 WTR   782     -12.109   1.852  10.359
ATOM   3796  H01 WTR   782     -12.202   2.788  10.178
ATOM   3797  H02 WTR   782     -12.929   1.609  10.789
TER   
ATOM   3798  O00 WTR   783     -15.342  -5.575  -9.805
ATOM   3799  H01 WTR   783     -15.348  -6.405  -9.329
ATOM   3800  H02 WTR   783     -16.087  -5.090  -9.451
TER   
ATOM   3801  O00 WTR   784     -14.559   1.441   4.745
ATOM   3802  H01 WTR   784     -14.782   0.635   4.279
ATOM   3803  H02 WTR   784     -13.809   1.204   5.290
TER   
ATOM   3804  O00 WTR   785     -24.065   0.895   2.670
ATOM   3805  H01 WTR   785     -23.922   0.043   2.257
ATOM   3806  H02 WTR   785     -24.497   0.690   3.499
TER   
ATOM   3807  O00 WTR   786     -12.030 -21.794  13.906
ATOM   3808  H01 WTR   786     -11.408 -22.100  14.566
ATOM   3809  H02 WTR   786     -11.498 -21.289  13.291
TER   
ATOM   3810  O00 WTR   787     -20.613 -10.085  -6.206
ATOM   3811  H01 WTR   787     -21.059 -10.029  -7.052
ATOM   3812  H02 WTR   787     -19.683 -10.138  -6.428
TER   
ATOM   3813  O00 WTR   788     -14.534   1.180  11.160
ATOM   3814  H01 WTR   788     -14.574   1.290  12.110
ATOM   3815  H02 WTR   788     -15.404   0.863  10.918
TER   
ATOM   3816  O00 WTR   789      -6.928   1.010   9.371
ATOM   3817  H01 WTR   789      -7.865   0.881   9.522
ATOM   3818  H02 WTR   789      -6.885   1.550   8.582
TER   
ATOM   3819  O00 WTR   790     -21.266  -4.867   1.342
ATOM   3820  H01 WTR   790     -21.303  -5.622   0.755
ATOM   3821  H02 WTR   790     -20.390  -4.504   1.212
TER   
ATOM   3822  O00 WTR   791     -13.290   3.167  15.209
ATOM   3823  H01 WTR   791     -13.132   2.372  14.699
ATOM   3824  H02 WTR   791     -13.630   3.796  14.573
TER   
ATOM   3825  O00 WTR   792     -16.830  -6.434   4.144
ATOM   3826  H01 WTR   792     -17.049  -7.301   4.485
ATOM   3827  H02 WTR   792     -17.635  -6.132   3.723
TER   
ATOM   3828  O00 WTR   793     -25.741   1.365   0.586
ATOM   3829  H01 WTR   793     -26.621   1.266   0.950
ATOM   3830  H02 WTR   793     -25.158   1.273   1.340
TER   
ATOM   3831  O00 WTR   794      -9.663   0.853   9.566
ATOM   3832  H01 WTR   794     -10.323   1.172  10.182
ATOM   3833  H02 WTR   794      -9.770   1.407   8.792
TER   
ATOM   3834  O00 WTR   795     -15.213 -10.018   9.770
ATOM   3835  H01 WTR   795     -15.175  -9.077   9.938
ATOM   3836  H02 WTR   795     -14.422 -10.367  10.180
TER   
ATOM   3837  O00 WTR   796     -15.118   4.341   9.850
ATOM   3838  H01 WTR   796     -15.181   4.870   9.055
ATOM   3839  H02 WTR   796     -15.662   3.574   9.671
TER   
ATOM   3840  O00 WTR   797     -14.681  -0.864   3.368
ATOM   3841  H01 WTR   797     -14.347  -1.439   4.056
ATOM   3842  H02 WTR   797     -13.896  -0.507   2.952
TER   
ATOM   3843  O00 WTR   798     -16.102  -0.801  14.784
ATOM   3844  H01 WTR   798     -15.939  -1.502  15.415
ATOM   3845  H02 WTR   798     -16.046   0.004  15.299
TER   
ATOM   3846  O00 WTR   799     -16.221   2.236   8.419
ATOM   3847  H01 WTR   799     -16.330   2.528   7.514
ATOM   3848  H02 WTR   799     -16.717   1.419   8.469
TER   
ATOM   3849  O00 WTR   800     -11.192   4.470  16.792
ATOM   3850  H01 WTR   800     -11.945   4.191  16.270
ATOM   3851  H02 WTR   800     -10.780   3.654  17.075
TER   
ATOM   3852  O00 WTR   801     -19.855   2.137  -5.611
ATOM   3853  H01 WTR   801     -20.161   1.433  -6.182
ATOM   3854  H02 WTR   801     -18.927   1.947  -5.472
TER   
ATOM   3855  O00 WTR   802     -15.832  -3.942   4.500
ATOM   3856  H01 WTR   802     -15.557  -3.882   5.415
ATOM   3857  H02 WTR   802     -16.212  -4.817   4.421
TER   
ATOM   3858  O00 WTR   803     -21.597   3.287   4.679
ATOM   3859  H01 WTR   803     -22.347   3.341   5.270
ATOM   3860  H02 WTR   803     -21.271   4.185   4.622
TER   
ATOM   3861  O00 WTR   804     -17.477   9.560   4.935
ATOM   3862  H01 WTR   804     -17.915   8.747   4.685
ATOM   3863  H02 WTR   804     -17.592   9.613   5.884
TER   
ATOM   3864  O00 WTR   805     -18.507   7.166   3.746
ATOM   3865  H01 WTR   805     -18.804   7.341   2.853
ATOM   3866  H02 WTR   805     -17.781   6.551   3.642
TER   
ATOM   3867  O00 WTR   806      -9.399   1.129   6.795
ATOM   3868  H01 WTR   806     -10.305   1.184   6.491
ATOM   3869  H02 WTR   806      -9.241   0.192   6.911
TER   
ATOM   3870  O00 WTR   807     -17.381  -4.962   9.375
ATOM   3871  H01 WTR   807     -16.937  -4.738  10.193
ATOM   3872  H02 WTR   807     -16.789  -4.655   8.688
TER   
ATOM   3873  O00 WTR   808     -12.294   6.973   8.002
ATOM   3874  H01 WTR   808     -11.963   6.520   7.227
ATOM   3875  H02 WTR   808     -11.958   7.865   7.921
TER   
ATOM   3876  O00 WTR   809     -25.025   0.808   5.085
ATOM   3877  H01 WTR   809     -25.722   0.347   5.553
ATOM   3878  H02 WTR   809     -24.266   0.747   5.665
TER   
ATOM   3879  O00 WTR   810     -21.310   0.607   3.683
ATOM   3880  H01 WTR   810     -21.542   1.233   4.369
ATOM   3881  H02 WTR   810     -22.149   0.252   3.388
TER   
ATOM   3882  O00 WTR   811     -22.789   0.413   6.663
ATOM   3883  H01 WTR   811     -22.525  -0.382   6.199
ATOM   3884  H02 WTR   811     -21.964   0.843   6.889
TER   
ATOM   3885  O00 WTR   812     -17.969  -9.712  11.634
ATOM   3886  H01 WTR   812     -18.068  -9.388  10.739
ATOM   3887  H02 WTR   812     -17.022  -9.781  11.760
TER   
ATOM   3888  O00 WTR   813     -19.349  -4.092  12.137
ATOM   3889  H01 WTR   813     -19.077  -3.594  11.366
ATOM   3890  H02 WTR   813     -19.828  -3.460  12.674
TER   
ATOM   3891  O00 WTR   814     -12.479 -17.570  -0.614
ATOM   3892  H01 WTR   814     -12.667 -17.893   0.267
ATOM   3893  H02 WTR   814     -13.164 -16.924  -0.784
TER   
ATOM   3894  O00 WTR   815     -12.943 -19.117   1.614
ATOM   3895  H01 WTR   815     -12.080 -19.214   2.017
ATOM   3896  H02 WTR   815     -13.269 -20.013   1.527
TER   
ATOM   3897  O00 WTR   816     -22.016 -11.678   1.012
ATOM   3898  H01 WTR   816     -22.434 -12.483   1.317
ATOM   3899  H02 WTR   816     -21.415 -11.437   1.717
TER   
ATOM   3900  O00 WTR   817     -16.072 -16.621 -12.485
ATOM   3901  H01 WTR   817     -16.736 -15.933 -12.522
ATOM   3902  H02 WTR   817     -15.463 -16.331 -11.805
TER   
ATOM   3903  O00 WTR   818     -17.174 -11.552  -0.403
ATOM   3904  H01 WTR   818     -18.097 -11.790  -0.492
ATOM   3905  H02 WTR   818     -16.912 -11.920   0.441
TER   
ATOM   3906  O00 WTR   819     -18.109 -14.579 -11.040
ATOM   3907  H01 WTR   819     -17.523 -13.838 -10.886
ATOM   3908  H02 WTR   819     -18.354 -14.505 -11.962
TER   
ATOM   3909  O00 WTR   820     -14.858 -10.920  -2.037
ATOM   3910  H01 WTR   820     -15.453 -11.134  -1.318
ATOM   3911  H02 WTR   820     -14.878 -11.691  -2.603
TER   
ATOM   3912  O00 WTR   821     -16.408 -14.441  -7.356
ATOM   3913  H01 WTR   821     -16.061 -13.561  -7.211
ATOM   3914  H02 WTR   821     -17.344 -14.363  -7.170
TER   
ATOM   3915  O00 WTR   822     -19.207 -15.220  -1.695
ATOM   3916  H01 WTR   822     -19.051 -16.020  -2.195
ATOM   3917  H02 WTR   822     -18.747 -14.537  -2.184
TER   
ATOM   3918  O00 WTR   823     -20.264 -11.697   3.015
ATOM   3919  H01 WTR   823     -19.431 -11.242   3.135
ATOM   3920  H02 WTR   823     -20.805 -11.404   3.749
TER   
ATOM   3921  O00 WTR   824     -18.530  -9.552 -14.781
ATOM   3922  H01 WTR   824     -19.145 -10.245 -14.537
ATOM   3923  H02 WTR   824     -18.067  -9.901 -15.543
TER   
ATOM   3924  O00 WTR   825     -18.916 -13.258  -7.006
ATOM   3925  H01 WTR   825     -18.803 -12.729  -7.796
ATOM   3926  H02 WTR   825     -19.818 -13.090  -6.733
TER   
ATOM   3927  O00 WTR   826     -15.391 -11.861  -6.549
ATOM   3928  H01 WTR   826     -14.900 -12.447  -5.973
ATOM   3929  H02 WTR   826     -14.820 -11.736  -7.307
TER   
ATOM   3930  O00 WTR   827     -18.885 -10.953  -9.024
ATOM   3931  H01 WTR   827     -19.608 -11.491  -9.346
ATOM   3932  H02 WTR   827     -18.136 -11.210  -9.562
TER   
ATOM   3933  O00 WTR   828     -17.711  -9.792  -6.209
ATOM   3934  H01 WTR   828     -17.401  -9.703  -5.307
ATOM   3935  H02 WTR   828     -17.210 -10.527  -6.563
TER   
ATOM   3936  O00 WTR   829     -17.633 -13.932 -13.863
ATOM   3937  H01 WTR   829     -17.196 -14.215 -14.666
ATOM   3938  H02 WTR   829     -17.248 -13.077 -13.669
TER   
ATOM   3939  O00 WTR   830     -18.470 -13.855  -4.261
ATOM   3940  H01 WTR   830     -18.351 -13.521  -5.150
ATOM   3941  H02 WTR   830     -19.160 -13.306  -3.889
TER   
ATOM   3942  O00 WTR   831     -13.161 -15.350  -5.012
ATOM   3943  H01 WTR   831     -12.673 -14.872  -5.682
ATOM   3944  H02 WTR   831     -13.885 -15.757  -5.487
TER   
ATOM   3945  O00 WTR   832     -18.084  -8.278  -8.674
ATOM   3946  H01 WTR   832     -18.144  -8.321  -7.719
ATOM   3947  H02 WTR   832     -18.410  -9.127  -8.973
TER   
ATOM   3948  O00 WTR   833     -22.376  -0.986  -2.465
ATOM   3949  H01 WTR   833     -23.008  -1.624  -2.133
ATOM   3950  H02 WTR   833     -22.774  -0.135  -2.281
TER   
ATOM   3951  O00 WTR   834     -21.288  -8.349   8.958
ATOM   3952  H01 WTR   834     -21.396  -7.799   9.735
ATOM   3953  H02 WTR   834     -21.345  -9.245   9.289
TER   
ATOM   3954  O00 WTR   835     -14.484  -4.557 -12.511
ATOM   3955  H01 WTR   835     -15.357  -4.938 -12.609
ATOM   3956  H02 WTR   835     -14.233  -4.759 -11.610
TER   
ATOM   3957  O00 WTR   836     -21.590 -10.732   9.980
ATOM   3958  H01 WTR   836     -21.807 -10.350  10.830
ATOM   3959  H02 WTR   836     -22.235 -11.428   9.858
TER   
ATOM   3960  O00 WTR   837     -17.573 -10.991   3.501
ATOM   3961  H01 WTR   837     -17.661 -11.931   3.656
ATOM   3962  H02 WTR   837     -16.668 -10.879   3.210
TER   
ATOM   3963  O00 WTR   838     -16.830  -9.321  -3.823
ATOM   3964  H01 WTR   838     -16.815  -8.494  -3.341
ATOM   3965  H02 WTR   838     -16.449  -9.958  -3.218
TER   
ATOM   3966  O00 WTR   839     -16.171 -14.125 -16.335
ATOM   3967  H01 WTR   839     -16.703 -13.512 -16.844
ATOM   3968  H02 WTR   839     -15.554 -13.569 -15.860
TER   
ATOM   3969  O00 WTR   840     -15.148 -14.333  -1.452
ATOM   3970  H01 WTR   840     -14.359 -13.858  -1.188
ATOM   3971  H02 WTR   840     -15.602 -14.518  -0.630
TER   
ATOM   3972  O00 WTR   841     -15.352 -16.807  -6.267
ATOM   3973  H01 WTR   841     -16.154 -17.298  -6.443
ATOM   3974  H02 WTR   841     -15.555 -15.911  -6.534
TER   
ATOM   3975  O00 WTR   842     -13.160  -8.567  -1.070
ATOM   3976  H01 WTR   842     -13.659  -9.174  -1.615
ATOM   3977  H02 WTR   842     -12.684  -8.020  -1.694
TER   
ATOM   3978  O00 WTR   843     -14.459  -7.674 -15.322
ATOM   3979  H01 WTR   843     -14.030  -6.830 -15.180
ATOM   3980  H02 WTR   843     -14.907  -7.857 -14.496
TER   
ATOM   3981  O00 WTR   844     -15.232 -11.060   2.214
ATOM   3982  H01 WTR   844     -14.463 -10.511   2.061
ATOM   3983  H02 WTR   844     -14.880 -11.870   2.582
TER   
ATOM   3984  O00 WTR   845     -15.815 -15.947  -9.641
ATOM   3985  H01 WTR   845     -15.911 -15.553  -8.774
ATOM   3986  H02 WTR   845     -16.642 -15.757 -10.084
TER   
ATOM   3987  O00 WTR   846     -23.259  -5.642   3.246
ATOM   3988  H01 WTR   846     -22.955  -4.790   2.931
ATOM   3989  H02 WTR   846     -23.191  -6.218   2.485
TER   
ATOM   3990  O00 WTR   847     -17.794 -20.751  -7.049
ATOM   3991  H01 WTR   847     -17.089 -21.169  -6.554
ATOM   3992  H02 WTR   847     -18.568 -21.281  -6.861
TER   
ATOM   3993  O00 WTR   848     -11.783 -11.337  -3.672
ATOM   3994  H01 WTR   848     -11.868 -11.007  -4.567
ATOM   3995  H02 WTR   848     -12.679 -11.541  -3.405
TER   
ATOM   3996  O00 WTR   849     -16.765  -8.633   0.614
ATOM   3997  H01 WTR   849     -16.749  -8.757  -0.335
ATOM   3998  H02 WTR   849     -17.019  -9.487   0.964
TER   
ATOM   3999  O00 WTR   850     -17.122 -10.007 -17.204
ATOM   4000  H01 WTR   850     -17.098  -9.069 -17.397
ATOM   4001  H02 WTR   850     -16.254 -10.325 -17.449
TER   
ATOM   4002  O00 WTR   851     -11.703 -10.535   0.064
ATOM   4003  H01 WTR   851     -11.583 -10.146   0.931
ATOM   4004  H02 WTR   851     -12.154  -9.859  -0.442
TER   
ATOM   4005  O00 WTR   852     -18.654  -6.079 -10.119
ATOM   4006  H01 WTR   852     -18.938  -5.451  -9.455
ATOM   4007  H02 WTR   852     -18.408  -6.859  -9.621
TER   
ATOM   4008  O00 WTR   853     -17.211  -5.249  -4.162
ATOM   4009  H01 WTR   853     -17.547  -4.493  -3.680
ATOM   4010  H02 WTR   853     -16.408  -5.490  -3.700
TER   
ATOM   4011  O00 WTR   854     -15.373 -18.332  -0.585
ATOM   4012  H01 WTR   854     -15.554 -18.807   0.227
ATOM   4013  H02 WTR   854     -14.780 -18.906  -1.070
TER   
ATOM   4014  O00 WTR   855     -21.556 -12.724  -6.134
ATOM   4015  H01 WTR   855     -21.326 -11.814  -5.944
ATOM   4016  H02 WTR   855     -21.838 -13.080  -5.291
TER   
ATOM   4017  O00 WTR   856     -16.851  -7.224  -1.843
ATOM   4018  H01 WTR   856     -16.028  -6.735  -1.840
ATOM   4019  H02 WTR   856     -17.282  -6.974  -1.026
TER   
ATOM   4020  O00 WTR   857     -22.205 -10.180  -8.279
ATOM   4021  H01 WTR   857     -23.041  -9.755  -8.089
ATOM   4022  H02 WTR   857     -21.894  -9.752  -9.077
TER   
ATOM   4023  O00 WTR   858     -17.190  -4.034  -8.173
ATOM   4024  H01 WTR   858     -16.836  -4.654  -7.535
ATOM   4025  H02 WTR   858     -16.562  -3.311  -8.179
TER   
ATOM   4026  O00 WTR   859     -20.180 -13.135  -9.754
ATOM   4027  H01 WTR   859     -19.565 -13.809 -10.042
ATOM   4028  H02 WTR   859     -20.908 -13.623  -9.369
TER   
ATOM   4029  O00 WTR   860      -8.855 -12.292  -9.435
ATOM   4030  H01 WTR   860      -9.228 -11.722 -10.107
ATOM   4031  H02 WTR   860      -8.805 -11.740  -8.654
TER   
ATOM   4032  O00 WTR   861     -16.100 -16.724  -2.565
ATOM   4033  H01 WTR   861     -15.669 -15.913  -2.296
ATOM   4034  H02 WTR   861     -15.807 -17.375  -1.928
TER   
ATOM   4035  O00 WTR   862     -10.538  -5.740   0.579
ATOM   4036  H01 WTR   862     -11.269  -6.229   0.958
ATOM   4037  H02 WTR   862      -9.936  -6.414   0.264
TER   
ATOM   4038  O00 WTR   863     -21.906  -9.397  -0.522
ATOM   4039  H01 WTR   863     -21.793 -10.136   0.076
ATOM   4040  H02 WTR   863     -21.628  -9.733  -1.374
TER   
ATOM   4041  O00 WTR   864     -15.952 -14.552   1.099
ATOM   4042  H01 WTR   864     -15.152 -15.002   1.370
ATOM   4043  H02 WTR   864     -16.585 -15.255   0.953
TER   
ATOM   4044  O00 WTR   865     -12.025 -10.245  -6.043
ATOM   4045  H01 WTR   865     -12.053 -10.857  -6.779
ATOM   4046  H02 WTR   865     -11.428  -9.553  -6.329
TER   
ATOM   4047  O00 WTR   866     -17.731  -1.291   0.721
ATOM   4048  H01 WTR   866     -17.879  -0.591   0.086
ATOM   4049  H02 WTR   866     -17.924  -0.891   1.569
TER   
ATOM   4050  O00 WTR   867     -14.545  -8.856  -6.221
ATOM   4051  H01 WTR   867     -15.155  -9.409  -5.734
ATOM   4052  H02 WTR   867     -13.689  -9.259  -6.079
TER   
ATOM   4053  O00 WTR   868     -22.357 -13.445  10.597
ATOM   4054  H01 WTR   868     -21.838 -13.864  11.283
ATOM   4055  H02 WTR   868     -21.986 -13.776   9.779
TER   
ATOM   4056  O00 WTR   869     -19.879  -2.845  -6.894
ATOM   4057  H01 WTR   869     -19.079  -3.009  -7.393
ATOM   4058  H02 WTR   869     -20.449  -3.586  -7.103
TER   
ATOM   4059  O00 WTR   870     -22.515   0.001  -5.117
ATOM   4060  H01 WTR   870     -22.148  -0.535  -4.414
ATOM   4061  H02 WTR   870     -21.911  -0.118  -5.850
TER   
ATOM   4062  O00 WTR   871      -9.121 -16.399 -11.766
ATOM   4063  H01 WTR   871      -9.690 -15.748 -11.357
ATOM   4064  H02 WTR   871      -8.591 -16.741 -11.045
TER   
ATOM   4065  O00 WTR   872     -10.066   3.152   2.145
ATOM   4066  H01 WTR   872     -10.100   2.901   3.068
ATOM   4067  H02 WTR   872      -9.210   3.568   2.040
TER   
ATOM   4068  O00 WTR   873     -24.921  -1.257  -5.012
ATOM   4069  H01 WTR   873     -24.079  -0.825  -5.160
ATOM   4070  H02 WTR   873     -25.285  -0.815  -4.245
TER   
ATOM   4071  O00 WTR   874     -20.678  -0.294  -7.261
ATOM   4072  H01 WTR   874     -20.747  -1.242  -7.145
ATOM   4073  H02 WTR   874     -20.704  -0.166  -8.209
TER   
ATOM   4074  O00 WTR   875     -18.785  -3.793   0.698
ATOM   4075  H01 WTR   875     -18.008  -4.297   0.940
ATOM   4076  H02 WTR   875     -18.558  -2.887   0.907
TER   
ATOM   4077  O00 WTR   876     -25.549   0.174  -2.115
ATOM   4078  H01 WTR   876     -24.821   0.778  -2.262
ATOM   4079  H02 WTR   876     -25.937   0.464  -1.289
TER   
ATOM   4080  O00 WTR   877      -9.717  -8.094  -3.593
ATOM   4081  H01 WTR   877      -8.907  -7.691  -3.279
ATOM   4082  H02 WTR   877     -10.410  -7.657  -3.098
TER   
ATOM   4083  O00 WTR   878     -23.322   1.691  -2.741
ATOM   4084  H01 WTR   878     -23.078   1.714  -3.666
ATOM   4085  H02 WTR   878     -22.777   2.364  -2.333
TER   
ATOM   4086  O00 WTR   879     -17.956  -3.151  -1.889
ATOM   4087  H01 WTR   879     -18.374  -2.293  -1.969
ATOM   4088  H02 WTR   879     -18.195  -3.454  -1.013
TER   
ATOM   4089  O00 WTR   880     -14.829   3.091   2.551
ATOM   4090  H01 WTR   880     -14.958   2.424   1.876
ATOM   4091  H02 WTR   880     -14.563   2.598   3.327
TER   
ATOM   4092  O00 WTR   881     -14.886   1.324  -6.479
ATOM   4093  H01 WTR   881     -15.319   0.989  -7.265
ATOM   4094  H02 WTR   881     -14.250   1.959  -6.808
TER   
ATOM   4095  O00 WTR   882     -25.351   4.416  -4.459
ATOM   4096  H01 WTR   882     -25.996   4.354  -5.163
ATOM   4097  H02 WTR   882     -24.598   3.919  -4.778
TER   
ATOM   4098  O00 WTR   883     -15.606   1.180  -3.270
ATOM   4099  H01 WTR   883     -16.042   0.411  -3.639
ATOM   4100  H02 WTR   883     -15.921   1.911  -3.801
TER   
ATOM   4101  O00 WTR   884     -22.588  -2.689  -0.127
ATOM   4102  H01 WTR   884     -22.081  -2.008   0.316
ATOM   4103  H02 WTR   884     -22.440  -3.476   0.397
TER   
ATOM   4104  O00 WTR   885     -19.821  -6.010  -5.340
ATOM   4105  H01 WTR   885     -19.977  -6.884  -4.983
ATOM   4106  H02 WTR   885     -18.953  -5.770  -5.015
TER   
ATOM   4107  O00 WTR   886     -14.730   1.543  -0.219
ATOM   4108  H01 WTR   886     -14.805   2.463  -0.473
ATOM   4109  H02 WTR   886     -15.630   1.217  -0.232
TER   
ATOM   4110  O00 WTR   887     -11.297  -2.888   1.569
ATOM   4111  H01 WTR   887     -11.567  -3.366   0.785
ATOM   4112  H02 WTR   887     -10.416  -3.211   1.755
TER   
ATOM   4113  O00 WTR   888     -10.856  -3.153 -11.306
ATOM   4114  H01 WTR   888     -10.200  -2.894 -10.659
ATOM   4115  H02 WTR   888     -10.394  -3.753 -11.891
TER   
ATOM   4116  O00 WTR   889     -16.076  -5.891  -6.544
ATOM   4117  H01 WTR   889     -16.508  -5.726  -5.706
ATOM   4118  H02 WTR   889     -15.741  -6.784  -6.469
TER   
ATOM   4119  O00 WTR   890     -25.818   5.465  -1.938
ATOM   4120  H01 WTR   890     -25.588   5.070  -2.779
ATOM   4121  H02 WTR   890     -25.543   4.821  -1.287
TER   
ATOM   4122  O00 WTR   891     -19.535   1.908  -2.685
ATOM   4123  H01 WTR   891     -19.114   2.756  -2.826
ATOM   4124  H02 WTR   891     -19.819   1.633  -3.557
TER   
ATOM   4125  O00 WTR   892     -13.467  -8.800 -10.419
ATOM   4126  H01 WTR   892     -12.739  -8.214 -10.214
ATOM   4127  H02 WTR   892     -14.088  -8.671  -9.703
TER   
ATOM   4128  O00 WTR   893     -15.131  -2.005   0.753
ATOM   4129  H01 WTR   893     -14.835  -1.833   1.647
ATOM   4130  H02 WTR   893     -16.037  -1.698   0.737
TER   
ATOM   4131  O00 WTR   894     -19.547  -0.943  -1.626
ATOM   4132  H01 WTR   894     -20.377  -1.121  -2.069
ATOM   4133  H02 WTR   894     -19.345  -0.035  -1.852
TER   
ATOM   4134  O00 WTR   895     -16.890  -5.776 -12.627
ATOM   4135  H01 WTR   895     -17.528  -5.980 -13.311
ATOM   4136  H02 WTR   895     -17.380  -5.861 -11.809
TER   
ATOM   4137  O00 WTR   896     -16.489   5.256   4.099
ATOM   4138  H01 WTR   896     -15.911   5.109   3.351
ATOM   4139  H02 WTR   896     -16.119   6.019   4.543
TER   
ATOM   4140  O00 WTR   897     -19.899 -10.828 -11.971
ATOM   4141  H01 WTR   897     -19.429 -11.649 -11.828
ATOM   4142  H02 WTR   897     -20.369 -10.961 -12.794
TER   
ATOM   4143  O00 WTR   898     -23.751  -7.241   0.766
ATOM   4144  H01 WTR   898     -24.037  -7.025  -0.122
ATOM   4145  H02 WTR   898     -23.246  -8.047   0.666
TER   
ATOM   4146  O00 WTR   899     -14.052  -8.693   1.559
ATOM   4147  H01 WTR   899     -14.995  -8.567   1.459
ATOM   4148  H02 WTR   899     -13.718  -8.733   0.663
TER   
ATOM   4149  O00 WTR   900     -19.203  -0.894   3.297
ATOM   4150  H01 WTR   900     -19.879  -0.302   3.627
ATOM   4151  H02 WTR   900     -18.812  -1.274   4.083
TER   
ATOM   4152  O00 WTR   901     -17.254   0.989  -0.874
ATOM   4153  H01 WTR   901     -17.816   1.717  -0.609
ATOM   4154  H02 WTR   901     -17.036   1.174  -1.787
TER   
ATOM   4155  O00 WTR   902     -23.631  -3.631  -3.566
ATOM   4156  H01 WTR   902     -24.330  -4.021  -3.041
ATOM   4157  H02 WTR   902     -24.090  -3.123  -4.235
TER   
ATOM   4158  O00 WTR   903     -20.503 -12.123  -3.086
ATOM   4159  H01 WTR   903     -21.194 -12.359  -2.466
ATOM   4160  H02 WTR   903     -20.471 -11.167  -3.058
TER   
ATOM   4161  O00 WTR   904     -19.131   8.353 -12.024
ATOM   4162  H01 WTR   904     -19.343   8.082 -11.131
ATOM   4163  H02 WTR   904     -19.128   7.539 -12.528
TER   
ATOM   4164  O00 WTR   905     -20.435  -9.375  -3.168
ATOM   4165  H01 WTR   905     -20.534  -9.474  -4.115
ATOM   4166  H02 WTR   905     -20.337  -8.432  -3.034
TER   
ATOM   4167  O00 WTR   906     -21.104  -4.189  -2.635
ATOM   4168  H01 WTR   906     -22.007  -4.044  -2.920
ATOM   4169  H02 WTR   906     -21.064  -3.803  -1.760
TER   
ATOM   4170  O00 WTR   907     -22.731   3.182  -5.210
ATOM   4171  H01 WTR   907     -22.106   2.838  -5.848
ATOM   4172  H02 WTR   907     -22.654   4.133  -5.287
TER   
ATOM   4173  O00 WTR   908     -16.473  -1.668  -4.332
ATOM   4174  H01 WTR   908     -16.185  -2.283  -3.658
ATOM   4175  H02 WTR   908     -17.428  -1.743  -4.333
TER   
ATOM   4176  O00 WTR   909     -19.582  -6.687  -2.368
ATOM   4177  H01 WTR   909     -18.640  -6.787  -2.510
ATOM   4178  H02 WTR   909     -19.769  -5.785  -2.628
TER   
ATOM   4179  O00 WTR   910     -16.008   3.847  -0.726
ATOM   4180  H01 WTR   910     -16.861   3.488  -0.482
ATOM   4181  H02 WTR   910     -15.916   4.635  -0.190
TER   
ATOM   4182  O00 WTR   911     -14.052  -1.155  -5.763
ATOM   4183  H01 WTR   911     -14.382  -0.309  -6.065
ATOM   4184  H02 WTR   911     -14.826  -1.610  -5.430
TER   
ATOM   4185  O00 WTR   912     -17.251   2.689  -5.321
ATOM   4186  H01 WTR   912     -16.408   2.463  -5.715
ATOM   4187  H02 WTR   912     -17.699   3.205  -5.990
TER   
ATOM   4188  O00 WTR   913     -11.621 -16.499   3.451
ATOM   4189  H01 WTR   913     -11.768 -16.076   4.297
ATOM   4190  H02 WTR   913     -10.890 -16.016   3.065
TER   
ATOM   4191  O00 WTR   914     -20.740  -5.253  -7.822
ATOM   4192  H01 WTR   914     -21.656  -5.289  -8.094
ATOM   4193  H02 WTR   914     -20.725  -5.687  -6.969
TER   
ATOM   4194  O00 WTR   915     -13.357 -13.257   5.512
ATOM   4195  H01 WTR   915     -13.175 -14.196   5.548
ATOM   4196  H02 WTR   915     -13.853 -13.078   6.310
TER   
ATOM   4197  O00 WTR   916      -9.587  -9.159   8.997
ATOM   4198  H01 WTR   916      -9.473  -8.299   9.400
ATOM   4199  H02 WTR   916      -9.628  -8.981   8.058
TER   
ATOM   4200  O00 WTR   917      -9.956 -18.261   5.360
ATOM   4201  H01 WTR   917     -10.043 -17.313   5.462
ATOM   4202  H02 WTR   917      -9.229 -18.499   5.935
TER   
ATOM   4203  O00 WTR   918      -5.473 -18.517   3.112
ATOM   4204  H01 WTR   918      -6.295 -18.802   2.711
ATOM   4205  H02 WTR   918      -5.214 -19.246   3.674
TER   
ATOM   4206  O00 WTR   919      -8.273 -11.483  13.287
ATOM   4207  H01 WTR   919      -7.449 -11.887  13.015
ATOM   4208  H02 WTR   919      -8.561 -10.986  12.522
TER   
ATOM   4209  O00 WTR   920      -9.395 -11.714   2.637
ATOM   4210  H01 WTR   920      -8.793 -11.550   3.362
ATOM   4211  H02 WTR   920      -8.828 -11.835   1.876
TER   
ATOM   4212  O00 WTR   921     -10.991 -26.559  10.977
ATOM   4213  H01 WTR   921     -10.325 -26.988  11.514
ATOM   4214  H02 WTR   921     -11.233 -25.777  11.473
TER   
ATOM   4215  O00 WTR   922      -4.292 -12.585   1.088
ATOM   4216  H01 WTR   922      -4.247 -11.719   1.492
ATOM   4217  H02 WTR   922      -4.258 -12.413   0.147
TER   
ATOM   4218  O00 WTR   923      -0.391 -12.586  -7.380
ATOM   4219  H01 WTR   923      -0.618 -12.991  -6.543
ATOM   4220  H02 WTR   923       0.365 -13.085  -7.691
TER   
ATOM   4221  O00 WTR   924      -5.933  -7.721  13.125
ATOM   4222  H01 WTR   924      -6.624  -7.197  13.531
ATOM   4223  H02 WTR   924      -6.170  -7.753  12.198
TER   
ATOM   4224  O00 WTR   925      -3.292 -16.439   7.480
ATOM   4225  H01 WTR   925      -2.625 -17.071   7.748
ATOM   4226  H02 WTR   925      -3.772 -16.880   6.779
TER   
ATOM   4227  O00 WTR   926      -6.786 -13.277   4.221
ATOM   4228  H01 WTR   926      -6.762 -13.825   3.437
ATOM   4229  H02 WTR   926      -6.366 -12.459   3.954
TER   
ATOM   4230  O00 WTR   927      -9.585 -13.943  11.114
ATOM   4231  H01 WTR   927     -10.534 -13.982  10.996
ATOM   4232  H02 WTR   927      -9.246 -13.700  10.252
TER   
ATOM   4233  O00 WTR   928      -3.989 -19.685   7.866
ATOM   4234  H01 WTR   928      -3.863 -19.672   6.917
ATOM   4235  H02 WTR   928      -4.385 -20.538   8.043
TER   
ATOM   4236  O00 WTR   929      -9.696 -13.566   8.138
ATOM   4237  H01 WTR   929      -9.777 -14.447   7.771
ATOM   4238  H02 WTR   929     -10.585 -13.336   8.407
TER   
ATOM   4239  O00 WTR   930      -2.339 -17.857   4.480
ATOM   4240  H01 WTR   930      -1.729 -17.188   4.170
ATOM   4241  H02 WTR   930      -3.191 -17.420   4.486
TER   
ATOM   4242  O00 WTR   931      -6.009 -17.625  10.948
ATOM   4243  H01 WTR   931      -5.284 -17.010  10.839
ATOM   4244  H02 WTR   931      -6.329 -17.464  11.836
TER   
ATOM   4245  O00 WTR   932      -7.818 -16.844   0.637
ATOM   4246  H01 WTR   932      -7.920 -17.620   1.189
ATOM   4247  H02 WTR   932      -8.540 -16.898   0.012
TER   
ATOM   4248  O00 WTR   933     -11.083  -6.874 -10.137
ATOM   4249  H01 WTR   933     -10.984  -6.715 -11.075
ATOM   4250  H02 WTR   933     -11.505  -6.083  -9.802
TER   
ATOM   4251  O00 WTR   934     -14.874  -5.684  -2.565
ATOM   4252  H01 WTR   934     -14.817  -4.742  -2.411
ATOM   4253  H02 WTR   934     -13.999  -5.933  -2.862
TER   
ATOM   4254  O00 WTR   935      -5.449  13.161  14.202
ATOM   4255  H01 WTR   935      -5.321  13.201  13.254
ATOM   4256  H02 WTR   935      -5.649  12.242  14.379
TER   
ATOM   4257  O00 WTR   936      14.421 -18.026   1.167
ATOM   4258  H01 WTR   936      13.753 -17.737   1.790
ATOM   4259  H02 WTR   936      14.336 -18.979   1.150
TER   
ATOM   4260  O00 WTR   937      -3.829 -16.023  11.127
ATOM   4261  H01 WTR   937      -3.203 -16.744  11.189
ATOM   4262  H02 WTR   937      -3.745 -15.559  11.960
TER   
ATOM   4263  O00 WTR   938      -7.015 -13.110   8.572
ATOM   4264  H01 WTR   938      -6.950 -12.172   8.391
ATOM   4265  H02 WTR   938      -7.884 -13.356   8.254
TER   
ATOM   4266  O00 WTR   939      -7.868 -21.255   7.981
ATOM   4267  H01 WTR   939      -7.877 -20.377   7.599
ATOM   4268  H02 WTR   939      -7.022 -21.621   7.720
TER   
ATOM   4269  O00 WTR   940      -5.811 -10.537 -17.498
ATOM   4270  H01 WTR   940      -5.288  -9.811 -17.839
ATOM   4271  H02 WTR   940      -6.671 -10.153 -17.329
TER   
ATOM   4272  O00 WTR   941      -7.941 -13.526  -1.726
ATOM   4273  H01 WTR   941      -7.693 -12.645  -2.006
ATOM   4274  H02 WTR   941      -8.890 -13.482  -1.608
TER   
ATOM   4275  O00 WTR   942     -13.218 -12.873  -0.088
ATOM   4276  H01 WTR   942     -12.720 -12.093  -0.332
ATOM   4277  H02 WTR   942     -13.487 -12.713   0.816
TER   
ATOM   4278  O00 WTR   943      -7.292  -9.924  15.333
ATOM   4279  H01 WTR   943      -7.605 -10.391  14.559
ATOM   4280  H02 WTR   943      -7.106  -9.039  15.020
TER   
ATOM   4281  O00 WTR   944      -8.011 -19.248   2.119
ATOM   4282  H01 WTR   944      -7.896 -19.914   1.441
ATOM   4283  H02 WTR   944      -8.959 -19.173   2.225
TER   
ATOM   4284  O00 WTR   945      -8.266 -17.311   9.085
ATOM   4285  H01 WTR   945      -7.459 -17.189   9.585
ATOM   4286  H02 WTR   945      -8.914 -17.581   9.736
TER   
ATOM   4287  O00 WTR   946     -16.708 -11.345 -13.439
ATOM   4288  H01 WTR   946     -16.927 -10.415 -13.495
ATOM   4289  H02 WTR   946     -16.008 -11.465 -14.081
TER   
ATOM   4290  O00 WTR   947      -0.843 -25.895   7.499
ATOM   4291  H01 WTR   947      -0.689 -25.196   6.864
ATOM   4292  H02 WTR   947      -1.121 -26.643   6.970
TER   
ATOM   4293  O00 WTR   948      -8.887 -23.190  11.479
ATOM   4294  H01 WTR   948      -8.182 -23.302  10.842
ATOM   4295  H02 WTR   948      -9.088 -24.078  11.775
TER   
ATOM   4296  O00 WTR   949      -9.258 -15.151   2.505
ATOM   4297  H01 WTR   949      -8.663 -14.935   3.223
ATOM   4298  H02 WTR   949      -8.692 -15.215   1.735
TER   
ATOM   4299  O00 WTR   950     -12.612  -8.741   8.629
ATOM   4300  H01 WTR   950     -11.685  -8.850   8.419
ATOM   4301  H02 WTR   950     -12.722  -7.797   8.747
TER   
ATOM   4302  O00 WTR   951      14.088 -16.362 -13.122
ATOM   4303  H01 WTR   951      14.837 -16.170 -12.558
ATOM   4304  H02 WTR   951      13.427 -16.722 -12.529
TER   
ATOM   4305  O00 WTR   952      -1.249 -22.374  10.809
ATOM   4306  H01 WTR   952      -1.848 -23.017  10.429
ATOM   4307  H02 WTR   952      -1.601 -21.527  10.534
TER   
ATOM   4308  O00 WTR   953      -2.595 -25.346   5.108
ATOM   4309  H01 WTR   953      -2.945 -25.772   5.890
ATOM   4310  H02 WTR   953      -2.862 -24.431   5.193
TER   
ATOM   4311  O00 WTR   954      -9.731  -8.607   6.400
ATOM   4312  H01 WTR   954     -10.503  -9.065   6.066
ATOM   4313  H02 WTR   954      -8.993  -9.030   5.961
TER   
ATOM   4314  O00 WTR   955     -14.357 -14.347  17.456
ATOM   4315  H01 WTR   955     -15.265 -14.633  17.361
ATOM   4316  H02 WTR   955     -14.228 -13.717  16.748
TER   
ATOM   4317  O00 WTR   956     -12.915  -3.534  10.694
ATOM   4318  H01 WTR   956     -13.034  -2.740  10.173
ATOM   4319  H02 WTR   956     -12.831  -3.220  11.595
TER   
ATOM   4320  O00 WTR   957       9.097 -10.734  -8.861
ATOM   4321  H01 WTR   957       9.748 -11.297  -8.444
ATOM   4322  H02 WTR   957       8.851 -10.107  -8.180
TER   
ATOM   4323  O00 WTR   958      -7.209  -9.495   5.615
ATOM   4324  H01 WTR   958      -6.387  -9.304   6.069
ATOM   4325  H02 WTR   958      -6.945  -9.705   4.720
TER   
ATOM   4326  O00 WTR   959      -6.530 -13.854  11.049
ATOM   4327  H01 WTR   959      -6.975 -13.642  10.228
ATOM   4328  H02 WTR   959      -7.099 -14.499  11.470
TER   
ATOM   4329  O00 WTR   960      -6.209 -10.564   3.470
ATOM   4330  H01 WTR   960      -5.293 -10.290   3.449
ATOM   4331  H02 WTR   960      -6.590 -10.194   2.674
TER   
ATOM   4332  O00 WTR   961      -7.071 -10.426   8.299
ATOM   4333  H01 WTR   961      -7.039 -10.451   7.342
ATOM   4334  H02 WTR   961      -7.995 -10.281   8.504
TER   
ATOM   4335  O00 WTR   962      -3.385 -14.620  13.496
ATOM   4336  H01 WTR   962      -3.663 -14.737  14.404
ATOM   4337  H02 WTR   962      -2.504 -14.992  13.464
TER   
ATOM   4338  O00 WTR   963      -0.846  -9.948  -8.069
ATOM   4339  H01 WTR   963      -1.280  -9.790  -7.231
ATOM   4340  H02 WTR   963      -0.566 -10.863  -8.026
TER   
ATOM   4341  O00 WTR   964      -8.370   3.653   9.661
ATOM   4342  H01 WTR   964      -7.855   4.216   9.083
ATOM   4343  H02 WTR   964      -9.053   4.227  10.008
TER   
ATOM   4344  O00 WTR   965      -8.253 -14.377  13.760
ATOM   4345  H01 WTR   965      -7.649 -14.380  14.503
ATOM   4346  H02 WTR   965      -8.330 -13.454  13.517
TER   
ATOM   4347  O00 WTR   966       2.687 -11.923   8.726
ATOM   4348  H01 WTR   966       1.937 -11.480   9.122
ATOM   4349  H02 WTR   966       2.509 -11.903   7.786
TER   
ATOM   4350  O00 WTR   967      10.485 -11.030   8.813
ATOM   4351  H01 WTR   967       9.893 -11.306   9.513
ATOM   4352  H02 WTR   967      11.347 -11.337   9.092
TER   
ATOM   4353  O00 WTR   968      -1.929 -13.448   6.995
ATOM   4354  H01 WTR   968      -2.409 -12.955   6.329
ATOM   4355  H02 WTR   968      -2.184 -14.359   6.848
TER   
ATOM   4356  O00 WTR   969       9.822  -9.385  12.647
ATOM   4357  H01 WTR   969       9.819  -8.472  12.357
ATOM   4358  H02 WTR   969       9.639  -9.339  13.585
TER   
ATOM   4359  O00 WTR   970       0.651 -13.019   5.745
ATOM   4360  H01 WTR   970      -0.228 -13.350   5.927
ATOM   4361  H02 WTR   970       0.535 -12.419   5.009
TER   
ATOM   4362  O00 WTR   971       2.898 -16.046  11.355
ATOM   4363  H01 WTR   971       3.215 -16.763  11.904
ATOM   4364  H02 WTR   971       3.192 -15.253  11.803
TER   
ATOM   4365  O00 WTR   972       4.684 -15.139   3.168
ATOM   4366  H01 WTR   972       4.525 -15.375   4.081
ATOM   4367  H02 WTR   972       4.146 -14.361   3.024
TER   
ATOM   4368  O00 WTR   973       3.285 -22.401   7.895
ATOM   4369  H01 WTR   973       3.400 -23.255   8.314
ATOM   4370  H02 WTR   973       3.553 -21.769   8.562
TER   
ATOM   4371  O00 WTR   974       7.345 -13.933   4.586
ATOM   4372  H01 WTR   974       8.246 -13.621   4.499
ATOM   4373  H02 WTR   974       6.949 -13.764   3.731
TER   
ATOM   4374  O00 WTR   975       8.111 -17.066  16.989
ATOM   4375  H01 WTR   975       7.379 -17.108  16.372
ATOM   4376  H02 WTR   975       8.579 -16.266  16.751
TER   
ATOM   4377  O00 WTR   976       6.758 -16.163   5.941
ATOM   4378  H01 WTR   976       6.884 -15.604   5.174
ATOM   4379  H02 WTR   976       5.831 -16.400   5.916
TER   
ATOM   4380  O00 WTR   977      -8.160  -6.550  14.826
ATOM   4381  H01 WTR   977      -9.043  -6.594  15.194
ATOM   4382  H02 WTR   977      -7.581  -6.671  15.579
TER   
ATOM   4383  O00 WTR   978       6.149 -10.893  12.933
ATOM   4384  H01 WTR   978       5.328 -10.820  12.445
ATOM   4385  H02 WTR   978       6.778 -10.384  12.422
TER   
ATOM   4386  O00 WTR   979      -3.102 -18.712  11.937
ATOM   4387  H01 WTR   979      -2.690 -18.889  11.092
ATOM   4388  H02 WTR   979      -3.986 -19.069  11.853
TER   
ATOM   4389  O00 WTR   980       6.271 -14.829   9.003
ATOM   4390  H01 WTR   980       7.020 -15.011   8.435
ATOM   4391  H02 WTR   980       5.509 -14.929   8.433
TER   
ATOM   4392  O00 WTR   981       5.403 -10.058   8.301
ATOM   4393  H01 WTR   981       5.767 -10.859   8.678
ATOM   4394  H02 WTR   981       4.552 -10.324   7.952
TER   
ATOM   4395  O00 WTR   982      11.896 -13.870   2.741
ATOM   4396  H01 WTR   982      12.463 -13.210   2.343
ATOM   4397  H02 WTR   982      11.433 -14.266   2.003
TER   
ATOM   4398  O00 WTR   983       2.924  -4.989  14.690
ATOM   4399  H01 WTR   983       2.242  -4.339  14.862
ATOM   4400  H02 WTR   983       3.559  -4.862  15.396
TER   
ATOM   4401  O00 WTR   984      -4.211 -17.250  -0.112
ATOM   4402  H01 WTR   984      -4.613 -18.113  -0.012
ATOM   4403  H02 WTR   984      -3.576 -17.362  -0.819
TER   
ATOM   4404  O00 WTR   985       3.862 -13.145 -16.350
ATOM   4405  H01 WTR   985       4.684 -12.674 -16.486
ATOM   4406  H02 WTR   985       4.119 -13.957 -15.914
TER   
ATOM   4407  O00 WTR   986       3.655 -11.162  11.657
ATOM   4408  H01 WTR   986       3.215 -10.383  11.997
ATOM   4409  H02 WTR   986       3.695 -11.021  10.711
TER   
ATOM   4410  O00 WTR   987       9.736  -6.936  11.264
ATOM   4411  H01 WTR   987       9.490  -7.514  10.542
ATOM   4412  H02 WTR   987      10.624  -6.649  11.051
TER   
ATOM   4413  O00 WTR   988     -15.868 -11.528  12.421
ATOM   4414  H01 WTR   988     -14.937 -11.340  12.544
ATOM   4415  H02 WTR   988     -15.953 -12.460  12.626
TER   
ATOM   4416  O00 WTR   989      10.489 -17.729   1.115
ATOM   4417  H01 WTR   989       9.715 -17.591   1.660
ATOM   4418  H02 WTR   989      11.198 -17.294   1.588
TER   
ATOM   4419  O00 WTR   990      -0.565 -16.443   0.778
ATOM   4420  H01 WTR   990       0.158 -16.013   1.235
ATOM   4421  H02 WTR   990      -1.307 -16.369   1.378
TER   
ATOM   4422  O00 WTR   991     -12.158 -12.999   8.825
ATOM   4423  H01 WTR   991     -13.002 -13.448   8.779
ATOM   4424  H02 WTR   991     -12.294 -12.297   9.461
TER   
ATOM   4425  O00 WTR   992       6.466  -7.301  16.108
ATOM   4426  H01 WTR   992       6.681  -8.183  16.412
ATOM   4427  H02 WTR   992       7.315  -6.873  15.993
TER   
ATOM   4428  O00 WTR   993       3.462 -16.043  -3.284
ATOM   4429  H01 WTR   993       3.411 -16.856  -2.782
ATOM   4430  H02 WTR   993       4.271 -15.628  -2.986
TER   
ATOM   4431  O00 WTR   994       6.892 -15.136  11.559
ATOM   4432  H01 WTR   994       6.828 -16.072  11.749
ATOM   4433  H02 WTR   994       6.689 -15.067  10.626
TER   
ATOM   4434  O00 WTR   995       0.306 -16.744  10.454
ATOM   4435  H01 WTR   995       1.196 -16.560  10.755
ATOM   4436  H02 WTR   995       0.410 -16.992   9.536
TER   
ATOM   4437  O00 WTR   996      12.629 -12.683   9.606
ATOM   4438  H01 WTR   996      12.771 -12.159  10.395
ATOM   4439  H02 WTR   996      12.185 -13.471   9.919
TER   
ATOM   4440  O00 WTR   997       4.657 -13.056   5.398
ATOM   4441  H01 WTR   997       5.410 -13.576   5.119
ATOM   4442  H02 WTR   997       4.057 -13.082   4.653
TER   
ATOM   4443  O00 WTR   998       1.371 -14.301  -8.713
ATOM   4444  H01 WTR   998       2.199 -14.479  -8.268
ATOM   4445  H02 WTR   998       1.012 -15.167  -8.906
TER   
ATOM   4446  O00 WTR   999     -13.589 -15.971   5.513
ATOM   4447  H01 WTR   999     -13.845 -16.599   4.838
ATOM   4448  H02 WTR   999     -13.233 -16.510   6.219
TER   
ATOM   4449  O00 WTR  1000      -1.061 -15.305  12.173
ATOM   4450  H01 WTR  1000      -0.857 -15.676  11.314
ATOM   4451  H02 WTR  1000      -0.237 -14.917  12.468
TER   
ATOM   4452  O00 WTR  1001       2.273 -17.435 -14.278
ATOM   4453  H01 WTR  1001       2.067 -17.529 -13.347
ATOM   4454  H02 WTR  1001       1.656 -18.018 -14.720
TER   
ATOM   4455  O00 WTR  1002       9.770 -10.872   5.854
ATOM   4456  H01 WTR  1002       8.858 -10.582   5.834
ATOM   4457  H02 WTR  1002       9.941 -11.058   6.778
TER   
ATOM   4458  O00 WTR  1003       9.638  -6.991  19.105
ATOM   4459  H01 WTR  1003       8.878  -6.966  19.687
ATOM   4460  H02 WTR  1003      10.390  -6.894  19.689
TER   
ATOM   4461  O00 WTR  1004       3.537 -13.754  12.611
ATOM   4462  H01 WTR  1004       3.598 -12.877  12.231
ATOM   4463  H02 WTR  1004       4.232 -13.780  13.269
TER   
ATOM   4464  O00 WTR  1005      -3.351 -11.803   5.246
ATOM   4465  H01 WTR  1005      -2.870 -11.242   4.638
ATOM   4466  H02 WTR  1005      -3.492 -12.617   4.763
TER   
ATOM   4467  O00 WTR  1006      -0.676 -15.401   4.072
ATOM   4468  H01 WTR  1006      -1.526 -14.967   3.999
ATOM   4469  H02 WTR  1006      -0.098 -14.895   3.502
TER   
ATOM   4470  O00 WTR  1007       8.949  -8.691   9.235
ATOM   4471  H01 WTR  1007       9.188  -9.559   8.910
ATOM   4472  H02 WTR  1007       9.522  -8.091   8.758
TER   
ATOM   4473  O00 WTR  1008       0.811 -13.026  12.884
ATOM   4474  H01 WTR  1008       1.756 -13.074  13.027
ATOM   4475  H02 WTR  1008       0.645 -12.104  12.686
TER   
ATOM   4476  O00 WTR  1009      13.607 -11.760  12.476
ATOM   4477  H01 WTR  1009      13.825 -12.374  13.177
ATOM   4478  H02 WTR  1009      13.003 -11.138  12.881
TER   
ATOM   4479  O00 WTR  1010       7.730 -24.546  15.677
ATOM   4480  H01 WTR  1010       8.556 -24.176  15.365
ATOM   4481  H02 WTR  1010       7.736 -24.384  16.620
TER   
ATOM   4482  O00 WTR  1011       8.015 -13.040  12.891
ATOM   4483  H01 WTR  1011       7.529 -13.776  12.518
ATOM   4484  H02 WTR  1011       7.375 -12.330  12.940
TER   
ATOM   4485  O00 WTR  1012       5.916  -8.216   6.406
ATOM   4486  H01 WTR  1012       6.137  -8.935   6.998
ATOM   4487  H02 WTR  1012       5.176  -8.544   5.895
TER   
ATOM   4488  O00 WTR  1013       6.220 -12.197   9.583
ATOM   4489  H01 WTR  1013       7.028 -11.875   9.982
ATOM   4490  H02 WTR  1013       6.321 -13.149   9.571
TER   
ATOM   4491  O00 WTR  1014       5.471  -7.617  12.822
ATOM   4492  H01 WTR  1014       5.832  -7.815  13.686
ATOM   4493  H02 WTR  1014       6.109  -7.978  12.207
TER   
ATOM   4494  O00 WTR  1015       6.572  -3.768  14.237
ATOM   4495  H01 WTR  1015       5.939  -3.934  13.539
ATOM   4496  H02 WTR  1015       6.226  -4.242  14.993
TER   
ATOM   4497  O00 WTR  1016       6.507  -5.638  18.329
ATOM   4498  H01 WTR  1016       6.280  -6.351  17.732
ATOM   4499  H02 WTR  1016       7.164  -5.129  17.856
TER   
ATOM   4500  O00 WTR  1017       3.577 -14.559   8.583
ATOM   4501  H01 WTR  1017       3.392 -14.971   9.427
ATOM   4502  H02 WTR  1017       3.313 -13.646   8.698
TER   
ATOM   4503  O00 WTR  1018      11.624  -7.520  -7.171
ATOM   4504  H01 WTR  1018      12.199  -6.938  -6.674
ATOM   4505  H02 WTR  1018      10.971  -7.813  -6.535
TER   
ATOM   4506  O00 WTR  1019      -9.698   6.243  18.574
ATOM   4507  H01 WTR  1019     -10.141   7.085  18.681
ATOM   4508  H02 WTR  1019     -10.363   5.668  18.195
TER   
ATOM   4509  O00 WTR  1020      -1.038   3.877   1.665
ATOM   4510  H01 WTR  1020      -0.844   3.124   1.107
ATOM   4511  H02 WTR  1020      -1.733   4.346   1.203
TER   
ATOM   4512  O00 WTR  1021     -10.078  -1.861   6.063
ATOM   4513  H01 WTR  1021     -10.079  -2.792   5.841
ATOM   4514  H02 WTR  1021     -10.334  -1.420   5.253
TER   
ATOM   4515  O00 WTR  1022      -7.442  -1.716  12.360
ATOM   4516  H01 WTR  1022      -7.350  -2.668  12.397
ATOM   4517  H02 WTR  1022      -7.677  -1.463  13.253
TER   
ATOM   4518  O00 WTR  1023     -12.485  -6.509   2.307
ATOM   4519  H01 WTR  1023     -13.005  -7.298   2.154
ATOM   4520  H02 WTR  1023     -13.114  -5.790   2.236
TER   
ATOM   4521  O00 WTR  1024      -5.403  -0.263  11.398
ATOM   4522  H01 WTR  1024      -5.766  -0.078  10.532
ATOM   4523  H02 WTR  1024      -6.076  -0.787  11.833
TER   
ATOM   4524  O00 WTR  1025     -10.053  -1.496  14.988
ATOM   4525  H01 WTR  1025      -9.968  -0.642  14.565
ATOM   4526  H02 WTR  1025      -9.251  -1.591  15.501
TER   
ATOM   4527  O00 WTR  1026      -5.536 -22.087   7.786
ATOM   4528  H01 WTR  1026      -5.354 -22.740   7.110
ATOM   4529  H02 WTR  1026      -5.825 -22.600   8.542
TER   
ATOM   4530  O00 WTR  1027     -17.488   9.311   7.809
ATOM   4531  H01 WTR  1027     -16.692   9.684   8.187
ATOM   4532  H02 WTR  1027     -17.888   8.820   8.527
TER   
ATOM   4533  O00 WTR  1028     -11.708  -3.899   4.193
ATOM   4534  H01 WTR  1028     -11.708  -3.771   3.245
ATOM   4535  H02 WTR  1028     -11.115  -4.636   4.336
TER   
ATOM   4536  O00 WTR  1029      -5.006   3.306   0.848
ATOM   4537  H01 WTR  1029      -5.298   2.998  -0.011
ATOM   4538  H02 WTR  1029      -4.363   3.987   0.653
TER   
ATOM   4539  O00 WTR  1030     -12.322  -0.341   2.197
ATOM   4540  H01 WTR  1030     -12.083  -1.114   1.686
ATOM   4541  H02 WTR  1030     -11.616  -0.248   2.837
TER   
ATOM   4542  O00 WTR  1031     -13.398  -2.150   8.545
ATOM   4543  H01 WTR  1031     -13.330  -1.220   8.762
ATOM   4544  H02 WTR  1031     -12.492  -2.459   8.525
TER   
ATOM   4545  O00 WTR  1032      -6.772   1.855   6.607
ATOM   4546  H01 WTR  1032      -6.378   2.664   6.282
ATOM   4547  H02 WTR  1032      -7.693   1.917   6.353
TER   
ATOM   4548  O00 WTR  1033     -10.679  -2.651   8.463
ATOM   4549  H01 WTR  1033     -10.556  -2.042   7.735
ATOM   4550  H02 WTR  1033     -10.532  -3.516   8.079
TER   
ATOM   4551  O00 WTR  1034       0.450  -0.492  15.391
ATOM   4552  H01 WTR  1034      -0.239  -0.185  14.801
ATOM   4553  H02 WTR  1034       0.599  -1.401  15.134
TER   
ATOM   4554  O00 WTR  1035     -10.029   5.299  11.615
ATOM   4555  H01 WTR  1035     -10.908   5.084  11.305
ATOM   4556  H02 WTR  1035     -10.173   5.811  12.411
TER   
ATOM   4557  O00 WTR  1036      -6.923   3.426  16.709
ATOM   4558  H01 WTR  1036      -7.745   3.062  17.037
ATOM   4559  H02 WTR  1036      -6.247   2.843  17.054
TER   
ATOM   4560  O00 WTR  1037     -17.279   7.051   9.302
ATOM   4561  H01 WTR  1037     -16.336   7.097   9.459
ATOM   4562  H02 WTR  1037     -17.359   6.622   8.450
TER   
ATOM   4563  O00 WTR  1038     -10.250  -1.189  11.493
ATOM   4564  H01 WTR  1038     -10.450  -0.966  10.584
ATOM   4565  H02 WTR  1038      -9.344  -1.497  11.470
TER   
ATOM   4566  O00 WTR  1039      -3.437   6.096   2.629
ATOM   4567  H01 WTR  1039      -3.358   5.760   1.736
ATOM   4568  H02 WTR  1039      -3.782   6.982   2.522
TER   
ATOM   4569  O00 WTR  1040      -7.191   2.443  20.791
ATOM   4570  H01 WTR  1040      -7.803   2.039  20.175
ATOM   4571  H02 WTR  1040      -7.586   3.289  21.002
TER   
ATOM   4572  O00 WTR  1041      -5.350   4.127   6.029
ATOM   4573  H01 WTR  1041      -5.252   4.876   5.441
ATOM   4574  H02 WTR  1041      -4.558   4.137   6.565
TER   
ATOM   4575  O00 WTR  1042      -7.239   5.156   7.937
ATOM   4576  H01 WTR  1042      -7.033   6.073   8.116
ATOM   4577  H02 WTR  1042      -6.583   4.884   7.295
TER   
ATOM   4578  O00 WTR  1043      14.088  -0.698   8.080
ATOM   4579  H01 WTR  1043      14.961  -0.969   7.797
ATOM   4580  H02 WTR  1043      13.800  -1.394   8.671
TER   
ATOM   4581  O00 WTR  1044     -12.545  -0.580  -0.744
ATOM   4582  H01 WTR  1044     -13.390  -0.310  -0.384
ATOM   4583  H02 WTR  1044     -12.623  -0.419  -1.684
TER   
ATOM   4584  O00 WTR  1045      -6.401   2.947   3.220
ATOM   4585  H01 WTR  1045      -5.732   3.026   3.901
ATOM   4586  H02 WTR  1045      -5.974   3.268   2.426
TER   
ATOM   4587  O00 WTR  1046       3.890 -21.732  10.455
ATOM   4588  H01 WTR  1046       3.157 -21.830  11.062
ATOM   4589  H02 WTR  1046       4.402 -21.007  10.812
TER   
ATOM   4590  O00 WTR  1047      -0.291 -21.788   7.855
ATOM   4591  H01 WTR  1047       0.321 -21.399   8.480
ATOM   4592  H02 WTR  1047      -0.950 -22.217   8.400
TER   
ATOM   4593  O00 WTR  1048       8.586   6.698  14.018
ATOM   4594  H01 WTR  1048       8.818   7.053  14.876
ATOM   4595  H02 WTR  1048       9.204   7.110  13.414
TER   
ATOM   4596  O00 WTR  1049       4.755  -4.546  12.389
ATOM   4597  H01 WTR  1049       5.222  -5.369  12.242
ATOM   4598  H02 WTR  1049       3.998  -4.791  12.921
TER   
ATOM   4599  O00 WTR  1050       5.167  -0.107  10.887
ATOM   4600  H01 WTR  1050       5.874  -0.735  11.033
ATOM   4601  H02 WTR  1050       4.482  -0.614  10.452
TER   
ATOM   4602  O00 WTR  1051      11.311   2.006   6.988
ATOM   4603  H01 WTR  1051      11.869   1.310   6.641
ATOM   4604  H02 WTR  1051      11.779   2.815   6.779
TER   
ATOM   4605  O00 WTR  1052      -9.947 -13.286  16.515
ATOM   4606  H01 WTR  1052     -10.328 -13.791  15.797
ATOM   4607  H02 WTR  1052      -9.538 -12.532  16.089
TER   
ATOM   4608  O00 WTR  1053      -0.106  -7.503  -9.659
ATOM   4609  H01 WTR  1053      -0.355  -8.015  -8.889
ATOM   4610  H02 WTR  1053      -0.902  -7.032  -9.902
TER   
ATOM   4611  O00 WTR  1054       0.554 -20.045   5.156
ATOM   4612  H01 WTR  1054       0.650 -19.159   4.805
ATOM   4613  H02 WTR  1054       0.180 -19.918   6.028
TER   
ATOM   4614  O00 WTR  1055      14.543   1.845   9.833
ATOM   4615  H01 WTR  1055      13.594   1.756   9.919
ATOM   4616  H02 WTR  1055      14.739   1.496   8.963
TER   
ATOM   4617  O00 WTR  1056      13.374  -4.580  13.817
ATOM   4618  H01 WTR  1056      12.551  -4.091  13.840
ATOM   4619  H02 WTR  1056      13.981  -4.007  13.347
TER   
ATOM   4620  O00 WTR  1057      16.062   0.000  11.299
ATOM   4621  H01 WTR  1057      15.417   0.547  10.851
ATOM   4622  H02 WTR  1057      15.724  -0.088  12.190
TER   
ATOM   4623  O00 WTR  1058     -12.760   3.946  -7.345
ATOM   4624  H01 WTR  1058     -12.050   3.326  -7.510
ATOM   4625  H02 WTR  1058     -12.658   4.614  -8.023
TER   
ATOM   4626  O00 WTR  1059      14.494  -4.785   7.256
ATOM   4627  H01 WTR  1059      14.892  -4.892   8.120
ATOM   4628  H02 WTR  1059      14.059  -5.620   7.086
TER   
ATOM   4629  O00 WTR  1060      -9.847   0.916  13.623
ATOM   4630  H01 WTR  1060      -8.987   1.334  13.574
ATOM   4631  H02 WTR  1060      -9.953   0.485  12.775
TER   
ATOM   4632  O00 WTR  1061       6.444   3.401  11.830
ATOM   4633  H01 WTR  1061       6.911   4.229  11.715
ATOM   4634  H02 WTR  1061       6.789   3.043  12.648
TER   
ATOM   4635  O00 WTR  1062       5.484 -10.005  -9.238
ATOM   4636  H01 WTR  1062       6.217 -10.417  -9.694
ATOM   4637  H02 WTR  1062       4.709 -10.288  -9.724
TER   
ATOM   4638  O00 WTR  1063       9.413   2.891   8.876
ATOM   4639  H01 WTR  1063       9.706   2.291   8.190
ATOM   4640  H02 WTR  1063       8.992   2.327   9.525
TER   
ATOM   4641  O00 WTR  1064       5.249   5.141  16.805
ATOM   4642  H01 WTR  1064       4.807   4.586  17.448
ATOM   4643  H02 WTR  1064       6.008   4.628  16.527
TER   
ATOM   4644  O00 WTR  1065      -8.022  15.623  11.978
ATOM   4645  H01 WTR  1065      -8.538  15.187  11.300
ATOM   4646  H02 WTR  1065      -7.113  15.502  11.702
TER   
ATOM   4647  O00 WTR  1066       2.969 -19.475   2.605
ATOM   4648  H01 WTR  1066       2.943 -18.519   2.559
ATOM   4649  H02 WTR  1066       3.889 -19.683   2.765
TER   
ATOM   4650  O00 WTR  1067      -0.668  -5.337  13.399
ATOM   4651  H01 WTR  1067      -1.392  -5.793  13.828
ATOM   4652  H02 WTR  1067      -1.090  -4.782  12.743
TER   
ATOM   4653  O00 WTR  1068       3.552   1.108  12.600
ATOM   4654  H01 WTR  1068       3.974   0.615  11.897
ATOM   4655  H02 WTR  1068       3.707   0.584  13.386
TER   
ATOM   4656  O00 WTR  1069       4.749 -23.809  -0.839
ATOM   4657  H01 WTR  1069       5.576 -23.736  -1.315
ATOM   4658  H02 WTR  1069       4.124 -23.313  -1.366
TER   
ATOM   4659  O00 WTR  1070       4.779 -18.590  20.871
ATOM   4660  H01 WTR  1070       4.888 -18.776  21.803
ATOM   4661  H02 WTR  1070       5.112 -17.699  20.764
TER   
ATOM   4662  O00 WTR  1071      10.788  -4.368  17.108
ATOM   4663  H01 WTR  1071      11.412  -5.094  17.130
ATOM   4664  H02 WTR  1071      10.732  -4.072  18.016
TER   
ATOM   4665  O00 WTR  1072       3.715  -0.763  18.500
ATOM   4666  H01 WTR  1072       4.457  -1.348  18.648
ATOM   4667  H02 WTR  1072       2.968  -1.218  18.890
TER   
ATOM   4668  O00 WTR  1073     -15.671 -19.811   8.605
ATOM   4669  H01 WTR  1073     -15.518 -19.755   7.662
ATOM   4670  H02 WTR  1073     -15.217 -20.610   8.874
TER   
ATOM   4671  O00 WTR  1074      -4.518 -11.272  -1.372
ATOM   4672  H01 WTR  1074      -3.802 -11.541  -1.947
ATOM   4673  H02 WTR  1074      -4.269 -10.398  -1.072
TER   
ATOM   4674  O00 WTR  1075      -9.462  -8.190  -0.584
ATOM   4675  H01 WTR  1075      -9.341  -8.294   0.359
ATOM   4676  H02 WTR  1075      -9.731  -9.056  -0.889
TER   
ATOM   4677  O00 WTR  1076      -5.838  16.400  15.204
ATOM   4678  H01 WTR  1076      -5.170  15.716  15.148
ATOM   4679  H02 WTR  1076      -6.666  15.922  15.247
TER   
ATOM   4680  O00 WTR  1077     -10.936 -16.672  -3.722
ATOM   4681  H01 WTR  1077     -10.930 -17.549  -4.106
ATOM   4682  H02 WTR  1077     -11.648 -16.217  -4.171
TER   
ATOM   4683  O00 WTR  1078      -9.898 -16.808  -1.252
ATOM   4684  H01 WTR  1078     -10.733 -17.113  -0.895
ATOM   4685  H02 WTR  1078     -10.121 -16.449  -2.111
TER   
ATOM   4686  O00 WTR  1079      -6.244 -21.927  -9.702
ATOM   4687  H01 WTR  1079      -6.822 -22.668  -9.517
ATOM   4688  H02 WTR  1079      -6.837 -21.185  -9.821
TER   
ATOM   4689  O00 WTR  1080      13.018 -14.956  -2.592
ATOM   4690  H01 WTR  1080      12.565 -15.527  -1.972
ATOM   4691  H02 WTR  1080      12.851 -15.350  -3.448
TER   
ATOM   4692  O00 WTR  1081      -7.228 -14.767   6.466
ATOM   4693  H01 WTR  1081      -6.763 -14.289   7.153
ATOM   4694  H02 WTR  1081      -7.104 -14.237   5.678
TER   
ATOM   4695  O00 WTR  1082     -10.331 -10.313 -10.481
ATOM   4696  H01 WTR  1082     -11.193 -10.595 -10.787
ATOM   4697  H02 WTR  1082     -10.211  -9.446 -10.868
TER   
ATOM   4698  O00 WTR  1083      -1.967 -16.809 -17.850
ATOM   4699  H01 WTR  1083      -2.201 -16.383 -18.675
ATOM   4700  H02 WTR  1083      -1.698 -17.691 -18.104
TER   
ATOM   4701  O00 WTR  1084      -5.100 -10.748  -9.022
ATOM   4702  H01 WTR  1084      -5.851 -10.253  -8.694
ATOM   4703  H02 WTR  1084      -5.486 -11.505  -9.462
TER   
ATOM   4704  O00 WTR  1085       3.697  11.062  15.896
ATOM   4705  H01 WTR  1085       3.958  10.687  16.737
ATOM   4706  H02 WTR  1085       2.740  11.085  15.931
TER   
ATOM   4707  O00 WTR  1086     -13.554 -15.998   1.489
ATOM   4708  H01 WTR  1086     -13.086 -15.415   0.892
ATOM   4709  H02 WTR  1086     -12.950 -16.130   2.219
TER   
ATOM   4710  O00 WTR  1087      11.944 -20.969  -7.922
ATOM   4711  H01 WTR  1087      12.596 -20.682  -7.283
ATOM   4712  H02 WTR  1087      11.103 -20.812  -7.493
TER   
ATOM   4713  O00 WTR  1088     -10.986 -12.979 -12.943
ATOM   4714  H01 WTR  1088     -11.580 -13.115 -13.681
ATOM   4715  H02 WTR  1088     -11.542 -12.620 -12.250
TER   
ATOM   4716  O00 WTR  1089     -13.382 -19.716  -2.027
ATOM   4717  H01 WTR  1089     -13.035 -18.905  -1.656
ATOM   4718  H02 WTR  1089     -13.466 -19.536  -2.963
TER   
ATOM   4719  O00 WTR  1090      -0.485 -19.116  -6.229
ATOM   4720  H01 WTR  1090      -1.304 -19.609  -6.288
ATOM   4721  H02 WTR  1090      -0.760 -18.209  -6.100
TER   
ATOM   4722  O00 WTR  1091     -11.582 -14.058  -6.778
ATOM   4723  H01 WTR  1091     -10.900 -14.030  -6.107
ATOM   4724  H02 WTR  1091     -11.471 -14.911  -7.198
TER   
ATOM   4725  O00 WTR  1092      -8.820  -3.829   1.424
ATOM   4726  H01 WTR  1092      -9.351  -4.505   1.004
ATOM   4727  H02 WTR  1092      -8.731  -4.122   2.331
TER   
ATOM   4728  O00 WTR  1093      -5.491  -8.478  -3.371
ATOM   4729  H01 WTR  1093      -4.699  -8.617  -2.851
ATOM   4730  H02 WTR  1093      -6.030  -9.250  -3.200
TER   
ATOM   4731  O00 WTR  1094      -6.812  -8.939  -7.983
ATOM   4732  H01 WTR  1094      -7.342  -9.684  -7.701
ATOM   4733  H02 WTR  1094      -7.357  -8.487  -8.627
TER   
ATOM   4734  O00 WTR  1095     -11.794  -6.230  -6.175
ATOM   4735  H01 WTR  1095     -12.012  -5.833  -7.019
ATOM   4736  H02 WTR  1095     -10.887  -5.971  -6.015
TER   
ATOM   4737  O00 WTR  1096      -7.282 -12.261   0.820
ATOM   4738  H01 WTR  1096      -6.392 -12.558   1.011
ATOM   4739  H02 WTR  1096      -7.624 -12.909   0.204
TER   
ATOM   4740  O00 WTR  1097      -6.443  -7.280  -5.770
ATOM   4741  H01 WTR  1097      -5.980  -7.579  -4.988
ATOM   4742  H02 WTR  1097      -6.536  -8.065  -6.309
TER   
ATOM   4743  O00 WTR  1098      -0.550  -9.445  -4.656
ATOM   4744  H01 WTR  1098      -1.294  -9.737  -4.130
ATOM   4745  H02 WTR  1098       0.206  -9.544  -4.077
TER   
ATOM   4746  O00 WTR  1099     -11.142 -19.020  -5.143
ATOM   4747  H01 WTR  1099     -11.408 -19.880  -5.468
ATOM   4748  H02 WTR  1099     -10.582 -18.664  -5.833
TER   
ATOM   4749  O00 WTR  1100      -3.646   1.328  22.825
ATOM   4750  H01 WTR  1100      -3.754   2.232  22.529
ATOM   4751  H02 WTR  1100      -4.537   0.979  22.860
TER   
ATOM   4752  O00 WTR  1101       0.745 -16.990  -9.368
ATOM   4753  H01 WTR  1101       1.160 -17.836  -9.198
ATOM   4754  H02 WTR  1101      -0.169 -17.116  -9.115
TER   
ATOM   4755  O00 WTR  1102     -11.676 -11.656  -8.435
ATOM   4756  H01 WTR  1102     -10.897 -11.270  -8.837
ATOM   4757  H02 WTR  1102     -11.337 -12.362  -7.885
TER   
ATOM   4758  O00 WTR  1103      -4.870  -4.604  -9.443
ATOM   4759  H01 WTR  1103      -4.990  -4.386 -10.368
ATOM   4760  H02 WTR  1103      -4.296  -5.370  -9.449
TER   
ATOM   4761  O00 WTR  1104       0.776 -15.112 -14.725
ATOM   4762  H01 WTR  1104       1.437 -15.798 -14.641
ATOM   4763  H02 WTR  1104       0.945 -14.524 -13.989
TER   
ATOM   4764  O00 WTR  1105       7.326  10.203  16.763
ATOM   4765  H01 WTR  1105       6.591  10.323  17.364
ATOM   4766  H02 WTR  1105       7.356  11.015  16.256
TER   
ATOM   4767  O00 WTR  1106      -2.012 -16.636  -5.609
ATOM   4768  H01 WTR  1106      -2.880 -16.631  -5.205
ATOM   4769  H02 WTR  1106      -2.185 -16.576  -6.549
TER   
ATOM   4770  O00 WTR  1107     -11.271 -18.478  -9.689
ATOM   4771  H01 WTR  1107     -10.877 -18.665 -10.541
ATOM   4772  H02 WTR  1107     -11.353 -19.334  -9.269
TER   
ATOM   4773  O00 WTR  1108     -10.283 -12.833   5.753
ATOM   4774  H01 WTR  1108     -11.182 -12.521   5.650
ATOM   4775  H02 WTR  1108     -10.169 -12.930   6.699
TER   
ATOM   4776  O00 WTR  1109       8.352 -18.279  -1.085
ATOM   4777  H01 WTR  1109       8.774 -17.453  -1.320
ATOM   4778  H02 WTR  1109       8.724 -18.505  -0.233
TER   
ATOM   4779  O00 WTR  1110      -1.247 -13.786  -5.239
ATOM   4780  H01 WTR  1110      -1.574 -14.678  -5.354
ATOM   4781  H02 WTR  1110      -0.379 -13.897  -4.850
TER   
ATOM   4782  O00 WTR  1111      -6.868 -10.983  -2.652
ATOM   4783  H01 WTR  1111      -6.140 -11.230  -2.081
ATOM   4784  H02 WTR  1111      -7.500 -10.565  -2.068
TER   
ATOM   4785  O00 WTR  1112      -7.495 -18.281  -3.860
ATOM   4786  H01 WTR  1112      -7.263 -17.380  -3.637
ATOM   4787  H02 WTR  1112      -8.268 -18.469  -3.328
TER   
ATOM   4788  O00 WTR  1113     -12.114  -6.552  -3.207
ATOM   4789  H01 WTR  1113     -11.835  -5.658  -3.404
ATOM   4790  H02 WTR  1113     -12.080  -7.005  -4.050
TER   
ATOM   4791  O00 WTR  1114      -3.505 -11.121  -6.131
ATOM   4792  H01 WTR  1114      -3.269 -11.364  -5.236
ATOM   4793  H02 WTR  1114      -3.317 -11.903  -6.650
TER   
ATOM   4794  O00 WTR  1115     -13.708 -19.873 -11.905
ATOM   4795  H01 WTR  1115     -14.288 -20.140 -11.191
ATOM   4796  H02 WTR  1115     -14.297 -19.704 -12.641
TER   
ATOM   4797  O00 WTR  1116     -10.098  -8.528  -6.318
ATOM   4798  H01 WTR  1116     -10.228  -8.277  -5.404
ATOM   4799  H02 WTR  1116      -9.693  -7.760  -6.722
TER   
ATOM   4800  O00 WTR  1117      -5.552 -13.407  -3.855
ATOM   4801  H01 WTR  1117      -5.860 -13.722  -3.005
ATOM   4802  H02 WTR  1117      -4.726 -12.964  -3.661
TER   
ATOM   4803  O00 WTR  1118      -7.643  -7.545   2.197
ATOM   4804  H01 WTR  1118      -6.988  -7.155   2.776
ATOM   4805  H02 WTR  1118      -7.131  -7.974   1.511
TER   
ATOM   4806  O00 WTR  1119      -8.569  -6.045  -6.745
ATOM   4807  H01 WTR  1119      -8.594  -6.275  -7.674
ATOM   4808  H02 WTR  1119      -7.894  -6.613  -6.375
TER   
ATOM   4809  O00 WTR  1120     -15.413  -8.345  -8.759
ATOM   4810  H01 WTR  1120     -15.150  -8.679  -7.902
ATOM   4811  H02 WTR  1120     -16.366  -8.438  -8.771
TER   
ATOM   4812  O00 WTR  1121      -9.783 -15.453   6.087
ATOM   4813  H01 WTR  1121     -10.008 -14.605   5.703
ATOM   4814  H02 WTR  1121      -8.831 -15.430   6.178
TER   
ATOM   4815  O00 WTR  1122     -10.431 -13.142  -0.334
ATOM   4816  H01 WTR  1122     -10.275 -13.541   0.523
ATOM   4817  H02 WTR  1122     -11.384 -13.083  -0.402
TER   
ATOM   4818  O00 WTR  1123       0.494 -13.245   2.144
ATOM   4819  H01 WTR  1123       0.386 -12.444   2.657
ATOM   4820  H02 WTR  1123      -0.048 -13.107   1.367
TER   
ATOM   4821  O00 WTR  1124      -9.996 -10.488  11.422
ATOM   4822  H01 WTR  1124      -9.528  -9.991  10.752
ATOM   4823  H02 WTR  1124     -10.159  -9.854  12.121
TER   
ATOM   4824  O00 WTR  1125       9.799   3.941  17.431
ATOM   4825  H01 WTR  1125       9.573   3.719  18.334
ATOM   4826  H02 WTR  1125       9.802   4.898  17.412
TER   
ATOM   4827  O00 WTR  1126      -7.441  -7.048  -2.105
ATOM   4828  H01 WTR  1126      -6.651  -7.538  -2.332
ATOM   4829  H02 WTR  1126      -7.830  -7.540  -1.382
TER   
ATOM   4830  O00 WTR  1127     -10.070 -13.373  -4.345
ATOM   4831  H01 WTR  1127      -9.296 -12.913  -4.671
ATOM   4832  H02 WTR  1127     -10.637 -12.679  -4.008
TER   
ATOM   4833  O00 WTR  1128      -8.881 -10.495  -7.466
ATOM   4834  H01 WTR  1128      -9.518  -9.862  -7.133
ATOM   4835  H02 WTR  1128      -8.546 -10.932  -6.684
TER   
ATOM   4836  O00 WTR  1129      -9.434 -10.725  -1.734
ATOM   4837  H01 WTR  1129     -10.011 -10.368  -2.409
ATOM   4838  H02 WTR  1129     -10.024 -11.165  -1.122
TER   
ATOM   4839  O00 WTR  1130      -5.054 -15.774  -5.544
ATOM   4840  H01 WTR  1130      -5.481 -15.161  -4.946
ATOM   4841  H02 WTR  1130      -5.155 -15.375  -6.409
TER   
ATOM   4842  O00 WTR  1131     -11.763 -10.428   2.641
ATOM   4843  H01 WTR  1131     -11.636  -9.479   2.644
ATOM   4844  H02 WTR  1131     -10.877 -10.789   2.674
TER   
ATOM   4845  O00 WTR  1132       9.766 -16.036  -1.896
ATOM   4846  H01 WTR  1132      10.214 -15.909  -1.060
ATOM   4847  H02 WTR  1132      10.411 -16.475  -2.450
TER   
ATOM   4848  O00 WTR  1133      13.141 -10.754  -4.422
ATOM   4849  H01 WTR  1133      12.292 -11.166  -4.579
ATOM   4850  H02 WTR  1133      12.944 -10.004  -3.860
TER   
ATOM   4851  O00 WTR  1134       2.500 -11.713  -5.689
ATOM   4852  H01 WTR  1134       2.230 -11.047  -6.320
ATOM   4853  H02 WTR  1134       1.679 -12.102  -5.385
TER   
ATOM   4854  O00 WTR  1135      -0.295   9.860  13.316
ATOM   4855  H01 WTR  1135       0.535  10.113  12.912
ATOM   4856  H02 WTR  1135      -0.951  10.404  12.879
TER   
ATOM   4857  O00 WTR  1136       4.104 -16.295  -6.421
ATOM   4858  H01 WTR  1136       3.957 -15.360  -6.567
ATOM   4859  H02 WTR  1136       3.740 -16.462  -5.551
TER   
ATOM   4860  O00 WTR  1137       4.498  -7.420  -8.091
ATOM   4861  H01 WTR  1137       3.716  -7.154  -8.575
ATOM   4862  H02 WTR  1137       4.604  -8.348  -8.299
TER   
ATOM   4863  O00 WTR  1138       7.192 -11.785 -10.803
ATOM   4864  H01 WTR  1138       7.251 -11.516 -11.720
ATOM   4865  H02 WTR  1138       8.048 -11.566 -10.434
TER   
ATOM   4866  O00 WTR  1139       6.395 -12.488  -0.931
ATOM   4867  H01 WTR  1139       7.085 -13.138  -1.071
ATOM   4868  H02 WTR  1139       5.600 -13.006  -0.808
TER   
ATOM   4869  O00 WTR  1140      -2.890 -12.192  -3.688
ATOM   4870  H01 WTR  1140      -2.301 -11.718  -3.101
ATOM   4871  H02 WTR  1140      -2.307 -12.671  -4.277
TER   
ATOM   4872  O00 WTR  1141       8.664  -9.560  -3.727
ATOM   4873  H01 WTR  1141       9.105 -10.400  -3.600
ATOM   4874  H02 WTR  1141       7.952  -9.564  -3.087
TER   
ATOM   4875  O00 WTR  1142       9.950  -7.235  -4.924
ATOM   4876  H01 WTR  1142       9.412  -6.473  -4.708
ATOM   4877  H02 WTR  1142       9.673  -7.908  -4.303
TER   
ATOM   4878  O00 WTR  1143     -10.559  -8.141   2.093
ATOM   4879  H01 WTR  1143     -11.021  -7.351   2.373
ATOM   4880  H02 WTR  1143      -9.665  -8.023   2.415
TER   
ATOM   4881  O00 WTR  1144      12.364   4.712  13.229
ATOM   4882  H01 WTR  1144      12.828   4.557  14.052
ATOM   4883  H02 WTR  1144      13.033   5.056  12.637
TER   
ATOM   4884  O00 WTR  1145       1.681 -12.906 -12.830
ATOM   4885  H01 WTR  1145       2.500 -12.509 -12.533
ATOM   4886  H02 WTR  1145       1.164 -13.015 -12.032
TER   
ATOM   4887  O00 WTR  1146      11.245 -17.327  -3.674
ATOM   4888  H01 WTR  1146      10.593 -17.685  -4.277
ATOM   4889  H02 WTR  1146      12.003 -17.903  -3.770
TER   
ATOM   4890  O00 WTR  1147       8.105 -13.983   1.599
ATOM   4891  H01 WTR  1147       7.529 -14.689   1.306
ATOM   4892  H02 WTR  1147       7.546 -13.206   1.611
TER   
ATOM   4893  O00 WTR  1148      13.031 -16.242  -9.268
ATOM   4894  H01 WTR  1148      12.581 -17.067  -9.446
ATOM   4895  H02 WTR  1148      12.343 -15.578  -9.312
TER   
ATOM   4896  O00 WTR  1149       1.978 -20.129  -0.086
ATOM   4897  H01 WTR  1149       2.285 -20.093   0.820
ATOM   4898  H02 WTR  1149       1.113 -19.719  -0.063
TER   
ATOM   4899  O00 WTR  1150       0.592 -10.076  12.808
ATOM   4900  H01 WTR  1150       1.336  -9.495  12.651
ATOM   4901  H02 WTR  1150       0.106  -9.657  13.519
TER   
ATOM   4902  O00 WTR  1151      13.826  -6.492 -11.449
ATOM   4903  H01 WTR  1151      14.060  -5.930 -10.710
ATOM   4904  H02 WTR  1151      14.516  -7.156 -11.472
TER   
ATOM   4905  O00 WTR  1152       5.456 -14.394 -13.013
ATOM   4906  H01 WTR  1152       4.950 -13.588 -13.110
ATOM   4907  H02 WTR  1152       6.281 -14.216 -13.464
TER   
ATOM   4908  O00 WTR  1153      13.737 -14.191   7.048
ATOM   4909  H01 WTR  1153      14.580 -14.580   6.815
ATOM   4910  H02 WTR  1153      13.779 -13.301   6.698
TER   
ATOM   4911  O00 WTR  1154       3.684 -13.121  -0.241
ATOM   4912  H01 WTR  1154       2.943 -12.727  -0.701
ATOM   4913  H02 WTR  1154       3.479 -14.056  -0.211
TER   
ATOM   4914  O00 WTR  1155       5.367 -12.924  -3.570
ATOM   4915  H01 WTR  1155       4.921 -12.077  -3.596
ATOM   4916  H02 WTR  1155       6.000 -12.840  -2.857
TER   
ATOM   4917  O00 WTR  1156       6.274 -12.116 -17.176
ATOM   4918  H01 WTR  1156       6.948 -12.445 -16.582
ATOM   4919  H02 WTR  1156       6.565 -12.390 -18.046
TER   
ATOM   4920  O00 WTR  1157       8.362 -13.806  -2.467
ATOM   4921  H01 WTR  1157       8.941 -14.548  -2.291
ATOM   4922  H02 WTR  1157       8.946 -13.117  -2.784
TER   
ATOM   4923  O00 WTR  1158       5.770 -10.868  -6.629
ATOM   4924  H01 WTR  1158       5.237 -10.543  -7.355
ATOM   4925  H02 WTR  1158       6.537 -10.296  -6.620
TER   
ATOM   4926  O00 WTR  1159      -7.905 -11.929  -5.144
ATOM   4927  H01 WTR  1159      -7.428 -12.704  -4.845
ATOM   4928  H02 WTR  1159      -7.676 -11.248  -4.511
TER   
ATOM   4929  O00 WTR  1160      11.786 -12.668  -1.267
ATOM   4930  H01 WTR  1160      12.238 -13.410  -1.669
ATOM   4931  H02 WTR  1160      12.324 -12.441  -0.509
TER   
ATOM   4932  O00 WTR  1161      13.410  -9.861  -7.518
ATOM   4933  H01 WTR  1161      13.209  -9.988  -6.591
ATOM   4934  H02 WTR  1161      12.900  -9.092  -7.771
TER   
ATOM   4935  O00 WTR  1162      11.122 -15.048   6.613
ATOM   4936  H01 WTR  1162      11.972 -14.744   6.931
ATOM   4937  H02 WTR  1162      10.970 -14.542   5.815
TER   
ATOM   4938  O00 WTR  1163       7.272  -7.165 -10.759
ATOM   4939  H01 WTR  1163       6.432  -7.072 -11.208
ATOM   4940  H02 WTR  1163       7.622  -7.998 -11.074
TER   
ATOM   4941  O00 WTR  1164       1.159 -14.308  -3.851
ATOM   4942  H01 WTR  1164       1.718 -15.041  -3.591
ATOM   4943  H02 WTR  1164       1.553 -13.544  -3.430
TER   
ATOM   4944  O00 WTR  1165      11.090 -18.377  -9.044
ATOM   4945  H01 WTR  1165      10.343 -18.127  -8.500
ATOM   4946  H02 WTR  1165      11.513 -19.085  -8.558
TER   
ATOM   4947  O00 WTR  1166       2.376 -16.930   2.516
ATOM   4948  H01 WTR  1166       3.123 -16.545   2.974
ATOM   4949  H02 WTR  1166       2.538 -16.741   1.592
TER   
ATOM   4950  O00 WTR  1167      -3.452 -15.339   1.787
ATOM   4951  H01 WTR  1167      -3.577 -15.958   1.068
ATOM   4952  H02 WTR  1167      -3.541 -14.477   1.379
TER   
ATOM   4953  O00 WTR  1168      13.521 -14.180  -6.062
ATOM   4954  H01 WTR  1168      14.067 -13.424  -6.276
ATOM   4955  H02 WTR  1168      13.060 -14.382  -6.876
TER   
ATOM   4956  O00 WTR  1169       0.757 -17.555   4.582
ATOM   4957  H01 WTR  1169       1.222 -17.470   3.750
ATOM   4958  H02 WTR  1169       0.434 -16.673   4.768
TER   
ATOM   4959  O00 WTR  1170      -3.430 -14.487   4.306
ATOM   4960  H01 WTR  1170      -4.050 -15.127   4.656
ATOM   4961  H02 WTR  1170      -3.493 -14.587   3.356
TER   
ATOM   4962  O00 WTR  1171       7.393  -2.654 -10.047
ATOM   4963  H01 WTR  1171       7.765  -2.968  -9.224
ATOM   4964  H02 WTR  1171       7.647  -3.314 -10.693
TER   
ATOM   4965  O00 WTR  1172       5.855 -19.891  -1.532
ATOM   4966  H01 WTR  1172       5.908 -20.126  -2.459
ATOM   4967  H02 WTR  1172       6.654 -19.392  -1.365
TER   
ATOM   4968  O00 WTR  1173       1.399 -11.988  -2.524
ATOM   4969  H01 WTR  1173       0.811 -12.083  -1.775
ATOM   4970  H02 WTR  1173       1.536 -11.044  -2.603
TER   
ATOM   4971  O00 WTR  1174      14.134  -2.011 -12.264
ATOM   4972  H01 WTR  1174      14.966  -1.600 -12.499
ATOM   4973  H02 WTR  1174      13.981  -1.743 -11.358
TER   
ATOM   4974  O00 WTR  1175       9.435   6.556  18.059
ATOM   4975  H01 WTR  1175       9.586   7.289  17.463
ATOM   4976  H02 WTR  1175       9.176   6.966  18.884
TER   
ATOM   4977  O00 WTR  1176       8.294  -9.054  -6.732
ATOM   4978  H01 WTR  1176       8.829  -8.855  -5.963
ATOM   4979  H02 WTR  1176       8.403  -8.294  -7.304
TER   
ATOM   4980  O00 WTR  1177       8.965 -17.595  -5.343
ATOM   4981  H01 WTR  1177       8.761 -16.676  -5.512
ATOM   4982  H02 WTR  1177       8.139 -17.974  -5.042
TER   
ATOM   4983  O00 WTR  1178      -1.302 -14.304 -16.582
ATOM   4984  H01 WTR  1178      -0.480 -14.471 -16.121
ATOM   4985  H02 WTR  1178      -1.528 -15.143 -16.983
TER   
ATOM   4986  O00 WTR  1179      13.216  -5.265  -6.161
ATOM   4987  H01 WTR  1179      12.792  -4.435  -5.942
ATOM   4988  H02 WTR  1179      13.397  -5.201  -7.099
TER   
ATOM   4989  O00 WTR  1180       4.447 -10.317  -3.605
ATOM   4990  H01 WTR  1180       3.620 -10.239  -3.130
ATOM   4991  H02 WTR  1180       4.200 -10.270  -4.528
TER   
ATOM   4992  O00 WTR  1181      -8.575  -2.789  -9.326
ATOM   4993  H01 WTR  1181      -8.080  -3.004  -8.535
ATOM   4994  H02 WTR  1181      -7.954  -2.306  -9.873
TER   
ATOM   4995  O00 WTR  1182      -5.180  -1.522 -13.953
ATOM   4996  H01 WTR  1182      -5.915  -1.096 -13.511
ATOM   4997  H02 WTR  1182      -4.620  -1.833 -13.242
TER   
ATOM   4998  O00 WTR  1183      -3.925  -0.556 -10.016
ATOM   4999  H01 WTR  1183      -3.775   0.375 -10.184
ATOM   5000  H02 WTR  1183      -3.840  -0.971 -10.874
TER   
ATOM   5001  O00 WTR  1184      -8.458 -13.917  18.457
ATOM   5002  H01 WTR  1184      -8.989 -13.934  17.661
ATOM   5003  H02 WTR  1184      -7.683 -13.409  18.218
TER   
ATOM   5004  O00 WTR  1185       7.407  -6.212  -7.981
ATOM   5005  H01 WTR  1185       7.421  -6.500  -8.894
ATOM   5006  H02 WTR  1185       6.592  -6.569  -7.629
TER   
ATOM   5007  O00 WTR  1186     -10.538   2.237  -6.821
ATOM   5008  H01 WTR  1186     -10.072   2.668  -7.537
ATOM   5009  H02 WTR  1186     -10.847   1.413  -7.197
TER   
ATOM   5010  O00 WTR  1187     -12.684  -2.379  -7.889
ATOM   5011  H01 WTR  1187     -11.944  -1.788  -8.027
ATOM   5012  H02 WTR  1187     -13.236  -1.927  -7.251
TER   
ATOM   5013  O00 WTR  1188       2.571  -2.438  26.093
ATOM   5014  H01 WTR  1188       3.143  -3.035  25.610
ATOM   5015  H02 WTR  1188       2.951  -2.399  26.971
TER   
ATOM   5016  O00 WTR  1189     -10.655  -0.689  -8.129
ATOM   5017  H01 WTR  1189     -10.942  -0.621  -9.039
ATOM   5018  H02 WTR  1189      -9.747  -0.387  -8.140
TER   
ATOM   5019  O00 WTR  1190       2.470  15.687   7.877
ATOM   5020  H01 WTR  1190       2.072  16.359   7.323
ATOM   5021  H02 WTR  1190       3.000  15.164   7.276
TER   
ATOM   5022  O00 WTR  1191      -1.283   0.394  13.409
ATOM   5023  H01 WTR  1191      -1.051   1.069  12.771
ATOM   5024  H02 WTR  1191      -1.844  -0.212  12.925
TER   
ATOM   5025  O00 WTR  1192      -0.985 -14.766  -1.595
ATOM   5026  H01 WTR  1192      -0.178 -14.800  -2.109
ATOM   5027  H02 WTR  1192      -0.865 -15.430  -0.916
TER   
ATOM   5028  O00 WTR  1193     -14.384  -4.569   2.019
ATOM   5029  H01 WTR  1193     -14.119  -3.780   1.546
ATOM   5030  H02 WTR  1193     -14.706  -4.247   2.861
TER   
ATOM   5031  O00 WTR  1194     -13.006   0.087  -3.476
ATOM   5032  H01 WTR  1194     -13.794   0.605  -3.315
ATOM   5033  H02 WTR  1194     -13.203  -0.411  -4.269
TER   
ATOM   5034  O00 WTR  1195     -15.075  -3.034  -2.116
ATOM   5035  H01 WTR  1195     -14.397  -2.836  -1.470
ATOM   5036  H02 WTR  1195     -15.890  -3.040  -1.615
TER   
ATOM   5037  O00 WTR  1196      12.437 -13.762 -11.504
ATOM   5038  H01 WTR  1196      13.233 -13.937 -12.007
ATOM   5039  H02 WTR  1196      11.726 -13.859 -12.139
TER   
ATOM   5040  O00 WTR  1197     -15.147 -18.688 -14.206
ATOM   5041  H01 WTR  1197     -15.565 -18.445 -15.032
ATOM   5042  H02 WTR  1197     -15.504 -18.072 -13.566
TER   
ATOM   5043  O00 WTR  1198      -7.899 -15.138  -8.080
ATOM   5044  H01 WTR  1198      -7.641 -15.824  -8.696
ATOM   5045  H02 WTR  1198      -7.093 -14.649  -7.914
TER   
ATOM   5046  O00 WTR  1199       4.257   7.917  20.319
ATOM   5047  H01 WTR  1199       4.433   7.007  20.556
ATOM   5048  H02 WTR  1199       4.699   8.036  19.478
TER   
ATOM   5049  O00 WTR  1200      11.216  -3.620  -4.999
ATOM   5050  H01 WTR  1200      10.763  -3.382  -5.808
ATOM   5051  H02 WTR  1200      10.662  -4.292  -4.602
TER   
ATOM   5052  O00 WTR  1201      15.807   3.940  11.038
ATOM   5053  H01 WTR  1201      15.686   3.310  10.327
ATOM   5054  H02 WTR  1201      15.677   3.428  11.836
TER   
ATOM   5055  O00 WTR  1202       2.335   4.486 -10.620
ATOM   5056  H01 WTR  1202       1.579   4.117 -10.163
ATOM   5057  H02 WTR  1202       3.089   4.039 -10.235
TER   
ATOM   5058  O00 WTR  1203      -2.773   6.063  20.435
ATOM   5059  H01 WTR  1203      -3.311   5.436  19.952
ATOM   5060  H02 WTR  1203      -3.369   6.783  20.639
TER   
ATOM   5061  O00 WTR  1204       9.755   1.356  13.597
ATOM   5062  H01 WTR  1204      10.474   1.257  14.222
ATOM   5063  H02 WTR  1204      10.123   1.884  12.889
TER   
ATOM   5064  O00 WTR  1205       8.141  -3.538  -7.498
ATOM   5065  H01 WTR  1205       9.070  -3.379  -7.665
ATOM   5066  H02 WTR  1205       8.069  -4.491  -7.436
TER   
ATOM   5067  O00 WTR  1206      -6.074   5.215  18.888
ATOM   5068  H01 WTR  1206      -6.661   4.954  19.597
ATOM   5069  H02 WTR  1206      -6.552   4.998  18.087
TER   
ATOM   5070  O00 WTR  1207       5.492  -0.409  14.201
ATOM   5071  H01 WTR  1207       5.938   0.431  14.317
ATOM   5072  H02 WTR  1207       6.144  -0.970  13.781
TER   
ATOM   5073  O00 WTR  1208      -5.534  -8.129 -10.912
ATOM   5074  H01 WTR  1208      -6.080  -8.832 -10.560
ATOM   5075  H02 WTR  1208      -6.154  -7.443 -11.158
TER   
ATOM   5076  O00 WTR  1209     -17.903  -1.197  12.816
ATOM   5077  H01 WTR  1209     -17.439  -0.975  12.008
ATOM   5078  H02 WTR  1209     -17.256  -1.062  13.509
TER   
ATOM   5079  O00 WTR  1210       1.837  -3.502 -10.730
ATOM   5080  H01 WTR  1210       1.651  -2.729 -10.198
ATOM   5081  H02 WTR  1210       2.789  -3.601 -10.686
TER   
ATOM   5082  O00 WTR  1211     -12.638  -5.201  -8.490
ATOM   5083  H01 WTR  1211     -12.634  -4.245  -8.444
ATOM   5084  H02 WTR  1211     -13.513  -5.422  -8.810
TER   
ATOM   5085  O00 WTR  1212      -1.788   3.825  17.847
ATOM   5086  H01 WTR  1212      -1.555   3.646  18.758
ATOM   5087  H02 WTR  1212      -0.950   3.967  17.408
TER   
ATOM   5088  O00 WTR  1213       7.499   4.406  15.346
ATOM   5089  H01 WTR  1213       8.146   4.177  16.013
ATOM   5090  H02 WTR  1213       7.851   5.192  14.929
TER   
ATOM   5091  O00 WTR  1214      15.052 -18.491  -1.623
ATOM   5092  H01 WTR  1214      14.632 -18.365  -0.772
ATOM   5093  H02 WTR  1214      15.748 -19.126  -1.456
TER   
ATOM   5094  O00 WTR  1215      13.076  -9.425   8.249
ATOM   5095  H01 WTR  1215      12.180  -9.591   8.542
ATOM   5096  H02 WTR  1215      13.021  -8.602   7.764
TER   
ATOM   5097  O00 WTR  1216      17.409 -10.256   1.203
ATOM   5098  H01 WTR  1216      18.343 -10.228   1.412
ATOM   5099  H02 WTR  1216      17.355 -10.803   0.419
TER   
ATOM   5100  O00 WTR  1217      15.458 -13.388   9.530
ATOM   5101  H01 WTR  1217      15.255 -13.903  10.311
ATOM   5102  H02 WTR  1217      14.619 -13.011   9.267
TER   
ATOM   5103  O00 WTR  1218      17.863  -8.355  11.045
ATOM   5104  H01 WTR  1218      17.946  -7.405  10.963
ATOM   5105  H02 WTR  1218      17.687  -8.659  10.154
TER   
ATOM   5106  O00 WTR  1219      16.171  -9.356   8.635
ATOM   5107  H01 WTR  1219      16.810  -9.894   8.169
ATOM   5108  H02 WTR  1219      15.329  -9.775   8.457
TER   
ATOM   5109  O00 WTR  1220      18.644 -16.902  15.610
ATOM   5110  H01 WTR  1220      19.048 -17.522  16.217
ATOM   5111  H02 WTR  1220      17.731 -16.851  15.892
TER   
ATOM   5112  O00 WTR  1221      17.892 -10.979   7.313
ATOM   5113  H01 WTR  1221      18.747 -10.549   7.349
ATOM   5114  H02 WTR  1221      17.757 -11.165   6.384
TER   
ATOM   5115  O00 WTR  1222      15.091 -14.980  11.732
ATOM   5116  H01 WTR  1222      15.411 -15.724  12.243
ATOM   5117  H02 WTR  1222      14.203 -15.228  11.476
TER   
ATOM   5118  O00 WTR  1223      22.003 -10.531   0.886
ATOM   5119  H01 WTR  1223      22.924 -10.411   1.119
ATOM   5120  H02 WTR  1223      21.961 -10.313  -0.046
TER   
ATOM   5121  O00 WTR  1224      17.998 -12.389   9.559
ATOM   5122  H01 WTR  1224      18.326 -11.944   8.777
ATOM   5123  H02 WTR  1224      17.167 -12.776   9.284
TER   
ATOM   5124  O00 WTR  1225      14.860  -7.614  10.154
ATOM   5125  H01 WTR  1225      14.523  -8.188   9.466
ATOM   5126  H02 WTR  1225      15.388  -8.188  10.708
TER   
ATOM   5127  O00 WTR  1226      15.516  -8.368   3.248
ATOM   5128  H01 WTR  1226      15.974  -8.685   2.469
ATOM   5129  H02 WTR  1226      16.068  -8.645   3.979
TER   
ATOM   5130  O00 WTR  1227      21.111  -9.495  10.715
ATOM   5131  H01 WTR  1227      20.899 -10.416  10.870
ATOM   5132  H02 WTR  1227      21.607  -9.230  11.490
TER   
ATOM   5133  O00 WTR  1228      13.793 -15.260  15.756
ATOM   5134  H01 WTR  1228      14.138 -14.425  15.442
ATOM   5135  H02 WTR  1228      14.549 -15.703  16.141
TER   
ATOM   5136  O00 WTR  1229      14.581 -17.742   7.110
ATOM   5137  H01 WTR  1229      15.185 -17.023   7.296
ATOM   5138  H02 WTR  1229      14.715 -17.935   6.182
TER   
ATOM   5139  O00 WTR  1230      19.897  -9.016   6.684
ATOM   5140  H01 WTR  1230      20.729  -9.078   6.214
ATOM   5141  H02 WTR  1230      19.840  -8.098   6.951
TER   
ATOM   5142  O00 WTR  1231      18.654  -9.760  13.333
ATOM   5143  H01 WTR  1231      18.431  -9.401  12.475
ATOM   5144  H02 WTR  1231      19.442 -10.281  13.178
TER   
ATOM   5145  O00 WTR  1232      18.966 -14.061  11.231
ATOM   5146  H01 WTR  1232      18.601 -13.348  10.707
ATOM   5147  H02 WTR  1232      18.304 -14.227  11.902
TER   
ATOM   5148  O00 WTR  1233      12.237 -10.644   4.555
ATOM   5149  H01 WTR  1233      11.327 -10.567   4.842
ATOM   5150  H02 WTR  1233      12.352  -9.932   3.926
TER   
ATOM   5151  O00 WTR  1234      13.974  -5.356  -8.934
ATOM   5152  H01 WTR  1234      14.437  -4.519  -8.902
ATOM   5153  H02 WTR  1234      14.618  -5.998  -8.637
TER   
ATOM   5154  O00 WTR  1235      13.247  -8.238   0.000
ATOM   5155  H01 WTR  1235      12.885  -7.409   0.312
ATOM   5156  H02 WTR  1235      14.195  -8.116   0.041
TER   
ATOM   5157  O00 WTR  1236      23.217  -5.636   7.085
ATOM   5158  H01 WTR  1236      22.860  -5.577   7.971
ATOM   5159  H02 WTR  1236      23.279  -4.727   6.791
TER   
ATOM   5160  O00 WTR  1237      15.410 -11.324  16.609
ATOM   5161  H01 WTR  1237      15.919 -11.135  15.821
ATOM   5162  H02 WTR  1237      14.498 -11.230  16.334
TER   
ATOM   5163  O00 WTR  1238      16.454 -20.365   1.528
ATOM   5164  H01 WTR  1238      16.719 -21.059   2.133
ATOM   5165  H02 WTR  1238      15.752 -20.756   1.008
TER   
ATOM   5166  O00 WTR  1239      12.974  -7.309   6.883
ATOM   5167  H01 WTR  1239      12.623  -7.704   6.085
ATOM   5168  H02 WTR  1239      12.215  -7.212   7.457
TER   
ATOM   5169  O00 WTR  1240      10.662 -14.555   0.536
ATOM   5170  H01 WTR  1240      11.036 -13.925  -0.080
ATOM   5171  H02 WTR  1240       9.735 -14.323   0.584
TER   
ATOM   5172  O00 WTR  1241      20.646  -6.528   4.430
ATOM   5173  H01 WTR  1241      21.560  -6.350   4.207
ATOM   5174  H02 WTR  1241      20.379  -7.214   3.818
TER   
ATOM   5175  O00 WTR  1242      20.475  -5.292  12.429
ATOM   5176  H01 WTR  1242      19.947  -5.787  13.056
ATOM   5177  H02 WTR  1242      20.233  -5.652  11.575
TER   
ATOM   5178  O00 WTR  1243      16.098 -14.599   1.230
ATOM   5179  H01 WTR  1243      15.661 -15.235   1.796
ATOM   5180  H02 WTR  1243      15.935 -14.916   0.342
TER   
ATOM   5181  O00 WTR  1244      15.731  -8.242  15.822
ATOM   5182  H01 WTR  1244      15.116  -8.680  16.410
ATOM   5183  H02 WTR  1244      15.311  -8.282  14.962
TER   
ATOM   5184  O00 WTR  1245       7.805  -9.465 -12.134
ATOM   5185  H01 WTR  1245       8.759  -9.405 -12.071
ATOM   5186  H02 WTR  1245       7.589  -9.001 -12.943
TER   
ATOM   5187  O00 WTR  1246      15.883 -16.484  17.154
ATOM   5188  H01 WTR  1246      15.704 -15.806  17.805
ATOM   5189  H02 WTR  1246      15.413 -17.254  17.473
TER   
ATOM   5190  O00 WTR  1247      20.417  -6.840   9.951
ATOM   5191  H01 WTR  1247      20.361  -6.846   8.995
ATOM   5192  H02 WTR  1247      20.533  -7.760  10.189
TER   
ATOM   5193  O00 WTR  1248      12.294 -11.169  16.285
ATOM   5194  H01 WTR  1248      12.339 -10.652  15.480
ATOM   5195  H02 WTR  1248      11.428 -11.576  16.260
TER   
ATOM   5196  O00 WTR  1249      22.477  -4.804  10.097
ATOM   5197  H01 WTR  1249      21.585  -4.990  10.392
ATOM   5198  H02 WTR  1249      22.998  -5.533  10.433
TER   
ATOM   5199  O00 WTR  1250      15.777 -10.459  11.435
ATOM   5200  H01 WTR  1250      16.283 -10.804  10.699
ATOM   5201  H02 WTR  1250      15.074 -11.096  11.563
TER   
ATOM   5202  O00 WTR  1251      20.646 -11.935  12.344
ATOM   5203  H01 WTR  1251      21.455 -12.388  12.582
ATOM   5204  H02 WTR  1251      20.120 -12.600  11.899
TER   
ATOM   5205  O00 WTR  1252      10.676  -6.914   7.958
ATOM   5206  H01 WTR  1252      10.031  -6.684   7.289
ATOM   5207  H02 WTR  1252      10.733  -6.137   8.514
TER   
ATOM   5208  O00 WTR  1253       9.885 -15.388  16.206
ATOM   5209  H01 WTR  1253      10.125 -14.569  15.773
ATOM   5210  H02 WTR  1253      10.245 -16.073  15.642
TER   
ATOM   5211  O00 WTR  1254       8.980  -4.627  12.764
ATOM   5212  H01 WTR  1254       8.069  -4.688  13.051
ATOM   5213  H02 WTR  1254       9.127  -5.427  12.259
TER   
ATOM   5214  O00 WTR  1255      19.994  -6.156   7.307
ATOM   5215  H01 WTR  1255      19.148  -5.710   7.263
ATOM   5216  H02 WTR  1255      20.355  -6.076   6.424
TER   
ATOM   5217  O00 WTR  1256      17.776  -8.140   4.890
ATOM   5218  H01 WTR  1256      17.277  -7.956   5.685
ATOM   5219  H02 WTR  1256      18.568  -8.579   5.200
TER   
ATOM   5220  O00 WTR  1257      12.242 -10.022  13.924
ATOM   5221  H01 WTR  1257      11.533  -9.969  13.282
ATOM   5222  H02 WTR  1257      12.972  -9.557  13.514
TER   
ATOM   5223  O00 WTR  1258      19.470  -4.875  16.294
ATOM   5224  H01 WTR  1258      18.884  -4.385  15.717
ATOM   5225  H02 WTR  1258      18.907  -5.182  17.005
TER   
ATOM   5226  O00 WTR  1259      23.657  -7.465  10.633
ATOM   5227  H01 WTR  1259      24.339  -7.407   9.964
ATOM   5228  H02 WTR  1259      23.109  -8.198  10.354
TER   
ATOM   5229  O00 WTR  1260      26.466   0.733 -10.180
ATOM   5230  H01 WTR  1260      25.619   0.963 -10.564
ATOM   5231  H02 WTR  1260      26.363  -0.176  -9.900
TER   
ATOM   5232  O00 WTR  1261      20.971  -7.167  15.683
ATOM   5233  H01 WTR  1261      20.610  -6.312  15.917
ATOM   5234  H02 WTR  1261      20.213  -7.752  15.670
TER   
ATOM   5235  O00 WTR  1262      17.900   2.538   5.462
ATOM   5236  H01 WTR  1262      17.198   2.436   6.106
ATOM   5237  H02 WTR  1262      18.227   3.426   5.602
TER   
ATOM   5238  O00 WTR  1263      18.471 -13.601  14.664
ATOM   5239  H01 WTR  1263      18.391 -14.529  14.884
ATOM   5240  H02 WTR  1263      19.365 -13.371  14.917
TER   
ATOM   5241  O00 WTR  1264      16.474  -5.586  16.665
ATOM   5242  H01 WTR  1264      15.831  -5.330  17.326
ATOM   5243  H02 WTR  1264      16.129  -6.399  16.296
TER   
ATOM   5244  O00 WTR  1265      19.605 -12.456   4.181
ATOM   5245  H01 WTR  1265      19.351 -12.645   5.084
ATOM   5246  H02 WTR  1265      19.250 -13.187   3.674
TER   
ATOM   5247  O00 WTR  1266      11.745 -15.020  10.765
ATOM   5248  H01 WTR  1266      11.493 -15.688  10.127
ATOM   5249  H02 WTR  1266      11.440 -15.363  11.605
TER   
ATOM   5250  O00 WTR  1267      14.243 -11.542   6.413
ATOM   5251  H01 WTR  1267      13.679 -11.524   5.640
ATOM   5252  H02 WTR  1267      13.722 -11.126   7.100
TER   
ATOM   5253  O00 WTR  1268      14.900 -15.865   3.276
ATOM   5254  H01 WTR  1268      14.063 -16.324   3.201
ATOM   5255  H02 WTR  1268      15.559 -16.539   3.108
TER   
ATOM   5256  O00 WTR  1269      11.755  -1.309  11.852
ATOM   5257  H01 WTR  1269      10.882  -1.068  11.542
ATOM   5258  H02 WTR  1269      12.002  -0.602  12.448
TER   
ATOM   5259  O00 WTR  1270      19.658   4.581   2.439
ATOM   5260  H01 WTR  1270      20.341   4.281   1.839
ATOM   5261  H02 WTR  1270      18.861   4.150   2.130
TER   
ATOM   5262  O00 WTR  1271      17.099  -1.634   9.380
ATOM   5263  H01 WTR  1271      17.671  -2.056  10.021
ATOM   5264  H02 WTR  1271      16.678  -0.924   9.866
TER   
ATOM   5265  O00 WTR  1272      22.892   2.768   3.342
ATOM   5266  H01 WTR  1272      23.586   3.367   3.619
ATOM   5267  H02 WTR  1272      22.753   2.973   2.417
TER   
ATOM   5268  O00 WTR  1273      17.749  -4.843   7.498
ATOM   5269  H01 WTR  1273      16.975  -4.670   8.033
ATOM   5270  H02 WTR  1273      18.230  -4.015   7.495
TER   
ATOM   5271  O00 WTR  1274      19.153  -2.152   7.411
ATOM   5272  H01 WTR  1274      19.525  -1.331   7.088
ATOM   5273  H02 WTR  1274      18.558  -1.886   8.112
TER   
ATOM   5274  O00 WTR  1275      22.216  -2.144   3.562
ATOM   5275  H01 WTR  1275      21.964  -1.224   3.479
ATOM   5276  H02 WTR  1275      21.414  -2.588   3.837
TER   
ATOM   5277  O00 WTR  1276       9.503  -0.549  11.043
ATOM   5278  H01 WTR  1276       9.783   0.000  11.775
ATOM   5279  H02 WTR  1276       8.783  -0.064  10.640
TER   
ATOM   5280  O00 WTR  1277      19.421  -1.528  -0.400
ATOM   5281  H01 WTR  1277      20.207  -0.991  -0.500
ATOM   5282  H02 WTR  1277      18.897  -1.066   0.254
TER   
ATOM   5283  O00 WTR  1278      15.855  -5.173   9.607
ATOM   5284  H01 WTR  1278      16.125  -4.747  10.420
ATOM   5285  H02 WTR  1278      15.496  -6.016   9.885
TER   
ATOM   5286  O00 WTR  1279      16.441 -22.482   3.143
ATOM   5287  H01 WTR  1279      16.666 -23.005   3.913
ATOM   5288  H02 WTR  1279      15.619 -22.860   2.829
TER   
ATOM   5289  O00 WTR  1280      23.681   5.315  -2.592
ATOM   5290  H01 WTR  1280      23.860   6.247  -2.722
ATOM   5291  H02 WTR  1280      23.198   5.052  -3.376
TER   
ATOM   5292  O00 WTR  1281       7.578   1.372  10.449
ATOM   5293  H01 WTR  1281       7.270   2.123  10.957
ATOM   5294  H02 WTR  1281       6.799   0.829  10.329
TER   
ATOM   5295  O00 WTR  1282      18.791   0.378   1.480
ATOM   5296  H01 WTR  1282      18.744   1.146   0.910
ATOM   5297  H02 WTR  1282      19.674   0.406   1.848
TER   
ATOM   5298  O00 WTR  1283      24.251   5.378   2.908
ATOM   5299  H01 WTR  1283      24.342   5.571   1.975
ATOM   5300  H02 WTR  1283      24.505   6.189   3.348
TER   
ATOM   5301  O00 WTR  1284      17.071   1.180   3.254
ATOM   5302  H01 WTR  1284      17.714   0.802   2.654
ATOM   5303  H02 WTR  1284      17.584   1.458   4.012
TER   
ATOM   5304  O00 WTR  1285      16.008  -0.521   6.007
ATOM   5305  H01 WTR  1285      15.240  -0.188   5.545
ATOM   5306  H02 WTR  1285      16.549  -0.914   5.322
TER   
ATOM   5307  O00 WTR  1286      18.393   1.364  11.173
ATOM   5308  H01 WTR  1286      17.606   0.824  11.244
ATOM   5309  H02 WTR  1286      19.095   0.814  11.521
TER   
ATOM   5310  O00 WTR  1287      14.570   4.934   1.977
ATOM   5311  H01 WTR  1287      14.408   5.666   1.381
ATOM   5312  H02 WTR  1287      15.519   4.811   1.953
TER   
ATOM   5313  O00 WTR  1288      23.637   5.838   0.289
ATOM   5314  H01 WTR  1288      23.890   5.439  -0.544
ATOM   5315  H02 WTR  1288      23.454   6.752   0.071
TER   
ATOM   5316  O00 WTR  1289      18.284  -8.884  16.031
ATOM   5317  H01 WTR  1289      18.383  -9.422  15.245
ATOM   5318  H02 WTR  1289      17.367  -8.608  16.019
TER   
ATOM   5319  O00 WTR  1290      17.415  -1.840   4.232
ATOM   5320  H01 WTR  1290      17.263  -1.614   3.314
ATOM   5321  H02 WTR  1290      16.827  -2.576   4.399
TER   
ATOM   5322  O00 WTR  1291      14.630   1.041   4.413
ATOM   5323  H01 WTR  1291      14.192   1.748   3.939
ATOM   5324  H02 WTR  1291      15.509   1.008   4.035
TER   
ATOM   5325  O00 WTR  1292      17.903  -2.941  14.848
ATOM   5326  H01 WTR  1292      17.125  -2.898  15.405
ATOM   5327  H02 WTR  1292      18.247  -2.047  14.847
TER   
ATOM   5328  O00 WTR  1293      15.723  -5.555   2.994
ATOM   5329  H01 WTR  1293      15.771  -6.507   2.903
ATOM   5330  H02 WTR  1293      16.089  -5.217   2.177
TER   
ATOM   5331  O00 WTR  1294      12.838  -8.251   3.007
ATOM   5332  H01 WTR  1294      13.789  -8.147   2.984
ATOM   5333  H02 WTR  1294      12.514  -7.638   2.348
TER   
ATOM   5334  O00 WTR  1295      21.731   2.534  -1.942
ATOM   5335  H01 WTR  1295      21.130   3.118  -2.403
ATOM   5336  H02 WTR  1295      22.165   2.039  -2.636
TER   
ATOM   5337  O00 WTR  1296      23.611  -6.395   2.728
ATOM   5338  H01 WTR  1296      23.134  -5.711   2.258
ATOM   5339  H02 WTR  1296      24.440  -5.982   2.974
TER   
ATOM   5340  O00 WTR  1297      15.770  -3.767   4.899
ATOM   5341  H01 WTR  1297      15.654  -4.305   5.682
ATOM   5342  H02 WTR  1297      15.831  -4.397   4.181
TER   
ATOM   5343  O00 WTR  1298      18.626  -6.914  13.953
ATOM   5344  H01 WTR  1298      18.302  -6.756  14.840
ATOM   5345  H02 WTR  1298      18.751  -7.862  13.910
TER   
ATOM   5346  O00 WTR  1299      12.830   0.843  13.480
ATOM   5347  H01 WTR  1299      12.545   1.510  12.855
ATOM   5348  H02 WTR  1299      12.488   1.143  14.323
TER   
ATOM   5349  O00 WTR  1300      21.648   2.377   6.046
ATOM   5350  H01 WTR  1300      21.018   3.097   6.057
ATOM   5351  H02 WTR  1300      22.218   2.568   5.302
TER   
ATOM   5352  O00 WTR  1301      20.048   0.443   6.854
ATOM   5353  H01 WTR  1301      19.313   0.926   6.477
ATOM   5354  H02 WTR  1301      20.824   0.927   6.572
TER   
ATOM   5355  O00 WTR  1302      21.743   0.157  -0.190
ATOM   5356  H01 WTR  1302      21.774   0.744  -0.945
ATOM   5357  H02 WTR  1302      22.191  -0.636  -0.484
TER   
ATOM   5358  O00 WTR  1303      11.804   1.246   9.594
ATOM   5359  H01 WTR  1303      11.791   0.290   9.641
ATOM   5360  H02 WTR  1303      11.878   1.440   8.660
TER   
ATOM   5361  O00 WTR  1304      22.295  -8.631  12.894
ATOM   5362  H01 WTR  1304      22.661  -7.811  12.564
ATOM   5363  H02 WTR  1304      22.376  -8.565  13.846
TER   
ATOM   5364  O00 WTR  1305      22.066   5.012  -4.988
ATOM   5365  H01 WTR  1305      21.114   5.100  -4.960
ATOM   5366  H02 WTR  1305      22.231   4.421  -5.723
TER   
ATOM   5367  O00 WTR  1306      20.781  -1.190  11.772
ATOM   5368  H01 WTR  1306      21.234  -1.483  10.981
ATOM   5369  H02 WTR  1306      21.220  -1.654  12.485
TER   
ATOM   5370  O00 WTR  1307      19.826  -3.484   4.474
ATOM   5371  H01 WTR  1307      19.142  -2.870   4.741
ATOM   5372  H02 WTR  1307      19.483  -4.345   4.714
TER   
ATOM   5373  O00 WTR  1308      16.181   1.915   7.517
ATOM   5374  H01 WTR  1308      17.022   2.043   7.956
ATOM   5375  H02 WTR  1308      16.187   0.995   7.252
TER   
ATOM   5376  O00 WTR  1309      17.866   2.118  13.723
ATOM   5377  H01 WTR  1309      18.235   1.916  12.863
ATOM   5378  H02 WTR  1309      18.475   2.752  14.101
TER   
ATOM   5379  O00 WTR  1310      21.640   3.691   0.743
ATOM   5380  H01 WTR  1310      22.081   4.539   0.684
ATOM   5381  H02 WTR  1310      21.766   3.295  -0.119
TER   
ATOM   5382  O00 WTR  1311      23.298  -4.006  16.209
ATOM   5383  H01 WTR  1311      23.057  -4.758  15.667
ATOM   5384  H02 WTR  1311      24.253  -4.044  16.260
TER   
ATOM   5385  O00 WTR  1312      12.712  -0.294   5.883
ATOM   5386  H01 WTR  1312      13.224  -0.513   6.662
ATOM   5387  H02 WTR  1312      13.339   0.126   5.294
TER   
ATOM   5388  O00 WTR  1313      18.479   2.793   8.664
ATOM   5389  H01 WTR  1313      18.519   2.630   9.607
ATOM   5390  H02 WTR  1313      19.394   2.847   8.391
TER   
ATOM   5391  O00 WTR  1314      20.042   4.705   5.567
ATOM   5392  H01 WTR  1314      19.931   4.612   4.621
ATOM   5393  H02 WTR  1314      20.694   5.399   5.666
TER   
ATOM   5394  O00 WTR  1315      22.751  -5.913  14.162
ATOM   5395  H01 WTR  1315      22.378  -6.630  14.675
ATOM   5396  H02 WTR  1315      22.148  -5.805  13.427
TER   
ATOM   5397  O00 WTR  1316      21.944   6.284   3.648
ATOM   5398  H01 WTR  1316      22.710   5.869   3.251
ATOM   5399  H02 WTR  1316      21.201   5.937   3.154
TER   
ATOM   5400  O00 WTR  1317      17.965 -16.736  10.440
ATOM   5401  H01 WTR  1317      18.047 -15.787  10.539
ATOM   5402  H02 WTR  1317      17.217 -16.851   9.853
TER   
ATOM   5403  O00 WTR  1318      23.444  -2.811   5.934
ATOM   5404  H01 WTR  1318      23.429  -2.097   6.572
ATOM   5405  H02 WTR  1318      23.339  -2.377   5.087
TER   
ATOM   5406  O00 WTR  1319      11.908  -4.566   8.548
ATOM   5407  H01 WTR  1319      12.686  -4.555   7.990
ATOM   5408  H02 WTR  1319      12.050  -3.853   9.171
TER   
ATOM   5409  O00 WTR  1320      13.282  -2.555   9.984
ATOM   5410  H01 WTR  1320      12.782  -2.228  10.731
ATOM   5411  H02 WTR  1320      14.144  -2.764  10.346
TER   
ATOM   5412  O00 WTR  1321      18.446 -16.577   4.093
ATOM   5413  H01 WTR  1321      17.784 -16.261   4.709
ATOM   5414  H02 WTR  1321      18.663 -15.811   3.562
TER   
ATOM   5415  O00 WTR  1322      13.340 -20.683  -5.549
ATOM   5416  H01 WTR  1322      13.308 -19.855  -5.070
ATOM   5417  H02 WTR  1322      14.162 -20.645  -6.039
TER   
ATOM   5418  O00 WTR  1323      19.186  -7.433  -5.576
ATOM   5419  H01 WTR  1323      18.807  -8.115  -5.022
ATOM   5420  H02 WTR  1323      18.838  -7.611  -6.450
TER   
ATOM   5421  O00 WTR  1324      14.731  -4.358  -1.492
ATOM   5422  H01 WTR  1324      15.375  -5.064  -1.441
ATOM   5423  H02 WTR  1324      15.182  -3.654  -1.957
TER   
ATOM   5424  O00 WTR  1325      23.604 -10.010  -4.341
ATOM   5425  H01 WTR  1325      24.414  -9.541  -4.142
ATOM   5426  H02 WTR  1325      22.918  -9.346  -4.270
TER   
ATOM   5427  O00 WTR  1326      13.869 -18.429  -4.332
ATOM   5428  H01 WTR  1326      14.349 -17.762  -4.823
ATOM   5429  H02 WTR  1326      14.241 -18.393  -3.451
TER   
ATOM   5430  O00 WTR  1327      15.083 -21.496  -3.251
ATOM   5431  H01 WTR  1327      14.933 -20.838  -3.930
ATOM   5432  H02 WTR  1327      15.599 -21.040  -2.586
TER   
ATOM   5433  O00 WTR  1328      14.929 -13.559  14.124
ATOM   5434  H01 WTR  1328      15.634 -12.997  14.448
ATOM   5435  H02 WTR  1328      15.277 -13.939  13.317
TER   
ATOM   5436  O00 WTR  1329      16.484 -15.157   5.472
ATOM   5437  H01 WTR  1329      16.703 -14.234   5.345
ATOM   5438  H02 WTR  1329      15.744 -15.311   4.884
TER   
ATOM   5439  O00 WTR  1330      16.093  -7.486   0.399
ATOM   5440  H01 WTR  1330      16.407  -6.587   0.489
ATOM   5441  H02 WTR  1330      16.772  -7.928  -0.110
TER   
ATOM   5442  O00 WTR  1331      19.378 -11.540  -5.503
ATOM   5443  H01 WTR  1331      20.203 -11.738  -5.059
ATOM   5444  H02 WTR  1331      18.974 -10.857  -4.967
TER   
ATOM   5445  O00 WTR  1332      18.886  -7.597   2.221
ATOM   5446  H01 WTR  1332      18.966  -8.460   1.814
ATOM   5447  H02 WTR  1332      18.378  -7.754   3.017
TER   
ATOM   5448  O00 WTR  1333       9.930 -11.908  -3.131
ATOM   5449  H01 WTR  1333      10.379 -12.362  -3.844
ATOM   5450  H02 WTR  1333      10.508 -12.016  -2.375
TER   
ATOM   5451  O00 WTR  1334      16.231 -17.532 -11.072
ATOM   5452  H01 WTR  1334      16.327 -17.602 -12.021
ATOM   5453  H02 WTR  1334      15.373 -17.914 -10.888
TER   
ATOM   5454  O00 WTR  1335      18.526 -14.510   2.268
ATOM   5455  H01 WTR  1335      17.727 -14.648   1.759
ATOM   5456  H02 WTR  1335      19.220 -14.441   1.611
TER   
ATOM   5457  O00 WTR  1336      15.495 -20.123  -7.110
ATOM   5458  H01 WTR  1336      15.697 -19.195  -7.229
ATOM   5459  H02 WTR  1336      16.275 -20.581  -7.423
TER   
ATOM   5460  O00 WTR  1337      17.726 -11.136  -1.352
ATOM   5461  H01 WTR  1337      17.567 -12.011  -1.706
ATOM   5462  H02 WTR  1337      17.143 -10.565  -1.852
TER   
ATOM   5463  O00 WTR  1338      18.983  -5.738  -2.529
ATOM   5464  H01 WTR  1338      18.826  -5.032  -1.903
ATOM   5465  H02 WTR  1338      19.352  -5.300  -3.297
TER   
ATOM   5466  O00 WTR  1339      17.142  -4.078  -6.947
ATOM   5467  H01 WTR  1339      16.753  -3.650  -7.710
ATOM   5468  H02 WTR  1339      17.842  -3.486  -6.672
TER   
ATOM   5469  O00 WTR  1340      18.175  -6.586 -11.432
ATOM   5470  H01 WTR  1340      18.833  -6.147 -10.892
ATOM   5471  H02 WTR  1340      17.874  -5.910 -12.040
TER   
ATOM   5472  O00 WTR  1341      16.206  -9.198  -7.144
ATOM   5473  H01 WTR  1341      16.225  -8.436  -7.722
ATOM   5474  H02 WTR  1341      15.356  -9.606  -7.312
TER   
ATOM   5475  O00 WTR  1342      19.960 -10.242   2.705
ATOM   5476  H01 WTR  1342      20.764 -10.369   2.201
ATOM   5477  H02 WTR  1342      19.884 -11.032   3.240
TER   
ATOM   5478  O00 WTR  1343      20.434  -7.634  -8.607
ATOM   5479  H01 WTR  1343      20.944  -7.674  -7.798
ATOM   5480  H02 WTR  1343      20.924  -7.034  -9.170
TER   
ATOM   5481  O00 WTR  1344      20.451  -5.386 -10.785
ATOM   5482  H01 WTR  1344      20.640  -4.731 -10.113
ATOM   5483  H02 WTR  1344      19.988  -4.902 -11.469
TER   
ATOM   5484  O00 WTR  1345      17.141 -15.728  -7.647
ATOM   5485  H01 WTR  1345      17.106 -15.046  -6.977
ATOM   5486  H02 WTR  1345      16.599 -15.391  -8.361
TER   
ATOM   5487  O00 WTR  1346      16.787 -12.341   5.006
ATOM   5488  H01 WTR  1346      16.155 -12.215   5.715
ATOM   5489  H02 WTR  1346      16.288 -12.171   4.207
TER   
ATOM   5490  O00 WTR  1347      15.117 -11.752  -5.879
ATOM   5491  H01 WTR  1347      14.560 -11.447  -5.163
ATOM   5492  H02 WTR  1347      15.942 -11.991  -5.457
TER   
ATOM   5493  O00 WTR  1348      22.627  -2.467  -0.691
ATOM   5494  H01 WTR  1348      22.532  -3.162  -0.039
ATOM   5495  H02 WTR  1348      22.149  -2.789  -1.456
TER   
ATOM   5496  O00 WTR  1349      16.243 -18.592 -13.745
ATOM   5497  H01 WTR  1349      15.341 -18.640 -14.064
ATOM   5498  H02 WTR  1349      16.466 -19.495 -13.520
TER   
ATOM   5499  O00 WTR  1350      11.164 -13.114  -5.149
ATOM   5500  H01 WTR  1350      11.039 -12.660  -5.982
ATOM   5501  H02 WTR  1350      12.037 -13.501  -5.216
TER   
ATOM   5502  O00 WTR  1351      15.536 -15.410  -1.367
ATOM   5503  H01 WTR  1351      14.686 -15.324  -1.799
ATOM   5504  H02 WTR  1351      15.765 -16.334  -1.470
TER   
ATOM   5505  O00 WTR  1352      14.274 -11.150  -1.261
ATOM   5506  H01 WTR  1352      13.544 -11.308  -1.859
ATOM   5507  H02 WTR  1352      13.935 -11.391  -0.399
TER   
ATOM   5508  O00 WTR  1353      16.732 -10.753 -10.448
ATOM   5509  H01 WTR  1353      16.963 -11.312  -9.706
ATOM   5510  H02 WTR  1353      17.514 -10.754 -11.001
TER   
ATOM   5511  O00 WTR  1354      21.661  -8.258  -4.035
ATOM   5512  H01 WTR  1354      20.920  -7.944  -4.554
ATOM   5513  H02 WTR  1354      22.115  -7.462  -3.758
TER   
ATOM   5514  O00 WTR  1355      17.101 -13.739  -3.162
ATOM   5515  H01 WTR  1355      16.453 -14.215  -2.642
ATOM   5516  H02 WTR  1355      16.932 -14.011  -4.064
TER   
ATOM   5517  O00 WTR  1356      22.517  -6.407  -6.522
ATOM   5518  H01 WTR  1356      22.961  -6.819  -5.780
ATOM   5519  H02 WTR  1356      21.885  -5.810  -6.122
TER   
ATOM   5520  O00 WTR  1357      19.900 -14.101  -2.391
ATOM   5521  H01 WTR  1357      19.108 -13.740  -2.790
ATOM   5522  H02 WTR  1357      20.600 -13.882  -3.005
TER   
ATOM   5523  O00 WTR  1358      21.840 -12.332  -4.864
ATOM   5524  H01 WTR  1358      22.233 -13.153  -5.161
ATOM   5525  H02 WTR  1358      22.581 -11.734  -4.762
TER   
ATOM   5526  O00 WTR  1359      13.205  -8.502  -2.717
ATOM   5527  H01 WTR  1359      13.142  -8.626  -1.770
ATOM   5528  H02 WTR  1359      13.328  -7.559  -2.828
TER   
ATOM   5529  O00 WTR  1360      12.960  -5.887  -3.179
ATOM   5530  H01 WTR  1360      13.235  -5.836  -4.094
ATOM   5531  H02 WTR  1360      13.605  -5.364  -2.704
TER   
ATOM   5532  O00 WTR  1361      13.162 -11.485   1.170
ATOM   5533  H01 WTR  1361      13.893 -11.617   1.774
ATOM   5534  H02 WTR  1361      12.863 -10.593   1.345
TER   
ATOM   5535  O00 WTR  1362      17.306 -20.224  -1.271
ATOM   5536  H01 WTR  1362      17.242 -20.413  -0.335
ATOM   5537  H02 WTR  1362      17.995 -19.562  -1.336
TER   
ATOM   5538  O00 WTR  1363      10.756  -9.304  18.605
ATOM   5539  H01 WTR  1363      10.994  -9.601  19.483
ATOM   5540  H02 WTR  1363      10.310  -8.469  18.747
TER   
ATOM   5541  O00 WTR  1364      24.068  -6.508  -3.966
ATOM   5542  H01 WTR  1364      23.822  -6.088  -3.142
ATOM   5543  H02 WTR  1364      24.720  -5.922  -4.349
TER   
ATOM   5544  O00 WTR  1365      15.539  -5.035  -4.810
ATOM   5545  H01 WTR  1365      16.090  -4.885  -5.578
ATOM   5546  H02 WTR  1365      14.648  -4.861  -5.115
TER   
ATOM   5547  O00 WTR  1366      21.827  -5.800  -2.102
ATOM   5548  H01 WTR  1366      21.623  -4.908  -2.382
ATOM   5549  H02 WTR  1366      20.974  -6.225  -2.015
TER   
ATOM   5550  O00 WTR  1367      17.523  -9.589  -4.755
ATOM   5551  H01 WTR  1367      16.870  -9.440  -5.438
ATOM   5552  H02 WTR  1367      17.113  -9.260  -3.955
TER   
ATOM   5553  O00 WTR  1368      25.178  -7.183   8.346
ATOM   5554  H01 WTR  1368      25.932  -7.457   7.824
ATOM   5555  H02 WTR  1368      24.679  -6.610   7.763
TER   
ATOM   5556  O00 WTR  1369      20.277  -4.967  -5.276
ATOM   5557  H01 WTR  1369      19.789  -5.784  -5.382
ATOM   5558  H02 WTR  1369      19.664  -4.284  -5.550
TER   
ATOM   5559  O00 WTR  1370      20.344 -14.875   0.223
ATOM   5560  H01 WTR  1370      20.997 -14.239   0.513
ATOM   5561  H02 WTR  1370      20.117 -14.599  -0.665
TER   
ATOM   5562  O00 WTR  1371      24.579  -9.269   1.452
ATOM   5563  H01 WTR  1371      23.950  -8.565   1.608
ATOM   5564  H02 WTR  1371      25.248  -9.147   2.126
TER   
ATOM   5565  O00 WTR  1372      16.149  -8.911  -2.389
ATOM   5566  H01 WTR  1372      15.849  -8.006  -2.474
ATOM   5567  H02 WTR  1372      15.348  -9.416  -2.247
TER   
ATOM   5568  O00 WTR  1373      16.840  -2.751  -3.878
ATOM   5569  H01 WTR  1373      17.505  -2.696  -4.565
ATOM   5570  H02 WTR  1373      16.213  -3.396  -4.203
TER   
ATOM   5571  O00 WTR  1374      13.054  -3.366   0.265
ATOM   5572  H01 WTR  1374      12.767  -4.053   0.867
ATOM   5573  H02 WTR  1374      13.743  -3.776  -0.257
TER   
ATOM   5574  O00 WTR  1375      22.101   1.853  -6.483
ATOM   5575  H01 WTR  1375      21.541   1.600  -7.217
ATOM   5576  H02 WTR  1375      21.510   1.889  -5.731
TER   
ATOM   5577  O00 WTR  1376      16.994  -4.659   0.751
ATOM   5578  H01 WTR  1376      17.882  -4.784   1.087
ATOM   5579  H02 WTR  1376      17.118  -4.373  -0.153
TER   
ATOM   5580  O00 WTR  1377      21.552  -3.287  -3.086
ATOM   5581  H01 WTR  1377      20.839  -3.511  -3.683
ATOM   5582  H02 WTR  1377      22.284  -3.059  -3.660
TER   
ATOM   5583  O00 WTR  1378      10.787  -3.389  -7.655
ATOM   5584  H01 WTR  1378      11.128  -2.499  -7.743
ATOM   5585  H02 WTR  1378      10.773  -3.731  -8.549
TER   
ATOM   5586  O00 WTR  1379      20.188   1.017  -8.441
ATOM   5587  H01 WTR  1379      19.299   1.367  -8.393
ATOM   5588  H02 WTR  1379      20.113   0.124  -8.105
TER   
ATOM   5589  O00 WTR  1380      17.753  -3.485  -1.479
ATOM   5590  H01 WTR  1380      18.391  -2.819  -1.224
ATOM   5591  H02 WTR  1380      17.489  -3.239  -2.365
TER   
ATOM   5592  O00 WTR  1381      16.973   3.957   1.943
ATOM   5593  H01 WTR  1381      16.933   3.223   2.557
ATOM   5594  H02 WTR  1381      17.291   3.569   1.128
TER   
ATOM   5595  O00 WTR  1382      15.353 -14.137  19.268
ATOM   5596  H01 WTR  1382      15.983 -13.417  19.311
ATOM   5597  H02 WTR  1382      14.513 -13.711  19.102
TER   
ATOM   5598  O00 WTR  1383      21.528   0.372   2.685
ATOM   5599  H01 WTR  1383      21.750   1.244   3.012
ATOM   5600  H02 WTR  1383      21.724   0.411   1.748
TER   
ATOM   5601  O00 WTR  1384      19.542  -4.646   1.971
ATOM   5602  H01 WTR  1384      19.479  -5.589   2.126
ATOM   5603  H02 WTR  1384      19.677  -4.269   2.840
TER   
ATOM   5604  O00 WTR  1385      21.053  -3.409  -8.643
ATOM   5605  H01 WTR  1385      20.387  -2.867  -8.220
ATOM   5606  H02 WTR  1385      21.071  -3.103  -9.550
TER   
ATOM   5607  O00 WTR  1386      20.646  -1.722 -11.131
ATOM   5608  H01 WTR  1386      20.874  -0.913 -11.588
ATOM   5609  H02 WTR  1386      19.828  -1.519 -10.677
TER   
ATOM   5610  O00 WTR  1387      15.954  -7.381  -9.487
ATOM   5611  H01 WTR  1387      16.689  -7.239 -10.083
ATOM   5612  H02 WTR  1387      15.324  -7.889  -9.998
TER   
ATOM   5613  O00 WTR  1388      24.186  -0.172  -6.241
ATOM   5614  H01 WTR  1388      24.983   0.336  -6.093
ATOM   5615  H02 WTR  1388      23.498   0.485  -6.347
TER   
ATOM   5616  O00 WTR  1389      15.733  -0.518 -10.014
ATOM   5617  H01 WTR  1389      15.721   0.260  -9.456
ATOM   5618  H02 WTR  1389      16.661  -0.731 -10.109
TER   
ATOM   5619  O00 WTR  1390      13.140  -2.740  -3.291
ATOM   5620  H01 WTR  1390      12.832  -3.198  -2.509
ATOM   5621  H02 WTR  1390      12.508  -2.972  -3.971
TER   
ATOM   5622  O00 WTR  1391      23.460  -2.925  -5.017
ATOM   5623  H01 WTR  1391      23.405  -3.179  -5.938
ATOM   5624  H02 WTR  1391      23.623  -1.982  -5.036
TER   
ATOM   5625  O00 WTR  1392      24.399  -1.709  -9.075
ATOM   5626  H01 WTR  1392      23.982  -2.529  -8.808
ATOM   5627  H02 WTR  1392      24.240  -1.111  -8.345
TER   
ATOM   5628  O00 WTR  1393      18.008 -11.017  -7.869
ATOM   5629  H01 WTR  1393      18.441 -10.978  -7.015
ATOM   5630  H02 WTR  1393      17.257 -10.430  -7.784
TER   
ATOM   5631  O00 WTR  1394      22.362  -4.176   1.533
ATOM   5632  H01 WTR  1394      22.508  -3.448   2.138
ATOM   5633  H02 WTR  1394      21.410  -4.271   1.499
TER   
ATOM   5634  O00 WTR  1395      13.312 -18.769 -14.623
ATOM   5635  H01 WTR  1395      13.381 -17.870 -14.303
ATOM   5636  H02 WTR  1395      12.407 -19.020 -14.443
TER   
ATOM   5637  O00 WTR  1396      25.077  10.809  -0.774
ATOM   5638  H01 WTR  1396      25.832  10.404  -1.201
ATOM   5639  H02 WTR  1396      24.322  10.329  -1.115
TER   
ATOM   5640  O00 WTR  1397      16.393  -6.219  -2.491
ATOM   5641  H01 WTR  1397      16.181  -5.905  -3.370
ATOM   5642  H02 WTR  1397      17.329  -6.049  -2.394
TER   
ATOM   5643  O00 WTR  1398      17.995   2.383  -0.153
ATOM   5644  H01 WTR  1398      17.324   2.177  -0.803
ATOM   5645  H02 WTR  1398      18.568   3.013  -0.591
TER   
ATOM   5646  O00 WTR  1399      13.844  -5.375 -15.213
ATOM   5647  H01 WTR  1399      13.170  -5.802 -14.683
ATOM   5648  H02 WTR  1399      13.909  -5.916 -16.000
TER   
ATOM   5649  O00 WTR  1400      23.619  -3.899  -7.815
ATOM   5650  H01 WTR  1400      23.692  -4.825  -7.582
ATOM   5651  H02 WTR  1400      22.719  -3.801  -8.127
TER   
ATOM   5652  O00 WTR  1401     -14.818  15.006   2.197
ATOM   5653  H01 WTR  1401     -15.756  14.920   2.369
ATOM   5654  H02 WTR  1401     -14.422  15.086   3.065
TER   
ATOM   5655  O00 WTR  1402     -12.061   9.783   7.837
ATOM   5656  H01 WTR  1402     -11.254  10.108   7.438
ATOM   5657  H02 WTR  1402     -12.125  10.255   8.667
TER   
ATOM   5658  O00 WTR  1403     -17.511  14.229   2.851
ATOM   5659  H01 WTR  1403     -17.164  13.339   2.803
ATOM   5660  H02 WTR  1403     -17.936  14.276   3.707
TER   
ATOM   5661  O00 WTR  1404     -20.777   5.981   4.902
ATOM   5662  H01 WTR  1404     -20.016   6.363   4.465
ATOM   5663  H02 WTR  1404     -21.511   6.175   4.320
TER   
ATOM   5664  O00 WTR  1405     -16.501  11.941   3.895
ATOM   5665  H01 WTR  1405     -16.917  11.112   4.131
ATOM   5666  H02 WTR  1405     -15.607  11.863   4.227
TER   
ATOM   5667  O00 WTR  1406     -13.542  13.075   6.580
ATOM   5668  H01 WTR  1406     -13.652  12.463   5.852
ATOM   5669  H02 WTR  1406     -12.657  12.906   6.904
TER   
ATOM   5670  O00 WTR  1407     -19.270   7.202   1.202
ATOM   5671  H01 WTR  1407     -19.215   6.255   1.076
ATOM   5672  H02 WTR  1407     -20.189   7.363   1.416
TER   
ATOM   5673  O00 WTR  1408     -12.845   8.753   5.340
ATOM   5674  H01 WTR  1408     -12.869   9.532   4.784
ATOM   5675  H02 WTR  1408     -12.573   9.079   6.198
TER   
ATOM   5676  O00 WTR  1409     -15.054  15.143  -2.396
ATOM   5677  H01 WTR  1409     -14.657  15.234  -1.530
ATOM   5678  H02 WTR  1409     -15.985  15.311  -2.252
TER   
ATOM   5679  O00 WTR  1410     -13.554  15.359  -0.040
ATOM   5680  H01 WTR  1410     -14.091  15.251   0.744
ATOM   5681  H02 WTR  1410     -12.822  15.906   0.244
TER   
ATOM   5682  O00 WTR  1411     -15.476   7.555   5.201
ATOM   5683  H01 WTR  1411     -16.049   8.306   5.353
ATOM   5684  H02 WTR  1411     -14.598   7.932   5.143
TER   
ATOM   5685  O00 WTR  1412     -22.726   8.249  -2.354
ATOM   5686  H01 WTR  1412     -22.868   7.526  -1.742
ATOM   5687  H02 WTR  1412     -23.607   8.538  -2.592
TER   
ATOM   5688  O00 WTR  1413     -12.453   4.569   9.789
ATOM   5689  H01 WTR  1413     -12.303   5.388   9.315
ATOM   5690  H02 WTR  1413     -13.391   4.570   9.979
TER   
ATOM   5691  O00 WTR  1414      -8.977   8.046   7.545
ATOM   5692  H01 WTR  1414      -9.215   7.441   6.843
ATOM   5693  H02 WTR  1414      -9.029   8.913   7.142
TER   
ATOM   5694  O00 WTR  1415      -5.669  10.042   6.879
ATOM   5695  H01 WTR  1415      -6.579  10.012   6.586
ATOM   5696  H02 WTR  1415      -5.155   9.978   6.074
TER   
ATOM   5697  O00 WTR  1416      -1.639   7.942   3.748
ATOM   5698  H01 WTR  1416      -2.485   8.076   3.323
ATOM   5699  H02 WTR  1416      -1.841   7.922   4.683
TER   
ATOM   5700  O00 WTR  1417      -4.152   6.841   5.139
ATOM   5701  H01 WTR  1417      -3.833   6.547   4.286
ATOM   5702  H02 WTR  1417      -4.353   7.768   5.014
TER   
ATOM   5703  O00 WTR  1418       0.633  17.101   6.320
ATOM   5704  H01 WTR  1418       0.043  16.428   6.658
ATOM   5705  H02 WTR  1418       0.056  17.820   6.063
TER   
ATOM   5706  O00 WTR  1419      -3.854   6.020   7.638
ATOM   5707  H01 WTR  1419      -3.619   6.207   6.729
ATOM   5708  H02 WTR  1419      -4.417   6.749   7.895
TER   
ATOM   5709  O00 WTR  1420      -4.620  10.976   9.964
ATOM   5710  H01 WTR  1420      -5.099  11.085   9.143
ATOM   5711  H02 WTR  1420      -4.821  11.766  10.466
TER   
ATOM   5712  O00 WTR  1421      -0.812  12.893  17.444
ATOM   5713  H01 WTR  1421      -1.273  12.929  18.283
ATOM   5714  H02 WTR  1421      -1.490  13.067  16.791
TER   
ATOM   5715  O00 WTR  1422       3.885  12.642   5.406
ATOM   5716  H01 WTR  1422       3.217  13.084   4.882
ATOM   5717  H02 WTR  1422       3.544  12.666   6.300
TER   
ATOM   5718  O00 WTR  1423      -2.463   8.988  10.244
ATOM   5719  H01 WTR  1423      -3.120   9.405   9.687
ATOM   5720  H02 WTR  1423      -1.644   9.432  10.022
TER   
ATOM   5721  O00 WTR  1424      -7.232   9.088   3.397
ATOM   5722  H01 WTR  1424      -6.334   9.417   3.428
ATOM   5723  H02 WTR  1424      -7.629   9.398   4.211
TER   
ATOM   5724  O00 WTR  1425      -9.222  12.069  14.820
ATOM   5725  H01 WTR  1425      -9.390  12.099  15.762
ATOM   5726  H02 WTR  1425      -9.162  12.988  14.557
TER   
ATOM   5727  O00 WTR  1426     -11.498  12.549   8.210
ATOM   5728  H01 WTR  1426     -10.782  11.978   7.933
ATOM   5729  H02 WTR  1426     -11.225  12.877   9.067
TER   
ATOM   5730  O00 WTR  1427      14.974   7.960 -12.802
ATOM   5731  H01 WTR  1427      15.834   8.218 -13.136
ATOM   5732  H02 WTR  1427      15.167   7.388 -12.059
TER   
ATOM   5733  O00 WTR  1428      -2.046   9.112   6.385
ATOM   5734  H01 WTR  1428      -2.813   9.194   5.818
ATOM   5735  H02 WTR  1428      -1.897   9.997   6.717
TER   
ATOM   5736  O00 WTR  1429      -0.403   8.927  18.035
ATOM   5737  H01 WTR  1429      -0.228   9.867  17.999
ATOM   5738  H02 WTR  1429      -0.712   8.706  17.156
TER   
ATOM   5739  O00 WTR  1430      -4.721  17.567  12.529
ATOM   5740  H01 WTR  1430      -5.458  17.432  13.125
ATOM   5741  H02 WTR  1430      -4.591  16.715  12.112
TER   
ATOM   5742  O00 WTR  1431       2.796  12.077   7.989
ATOM   5743  H01 WTR  1431       2.967  12.147   8.928
ATOM   5744  H02 WTR  1431       1.909  12.422   7.880
TER   
ATOM   5745  O00 WTR  1432       4.879  11.596  13.537
ATOM   5746  H01 WTR  1432       5.685  12.096  13.665
ATOM   5747  H02 WTR  1432       4.610  11.344  14.421
TER   
ATOM   5748  O00 WTR  1433      -0.637   4.563   6.950
ATOM   5749  H01 WTR  1433      -0.897   4.383   6.047
ATOM   5750  H02 WTR  1433      -1.161   5.323   7.204
TER   
ATOM   5751  O00 WTR  1434       9.339   8.454  16.327
ATOM   5752  H01 WTR  1434      10.046   9.097  16.371
ATOM   5753  H02 WTR  1434       8.550   8.949  16.549
TER   
ATOM   5754  O00 WTR  1435      14.571  10.884   5.995
ATOM   5755  H01 WTR  1435      15.320  10.458   6.410
ATOM   5756  H02 WTR  1435      14.616  10.612   5.079
TER   
ATOM   5757  O00 WTR  1436       0.437   9.332   4.439
ATOM   5758  H01 WTR  1436      -0.282   8.845   4.038
ATOM   5759  H02 WTR  1436       0.179   9.431   5.356
TER   
ATOM   5760  O00 WTR  1437       4.229  14.973   9.951
ATOM   5761  H01 WTR  1437       4.969  14.908   9.346
ATOM   5762  H02 WTR  1437       3.555  15.439   9.456
TER   
ATOM   5763  O00 WTR  1438      -1.088   6.926   7.689
ATOM   5764  H01 WTR  1438      -2.005   6.661   7.768
ATOM   5765  H02 WTR  1438      -1.124   7.806   7.315
TER   
ATOM   5766  O00 WTR  1439      -0.988  12.569   5.291
ATOM   5767  H01 WTR  1439      -0.623  12.497   6.173
ATOM   5768  H02 WTR  1439      -1.926  12.419   5.406
TER   
ATOM   5769  O00 WTR  1440      -7.754  14.416  14.853
ATOM   5770  H01 WTR  1440      -7.047  13.833  14.575
ATOM   5771  H02 WTR  1440      -7.957  14.935  14.075
TER   
ATOM   5772  O00 WTR  1441      -6.575   7.972   8.488
ATOM   5773  H01 WTR  1441      -6.121   8.530   7.857
ATOM   5774  H02 WTR  1441      -7.492   7.999   8.216
TER   
ATOM   5775  O00 WTR  1442      -0.860  13.554  13.163
ATOM   5776  H01 WTR  1442       0.023  13.187  13.205
ATOM   5777  H02 WTR  1442      -0.788  14.282  12.546
TER   
ATOM   5778  O00 WTR  1443       8.046  10.452  12.592
ATOM   5779  H01 WTR  1443       8.518  10.514  11.762
ATOM   5780  H02 WTR  1443       7.642   9.584  12.575
TER   
ATOM   5781  O00 WTR  1444      -2.597  11.253   8.105
ATOM   5782  H01 WTR  1444      -3.100  11.552   7.347
ATOM   5783  H02 WTR  1444      -3.190  11.369   8.847
TER   
ATOM   5784  O00 WTR  1445       4.472  15.331   5.987
ATOM   5785  H01 WTR  1445       5.086  14.661   6.287
ATOM   5786  H02 WTR  1445       4.132  14.990   5.159
TER   
ATOM   5787  O00 WTR  1446       0.042  12.832   7.835
ATOM   5788  H01 WTR  1446      -0.398  13.666   7.998
ATOM   5789  H02 WTR  1446      -0.634  12.171   7.985
TER   
ATOM   5790  O00 WTR  1447       2.917  12.451  10.641
ATOM   5791  H01 WTR  1447       2.649  12.408  11.559
ATOM   5792  H02 WTR  1447       3.379  13.286  10.565
TER   
ATOM   5793  O00 WTR  1448       1.319  14.585   4.751
ATOM   5794  H01 WTR  1448       1.230  15.468   5.108
ATOM   5795  H02 WTR  1448       0.504  14.145   4.991
TER   
ATOM   5796  O00 WTR  1449       9.884   9.722  10.288
ATOM   5797  H01 WTR  1449      10.011   9.424   9.387
ATOM   5798  H02 WTR  1449      10.609   9.330  10.775
TER   
ATOM   5799  O00 WTR  1450       7.385  12.624  13.741
ATOM   5800  H01 WTR  1450       7.631  11.794  13.334
ATOM   5801  H02 WTR  1450       7.539  13.280  13.062
TER   
ATOM   5802  O00 WTR  1451      -1.589   4.741   4.403
ATOM   5803  H01 WTR  1451      -1.319   4.174   3.681
ATOM   5804  H02 WTR  1451      -2.145   5.404   3.993
TER   
ATOM   5805  O00 WTR  1452     -15.030   6.089   7.634
ATOM   5806  H01 WTR  1452     -14.131   6.290   7.893
ATOM   5807  H02 WTR  1452     -15.223   6.715   6.935
TER   
ATOM   5808  O00 WTR  1453      -1.711   9.312  -0.912
ATOM   5809  H01 WTR  1453      -1.694   8.388  -0.661
ATOM   5810  H02 WTR  1453      -1.557   9.307  -1.857
TER   
ATOM   5811  O00 WTR  1454      13.248  17.311  -5.885
ATOM   5812  H01 WTR  1454      12.845  16.485  -5.622
ATOM   5813  H02 WTR  1454      12.622  17.982  -5.614
TER   
ATOM   5814  O00 WTR  1455      -0.068  11.407   2.827
ATOM   5815  H01 WTR  1455      -0.488  11.981   3.469
ATOM   5816  H02 WTR  1455       0.122  10.604   3.312
TER   
ATOM   5817  O00 WTR  1456      12.700   6.775 -13.966
ATOM   5818  H01 WTR  1456      13.415   7.290 -13.592
ATOM   5819  H02 WTR  1456      12.870   5.880 -13.673
TER   
ATOM   5820  O00 WTR  1457       2.860  13.981   2.320
ATOM   5821  H01 WTR  1457       2.673  13.109   1.974
ATOM   5822  H02 WTR  1457       2.141  14.157   2.927
TER   
ATOM   5823  O00 WTR  1458       0.411   9.650   0.545
ATOM   5824  H01 WTR  1458       0.234  10.378   1.140
ATOM   5825  H02 WTR  1458      -0.280   9.705  -0.115
TER   
ATOM   5826  O00 WTR  1459       5.198  13.519   0.452
ATOM   5827  H01 WTR  1459       4.493  14.035   0.843
ATOM   5828  H02 WTR  1459       5.297  13.878  -0.430
TER   
ATOM   5829  O00 WTR  1460      -6.241   8.876  11.146
ATOM   5830  H01 WTR  1460      -6.365   8.339  10.363
ATOM   5831  H02 WTR  1460      -5.688   9.600  10.855
TER   
ATOM   5832  O00 WTR  1461      11.041   8.862  12.665
ATOM   5833  H01 WTR  1461      10.882   9.559  13.301
ATOM   5834  H02 WTR  1461      11.952   8.983  12.399
TER   
ATOM   5835  O00 WTR  1462      15.121   2.644  13.312
ATOM   5836  H01 WTR  1462      14.667   1.819  13.484
ATOM   5837  H02 WTR  1462      16.045   2.446  13.465
TER   
ATOM   5838  O00 WTR  1463       7.403  14.435  11.789
ATOM   5839  H01 WTR  1463       6.781  15.160  11.736
ATOM   5840  H02 WTR  1463       7.666  14.276  10.883
TER   
ATOM   5841  O00 WTR  1464      13.672   3.717   6.472
ATOM   5842  H01 WTR  1464      13.947   4.633   6.453
ATOM   5843  H02 WTR  1464      14.488   3.223   6.547
TER   
ATOM   5844  O00 WTR  1465      13.411   3.187   3.460
ATOM   5845  H01 WTR  1465      13.298   3.569   4.330
ATOM   5846  H02 WTR  1465      13.834   3.876   2.948
TER   
ATOM   5847  O00 WTR  1466      14.182   8.305  12.946
ATOM   5848  H01 WTR  1466      13.849   7.641  12.342
ATOM   5849  H02 WTR  1466      14.575   7.804  13.661
TER   
ATOM   5850  O00 WTR  1467      13.725   6.027  11.210
ATOM   5851  H01 WTR  1467      12.988   5.716  10.684
ATOM   5852  H02 WTR  1467      14.435   5.416  11.014
TER   
ATOM   5853  O00 WTR  1468      18.335  -2.320  11.845
ATOM   5854  H01 WTR  1468      17.779  -1.689  12.302
ATOM   5855  H02 WTR  1468      19.203  -1.918  11.843
TER   
ATOM   5856  O00 WTR  1469     -10.175 -23.525  14.907
ATOM   5857  H01 WTR  1469     -10.280 -24.346  15.389
ATOM   5858  H02 WTR  1469      -9.855 -23.793  14.045
TER   
ATOM   5859  O00 WTR  1470     -10.076 -18.585  10.704
ATOM   5860  H01 WTR  1470      -9.566 -19.354  10.451
ATOM   5861  H02 WTR  1470     -10.833 -18.941  11.168
TER   
ATOM   5862  O00 WTR  1471       8.663 -11.265  10.935
ATOM   5863  H01 WTR  1471       9.138 -10.810  11.630
ATOM   5864  H02 WTR  1471       8.511 -12.144  11.282
TER   
ATOM   5865  O00 WTR  1472       6.378 -20.024  19.086
ATOM   5866  H01 WTR  1472       6.181 -19.621  19.932
ATOM   5867  H02 WTR  1472       6.326 -20.965  19.252
TER   
ATOM   5868  O00 WTR  1473      -6.965 -16.334  18.182
ATOM   5869  H01 WTR  1473      -6.102 -16.360  18.596
ATOM   5870  H02 WTR  1473      -7.426 -15.625  18.630
TER   
ATOM   5871  O00 WTR  1474      -4.631 -20.048  15.888
ATOM   5872  H01 WTR  1474      -4.619 -19.897  16.834
ATOM   5873  H02 WTR  1474      -4.648 -19.171  15.506
TER   
ATOM   5874  O00 WTR  1475      -3.191 -24.086  16.486
ATOM   5875  H01 WTR  1475      -2.444 -23.784  17.002
ATOM   5876  H02 WTR  1475      -3.553 -23.290  16.097
TER   
ATOM   5877  O00 WTR  1476      -8.393 -20.141  17.723
ATOM   5878  H01 WTR  1476      -8.725 -19.328  17.342
ATOM   5879  H02 WTR  1476      -8.983 -20.320  18.456
TER   
ATOM   5880  O00 WTR  1477       1.442 -27.500  11.843
ATOM   5881  H01 WTR  1477       2.076 -27.783  11.184
ATOM   5882  H02 WTR  1477       1.757 -27.887  12.660
TER   
ATOM   5883  O00 WTR  1478      -5.743 -20.851  18.221
ATOM   5884  H01 WTR  1478      -6.475 -20.329  17.893
ATOM   5885  H02 WTR  1478      -6.091 -21.740  18.284
TER   
ATOM   5886  O00 WTR  1479      -4.578 -22.395  14.554
ATOM   5887  H01 WTR  1479      -4.621 -21.584  15.061
ATOM   5888  H02 WTR  1479      -5.435 -22.459  14.131
TER   
ATOM   5889  O00 WTR  1480      -9.824 -16.981  18.688
ATOM   5890  H01 WTR  1480      -8.958 -16.816  18.317
ATOM   5891  H02 WTR  1480     -10.429 -16.545  18.088
TER   
ATOM   5892  O00 WTR  1481      -3.125 -26.204  14.792
ATOM   5893  H01 WTR  1481      -2.180 -26.054  14.842
ATOM   5894  H02 WTR  1481      -3.492 -25.649  15.481
TER   
ATOM   5895  O00 WTR  1482     -12.285 -17.685  14.427
ATOM   5896  H01 WTR  1482     -11.393 -17.838  14.113
ATOM   5897  H02 WTR  1482     -12.175 -17.142  15.207
TER   
ATOM   5898  O00 WTR  1483      -6.151 -23.896  17.920
ATOM   5899  H01 WTR  1483      -5.275 -24.282  17.894
ATOM   5900  H02 WTR  1483      -6.313 -23.608  17.022
TER   
ATOM   5901  O00 WTR  1484       2.005 -21.172  16.369
ATOM   5902  H01 WTR  1484       2.161 -21.859  17.016
ATOM   5903  H02 WTR  1484       1.565 -21.618  15.645
TER   
ATOM   5904  O00 WTR  1485       0.703 -23.900  20.113
ATOM   5905  H01 WTR  1485       0.661 -24.601  20.764
ATOM   5906  H02 WTR  1485       0.903 -23.113  20.620
TER   
ATOM   5907  O00 WTR  1486       5.030 -18.398  17.151
ATOM   5908  H01 WTR  1486       4.232 -18.250  17.658
ATOM   5909  H02 WTR  1486       5.614 -18.861  17.752
TER   
ATOM   5910  O00 WTR  1487       4.461 -24.957  17.523
ATOM   5911  H01 WTR  1487       5.376 -24.782  17.745
ATOM   5912  H02 WTR  1487       4.498 -25.375  16.663
TER   
ATOM   5913  O00 WTR  1488       8.745 -25.170  22.029
ATOM   5914  H01 WTR  1488       8.100 -25.715  21.579
ATOM   5915  H02 WTR  1488       9.526 -25.219  21.478
TER   
ATOM   5916  O00 WTR  1489       6.615 -26.505  20.976
ATOM   5917  H01 WTR  1489       6.037 -25.874  21.405
ATOM   5918  H02 WTR  1489       6.512 -26.327  20.041
TER   
ATOM   5919  O00 WTR  1490       5.769 -18.680  23.433
ATOM   5920  H01 WTR  1490       6.707 -18.817  23.299
ATOM   5921  H02 WTR  1490       5.675 -17.731  23.517
TER   
ATOM   5922  O00 WTR  1491      -0.281 -26.116  14.446
ATOM   5923  H01 WTR  1491       0.637 -26.374  14.366
ATOM   5924  H02 WTR  1491      -0.294 -25.192  14.194
TER   
ATOM   5925  O00 WTR  1492      14.896 -16.423  20.472
ATOM   5926  H01 WTR  1492      14.973 -15.566  20.053
ATOM   5927  H02 WTR  1492      13.953 -16.582  20.523
TER   
ATOM   5928  O00 WTR  1493      -1.634 -19.278  14.178
ATOM   5929  H01 WTR  1493      -1.660 -20.228  14.297
ATOM   5930  H02 WTR  1493      -2.196 -19.116  13.420
TER   
ATOM   5931  O00 WTR  1494       4.782 -24.352  21.782
ATOM   5932  H01 WTR  1494       4.056 -24.455  22.396
ATOM   5933  H02 WTR  1494       5.486 -23.966  22.304
TER   
ATOM   5934  O00 WTR  1495       3.062 -18.672  18.899
ATOM   5935  H01 WTR  1495       3.631 -18.488  19.647
ATOM   5936  H02 WTR  1495       3.105 -19.622  18.794
TER   
ATOM   5937  O00 WTR  1496       7.092 -24.280  18.537
ATOM   5938  H01 WTR  1496       7.959 -23.878  18.601
ATOM   5939  H02 WTR  1496       6.493 -23.610  18.867
TER   
ATOM   5940  O00 WTR  1497       9.631 -17.768  20.587
ATOM   5941  H01 WTR  1497       9.570 -18.253  19.764
ATOM   5942  H02 WTR  1497      10.523 -17.421  20.597
TER   
ATOM   5943  O00 WTR  1498       8.562 -18.984  22.862
ATOM   5944  H01 WTR  1498       8.991 -18.970  23.718
ATOM   5945  H02 WTR  1498       9.210 -18.612  22.263
TER   
ATOM   5946  O00 WTR  1499     -12.221 -19.519  12.158
ATOM   5947  H01 WTR  1499     -12.335 -19.268  13.075
ATOM   5948  H02 WTR  1499     -12.727 -18.871  11.667
TER   
ATOM   5949  O00 WTR  1500     -15.101 -18.242  13.162
ATOM   5950  H01 WTR  1500     -15.792 -17.721  13.571
ATOM   5951  H02 WTR  1500     -14.287 -17.823  13.441
TER   
ATOM   5952  O00 WTR  1501     -19.281 -14.438  14.530
ATOM   5953  H01 WTR  1501     -19.765 -14.424  13.705
ATOM   5954  H02 WTR  1501     -19.024 -13.527  14.673
TER   
ATOM   5955  O00 WTR  1502     -14.253 -10.793  17.614
ATOM   5956  H01 WTR  1502     -13.523 -10.357  18.054
ATOM   5957  H02 WTR  1502     -13.840 -11.463  17.069
TER   
ATOM   5958  O00 WTR  1503     -21.145  -5.986  10.609
ATOM   5959  H01 WTR  1503     -20.510  -5.611  11.220
ATOM   5960  H02 WTR  1503     -21.199  -5.347   9.898
TER   
ATOM   5961  O00 WTR  1504     -16.555 -11.232  19.208
ATOM   5962  H01 WTR  1504     -17.010 -11.713  18.517
ATOM   5963  H02 WTR  1504     -15.640 -11.219  18.928
TER   
ATOM   5964  O00 WTR  1505      -5.580   7.727  19.904
ATOM   5965  H01 WTR  1505      -6.225   8.385  19.644
ATOM   5966  H02 WTR  1505      -5.702   7.012  19.280
TER   
ATOM   5967  O00 WTR  1506     -17.324  -7.508  13.787
ATOM   5968  H01 WTR  1506     -17.530  -7.682  14.705
ATOM   5969  H02 WTR  1506     -17.945  -8.045  13.295
TER   
ATOM   5970  O00 WTR  1507     -18.389  -9.334  18.533
ATOM   5971  H01 WTR  1507     -18.815  -9.437  19.385
ATOM   5972  H02 WTR  1507     -17.613  -9.891  18.585
TER   
ATOM   5973  O00 WTR  1508     -19.452 -12.055  11.102
ATOM   5974  H01 WTR  1508     -20.108 -11.502  10.679
ATOM   5975  H02 WTR  1508     -18.818 -11.439  11.468
TER   
ATOM   5976  O00 WTR  1509     -16.995 -16.051  14.062
ATOM   5977  H01 WTR  1509     -16.693 -15.541  13.310
ATOM   5978  H02 WTR  1509     -17.783 -15.597  14.359
TER   
ATOM   5979  O00 WTR  1510     -16.719  -5.010  13.055
ATOM   5980  H01 WTR  1510     -17.499  -4.460  12.978
ATOM   5981  H02 WTR  1510     -17.046  -5.904  12.954
TER   
ATOM   5982  O00 WTR  1511     -12.567 -15.095  11.302
ATOM   5983  H01 WTR  1511     -12.593 -16.022  11.067
ATOM   5984  H02 WTR  1511     -13.379 -14.734  10.947
TER   
ATOM   5985  O00 WTR  1512      -9.128 -13.463  22.747
ATOM   5986  H01 WTR  1512      -8.958 -12.988  21.933
ATOM   5987  H02 WTR  1512      -9.975 -13.885  22.605
TER   
ATOM   5988  O00 WTR  1513     -17.409  -7.493  16.656
ATOM   5989  H01 WTR  1513     -18.009  -8.201  16.890
ATOM   5990  H02 WTR  1513     -16.539  -7.889  16.707
TER   
ATOM   5991  O00 WTR  1514     -16.691 -15.446  17.647
ATOM   5992  H01 WTR  1514     -17.159 -15.890  16.940
ATOM   5993  H02 WTR  1514     -17.093 -15.780  18.448
TER   
ATOM   5994  O00 WTR  1515     -14.431  -6.372  20.322
ATOM   5995  H01 WTR  1515     -14.148  -6.826  21.116
ATOM   5996  H02 WTR  1515     -15.332  -6.664  20.186
TER   
ATOM   5997  O00 WTR  1516     -10.389  -4.154  21.930
ATOM   5998  H01 WTR  1516      -9.605  -3.842  21.479
ATOM   5999  H02 WTR  1516     -11.100  -4.008  21.305
TER   
ATOM   6000  O00 WTR  1517     -14.568  -8.490  13.833
ATOM   6001  H01 WTR  1517     -15.473  -8.570  13.532
ATOM   6002  H02 WTR  1517     -14.100  -9.187  13.374
TER   
ATOM   6003  O00 WTR  1518     -15.786 -17.330  19.695
ATOM   6004  H01 WTR  1518     -15.877 -16.423  19.986
ATOM   6005  H02 WTR  1518     -15.628 -17.825  20.499
TER   
ATOM   6006  O00 WTR  1519     -11.088  -6.563  15.313
ATOM   6007  H01 WTR  1519     -11.582  -6.979  16.019
ATOM   6008  H02 WTR  1519     -11.738  -6.396  14.631
TER   
ATOM   6009  O00 WTR  1520     -12.276  -3.891  20.080
ATOM   6010  H01 WTR  1520     -12.476  -3.310  19.346
ATOM   6011  H02 WTR  1520     -12.982  -4.537  20.075
TER   
ATOM   6012  O00 WTR  1521     -14.846 -18.802  21.944
ATOM   6013  H01 WTR  1521     -14.584 -18.329  22.734
ATOM   6014  H02 WTR  1521     -14.023 -18.980  21.488
TER   
ATOM   6015  O00 WTR  1522     -23.011  -2.216   5.522
ATOM   6016  H01 WTR  1522     -23.850  -2.516   5.171
ATOM   6017  H02 WTR  1522     -22.368  -2.477   4.862
TER   
ATOM   6018  O00 WTR  1523     -12.072 -10.097  22.667
ATOM   6019  H01 WTR  1523     -11.418  -9.533  22.254
ATOM   6020  H02 WTR  1523     -12.911  -9.693  22.445
TER   
ATOM   6021  O00 WTR  1524     -21.203  -4.306   8.091
ATOM   6022  H01 WTR  1524     -21.223  -4.894   7.337
ATOM   6023  H02 WTR  1524     -21.601  -3.495   7.774
TER   
ATOM   6024  O00 WTR  1525     -13.331 -10.856  13.332
ATOM   6025  H01 WTR  1525     -12.576 -11.181  12.840
ATOM   6026  H02 WTR  1525     -13.287 -11.317  14.170
TER   
ATOM   6027  O00 WTR  1526     -19.841   1.575   7.089
ATOM   6028  H01 WTR  1526     -19.402   2.280   6.611
ATOM   6029  H02 WTR  1526     -19.144   0.949   7.286
TER   
ATOM   6030  O00 WTR  1527     -13.906  -3.451  13.903
ATOM   6031  H01 WTR  1527     -13.693  -3.906  14.717
ATOM   6032  H02 WTR  1527     -14.855  -3.334  13.934
TER   
ATOM   6033  O00 WTR  1528     -16.066   1.453  16.102
ATOM   6034  H01 WTR  1528     -15.220   1.882  16.228
ATOM   6035  H02 WTR  1528     -16.705   2.077  16.448
TER   
ATOM   6036  O00 WTR  1529     -18.459  -7.632   9.721
ATOM   6037  H01 WTR  1529     -19.364  -7.322   9.758
ATOM   6038  H02 WTR  1529     -17.930  -6.848   9.866
TER   
ATOM   6039  O00 WTR  1530     -21.415  -5.458   5.576
ATOM   6040  H01 WTR  1530     -21.831  -6.317   5.656
ATOM   6041  H02 WTR  1530     -21.941  -4.996   4.923
TER   
ATOM   6042  O00 WTR  1531     -15.360  -2.394  16.776
ATOM   6043  H01 WTR  1531     -14.653  -3.039  16.775
ATOM   6044  H02 WTR  1531     -15.966  -2.702  17.449
TER   
ATOM   6045  O00 WTR  1532     -20.577  -1.596  12.877
ATOM   6046  H01 WTR  1532     -20.909  -0.792  12.477
ATOM   6047  H02 WTR  1532     -19.637  -1.443  12.977
TER   
ATOM   6048  O00 WTR  1533     -12.761  -6.327  10.467
ATOM   6049  H01 WTR  1533     -12.613  -5.389  10.344
ATOM   6050  H02 WTR  1533     -12.309  -6.535  11.284
TER   
ATOM   6051  O00 WTR  1534      -0.726 -18.061  16.414
ATOM   6052  H01 WTR  1534      -1.070 -18.504  15.638
ATOM   6053  H02 WTR  1534       0.047 -17.591  16.100
TER   
ATOM   6054  O00 WTR  1535     -15.779  -3.246  10.994
ATOM   6055  H01 WTR  1535     -15.791  -3.754  11.805
ATOM   6056  H02 WTR  1535     -14.930  -3.445  10.600
TER   
ATOM   6057  O00 WTR  1536      -0.891 -13.767  17.971
ATOM   6058  H01 WTR  1536      -0.061 -13.327  18.156
ATOM   6059  H02 WTR  1536      -1.555 -13.205  18.371
TER   
ATOM   6060  O00 WTR  1537     -12.099 -18.668  20.646
ATOM   6061  H01 WTR  1537     -11.640 -17.866  20.897
ATOM   6062  H02 WTR  1537     -12.464 -18.475  19.783
TER   
ATOM   6063  O00 WTR  1538     -14.879  -8.243  16.551
ATOM   6064  H01 WTR  1538     -14.935  -9.164  16.805
ATOM   6065  H02 WTR  1538     -14.796  -8.262  15.598
TER   
ATOM   6066  O00 WTR  1539      13.097 -12.353  18.793
ATOM   6067  H01 WTR  1539      12.854 -12.144  17.891
ATOM   6068  H02 WTR  1539      12.423 -12.966  19.088
TER   
ATOM   6069  O00 WTR  1540       8.735 -15.249   7.643
ATOM   6070  H01 WTR  1540       9.513 -14.958   7.167
ATOM   6071  H02 WTR  1540       8.134 -15.549   6.961
TER   
ATOM   6072  O00 WTR  1541      -3.884  -2.082  15.597
ATOM   6073  H01 WTR  1541      -4.436  -1.341  15.347
ATOM   6074  H02 WTR  1541      -3.217  -1.703  16.169
TER   
ATOM   6075  O00 WTR  1542       4.333 -13.806  15.210
ATOM   6076  H01 WTR  1542       3.441 -13.815  15.558
ATOM   6077  H02 WTR  1542       4.885 -14.024  15.961
TER   
ATOM   6078  O00 WTR  1543       5.867 -16.644  15.173
ATOM   6079  H01 WTR  1543       5.400 -17.215  15.782
ATOM   6080  H02 WTR  1543       5.265 -15.917  15.016
TER   
ATOM   6081  O00 WTR  1544       1.384 -16.475  16.221
ATOM   6082  H01 WTR  1544       1.884 -16.752  15.453
ATOM   6083  H02 WTR  1544       1.977 -15.894  16.697
TER   
ATOM   6084  O00 WTR  1545       4.611  -3.911  16.425
ATOM   6085  H01 WTR  1545       4.452  -4.054  17.358
ATOM   6086  H02 WTR  1545       4.298  -3.022  16.261
TER   
ATOM   6087  O00 WTR  1546      -6.390   0.168  22.247
ATOM   6088  H01 WTR  1546      -6.957  -0.510  22.614
ATOM   6089  H02 WTR  1546      -6.993   0.806  21.866
TER   
ATOM   6090  O00 WTR  1547      -7.825  -5.456  24.634
ATOM   6091  H01 WTR  1547      -7.366  -6.291  24.553
ATOM   6092  H02 WTR  1547      -7.389  -4.880  24.006
TER   
ATOM   6093  O00 WTR  1548     -12.789  -1.176  12.401
ATOM   6094  H01 WTR  1548     -12.947  -1.700  13.186
ATOM   6095  H02 WTR  1548     -11.840  -1.054  12.380
TER   
ATOM   6096  O00 WTR  1549       7.124  -1.853  12.531
ATOM   6097  H01 WTR  1549       7.222  -2.577  13.149
ATOM   6098  H02 WTR  1549       7.878  -1.933  11.947
TER   
ATOM   6099  O00 WTR  1550       7.867  -3.673  21.216
ATOM   6100  H01 WTR  1550       8.808  -3.760  21.068
ATOM   6101  H02 WTR  1550       7.675  -2.757  21.015
TER   
ATOM   6102  O00 WTR  1551      -9.908   7.043  13.513
ATOM   6103  H01 WTR  1551      -9.141   7.114  14.082
ATOM   6104  H02 WTR  1551      -9.729   7.647  12.793
TER   
ATOM   6105  O00 WTR  1552       2.896  -8.633  12.606
ATOM   6106  H01 WTR  1552       3.749  -8.202  12.660
ATOM   6107  H02 WTR  1552       2.269  -7.957  12.864
TER   
ATOM   6108  O00 WTR  1553       1.378  -2.862  15.046
ATOM   6109  H01 WTR  1553       0.919  -3.307  15.758
ATOM   6110  H02 WTR  1553       2.145  -2.469  15.464
TER   
ATOM   6111  O00 WTR  1554      -8.780  -9.783  18.928
ATOM   6112  H01 WTR  1554      -8.229  -9.178  19.425
ATOM   6113  H02 WTR  1554      -9.026 -10.458  19.560
TER   
ATOM   6114  O00 WTR  1555      -9.517  -8.766  22.434
ATOM   6115  H01 WTR  1555      -9.697  -9.487  23.037
ATOM   6116  H02 WTR  1555      -9.749  -7.978  22.926
TER   
ATOM   6117  O00 WTR  1556      -6.276 -13.876  23.366
ATOM   6118  H01 WTR  1556      -7.229 -13.793  23.395
ATOM   6119  H02 WTR  1556      -6.116 -14.820  23.382
TER   
ATOM   6120  O00 WTR  1557     -10.143 -16.985  21.602
ATOM   6121  H01 WTR  1557      -9.629 -16.565  20.912
ATOM   6122  H02 WTR  1557      -9.602 -17.720  21.890
TER   
ATOM   6123  O00 WTR  1558      -5.147 -13.302  19.500
ATOM   6124  H01 WTR  1558      -5.135 -12.701  20.245
ATOM   6125  H02 WTR  1558      -4.423 -13.011  18.945
TER   
ATOM   6126  O00 WTR  1559     -13.343  -7.324  22.462
ATOM   6127  H01 WTR  1559     -12.666  -7.256  21.788
ATOM   6128  H02 WTR  1559     -13.036  -6.757  23.168
TER   
ATOM   6129  O00 WTR  1560      -3.127 -16.276  16.778
ATOM   6130  H01 WTR  1560      -2.371 -16.807  17.027
ATOM   6131  H02 WTR  1560      -3.542 -16.045  17.609
TER   
ATOM   6132  O00 WTR  1561      -9.206  -7.427  17.451
ATOM   6133  H01 WTR  1561      -9.475  -6.558  17.750
ATOM   6134  H02 WTR  1561      -9.420  -8.008  18.181
TER   
ATOM   6135  O00 WTR  1562      -9.738 -11.292  24.104
ATOM   6136  H01 WTR  1562      -9.534 -12.008  23.502
ATOM   6137  H02 WTR  1562     -10.608 -11.503  24.442
TER   
ATOM   6138  O00 WTR  1563      -6.982 -17.051  13.443
ATOM   6139  H01 WTR  1563      -7.512 -16.308  13.733
ATOM   6140  H02 WTR  1563      -6.348 -17.183  14.148
TER   
ATOM   6141  O00 WTR  1564      -4.279 -10.307  23.537
ATOM   6142  H01 WTR  1564      -4.825 -10.659  22.835
ATOM   6143  H02 WTR  1564      -3.969 -11.080  24.010
TER   
ATOM   6144  O00 WTR  1565      -2.379 -17.366  20.554
ATOM   6145  H01 WTR  1565      -1.600 -17.258  20.008
ATOM   6146  H02 WTR  1565      -2.912 -18.010  20.088
TER   
ATOM   6147  O00 WTR  1566     -11.949  -9.739  18.419
ATOM   6148  H01 WTR  1566     -12.172  -8.808  18.401
ATOM   6149  H02 WTR  1566     -11.465  -9.885  17.606
TER   
ATOM   6150  O00 WTR  1567      -9.252   0.827  19.662
ATOM   6151  H01 WTR  1567      -9.384   0.690  20.600
ATOM   6152  H02 WTR  1567      -9.358  -0.043  19.276
TER   
ATOM   6153  O00 WTR  1568      -6.035  -6.660  16.536
ATOM   6154  H01 WTR  1568      -6.086  -7.237  17.298
ATOM   6155  H02 WTR  1568      -5.825  -5.800  16.901
TER   
ATOM   6156  O00 WTR  1569      -5.626 -12.279  13.263
ATOM   6157  H01 WTR  1569      -5.579 -12.890  12.528
ATOM   6158  H02 WTR  1569      -5.823 -12.830  14.021
TER   
ATOM   6159  O00 WTR  1570     -15.519 -14.897  21.170
ATOM   6160  H01 WTR  1570     -15.783 -14.603  22.042
ATOM   6161  H02 WTR  1570     -14.620 -14.582  21.072
TER   
ATOM   6162  O00 WTR  1571      -5.434 -11.840  21.622
ATOM   6163  H01 WTR  1571      -6.186 -11.400  21.225
ATOM   6164  H02 WTR  1571      -5.818 -12.518  22.177
TER   
ATOM   6165  O00 WTR  1572      -7.090  -9.781  22.168
ATOM   6166  H01 WTR  1572      -7.905  -9.328  22.383
ATOM   6167  H02 WTR  1572      -6.708 -10.003  23.017
TER   
ATOM   6168  O00 WTR  1573      -7.768 -25.829  18.851
ATOM   6169  H01 WTR  1573      -7.255 -25.153  18.409
ATOM   6170  H02 WTR  1573      -8.323 -25.347  19.464
TER   
ATOM   6171  O00 WTR  1574       1.419 -13.615  15.609
ATOM   6172  H01 WTR  1574       1.341 -14.556  15.769
ATOM   6173  H02 WTR  1574       1.019 -13.484  14.749
TER   
ATOM   6174  O00 WTR  1575      -9.618 -10.387  16.443
ATOM   6175  H01 WTR  1575      -9.320 -10.383  17.353
ATOM   6176  H02 WTR  1575      -8.826 -10.232  15.930
TER   
ATOM   6177  O00 WTR  1576      -1.209 -16.129  22.557
ATOM   6178  H01 WTR  1576      -1.118 -15.298  22.092
ATOM   6179  H02 WTR  1576      -1.759 -16.665  21.986
TER   
ATOM   6180  O00 WTR  1577      -6.638 -11.887  17.771
ATOM   6181  H01 WTR  1577      -6.011 -12.288  18.373
ATOM   6182  H02 WTR  1577      -6.967 -11.122  18.244
TER   
ATOM   6183  O00 WTR  1578      -3.931 -12.977  24.645
ATOM   6184  H01 WTR  1578      -4.800 -13.248  24.348
ATOM   6185  H02 WTR  1578      -3.426 -13.789  24.683
TER   
ATOM   6186  O00 WTR  1579      -1.129 -20.758  18.627
ATOM   6187  H01 WTR  1579      -0.753 -20.310  17.870
ATOM   6188  H02 WTR  1579      -1.019 -21.689  18.434
TER   
ATOM   6189  O00 WTR  1580      -3.509 -19.381  18.777
ATOM   6190  H01 WTR  1580      -2.778 -19.967  18.580
ATOM   6191  H02 WTR  1580      -4.266 -19.961  18.860
TER   
ATOM   6192  O00 WTR  1581       1.176 -17.740  22.503
ATOM   6193  H01 WTR  1581       1.163 -18.319  21.741
ATOM   6194  H02 WTR  1581       0.315 -17.323  22.502
TER   
ATOM   6195  O00 WTR  1582      -2.391 -15.346  24.825
ATOM   6196  H01 WTR  1582      -1.794 -15.490  25.559
ATOM   6197  H02 WTR  1582      -1.906 -15.654  24.058
TER   
ATOM   6198  O00 WTR  1583      -7.256 -10.561  25.147
ATOM   6199  H01 WTR  1583      -8.159 -10.768  24.908
ATOM   6200  H02 WTR  1583      -7.088 -11.084  25.930
TER   
ATOM   6201  O00 WTR  1584       5.175 -22.602  19.490
ATOM   6202  H01 WTR  1584       5.062 -23.083  20.310
ATOM   6203  H02 WTR  1584       4.306 -22.601  19.090
TER   
ATOM   6204  O00 WTR  1585     -11.615 -14.729  22.547
ATOM   6205  H01 WTR  1585     -10.949 -15.359  22.271
ATOM   6206  H02 WTR  1585     -12.073 -14.494  21.740
TER   
ATOM   6207  O00 WTR  1586      -3.981  -8.534  14.692
ATOM   6208  H01 WTR  1586      -3.475  -9.203  14.231
ATOM   6209  H02 WTR  1586      -4.636  -8.249  14.055
TER   
ATOM   6210  O00 WTR  1587      -1.476  -9.634  18.338
ATOM   6211  H01 WTR  1587      -0.713 -10.212  18.333
ATOM   6212  H02 WTR  1587      -2.226 -10.228  18.319
TER   
ATOM   6213  O00 WTR  1588     -10.313  -8.983  13.614
ATOM   6214  H01 WTR  1588     -10.736  -9.243  14.432
ATOM   6215  H02 WTR  1588     -10.070  -8.067  13.749
TER   
ATOM   6216  O00 WTR  1589     -11.571 -11.622  20.269
ATOM   6217  H01 WTR  1589     -11.668 -10.898  19.650
ATOM   6218  H02 WTR  1589     -11.933 -11.286  21.089
TER   
ATOM   6219  O00 WTR  1590      -8.790 -12.183  20.453
ATOM   6220  H01 WTR  1590      -8.718 -12.855  19.775
ATOM   6221  H02 WTR  1590      -9.728 -12.127  20.637
TER   
ATOM   6222  O00 WTR  1591     -13.060 -13.930  20.102
ATOM   6223  H01 WTR  1591     -12.407 -13.249  19.941
ATOM   6224  H02 WTR  1591     -13.438 -14.109  19.241
TER   
ATOM   6225  O00 WTR  1592       1.247  -7.063  14.046
ATOM   6226  H01 WTR  1592       0.608  -6.440  13.698
ATOM   6227  H02 WTR  1592       1.881  -6.520  14.514
TER   
ATOM   6228  O00 WTR  1593     -12.753  -7.125  17.690
ATOM   6229  H01 WTR  1593     -13.127  -6.896  18.541
ATOM   6230  H02 WTR  1593     -13.475  -7.530  17.211
TER   
ATOM   6231  O00 WTR  1594      -0.708 -16.406  18.774
ATOM   6232  H01 WTR  1594      -0.834 -15.533  18.401
ATOM   6233  H02 WTR  1594      -0.399 -16.937  18.041
TER   
ATOM   6234  O00 WTR  1595      -3.140  -7.764  23.117
ATOM   6235  H01 WTR  1595      -3.643  -8.566  23.261
ATOM   6236  H02 WTR  1595      -2.763  -7.872  22.244
TER   
ATOM   6237  O00 WTR  1596     -11.133  -6.665  20.448
ATOM   6238  H01 WTR  1596     -11.105  -5.796  20.047
ATOM   6239  H02 WTR  1596     -10.220  -6.864  20.653
TER   
ATOM   6240  O00 WTR  1597      -9.667 -19.428  20.225
ATOM   6241  H01 WTR  1597     -10.569 -19.329  20.531
ATOM   6242  H02 WTR  1597      -9.487 -18.622  19.741
TER   
ATOM   6243  O00 WTR  1598     -12.958  -6.109  13.470
ATOM   6244  H01 WTR  1598     -13.586  -5.396  13.354
ATOM   6245  H02 WTR  1598     -13.497  -6.898  13.521
TER   
ATOM   6246  O00 WTR  1599      -8.650  -1.127  23.474
ATOM   6247  H01 WTR  1599      -9.343  -1.702  23.150
ATOM   6248  H02 WTR  1599      -8.393  -1.510  24.313
TER   
ATOM   6249  O00 WTR  1600      -6.067   0.377  17.580
ATOM   6250  H01 WTR  1600      -6.048  -0.106  18.407
ATOM   6251  H02 WTR  1600      -5.173   0.704  17.473
TER   
ATOM   6252  O00 WTR  1601      -5.488 -17.174  15.852
ATOM   6253  H01 WTR  1601      -4.582 -16.968  16.082
ATOM   6254  H02 WTR  1601      -5.991 -16.952  16.636
TER   
ATOM   6255  O00 WTR  1602       6.105 -13.072  24.784
ATOM   6256  H01 WTR  1602       5.207 -12.770  24.645
ATOM   6257  H02 WTR  1602       6.630 -12.273  24.781
TER   
ATOM   6258  O00 WTR  1603       3.612 -13.870  23.659
ATOM   6259  H01 WTR  1603       3.051 -14.590  23.947
ATOM   6260  H02 WTR  1603       3.002 -13.195  23.360
TER   
ATOM   6261  O00 WTR  1604       5.480 -15.951  19.647
ATOM   6262  H01 WTR  1604       6.394 -15.869  19.919
ATOM   6263  H02 WTR  1604       5.000 -15.377  20.245
TER   
ATOM   6264  O00 WTR  1605      -4.182 -15.836  19.184
ATOM   6265  H01 WTR  1605      -3.585 -16.222  19.826
ATOM   6266  H02 WTR  1605      -4.299 -14.933  19.478
TER   
ATOM   6267  O00 WTR  1606       3.897   7.465  17.160
ATOM   6268  H01 WTR  1606       4.398   6.683  16.928
ATOM   6269  H02 WTR  1606       3.072   7.127  17.508
TER   
ATOM   6270  O00 WTR  1607      -0.357 -13.687  21.609
ATOM   6271  H01 WTR  1607      -1.103 -13.151  21.339
ATOM   6272  H02 WTR  1607       0.302 -13.055  21.896
TER   
ATOM   6273  O00 WTR  1608       9.144 -10.971  17.119
ATOM   6274  H01 WTR  1608       8.319 -10.485  17.130
ATOM   6275  H02 WTR  1608       9.712 -10.492  17.723
TER   
ATOM   6276  O00 WTR  1609       0.779 -10.286  10.005
ATOM   6277  H01 WTR  1609       0.477 -10.332  10.912
ATOM   6278  H02 WTR  1609       0.904  -9.352   9.840
TER   
ATOM   6279  O00 WTR  1610       6.205 -14.709  17.115
ATOM   6280  H01 WTR  1610       6.065 -15.024  18.008
ATOM   6281  H02 WTR  1610       6.524 -15.475  16.638
TER   
ATOM   6282  O00 WTR  1611       5.782 -11.914  21.046
ATOM   6283  H01 WTR  1611       5.217 -12.638  21.316
ATOM   6284  H02 WTR  1611       6.213 -12.230  20.252
TER   
ATOM   6285  O00 WTR  1612      -2.542 -12.207  21.116
ATOM   6286  H01 WTR  1612      -2.037 -11.576  21.629
ATOM   6287  H02 WTR  1612      -3.441 -12.104  21.428
TER   
ATOM   6288  O00 WTR  1613       0.669 -19.147  20.388
ATOM   6289  H01 WTR  1613       1.323 -18.940  19.721
ATOM   6290  H02 WTR  1613      -0.060 -19.530  19.900
TER   
ATOM   6291  O00 WTR  1614       8.855 -19.082  18.310
ATOM   6292  H01 WTR  1614       8.642 -18.399  17.674
ATOM   6293  H02 WTR  1614       8.011 -19.324  18.694
TER   
ATOM   6294  O00 WTR  1615      12.092 -16.485  17.496
ATOM   6295  H01 WTR  1615      12.730 -16.051  16.930
ATOM   6296  H02 WTR  1615      11.243 -16.277  17.105
TER   
ATOM   6297  O00 WTR  1616       3.891 -14.273  21.091
ATOM   6298  H01 WTR  1616       3.023 -14.510  20.764
ATOM   6299  H02 WTR  1616       3.816 -14.341  22.042
TER   
ATOM   6300  O00 WTR  1617       1.628 -12.163  22.476
ATOM   6301  H01 WTR  1617       1.036 -11.718  23.082
ATOM   6302  H02 WTR  1617       1.886 -11.485  21.851
TER   
ATOM   6303  O00 WTR  1618       6.487  -8.957  10.796
ATOM   6304  H01 WTR  1618       7.405  -8.991  10.529
ATOM   6305  H02 WTR  1618       6.002  -9.260  10.028
TER   
ATOM   6306  O00 WTR  1619       1.534 -21.608  21.316
ATOM   6307  H01 WTR  1619       2.000 -21.414  22.129
ATOM   6308  H02 WTR  1619       1.245 -20.754  20.995
TER   
ATOM   6309  O00 WTR  1620       7.521  -8.717  25.673
ATOM   6310  H01 WTR  1620       7.221  -9.035  26.524
ATOM   6311  H02 WTR  1620       7.282  -9.412  25.059
TER   
ATOM   6312  O00 WTR  1621       4.006 -24.957  14.613
ATOM   6313  H01 WTR  1621       3.783 -24.063  14.353
ATOM   6314  H02 WTR  1621       4.764 -25.182  14.074
TER   
ATOM   6315  O00 WTR  1622       1.395 -15.168  20.031
ATOM   6316  H01 WTR  1622       0.852 -14.568  20.542
ATOM   6317  H02 WTR  1622       0.807 -15.888  19.801
TER   
ATOM   6318  O00 WTR  1623       0.926 -11.230  18.499
ATOM   6319  H01 WTR  1623       1.335 -10.777  19.236
ATOM   6320  H02 WTR  1623       1.584 -11.201  17.804
TER   
ATOM   6321  O00 WTR  1624      12.217 -16.977  20.341
ATOM   6322  H01 WTR  1624      12.261 -17.030  19.386
ATOM   6323  H02 WTR  1624      11.806 -16.130  20.515
TER   
ATOM   6324  O00 WTR  1625       8.871  -8.421  21.894
ATOM   6325  H01 WTR  1625       8.853  -7.894  22.692
ATOM   6326  H02 WTR  1625       8.631  -7.810  21.197
TER   
ATOM   6327  O00 WTR  1626       3.542 -12.351  18.684
ATOM   6328  H01 WTR  1626       3.490 -12.828  19.512
ATOM   6329  H02 WTR  1626       3.011 -12.866  18.076
TER   
ATOM   6330  O00 WTR  1627       1.834 -15.668  24.421
ATOM   6331  H01 WTR  1627       2.350 -16.333  24.877
ATOM   6332  H02 WTR  1627       1.386 -16.149  23.725
TER   
ATOM   6333  O00 WTR  1628       6.349 -15.617  23.620
ATOM   6334  H01 WTR  1628       6.385 -14.712  23.930
ATOM   6335  H02 WTR  1628       6.967 -15.647  22.891
TER   
ATOM   6336  O00 WTR  1629      11.811 -19.143  16.291
ATOM   6337  H01 WTR  1629      11.664 -18.540  17.019
ATOM   6338  H02 WTR  1629      11.332 -19.935  16.535
TER   
ATOM   6339  O00 WTR  1630       6.470 -10.007  17.054
ATOM   6340  H01 WTR  1630       5.930 -10.417  16.378
ATOM   6341  H02 WTR  1630       5.840  -9.627  17.666
TER   
ATOM   6342  O00 WTR  1631      10.934 -12.179  23.884
ATOM   6343  H01 WTR  1631      11.680 -12.147  23.285
ATOM   6344  H02 WTR  1631      10.218 -11.768  23.399
TER   
ATOM   6345  O00 WTR  1632       1.515   6.465  18.112
ATOM   6346  H01 WTR  1632       0.960   7.243  18.172
ATOM   6347  H02 WTR  1632       1.588   6.152  19.014
TER   
ATOM   6348  O00 WTR  1633       4.856 -10.127  19.418
ATOM   6349  H01 WTR  1633       4.298 -10.651  18.843
ATOM   6350  H02 WTR  1633       5.360 -10.771  19.915
TER   
ATOM   6351  O00 WTR  1634      -0.470  -7.773  23.956
ATOM   6352  H01 WTR  1634      -1.413  -7.646  24.057
ATOM   6353  H02 WTR  1634      -0.156  -7.957  24.842
TER   
ATOM   6354  O00 WTR  1635      -5.142  -9.443  16.924
ATOM   6355  H01 WTR  1635      -5.770 -10.008  16.474
ATOM   6356  H02 WTR  1635      -4.589  -9.094  16.224
TER   
ATOM   6357  O00 WTR  1636      10.714  -9.671  24.795
ATOM   6358  H01 WTR  1636      10.728 -10.613  24.963
ATOM   6359  H02 WTR  1636      10.228  -9.303  25.533
TER   
ATOM   6360  O00 WTR  1637      -3.539 -11.601  17.754
ATOM   6361  H01 WTR  1637      -4.108 -10.856  17.555
ATOM   6362  H02 WTR  1637      -3.011 -11.717  16.964
TER   
ATOM   6363  O00 WTR  1638       9.171 -13.229  20.338
ATOM   6364  H01 WTR  1638       8.453 -12.928  19.781
ATOM   6365  H02 WTR  1638       9.247 -12.557  21.015
TER   
ATOM   6366  O00 WTR  1639       6.963 -23.176  22.581
ATOM   6367  H01 WTR  1639       7.368 -22.320  22.438
ATOM   6368  H02 WTR  1639       7.675 -23.802  22.454
TER   
ATOM   6369  O00 WTR  1640      -1.750 -12.078  15.827
ATOM   6370  H01 WTR  1640      -0.912 -11.619  15.875
ATOM   6371  H02 WTR  1640      -1.582 -12.929  16.232
TER   
ATOM   6372  O00 WTR  1641       2.985 -15.124  17.788
ATOM   6373  H01 WTR  1641       3.845 -15.398  18.105
ATOM   6374  H02 WTR  1641       2.404 -15.236  18.541
TER   
ATOM   6375  O00 WTR  1642       7.132 -12.583  18.537
ATOM   6376  H01 WTR  1642       7.831 -12.172  18.028
ATOM   6377  H02 WTR  1642       6.675 -13.142  17.909
TER   
ATOM   6378  O00 WTR  1643      -1.204 -10.054  22.274
ATOM   6379  H01 WTR  1643      -0.684  -9.286  22.510
ATOM   6380  H02 WTR  1643      -2.059  -9.897  22.673
TER   
ATOM   6381  O00 WTR  1644      14.131  -3.786  21.112
ATOM   6382  H01 WTR  1644      14.336  -4.176  20.262
ATOM   6383  H02 WTR  1644      13.938  -2.869  20.915
TER   
ATOM   6384  O00 WTR  1645      10.964  -3.035  13.885
ATOM   6385  H01 WTR  1645      11.250  -2.540  13.118
ATOM   6386  H02 WTR  1645      10.277  -3.614  13.555
TER   
ATOM   6387  O00 WTR  1646      -4.902   3.922  22.250
ATOM   6388  H01 WTR  1646      -5.182   4.838  22.245
ATOM   6389  H02 WTR  1646      -5.320   3.540  21.479
TER   
ATOM   6390  O00 WTR  1647      -2.946   1.531  17.080
ATOM   6391  H01 WTR  1647      -2.405   0.921  17.582
ATOM   6392  H02 WTR  1647      -2.558   2.390  17.247
TER   
ATOM   6393  O00 WTR  1648      -7.234   1.725  13.871
ATOM   6394  H01 WTR  1648      -6.772   0.906  14.047
ATOM   6395  H02 WTR  1648      -7.350   2.125  14.733
TER   
ATOM   6396  O00 WTR  1649      -1.733   8.096  15.575
ATOM   6397  H01 WTR  1649      -2.346   8.797  15.354
ATOM   6398  H02 WTR  1649      -1.276   7.909  14.755
TER   
ATOM   6399  O00 WTR  1650      -5.513  -0.216  14.361
ATOM   6400  H01 WTR  1650      -5.376  -0.931  13.740
ATOM   6401  H02 WTR  1650      -4.763   0.364  14.228
TER   
ATOM   6402  O00 WTR  1651     -13.811   0.742  13.910
ATOM   6403  H01 WTR  1651     -13.285   0.320  13.231
ATOM   6404  H02 WTR  1651     -14.626   0.241  13.928
TER   
ATOM   6405  O00 WTR  1652      -2.176  -3.966  11.479
ATOM   6406  H01 WTR  1652      -2.284  -4.178  10.552
ATOM   6407  H02 WTR  1652      -3.018  -4.189  11.875
TER   
ATOM   6408  O00 WTR  1653      -3.705  -0.966  25.469
ATOM   6409  H01 WTR  1653      -4.563  -1.372  25.594
ATOM   6410  H02 WTR  1653      -3.901  -0.081  25.164
TER   
ATOM   6411  O00 WTR  1654      -4.408  -5.016  12.420
ATOM   6412  H01 WTR  1654      -4.473  -5.965  12.315
ATOM   6413  H02 WTR  1654      -5.313  -4.725  12.535
TER   
ATOM   6414  O00 WTR  1655     -10.076   2.076  17.429
ATOM   6415  H01 WTR  1655     -10.809   1.509  17.189
ATOM   6416  H02 WTR  1655      -9.793   1.753  18.285
TER   
ATOM   6417  O00 WTR  1656      -8.304   4.898  20.678
ATOM   6418  H01 WTR  1656      -7.841   5.529  21.228
ATOM   6419  H02 WTR  1656      -8.959   5.419  20.214
TER   
ATOM   6420  O00 WTR  1657      -3.447   1.392  14.521
ATOM   6421  H01 WTR  1657      -2.653   0.919  14.270
ATOM   6422  H02 WTR  1657      -3.385   1.475  15.473
TER   
ATOM   6423  O00 WTR  1658     -16.529  -0.604  10.474
ATOM   6424  H01 WTR  1658     -17.068  -0.714   9.691
ATOM   6425  H02 WTR  1658     -16.212  -1.485  10.673
TER   
ATOM   6426  O00 WTR  1659     -12.066  -2.383  17.869
ATOM   6427  H01 WTR  1659     -12.289  -1.525  17.506
ATOM   6428  H02 WTR  1659     -11.640  -2.845  17.147
TER   
ATOM   6429  O00 WTR  1660      -8.517   4.577  14.057
ATOM   6430  H01 WTR  1660      -9.398   4.821  13.773
ATOM   6431  H02 WTR  1660      -8.243   5.293  14.630
TER   
ATOM   6432  O00 WTR  1661      -7.630  -1.835  16.392
ATOM   6433  H01 WTR  1661      -8.027  -1.851  17.263
ATOM   6434  H02 WTR  1661      -6.868  -1.264  16.486
TER   
ATOM   6435  O00 WTR  1662      -0.596  -6.517  16.655
ATOM   6436  H01 WTR  1662      -0.388  -7.060  17.416
ATOM   6437  H02 WTR  1662      -1.536  -6.638  16.523
TER   
ATOM   6438  O00 WTR  1663      -3.800  -3.145  19.843
ATOM   6439  H01 WTR  1663      -3.025  -3.382  20.351
ATOM   6440  H02 WTR  1663      -3.471  -2.561  19.160
TER   
ATOM   6441  O00 WTR  1664       8.867  -5.801  15.608
ATOM   6442  H01 WTR  1664       8.842  -5.488  14.704
ATOM   6443  H02 WTR  1664       9.601  -5.331  16.004
TER   
ATOM   6444  O00 WTR  1665      -8.107  -3.226  20.656
ATOM   6445  H01 WTR  1665      -7.475  -2.567  20.368
ATOM   6446  H02 WTR  1665      -7.660  -4.062  20.524
TER   
ATOM   6447  O00 WTR  1666      -6.057  -1.414  19.880
ATOM   6448  H01 WTR  1666      -5.307  -2.007  19.917
ATOM   6449  H02 WTR  1666      -5.998  -0.904  20.688
TER   
ATOM   6450  O00 WTR  1667      -1.457   0.414  21.490
ATOM   6451  H01 WTR  1667      -0.630   0.705  21.873
ATOM   6452  H02 WTR  1667      -2.129   0.760  22.078
TER   
ATOM   6453  O00 WTR  1668      -9.323  -4.881  18.392
ATOM   6454  H01 WTR  1668      -8.505  -4.499  18.710
ATOM   6455  H02 WTR  1668      -9.527  -4.385  17.599
TER   
ATOM   6456  O00 WTR  1669       0.031  -7.419  19.554
ATOM   6457  H01 WTR  1669       0.334  -7.665  20.428
ATOM   6458  H02 WTR  1669      -0.919  -7.530  19.589
TER   
ATOM   6459  O00 WTR  1670      -7.325  -7.530  19.126
ATOM   6460  H01 WTR  1670      -6.868  -6.690  19.170
ATOM   6461  H02 WTR  1670      -7.908  -7.447  18.371
TER   
ATOM   6462  O00 WTR  1671     -15.462  -4.162   7.406
ATOM   6463  H01 WTR  1671     -14.777  -3.624   7.803
ATOM   6464  H02 WTR  1671     -15.163  -5.062   7.531
TER   
ATOM   6465  O00 WTR  1672      -4.217  -4.589  16.733
ATOM   6466  H01 WTR  1672      -3.893  -5.051  15.960
ATOM   6467  H02 WTR  1672      -4.113  -3.662  16.519
TER   
ATOM   6468  O00 WTR  1673      -0.150  -4.777  20.322
ATOM   6469  H01 WTR  1673      -0.074  -5.713  20.134
ATOM   6470  H02 WTR  1673      -0.636  -4.737  21.146
TER   
ATOM   6471  O00 WTR  1674      -2.254  -3.865  21.757
ATOM   6472  H01 WTR  1674      -1.588  -3.181  21.690
ATOM   6473  H02 WTR  1674      -2.798  -3.597  22.497
TER   
ATOM   6474  O00 WTR  1675     -10.787  -3.851  16.152
ATOM   6475  H01 WTR  1675     -11.144  -4.666  15.800
ATOM   6476  H02 WTR  1675     -10.652  -3.296  15.384
TER   
ATOM   6477  O00 WTR  1676     -13.952  -4.703  16.196
ATOM   6478  H01 WTR  1676     -13.677  -5.523  16.606
ATOM   6479  H02 WTR  1676     -14.895  -4.802  16.070
TER   
ATOM   6480  O00 WTR  1677      -5.244  -6.660  21.694
ATOM   6481  H01 WTR  1677      -4.359  -6.782  22.036
ATOM   6482  H02 WTR  1677      -5.622  -7.539  21.687
TER   
ATOM   6483  O00 WTR  1678       1.125  -7.381  22.001
ATOM   6484  H01 WTR  1678       1.948  -6.943  22.219
ATOM   6485  H02 WTR  1678       0.569  -7.240  22.767
TER   
ATOM   6486  O00 WTR  1679      -6.309 -13.914  15.600
ATOM   6487  H01 WTR  1679      -6.052 -14.806  15.833
ATOM   6488  H02 WTR  1679      -6.260 -13.427  16.423
TER   
ATOM   6489  O00 WTR  1680       3.013 -20.274  23.333
ATOM   6490  H01 WTR  1680       3.760 -19.694  23.485
ATOM   6491  H02 WTR  1680       2.269 -19.682  23.221
TER   
ATOM   6492  O00 WTR  1681      -9.496  -1.980  18.627
ATOM   6493  H01 WTR  1681      -9.279  -2.492  19.407
ATOM   6494  H02 WTR  1681     -10.394  -2.235  18.415
TER   
ATOM   6495  O00 WTR  1682     -11.931   0.126  16.299
ATOM   6496  H01 WTR  1682     -12.686   0.220  15.717
ATOM   6497  H02 WTR  1682     -11.386  -0.540  15.880
TER   
ATOM   6498  O00 WTR  1683     -16.467  -5.032  15.871
ATOM   6499  H01 WTR  1683     -16.842  -5.062  14.991
ATOM   6500  H02 WTR  1683     -16.977  -5.670  16.371
TER   
ATOM   6501  O00 WTR  1684      -3.110  -3.198  24.173
ATOM   6502  H01 WTR  1684      -3.100  -2.309  24.528
ATOM   6503  H02 WTR  1684      -2.366  -3.632  24.592
TER   
ATOM   6504  O00 WTR  1685      -5.991  -2.409  25.404
ATOM   6505  H01 WTR  1685      -5.932  -2.977  26.172
ATOM   6506  H02 WTR  1685      -5.882  -3.001  24.660
TER   
ATOM   6507  O00 WTR  1686      -0.482  -1.988  22.378
ATOM   6508  H01 WTR  1686      -1.062  -1.274  22.113
ATOM   6509  H02 WTR  1686       0.086  -1.600  23.045
TER   
ATOM   6510  O00 WTR  1687      14.677 -19.149  20.214
ATOM   6511  H01 WTR  1687      14.730 -18.193  20.213
ATOM   6512  H02 WTR  1687      14.652 -19.387  21.141
TER   
ATOM   6513  O00 WTR  1688      -2.827  -6.222  14.904
ATOM   6514  H01 WTR  1688      -3.370  -5.666  14.345
ATOM   6515  H02 WTR  1688      -3.235  -7.087  14.849
TER   
ATOM   6516  O00 WTR  1689     -10.319  -6.223  23.518
ATOM   6517  H01 WTR  1689      -9.649  -6.043  24.179
ATOM   6518  H02 WTR  1689     -10.282  -5.469  22.929
TER   
ATOM   6519  O00 WTR  1690     -12.037 -15.923  17.194
ATOM   6520  H01 WTR  1690     -12.550 -15.140  17.396
ATOM   6521  H02 WTR  1690     -12.549 -16.646  17.558
TER   
ATOM   6522  O00 WTR  1691      -6.250  -5.125  19.826
ATOM   6523  H01 WTR  1691      -5.981  -5.677  20.560
ATOM   6524  H02 WTR  1691      -5.429  -4.784  19.469
TER   
ATOM   6525  O00 WTR  1692      -7.247  10.248  13.983
ATOM   6526  H01 WTR  1692      -7.349   9.981  13.070
ATOM   6527  H02 WTR  1692      -7.899  10.937  14.106
TER   
ATOM   6528  O00 WTR  1693      -3.127  10.514  15.036
ATOM   6529  H01 WTR  1693      -3.203  10.788  14.122
ATOM   6530  H02 WTR  1693      -3.105  11.333  15.531
TER   
ATOM   6531  O00 WTR  1694      -5.701  -4.244  23.128
ATOM   6532  H01 WTR  1694      -5.437  -4.722  22.342
ATOM   6533  H02 WTR  1694      -4.878  -4.033  23.569
TER   
ATOM   6534  O00 WTR  1695      -5.358 -16.481  23.478
ATOM   6535  H01 WTR  1695      -4.537 -16.292  23.932
ATOM   6536  H02 WTR  1695      -5.105 -17.054  22.754
TER   
ATOM   6537  O00 WTR  1696      -6.274  -7.854  24.957
ATOM   6538  H01 WTR  1696      -5.346  -7.996  25.143
ATOM   6539  H02 WTR  1696      -6.692  -8.688  25.172
TER   
ATOM   6540  O00 WTR  1697       5.637  -8.545  22.161
ATOM   6541  H01 WTR  1697       6.456  -8.163  21.845
ATOM   6542  H02 WTR  1697       5.296  -9.035  21.413
TER   
ATOM   6543  O00 WTR  1698       3.277   1.970  17.789
ATOM   6544  H01 WTR  1698       3.415   1.070  18.085
ATOM   6545  H02 WTR  1698       2.826   1.880  16.949
TER   
ATOM   6546  O00 WTR  1699      -0.484  -9.029  15.016
ATOM   6547  H01 WTR  1699      -1.332  -8.786  15.389
ATOM   6548  H02 WTR  1699       0.038  -8.228  15.065
TER   
ATOM   6549  O00 WTR  1700       1.266  -1.779  19.783
ATOM   6550  H01 WTR  1700       0.668  -1.070  19.546
ATOM   6551  H02 WTR  1700       0.869  -2.178  20.557
TER   
ATOM   6552  O00 WTR  1701      -2.623  -8.243  20.353
ATOM   6553  H01 WTR  1701      -3.258  -7.715  19.870
ATOM   6554  H02 WTR  1701      -2.282  -8.861  19.706
TER   
ATOM   6555  O00 WTR  1702       6.728 -10.605  23.794
ATOM   6556  H01 WTR  1702       6.520  -9.799  23.321
ATOM   6557  H02 WTR  1702       6.296 -11.296  23.292
TER   
ATOM   6558  O00 WTR  1703       0.047  -4.125  17.451
ATOM   6559  H01 WTR  1703       0.240  -4.075  18.388
ATOM   6560  H02 WTR  1703      -0.108  -5.055  17.287
TER   
ATOM   6561  O00 WTR  1704       4.385  -6.567  19.742
ATOM   6562  H01 WTR  1704       3.894  -7.179  19.195
ATOM   6563  H02 WTR  1704       5.034  -6.184  19.152
TER   
ATOM   6564  O00 WTR  1705      -3.227   5.371  15.921
ATOM   6565  H01 WTR  1705      -2.716   6.179  15.969
ATOM   6566  H02 WTR  1705      -2.894   4.834  16.640
TER   
ATOM   6567  O00 WTR  1706      12.923  -2.248  19.043
ATOM   6568  H01 WTR  1706      13.782  -2.571  18.772
ATOM   6569  H02 WTR  1706      12.538  -1.889  18.244
TER   
ATOM   6570  O00 WTR  1707       8.756  -1.828  15.838
ATOM   6571  H01 WTR  1707       9.364  -2.044  15.131
ATOM   6572  H02 WTR  1707       8.106  -2.530  15.818
TER   
ATOM   6573  O00 WTR  1708       2.484 -10.047  16.068
ATOM   6574  H01 WTR  1708       3.279 -10.445  15.713
ATOM   6575  H02 WTR  1708       1.901  -9.962  15.314
TER   
ATOM   6576  O00 WTR  1709      -2.928  -1.323  12.071
ATOM   6577  H01 WTR  1709      -2.751  -2.244  11.877
ATOM   6578  H02 WTR  1709      -3.817  -1.178  11.749
TER   
ATOM   6579  O00 WTR  1710       7.291  -6.451  20.787
ATOM   6580  H01 WTR  1710       7.373  -5.580  21.174
ATOM   6581  H02 WTR  1710       6.994  -6.289  19.892
TER   
ATOM   6582  O00 WTR  1711       9.071 -11.117  22.305
ATOM   6583  H01 WTR  1711       8.259 -11.227  22.799
ATOM   6584  H02 WTR  1711       9.131 -10.175  22.148
TER   
ATOM   6585  O00 WTR  1712       7.129   1.917  13.992
ATOM   6586  H01 WTR  1712       8.014   1.617  13.784
ATOM   6587  H02 WTR  1712       7.261   2.703  14.522
TER   
ATOM   6588  O00 WTR  1713      -3.244 -10.925  13.657
ATOM   6589  H01 WTR  1713      -2.935 -11.558  14.305
ATOM   6590  H02 WTR  1713      -4.139 -11.202  13.459
TER   
ATOM   6591  O00 WTR  1714      12.278  -2.025  16.230
ATOM   6592  H01 WTR  1714      11.775  -1.762  15.460
ATOM   6593  H02 WTR  1714      11.866  -2.839  16.521
TER   
ATOM   6594  O00 WTR  1715       5.594  -2.634  19.003
ATOM   6595  H01 WTR  1715       6.237  -3.140  19.501
ATOM   6596  H02 WTR  1715       4.746  -2.967  19.297
TER   
ATOM   6597  O00 WTR  1716       2.401  -7.865  18.258
ATOM   6598  H01 WTR  1716       1.526  -7.646  18.578
ATOM   6599  H02 WTR  1716       2.245  -8.435  17.506
TER   
ATOM   6600  O00 WTR  1717       3.597  -1.585  15.777
ATOM   6601  H01 WTR  1717       3.703  -1.305  16.686
ATOM   6602  H02 WTR  1717       4.446  -1.409  15.372
TER   
ATOM   6603  O00 WTR  1718       9.878  -8.392  15.126
ATOM   6604  H01 WTR  1718       9.620  -7.478  15.251
ATOM   6605  H02 WTR  1718       9.998  -8.731  16.013
TER   
ATOM   6606  O00 WTR  1719       8.421  -6.609  24.083
ATOM   6607  H01 WTR  1719       7.926  -5.795  23.995
ATOM   6608  H02 WTR  1719       8.028  -7.050  24.836
TER   
ATOM   6609  O00 WTR  1720      11.531   1.730  15.609
ATOM   6610  H01 WTR  1720      12.054   2.483  15.884
ATOM   6611  H02 WTR  1720      11.160   1.386  16.421
TER   
ATOM   6612  O00 WTR  1721      -7.205  -4.536  12.732
ATOM   6613  H01 WTR  1721      -7.749  -4.661  11.954
ATOM   6614  H02 WTR  1721      -7.700  -4.951  13.439
TER   
ATOM   6615  O00 WTR  1722       3.982  -2.190  21.952
ATOM   6616  H01 WTR  1722       3.381  -1.484  21.715
ATOM   6617  H02 WTR  1722       4.846  -1.866  21.699
TER   
ATOM   6618  O00 WTR  1723       3.570  -6.339  22.379
ATOM   6619  H01 WTR  1723       3.784  -6.127  21.471
ATOM   6620  H02 WTR  1723       4.325  -6.837  22.693
TER   
ATOM   6621  O00 WTR  1724       1.485  -0.923  23.945
ATOM   6622  H01 WTR  1724       0.861  -0.320  24.348
ATOM   6623  H02 WTR  1724       2.011  -1.248  24.675
TER   
ATOM   6624  O00 WTR  1725      -9.155  -4.239  10.424
ATOM   6625  H01 WTR  1725      -8.593  -4.329   9.655
ATOM   6626  H02 WTR  1725      -9.928  -3.775  10.104
TER   
ATOM   6627  O00 WTR  1726       2.011   1.725  15.244
ATOM   6628  H01 WTR  1726       1.429   2.360  15.662
ATOM   6629  H02 WTR  1726       1.445   0.982  15.036
TER   
ATOM   6630  O00 WTR  1727       2.175 -10.130  20.586
ATOM   6631  H01 WTR  1727       3.115  -9.956  20.532
ATOM   6632  H02 WTR  1727       1.777  -9.266  20.693
TER   
ATOM   6633  O00 WTR  1728       6.941  -1.042  21.013
ATOM   6634  H01 WTR  1728       7.006  -0.102  21.180
ATOM   6635  H02 WTR  1728       6.543  -1.105  20.145
TER   
ATOM   6636  O00 WTR  1729       3.894  -3.818  24.136
ATOM   6637  H01 WTR  1729       4.017  -3.165  23.447
ATOM   6638  H02 WTR  1729       3.586  -4.598  23.675
TER   
ATOM   6639  O00 WTR  1730       7.286   2.514  18.534
ATOM   6640  H01 WTR  1730       6.473   2.365  18.051
ATOM   6641  H02 WTR  1730       7.758   1.684  18.473
TER   
ATOM   6642  O00 WTR  1731      -1.800   3.926  14.225
ATOM   6643  H01 WTR  1731      -2.421   3.278  13.892
ATOM   6644  H02 WTR  1731      -2.350   4.618  14.594
TER   
ATOM   6645  O00 WTR  1732      -0.946   2.477  20.026
ATOM   6646  H01 WTR  1732      -0.629   3.002  20.761
ATOM   6647  H02 WTR  1732      -1.577   1.873  20.416
TER   
ATOM   6648  O00 WTR  1733      -0.554   0.399  18.271
ATOM   6649  H01 WTR  1733      -0.606   1.145  18.868
ATOM   6650  H02 WTR  1733      -0.003   0.706  17.551
TER   
ATOM   6651  O00 WTR  1734       4.064   4.142  19.177
ATOM   6652  H01 WTR  1734       3.691   3.347  18.798
ATOM   6653  H02 WTR  1734       3.327   4.567  19.617
TER   
ATOM   6654  O00 WTR  1735       1.089   4.323  13.636
ATOM   6655  H01 WTR  1735       0.206   4.137  13.956
ATOM   6656  H02 WTR  1735       0.953   4.727  12.778
TER   
ATOM   6657  O00 WTR  1736      -2.707  -5.799  18.776
ATOM   6658  H01 WTR  1736      -2.068  -5.318  19.303
ATOM   6659  H02 WTR  1736      -3.039  -5.153  18.153
TER   
ATOM   6660  O00 WTR  1737       3.306  -4.092  18.901
ATOM   6661  H01 WTR  1737       3.390  -4.853  19.475
ATOM   6662  H02 WTR  1737       2.442  -3.732  19.104
TER   
ATOM   6663  O00 WTR  1738      -0.347   4.384  21.818
ATOM   6664  H01 WTR  1738      -0.303   4.824  22.667
ATOM   6665  H02 WTR  1738      -0.837   4.987  21.260
TER   
ATOM   6666  O00 WTR  1739       0.640   4.234  16.449
ATOM   6667  H01 WTR  1739       0.888   4.674  15.635
ATOM   6668  H02 WTR  1739       0.909   4.839  17.140
TER   
ATOM   6669  O00 WTR  1740       1.408   1.039  22.012
ATOM   6670  H01 WTR  1740       1.522   0.355  22.671
ATOM   6671  H02 WTR  1740       1.667   1.847  22.456
TER   
ATOM   6672  O00 WTR  1741       2.150   5.253  20.568
ATOM   6673  H01 WTR  1741       2.777   5.774  21.069
ATOM   6674  H02 WTR  1741       1.440   5.073  21.185
TER   
ATOM   6675  O00 WTR  1742       4.913   5.453  21.363
ATOM   6676  H01 WTR  1742       5.772   5.328  21.767
ATOM   6677  H02 WTR  1742       4.913   4.862  20.611
TER   
ATOM   6678  O00 WTR  1743       8.090 -15.601  20.686
ATOM   6679  H01 WTR  1743       8.632 -16.386  20.611
ATOM   6680  H02 WTR  1743       8.597 -14.917  20.249
TER   
ATOM   6681  O00 WTR  1744      17.239 -11.875  18.666
ATOM   6682  H01 WTR  1744      16.719 -11.971  17.869
ATOM   6683  H02 WTR  1744      18.061 -11.481  18.371
TER   
ATOM   6684  O00 WTR  1745      12.489  -6.362  11.379
ATOM   6685  H01 WTR  1745      12.895  -5.760  12.003
ATOM   6686  H02 WTR  1745      13.169  -6.525  10.725
TER   
ATOM   6687  O00 WTR  1746       8.530  -0.135  18.467
ATOM   6688  H01 WTR  1746       8.537  -0.479  17.574
ATOM   6689  H02 WTR  1746       9.106  -0.723  18.955
TER   
ATOM   6690  O00 WTR  1747      16.002  -2.419  18.752
ATOM   6691  H01 WTR  1747      15.793  -2.871  17.935
ATOM   6692  H02 WTR  1747      15.739  -1.512  18.599
TER   
ATOM   6693  O00 WTR  1748      13.484  -5.275  23.129
ATOM   6694  H01 WTR  1748      13.282  -4.801  23.936
ATOM   6695  H02 WTR  1748      13.916  -4.627  22.573
TER   
ATOM   6696  O00 WTR  1749      13.159  -8.427  17.216
ATOM   6697  H01 WTR  1749      13.450  -8.267  18.113
ATOM   6698  H02 WTR  1749      12.548  -9.160  17.289
TER   
ATOM   6699  O00 WTR  1750      11.699 -14.269  20.228
ATOM   6700  H01 WTR  1750      10.899 -13.767  20.386
ATOM   6701  H02 WTR  1750      12.350 -13.873  20.807
TER   
ATOM   6702  O00 WTR  1751      16.954 -11.312  14.585
ATOM   6703  H01 WTR  1751      17.320 -10.700  13.947
ATOM   6704  H02 WTR  1751      17.681 -11.895  14.803
TER   
ATOM   6705  O00 WTR  1752       9.892 -12.955  14.854
ATOM   6706  H01 WTR  1752       9.340 -12.464  15.462
ATOM   6707  H02 WTR  1752       9.301 -13.207  14.144
TER   
ATOM   6708  O00 WTR  1753      11.742 -10.387  20.818
ATOM   6709  H01 WTR  1753      12.488 -10.809  20.390
ATOM   6710  H02 WTR  1753      12.136  -9.809  21.471
TER   
ATOM   6711  O00 WTR  1754      15.029 -10.826  20.236
ATOM   6712  H01 WTR  1754      14.509 -11.446  19.725
ATOM   6713  H02 WTR  1754      15.928 -10.962  19.935
TER   
ATOM   6714  O00 WTR  1755      19.687 -10.697  17.860
ATOM   6715  H01 WTR  1755      19.154  -9.958  17.568
ATOM   6716  H02 WTR  1755      19.883 -10.504  18.777
TER   
ATOM   6717  O00 WTR  1756      13.374 -13.005  21.870
ATOM   6718  H01 WTR  1756      13.770 -12.138  21.782
ATOM   6719  H02 WTR  1756      14.060 -13.543  22.265
TER   
ATOM   6720  O00 WTR  1757      12.301  -8.292  22.647
ATOM   6721  H01 WTR  1757      12.718  -7.548  23.081
ATOM   6722  H02 WTR  1757      11.778  -8.708  23.332
TER   
ATOM   6723  O00 WTR  1758      20.432  -1.910  16.875
ATOM   6724  H01 WTR  1758      21.258  -1.559  16.542
ATOM   6725  H02 WTR  1758      20.586  -2.851  16.956
TER   
ATOM   6726  O00 WTR  1759      20.583 -12.453  15.868
ATOM   6727  H01 WTR  1759      20.052 -12.204  16.624
ATOM   6728  H02 WTR  1759      21.363 -11.901  15.930
TER   
ATOM   6729  O00 WTR  1760      10.692  -3.928  19.731
ATOM   6730  H01 WTR  1760      11.487  -3.427  19.547
ATOM   6731  H02 WTR  1760      11.010  -4.759  20.084
TER   
ATOM   6732  O00 WTR  1761      17.540  -0.176  15.189
ATOM   6733  H01 WTR  1761      17.674   0.725  14.895
ATOM   6734  H02 WTR  1761      17.683  -0.143  16.135
TER   
ATOM   6735  O00 WTR  1762      12.477   4.370  16.402
ATOM   6736  H01 WTR  1762      11.553   4.222  16.601
ATOM   6737  H02 WTR  1762      12.870   4.600  17.244
TER   
ATOM   6738  O00 WTR  1763      21.548  -2.279   8.991
ATOM   6739  H01 WTR  1763      22.009  -3.117   9.032
ATOM   6740  H02 WTR  1763      20.762  -2.463   8.477
TER   
ATOM   6741  O00 WTR  1764      14.154  -8.035  19.799
ATOM   6742  H01 WTR  1764      14.594  -8.865  19.984
ATOM   6743  H02 WTR  1764      13.404  -8.022  20.393
TER   
ATOM   6744  O00 WTR  1765      21.498  -2.822  14.060
ATOM   6745  H01 WTR  1765      22.136  -3.003  14.751
ATOM   6746  H02 WTR  1765      21.180  -3.685  13.796
TER   
ATOM   6747  O00 WTR  1766      14.588  -5.297  18.775
ATOM   6748  H01 WTR  1766      14.748  -6.112  19.250
ATOM   6749  H02 WTR  1766      13.794  -5.467  18.267
TER   
ATOM   6750  O00 WTR  1767      18.112  -0.650  17.718
ATOM   6751  H01 WTR  1767      18.985  -0.927  17.439
ATOM   6752  H02 WTR  1767      17.915  -1.203  18.474
TER   
ATOM   6753  O00 WTR  1768      14.585  -8.765  13.382
ATOM   6754  H01 WTR  1768      14.439  -8.027  12.790
ATOM   6755  H02 WTR  1768      15.242  -9.301  12.939
TER   
ATOM   6756  O00 WTR  1769      12.946  -5.823  16.576
ATOM   6757  H01 WTR  1769      13.277  -5.646  15.696
ATOM   6758  H02 WTR  1769      12.818  -6.771  16.598
TER   
ATOM   6759  O00 WTR  1770      15.437  -3.320  11.869
ATOM   6760  H01 WTR  1770      15.284  -2.670  12.555
ATOM   6761  H02 WTR  1770      16.240  -3.767  12.136
TER   
ATOM   6762  O00 WTR  1771       6.598  -4.520  23.713
ATOM   6763  H01 WTR  1771       5.689  -4.296  23.911
ATOM   6764  H02 WTR  1771       6.711  -4.273  22.795
TER   
ATOM   6765  O00 WTR  1772      15.139  -0.841  13.671
ATOM   6766  H01 WTR  1772      15.723  -0.678  14.412
ATOM   6767  H02 WTR  1772      14.315  -0.421  13.918
TER   
ATOM   6768  O00 WTR  1773      17.541  -4.871  11.917
ATOM   6769  H01 WTR  1773      17.811  -5.502  12.583
ATOM   6770  H02 WTR  1773      18.161  -4.148  12.006
TER   
ATOM   6771  O00 WTR  1774      15.081  -2.882  16.046
ATOM   6772  H01 WTR  1774      15.135  -3.819  15.857
ATOM   6773  H02 WTR  1774      14.166  -2.656  15.880
TER   
ATOM   6774  O00 WTR  1775       9.554 -23.446  18.606
ATOM   6775  H01 WTR  1775       9.869 -22.563  18.411
ATOM   6776  H02 WTR  1775      10.337 -23.994  18.570
TER   
ATOM   6777  O00 WTR  1776      11.565  -6.403  20.973
ATOM   6778  H01 WTR  1776      11.664  -7.133  21.584
ATOM   6779  H02 WTR  1776      12.415  -5.963  20.986
TER   
ATOM   6780  O00 WTR  1777     -15.179  10.794   8.040
ATOM   6781  H01 WTR  1777     -15.003  11.707   8.266
ATOM   6782  H02 WTR  1777     -14.422  10.525   7.520
TER   
ATOM   6783  O00 WTR  1778     -13.382  15.234   4.750
ATOM   6784  H01 WTR  1778     -13.759  14.560   5.315
ATOM   6785  H02 WTR  1778     -12.822  15.749   5.331
TER   
ATOM   6786  O00 WTR  1779      -4.476   9.039  16.851
ATOM   6787  H01 WTR  1779      -4.075   9.617  16.201
ATOM   6788  H02 WTR  1779      -3.825   8.974  17.549
TER   
ATOM   6789  O00 WTR  1780      -2.664  11.219  12.016
ATOM   6790  H01 WTR  1780      -2.749  10.468  11.429
ATOM   6791  H02 WTR  1780      -3.401  11.786  11.790
TER   
ATOM   6792  O00 WTR  1781       0.293  10.510   9.826
ATOM   6793  H01 WTR  1781       0.815  11.267   9.561
ATOM   6794  H02 WTR  1781       0.862  10.021  10.421
TER   
ATOM   6795  O00 WTR  1782      11.283   2.688  11.900
ATOM   6796  H01 WTR  1782      11.699   3.490  12.216
ATOM   6797  H02 WTR  1782      11.375   2.729  10.948
TER   
ATOM   6798  O00 WTR  1783       4.590   9.768  18.220
ATOM   6799  H01 WTR  1783       4.518   8.928  17.766
ATOM   6800  H02 WTR  1783       4.118   9.638  19.042
TER   
ATOM   6801  O00 WTR  1784       1.994  11.905  13.348
ATOM   6802  H01 WTR  1784       2.932  11.790  13.502
ATOM   6803  H02 WTR  1784       1.629  12.084  14.215
TER   
ATOM   6804  O00 WTR  1785      -0.364   6.926  12.947
ATOM   6805  H01 WTR  1785      -0.332   7.880  12.872
ATOM   6806  H02 WTR  1785      -1.259   6.696  12.698
TER   
ATOM   6807  O00 WTR  1786      -5.463   6.987  15.388
ATOM   6808  H01 WTR  1786      -4.826   6.318  15.638
ATOM   6809  H02 WTR  1786      -5.103   7.803  15.736
TER   
ATOM   6810  O00 WTR  1787      -3.097   6.594  12.076
ATOM   6811  H01 WTR  1787      -4.026   6.672  12.294
ATOM   6812  H02 WTR  1787      -2.923   7.339  11.500
TER   
ATOM   6813  O00 WTR  1788      -6.224   6.500  22.237
ATOM   6814  H01 WTR  1788      -6.318   7.162  22.923
ATOM   6815  H02 WTR  1788      -5.973   6.996  21.458
TER   
ATOM   6816  O00 WTR  1789       0.839  11.171  16.134
ATOM   6817  H01 WTR  1789       0.231  11.666  16.684
ATOM   6818  H02 WTR  1789       0.296  10.828  15.425
TER   
ATOM   6819  O00 WTR  1790      -8.134   6.619  15.672
ATOM   6820  H01 WTR  1790      -8.262   6.693  16.618
ATOM   6821  H02 WTR  1790      -7.321   7.094  15.501
TER   
ATOM   6822  O00 WTR  1791      -2.719  13.306  15.259
ATOM   6823  H01 WTR  1791      -2.097  13.495  14.556
ATOM   6824  H02 WTR  1791      -3.579  13.449  14.862
TER   
ATOM   6825  O00 WTR  1792      -2.046  -1.931  17.692
ATOM   6826  H01 WTR  1792      -1.434  -2.667  17.717
ATOM   6827  H02 WTR  1792      -1.501  -1.160  17.852
TER   
ATOM   6828  O00 WTR  1793       2.158  -6.182  -9.104
ATOM   6829  H01 WTR  1793       2.203  -5.413  -9.672
ATOM   6830  H02 WTR  1793       1.264  -6.507  -9.211
TER   
ATOM   6831  O00 WTR  1794      -2.440  -4.023  -8.126
ATOM   6832  H01 WTR  1794      -3.112  -3.906  -8.798
ATOM   6833  H02 WTR  1794      -1.978  -3.185  -8.099
TER   
ATOM   6834  O00 WTR  1795      -3.399  -8.255  -6.964
ATOM   6835  H01 WTR  1795      -4.112  -7.657  -6.740
ATOM   6836  H02 WTR  1795      -3.739  -9.125  -6.752
TER   
ATOM   6837  O00 WTR  1796       5.067  -2.538  -8.758
ATOM   6838  H01 WTR  1796       5.928  -2.533  -9.175
ATOM   6839  H02 WTR  1796       5.241  -2.792  -7.852
TER   
ATOM   6840  O00 WTR  1797      -1.562 -10.391   0.733
ATOM   6841  H01 WTR  1797      -2.388  -9.978   0.481
ATOM   6842  H02 WTR  1797      -1.573 -10.387   1.690
TER   
ATOM   6843  O00 WTR  1798       1.209  -6.368 -12.445
ATOM   6844  H01 WTR  1798       0.448  -6.852 -12.125
ATOM   6845  H02 WTR  1798       1.958  -6.922 -12.223
TER   
ATOM   6846  O00 WTR  1799      -2.018 -10.118  -2.198
ATOM   6847  H01 WTR  1799      -2.645  -9.402  -2.098
ATOM   6848  H02 WTR  1799      -1.492 -10.090  -1.399
TER   
ATOM   6849  O00 WTR  1800       3.129 -12.885   3.138
ATOM   6850  H01 WTR  1800       2.971 -11.993   3.449
ATOM   6851  H02 WTR  1800       2.337 -13.114   2.652
TER   
ATOM   6852  O00 WTR  1801       3.740 -10.496   6.147
ATOM   6853  H01 WTR  1801       3.121 -10.300   5.444
ATOM   6854  H02 WTR  1801       4.135 -11.331   5.893
TER   
ATOM   6855  O00 WTR  1802       2.551 -10.130   3.702
ATOM   6856  H01 WTR  1802       1.678 -10.501   3.571
ATOM   6857  H02 WTR  1802       2.902 -10.023   2.818
TER   
ATOM   6858  O00 WTR  1803      -5.177  -6.669   3.351
ATOM   6859  H01 WTR  1803      -4.787  -7.453   2.965
ATOM   6860  H02 WTR  1803      -4.570  -6.417   4.048
TER   
ATOM   6861  O00 WTR  1804      -3.929  -9.317   2.831
ATOM   6862  H01 WTR  1804      -3.107  -9.769   3.020
ATOM   6863  H02 WTR  1804      -3.995  -9.328   1.876
TER   
ATOM   6864  O00 WTR  1805       1.981 -15.247   6.401
ATOM   6865  H01 WTR  1805       1.601 -14.443   6.047
ATOM   6866  H02 WTR  1805       2.574 -14.949   7.090
TER   
ATOM   6867  O00 WTR  1806       0.381  -7.247  -5.976
ATOM   6868  H01 WTR  1806       1.142  -7.640  -6.403
ATOM   6869  H02 WTR  1806       0.097  -7.904  -5.340
TER   
ATOM   6870  O00 WTR  1807      -6.351 -15.164   2.151
ATOM   6871  H01 WTR  1807      -6.773 -15.870   1.661
ATOM   6872  H02 WTR  1807      -5.423 -15.396   2.156
TER   
ATOM   6873  O00 WTR  1808      -6.622  -9.457   0.631
ATOM   6874  H01 WTR  1808      -5.681  -9.358   0.484
ATOM   6875  H02 WTR  1808      -6.774 -10.401   0.586
TER   
ATOM   6876  O00 WTR  1809       6.535  -9.971  -2.036
ATOM   6877  H01 WTR  1809       5.925 -10.183  -2.742
ATOM   6878  H02 WTR  1809       6.806 -10.821  -1.690
TER   
ATOM   6879  O00 WTR  1810      -3.060  -1.997 -12.202
ATOM   6880  H01 WTR  1810      -2.667  -1.263 -12.675
ATOM   6881  H02 WTR  1810      -2.363  -2.311 -11.626
TER   
ATOM   6882  O00 WTR  1811      -0.765  -3.432 -11.065
ATOM   6883  H01 WTR  1811      -0.612  -3.641 -10.144
ATOM   6884  H02 WTR  1811       0.052  -3.670 -11.504
TER   
ATOM   6885  O00 WTR  1812      -0.147 -12.362  -0.585
ATOM   6886  H01 WTR  1812      -0.740 -13.033  -0.925
ATOM   6887  H02 WTR  1812      -0.714 -11.769  -0.092
TER   
ATOM   6888  O00 WTR  1813       3.777 -10.365   0.837
ATOM   6889  H01 WTR  1813       3.887 -11.221   0.423
ATOM   6890  H02 WTR  1813       3.287  -9.849   0.196
TER   
ATOM   6891  O00 WTR  1814       5.982 -12.103   2.301
ATOM   6892  H01 WTR  1814       6.136 -11.163   2.211
ATOM   6893  H02 WTR  1814       5.040 -12.206   2.162
TER   
ATOM   6894  O00 WTR  1815      -1.657  -7.105 -12.074
ATOM   6895  H01 WTR  1815      -1.725  -8.052 -12.189
ATOM   6896  H02 WTR  1815      -2.225  -6.739 -12.752
TER   
ATOM   6897  O00 WTR  1816      -1.189 -18.787   6.926
ATOM   6898  H01 WTR  1816      -0.520 -18.153   7.185
ATOM   6899  H02 WTR  1816      -1.425 -18.535   6.033
TER   
ATOM   6900  O00 WTR  1817       6.856 -10.534   5.133
ATOM   6901  H01 WTR  1817       6.143 -10.832   4.568
ATOM   6902  H02 WTR  1817       6.500 -10.593   6.019
TER   
END
