# Supplementary material for: Computationally-guided optimization of small-molecule inhibitors of the Aurora A kinase–TPX2 protein–protein interaction
Source: Chem Commun (Camb). 2017 Aug 2;53(67):9372–5. doi: 10.1039/c7cc05379g (PMC5591577; doi:10.1039/c7cc05379g)
Supplement: Supplementary file 2 [file CC-053-C7CC05379G-s002.zip › aur_data/002to001/l10.pdb]

REMARK     ur                            E=     -21382.236
REMARK    ESX   =      -3179.641    EXX    =        -85.819
REMARK    RADGYR=         14.167
REMARK          Created by MCPRO 2.30     
ATOM      1  H1  ACE     1      11.071   0.691 -13.301
ATOM      2  CH3 ACE     1      10.620   0.501 -12.328
ATOM      3  C   ACE     1      11.636   0.764 -11.179
ATOM      4  H2  ACE     1      10.292  -0.538 -12.292
ATOM      5  H3  ACE     1       9.758   1.158 -12.209
ATOM      6  O   ACE     1      12.788   1.112 -11.456
ATOM      7  N   TRP     2      11.231   0.574  -9.914
ATOM      8  CA  TRP     2      12.019   1.059  -8.769
ATOM      9  C   TRP     2      12.409   0.018  -7.802
ATOM     10  HN  TRP     2      10.365   0.087  -9.732
ATOM     11  CB  TRP     2      11.236   2.118  -7.991
ATOM     12  CG  TRP     2      11.002   3.378  -8.765
ATOM     13  CD1 TRP     2       9.802   3.821  -9.312
ATOM     14  NE1 TRP     2       9.983   5.010  -9.982
ATOM     15  HD1 TRP     2       8.892   3.238  -9.175
ATOM     16  CE2 TRP     2      11.285   5.401  -9.934
ATOM     17  HNE TRP     2       9.258   5.534 -10.452
ATOM     18  CZ2 TRP     2      11.931   6.514 -10.476
ATOM     19  CH2 TRP     2      13.314   6.626 -10.251
ATOM     20  HZ2 TRP     2      11.364   7.249 -11.046
ATOM     21  CZ3 TRP     2      14.022   5.659  -9.521
ATOM     22  HH2 TRP     2      13.864   7.480 -10.647
ATOM     23  CE3 TRP     2      13.377   4.537  -8.965
ATOM     24  HZ3 TRP     2      15.097   5.766  -9.372
ATOM     25  CD2 TRP     2      12.007   4.386  -9.162
ATOM     26  HE3 TRP     2      13.950   3.806  -8.394
ATOM     27  HA  TRP     2      12.942   1.514  -9.129
ATOM     28  HB1 TRP     2      10.201   1.841  -7.790
ATOM     29  HB2 TRP     2      11.745   2.379  -7.063
ATOM     30  O   TRP     2      11.675  -0.927  -7.603
ATOM     31  N   ALA     3      13.551   0.210  -7.149
ATOM     32  CA  ALA     3      13.884  -0.575  -5.949
ATOM     33  C   ALA     3      14.370   0.297  -4.766
ATOM     34  HN  ALA     3      14.206   0.905  -7.477
ATOM     35  CB  ALA     3      14.912  -1.633  -6.292
ATOM     36  HA  ALA     3      13.002  -1.121  -5.614
ATOM     37  HB1 ALA     3      15.153  -2.210  -5.398
ATOM     38  HB2 ALA     3      14.509  -2.299  -7.055
ATOM     39  HB3 ALA     3      15.816  -1.154  -6.669
ATOM     40  O   ALA     3      14.862   1.407  -4.976
ATOM     41  N   LEU     4      14.251  -0.204  -3.537
ATOM     42  CA  LEU     4      14.811   0.499  -2.372
ATOM     43  C   LEU     4      16.259   0.958  -2.554
ATOM     44  HN  LEU     4      13.769  -1.081  -3.396
ATOM     45  CB  LEU     4      14.670  -0.324  -1.094
ATOM     46  CG  LEU     4      15.121   0.287   0.232
ATOM     47  CD1 LEU     4      14.599   1.703   0.433
ATOM     48  CD2 LEU     4      14.652  -0.584   1.394
ATOM     49  HA  LEU     4      14.217   1.389  -2.164
ATOM     50  HB1 LEU     4      13.621  -0.575  -0.936
ATOM     51  HB2 LEU     4      15.253  -1.241  -1.185
ATOM     52  HG  LEU     4      16.210   0.325   0.264
ATOM     53  HD1 LEU     4      14.950   2.087   1.391
ATOM     54  HD2 LEU     4      14.964   2.343  -0.370
ATOM     55  HD3 LEU     4      13.509   1.694   0.424
ATOM     56  HD4 LEU     4      14.978  -0.141   2.336
ATOM     57  HD5 LEU     4      13.564  -0.652   1.383
ATOM     58  HD6 LEU     4      15.079  -1.582   1.296
ATOM     59  O   LEU     4      16.580   2.097  -2.240
ATOM     60  N   GLU     5      17.134   0.123  -3.092
ATOM     61  CA  GLU     5      18.502   0.582  -3.284
ATOM     62  C   GLU     5      18.611   1.803  -4.227
ATOM     63  HN  GLU     5      16.843  -0.807  -3.357
ATOM     64  CB  GLU     5      19.453  -0.559  -3.703
ATOM     65  CG  GLU     5      19.847  -0.590  -5.184
ATOM     66  CD  GLU     5      19.176  -1.704  -5.980
ATOM     67  OE1 GLU     5      18.578  -2.606  -5.358
ATOM     68  OE2 GLU     5      19.262  -1.693  -7.231
ATOM     69  HA  GLU     5      18.927   0.871  -2.322
ATOM     70  HB1 GLU     5      20.385  -0.481  -3.142
ATOM     71  HB2 GLU     5      18.983  -1.520  -3.493
ATOM     72  HG1 GLU     5      19.570   0.353  -5.654
ATOM     73  HG2 GLU     5      20.924  -0.736  -5.271
ATOM     74  O   GLU     5      19.698   2.375  -4.353
ATOM     75  N   ASP     6      17.508   2.213  -4.867
ATOM     76  CA  ASP     6      17.547   3.382  -5.774
ATOM     77  C   ASP     6      17.567   4.742  -5.040
ATOM     78  HN  ASP     6      16.637   1.720  -4.731
ATOM     79  CB  ASP     6      16.369   3.377  -6.755
ATOM     80  CG  ASP     6      16.446   2.266  -7.780
ATOM     81  OD1 ASP     6      17.564   1.920  -8.214
ATOM     82  OD2 ASP     6      15.368   1.753  -8.173
ATOM     83  HA  ASP     6      18.445   3.334  -6.390
ATOM     84  HB1 ASP     6      15.437   3.250  -6.204
ATOM     85  HB2 ASP     6      16.344   4.322  -7.297
ATOM     86  O   ASP     6      17.724   5.798  -5.679
ATOM     87  N   PHE     7      17.413   4.701  -3.712
ATOM     88  CA  PHE     7      17.253   5.898  -2.898
ATOM     89  C   PHE     7      18.164   5.911  -1.685
ATOM     90  HN  PHE     7      17.405   3.811  -3.234
ATOM     91  CB  PHE     7      15.818   5.996  -2.362
ATOM     92  CG  PHE     7      14.776   5.892  -3.415
ATOM     93  CD1 PHE     7      14.358   7.018  -4.101
ATOM     94  CE1 PHE     7      13.395   6.922  -5.094
ATOM     95  HD1 PHE     7      14.786   7.991  -3.862
ATOM     96  CZ  PHE     7      12.838   5.691  -5.407
ATOM     97  HE1 PHE     7      13.074   7.815  -5.630
ATOM     98  CE2 PHE     7      13.240   4.549  -4.721
ATOM     99  HZ  PHE     7      12.085   5.617  -6.191
ATOM    100  CD2 PHE     7      14.204   4.652  -3.729
ATOM    101  HE2 PHE     7      12.798   3.583  -4.964
ATOM    102  HD2 PHE     7      14.524   3.763  -3.185
ATOM    103  HA  PHE     7      17.484   6.779  -3.496
ATOM    104  HB1 PHE     7      15.640   5.190  -1.650
ATOM    105  HB2 PHE     7      15.680   6.956  -1.864
ATOM    106  O   PHE     7      18.487   4.854  -1.142
ATOM    107  N   GLU     8      18.530   7.116  -1.247
ATOM    108  CA  GLU     8      19.073   7.313   0.085
ATOM    109  C   GLU     8      17.975   7.839   0.982
ATOM    110  HN  GLU     8      18.431   7.920  -1.849
ATOM    111  CB  GLU     8      20.195   8.324   0.044
ATOM    112  CG  GLU     8      21.188   8.082  -1.059
ATOM    113  CD  GLU     8      22.422   8.893  -0.841
ATOM    114  OE1 GLU     8      22.427  10.066  -1.265
ATOM    115  OE2 GLU     8      23.369   8.357  -0.228
ATOM    116  HA  GLU     8      19.444   6.363   0.471
ATOM    117  HB1 GLU     8      19.781   9.321  -0.106
ATOM    118  HB2 GLU     8      20.744   8.297   0.986
ATOM    119  HG1 GLU     8      21.458   7.026  -1.080
ATOM    120  HG2 GLU     8      20.746   8.362  -2.014
ATOM    121  O   GLU     8      17.306   8.809   0.631
ATOM    122  NT  AME     9      17.783   7.193   2.125
ATOM    123  CT  AME     9      16.785   7.601   3.115
ATOM    124  HN  AME     9      18.341   6.379   2.342
ATOM    125  HT1 AME     9      16.816   6.919   3.965
ATOM    126  HT2 AME     9      17.002   8.614   3.455
ATOM    127  HT3 AME     9      15.793   7.574   2.664
ATOM    128  H1  ACE    10       9.045  14.077   8.038
ATOM    129  CH3 ACE    10       8.845  13.063   8.383
ATOM    130  C   ACE    10       7.510  12.985   9.106
ATOM    131  H2  ACE    10       9.644  12.762   9.061
ATOM    132  H3  ACE    10       8.831  12.397   7.521
ATOM    133  O   ACE    10       6.792  13.976   9.249
ATOM    134  N   GLY    11       7.157  11.804   9.572
ATOM    135  CA  GLY    11       5.870  11.635  10.217
ATOM    136  C   GLY    11       5.652  10.166  10.398
ATOM    137  HN  GLY    11       7.786  11.019   9.478
ATOM    138  HA1 GLY    11       5.877  12.142  11.182
ATOM    139  HA2 GLY    11       5.089  12.062   9.589
ATOM    140  O   GLY    11       6.189   9.347   9.647
ATOM    141  N   LYS    12       4.886   9.839  11.427
ATOM    142  CA  LYS    12       4.484   8.471  11.704
ATOM    143  C   LYS    12       3.090   8.284  11.121
ATOM    144  HN  LYS    12       4.558  10.557  12.057
ATOM    145  CB  LYS    12       4.516   8.207  13.219
ATOM    146  CG  LYS    12       4.872   6.783  13.625
ATOM    147  CD  LYS    12       3.643   6.012  14.093
ATOM    148  CE  LYS    12       3.888   4.508  14.157
ATOM    149  NZ  LYS    12       3.533   3.808  12.886
ATOM    150  HZ1 LYS    12       3.714   2.819  12.985
ATOM    151  HZ2 LYS    12       4.091   4.179  12.131
ATOM    152  HZ3 LYS    12       2.554   3.952  12.685
ATOM    153  HA  LYS    12       5.190   7.783  11.239
ATOM    154  HB1 LYS    12       5.257   8.855  13.686
ATOM    155  HB2 LYS    12       3.534   8.413  13.646
ATOM    156  HG1 LYS    12       5.304   6.259  12.773
ATOM    157  HG2 LYS    12       5.595   6.807  14.441
ATOM    158  HD1 LYS    12       3.360   6.349  15.091
ATOM    159  HD2 LYS    12       2.818   6.188  13.403
ATOM    160  HE1 LYS    12       4.943   4.319  14.357
ATOM    161  HE2 LYS    12       3.285   4.074  14.955
ATOM    162  O   LYS    12       2.179   9.074  11.386
ATOM    163  N   GLY    13       2.944   7.268  10.281
ATOM    164  CA  GLY    13       1.639   6.901   9.743
ATOM    165  C   GLY    13       1.068   5.695  10.471
ATOM    166  HN  GLY    13       3.751   6.728  10.001
ATOM    167  HA1 GLY    13       0.949   7.737   9.859
ATOM    168  HA2 GLY    13       1.737   6.656   8.686
ATOM    169  O   GLY    13       1.757   5.053  11.273
ATOM    170  N   LYS    14      -0.196   5.391  10.188
ATOM    171  CA  LYS    14      -0.896   4.263  10.802
ATOM    172  C   LYS    14      -0.139   2.949  10.587
ATOM    173  HN  LYS    14      -0.710   5.951   9.524
ATOM    174  CB  LYS    14      -2.327   4.177  10.264
ATOM    175  CG  LYS    14      -3.254   3.305  11.092
ATOM    176  CD  LYS    14      -4.705   3.695  10.867
ATOM    177  CE  LYS    14      -5.586   3.286  12.036
ATOM    178  NZ  LYS    14      -6.850   4.077  12.038
ATOM    179  HZ1 LYS    14      -7.423   3.793  12.820
ATOM    180  HZ2 LYS    14      -7.351   3.913  11.177
ATOM    181  HZ3 LYS    14      -6.632   5.060  12.120
ATOM    182  HA  LYS    14      -0.992   4.434  11.875
ATOM    183  HB1 LYS    14      -2.766   5.174  10.238
ATOM    184  HB2 LYS    14      -2.313   3.760   9.257
ATOM    185  HG1 LYS    14      -3.123   2.261  10.807
ATOM    186  HG2 LYS    14      -3.018   3.425  12.150
ATOM    187  HD1 LYS    14      -4.777   4.776  10.747
ATOM    188  HD2 LYS    14      -5.079   3.204   9.969
ATOM    189  HE1 LYS    14      -5.831   2.227  11.954
ATOM    190  HE2 LYS    14      -5.055   3.464  12.972
ATOM    191  O   LYS    14       0.123   2.218  11.542
ATOM    192  N   PHE    15       0.243   2.685   9.336
ATOM    193  CA  PHE    15       0.887   1.423   8.949
ATOM    194  C   PHE    15       2.390   1.574   8.657
ATOM    195  HN  PHE    15       0.091   3.370   8.610
ATOM    196  CB  PHE    15       0.158   0.800   7.734
ATOM    197  CG  PHE    15      -1.333   0.658   7.975
ATOM    198  CD1 PHE    15      -1.830  -0.388   8.745
ATOM    199  CE1 PHE    15      -3.198  -0.515   8.970
ATOM    200  HD1 PHE    15      -1.147  -1.118   9.178
ATOM    201  CZ  PHE    15      -4.091   0.398   8.420
ATOM    202  HE1 PHE    15      -3.575  -1.334   9.581
ATOM    203  CE2 PHE    15      -3.618   1.441   7.645
ATOM    204  HZ  PHE    15      -5.160   0.290   8.600
ATOM    205  CD2 PHE    15      -2.249   1.571   7.423
ATOM    206  HE2 PHE    15      -4.316   2.158   7.212
ATOM    207  HD2 PHE    15      -1.871   2.390   6.811
ATOM    208  HA  PHE    15       0.780   0.697   9.756
ATOM    209  HB1 PHE    15       0.272   1.465   6.879
ATOM    210  HB2 PHE    15       0.442  -0.239   7.567
ATOM    211  O   PHE    15       2.993   0.721   7.988
ATOM    212  N   GLY    16       2.990   2.654   9.156
ATOM    213  CA  GLY    16       4.423   2.907   8.971
ATOM    214  C   GLY    16       4.778   4.363   8.719
ATOM    215  HN  GLY    16       2.453   3.329   9.681
ATOM    216  HA1 GLY    16       4.965   2.599   9.865
ATOM    217  HA2 GLY    16       4.785   2.339   8.114
ATOM    218  O   GLY    16       3.898   5.204   8.523
ATOM    219  N   ASN    17       6.074   4.662   8.693
ATOM    220  CA  ASN    17       6.533   6.050   8.598
ATOM    221  C   ASN    17       6.664   6.638   7.190
ATOM    222  HN  ASN    17       6.761   3.923   8.740
ATOM    223  CB  ASN    17       7.855   6.238   9.365
ATOM    224  CG  ASN    17       7.721   5.980  10.859
ATOM    225  ND2 ASN    17       8.849   5.711  11.494
ATOM    226  HD1 ASN    17       8.824   5.531  12.486
ATOM    227  HD2 ASN    17       9.713   5.691  10.975
ATOM    228  OD1 ASN    17       6.629   6.023  11.438
ATOM    229  HA  ASN    17       5.836   6.701   9.126
ATOM    230  HB1 ASN    17       8.603   5.546   8.977
ATOM    231  HB2 ASN    17       8.207   7.261   9.238
ATOM    232  O   ASN    17       6.637   5.933   6.178
ATOM    233  N   VAL    18       6.808   7.955   7.144
ATOM    234  CA  VAL    18       7.219   8.624   5.928
ATOM    235  C   VAL    18       8.643   9.134   6.120
ATOM    236  HN  VAL    18       6.629   8.508   7.970
ATOM    237  CB  VAL    18       6.292   9.803   5.626
ATOM    238  CG1 VAL    18       6.544  10.290   4.213
ATOM    239  CG2 VAL    18       4.843   9.386   5.791
ATOM    240  HA  VAL    18       7.183   7.921   5.096
ATOM    241  HB  VAL    18       6.490  10.611   6.331
ATOM    242  HG1 VAL    18       5.885  11.130   3.995
ATOM    243  HG2 VAL    18       7.582  10.609   4.118
ATOM    244  HG3 VAL    18       6.347   9.481   3.509
ATOM    245  HG4 VAL    18       4.193  10.234   5.574
ATOM    246  HG5 VAL    18       4.618   8.571   5.104
ATOM    247  HG6 VAL    18       4.675   9.053   6.816
ATOM    248  O   VAL    18       8.954   9.720   7.148
ATOM    249  N   TYR    19       9.507   8.890   5.145
ATOM    250  CA  TYR    19      10.906   9.314   5.225
ATOM    251  C   TYR    19      11.256  10.291   4.138
ATOM    252  HN  TYR    19       9.204   8.397   4.317
ATOM    253  CB  TYR    19      11.853   8.109   5.123
ATOM    254  CG  TYR    19      11.721   7.201   6.322
ATOM    255  CD1 TYR    19      10.729   6.219   6.359
ATOM    256  CE1 TYR    19      10.567   5.404   7.447
ATOM    257  HD1 TYR    19      10.061   6.087   5.509
ATOM    258  CZ  TYR    19      11.393   5.560   8.536
ATOM    259  HE1 TYR    19       9.789   4.640   7.445
ATOM    260  CE2 TYR    19      12.390   6.535   8.547
ATOM    261  OH  TYR    19      11.190   4.724   9.608
ATOM    262  CD2 TYR    19      12.543   7.355   7.443
ATOM    263  HE2 TYR    19      13.037   6.643   9.418
ATOM    264  HD2 TYR    19      13.310   8.130   7.442
ATOM    265  HH  TYR    19      10.470   4.105   9.470
ATOM    266  HA  TYR    19      11.086   9.794   6.187
ATOM    267  HB1 TYR    19      11.616   7.535   4.228
ATOM    268  HB2 TYR    19      12.884   8.460   5.068
ATOM    269  O   TYR    19      10.766  10.179   3.007
ATOM    270  N   LEU    20      12.112  11.253   4.469
ATOM    271  CA  LEU    20      12.707  12.097   3.437
ATOM    272  C   LEU    20      13.661  11.187   2.691
ATOM    273  HN  LEU    20      12.351  11.400   5.440
ATOM    274  CB  LEU    20      13.434  13.294   4.064
ATOM    275  CG  LEU    20      14.046  14.287   3.071
ATOM    276  CD1 LEU    20      13.015  14.989   2.200
ATOM    277  CD2 LEU    20      14.926  15.284   3.794
ATOM    278  HA  LEU    20      11.923  12.481   2.785
ATOM    279  HB1 LEU    20      12.736  13.863   4.678
ATOM    280  HB2 LEU    20      14.255  12.936   4.686
ATOM    281  HG  LEU    20      14.731  13.761   2.406
ATOM    282  HD1 LEU    20      13.520  15.677   1.522
ATOM    283  HD2 LEU    20      12.463  14.248   1.622
ATOM    284  HD3 LEU    20      12.323  15.545   2.833
ATOM    285  HD4 LEU    20      15.353  15.982   3.074
ATOM    286  HD5 LEU    20      14.330  15.833   4.523
ATOM    287  HD6 LEU    20      15.730  14.755   4.307
ATOM    288  O   LEU    20      14.244  10.312   3.305
ATOM    289  N   ALA    21      13.805  11.349   1.381
ATOM    290  CA  ALA    21      14.680  10.446   0.633
ATOM    291  C   ALA    21      15.124  11.079  -0.639
ATOM    292  HN  ALA    21      13.311  12.093   0.910
ATOM    293  CB  ALA    21      13.973   9.154   0.321
ATOM    294  HA  ALA    21      15.558  10.209   1.234
ATOM    295  HB1 ALA    21      14.643   8.498  -0.235
ATOM    296  HB2 ALA    21      13.678   8.667   1.251
ATOM    297  HB3 ALA    21      13.086   9.360  -0.278
ATOM    298  O   ALA    21      14.497  12.039  -1.130
ATOM    299  N   ARG    22      16.204  10.546  -1.199
ATOM    300  CA  ARG    22      16.730  11.123  -2.431
ATOM    301  C   ARG    22      17.056  10.037  -3.432
ATOM    302  HN  ARG    22      16.651   9.748  -0.769
ATOM    303  CB  ARG    22      17.978  11.954  -2.143
ATOM    304  CG  ARG    22      18.483  12.678  -3.381
ATOM    305  CD  ARG    22      19.717  13.518  -3.136
ATOM    306  NE  ARG    22      20.809  12.769  -2.534
ATOM    307  CZ  ARG    22      22.090  13.130  -2.631
ATOM    308  HE  ARG    22      20.412  11.969  -2.058
ATOM    309  NH1 ARG    22      22.427  14.229  -3.323
ATOM    310  H11 ARG    22      21.718  14.792  -3.775
ATOM    311  H12 ARG    22      23.382  14.548  -3.428
ATOM    312  NH2 ARG    22      23.036  12.392  -2.038
ATOM    313  H21 ARG    22      22.815  11.557  -1.510
ATOM    314  H22 ARG    22      24.019  12.629  -2.086
ATOM    315  HA  ARG    22      15.987  11.791  -2.865
ATOM    316  HB1 ARG    22      17.750  12.701  -1.383
ATOM    317  HB2 ARG    22      18.774  11.302  -1.783
ATOM    318  HG1 ARG    22      18.736  11.949  -4.151
ATOM    319  HG2 ARG    22      17.706  13.345  -3.754
ATOM    320  HD1 ARG    22      20.077  13.921  -4.082
ATOM    321  HD2 ARG    22      19.471  14.339  -2.462
ATOM    322  O   ARG    22      17.723   9.058  -3.121
ATOM    323  N   GLU    23      16.585  10.232  -4.641
ATOM    324  CA  GLU    23      16.859   9.329  -5.726
ATOM    325  C   GLU    23      18.324   9.472  -6.197
ATOM    326  HN  GLU    23      16.009  11.039  -4.831
ATOM    327  CB  GLU    23      15.851   9.599  -6.845
ATOM    328  CG  GLU    23      15.749   8.490  -7.864
ATOM    329  CD  GLU    23      16.771   8.632  -8.965
ATOM    330  OE1 GLU    23      16.841   9.737  -9.537
ATOM    331  OE2 GLU    23      17.494   7.655  -9.252
ATOM    332  HA  GLU    23      16.693   8.303  -5.396
ATOM    333  HB1 GLU    23      14.858   9.732  -6.415
ATOM    334  HB2 GLU    23      16.138  10.502  -7.382
ATOM    335  HG1 GLU    23      15.911   7.530  -7.374
ATOM    336  HG2 GLU    23      14.758   8.503  -8.318
ATOM    337  O   GLU    23      18.730  10.491  -6.775
ATOM    338  NT  AME    24      19.110   8.432  -5.946
ATOM    339  CT  AME    24      20.535   8.388  -6.295
ATOM    340  HN  AME    24      18.730   7.614  -5.490
ATOM    341  HT1 AME    24      20.956   7.431  -5.986
ATOM    342  HT2 AME    24      20.649   8.503  -7.372
ATOM    343  HT3 AME    24      21.060   9.196  -5.785
ATOM    344  H1  ACE    25      15.983  13.369  -7.352
ATOM    345  CH3 ACE    25      15.627  14.275  -6.861
ATOM    346  C   ACE    25      15.137  13.977  -5.452
ATOM    347  H2  ACE    25      14.810  14.693  -7.449
ATOM    348  H3  ACE    25      16.447  14.992  -6.817
ATOM    349  O   ACE    25      15.223  12.830  -4.995
ATOM    350  N   ILE    26      14.675  15.006  -4.743
ATOM    351  CA  ILE    26      14.274  14.855  -3.313
ATOM    352  C   ILE    26      12.783  14.526  -3.247
ATOM    353  HN  ILE    26      14.590  15.915  -5.174
ATOM    354  CB  ILE    26      14.718  16.093  -2.454
ATOM    355  CG1 ILE    26      16.229  16.028  -2.209
ATOM    356  CG2 ILE    26      14.082  16.150  -1.068
ATOM    357  CD1 ILE    26      16.652  15.208  -1.001
ATOM    358  HA  ILE    26      14.849  14.049  -2.857
ATOM    359  HB  ILE    26      14.476  17.012  -2.987
ATOM    360  HG1 ILE    26      16.719  15.582  -3.074
ATOM    361  HG2 ILE    26      16.616  17.035  -2.052
ATOM    362  HG3 ILE    26      14.440  17.033  -0.539
ATOM    363  HG4 ILE    26      12.998  16.201  -1.167
ATOM    364  HG5 ILE    26      14.353  15.256  -0.506
ATOM    365  HD1 ILE    26      17.738  15.223  -0.913
ATOM    366  HD2 ILE    26      16.209  15.632  -0.100
ATOM    367  HD3 ILE    26      16.312  14.179  -1.122
ATOM    368  O   ILE    26      12.001  14.995  -4.092
ATOM    369  N   LEU    27      12.390  13.699  -2.285
ATOM    370  CA  LEU    27      11.019  13.158  -2.272
ATOM    371  C   LEU    27      10.680  12.489  -0.965
ATOM    372  HN  LEU    27      13.036  13.437  -1.553
ATOM    373  CB  LEU    27      10.829  12.135  -3.399
ATOM    374  CG  LEU    27      11.969  11.126  -3.593
ATOM    375  CD1 LEU    27      11.899  10.012  -2.582
ATOM    376  CD2 LEU    27      11.961  10.562  -5.003
ATOM    377  HA  LEU    27      10.307  13.968  -2.430
ATOM    378  HB1 LEU    27       9.933  11.544  -3.207
ATOM    379  HB2 LEU    27      10.723  12.657  -4.350
ATOM    380  HG  LEU    27      12.927  11.633  -3.480
ATOM    381  HD1 LEU    27      12.721   9.316  -2.749
ATOM    382  HD2 LEU    27      11.974  10.427  -1.577
ATOM    383  HD3 LEU    27      10.951   9.484  -2.686
ATOM    384  HD4 LEU    27      12.779   9.849  -5.114
ATOM    385  HD5 LEU    27      11.013  10.057  -5.187
ATOM    386  HD6 LEU    27      12.086  11.373  -5.720
ATOM    387  O   LEU    27      11.524  12.366  -0.089
ATOM    388  N   ALA    28       9.446  12.026  -0.832
ATOM    389  CA  ALA    28       9.043  11.316   0.370
ATOM    390  C   ALA    28       8.621   9.927  -0.018
ATOM    391  HN  ALA    28       8.775  12.166  -1.573
ATOM    392  CB  ALA    28       7.917  12.021   1.058
ATOM    393  HA  ALA    28       9.882  11.270   1.065
ATOM    394  HB1 ALA    28       7.635  11.468   1.955
ATOM    395  HB2 ALA    28       8.233  13.026   1.337
ATOM    396  HB3 ALA    28       7.061  12.082   0.386
ATOM    397  O   ALA    28       7.999   9.713  -1.061
ATOM    398  N   LEU    29       8.974   8.991   0.849
ATOM    399  CA  LEU    29       8.726   7.598   0.676
ATOM    400  C   LEU    29       7.900   7.193   1.837
ATOM    401  HN  LEU    29       9.453   9.250   1.700
ATOM    402  CB  LEU    29      10.031   6.868   0.842
ATOM    403  CG  LEU    29      10.808   6.254  -0.295
ATOM    404  CD1 LEU    29      11.210   4.918   0.298
ATOM    405  CD2 LEU    29       9.962   6.024  -1.534
ATOM    406  HA  LEU    29       8.197   7.436  -0.263
ATOM    407  HB1 LEU    29      10.771   7.539   1.278
ATOM    408  HB2 LEU    29       9.887   6.011   1.500
ATOM    409  HG  LEU    29      11.659   6.890  -0.539
ATOM    410  HD1 LEU    29      11.791   4.355  -0.432
ATOM    411  HD2 LEU    29      11.813   5.083   1.192
ATOM    412  HD3 LEU    29      10.316   4.353   0.563
ATOM    413  HD4 LEU    29      10.577   5.580  -2.317
ATOM    414  HD5 LEU    29       9.140   5.350  -1.293
ATOM    415  HD6 LEU    29       9.561   6.976  -1.882
ATOM    416  O   LEU    29       8.423   7.164   2.966
ATOM    417  N   LYS    30       6.614   6.911   1.590
ATOM    418  CA  LYS    30       5.729   6.318   2.609
ATOM    419  C   LYS    30       6.056   4.831   2.612
ATOM    420  HN  LYS    30       6.223   7.106   0.680
ATOM    421  CB  LYS    30       4.266   6.573   2.284
ATOM    422  CG  LYS    30       3.305   6.304   3.441
ATOM    423  CD  LYS    30       2.057   7.176   3.413
ATOM    424  CE  LYS    30       1.100   7.109   2.231
ATOM    425  NZ  LYS    30      -0.170   7.910   2.374
ATOM    426  HZ1 LYS    30      -0.099   8.906   2.527
ATOM    427  HZ2 LYS    30      -0.635   7.812   3.266
ATOM    428  HZ3 LYS    30      -0.814   7.766   1.610
ATOM    429  HA  LYS    30       5.934   6.773   3.578
ATOM    430  HB1 LYS    30       4.192   7.649   2.127
ATOM    431  HB2 LYS    30       3.936   6.018   1.405
ATOM    432  HG1 LYS    30       3.129   5.228   3.418
ATOM    433  HG2 LYS    30       3.782   6.541   4.391
ATOM    434  HD1 LYS    30       1.503   6.891   4.308
ATOM    435  HD2 LYS    30       2.387   8.201   3.579
ATOM    436  HE1 LYS    30       1.676   7.558   1.420
ATOM    437  HE2 LYS    30       0.925   6.105   1.845
ATOM    438  O   LYS    30       6.125   4.189   1.556
ATOM    439  N   VAL    31       6.332   4.281   3.785
ATOM    440  CA  VAL    31       6.638   2.897   4.110
ATOM    441  C   VAL    31       5.332   2.300   4.610
ATOM    442  HN  VAL    31       6.348   4.854   4.616
ATOM    443  CB  VAL    31       7.727   2.794   5.198
ATOM    444  CG1 VAL    31       7.894   1.424   5.823
ATOM    445  CG2 VAL    31       9.047   3.248   4.582
ATOM    446  HA  VAL    31       6.994   2.383   3.217
ATOM    447  HB  VAL    31       7.545   3.480   6.026
ATOM    448  HG1 VAL    31       8.915   1.271   6.173
ATOM    449  HG2 VAL    31       7.280   1.167   6.686
ATOM    450  HG3 VAL    31       7.803   0.556   5.169
ATOM    451  HG4 VAL    31       8.912   4.261   4.205
ATOM    452  HG5 VAL    31       9.773   3.333   5.391
ATOM    453  HG6 VAL    31       9.349   2.592   3.765
ATOM    454  O   VAL    31       4.597   2.928   5.389
ATOM    455  N   LEU    32       5.054   1.096   4.118
ATOM    456  CA  LEU    32       3.919   0.274   4.534
ATOM    457  C   LEU    32       4.308  -1.195   4.774
ATOM    458  HN  LEU    32       5.648   0.695   3.407
ATOM    459  CB  LEU    32       2.768   0.397   3.539
ATOM    460  CG  LEU    32       2.457   1.845   3.115
ATOM    461  CD1 LEU    32       1.657   1.753   1.825
ATOM    462  CD2 LEU    32       1.583   2.565   4.131
ATOM    463  HA  LEU    32       3.506   0.666   5.463
ATOM    464  HB1 LEU    32       3.036  -0.147   2.633
ATOM    465  HB2 LEU    32       1.884  -0.106   3.931
ATOM    466  HG  LEU    32       3.331   2.451   2.877
ATOM    467  HD1 LEU    32       1.357   2.760   1.538
ATOM    468  HD2 LEU    32       2.296   1.470   0.989
ATOM    469  HD3 LEU    32       0.687   1.263   1.907
ATOM    470  HD4 LEU    32       1.377   3.615   3.925
ATOM    471  HD5 LEU    32       0.625   2.048   4.196
ATOM    472  HD6 LEU    32       2.136   2.476   5.065
ATOM    473  O   LEU    32       4.816  -1.876   3.866
ATOM    474  N   PHE    33       4.136  -1.669   6.009
ATOM    475  CA  PHE    33       4.469  -3.027   6.465
ATOM    476  C   PHE    33       3.347  -4.063   6.246
ATOM    477  HN  PHE    33       3.745  -1.074   6.725
ATOM    478  CB  PHE    33       4.858  -3.013   7.952
ATOM    479  CG  PHE    33       6.064  -2.146   8.214
ATOM    480  CD1 PHE    33       7.351  -2.634   7.982
ATOM    481  CE1 PHE    33       8.470  -1.847   8.222
ATOM    482  HD1 PHE    33       7.490  -3.648   7.608
ATOM    483  CZ  PHE    33       8.311  -0.555   8.703
ATOM    484  HE1 PHE    33       9.467  -2.245   8.032
ATOM    485  CE2 PHE    33       7.037  -0.051   8.945
ATOM    486  HZ  PHE    33       9.185   0.068   8.892
ATOM    487  CD2 PHE    33       5.923  -0.844   8.707
ATOM    488  HE2 PHE    33       6.915   0.965   9.321
ATOM    489  HD2 PHE    33       4.924  -0.454   8.904
ATOM    490  HA  PHE    33       5.345  -3.387   5.926
ATOM    491  HB1 PHE    33       3.986  -2.639   8.489
ATOM    492  HB2 PHE    33       5.036  -4.053   8.226
ATOM    493  O   PHE    33       2.393  -4.145   7.039
ATOM    494  N   LYS    34       3.398  -4.881   5.192
ATOM    495  CA  LYS    34       2.417  -5.883   4.768
ATOM    496  C   LYS    34       1.793  -6.660   5.923
ATOM    497  HN  LYS    34       4.194  -4.850   4.570
ATOM    498  CB  LYS    34       3.038  -6.863   3.786
ATOM    499  CG  LYS    34       3.181  -6.328   2.386
ATOM    500  CD  LYS    34       3.468  -7.483   1.452
ATOM    501  CE  LYS    34       3.881  -6.965   0.092
ATOM    502  NZ  LYS    34       4.415  -8.043  -0.763
ATOM    503  HZ1 LYS    34       4.639  -7.657  -1.669
ATOM    504  HZ2 LYS    34       3.652  -8.680  -0.942
ATOM    505  HZ3 LYS    34       5.252  -8.516  -0.453
ATOM    506  HA  LYS    34       1.605  -5.393   4.232
ATOM    507  HB1 LYS    34       3.917  -7.412   4.124
ATOM    508  HB2 LYS    34       2.349  -7.697   3.645
ATOM    509  HG1 LYS    34       2.230  -5.874   2.110
ATOM    510  HG2 LYS    34       4.041  -5.663   2.462
ATOM    511  HD1 LYS    34       4.406  -7.897   1.822
ATOM    512  HD2 LYS    34       2.813  -8.345   1.318
ATOM    513  HE1 LYS    34       3.102  -6.331  -0.331
ATOM    514  HE2 LYS    34       4.830  -6.444   0.219
ATOM    515  O   LYS    34       0.554  -6.852   5.964
ATOM    516  N   ALA    35       2.586  -7.120   6.900
ATOM    517  CA  ALA    35       2.199  -7.774   8.153
ATOM    518  C   ALA    35       1.017  -7.122   8.898
ATOM    519  HN  ALA    35       3.588  -7.032   6.816
ATOM    520  CB  ALA    35       3.396  -7.887   9.099
ATOM    521  HA  ALA    35       1.907  -8.805   7.951
ATOM    522  HB1 ALA    35       4.225  -8.552   8.859
ATOM    523  HB2 ALA    35       3.776  -6.886   9.303
ATOM    524  HB3 ALA    35       3.039  -8.210  10.077
ATOM    525  O   ALA    35       0.185  -7.822   9.506
ATOM    526  N   GLN    36       0.945  -5.796   8.794
ATOM    527  CA  GLN    36      -0.018  -4.949   9.492
ATOM    528  C   GLN    36      -1.190  -4.542   8.642
ATOM    529  HN  GLN    36       1.592  -5.303   8.195
ATOM    530  CB  GLN    36       0.659  -3.695  10.001
ATOM    531  CG  GLN    36       1.708  -3.895  11.071
ATOM    532  CD  GLN    36       2.766  -2.832  11.208
ATOM    533  NE2 GLN    36       4.035  -3.230  11.288
ATOM    534  HE1 GLN    36       4.866  -2.707  11.516
ATOM    535  HE2 GLN    36       4.304  -4.201  11.240
ATOM    536  OE1 GLN    36       2.436  -1.635  11.271
ATOM    537  HA  GLN    36      -0.413  -5.484  10.356
ATOM    538  HB1 GLN    36       1.071  -3.237   9.102
ATOM    539  HB2 GLN    36      -0.160  -3.074  10.362
ATOM    540  HG1 GLN    36       1.257  -3.984  12.059
ATOM    541  HG2 GLN    36       2.225  -4.834  10.875
ATOM    542  O   GLN    36      -2.219  -4.111   9.163
ATOM    543  N   LEU    37      -0.963  -4.702   7.345
ATOM    544  CA  LEU    37      -1.924  -4.404   6.303
ATOM    545  C   LEU    37      -2.823  -5.591   6.008
ATOM    546  HN  LEU    37      -0.069  -5.054   7.032
ATOM    547  CB  LEU    37      -1.229  -3.946   5.025
ATOM    548  CG  LEU    37      -0.372  -2.673   5.034
ATOM    549  CD1 LEU    37       0.462  -2.649   3.766
ATOM    550  CD2 LEU    37      -1.198  -1.402   5.162
ATOM    551  HA  LEU    37      -2.552  -3.570   6.616
ATOM    552  HB1 LEU    37      -0.530  -4.760   4.831
ATOM    553  HB2 LEU    37      -1.936  -3.933   4.195
ATOM    554  HG  LEU    37       0.320  -2.569   5.870
ATOM    555  HD1 LEU    37       0.655  -1.601   3.540
ATOM    556  HD2 LEU    37       1.353  -3.274   3.826
ATOM    557  HD3 LEU    37      -0.083  -2.971   2.878
ATOM    558  HD4 LEU    37      -0.490  -0.577   5.243
ATOM    559  HD5 LEU    37      -1.733  -1.098   4.262
ATOM    560  HD6 LEU    37      -1.867  -1.436   6.021
ATOM    561  O   LEU    37      -4.020  -5.390   5.798
ATOM    562  N   GLU    38      -2.247  -6.805   6.014
ATOM    563  CA  GLU    38      -2.975  -8.088   5.880
ATOM    564  C   GLU    38      -3.721  -8.401   7.145
ATOM    565  HN  GLU    38      -1.246  -6.886   6.117
ATOM    566  CB  GLU    38      -2.062  -9.290   5.701
ATOM    567  CG  GLU    38      -1.383  -9.319   4.363
ATOM    568  CD  GLU    38      -0.358 -10.415   4.154
ATOM    569  OE1 GLU    38      -0.398 -11.069   3.089
ATOM    570  OE2 GLU    38       0.558 -10.721   4.945
ATOM    571  HA  GLU    38      -3.687  -8.019   5.057
ATOM    572  HB1 GLU    38      -1.240  -9.481   6.391
ATOM    573  HB2 GLU    38      -2.631 -10.217   5.629
ATOM    574  HG1 GLU    38      -2.176  -9.332   3.616
ATOM    575  HG2 GLU    38      -0.877  -8.375   4.162
ATOM    576  O   GLU    38      -4.848  -8.900   7.104
ATOM    577  N   LYS    39      -3.178  -8.170   8.340
ATOM    578  CA  LYS    39      -3.804  -8.520   9.604
ATOM    579  C   LYS    39      -4.945  -7.533   9.896
ATOM    580  HN  LYS    39      -2.273  -7.724   8.402
ATOM    581  CB  LYS    39      -2.763  -8.628  10.732
ATOM    582  CG  LYS    39      -1.936  -9.915  10.861
ATOM    583  CD  LYS    39      -2.695 -11.243  10.920
ATOM    584  CE  LYS    39      -1.935 -12.490  11.359
ATOM    585  NZ  LYS    39      -2.662 -13.697  10.884
ATOM    586  HZ1 LYS    39      -2.221 -14.579  11.100
ATOM    587  HZ2 LYS    39      -2.840 -13.633   9.892
ATOM    588  HZ3 LYS    39      -3.600 -13.786  11.250
ATOM    589  HA  LYS    39      -4.204  -9.532   9.544
ATOM    590  HB1 LYS    39      -2.158  -7.725  10.811
ATOM    591  HB2 LYS    39      -3.288  -8.518  11.681
ATOM    592  HG1 LYS    39      -1.286  -9.954   9.987
ATOM    593  HG2 LYS    39      -1.366  -9.758  11.777
ATOM    594  HD1 LYS    39      -3.520 -11.161  11.628
ATOM    595  HD2 LYS    39      -3.272 -11.476  10.025
ATOM    596  HE1 LYS    39      -0.896 -12.615  11.055
ATOM    597  HE2 LYS    39      -1.901 -12.490  12.449
ATOM    598  O   LYS    39      -5.994  -7.942  10.394
ATOM    599  N   ALA    40      -4.797  -6.250   9.555
ATOM    600  CA  ALA    40      -5.940  -5.346   9.718
ATOM    601  C   ALA    40      -6.971  -5.609   8.611
ATOM    602  HN  ALA    40      -3.912  -5.925   9.194
ATOM    603  CB  ALA    40      -5.489  -3.895   9.767
ATOM    604  HA  ALA    40      -6.403  -5.516  10.690
ATOM    605  HB1 ALA    40      -4.868  -3.646  10.627
ATOM    606  HB2 ALA    40      -5.047  -3.611   8.812
ATOM    607  HB3 ALA    40      -6.360  -3.316  10.075
ATOM    608  O   ALA    40      -8.173  -5.473   8.854
ATOM    609  N   GLY    41      -6.470  -5.976   7.424
ATOM    610  CA  GLY    41      -7.266  -6.266   6.208
ATOM    611  C   GLY    41      -7.576  -5.035   5.355
ATOM    612  HN  GLY    41      -5.471  -6.074   7.310
ATOM    613  HA1 GLY    41      -6.720  -6.965   5.574
ATOM    614  HA2 GLY    41      -8.221  -6.705   6.495
ATOM    615  O   GLY    41      -8.735  -4.801   4.990
ATOM    616  N   VAL    42      -6.482  -4.321   5.078
ATOM    617  CA  VAL    42      -6.429  -3.030   4.377
ATOM    618  C   VAL    42      -5.459  -3.141   3.184
ATOM    619  HN  VAL    42      -5.575  -4.663   5.360
ATOM    620  CB  VAL    42      -6.055  -1.876   5.340
ATOM    621  CG1 VAL    42      -7.173  -1.750   6.357
ATOM    622  CG2 VAL    42      -4.638  -1.952   5.893
ATOM    623  HA  VAL    42      -7.424  -2.770   4.016
ATOM    624  HB  VAL    42      -6.065  -0.956   4.756
ATOM    625  HG1 VAL    42      -7.313  -0.730   6.715
ATOM    626  HG2 VAL    42      -8.156  -2.028   5.978
ATOM    627  HG3 VAL    42      -6.928  -2.467   7.140
ATOM    628  HG4 VAL    42      -4.666  -2.760   6.624
ATOM    629  HG5 VAL    42      -3.794  -2.077   5.215
ATOM    630  HG6 VAL    42      -4.509  -0.987   6.385
ATOM    631  O   VAL    42      -4.869  -2.145   2.759
ATOM    632  N   GLU    43      -5.263  -4.321   2.609
ATOM    633  CA  GLU    43      -4.546  -4.566   1.373
ATOM    634  C   GLU    43      -5.220  -3.778   0.238
ATOM    635  HN  GLU    43      -5.631  -5.157   3.039
ATOM    636  CB  GLU    43      -4.502  -6.060   1.047
ATOM    637  CG  GLU    43      -3.866  -6.411  -0.297
ATOM    638  CD  GLU    43      -3.344  -7.803  -0.552
ATOM    639  OE1 GLU    43      -3.644  -8.776   0.188
ATOM    640  OE2 GLU    43      -2.884  -7.999  -1.703
ATOM    641  HA  GLU    43      -3.511  -4.240   1.482
ATOM    642  HB1 GLU    43      -3.955  -6.608   1.814
ATOM    643  HB2 GLU    43      -5.519  -6.448   0.991
ATOM    644  HG1 GLU    43      -4.668  -6.314  -1.029
ATOM    645  HG2 GLU    43      -3.084  -5.665  -0.439
ATOM    646  O   GLU    43      -4.531  -3.139  -0.587
ATOM    647  N   HIS    44      -6.550  -3.820   0.161
ATOM    648  CA  HIS    44      -7.363  -3.247  -0.901
ATOM    649  C   HIS    44      -7.362  -1.737  -0.841
ATOM    650  HN  HIS    44      -7.080  -4.283   0.885
ATOM    651  CB  HIS    44      -8.786  -3.840  -0.955
ATOM    652  CG  HIS    44      -9.711  -3.477  -2.126
ATOM    653  ND1 HIS    44     -11.064  -3.676  -2.089
ATOM    654  CE1 HIS    44     -11.617  -3.248  -3.251
ATOM    655  NE2 HIS    44     -10.621  -2.764  -4.037
ATOM    656  HE  HIS    44     -12.693  -3.334  -3.407
ATOM    657  CD2 HIS    44      -9.435  -2.884  -3.374
ATOM    658  HNE HIS    44     -10.748  -2.378  -4.961
ATOM    659  HD  HIS    44      -8.512  -2.542  -3.842
ATOM    660  HA  HIS    44      -6.968  -3.555  -1.869
ATOM    661  HB1 HIS    44      -8.625  -4.914  -1.049
ATOM    662  HB2 HIS    44      -9.225  -3.639   0.022
ATOM    663  O   HIS    44      -7.253  -1.072  -1.895
ATOM    664  N   GLN    45      -7.466  -1.182   0.374
ATOM    665  CA  GLN    45      -7.405   0.261   0.672
ATOM    666  C   GLN    45      -6.088   0.929   0.259
ATOM    667  HN  GLN    45      -7.600  -1.770   1.184
ATOM    668  CB  GLN    45      -7.639   0.515   2.152
ATOM    669  CG  GLN    45      -8.942  -0.085   2.642
ATOM    670  CD  GLN    45      -9.580   0.308   3.961
ATOM    671  NE2 GLN    45      -8.870   0.937   4.903
ATOM    672  HE1 GLN    45      -9.314   1.270   5.744
ATOM    673  HE2 GLN    45      -7.887   1.126   4.788
ATOM    674  OE1 GLN    45     -10.787   0.105   4.106
ATOM    675  HA  GLN    45      -8.207   0.776   0.143
ATOM    676  HB1 GLN    45      -6.875   0.264   2.889
ATOM    677  HB2 GLN    45      -7.692   1.603   2.193
ATOM    678  HG1 GLN    45      -9.703   0.145   1.897
ATOM    679  HG2 GLN    45      -9.010  -1.172   2.595
ATOM    680  O   GLN    45      -6.071   2.136  -0.032
ATOM    681  N   LEU    46      -5.017   0.126   0.199
ATOM    682  CA  LEU    46      -3.742   0.519  -0.378
ATOM    683  C   LEU    46      -3.839   0.658  -1.873
ATOM    684  HN  LEU    46      -5.072  -0.813   0.569
ATOM    685  CB  LEU    46      -2.679  -0.529  -0.113
ATOM    686  CG  LEU    46      -1.270   0.040   0.114
ATOM    687  CD1 LEU    46      -0.479  -1.099   0.748
ATOM    688  CD2 LEU    46      -0.491   0.560  -1.084
ATOM    689  HA  LEU    46      -3.434   1.477   0.041
ATOM    690  HB1 LEU    46      -2.952  -1.034   0.814
ATOM    691  HB2 LEU    46      -2.599  -1.309  -0.869
ATOM    692  HG  LEU    46      -1.426   0.806   0.874
ATOM    693  HD1 LEU    46      -0.535  -2.072   0.260
ATOM    694  HD2 LEU    46       0.564  -0.810   0.882
ATOM    695  HD3 LEU    46      -0.844  -1.232   1.766
ATOM    696  HD4 LEU    46       0.425   1.071  -0.787
ATOM    697  HD5 LEU    46       0.009  -0.308  -1.514
ATOM    698  HD6 LEU    46      -1.065   1.124  -1.819
ATOM    699  O   LEU    46      -3.497   1.694  -2.437
ATOM    700  N   ARG    47      -4.297  -0.366  -2.571
ATOM    701  CA  ARG    47      -4.399  -0.364  -4.009
ATOM    702  C   ARG    47      -5.266   0.771  -4.532
ATOM    703  HN  ARG    47      -4.598  -1.204  -2.095
ATOM    704  CB  ARG    47      -4.789  -1.729  -4.567
ATOM    705  CG  ARG    47      -3.734  -2.817  -4.399
ATOM    706  CD  ARG    47      -4.271  -4.224  -4.632
ATOM    707  NE  ARG    47      -3.560  -5.363  -4.036
ATOM    708  CZ  ARG    47      -2.564  -6.039  -4.627
ATOM    709  HE  ARG    47      -3.957  -5.534  -3.121
ATOM    710  NH1 ARG    47      -2.135  -5.711  -5.858
ATOM    711  H11 ARG    47      -2.558  -4.944  -6.365
ATOM    712  H12 ARG    47      -1.386  -6.198  -6.334
ATOM    713  NH2 ARG    47      -1.999  -7.059  -3.979
ATOM    714  H21 ARG    47      -2.298  -7.341  -3.054
ATOM    715  H22 ARG    47      -1.244  -7.603  -4.377
ATOM    716  HA  ARG    47      -3.406  -0.254  -4.444
ATOM    717  HB1 ARG    47      -5.749  -1.917  -4.085
ATOM    718  HB2 ARG    47      -5.109  -1.603  -5.602
ATOM    719  HG1 ARG    47      -2.892  -2.763  -5.089
ATOM    720  HG2 ARG    47      -3.292  -2.727  -3.407
ATOM    721  HD1 ARG    47      -5.228  -4.257  -4.111
ATOM    722  HD2 ARG    47      -4.489  -4.289  -5.698
ATOM    723  O   ARG    47      -4.835   1.431  -5.453
ATOM    724  N   ARG    48      -6.414   0.973  -3.878
ATOM    725  CA  ARG    48      -7.287   2.143  -4.098
ATOM    726  C   ARG    48      -6.579   3.509  -4.136
ATOM    727  HN  ARG    48      -6.725   0.302  -3.189
ATOM    728  CB  ARG    48      -8.426   2.235  -3.074
ATOM    729  CG  ARG    48      -9.549   3.227  -3.377
ATOM    730  CD  ARG    48     -10.946   2.826  -2.903
ATOM    731  NE  ARG    48     -11.037   2.181  -1.587
ATOM    732  CZ  ARG    48     -10.578   2.680  -0.433
ATOM    733  HE  ARG    48     -11.508   1.293  -1.707
ATOM    734  NH1 ARG    48     -10.738   1.982   0.687
ATOM    735  H11 ARG    48     -11.201   1.082   0.674
ATOM    736  H12 ARG    48     -10.415   2.301   1.592
ATOM    737  NH2 ARG    48      -9.964   3.861  -0.378
ATOM    738  H21 ARG    48      -9.817   4.430  -1.202
ATOM    739  H22 ARG    48      -9.612   4.250   0.488
ATOM    740  HA  ARG    48      -7.800   2.040  -5.055
ATOM    741  HB1 ARG    48      -8.829   1.222  -3.048
ATOM    742  HB2 ARG    48      -8.105   2.493  -2.065
ATOM    743  HG1 ARG    48      -9.239   4.224  -3.065
ATOM    744  HG2 ARG    48      -9.588   3.416  -4.450
ATOM    745  HD1 ARG    48     -11.646   3.656  -2.990
ATOM    746  HD2 ARG    48     -11.425   2.123  -3.585
ATOM    747  O   ARG    48      -6.671   4.209  -5.153
ATOM    748  N   GLU    49      -5.873   3.899  -3.060
ATOM    749  CA  GLU    49      -5.107   5.143  -2.942
ATOM    750  C   GLU    49      -4.228   5.398  -4.169
ATOM    751  HN  GLU    49      -5.842   3.311  -2.240
ATOM    752  CB  GLU    49      -4.227   5.178  -1.655
ATOM    753  CG  GLU    49      -3.353   6.432  -1.358
ATOM    754  CD  GLU    49      -2.688   6.412   0.045
ATOM    755  OE1 GLU    49      -2.856   5.441   0.820
ATOM    756  OE2 GLU    49      -1.858   7.330   0.322
ATOM    757  HA  GLU    49      -5.792   5.984  -2.835
ATOM    758  HB1 GLU    49      -4.918   4.857  -0.876
ATOM    759  HB2 GLU    49      -3.539   4.333  -1.655
ATOM    760  HG1 GLU    49      -2.532   6.574  -2.060
ATOM    761  HG2 GLU    49      -3.932   7.346  -1.491
ATOM    762  O   GLU    49      -4.288   6.484  -4.758
ATOM    763  N   VAL    50      -3.453   4.372  -4.532
ATOM    764  CA  VAL    50      -2.404   4.328  -5.552
ATOM    765  C   VAL    50      -2.959   4.595  -6.958
ATOM    766  HN  VAL    50      -3.559   3.477  -4.076
ATOM    767  CB  VAL    50      -1.617   2.980  -5.519
ATOM    768  CG1 VAL    50      -0.462   2.991  -6.509
ATOM    769  CG2 VAL    50      -0.946   2.956  -4.157
ATOM    770  HA  VAL    50      -1.652   5.086  -5.334
ATOM    771  HB  VAL    50      -2.195   2.073  -5.699
ATOM    772  HG1 VAL    50       0.250   2.223  -6.207
ATOM    773  HG2 VAL    50      -0.694   2.859  -7.566
ATOM    774  HG3 VAL    50       0.168   3.874  -6.397
ATOM    775  HG4 VAL    50      -0.515   1.974  -3.957
ATOM    776  HG5 VAL    50      -0.248   3.789  -4.077
ATOM    777  HG6 VAL    50      -1.665   3.094  -3.349
ATOM    778  O   VAL    50      -2.498   5.502  -7.665
ATOM    779  N   GLU    51      -3.954   3.826  -7.377
ATOM    780  CA  GLU    51      -4.698   3.809  -8.621
ATOM    781  C   GLU    51      -5.306   5.173  -8.911
ATOM    782  HN  GLU    51      -4.313   3.097  -6.777
ATOM    783  CB  GLU    51      -5.775   2.734  -8.577
ATOM    784  CG  GLU    51      -6.126   2.078  -9.906
ATOM    785  CD  GLU    51      -7.095   2.831 -10.812
ATOM    786  OE1 GLU    51      -8.024   3.525 -10.324
ATOM    787  OE2 GLU    51      -6.977   2.782 -12.060
ATOM    788  HA  GLU    51      -4.031   3.543  -9.441
ATOM    789  HB1 GLU    51      -5.241   1.967  -8.016
ATOM    790  HB2 GLU    51      -6.598   2.996  -7.912
ATOM    791  HG1 GLU    51      -5.252   1.685 -10.425
ATOM    792  HG2 GLU    51      -6.642   1.140  -9.703
ATOM    793  O   GLU    51      -5.005   5.787  -9.936
ATOM    794  N   ILE    52      -6.140   5.629  -7.980
ATOM    795  CA  ILE    52      -6.781   6.947  -8.058
ATOM    796  C   ILE    52      -5.770   8.098  -8.019
ATOM    797  HN  ILE    52      -6.354   5.058  -7.175
ATOM    798  CB  ILE    52      -7.838   7.125  -6.944
ATOM    799  CG1 ILE    52      -8.970   6.091  -7.083
ATOM    800  CG2 ILE    52      -8.392   8.548  -6.910
ATOM    801  CD1 ILE    52      -9.990   6.098  -5.971
ATOM    802  HA  ILE    52      -7.340   7.024  -8.991
ATOM    803  HB  ILE    52      -7.265   6.934  -6.037
ATOM    804  HG1 ILE    52      -9.368   6.387  -8.054
ATOM    805  HG2 ILE    52      -8.612   5.080  -7.276
ATOM    806  HG3 ILE    52      -9.112   8.551  -7.728
ATOM    807  HG4 ILE    52      -8.946   8.645  -5.977
ATOM    808  HG5 ILE    52      -7.772   9.436  -7.037
ATOM    809  HD1 ILE    52     -10.553   7.020  -5.829
ATOM    810  HD2 ILE    52     -10.693   5.298  -6.205
ATOM    811  HD3 ILE    52      -9.523   5.876  -5.011
ATOM    812  O   ILE    52      -5.823   8.997  -8.870
ATOM    813  N   GLN    53      -4.816   8.111  -7.082
ATOM    814  CA  GLN    53      -3.859   9.213  -6.919
ATOM    815  C   GLN    53      -2.829   9.318  -8.056
ATOM    816  HN  GLN    53      -4.730   7.333  -6.443
ATOM    817  CB  GLN    53      -3.169   9.176  -5.534
ATOM    818  CG  GLN    53      -2.268  10.361  -5.183
ATOM    819  CD  GLN    53      -1.834  10.495  -3.710
ATOM    820  NE2 GLN    53      -1.461  11.690  -3.211
ATOM    821  HE1 GLN    53      -1.113  11.588  -2.271
ATOM    822  HE2 GLN    53      -1.256  12.478  -3.806
ATOM    823  OE1 GLN    53      -1.596   9.481  -3.019
ATOM    824  HA  GLN    53      -4.397  10.160  -6.883
ATOM    825  HB1 GLN    53      -3.870   9.045  -4.709
ATOM    826  HB2 GLN    53      -2.657   8.214  -5.524
ATOM    827  HG1 GLN    53      -1.241  10.271  -5.536
ATOM    828  HG2 GLN    53      -2.671  11.301  -5.559
ATOM    829  O   GLN    53      -2.437  10.432  -8.413
ATOM    830  N   SER    54      -2.390   8.205  -8.648
ATOM    831  CA  SER    54      -1.414   8.267  -9.749
ATOM    832  C   SER    54      -1.903   9.008 -11.008
ATOM    833  HN  SER    54      -2.729   7.305  -8.340
ATOM    834  CB  SER    54      -0.912   6.879 -10.123
ATOM    835  OG  SER    54      -1.950   6.106 -10.672
ATOM    836  HG  SER    54      -2.511   5.741  -9.977
ATOM    837  HA  SER    54      -0.516   8.785  -9.410
ATOM    838  HB1 SER    54      -0.244   7.083 -10.960
ATOM    839  HB2 SER    54      -0.334   6.246  -9.450
ATOM    840  O   SER    54      -1.085   9.457 -11.826
ATOM    841  N   HIS    55      -3.224   9.149 -11.154
ATOM    842  CA  HIS    55      -3.797   9.849 -12.315
ATOM    843  C   HIS    55      -4.259  11.274 -12.074
ATOM    844  HN  HIS    55      -3.848   8.770 -10.457
ATOM    845  CB  HIS    55      -4.889   9.006 -12.964
ATOM    846  CG  HIS    55      -4.364   7.759 -13.618
ATOM    847  ND1 HIS    55      -4.859   6.538 -13.349
ATOM    848  CE1 HIS    55      -4.183   5.613 -14.065
ATOM    849  NE2 HIS    55      -3.243   6.247 -14.783
ATOM    850  HE  HIS    55      -4.451   4.559 -13.986
ATOM    851  CD2 HIS    55      -3.322   7.571 -14.530
ATOM    852  HNE HIS    55      -2.589   5.797 -15.407
ATOM    853  HD  HIS    55      -2.634   8.261 -15.018
ATOM    854  HA  HIS    55      -3.054   9.903 -13.110
ATOM    855  HB1 HIS    55      -5.611   8.701 -12.207
ATOM    856  HB2 HIS    55      -5.393   9.592 -13.731
ATOM    857  O   HIS    55      -4.971  11.860 -12.901
ATOM    858  N   LEU    56      -3.837  11.863 -10.963
ATOM    859  CA  LEU    56      -4.195  13.254 -10.670
ATOM    860  C   LEU    56      -3.026  14.257 -10.872
ATOM    861  HN  LEU    56      -3.262  11.350 -10.309
ATOM    862  CB  LEU    56      -4.798  13.361  -9.255
ATOM    863  CG  LEU    56      -6.081  12.568  -8.928
ATOM    864  CD1 LEU    56      -6.441  12.663  -7.445
ATOM    865  CD2 LEU    56      -7.263  13.012  -9.788
ATOM    866  HA  LEU    56      -5.007  13.567 -11.326
ATOM    867  HB1 LEU    56      -4.069  13.016  -8.521
ATOM    868  HB2 LEU    56      -5.058  14.399  -9.047
ATOM    869  HG  LEU    56      -5.933  11.517  -9.178
ATOM    870  HD1 LEU    56      -7.350  12.092  -7.253
ATOM    871  HD2 LEU    56      -5.625  12.258  -6.845
ATOM    872  HD3 LEU    56      -6.605  13.706  -7.176
ATOM    873  HD4 LEU    56      -8.144  12.427  -9.524
ATOM    874  HD5 LEU    56      -7.463  14.069  -9.613
ATOM    875  HD6 LEU    56      -7.026  12.856 -10.840
ATOM    876  O   LEU    56      -1.926  14.066 -10.350
ATOM    877  N   ARG    57      -3.269  15.313 -11.637
ATOM    878  CA  ARG    57      -2.294  16.387 -11.767
ATOM    879  C   ARG    57      -2.938  17.687 -11.361
ATOM    880  HN  ARG    57      -4.143  15.378 -12.139
ATOM    881  CB  ARG    57      -1.809  16.569 -13.205
ATOM    882  CG  ARG    57      -1.141  15.373 -13.825
ATOM    883  CD  ARG    57       0.192  15.050 -13.181
ATOM    884  NE  ARG    57       0.338  13.606 -13.218
ATOM    885  CZ  ARG    57       1.077  12.940 -14.101
ATOM    886  HE  ARG    57      -0.215  13.218 -12.464
ATOM    887  NH1 ARG    57       1.797  13.586 -15.020
ATOM    888  H11 ARG    57       1.794  14.597 -15.061
ATOM    889  H12 ARG    57       2.371  13.115 -15.707
ATOM    890  NH2 ARG    57       1.097  11.613 -14.044
ATOM    891  H21 ARG    57       0.569  11.096 -13.352
ATOM    892  H22 ARG    57       1.639  11.051 -14.687
ATOM    893  HA  ARG    57      -1.440  16.183 -11.121
ATOM    894  HB1 ARG    57      -2.656  16.812 -13.846
ATOM    895  HB2 ARG    57      -1.081  17.379 -13.243
ATOM    896  HG1 ARG    57      -1.784  14.500 -13.716
ATOM    897  HG2 ARG    57      -0.963  15.563 -14.883
ATOM    898  HD1 ARG    57       0.993  15.534 -13.740
ATOM    899  HD2 ARG    57       0.197  15.412 -12.153
ATOM    900  O   ARG    57      -3.756  18.238 -12.104
ATOM    901  N   HIS    58      -2.572  18.195 -10.196
ATOM    902  CA  HIS    58      -3.044  19.506  -9.813
ATOM    903  C   HIS    58      -2.074  20.131  -8.826
ATOM    904  HN  HIS    58      -1.967  17.665  -9.584
ATOM    905  CB  HIS    58      -4.481  19.410  -9.284
ATOM    906  CG  HIS    58      -5.152  20.743  -9.080
ATOM    907  ND1 HIS    58      -4.825  21.579  -8.062
ATOM    908  CE1 HIS    58      -5.594  22.682  -8.120
ATOM    909  NE2 HIS    58      -6.425  22.553  -9.177
ATOM    910  HE  HIS    58      -5.469  23.473  -7.380
ATOM    911  CD2 HIS    58      -6.178  21.367  -9.785
ATOM    912  HNE HIS    58      -7.114  23.235  -9.458
ATOM    913  HD  HIS    58      -6.754  21.074 -10.663
ATOM    914  HA  HIS    58      -3.117  20.139 -10.697
ATOM    915  HB1 HIS    58      -5.092  18.848  -9.990
ATOM    916  HB2 HIS    58      -4.481  18.901  -8.320
ATOM    917  O   HIS    58      -1.557  19.454  -7.941
ATOM    918  N   PRO    59      -1.792  21.437  -8.974
ATOM    919  CA  PRO    59      -0.888  22.128  -8.044
ATOM    920  C   PRO    59      -1.247  22.013  -6.554
ATOM    921  CB  PRO    59      -0.977  23.594  -8.492
ATOM    922  CG  PRO    59      -2.151  23.691  -9.416
ATOM    923  CD  PRO    59      -2.260  22.338 -10.047
ATOM    924  HA  PRO    59       0.119  21.723  -8.146
ATOM    925  HB1 PRO    59      -1.116  24.233  -7.620
ATOM    926  HB2 PRO    59      -0.057  23.874  -9.004
ATOM    927  HG1 PRO    59      -3.044  23.941  -8.844
ATOM    928  HG2 PRO    59      -1.966  24.467 -10.158
ATOM    929  HD1 PRO    59      -3.296  22.151 -10.330
ATOM    930  HD2 PRO    59      -1.628  22.298 -10.934
ATOM    931  O   PRO    59      -0.352  22.161  -5.709
ATOM    932  N   ASN    60      -2.519  21.755  -6.228
ATOM    933  CA  ASN    60      -2.931  21.520  -4.823
ATOM    934  C   ASN    60      -3.257  20.067  -4.495
ATOM    935  HN  ASN    60      -3.224  21.717  -6.949
ATOM    936  CB  ASN    60      -4.115  22.401  -4.430
ATOM    937  CG  ASN    60      -3.878  23.860  -4.742
ATOM    938  ND2 ASN    60      -2.954  24.493  -4.004
ATOM    939  HD1 ASN    60      -2.766  25.467  -4.181
ATOM    940  HD2 ASN    60      -2.464  23.983  -3.285
ATOM    941  OD1 ASN    60      -4.516  24.416  -5.643
ATOM    942  HA  ASN    60      -2.127  21.823  -4.152
ATOM    943  HB1 ASN    60      -5.003  22.081  -4.975
ATOM    944  HB2 ASN    60      -4.295  22.312  -3.358
ATOM    945  O   ASN    60      -3.878  19.775  -3.472
ATOM    946  N   ILE    61      -2.832  19.148  -5.352
ATOM    947  CA  ILE    61      -2.892  17.733  -4.991
ATOM    948  C   ILE    61      -1.474  17.157  -4.896
ATOM    949  HN  ILE    61      -2.468  19.430  -6.251
ATOM    950  CB  ILE    61      -3.780  16.953  -5.983
ATOM    951  CG1 ILE    61      -5.212  17.481  -5.890
ATOM    952  CG2 ILE    61      -3.715  15.444  -5.724
ATOM    953  CD1 ILE    61      -6.099  16.882  -6.947
ATOM    954  HA  ILE    61      -3.389  17.624  -4.027
ATOM    955  HB  ILE    61      -3.402  17.091  -6.996
ATOM    956  HG1 ILE    61      -5.629  17.233  -4.913
ATOM    957  HG2 ILE    61      -5.210  18.563  -6.019
ATOM    958  HG3 ILE    61      -4.352  14.924  -6.439
ATOM    959  HG4 ILE    61      -2.687  15.099  -5.835
ATOM    960  HG5 ILE    61      -4.060  15.233  -4.711
ATOM    961  HD1 ILE    61      -7.107  17.283  -6.846
ATOM    962  HD2 ILE    61      -5.707  17.129  -7.933
ATOM    963  HD3 ILE    61      -6.126  15.799  -6.828
ATOM    964  O   ILE    61      -0.658  17.431  -5.752
ATOM    965  N   LEU    62      -1.176  16.388  -3.850
ATOM    966  CA  LEU    62       0.167  15.832  -3.678
ATOM    967  C   LEU    62       0.424  14.774  -4.732
ATOM    968  HN  LEU    62      -1.885  16.181  -3.160
ATOM    969  CB  LEU    62       0.305  15.212  -2.292
ATOM    970  CG  LEU    62       1.776  14.982  -1.918
ATOM    971  CD1 LEU    62       2.485  16.317  -1.749
ATOM    972  CD2 LEU    62       1.931  14.150  -0.646
ATOM    973  HA  LEU    62       0.906  16.627  -3.778
ATOM    974  HB1 LEU    62      -0.138  15.877  -1.550
ATOM    975  HB2 LEU    62      -0.209  14.251  -2.270
ATOM    976  HG  LEU    62       2.267  14.413  -2.707
ATOM    977  HD1 LEU    62       3.528  16.144  -1.483
ATOM    978  HD2 LEU    62       2.436  16.876  -2.683
ATOM    979  HD3 LEU    62       2.000  16.889  -0.958
ATOM    980  HD4 LEU    62       2.990  14.016  -0.425
ATOM    981  HD5 LEU    62       1.449  14.664   0.186
ATOM    982  HD6 LEU    62       1.465  13.175  -0.789
ATOM    983  O   LEU    62      -0.367  13.842  -4.847
ATOM    984  N   ARG    63       1.509  14.899  -5.498
ATOM    985  CA  ARG    63       1.804  13.936  -6.568
ATOM    986  C   ARG    63       2.211  12.613  -5.970
ATOM    987  HN  ARG    63       2.145  15.668  -5.345
ATOM    988  CB  ARG    63       2.970  14.415  -7.434
ATOM    989  CG  ARG    63       2.624  15.381  -8.542
ATOM    990  CD  ARG    63       1.846  14.700  -9.662
ATOM    991  NE  ARG    63       2.585  13.683 -10.429
ATOM    992  CZ  ARG    63       3.464  13.944 -11.412
ATOM    993  HE  ARG    63       2.311  12.772 -10.082
ATOM    994  NH1 ARG    63       3.764  15.211 -11.751
ATOM    995  H11 ARG    63       3.332  15.990 -11.270
ATOM    996  H12 ARG    63       4.420  15.449 -12.484
ATOM    997  NH2 ARG    63       4.066  12.932 -12.060
ATOM    998  H21 ARG    63       3.881  11.963 -11.833
ATOM    999  H22 ARG    63       4.733  13.086 -12.805
ATOM   1000  HA  ARG    63       0.916  13.793  -7.184
ATOM   1001  HB1 ARG    63       3.702  14.925  -6.808
ATOM   1002  HB2 ARG    63       3.440  13.558  -7.917
ATOM   1003  HG1 ARG    63       2.012  16.189  -8.142
ATOM   1004  HG2 ARG    63       3.540  15.794  -8.963
ATOM   1005  HD1 ARG    63       0.976  14.193  -9.244
ATOM   1006  HD2 ARG    63       1.519  15.447 -10.384
ATOM   1007  O   ARG    63       2.953  12.607  -4.988
ATOM   1008  N   LEU    64       1.748  11.501  -6.550
ATOM   1009  CA  LEU    64       2.361  10.180  -6.299
ATOM   1010  C   LEU    64       3.109   9.806  -7.565
ATOM   1011  HN  LEU    64       0.959  11.554  -7.178
ATOM   1012  CB  LEU    64       1.304   9.125  -5.969
ATOM   1013  CG  LEU    64       1.791   7.692  -5.726
ATOM   1014  CD1 LEU    64       1.129   7.105  -4.506
ATOM   1015  CD2 LEU    64       1.565   6.873  -6.963
ATOM   1016  HA  LEU    64       3.042  10.250  -5.450
ATOM   1017  HB1 LEU    64       0.886   9.442  -5.013
ATOM   1018  HB2 LEU    64       0.476   9.234  -6.668
ATOM   1019  HG  LEU    64       2.866   7.694  -5.545
ATOM   1020  HD1 LEU    64       0.046   7.142  -4.625
ATOM   1021  HD2 LEU    64       1.370   6.056  -4.334
ATOM   1022  HD3 LEU    64       1.296   7.724  -3.624
ATOM   1023  HD4 LEU    64       0.537   6.529  -6.845
ATOM   1024  HD5 LEU    64       1.494   7.495  -7.856
ATOM   1025  HD6 LEU    64       2.294   6.090  -7.172
ATOM   1026  O   LEU    64       2.506   9.719  -8.631
ATOM   1027  N   TYR    65       4.417   9.610  -7.466
ATOM   1028  CA  TYR    65       5.225   9.443  -8.665
ATOM   1029  C   TYR    65       5.233   8.005  -9.146
ATOM   1030  HN  TYR    65       4.852   9.577  -6.555
ATOM   1031  CB  TYR    65       6.660   9.928  -8.442
ATOM   1032  CG  TYR    65       6.759  11.407  -8.218
ATOM   1033  CD1 TYR    65       6.442  12.322  -9.247
ATOM   1034  CE1 TYR    65       6.526  13.695  -9.040
ATOM   1035  HD1 TYR    65       6.125  11.955 -10.223
ATOM   1036  CZ  TYR    65       6.942  14.145  -7.783
ATOM   1037  HE1 TYR    65       6.271  14.384  -9.845
ATOM   1038  CE2 TYR    65       7.283  13.265  -6.765
ATOM   1039  OH  TYR    65       7.049  15.483  -7.527
ATOM   1040  CD2 TYR    65       7.193  11.904  -6.987
ATOM   1041  HE2 TYR    65       7.618  13.649  -5.801
ATOM   1042  HD2 TYR    65       7.462  11.204  -6.196
ATOM   1043  HH  TYR    65       6.814  16.029  -8.280
ATOM   1044  HA  TYR    65       4.824  10.067  -9.463
ATOM   1045  HB1 TYR    65       7.079   9.435  -7.564
ATOM   1046  HB2 TYR    65       7.265   9.688  -9.316
ATOM   1047  O   TYR    65       5.567   7.740 -10.298
ATOM   1048  N   GLY    66       4.971   7.079  -8.227
ATOM   1049  CA  GLY    66       5.211   5.650  -8.440
ATOM   1050  C   GLY    66       5.170   4.797  -7.176
ATOM   1051  HN  GLY    66       4.588   7.353  -7.333
ATOM   1052  HA1 GLY    66       4.452   5.250  -9.112
ATOM   1053  HA2 GLY    66       6.198   5.508  -8.881
ATOM   1054  O   GLY    66       4.969   5.309  -6.061
ATOM   1055  N   TYR    67       5.362   3.491  -7.324
ATOM   1056  CA  TYR    67       5.223   2.524  -6.242
ATOM   1057  C   TYR    67       6.065   1.314  -6.587
ATOM   1058  HN  TYR    67       5.619   3.121  -8.227
ATOM   1059  CB  TYR    67       3.752   2.098  -6.092
ATOM   1060  CG  TYR    67       3.094   1.501  -7.318
ATOM   1061  CD1 TYR    67       3.194   0.118  -7.590
ATOM   1062  CE1 TYR    67       2.599  -0.450  -8.714
ATOM   1063  HD1 TYR    67       3.747  -0.532  -6.912
ATOM   1064  CZ  TYR    67       1.898   0.370  -9.590
ATOM   1065  HE1 TYR    67       2.687  -1.522  -8.895
ATOM   1066  CE2 TYR    67       1.782   1.748  -9.348
ATOM   1067  OH  TYR    67       1.323  -0.204 -10.699
ATOM   1068  CD2 TYR    67       2.379   2.305  -8.218
ATOM   1069  HE2 TYR    67       1.226   2.378 -10.043
ATOM   1070  HD2 TYR    67       2.293   3.375  -8.027
ATOM   1071  HH  TYR    67       0.859   0.471 -11.199
ATOM   1072  HA  TYR    67       5.568   2.970  -5.309
ATOM   1073  HB1 TYR    67       3.781   1.298  -5.353
ATOM   1074  HB2 TYR    67       3.107   2.916  -5.771
ATOM   1075  O   TYR    67       6.254   1.028  -7.771
ATOM   1076  N   PHE    68       6.561   0.641  -5.546
ATOM   1077  CA  PHE    68       7.325  -0.620  -5.574
ATOM   1078  C   PHE    68       7.060  -1.342  -4.253
ATOM   1079  HN  PHE    68       6.424   0.993  -4.609
ATOM   1080  CB  PHE    68       8.826  -0.396  -5.818
ATOM   1081  CG  PHE    68       9.658   0.373  -4.837
ATOM   1082  CD1 PHE    68       9.672   1.768  -4.847
ATOM   1083  CE1 PHE    68      10.425   2.481  -3.925
ATOM   1084  HD1 PHE    68       9.086   2.313  -5.586
ATOM   1085  CZ  PHE    68      11.172   1.806  -2.975
ATOM   1086  HE1 PHE    68      10.427   3.571  -3.950
ATOM   1087  CE2 PHE    68      11.167   0.425  -2.952
ATOM   1088  HZ  PHE    68      11.762   2.365  -2.248
ATOM   1089  CD2 PHE    68      10.406  -0.286  -3.874
ATOM   1090  HE2 PHE    68      11.760  -0.110  -2.210
ATOM   1091  HD2 PHE    68      10.393  -1.376  -3.846
ATOM   1092  HA  PHE    68       6.993  -1.229  -6.416
ATOM   1093  HB1 PHE    68       9.361  -1.341  -5.917
ATOM   1094  HB2 PHE    68       8.921   0.063  -6.802
ATOM   1095  O   PHE    68       6.454  -0.766  -3.360
ATOM   1096  N   HIS    69       7.472  -2.603  -4.150
ATOM   1097  CA  HIS    69       7.261  -3.455  -2.955
ATOM   1098  C   HIS    69       8.236  -4.595  -3.022
ATOM   1099  HN  HIS    69       7.963  -3.035  -4.920
ATOM   1100  CB  HIS    69       5.814  -3.952  -2.853
ATOM   1101  CG  HIS    69       5.376  -5.036  -3.830
ATOM   1102  ND1 HIS    69       4.651  -6.107  -3.447
ATOM   1103  CE1 HIS    69       4.421  -6.893  -4.521
ATOM   1104  NE2 HIS    69       5.009  -6.326  -5.598
ATOM   1105  HE  HIS    69       3.842  -7.810  -4.412
ATOM   1106  CD2 HIS    69       5.612  -5.190  -5.209
ATOM   1107  HNE HIS    69       4.991  -6.704  -6.534
ATOM   1108  HD  HIS    69       6.157  -4.586  -5.935
ATOM   1109  HA  HIS    69       7.430  -2.866  -2.054
ATOM   1110  HB1 HIS    69       5.602  -4.480  -1.923
ATOM   1111  HB2 HIS    69       5.007  -3.220  -2.870
ATOM   1112  O   HIS    69       8.896  -4.785  -4.044
ATOM   1113  N   ASP    70       8.356  -5.340  -1.930
ATOM   1114  CA  ASP    70       9.246  -6.483  -1.783
ATOM   1115  C   ASP    70       8.428  -7.571  -1.072
ATOM   1116  HN  ASP    70       7.801  -5.127  -1.114
ATOM   1117  CB  ASP    70      10.521  -6.084  -1.030
ATOM   1118  CG  ASP    70      10.419  -5.640   0.433
ATOM   1119  OD1 ASP    70       9.776  -6.354   1.249
ATOM   1120  OD2 ASP    70      11.131  -4.651   0.687
ATOM   1121  HA  ASP    70       9.574  -6.818  -2.767
ATOM   1122  HB1 ASP    70      11.135  -6.984  -1.041
ATOM   1123  HB2 ASP    70      11.018  -5.327  -1.637
ATOM   1124  O   ASP    70       7.193  -7.598  -1.172
ATOM   1125  N   ALA    71       9.067  -8.482  -0.345
ATOM   1126  CA  ALA    71       8.366  -9.522   0.398
ATOM   1127  C   ALA    71       7.470  -9.098   1.561
ATOM   1128  HN  ALA    71      10.076  -8.467  -0.294
ATOM   1129  CB  ALA    71       9.362 -10.537   0.946
ATOM   1130  HA  ALA    71       7.710 -10.071  -0.277
ATOM   1131  HB1 ALA    71       8.831 -11.267   1.557
ATOM   1132  HB2 ALA    71       9.928 -11.013   0.145
ATOM   1133  HB3 ALA    71      10.152 -10.181   1.607
ATOM   1134  O   ALA    71       6.350  -9.571   1.693
ATOM   1135  N   THR    72       7.957  -8.157   2.360
ATOM   1136  CA  THR    72       7.475  -7.780   3.679
ATOM   1137  C   THR    72       6.926  -6.346   3.611
ATOM   1138  HN  THR    72       8.754  -7.612   2.065
ATOM   1139  CB  THR    72       8.568  -8.031   4.745
ATOM   1140  OG1 THR    72       7.944  -8.046   6.037
ATOM   1141  HG  THR    72       7.266  -8.723   6.106
ATOM   1142  CG2 THR    72       9.863  -7.208   4.703
ATOM   1143  HA  THR    72       6.685  -8.464   3.988
ATOM   1144  HB  THR    72       8.909  -9.060   4.626
ATOM   1145  HG1 THR    72       9.655  -6.170   4.960
ATOM   1146  HG2 THR    72      10.326  -7.539   5.632
ATOM   1147  HG3 THR    72      10.424  -7.363   3.781
ATOM   1148  O   THR    72       6.020  -6.009   4.391
ATOM   1149  N   ARG    73       7.422  -5.489   2.705
ATOM   1150  CA  ARG    73       7.130  -4.042   2.630
ATOM   1151  C   ARG    73       6.499  -3.616   1.324
ATOM   1152  HN  ARG    73       8.055  -5.823   1.993
ATOM   1153  CB  ARG    73       8.408  -3.243   2.805
ATOM   1154  CG  ARG    73       8.867  -3.219   4.245
ATOM   1155  CD  ARG    73      10.356  -3.274   4.507
ATOM   1156  NE  ARG    73      11.038  -4.339   3.785
ATOM   1157  CZ  ARG    73      12.340  -4.569   3.846
ATOM   1158  HE  ARG    73      10.345  -4.846   3.250
ATOM   1159  NH1 ARG    73      13.117  -3.796   4.605
ATOM   1160  H11 ARG    73      12.722  -3.032   5.139
ATOM   1161  H12 ARG    73      14.117  -3.926   4.690
ATOM   1162  NH2 ARG    73      12.852  -5.580   3.150
ATOM   1163  H21 ARG    73      12.278  -6.182   2.573
ATOM   1164  H22 ARG    73      13.840  -5.800   3.160
ATOM   1165  HA  ARG    73       6.440  -3.768   3.428
ATOM   1166  HB1 ARG    73       9.154  -3.590   2.091
ATOM   1167  HB2 ARG    73       8.252  -2.199   2.535
ATOM   1168  HG1 ARG    73       8.422  -2.299   4.623
ATOM   1169  HG2 ARG    73       8.414  -4.006   4.848
ATOM   1170  HD1 ARG    73      10.744  -2.296   4.218
ATOM   1171  HD2 ARG    73      10.549  -3.506   5.554
ATOM   1172  O   ARG    73       6.791  -4.182   0.262
ATOM   1173  N   VAL    74       5.659  -2.578   1.385
ATOM   1174  CA  VAL    74       5.099  -1.875   0.226
ATOM   1175  C   VAL    74       5.592  -0.429   0.390
ATOM   1176  HN  VAL    74       5.364  -2.223   2.284
ATOM   1177  CB  VAL    74       3.551  -1.987   0.189
ATOM   1178  CG1 VAL    74       3.143  -1.247  -1.077
ATOM   1179  CG2 VAL    74       2.996  -3.400   0.248
ATOM   1180  HA  VAL    74       5.469  -2.333  -0.691
ATOM   1181  HB  VAL    74       3.019  -1.498   1.005
ATOM   1182  HG1 VAL    74       2.105  -1.477  -1.318
ATOM   1183  HG2 VAL    74       3.092  -0.169  -0.922
ATOM   1184  HG3 VAL    74       3.782  -1.397  -1.946
ATOM   1185  HG4 VAL    74       3.536  -4.115   0.869
ATOM   1186  HG5 VAL    74       1.994  -3.345   0.673
ATOM   1187  HG6 VAL    74       2.792  -3.901  -0.698
ATOM   1188  O   VAL    74       5.640   0.079   1.511
ATOM   1189  N   TYR    75       5.954   0.304  -0.667
ATOM   1190  CA  TYR    75       6.490   1.684  -0.632
ATOM   1191  C   TYR    75       5.667   2.509  -1.626
ATOM   1192  HN  TYR    75       5.870  -0.081  -1.597
ATOM   1193  CB  TYR    75       7.988   1.706  -1.008
ATOM   1194  CG  TYR    75       8.897   0.701  -0.344
ATOM   1195  CD1 TYR    75       8.980  -0.609  -0.812
ATOM   1196  CE1 TYR    75       9.800  -1.545  -0.203
ATOM   1197  HD1 TYR    75       8.391  -0.918  -1.676
ATOM   1198  CZ  TYR    75      10.554  -1.172   0.887
ATOM   1199  HE1 TYR    75       9.844  -2.564  -0.587
ATOM   1200  CE2 TYR    75      10.492   0.127   1.371
ATOM   1201  OH  TYR    75      11.375  -2.098   1.495
ATOM   1202  CD2 TYR    75       9.664   1.052   0.757
ATOM   1203  HE2 TYR    75      11.094   0.417   2.232
ATOM   1204  HD2 TYR    75       9.609   2.071   1.139
ATOM   1205  HH  TYR    75      11.198  -2.975   1.148
ATOM   1206  HA  TYR    75       6.392   2.087   0.377
ATOM   1207  HB1 TYR    75       8.085   1.759  -2.092
ATOM   1208  HB2 TYR    75       8.385   2.693  -0.771
ATOM   1209  O   TYR    75       5.279   2.015  -2.693
ATOM   1210  N   LEU    76       5.426   3.781  -1.329
ATOM   1211  CA  LEU    76       4.794   4.756  -2.208
ATOM   1212  C   LEU    76       5.767   5.936  -2.259
ATOM   1213  HN  LEU    76       5.690   4.144  -0.424
ATOM   1214  CB  LEU    76       3.420   5.157  -1.661
ATOM   1215  CG  LEU    76       2.445   3.998  -1.454
ATOM   1216  CD1 LEU    76       1.137   4.560  -0.916
ATOM   1217  CD2 LEU    76       2.216   3.264  -2.760
ATOM   1218  HA  LEU    76       4.645   4.315  -3.194
ATOM   1219  HB1 LEU    76       3.472   5.874  -0.842
ATOM   1220  HB2 LEU    76       2.875   5.803  -2.350
ATOM   1221  HG  LEU    76       2.730   3.271  -0.694
ATOM   1222  HD1 LEU    76       1.255   5.053   0.049
ATOM   1223  HD2 LEU    76       0.738   5.329  -1.578
ATOM   1224  HD3 LEU    76       0.342   3.835  -0.742
ATOM   1225  HD4 LEU    76       1.373   2.575  -2.715
ATOM   1226  HD5 LEU    76       1.888   3.991  -3.502
ATOM   1227  HD6 LEU    76       3.047   2.705  -3.189
ATOM   1228  O   LEU    76       6.230   6.394  -1.214
ATOM   1229  N   ILE    77       6.073   6.465  -3.444
ATOM   1230  CA  ILE    77       6.967   7.584  -3.746
ATOM   1231  C   ILE    77       6.178   8.858  -4.011
ATOM   1232  HN  ILE    77       5.663   6.083  -4.284
ATOM   1233  CB  ILE    77       7.837   7.304  -4.992
ATOM   1234  CG1 ILE    77       8.377   5.883  -5.073
ATOM   1235  CG2 ILE    77       9.017   8.272  -5.085
ATOM   1236  CD1 ILE    77       8.870   5.399  -6.415
ATOM   1237  HA  ILE    77       7.634   7.756  -2.900
ATOM   1238  HB  ILE    77       7.131   7.442  -5.810
ATOM   1239  HG1 ILE    77       9.167   5.784  -4.328
ATOM   1240  HG2 ILE    77       7.561   5.202  -4.834
ATOM   1241  HG3 ILE    77       9.672   8.239  -4.214
ATOM   1242  HG4 ILE    77       9.530   8.072  -6.025
ATOM   1243  HG5 ILE    77       8.583   9.269  -5.167
ATOM   1244  HD1 ILE    77       8.038   5.400  -7.120
ATOM   1245  HD2 ILE    77       9.723   5.865  -6.909
ATOM   1246  HD3 ILE    77       9.247   4.381  -6.316
ATOM   1247  O   ILE    77       5.583   9.028  -5.081
ATOM   1248  N   LEU    78       6.219   9.769  -3.048
ATOM   1249  CA  LEU    78       5.401  10.984  -3.080
ATOM   1250  C   LEU    78       6.231  12.262  -3.217
ATOM   1251  HN  LEU    78       6.832   9.635  -2.256
ATOM   1252  CB  LEU    78       4.572  11.091  -1.789
ATOM   1253  CG  LEU    78       3.896   9.814  -1.287
ATOM   1254  CD1 LEU    78       3.626   9.938   0.196
ATOM   1255  CD2 LEU    78       2.625   9.506  -2.061
ATOM   1256  HA  LEU    78       4.719  10.941  -3.928
ATOM   1257  HB1 LEU    78       5.213  11.422  -0.971
ATOM   1258  HB2 LEU    78       3.766  11.810  -1.932
ATOM   1259  HG  LEU    78       4.550   8.961  -1.467
ATOM   1260  HD1 LEU    78       3.144   9.028   0.556
ATOM   1261  HD2 LEU    78       4.567  10.084   0.727
ATOM   1262  HD3 LEU    78       2.972  10.791   0.377
ATOM   1263  HD4 LEU    78       2.176   8.591  -1.673
ATOM   1264  HD5 LEU    78       1.922  10.331  -1.949
ATOM   1265  HD6 LEU    78       2.865   9.374  -3.116
ATOM   1266  O   LEU    78       7.425  12.271  -2.909
ATOM   1267  N   GLU    79       5.569  13.327  -3.676
ATOM   1268  CA  GLU    79       6.113  14.665  -3.701
ATOM   1269  C   GLU    79       6.479  15.132  -2.284
ATOM   1270  HN  GLU    79       4.630  13.219  -4.032
ATOM   1271  CB  GLU    79       5.108  15.599  -4.357
ATOM   1272  CG  GLU    79       5.213  17.070  -3.991
ATOM   1273  CD  GLU    79       4.187  17.930  -4.734
ATOM   1274  OE1 GLU    79       3.275  17.374  -5.419
ATOM   1275  OE2 GLU    79       4.282  19.185  -4.634
ATOM   1276  HA  GLU    79       7.011  14.681  -4.318
ATOM   1277  HB1 GLU    79       5.221  15.552  -5.440
ATOM   1278  HB2 GLU    79       4.097  15.295  -4.084
ATOM   1279  HG1 GLU    79       5.043  17.192  -2.921
ATOM   1280  HG2 GLU    79       6.207  17.438  -4.244
ATOM   1281  O   GLU    79       5.763  14.883  -1.322
ATOM   1282  NT  AME    80       7.624  15.783  -2.147
ATOM   1283  CT  AME    80       8.031  16.235  -0.840
ATOM   1284  HN  AME    80       8.202  15.957  -2.956
ATOM   1285  HT1 AME    80       8.990  16.747  -0.914
ATOM   1286  HT2 AME    80       7.283  16.921  -0.443
ATOM   1287  HT3 AME    80       8.128  15.378  -0.172
ATOM   1288  H1  ACE    81     -10.751  19.309 -11.328
ATOM   1289  CH3 ACE    81     -10.727  19.119 -10.255
ATOM   1290  C   ACE    81     -10.966  17.626  -9.950
ATOM   1291  H2  ACE    81     -11.504  19.716  -9.778
ATOM   1292  H3  ACE    81      -9.752  19.417  -9.870
ATOM   1293  O   ACE    81     -11.164  16.825 -10.875
ATOM   1294  N   CYS    82     -10.960  17.265  -8.663
ATOM   1295  CA  CYS    82     -11.279  15.904  -8.237
ATOM   1296  C   CYS    82     -12.646  15.446  -8.706
ATOM   1297  HN  CYS    82     -10.729  17.944  -7.952
ATOM   1298  CB  CYS    82     -11.256  15.802  -6.727
ATOM   1299  SG  CYS    82      -9.623  15.486  -6.049
ATOM   1300  HG  CYS    82     -10.043  15.473  -4.770
ATOM   1301  HA  CYS    82     -10.540  15.213  -8.642
ATOM   1302  HB1 CYS    82     -11.611  16.737  -6.293
ATOM   1303  HB2 CYS    82     -11.903  14.985  -6.407
ATOM   1304  O   CYS    82     -12.792  14.331  -9.224
ATOM   1305  N   HIS    83     -13.643  16.309  -8.505
ATOM   1306  CA  HIS    83     -15.016  16.008  -8.871
ATOM   1307  C   HIS    83     -15.212  15.901 -10.355
ATOM   1308  HN  HIS    83     -13.452  17.207  -8.084
ATOM   1309  CB  HIS    83     -15.981  17.006  -8.238
ATOM   1310  CG  HIS    83     -16.041  16.909  -6.720
ATOM   1311  ND1 HIS    83     -16.614  17.861  -5.945
ATOM   1312  CE1 HIS    83     -16.513  17.505  -4.642
ATOM   1313  NE2 HIS    83     -15.851  16.333  -4.577
ATOM   1314  HE  HIS    83     -16.937  18.144  -3.867
ATOM   1315  CD2 HIS    83     -15.546  15.935  -5.841
ATOM   1316  HNE HIS    83     -15.625  15.842  -3.723
ATOM   1317  HD  HIS    83     -15.008  15.001  -6.003
ATOM   1318  HA  HIS    83     -15.311  15.057  -8.427
ATOM   1319  HB1 HIS    83     -15.672  18.020  -8.489
ATOM   1320  HB2 HIS    83     -16.988  16.829  -8.617
ATOM   1321  O   HIS    83     -16.037  15.111 -10.804
ATOM   1322  N   SER    84     -14.432  16.664 -11.124
ATOM   1323  CA  SER    84     -14.439  16.589 -12.592
ATOM   1324  C   SER    84     -13.939  15.223 -13.112
ATOM   1325  HN  SER    84     -13.802  17.328 -10.697
ATOM   1326  CB  SER    84     -13.610  17.735 -13.198
ATOM   1327  OG  SER    84     -12.269  17.334 -13.428
ATOM   1328  HG  SER    84     -11.800  18.088 -13.806
ATOM   1329  HA  SER    84     -15.454  16.738 -12.959
ATOM   1330  HB1 SER    84     -14.049  18.038 -14.148
ATOM   1331  HB2 SER    84     -13.606  18.583 -12.512
ATOM   1332  O   SER    84     -14.151  14.877 -14.280
ATOM   1333  N   LYS    85     -13.257  14.470 -12.250
ATOM   1334  CA  LYS    85     -12.879  13.080 -12.550
ATOM   1335  C   LYS    85     -13.700  12.124 -11.704
ATOM   1336  HN  LYS    85     -12.983  14.853 -11.356
ATOM   1337  CB  LYS    85     -11.373  12.847 -12.328
ATOM   1338  CG  LYS    85     -10.489  13.639 -13.284
ATOM   1339  CD  LYS    85      -9.070  13.096 -13.326
ATOM   1340  CE  LYS    85      -8.507  13.033 -14.749
ATOM   1341  NZ  LYS    85      -8.394  14.356 -15.441
ATOM   1342  HZ1 LYS    85      -8.016  14.220 -16.367
ATOM   1343  HZ2 LYS    85      -7.781  14.961 -14.912
ATOM   1344  HZ3 LYS    85      -9.308  14.779 -15.509
ATOM   1345  HA  LYS    85     -13.062  12.872 -13.604
ATOM   1346  HB1 LYS    85     -11.104  13.143 -11.314
ATOM   1347  HB2 LYS    85     -11.143  11.791 -12.470
ATOM   1348  HG1 LYS    85     -10.904  13.587 -14.290
ATOM   1349  HG2 LYS    85     -10.446  14.679 -12.962
ATOM   1350  HD1 LYS    85      -8.417  13.738 -12.735
ATOM   1351  HD2 LYS    85      -9.054  12.087 -12.914
ATOM   1352  HE1 LYS    85      -7.504  12.605 -14.725
ATOM   1353  HE2 LYS    85      -9.152  12.410 -15.368
ATOM   1354  O   LYS    85     -13.323  10.976 -11.509
ATOM   1355  N   ARG    86     -14.820  12.627 -11.194
ATOM   1356  CA  ARG    86     -15.734  11.876 -10.307
ATOM   1357  C   ARG    86     -15.076  11.193  -9.081
ATOM   1358  HN  ARG    86     -15.087  13.577 -11.408
ATOM   1359  CB  ARG    86     -16.611  10.901 -11.117
ATOM   1360  CG  ARG    86     -17.638  11.578 -12.026
ATOM   1361  CD  ARG    86     -18.866  12.106 -11.275
ATOM   1362  NE  ARG    86     -19.967  11.134 -11.157
ATOM   1363  CZ  ARG    86     -21.140  11.378 -10.564
ATOM   1364  HE  ARG    86     -19.670  10.273 -11.598
ATOM   1365  NH1 ARG    86     -22.068  10.430 -10.507
ATOM   1366  H11 ARG    86     -21.899   9.517 -10.909
ATOM   1367  H12 ARG    86     -22.971  10.562 -10.070
ATOM   1368  NH2 ARG    86     -21.385  12.563 -10.013
ATOM   1369  H21 ARG    86     -20.704  13.311 -10.022
ATOM   1370  H22 ARG    86     -22.262  12.778  -9.557
ATOM   1371  HA  ARG    86     -16.491  12.551  -9.908
ATOM   1372  HB1 ARG    86     -15.977  10.287 -11.757
ATOM   1373  HB2 ARG    86     -17.167  10.258 -10.434
ATOM   1374  HG1 ARG    86     -17.175  12.426 -12.529
ATOM   1375  HG2 ARG    86     -17.993  10.864 -12.769
ATOM   1376  HD1 ARG    86     -18.579  12.388 -10.261
ATOM   1377  HD2 ARG    86     -19.264  12.977 -11.795
ATOM   1378  O   ARG    86     -15.566  10.178  -8.561
ATOM   1379  N   VAL    87     -13.982  11.783  -8.617
ATOM   1380  CA  VAL    87     -13.262  11.303  -7.451
ATOM   1381  C   VAL    87     -13.715  12.086  -6.208
ATOM   1382  HN  VAL    87     -13.618  12.603  -9.081
ATOM   1383  CB  VAL    87     -11.739  11.493  -7.659
ATOM   1384  CG1 VAL    87     -10.971  11.151  -6.390
ATOM   1385  CG2 VAL    87     -11.237  10.668  -8.838
ATOM   1386  HA  VAL    87     -13.469  10.242  -7.306
ATOM   1387  HB  VAL    87     -11.534  12.530  -7.923
ATOM   1388  HG1 VAL    87      -9.904  11.292  -6.561
ATOM   1389  HG2 VAL    87     -11.298  11.803  -5.580
ATOM   1390  HG3 VAL    87     -11.160  10.112  -6.118
ATOM   1391  HG4 VAL    87     -10.165  10.822  -8.959
ATOM   1392  HG5 VAL    87     -11.433   9.612  -8.653
ATOM   1393  HG6 VAL    87     -11.753  10.979  -9.746
ATOM   1394  O   VAL    87     -13.670  13.318  -6.204
ATOM   1395  N   ILE    88     -14.158  11.388  -5.161
ATOM   1396  CA  ILE    88     -14.429  12.049  -3.856
ATOM   1397  C   ILE    88     -13.389  11.638  -2.801
ATOM   1398  HN  ILE    88     -14.314  10.394  -5.250
ATOM   1399  CB  ILE    88     -15.890  11.862  -3.315
ATOM   1400  CG1 ILE    88     -16.323  10.387  -3.282
ATOM   1401  CG2 ILE    88     -16.900  12.708  -4.097
ATOM   1402  CD1 ILE    88     -17.667  10.146  -2.605
ATOM   1403  HA  ILE    88     -14.389  13.131  -3.981
ATOM   1404  HB  ILE    88     -15.955  12.252  -2.299
ATOM   1405  HG1 ILE    88     -16.406  10.009  -4.301
ATOM   1406  HG2 ILE    88     -15.581   9.802  -2.737
ATOM   1407  HG3 ILE    88     -17.899  12.549  -3.690
ATOM   1408  HG4 ILE    88     -16.636  13.762  -4.010
ATOM   1409  HG5 ILE    88     -16.884  12.415  -5.146
ATOM   1410  HD1 ILE    88     -17.898   9.081  -2.624
ATOM   1411  HD2 ILE    88     -17.620  10.488  -1.571
ATOM   1412  HD3 ILE    88     -18.445  10.696  -3.134
ATOM   1413  O   ILE    88     -12.997  10.474  -2.730
ATOM   1414  N   HIS    89     -12.931  12.591  -1.994
ATOM   1415  CA  HIS    89     -11.795  12.321  -1.117
ATOM   1416  C   HIS    89     -12.208  11.709   0.196
ATOM   1417  HN  HIS    89     -13.371  13.500  -1.990
ATOM   1418  CB  HIS    89     -10.910  13.555  -0.926
ATOM   1419  CG  HIS    89      -9.695  13.301  -0.065
ATOM   1420  ND1 HIS    89      -9.778  13.109   1.272
ATOM   1421  CE1 HIS    89      -8.537  12.885   1.779
ATOM   1422  NE2 HIS    89      -7.657  12.947   0.764
ATOM   1423  HE  HIS    89      -8.409  12.699   2.846
ATOM   1424  CD2 HIS    89      -8.338  13.203  -0.390
ATOM   1425  HNE HIS    89      -6.659  12.823   0.855
ATOM   1426  HD  HIS    89      -7.798  13.292  -1.332
ATOM   1427  HA  HIS    89     -11.112  11.627  -1.608
ATOM   1428  HB1 HIS    89     -10.554  13.901  -1.896
ATOM   1429  HB2 HIS    89     -11.487  14.346  -0.447
ATOM   1430  O   HIS    89     -11.702  10.632   0.570
ATOM   1431  N   ARN    90     -13.096  12.397   0.922
ATOM   1432  CA  ARN    90     -13.777  11.847   2.112
ATOM   1433  C   ARN    90     -12.996  11.806   3.431
ATOM   1434  HN  ARN    90     -13.330  13.345   0.663
ATOM   1435  CB  ARN    90     -14.327  10.438   1.840
ATOM   1436  CG  ARN    90     -15.278  10.309   0.655
ATOM   1437  CD  ARN    90     -15.898   8.908   0.561
ATOM   1438  NE  ARN    90     -15.030   7.824   1.059
ATOM   1439  CZ  ARN    90     -15.445   6.586   1.339
ATOM   1440  HE  ARN    90     -14.091   8.191   1.144
ATOM   1441  NH1 ARN    90     -16.719   6.261   1.172
ATOM   1442  H11 ARN    90     -17.386   6.942   0.833
ATOM   1443  NH2 ARN    90     -14.593   5.676   1.802
ATOM   1444  H21 ARN    90     -13.615   5.884   1.957
ATOM   1445  H22 ARN    90     -14.877   4.730   2.024
ATOM   1446  HA  ARN    90     -14.667  12.438   2.328
ATOM   1447  HB1 ARN    90     -13.500   9.757   1.640
ATOM   1448  HB2 ARN    90     -14.881  10.089   2.712
ATOM   1449  HG1 ARN    90     -16.087  11.031   0.758
ATOM   1450  HG2 ARN    90     -14.735  10.502  -0.270
ATOM   1451  HD1 ARN    90     -16.815   8.876   1.149
ATOM   1452  HD2 ARN    90     -16.126   8.680  -0.480
ATOM   1453  O   ARN    90     -13.584  11.541   4.477
ATOM   1454  N   ASP    91     -11.687  12.040   3.402
ATOM   1455  CA  ASP    91     -10.895  12.039   4.648
ATOM   1456  C   ASP    91     -10.020  13.304   4.796
ATOM   1457  HN  ASP    91     -11.229  12.220   2.521
ATOM   1458  CB  ASP    91     -10.088  10.716   4.814
ATOM   1459  CG  ASP    91      -9.464  10.557   6.225
ATOM   1460  OD1 ASP    91     -10.127  10.876   7.243
ATOM   1461  OD2 ASP    91      -8.303  10.101   6.316
ATOM   1462  HA  ASP    91     -11.566  11.994   5.506
ATOM   1463  HB1 ASP    91     -10.747   9.864   4.647
ATOM   1464  HB2 ASP    91      -9.274  10.692   4.089
ATOM   1465  O   ASP    91      -8.817  13.224   5.108
ATOM   1466  N   ILE    92     -10.644  14.468   4.596
ATOM   1467  CA  ILE    92      -9.938  15.747   4.640
ATOM   1468  C   ILE    92      -9.746  16.208   6.094
ATOM   1469  HN  ILE    92     -11.636  14.479   4.408
ATOM   1470  CB  ILE    92     -10.681  16.825   3.830
ATOM   1471  CG1 ILE    92     -11.055  16.311   2.453
ATOM   1472  CG2 ILE    92      -9.797  18.047   3.645
ATOM   1473  CD1 ILE    92      -9.970  16.543   1.423
ATOM   1474  HA  ILE    92      -8.960  15.639   4.172
ATOM   1475  HB  ILE    92     -11.592  17.111   4.355
ATOM   1476  HG1 ILE    92     -11.241  15.238   2.504
ATOM   1477  HG2 ILE    92     -11.955  16.819   2.107
ATOM   1478  HG3 ILE    92     -10.335  18.801   3.071
ATOM   1479  HG4 ILE    92      -9.531  18.455   4.621
ATOM   1480  HG5 ILE    92      -8.890  17.762   3.112
ATOM   1481  HD1 ILE    92     -10.295  16.154   0.458
ATOM   1482  HD2 ILE    92      -9.773  17.611   1.337
ATOM   1483  HD3 ILE    92      -9.059  16.030   1.733
ATOM   1484  O   ILE    92     -10.684  16.637   6.749
ATOM   1485  N   LYN    93      -8.531  16.098   6.603
ATOM   1486  CA  LYN    93      -8.242  16.494   7.959
ATOM   1487  C   LYN    93      -6.999  17.335   7.828
ATOM   1488  HN  LYN    93      -7.781  15.729   6.037
ATOM   1489  CB  LYN    93      -7.840  15.299   8.839
ATOM   1490  CG  LYN    93      -8.791  14.137   9.083
ATOM   1491  CD  LYN    93      -7.881  13.009   9.579
ATOM   1492  CE  LYN    93      -8.512  11.961  10.494
ATOM   1493  NZ  LYN    93      -9.277  10.889   9.768
ATOM   1494  HZ1 LYN    93      -9.662  10.238  10.438
ATOM   1495  HZ2 LYN    93      -8.656  10.399   9.141
ATOM   1496  HA  LYN    93      -9.083  17.060   8.360
ATOM   1497  HB1 LYN    93      -6.960  14.815   8.416
ATOM   1498  HB2 LYN    93      -7.612  15.649   9.846
ATOM   1499  HG1 LYN    93      -9.532  14.424   9.830
ATOM   1500  HG2 LYN    93      -9.295  13.877   8.152
ATOM   1501  HD1 LYN    93      -7.490  12.455   8.726
ATOM   1502  HD2 LYN    93      -7.053  13.433  10.147
ATOM   1503  HE1 LYN    93      -7.731  11.462  11.069
ATOM   1504  HE2 LYN    93      -9.211  12.446  11.176
ATOM   1505  O   LYN    93      -6.154  17.067   6.956
ATOM   1506  N   PRO    94      -6.812  18.295   8.735
ATOM   1507  CA  PRO    94      -5.573  19.072   8.679
ATOM   1508  C   PRO    94      -4.301  18.236   8.629
ATOM   1509  CB  PRO    94      -5.617  19.890   9.969
ATOM   1510  CG  PRO    94      -7.076  20.058  10.205
ATOM   1511  CD  PRO    94      -7.679  18.735   9.835
ATOM   1512  HA  PRO    94      -5.575  19.696   7.786
ATOM   1513  HB1 PRO    94      -5.123  19.336  10.768
ATOM   1514  HB2 PRO    94      -5.104  20.839   9.816
ATOM   1515  HG1 PRO    94      -7.249  20.301  11.254
ATOM   1516  HG2 PRO    94      -7.456  20.864   9.578
ATOM   1517  HD1 PRO    94      -7.646  18.067  10.696
ATOM   1518  HD2 PRO    94      -8.715  18.880   9.528
ATOM   1519  O   PRO    94      -3.334  18.669   8.005
ATOM   1520  N   GLU    95      -4.273  17.064   9.263
ATOM   1521  CA  GLU    95      -3.053  16.242   9.201
ATOM   1522  C   GLU    95      -2.794  15.600   7.847
ATOM   1523  HN  GLU    95      -5.084  16.752   9.778
ATOM   1524  CB  GLU    95      -3.022  15.191  10.276
ATOM   1525  CG  GLU    95      -4.076  14.147  10.100
ATOM   1526  CD  GLU    95      -4.874  13.997  11.366
ATOM   1527  OE1 GLU    95      -5.476  15.021  11.798
ATOM   1528  OE2 GLU    95      -4.893  12.860  11.916
ATOM   1529  HA  GLU    95      -2.185  16.861   9.430
ATOM   1530  HB1 GLU    95      -2.054  14.689  10.267
ATOM   1531  HB2 GLU    95      -3.179  15.659  11.248
ATOM   1532  HG1 GLU    95      -4.744  14.437   9.290
ATOM   1533  HG2 GLU    95      -3.607  13.193   9.859
ATOM   1534  O   GLU    95      -1.706  15.096   7.640
ATOM   1535  N   ASN    96      -3.779  15.621   6.942
ATOM   1536  CA  ASN    96      -3.607  15.212   5.542
ATOM   1537  C   ASN    96      -3.492  16.383   4.585
ATOM   1538  HN  ASN    96      -4.702  15.931   7.212
ATOM   1539  CB  ASN    96      -4.821  14.446   5.064
ATOM   1540  CG  ASN    96      -4.957  13.100   5.707
ATOM   1541  ND2 ASN    96      -6.133  12.501   5.519
ATOM   1542  HD1 ASN    96      -6.292  11.592   5.925
ATOM   1543  HD2 ASN    96      -6.841  12.968   4.975
ATOM   1544  OD1 ASN    96      -4.024  12.583   6.355
ATOM   1545  HA  ASN    96      -2.698  14.619   5.446
ATOM   1546  HB1 ASN    96      -5.723  15.013   5.294
ATOM   1547  HB2 ASN    96      -4.753  14.292   3.988
ATOM   1548  O   ASN    96      -3.724  16.217   3.385
ATOM   1549  N   LEU    97      -3.203  17.570   5.099
ATOM   1550  CA  LEU    97      -3.037  18.741   4.255
ATOM   1551  C   LEU    97      -1.603  19.210   4.474
ATOM   1552  HN  LEU    97      -3.094  17.671   6.098
ATOM   1553  CB  LEU    97      -4.045  19.839   4.618
ATOM   1554  CG  LEU    97      -5.549  19.509   4.679
ATOM   1555  CD1 LEU    97      -6.395  20.754   4.885
ATOM   1556  CD2 LEU    97      -6.061  18.760   3.468
ATOM   1557  HA  LEU    97      -3.209  18.466   3.215
ATOM   1558  HB1 LEU    97      -3.819  20.227   5.612
ATOM   1559  HB2 LEU    97      -3.981  20.647   3.890
ATOM   1560  HG  LEU    97      -5.738  18.827   5.508
ATOM   1561  HD1 LEU    97      -7.448  20.476   4.923
ATOM   1562  HD2 LEU    97      -6.113  21.234   5.822
ATOM   1563  HD3 LEU    97      -6.231  21.446   4.059
ATOM   1564  HD4 LEU    97      -7.127  18.564   3.586
ATOM   1565  HD5 LEU    97      -5.898  19.361   2.574
ATOM   1566  HD6 LEU    97      -5.527  17.814   3.373
ATOM   1567  O   LEU    97      -1.175  19.429   5.603
ATOM   1568  NT  AME    98      -0.848  19.326   3.389
ATOM   1569  CT  AME    98       0.577  19.589   3.479
ATOM   1570  HN  AME    98      -1.266  19.230   2.475
ATOM   1571  HT1 AME    98       1.001  19.646   2.477
ATOM   1572  HT2 AME    98       0.741  20.534   3.997
ATOM   1573  HT3 AME    98       1.061  18.784   4.033
ATOM   1574  H1  ACE    99      -0.824  20.675  -0.235
ATOM   1575  CH3 ACE    99      -1.633  20.315  -0.872
ATOM   1576  C   ACE    99      -2.343  19.114  -0.236
ATOM   1577  H2  ACE    99      -1.214  20.022  -1.834
ATOM   1578  H3  ACE    99      -2.348  21.124  -1.018
ATOM   1579  O   ACE    99      -1.963  18.671   0.878
ATOM   1580  N   ILE   100      -3.358  18.586  -0.932
ATOM   1581  CA  ILE   100      -4.115  17.475  -0.371
ATOM   1582  C   ILE   100      -3.330  16.183  -0.469
ATOM   1583  HN  ILE   100      -3.592  18.960  -1.840
ATOM   1584  CB  ILE   100      -5.462  17.252  -1.073
ATOM   1585  CG1 ILE   100      -6.268  18.540  -1.093
ATOM   1586  CG2 ILE   100      -6.242  16.091  -0.415
ATOM   1587  CD1 ILE   100      -7.607  18.335  -1.778
ATOM   1588  HA  ILE   100      -4.331  17.675   0.679
ATOM   1589  HB  ILE   100      -5.288  16.926  -2.098
ATOM   1590  HG1 ILE   100      -6.447  18.873  -0.070
ATOM   1591  HG2 ILE   100      -5.714  19.307  -1.633
ATOM   1592  HG3 ILE   100      -7.192  15.953  -0.930
ATOM   1593  HG4 ILE   100      -5.656  15.174  -0.483
ATOM   1594  HG5 ILE   100      -6.428  16.325   0.633
ATOM   1595  HD1 ILE   100      -8.163  19.272  -1.778
ATOM   1596  HD2 ILE   100      -7.444  18.009  -2.805
ATOM   1597  HD3 ILE   100      -8.177  17.575  -1.243
ATOM   1598  O   ILE   100      -2.920  15.785  -1.546
ATOM   1599  N   ALA   101      -3.137  15.527   0.660
ATOM   1600  CA  ALA   101      -2.426  14.243   0.714
ATOM   1601  C   ALA   101      -3.358  13.105   1.109
ATOM   1602  HN  ALA   101      -3.485  15.908   1.528
ATOM   1603  CB  ALA   101      -1.275  14.326   1.703
ATOM   1604  HA  ALA   101      -2.004  14.019  -0.265
ATOM   1605  HB1 ALA   101      -0.754  13.369   1.736
ATOM   1606  HB2 ALA   101      -0.581  15.106   1.390
ATOM   1607  HB3 ALA   101      -1.663  14.562   2.694
ATOM   1608  O   ALA   101      -4.525  13.334   1.414
ATOM   1609  N   ASP   102      -2.847  11.883   1.101
ATOM   1610  CA  ASP   102      -3.595  10.741   1.623
ATOM   1611  C   ASP   102      -4.955  10.495   0.949
ATOM   1612  HN  ASP   102      -1.921  11.728   0.728
ATOM   1613  CB  ASP   102      -3.764  10.879   3.136
ATOM   1614  CG  ASP   102      -4.236   9.596   3.796
ATOM   1615  OD1 ASP   102      -4.201   8.522   3.144
ATOM   1616  OD2 ASP   102      -4.641   9.666   4.980
ATOM   1617  HA  ASP   102      -3.010   9.831   1.489
ATOM   1618  HB1 ASP   102      -2.809  11.152   3.586
ATOM   1619  HB2 ASP   102      -4.500  11.653   3.351
ATOM   1620  O   ASP   102      -6.010  10.982   1.389
ATOM   1621  N   PHE   103      -4.922   9.708  -0.109
ATOM   1622  CA  PHE   103      -6.142   9.341  -0.790
ATOM   1623  C   PHE   103      -6.602   7.953  -0.380
ATOM   1624  HN  PHE   103      -4.037   9.358  -0.447
ATOM   1625  CB  PHE   103      -5.962   9.480  -2.300
ATOM   1626  CG  PHE   103      -6.096  10.892  -2.774
ATOM   1627  CD1 PHE   103      -5.049  11.800  -2.617
ATOM   1628  CE1 PHE   103      -5.186  13.113  -3.038
ATOM   1629  HD1 PHE   103      -4.113  11.479  -2.159
ATOM   1630  CZ  PHE   103      -6.386  13.536  -3.606
ATOM   1631  HE1 PHE   103      -4.357  13.811  -2.924
ATOM   1632  CE2 PHE   103      -7.438  12.650  -3.756
ATOM   1633  HZ  PHE   103      -6.499  14.569  -3.934
ATOM   1634  CD2 PHE   103      -7.292  11.337  -3.334
ATOM   1635  HE2 PHE   103      -8.374  12.985  -4.203
ATOM   1636  HD2 PHE   103      -8.120  10.636  -3.438
ATOM   1637  HA  PHE   103      -6.927  10.055  -0.540
ATOM   1638  HB1 PHE   103      -4.970   9.128  -2.582
ATOM   1639  HB2 PHE   103      -6.717   8.884  -2.812
ATOM   1640  O   PHE   103      -7.274   7.254  -1.145
ATOM   1641  N   GLY   104      -6.244   7.585   0.849
ATOM   1642  CA  GLY   104      -6.526   6.273   1.417
ATOM   1643  C   GLY   104      -7.995   5.961   1.569
ATOM   1644  HN  GLY   104      -5.747   8.234   1.443
ATOM   1645  HA1 GLY   104      -6.102   5.500   0.776
ATOM   1646  HA2 GLY   104      -6.082   6.203   2.411
ATOM   1647  O   GLY   104      -8.385   4.789   1.534
ATOM   1648  N   TRP   105      -8.812   7.000   1.743
ATOM   1649  CA  TRP   105     -10.255   6.806   1.833
ATOM   1650  C   TRP   105     -11.000   7.221   0.574
ATOM   1651  HN  TRP   105      -8.430   7.932   1.814
ATOM   1652  CB  TRP   105     -10.836   7.428   3.116
ATOM   1653  CG  TRP   105     -10.549   6.590   4.362
ATOM   1654  CD1 TRP   105      -9.367   6.563   5.111
ATOM   1655  NE1 TRP   105      -9.459   5.669   6.155
ATOM   1656  HD1 TRP   105      -8.530   7.202   4.832
ATOM   1657  CE2 TRP   105     -10.669   5.055   6.169
ATOM   1658  HNE TRP   105      -8.733   5.481   6.832
ATOM   1659  CZ2 TRP   105     -11.200   4.091   7.033
ATOM   1660  CH2 TRP   105     -12.506   3.654   6.777
ATOM   1661  HZ2 TRP   105     -10.601   3.713   7.862
ATOM   1662  CZ3 TRP   105     -13.253   4.148   5.694
ATOM   1663  HH2 TRP   105     -12.969   2.911   7.427
ATOM   1664  CE3 TRP   105     -12.738   5.119   4.810
ATOM   1665  HZ3 TRP   105     -14.264   3.780   5.517
ATOM   1666  CD2 TRP   105     -11.436   5.591   5.027
ATOM   1667  HE3 TRP   105     -13.349   5.483   3.985
ATOM   1668  HA  TRP   105     -10.470   5.752   2.008
ATOM   1669  HB1 TRP   105     -10.401   8.415   3.272
ATOM   1670  HB2 TRP   105     -11.918   7.520   3.019
ATOM   1671  O   TRP   105     -12.214   6.998   0.483
ATOM   1672  N   SER   106     -10.287   7.781  -0.418
ATOM   1673  CA  SER   106     -10.902   8.220  -1.707
ATOM   1674  C   SER   106     -11.511   7.078  -2.558
ATOM   1675  HN  SER   106      -9.293   7.919  -0.305
ATOM   1676  CB  SER   106      -9.948   9.120  -2.542
ATOM   1677  OG  SER   106      -9.004   8.388  -3.318
ATOM   1678  HG  SER   106      -8.462   9.027  -3.796
ATOM   1679  HA  SER   106     -11.708   8.924  -1.504
ATOM   1680  HB1 SER   106     -10.533   9.728  -3.232
ATOM   1681  HB2 SER   106      -9.384   9.770  -1.873
ATOM   1682  O   SER   106     -11.107   5.916  -2.440
ATOM   1683  N   VAL   107     -12.483   7.427  -3.405
ATOM   1684  CA  VAL   107     -13.292   6.454  -4.154
ATOM   1685  C   VAL   107     -14.005   7.187  -5.304
ATOM   1686  HN  VAL   107     -12.691   8.404  -3.555
ATOM   1687  CB  VAL   107     -14.285   5.715  -3.200
ATOM   1688  CG1 VAL   107     -15.477   6.600  -2.814
ATOM   1689  CG2 VAL   107     -14.727   4.373  -3.773
ATOM   1690  HA  VAL   107     -12.644   5.675  -4.556
ATOM   1691  HB  VAL   107     -13.765   5.427  -2.286
ATOM   1692  HG1 VAL   107     -16.141   6.046  -2.150
ATOM   1693  HG2 VAL   107     -15.117   7.493  -2.304
ATOM   1694  HG3 VAL   107     -16.021   6.890  -3.712
ATOM   1695  HG4 VAL   107     -15.416   3.891  -3.080
ATOM   1696  HG5 VAL   107     -15.226   4.532  -4.729
ATOM   1697  HG6 VAL   107     -13.855   3.735  -3.920
ATOM   1698  O   VAL   107     -13.884   8.415  -5.411
ATOM   1699  N   HIS   108     -14.706   6.442  -6.169
ATOM   1700  CA  HIS   108     -15.568   7.022  -7.216
ATOM   1701  C   HIS   108     -17.008   7.174  -6.786
ATOM   1702  HN  HIS   108     -14.656   5.434  -6.119
ATOM   1703  CB  HIS   108     -15.473   6.216  -8.506
ATOM   1704  CG  HIS   108     -14.267   6.560  -9.340
ATOM   1705  ND1 HIS   108     -13.090   5.935  -9.195
ATOM   1706  CE1 HIS   108     -12.196   6.452 -10.068
ATOM   1707  NE2 HIS   108     -12.808   7.421 -10.767
ATOM   1708  HE  HIS   108     -11.179   6.061 -10.101
ATOM   1709  CD2 HIS   108     -14.085   7.517 -10.346
ATOM   1710  HNE HIS   108     -12.372   7.979 -11.487
ATOM   1711  HD  HIS   108     -14.753   8.253 -10.794
ATOM   1712  HA  HIS   108     -15.199   8.012  -7.484
ATOM   1713  HB1 HIS   108     -15.413   5.154  -8.267
ATOM   1714  HB2 HIS   108     -16.356   6.402  -9.117
ATOM   1715  O   HIS   108     -17.561   6.292  -6.123
ATOM   1716  N   ALA   109     -17.624   8.294  -7.174
ATOM   1717  CA  ALA   109     -18.983   8.677  -6.732
ATOM   1718  C   ALA   109     -20.108   8.123  -7.624
ATOM   1719  HN  ALA   109     -17.157   8.931  -7.803
ATOM   1720  CB  ALA   109     -19.091  10.200  -6.643
ATOM   1721  HA  ALA   109     -19.157   8.301  -5.723
ATOM   1722  HB1 ALA   109     -20.094  10.475  -6.317
ATOM   1723  HB2 ALA   109     -18.361  10.575  -5.926
ATOM   1724  HB3 ALA   109     -18.895  10.636  -7.622
ATOM   1725  O   ALA   109     -19.920   8.013  -8.835
ATOM   1726  N   PRO   110     -21.283   7.783  -7.040
ATOM   1727  CA  PRO   110     -21.665   7.733  -5.619
ATOM   1728  C   PRO   110     -21.220   6.432  -4.936
ATOM   1729  CB  PRO   110     -23.194   7.824  -5.672
ATOM   1730  CG  PRO   110     -23.557   7.210  -6.977
ATOM   1731  CD  PRO   110     -22.460   7.622  -7.919
ATOM   1732  HA  PRO   110     -21.203   8.565  -5.088
ATOM   1733  HB1 PRO   110     -23.620   7.276  -4.831
ATOM   1734  HB2 PRO   110     -23.498   8.869  -5.615
ATOM   1735  HG1 PRO   110     -23.608   6.126  -6.867
ATOM   1736  HG2 PRO   110     -24.527   7.588  -7.299
ATOM   1737  HD1 PRO   110     -22.312   6.844  -8.667
ATOM   1738  HD2 PRO   110     -22.736   8.553  -8.413
ATOM   1739  O   PRO   110     -20.751   5.518  -5.620
ATOM   1740  N   SER   111     -21.376   6.349  -3.610
ATOM   1741  CA  SER   111     -20.772   5.263  -2.822
ATOM   1742  C   SER   111     -21.410   5.026  -1.433
ATOM   1743  HN  SER   111     -21.922   7.046  -3.124
ATOM   1744  CB  SER   111     -19.261   5.525  -2.665
ATOM   1745  OG  SER   111     -18.571   4.364  -2.236
ATOM   1746  HG  SER   111     -17.637   4.592  -2.157
ATOM   1747  HA  SER   111     -20.860   4.324  -3.368
ATOM   1748  HB1 SER   111     -18.844   5.838  -3.622
ATOM   1749  HB2 SER   111     -19.103   6.311  -1.926
ATOM   1750  O   SER   111     -22.175   5.879  -0.940
ATOM   1751  N   SER   112     -21.097   3.852  -0.849
ATOM   1752  CA  SER   112     -21.327   3.482   0.577
ATOM   1753  C   SER   112     -20.016   2.931   1.195
ATOM   1754  HN  SER   112     -20.662   3.121  -1.393
ATOM   1755  CB  SER   112     -22.471   2.465   0.721
ATOM   1756  OG  SER   112     -23.741   3.072   0.515
ATOM   1757  HG  SER   112     -24.412   2.386   0.619
ATOM   1758  HA  SER   112     -21.645   4.363   1.135
ATOM   1759  HB1 SER   112     -22.346   1.670  -0.015
ATOM   1760  HB2 SER   112     -22.453   2.037   1.724
ATOM   1761  O   SER   112     -19.004   2.840   0.499
ATOM   1762  NT  AME   113     -20.020   2.545   2.474
ATOM   1763  CT  AME   113     -18.757   2.213   3.150
ATOM   1764  HN  AME   113     -20.894   2.481   2.977
ATOM   1765  HT1 AME   113     -18.961   1.922   4.181
ATOM   1766  HT2 AME   113     -18.272   1.387   2.630
ATOM   1767  HT3 AME   113     -18.100   3.083   3.142
TER   
ATOM   1768  C00 UNK   114      -0.524  -6.703   1.748
ATOM   1769  C01 UNK   114      -0.140  -7.970   1.357
ATOM   1770  C02 UNK   114      -0.368  -5.614   0.855
ATOM   1771  H03 UNK   114      -0.931  -6.510   2.734
ATOM   1772  C04 UNK   114       0.373  -8.215   0.073
ATOM   1773  H05 UNK   114      -0.311  -8.822   1.963
ATOM   1774  C06 UNK   114       0.555  -7.193  -0.869
ATOM   1775  H07 UNK   114       0.534  -9.243  -0.287
ATOM   1776  C08 UNK   114       1.164  -7.310  -2.182
ATOM   1777  C09 UNK   114       0.143  -5.873  -0.420
ATOM   1778  C0A UNK   114       1.190  -6.133  -2.918
ATOM   1779  C0B UNK   114       1.756  -8.592  -2.694
ATOM   1780  C0C UNK   114       0.786  -4.927  -2.398
ATOM   1781  H0D UNK   114       1.551  -6.228  -3.921
ATOM   1782  C0E UNK   114       0.844  -3.692  -3.210
ATOM   1783  N0F UNK   114       0.271  -4.770  -1.178
ATOM   1784  C0G UNK   114      -0.160  -2.733  -3.112
ATOM   1785  C0H UNK   114       1.911  -3.503  -4.066
ATOM   1786  C0I UNK   114      -0.164  -1.582  -3.938
ATOM   1787  H0J UNK   114      -0.981  -2.807  -2.407
ATOM   1788  C0K UNK   114       0.933  -1.520  -4.878
ATOM   1789  H0M UNK   114      -0.804  -0.753  -3.870
ATOM   1790  C0N UNK   114       1.952  -2.447  -4.976
ATOM   1791  H0O UNK   114       0.957  -0.662  -5.520
ATOM   1792  H0P UNK   114       2.746  -2.175  -5.473
ATOM   1793  H0Q UNK   114       2.716  -4.171  -4.123
ATOM   1794  H0R UNK   114      -0.648  -4.616   1.247
ATOM   1795  O0S UNK   114       1.572  -8.909  -3.913
ATOM   1796  O0T UNK   114       2.306  -9.320  -1.883
TER   
TER   
ATOM   1797  O00 WTR   116     -11.335 -10.775 -11.763
ATOM   1798  H01 WTR   116     -11.415 -11.420 -11.060
ATOM   1799  H02 WTR   116     -10.544 -11.032 -12.236
TER   
ATOM   1800  O00 WTR   117       4.620 -22.595 -17.754
ATOM   1801  H01 WTR   117       4.512 -21.974 -18.475
ATOM   1802  H02 WTR   117       4.023 -23.312 -17.965
TER   
ATOM   1803  O00 WTR   118      -4.943 -10.486 -13.003
ATOM   1804  H01 WTR   118      -4.815 -10.023 -12.175
ATOM   1805  H02 WTR   118      -4.178 -11.056 -13.079
TER   
ATOM   1806  O00 WTR   119       5.107 -19.860 -18.690
ATOM   1807  H01 WTR   119       5.305 -19.673 -17.772
ATOM   1808  H02 WTR   119       5.826 -19.459 -19.177
TER   
ATOM   1809  O00 WTR   120     -11.978 -26.888  -6.839
ATOM   1810  H01 WTR   120     -12.703 -26.515  -6.338
ATOM   1811  H02 WTR   120     -11.784 -26.230  -7.506
TER   
ATOM   1812  O00 WTR   121      -0.579 -26.229 -10.007
ATOM   1813  H01 WTR   121      -0.690 -25.304  -9.790
ATOM   1814  H02 WTR   121       0.335 -26.418  -9.797
TER   
ATOM   1815  O00 WTR   122      -9.841 -23.613 -10.896
ATOM   1816  H01 WTR   122      -9.082 -24.182 -10.772
ATOM   1817  H02 WTR   122      -9.523 -22.738 -10.674
TER   
ATOM   1818  O00 WTR   123      -6.697 -17.854 -10.028
ATOM   1819  H01 WTR   123      -6.393 -18.651  -9.595
ATOM   1820  H02 WTR   123      -6.885 -18.126 -10.927
TER   
ATOM   1821  O00 WTR   124      -3.699 -16.438 -12.491
ATOM   1822  H01 WTR   124      -3.536 -17.065 -11.787
ATOM   1823  H02 WTR   124      -3.366 -16.868 -13.278
TER   
ATOM   1824  O00 WTR   125      -5.630 -19.793  -8.238
ATOM   1825  H01 WTR   125      -6.348 -20.298  -7.855
ATOM   1826  H02 WTR   125      -4.987 -19.717  -7.534
TER   
ATOM   1827  O00 WTR   126     -12.343 -22.603 -11.524
ATOM   1828  H01 WTR   126     -11.590 -23.157 -11.316
ATOM   1829  H02 WTR   126     -12.168 -22.284 -12.410
TER   
ATOM   1830  O00 WTR   127      -5.447 -20.514 -17.073
ATOM   1831  H01 WTR   127      -5.673 -21.049 -17.834
ATOM   1832  H02 WTR   127      -6.258 -20.055 -16.854
TER   
ATOM   1833  O00 WTR   128       0.134 -17.353 -20.869
ATOM   1834  H01 WTR   128       0.165 -17.825 -20.037
ATOM   1835  H02 WTR   128       0.790 -16.662 -20.777
TER   
ATOM   1836  O00 WTR   129      -4.114 -14.727 -18.755
ATOM   1837  H01 WTR   129      -3.908 -13.794 -18.711
ATOM   1838  H02 WTR   129      -3.533 -15.069 -19.436
TER   
ATOM   1839  O00 WTR   130      -1.291 -23.002 -16.418
ATOM   1840  H01 WTR   130      -0.655 -23.040 -15.703
ATOM   1841  H02 WTR   130      -2.033 -22.520 -16.055
TER   
ATOM   1842  O00 WTR   131      -2.736 -14.251 -16.095
ATOM   1843  H01 WTR   131      -3.021 -14.764 -16.852
ATOM   1844  H02 WTR   131      -1.787 -14.372 -16.067
TER   
ATOM   1845  O00 WTR   132      -3.214 -21.154 -15.350
ATOM   1846  H01 WTR   132      -3.996 -21.048 -15.891
ATOM   1847  H02 WTR   132      -3.381 -20.611 -14.579
TER   
ATOM   1848  O00 WTR   133       6.259 -19.569 -11.731
ATOM   1849  H01 WTR   133       6.474 -18.908 -11.073
ATOM   1850  H02 WTR   133       7.081 -19.718 -12.199
TER   
ATOM   1851  O00 WTR   134       2.416 -19.725 -17.001
ATOM   1852  H01 WTR   134       2.263 -20.563 -17.436
ATOM   1853  H02 WTR   134       2.014 -19.825 -16.138
TER   
ATOM   1854  O00 WTR   135       5.557 -21.953 -15.303
ATOM   1855  H01 WTR   135       4.786 -21.927 -14.736
ATOM   1856  H02 WTR   135       5.291 -22.496 -16.045
TER   
ATOM   1857  O00 WTR   136       8.223 -21.192 -15.335
ATOM   1858  H01 WTR   136       7.344 -21.478 -15.583
ATOM   1859  H02 WTR   136       8.363 -20.386 -15.832
TER   
ATOM   1860  O00 WTR   137      -0.159 -16.556 -16.114
ATOM   1861  H01 WTR   137       0.274 -17.043 -16.815
ATOM   1862  H02 WTR   137       0.550 -16.085 -15.676
TER   
ATOM   1863  O00 WTR   138       5.904 -22.917 -12.594
ATOM   1864  H01 WTR   138       6.613 -23.513 -12.355
ATOM   1865  H02 WTR   138       6.089 -22.676 -13.502
TER   
ATOM   1866  O00 WTR   139      -0.042 -24.299 -12.158
ATOM   1867  H01 WTR   139      -0.976 -24.355 -12.360
ATOM   1868  H02 WTR   139       0.131 -25.064 -11.609
TER   
ATOM   1869  O00 WTR   140       5.115 -16.021 -11.940
ATOM   1870  H01 WTR   140       4.305 -16.419 -12.258
ATOM   1871  H02 WTR   140       4.825 -15.284 -11.402
TER   
ATOM   1872  O00 WTR   141       8.000 -17.155 -13.072
ATOM   1873  H01 WTR   141       8.073 -16.781 -13.950
ATOM   1874  H02 WTR   141       7.119 -17.527 -13.042
TER   
ATOM   1875  O00 WTR   142      -4.929 -23.438 -14.207
ATOM   1876  H01 WTR   142      -4.748 -23.071 -15.073
ATOM   1877  H02 WTR   142      -5.153 -22.680 -13.667
TER   
ATOM   1878  O00 WTR   143       2.024 -23.720  -9.792
ATOM   1879  H01 WTR   143       2.662 -23.150 -10.220
ATOM   1880  H02 WTR   143       2.412 -24.594  -9.840
TER   
ATOM   1881  O00 WTR   144      -2.894 -24.722 -12.970
ATOM   1882  H01 WTR   144      -2.969 -25.670 -13.082
ATOM   1883  H02 WTR   144      -3.518 -24.357 -13.598
TER   
ATOM   1884  O00 WTR   145       9.707 -15.450  -9.386
ATOM   1885  H01 WTR   145      10.028 -14.973 -10.151
ATOM   1886  H02 WTR   145       9.328 -16.252  -9.745
TER   
ATOM   1887  O00 WTR   146       3.897 -22.370 -10.924
ATOM   1888  H01 WTR   146       4.747 -22.563 -11.320
ATOM   1889  H02 WTR   146       3.814 -21.418 -10.985
TER   
ATOM   1890  O00 WTR   147       9.345 -27.045  -8.449
ATOM   1891  H01 WTR   147       9.522 -26.708  -9.328
ATOM   1892  H02 WTR   147       8.720 -26.424  -8.076
TER   
ATOM   1893  O00 WTR   148       1.361 -17.601 -18.247
ATOM   1894  H01 WTR   148       2.052 -16.945 -18.336
ATOM   1895  H02 WTR   148       1.814 -18.389 -17.947
TER   
ATOM   1896  O00 WTR   149      -3.078 -23.508  -7.890
ATOM   1897  H01 WTR   149      -2.183 -23.584  -8.222
ATOM   1898  H02 WTR   149      -3.171 -24.240  -7.281
TER   
ATOM   1899  O00 WTR   150       0.691 -26.008 -18.515
ATOM   1900  H01 WTR   150       0.152 -25.433 -17.971
ATOM   1901  H02 WTR   150       0.798 -25.530 -19.337
TER   
ATOM   1902  O00 WTR   151       2.032 -19.428 -14.169
ATOM   1903  H01 WTR   151       1.104 -19.360 -13.944
ATOM   1904  H02 WTR   151       2.373 -18.542 -14.048
TER   
ATOM   1905  O00 WTR   152      -2.741 -18.308 -10.449
ATOM   1906  H01 WTR   152      -2.983 -17.681  -9.767
ATOM   1907  H02 WTR   152      -2.282 -19.006  -9.981
TER   
ATOM   1908  O00 WTR   153      13.785 -18.378 -13.259
ATOM   1909  H01 WTR   153      14.348 -18.914 -12.701
ATOM   1910  H02 WTR   153      13.122 -18.027 -12.665
TER   
ATOM   1911  O00 WTR   154     -13.145  -8.175 -16.858
ATOM   1912  H01 WTR   154     -14.087  -8.106 -17.015
ATOM   1913  H02 WTR   154     -12.757  -8.179 -17.733
TER   
ATOM   1914  O00 WTR   155     -13.608  -7.957  -8.450
ATOM   1915  H01 WTR   155     -13.231  -8.651  -7.909
ATOM   1916  H02 WTR   155     -14.195  -7.484  -7.859
TER   
ATOM   1917  O00 WTR   156     -15.401 -15.286 -11.440
ATOM   1918  H01 WTR   156     -14.932 -16.099 -11.253
ATOM   1919  H02 WTR   156     -14.851 -14.834 -12.080
TER   
ATOM   1920  O00 WTR   157     -12.254  -5.056 -19.357
ATOM   1921  H01 WTR   157     -12.525  -4.294 -19.868
ATOM   1922  H02 WTR   157     -11.659  -4.702 -18.696
TER   
ATOM   1923  O00 WTR   158     -12.355 -11.434 -17.296
ATOM   1924  H01 WTR   158     -12.725 -10.551 -17.282
ATOM   1925  H02 WTR   158     -13.086 -12.004 -17.059
TER   
ATOM   1926  O00 WTR   159     -15.964  -8.312 -16.691
ATOM   1927  H01 WTR   159     -16.049  -9.250 -16.519
ATOM   1928  H02 WTR   159     -16.866  -7.998 -16.758
TER   
ATOM   1929  O00 WTR   160     -19.413 -14.419 -12.253
ATOM   1930  H01 WTR   160     -18.931 -15.221 -12.454
ATOM   1931  H02 WTR   160     -18.832 -13.929 -11.672
TER   
ATOM   1932  O00 WTR   161     -12.855  -0.219 -13.436
ATOM   1933  H01 WTR   161     -12.950  -0.654 -12.588
ATOM   1934  H02 WTR   161     -13.396  -0.737 -14.033
TER   
ATOM   1935  O00 WTR   162      -9.259 -15.642 -17.291
ATOM   1936  H01 WTR   162      -9.110 -14.770 -17.657
ATOM   1937  H02 WTR   162      -9.648 -15.479 -16.432
TER   
ATOM   1938  O00 WTR   163      -8.771  -7.600 -10.573
ATOM   1939  H01 WTR   163      -8.457  -7.666  -9.672
ATOM   1940  H02 WTR   163      -8.680  -6.673 -10.792
TER   
ATOM   1941  O00 WTR   164     -16.144  -8.395 -13.256
ATOM   1942  H01 WTR   164     -15.848  -8.562 -12.361
ATOM   1943  H02 WTR   164     -16.091  -9.246 -13.690
TER   
ATOM   1944  O00 WTR   165     -15.299  -3.975 -12.216
ATOM   1945  H01 WTR   165     -16.251  -4.060 -12.264
ATOM   1946  H02 WTR   165     -14.970  -4.851 -12.418
TER   
ATOM   1947  O00 WTR   166     -11.851  -4.661 -11.191
ATOM   1948  H01 WTR   166     -12.590  -5.181 -11.509
ATOM   1949  H02 WTR   166     -11.722  -4.954 -10.289
TER   
ATOM   1950  O00 WTR   167     -11.173  -3.529 -13.527
ATOM   1951  H01 WTR   167     -11.391  -3.964 -12.703
ATOM   1952  H02 WTR   167     -12.018  -3.382 -13.952
TER   
ATOM   1953  O00 WTR   168     -17.943  -3.210 -13.112
ATOM   1954  H01 WTR   168     -18.135  -2.296 -13.320
ATOM   1955  H02 WTR   168     -18.656  -3.479 -12.532
TER   
ATOM   1956  O00 WTR   169     -13.771   0.237  -9.192
ATOM   1957  H01 WTR   169     -13.738  -0.532  -9.760
ATOM   1958  H02 WTR   169     -12.865   0.543  -9.150
TER   
ATOM   1959  O00 WTR   170     -20.180   1.112 -12.252
ATOM   1960  H01 WTR   170     -19.699   1.838 -12.649
ATOM   1961  H02 WTR   170     -20.357   1.402 -11.357
TER   
ATOM   1962  O00 WTR   171     -11.946  -3.001  -8.763
ATOM   1963  H01 WTR   171     -11.130  -2.952  -9.261
ATOM   1964  H02 WTR   171     -12.054  -3.933  -8.571
TER   
ATOM   1965  O00 WTR   172     -14.474   1.540 -11.879
ATOM   1966  H01 WTR   172     -14.522   1.049 -11.059
ATOM   1967  H02 WTR   172     -13.708   1.182 -12.328
TER   
ATOM   1968  O00 WTR   173     -11.915  -5.784  -8.560
ATOM   1969  H01 WTR   173     -12.313  -6.651  -8.640
ATOM   1970  H02 WTR   173     -11.004  -5.958  -8.326
TER   
ATOM   1971  O00 WTR   174     -15.235   1.880  -7.450
ATOM   1972  H01 WTR   174     -16.093   1.490  -7.286
ATOM   1973  H02 WTR   174     -14.877   1.374  -8.180
TER   
ATOM   1974  O00 WTR   175     -14.713  -6.461 -14.789
ATOM   1975  H01 WTR   175     -14.928  -6.786 -15.663
ATOM   1976  H02 WTR   175     -15.073  -7.118 -14.193
TER   
ATOM   1977  O00 WTR   176     -19.993   2.184  -9.445
ATOM   1978  H01 WTR   176     -19.911   1.918  -8.529
ATOM   1979  H02 WTR   176     -19.728   3.104  -9.452
TER   
ATOM   1980  O00 WTR   177     -14.841   6.117 -13.741
ATOM   1981  H01 WTR   177     -14.905   5.524 -14.489
ATOM   1982  H02 WTR   177     -14.766   5.539 -12.982
TER   
ATOM   1983  O00 WTR   178     -16.563  -0.256 -13.442
ATOM   1984  H01 WTR   178     -16.126   0.584 -13.305
ATOM   1985  H02 WTR   178     -15.869  -0.841 -13.747
TER   
ATOM   1986  O00 WTR   179      -6.002   7.760 -16.060
ATOM   1987  H01 WTR   179      -5.647   7.132 -16.690
ATOM   1988  H02 WTR   179      -5.970   7.301 -15.220
TER   
ATOM   1989  O00 WTR   180     -17.352  -5.364 -15.151
ATOM   1990  H01 WTR   180     -16.402  -5.376 -15.031
ATOM   1991  H02 WTR   180     -17.644  -4.587 -14.675
TER   
ATOM   1992  O00 WTR   181     -17.704   1.440  -6.210
ATOM   1993  H01 WTR   181     -17.938   2.367  -6.180
ATOM   1994  H02 WTR   181     -17.038   1.338  -5.530
TER   
ATOM   1995  O00 WTR   182     -18.743  -7.558 -13.887
ATOM   1996  H01 WTR   182     -17.903  -7.780 -13.487
ATOM   1997  H02 WTR   182     -18.528  -6.902 -14.550
TER   
ATOM   1998  O00 WTR   183     -17.121 -13.247 -14.662
ATOM   1999  H01 WTR   183     -17.036 -13.255 -13.708
ATOM   2000  H02 WTR   183     -18.061 -13.160 -14.818
TER   
ATOM   2001  O00 WTR   184      -9.238  -8.851 -16.792
ATOM   2002  H01 WTR   184      -9.603  -9.130 -17.632
ATOM   2003  H02 WTR   184      -9.764  -9.310 -16.137
TER   
ATOM   2004  O00 WTR   185      -4.840 -17.989 -16.032
ATOM   2005  H01 WTR   185      -4.778 -18.799 -16.539
ATOM   2006  H02 WTR   185      -5.509 -17.474 -16.483
TER   
ATOM   2007  O00 WTR   186      -5.940  -3.756 -10.888
ATOM   2008  H01 WTR   186      -5.805  -2.886 -11.264
ATOM   2009  H02 WTR   186      -6.724  -4.088 -11.325
TER   
ATOM   2010  O00 WTR   187      -6.420 -13.816 -20.261
ATOM   2011  H01 WTR   187      -6.076 -14.698 -20.117
ATOM   2012  H02 WTR   187      -7.107 -13.716 -19.602
TER   
ATOM   2013  O00 WTR   188     -10.188 -16.550  -4.273
ATOM   2014  H01 WTR   188     -10.698 -17.359  -4.233
ATOM   2015  H02 WTR   188     -10.844 -15.854  -4.322
TER   
ATOM   2016  O00 WTR   189      -6.441 -13.992 -14.409
ATOM   2017  H01 WTR   189      -6.254 -13.854 -13.480
ATOM   2018  H02 WTR   189      -6.026 -14.830 -14.615
TER   
ATOM   2019  O00 WTR   190     -14.101  -6.204 -11.709
ATOM   2020  H01 WTR   190     -13.540  -6.923 -11.418
ATOM   2021  H02 WTR   190     -14.596  -5.955 -10.929
TER   
ATOM   2022  O00 WTR   191      -4.665  -7.038 -13.401
ATOM   2023  H01 WTR   191      -5.536  -7.229 -13.052
ATOM   2024  H02 WTR   191      -4.576  -7.623 -14.154
TER   
ATOM   2025  O00 WTR   192     -11.477  -7.926 -19.006
ATOM   2026  H01 WTR   192     -10.526  -8.031 -18.976
ATOM   2027  H02 WTR   192     -11.610  -7.022 -19.291
TER   
ATOM   2028  O00 WTR   193      -1.388  -4.159 -16.386
ATOM   2029  H01 WTR   193      -0.794  -3.709 -16.987
ATOM   2030  H02 WTR   193      -0.838  -4.400 -15.641
TER   
ATOM   2031  O00 WTR   194     -10.864  -4.659 -16.928
ATOM   2032  H01 WTR   194     -10.242  -5.326 -16.636
ATOM   2033  H02 WTR   194     -10.315  -3.935 -17.227
TER   
ATOM   2034  O00 WTR   195      -6.543 -16.240 -17.417
ATOM   2035  H01 WTR   195      -6.059 -15.567 -17.897
ATOM   2036  H02 WTR   195      -7.438 -16.174 -17.751
TER   
ATOM   2037  O00 WTR   196     -11.117 -13.878 -14.807
ATOM   2038  H01 WTR   196     -10.519 -13.182 -15.077
ATOM   2039  H02 WTR   196     -11.978 -13.583 -15.103
TER   
ATOM   2040  O00 WTR   197       0.742 -12.944 -19.457
ATOM   2041  H01 WTR   197       0.537 -13.056 -18.529
ATOM   2042  H02 WTR   197      -0.109 -12.955 -19.895
TER   
ATOM   2043  O00 WTR   198      -6.235  -8.785 -19.274
ATOM   2044  H01 WTR   198      -6.487  -9.435 -18.619
ATOM   2045  H02 WTR   198      -5.554  -9.216 -19.791
TER   
ATOM   2046  O00 WTR   199      -2.597 -17.404 -14.832
ATOM   2047  H01 WTR   199      -1.832 -17.280 -15.393
ATOM   2048  H02 WTR   199      -3.327 -17.510 -15.442
TER   
ATOM   2049  O00 WTR   200      -3.985  -8.071 -16.152
ATOM   2050  H01 WTR   200      -3.187  -7.693 -16.522
ATOM   2051  H02 WTR   200      -4.681  -7.473 -16.424
TER   
ATOM   2052  O00 WTR   201      -1.668  -7.055 -17.085
ATOM   2053  H01 WTR   201      -1.953  -6.921 -17.988
ATOM   2054  H02 WTR   201      -1.371  -6.191 -16.796
TER   
ATOM   2055  O00 WTR   202      -3.075  -6.469 -19.406
ATOM   2056  H01 WTR   202      -2.467  -6.117 -20.056
ATOM   2057  H02 WTR   202      -3.793  -5.837 -19.381
TER   
ATOM   2058  O00 WTR   203      -4.769  -9.016 -10.856
ATOM   2059  H01 WTR   203      -5.513  -8.715 -11.378
ATOM   2060  H02 WTR   203      -4.157  -8.280 -10.863
TER   
ATOM   2061  O00 WTR   204      -8.679 -11.425 -13.018
ATOM   2062  H01 WTR   204      -8.071 -11.604 -12.301
ATOM   2063  H02 WTR   204      -8.189 -10.855 -13.611
TER   
ATOM   2064  O00 WTR   205       4.255 -13.570 -14.941
ATOM   2065  H01 WTR   205       4.000 -12.963 -14.246
ATOM   2066  H02 WTR   205       5.037 -14.007 -14.604
TER   
ATOM   2067  O00 WTR   206       1.507 -10.103 -12.841
ATOM   2068  H01 WTR   206       1.711 -10.977 -13.174
ATOM   2069  H02 WTR   206       0.609  -9.939 -13.130
TER   
ATOM   2070  O00 WTR   207      -2.769 -12.381 -12.421
ATOM   2071  H01 WTR   207      -2.100 -13.057 -12.524
ATOM   2072  H02 WTR   207      -2.298 -11.629 -12.062
TER   
ATOM   2073  O00 WTR   208     -11.478 -14.636 -12.259
ATOM   2074  H01 WTR   208     -11.180 -14.273 -13.093
ATOM   2075  H02 WTR   208     -11.219 -15.557 -12.292
TER   
ATOM   2076  O00 WTR   209      -8.396  -6.116 -16.270
ATOM   2077  H01 WTR   209      -7.486  -6.173 -16.560
ATOM   2078  H02 WTR   209      -8.679  -7.027 -16.186
TER   
ATOM   2079  O00 WTR   210      -0.627 -11.521 -14.337
ATOM   2080  H01 WTR   210      -1.271 -12.225 -14.416
ATOM   2081  H02 WTR   210      -0.721 -11.018 -15.146
TER   
ATOM   2082  O00 WTR   211      -8.310 -13.316 -18.161
ATOM   2083  H01 WTR   211      -9.000 -12.793 -18.569
ATOM   2084  H02 WTR   211      -8.419 -13.166 -17.222
TER   
ATOM   2085  O00 WTR   212      -3.652  -9.175 -20.080
ATOM   2086  H01 WTR   212      -3.474  -8.243 -19.956
ATOM   2087  H02 WTR   212      -3.416  -9.578 -19.245
TER   
ATOM   2088  O00 WTR   213     -13.934 -13.693 -15.471
ATOM   2089  H01 WTR   213     -14.795 -13.277 -15.425
ATOM   2090  H02 WTR   213     -14.020 -14.347 -16.164
TER   
ATOM   2091  O00 WTR   214     -11.998  -7.951 -11.316
ATOM   2092  H01 WTR   214     -11.670  -8.821 -11.543
ATOM   2093  H02 WTR   214     -11.747  -7.399 -12.056
TER   
ATOM   2094  O00 WTR   215      -4.870 -12.367 -16.123
ATOM   2095  H01 WTR   215      -4.108 -12.936 -16.013
ATOM   2096  H02 WTR   215      -5.508 -12.697 -15.491
TER   
ATOM   2097  O00 WTR   216      -3.677 -10.362 -17.552
ATOM   2098  H01 WTR   216      -4.187 -11.046 -17.118
ATOM   2099  H02 WTR   216      -3.937  -9.553 -17.112
TER   
ATOM   2100  O00 WTR   217       4.132   1.175 -19.356
ATOM   2101  H01 WTR   217       4.784   0.660 -19.831
ATOM   2102  H02 WTR   217       3.615   0.526 -18.879
TER   
ATOM   2103  O00 WTR   218      -7.005  -9.809 -14.435
ATOM   2104  H01 WTR   218      -6.226  -9.989 -13.908
ATOM   2105  H02 WTR   218      -6.819 -10.210 -15.284
TER   
ATOM   2106  O00 WTR   219      -3.710 -19.946  -6.033
ATOM   2107  H01 WTR   219      -4.050 -19.350  -5.365
ATOM   2108  H02 WTR   219      -3.218 -19.382  -6.630
TER   
ATOM   2109  O00 WTR   220     -13.484 -10.256 -13.695
ATOM   2110  H01 WTR   220     -13.080  -9.403 -13.854
ATOM   2111  H02 WTR   220     -12.770 -10.803 -13.369
TER   
ATOM   2112  O00 WTR   221      -1.869  -7.957 -13.260
ATOM   2113  H01 WTR   221      -2.729  -7.646 -12.976
ATOM   2114  H02 WTR   221      -1.911  -7.941 -14.216
TER   
ATOM   2115  O00 WTR   222     -10.703  -0.595 -16.094
ATOM   2116  H01 WTR   222     -11.338  -0.759 -15.397
ATOM   2117  H02 WTR   222     -10.078   0.020 -15.709
TER   
ATOM   2118  O00 WTR   223      -4.692  -4.240 -18.691
ATOM   2119  H01 WTR   223      -5.337  -3.976 -19.347
ATOM   2120  H02 WTR   223      -4.669  -3.512 -18.070
TER   
ATOM   2121  O00 WTR   224     -13.211  -4.042 -15.754
ATOM   2122  H01 WTR   224     -12.429  -4.130 -16.298
ATOM   2123  H02 WTR   224     -13.450  -4.941 -15.530
TER   
ATOM   2124  O00 WTR   225      -6.752  -2.815 -19.990
ATOM   2125  H01 WTR   225      -6.494  -1.918 -20.204
ATOM   2126  H02 WTR   225      -7.604  -2.724 -19.561
TER   
ATOM   2127  O00 WTR   226      -7.499   6.016 -11.500
ATOM   2128  H01 WTR   226      -7.542   5.197 -11.007
ATOM   2129  H02 WTR   226      -6.563   6.171 -11.628
TER   
ATOM   2130  O00 WTR   227      -5.025 -14.122 -12.074
ATOM   2131  H01 WTR   227      -4.717 -15.015 -12.229
ATOM   2132  H02 WTR   227      -4.240 -13.580 -12.155
TER   
ATOM   2133  O00 WTR   228       4.493  -8.823 -20.117
ATOM   2134  H01 WTR   228       5.388  -9.098 -19.917
ATOM   2135  H02 WTR   228       4.129  -8.560 -19.271
TER   
ATOM   2136  O00 WTR   229      11.506 -10.462 -13.625
ATOM   2137  H01 WTR   229      11.149  -9.693 -14.069
ATOM   2138  H02 WTR   229      12.428 -10.251 -13.481
TER   
ATOM   2139  O00 WTR   230       1.822 -15.201 -20.804
ATOM   2140  H01 WTR   230       2.653 -14.972 -21.221
ATOM   2141  H02 WTR   230       1.582 -14.421 -20.304
TER   
ATOM   2142  O00 WTR   231      10.687 -12.522 -11.333
ATOM   2143  H01 WTR   231      10.561 -12.009 -12.131
ATOM   2144  H02 WTR   231      11.192 -13.285 -11.615
TER   
ATOM   2145  O00 WTR   232       1.252 -22.324 -17.335
ATOM   2146  H01 WTR   232       0.336 -22.602 -17.338
ATOM   2147  H02 WTR   232       1.539 -22.456 -16.431
TER   
ATOM   2148  O00 WTR   233      -3.439 -16.680 -23.531
ATOM   2149  H01 WTR   233      -3.678 -17.572 -23.784
ATOM   2150  H02 WTR   233      -2.488 -16.651 -23.627
TER   
ATOM   2151  O00 WTR   234      -1.634 -12.959 -20.736
ATOM   2152  H01 WTR   234      -2.341 -12.570 -21.251
ATOM   2153  H02 WTR   234      -1.538 -13.844 -21.088
TER   
ATOM   2154  O00 WTR   235       1.465  -9.953 -22.137
ATOM   2155  H01 WTR   235       2.063  -9.573 -22.779
ATOM   2156  H02 WTR   235       0.852 -10.472 -22.657
TER   
ATOM   2157  O00 WTR   236       1.782 -17.352 -10.293
ATOM   2158  H01 WTR   236       1.486 -17.886  -9.556
ATOM   2159  H02 WTR   236       0.987 -16.927 -10.616
TER   
ATOM   2160  O00 WTR   237       7.819 -13.346  -9.257
ATOM   2161  H01 WTR   237       8.395 -14.110  -9.218
ATOM   2162  H02 WTR   237       8.236 -12.763  -9.891
TER   
ATOM   2163  O00 WTR   238      14.122 -14.853  -9.285
ATOM   2164  H01 WTR   238      13.576 -15.623  -9.444
ATOM   2165  H02 WTR   238      14.652 -15.089  -8.523
TER   
ATOM   2166  O00 WTR   239       6.004 -10.891 -16.668
ATOM   2167  H01 WTR   239       6.570 -11.202 -15.961
ATOM   2168  H02 WTR   239       5.635 -10.072 -16.337
TER   
ATOM   2169  O00 WTR   240     -13.571  -1.800 -11.182
ATOM   2170  H01 WTR   240     -14.058  -2.556 -11.511
ATOM   2171  H02 WTR   240     -12.735  -2.162 -10.889
TER   
ATOM   2172  O00 WTR   241       7.408 -11.212 -11.848
ATOM   2173  H01 WTR   241       8.205 -10.694 -11.740
ATOM   2174  H02 WTR   241       7.255 -11.222 -12.793
TER   
ATOM   2175  O00 WTR   242       5.805 -12.119 -21.233
ATOM   2176  H01 WTR   242       5.986 -11.758 -22.101
ATOM   2177  H02 WTR   242       4.883 -11.917 -21.077
TER   
ATOM   2178  O00 WTR   243       6.911 -17.176 -16.261
ATOM   2179  H01 WTR   243       6.299 -17.912 -16.252
ATOM   2180  H02 WTR   243       7.749 -17.563 -16.513
TER   
ATOM   2181  O00 WTR   244       3.762 -15.606 -18.466
ATOM   2182  H01 WTR   244       3.936 -15.939 -17.585
ATOM   2183  H02 WTR   244       3.805 -14.655 -18.375
TER   
ATOM   2184  O00 WTR   245       6.933 -17.785 -19.128
ATOM   2185  H01 WTR   245       7.258 -17.279 -19.873
ATOM   2186  H02 WTR   245       6.676 -17.126 -18.484
TER   
ATOM   2187  O00 WTR   246      -3.046 -10.468 -22.433
ATOM   2188  H01 WTR   246      -3.629 -11.195 -22.214
ATOM   2189  H02 WTR   246      -2.979  -9.962 -21.623
TER   
ATOM   2190  O00 WTR   247      -0.208  -6.691  -7.502
ATOM   2191  H01 WTR   247      -0.920  -7.297  -7.709
ATOM   2192  H02 WTR   247      -0.260  -6.018  -8.181
TER   
ATOM   2193  O00 WTR   248      -6.467   6.708 -20.784
ATOM   2194  H01 WTR   248      -7.032   6.021 -20.430
ATOM   2195  H02 WTR   248      -6.498   6.578 -21.732
TER   
ATOM   2196  O00 WTR   249       3.960  -9.143 -15.427
ATOM   2197  H01 WTR   249       3.466  -9.953 -15.559
ATOM   2198  H02 WTR   249       3.750  -8.608 -16.193
TER   
ATOM   2199  O00 WTR   250      -6.922 -10.229 -17.155
ATOM   2200  H01 WTR   250      -7.670  -9.639 -17.056
ATOM   2201  H02 WTR   250      -7.247 -10.938 -17.709
TER   
ATOM   2202  O00 WTR   251       3.514  -7.251 -17.666
ATOM   2203  H01 WTR   251       4.052  -6.469 -17.539
ATOM   2204  H02 WTR   251       2.826  -6.974 -18.271
TER   
ATOM   2205  O00 WTR   252       6.648 -14.674 -14.150
ATOM   2206  H01 WTR   252       6.476 -15.315 -14.840
ATOM   2207  H02 WTR   252       6.545 -15.165 -13.335
TER   
ATOM   2208  O00 WTR   253      -8.634 -13.984  -5.717
ATOM   2209  H01 WTR   253      -8.028 -13.728  -6.412
ATOM   2210  H02 WTR   253      -9.491 -13.692  -6.026
TER   
ATOM   2211  O00 WTR   254      -2.223 -15.639 -21.403
ATOM   2212  H01 WTR   254      -1.584 -16.317 -21.185
ATOM   2213  H02 WTR   254      -2.850 -16.076 -21.980
TER   
ATOM   2214  O00 WTR   255      -9.115 -13.455  -9.724
ATOM   2215  H01 WTR   255      -9.817 -12.918  -9.356
ATOM   2216  H02 WTR   255      -8.441 -12.825  -9.982
TER   
ATOM   2217  O00 WTR   256       5.989  -9.560  -9.931
ATOM   2218  H01 WTR   256       5.186  -9.576 -10.453
ATOM   2219  H02 WTR   256       6.459 -10.353 -10.190
TER   
ATOM   2220  O00 WTR   257       6.663 -10.232 -19.174
ATOM   2221  H01 WTR   257       6.462 -10.913 -19.816
ATOM   2222  H02 WTR   257       6.407 -10.612 -18.333
TER   
ATOM   2223  O00 WTR   258       1.727 -12.617 -11.194
ATOM   2224  H01 WTR   258       2.508 -12.604 -10.640
ATOM   2225  H02 WTR   258       1.600 -11.704 -11.451
TER   
ATOM   2226  O00 WTR   259      10.349 -12.045 -15.767
ATOM   2227  H01 WTR   259      11.043 -12.676 -15.954
ATOM   2228  H02 WTR   259      10.723 -11.469 -15.099
TER   
ATOM   2229  O00 WTR   260       4.530 -14.735 -21.199
ATOM   2230  H01 WTR   260       4.408 -15.206 -20.376
ATOM   2231  H02 WTR   260       4.869 -13.879 -20.938
TER   
ATOM   2232  O00 WTR   261      -3.303  -6.759 -10.320
ATOM   2233  H01 WTR   261      -4.176  -6.424 -10.116
ATOM   2234  H02 WTR   261      -3.018  -7.190  -9.514
TER   
ATOM   2235  O00 WTR   262       7.716 -12.084 -14.688
ATOM   2236  H01 WTR   262       8.645 -12.074 -14.920
ATOM   2237  H02 WTR   262       7.526 -13.003 -14.498
TER   
ATOM   2238  O00 WTR   263       8.345  -7.648  -8.868
ATOM   2239  H01 WTR   263       7.714  -8.334  -8.651
ATOM   2240  H02 WTR   263       8.660  -7.335  -8.021
TER   
ATOM   2241  O00 WTR   264      -1.095 -14.400 -13.335
ATOM   2242  H01 WTR   264      -0.977 -14.638 -12.415
ATOM   2243  H02 WTR   264      -1.805 -14.966 -13.639
TER   
ATOM   2244  O00 WTR   265      -0.384   0.991 -18.900
ATOM   2245  H01 WTR   265       0.359   1.594 -18.908
ATOM   2246  H02 WTR   265      -0.094   0.260 -18.355
TER   
ATOM   2247  O00 WTR   266       3.264 -11.218 -20.591
ATOM   2248  H01 WTR   266       3.637 -10.346 -20.462
ATOM   2249  H02 WTR   266       2.439 -11.061 -21.050
TER   
ATOM   2250  O00 WTR   267       2.630 -11.421 -15.755
ATOM   2251  H01 WTR   267       2.209 -11.291 -16.605
ATOM   2252  H02 WTR   267       3.267 -12.119 -15.907
TER   
ATOM   2253  O00 WTR   268       0.319  -2.462 -17.741
ATOM   2254  H01 WTR   268       0.405  -2.263 -16.809
ATOM   2255  H02 WTR   268       0.822  -3.267 -17.862
TER   
ATOM   2256  O00 WTR   269       9.317 -10.008 -17.530
ATOM   2257  H01 WTR   269       9.519 -10.873 -17.173
ATOM   2258  H02 WTR   269       8.539 -10.147 -18.070
TER   
ATOM   2259  O00 WTR   270       1.697  -7.311 -15.501
ATOM   2260  H01 WTR   270       2.015  -7.339 -16.403
ATOM   2261  H02 WTR   270       2.048  -8.105 -15.098
TER   
ATOM   2262  O00 WTR   271       1.220 -10.621 -18.115
ATOM   2263  H01 WTR   271       1.001 -11.136 -18.891
ATOM   2264  H02 WTR   271       0.391 -10.528 -17.647
TER   
ATOM   2265  O00 WTR   272       4.959 -19.264 -16.047
ATOM   2266  H01 WTR   272       5.104 -20.191 -15.859
ATOM   2267  H02 WTR   272       4.008 -19.179 -16.111
TER   
ATOM   2268  O00 WTR   273       0.898 -23.205 -14.488
ATOM   2269  H01 WTR   273       0.591 -23.625 -13.684
ATOM   2270  H02 WTR   273       1.615 -22.639 -14.205
TER   
ATOM   2271  O00 WTR   274       5.968  -3.352 -13.571
ATOM   2272  H01 WTR   274       5.270  -2.738 -13.801
ATOM   2273  H02 WTR   274       6.594  -3.284 -14.292
TER   
ATOM   2274  O00 WTR   275      10.487  -8.591 -15.356
ATOM   2275  H01 WTR   275       9.737  -8.329 -14.822
ATOM   2276  H02 WTR   275      10.099  -8.972 -16.144
TER   
ATOM   2277  O00 WTR   276       2.236  -4.292 -17.846
ATOM   2278  H01 WTR   276       2.513  -4.355 -16.931
ATOM   2279  H02 WTR   276       2.656  -3.495 -18.169
TER   
ATOM   2280  O00 WTR   277      -0.633 -17.240 -23.473
ATOM   2281  H01 WTR   277       0.128 -17.112 -24.040
ATOM   2282  H02 WTR   277      -0.265 -17.317 -22.592
TER   
ATOM   2283  O00 WTR   278       4.744  -5.841 -13.581
ATOM   2284  H01 WTR   278       5.210  -5.017 -13.438
ATOM   2285  H02 WTR   278       4.883  -6.037 -14.508
TER   
ATOM   2286  O00 WTR   279       3.856  -1.665 -13.746
ATOM   2287  H01 WTR   279       3.074  -1.916 -13.256
ATOM   2288  H02 WTR   279       4.203  -0.907 -13.274
TER   
ATOM   2289  O00 WTR   280      16.898  -8.350  -9.821
ATOM   2290  H01 WTR   280      16.837  -8.394  -8.867
ATOM   2291  H02 WTR   280      16.165  -8.882 -10.132
TER   
ATOM   2292  O00 WTR   281       2.938 -24.965 -17.631
ATOM   2293  H01 WTR   281       2.806 -25.012 -16.684
ATOM   2294  H02 WTR   281       2.296 -25.576 -17.993
TER   
ATOM   2295  O00 WTR   282      -8.822   2.534 -18.773
ATOM   2296  H01 WTR   282      -9.060   1.930 -19.477
ATOM   2297  H02 WTR   282      -9.566   2.506 -18.171
TER   
ATOM   2298  O00 WTR   283     -10.804   5.341 -15.785
ATOM   2299  H01 WTR   283     -10.132   5.521 -15.127
ATOM   2300  H02 WTR   283     -11.489   5.986 -15.610
TER   
ATOM   2301  O00 WTR   284      -4.695   1.999 -13.097
ATOM   2302  H01 WTR   284      -4.399   1.321 -12.490
ATOM   2303  H02 WTR   284      -5.500   2.337 -12.705
TER   
ATOM   2304  O00 WTR   285      -8.245   0.755 -16.063
ATOM   2305  H01 WTR   285      -7.568   0.114 -16.279
ATOM   2306  H02 WTR   285      -7.823   1.604 -16.196
TER   
ATOM   2307  O00 WTR   286     -10.797   3.045 -17.242
ATOM   2308  H01 WTR   286     -11.333   2.403 -16.776
ATOM   2309  H02 WTR   286     -10.893   3.851 -16.734
TER   
ATOM   2310  O00 WTR   287      -0.622 -11.439 -23.518
ATOM   2311  H01 WTR   287      -0.694 -12.364 -23.284
ATOM   2312  H02 WTR   287      -1.411 -11.037 -23.152
TER   
ATOM   2313  O00 WTR   288      -7.431  13.602 -18.136
ATOM   2314  H01 WTR   288      -7.742  13.842 -19.008
ATOM   2315  H02 WTR   288      -7.282  12.658 -18.185
TER   
ATOM   2316  O00 WTR   289      -5.158  -3.957  -8.140
ATOM   2317  H01 WTR   289      -5.208  -3.394  -8.913
ATOM   2318  H02 WTR   289      -5.361  -4.833  -8.468
TER   
ATOM   2319  O00 WTR   290      -5.224   5.812 -17.729
ATOM   2320  H01 WTR   290      -4.686   6.114 -18.460
ATOM   2321  H02 WTR   290      -6.102   5.718 -18.099
TER   
ATOM   2322  O00 WTR   291       1.278   2.932 -18.207
ATOM   2323  H01 WTR   291       1.014   3.321 -17.373
ATOM   2324  H02 WTR   291       2.226   2.821 -18.131
TER   
ATOM   2325  O00 WTR   292     -12.616   7.099 -14.806
ATOM   2326  H01 WTR   292     -12.158   7.719 -14.238
ATOM   2327  H02 WTR   292     -13.300   6.725 -14.250
TER   
ATOM   2328  O00 WTR   293     -11.377   1.422 -10.468
ATOM   2329  H01 WTR   293     -10.767   0.790 -10.848
ATOM   2330  H02 WTR   293     -11.312   2.189 -11.037
TER   
ATOM   2331  O00 WTR   294      -7.091  10.913 -18.252
ATOM   2332  H01 WTR   294      -7.741  10.211 -18.209
ATOM   2333  H02 WTR   294      -6.371  10.607 -17.701
TER   
ATOM   2334  O00 WTR   295      -1.747   2.384 -17.156
ATOM   2335  H01 WTR   295      -1.459   1.726 -17.788
ATOM   2336  H02 WTR   295      -2.637   2.607 -17.429
TER   
ATOM   2337  O00 WTR   296      -1.144  -5.293 -21.178
ATOM   2338  H01 WTR   296      -0.244  -5.449 -20.892
ATOM   2339  H02 WTR   296      -1.355  -4.422 -20.843
TER   
ATOM   2340  O00 WTR   297     -14.910   4.315 -11.431
ATOM   2341  H01 WTR   297     -14.566   3.438 -11.602
ATOM   2342  H02 WTR   297     -14.403   4.630 -10.683
TER   
ATOM   2343  O00 WTR   298      -8.488   8.771 -16.516
ATOM   2344  H01 WTR   298      -8.924   8.032 -16.941
ATOM   2345  H02 WTR   298      -7.558   8.546 -16.537
TER   
ATOM   2346  O00 WTR   299      -8.564  -4.348 -13.997
ATOM   2347  H01 WTR   299      -9.326  -3.787 -14.143
ATOM   2348  H02 WTR   299      -8.551  -4.937 -14.751
TER   
ATOM   2349  O00 WTR   300      -6.239   2.608 -15.389
ATOM   2350  H01 WTR   300      -5.895   2.082 -14.667
ATOM   2351  H02 WTR   300      -6.759   3.289 -14.963
TER   
ATOM   2352  O00 WTR   301      -4.422   3.283 -17.355
ATOM   2353  H01 WTR   301      -5.046   3.178 -16.637
ATOM   2354  H02 WTR   301      -4.593   4.162 -17.694
TER   
ATOM   2355  O00 WTR   302     -14.779  -2.175 -14.237
ATOM   2356  H01 WTR   302     -14.332  -2.781 -14.828
ATOM   2357  H02 WTR   302     -15.232  -2.741 -13.611
TER   
ATOM   2358  O00 WTR   303      -6.434  -1.169 -16.613
ATOM   2359  H01 WTR   303      -6.344  -1.389 -15.685
ATOM   2360  H02 WTR   303      -5.571  -1.350 -16.987
TER   
ATOM   2361  O00 WTR   304     -12.327  -7.964 -14.207
ATOM   2362  H01 WTR   304     -11.475  -7.564 -14.033
ATOM   2363  H02 WTR   304     -12.663  -7.490 -14.968
TER   
ATOM   2364  O00 WTR   305      -5.847  -0.266 -20.299
ATOM   2365  H01 WTR   305      -5.017  -0.527 -19.901
ATOM   2366  H02 WTR   305      -5.843   0.691 -20.259
TER   
ATOM   2367  O00 WTR   306      -3.321  -0.974 -18.884
ATOM   2368  H01 WTR   306      -3.193  -0.030 -18.782
ATOM   2369  H02 WTR   306      -3.435  -1.298 -17.991
TER   
ATOM   2370  O00 WTR   307       4.456   8.241 -16.304
ATOM   2371  H01 WTR   307       4.057   7.676 -16.966
ATOM   2372  H02 WTR   307       4.642   7.656 -15.570
TER   
ATOM   2373  O00 WTR   308      -1.242  -2.526 -20.169
ATOM   2374  H01 WTR   308      -0.721  -2.550 -19.366
ATOM   2375  H02 WTR   308      -2.031  -2.040 -19.930
TER   
ATOM   2376  O00 WTR   309      -1.854  -1.271 -13.893
ATOM   2377  H01 WTR   309      -1.519  -1.847 -13.206
ATOM   2378  H02 WTR   309      -2.568  -1.766 -14.295
TER   
ATOM   2379  O00 WTR   310     -11.361   2.472  -6.285
ATOM   2380  H01 WTR   310     -11.996   3.022  -6.744
ATOM   2381  H02 WTR   310     -10.515   2.718  -6.659
TER   
ATOM   2382  O00 WTR   311      -4.899  -2.912 -14.416
ATOM   2383  H01 WTR   311      -5.613  -2.491 -13.938
ATOM   2384  H02 WTR   311      -4.510  -3.517 -13.784
TER   
ATOM   2385  O00 WTR   312      -6.080   2.481 -19.470
ATOM   2386  H01 WTR   312      -6.885   2.719 -19.011
ATOM   2387  H02 WTR   312      -5.377   2.780 -18.893
TER   
ATOM   2388  O00 WTR   313      -7.999   0.584 -13.262
ATOM   2389  H01 WTR   313      -7.988   0.798 -14.195
ATOM   2390  H02 WTR   313      -7.782   1.408 -12.825
TER   
ATOM   2391  O00 WTR   314      -5.420  10.369 -16.358
ATOM   2392  H01 WTR   314      -5.941  10.565 -15.579
ATOM   2393  H02 WTR   314      -5.358   9.414 -16.370
TER   
ATOM   2394  O00 WTR   315      -6.864  -8.206 -12.243
ATOM   2395  H01 WTR   315      -7.153  -8.765 -12.964
ATOM   2396  H02 WTR   315      -7.636  -8.118 -11.684
TER   
ATOM   2397  O00 WTR   316      -7.934   9.975 -13.959
ATOM   2398  H01 WTR   316      -7.923   9.556 -13.098
ATOM   2399  H02 WTR   316      -8.002   9.249 -14.578
TER   
ATOM   2400  O00 WTR   317      -0.505   0.732 -15.016
ATOM   2401  H01 WTR   317      -1.088   1.264 -15.557
ATOM   2402  H02 WTR   317      -1.044  -0.009 -14.739
TER   
ATOM   2403  O00 WTR   318      -3.463  -0.185 -11.594
ATOM   2404  H01 WTR   318      -2.820   0.109 -10.948
ATOM   2405  H02 WTR   318      -2.938  -0.469 -12.342
TER   
ATOM   2406  O00 WTR   319      -5.809  -6.214 -17.127
ATOM   2407  H01 WTR   319      -5.956  -6.827 -17.848
ATOM   2408  H02 WTR   319      -5.503  -5.413 -17.551
TER   
ATOM   2409  O00 WTR   320     -10.299   6.633 -18.323
ATOM   2410  H01 WTR   320     -10.536   6.201 -17.502
ATOM   2411  H02 WTR   320     -10.932   6.301 -18.960
TER   
ATOM   2412  O00 WTR   321      -7.751   4.310 -13.949
ATOM   2413  H01 WTR   321      -7.517   3.722 -13.231
ATOM   2414  H02 WTR   321      -8.028   5.118 -13.516
TER   
ATOM   2415  O00 WTR   322      -3.929   7.393 -19.672
ATOM   2416  H01 WTR   322      -3.313   7.809 -20.275
ATOM   2417  H02 WTR   322      -4.705   7.220 -20.204
TER   
ATOM   2418  O00 WTR   323      -3.659  -2.528 -16.709
ATOM   2419  H01 WTR   323      -2.814  -2.976 -16.745
ATOM   2420  H02 WTR   323      -4.036  -2.794 -15.870
TER   
ATOM   2421  O00 WTR   324      -1.035  -2.951 -12.113
ATOM   2422  H01 WTR   324      -0.121  -3.203 -11.983
ATOM   2423  H02 WTR   324      -1.439  -3.715 -12.524
TER   
ATOM   2424  O00 WTR   325       0.373   5.635 -18.063
ATOM   2425  H01 WTR   325       0.644   5.057 -18.776
ATOM   2426  H02 WTR   325      -0.168   6.302 -18.486
TER   
ATOM   2427  O00 WTR   326      -9.259  -2.332 -17.670
ATOM   2428  H01 WTR   326      -9.734  -1.612 -17.255
ATOM   2429  H02 WTR   326      -8.380  -2.287 -17.296
TER   
ATOM   2430  O00 WTR   327      -5.250  14.604 -13.888
ATOM   2431  H01 WTR   327      -4.494  14.550 -14.473
ATOM   2432  H02 WTR   327      -5.319  13.731 -13.504
TER   
ATOM   2433  O00 WTR   328      -3.217 -13.573  -6.948
ATOM   2434  H01 WTR   328      -3.601 -13.627  -7.823
ATOM   2435  H02 WTR   328      -3.174 -12.634  -6.762
TER   
ATOM   2436  O00 WTR   329       0.270 -13.465 -16.646
ATOM   2437  H01 WTR   329       1.088 -13.906 -16.877
ATOM   2438  H02 WTR   329       0.525 -12.813 -15.993
TER   
ATOM   2439  O00 WTR   330      -5.249  -1.391  -9.385
ATOM   2440  H01 WTR   330      -4.405  -1.457  -8.938
ATOM   2441  H02 WTR   330      -5.049  -0.956 -10.213
TER   
ATOM   2442  O00 WTR   331       5.163   0.096 -15.362
ATOM   2443  H01 WTR   331       4.606  -0.682 -15.329
ATOM   2444  H02 WTR   331       4.925   0.595 -14.580
TER   
ATOM   2445  O00 WTR   332       4.221   2.107 -16.800
ATOM   2446  H01 WTR   332       4.565   2.282 -17.676
ATOM   2447  H02 WTR   332       4.741   1.370 -16.481
TER   
ATOM   2448  O00 WTR   333       0.923  -1.993 -15.148
ATOM   2449  H01 WTR   333       0.924  -1.036 -15.141
ATOM   2450  H02 WTR   333       0.763  -2.239 -14.237
TER   
ATOM   2451  O00 WTR   334       7.734   6.351 -10.969
ATOM   2452  H01 WTR   334       7.085   7.040 -10.825
ATOM   2453  H02 WTR   334       7.275   5.694 -11.493
TER   
ATOM   2454  O00 WTR   335       4.842  -3.265 -10.973
ATOM   2455  H01 WTR   335       5.670  -3.083 -10.530
ATOM   2456  H02 WTR   335       5.075  -3.337 -11.899
TER   
ATOM   2457  O00 WTR   336      -0.429  -6.012 -11.963
ATOM   2458  H01 WTR   336      -0.830  -6.805 -12.319
ATOM   2459  H02 WTR   336       0.410  -6.307 -11.608
TER   
ATOM   2460  O00 WTR   337       2.009   0.622 -16.128
ATOM   2461  H01 WTR   337       2.670   1.308 -16.226
ATOM   2462  H02 WTR   337       1.313   1.031 -15.614
TER   
ATOM   2463  O00 WTR   338       2.695  -1.430 -18.655
ATOM   2464  H01 WTR   338       2.020  -0.920 -18.208
ATOM   2465  H02 WTR   338       2.305  -1.658 -19.499
TER   
ATOM   2466  O00 WTR   339      11.548  -3.341  -9.980
ATOM   2467  H01 WTR   339      11.634  -3.450  -9.033
ATOM   2468  H02 WTR   339      11.968  -2.501 -10.164
TER   
ATOM   2469  O00 WTR   340       2.299   9.770 -15.735
ATOM   2470  H01 WTR   340       2.936   9.055 -15.723
ATOM   2471  H02 WTR   340       1.450   9.334 -15.803
TER   
ATOM   2472  O00 WTR   341       7.963   2.484 -13.946
ATOM   2473  H01 WTR   341       8.318   3.332 -14.212
ATOM   2474  H02 WTR   341       8.335   1.861 -14.570
TER   
ATOM   2475  O00 WTR   342      -8.042 -17.366 -14.608
ATOM   2476  H01 WTR   342      -8.871 -17.000 -14.299
ATOM   2477  H02 WTR   342      -7.758 -16.766 -15.298
TER   
ATOM   2478  O00 WTR   343       2.992   2.440 -12.361
ATOM   2479  H01 WTR   343       3.169   3.050 -13.077
ATOM   2480  H02 WTR   343       2.077   2.187 -12.483
TER   
ATOM   2481  O00 WTR   344       1.310  -5.675 -20.478
ATOM   2482  H01 WTR   344       1.351  -6.624 -20.359
ATOM   2483  H02 WTR   344       1.774  -5.318 -19.720
TER   
ATOM   2484  O00 WTR   345       7.886  -1.718 -12.812
ATOM   2485  H01 WTR   345       8.462  -2.309 -12.327
ATOM   2486  H02 WTR   345       7.081  -2.221 -12.940
TER   
ATOM   2487  O00 WTR   346       7.709  -3.792 -15.680
ATOM   2488  H01 WTR   346       8.396  -3.294 -16.123
ATOM   2489  H02 WTR   346       8.172  -4.299 -15.013
TER   
ATOM   2490  O00 WTR   347      10.195  -1.629 -16.003
ATOM   2491  H01 WTR   347      10.615  -0.795 -16.216
ATOM   2492  H02 WTR   347       9.266  -1.416 -15.921
TER   
ATOM   2493  O00 WTR   348       1.067  11.347 -10.376
ATOM   2494  H01 WTR   348       1.397  10.572  -9.922
ATOM   2495  H02 WTR   348       0.422  11.720  -9.775
TER   
ATOM   2496  O00 WTR   349       9.170 -18.965 -16.728
ATOM   2497  H01 WTR   349       9.988 -19.436 -16.570
ATOM   2498  H02 WTR   349       9.128 -18.871 -17.680
TER   
ATOM   2499  O00 WTR   350       1.769 -10.319 -24.940
ATOM   2500  H01 WTR   350       1.066 -10.955 -24.808
ATOM   2501  H02 WTR   350       1.318  -9.492 -25.106
TER   
ATOM   2502  O00 WTR   351       8.271  -0.177  -9.445
ATOM   2503  H01 WTR   351       7.885  -1.053  -9.424
ATOM   2504  H02 WTR   351       7.676   0.360  -8.921
TER   
ATOM   2505  O00 WTR   352       9.610   4.496 -15.184
ATOM   2506  H01 WTR   352      10.360   4.029 -14.816
ATOM   2507  H02 WTR   352       9.987   5.063 -15.857
TER   
ATOM   2508  O00 WTR   353       1.952  -7.011 -10.673
ATOM   2509  H01 WTR   353       2.613  -7.557 -11.097
ATOM   2510  H02 WTR   353       2.282  -6.117 -10.767
TER   
ATOM   2511  O00 WTR   354      13.933  -2.058 -10.226
ATOM   2512  H01 WTR   354      13.994  -2.202 -11.171
ATOM   2513  H02 WTR   354      14.457  -1.273 -10.069
TER   
ATOM   2514  O00 WTR   355       4.556   6.149 -13.985
ATOM   2515  H01 WTR   355       3.979   6.582 -13.356
ATOM   2516  H02 WTR   355       4.995   5.466 -13.478
TER   
ATOM   2517  O00 WTR   356      -7.982   5.165 -18.813
ATOM   2518  H01 WTR   356      -8.371   4.295 -18.720
ATOM   2519  H02 WTR   356      -8.710   5.770 -18.671
TER   
ATOM   2520  O00 WTR   357      17.457   0.534 -11.820
ATOM   2521  H01 WTR   357      17.269  -0.133 -11.160
ATOM   2522  H02 WTR   357      17.309   1.366 -11.369
TER   
ATOM   2523  O00 WTR   358      15.429  -4.687 -13.256
ATOM   2524  H01 WTR   358      15.051  -3.813 -13.356
ATOM   2525  H02 WTR   358      16.271  -4.535 -12.826
TER   
ATOM   2526  O00 WTR   359     -11.195   1.994 -14.509
ATOM   2527  H01 WTR   359     -12.044   1.831 -14.097
ATOM   2528  H02 WTR   359     -11.276   2.868 -14.890
TER   
ATOM   2529  O00 WTR   360       4.310  10.243 -12.141
ATOM   2530  H01 WTR   360       4.191   9.294 -12.103
ATOM   2531  H02 WTR   360       4.860  10.385 -12.911
TER   
ATOM   2532  O00 WTR   361       1.708  -2.413 -12.233
ATOM   2533  H01 WTR   361       1.704  -1.550 -11.820
ATOM   2534  H02 WTR   361       1.972  -3.012 -11.534
TER   
ATOM   2535  O00 WTR   362      11.846  -2.910 -14.119
ATOM   2536  H01 WTR   362      11.899  -3.799 -14.470
ATOM   2537  H02 WTR   362      11.179  -2.480 -14.654
TER   
ATOM   2538  O00 WTR   363       4.849   0.666 -12.848
ATOM   2539  H01 WTR   363       4.108   1.265 -12.758
ATOM   2540  H02 WTR   363       5.532   1.044 -12.295
TER   
ATOM   2541  O00 WTR   364       7.193   1.432 -11.559
ATOM   2542  H01 WTR   364       7.619   1.608 -12.398
ATOM   2543  H02 WTR   364       7.695   0.709 -11.183
TER   
ATOM   2544  O00 WTR   365       9.267  -5.278 -13.637
ATOM   2545  H01 WTR   365       9.087  -6.211 -13.524
ATOM   2546  H02 WTR   365      10.111  -5.249 -14.088
TER   
ATOM   2547  O00 WTR   366       3.371   3.868 -14.667
ATOM   2548  H01 WTR   366       3.748   3.506 -15.468
ATOM   2549  H02 WTR   366       3.588   4.799 -14.698
TER   
ATOM   2550  O00 WTR   367       1.757   5.305 -11.493
ATOM   2551  H01 WTR   367       1.096   5.481 -12.162
ATOM   2552  H02 WTR   367       2.080   4.428 -11.699
TER   
ATOM   2553  O00 WTR   368       3.265   7.549 -11.871
ATOM   2554  H01 WTR   368       2.826   6.720 -11.683
ATOM   2555  H02 WTR   368       3.961   7.606 -11.217
TER   
ATOM   2556  O00 WTR   369       6.426  10.493 -14.161
ATOM   2557  H01 WTR   369       6.841  10.076 -13.406
ATOM   2558  H02 WTR   369       6.654   9.931 -14.902
TER   
ATOM   2559  O00 WTR   370      -3.589  -4.534 -12.621
ATOM   2560  H01 WTR   370      -4.267  -4.303 -11.985
ATOM   2561  H02 WTR   370      -3.687  -5.478 -12.744
TER   
ATOM   2562  O00 WTR   371       7.876  -0.496 -15.317
ATOM   2563  H01 WTR   371       7.770  -0.897 -14.454
ATOM   2564  H02 WTR   371       6.983  -0.303 -15.603
TER   
ATOM   2565  O00 WTR   372       5.012  -5.173 -16.550
ATOM   2566  H01 WTR   372       4.187  -4.857 -16.182
ATOM   2567  H02 WTR   372       5.579  -4.401 -16.567
TER   
ATOM   2568  O00 WTR   373       7.946   9.223 -12.083
ATOM   2569  H01 WTR   373       8.322   8.404 -12.406
ATOM   2570  H02 WTR   373       8.683   9.834 -12.066
TER   
ATOM   2571  O00 WTR   374       3.476   6.305 -17.753
ATOM   2572  H01 WTR   374       2.695   5.980 -18.201
ATOM   2573  H02 WTR   374       4.195   5.794 -18.125
TER   
ATOM   2574  O00 WTR   375       1.748  -2.106 -21.171
ATOM   2575  H01 WTR   375       1.780  -2.959 -21.603
ATOM   2576  H02 WTR   375       0.888  -1.754 -21.399
TER   
ATOM   2577  O00 WTR   376       5.912   4.316 -12.593
ATOM   2578  H01 WTR   376       5.620   3.993 -11.741
ATOM   2579  H02 WTR   376       6.428   3.597 -12.958
TER   
ATOM   2580  O00 WTR   377       3.151 -21.900 -13.738
ATOM   2581  H01 WTR   377       2.888 -20.980 -13.713
ATOM   2582  H02 WTR   377       3.563 -22.055 -12.889
TER   
ATOM   2583  O00 WTR   378      14.339  -2.031 -13.300
ATOM   2584  H01 WTR   378      13.500  -2.043 -13.761
ATOM   2585  H02 WTR   378      14.786  -1.253 -13.634
TER   
ATOM   2586  O00 WTR   379       3.750  -9.083 -11.493
ATOM   2587  H01 WTR   379       4.341  -8.718 -12.151
ATOM   2588  H02 WTR   379       3.056  -9.504 -12.000
TER   
ATOM   2589  O00 WTR   380       9.067  -3.843 -11.243
ATOM   2590  H01 WTR   380       9.947  -3.661 -10.911
ATOM   2591  H02 WTR   380       9.213  -4.315 -12.062
TER   
ATOM   2592  O00 WTR   381      -8.574 -12.784 -15.663
ATOM   2593  H01 WTR   381      -7.818 -13.228 -15.279
ATOM   2594  H02 WTR   381      -8.929 -12.254 -14.950
TER   
ATOM   2595  O00 WTR   382     -12.452 -15.889 -17.773
ATOM   2596  H01 WTR   382     -11.515 -15.962 -17.957
ATOM   2597  H02 WTR   382     -12.750 -15.170 -18.331
TER   
ATOM   2598  O00 WTR   383      -9.394  -2.894 -10.032
ATOM   2599  H01 WTR   383      -9.622  -2.161 -10.605
ATOM   2600  H02 WTR   383      -8.648  -2.578  -9.523
TER   
ATOM   2601  O00 WTR   384       4.114 -12.780 -18.189
ATOM   2602  H01 WTR   384       3.852 -12.193 -18.899
ATOM   2603  H02 WTR   384       4.815 -12.311 -17.736
TER   
ATOM   2604  O00 WTR   385       1.348  -8.680  -8.526
ATOM   2605  H01 WTR   385       0.811  -8.116  -7.969
ATOM   2606  H02 WTR   385       1.522  -8.152  -9.306
TER   
ATOM   2607  O00 WTR   386      -4.446 -12.861 -21.902
ATOM   2608  H01 WTR   386      -4.855 -13.249 -21.128
ATOM   2609  H02 WTR   386      -5.137 -12.862 -22.564
TER   
ATOM   2610  O00 WTR   387       1.314  -8.301 -19.869
ATOM   2611  H01 WTR   387       1.204  -8.877 -19.112
ATOM   2612  H02 WTR   387       1.397  -8.897 -20.613
TER   
ATOM   2613  O00 WTR   388      -7.322 -11.915 -10.673
ATOM   2614  H01 WTR   388      -6.826 -11.438 -10.009
ATOM   2615  H02 WTR   388      -6.656 -12.263 -11.267
TER   
ATOM   2616  O00 WTR   389      -3.522   7.808  10.986
ATOM   2617  H01 WTR   389      -3.722   8.743  11.029
ATOM   2618  H02 WTR   389      -2.924   7.724  10.244
TER   
ATOM   2619  O00 WTR   390      -2.364   3.362 -11.707
ATOM   2620  H01 WTR   390      -2.999   3.028 -12.341
ATOM   2621  H02 WTR   390      -2.578   4.291 -11.621
TER   
ATOM   2622  O00 WTR   391      21.511  -1.907 -13.998
ATOM   2623  H01 WTR   391      21.039  -1.111 -13.752
ATOM   2624  H02 WTR   391      21.769  -2.301 -13.165
TER   
ATOM   2625  O00 WTR   392      15.485 -17.856  -8.320
ATOM   2626  H01 WTR   392      15.770 -17.228  -7.655
ATOM   2627  H02 WTR   392      14.573 -17.623  -8.493
TER   
ATOM   2628  O00 WTR   393       3.495 -19.750 -11.215
ATOM   2629  H01 WTR   393       4.331 -19.359 -11.469
ATOM   2630  H02 WTR   393       2.839 -19.104 -11.476
TER   
ATOM   2631  O00 WTR   394      15.377 -11.400 -15.395
ATOM   2632  H01 WTR   394      14.931 -10.983 -16.132
ATOM   2633  H02 WTR   394      15.308 -10.764 -14.683
TER   
ATOM   2634  O00 WTR   395      15.659 -16.310 -14.294
ATOM   2635  H01 WTR   395      15.266 -16.902 -13.652
ATOM   2636  H02 WTR   395      16.118 -16.888 -14.903
TER   
ATOM   2637  O00 WTR   396      19.207  -1.666 -15.717
ATOM   2638  H01 WTR   396      19.164  -2.384 -16.348
ATOM   2639  H02 WTR   396      19.973  -1.865 -15.179
TER   
ATOM   2640  O00 WTR   397      21.018  -2.466 -11.156
ATOM   2641  H01 WTR   397      20.410  -2.769 -10.482
ATOM   2642  H02 WTR   397      21.498  -1.750 -10.742
TER   
ATOM   2643  O00 WTR   398      10.053 -15.649 -14.985
ATOM   2644  H01 WTR   398      10.697 -16.304 -15.254
ATOM   2645  H02 WTR   398      10.340 -14.842 -15.411
TER   
ATOM   2646  O00 WTR   399      12.280 -13.988 -16.232
ATOM   2647  H01 WTR   399      12.856 -14.158 -15.487
ATOM   2648  H02 WTR   399      12.277 -14.808 -16.725
TER   
ATOM   2649  O00 WTR   400      12.961 -14.748 -11.832
ATOM   2650  H01 WTR   400      13.604 -14.626 -11.134
ATOM   2651  H02 WTR   400      13.424 -14.498 -12.632
TER   
ATOM   2652  O00 WTR   401      13.721  -6.913 -13.174
ATOM   2653  H01 WTR   401      13.293  -6.830 -12.322
ATOM   2654  H02 WTR   401      14.433  -6.274 -13.149
TER   
ATOM   2655  O00 WTR   402       6.951 -16.047 -21.594
ATOM   2656  H01 WTR   402       6.010 -15.888 -21.513
ATOM   2657  H02 WTR   402       7.192 -15.637 -22.425
TER   
ATOM   2658  O00 WTR   403      18.073   0.809 -15.762
ATOM   2659  H01 WTR   403      17.196   0.711 -15.391
ATOM   2660  H02 WTR   403      18.476  -0.053 -15.654
TER   
ATOM   2661  O00 WTR   404      18.523  -6.529 -10.827
ATOM   2662  H01 WTR   404      19.442  -6.683 -10.608
ATOM   2663  H02 WTR   404      18.091  -7.364 -10.649
TER   
ATOM   2664  O00 WTR   405      10.309 -10.836  -6.815
ATOM   2665  H01 WTR   405      10.878 -11.295  -7.433
ATOM   2666  H02 WTR   405       9.447 -11.234  -6.941
TER   
ATOM   2667  O00 WTR   406      11.886 -17.188 -11.690
ATOM   2668  H01 WTR   406      10.960 -17.160 -11.449
ATOM   2669  H02 WTR   406      12.128 -16.271 -11.819
TER   
ATOM   2670  O00 WTR   407      18.616  11.785  -9.109
ATOM   2671  H01 WTR   407      18.853  11.495  -8.228
ATOM   2672  H02 WTR   407      18.021  11.109  -9.432
TER   
ATOM   2673  O00 WTR   408      14.449   3.022 -12.870
ATOM   2674  H01 WTR   408      15.211   3.201 -12.318
ATOM   2675  H02 WTR   408      13.928   2.399 -12.364
TER   
ATOM   2676  O00 WTR   409      11.767  -5.643 -14.652
ATOM   2677  H01 WTR   409      12.413  -6.049 -14.074
ATOM   2678  H02 WTR   409      11.376  -6.376 -15.128
TER   
ATOM   2679  O00 WTR   410      18.712  -2.235 -12.703
ATOM   2680  H01 WTR   410      19.561  -1.901 -12.416
ATOM   2681  H02 WTR   410      18.526  -1.755 -13.510
TER   
ATOM   2682  O00 WTR   411       2.730  -4.185 -15.393
ATOM   2683  H01 WTR   411       2.366  -3.306 -15.287
ATOM   2684  H02 WTR   411       2.133  -4.752 -14.906
TER   
ATOM   2685  O00 WTR   412      19.769   0.414 -13.436
ATOM   2686  H01 WTR   412      19.400   0.904 -14.171
ATOM   2687  H02 WTR   412      19.060   0.372 -12.795
TER   
ATOM   2688  O00 WTR   413      13.484 -10.072 -17.609
ATOM   2689  H01 WTR   413      13.034  -9.230 -17.666
ATOM   2690  H02 WTR   413      12.803 -10.691 -17.344
TER   
ATOM   2691  O00 WTR   414      15.581  -3.835  -9.147
ATOM   2692  H01 WTR   414      14.868  -3.225  -9.334
ATOM   2693  H02 WTR   414      16.195  -3.716  -9.871
TER   
ATOM   2694  O00 WTR   415      17.007   8.738 -12.040
ATOM   2695  H01 WTR   415      17.480   7.906 -12.021
ATOM   2696  H02 WTR   415      17.188   9.136 -11.188
TER   
ATOM   2697  O00 WTR   416      18.379  -0.486  -9.142
ATOM   2698  H01 WTR   416      18.693  -0.947  -8.365
ATOM   2699  H02 WTR   416      18.043   0.346  -8.809
TER   
ATOM   2700  O00 WTR   417      11.737   3.840 -13.109
ATOM   2701  H01 WTR   417      12.650   3.572 -13.005
ATOM   2702  H02 WTR   417      11.526   4.291 -12.291
TER   
ATOM   2703  O00 WTR   418      14.505  -6.363  -9.360
ATOM   2704  H01 WTR   418      14.798  -5.459  -9.242
ATOM   2705  H02 WTR   418      15.257  -6.810  -9.749
TER   
ATOM   2706  O00 WTR   419      16.488   2.849 -11.222
ATOM   2707  H01 WTR   419      17.248   3.293 -10.844
ATOM   2708  H02 WTR   419      16.111   2.357 -10.493
TER   
ATOM   2709  O00 WTR   420       9.969 -15.161 -12.125
ATOM   2710  H01 WTR   420       9.195 -15.698 -11.955
ATOM   2711  H02 WTR   420      10.154 -15.295 -13.055
TER   
ATOM   2712  O00 WTR   421       9.083  -9.149 -11.296
ATOM   2713  H01 WTR   421       8.671  -8.542 -10.681
ATOM   2714  H02 WTR   421       9.882  -9.435 -10.852
TER   
ATOM   2715  O00 WTR   422      14.553  -9.877 -10.744
ATOM   2716  H01 WTR   422      14.643 -10.751 -10.367
ATOM   2717  H02 WTR   422      13.675  -9.594 -10.488
TER   
ATOM   2718  O00 WTR   423       6.542 -17.490 -10.122
ATOM   2719  H01 WTR   423       5.971 -17.109 -10.789
ATOM   2720  H02 WTR   423       6.055 -17.390  -9.304
TER   
ATOM   2721  O00 WTR   424      -9.675   6.113 -12.755
ATOM   2722  H01 WTR   424     -10.030   5.261 -12.502
ATOM   2723  H02 WTR   424      -8.837   6.170 -12.295
TER   
ATOM   2724  O00 WTR   425     -10.553  16.166 -15.508
ATOM   2725  H01 WTR   425     -11.138  16.321 -14.766
ATOM   2726  H02 WTR   425     -11.032  16.500 -16.266
TER   
ATOM   2727  O00 WTR   426      -0.351   5.723 -13.236
ATOM   2728  H01 WTR   426      -1.040   5.973 -12.621
ATOM   2729  H02 WTR   426      -0.816   5.312 -13.964
TER   
ATOM   2730  O00 WTR   427      -7.882   8.785 -11.118
ATOM   2731  H01 WTR   427      -7.399   9.097 -10.353
ATOM   2732  H02 WTR   427      -7.838   7.830 -11.056
TER   
ATOM   2733  O00 WTR   428       6.066  13.252 -13.933
ATOM   2734  H01 WTR   428       6.183  12.499 -14.513
ATOM   2735  H02 WTR   428       6.928  13.389 -13.542
TER   
ATOM   2736  O00 WTR   429       0.375   8.164 -15.382
ATOM   2737  H01 WTR   429       0.411   8.314 -14.437
ATOM   2738  H02 WTR   429      -0.022   7.298 -15.472
TER   
ATOM   2739  O00 WTR   430      -1.549   7.995 -18.392
ATOM   2740  H01 WTR   430      -2.505   8.037 -18.391
ATOM   2741  H02 WTR   430      -1.282   8.571 -17.675
TER   
ATOM   2742  O00 WTR   431       2.034  16.151 -15.956
ATOM   2743  H01 WTR   431       1.899  17.099 -15.942
ATOM   2744  H02 WTR   431       1.671  15.870 -16.796
TER   
ATOM   2745  O00 WTR   432       8.417  13.611 -12.570
ATOM   2746  H01 WTR   432       8.937  12.883 -12.232
ATOM   2747  H02 WTR   432       9.055  14.305 -12.737
TER   
ATOM   2748  O00 WTR   433       9.759  11.694 -11.050
ATOM   2749  H01 WTR   433       9.151  11.587 -10.319
ATOM   2750  H02 WTR   433      10.516  11.158 -10.813
TER   
ATOM   2751  O00 WTR   434       3.124  11.980 -16.888
ATOM   2752  H01 WTR   434       3.207  11.103 -16.514
ATOM   2753  H02 WTR   434       3.556  11.919 -17.740
TER   
ATOM   2754  O00 WTR   435      -0.663  12.226  -8.468
ATOM   2755  H01 WTR   435      -1.193  13.021  -8.419
ATOM   2756  H02 WTR   435      -1.300  11.512  -8.455
TER   
ATOM   2757  O00 WTR   436       5.186  15.743 -13.891
ATOM   2758  H01 WTR   436       5.351  16.405 -14.562
ATOM   2759  H02 WTR   436       5.662  14.970 -14.194
TER   
ATOM   2760  O00 WTR   437      -1.001   4.716 -15.724
ATOM   2761  H01 WTR   437      -0.485   4.986 -16.483
ATOM   2762  H02 WTR   437      -1.261   3.815 -15.919
TER   
ATOM   2763  O00 WTR   438     -10.210   3.579 -11.803
ATOM   2764  H01 WTR   438     -10.029   3.087 -12.603
ATOM   2765  H02 WTR   438      -9.410   3.495 -11.283
TER   
ATOM   2766  O00 WTR   439       7.157   8.887 -16.408
ATOM   2767  H01 WTR   439       7.767   8.222 -16.727
ATOM   2768  H02 WTR   439       6.319   8.657 -16.810
TER   
ATOM   2769  O00 WTR   440     -11.313   8.392 -12.826
ATOM   2770  H01 WTR   440     -10.784   7.624 -12.607
ATOM   2771  H02 WTR   440     -10.675   9.095 -12.949
TER   
ATOM   2772  O00 WTR   441     -17.088  -7.411  12.264
ATOM   2773  H01 WTR   441     -16.901  -8.336  12.100
ATOM   2774  H02 WTR   441     -17.137  -7.341  13.217
TER   
ATOM   2775  O00 WTR   442     -12.804 -25.469  11.333
ATOM   2776  H01 WTR   442     -13.220 -25.579  10.478
ATOM   2777  H02 WTR   442     -13.392 -24.886  11.813
TER   
ATOM   2778  O00 WTR   443     -15.697 -22.034   5.522
ATOM   2779  H01 WTR   443     -14.780 -22.184   5.290
ATOM   2780  H02 WTR   443     -16.194 -22.470   4.830
TER   
ATOM   2781  O00 WTR   444     -13.116 -27.714   7.090
ATOM   2782  H01 WTR   444     -13.421 -27.038   7.693
ATOM   2783  H02 WTR   444     -13.114 -27.288   6.232
TER   
ATOM   2784  O00 WTR   445     -15.518 -16.812  11.995
ATOM   2785  H01 WTR   445     -14.947 -17.569  11.860
ATOM   2786  H02 WTR   445     -16.337 -17.049  11.559
TER   
ATOM   2787  O00 WTR   446     -17.200 -23.340   0.017
ATOM   2788  H01 WTR   446     -16.492 -23.119  -0.589
ATOM   2789  H02 WTR   446     -16.884 -24.114   0.483
TER   
ATOM   2790  O00 WTR   447     -10.617 -15.477  14.088
ATOM   2791  H01 WTR   447     -11.398 -15.158  14.541
ATOM   2792  H02 WTR   447     -10.558 -14.934  13.301
TER   
ATOM   2793  O00 WTR   448     -19.193 -16.125  15.148
ATOM   2794  H01 WTR   448     -20.084 -16.378  14.906
ATOM   2795  H02 WTR   448     -18.778 -16.942  15.425
TER   
ATOM   2796  O00 WTR   449     -16.740 -15.330  13.880
ATOM   2797  H01 WTR   449     -16.365 -15.989  13.296
ATOM   2798  H02 WTR   449     -17.602 -15.676  14.111
TER   
ATOM   2799  O00 WTR   450     -14.846 -20.946  13.091
ATOM   2800  H01 WTR   450     -13.932 -20.775  13.321
ATOM   2801  H02 WTR   450     -14.876 -20.849  12.139
TER   
ATOM   2802  O00 WTR   451     -14.337 -20.654   0.592
ATOM   2803  H01 WTR   451     -15.165 -20.478   1.038
ATOM   2804  H02 WTR   451     -14.544 -21.344  -0.038
TER   
ATOM   2805  O00 WTR   452     -14.027 -19.020  -6.746
ATOM   2806  H01 WTR   452     -14.207 -19.445  -5.908
ATOM   2807  H02 WTR   452     -13.078 -19.090  -6.852
TER   
ATOM   2808  O00 WTR   453     -13.557 -24.545  -3.208
ATOM   2809  H01 WTR   453     -13.750 -24.815  -4.106
ATOM   2810  H02 WTR   453     -12.637 -24.282  -3.229
TER   
ATOM   2811  O00 WTR   454     -14.840 -26.183  -1.338
ATOM   2812  H01 WTR   454     -14.363 -25.694  -2.010
ATOM   2813  H02 WTR   454     -15.114 -26.988  -1.777
TER   
ATOM   2814  O00 WTR   455     -14.974 -26.564   3.422
ATOM   2815  H01 WTR   455     -15.263 -27.427   3.716
ATOM   2816  H02 WTR   455     -14.314 -26.300   4.063
TER   
ATOM   2817  O00 WTR   456     -15.581 -19.421  -4.233
ATOM   2818  H01 WTR   456     -16.388 -18.905  -4.259
ATOM   2819  H02 WTR   456     -15.049 -18.999  -3.558
TER   
ATOM   2820  O00 WTR   457     -17.015 -20.744   1.005
ATOM   2821  H01 WTR   457     -17.137 -21.647   0.710
ATOM   2822  H02 WTR   457     -17.832 -20.304   0.772
TER   
ATOM   2823  O00 WTR   458      -9.058 -26.210   0.525
ATOM   2824  H01 WTR   458      -9.368 -25.556   1.152
ATOM   2825  H02 WTR   458      -8.430 -25.739  -0.022
TER   
ATOM   2826  O00 WTR   459     -15.034 -22.614  -1.464
ATOM   2827  H01 WTR   459     -14.867 -23.443  -1.913
ATOM   2828  H02 WTR   459     -14.794 -21.943  -2.103
TER   
ATOM   2829  O00 WTR   460     -18.311 -12.666   8.535
ATOM   2830  H01 WTR   460     -17.905 -12.177   9.250
ATOM   2831  H02 WTR   460     -19.128 -12.199   8.358
TER   
ATOM   2832  O00 WTR   461      -4.373 -20.094 -12.964
ATOM   2833  H01 WTR   461      -3.830 -19.694 -12.285
ATOM   2834  H02 WTR   461      -5.149 -19.536 -13.011
TER   
ATOM   2835  O00 WTR   462     -15.922 -21.857  -5.481
ATOM   2836  H01 WTR   462     -15.034 -21.920  -5.129
ATOM   2837  H02 WTR   462     -16.204 -20.968  -5.264
TER   
ATOM   2838  O00 WTR   463     -12.585 -22.717  -5.602
ATOM   2839  H01 WTR   463     -12.377 -22.489  -6.508
ATOM   2840  H02 WTR   463     -11.980 -23.427  -5.388
TER   
ATOM   2841  O00 WTR   464      -8.627 -16.027 -11.089
ATOM   2842  H01 WTR   464      -8.779 -15.120 -10.826
ATOM   2843  H02 WTR   464      -8.042 -16.378 -10.418
TER   
ATOM   2844  O00 WTR   465     -15.372 -24.958   1.179
ATOM   2845  H01 WTR   465     -15.396 -25.531   1.945
ATOM   2846  H02 WTR   465     -14.837 -25.431   0.542
TER   
ATOM   2847  O00 WTR   466     -13.116 -25.919   5.088
ATOM   2848  H01 WTR   466     -12.309 -26.138   4.621
ATOM   2849  H02 WTR   466     -13.068 -24.972   5.217
TER   
ATOM   2850  O00 WTR   467     -13.314 -14.731  -5.041
ATOM   2851  H01 WTR   467     -12.673 -14.155  -4.625
ATOM   2852  H02 WTR   467     -14.124 -14.221  -5.051
TER   
ATOM   2853  O00 WTR   468     -13.621 -17.268 -11.131
ATOM   2854  H01 WTR   468     -12.750 -17.123 -10.761
ATOM   2855  H02 WTR   468     -14.030 -17.901 -10.542
TER   
ATOM   2856  O00 WTR   469     -11.359 -22.578  -0.866
ATOM   2857  H01 WTR   469     -11.924 -22.207  -1.544
ATOM   2858  H02 WTR   469     -11.100 -23.432  -1.210
TER   
ATOM   2859  O00 WTR   470     -13.633 -23.900  -8.892
ATOM   2860  H01 WTR   470     -13.812 -23.465  -9.725
ATOM   2861  H02 WTR   470     -14.499 -24.098  -8.534
TER   
ATOM   2862  O00 WTR   471     -16.562 -23.144   3.114
ATOM   2863  H01 WTR   471     -17.424 -23.058   2.708
ATOM   2864  H02 WTR   471     -16.004 -23.497   2.421
TER   
ATOM   2865  O00 WTR   472      -1.917 -17.075   6.686
ATOM   2866  H01 WTR   472      -1.029 -17.399   6.536
ATOM   2867  H02 WTR   472      -1.877 -16.148   6.454
TER   
ATOM   2868  O00 WTR   473      -2.399 -17.176  15.213
ATOM   2869  H01 WTR   473      -1.710 -17.716  14.825
ATOM   2870  H02 WTR   473      -2.542 -17.556  16.080
TER   
ATOM   2871  O00 WTR   474       0.773 -27.177  10.278
ATOM   2872  H01 WTR   474       1.234 -26.736   9.564
ATOM   2873  H02 WTR   474      -0.068 -27.433   9.899
TER   
ATOM   2874  O00 WTR   475       8.867 -15.433   4.286
ATOM   2875  H01 WTR   475       9.684 -15.056   4.613
ATOM   2876  H02 WTR   475       8.424 -15.762   5.069
TER   
ATOM   2877  O00 WTR   476       5.734 -18.094   6.304
ATOM   2878  H01 WTR   476       5.955 -18.762   5.656
ATOM   2879  H02 WTR   476       5.254 -18.567   6.984
TER   
ATOM   2880  O00 WTR   477      -2.382 -26.093   8.640
ATOM   2881  H01 WTR   477      -1.584 -25.741   8.246
ATOM   2882  H02 WTR   477      -2.124 -26.949   8.981
TER   
ATOM   2883  O00 WTR   478     -13.484 -25.531   8.653
ATOM   2884  H01 WTR   478     -14.241 -25.051   8.319
ATOM   2885  H02 WTR   478     -12.747 -25.207   8.136
TER   
ATOM   2886  O00 WTR   479      -4.136 -23.282   3.032
ATOM   2887  H01 WTR   479      -4.045 -24.179   2.710
ATOM   2888  H02 WTR   479      -3.242 -23.008   3.236
TER   
ATOM   2889  O00 WTR   480     -11.054 -24.622   7.663
ATOM   2890  H01 WTR   480     -10.813 -24.267   8.518
ATOM   2891  H02 WTR   480     -10.629 -25.479   7.630
TER   
ATOM   2892  O00 WTR   481      -0.768 -22.376  12.601
ATOM   2893  H01 WTR   481      -0.260 -22.592  13.383
ATOM   2894  H02 WTR   481      -0.856 -21.424  12.627
TER   
ATOM   2895  O00 WTR   482      -7.308 -30.255   4.289
ATOM   2896  H01 WTR   482      -6.785 -29.719   3.693
ATOM   2897  H02 WTR   482      -7.945 -29.646   4.662
TER   
ATOM   2898  O00 WTR   483      -4.787 -24.748  -0.879
ATOM   2899  H01 WTR   483      -4.064 -24.336  -1.353
ATOM   2900  H02 WTR   483      -5.097 -25.437  -1.466
TER   
ATOM   2901  O00 WTR   484     -13.114 -23.124   5.065
ATOM   2902  H01 WTR   484     -12.437 -23.020   5.735
ATOM   2903  H02 WTR   484     -12.680 -22.886   4.246
TER   
ATOM   2904  O00 WTR   485      -9.193 -28.663  -1.761
ATOM   2905  H01 WTR   485      -9.543 -28.322  -0.938
ATOM   2906  H02 WTR   485      -8.861 -29.533  -1.538
TER   
ATOM   2907  O00 WTR   486     -10.318 -27.128   7.702
ATOM   2908  H01 WTR   486      -9.667 -27.352   8.367
ATOM   2909  H02 WTR   486     -11.053 -27.716   7.878
TER   
ATOM   2910  O00 WTR   487       4.449 -22.761   6.837
ATOM   2911  H01 WTR   487       3.600 -22.365   7.035
ATOM   2912  H02 WTR   487       4.595 -22.565   5.912
TER   
ATOM   2913  O00 WTR   488      -1.115 -22.961   2.319
ATOM   2914  H01 WTR   488      -0.669 -22.893   3.163
ATOM   2915  H02 WTR   488      -1.374 -23.880   2.258
TER   
ATOM   2916  O00 WTR   489      -0.657 -19.553  12.454
ATOM   2917  H01 WTR   489      -1.565 -19.339  12.673
ATOM   2918  H02 WTR   489      -0.186 -19.477  13.284
TER   
ATOM   2919  O00 WTR   490     -14.178 -23.605  13.259
ATOM   2920  H01 WTR   490     -14.467 -22.703  13.120
ATOM   2921  H02 WTR   490     -14.959 -24.063  13.568
TER   
ATOM   2922  O00 WTR   491      -9.222 -28.413   5.016
ATOM   2923  H01 WTR   491      -9.694 -28.463   5.847
ATOM   2924  H02 WTR   491      -9.733 -27.802   4.485
TER   
ATOM   2925  O00 WTR   492      -1.931 -25.567   2.105
ATOM   2926  H01 WTR   492      -2.876 -25.709   2.056
ATOM   2927  H02 WTR   492      -1.680 -25.913   2.962
TER   
ATOM   2928  O00 WTR   493      -1.988 -26.294  16.541
ATOM   2929  H01 WTR   493      -2.346 -25.645  15.936
ATOM   2930  H02 WTR   493      -2.525 -27.074  16.403
TER   
ATOM   2931  O00 WTR   494      -2.625 -23.775   5.462
ATOM   2932  H01 WTR   494      -3.337 -24.351   5.185
ATOM   2933  H02 WTR   494      -1.845 -24.329   5.441
TER   
ATOM   2934  O00 WTR   495      -6.000 -24.412   5.005
ATOM   2935  H01 WTR   495      -6.245 -23.795   5.694
ATOM   2936  H02 WTR   495      -5.616 -23.865   4.319
TER   
ATOM   2937  O00 WTR   496     -15.081 -14.703  15.828
ATOM   2938  H01 WTR   496     -14.658 -15.558  15.898
ATOM   2939  H02 WTR   496     -15.658 -14.782  15.068
TER   
ATOM   2940  O00 WTR   497     -10.948 -26.744   3.356
ATOM   2941  H01 WTR   497     -10.548 -25.921   3.075
ATOM   2942  H02 WTR   497     -11.738 -26.822   2.820
TER   
ATOM   2943  O00 WTR   498     -11.857 -13.032  -3.666
ATOM   2944  H01 WTR   498     -12.482 -12.765  -2.992
ATOM   2945  H02 WTR   498     -11.177 -13.506  -3.188
TER   
ATOM   2946  O00 WTR   499      -6.677 -27.048   6.334
ATOM   2947  H01 WTR   499      -7.372 -27.415   5.787
ATOM   2948  H02 WTR   499      -6.693 -26.110   6.145
TER   
ATOM   2949  O00 WTR   500      -0.265 -21.131   8.435
ATOM   2950  H01 WTR   500      -0.871 -20.894   7.733
ATOM   2951  H02 WTR   500      -0.199 -20.341   8.972
TER   
ATOM   2952  O00 WTR   501      -2.850 -21.508  15.515
ATOM   2953  H01 WTR   501      -2.015 -21.085  15.312
ATOM   2954  H02 WTR   501      -3.512 -20.903  15.180
TER   
ATOM   2955  O00 WTR   502      -9.807 -29.292   1.268
ATOM   2956  H01 WTR   502     -10.048 -28.409   1.547
ATOM   2957  H02 WTR   502      -9.778 -29.801   2.078
TER   
ATOM   2958  O00 WTR   503      -5.571 -29.666   6.644
ATOM   2959  H01 WTR   503      -5.227 -28.777   6.558
ATOM   2960  H02 WTR   503      -6.118 -29.788   5.869
TER   
ATOM   2961  O00 WTR   504       5.337 -22.247   4.449
ATOM   2962  H01 WTR   504       5.427 -22.541   3.543
ATOM   2963  H02 WTR   504       6.166 -22.486   4.863
TER   
ATOM   2964  O00 WTR   505      -6.294 -24.522  11.885
ATOM   2965  H01 WTR   505      -6.648 -23.729  11.482
ATOM   2966  H02 WTR   505      -5.409 -24.598  11.527
TER   
ATOM   2967  O00 WTR   506      -9.449 -22.590   6.434
ATOM   2968  H01 WTR   506      -9.715 -21.843   6.969
ATOM   2969  H02 WTR   506      -9.931 -23.332   6.800
TER   
ATOM   2970  O00 WTR   507     -12.813 -23.710  15.685
ATOM   2971  H01 WTR   507     -11.929 -23.928  15.389
ATOM   2972  H02 WTR   507     -13.335 -23.682  14.883
TER   
ATOM   2973  O00 WTR   508      -7.927 -27.850   8.918
ATOM   2974  H01 WTR   508      -8.013 -28.792   8.772
ATOM   2975  H02 WTR   508      -7.532 -27.517   8.112
TER   
ATOM   2976  O00 WTR   509      -7.751 -19.561  18.938
ATOM   2977  H01 WTR   509      -8.362 -19.333  19.639
ATOM   2978  H02 WTR   509      -7.951 -20.475  18.734
TER   
ATOM   2979  O00 WTR   510      -4.063 -28.309  -0.130
ATOM   2980  H01 WTR   510      -3.468 -28.097  -0.849
ATOM   2981  H02 WTR   510      -4.523 -29.096  -0.422
TER   
ATOM   2982  O00 WTR   511     -10.710 -22.488  12.743
ATOM   2983  H01 WTR   511     -10.070 -22.852  13.355
ATOM   2984  H02 WTR   511     -10.570 -22.974  11.931
TER   
ATOM   2985  O00 WTR   512       2.665 -24.156   2.509
ATOM   2986  H01 WTR   512       3.009 -23.454   1.957
ATOM   2987  H02 WTR   512       3.437 -24.659   2.767
TER   
ATOM   2988  O00 WTR   513       0.462 -19.086  10.045
ATOM   2989  H01 WTR   513       0.743 -18.171  10.066
ATOM   2990  H02 WTR   513      -0.102 -19.181  10.812
TER   
ATOM   2991  O00 WTR   514     -10.601 -23.943  10.434
ATOM   2992  H01 WTR   514      -9.950 -24.628  10.588
ATOM   2993  H02 WTR   514     -11.437 -24.352  10.656
TER   
ATOM   2994  O00 WTR   515       4.705 -27.857  11.421
ATOM   2995  H01 WTR   515       5.139 -27.054  11.708
ATOM   2996  H02 WTR   515       4.141 -28.100  12.156
TER   
ATOM   2997  O00 WTR   516      -6.643 -24.276   8.513
ATOM   2998  H01 WTR   516      -7.331 -24.761   8.969
ATOM   2999  H02 WTR   516      -5.898 -24.295   9.113
TER   
ATOM   3000  O00 WTR   517      -8.851 -17.639  15.354
ATOM   3001  H01 WTR   517      -9.636 -17.768  15.886
ATOM   3002  H02 WTR   517      -8.161 -18.103  15.827
TER   
ATOM   3003  O00 WTR   518      11.648 -18.273   4.957
ATOM   3004  H01 WTR   518      12.097 -17.532   4.549
ATOM   3005  H02 WTR   518      10.821 -18.344   4.481
TER   
ATOM   3006  O00 WTR   519       3.537 -22.009   0.898
ATOM   3007  H01 WTR   519       4.088 -21.459   1.456
ATOM   3008  H02 WTR   519       2.894 -21.405   0.526
TER   
ATOM   3009  O00 WTR   520      14.878 -21.657   4.303
ATOM   3010  H01 WTR   520      14.816 -21.169   3.482
ATOM   3011  H02 WTR   520      13.976 -21.914   4.497
TER   
ATOM   3012  O00 WTR   521     -16.925 -17.097  -9.176
ATOM   3013  H01 WTR   521     -16.825 -16.751 -10.063
ATOM   3014  H02 WTR   521     -16.430 -17.916  -9.181
TER   
ATOM   3015  O00 WTR   522       1.709 -22.885  11.234
ATOM   3016  H01 WTR   522       0.831 -22.621  11.510
ATOM   3017  H02 WTR   522       2.172 -23.070  12.051
TER   
ATOM   3018  O00 WTR   523     -12.271 -22.461   2.224
ATOM   3019  H01 WTR   523     -12.963 -22.800   1.656
ATOM   3020  H02 WTR   523     -12.115 -21.572   1.908
TER   
ATOM   3021  O00 WTR   524       0.730 -18.205   5.541
ATOM   3022  H01 WTR   524       1.224 -17.942   6.317
ATOM   3023  H02 WTR   524       0.813 -17.463   4.941
TER   
ATOM   3024  O00 WTR   525      -9.345 -19.956  10.845
ATOM   3025  H01 WTR   525      -9.722 -19.077  10.803
ATOM   3026  H02 WTR   525      -9.115 -20.074  11.766
TER   
ATOM   3027  O00 WTR   526      -4.621 -26.279   1.248
ATOM   3028  H01 WTR   526      -4.817 -25.583   0.621
ATOM   3029  H02 WTR   526      -4.422 -27.042   0.706
TER   
ATOM   3030  O00 WTR   527      -6.790 -22.338   6.853
ATOM   3031  H01 WTR   527      -7.725 -22.375   6.653
ATOM   3032  H02 WTR   527      -6.680 -22.927   7.600
TER   
ATOM   3033  O00 WTR   528      -3.567 -30.573   8.492
ATOM   3034  H01 WTR   528      -3.999 -31.309   8.924
ATOM   3035  H02 WTR   528      -4.178 -30.306   7.805
TER   
ATOM   3036  O00 WTR   529      -8.332 -25.598  10.549
ATOM   3037  H01 WTR   529      -7.580 -25.459  11.124
ATOM   3038  H02 WTR   529      -8.240 -26.502  10.247
TER   
ATOM   3039  O00 WTR   530       8.236 -28.659  13.785
ATOM   3040  H01 WTR   530       9.142 -28.494  13.523
ATOM   3041  H02 WTR   530       7.776 -28.830  12.963
TER   
ATOM   3042  O00 WTR   531      -2.645 -15.914   2.938
ATOM   3043  H01 WTR   531      -2.755 -16.629   3.565
ATOM   3044  H02 WTR   531      -2.642 -15.122   3.474
TER   
ATOM   3045  O00 WTR   532       2.612 -26.925   5.874
ATOM   3046  H01 WTR   532       3.359 -26.361   6.075
ATOM   3047  H02 WTR   532       2.992 -27.796   5.760
TER   
ATOM   3048  O00 WTR   533       6.515 -18.036  10.669
ATOM   3049  H01 WTR   533       6.557 -17.183  10.237
ATOM   3050  H02 WTR   533       6.714 -18.666   9.976
TER   
ATOM   3051  O00 WTR   534       7.750 -29.408  11.211
ATOM   3052  H01 WTR   534       6.801 -29.425  11.085
ATOM   3053  H02 WTR   534       8.059 -28.724  10.616
TER   
ATOM   3054  O00 WTR   535      10.795 -25.690   5.116
ATOM   3055  H01 WTR   535      10.684 -24.888   4.606
ATOM   3056  H02 WTR   535      11.623 -26.057   4.808
TER   
ATOM   3057  O00 WTR   536      -0.213 -26.116  13.692
ATOM   3058  H01 WTR   536      -0.239 -26.379  14.612
ATOM   3059  H02 WTR   536       0.547 -26.573  13.333
TER   
ATOM   3060  O00 WTR   537       9.192 -23.325   7.380
ATOM   3061  H01 WTR   537       8.703 -23.172   8.189
ATOM   3062  H02 WTR   537       9.507 -24.226   7.457
TER   
ATOM   3063  O00 WTR   538       4.222 -15.221   3.864
ATOM   3064  H01 WTR   538       4.706 -15.773   3.250
ATOM   3065  H02 WTR   538       3.303 -15.447   3.717
TER   
ATOM   3066  O00 WTR   539      15.164 -26.058   7.998
ATOM   3067  H01 WTR   539      15.946 -26.603   8.080
ATOM   3068  H02 WTR   539      15.485 -25.162   8.095
TER   
ATOM   3069  O00 WTR   540       7.992 -20.412   3.890
ATOM   3070  H01 WTR   540       8.576 -21.000   3.411
ATOM   3071  H02 WTR   540       7.213 -20.345   3.337
TER   
ATOM   3072  O00 WTR   541      -4.152 -24.186   9.945
ATOM   3073  H01 WTR   541      -3.742 -24.804   9.341
ATOM   3074  H02 WTR   541      -3.557 -24.149  10.693
TER   
ATOM   3075  O00 WTR   542      -2.578 -24.474  12.417
ATOM   3076  H01 WTR   542      -2.030 -25.217  12.670
ATOM   3077  H02 WTR   542      -1.966 -23.742  12.337
TER   
ATOM   3078  O00 WTR   543      10.254 -27.992  11.622
ATOM   3079  H01 WTR   543      10.094 -28.896  11.351
ATOM   3080  H02 WTR   543      11.036 -27.730  11.136
TER   
ATOM   3081  O00 WTR   544       8.994 -25.552  11.387
ATOM   3082  H01 WTR   544       8.095 -25.485  11.709
ATOM   3083  H02 WTR   544       9.348 -26.328  11.822
TER   
ATOM   3084  O00 WTR   545       0.439 -25.593   7.403
ATOM   3085  H01 WTR   545       0.689 -24.677   7.530
ATOM   3086  H02 WTR   545       1.222 -26.006   7.037
TER   
ATOM   3087  O00 WTR   546       0.683 -19.135  14.687
ATOM   3088  H01 WTR   546       0.932 -18.321  15.126
ATOM   3089  H02 WTR   546       0.615 -19.777  15.393
TER   
ATOM   3090  O00 WTR   547       5.527 -20.166   1.676
ATOM   3091  H01 WTR   547       5.259 -19.254   1.789
ATOM   3092  H02 WTR   547       5.904 -20.198   0.797
TER   
ATOM   3093  O00 WTR   548      -1.605 -28.686   9.554
ATOM   3094  H01 WTR   548      -2.228 -29.205   9.045
ATOM   3095  H02 WTR   548      -1.246 -29.302  10.194
TER   
ATOM   3096  O00 WTR   549       0.648 -23.980  -2.222
ATOM   3097  H01 WTR   549      -0.306 -24.044  -2.176
ATOM   3098  H02 WTR   549       0.948 -24.240  -1.351
TER   
ATOM   3099  O00 WTR   550       4.241 -20.863  12.679
ATOM   3100  H01 WTR   550       3.892 -20.544  11.847
ATOM   3101  H02 WTR   550       4.033 -20.171  13.307
TER   
ATOM   3102  O00 WTR   551       8.712 -20.788   6.448
ATOM   3103  H01 WTR   551       8.516 -20.847   5.513
ATOM   3104  H02 WTR   551       9.258 -21.553   6.628
TER   
ATOM   3105  O00 WTR   552       6.428 -28.605   7.219
ATOM   3106  H01 WTR   552       5.726 -28.610   7.870
ATOM   3107  H02 WTR   552       5.992 -28.824   6.395
TER   
ATOM   3108  O00 WTR   553       4.460 -27.877   8.742
ATOM   3109  H01 WTR   553       3.558 -27.953   8.430
ATOM   3110  H02 WTR   553       4.402 -28.034   9.684
TER   
ATOM   3111  O00 WTR   554      -0.481 -25.441   4.885
ATOM   3112  H01 WTR   554       0.042 -24.695   4.593
ATOM   3113  H02 WTR   554      -0.207 -25.585   5.791
TER   
ATOM   3114  O00 WTR   555     -15.790 -19.704   7.086
ATOM   3115  H01 WTR   555     -15.570 -20.552   6.701
ATOM   3116  H02 WTR   555     -14.972 -19.207   7.057
TER   
ATOM   3117  O00 WTR   556     -10.510 -20.450 -13.251
ATOM   3118  H01 WTR   556     -11.291 -19.900 -13.318
ATOM   3119  H02 WTR   556      -9.953 -20.000 -12.616
TER   
ATOM   3120  O00 WTR   557       4.922 -25.416   5.911
ATOM   3121  H01 WTR   557       4.912 -24.494   6.169
ATOM   3122  H02 WTR   557       5.662 -25.791   6.388
TER   
ATOM   3123  O00 WTR   558       6.366 -22.798   8.838
ATOM   3124  H01 WTR   558       5.654 -22.661   8.213
ATOM   3125  H02 WTR   558       6.366 -23.741   9.000
TER   
ATOM   3126  O00 WTR   559      15.451 -24.823  14.695
ATOM   3127  H01 WTR   559      14.829 -25.356  15.189
ATOM   3128  H02 WTR   559      15.176 -24.917  13.783
TER   
ATOM   3129  O00 WTR   560       2.243 -27.075  12.690
ATOM   3130  H01 WTR   560       1.757 -27.183  11.872
ATOM   3131  H02 WTR   560       2.781 -26.296  12.548
TER   
ATOM   3132  O00 WTR   561       8.152 -27.602   9.135
ATOM   3133  H01 WTR   561       8.876 -27.013   8.925
ATOM   3134  H02 WTR   561       7.913 -27.999   8.297
TER   
ATOM   3135  O00 WTR   562       0.559 -23.704  14.796
ATOM   3136  H01 WTR   562       1.349 -23.505  14.293
ATOM   3137  H02 WTR   562       0.267 -24.551  14.459
TER   
ATOM   3138  O00 WTR   563      13.853 -18.189   7.275
ATOM   3139  H01 WTR   563      14.191 -17.370   7.637
ATOM   3140  H02 WTR   563      14.244 -18.245   6.403
TER   
ATOM   3141  O00 WTR   564       8.816 -21.781  13.466
ATOM   3142  H01 WTR   564       8.861 -20.839  13.630
ATOM   3143  H02 WTR   564       8.211 -21.868  12.730
TER   
ATOM   3144  O00 WTR   565       4.976 -25.565   2.971
ATOM   3145  H01 WTR   565       5.220 -25.516   3.895
ATOM   3146  H02 WTR   565       5.662 -26.098   2.569
TER   
ATOM   3147  O00 WTR   566       4.411 -18.634   8.936
ATOM   3148  H01 WTR   566       4.537 -18.324   9.833
ATOM   3149  H02 WTR   566       3.916 -19.448   9.030
TER   
ATOM   3150  O00 WTR   567       8.319 -16.249   6.637
ATOM   3151  H01 WTR   567       8.880 -17.008   6.795
ATOM   3152  H02 WTR   567       7.428 -16.598   6.672
TER   
ATOM   3153  O00 WTR   568       2.565 -25.222   9.545
ATOM   3154  H01 WTR   568       1.943 -24.841  10.165
ATOM   3155  H02 WTR   568       2.575 -24.610   8.809
TER   
ATOM   3156  O00 WTR   569       6.135 -15.725   9.224
ATOM   3157  H01 WTR   569       6.426 -14.884   9.576
ATOM   3158  H02 WTR   569       5.179 -15.669   9.231
TER   
ATOM   3159  O00 WTR   570       0.905 -26.014  16.753
ATOM   3160  H01 WTR   570       1.111 -25.122  16.474
ATOM   3161  H02 WTR   570       0.006 -25.962  17.079
TER   
ATOM   3162  O00 WTR   571      12.563 -27.147  10.333
ATOM   3163  H01 WTR   571      12.836 -26.284  10.646
ATOM   3164  H02 WTR   571      12.894 -27.192   9.436
TER   
ATOM   3165  O00 WTR   572      11.793 -19.734   8.669
ATOM   3166  H01 WTR   572      12.562 -19.285   8.319
ATOM   3167  H02 WTR   572      11.050 -19.298   8.252
TER   
ATOM   3168  O00 WTR   573       7.219 -19.963   8.562
ATOM   3169  H01 WTR   573       6.856 -20.848   8.584
ATOM   3170  H02 WTR   573       7.717 -19.927   7.745
TER   
ATOM   3171  O00 WTR   574       6.110 -25.789   9.160
ATOM   3172  H01 WTR   574       6.883 -26.347   9.243
ATOM   3173  H02 WTR   574       5.377 -26.401   9.096
TER   
ATOM   3174  O00 WTR   575      10.062 -18.337   7.108
ATOM   3175  H01 WTR   575       9.525 -19.106   6.917
ATOM   3176  H02 WTR   575      10.678 -18.287   6.378
TER   
ATOM   3177  O00 WTR   576      10.524 -20.529  11.242
ATOM   3178  H01 WTR   576      10.426 -21.467  11.407
ATOM   3179  H02 WTR   576      10.749 -20.471  10.314
TER   
ATOM   3180  O00 WTR   577       6.414 -25.617  11.914
ATOM   3181  H01 WTR   577       6.202 -25.645  10.982
ATOM   3182  H02 WTR   577       6.481 -24.684  12.117
TER   
ATOM   3183  O00 WTR   578      11.202 -20.806  -1.270
ATOM   3184  H01 WTR   578      12.030 -21.238  -1.060
ATOM   3185  H02 WTR   578      11.367 -19.877  -1.104
TER   
ATOM   3186  O00 WTR   579      -1.193 -27.103  -0.218
ATOM   3187  H01 WTR   579      -1.608 -26.566   0.456
ATOM   3188  H02 WTR   579      -0.824 -27.846   0.261
TER   
ATOM   3189  O00 WTR   580       9.157 -18.644  -5.485
ATOM   3190  H01 WTR   580       8.818 -17.832  -5.108
ATOM   3191  H02 WTR   580       9.343 -19.200  -4.728
TER   
ATOM   3192  O00 WTR   581       0.962 -25.038   0.339
ATOM   3193  H01 WTR   581       1.571 -24.919   1.068
ATOM   3194  H02 WTR   581       0.269 -25.595   0.694
TER   
ATOM   3195  O00 WTR   582       3.003 -19.244  -8.466
ATOM   3196  H01 WTR   582       3.891 -18.952  -8.262
ATOM   3197  H02 WTR   582       3.107 -19.813  -9.229
TER   
ATOM   3198  O00 WTR   583      -1.955 -26.279  -5.147
ATOM   3199  H01 WTR   583      -2.130 -25.338  -5.185
ATOM   3200  H02 WTR   583      -2.461 -26.647  -5.871
TER   
ATOM   3201  O00 WTR   584       7.288 -25.041  -8.180
ATOM   3202  H01 WTR   584       6.910 -25.567  -8.885
ATOM   3203  H02 WTR   584       6.844 -24.196  -8.246
TER   
ATOM   3204  O00 WTR   585      -7.888 -19.851 -15.917
ATOM   3205  H01 WTR   585      -8.573 -20.425 -15.575
ATOM   3206  H02 WTR   585      -8.084 -18.993 -15.539
TER   
ATOM   3207  O00 WTR   586      -7.175 -19.830  -3.795
ATOM   3208  H01 WTR   586      -6.398 -19.317  -3.573
ATOM   3209  H02 WTR   586      -7.850 -19.512  -3.195
TER   
ATOM   3210  O00 WTR   587     -11.176 -24.724  -8.762
ATOM   3211  H01 WTR   587     -10.668 -24.426  -9.516
ATOM   3212  H02 WTR   587     -12.076 -24.463  -8.960
TER   
ATOM   3213  O00 WTR   588      -0.418 -16.056   1.239
ATOM   3214  H01 WTR   588      -0.380 -15.264   0.702
ATOM   3215  H02 WTR   588      -1.088 -15.868   1.896
TER   
ATOM   3216  O00 WTR   589      -8.553 -26.631  -3.546
ATOM   3217  H01 WTR   589      -8.975 -27.393  -3.147
ATOM   3218  H02 WTR   589      -7.639 -26.692  -3.270
TER   
ATOM   3219  O00 WTR   590     -13.855 -25.175  -5.774
ATOM   3220  H01 WTR   590     -13.419 -24.377  -6.074
ATOM   3221  H02 WTR   590     -14.721 -25.142  -6.179
TER   
ATOM   3222  O00 WTR   591      -7.587 -25.032 -10.094
ATOM   3223  H01 WTR   591      -7.241 -24.573  -9.328
ATOM   3224  H02 WTR   591      -6.836 -25.117 -10.681
TER   
ATOM   3225  O00 WTR   592      -0.978 -20.266  -9.000
ATOM   3226  H01 WTR   592      -0.707 -20.606  -9.853
ATOM   3227  H02 WTR   592      -1.888 -20.549  -8.908
TER   
ATOM   3228  O00 WTR   593      -3.186 -28.358   3.779
ATOM   3229  H01 WTR   593      -3.188 -28.205   4.724
ATOM   3230  H02 WTR   593      -4.065 -28.683   3.587
TER   
ATOM   3231  O00 WTR   594     -12.315 -20.078 -10.318
ATOM   3232  H01 WTR   594     -12.413 -20.932 -10.739
ATOM   3233  H02 WTR   594     -11.461 -19.762 -10.612
TER   
ATOM   3234  O00 WTR   595      -3.130 -27.100  -9.699
ATOM   3235  H01 WTR   595      -2.310 -26.725 -10.021
ATOM   3236  H02 WTR   595      -3.798 -26.461  -9.945
TER   
ATOM   3237  O00 WTR   596      -8.202 -21.278 -10.532
ATOM   3238  H01 WTR   596      -7.430 -21.777 -10.800
ATOM   3239  H02 WTR   596      -8.225 -21.365  -9.579
TER   
ATOM   3240  O00 WTR   597      -9.990 -14.107  -2.022
ATOM   3241  H01 WTR   597      -9.855 -13.526  -1.274
ATOM   3242  H02 WTR   597      -9.271 -14.738  -1.970
TER   
ATOM   3243  O00 WTR   598      -8.739 -21.811   0.908
ATOM   3244  H01 WTR   598      -9.625 -21.758   0.548
ATOM   3245  H02 WTR   598      -8.870 -21.967   1.843
TER   
ATOM   3246  O00 WTR   599      -3.401 -21.283  -9.203
ATOM   3247  H01 WTR   599      -4.293 -20.941  -9.267
ATOM   3248  H02 WTR   599      -3.486 -22.078  -8.677
TER   
ATOM   3249  O00 WTR   600      -6.268 -28.430   2.281
ATOM   3250  H01 WTR   600      -5.765 -27.671   1.986
ATOM   3251  H02 WTR   600      -7.167 -28.110   2.348
TER   
ATOM   3252  O00 WTR   601      -6.076 -24.516  -7.588
ATOM   3253  H01 WTR   601      -6.830 -24.968  -7.210
ATOM   3254  H02 WTR   601      -5.345 -25.120  -7.462
TER   
ATOM   3255  O00 WTR   602     -16.457 -24.443  -6.508
ATOM   3256  H01 WTR   602     -16.618 -23.540  -6.232
ATOM   3257  H02 WTR   602     -17.330 -24.829  -6.585
TER   
ATOM   3258  O00 WTR   603      -9.264 -16.896   3.927
ATOM   3259  H01 WTR   603      -9.572 -17.786   3.759
ATOM   3260  H02 WTR   603      -8.679 -16.702   3.194
TER   
ATOM   3261  O00 WTR   604      -5.906 -18.320  12.341
ATOM   3262  H01 WTR   604      -6.600 -17.830  11.899
ATOM   3263  H02 WTR   604      -6.367 -19.005  12.825
TER   
ATOM   3264  O00 WTR   605      -9.062 -32.949   2.483
ATOM   3265  H01 WTR   605      -8.822 -32.190   3.013
ATOM   3266  H02 WTR   605      -9.268 -32.586   1.622
TER   
ATOM   3267  O00 WTR   606     -10.068 -24.398   2.507
ATOM   3268  H01 WTR   606     -10.760 -23.738   2.455
ATOM   3269  H02 WTR   606      -9.344 -23.951   2.945
TER   
ATOM   3270  O00 WTR   607      -0.776 -23.412  -9.252
ATOM   3271  H01 WTR   607       0.174 -23.419  -9.135
ATOM   3272  H02 WTR   607      -0.945 -22.641  -9.793
TER   
ATOM   3273  O00 WTR   608      -4.402 -24.061 -10.605
ATOM   3274  H01 WTR   608      -3.677 -23.840 -10.021
ATOM   3275  H02 WTR   608      -3.980 -24.392 -11.398
TER   
ATOM   3276  O00 WTR   609       2.119 -19.889   2.586
ATOM   3277  H01 WTR   609       1.908 -18.990   2.335
ATOM   3278  H02 WTR   609       2.085 -20.382   1.767
TER   
ATOM   3279  O00 WTR   610     -10.495 -24.463  -2.501
ATOM   3280  H01 WTR   610      -9.991 -23.725  -2.844
ATOM   3281  H02 WTR   610      -9.932 -25.224  -2.643
TER   
ATOM   3282  O00 WTR   611      -5.991 -22.142 -11.762
ATOM   3283  H01 WTR   611      -5.492 -21.380 -12.054
ATOM   3284  H02 WTR   611      -5.363 -22.663 -11.262
TER   
ATOM   3285  O00 WTR   612      -2.712 -26.941  -2.497
ATOM   3286  H01 WTR   612      -2.098 -26.923  -1.763
ATOM   3287  H02 WTR   612      -2.159 -26.866  -3.275
TER   
ATOM   3288  O00 WTR   613     -12.872 -27.149   1.652
ATOM   3289  H01 WTR   613     -12.648 -26.820   0.781
ATOM   3290  H02 WTR   613     -13.793 -26.916   1.767
TER   
ATOM   3291  O00 WTR   614      -5.781 -27.711  -5.953
ATOM   3292  H01 WTR   614      -5.857 -28.545  -6.416
ATOM   3293  H02 WTR   614      -6.589 -27.243  -6.165
TER   
ATOM   3294  O00 WTR   615      -9.061 -22.575  -5.879
ATOM   3295  H01 WTR   615      -9.917 -22.972  -6.040
ATOM   3296  H02 WTR   615      -9.080 -22.332  -4.953
TER   
ATOM   3297  O00 WTR   616      -7.813 -23.801  -0.857
ATOM   3298  H01 WTR   616      -7.814 -23.084  -0.223
ATOM   3299  H02 WTR   616      -6.904 -23.857  -1.153
TER   
ATOM   3300  O00 WTR   617      -8.313 -26.630  -6.399
ATOM   3301  H01 WTR   617      -8.553 -26.729  -5.477
ATOM   3302  H02 WTR   617      -9.086 -26.925  -6.881
TER   
ATOM   3303  O00 WTR   618     -11.560 -26.260  -0.558
ATOM   3304  H01 WTR   618     -11.624 -25.757  -1.370
ATOM   3305  H02 WTR   618     -10.627 -26.251  -0.343
TER   
ATOM   3306  O00 WTR   619      -9.942 -19.788   4.087
ATOM   3307  H01 WTR   619     -10.880 -19.805   4.279
ATOM   3308  H02 WTR   619      -9.651 -20.688   4.233
TER   
ATOM   3309  O00 WTR   620      -8.263 -19.506  13.349
ATOM   3310  H01 WTR   620      -8.675 -20.197  13.869
ATOM   3311  H02 WTR   620      -8.129 -18.788  13.968
TER   
ATOM   3312  O00 WTR   621      -2.943 -27.552 -12.929
ATOM   3313  H01 WTR   621      -3.560 -28.147 -13.356
ATOM   3314  H02 WTR   621      -2.813 -27.927 -12.058
TER   
ATOM   3315  O00 WTR   622     -10.892 -24.713  -5.623
ATOM   3316  H01 WTR   622     -11.146 -25.481  -6.135
ATOM   3317  H02 WTR   622      -9.956 -24.831  -5.463
TER   
ATOM   3318  O00 WTR   623      -7.787 -19.377   0.352
ATOM   3319  H01 WTR   623      -8.343 -19.423  -0.426
ATOM   3320  H02 WTR   623      -8.141 -20.044   0.940
TER   
ATOM   3321  O00 WTR   624     -11.416 -21.987  -8.038
ATOM   3322  H01 WTR   624     -11.477 -21.426  -8.812
ATOM   3323  H02 WTR   624     -11.427 -22.878  -8.387
TER   
ATOM   3324  O00 WTR   625      -3.783 -26.355  -7.212
ATOM   3325  H01 WTR   625      -4.203 -27.113  -6.805
ATOM   3326  H02 WTR   625      -3.463 -26.682  -8.053
TER   
ATOM   3327  O00 WTR   626      10.038 -25.689   8.636
ATOM   3328  H01 WTR   626      10.959 -25.762   8.384
ATOM   3329  H02 WTR   626      10.057 -25.600   9.589
TER   
ATOM   3330  O00 WTR   627      -1.516 -23.575  -4.881
ATOM   3331  H01 WTR   627      -1.933 -22.721  -4.765
ATOM   3332  H02 WTR   627      -0.645 -23.371  -5.223
TER   
ATOM   3333  O00 WTR   628      -3.846 -26.889   6.304
ATOM   3334  H01 WTR   628      -3.458 -26.604   7.131
ATOM   3335  H02 WTR   628      -4.779 -26.700   6.399
TER   
ATOM   3336  O00 WTR   629      -5.613 -22.125  -2.599
ATOM   3337  H01 WTR   629      -5.671 -21.922  -1.666
ATOM   3338  H02 WTR   629      -5.824 -21.301  -3.038
TER   
ATOM   3339  O00 WTR   630      -8.506 -16.596  -6.643
ATOM   3340  H01 WTR   630      -8.874 -16.787  -5.780
ATOM   3341  H02 WTR   630      -8.506 -15.641  -6.698
TER   
ATOM   3342  O00 WTR   631      -7.505 -21.927  -7.935
ATOM   3343  H01 WTR   631      -6.882 -22.617  -7.706
ATOM   3344  H02 WTR   631      -8.185 -21.985  -7.265
TER   
ATOM   3345  O00 WTR   632      -5.880 -21.173   0.113
ATOM   3346  H01 WTR   632      -6.574 -20.517   0.053
ATOM   3347  H02 WTR   632      -5.068 -20.669   0.057
TER   
ATOM   3348  O00 WTR   633      -2.178 -19.883   2.917
ATOM   3349  H01 WTR   633      -2.507 -19.125   3.401
ATOM   3350  H02 WTR   633      -1.412 -20.171   3.414
TER   
ATOM   3351  O00 WTR   634      -1.517 -21.718  -0.198
ATOM   3352  H01 WTR   634      -1.835 -22.551  -0.547
ATOM   3353  H02 WTR   634      -1.421 -21.872   0.742
TER   
ATOM   3354  O00 WTR   635       3.205 -27.074  -4.528
ATOM   3355  H01 WTR   635       3.051 -27.689  -3.811
ATOM   3356  H02 WTR   635       2.384 -27.070  -5.021
TER   
ATOM   3357  O00 WTR   636      -0.530 -21.223 -11.422
ATOM   3358  H01 WTR   636      -0.464 -22.112 -11.772
ATOM   3359  H02 WTR   636      -0.561 -20.662 -12.196
TER   
ATOM   3360  O00 WTR   637       3.009 -22.315  -2.138
ATOM   3361  H01 WTR   637       3.421 -22.415  -1.280
ATOM   3362  H02 WTR   637       2.103 -22.591  -2.004
TER   
ATOM   3363  O00 WTR   638       5.646 -26.467  -3.077
ATOM   3364  H01 WTR   638       6.375 -26.024  -3.512
ATOM   3365  H02 WTR   638       5.046 -26.696  -3.786
TER   
ATOM   3366  O00 WTR   639      -2.251 -24.119  -2.051
ATOM   3367  H01 WTR   639      -2.051 -23.872  -2.954
ATOM   3368  H02 WTR   639      -2.628 -24.996  -2.120
TER   
ATOM   3369  O00 WTR   640       1.228 -23.618  -5.164
ATOM   3370  H01 WTR   640       1.631 -22.762  -5.015
ATOM   3371  H02 WTR   640       0.971 -23.917  -4.292
TER   
ATOM   3372  O00 WTR   641       2.853 -25.096 -14.849
ATOM   3373  H01 WTR   641       2.164 -24.495 -14.565
ATOM   3374  H02 WTR   641       3.583 -24.921 -14.255
TER   
ATOM   3375  O00 WTR   642       8.925 -22.235   1.949
ATOM   3376  H01 WTR   642       8.014 -22.461   1.762
ATOM   3377  H02 WTR   642       9.303 -22.030   1.093
TER   
ATOM   3378  O00 WTR   643      -3.697 -17.492  -1.703
ATOM   3379  H01 WTR   643      -3.736 -16.826  -1.017
ATOM   3380  H02 WTR   643      -3.547 -18.312  -1.233
TER   
ATOM   3381  O00 WTR   644      12.389 -21.259 -10.172
ATOM   3382  H01 WTR   644      11.703 -20.755  -9.733
ATOM   3383  H02 WTR   644      13.088 -20.625 -10.332
TER   
ATOM   3384  O00 WTR   645       4.402 -28.499 -10.230
ATOM   3385  H01 WTR   645       5.332 -28.277 -10.270
ATOM   3386  H02 WTR   645       4.205 -28.864 -11.093
TER   
ATOM   3387  O00 WTR   646      16.007 -23.612   2.731
ATOM   3388  H01 WTR   646      15.506 -24.401   2.525
ATOM   3389  H02 WTR   646      15.581 -23.254   3.511
TER   
ATOM   3390  O00 WTR   647       6.332 -23.115   1.316
ATOM   3391  H01 WTR   647       5.611 -23.578   1.744
ATOM   3392  H02 WTR   647       6.077 -23.073   0.394
TER   
ATOM   3393  O00 WTR   648      10.416 -26.130 -10.964
ATOM   3394  H01 WTR   648      11.171 -25.980 -10.395
ATOM   3395  H02 WTR   648      10.396 -25.368 -11.543
TER   
ATOM   3396  O00 WTR   649       7.537 -26.583   5.616
ATOM   3397  H01 WTR   649       7.424 -27.183   6.353
ATOM   3398  H02 WTR   649       8.483 -26.451   5.557
TER   
ATOM   3399  O00 WTR   650      10.224 -21.714  -5.983
ATOM   3400  H01 WTR   650      10.105 -22.473  -6.553
ATOM   3401  H02 WTR   650      10.737 -22.045  -5.246
TER   
ATOM   3402  O00 WTR   651       0.457 -16.691  12.873
ATOM   3403  H01 WTR   651       1.000 -16.248  13.525
ATOM   3404  H02 WTR   651       0.637 -17.622  13.004
TER   
ATOM   3405  O00 WTR   652       5.305 -20.657  -2.947
ATOM   3406  H01 WTR   652       4.756 -21.350  -2.581
ATOM   3407  H02 WTR   652       4.781 -19.861  -2.854
TER   
ATOM   3408  O00 WTR   653       1.212 -26.752  19.328
ATOM   3409  H01 WTR   653       1.209 -26.580  18.386
ATOM   3410  H02 WTR   653       0.677 -27.539  19.430
TER   
ATOM   3411  O00 WTR   654      10.572 -22.661 -15.162
ATOM   3412  H01 WTR   654      10.427 -23.593 -15.322
ATOM   3413  H02 WTR   654       9.693 -22.286 -15.109
TER   
ATOM   3414  O00 WTR   655      10.504 -23.157   3.974
ATOM   3415  H01 WTR   655       9.778 -22.983   3.376
ATOM   3416  H02 WTR   655      10.728 -22.300   4.336
TER   
ATOM   3417  O00 WTR   656      12.134 -22.802   1.300
ATOM   3418  H01 WTR   656      11.603 -22.764   2.095
ATOM   3419  H02 WTR   656      12.756 -22.080   1.391
TER   
ATOM   3420  O00 WTR   657       5.772 -23.726  -1.199
ATOM   3421  H01 WTR   657       5.231 -24.467  -0.927
ATOM   3422  H02 WTR   657       5.886 -23.845  -2.142
TER   
ATOM   3423  O00 WTR   658       7.578 -24.459 -11.287
ATOM   3424  H01 WTR   658       8.332 -24.462 -11.877
ATOM   3425  H02 WTR   658       7.535 -23.561 -10.958
TER   
ATOM   3426  O00 WTR   659       6.988 -24.040  -4.248
ATOM   3427  H01 WTR   659       7.773 -23.925  -3.713
ATOM   3428  H02 WTR   659       6.932 -23.237  -4.767
TER   
ATOM   3429  O00 WTR   660      10.476 -19.890  -9.039
ATOM   3430  H01 WTR   660       9.558 -19.975  -8.781
ATOM   3431  H02 WTR   660      10.955 -19.841  -8.211
TER   
ATOM   3432  O00 WTR   661      17.846 -22.318  -0.349
ATOM   3433  H01 WTR   661      17.287 -23.020  -0.017
ATOM   3434  H02 WTR   661      18.245 -21.938   0.435
TER   
ATOM   3435  O00 WTR   662      -3.066 -21.545  -3.839
ATOM   3436  H01 WTR   662      -3.829 -21.754  -3.300
ATOM   3437  H02 WTR   662      -3.424 -21.061  -4.583
TER   
ATOM   3438  O00 WTR   663       6.842 -28.073  -9.214
ATOM   3439  H01 WTR   663       6.258 -28.447  -8.554
ATOM   3440  H02 WTR   663       7.703 -28.066  -8.796
TER   
ATOM   3441  O00 WTR   664       4.274 -29.155   4.951
ATOM   3442  H01 WTR   664       3.958 -28.877   4.091
ATOM   3443  H02 WTR   664       4.474 -30.085   4.843
TER   
ATOM   3444  O00 WTR   665       7.487 -23.820   5.298
ATOM   3445  H01 WTR   665       7.375 -24.771   5.301
ATOM   3446  H02 WTR   665       8.235 -23.665   5.875
TER   
ATOM   3447  O00 WTR   666       2.755 -27.837   3.048
ATOM   3448  H01 WTR   666       2.662 -27.430   2.187
ATOM   3449  H02 WTR   666       2.687 -27.109   3.666
TER   
ATOM   3450  O00 WTR   667       4.265 -25.985  -0.795
ATOM   3451  H01 WTR   667       3.317 -25.993  -0.924
ATOM   3452  H02 WTR   667       4.625 -26.250  -1.641
TER   
ATOM   3453  O00 WTR   668      -5.483 -26.524  -2.812
ATOM   3454  H01 WTR   668      -5.238 -25.850  -3.447
ATOM   3455  H02 WTR   668      -4.692 -27.053  -2.707
TER   
ATOM   3456  O00 WTR   669       6.377 -21.582  -5.365
ATOM   3457  H01 WTR   669       5.655 -21.491  -4.743
ATOM   3458  H02 WTR   669       6.907 -20.796  -5.235
TER   
ATOM   3459  O00 WTR   670     -11.434 -19.430  -6.707
ATOM   3460  H01 WTR   670     -11.352 -20.377  -6.825
ATOM   3461  H02 WTR   670     -10.949 -19.054  -7.441
TER   
ATOM   3462  O00 WTR   671      -5.281 -24.175  -4.837
ATOM   3463  H01 WTR   671      -5.784 -24.146  -5.650
ATOM   3464  H02 WTR   671      -5.620 -23.447  -4.318
TER   
ATOM   3465  O00 WTR   672       9.655 -25.338 -15.291
ATOM   3466  H01 WTR   672       9.400 -25.411 -14.372
ATOM   3467  H02 WTR   672       8.840 -25.133 -15.751
TER   
ATOM   3468  O00 WTR   673       0.884 -26.301  -5.688
ATOM   3469  H01 WTR   673       1.110 -25.432  -5.355
ATOM   3470  H02 WTR   673      -0.067 -26.357  -5.589
TER   
ATOM   3471  O00 WTR   674       6.662 -20.393  -0.711
ATOM   3472  H01 WTR   674       6.095 -20.521  -1.471
ATOM   3473  H02 WTR   674       7.403 -20.980  -0.862
TER   
ATOM   3474  O00 WTR   675      -8.826 -22.217  -3.094
ATOM   3475  H01 WTR   675      -8.488 -22.541  -2.259
ATOM   3476  H02 WTR   675      -8.145 -21.626  -3.415
TER   
ATOM   3477  O00 WTR   676      -0.408 -20.319  -4.458
ATOM   3478  H01 WTR   676      -1.311 -20.365  -4.144
ATOM   3479  H02 WTR   676      -0.476 -19.925  -5.328
TER   
ATOM   3480  O00 WTR   677      -1.760 -16.801  -4.724
ATOM   3481  H01 WTR   677      -2.381 -16.104  -4.511
ATOM   3482  H02 WTR   677      -1.851 -16.921  -5.670
TER   
ATOM   3483  O00 WTR   678      -0.843 -28.772   2.259
ATOM   3484  H01 WTR   678      -1.684 -28.607   2.684
ATOM   3485  H02 WTR   678      -0.191 -28.574   2.931
TER   
ATOM   3486  O00 WTR   679       0.705 -21.520  16.336
ATOM   3487  H01 WTR   679       0.799 -22.311  15.805
ATOM   3488  H02 WTR   679       1.506 -21.486  16.859
TER   
ATOM   3489  O00 WTR   680       6.894 -27.447   2.500
ATOM   3490  H01 WTR   680       7.148 -27.534   3.419
ATOM   3491  H02 WTR   680       7.551 -26.863   2.123
TER   
ATOM   3492  O00 WTR   681      -0.198 -17.095  -2.344
ATOM   3493  H01 WTR   681      -0.475 -17.050  -3.260
ATOM   3494  H02 WTR   681      -0.699 -17.823  -1.978
TER   
ATOM   3495  O00 WTR   682       2.118 -26.402  -9.359
ATOM   3496  H01 WTR   682       2.510 -27.274  -9.406
ATOM   3497  H02 WTR   682       1.955 -26.263  -8.426
TER   
ATOM   3498  O00 WTR   683       0.661 -19.296  -7.112
ATOM   3499  H01 WTR   683       1.585 -19.429  -7.324
ATOM   3500  H02 WTR   683       0.187 -19.755  -7.806
TER   
ATOM   3501  O00 WTR   684       3.382 -23.049  -7.352
ATOM   3502  H01 WTR   684       2.947 -23.038  -6.499
ATOM   3503  H02 WTR   684       2.674 -23.195  -7.980
TER   
ATOM   3504  O00 WTR   685       8.989 -22.142  -0.779
ATOM   3505  H01 WTR   685       9.827 -21.681  -0.823
ATOM   3506  H02 WTR   685       9.010 -22.749  -1.519
TER   
ATOM   3507  O00 WTR   686      18.186 -18.401   9.308
ATOM   3508  H01 WTR   686      18.911 -19.020   9.398
ATOM   3509  H02 WTR   686      17.498 -18.900   8.867
TER   
ATOM   3510  O00 WTR   687      16.832 -21.888   6.109
ATOM   3511  H01 WTR   687      16.601 -22.634   6.663
ATOM   3512  H02 WTR   687      16.134 -21.848   5.456
TER   
ATOM   3513  O00 WTR   688      16.165 -19.939   8.203
ATOM   3514  H01 WTR   688      15.979 -20.467   7.427
ATOM   3515  H02 WTR   688      15.429 -19.330   8.262
TER   
ATOM   3516  O00 WTR   689      14.221 -25.272  12.285
ATOM   3517  H01 WTR   689      14.252 -24.637  11.569
ATOM   3518  H02 WTR   689      14.574 -26.077  11.908
TER   
ATOM   3519  O00 WTR   690       8.491 -25.399   1.030
ATOM   3520  H01 WTR   690       8.221 -24.490   0.903
ATOM   3521  H02 WTR   690       8.042 -25.882   0.336
TER   
ATOM   3522  O00 WTR   691      12.943 -23.639  10.263
ATOM   3523  H01 WTR   691      13.346 -22.772  10.251
ATOM   3524  H02 WTR   691      12.138 -23.523  10.768
TER   
ATOM   3525  O00 WTR   692      12.102 -21.074   5.067
ATOM   3526  H01 WTR   692      12.179 -20.120   5.088
ATOM   3527  H02 WTR   692      12.357 -21.355   5.946
TER   
ATOM   3528  O00 WTR   693      13.603 -20.260   1.907
ATOM   3529  H01 WTR   693      12.739 -19.878   1.756
ATOM   3530  H02 WTR   693      14.072 -20.127   1.083
TER   
ATOM   3531  O00 WTR   694      14.209 -24.183   5.529
ATOM   3532  H01 WTR   694      13.510 -24.627   6.009
ATOM   3533  H02 WTR   694      15.010 -24.632   5.803
TER   
ATOM   3534  O00 WTR   695      19.012 -18.021  -1.573
ATOM   3535  H01 WTR   695      19.042 -17.173  -2.016
ATOM   3536  H02 WTR   695      18.876 -17.806  -0.651
TER   
ATOM   3537  O00 WTR   696      16.140 -21.417  12.390
ATOM   3538  H01 WTR   696      16.137 -20.622  12.922
ATOM   3539  H02 WTR   696      15.627 -22.047  12.896
TER   
ATOM   3540  O00 WTR   697      11.691 -22.878  14.251
ATOM   3541  H01 WTR   697      11.167 -22.161  14.607
ATOM   3542  H02 WTR   697      11.327 -23.665  14.657
TER   
ATOM   3543  O00 WTR   698      15.953 -23.317   8.063
ATOM   3544  H01 WTR   698      15.424 -22.601   8.413
ATOM   3545  H02 WTR   698      16.843 -23.124   8.358
TER   
ATOM   3546  O00 WTR   699      14.900 -18.710   4.753
ATOM   3547  H01 WTR   699      14.177 -19.230   4.402
ATOM   3548  H02 WTR   699      15.688 -19.153   4.439
TER   
ATOM   3549  O00 WTR   700      11.663 -25.867  -7.997
ATOM   3550  H01 WTR   700      11.272 -25.016  -8.191
ATOM   3551  H02 WTR   700      10.932 -26.483  -8.036
TER   
ATOM   3552  O00 WTR   701      15.127 -24.901  -4.337
ATOM   3553  H01 WTR   701      15.237 -25.842  -4.468
ATOM   3554  H02 WTR   701      14.399 -24.662  -4.910
TER   
ATOM   3555  O00 WTR   702      17.710 -21.782   9.406
ATOM   3556  H01 WTR   702      17.151 -21.054   9.134
ATOM   3557  H02 WTR   702      17.471 -21.940  10.319
TER   
ATOM   3558  O00 WTR   703      18.384 -19.861  -3.411
ATOM   3559  H01 WTR   703      18.580 -19.189  -2.758
ATOM   3560  H02 WTR   703      18.122 -20.625  -2.897
TER   
ATOM   3561  O00 WTR   704      12.523 -25.218   7.853
ATOM   3562  H01 WTR   704      12.260 -24.298   7.859
ATOM   3563  H02 WTR   704      13.436 -25.209   8.141
TER   
ATOM   3564  O00 WTR   705      11.546 -20.112 -15.693
ATOM   3565  H01 WTR   705      11.431 -21.059 -15.615
ATOM   3566  H02 WTR   705      11.525 -19.793 -14.790
TER   
ATOM   3567  O00 WTR   706      19.628 -19.602  -5.708
ATOM   3568  H01 WTR   706      19.427 -19.679  -4.775
ATOM   3569  H02 WTR   706      19.078 -20.264  -6.127
TER   
ATOM   3570  O00 WTR   707      18.559 -16.765  -5.725
ATOM   3571  H01 WTR   707      18.765 -17.699  -5.767
ATOM   3572  H02 WTR   707      19.355 -16.331  -6.032
TER   
ATOM   3573  O00 WTR   708      10.125 -22.888 -10.152
ATOM   3574  H01 WTR   708       9.327 -22.358 -10.144
ATOM   3575  H02 WTR   708      10.829 -22.258 -10.306
TER   
ATOM   3576  O00 WTR   709      14.093 -20.105  -3.686
ATOM   3577  H01 WTR   709      15.014 -20.019  -3.929
ATOM   3578  H02 WTR   709      13.630 -19.526  -4.292
TER   
ATOM   3579  O00 WTR   710       7.151 -26.875  -0.700
ATOM   3580  H01 WTR   710       6.851 -26.559  -1.553
ATOM   3581  H02 WTR   710       6.346 -27.043  -0.210
TER   
ATOM   3582  O00 WTR   711      15.784 -18.500  -0.073
ATOM   3583  H01 WTR   711      15.932 -18.055  -0.907
ATOM   3584  H02 WTR   711      15.417 -19.350  -0.316
TER   
ATOM   3585  O00 WTR   712      11.416 -24.901  -0.109
ATOM   3586  H01 WTR   712      10.462 -24.967  -0.061
ATOM   3587  H02 WTR   712      11.639 -24.199   0.502
TER   
ATOM   3588  O00 WTR   713       9.961 -23.916 -12.722
ATOM   3589  H01 WTR   713      10.286 -23.453 -13.494
ATOM   3590  H02 WTR   713      10.142 -23.323 -11.993
TER   
ATOM   3591  O00 WTR   714      10.014 -23.730  -7.674
ATOM   3592  H01 WTR   714      10.056 -23.497  -8.601
ATOM   3593  H02 WTR   714       9.133 -24.085  -7.555
TER   
ATOM   3594  O00 WTR   715      12.995 -17.151  -9.191
ATOM   3595  H01 WTR   715      12.297 -17.017  -8.549
ATOM   3596  H02 WTR   715      12.535 -17.352 -10.006
TER   
ATOM   3597  O00 WTR   716      13.852 -22.010  -7.488
ATOM   3598  H01 WTR   716      13.341 -21.347  -7.024
ATOM   3599  H02 WTR   716      13.595 -21.914  -8.405
TER   
ATOM   3600  O00 WTR   717       6.070 -22.342  -7.991
ATOM   3601  H01 WTR   717       6.051 -22.071  -7.073
ATOM   3602  H02 WTR   717       5.289 -22.885  -8.098
TER   
ATOM   3603  O00 WTR   718       7.157 -24.782 -17.698
ATOM   3604  H01 WTR   718       7.285 -25.608 -18.164
ATOM   3605  H02 WTR   718       6.618 -24.254 -18.287
TER   
ATOM   3606  O00 WTR   719     -12.567 -19.558   5.706
ATOM   3607  H01 WTR   719     -12.537 -20.417   6.127
ATOM   3608  H02 WTR   719     -12.006 -19.005   6.249
TER   
ATOM   3609  O00 WTR   720     -12.881 -18.819 -13.188
ATOM   3610  H01 WTR   720     -13.104 -18.429 -12.343
ATOM   3611  H02 WTR   720     -13.658 -18.677 -13.730
TER   
ATOM   3612  O00 WTR   721     -18.369  -3.149  15.893
ATOM   3613  H01 WTR   721     -17.505  -2.915  16.233
ATOM   3614  H02 WTR   721     -18.410  -2.731  15.033
TER   
ATOM   3615  O00 WTR   722     -10.030  -9.507   7.550
ATOM   3616  H01 WTR   722     -10.191  -8.679   7.098
ATOM   3617  H02 WTR   722     -10.754  -9.586   8.172
TER   
ATOM   3618  O00 WTR   723     -18.398 -14.083  -6.498
ATOM   3619  H01 WTR   723     -19.291 -13.837  -6.255
ATOM   3620  H02 WTR   723     -18.400 -15.040  -6.482
TER   
ATOM   3621  O00 WTR   724     -21.047  -6.672   7.008
ATOM   3622  H01 WTR   724     -20.644  -7.131   6.271
ATOM   3623  H02 WTR   724     -21.095  -5.759   6.726
TER   
ATOM   3624  O00 WTR   725     -15.212 -14.259   8.887
ATOM   3625  H01 WTR   725     -14.273 -14.188   9.061
ATOM   3626  H02 WTR   725     -15.622 -14.175   9.748
TER   
ATOM   3627  O00 WTR   726     -19.510 -13.314   4.907
ATOM   3628  H01 WTR   726     -19.644 -13.356   5.854
ATOM   3629  H02 WTR   726     -19.263 -12.405   4.740
TER   
ATOM   3630  O00 WTR   727     -14.250  -2.672   9.936
ATOM   3631  H01 WTR   727     -14.225  -3.061   9.062
ATOM   3632  H02 WTR   727     -14.473  -1.754   9.784
TER   
ATOM   3633  O00 WTR   728     -18.666 -10.349   4.704
ATOM   3634  H01 WTR   728     -19.048  -9.475   4.782
ATOM   3635  H02 WTR   728     -17.947 -10.241   4.082
TER   
ATOM   3636  O00 WTR   729     -17.903 -18.206  -3.074
ATOM   3637  H01 WTR   729     -17.364 -18.074  -2.294
ATOM   3638  H02 WTR   729     -18.612 -18.779  -2.782
TER   
ATOM   3639  O00 WTR   730     -15.145 -16.584   7.294
ATOM   3640  H01 WTR   730     -15.498 -15.959   7.927
ATOM   3641  H02 WTR   730     -14.365 -16.156   6.942
TER   
ATOM   3642  O00 WTR   731     -17.224 -11.773  17.395
ATOM   3643  H01 WTR   731     -16.631 -12.416  17.783
ATOM   3644  H02 WTR   731     -17.254 -12.002  16.467
TER   
ATOM   3645  O00 WTR   732     -13.504  -5.435   5.979
ATOM   3646  H01 WTR   732     -13.482  -5.700   5.059
ATOM   3647  H02 WTR   732     -13.768  -6.225   6.450
TER   
ATOM   3648  O00 WTR   733     -11.059 -13.638   7.867
ATOM   3649  H01 WTR   733     -10.895 -12.894   7.288
ATOM   3650  H02 WTR   733     -11.714 -14.162   7.405
TER   
ATOM   3651  O00 WTR   734     -14.938  -7.884   0.013
ATOM   3652  H01 WTR   734     -14.890  -6.947  -0.175
ATOM   3653  H02 WTR   734     -14.080  -8.099   0.378
TER   
ATOM   3654  O00 WTR   735     -24.627  -6.572  11.383
ATOM   3655  H01 WTR   735     -23.732  -6.833  11.601
ATOM   3656  H02 WTR   735     -24.850  -5.910  12.038
TER   
ATOM   3657  O00 WTR   736     -17.699 -19.057   8.974
ATOM   3658  H01 WTR   736     -17.041 -19.152   8.285
ATOM   3659  H02 WTR   736     -18.501 -18.816   8.509
TER   
ATOM   3660  O00 WTR   737     -16.108  -6.772  14.833
ATOM   3661  H01 WTR   737     -15.843  -7.681  14.973
ATOM   3662  H02 WTR   737     -15.295  -6.314  14.620
TER   
ATOM   3663  O00 WTR   738     -15.498 -23.965   7.867
ATOM   3664  H01 WTR   738     -15.577 -23.618   6.979
ATOM   3665  H02 WTR   738     -16.076 -23.412   8.393
TER   
ATOM   3666  O00 WTR   739     -18.970 -18.940   0.322
ATOM   3667  H01 WTR   739     -19.729 -19.041   0.897
ATOM   3668  H02 WTR   739     -18.592 -18.096   0.570
TER   
ATOM   3669  O00 WTR   740     -18.654  -1.868  13.397
ATOM   3670  H01 WTR   740     -18.770  -2.466  12.659
ATOM   3671  H02 WTR   740     -19.527  -1.507  13.553
TER   
ATOM   3672  O00 WTR   741     -22.761  -5.919   3.420
ATOM   3673  H01 WTR   741     -23.223  -6.745   3.566
ATOM   3674  H02 WTR   741     -21.911  -6.042   3.842
TER   
ATOM   3675  O00 WTR   742     -15.183   2.671   9.895
ATOM   3676  H01 WTR   742     -15.661   2.927   9.106
ATOM   3677  H02 WTR   742     -15.863   2.545  10.557
TER   
ATOM   3678  O00 WTR   743     -18.366 -11.794  -8.126
ATOM   3679  H01 WTR   743     -18.344 -12.554  -7.544
ATOM   3680  H02 WTR   743     -19.294 -11.571  -8.194
TER   
ATOM   3681  O00 WTR   744     -17.049  -8.277   7.924
ATOM   3682  H01 WTR   744     -16.171  -7.914   8.043
ATOM   3683  H02 WTR   744     -16.900  -9.194   7.693
TER   
ATOM   3684  O00 WTR   745     -10.882  -5.861   8.977
ATOM   3685  H01 WTR   745      -9.952  -5.669   9.096
ATOM   3686  H02 WTR   745     -11.334  -5.137   9.411
TER   
ATOM   3687  O00 WTR   746     -10.242 -17.089  -0.628
ATOM   3688  H01 WTR   746     -10.306 -16.134  -0.649
ATOM   3689  H02 WTR   746     -11.102 -17.381  -0.324
TER   
ATOM   3690  O00 WTR   747      -7.792 -10.787   4.978
ATOM   3691  H01 WTR   747      -8.557 -11.316   5.204
ATOM   3692  H02 WTR   747      -8.078 -10.258   4.234
TER   
ATOM   3693  O00 WTR   748     -19.811  -3.412  11.154
ATOM   3694  H01 WTR   748     -20.026  -4.338  11.036
ATOM   3695  H02 WTR   748     -19.560  -3.111  10.280
TER   
ATOM   3696  O00 WTR   749     -18.187 -17.324  11.288
ATOM   3697  H01 WTR   749     -18.146 -17.849  10.489
ATOM   3698  H02 WTR   749     -18.539 -16.481  11.004
TER   
ATOM   3699  O00 WTR   750     -22.401  -8.797   9.056
ATOM   3700  H01 WTR   750     -22.456  -7.998   8.531
ATOM   3701  H02 WTR   750     -23.285  -9.163   9.029
TER   
ATOM   3702  O00 WTR   751     -19.164  -9.876  11.221
ATOM   3703  H01 WTR   751     -19.619 -10.044  10.395
ATOM   3704  H02 WTR   751     -18.244 -10.056  11.029
TER   
ATOM   3705  O00 WTR   752     -20.145 -12.326  14.414
ATOM   3706  H01 WTR   752     -20.682 -11.610  14.073
ATOM   3707  H02 WTR   752     -20.322 -12.330  15.355
TER   
ATOM   3708  O00 WTR   753     -19.280 -10.561 -13.148
ATOM   3709  H01 WTR   753     -18.793 -10.564 -12.324
ATOM   3710  H02 WTR   753     -19.411  -9.633 -13.345
TER   
ATOM   3711  O00 WTR   754     -19.972  -6.302  11.273
ATOM   3712  H01 WTR   754     -19.396  -6.958  11.666
ATOM   3713  H02 WTR   754     -20.847  -6.686  11.330
TER   
ATOM   3714  O00 WTR   755     -11.357  -5.963  12.203
ATOM   3715  H01 WTR   755     -12.086  -5.701  11.642
ATOM   3716  H02 WTR   755     -10.576  -5.795  11.676
TER   
ATOM   3717  O00 WTR   756     -21.551   2.748   7.750
ATOM   3718  H01 WTR   756     -20.605   2.872   7.682
ATOM   3719  H02 WTR   756     -21.901   3.631   7.872
TER   
ATOM   3720  O00 WTR   757     -18.142 -16.211   1.007
ATOM   3721  H01 WTR   757     -18.474 -16.017   1.884
ATOM   3722  H02 WTR   757     -17.194 -16.289   1.121
TER   
ATOM   3723  O00 WTR   758      -8.894 -13.098   9.694
ATOM   3724  H01 WTR   758      -9.313 -13.347   8.871
ATOM   3725  H02 WTR   758      -8.379 -12.321   9.476
TER   
ATOM   3726  O00 WTR   759     -25.017  -9.839   9.483
ATOM   3727  H01 WTR   759     -25.549  -9.227   9.991
ATOM   3728  H02 WTR   759     -25.652 -10.426   9.074
TER   
ATOM   3729  O00 WTR   760     -13.852 -18.473   9.109
ATOM   3730  H01 WTR   760     -12.999 -18.201   9.448
ATOM   3731  H02 WTR   760     -14.287 -17.654   8.869
TER   
ATOM   3732  O00 WTR   761     -20.021 -10.489   8.437
ATOM   3733  H01 WTR   761     -20.869 -10.105   8.661
ATOM   3734  H02 WTR   761     -19.585  -9.817   7.912
TER   
ATOM   3735  O00 WTR   762     -16.001 -10.693   3.432
ATOM   3736  H01 WTR   762     -16.368 -10.498   2.570
ATOM   3737  H02 WTR   762     -15.906 -11.646   3.443
TER   
ATOM   3738  O00 WTR   763     -16.252 -10.067  11.423
ATOM   3739  H01 WTR   763     -15.586  -9.539  10.983
ATOM   3740  H02 WTR   763     -15.762 -10.781  11.830
TER   
ATOM   3741  O00 WTR   764     -19.776  -8.616   1.878
ATOM   3742  H01 WTR   764     -20.094  -7.930   1.292
ATOM   3743  H02 WTR   764     -18.867  -8.756   1.614
TER   
ATOM   3744  O00 WTR   765     -16.235 -14.085  11.370
ATOM   3745  H01 WTR   765     -15.874 -14.943  11.591
ATOM   3746  H02 WTR   765     -17.183 -14.216  11.371
TER   
ATOM   3747  O00 WTR   766     -12.328  -2.291   5.223
ATOM   3748  H01 WTR   766     -11.572  -2.726   5.616
ATOM   3749  H02 WTR   766     -12.232  -2.444   4.283
TER   
ATOM   3750  O00 WTR   767     -18.082  -6.095   6.288
ATOM   3751  H01 WTR   767     -18.690  -5.779   6.956
ATOM   3752  H02 WTR   767     -17.482  -6.670   6.761
TER   
ATOM   3753  O00 WTR   768     -14.594  -6.906   8.089
ATOM   3754  H01 WTR   768     -15.020  -6.077   8.306
ATOM   3755  H02 WTR   768     -14.262  -7.231   8.926
TER   
ATOM   3756  O00 WTR   769     -18.888 -14.678  10.404
ATOM   3757  H01 WTR   769     -19.593 -14.150  10.779
ATOM   3758  H02 WTR   769     -18.678 -14.245   9.577
TER   
ATOM   3759  O00 WTR   770     -15.387 -10.816 -15.621
ATOM   3760  H01 WTR   770     -16.073 -11.320 -15.184
ATOM   3761  H02 WTR   770     -14.727 -10.671 -14.944
TER   
ATOM   3762  O00 WTR   771     -13.913  -3.252   7.431
ATOM   3763  H01 WTR   771     -13.298  -2.727   6.917
ATOM   3764  H02 WTR   771     -13.827  -4.137   7.076
TER   
ATOM   3765  O00 WTR   772     -21.239   8.317   0.074
ATOM   3766  H01 WTR   772     -21.146   7.366   0.017
ATOM   3767  H02 WTR   772     -21.287   8.497   1.013
TER   
ATOM   3768  O00 WTR   773     -20.889  -4.364   5.278
ATOM   3769  H01 WTR   773     -21.234  -3.517   5.563
ATOM   3770  H02 WTR   773     -19.944  -4.227   5.208
TER   
ATOM   3771  O00 WTR   774     -15.205   4.000  15.561
ATOM   3772  H01 WTR   774     -15.551   4.589  14.891
ATOM   3773  H02 WTR   774     -14.315   3.801  15.268
TER   
ATOM   3774  O00 WTR   775     -13.870   0.189   9.292
ATOM   3775  H01 WTR   775     -14.269  -0.074   8.463
ATOM   3776  H02 WTR   775     -14.280   1.029   9.500
TER   
ATOM   3777  O00 WTR   776     -19.645  -7.815   4.591
ATOM   3778  H01 WTR   776     -18.940  -7.255   4.916
ATOM   3779  H02 WTR   776     -19.495  -7.866   3.647
TER   
ATOM   3780  O00 WTR   777     -17.817  -2.841   0.163
ATOM   3781  H01 WTR   777     -18.411  -3.454  -0.271
ATOM   3782  H02 WTR   777     -18.371  -2.097   0.400
TER   
ATOM   3783  O00 WTR   778     -17.931  -4.766   2.179
ATOM   3784  H01 WTR   778     -18.079  -4.233   2.960
ATOM   3785  H02 WTR   778     -17.641  -4.142   1.513
TER   
ATOM   3786  O00 WTR   779     -19.820  -0.187   6.716
ATOM   3787  H01 WTR   779     -19.405   0.171   7.501
ATOM   3788  H02 WTR   779     -20.627  -0.591   7.035
TER   
ATOM   3789  O00 WTR   780      -8.948  -1.427  16.875
ATOM   3790  H01 WTR   780      -8.253  -0.807  17.096
ATOM   3791  H02 WTR   780      -8.891  -2.103  17.551
TER   
ATOM   3792  O00 WTR   781     -15.360   1.282   5.873
ATOM   3793  H01 WTR   781     -15.562   1.284   4.938
ATOM   3794  H02 WTR   781     -14.417   1.118   5.915
TER   
ATOM   3795  O00 WTR   782     -13.589  -0.260  12.761
ATOM   3796  H01 WTR   782     -14.545  -0.264  12.807
ATOM   3797  H02 WTR   782     -13.384  -0.759  11.970
TER   
ATOM   3798  O00 WTR   783     -18.078  -0.893  -8.522
ATOM   3799  H01 WTR   783     -18.167  -0.784  -9.469
ATOM   3800  H02 WTR   783     -17.945  -0.005  -8.191
TER   
ATOM   3801  O00 WTR   784     -18.971   3.281   7.610
ATOM   3802  H01 WTR   784     -19.231   4.186   7.439
ATOM   3803  H02 WTR   784     -18.888   3.231   8.562
TER   
ATOM   3804  O00 WTR   785     -22.039  -1.025   1.265
ATOM   3805  H01 WTR   785     -22.106  -1.963   1.448
ATOM   3806  H02 WTR   785     -21.489  -0.972   0.484
TER   
ATOM   3807  O00 WTR   786     -15.418 -20.408  10.411
ATOM   3808  H01 WTR   786     -14.903 -19.910   9.775
ATOM   3809  H02 WTR   786     -16.325 -20.163  10.229
TER   
ATOM   3810  O00 WTR   787     -18.286  -4.672  -6.520
ATOM   3811  H01 WTR   787     -17.384  -4.819  -6.802
ATOM   3812  H02 WTR   787     -18.294  -4.929  -5.598
TER   
ATOM   3813  O00 WTR   788     -17.622   4.706  13.506
ATOM   3814  H01 WTR   788     -18.489   5.072  13.679
ATOM   3815  H02 WTR   788     -17.144   5.413  13.072
TER   
ATOM   3816  O00 WTR   789     -11.318   1.047  10.042
ATOM   3817  H01 WTR   789     -12.031   0.547   9.645
ATOM   3818  H02 WTR   789     -11.725   1.870  10.315
TER   
ATOM   3819  O00 WTR   790     -15.635  -1.357   4.779
ATOM   3820  H01 WTR   790     -14.844  -0.831   4.894
ATOM   3821  H02 WTR   790     -15.421  -1.959   4.065
TER   
ATOM   3822  O00 WTR   791     -11.683  -3.450   9.898
ATOM   3823  H01 WTR   791     -11.202  -2.812  10.426
ATOM   3824  H02 WTR   791     -12.605  -3.231  10.039
TER   
ATOM   3825  O00 WTR   792     -20.033  -6.223   0.558
ATOM   3826  H01 WTR   792     -20.885  -5.791   0.618
ATOM   3827  H02 WTR   792     -19.478  -5.747   1.177
TER   
ATOM   3828  O00 WTR   793     -19.332  -5.726   8.756
ATOM   3829  H01 WTR   793     -20.010  -6.128   8.213
ATOM   3830  H02 WTR   793     -19.593  -5.928   9.654
TER   
ATOM   3831  O00 WTR   794      -8.081   0.357   9.897
ATOM   3832  H01 WTR   794      -8.291  -0.405   9.358
ATOM   3833  H02 WTR   794      -8.803   0.415  10.523
TER   
ATOM   3834  O00 WTR   795     -13.773 -10.319   7.972
ATOM   3835  H01 WTR   795     -13.613 -10.927   8.693
ATOM   3836  H02 WTR   795     -14.302 -10.818   7.350
TER   
ATOM   3837  O00 WTR   796     -16.128  -0.304  13.962
ATOM   3838  H01 WTR   796     -16.597  -1.096  13.700
ATOM   3839  H02 WTR   796     -16.213  -0.278  14.915
TER   
ATOM   3840  O00 WTR   797     -15.021   2.564   2.942
ATOM   3841  H01 WTR   797     -15.417   2.058   2.233
ATOM   3842  H02 WTR   797     -14.208   2.101   3.142
TER   
ATOM   3843  O00 WTR   798     -14.048   1.669  16.509
ATOM   3844  H01 WTR   798     -14.665   2.238  16.050
ATOM   3845  H02 WTR   798     -13.841   0.980  15.877
TER   
ATOM   3846  O00 WTR   799     -16.474  -0.149   7.817
ATOM   3847  H01 WTR   799     -16.241   0.146   6.936
ATOM   3848  H02 WTR   799     -16.671  -1.080   7.714
TER   
ATOM   3849  O00 WTR   800     -10.444   4.194  18.390
ATOM   3850  H01 WTR   800     -11.371   4.178  18.628
ATOM   3851  H02 WTR   800     -10.265   3.312  18.064
TER   
ATOM   3852  O00 WTR   801     -18.159  -0.677 -11.318
ATOM   3853  H01 WTR   801     -17.410  -0.473 -11.878
ATOM   3854  H02 WTR   801     -18.854  -0.095 -11.626
TER   
ATOM   3855  O00 WTR   802     -18.330  -0.778   4.413
ATOM   3856  H01 WTR   802     -18.780  -0.649   5.247
ATOM   3857  H02 WTR   802     -17.439  -1.029   4.657
TER   
ATOM   3858  O00 WTR   803     -21.472  -2.757   7.771
ATOM   3859  H01 WTR   803     -21.938  -2.819   8.605
ATOM   3860  H02 WTR   803     -20.552  -2.662   8.017
TER   
ATOM   3861  O00 WTR   804     -14.716   8.057  10.462
ATOM   3862  H01 WTR   804     -14.112   7.351  10.232
ATOM   3863  H02 WTR   804     -15.171   8.258   9.644
TER   
ATOM   3864  O00 WTR   805     -19.342   6.159   7.689
ATOM   3865  H01 WTR   805     -18.429   6.444   7.659
ATOM   3866  H02 WTR   805     -19.835   6.892   7.321
TER   
ATOM   3867  O00 WTR   806     -10.136   1.135   7.526
ATOM   3868  H01 WTR   806      -9.762   0.296   7.796
ATOM   3869  H02 WTR   806     -10.251   1.620   8.343
TER   
ATOM   3870  O00 WTR   807     -13.793  -9.512  13.459
ATOM   3871  H01 WTR   807     -13.406  -8.757  13.902
ATOM   3872  H02 WTR   807     -14.510  -9.784  14.031
TER   
ATOM   3873  O00 WTR   808     -12.536   7.535   7.041
ATOM   3874  H01 WTR   808     -11.629   7.232   7.021
ATOM   3875  H02 WTR   808     -12.514   8.323   7.584
TER   
ATOM   3876  O00 WTR   809     -24.206   3.625   6.095
ATOM   3877  H01 WTR   809     -23.748   4.336   5.647
ATOM   3878  H02 WTR   809     -24.003   2.845   5.579
TER   
ATOM   3879  O00 WTR   810     -17.140  -9.105   1.238
ATOM   3880  H01 WTR   810     -17.204  -9.731   0.517
ATOM   3881  H02 WTR   810     -16.421  -8.525   0.989
TER   
ATOM   3882  O00 WTR   811     -19.895   2.953  10.202
ATOM   3883  H01 WTR   811     -19.651   2.129  10.625
ATOM   3884  H02 WTR   811     -20.736   2.768   9.784
TER   
ATOM   3885  O00 WTR   812     -18.120   0.230   9.897
ATOM   3886  H01 WTR   812     -17.404   0.473   9.311
ATOM   3887  H02 WTR   812     -17.698   0.085  10.744
TER   
ATOM   3888  O00 WTR   813     -16.813  -5.775   9.818
ATOM   3889  H01 WTR   813     -16.907  -6.327  10.594
ATOM   3890  H02 WTR   813     -17.659  -5.838   9.375
TER   
ATOM   3891  O00 WTR   814     -16.721 -13.668  -2.943
ATOM   3892  H01 WTR   814     -16.251 -13.483  -3.757
ATOM   3893  H02 WTR   814     -17.436 -14.248  -3.206
TER   
ATOM   3894  O00 WTR   815     -13.778 -14.052   0.289
ATOM   3895  H01 WTR   815     -13.558 -13.516  -0.473
ATOM   3896  H02 WTR   815     -12.937 -14.396   0.591
TER   
ATOM   3897  O00 WTR   816     -20.492 -11.334   1.259
ATOM   3898  H01 WTR   816     -20.712 -11.805   2.063
ATOM   3899  H02 WTR   816     -20.486 -10.412   1.515
TER   
ATOM   3900  O00 WTR   817     -15.104 -19.194  -9.127
ATOM   3901  H01 WTR   817     -14.535 -19.694  -9.712
ATOM   3902  H02 WTR   817     -14.765 -19.375  -8.250
TER   
ATOM   3903  O00 WTR   818     -13.780 -17.555   3.913
ATOM   3904  H01 WTR   818     -14.583 -17.397   4.410
ATOM   3905  H02 WTR   818     -13.379 -18.312   4.341
TER   
ATOM   3906  O00 WTR   819     -17.662 -16.398 -12.907
ATOM   3907  H01 WTR   819     -17.698 -16.099 -13.816
ATOM   3908  H02 WTR   819     -17.080 -15.775 -12.472
TER   
ATOM   3909  O00 WTR   820     -15.693 -13.290   2.000
ATOM   3910  H01 WTR   820     -16.414 -12.941   1.477
ATOM   3911  H02 WTR   820     -14.957 -13.343   1.389
TER   
ATOM   3912  O00 WTR   821     -16.332 -13.203   6.396
ATOM   3913  H01 WTR   821     -17.168 -12.816   6.655
ATOM   3914  H02 WTR   821     -16.017 -13.643   7.185
TER   
ATOM   3915  O00 WTR   822     -21.295 -15.367  -3.588
ATOM   3916  H01 WTR   822     -20.363 -15.473  -3.780
ATOM   3917  H02 WTR   822     -21.741 -15.804  -4.314
TER   
ATOM   3918  O00 WTR   823     -15.827 -10.611   6.196
ATOM   3919  H01 WTR   823     -16.209 -10.331   5.365
ATOM   3920  H02 WTR   823     -15.931 -11.562   6.200
TER   
ATOM   3921  O00 WTR   824     -13.697 -13.099 -12.823
ATOM   3922  H01 WTR   824     -13.699 -13.023 -13.778
ATOM   3923  H02 WTR   824     -12.943 -13.657 -12.629
TER   
ATOM   3924  O00 WTR   825     -15.848 -16.597  -1.917
ATOM   3925  H01 WTR   825     -16.078 -15.688  -2.111
ATOM   3926  H02 WTR   825     -15.973 -16.681  -0.972
TER   
ATOM   3927  O00 WTR   826     -14.178 -11.927 -10.237
ATOM   3928  H01 WTR   826     -13.953 -12.365 -11.058
ATOM   3929  H02 WTR   826     -14.405 -11.034 -10.497
TER   
ATOM   3930  O00 WTR   827     -20.724 -10.779  -9.346
ATOM   3931  H01 WTR   827     -21.115 -11.250 -10.082
ATOM   3932  H02 WTR   827     -20.878  -9.855  -9.543
TER   
ATOM   3933  O00 WTR   828     -21.572 -17.843   0.555
ATOM   3934  H01 WTR   828     -22.177 -17.285   1.043
ATOM   3935  H02 WTR   828     -21.042 -17.233   0.042
TER   
ATOM   3936  O00 WTR   829     -16.921 -12.743 -11.912
ATOM   3937  H01 WTR   829     -16.346 -13.259 -11.347
ATOM   3938  H02 WTR   829     -17.027 -11.911 -11.450
TER   
ATOM   3939  O00 WTR   830     -19.614 -19.995  -2.278
ATOM   3940  H01 WTR   830     -19.402 -19.949  -1.346
ATOM   3941  H02 WTR   830     -20.440 -19.520  -2.361
TER   
ATOM   3942  O00 WTR   831     -14.919 -16.690  -5.822
ATOM   3943  H01 WTR   831     -14.223 -16.172  -5.418
ATOM   3944  H02 WTR   831     -14.516 -17.541  -5.992
TER   
ATOM   3945  O00 WTR   832     -21.033 -15.530  -0.818
ATOM   3946  H01 WTR   832     -21.454 -15.502  -1.677
ATOM   3947  H02 WTR   832     -20.335 -14.877  -0.871
TER   
ATOM   3948  O00 WTR   833     -22.918  -3.079  -3.962
ATOM   3949  H01 WTR   833     -23.842  -2.894  -4.132
ATOM   3950  H02 WTR   833     -22.669  -3.707  -4.639
TER   
ATOM   3951  O00 WTR   834     -16.476  -2.728   7.138
ATOM   3952  H01 WTR   834     -16.179  -2.081   6.499
ATOM   3953  H02 WTR   834     -15.671  -3.114   7.482
TER   
ATOM   3954  O00 WTR   835     -17.081  -7.837  -9.617
ATOM   3955  H01 WTR   835     -17.957  -7.546  -9.365
ATOM   3956  H02 WTR   835     -16.591  -7.027  -9.760
TER   
ATOM   3957  O00 WTR   836     -21.696 -10.347  -6.445
ATOM   3958  H01 WTR   836     -21.164  -9.638  -6.084
ATOM   3959  H02 WTR   836     -21.834 -10.101  -7.360
TER   
ATOM   3960  O00 WTR   837     -14.511 -13.518   4.455
ATOM   3961  H01 WTR   837     -14.976 -13.672   3.633
ATOM   3962  H02 WTR   837     -15.187 -13.582   5.129
TER   
ATOM   3963  O00 WTR   838     -12.679  -7.600  -2.340
ATOM   3964  H01 WTR   838     -12.322  -7.191  -1.553
ATOM   3965  H02 WTR   838     -12.213  -7.179  -3.062
TER   
ATOM   3966  O00 WTR   839     -20.065 -12.976 -14.465
ATOM   3967  H01 WTR   839     -20.136 -13.622 -13.762
ATOM   3968  H02 WTR   839     -19.553 -12.263 -14.085
TER   
ATOM   3969  O00 WTR   840     -12.896 -21.148  -3.034
ATOM   3970  H01 WTR   840     -12.826 -21.741  -3.782
ATOM   3971  H02 WTR   840     -12.304 -20.426  -3.244
TER   
ATOM   3972  O00 WTR   841     -20.552 -12.676  -5.166
ATOM   3973  H01 WTR   841     -21.236 -13.084  -4.635
ATOM   3974  H02 WTR   841     -20.976 -11.912  -5.557
TER   
ATOM   3975  O00 WTR   842     -14.815 -10.284  -4.728
ATOM   3976  H01 WTR   842     -15.493  -9.632  -4.554
ATOM   3977  H02 WTR   842     -15.049 -10.651  -5.581
TER   
ATOM   3978  O00 WTR   843     -15.714  -7.049  -6.764
ATOM   3979  H01 WTR   843     -15.961  -7.970  -6.856
ATOM   3980  H02 WTR   843     -15.513  -6.946  -5.834
TER   
ATOM   3981  O00 WTR   844     -12.960 -11.382   4.925
ATOM   3982  H01 WTR   844     -13.454 -10.603   5.180
ATOM   3983  H02 WTR   844     -13.629 -12.025   4.691
TER   
ATOM   3984  O00 WTR   845     -18.342 -15.704  -3.968
ATOM   3985  H01 WTR   845     -18.102 -15.810  -4.888
ATOM   3986  H02 WTR   845     -18.277 -16.586  -3.600
TER   
ATOM   3987  O00 WTR   846     -22.653  -3.575  -1.282
ATOM   3988  H01 WTR   846     -23.154  -2.878  -0.858
ATOM   3989  H02 WTR   846     -22.776  -3.422  -2.219
TER   
ATOM   3990  O00 WTR   847     -15.748 -13.552  -5.489
ATOM   3991  H01 WTR   847     -16.465 -13.968  -5.968
ATOM   3992  H02 WTR   847     -15.194 -13.170  -6.170
TER   
ATOM   3993  O00 WTR   848     -13.140 -12.143  -1.524
ATOM   3994  H01 WTR   848     -12.434 -11.587  -1.854
ATOM   3995  H02 WTR   848     -13.920 -11.589  -1.564
TER   
ATOM   3996  O00 WTR   849     -18.436 -15.541   3.756
ATOM   3997  H01 WTR   849     -18.716 -14.764   4.240
ATOM   3998  H02 WTR   849     -17.946 -16.059   4.395
TER   
ATOM   3999  O00 WTR   850     -10.855 -10.510 -15.079
ATOM   4000  H01 WTR   850     -11.205  -9.751 -14.612
ATOM   4001  H02 WTR   850     -11.533 -10.732 -15.718
TER   
ATOM   4002  O00 WTR   851     -15.302 -16.539   1.000
ATOM   4003  H01 WTR   851     -15.080 -16.837   1.882
ATOM   4004  H02 WTR   851     -15.170 -15.591   1.026
TER   
ATOM   4005  O00 WTR   852     -19.876  -4.416 -11.481
ATOM   4006  H01 WTR   852     -20.058  -5.318 -11.744
ATOM   4007  H02 WTR   852     -20.736  -3.997 -11.449
TER   
ATOM   4008  O00 WTR   853     -19.551  -7.277  -1.869
ATOM   4009  H01 WTR   853     -19.443  -8.199  -1.635
ATOM   4010  H02 WTR   853     -19.508  -6.812  -1.033
TER   
ATOM   4011  O00 WTR   854     -16.344 -17.495   4.933
ATOM   4012  H01 WTR   854     -16.569 -18.421   5.022
ATOM   4013  H02 WTR   854     -16.164 -17.205   5.827
TER   
ATOM   4014  O00 WTR   855     -21.528 -11.535 -11.818
ATOM   4015  H01 WTR   855     -20.787 -11.330 -12.388
ATOM   4016  H02 WTR   855     -21.903 -12.334 -12.190
TER   
ATOM   4017  O00 WTR   856     -19.012 -13.891  -0.071
ATOM   4018  H01 WTR   856     -18.570 -14.671   0.263
ATOM   4019  H02 WTR   856     -19.479 -13.537   0.686
TER   
ATOM   4020  O00 WTR   857     -20.229  -8.125  -9.929
ATOM   4021  H01 WTR   857     -20.361  -7.582 -10.707
ATOM   4022  H02 WTR   857     -20.228  -7.505  -9.201
TER   
ATOM   4023  O00 WTR   858     -19.767 -10.116  -1.046
ATOM   4024  H01 WTR   858     -19.134 -10.566  -1.604
ATOM   4025  H02 WTR   858     -19.981 -10.754  -0.364
TER   
ATOM   4026  O00 WTR   859     -22.957 -10.145  -3.769
ATOM   4027  H01 WTR   859     -23.124 -10.366  -4.685
ATOM   4028  H02 WTR   859     -22.526 -10.921  -3.410
TER   
ATOM   4029  O00 WTR   860     -14.091 -12.752  -7.599
ATOM   4030  H01 WTR   860     -14.014 -13.683  -7.807
ATOM   4031  H02 WTR   860     -14.242 -12.329  -8.444
TER   
ATOM   4032  O00 WTR   861     -17.802 -16.824  -6.492
ATOM   4033  H01 WTR   861     -16.875 -16.865  -6.255
ATOM   4034  H02 WTR   861     -17.812 -16.929  -7.443
TER   
ATOM   4035  O00 WTR   862     -13.942  -6.966   3.799
ATOM   4036  H01 WTR   862     -14.783  -6.598   4.070
ATOM   4037  H02 WTR   862     -13.737  -7.617   4.470
TER   
ATOM   4038  O00 WTR   863     -21.675  -7.454  -3.741
ATOM   4039  H01 WTR   863     -21.144  -7.243  -2.973
ATOM   4040  H02 WTR   863     -22.193  -8.213  -3.473
TER   
ATOM   4041  O00 WTR   864     -17.136 -11.827  -0.062
ATOM   4042  H01 WTR   864     -17.679 -12.598  -0.229
ATOM   4043  H02 WTR   864     -16.577 -11.756  -0.837
TER   
ATOM   4044  O00 WTR   865     -15.294 -10.523  -1.983
ATOM   4045  H01 WTR   865     -15.418  -9.574  -1.943
ATOM   4046  H02 WTR   865     -15.287 -10.724  -2.919
TER   
ATOM   4047  O00 WTR   866     -15.256  -3.134   0.488
ATOM   4048  H01 WTR   866     -16.103  -2.854   0.140
ATOM   4049  H02 WTR   866     -15.451  -3.440   1.374
TER   
ATOM   4050  O00 WTR   867     -14.892  -5.368  -1.049
ATOM   4051  H01 WTR   867     -15.169  -4.479  -0.827
ATOM   4052  H02 WTR   867     -14.871  -5.381  -2.005
TER   
ATOM   4053  O00 WTR   868     -18.155  -3.501   4.796
ATOM   4054  H01 WTR   868     -18.278  -2.553   4.748
ATOM   4055  H02 WTR   868     -17.600  -3.633   5.564
TER   
ATOM   4056  O00 WTR   869     -14.117  -3.473  -5.217
ATOM   4057  H01 WTR   869     -14.918  -2.948  -5.226
ATOM   4058  H02 WTR   869     -13.538  -3.038  -5.843
TER   
ATOM   4059  O00 WTR   870     -19.119  -0.873   1.717
ATOM   4060  H01 WTR   870     -20.069  -0.973   1.670
ATOM   4061  H02 WTR   870     -18.930  -0.808   2.653
TER   
ATOM   4062  O00 WTR   871     -21.745 -18.111  -2.545
ATOM   4063  H01 WTR   871     -21.963 -18.009  -1.619
ATOM   4064  H02 WTR   871     -21.454 -17.241  -2.820
TER   
ATOM   4065  O00 WTR   872      -6.118   1.731   4.877
ATOM   4066  H01 WTR   872      -5.518   1.728   4.131
ATOM   4067  H02 WTR   872      -5.949   2.563   5.319
TER   
ATOM   4068  O00 WTR   873     -17.359  -3.557  -9.961
ATOM   4069  H01 WTR   873     -18.301  -3.644 -10.110
ATOM   4070  H02 WTR   873     -17.146  -2.679 -10.277
TER   
ATOM   4071  O00 WTR   874     -20.161  -6.308  -7.787
ATOM   4072  H01 WTR   874     -20.033  -6.980  -7.119
ATOM   4073  H02 WTR   874     -19.436  -5.697  -7.656
TER   
ATOM   4074  O00 WTR   875     -21.751  -3.865   1.252
ATOM   4075  H01 WTR   875     -22.018  -3.925   0.335
ATOM   4076  H02 WTR   875     -22.148  -4.631   1.668
TER   
ATOM   4077  O00 WTR   876     -19.904  -8.459  -5.587
ATOM   4078  H01 WTR   876     -20.331  -7.979  -4.877
ATOM   4079  H02 WTR   876     -19.062  -8.729  -5.222
TER   
ATOM   4080  O00 WTR   877     -16.250  -9.846  -7.834
ATOM   4081  H01 WTR   877     -16.548  -9.167  -8.439
ATOM   4082  H02 WTR   877     -16.890 -10.551  -7.930
TER   
ATOM   4083  O00 WTR   878     -24.543  -1.693  -0.012
ATOM   4084  H01 WTR   878     -25.232  -2.003   0.576
ATOM   4085  H02 WTR   878     -23.957  -1.185   0.550
TER   
ATOM   4086  O00 WTR   879     -21.179  -0.820  -4.905
ATOM   4087  H01 WTR   879     -21.630  -1.511  -4.420
ATOM   4088  H02 WTR   879     -20.698  -1.282  -5.591
TER   
ATOM   4089  O00 WTR   880     -15.628   1.343   0.344
ATOM   4090  H01 WTR   880     -16.412   0.849   0.106
ATOM   4091  H02 WTR   880     -15.850   2.254   0.149
TER   
ATOM   4092  O00 WTR   881     -18.531   3.869  -6.125
ATOM   4093  H01 WTR   881     -19.426   4.157  -5.945
ATOM   4094  H02 WTR   881     -18.016   4.676  -6.135
TER   
ATOM   4095  O00 WTR   882     -16.312  -1.869  -5.706
ATOM   4096  H01 WTR   882     -17.227  -1.694  -5.925
ATOM   4097  H02 WTR   882     -15.895  -2.053  -6.547
TER   
ATOM   4098  O00 WTR   883     -10.022   3.202   3.158
ATOM   4099  H01 WTR   883     -10.302   3.170   4.073
ATOM   4100  H02 WTR   883      -9.304   3.836   3.149
TER   
ATOM   4101  O00 WTR   884     -22.400  -9.368 -13.242
ATOM   4102  H01 WTR   884     -22.392  -9.993 -13.967
ATOM   4103  H02 WTR   884     -22.201  -9.896 -12.469
TER   
ATOM   4104  O00 WTR   885     -15.287  -3.062  -8.005
ATOM   4105  H01 WTR   885     -14.535  -2.806  -8.539
ATOM   4106  H02 WTR   885     -16.021  -3.086  -8.619
TER   
ATOM   4107  O00 WTR   886     -18.021   0.167  -0.464
ATOM   4108  H01 WTR   886     -18.592  -0.051   0.273
ATOM   4109  H02 WTR   886     -18.493   0.851  -0.939
TER   
ATOM   4110  O00 WTR   887     -12.839   0.148  -2.715
ATOM   4111  H01 WTR   887     -12.607  -0.601  -3.264
ATOM   4112  H02 WTR   887     -13.556  -0.171  -2.166
TER   
ATOM   4113  O00 WTR   888     -13.285   0.655  -5.867
ATOM   4114  H01 WTR   888     -14.007   1.069  -6.340
ATOM   4115  H02 WTR   888     -12.556   1.268  -5.956
TER   
ATOM   4116  O00 WTR   889     -19.830  -3.448  -1.896
ATOM   4117  H01 WTR   889     -19.621  -4.111  -2.553
ATOM   4118  H02 WTR   889     -20.752  -3.241  -2.048
TER   
ATOM   4119  O00 WTR   890     -20.832  -0.914  -1.101
ATOM   4120  H01 WTR   890     -20.070  -1.402  -1.415
ATOM   4121  H02 WTR   890     -21.099  -0.379  -1.849
TER   
ATOM   4122  O00 WTR   891     -19.434   1.912  -2.462
ATOM   4123  H01 WTR   891     -18.849   2.669  -2.421
ATOM   4124  H02 WTR   891     -19.036   1.336  -3.115
TER   
ATOM   4125  O00 WTR   892     -21.185  -7.118 -12.564
ATOM   4126  H01 WTR   892     -21.675  -7.863 -12.914
ATOM   4127  H02 WTR   892     -20.379  -7.097 -13.081
TER   
ATOM   4128  O00 WTR   893      -9.100  -3.690   2.608
ATOM   4129  H01 WTR   893      -9.197  -4.027   3.498
ATOM   4130  H02 WTR   893      -9.137  -4.468   2.051
TER   
ATOM   4131  O00 WTR   894     -21.867   0.870  -2.987
ATOM   4132  H01 WTR   894     -21.629   0.337  -3.746
ATOM   4133  H02 WTR   894     -21.053   1.306  -2.735
TER   
ATOM   4134  O00 WTR   895     -15.582  -5.614  -9.407
ATOM   4135  H01 WTR   895     -16.240  -4.927  -9.516
ATOM   4136  H02 WTR   895     -15.347  -5.576  -8.480
TER   
ATOM   4137  O00 WTR   896     -18.029   6.578   3.779
ATOM   4138  H01 WTR   896     -17.278   6.387   3.218
ATOM   4139  H02 WTR   896     -17.709   6.427   4.669
TER   
ATOM   4140  O00 WTR   897     -22.329 -11.392 -14.955
ATOM   4141  H01 WTR   897     -21.578 -11.985 -14.984
ATOM   4142  H02 WTR   897     -22.851 -11.629 -15.722
TER   
ATOM   4143  O00 WTR   898     -22.061   1.949   5.110
ATOM   4144  H01 WTR   898     -22.034   2.128   6.050
ATOM   4145  H02 WTR   898     -21.681   1.075   5.021
TER   
ATOM   4146  O00 WTR   899     -13.296  -8.409   5.969
ATOM   4147  H01 WTR   899     -13.632  -8.937   6.693
ATOM   4148  H02 WTR   899     -12.445  -8.095   6.277
TER   
ATOM   4149  O00 WTR   900     -13.428   0.326   3.262
ATOM   4150  H01 WTR   900     -12.690   0.508   3.844
ATOM   4151  H02 WTR   900     -13.028  -0.039   2.473
TER   
ATOM   4152  O00 WTR   901     -16.715  -0.782  -2.644
ATOM   4153  H01 WTR   901     -17.327  -0.820  -3.379
ATOM   4154  H02 WTR   901     -17.244  -0.481  -1.906
TER   
ATOM   4155  O00 WTR   902     -25.627   0.731  -0.113
ATOM   4156  H01 WTR   902     -25.552   1.111  -0.989
ATOM   4157  H02 WTR   902     -25.200  -0.123  -0.185
TER   
ATOM   4158  O00 WTR   903     -23.988   2.624  -2.105
ATOM   4159  H01 WTR   903     -23.266   2.171  -2.540
ATOM   4160  H02 WTR   903     -23.605   2.963  -1.296
TER   
ATOM   4161  O00 WTR   904     -18.414  -5.262  -3.624
ATOM   4162  H01 WTR   904     -18.531  -6.113  -3.201
ATOM   4163  H02 WTR   904     -17.624  -4.901  -3.221
TER   
ATOM   4164  O00 WTR   905     -22.006  -5.184  -5.605
ATOM   4165  H01 WTR   905     -22.158  -5.754  -4.852
ATOM   4166  H02 WTR   905     -21.149  -5.451  -5.939
TER   
ATOM   4167  O00 WTR   906     -16.176  -7.839  -2.410
ATOM   4168  H01 WTR   906     -15.789  -7.688  -1.547
ATOM   4169  H02 WTR   906     -16.136  -6.987  -2.844
TER   
ATOM   4170  O00 WTR   907     -18.795  -0.068  -4.148
ATOM   4171  H01 WTR   907     -19.603  -0.492  -4.439
ATOM   4172  H02 WTR   907     -18.572   0.535  -4.857
TER   
ATOM   4173  O00 WTR   908     -15.683   1.079  -4.136
ATOM   4174  H01 WTR   908     -16.238   0.510  -3.603
ATOM   4175  H02 WTR   908     -14.822   0.660  -4.117
TER   
ATOM   4176  O00 WTR   909     -17.357  -9.095  -4.366
ATOM   4177  H01 WTR   909     -17.059  -8.668  -3.562
ATOM   4178  H02 WTR   909     -17.664  -9.955  -4.081
TER   
ATOM   4179  O00 WTR   910     -16.549   3.785  -0.288
ATOM   4180  H01 WTR   910     -17.451   3.507  -0.128
ATOM   4181  H02 WTR   910     -16.473   4.625   0.165
TER   
ATOM   4182  O00 WTR   911     -14.275  -0.948  -0.627
ATOM   4183  H01 WTR   911     -14.852  -0.233  -0.358
ATOM   4184  H02 WTR   911     -14.453  -1.648   0.002
TER   
ATOM   4185  O00 WTR   912     -19.358  -2.276  -6.485
ATOM   4186  H01 WTR   912     -19.002  -3.161  -6.561
ATOM   4187  H02 WTR   912     -19.027  -1.817  -7.257
TER   
ATOM   4188  O00 WTR   913     -10.979 -20.293   0.477
ATOM   4189  H01 WTR   913     -11.234 -21.130   0.089
ATOM   4190  H02 WTR   913     -11.790 -19.786   0.508
TER   
ATOM   4191  O00 WTR   914     -18.495 -11.475  -3.556
ATOM   4192  H01 WTR   914     -17.821 -12.123  -3.762
ATOM   4193  H02 WTR   914     -19.257 -11.751  -4.065
TER   
ATOM   4194  O00 WTR   915      -8.471 -12.097  -0.126
ATOM   4195  H01 WTR   915      -8.134 -12.190   0.766
ATOM   4196  H02 WTR   915      -7.832 -12.554  -0.673
TER   
ATOM   4197  O00 WTR   916      -6.879 -10.397   7.511
ATOM   4198  H01 WTR   916      -7.435 -10.598   6.759
ATOM   4199  H02 WTR   916      -6.233  -9.777   7.174
TER   
ATOM   4200  O00 WTR   917     -11.241 -17.898  10.161
ATOM   4201  H01 WTR   917     -11.062 -17.054   9.747
ATOM   4202  H02 WTR   917     -11.076 -17.750  11.092
TER   
ATOM   4203  O00 WTR   918      -4.532 -15.622   8.785
ATOM   4204  H01 WTR   918      -4.045 -16.418   9.001
ATOM   4205  H02 WTR   918      -4.550 -15.604   7.828
TER   
ATOM   4206  O00 WTR   919     -11.206 -18.359  16.596
ATOM   4207  H01 WTR   919     -11.377 -17.459  16.873
ATOM   4208  H02 WTR   919     -11.200 -18.864  17.409
TER   
ATOM   4209  O00 WTR   920      -7.894 -15.634  -1.297
ATOM   4210  H01 WTR   920      -7.472 -15.582  -0.439
ATOM   4211  H02 WTR   920      -8.350 -16.475  -1.290
TER   
ATOM   4212  O00 WTR   921     -12.246 -20.533  14.001
ATOM   4213  H01 WTR   921     -11.851 -21.292  13.572
ATOM   4214  H02 WTR   921     -11.802 -19.779  13.612
TER   
ATOM   4215  O00 WTR   922      -4.066  -9.300  -4.410
ATOM   4216  H01 WTR   922      -4.342 -10.180  -4.154
ATOM   4217  H02 WTR   922      -3.529  -8.995  -3.679
TER   
ATOM   4218  O00 WTR   923       0.370 -12.907  -7.543
ATOM   4219  H01 WTR   923       0.703 -12.827  -6.649
ATOM   4220  H02 WTR   923       1.156 -12.962  -8.087
TER   
ATOM   4221  O00 WTR   924      -9.958  -5.646  14.418
ATOM   4222  H01 WTR   924     -10.521  -5.859  13.674
ATOM   4223  H02 WTR   924      -9.171  -6.174  14.282
TER   
ATOM   4224  O00 WTR   925      -5.012 -14.369   5.172
ATOM   4225  H01 WTR   925      -4.616 -14.137   4.332
ATOM   4226  H02 WTR   925      -4.824 -13.622   5.740
TER   
ATOM   4227  O00 WTR   926     -10.323  -8.305   3.656
ATOM   4228  H01 WTR   926     -11.134  -8.743   3.397
ATOM   4229  H02 WTR   926     -10.603  -7.438   3.950
TER   
ATOM   4230  O00 WTR   927     -10.063 -14.664  11.462
ATOM   4231  H01 WTR   927      -9.839 -13.829  11.050
ATOM   4232  H02 WTR   927     -10.032 -15.300  10.748
TER   
ATOM   4233  O00 WTR   928      -6.491 -21.909  10.831
ATOM   4234  H01 WTR   928      -6.942 -22.129  10.015
ATOM   4235  H02 WTR   928      -6.809 -21.033  11.050
TER   
ATOM   4236  O00 WTR   929     -12.170 -21.738   7.588
ATOM   4237  H01 WTR   929     -12.332 -22.240   8.387
ATOM   4238  H02 WTR   929     -11.650 -20.988   7.877
TER   
ATOM   4239  O00 WTR   930      -7.398 -18.632   7.019
ATOM   4240  H01 WTR   930      -7.707 -17.799   7.375
ATOM   4241  H02 WTR   930      -7.184 -18.439   6.106
TER   
ATOM   4242  O00 WTR   931      -4.108 -20.276   8.310
ATOM   4243  H01 WTR   931      -3.434 -20.890   8.020
ATOM   4244  H02 WTR   931      -4.790 -20.334   7.640
TER   
ATOM   4245  O00 WTR   932     -11.216 -14.754   0.786
ATOM   4246  H01 WTR   932     -11.245 -13.863   1.134
ATOM   4247  H02 WTR   932     -11.230 -15.316   1.561
TER   
ATOM   4248  O00 WTR   933      -7.620  -1.896  -8.066
ATOM   4249  H01 WTR   933      -7.744  -1.034  -7.668
ATOM   4250  H02 WTR   933      -6.758  -1.847  -8.480
TER   
ATOM   4251  O00 WTR   934     -10.150 -10.013   0.058
ATOM   4252  H01 WTR   934      -9.484  -9.329  -0.013
ATOM   4253  H02 WTR   934      -9.665 -10.832  -0.040
TER   
ATOM   4254  O00 WTR   935      -7.725  16.262  12.802
ATOM   4255  H01 WTR   935      -6.909  16.046  12.351
ATOM   4256  H02 WTR   935      -8.234  15.452  12.778
TER   
ATOM   4257  O00 WTR   936      11.761 -18.317   1.783
ATOM   4258  H01 WTR   936      10.968 -18.366   2.317
ATOM   4259  H02 WTR   936      12.330 -17.707   2.253
TER   
ATOM   4260  O00 WTR   937      -2.438 -14.297  14.219
ATOM   4261  H01 WTR   937      -1.482 -14.256  14.241
ATOM   4262  H02 WTR   937      -2.650 -15.160  14.574
TER   
ATOM   4263  O00 WTR   938     -12.797 -12.983  18.209
ATOM   4264  H01 WTR   938     -12.864 -12.148  17.746
ATOM   4265  H02 WTR   938     -12.381 -12.763  19.043
TER   
ATOM   4266  O00 WTR   939      -4.940 -20.694   5.627
ATOM   4267  H01 WTR   939      -4.028 -20.965   5.734
ATOM   4268  H02 WTR   939      -5.443 -21.350   6.110
TER   
ATOM   4269  O00 WTR   940      -0.809  -9.821 -16.723
ATOM   4270  H01 WTR   940      -1.580 -10.174 -17.167
ATOM   4271  H02 WTR   940      -0.889  -8.872 -16.821
TER   
ATOM   4272  O00 WTR   941      -5.829  -7.789  -3.215
ATOM   4273  H01 WTR   941      -5.579  -8.167  -2.372
ATOM   4274  H02 WTR   941      -5.265  -8.228  -3.851
TER   
ATOM   4275  O00 WTR   942      -7.314 -16.629   1.312
ATOM   4276  H01 WTR   942      -7.454 -17.568   1.191
ATOM   4277  H02 WTR   942      -6.372 -16.509   1.193
TER   
ATOM   4278  O00 WTR   943      -7.144 -11.394  12.538
ATOM   4279  H01 WTR   943      -7.158 -10.969  11.681
ATOM   4280  H02 WTR   943      -6.490 -12.088  12.451
TER   
ATOM   4281  O00 WTR   944     -11.437 -10.040  -2.378
ATOM   4282  H01 WTR   944     -11.966  -9.243  -2.353
ATOM   4283  H02 WTR   944     -10.881  -9.983  -1.601
TER   
ATOM   4284  O00 WTR   945      -8.090 -15.048  15.664
ATOM   4285  H01 WTR   945      -8.852 -14.564  15.344
ATOM   4286  H02 WTR   945      -8.313 -15.968  15.524
TER   
ATOM   4287  O00 WTR   946     -18.032 -10.312 -10.947
ATOM   4288  H01 WTR   946     -17.857  -9.378 -10.831
ATOM   4289  H02 WTR   946     -18.504 -10.568 -10.155
TER   
ATOM   4290  O00 WTR   947      -4.993 -20.242  14.541
ATOM   4291  H01 WTR   947      -5.463 -21.053  14.343
ATOM   4292  H02 WTR   947      -5.554 -19.788  15.170
TER   
ATOM   4293  O00 WTR   948      -5.193 -16.620  15.572
ATOM   4294  H01 WTR   948      -5.555 -16.230  14.776
ATOM   4295  H02 WTR   948      -4.358 -16.998  15.295
TER   
ATOM   4296  O00 WTR   949      -6.054 -18.478   4.487
ATOM   4297  H01 WTR   949      -5.756 -19.289   4.899
ATOM   4298  H02 WTR   949      -6.553 -18.766   3.723
TER   
ATOM   4299  O00 WTR   950     -10.973 -15.258  17.577
ATOM   4300  H01 WTR   950     -11.563 -14.635  18.002
ATOM   4301  H02 WTR   950     -10.194 -14.744  17.365
TER   
ATOM   4302  O00 WTR   951      12.134 -17.388 -15.592
ATOM   4303  H01 WTR   951      12.809 -17.648 -14.966
ATOM   4304  H02 WTR   951      11.686 -18.203 -15.815
TER   
ATOM   4305  O00 WTR   952      -7.569 -16.094  11.310
ATOM   4306  H01 WTR   952      -8.497 -15.863  11.347
ATOM   4307  H02 WTR   952      -7.205 -15.522  10.634
TER   
ATOM   4308  O00 WTR   953      -2.082 -21.278   6.266
ATOM   4309  H01 WTR   953      -2.409 -22.169   6.145
ATOM   4310  H02 WTR   953      -1.673 -21.056   5.429
TER   
ATOM   4311  O00 WTR   954      -7.953 -10.494  10.165
ATOM   4312  H01 WTR   954      -7.603 -10.322   9.291
ATOM   4313  H02 WTR   954      -8.170  -9.628  10.511
TER   
ATOM   4314  O00 WTR   955     -12.595 -13.627  15.062
ATOM   4315  H01 WTR   955     -12.166 -13.372  15.878
ATOM   4316  H02 WTR   955     -13.429 -14.007  15.338
TER   
ATOM   4317  O00 WTR   956      -9.156 -12.259  14.229
ATOM   4318  H01 WTR   956      -8.608 -11.906  13.528
ATOM   4319  H02 WTR   956     -10.032 -11.922  14.042
TER   
ATOM   4320  O00 WTR   957       9.664 -12.972  -2.574
ATOM   4321  H01 WTR   957      10.260 -13.084  -1.834
ATOM   4322  H02 WTR   957       9.884 -12.112  -2.931
TER   
ATOM   4323  O00 WTR   958      -7.632 -14.594   5.563
ATOM   4324  H01 WTR   958      -6.703 -14.451   5.380
ATOM   4325  H02 WTR   958      -8.083 -14.248   4.793
TER   
ATOM   4326  O00 WTR   959      -5.224 -13.006  12.188
ATOM   4327  H01 WTR   959      -5.680 -13.762  12.558
ATOM   4328  H02 WTR   959      -4.659 -12.697  12.896
TER   
ATOM   4329  O00 WTR   960     -10.388 -11.599   5.881
ATOM   4330  H01 WTR   960     -11.313 -11.746   5.683
ATOM   4331  H02 WTR   960     -10.375 -10.774   6.366
TER   
ATOM   4332  O00 WTR   961     -12.680 -11.595  10.328
ATOM   4333  H01 WTR   961     -13.274 -11.648  11.077
ATOM   4334  H02 WTR   961     -12.155 -10.812  10.494
TER   
ATOM   4335  O00 WTR   962      -1.628 -16.074  11.196
ATOM   4336  H01 WTR   962      -1.078 -16.373  11.920
ATOM   4337  H02 WTR   962      -2.125 -16.850  10.936
TER   
ATOM   4338  O00 WTR   963      -1.199 -10.350 -11.437
ATOM   4339  H01 WTR   963      -1.431  -9.523 -11.860
ATOM   4340  H02 WTR   963      -0.606 -10.099 -10.729
TER   
ATOM   4341  O00 WTR   964      -8.944   3.768  10.010
ATOM   4342  H01 WTR   964      -9.383   4.522  10.403
ATOM   4343  H02 WTR   964      -8.417   4.138   9.302
TER   
ATOM   4344  O00 WTR   965     -10.166 -15.874   8.941
ATOM   4345  H01 WTR   965     -10.556 -15.094   8.547
ATOM   4346  H02 WTR   965      -9.232 -15.801   8.746
TER   
ATOM   4347  O00 WTR   966       1.364 -16.051   4.116
ATOM   4348  H01 WTR   966       1.436 -16.399   3.227
ATOM   4349  H02 WTR   966       1.127 -15.131   3.996
TER   
ATOM   4350  O00 WTR   967      13.267  -9.087   8.092
ATOM   4351  H01 WTR   967      13.747  -9.228   7.275
ATOM   4352  H02 WTR   967      12.348  -9.203   7.853
TER   
ATOM   4353  O00 WTR   968     -11.318 -12.564   2.273
ATOM   4354  H01 WTR   968     -11.573 -13.168   2.971
ATOM   4355  H02 WTR   968     -10.813 -11.883   2.718
TER   
ATOM   4356  O00 WTR   969       6.208 -11.746  16.899
ATOM   4357  H01 WTR   969       6.139 -11.880  17.844
ATOM   4358  H02 WTR   969       5.462 -12.221  16.534
TER   
ATOM   4359  O00 WTR   970       4.138 -12.232   7.298
ATOM   4360  H01 WTR   970       4.034 -11.632   6.559
ATOM   4361  H02 WTR   970       3.589 -12.984   7.076
TER   
ATOM   4362  O00 WTR   971      -2.358 -12.906   8.051
ATOM   4363  H01 WTR   971      -1.914 -13.394   7.357
ATOM   4364  H02 WTR   971      -3.255 -12.800   7.734
TER   
ATOM   4365  O00 WTR   972       6.223 -16.831   1.972
ATOM   4366  H01 WTR   972       6.515 -15.930   1.832
ATOM   4367  H02 WTR   972       5.708 -17.040   1.193
TER   
ATOM   4368  O00 WTR   973       1.448 -22.819   7.118
ATOM   4369  H01 WTR   973       0.881 -22.206   7.587
ATOM   4370  H02 WTR   973       0.950 -23.055   6.335
TER   
ATOM   4371  O00 WTR   974      10.416 -10.988   4.621
ATOM   4372  H01 WTR   974      11.233 -10.501   4.511
ATOM   4373  H02 WTR   974      10.098 -10.730   5.486
TER   
ATOM   4374  O00 WTR   975       4.109 -17.992  11.917
ATOM   4375  H01 WTR   975       5.048 -17.858  11.790
ATOM   4376  H02 WTR   975       4.038 -18.383  12.788
TER   
ATOM   4377  O00 WTR   976       2.150 -16.245  -1.643
ATOM   4378  H01 WTR   976       1.322 -16.592  -1.975
ATOM   4379  H02 WTR   976       2.702 -16.156  -2.420
TER   
ATOM   4380  O00 WTR   977     -10.805  -9.584  10.124
ATOM   4381  H01 WTR   977     -10.218  -8.852  10.315
ATOM   4382  H02 WTR   977     -10.285 -10.364  10.318
TER   
ATOM   4383  O00 WTR   978       6.939  -9.185  16.241
ATOM   4384  H01 WTR   978       6.775  -8.761  17.083
ATOM   4385  H02 WTR   978       6.699 -10.101  16.382
TER   
ATOM   4386  O00 WTR   979      -3.262 -17.917   4.506
ATOM   4387  H01 WTR   979      -2.890 -17.782   5.377
ATOM   4388  H02 WTR   979      -4.205 -17.981   4.655
TER   
ATOM   4389  O00 WTR   980       5.247 -12.465   3.745
ATOM   4390  H01 WTR   980       4.634 -13.187   3.886
ATOM   4391  H02 WTR   980       5.958 -12.629   4.365
TER   
ATOM   4392  O00 WTR   981       2.351 -17.297   7.436
ATOM   4393  H01 WTR   981       2.730 -16.520   7.024
ATOM   4394  H02 WTR   981       3.064 -17.663   7.959
TER   
ATOM   4395  O00 WTR   982      15.231 -15.975   8.122
ATOM   4396  H01 WTR   982      15.487 -15.233   8.669
ATOM   4397  H02 WTR   982      15.844 -15.953   7.387
TER   
ATOM   4398  O00 WTR   983       6.279  -5.281  12.458
ATOM   4399  H01 WTR   983       5.641  -5.994  12.417
ATOM   4400  H02 WTR   983       6.427  -5.145  13.394
TER   
ATOM   4401  O00 WTR   984       0.816 -23.199   4.381
ATOM   4402  H01 WTR   984       1.415 -23.407   3.664
ATOM   4403  H02 WTR   984       0.903 -22.253   4.500
TER   
ATOM   4404  O00 WTR   985       1.705 -15.167 -14.591
ATOM   4405  H01 WTR   985       2.552 -14.774 -14.800
ATOM   4406  H02 WTR   985       1.200 -14.455 -14.199
TER   
ATOM   4407  O00 WTR   986       5.749  -9.682   6.616
ATOM   4408  H01 WTR   986       4.831  -9.522   6.395
ATOM   4409  H02 WTR   986       5.727  -9.998   7.519
TER   
ATOM   4410  O00 WTR   987       9.373 -10.028   9.577
ATOM   4411  H01 WTR   987       8.458  -9.971   9.301
ATOM   4412  H02 WTR   987       9.395 -10.771  10.180
TER   
ATOM   4413  O00 WTR   988     -18.830  -2.520   8.799
ATOM   4414  H01 WTR   988     -18.187  -1.824   8.932
ATOM   4415  H02 WTR   988     -18.318  -3.260   8.472
TER   
ATOM   4416  O00 WTR   989       8.491 -12.080   6.882
ATOM   4417  H01 WTR   989       8.053 -11.886   7.710
ATOM   4418  H02 WTR   989       7.851 -12.589   6.385
TER   
ATOM   4419  O00 WTR   990      -3.631 -13.193  -0.043
ATOM   4420  H01 WTR   990      -2.992 -13.712  -0.531
ATOM   4421  H02 WTR   990      -3.152 -12.405   0.216
TER   
ATOM   4422  O00 WTR   991      -7.560 -16.207   8.010
ATOM   4423  H01 WTR   991      -7.653 -15.509   7.362
ATOM   4424  H02 WTR   991      -6.616 -16.351   8.073
TER   
ATOM   4425  O00 WTR   992       7.038  -6.211   9.758
ATOM   4426  H01 WTR   992       7.488  -5.525   9.265
ATOM   4427  H02 WTR   992       6.945  -5.851  10.640
TER   
ATOM   4428  O00 WTR   993       4.481 -15.400   6.630
ATOM   4429  H01 WTR   993       4.983 -16.210   6.713
ATOM   4430  H02 WTR   993       4.354 -15.291   5.688
TER   
ATOM   4431  O00 WTR   994       3.762 -12.808  11.018
ATOM   4432  H01 WTR   994       3.495 -13.722  11.118
ATOM   4433  H02 WTR   994       3.268 -12.495  10.261
TER   
ATOM   4434  O00 WTR   995       1.191 -13.666  12.000
ATOM   4435  H01 WTR   995       1.541 -14.410  11.509
ATOM   4436  H02 WTR   995       1.926 -13.056  12.066
TER   
ATOM   4437  O00 WTR   996      12.803 -14.637  11.908
ATOM   4438  H01 WTR   996      12.078 -14.957  11.372
ATOM   4439  H02 WTR   996      13.104 -15.408  12.389
TER   
ATOM   4440  O00 WTR   997       3.071 -15.560  10.940
ATOM   4441  H01 WTR   997       2.349 -15.884  10.402
ATOM   4442  H02 WTR   997       3.357 -16.323  11.442
TER   
ATOM   4443  O00 WTR   998      -0.700 -10.547  -8.660
ATOM   4444  H01 WTR   998      -0.518 -11.474  -8.510
ATOM   4445  H02 WTR   998       0.134 -10.108  -8.490
TER   
ATOM   4446  O00 WTR   999      -9.488 -20.334   8.030
ATOM   4447  H01 WTR   999      -9.610 -20.131   8.958
ATOM   4448  H02 WTR   999      -8.780 -19.754   7.750
TER   
ATOM   4449  O00 WTR  1000       2.410 -11.352   9.115
ATOM   4450  H01 WTR  1000       3.037 -11.671   8.465
ATOM   4451  H02 WTR  1000       1.602 -11.213   8.620
TER   
ATOM   4452  O00 WTR  1001      -1.370 -17.701  -7.213
ATOM   4453  H01 WTR  1001      -1.252 -16.825  -7.580
ATOM   4454  H02 WTR  1001      -0.481 -18.043  -7.118
TER   
ATOM   4455  O00 WTR  1002      18.408 -15.715   8.636
ATOM   4456  H01 WTR  1002      18.704 -16.604   8.834
ATOM   4457  H02 WTR  1002      18.072 -15.383   9.468
TER   
ATOM   4458  O00 WTR  1003      11.175  -5.789  11.326
ATOM   4459  H01 WTR  1003      11.136  -6.586  10.797
ATOM   4460  H02 WTR  1003      10.467  -5.241  10.988
TER   
ATOM   4461  O00 WTR  1004       0.570 -16.183  16.531
ATOM   4462  H01 WTR  1004       1.513 -16.031  16.589
ATOM   4463  H02 WTR  1004       0.257 -15.515  15.921
TER   
ATOM   4464  O00 WTR  1005      -4.859 -11.953   6.704
ATOM   4465  H01 WTR  1005      -4.839 -11.569   5.827
ATOM   4466  H02 WTR  1005      -5.653 -11.600   7.103
TER   
ATOM   4467  O00 WTR  1006       0.175 -11.365   7.431
ATOM   4468  H01 WTR  1006      -0.734 -11.617   7.594
ATOM   4469  H02 WTR  1006       0.178 -11.048   6.528
TER   
ATOM   4470  O00 WTR  1007       9.113  -3.589  11.160
ATOM   4471  H01 WTR  1007       9.426  -2.732  10.873
ATOM   4472  H02 WTR  1007       8.219  -3.430  11.462
TER   
ATOM   4473  O00 WTR  1008       2.234 -10.034  11.948
ATOM   4474  H01 WTR  1008       3.111 -10.325  12.198
ATOM   4475  H02 WTR  1008       2.192 -10.184  11.004
TER   
ATOM   4476  O00 WTR  1009      10.917 -10.180   7.330
ATOM   4477  H01 WTR  1009      10.562 -10.977   6.936
ATOM   4478  H02 WTR  1009      10.550 -10.166   8.214
TER   
ATOM   4479  O00 WTR  1010       4.350 -23.892  15.976
ATOM   4480  H01 WTR  1010       4.524 -24.825  16.096
ATOM   4481  H02 WTR  1010       5.211 -23.507  15.808
TER   
ATOM   4482  O00 WTR  1011       6.676 -13.269  10.478
ATOM   4483  H01 WTR  1011       7.500 -12.812  10.647
ATOM   4484  H02 WTR  1011       6.004 -12.695  10.845
TER   
ATOM   4485  O00 WTR  1012       5.514  -6.390   6.994
ATOM   4486  H01 WTR  1012       6.376  -6.603   7.352
ATOM   4487  H02 WTR  1012       5.652  -6.346   6.048
TER   
ATOM   4488  O00 WTR  1013       8.328 -13.606  16.478
ATOM   4489  H01 WTR  1013       7.637 -12.988  16.241
ATOM   4490  H02 WTR  1013       9.026 -13.059  16.838
TER   
ATOM   4491  O00 WTR  1014      11.772  -6.256   7.325
ATOM   4492  H01 WTR  1014      12.700  -6.066   7.190
ATOM   4493  H02 WTR  1014      11.753  -6.820   8.098
TER   
ATOM   4494  O00 WTR  1015       8.229  -8.181  12.064
ATOM   4495  H01 WTR  1015       8.509  -7.441  12.602
ATOM   4496  H02 WTR  1015       8.463  -7.931  11.170
TER   
ATOM   4497  O00 WTR  1016       4.527 -11.257  13.510
ATOM   4498  H01 WTR  1016       5.234 -11.160  12.873
ATOM   4499  H02 WTR  1016       4.503 -10.418  13.971
TER   
ATOM   4500  O00 WTR  1017      10.345 -17.395  11.237
ATOM   4501  H01 WTR  1017      11.021 -17.280  10.569
ATOM   4502  H02 WTR  1017      10.140 -18.330  11.214
TER   
ATOM   4503  O00 WTR  1018       7.660 -12.531  -6.740
ATOM   4504  H01 WTR  1018       7.561 -12.952  -7.594
ATOM   4505  H02 WTR  1018       7.144 -11.727  -6.807
TER   
ATOM   4506  O00 WTR  1019      -9.304  -2.821  14.553
ATOM   4507  H01 WTR  1019      -9.177  -2.492  15.443
ATOM   4508  H02 WTR  1019      -9.770  -3.649  14.667
TER   
ATOM   4509  O00 WTR  1020      -1.281   3.821   2.124
ATOM   4510  H01 WTR  1020      -1.906   3.644   2.827
ATOM   4511  H02 WTR  1020      -1.750   4.404   1.527
TER   
ATOM   4512  O00 WTR  1021     -12.783   0.450   6.276
ATOM   4513  H01 WTR  1021     -12.415  -0.290   5.793
ATOM   4514  H02 WTR  1021     -12.105   0.684   6.910
TER   
ATOM   4515  O00 WTR  1022      -3.372   0.371  12.447
ATOM   4516  H01 WTR  1022      -3.419   0.744  13.328
ATOM   4517  H02 WTR  1022      -4.250   0.027  12.285
TER   
ATOM   4518  O00 WTR  1023     -16.307  -5.895   4.244
ATOM   4519  H01 WTR  1023     -16.959  -5.782   4.936
ATOM   4520  H02 WTR  1023     -16.735  -5.562   3.455
TER   
ATOM   4521  O00 WTR  1024      -9.445  -1.486   8.404
ATOM   4522  H01 WTR  1024      -9.803  -1.743   9.254
ATOM   4523  H02 WTR  1024      -9.523  -2.272   7.863
TER   
ATOM   4524  O00 WTR  1025      -2.074   1.368  17.358
ATOM   4525  H01 WTR  1025      -2.441   1.482  16.482
ATOM   4526  H02 WTR  1025      -1.308   0.810  17.227
TER   
ATOM   4527  O00 WTR  1026      -6.438 -21.475   2.878
ATOM   4528  H01 WTR  1026      -6.359 -21.534   1.926
ATOM   4529  H02 WTR  1026      -5.656 -21.914   3.212
TER   
ATOM   4530  O00 WTR  1027     -15.662   6.163  12.272
ATOM   4531  H01 WTR  1027     -14.833   5.907  12.675
ATOM   4532  H02 WTR  1027     -15.407   6.666  11.498
TER   
ATOM   4533  O00 WTR  1028     -11.616  -2.706   2.423
ATOM   4534  H01 WTR  1028     -10.732  -3.073   2.412
ATOM   4535  H02 WTR  1028     -12.190  -3.466   2.512
TER   
ATOM   4536  O00 WTR  1029      -4.449   3.447   1.588
ATOM   4537  H01 WTR  1029      -3.993   4.182   1.178
ATOM   4538  H02 WTR  1029      -4.970   3.064   0.882
TER   
ATOM   4539  O00 WTR  1030     -12.042  -0.368   0.923
ATOM   4540  H01 WTR  1030     -11.634  -1.088   1.404
ATOM   4541  H02 WTR  1030     -12.732  -0.786   0.407
TER   
ATOM   4542  O00 WTR  1031     -10.495  -9.067  15.059
ATOM   4543  H01 WTR  1031     -10.937  -9.871  14.789
ATOM   4544  H02 WTR  1031     -11.157  -8.383  14.958
TER   
ATOM   4545  O00 WTR  1032      -5.956  -0.696  11.663
ATOM   4546  H01 WTR  1032      -6.399  -1.419  12.108
ATOM   4547  H02 WTR  1032      -6.505  -0.513  10.900
TER   
ATOM   4548  O00 WTR  1033     -10.629  -3.847   6.788
ATOM   4549  H01 WTR  1033     -10.892  -4.577   7.349
ATOM   4550  H02 WTR  1033     -10.025  -4.236   6.156
TER   
ATOM   4551  O00 WTR  1034      -1.687  -3.962  13.586
ATOM   4552  H01 WTR  1034      -0.975  -3.485  14.012
ATOM   4553  H02 WTR  1034      -1.931  -3.413  12.840
TER   
ATOM   4554  O00 WTR  1035      -9.125  -0.126  13.461
ATOM   4555  H01 WTR  1035      -9.105  -0.536  14.326
ATOM   4556  H02 WTR  1035      -9.946   0.365  13.447
TER   
ATOM   4557  O00 WTR  1036      -5.196   2.704  16.485
ATOM   4558  H01 WTR  1036      -4.828   2.137  17.163
ATOM   4559  H02 WTR  1036      -4.987   3.592  16.775
TER   
ATOM   4560  O00 WTR  1037     -12.897   3.414  11.084
ATOM   4561  H01 WTR  1037     -13.179   3.909  11.853
ATOM   4562  H02 WTR  1037     -13.712   3.115  10.679
TER   
ATOM   4563  O00 WTR  1038     -10.028  -1.938  11.419
ATOM   4564  H01 WTR  1038      -9.684  -2.782  11.712
ATOM   4565  H02 WTR  1038     -10.025  -1.391  12.204
TER   
ATOM   4566  O00 WTR  1039      -3.551   6.056   3.239
ATOM   4567  H01 WTR  1039      -3.271   5.775   2.368
ATOM   4568  H02 WTR  1039      -3.718   6.995   3.146
TER   
ATOM   4569  O00 WTR  1040      -8.077   8.034  18.485
ATOM   4570  H01 WTR  1040      -7.160   8.305  18.512
ATOM   4571  H02 WTR  1040      -8.435   8.475  17.714
TER   
ATOM   4572  O00 WTR  1041      -5.466   4.200   6.050
ATOM   4573  H01 WTR  1041      -4.551   4.162   5.774
ATOM   4574  H02 WTR  1041      -5.792   5.025   5.690
TER   
ATOM   4575  O00 WTR  1042      -7.275   5.254   8.402
ATOM   4576  H01 WTR  1042      -6.560   5.185   7.769
ATOM   4577  H02 WTR  1042      -7.232   6.157   8.716
TER   
ATOM   4578  O00 WTR  1043      12.808  -0.407   4.096
ATOM   4579  H01 WTR  1043      12.409  -0.922   3.394
ATOM   4580  H02 WTR  1043      13.674  -0.797   4.217
TER   
ATOM   4581  O00 WTR  1044     -12.014  -1.915  -6.309
ATOM   4582  H01 WTR  1044     -12.422  -1.049  -6.300
ATOM   4583  H02 WTR  1044     -12.090  -2.207  -7.217
TER   
ATOM   4584  O00 WTR  1045      -4.294   1.268   3.053
ATOM   4585  H01 WTR  1045      -4.294   0.366   2.733
ATOM   4586  H02 WTR  1045      -4.205   1.803   2.264
TER   
ATOM   4587  O00 WTR  1046      -2.978 -17.769   9.037
ATOM   4588  H01 WTR  1046      -2.649 -17.646   8.146
ATOM   4589  H02 WTR  1046      -3.338 -18.656   9.040
TER   
ATOM   4590  O00 WTR  1047      -3.757 -21.089  10.985
ATOM   4591  H01 WTR  1047      -4.660 -21.403  11.024
ATOM   4592  H02 WTR  1047      -3.561 -21.037  10.050
TER   
ATOM   4593  O00 WTR  1048       7.488   4.609  14.918
ATOM   4594  H01 WTR  1048       7.961   5.441  14.927
ATOM   4595  H02 WTR  1048       7.749   4.175  15.730
TER   
ATOM   4596  O00 WTR  1049       9.212  -5.755  13.232
ATOM   4597  H01 WTR  1049       8.502  -5.394  12.702
ATOM   4598  H02 WTR  1049      10.008  -5.540  12.746
TER   
ATOM   4599  O00 WTR  1050      11.411  -4.885  15.439
ATOM   4600  H01 WTR  1050      12.217  -4.883  14.923
ATOM   4601  H02 WTR  1050      11.260  -5.808  15.645
TER   
ATOM   4602  O00 WTR  1051      12.580   0.972   6.263
ATOM   4603  H01 WTR  1051      13.380   1.497   6.259
ATOM   4604  H02 WTR  1051      12.647   0.427   5.478
TER   
ATOM   4605  O00 WTR  1052     -12.835 -14.376  10.637
ATOM   4606  H01 WTR  1052     -12.015 -14.688  11.021
ATOM   4607  H02 WTR  1052     -12.687 -13.444  10.479
TER   
ATOM   4608  O00 WTR  1053       8.641  -7.966 -13.608
ATOM   4609  H01 WTR  1053       8.841  -8.402 -12.780
ATOM   4610  H02 WTR  1053       7.743  -8.231 -13.808
TER   
ATOM   4611  O00 WTR  1054       9.240 -18.210   3.300
ATOM   4612  H01 WTR  1054       8.878 -17.368   3.576
ATOM   4613  H02 WTR  1054       8.534 -18.838   3.456
TER   
ATOM   4614  O00 WTR  1055       8.604   2.911   9.177
ATOM   4615  H01 WTR  1055       9.279   2.453   8.677
ATOM   4616  H02 WTR  1055       8.805   2.711  10.091
TER   
ATOM   4617  O00 WTR  1056      13.543  -2.291  10.996
ATOM   4618  H01 WTR  1056      14.289  -2.127  11.573
ATOM   4619  H02 WTR  1056      12.839  -2.564  11.585
TER   
ATOM   4620  O00 WTR  1057       9.072  -5.571   7.375
ATOM   4621  H01 WTR  1057       9.995  -5.823   7.325
ATOM   4622  H02 WTR  1057       8.599  -6.320   7.012
TER   
ATOM   4623  O00 WTR  1058     -13.552   3.976  -7.156
ATOM   4624  H01 WTR  1058     -14.198   3.275  -7.243
ATOM   4625  H02 WTR  1058     -13.541   4.399  -8.015
TER   
ATOM   4626  O00 WTR  1059      11.244  -2.862  13.068
ATOM   4627  H01 WTR  1059      11.105  -3.548  13.720
ATOM   4628  H02 WTR  1059      10.420  -2.375  13.052
TER   
ATOM   4629  O00 WTR  1060      -8.966  -4.467  11.432
ATOM   4630  H01 WTR  1060      -8.396  -4.070  12.090
ATOM   4631  H02 WTR  1060      -8.364  -4.838  10.786
TER   
ATOM   4632  O00 WTR  1061       6.521  -2.019  12.458
ATOM   4633  H01 WTR  1061       6.697  -2.579  13.215
ATOM   4634  H02 WTR  1061       5.996  -1.300  12.809
TER   
ATOM   4635  O00 WTR  1062       3.272 -12.781  -8.854
ATOM   4636  H01 WTR  1062       3.019 -11.982  -8.391
ATOM   4637  H02 WTR  1062       3.389 -13.432  -8.162
TER   
ATOM   4638  O00 WTR  1063      11.866   1.294   8.859
ATOM   4639  H01 WTR  1063      12.119   1.288   7.936
ATOM   4640  H02 WTR  1063      12.669   1.071   9.330
TER   
ATOM   4641  O00 WTR  1064       6.165   1.556  16.852
ATOM   4642  H01 WTR  1064       5.489   1.755  17.499
ATOM   4643  H02 WTR  1064       6.743   2.319  16.865
TER   
ATOM   4644  O00 WTR  1065      -7.141  15.031  15.372
ATOM   4645  H01 WTR  1065      -7.238  15.648  14.647
ATOM   4646  H02 WTR  1065      -6.261  14.670  15.265
TER   
ATOM   4647  O00 WTR  1066      -0.477 -18.686   0.346
ATOM   4648  H01 WTR  1066      -1.241 -19.025   0.812
ATOM   4649  H02 WTR  1066      -0.401 -17.778   0.637
TER   
ATOM   4650  O00 WTR  1067      -5.407  -4.385  16.780
ATOM   4651  H01 WTR  1067      -6.190  -4.647  17.264
ATOM   4652  H02 WTR  1067      -5.213  -3.503  17.096
TER   
ATOM   4653  O00 WTR  1068       9.167  -1.107  12.706
ATOM   4654  H01 WTR  1068       9.119  -0.816  13.617
ATOM   4655  H02 WTR  1068       8.350  -1.585  12.563
TER   
ATOM   4656  O00 WTR  1069      -2.214 -13.050   3.442
ATOM   4657  H01 WTR  1069      -1.661 -12.274   3.352
ATOM   4658  H02 WTR  1069      -2.671 -13.118   2.604
TER   
ATOM   4659  O00 WTR  1070       2.926 -22.095  17.790
ATOM   4660  H01 WTR  1070       2.693 -22.806  18.387
ATOM   4661  H02 WTR  1070       3.547 -22.491  17.178
TER   
ATOM   4662  O00 WTR  1071      11.083  -7.939   9.598
ATOM   4663  H01 WTR  1071      10.428  -8.629   9.495
ATOM   4664  H02 WTR  1071      11.916  -8.367   9.399
TER   
ATOM   4665  O00 WTR  1072      12.181  -0.397  13.849
ATOM   4666  H01 WTR  1072      11.367   0.105  13.875
ATOM   4667  H02 WTR  1072      11.909  -1.287  13.623
TER   
ATOM   4668  O00 WTR  1073      -8.553 -13.545   3.099
ATOM   4669  H01 WTR  1073      -8.896 -14.223   2.517
ATOM   4670  H02 WTR  1073      -7.602 -13.642   3.047
TER   
ATOM   4671  O00 WTR  1074      -2.977 -10.960  -6.807
ATOM   4672  H01 WTR  1074      -2.977 -10.465  -5.988
ATOM   4673  H02 WTR  1074      -2.226 -10.619  -7.293
TER   
ATOM   4674  O00 WTR  1075     -12.521  -9.530   1.610
ATOM   4675  H01 WTR  1075     -12.835 -10.425   1.742
ATOM   4676  H02 WTR  1075     -11.658  -9.636   1.209
TER   
ATOM   4677  O00 WTR  1076      -2.326  11.576  15.944
ATOM   4678  H01 WTR  1076      -2.494  11.683  16.880
ATOM   4679  H02 WTR  1076      -1.804  12.342  15.705
TER   
ATOM   4680  O00 WTR  1077      -9.384  -9.413  -3.897
ATOM   4681  H01 WTR  1077     -10.115  -9.736  -3.371
ATOM   4682  H02 WTR  1077      -9.698  -9.464  -4.800
TER   
ATOM   4683  O00 WTR  1078     -11.490 -18.953  -3.879
ATOM   4684  H01 WTR  1078     -11.517 -19.078  -4.828
ATOM   4685  H02 WTR  1078     -12.358 -18.616  -3.657
TER   
ATOM   4686  O00 WTR  1079      -9.528 -19.021 -11.075
ATOM   4687  H01 WTR  1079      -9.712 -18.571 -10.251
ATOM   4688  H02 WTR  1079      -8.954 -19.746 -10.830
TER   
ATOM   4689  O00 WTR  1080       5.276 -16.759  -5.286
ATOM   4690  H01 WTR  1080       4.714 -16.567  -4.535
ATOM   4691  H02 WTR  1080       6.125 -16.385  -5.051
TER   
ATOM   4692  O00 WTR  1081     -11.035 -16.840   6.498
ATOM   4693  H01 WTR  1081     -10.402 -16.738   5.788
ATOM   4694  H02 WTR  1081     -10.556 -16.584   7.286
TER   
ATOM   4695  O00 WTR  1082     -14.893  -6.013  -3.939
ATOM   4696  H01 WTR  1082     -14.111  -6.479  -3.644
ATOM   4697  H02 WTR  1082     -14.561  -5.188  -4.293
TER   
ATOM   4698  O00 WTR  1083      -1.261 -15.157  -8.101
ATOM   4699  H01 WTR  1083      -2.099 -14.952  -7.687
ATOM   4700  H02 WTR  1083      -0.703 -14.406  -7.897
TER   
ATOM   4701  O00 WTR  1084     -10.346 -10.229  -6.266
ATOM   4702  H01 WTR  1084     -10.566 -11.138  -6.061
ATOM   4703  H02 WTR  1084     -10.337 -10.194  -7.222
TER   
ATOM   4704  O00 WTR  1085       1.520  11.898  12.659
ATOM   4705  H01 WTR  1085       1.502  12.795  12.991
ATOM   4706  H02 WTR  1085       1.947  11.966  11.805
TER   
ATOM   4707  O00 WTR  1086     -13.524 -17.581  -2.862
ATOM   4708  H01 WTR  1086     -14.338 -17.099  -2.712
ATOM   4709  H02 WTR  1086     -12.984 -17.385  -2.096
TER   
ATOM   4710  O00 WTR  1087       9.355 -24.066  -2.507
ATOM   4711  H01 WTR  1087      10.134 -23.723  -2.946
ATOM   4712  H02 WTR  1087       9.400 -25.012  -2.644
TER   
ATOM   4713  O00 WTR  1088     -10.439 -17.000 -12.890
ATOM   4714  H01 WTR  1088      -9.773 -16.972 -12.202
ATOM   4715  H02 WTR  1088     -11.057 -17.670 -12.599
TER   
ATOM   4716  O00 WTR  1089      -5.673 -16.799  -6.515
ATOM   4717  H01 WTR  1089      -5.866 -15.862  -6.507
ATOM   4718  H02 WTR  1089      -6.521 -17.220  -6.376
TER   
ATOM   4719  O00 WTR  1090       3.582 -10.844  -4.415
ATOM   4720  H01 WTR  1090       2.994 -11.589  -4.539
ATOM   4721  H02 WTR  1090       3.013 -10.137  -4.113
TER   
ATOM   4722  O00 WTR  1091      -6.901  -9.957  -7.277
ATOM   4723  H01 WTR  1091      -6.277 -10.517  -7.739
ATOM   4724  H02 WTR  1091      -6.956 -10.332  -6.398
TER   
ATOM   4725  O00 WTR  1092      -8.500  -6.037   1.381
ATOM   4726  H01 WTR  1092      -8.576  -6.360   0.483
ATOM   4727  H02 WTR  1092      -8.557  -6.824   1.924
TER   
ATOM   4728  O00 WTR  1093      -8.051  -7.613  -8.132
ATOM   4729  H01 WTR  1093      -8.378  -7.026  -7.450
ATOM   4730  H02 WTR  1093      -7.855  -8.430  -7.673
TER   
ATOM   4731  O00 WTR  1094      -6.148  -6.414  -9.679
ATOM   4732  H01 WTR  1094      -6.642  -5.753 -10.166
ATOM   4733  H02 WTR  1094      -6.800  -6.836  -9.120
TER   
ATOM   4734  O00 WTR  1095     -10.537  -9.617  -8.849
ATOM   4735  H01 WTR  1095      -9.904  -9.932  -9.494
ATOM   4736  H02 WTR  1095     -10.947  -8.859  -9.265
TER   
ATOM   4737  O00 WTR  1096      -6.374 -12.136   1.774
ATOM   4738  H01 WTR  1096      -5.996 -11.879   2.615
ATOM   4739  H02 WTR  1096      -5.660 -12.028   1.146
TER   
ATOM   4740  O00 WTR  1097      -4.818  -8.256  -6.768
ATOM   4741  H01 WTR  1097      -5.430  -8.911  -7.102
ATOM   4742  H02 WTR  1097      -4.376  -8.690  -6.039
TER   
ATOM   4743  O00 WTR  1098      -6.613 -14.340  -3.701
ATOM   4744  H01 WTR  1098      -7.517 -14.317  -4.017
ATOM   4745  H02 WTR  1098      -6.673 -14.739  -2.833
TER   
ATOM   4746  O00 WTR  1099     -11.699 -16.014  -9.330
ATOM   4747  H01 WTR  1099     -11.137 -15.338  -9.711
ATOM   4748  H02 WTR  1099     -12.325 -15.530  -8.792
TER   
ATOM   4749  O00 WTR  1100      -4.670  10.508  15.351
ATOM   4750  H01 WTR  1100      -3.839  10.923  15.581
ATOM   4751  H02 WTR  1100      -5.131  11.166  14.830
TER   
ATOM   4752  O00 WTR  1101      -4.603 -14.261  -9.358
ATOM   4753  H01 WTR  1101      -4.588 -15.200  -9.175
ATOM   4754  H02 WTR  1101      -4.690 -14.204 -10.310
TER   
ATOM   4755  O00 WTR  1102     -11.674 -12.073  -9.157
ATOM   4756  H01 WTR  1102     -11.669 -11.195  -8.776
ATOM   4757  H02 WTR  1102     -12.545 -12.162  -9.543
TER   
ATOM   4758  O00 WTR  1103      -2.365  -8.370  -8.497
ATOM   4759  H01 WTR  1103      -2.245  -9.287  -8.746
ATOM   4760  H02 WTR  1103      -3.146  -8.373  -7.943
TER   
ATOM   4761  O00 WTR  1104      -4.986 -11.119  -8.808
ATOM   4762  H01 WTR  1104      -4.202 -11.089  -8.260
ATOM   4763  H02 WTR  1104      -4.849 -10.433  -9.461
TER   
ATOM   4764  O00 WTR  1105      -0.829  10.466  18.175
ATOM   4765  H01 WTR  1105      -0.933  10.051  17.319
ATOM   4766  H02 WTR  1105      -0.181   9.925  18.627
TER   
ATOM   4767  O00 WTR  1106      -4.364 -16.771  -8.789
ATOM   4768  H01 WTR  1106      -5.108 -17.155  -9.254
ATOM   4769  H02 WTR  1106      -4.625 -16.784  -7.868
TER   
ATOM   4770  O00 WTR  1107      -6.809 -18.733 -12.615
ATOM   4771  H01 WTR  1107      -7.397 -18.129 -13.070
ATOM   4772  H02 WTR  1107      -7.239 -19.585 -12.687
TER   
ATOM   4773  O00 WTR  1108     -13.002 -14.873   6.195
ATOM   4774  H01 WTR  1108     -13.284 -14.355   5.441
ATOM   4775  H02 WTR  1108     -12.420 -15.537   5.825
TER   
ATOM   4776  O00 WTR  1109       2.202 -20.723  -4.437
ATOM   4777  H01 WTR  1109       1.260 -20.565  -4.509
ATOM   4778  H02 WTR  1109       2.325 -21.040  -3.543
TER   
ATOM   4779  O00 WTR  1110       2.725 -19.069  -1.660
ATOM   4780  H01 WTR  1110       2.315 -18.344  -2.132
ATOM   4781  H02 WTR  1110       2.037 -19.730  -1.590
TER   
ATOM   4782  O00 WTR  1111       1.854 -15.784  -5.624
ATOM   4783  H01 WTR  1111       2.208 -16.593  -5.254
ATOM   4784  H02 WTR  1111       2.425 -15.591  -6.368
TER   
ATOM   4785  O00 WTR  1112      -4.695 -18.161  -4.179
ATOM   4786  H01 WTR  1112      -4.814 -17.340  -4.656
ATOM   4787  H02 WTR  1112      -4.237 -17.907  -3.377
TER   
ATOM   4788  O00 WTR  1113     -12.584  -8.870  -5.911
ATOM   4789  H01 WTR  1113     -11.734  -9.311  -5.895
ATOM   4790  H02 WTR  1113     -13.129  -9.376  -5.309
TER   
ATOM   4791  O00 WTR  1114      -7.468 -11.480  -4.741
ATOM   4792  H01 WTR  1114      -8.036 -12.249  -4.694
ATOM   4793  H02 WTR  1114      -8.023 -10.754  -4.456
TER   
ATOM   4794  O00 WTR  1115     -12.953 -18.173   0.419
ATOM   4795  H01 WTR  1115     -13.456 -17.380   0.603
ATOM   4796  H02 WTR  1115     -13.589 -18.884   0.495
TER   
ATOM   4797  O00 WTR  1116      -8.501  -5.088 -11.450
ATOM   4798  H01 WTR  1116      -9.075  -4.453 -11.022
ATOM   4799  H02 WTR  1116      -8.511  -4.836 -12.374
TER   
ATOM   4800  O00 WTR  1117     -11.121 -12.811  -6.312
ATOM   4801  H01 WTR  1117     -11.820 -12.723  -6.959
ATOM   4802  H02 WTR  1117     -11.579 -12.950  -5.482
TER   
ATOM   4803  O00 WTR  1118     -14.890  -3.646   3.314
ATOM   4804  H01 WTR  1118     -15.367  -4.071   4.026
ATOM   4805  H02 WTR  1118     -14.225  -4.285   3.056
TER   
ATOM   4806  O00 WTR  1119      -9.581  -5.682  -6.889
ATOM   4807  H01 WTR  1119     -10.137  -6.025  -6.190
ATOM   4808  H02 WTR  1119      -9.026  -5.031  -6.458
TER   
ATOM   4809  O00 WTR  1120     -14.727  -9.467 -10.832
ATOM   4810  H01 WTR  1120     -14.210  -9.104 -11.552
ATOM   4811  H02 WTR  1120     -14.425  -8.994 -10.057
TER   
ATOM   4812  O00 WTR  1121      -8.877 -22.258   3.794
ATOM   4813  H01 WTR  1121      -7.970 -21.998   3.634
ATOM   4814  H02 WTR  1121      -8.905 -22.467   4.728
TER   
ATOM   4815  O00 WTR  1122      -4.859 -11.869  -4.044
ATOM   4816  H01 WTR  1122      -5.750 -11.776  -4.380
ATOM   4817  H02 WTR  1122      -4.741 -12.813  -3.935
TER   
ATOM   4818  O00 WTR  1123      -4.509 -15.815   0.649
ATOM   4819  H01 WTR  1123      -4.415 -14.876   0.485
ATOM   4820  H02 WTR  1123      -4.105 -15.950   1.506
TER   
ATOM   4821  O00 WTR  1124     -10.372 -12.685  16.450
ATOM   4822  H01 WTR  1124     -10.022 -11.939  16.938
ATOM   4823  H02 WTR  1124     -10.053 -12.559  15.557
TER   
ATOM   4824  O00 WTR  1125       7.275   6.355  17.275
ATOM   4825  H01 WTR  1125       6.688   6.631  17.978
ATOM   4826  H02 WTR  1125       7.229   7.063  16.632
TER   
ATOM   4827  O00 WTR  1126      -8.643  -6.707  -3.127
ATOM   4828  H01 WTR  1126      -9.262  -6.073  -3.488
ATOM   4829  H02 WTR  1126      -8.834  -7.521  -3.593
TER   
ATOM   4830  O00 WTR  1127      -9.282 -19.122  -2.072
ATOM   4831  H01 WTR  1127      -9.790 -19.069  -2.882
ATOM   4832  H02 WTR  1127      -9.555 -18.357  -1.567
TER   
ATOM   4833  O00 WTR  1128      -9.888  -7.236 -13.282
ATOM   4834  H01 WTR  1128      -9.351  -6.480 -13.522
ATOM   4835  H02 WTR  1128      -9.642  -7.427 -12.377
TER   
ATOM   4836  O00 WTR  1129     -12.343  -5.677  -0.594
ATOM   4837  H01 WTR  1129     -11.901  -5.010  -1.118
ATOM   4838  H02 WTR  1129     -13.267  -5.427  -0.615
TER   
ATOM   4839  O00 WTR  1130      -3.578 -19.835   0.326
ATOM   4840  H01 WTR  1130      -2.956 -20.382  -0.152
ATOM   4841  H02 WTR  1130      -3.340 -19.949   1.246
TER   
ATOM   4842  O00 WTR  1131      -7.988  -8.571   2.513
ATOM   4843  H01 WTR  1131      -8.823  -8.447   2.964
ATOM   4844  H02 WTR  1131      -8.180  -9.204   1.821
TER   
ATOM   4845  O00 WTR  1132       4.522 -15.434  -2.986
ATOM   4846  H01 WTR  1132       5.359 -15.880  -2.852
ATOM   4847  H02 WTR  1132       4.722 -14.506  -2.863
TER   
ATOM   4848  O00 WTR  1133       7.437  -9.221  -4.922
ATOM   4849  H01 WTR  1133       6.917  -9.637  -4.234
ATOM   4850  H02 WTR  1133       7.100  -9.594  -5.736
TER   
ATOM   4851  O00 WTR  1134       5.239 -18.093  -7.727
ATOM   4852  H01 WTR  1134       5.224 -17.720  -6.845
ATOM   4853  H02 WTR  1134       6.016 -18.652  -7.737
TER   
ATOM   4854  O00 WTR  1135       1.938   9.427  17.081
ATOM   4855  H01 WTR  1135       2.888   9.470  17.195
ATOM   4856  H02 WTR  1135       1.607   9.141  17.932
TER   
ATOM   4857  O00 WTR  1136      -0.736 -14.077  -4.230
ATOM   4858  H01 WTR  1136      -0.326 -14.773  -4.744
ATOM   4859  H02 WTR  1136      -1.014 -14.508  -3.422
TER   
ATOM   4860  O00 WTR  1137       7.567 -12.940  -0.987
ATOM   4861  H01 WTR  1137       8.168 -12.940  -0.242
ATOM   4862  H02 WTR  1137       8.125 -13.108  -1.746
TER   
ATOM   4863  O00 WTR  1138       4.524 -11.418 -12.840
ATOM   4864  H01 WTR  1138       4.995 -12.048 -12.294
ATOM   4865  H02 WTR  1138       4.551 -10.602 -12.341
TER   
ATOM   4866  O00 WTR  1139       4.527 -10.962  -0.037
ATOM   4867  H01 WTR  1139       3.730 -11.083   0.479
ATOM   4868  H02 WTR  1139       5.226 -10.893   0.614
TER   
ATOM   4869  O00 WTR  1140       3.561 -14.924  -7.459
ATOM   4870  H01 WTR  1140       4.279 -14.622  -6.903
ATOM   4871  H02 WTR  1140       3.979 -15.499  -8.100
TER   
ATOM   4872  O00 WTR  1141       6.088 -10.349  -7.085
ATOM   4873  H01 WTR  1141       6.055  -9.763  -7.842
ATOM   4874  H02 WTR  1141       5.171 -10.516  -6.871
TER   
ATOM   4875  O00 WTR  1142       8.737  -6.677  -6.365
ATOM   4876  H01 WTR  1142       8.052  -7.236  -5.998
ATOM   4877  H02 WTR  1142       9.031  -6.142  -5.628
TER   
ATOM   4878  O00 WTR  1143     -10.932  -6.952   6.554
ATOM   4879  H01 WTR  1143     -11.456  -6.226   6.215
ATOM   4880  H02 WTR  1143     -10.928  -6.822   7.502
TER   
ATOM   4881  O00 WTR  1144      13.135   5.042  15.315
ATOM   4882  H01 WTR  1144      13.916   4.513  15.158
ATOM   4883  H02 WTR  1144      12.878   5.355  14.447
TER   
ATOM   4884  O00 WTR  1145      -4.145 -14.846  -4.682
ATOM   4885  H01 WTR  1145      -4.970 -14.662  -4.235
ATOM   4886  H02 WTR  1145      -4.209 -14.371  -5.511
TER   
ATOM   4887  O00 WTR  1146       9.224 -17.846 -10.474
ATOM   4888  H01 WTR  1146       8.344 -17.840 -10.098
ATOM   4889  H02 WTR  1146       9.603 -18.676 -10.185
TER   
ATOM   4890  O00 WTR  1147       4.445 -17.380  -0.091
ATOM   4891  H01 WTR  1147       4.353 -16.452  -0.308
ATOM   4892  H02 WTR  1147       3.939 -17.835  -0.763
TER   
ATOM   4893  O00 WTR  1148      11.677 -13.775  -6.807
ATOM   4894  H01 WTR  1148      12.592 -13.984  -6.618
ATOM   4895  H02 WTR  1148      11.697 -13.373  -7.676
TER   
ATOM   4896  O00 WTR  1149       5.355 -13.592 -10.404
ATOM   4897  H01 WTR  1149       4.659 -13.285  -9.823
ATOM   4898  H02 WTR  1149       6.124 -13.666  -9.839
TER   
ATOM   4899  O00 WTR  1150       4.542  -8.811  14.614
ATOM   4900  H01 WTR  1150       5.343  -8.837  15.137
ATOM   4901  H02 WTR  1150       3.834  -8.849  15.256
TER   
ATOM   4902  O00 WTR  1151      14.395  -9.655 -13.649
ATOM   4903  H01 WTR  1151      14.158  -8.730 -13.719
ATOM   4904  H02 WTR  1151      14.650  -9.770 -12.734
TER   
ATOM   4905  O00 WTR  1152      -0.188 -15.006 -10.698
ATOM   4906  H01 WTR  1152       0.227 -14.159 -10.860
ATOM   4907  H02 WTR  1152      -0.589 -14.915  -9.834
TER   
ATOM   4908  O00 WTR  1153       0.235 -20.380   4.390
ATOM   4909  H01 WTR  1153       0.874 -20.298   3.681
ATOM   4910  H02 WTR  1153       0.386 -19.611   4.939
TER   
ATOM   4911  O00 WTR  1154       5.091 -13.590  -5.590
ATOM   4912  H01 WTR  1154       5.965 -13.386  -5.924
ATOM   4913  H02 WTR  1154       4.644 -12.744  -5.557
TER   
ATOM   4914  O00 WTR  1155       1.916 -12.696  -5.021
ATOM   4915  H01 WTR  1155       1.350 -12.606  -4.255
ATOM   4916  H02 WTR  1155       2.041 -13.640  -5.117
TER   
ATOM   4917  O00 WTR  1156      -0.663 -19.601 -13.588
ATOM   4918  H01 WTR  1156      -1.007 -20.041 -14.366
ATOM   4919  H02 WTR  1156      -0.859 -18.675 -13.730
TER   
ATOM   4920  O00 WTR  1157       7.236 -13.949   2.416
ATOM   4921  H01 WTR  1157       6.546 -13.391   2.775
ATOM   4922  H02 WTR  1157       7.584 -14.417   3.174
TER   
ATOM   4923  O00 WTR  1158       2.634 -16.965 -12.871
ATOM   4924  H01 WTR  1158       2.202 -16.939 -12.018
ATOM   4925  H02 WTR  1158       2.271 -16.218 -13.347
TER   
ATOM   4926  O00 WTR  1159      -6.768 -13.480  -7.790
ATOM   4927  H01 WTR  1159      -5.848 -13.441  -8.055
ATOM   4928  H02 WTR  1159      -7.197 -13.978  -8.485
TER   
ATOM   4929  O00 WTR  1160       8.076 -16.437  -4.273
ATOM   4930  H01 WTR  1160       7.857 -16.265  -3.357
ATOM   4931  H02 WTR  1160       8.864 -15.918  -4.433
TER   
ATOM   4932  O00 WTR  1161      11.455  -8.194  -7.159
ATOM   4933  H01 WTR  1161      11.278  -7.427  -6.613
ATOM   4934  H02 WTR  1161      11.067  -8.925  -6.678
TER   
ATOM   4935  O00 WTR  1162      12.675 -12.857   6.474
ATOM   4936  H01 WTR  1162      11.898 -13.247   6.875
ATOM   4937  H02 WTR  1162      12.437 -12.738   5.555
TER   
ATOM   4938  O00 WTR  1163       3.248 -10.259  -7.315
ATOM   4939  H01 WTR  1163       2.889  -9.630  -7.942
ATOM   4940  H02 WTR  1163       2.919  -9.965  -6.466
TER   
ATOM   4941  O00 WTR  1164       9.397 -20.109  -3.140
ATOM   4942  H01 WTR  1164      10.270 -20.335  -2.819
ATOM   4943  H02 WTR  1164       8.798 -20.516  -2.514
TER   
ATOM   4944  O00 WTR  1165       7.993 -18.074  -0.414
ATOM   4945  H01 WTR  1165       7.449 -18.851  -0.545
ATOM   4946  H02 WTR  1165       8.256 -18.118   0.506
TER   
ATOM   4947  O00 WTR  1166       6.301 -13.398   6.130
ATOM   4948  H01 WTR  1166       5.935 -12.628   6.566
ATOM   4949  H02 WTR  1166       5.908 -14.142   6.585
TER   
ATOM   4950  O00 WTR  1167       2.368 -17.226   1.738
ATOM   4951  H01 WTR  1167       1.532 -16.964   1.352
ATOM   4952  H02 WTR  1167       2.939 -17.388   0.987
TER   
ATOM   4953  O00 WTR  1168       7.533 -21.716 -10.302
ATOM   4954  H01 WTR  1168       6.918 -21.377 -10.952
ATOM   4955  H02 WTR  1168       6.999 -21.871  -9.524
TER   
ATOM   4956  O00 WTR  1169      -1.347 -14.546   5.811
ATOM   4957  H01 WTR  1169      -1.581 -13.983   5.073
ATOM   4958  H02 WTR  1169      -0.390 -14.533   5.831
TER   
ATOM   4959  O00 WTR  1170     -11.764 -15.593   3.267
ATOM   4960  H01 WTR  1170     -11.074 -16.094   3.701
ATOM   4961  H02 WTR  1170     -12.563 -16.096   3.426
TER   
ATOM   4962  O00 WTR  1171       7.215  -2.864  -9.434
ATOM   4963  H01 WTR  1171       7.014  -3.662  -8.945
ATOM   4964  H02 WTR  1171       7.889  -3.129 -10.059
TER   
ATOM   4965  O00 WTR  1172       1.123 -21.013   0.152
ATOM   4966  H01 WTR  1172       0.824 -20.105   0.200
ATOM   4967  H02 WTR  1172       0.320 -21.533   0.201
TER   
ATOM   4968  O00 WTR  1173      -1.764 -15.096  -1.644
ATOM   4969  H01 WTR  1173      -0.949 -14.851  -1.206
ATOM   4970  H02 WTR  1173      -1.623 -16.000  -1.924
TER   
ATOM   4971  O00 WTR  1174      12.128  -8.825  -9.820
ATOM   4972  H01 WTR  1174      11.929  -7.984 -10.230
ATOM   4973  H02 WTR  1174      11.768  -8.752  -8.936
TER   
ATOM   4974  O00 WTR  1175       5.600  10.722  15.543
ATOM   4975  H01 WTR  1175       6.015  11.580  15.455
ATOM   4976  H02 WTR  1175       4.969  10.686  14.824
TER   
ATOM   4977  O00 WTR  1176       6.963 -15.594  -1.690
ATOM   4978  H01 WTR  1176       7.025 -14.860  -1.079
ATOM   4979  H02 WTR  1176       7.321 -16.339  -1.208
TER   
ATOM   4980  O00 WTR  1177       7.924 -19.715  -7.654
ATOM   4981  H01 WTR  1177       8.308 -19.336  -6.864
ATOM   4982  H02 WTR  1177       7.885 -20.655  -7.475
TER   
ATOM   4983  O00 WTR  1178       5.566  -8.388 -13.481
ATOM   4984  H01 WTR  1178       5.325  -7.463 -13.452
ATOM   4985  H02 WTR  1178       5.160  -8.717 -14.283
TER   
ATOM   4986  O00 WTR  1179      10.139 -10.598  -3.960
ATOM   4987  H01 WTR  1179       9.331 -10.090  -4.027
ATOM   4988  H02 WTR  1179      10.275 -10.951  -4.839
TER   
ATOM   4989  O00 WTR  1180       5.553  -9.777  -2.693
ATOM   4990  H01 WTR  1180       4.933 -10.193  -3.292
ATOM   4991  H02 WTR  1180       5.536 -10.327  -1.910
TER   
ATOM   4992  O00 WTR  1181      -6.687  -6.491  -5.615
ATOM   4993  H01 WTR  1181      -5.876  -6.895  -5.924
ATOM   4994  H02 WTR  1181      -6.782  -6.802  -4.715
TER   
ATOM   4995  O00 WTR  1182      -9.202   2.452  -8.103
ATOM   4996  H01 WTR  1182      -8.699   2.727  -8.869
ATOM   4997  H02 WTR  1182     -10.066   2.231  -8.450
TER   
ATOM   4998  O00 WTR  1183      -1.033  -4.678  -9.433
ATOM   4999  H01 WTR  1183      -0.773  -3.765  -9.555
ATOM   5000  H02 WTR  1183      -1.064  -5.040 -10.318
TER   
ATOM   5001  O00 WTR  1184      -9.456 -16.714  19.769
ATOM   5002  H01 WTR  1184      -8.620 -16.498  19.356
ATOM   5003  H02 WTR  1184     -10.117 -16.421  19.142
TER   
ATOM   5004  O00 WTR  1185       7.021  -5.356  -8.482
ATOM   5005  H01 WTR  1185       7.505  -5.254  -7.663
ATOM   5006  H02 WTR  1185       7.531  -5.991  -8.985
TER   
ATOM   5007  O00 WTR  1186     -10.098  -0.724 -12.027
ATOM   5008  H01 WTR  1186     -10.580  -1.322 -12.598
ATOM   5009  H02 WTR  1186      -9.422  -0.347 -12.590
TER   
ATOM   5010  O00 WTR  1187     -11.804  -6.557  -4.820
ATOM   5011  H01 WTR  1187     -12.093  -7.379  -5.217
ATOM   5012  H02 WTR  1187     -12.253  -5.877  -5.323
TER   
ATOM   5013  O00 WTR  1188      -0.133   4.517  21.215
ATOM   5014  H01 WTR  1188       0.286   3.949  21.861
ATOM   5015  H02 WTR  1188      -0.800   4.993  21.709
TER   
ATOM   5016  O00 WTR  1189      -7.705   0.366  -7.135
ATOM   5017  H01 WTR  1189      -7.092   0.955  -6.696
ATOM   5018  H02 WTR  1189      -8.217   0.937  -7.708
TER   
ATOM   5019  O00 WTR  1190      -1.509  10.471   9.927
ATOM   5020  H01 WTR  1190      -1.773  10.870  10.756
ATOM   5021  H02 WTR  1190      -2.334  10.264   9.488
TER   
ATOM   5022  O00 WTR  1191       2.713   1.038  12.237
ATOM   5023  H01 WTR  1191       2.920   0.197  11.829
ATOM   5024  H02 WTR  1191       1.768   1.135  12.122
TER   
ATOM   5025  O00 WTR  1192       2.904 -18.204  -4.204
ATOM   5026  H01 WTR  1192       2.843 -19.145  -4.367
ATOM   5027  H02 WTR  1192       3.586 -17.900  -4.803
TER   
ATOM   5028  O00 WTR  1193     -12.552  -5.322   2.181
ATOM   5029  H01 WTR  1193     -12.537  -5.508   1.243
ATOM   5030  H02 WTR  1193     -13.201  -5.930   2.536
TER   
ATOM   5031  O00 WTR  1194      -7.756  -3.750  -5.997
ATOM   5032  H01 WTR  1194      -7.153  -4.428  -6.302
ATOM   5033  H02 WTR  1194      -7.640  -3.030  -6.616
TER   
ATOM   5034  O00 WTR  1195     -16.382  -3.459  -3.118
ATOM   5035  H01 WTR  1195     -16.587  -3.356  -4.047
ATOM   5036  H02 WTR  1195     -16.336  -2.564  -2.781
TER   
ATOM   5037  O00 WTR  1196      12.147 -20.090  -6.934
ATOM   5038  H01 WTR  1196      12.198 -19.350  -6.328
ATOM   5039  H02 WTR  1196      11.443 -20.637  -6.587
TER   
ATOM   5040  O00 WTR  1197     -14.040 -15.328  -8.202
ATOM   5041  H01 WTR  1197     -14.641 -15.833  -8.749
ATOM   5042  H02 WTR  1197     -14.164 -15.681  -7.321
TER   
ATOM   5043  O00 WTR  1198     -10.045 -18.090  -8.495
ATOM   5044  H01 WTR  1198      -9.350 -17.568  -8.093
ATOM   5045  H02 WTR  1198     -10.716 -17.452  -8.735
TER   
ATOM   5046  O00 WTR  1199       0.771   8.485  19.277
ATOM   5047  H01 WTR  1199       1.086   8.373  20.174
ATOM   5048  H02 WTR  1199       0.544   7.600  18.990
TER   
ATOM   5049  O00 WTR  1200      11.489  -5.425  -4.975
ATOM   5050  H01 WTR  1200      10.625  -5.064  -4.774
ATOM   5051  H02 WTR  1200      11.782  -4.934  -5.743
TER   
ATOM   5052  O00 WTR  1201      12.487   5.602  12.640
ATOM   5053  H01 WTR  1201      13.005   5.402  11.861
ATOM   5054  H02 WTR  1201      11.928   6.333  12.376
TER   
ATOM   5055  O00 WTR  1202       5.330   3.085 -10.386
ATOM   5056  H01 WTR  1202       5.950   2.400 -10.636
ATOM   5057  H02 WTR  1202       4.477   2.748 -10.662
TER   
ATOM   5058  O00 WTR  1203      -2.056   5.847  22.962
ATOM   5059  H01 WTR  1203      -2.676   6.162  23.620
ATOM   5060  H02 WTR  1203      -2.417   6.152  22.129
TER   
ATOM   5061  O00 WTR  1204      11.203   3.006  15.833
ATOM   5062  H01 WTR  1204      11.864   3.697  15.850
ATOM   5063  H02 WTR  1204      11.696   2.198  15.979
TER   
ATOM   5064  O00 WTR  1205       8.815  -3.515  -7.066
ATOM   5065  H01 WTR  1205       8.443  -3.162  -7.874
ATOM   5066  H02 WTR  1205       9.617  -3.957  -7.343
TER   
ATOM   5067  O00 WTR  1206       1.040   3.480  17.542
ATOM   5068  H01 WTR  1206       0.965   3.436  16.589
ATOM   5069  H02 WTR  1206       1.072   2.566  17.823
TER   
ATOM   5070  O00 WTR  1207       6.265   2.943  12.664
ATOM   5071  H01 WTR  1207       6.794   3.160  13.432
ATOM   5072  H02 WTR  1207       6.893   2.911  11.941
TER   
ATOM   5073  O00 WTR  1208       0.514  -5.193 -14.347
ATOM   5074  H01 WTR  1208       0.670  -6.066 -14.707
ATOM   5075  H02 WTR  1208       0.305  -5.348 -13.426
TER   
ATOM   5076  O00 WTR  1209     -13.176   5.437  13.191
ATOM   5077  H01 WTR  1209     -12.554   6.124  13.429
ATOM   5078  H02 WTR  1209     -12.983   4.719  13.794
TER   
ATOM   5079  O00 WTR  1210       5.416  -7.454  -8.239
ATOM   5080  H01 WTR  1210       5.957  -6.703  -8.481
ATOM   5081  H02 WTR  1210       5.564  -8.092  -8.937
TER   
ATOM   5082  O00 WTR  1211      -5.983  -1.457 -12.375
ATOM   5083  H01 WTR  1211      -6.858  -1.070 -12.383
ATOM   5084  H02 WTR  1211      -5.389  -0.709 -12.315
TER   
ATOM   5085  O00 WTR  1212      -4.395   5.684  13.525
ATOM   5086  H01 WTR  1212      -3.980   6.534  13.670
ATOM   5087  H02 WTR  1212      -5.139   5.675  14.128
TER   
ATOM   5088  O00 WTR  1213      15.298   3.013  14.352
ATOM   5089  H01 WTR  1213      15.378   2.546  15.184
ATOM   5090  H02 WTR  1213      14.819   2.410  13.784
TER   
ATOM   5091  O00 WTR  1214      11.079 -18.192  -1.059
ATOM   5092  H01 WTR  1214      11.435 -18.019  -0.187
ATOM   5093  H02 WTR  1214      10.130 -18.139  -0.945
TER   
ATOM   5094  O00 WTR  1215      13.399 -11.589   8.872
ATOM   5095  H01 WTR  1215      13.157 -12.043   8.064
ATOM   5096  H02 WTR  1215      13.298 -10.660   8.664
TER   
ATOM   5097  O00 WTR  1216      16.845  -8.268   1.927
ATOM   5098  H01 WTR  1216      16.244  -8.777   1.384
ATOM   5099  H02 WTR  1216      17.190  -8.899   2.559
TER   
ATOM   5100  O00 WTR  1217      16.845 -15.821   5.865
ATOM   5101  H01 WTR  1217      17.200 -16.344   5.146
ATOM   5102  H02 WTR  1217      17.396 -16.040   6.616
TER   
ATOM   5103  O00 WTR  1218      17.188  -4.201  18.045
ATOM   5104  H01 WTR  1218      16.670  -4.973  18.272
ATOM   5105  H02 WTR  1218      16.663  -3.461  18.349
TER   
ATOM   5106  O00 WTR  1219      17.111 -14.905  10.852
ATOM   5107  H01 WTR  1219      17.532 -14.154  11.271
ATOM   5108  H02 WTR  1219      16.250 -14.580  10.587
TER   
ATOM   5109  O00 WTR  1220      20.112 -20.673   9.974
ATOM   5110  H01 WTR  1220      19.252 -21.088   9.904
ATOM   5111  H02 WTR  1220      20.725 -21.336   9.657
TER   
ATOM   5112  O00 WTR  1221      18.540 -13.907   5.187
ATOM   5113  H01 WTR  1221      17.908 -14.575   5.454
ATOM   5114  H02 WTR  1221      18.639 -13.349   5.958
TER   
ATOM   5115  O00 WTR  1222      14.484 -22.371  14.801
ATOM   5116  H01 WTR  1222      13.582 -22.563  14.546
ATOM   5117  H02 WTR  1222      14.892 -23.231  14.905
TER   
ATOM   5118  O00 WTR  1223      18.019  -8.434  -0.702
ATOM   5119  H01 WTR  1223      17.530  -8.181   0.081
ATOM   5120  H02 WTR  1223      17.746  -9.334  -0.875
TER   
ATOM   5121  O00 WTR  1224      16.590 -11.769   9.526
ATOM   5122  H01 WTR  1224      16.028 -12.471   9.854
ATOM   5123  H02 WTR  1224      16.069 -11.342   8.846
TER   
ATOM   5124  O00 WTR  1225      17.322  -6.646   7.205
ATOM   5125  H01 WTR  1225      17.323  -6.560   8.158
ATOM   5126  H02 WTR  1225      17.681  -7.519   7.042
TER   
ATOM   5127  O00 WTR  1226      17.975  -4.360   3.403
ATOM   5128  H01 WTR  1226      18.543  -4.666   2.695
ATOM   5129  H02 WTR  1226      18.154  -4.957   4.129
TER   
ATOM   5130  O00 WTR  1227      16.977  -9.707  11.531
ATOM   5131  H01 WTR  1227      17.789  -9.265  11.284
ATOM   5132  H02 WTR  1227      16.877 -10.405  10.883
TER   
ATOM   5133  O00 WTR  1228      14.099 -18.347  10.550
ATOM   5134  H01 WTR  1228      15.008 -18.184  10.800
ATOM   5135  H02 WTR  1228      13.583 -17.985  11.271
TER   
ATOM   5136  O00 WTR  1229      14.306 -14.872   5.067
ATOM   5137  H01 WTR  1229      15.179 -15.201   5.281
ATOM   5138  H02 WTR  1229      13.886 -14.738   5.917
TER   
ATOM   5139  O00 WTR  1230      18.903  -8.190  10.111
ATOM   5140  H01 WTR  1230      19.160  -7.279  10.251
ATOM   5141  H02 WTR  1230      19.500  -8.507   9.433
TER   
ATOM   5142  O00 WTR  1231      22.716  -5.646   7.802
ATOM   5143  H01 WTR  1231      22.177  -5.249   8.487
ATOM   5144  H02 WTR  1231      22.225  -5.493   6.994
TER   
ATOM   5145  O00 WTR  1232      15.838 -13.420  13.372
ATOM   5146  H01 WTR  1232      14.921 -13.662  13.244
ATOM   5147  H02 WTR  1232      15.849 -12.952  14.206
TER   
ATOM   5148  O00 WTR  1233      12.578 -16.267   3.422
ATOM   5149  H01 WTR  1233      12.001 -15.505   3.374
ATOM   5150  H02 WTR  1233      13.331 -15.967   3.930
TER   
ATOM   5151  O00 WTR  1234      14.036  -9.087  -7.692
ATOM   5152  H01 WTR  1234      13.836  -8.572  -8.473
ATOM   5153  H02 WTR  1234      13.236  -9.048  -7.167
TER   
ATOM   5154  O00 WTR  1235      12.007  -7.924   1.553
ATOM   5155  H01 WTR  1235      11.239  -7.362   1.451
ATOM   5156  H02 WTR  1235      12.450  -7.883   0.706
TER   
ATOM   5157  O00 WTR  1236      24.697  -2.540   5.169
ATOM   5158  H01 WTR  1236      23.798  -2.265   5.350
ATOM   5159  H02 WTR  1236      25.076  -2.705   6.032
TER   
ATOM   5160  O00 WTR  1237      18.864 -11.019  14.891
ATOM   5161  H01 WTR  1237      19.517 -10.374  15.163
ATOM   5162  H02 WTR  1237      18.857 -11.665  15.598
TER   
ATOM   5163  O00 WTR  1238      18.527 -12.443   7.662
ATOM   5164  H01 WTR  1238      19.419 -12.653   7.939
ATOM   5165  H02 WTR  1238      18.014 -12.467   8.470
TER   
ATOM   5166  O00 WTR  1239       9.217 -12.549  10.605
ATOM   5167  H01 WTR  1239       9.400 -12.425  11.536
ATOM   5168  H02 WTR  1239       9.394 -13.477  10.447
TER   
ATOM   5169  O00 WTR  1240      15.427 -13.243   0.244
ATOM   5170  H01 WTR  1240      14.894 -13.245   1.039
ATOM   5171  H02 WTR  1240      14.982 -13.853  -0.345
TER   
ATOM   5172  O00 WTR  1241      23.301  -8.132   8.833
ATOM   5173  H01 WTR  1241      23.183  -7.273   8.429
ATOM   5174  H02 WTR  1241      23.344  -7.952   9.772
TER   
ATOM   5175  O00 WTR  1242      18.367 -13.139  12.948
ATOM   5176  H01 WTR  1242      17.422 -13.025  13.050
ATOM   5177  H02 WTR  1242      18.750 -12.587  13.629
TER   
ATOM   5178  O00 WTR  1243      12.035 -16.127   9.305
ATOM   5179  H01 WTR  1243      12.788 -16.675   9.086
ATOM   5180  H02 WTR  1243      11.577 -16.004   8.473
TER   
ATOM   5181  O00 WTR  1244      14.827 -13.746  10.084
ATOM   5182  H01 WTR  1244      14.151 -14.207  10.579
ATOM   5183  H02 WTR  1244      14.348 -13.095   9.571
TER   
ATOM   5184  O00 WTR  1245      10.135 -14.685  -4.588
ATOM   5185  H01 WTR  1245      10.576 -14.264  -5.326
ATOM   5186  H02 WTR  1245       9.915 -13.965  -3.998
TER   
ATOM   5187  O00 WTR  1246      13.474 -16.972  13.338
ATOM   5188  H01 WTR  1246      13.949 -16.888  14.165
ATOM   5189  H02 WTR  1246      13.076 -17.841  13.378
TER   
ATOM   5190  O00 WTR  1247      20.042 -12.677  10.796
ATOM   5191  H01 WTR  1247      20.816 -13.013  11.247
ATOM   5192  H02 WTR  1247      19.329 -12.794  11.425
TER   
ATOM   5193  O00 WTR  1248      15.305 -12.197  15.875
ATOM   5194  H01 WTR  1248      15.659 -11.706  16.616
ATOM   5195  H02 WTR  1248      14.915 -11.530  15.309
TER   
ATOM   5196  O00 WTR  1249      18.477  -4.246   6.282
ATOM   5197  H01 WTR  1249      17.688  -4.065   5.770
ATOM   5198  H02 WTR  1249      18.296  -5.081   6.714
TER   
ATOM   5199  O00 WTR  1250      16.581 -17.607  11.302
ATOM   5200  H01 WTR  1250      16.594 -16.677  11.078
ATOM   5201  H02 WTR  1250      17.295 -17.987  10.790
TER   
ATOM   5202  O00 WTR  1251      17.456 -19.694   4.493
ATOM   5203  H01 WTR  1251      17.720 -20.356   5.132
ATOM   5204  H02 WTR  1251      18.010 -18.938   4.689
TER   
ATOM   5205  O00 WTR  1252      11.291 -13.447   3.821
ATOM   5206  H01 WTR  1252      10.716 -12.787   4.207
ATOM   5207  H02 WTR  1252      11.945 -12.941   3.338
TER   
ATOM   5208  O00 WTR  1253      16.327 -11.244  18.132
ATOM   5209  H01 WTR  1253      15.765 -11.777  18.695
ATOM   5210  H02 WTR  1253      16.737 -10.617  18.727
TER   
ATOM   5211  O00 WTR  1254      14.471  -7.594   5.118
ATOM   5212  H01 WTR  1254      14.709  -7.150   5.933
ATOM   5213  H02 WTR  1254      14.863  -7.057   4.429
TER   
ATOM   5214  O00 WTR  1255      20.537  -8.674   8.044
ATOM   5215  H01 WTR  1255      20.007  -8.835   7.263
ATOM   5216  H02 WTR  1255      21.351  -8.300   7.708
TER   
ATOM   5217  O00 WTR  1256      13.435 -12.104   2.436
ATOM   5218  H01 WTR  1256      14.105 -12.038   3.116
ATOM   5219  H02 WTR  1256      13.474 -11.265   1.977
TER   
ATOM   5220  O00 WTR  1257      15.191  -7.982  10.428
ATOM   5221  H01 WTR  1257      15.955  -8.416  10.806
ATOM   5222  H02 WTR  1257      15.045  -8.434   9.597
TER   
ATOM   5223  O00 WTR  1258      21.312  -4.311   9.748
ATOM   5224  H01 WTR  1258      20.676  -4.886  10.173
ATOM   5225  H02 WTR  1258      20.827  -3.503   9.576
TER   
ATOM   5226  O00 WTR  1259      15.322 -10.105   6.290
ATOM   5227  H01 WTR  1259      14.916 -10.649   5.615
ATOM   5228  H02 WTR  1259      15.241  -9.211   5.959
TER   
ATOM   5229  O00 WTR  1260      20.901   0.196 -10.449
ATOM   5230  H01 WTR  1260      20.824   1.068 -10.836
ATOM   5231  H02 WTR  1260      20.071   0.064  -9.989
TER   
ATOM   5232  O00 WTR  1261      19.227  -5.602  10.994
ATOM   5233  H01 WTR  1261      18.787  -5.836  11.812
ATOM   5234  H02 WTR  1261      18.522  -5.302  10.420
TER   
ATOM   5235  O00 WTR  1262      18.049   4.462   5.436
ATOM   5236  H01 WTR  1262      18.869   4.374   5.921
ATOM   5237  H02 WTR  1262      18.319   4.564   4.523
TER   
ATOM   5238  O00 WTR  1263      16.147 -18.527  13.759
ATOM   5239  H01 WTR  1263      16.052 -17.777  14.346
ATOM   5240  H02 WTR  1263      16.359 -18.142  12.909
TER   
ATOM   5241  O00 WTR  1264      13.532  -6.465  20.271
ATOM   5242  H01 WTR  1264      12.742  -5.986  20.521
ATOM   5243  H02 WTR  1264      13.321  -7.383  20.446
TER   
ATOM   5244  O00 WTR  1265      17.763 -10.261   3.788
ATOM   5245  H01 WTR  1265      17.838 -11.151   3.444
ATOM   5246  H02 WTR  1265      17.170 -10.341   4.535
TER   
ATOM   5247  O00 WTR  1266      15.615 -18.762  16.938
ATOM   5248  H01 WTR  1266      15.602 -17.952  16.427
ATOM   5249  H02 WTR  1266      16.444 -19.180  16.704
TER   
ATOM   5250  O00 WTR  1267      10.268 -14.389   7.278
ATOM   5251  H01 WTR  1267       9.612 -14.725   6.667
ATOM   5252  H02 WTR  1267       9.862 -14.480   8.140
TER   
ATOM   5253  O00 WTR  1268      15.128 -12.226   4.353
ATOM   5254  H01 WTR  1268      16.051 -12.263   4.099
ATOM   5255  H02 WTR  1268      14.897 -13.134   4.548
TER   
ATOM   5256  O00 WTR  1269      13.275  -4.484   9.500
ATOM   5257  H01 WTR  1269      13.190  -5.282  10.021
ATOM   5258  H02 WTR  1269      13.410  -3.789  10.145
TER   
ATOM   5259  O00 WTR  1270      17.752   2.826   0.424
ATOM   5260  H01 WTR  1270      17.970   3.541  -0.174
ATOM   5261  H02 WTR  1270      17.165   2.262  -0.080
TER   
ATOM   5262  O00 WTR  1271      14.805   2.334   6.405
ATOM   5263  H01 WTR  1271      15.148   2.872   5.691
ATOM   5264  H02 WTR  1271      15.195   2.707   7.195
TER   
ATOM   5265  O00 WTR  1272      20.902   3.605   3.766
ATOM   5266  H01 WTR  1272      21.532   3.130   3.224
ATOM   5267  H02 WTR  1272      21.394   4.352   4.106
TER   
ATOM   5268  O00 WTR  1273      15.736  -4.063   5.124
ATOM   5269  H01 WTR  1273      15.363  -4.075   6.006
ATOM   5270  H02 WTR  1273      15.773  -3.134   4.893
TER   
ATOM   5271  O00 WTR  1274      17.529  -2.387   9.297
ATOM   5272  H01 WTR  1274      16.845  -1.902   8.836
ATOM   5273  H02 WTR  1274      17.739  -1.843  10.057
TER   
ATOM   5274  O00 WTR  1275      21.491  -2.736   1.268
ATOM   5275  H01 WTR  1275      21.412  -1.848   1.616
ATOM   5276  H02 WTR  1275      21.027  -2.709   0.432
TER   
ATOM   5277  O00 WTR  1276       8.862   2.152  11.712
ATOM   5278  H01 WTR  1276       9.077   1.243  11.920
ATOM   5279  H02 WTR  1276       9.531   2.666  12.164
TER   
ATOM   5280  O00 WTR  1277      18.094  -2.311  -0.561
ATOM   5281  H01 WTR  1277      17.643  -2.907   0.037
ATOM   5282  H02 WTR  1277      17.593  -2.363  -1.375
TER   
ATOM   5283  O00 WTR  1278      17.589  -4.700  15.324
ATOM   5284  H01 WTR  1278      17.241  -4.489  16.190
ATOM   5285  H02 WTR  1278      17.725  -3.850  14.906
TER   
ATOM   5286  O00 WTR  1279      10.109 -26.681  -2.155
ATOM   5287  H01 WTR  1279       9.435 -27.272  -1.822
ATOM   5288  H02 WTR  1279      10.711 -26.564  -1.420
TER   
ATOM   5289  O00 WTR  1280      24.511  -0.035   0.606
ATOM   5290  H01 WTR  1280      24.202  -0.872   0.261
ATOM   5291  H02 WTR  1280      25.387  -0.222   0.943
TER   
ATOM   5292  O00 WTR  1281      15.807  -2.033  12.591
ATOM   5293  H01 WTR  1281      15.634  -2.553  13.377
ATOM   5294  H02 WTR  1281      16.653  -1.618  12.759
TER   
ATOM   5295  O00 WTR  1282      17.703  -1.784   2.310
ATOM   5296  H01 WTR  1282      17.932  -2.668   2.598
ATOM   5297  H02 WTR  1282      17.748  -1.825   1.354
TER   
ATOM   5298  O00 WTR  1283      21.806   0.668  -0.753
ATOM   5299  H01 WTR  1283      21.616   1.197  -1.528
ATOM   5300  H02 WTR  1283      22.753   0.739  -0.640
TER   
ATOM   5301  O00 WTR  1284      16.756   0.083   6.090
ATOM   5302  H01 WTR  1284      16.171   0.838   6.158
ATOM   5303  H02 WTR  1284      17.546   0.429   5.674
TER   
ATOM   5304  O00 WTR  1285      16.186   2.825   3.447
ATOM   5305  H01 WTR  1285      16.540   2.462   2.635
ATOM   5306  H02 WTR  1285      16.926   3.281   3.849
TER   
ATOM   5307  O00 WTR  1286      16.660   1.869  10.645
ATOM   5308  H01 WTR  1286      15.871   1.587  10.181
ATOM   5309  H02 WTR  1286      16.514   2.798  10.824
TER   
ATOM   5310  O00 WTR  1287      18.708   4.619   2.645
ATOM   5311  H01 WTR  1287      19.478   4.207   3.037
ATOM   5312  H02 WTR  1287      18.507   4.076   1.883
TER   
ATOM   5313  O00 WTR  1288      22.728   6.579   2.108
ATOM   5314  H01 WTR  1288      22.729   5.945   1.390
ATOM   5315  H02 WTR  1288      23.145   7.358   1.740
TER   
ATOM   5316  O00 WTR  1289      18.766 -12.676  16.795
ATOM   5317  H01 WTR  1289      19.233 -12.461  17.602
ATOM   5318  H02 WTR  1289      17.859 -12.810  17.070
TER   
ATOM   5319  O00 WTR  1290      22.582  -2.304   6.863
ATOM   5320  H01 WTR  1290      23.238  -2.826   7.324
ATOM   5321  H02 WTR  1290      21.810  -2.336   7.427
TER   
ATOM   5322  O00 WTR  1291      19.062   1.305   5.236
ATOM   5323  H01 WTR  1291      18.827   2.225   5.115
ATOM   5324  H02 WTR  1291      19.467   1.050   4.407
TER   
ATOM   5325  O00 WTR  1292      12.720  -9.438   3.911
ATOM   5326  H01 WTR  1292      12.569  -9.168   3.005
ATOM   5327  H02 WTR  1292      13.280  -8.754   4.276
TER   
ATOM   5328  O00 WTR  1293      15.625  -5.901   2.805
ATOM   5329  H01 WTR  1293      16.041  -6.714   2.516
ATOM   5330  H02 WTR  1293      16.325  -5.417   3.244
TER   
ATOM   5331  O00 WTR  1294      14.583  -9.263   0.740
ATOM   5332  H01 WTR  1294      13.923  -9.850   0.371
ATOM   5333  H02 WTR  1294      14.514  -8.464   0.217
TER   
ATOM   5334  O00 WTR  1295      25.728  -1.972   2.729
ATOM   5335  H01 WTR  1295      25.440  -2.201   3.613
ATOM   5336  H02 WTR  1295      25.888  -2.814   2.303
TER   
ATOM   5337  O00 WTR  1296      20.298   3.581   6.712
ATOM   5338  H01 WTR  1296      20.161   2.694   7.044
ATOM   5339  H02 WTR  1296      21.079   3.514   6.163
TER   
ATOM   5340  O00 WTR  1297      15.417  -1.619   4.347
ATOM   5341  H01 WTR  1297      15.941  -1.615   3.547
ATOM   5342  H02 WTR  1297      15.926  -1.100   4.971
TER   
ATOM   5343  O00 WTR  1298      17.710  -6.409  13.185
ATOM   5344  H01 WTR  1298      17.866  -5.787  13.896
ATOM   5345  H02 WTR  1298      17.307  -7.165  13.611
TER   
ATOM   5346  O00 WTR  1299      13.114  -6.159  13.326
ATOM   5347  H01 WTR  1299      12.309  -5.962  12.848
ATOM   5348  H02 WTR  1299      13.816  -5.845  12.756
TER   
ATOM   5349  O00 WTR  1300      20.546   0.528   7.202
ATOM   5350  H01 WTR  1300      21.144  -0.109   6.812
ATOM   5351  H02 WTR  1300      19.990   0.812   6.476
TER   
ATOM   5352  O00 WTR  1301      18.222  -1.984  14.186
ATOM   5353  H01 WTR  1301      18.329  -1.422  14.953
ATOM   5354  H02 WTR  1301      18.747  -1.563  13.505
TER   
ATOM   5355  O00 WTR  1302      24.139  -5.572  -4.194
ATOM   5356  H01 WTR  1302      24.493  -4.974  -3.535
ATOM   5357  H02 WTR  1302      23.854  -5.002  -4.908
TER   
ATOM   5358  O00 WTR  1303      14.211   0.711   9.917
ATOM   5359  H01 WTR  1303      14.460  -0.190  10.123
ATOM   5360  H02 WTR  1303      13.846   1.051  10.734
TER   
ATOM   5361  O00 WTR  1304      16.705  -8.746  15.026
ATOM   5362  H01 WTR  1304      17.617  -9.030  14.955
ATOM   5363  H02 WTR  1304      16.194  -9.530  14.826
TER   
ATOM   5364  O00 WTR  1305      19.751  -0.207   3.075
ATOM   5365  H01 WTR  1305      19.207  -0.990   2.996
ATOM   5366  H02 WTR  1305      19.810   0.135   2.183
TER   
ATOM   5367  O00 WTR  1306      17.007  -4.990   9.456
ATOM   5368  H01 WTR  1306      16.187  -4.863   9.934
ATOM   5369  H02 WTR  1306      17.294  -4.104   9.235
TER   
ATOM   5370  O00 WTR  1307      19.288  -4.968   1.064
ATOM   5371  H01 WTR  1307      19.629  -5.818   0.783
ATOM   5372  H02 WTR  1307      20.067  -4.463   1.298
TER   
ATOM   5373  O00 WTR  1308      11.522  -1.339   9.246
ATOM   5374  H01 WTR  1308      11.973  -1.537  10.067
ATOM   5375  H02 WTR  1308      11.635  -0.395   9.132
TER   
ATOM   5376  O00 WTR  1309      17.585   2.034  13.381
ATOM   5377  H01 WTR  1309      17.369   1.781  12.484
ATOM   5378  H02 WTR  1309      16.792   2.460  13.707
TER   
ATOM   5379  O00 WTR  1310      22.837   4.147  -0.218
ATOM   5380  H01 WTR  1310      23.377   4.918  -0.393
ATOM   5381  H02 WTR  1310      22.144   4.185  -0.877
TER   
ATOM   5382  O00 WTR  1311      18.831  -0.199  16.440
ATOM   5383  H01 WTR  1311      18.954   0.743  16.323
ATOM   5384  H02 WTR  1311      19.719  -0.549  16.509
TER   
ATOM   5385  O00 WTR  1312      15.885   3.874   8.571
ATOM   5386  H01 WTR  1312      16.118   4.675   8.103
ATOM   5387  H02 WTR  1312      16.600   3.742   9.193
TER   
ATOM   5388  O00 WTR  1313      20.053  -2.311   7.852
ATOM   5389  H01 WTR  1313      19.228  -1.940   8.164
ATOM   5390  H02 WTR  1313      19.790  -2.988   7.227
TER   
ATOM   5391  O00 WTR  1314      22.644   2.491   2.065
ATOM   5392  H01 WTR  1314      23.077   1.659   1.876
ATOM   5393  H02 WTR  1314      22.746   3.003   1.263
TER   
ATOM   5394  O00 WTR  1315      19.420  -1.577  11.492
ATOM   5395  H01 WTR  1315      19.469  -0.784  10.957
ATOM   5396  H02 WTR  1315      20.284  -1.980  11.402
TER   
ATOM   5397  O00 WTR  1316      15.081  -1.678   8.057
ATOM   5398  H01 WTR  1316      14.737  -1.074   7.399
ATOM   5399  H02 WTR  1316      14.410  -2.356   8.135
TER   
ATOM   5400  O00 WTR  1317      12.098 -22.347   7.941
ATOM   5401  H01 WTR  1317      12.411 -22.654   8.792
ATOM   5402  H02 WTR  1317      11.706 -21.493   8.122
TER   
ATOM   5403  O00 WTR  1318      24.990  -3.737   7.596
ATOM   5404  H01 WTR  1318      24.332  -4.428   7.519
ATOM   5405  H02 WTR  1318      25.222  -3.730   8.525
TER   
ATOM   5406  O00 WTR  1319      12.255  -2.921   7.074
ATOM   5407  H01 WTR  1319      12.055  -2.183   7.650
ATOM   5408  H02 WTR  1319      11.838  -3.673   7.494
TER   
ATOM   5409  O00 WTR  1320      14.477  -5.501   7.236
ATOM   5410  H01 WTR  1320      14.150  -5.023   7.998
ATOM   5411  H02 WTR  1320      15.317  -5.861   7.520
TER   
ATOM   5412  O00 WTR  1321      17.641 -12.764   3.092
ATOM   5413  H01 WTR  1321      17.776 -13.410   2.399
ATOM   5414  H02 WTR  1321      18.136 -13.106   3.837
TER   
ATOM   5415  O00 WTR  1322      14.088 -15.189  -1.578
ATOM   5416  H01 WTR  1322      14.879 -15.671  -1.820
ATOM   5417  H02 WTR  1322      13.422 -15.498  -2.192
TER   
ATOM   5418  O00 WTR  1323      14.362 -14.005  -6.524
ATOM   5419  H01 WTR  1323      14.794 -13.159  -6.643
ATOM   5420  H02 WTR  1323      14.725 -14.346  -5.707
TER   
ATOM   5421  O00 WTR  1324      12.830  -7.367  -3.439
ATOM   5422  H01 WTR  1324      12.258  -7.031  -4.128
ATOM   5423  H02 WTR  1324      13.682  -6.969  -3.618
TER   
ATOM   5424  O00 WTR  1325      16.413 -10.864  -0.600
ATOM   5425  H01 WTR  1325      15.601 -10.429  -0.341
ATOM   5426  H02 WTR  1325      16.250 -11.793  -0.436
TER   
ATOM   5427  O00 WTR  1326      16.223 -18.643  -4.405
ATOM   5428  H01 WTR  1326      15.830 -19.060  -5.171
ATOM   5429  H02 WTR  1326      17.022 -19.145  -4.242
TER   
ATOM   5430  O00 WTR  1327      18.125 -17.468   1.197
ATOM   5431  H01 WTR  1327      17.326 -17.843   0.826
ATOM   5432  H02 WTR  1327      17.991 -16.522   1.147
TER   
ATOM   5433  O00 WTR  1328      17.177  -6.966  17.147
ATOM   5434  H01 WTR  1328      17.637  -6.297  16.639
ATOM   5435  H02 WTR  1328      16.738  -7.507  16.491
TER   
ATOM   5436  O00 WTR  1329      18.784 -15.546  -2.922
ATOM   5437  H01 WTR  1329      18.773 -15.823  -3.838
ATOM   5438  H02 WTR  1329      18.973 -14.608  -2.958
TER   
ATOM   5439  O00 WTR  1330      13.753  -6.991  -0.641
ATOM   5440  H01 WTR  1330      13.290  -7.220  -1.447
ATOM   5441  H02 WTR  1330      13.700  -6.037  -0.596
TER   
ATOM   5442  O00 WTR  1331      14.352 -12.190  -9.224
ATOM   5443  H01 WTR  1331      14.337 -13.139  -9.353
ATOM   5444  H02 WTR  1331      15.055 -12.045  -8.591
TER   
ATOM   5445  O00 WTR  1332      21.212 -11.730   6.477
ATOM   5446  H01 WTR  1332      21.907 -12.374   6.340
ATOM   5447  H02 WTR  1332      21.450 -11.290   7.293
TER   
ATOM   5448  O00 WTR  1333      12.738 -18.004  -5.252
ATOM   5449  H01 WTR  1333      12.524 -17.558  -4.433
ATOM   5450  H02 WTR  1333      12.505 -17.376  -5.936
TER   
ATOM   5451  O00 WTR  1334      11.239 -16.581  -7.334
ATOM   5452  H01 WTR  1334      10.451 -16.622  -7.877
ATOM   5453  H02 WTR  1334      11.355 -15.648  -7.151
TER   
ATOM   5454  O00 WTR  1335      18.347 -17.028   3.990
ATOM   5455  H01 WTR  1335      19.135 -16.485   4.017
ATOM   5456  H02 WTR  1335      18.223 -17.224   3.061
TER   
ATOM   5457  O00 WTR  1336      15.142 -19.576 -10.836
ATOM   5458  H01 WTR  1336      16.018 -19.819 -11.133
ATOM   5459  H02 WTR  1336      15.283 -19.162  -9.985
TER   
ATOM   5460  O00 WTR  1337      20.192 -14.883  -6.665
ATOM   5461  H01 WTR  1337      19.731 -14.046  -6.727
ATOM   5462  H02 WTR  1337      20.928 -14.797  -7.271
TER   
ATOM   5463  O00 WTR  1338      17.119  -5.193  -1.924
ATOM   5464  H01 WTR  1338      17.878  -5.775  -1.968
ATOM   5465  H02 WTR  1338      16.964  -5.072  -0.987
TER   
ATOM   5466  O00 WTR  1339      14.599 -11.916  -3.532
ATOM   5467  H01 WTR  1339      14.087 -11.605  -2.785
ATOM   5468  H02 WTR  1339      14.983 -11.123  -3.907
TER   
ATOM   5469  O00 WTR  1340      16.601  -9.266  -6.833
ATOM   5470  H01 WTR  1340      15.714  -9.162  -7.180
ATOM   5471  H02 WTR  1340      16.591  -8.790  -6.003
TER   
ATOM   5472  O00 WTR  1341      16.947 -15.589  -7.379
ATOM   5473  H01 WTR  1341      17.443 -15.965  -6.652
ATOM   5474  H02 WTR  1341      16.117 -15.317  -6.988
TER   
ATOM   5475  O00 WTR  1342      17.592 -14.552   0.787
ATOM   5476  H01 WTR  1342      18.221 -14.059   0.261
ATOM   5477  H02 WTR  1342      16.742 -14.175   0.561
TER   
ATOM   5478  O00 WTR  1343      18.279 -13.539  -8.608
ATOM   5479  H01 WTR  1343      18.117 -14.438  -8.322
ATOM   5480  H02 WTR  1343      18.111 -13.552  -9.550
TER   
ATOM   5481  O00 WTR  1344      18.423  -6.408  -5.969
ATOM   5482  H01 WTR  1344      19.325  -6.358  -6.284
ATOM   5483  H02 WTR  1344      17.989  -5.651  -6.362
TER   
ATOM   5484  O00 WTR  1345      11.503 -23.100  -3.756
ATOM   5485  H01 WTR  1345      11.950 -23.547  -4.475
ATOM   5486  H02 WTR  1345      12.201 -22.882  -3.138
TER   
ATOM   5487  O00 WTR  1346      21.789 -11.052   9.068
ATOM   5488  H01 WTR  1346      21.672 -10.103   9.022
ATOM   5489  H02 WTR  1346      20.993 -11.372   9.492
TER   
ATOM   5490  O00 WTR  1347      11.687 -11.834  -8.827
ATOM   5491  H01 WTR  1347      12.624 -11.639  -8.866
ATOM   5492  H02 WTR  1347      11.422 -11.923  -9.742
TER   
ATOM   5493  O00 WTR  1348      24.238  -5.039   3.993
ATOM   5494  H01 WTR  1348      24.568  -4.280   4.473
ATOM   5495  H02 WTR  1348      24.371  -4.818   3.071
TER   
ATOM   5496  O00 WTR  1349      18.348 -13.549  -4.900
ATOM   5497  H01 WTR  1349      17.413 -13.715  -4.778
ATOM   5498  H02 WTR  1349      18.421 -12.595  -4.925
TER   
ATOM   5499  O00 WTR  1350      14.129 -20.900  -1.103
ATOM   5500  H01 WTR  1350      14.313 -21.834  -1.210
ATOM   5501  H02 WTR  1350      14.212 -20.537  -1.985
TER   
ATOM   5502  O00 WTR  1351      11.989 -16.511  -3.166
ATOM   5503  H01 WTR  1351      11.633 -17.189  -2.592
ATOM   5504  H02 WTR  1351      11.218 -16.061  -3.513
TER   
ATOM   5505  O00 WTR  1352      16.207 -16.591  -2.488
ATOM   5506  H01 WTR  1352      16.260 -17.177  -3.243
ATOM   5507  H02 WTR  1352      17.092 -16.238  -2.395
TER   
ATOM   5508  O00 WTR  1353      14.237 -13.793 -14.427
ATOM   5509  H01 WTR  1353      14.428 -13.050 -14.999
ATOM   5510  H02 WTR  1353      14.937 -14.420 -14.607
TER   
ATOM   5511  O00 WTR  1354      25.288  -4.416   1.011
ATOM   5512  H01 WTR  1354      24.938  -3.832   0.338
ATOM   5513  H02 WTR  1354      25.814  -5.052   0.526
TER   
ATOM   5514  O00 WTR  1355      12.941 -24.156  -6.027
ATOM   5515  H01 WTR  1355      13.553 -23.672  -6.581
ATOM   5516  H02 WTR  1355      12.512 -24.771  -6.623
TER   
ATOM   5517  O00 WTR  1356      18.853 -10.871  -4.983
ATOM   5518  H01 WTR  1356      19.393 -10.324  -4.412
ATOM   5519  H02 WTR  1356      18.164 -10.285  -5.295
TER   
ATOM   5520  O00 WTR  1357      15.066  -5.993  -3.662
ATOM   5521  H01 WTR  1357      15.883  -5.691  -3.265
ATOM   5522  H02 WTR  1357      15.023  -5.534  -4.501
TER   
ATOM   5523  O00 WTR  1358      14.571  -5.000  -6.121
ATOM   5524  H01 WTR  1358      15.471  -4.680  -6.181
ATOM   5525  H02 WTR  1358      14.533  -5.727  -6.743
TER   
ATOM   5526  O00 WTR  1359      11.485 -13.233  -0.558
ATOM   5527  H01 WTR  1359      12.059 -13.987  -0.690
ATOM   5528  H02 WTR  1359      10.851 -13.525   0.097
TER   
ATOM   5529  O00 WTR  1360      11.540  -9.236  -1.863
ATOM   5530  H01 WTR  1360      11.010  -9.809  -2.416
ATOM   5531  H02 WTR  1360      11.802  -8.519  -2.440
TER   
ATOM   5532  O00 WTR  1361       9.643 -13.922   1.375
ATOM   5533  H01 WTR  1361       8.758 -14.159   1.651
ATOM   5534  H02 WTR  1361      10.172 -14.000   2.169
TER   
ATOM   5535  O00 WTR  1362      13.645 -23.862  -1.759
ATOM   5536  H01 WTR  1362      13.901 -24.364  -2.533
ATOM   5537  H02 WTR  1362      12.869 -24.312  -1.427
TER   
ATOM   5538  O00 WTR  1363      10.257  -9.875  20.072
ATOM   5539  H01 WTR  1363       9.580 -10.059  20.722
ATOM   5540  H02 WTR  1363      11.080 -10.073  20.519
TER   
ATOM   5541  O00 WTR  1364      19.577  -6.564  -1.943
ATOM   5542  H01 WTR  1364      20.434  -6.741  -2.330
ATOM   5543  H02 WTR  1364      19.222  -7.429  -1.738
TER   
ATOM   5544  O00 WTR  1365      17.176  -4.279  -7.011
ATOM   5545  H01 WTR  1365      17.637  -3.691  -6.412
ATOM   5546  H02 WTR  1365      16.841  -3.706  -7.700
TER   
ATOM   5547  O00 WTR  1366      18.649  -9.292   6.502
ATOM   5548  H01 WTR  1366      18.734  -9.563   5.588
ATOM   5549  H02 WTR  1366      18.745 -10.102   7.003
TER   
ATOM   5550  O00 WTR  1367      16.408 -11.792  -7.671
ATOM   5551  H01 WTR  1367      16.797 -10.967  -7.379
ATOM   5552  H02 WTR  1367      17.154 -12.326  -7.944
TER   
ATOM   5553  O00 WTR  1368      24.021  -2.615  -0.585
ATOM   5554  H01 WTR  1368      23.899  -2.638  -1.534
ATOM   5555  H02 WTR  1368      23.137  -2.521  -0.231
TER   
ATOM   5556  O00 WTR  1369      20.877  -5.840  -7.100
ATOM   5557  H01 WTR  1369      21.451  -5.250  -6.612
ATOM   5558  H02 WTR  1369      20.388  -5.266  -7.690
TER   
ATOM   5559  O00 WTR  1370      15.851 -19.991  -6.759
ATOM   5560  H01 WTR  1370      15.584 -19.254  -7.309
ATOM   5561  H02 WTR  1370      15.227 -20.686  -6.970
TER   
ATOM   5562  O00 WTR  1371      21.642  -5.163   5.277
ATOM   5563  H01 WTR  1371      21.347  -4.268   5.108
ATOM   5564  H02 WTR  1371      22.404  -5.276   4.710
TER   
ATOM   5565  O00 WTR  1372      13.196 -11.142  -0.887
ATOM   5566  H01 WTR  1372      12.637 -11.838  -0.541
ATOM   5567  H02 WTR  1372      12.591 -10.546  -1.328
TER   
ATOM   5568  O00 WTR  1373      16.715  -2.750  -3.195
ATOM   5569  H01 WTR  1373      17.248  -2.871  -3.980
ATOM   5570  H02 WTR  1373      16.895  -3.524  -2.661
TER   
ATOM   5571  O00 WTR  1374      13.531  -4.245  -0.504
ATOM   5572  H01 WTR  1374      12.722  -4.011  -0.048
ATOM   5573  H02 WTR  1374      13.482  -3.773  -1.336
TER   
ATOM   5574  O00 WTR  1375      18.948   3.323  -9.961
ATOM   5575  H01 WTR  1375      18.804   4.205  -9.619
ATOM   5576  H02 WTR  1375      18.553   2.745  -9.307
TER   
ATOM   5577  O00 WTR  1376      16.138  -4.270   0.570
ATOM   5578  H01 WTR  1376      16.074  -4.596   1.468
ATOM   5579  H02 WTR  1376      15.230  -4.175   0.283
TER   
ATOM   5580  O00 WTR  1377      23.034  -2.441  -3.255
ATOM   5581  H01 WTR  1377      22.956  -2.739  -4.161
ATOM   5582  H02 WTR  1377      22.153  -2.151  -3.021
TER   
ATOM   5583  O00 WTR  1378      12.043  -3.736  -7.266
ATOM   5584  H01 WTR  1378      12.042  -2.796  -7.445
ATOM   5585  H02 WTR  1378      12.911  -3.910  -6.901
TER   
ATOM   5586  O00 WTR  1379      18.659   5.579  -8.510
ATOM   5587  H01 WTR  1379      18.223   5.559  -7.658
ATOM   5588  H02 WTR  1379      18.255   6.315  -8.970
TER   
ATOM   5589  O00 WTR  1380      20.256  -4.488  -4.185
ATOM   5590  H01 WTR  1380      19.723  -5.265  -4.358
ATOM   5591  H02 WTR  1380      19.729  -3.759  -4.512
TER   
ATOM   5592  O00 WTR  1381      20.681   3.448  -1.940
ATOM   5593  H01 WTR  1381      19.931   3.975  -1.664
ATOM   5594  H02 WTR  1381      20.486   3.210  -2.847
TER   
ATOM   5595  O00 WTR  1382      13.385 -20.679  16.696
ATOM   5596  H01 WTR  1382      14.103 -20.059  16.825
ATOM   5597  H02 WTR  1382      13.764 -21.376  16.161
TER   
ATOM   5598  O00 WTR  1383      19.335   0.369   9.646
ATOM   5599  H01 WTR  1383      19.953   0.336   8.916
ATOM   5600  H02 WTR  1383      18.798   1.142   9.471
TER   
ATOM   5601  O00 WTR  1384      20.658  -3.341  -1.418
ATOM   5602  H01 WTR  1384      20.603  -3.838  -2.234
ATOM   5603  H02 WTR  1384      19.747  -3.221  -1.148
TER   
ATOM   5604  O00 WTR  1385      19.846  -3.745  -8.627
ATOM   5605  H01 WTR  1385      19.595  -3.057  -8.010
ATOM   5606  H02 WTR  1385      19.079  -3.853  -9.189
TER   
ATOM   5607  O00 WTR  1386      17.685  -3.948 -10.946
ATOM   5608  H01 WTR  1386      18.186  -4.733 -11.166
ATOM   5609  H02 WTR  1386      18.051  -3.265 -11.508
TER   
ATOM   5610  O00 WTR  1387      12.279  -5.891 -10.944
ATOM   5611  H01 WTR  1387      13.009  -5.939 -10.326
ATOM   5612  H02 WTR  1387      11.947  -4.998 -10.853
TER   
ATOM   5613  O00 WTR  1388      22.035  -1.606  -7.811
ATOM   5614  H01 WTR  1388      21.099  -1.745  -7.667
ATOM   5615  H02 WTR  1388      22.136  -0.655  -7.836
TER   
ATOM   5616  O00 WTR  1389      15.712  -0.124  -9.939
ATOM   5617  H01 WTR  1389      15.438   0.630  -9.415
ATOM   5618  H02 WTR  1389      16.550  -0.388  -9.559
TER   
ATOM   5619  O00 WTR  1390      13.709  -3.146  -2.990
ATOM   5620  H01 WTR  1390      14.663  -3.198  -3.043
ATOM   5621  H02 WTR  1390      13.404  -3.990  -3.324
TER   
ATOM   5622  O00 WTR  1391      22.151  -7.344  -3.210
ATOM   5623  H01 WTR  1391      22.908  -7.093  -3.741
ATOM   5624  H02 WTR  1391      21.591  -7.837  -3.809
TER   
ATOM   5625  O00 WTR  1392      20.569   2.564 -11.902
ATOM   5626  H01 WTR  1392      19.750   2.703 -11.427
ATOM   5627  H02 WTR  1392      20.420   1.766 -12.410
TER   
ATOM   5628  O00 WTR  1393      15.788 -14.384  -4.074
ATOM   5629  H01 WTR  1393      15.352 -13.599  -3.740
ATOM   5630  H02 WTR  1393      15.352 -15.109  -3.625
TER   
ATOM   5631  O00 WTR  1394      22.647  -3.782  -5.663
ATOM   5632  H01 WTR  1394      21.807  -3.782  -5.203
ATOM   5633  H02 WTR  1394      22.496  -3.242  -6.439
TER   
ATOM   5634  O00 WTR  1395       8.769 -19.951 -12.892
ATOM   5635  H01 WTR  1395       8.596 -20.376 -13.732
ATOM   5636  H02 WTR  1395       8.746 -19.015 -13.087
TER   
ATOM   5637  O00 WTR  1396      24.429   6.183  -0.875
ATOM   5638  H01 WTR  1396      23.959   6.986  -0.649
ATOM   5639  H02 WTR  1396      24.346   6.116  -1.827
TER   
ATOM   5640  O00 WTR  1397      17.274  -8.340  -4.310
ATOM   5641  H01 WTR  1397      16.881  -7.932  -3.539
ATOM   5642  H02 WTR  1397      17.664  -7.612  -4.795
TER   
ATOM   5643  O00 WTR  1398      19.633   0.742   0.681
ATOM   5644  H01 WTR  1398      20.414   0.919   0.156
ATOM   5645  H02 WTR  1398      19.078   1.512   0.553
TER   
ATOM   5646  O00 WTR  1399      15.829   0.462 -14.123
ATOM   5647  H01 WTR  1399      15.375   1.286 -13.948
ATOM   5648  H02 WTR  1399      16.301   0.272 -13.312
TER   
ATOM   5649  O00 WTR  1400      21.894   1.311  -8.035
ATOM   5650  H01 WTR  1400      21.151   1.753  -7.623
ATOM   5651  H02 WTR  1400      21.521   0.882  -8.805
TER   
ATOM   5652  O00 WTR  1401     -14.857  14.943   1.273
ATOM   5653  H01 WTR  1401     -15.571  15.026   1.905
ATOM   5654  H02 WTR  1401     -14.067  15.134   1.779
TER   
ATOM   5655  O00 WTR  1402     -11.728  12.925   7.853
ATOM   5656  H01 WTR  1402     -11.591  13.103   8.784
ATOM   5657  H02 WTR  1402     -11.005  12.346   7.611
TER   
ATOM   5658  O00 WTR  1403     -14.398   7.889   4.900
ATOM   5659  H01 WTR  1403     -13.679   7.602   5.464
ATOM   5660  H02 WTR  1403     -14.626   8.759   5.226
TER   
ATOM   5661  O00 WTR  1404     -16.272   3.395   7.361
ATOM   5662  H01 WTR  1404     -16.045   2.704   6.738
ATOM   5663  H02 WTR  1404     -17.219   3.318   7.470
TER   
ATOM   5664  O00 WTR  1405     -16.416   8.403   7.831
ATOM   5665  H01 WTR  1405     -16.281   7.682   7.216
ATOM   5666  H02 WTR  1405     -15.990   9.154   7.417
TER   
ATOM   5667  O00 WTR  1406     -13.712  14.335   4.607
ATOM   5668  H01 WTR  1406     -13.910  13.456   4.931
ATOM   5669  H02 WTR  1406     -13.639  14.871   5.396
TER   
ATOM   5670  O00 WTR  1407     -24.079   3.962   8.947
ATOM   5671  H01 WTR  1407     -24.130   3.633   8.050
ATOM   5672  H02 WTR  1407     -24.174   3.182   9.494
TER   
ATOM   5673  O00 WTR  1408     -14.803  10.025   6.288
ATOM   5674  H01 WTR  1408     -14.651  10.711   5.638
ATOM   5675  H02 WTR  1408     -14.001  10.006   6.809
TER   
ATOM   5676  O00 WTR  1409     -14.262  15.086  -1.735
ATOM   5677  H01 WTR  1409     -13.697  15.844  -1.882
ATOM   5678  H02 WTR  1409     -14.693  15.266  -0.899
TER   
ATOM   5679  O00 WTR  1410     -21.108   7.499   3.122
ATOM   5680  H01 WTR  1410     -20.248   7.079   3.146
ATOM   5681  H02 WTR  1410     -21.409   7.483   4.031
TER   
ATOM   5682  O00 WTR  1411     -16.465   6.230   6.524
ATOM   5683  H01 WTR  1411     -15.680   6.177   5.979
ATOM   5684  H02 WTR  1411     -16.398   5.479   7.114
TER   
ATOM   5685  O00 WTR  1412     -22.371   8.824  -2.623
ATOM   5686  H01 WTR  1412     -23.075   8.426  -2.111
ATOM   5687  H02 WTR  1412     -21.635   8.884  -2.013
TER   
ATOM   5688  O00 WTR  1413     -10.203   6.315  10.086
ATOM   5689  H01 WTR  1413      -9.976   6.774   9.278
ATOM   5690  H02 WTR  1413     -11.161   6.302  10.094
TER   
ATOM   5691  O00 WTR  1414     -12.566  10.160   7.858
ATOM   5692  H01 WTR  1414     -11.745  10.208   7.368
ATOM   5693  H02 WTR  1414     -12.655  11.022   8.263
TER   
ATOM   5694  O00 WTR  1415      -6.076   9.084   7.073
ATOM   5695  H01 WTR  1415      -6.961   9.382   6.860
ATOM   5696  H02 WTR  1415      -5.578   9.213   6.266
TER   
ATOM   5697  O00 WTR  1416      -3.158   3.671   4.501
ATOM   5698  H01 WTR  1416      -3.495   4.446   4.052
ATOM   5699  H02 WTR  1416      -3.730   2.959   4.214
TER   
ATOM   5700  O00 WTR  1417      -2.731   9.446   6.715
ATOM   5701  H01 WTR  1417      -3.271   9.821   7.411
ATOM   5702  H02 WTR  1417      -3.222   9.619   5.912
TER   
ATOM   5703  O00 WTR  1418      -0.646  18.633   7.968
ATOM   5704  H01 WTR  1418      -1.554  18.400   8.159
ATOM   5705  H02 WTR  1418      -0.700  19.194   7.194
TER   
ATOM   5706  O00 WTR  1419      -7.181   7.842   9.243
ATOM   5707  H01 WTR  1419      -8.072   7.871   8.893
ATOM   5708  H02 WTR  1419      -6.638   8.215   8.549
TER   
ATOM   5709  O00 WTR  1420      -4.341  10.534  10.777
ATOM   5710  H01 WTR  1420      -4.541  10.735   9.863
ATOM   5711  H02 WTR  1420      -4.630  11.307  11.262
TER   
ATOM   5712  O00 WTR  1421      -6.706  11.705  13.740
ATOM   5713  H01 WTR  1421      -6.921  10.941  13.204
ATOM   5714  H02 WTR  1421      -5.921  12.070  13.332
TER   
ATOM   5715  O00 WTR  1422       1.238  16.572   6.880
ATOM   5716  H01 WTR  1422       0.752  17.363   7.113
ATOM   5717  H02 WTR  1422       0.846  16.282   6.057
TER   
ATOM   5718  O00 WTR  1423      -1.594   7.733   8.933
ATOM   5719  H01 WTR  1423      -0.953   8.369   9.249
ATOM   5720  H02 WTR  1423      -1.967   8.137   8.149
TER   
ATOM   5721  O00 WTR  1424      -7.303   9.179   3.530
ATOM   5722  H01 WTR  1424      -6.360   9.342   3.522
ATOM   5723  H02 WTR  1424      -7.621   9.648   4.302
TER   
ATOM   5724  O00 WTR  1425     -10.759  11.741  13.223
ATOM   5725  H01 WTR  1425     -10.331  12.593  13.138
ATOM   5726  H02 WTR  1425     -11.081  11.723  14.124
TER   
ATOM   5727  O00 WTR  1426     -13.003  15.410   7.015
ATOM   5728  H01 WTR  1426     -12.901  14.589   7.496
ATOM   5729  H02 WTR  1426     -12.125  15.791   7.002
TER   
ATOM   5730  O00 WTR  1427      14.578  10.285 -10.996
ATOM   5731  H01 WTR  1427      14.934  10.185 -11.878
ATOM   5732  H02 WTR  1427      15.348  10.304 -10.427
TER   
ATOM   5733  O00 WTR  1428      -1.692   7.596   4.782
ATOM   5734  H01 WTR  1428      -2.565   7.252   4.592
ATOM   5735  H02 WTR  1428      -1.848   8.324   5.384
TER   
ATOM   5736  O00 WTR  1429      -2.637   8.350  18.333
ATOM   5737  H01 WTR  1429      -2.232   9.096  18.775
ATOM   5738  H02 WTR  1429      -2.192   8.301  17.487
TER   
ATOM   5739  O00 WTR  1430      -4.184  17.248  12.994
ATOM   5740  H01 WTR  1430      -4.719  16.523  12.669
ATOM   5741  H02 WTR  1430      -3.337  17.133  12.564
TER   
ATOM   5742  O00 WTR  1431      -1.547  11.660   5.633
ATOM   5743  H01 WTR  1431      -2.402  12.090   5.621
ATOM   5744  H02 WTR  1431      -1.570  11.102   6.410
TER   
ATOM   5745  O00 WTR  1432       2.767  12.957  10.229
ATOM   5746  H01 WTR  1432       3.537  13.465  10.484
ATOM   5747  H02 WTR  1432       2.170  13.601   9.848
TER   
ATOM   5748  O00 WTR  1433       1.170   4.395   7.328
ATOM   5749  H01 WTR  1433       0.706   4.383   6.491
ATOM   5750  H02 WTR  1433       2.021   4.784   7.125
TER   
ATOM   5751  O00 WTR  1434       9.626   6.912  14.605
ATOM   5752  H01 WTR  1434      10.151   6.896  15.405
ATOM   5753  H02 WTR  1434       8.945   7.562  14.779
TER   
ATOM   5754  O00 WTR  1435      16.443   4.641  11.294
ATOM   5755  H01 WTR  1435      15.501   4.806  11.258
ATOM   5756  H02 WTR  1435      16.777   5.286  11.917
TER   
ATOM   5757  O00 WTR  1436       3.570  15.979   5.339
ATOM   5758  H01 WTR  1436       2.849  16.296   5.883
ATOM   5759  H02 WTR  1436       3.151  15.702   4.524
TER   
ATOM   5760  O00 WTR  1437       1.234  14.646   9.003
ATOM   5761  H01 WTR  1437       1.194  15.290   8.295
ATOM   5762  H02 WTR  1437       0.569  13.997   8.774
TER   
ATOM   5763  O00 WTR  1438      -0.772   5.117   5.529
ATOM   5764  H01 WTR  1438      -1.353   4.605   4.966
ATOM   5765  H02 WTR  1438      -1.127   6.005   5.496
TER   
ATOM   5766  O00 WTR  1439       3.506  12.923   5.631
ATOM   5767  H01 WTR  1439       3.003  12.539   6.349
ATOM   5768  H02 WTR  1439       3.535  13.858   5.832
TER   
ATOM   5769  O00 WTR  1440     -11.801  12.037  10.650
ATOM   5770  H01 WTR  1440     -11.545  12.145  11.566
ATOM   5771  H02 WTR  1440     -10.989  11.804  10.200
TER   
ATOM   5772  O00 WTR  1441      -9.714   8.048   8.055
ATOM   5773  H01 WTR  1441      -9.357   7.859   7.188
ATOM   5774  H02 WTR  1441      -9.743   9.004   8.100
TER   
ATOM   5775  O00 WTR  1442      -1.738  14.088  14.300
ATOM   5776  H01 WTR  1442      -2.592  14.497  14.435
ATOM   5777  H02 WTR  1442      -1.120  14.819  14.291
TER   
ATOM   5778  O00 WTR  1443       4.992  15.257  11.029
ATOM   5779  H01 WTR  1443       5.516  14.882  10.321
ATOM   5780  H02 WTR  1443       4.647  16.072  10.666
TER   
ATOM   5781  O00 WTR  1444      -4.508  10.882   8.260
ATOM   5782  H01 WTR  1444      -4.268  11.342   7.455
ATOM   5783  H02 WTR  1444      -5.280  10.368   8.021
TER   
ATOM   5784  O00 WTR  1445       2.837  17.174  10.083
ATOM   5785  H01 WTR  1445       2.288  17.893   9.771
ATOM   5786  H02 WTR  1445       2.486  16.397   9.649
TER   
ATOM   5787  O00 WTR  1446      -0.631  12.707   8.658
ATOM   5788  H01 WTR  1446      -1.407  13.182   8.362
ATOM   5789  H02 WTR  1446      -0.972  12.038   9.252
TER   
ATOM   5790  O00 WTR  1447       2.037  11.668   7.854
ATOM   5791  H01 WTR  1447       2.402  11.787   8.731
ATOM   5792  H02 WTR  1447       1.133  11.975   7.927
TER   
ATOM   5793  O00 WTR  1448      -0.322  14.160   5.512
ATOM   5794  H01 WTR  1448      -0.701  14.612   6.267
ATOM   5795  H02 WTR  1448      -0.520  13.236   5.662
TER   
ATOM   5796  O00 WTR  1449      10.330   9.686   9.540
ATOM   5797  H01 WTR  1449       9.979   9.930   8.684
ATOM   5798  H02 WTR  1449      10.626  10.512   9.923
TER   
ATOM   5799  O00 WTR  1450       5.242  13.876  13.509
ATOM   5800  H01 WTR  1450       5.546  14.539  14.128
ATOM   5801  H02 WTR  1450       5.266  14.313  12.658
TER   
ATOM   5802  O00 WTR  1451      -5.880   6.786   5.295
ATOM   5803  H01 WTR  1451      -5.881   7.434   6.001
ATOM   5804  H02 WTR  1451      -5.481   7.240   4.553
TER   
ATOM   5805  O00 WTR  1452     -12.949   6.228   9.427
ATOM   5806  H01 WTR  1452     -12.909   6.571   8.534
ATOM   5807  H02 WTR  1452     -12.832   5.284   9.327
TER   
ATOM   5808  O00 WTR  1453      -0.654   9.407  -0.602
ATOM   5809  H01 WTR  1453      -1.027   8.559  -0.362
ATOM   5810  H02 WTR  1453      -0.819   9.485  -1.541
TER   
ATOM   5811  O00 WTR  1454      12.961  17.709  -5.057
ATOM   5812  H01 WTR  1454      12.573  16.939  -4.641
ATOM   5813  H02 WTR  1454      12.237  18.111  -5.538
TER   
ATOM   5814  O00 WTR  1455       3.057  12.443   3.087
ATOM   5815  H01 WTR  1455       3.367  12.511   3.990
ATOM   5816  H02 WTR  1455       3.822  12.659   2.554
TER   
ATOM   5817  O00 WTR  1456      11.819  10.135 -10.401
ATOM   5818  H01 WTR  1456      12.597  10.484 -10.838
ATOM   5819  H02 WTR  1456      12.134   9.362  -9.932
TER   
ATOM   5820  O00 WTR  1457       1.669  14.894   3.659
ATOM   5821  H01 WTR  1457       2.066  14.024   3.620
ATOM   5822  H02 WTR  1457       0.897  14.782   4.213
TER   
ATOM   5823  O00 WTR  1458      -0.218  10.608   3.490
ATOM   5824  H01 WTR  1458       0.608  11.027   3.732
ATOM   5825  H02 WTR  1458      -0.870  11.016   4.060
TER   
ATOM   5826  O00 WTR  1459       4.933  13.540   1.183
ATOM   5827  H01 WTR  1459       5.165  14.399   1.536
ATOM   5828  H02 WTR  1459       5.138  13.600   0.250
TER   
ATOM   5829  O00 WTR  1460      -8.877  13.654  13.711
ATOM   5830  H01 WTR  1460      -8.264  12.941  13.530
ATOM   5831  H02 WTR  1460      -8.591  14.008  14.553
TER   
ATOM   5832  O00 WTR  1461      11.394  11.783  10.909
ATOM   5833  H01 WTR  1461      12.056  11.244  11.343
ATOM   5834  H02 WTR  1461      11.134  12.423  11.572
TER   
ATOM   5835  O00 WTR  1462      16.843   6.142  13.466
ATOM   5836  H01 WTR  1462      17.401   6.592  14.101
ATOM   5837  H02 WTR  1462      16.692   5.278  13.849
TER   
ATOM   5838  O00 WTR  1463      12.543  10.041  12.927
ATOM   5839  H01 WTR  1463      13.379  10.024  13.393
ATOM   5840  H02 WTR  1463      12.583   9.290  12.335
TER   
ATOM   5841  O00 WTR  1464      22.211   5.760   4.777
ATOM   5842  H01 WTR  1464      22.280   5.962   3.843
ATOM   5843  H02 WTR  1464      22.328   6.603   5.214
TER   
ATOM   5844  O00 WTR  1465      13.797   4.395  10.514
ATOM   5845  H01 WTR  1465      12.911   4.370  10.151
ATOM   5846  H02 WTR  1465      14.363   4.151   9.781
TER   
ATOM   5847  O00 WTR  1466      11.324   7.769  11.434
ATOM   5848  H01 WTR  1466      11.133   8.161  10.582
ATOM   5849  H02 WTR  1466      10.655   8.126  12.018
TER   
ATOM   5850  O00 WTR  1467      10.776   3.568  12.986
ATOM   5851  H01 WTR  1467      10.813   3.408  13.928
ATOM   5852  H02 WTR  1467      11.354   4.319  12.848
TER   
ATOM   5853  O00 WTR  1468      15.028  -3.195  14.863
ATOM   5854  H01 WTR  1468      14.718  -2.793  15.675
ATOM   5855  H02 WTR  1468      15.291  -4.079  15.118
TER   
ATOM   5856  O00 WTR  1469      -7.968 -22.080  18.000
ATOM   5857  H01 WTR  1469      -8.132 -21.807  17.098
ATOM   5858  H02 WTR  1469      -7.024 -22.235  18.036
TER   
ATOM   5859  O00 WTR  1470     -14.228 -17.528  16.270
ATOM   5860  H01 WTR  1470     -14.694 -18.317  15.992
ATOM   5861  H02 WTR  1470     -13.460 -17.855  16.739
TER   
ATOM   5862  O00 WTR  1471       6.471 -22.932  11.762
ATOM   5863  H01 WTR  1471       6.014 -22.331  12.350
ATOM   5864  H02 WTR  1471       6.178 -22.680  10.886
TER   
ATOM   5865  O00 WTR  1472       2.487 -18.818  17.069
ATOM   5866  H01 WTR  1472       1.550 -18.680  17.209
ATOM   5867  H02 WTR  1472       2.910 -18.113  17.559
TER   
ATOM   5868  O00 WTR  1473     -10.865 -26.237  13.664
ATOM   5869  H01 WTR  1473     -11.091 -27.155  13.811
ATOM   5870  H02 WTR  1473     -11.266 -26.023  12.821
TER   
ATOM   5871  O00 WTR  1474      -6.308 -22.563  14.425
ATOM   5872  H01 WTR  1474      -5.704 -22.852  15.109
ATOM   5873  H02 WTR  1474      -6.196 -23.202  13.721
TER   
ATOM   5874  O00 WTR  1475       4.737 -26.568  16.385
ATOM   5875  H01 WTR  1475       4.164 -27.307  16.592
ATOM   5876  H02 WTR  1475       5.405 -26.937  15.807
TER   
ATOM   5877  O00 WTR  1476      -9.728 -23.852  14.921
ATOM   5878  H01 WTR  1476     -10.003 -24.626  14.429
ATOM   5879  H02 WTR  1476      -9.919 -24.068  15.833
TER   
ATOM   5880  O00 WTR  1477      -3.314 -24.336  15.063
ATOM   5881  H01 WTR  1477      -2.886 -24.516  14.226
ATOM   5882  H02 WTR  1477      -3.122 -23.415  15.238
TER   
ATOM   5883  O00 WTR  1478      -5.125 -17.242  18.968
ATOM   5884  H01 WTR  1478      -5.538 -17.884  19.546
ATOM   5885  H02 WTR  1478      -4.525 -17.757  18.429
TER   
ATOM   5886  O00 WTR  1479      -8.521 -21.453  15.408
ATOM   5887  H01 WTR  1479      -9.147 -22.178  15.398
ATOM   5888  H02 WTR  1479      -7.681 -21.859  15.193
TER   
ATOM   5889  O00 WTR  1480      -9.971 -24.422  17.473
ATOM   5890  H01 WTR  1480      -9.386 -23.776  17.869
ATOM   5891  H02 WTR  1480     -10.815 -24.276  17.901
TER   
ATOM   5892  O00 WTR  1481      -0.571 -21.970  18.797
ATOM   5893  H01 WTR  1481      -0.339 -21.615  17.939
ATOM   5894  H02 WTR  1481       0.270 -22.141  19.221
TER   
ATOM   5895  O00 WTR  1482     -10.596 -18.182  12.776
ATOM   5896  H01 WTR  1482     -10.868 -17.419  13.286
ATOM   5897  H02 WTR  1482      -9.819 -18.509  13.231
TER   
ATOM   5898  O00 WTR  1483      -6.597 -18.911  16.403
ATOM   5899  H01 WTR  1483      -6.121 -18.087  16.292
ATOM   5900  H02 WTR  1483      -6.677 -19.016  17.351
TER   
ATOM   5901  O00 WTR  1484      -1.197 -16.875  21.190
ATOM   5902  H01 WTR  1484      -0.863 -16.468  21.989
ATOM   5903  H02 WTR  1484      -2.133 -16.991  21.354
TER   
ATOM   5904  O00 WTR  1485       3.692 -23.126  20.875
ATOM   5905  H01 WTR  1485       3.780 -22.184  20.731
ATOM   5906  H02 WTR  1485       3.923 -23.251  21.795
TER   
ATOM   5907  O00 WTR  1486       8.084 -18.907  13.078
ATOM   5908  H01 WTR  1486       7.697 -18.435  12.340
ATOM   5909  H02 WTR  1486       8.814 -18.354  13.359
TER   
ATOM   5910  O00 WTR  1487      10.833 -23.179  11.534
ATOM   5911  H01 WTR  1487      11.105 -23.105  12.448
ATOM   5912  H02 WTR  1487      10.128 -23.826  11.545
TER   
ATOM   5913  O00 WTR  1488       6.864 -24.358  18.197
ATOM   5914  H01 WTR  1488       6.645 -23.434  18.321
ATOM   5915  H02 WTR  1488       6.078 -24.829  18.472
TER   
ATOM   5916  O00 WTR  1489      14.354 -21.064  10.356
ATOM   5917  H01 WTR  1489      14.142 -20.135  10.263
ATOM   5918  H02 WTR  1489      14.911 -21.106  11.133
TER   
ATOM   5919  O00 WTR  1490       6.892 -23.005  15.149
ATOM   5920  H01 WTR  1490       7.501 -22.412  14.711
ATOM   5921  H02 WTR  1490       7.410 -23.790  15.330
TER   
ATOM   5922  O00 WTR  1491       6.758 -26.617  14.253
ATOM   5923  H01 WTR  1491       6.790 -26.213  13.386
ATOM   5924  H02 WTR  1491       7.340 -27.374  14.187
TER   
ATOM   5925  O00 WTR  1492       4.082 -19.155  14.831
ATOM   5926  H01 WTR  1492       3.453 -19.028  15.541
ATOM   5927  H02 WTR  1492       4.854 -19.527  15.258
TER   
ATOM   5928  O00 WTR  1493      -3.124 -21.217  18.123
ATOM   5929  H01 WTR  1493      -2.402 -21.311  18.744
ATOM   5930  H02 WTR  1493      -2.763 -21.512  17.287
TER   
ATOM   5931  O00 WTR  1494       6.423 -21.717  18.255
ATOM   5932  H01 WTR  1494       7.140 -21.088  18.169
ATOM   5933  H02 WTR  1494       5.898 -21.591  17.465
TER   
ATOM   5934  O00 WTR  1495      -2.974 -18.621  17.663
ATOM   5935  H01 WTR  1495      -2.020 -18.638  17.736
ATOM   5936  H02 WTR  1495      -3.238 -19.537  17.746
TER   
ATOM   5937  O00 WTR  1496       8.390 -24.850  16.094
ATOM   5938  H01 WTR  1496       7.827 -24.780  16.864
ATOM   5939  H02 WTR  1496       7.923 -25.445  15.507
TER   
ATOM   5940  O00 WTR  1497       4.285 -20.109  19.243
ATOM   5941  H01 WTR  1497       3.550 -20.491  18.764
ATOM   5942  H02 WTR  1497       5.047 -20.609  18.950
TER   
ATOM   5943  O00 WTR  1498       9.677 -22.084  17.684
ATOM   5944  H01 WTR  1498       9.098 -22.652  17.175
ATOM   5945  H02 WTR  1498       9.105 -21.387  18.007
TER   
ATOM   5946  O00 WTR  1499     -13.897 -21.278  16.461
ATOM   5947  H01 WTR  1499     -13.135 -20.901  16.020
ATOM   5948  H02 WTR  1499     -13.664 -22.196  16.599
TER   
ATOM   5949  O00 WTR  1500     -18.835 -17.969  19.054
ATOM   5950  H01 WTR  1500     -19.763 -18.031  19.279
ATOM   5951  H02 WTR  1500     -18.624 -17.041  19.158
TER   
ATOM   5952  O00 WTR  1501     -22.265  -7.924  11.606
ATOM   5953  H01 WTR  1501     -22.601  -8.355  10.821
ATOM   5954  H02 WTR  1501     -21.996  -8.643  12.178
TER   
ATOM   5955  O00 WTR  1502     -14.705 -12.101  12.635
ATOM   5956  H01 WTR  1502     -14.338 -12.440  13.451
ATOM   5957  H02 WTR  1502     -15.026 -12.876  12.175
TER   
ATOM   5958  O00 WTR  1503     -15.177  -2.533  16.711
ATOM   5959  H01 WTR  1503     -14.531  -2.251  16.063
ATOM   5960  H02 WTR  1503     -15.431  -1.729  17.163
TER   
ATOM   5961  O00 WTR  1504     -19.551 -14.425  17.133
ATOM   5962  H01 WTR  1504     -19.489 -14.999  16.369
ATOM   5963  H02 WTR  1504     -19.766 -13.565  16.770
TER   
ATOM   5964  O00 WTR  1505     -13.722   9.761  14.532
ATOM   5965  H01 WTR  1505     -13.998  10.122  13.690
ATOM   5966  H02 WTR  1505     -14.445   9.957  15.127
TER   
ATOM   5967  O00 WTR  1506     -16.305  -7.041  18.671
ATOM   5968  H01 WTR  1506     -16.559  -6.507  17.919
ATOM   5969  H02 WTR  1506     -16.930  -7.765  18.674
TER   
ATOM   5970  O00 WTR  1507     -20.688 -13.192  11.713
ATOM   5971  H01 WTR  1507     -20.705 -12.252  11.537
ATOM   5972  H02 WTR  1507     -20.535 -13.258  12.656
TER   
ATOM   5973  O00 WTR  1508     -21.035 -10.005  13.205
ATOM   5974  H01 WTR  1508     -20.397  -9.958  12.493
ATOM   5975  H02 WTR  1508     -20.668  -9.450  13.893
TER   
ATOM   5976  O00 WTR  1509     -17.325 -12.777  14.817
ATOM   5977  H01 WTR  1509     -18.155 -12.601  14.374
ATOM   5978  H02 WTR  1509     -17.072 -13.650  14.516
TER   
ATOM   5979  O00 WTR  1510     -13.653  -4.789  15.339
ATOM   5980  H01 WTR  1510     -13.167  -4.082  14.914
ATOM   5981  H02 WTR  1510     -14.462  -4.376  15.642
TER   
ATOM   5982  O00 WTR  1511     -14.269 -10.552  17.119
ATOM   5983  H01 WTR  1511     -14.779 -10.671  17.920
ATOM   5984  H02 WTR  1511     -14.168  -9.604  17.038
TER   
ATOM   5985  O00 WTR  1512      -9.474 -18.993  21.351
ATOM   5986  H01 WTR  1512      -9.487 -18.153  20.894
ATOM   5987  H02 WTR  1512      -9.060 -18.802  22.193
TER   
ATOM   5988  O00 WTR  1513     -20.116 -11.657  16.947
ATOM   5989  H01 WTR  1513     -20.379 -10.737  16.942
ATOM   5990  H02 WTR  1513     -19.168 -11.634  17.079
TER   
ATOM   5991  O00 WTR  1514     -15.836 -19.616  15.458
ATOM   5992  H01 WTR  1514     -15.863 -19.777  14.515
ATOM   5993  H02 WTR  1514     -15.223 -20.269  15.795
TER   
ATOM   5994  O00 WTR  1515     -15.086 -10.472  19.932
ATOM   5995  H01 WTR  1515     -15.675  -9.719  19.989
ATOM   5996  H02 WTR  1515     -15.598 -11.204  20.275
TER   
ATOM   5997  O00 WTR  1516     -13.947  -6.626  20.100
ATOM   5998  H01 WTR  1516     -13.288  -6.800  19.427
ATOM   5999  H02 WTR  1516     -14.780  -6.644  19.629
TER   
ATOM   6000  O00 WTR  1517     -13.226 -15.540  20.359
ATOM   6001  H01 WTR  1517     -13.996 -14.989  20.217
ATOM   6002  H02 WTR  1517     -12.553 -14.937  20.672
TER   
ATOM   6003  O00 WTR  1518     -15.938 -18.528  18.973
ATOM   6004  H01 WTR  1518     -16.799 -18.160  19.172
ATOM   6005  H02 WTR  1518     -15.579 -17.950  18.300
TER   
ATOM   6006  O00 WTR  1519     -11.837  -7.387  22.748
ATOM   6007  H01 WTR  1519     -11.915  -7.548  21.808
ATOM   6008  H02 WTR  1519     -12.699  -7.063  23.008
TER   
ATOM   6009  O00 WTR  1520     -15.597 -13.778  18.272
ATOM   6010  H01 WTR  1520     -15.602 -14.168  17.397
ATOM   6011  H02 WTR  1520     -14.676 -13.575  18.438
TER   
ATOM   6012  O00 WTR  1521     -11.807 -22.552  18.844
ATOM   6013  H01 WTR  1521     -12.650 -22.293  19.216
ATOM   6014  H02 WTR  1521     -11.213 -21.838  19.075
TER   
ATOM   6015  O00 WTR  1522     -16.106  -3.285  12.043
ATOM   6016  H01 WTR  1522     -15.524  -3.171  11.292
ATOM   6017  H02 WTR  1522     -16.876  -3.727  11.685
TER   
ATOM   6018  O00 WTR  1523     -17.714  -1.655  18.274
ATOM   6019  H01 WTR  1523     -18.320  -2.203  17.775
ATOM   6020  H02 WTR  1523     -17.130  -2.277  18.708
TER   
ATOM   6021  O00 WTR  1524     -12.575   2.092  20.550
ATOM   6022  H01 WTR  1524     -11.910   1.589  20.079
ATOM   6023  H02 WTR  1524     -13.404   1.818  20.158
TER   
ATOM   6024  O00 WTR  1525     -12.521  -7.365  14.505
ATOM   6025  H01 WTR  1525     -12.454  -6.945  13.648
ATOM   6026  H02 WTR  1525     -13.074  -6.776  15.018
TER   
ATOM   6027  O00 WTR  1526     -17.088   3.198  17.508
ATOM   6028  H01 WTR  1526     -17.712   3.924  17.540
ATOM   6029  H02 WTR  1526     -16.319   3.562  17.069
TER   
ATOM   6030  O00 WTR  1527     -14.037  -5.889  11.315
ATOM   6031  H01 WTR  1527     -14.520  -5.175  11.730
ATOM   6032  H02 WTR  1527     -14.576  -6.665  11.470
TER   
ATOM   6033  O00 WTR  1528     -13.224  -1.844  15.027
ATOM   6034  H01 WTR  1528     -13.317  -1.322  14.231
ATOM   6035  H02 WTR  1528     -12.433  -1.505  15.446
TER   
ATOM   6036  O00 WTR  1529     -16.855   1.968  12.093
ATOM   6037  H01 WTR  1529     -17.228   2.797  12.390
ATOM   6038  H02 WTR  1529     -16.970   1.373  12.834
TER   
ATOM   6039  O00 WTR  1530     -19.719  -8.873  15.463
ATOM   6040  H01 WTR  1530     -19.572  -8.045  15.920
ATOM   6041  H02 WTR  1530     -18.866  -9.095  15.088
TER   
ATOM   6042  O00 WTR  1531     -14.761   1.407  19.115
ATOM   6043  H01 WTR  1531     -15.606   1.851  19.042
ATOM   6044  H02 WTR  1531     -14.403   1.424  18.227
TER   
ATOM   6045  O00 WTR  1532     -16.797   0.315  16.630
ATOM   6046  H01 WTR  1532     -17.299  -0.124  17.317
ATOM   6047  H02 WTR  1532     -16.951   1.248  16.780
TER   
ATOM   6048  O00 WTR  1533     -11.070  -5.151  16.739
ATOM   6049  H01 WTR  1533     -10.578  -5.457  15.978
ATOM   6050  H02 WTR  1533     -11.972  -5.075  16.427
TER   
ATOM   6051  O00 WTR  1534       0.071 -13.826  14.691
ATOM   6052  H01 WTR  1534      -0.071 -13.054  15.238
ATOM   6053  H02 WTR  1534       0.498 -13.489  13.904
TER   
ATOM   6054  O00 WTR  1535     -16.075  -9.833  14.914
ATOM   6055  H01 WTR  1535     -15.868 -10.207  15.771
ATOM   6056  H02 WTR  1535     -16.637 -10.486  14.497
TER   
ATOM   6057  O00 WTR  1536       0.245 -15.953  23.584
ATOM   6058  H01 WTR  1536       0.569 -16.842  23.442
ATOM   6059  H02 WTR  1536       0.985 -15.389  23.357
TER   
ATOM   6060  O00 WTR  1537     -14.034 -21.056  19.301
ATOM   6061  H01 WTR  1537     -14.053 -21.055  18.344
ATOM   6062  H02 WTR  1537     -14.863 -20.652  19.559
TER   
ATOM   6063  O00 WTR  1538     -18.016  -9.538  18.937
ATOM   6064  H01 WTR  1538     -17.666 -10.311  18.495
ATOM   6065  H02 WTR  1538     -18.795  -9.856  19.395
TER   
ATOM   6066  O00 WTR  1539      12.090 -19.400  13.353
ATOM   6067  H01 WTR  1539      11.545 -19.471  14.137
ATOM   6068  H02 WTR  1539      11.619 -19.902  12.688
TER   
ATOM   6069  O00 WTR  1540      11.015 -20.447  15.885
ATOM   6070  H01 WTR  1540      11.938 -20.626  16.065
ATOM   6071  H02 WTR  1540      10.543 -20.898  16.586
TER   
ATOM   6072  O00 WTR  1541      -3.354   1.526  14.996
ATOM   6073  H01 WTR  1541      -2.882   2.352  14.886
ATOM   6074  H02 WTR  1541      -4.189   1.779  15.391
TER   
ATOM   6075  O00 WTR  1542       6.578 -19.607  15.958
ATOM   6076  H01 WTR  1542       6.710 -19.397  15.034
ATOM   6077  H02 WTR  1542       7.235 -19.084  16.418
TER   
ATOM   6078  O00 WTR  1543       1.510 -13.952  18.440
ATOM   6079  H01 WTR  1543       0.601 -14.248  18.483
ATOM   6080  H02 WTR  1543       1.891 -14.450  17.717
TER   
ATOM   6081  O00 WTR  1544       2.745 -20.554   9.911
ATOM   6082  H01 WTR  1544       2.014 -19.941   9.991
ATOM   6083  H02 WTR  1544       2.382 -21.397  10.183
TER   
ATOM   6084  O00 WTR  1545       3.714  -6.135  16.535
ATOM   6085  H01 WTR  1545       4.140  -5.789  17.320
ATOM   6086  H02 WTR  1545       3.391  -6.997  16.798
TER   
ATOM   6087  O00 WTR  1546     -11.724  -3.348  22.547
ATOM   6088  H01 WTR  1546     -12.624  -3.575  22.310
ATOM   6089  H02 WTR  1546     -11.475  -4.005  23.197
TER   
ATOM   6090  O00 WTR  1547      -4.528  -2.422  22.281
ATOM   6091  H01 WTR  1547      -3.905  -1.765  22.591
ATOM   6092  H02 WTR  1547      -5.236  -1.914  21.886
TER   
ATOM   6093  O00 WTR  1548     -11.163  -0.205  16.227
ATOM   6094  H01 WTR  1548     -10.432  -0.719  16.569
ATOM   6095  H02 WTR  1548     -10.832   0.693  16.197
TER   
ATOM   6096  O00 WTR  1549      10.965  -9.000  13.135
ATOM   6097  H01 WTR  1549      11.754  -8.892  12.605
ATOM   6098  H02 WTR  1549      10.331  -8.397  12.748
TER   
ATOM   6099  O00 WTR  1550       1.366  -9.432  24.097
ATOM   6100  H01 WTR  1550       0.474  -9.649  24.369
ATOM   6101  H02 WTR  1550       1.569  -8.621  24.563
TER   
ATOM   6102  O00 WTR  1551     -11.272   1.143  13.011
ATOM   6103  H01 WTR  1551     -12.049   0.585  13.040
ATOM   6104  H02 WTR  1551     -11.181   1.379  12.088
TER   
ATOM   6105  O00 WTR  1552       0.290 -10.625  17.174
ATOM   6106  H01 WTR  1552       0.208  -9.688  17.350
ATOM   6107  H02 WTR  1552      -0.140 -10.748  16.327
TER   
ATOM   6108  O00 WTR  1553       2.898  -3.283  14.481
ATOM   6109  H01 WTR  1553       2.593  -3.913  15.133
ATOM   6110  H02 WTR  1553       3.640  -3.716  14.058
TER   
ATOM   6111  O00 WTR  1554      -9.237  -7.852  17.649
ATOM   6112  H01 WTR  1554     -10.045  -7.689  18.136
ATOM   6113  H02 WTR  1554      -9.530  -8.234  16.821
TER   
ATOM   6114  O00 WTR  1555      -8.128  -9.823  20.333
ATOM   6115  H01 WTR  1555      -7.645  -8.999  20.269
ATOM   6116  H02 WTR  1555      -7.549 -10.402  20.830
TER   
ATOM   6117  O00 WTR  1556      -3.716  -8.972  25.809
ATOM   6118  H01 WTR  1556      -3.727  -9.262  26.721
ATOM   6119  H02 WTR  1556      -3.932  -9.757  25.305
TER   
ATOM   6120  O00 WTR  1557      -5.269 -14.340  22.560
ATOM   6121  H01 WTR  1557      -6.028 -14.298  23.141
ATOM   6122  H02 WTR  1557      -5.642 -14.361  21.679
TER   
ATOM   6123  O00 WTR  1558      -7.316 -15.784  18.454
ATOM   6124  H01 WTR  1558      -7.450 -15.645  17.517
ATOM   6125  H02 WTR  1558      -6.485 -16.257  18.510
TER   
ATOM   6126  O00 WTR  1559     -11.704  -6.809  18.596
ATOM   6127  H01 WTR  1559     -11.567  -6.291  17.803
ATOM   6128  H02 WTR  1559     -11.319  -6.283  19.296
TER   
ATOM   6129  O00 WTR  1560       5.564 -12.516  19.487
ATOM   6130  H01 WTR  1560       5.386 -13.453  19.567
ATOM   6131  H02 WTR  1560       4.700 -12.113  19.405
TER   
ATOM   6132  O00 WTR  1561      -9.495 -10.817  18.154
ATOM   6133  H01 WTR  1561      -8.845 -10.324  18.654
ATOM   6134  H02 WTR  1561     -10.317 -10.349  18.300
TER   
ATOM   6135  O00 WTR  1562      -8.608 -15.141  21.985
ATOM   6136  H01 WTR  1562      -8.932 -15.748  21.320
ATOM   6137  H02 WTR  1562      -8.542 -14.301  21.531
TER   
ATOM   6138  O00 WTR  1563      -6.240 -15.157  13.663
ATOM   6139  H01 WTR  1563      -6.871 -15.079  14.379
ATOM   6140  H02 WTR  1563      -6.694 -15.675  12.999
TER   
ATOM   6141  O00 WTR  1564       0.376 -14.628  26.359
ATOM   6142  H01 WTR  1564       0.954 -15.370  26.181
ATOM   6143  H02 WTR  1564       0.858 -13.867  26.037
TER   
ATOM   6144  O00 WTR  1565      -5.816 -14.119  19.887
ATOM   6145  H01 WTR  1565      -5.095 -13.844  19.320
ATOM   6146  H02 WTR  1565      -6.473 -14.470  19.286
TER   
ATOM   6147  O00 WTR  1566      -8.062  -3.651  22.180
ATOM   6148  H01 WTR  1566      -8.365  -4.558  22.138
ATOM   6149  H02 WTR  1566      -7.294  -3.681  22.751
TER   
ATOM   6150  O00 WTR  1567     -10.676  -5.284  24.001
ATOM   6151  H01 WTR  1567      -9.770  -5.526  23.809
ATOM   6152  H02 WTR  1567     -11.180  -6.077  23.817
TER   
ATOM   6153  O00 WTR  1568      -6.798  -6.956  20.408
ATOM   6154  H01 WTR  1568      -7.104  -6.446  19.658
ATOM   6155  H02 WTR  1568      -5.848  -6.998  20.299
TER   
ATOM   6156  O00 WTR  1569      -8.077  -7.769  14.252
ATOM   6157  H01 WTR  1569      -7.368  -8.212  14.718
ATOM   6158  H02 WTR  1569      -8.873  -8.206  14.555
TER   
ATOM   6159  O00 WTR  1570     -13.222 -18.345  19.214
ATOM   6160  H01 WTR  1570     -13.300 -17.669  19.886
ATOM   6161  H02 WTR  1570     -13.994 -18.898  19.339
TER   
ATOM   6162  O00 WTR  1571      -0.671 -10.845  22.259
ATOM   6163  H01 WTR  1571       0.205 -11.221  22.170
ATOM   6164  H02 WTR  1571      -0.856 -10.885  23.197
TER   
ATOM   6165  O00 WTR  1572      -5.902 -13.071  16.457
ATOM   6166  H01 WTR  1572      -6.725 -13.539  16.318
ATOM   6167  H02 WTR  1572      -5.285 -13.748  16.735
TER   
ATOM   6168  O00 WTR  1573     -17.841 -15.327  19.057
ATOM   6169  H01 WTR  1573     -17.019 -14.839  19.018
ATOM   6170  H02 WTR  1573     -18.384 -14.939  18.370
TER   
ATOM   6171  O00 WTR  1574      -0.894 -14.543  19.638
ATOM   6172  H01 WTR  1574      -1.274 -13.939  20.275
ATOM   6173  H02 WTR  1574      -0.977 -15.406  20.044
TER   
ATOM   6174  O00 WTR  1575     -11.591 -12.822  20.558
ATOM   6175  H01 WTR  1575     -10.732 -13.212  20.396
ATOM   6176  H02 WTR  1575     -11.401 -11.917  20.805
TER   
ATOM   6177  O00 WTR  1576      -5.708 -19.395  20.504
ATOM   6178  H01 WTR  1576      -6.366 -19.618  19.846
ATOM   6179  H02 WTR  1576      -6.155 -19.515  21.342
TER   
ATOM   6180  O00 WTR  1577      -3.724 -14.119  17.882
ATOM   6181  H01 WTR  1577      -2.837 -13.760  17.911
ATOM   6182  H02 WTR  1577      -3.642 -14.990  18.271
TER   
ATOM   6183  O00 WTR  1578      -6.383 -11.301  21.967
ATOM   6184  H01 WTR  1578      -5.552 -11.204  21.501
ATOM   6185  H02 WTR  1578      -6.138 -11.324  22.892
TER   
ATOM   6186  O00 WTR  1579      -3.108 -18.753  12.245
ATOM   6187  H01 WTR  1579      -3.936 -18.425  12.596
ATOM   6188  H02 WTR  1579      -3.340 -19.574  11.811
TER   
ATOM   6189  O00 WTR  1580      -5.446 -22.735  17.696
ATOM   6190  H01 WTR  1580      -4.763 -22.100  17.916
ATOM   6191  H02 WTR  1580      -5.087 -23.578  17.973
TER   
ATOM   6192  O00 WTR  1581       0.126 -19.245  20.626
ATOM   6193  H01 WTR  1581      -0.661 -18.786  20.919
ATOM   6194  H02 WTR  1581      -0.176 -20.128  20.414
TER   
ATOM   6195  O00 WTR  1582      -7.392  -5.720  26.010
ATOM   6196  H01 WTR  1582      -7.088  -4.865  25.705
ATOM   6197  H02 WTR  1582      -8.232  -5.539  26.433
TER   
ATOM   6198  O00 WTR  1583      -1.697 -13.008  24.565
ATOM   6199  H01 WTR  1583      -1.909 -13.100  23.636
ATOM   6200  H02 WTR  1583      -0.987 -13.632  24.712
TER   
ATOM   6201  O00 WTR  1584      -0.116 -18.571  17.702
ATOM   6202  H01 WTR  1584       0.079 -18.744  18.623
ATOM   6203  H02 WTR  1584       0.063 -17.638  17.590
TER   
ATOM   6204  O00 WTR  1585      -8.083 -13.455  24.129
ATOM   6205  H01 WTR  1585      -8.826 -12.948  23.804
ATOM   6206  H02 WTR  1585      -8.242 -14.344  23.813
TER   
ATOM   6207  O00 WTR  1586      -4.351 -11.623  24.943
ATOM   6208  H01 WTR  1586      -5.111 -11.949  25.424
ATOM   6209  H02 WTR  1586      -3.788 -12.390  24.835
TER   
ATOM   6210  O00 WTR  1587      -2.257  -9.092  19.773
ATOM   6211  H01 WTR  1587      -1.513  -9.031  20.373
ATOM   6212  H02 WTR  1587      -2.652  -8.220  19.791
TER   
ATOM   6213  O00 WTR  1588      -8.883 -12.879  19.960
ATOM   6214  H01 WTR  1588      -7.943 -12.751  20.084
ATOM   6215  H02 WTR  1588      -9.137 -12.203  19.332
TER   
ATOM   6216  O00 WTR  1589     -10.683 -10.173  21.419
ATOM   6217  H01 WTR  1589      -9.800 -10.188  21.050
ATOM   6218  H02 WTR  1589     -10.577  -9.771  22.281
TER   
ATOM   6219  O00 WTR  1590      -6.165 -13.215  26.212
ATOM   6220  H01 WTR  1590      -6.850 -13.279  25.547
ATOM   6221  H02 WTR  1590      -5.987 -14.122  26.461
TER   
ATOM   6222  O00 WTR  1591     -11.882  -9.806  19.003
ATOM   6223  H01 WTR  1591     -11.441  -9.800  19.852
ATOM   6224  H02 WTR  1591     -12.778 -10.079  19.200
TER   
ATOM   6225  O00 WTR  1592       3.719 -13.992  14.066
ATOM   6226  H01 WTR  1592       4.342 -14.450  13.502
ATOM   6227  H02 WTR  1592       3.807 -13.071  13.823
TER   
ATOM   6228  O00 WTR  1593     -14.108  -7.530  17.054
ATOM   6229  H01 WTR  1593     -14.779  -7.328  17.707
ATOM   6230  H02 WTR  1593     -13.286  -7.516  17.543
TER   
ATOM   6231  O00 WTR  1594      -1.794 -16.285  25.475
ATOM   6232  H01 WTR  1594      -1.559 -15.638  26.140
ATOM   6233  H02 WTR  1594      -1.095 -16.225  24.824
TER   
ATOM   6234  O00 WTR  1595      -0.388  -8.007  18.027
ATOM   6235  H01 WTR  1595      -0.665  -7.146  18.339
ATOM   6236  H02 WTR  1595      -1.084  -8.601  18.309
TER   
ATOM   6237  O00 WTR  1596      -3.928 -11.241  20.429
ATOM   6238  H01 WTR  1596      -3.460 -10.420  20.278
ATOM   6239  H02 WTR  1596      -4.464 -11.359  19.646
TER   
ATOM   6240  O00 WTR  1597      -4.578 -15.493  25.323
ATOM   6241  H01 WTR  1597      -4.557 -14.731  24.745
ATOM   6242  H02 WTR  1597      -3.664 -15.765  25.395
TER   
ATOM   6243  O00 WTR  1598      -6.022  -9.496  14.892
ATOM   6244  H01 WTR  1598      -5.639 -10.045  15.576
ATOM   6245  H02 WTR  1598      -6.311 -10.115  14.221
TER   
ATOM   6246  O00 WTR  1599      -4.987  -6.242  22.822
ATOM   6247  H01 WTR  1599      -5.358  -6.893  23.417
ATOM   6248  H02 WTR  1599      -4.841  -6.719  22.005
TER   
ATOM   6249  O00 WTR  1600      -5.984  -4.115  24.048
ATOM   6250  H01 WTR  1600      -5.664  -4.929  23.660
ATOM   6251  H02 WTR  1600      -5.384  -3.443  23.726
TER   
ATOM   6252  O00 WTR  1601     -10.919 -19.759  19.178
ATOM   6253  H01 WTR  1601     -10.470 -19.462  19.970
ATOM   6254  H02 WTR  1601     -11.841 -19.808  19.429
TER   
ATOM   6255  O00 WTR  1602       2.936 -15.136  16.636
ATOM   6256  H01 WTR  1602       3.090 -14.850  15.735
ATOM   6257  H02 WTR  1602       3.704 -15.665  16.854
TER   
ATOM   6258  O00 WTR  1603      -0.904 -10.428  25.198
ATOM   6259  H01 WTR  1603      -1.794 -10.118  25.366
ATOM   6260  H02 WTR  1603      -1.007 -11.358  24.996
TER   
ATOM   6261  O00 WTR  1604       1.993 -12.140  22.009
ATOM   6262  H01 WTR  1604       2.232 -13.066  22.043
ATOM   6263  H02 WTR  1604       2.727 -11.687  22.425
TER   
ATOM   6264  O00 WTR  1605      -2.538 -13.269  21.864
ATOM   6265  H01 WTR  1605      -2.906 -12.442  21.552
ATOM   6266  H02 WTR  1605      -3.285 -13.741  22.231
TER   
ATOM   6267  O00 WTR  1606       3.982   1.694  18.674
ATOM   6268  H01 WTR  1606       4.390   1.024  19.223
ATOM   6269  H02 WTR  1606       3.163   1.297  18.379
TER   
ATOM   6270  O00 WTR  1607       1.465 -12.514  24.998
ATOM   6271  H01 WTR  1607       1.716 -11.621  25.236
ATOM   6272  H02 WTR  1607       1.527 -12.533  24.043
TER   
ATOM   6273  O00 WTR  1608       9.022 -15.008   9.727
ATOM   6274  H01 WTR  1608       9.252 -15.633  10.414
ATOM   6275  H02 WTR  1608       8.232 -15.370   9.327
TER   
ATOM   6276  O00 WTR  1609       4.043  -6.941  12.608
ATOM   6277  H01 WTR  1609       4.177  -7.521  13.358
ATOM   6278  H02 WTR  1609       3.238  -7.260  12.199
TER   
ATOM   6279  O00 WTR  1610       6.026 -15.216  12.432
ATOM   6280  H01 WTR  1610       6.070 -14.647  11.664
ATOM   6281  H02 WTR  1610       6.864 -15.085  12.876
TER   
ATOM   6282  O00 WTR  1611       2.759 -11.623  19.309
ATOM   6283  H01 WTR  1611       2.368 -11.635  20.182
ATOM   6284  H02 WTR  1611       2.364 -12.371  18.859
TER   
ATOM   6285  O00 WTR  1612      -6.068  -7.950  24.808
ATOM   6286  H01 WTR  1612      -5.285  -8.281  25.247
ATOM   6287  H02 WTR  1612      -6.282  -7.142  25.274
TER   
ATOM   6288  O00 WTR  1613       1.442 -18.164  23.064
ATOM   6289  H01 WTR  1613       1.271 -18.479  22.176
ATOM   6290  H02 WTR  1613       2.396 -18.098  23.116
TER   
ATOM   6291  O00 WTR  1614       8.455 -19.894  18.712
ATOM   6292  H01 WTR  1614       7.996 -19.059  18.807
ATOM   6293  H02 WTR  1614       9.157 -19.857  19.362
TER   
ATOM   6294  O00 WTR  1615       9.736 -17.333  18.109
ATOM   6295  H01 WTR  1615       8.896 -16.982  18.406
ATOM   6296  H02 WTR  1615       9.985 -17.962  18.786
TER   
ATOM   6297  O00 WTR  1616       0.957  -5.748  22.509
ATOM   6298  H01 WTR  1616       0.807  -6.580  22.061
ATOM   6299  H02 WTR  1616       1.249  -5.997  23.386
TER   
ATOM   6300  O00 WTR  1617      -5.688 -11.193  29.449
ATOM   6301  H01 WTR  1617      -6.527 -11.223  29.908
ATOM   6302  H02 WTR  1617      -5.441 -12.112  29.340
TER   
ATOM   6303  O00 WTR  1618       6.636  -9.663   9.511
ATOM   6304  H01 WTR  1618       6.650  -8.752   9.805
ATOM   6305  H02 WTR  1618       6.444 -10.167  10.302
TER   
ATOM   6306  O00 WTR  1619       1.413 -23.910  19.611
ATOM   6307  H01 WTR  1619       2.131 -23.735  20.219
ATOM   6308  H02 WTR  1619       1.288 -24.858  19.654
TER   
ATOM   6309  O00 WTR  1620      12.220 -11.319  21.539
ATOM   6310  H01 WTR  1620      11.459 -11.881  21.390
ATOM   6311  H02 WTR  1620      11.909 -10.651  22.150
TER   
ATOM   6312  O00 WTR  1621       2.944 -23.083  13.693
ATOM   6313  H01 WTR  1621       3.589 -23.552  14.223
ATOM   6314  H02 WTR  1621       3.399 -22.290  13.408
TER   
ATOM   6315  O00 WTR  1622       1.381 -16.363  20.387
ATOM   6316  H01 WTR  1622       1.109 -15.473  20.163
ATOM   6317  H02 WTR  1622       0.573 -16.876  20.358
TER   
ATOM   6318  O00 WTR  1623       1.780  -9.086  19.370
ATOM   6319  H01 WTR  1623       1.206  -8.640  18.748
ATOM   6320  H02 WTR  1623       1.832  -9.986  19.046
TER   
ATOM   6321  O00 WTR  1624      10.322 -19.322  20.488
ATOM   6322  H01 WTR  1624      10.911 -20.031  20.228
ATOM   6323  H02 WTR  1624      10.859 -18.754  21.040
TER   
ATOM   6324  O00 WTR  1625       9.024 -12.174  13.268
ATOM   6325  H01 WTR  1625       8.769 -13.090  13.385
ATOM   6326  H02 WTR  1625       9.798 -12.068  13.821
TER   
ATOM   6327  O00 WTR  1626      10.151 -17.088  13.813
ATOM   6328  H01 WTR  1626      10.540 -17.145  12.940
ATOM   6329  H02 WTR  1626      10.899 -17.109  14.411
TER   
ATOM   6330  O00 WTR  1627       3.597 -17.574  19.154
ATOM   6331  H01 WTR  1627       3.693 -18.526  19.186
ATOM   6332  H02 WTR  1627       2.708 -17.412  19.469
TER   
ATOM   6333  O00 WTR  1628       7.597 -12.012  21.341
ATOM   6334  H01 WTR  1628       7.691 -11.073  21.497
ATOM   6335  H02 WTR  1628       6.792 -12.091  20.828
TER   
ATOM   6336  O00 WTR  1629       8.432 -14.779  13.818
ATOM   6337  H01 WTR  1629       8.492 -14.661  14.766
ATOM   6338  H02 WTR  1629       9.152 -15.373  13.605
TER   
ATOM   6339  O00 WTR  1630      10.500 -12.144  17.084
ATOM   6340  H01 WTR  1630      10.774 -11.532  16.401
ATOM   6341  H02 WTR  1630      10.499 -11.623  17.887
TER   
ATOM   6342  O00 WTR  1631       5.506  -6.138  22.812
ATOM   6343  H01 WTR  1631       4.957  -5.902  22.063
ATOM   6344  H02 WTR  1631       6.083  -5.384  22.932
TER   
ATOM   6345  O00 WTR  1632       9.734   8.827  17.098
ATOM   6346  H01 WTR  1632      10.251   8.119  17.481
ATOM   6347  H02 WTR  1632      10.383   9.471  16.814
TER   
ATOM   6348  O00 WTR  1633       0.045  -8.293  21.253
ATOM   6349  H01 WTR  1633       0.690  -8.529  20.586
ATOM   6350  H02 WTR  1633      -0.091  -9.099  21.751
TER   
ATOM   6351  O00 WTR  1634       4.263  -8.781  20.488
ATOM   6352  H01 WTR  1634       4.827  -8.206  19.972
ATOM   6353  H02 WTR  1634       3.439  -8.810  20.001
TER   
ATOM   6354  O00 WTR  1635      -1.450 -11.354  15.126
ATOM   6355  H01 WTR  1635      -1.792 -11.551  15.998
ATOM   6356  H02 WTR  1635      -2.015 -10.655  14.798
TER   
ATOM   6357  O00 WTR  1636       6.891  -9.712  22.409
ATOM   6358  H01 WTR  1636       5.976  -9.953  22.552
ATOM   6359  H02 WTR  1636       6.849  -8.883  21.932
TER   
ATOM   6360  O00 WTR  1637      -2.073 -11.784  17.897
ATOM   6361  H01 WTR  1637      -1.157 -11.588  18.092
ATOM   6362  H02 WTR  1637      -2.567 -11.105  18.356
TER   
ATOM   6363  O00 WTR  1638       7.331 -14.980  18.653
ATOM   6364  H01 WTR  1638       7.563 -14.601  17.806
ATOM   6365  H02 WTR  1638       7.810 -14.451  19.292
TER   
ATOM   6366  O00 WTR  1639       4.346 -17.665  22.149
ATOM   6367  H01 WTR  1639       4.276 -17.597  21.196
ATOM   6368  H02 WTR  1639       4.958 -18.386  22.293
TER   
ATOM   6369  O00 WTR  1640      -4.137 -11.923  14.545
ATOM   6370  H01 WTR  1640      -4.688 -12.319  15.221
ATOM   6371  H02 WTR  1640      -3.319 -12.418  14.582
TER   
ATOM   6372  O00 WTR  1641       6.139  -7.328  18.905
ATOM   6373  H01 WTR  1641       6.194  -6.496  18.436
ATOM   6374  H02 WTR  1641       6.821  -7.272  19.575
TER   
ATOM   6375  O00 WTR  1642       2.545 -15.136  22.326
ATOM   6376  H01 WTR  1642       2.319 -15.637  21.542
ATOM   6377  H02 WTR  1642       3.189 -15.679  22.780
TER   
ATOM   6378  O00 WTR  1643       3.881 -10.215  22.826
ATOM   6379  H01 WTR  1643       3.998  -9.442  22.274
ATOM   6380  H02 WTR  1643       3.279  -9.930  23.514
TER   
ATOM   6381  O00 WTR  1644       7.582  -0.913  18.343
ATOM   6382  H01 WTR  1644       7.133  -0.341  17.720
ATOM   6383  H02 WTR  1644       8.426  -0.487  18.493
TER   
ATOM   6384  O00 WTR  1645       4.333  -2.262  21.863
ATOM   6385  H01 WTR  1645       3.844  -3.079  21.769
ATOM   6386  H02 WTR  1645       3.746  -1.686  22.353
TER   
ATOM   6387  O00 WTR  1646      -6.451   5.478  15.437
ATOM   6388  H01 WTR  1646      -6.291   5.564  16.376
ATOM   6389  H02 WTR  1646      -7.404   5.523  15.351
TER   
ATOM   6390  O00 WTR  1647      -4.569   5.537  17.997
ATOM   6391  H01 WTR  1647      -3.693   5.689  17.641
ATOM   6392  H02 WTR  1647      -4.958   6.409  18.057
TER   
ATOM   6393  O00 WTR  1648      -8.731  -7.946  11.355
ATOM   6394  H01 WTR  1648      -8.539  -8.118  12.277
ATOM   6395  H02 WTR  1648      -7.884  -7.721  10.971
TER   
ATOM   6396  O00 WTR  1649       0.370   5.856  18.584
ATOM   6397  H01 WTR  1649       0.419   5.520  19.479
ATOM   6398  H02 WTR  1649       0.823   5.198  18.056
TER   
ATOM   6399  O00 WTR  1650      -9.846   0.842  19.618
ATOM   6400  H01 WTR  1650      -9.473   1.466  20.240
ATOM   6401  H02 WTR  1650      -9.755  -0.009  20.047
TER   
ATOM   6402  O00 WTR  1651     -18.206  -6.026  16.241
ATOM   6403  H01 WTR  1651     -17.472  -6.092  15.630
ATOM   6404  H02 WTR  1651     -18.561  -5.149  16.096
TER   
ATOM   6405  O00 WTR  1652      -6.239  -4.839  13.961
ATOM   6406  H01 WTR  1652      -6.522  -5.751  13.891
ATOM   6407  H02 WTR  1652      -6.001  -4.731  14.882
TER   
ATOM   6408  O00 WTR  1653      -9.881  -1.350  21.321
ATOM   6409  H01 WTR  1653     -10.445  -1.988  21.759
ATOM   6410  H02 WTR  1653      -9.191  -1.163  21.958
TER   
ATOM   6411  O00 WTR  1654      -2.241   4.284  14.621
ATOM   6412  H01 WTR  1654      -2.140   4.675  15.489
ATOM   6413  H02 WTR  1654      -3.034   4.687  14.267
TER   
ATOM   6414  O00 WTR  1655      -6.481  -1.686  20.527
ATOM   6415  H01 WTR  1655      -7.053  -2.424  20.734
ATOM   6416  H02 WTR  1655      -6.998  -0.912  20.748
TER   
ATOM   6417  O00 WTR  1656      -7.909   5.273  17.932
ATOM   6418  H01 WTR  1656      -8.781   4.885  18.003
ATOM   6419  H02 WTR  1656      -8.060   6.216  18.000
TER   
ATOM   6420  O00 WTR  1657       0.243  -1.981  14.328
ATOM   6421  H01 WTR  1657       0.241  -1.501  13.500
ATOM   6422  H02 WTR  1657       1.161  -2.207  14.472
TER   
ATOM   6423  O00 WTR  1658     -12.663   3.146  14.583
ATOM   6424  H01 WTR  1658     -12.450   2.776  15.440
ATOM   6425  H02 WTR  1658     -12.284   2.530  13.955
TER   
ATOM   6426  O00 WTR  1659      -7.600  -5.599  17.898
ATOM   6427  H01 WTR  1659      -8.338  -5.004  18.029
ATOM   6428  H02 WTR  1659      -8.006  -6.449  17.726
TER   
ATOM   6429  O00 WTR  1660      -4.952  -1.566  15.043
ATOM   6430  H01 WTR  1660      -3.995  -1.559  15.024
ATOM   6431  H02 WTR  1660      -5.210  -1.575  14.121
TER   
ATOM   6432  O00 WTR  1661      -7.211  -2.822  12.663
ATOM   6433  H01 WTR  1661      -6.714  -3.426  13.214
ATOM   6434  H02 WTR  1661      -8.029  -2.680  13.140
TER   
ATOM   6435  O00 WTR  1662      -2.077  -2.781  18.840
ATOM   6436  H01 WTR  1662      -1.813  -2.218  19.568
ATOM   6437  H02 WTR  1662      -1.694  -2.368  18.066
TER   
ATOM   6438  O00 WTR  1663      -7.675   7.176  21.249
ATOM   6439  H01 WTR  1663      -8.207   6.484  20.856
ATOM   6440  H02 WTR  1663      -7.808   7.934  20.680
TER   
ATOM   6441  O00 WTR  1664       7.790  -6.346  15.611
ATOM   6442  H01 WTR  1664       7.682  -7.286  15.758
ATOM   6443  H02 WTR  1664       8.084  -6.278  14.703
TER   
ATOM   6444  O00 WTR  1665     -10.817  -5.449  20.675
ATOM   6445  H01 WTR  1665     -11.299  -4.693  21.010
ATOM   6446  H02 WTR  1665     -10.393  -5.825  21.446
TER   
ATOM   6447  O00 WTR  1666      -8.250   2.111  21.664
ATOM   6448  H01 WTR  1666      -8.327   3.020  21.956
ATOM   6449  H02 WTR  1666      -7.585   2.135  20.977
TER   
ATOM   6450  O00 WTR  1667      -5.445   0.513  22.623
ATOM   6451  H01 WTR  1667      -6.391   0.650  22.571
ATOM   6452  H02 WTR  1667      -5.069   1.263  22.163
TER   
ATOM   6453  O00 WTR  1668      -9.400  -3.625  18.650
ATOM   6454  H01 WTR  1668      -9.562  -3.760  19.584
ATOM   6455  H02 WTR  1668     -10.221  -3.875  18.226
TER   
ATOM   6456  O00 WTR  1669      -0.566  -1.330  16.846
ATOM   6457  H01 WTR  1669       0.017  -1.497  17.587
ATOM   6458  H02 WTR  1669      -0.306  -1.971  16.185
TER   
ATOM   6459  O00 WTR  1670      -4.683  -2.405  18.454
ATOM   6460  H01 WTR  1670      -5.008  -2.317  19.350
ATOM   6461  H02 WTR  1670      -3.765  -2.656  18.555
TER   
ATOM   6462  O00 WTR  1671     -14.168  -8.580  10.331
ATOM   6463  H01 WTR  1671     -13.443  -8.455  10.943
ATOM   6464  H02 WTR  1671     -13.832  -9.199   9.683
TER   
ATOM   6465  O00 WTR  1672      -2.664  -6.446  14.658
ATOM   6466  H01 WTR  1672      -2.511  -5.701  14.077
ATOM   6467  H02 WTR  1672      -2.976  -6.054  15.474
TER   
ATOM   6468  O00 WTR  1673      -4.617   0.466  18.371
ATOM   6469  H01 WTR  1673      -3.703   0.750  18.381
ATOM   6470  H02 WTR  1673      -4.573  -0.488  18.441
TER   
ATOM   6471  O00 WTR  1674      -1.356  -1.133  21.909
ATOM   6472  H01 WTR  1674      -0.996  -1.973  22.195
ATOM   6473  H02 WTR  1674      -2.003  -0.909  22.578
TER   
ATOM   6474  O00 WTR  1675      -9.415   2.023  16.552
ATOM   6475  H01 WTR  1675      -8.700   1.793  15.960
ATOM   6476  H02 WTR  1675      -9.252   1.504  17.340
TER   
ATOM   6477  O00 WTR  1676     -14.273  -4.630  21.831
ATOM   6478  H01 WTR  1676     -14.137  -5.473  21.399
ATOM   6479  H02 WTR  1676     -14.959  -4.204  21.316
TER   
ATOM   6480  O00 WTR  1677       1.335  -4.736  16.289
ATOM   6481  H01 WTR  1677       1.055  -5.264  15.541
ATOM   6482  H02 WTR  1677       2.103  -5.192  16.631
TER   
ATOM   6483  O00 WTR  1678       0.747   0.362  20.358
ATOM   6484  H01 WTR  1678       0.213  -0.341  20.728
ATOM   6485  H02 WTR  1678       0.634   1.094  20.964
TER   
ATOM   6486  O00 WTR  1679      -3.126  -9.280  14.351
ATOM   6487  H01 WTR  1679      -4.077  -9.377  14.405
ATOM   6488  H02 WTR  1679      -2.980  -8.335  14.378
TER   
ATOM   6489  O00 WTR  1680      -3.510 -17.889  22.774
ATOM   6490  H01 WTR  1680      -2.914 -17.621  23.473
ATOM   6491  H02 WTR  1680      -4.295 -17.359  22.911
TER   
ATOM   6492  O00 WTR  1681     -15.338  -0.689  20.668
ATOM   6493  H01 WTR  1681     -15.085   0.076  20.151
ATOM   6494  H02 WTR  1681     -15.653  -0.325  21.496
TER   
ATOM   6495  O00 WTR  1682      -6.665   2.623  19.624
ATOM   6496  H01 WTR  1682      -6.934   3.054  18.813
ATOM   6497  H02 WTR  1682      -5.785   2.293  19.440
TER   
ATOM   6498  O00 WTR  1683     -15.697  -3.541  19.879
ATOM   6499  H01 WTR  1683     -15.715  -2.730  20.387
ATOM   6500  H02 WTR  1683     -14.961  -3.430  19.276
TER   
ATOM   6501  O00 WTR  1684      -8.927   5.995  13.400
ATOM   6502  H01 WTR  1684      -8.684   6.920  13.369
ATOM   6503  H02 WTR  1684      -9.835   5.975  13.098
TER   
ATOM   6504  O00 WTR  1685      -9.229   4.742  21.060
ATOM   6505  H01 WTR  1685      -9.999   4.441  21.543
ATOM   6506  H02 WTR  1685      -9.424   4.537  20.146
TER   
ATOM   6507  O00 WTR  1686      -4.014   2.880  21.073
ATOM   6508  H01 WTR  1686      -3.214   2.944  20.550
ATOM   6509  H02 WTR  1686      -4.369   3.769  21.077
TER   
ATOM   6510  O00 WTR  1687      11.761 -21.285  19.070
ATOM   6511  H01 WTR  1687      12.251 -21.014  18.293
ATOM   6512  H02 WTR  1687      11.186 -21.983  18.760
TER   
ATOM   6513  O00 WTR  1688      -3.312  -6.144  17.391
ATOM   6514  H01 WTR  1688      -4.060  -5.546  17.364
ATOM   6515  H02 WTR  1688      -2.575  -5.594  17.657
TER   
ATOM   6516  O00 WTR  1689      -5.586 -10.633  18.048
ATOM   6517  H01 WTR  1689      -5.896 -11.436  17.629
ATOM   6518  H02 WTR  1689      -6.385 -10.177  18.312
TER   
ATOM   6519  O00 WTR  1690     -18.083 -18.343  16.053
ATOM   6520  H01 WTR  1690     -17.359 -18.898  15.764
ATOM   6521  H02 WTR  1690     -18.088 -18.432  17.006
TER   
ATOM   6522  O00 WTR  1691      -3.163  -0.480  23.804
ATOM   6523  H01 WTR  1691      -4.084  -0.227  23.751
ATOM   6524  H02 WTR  1691      -2.795   0.092  24.477
TER   
ATOM   6525  O00 WTR  1692      -7.858   8.449  12.971
ATOM   6526  H01 WTR  1692      -7.348   8.008  12.292
ATOM   6527  H02 WTR  1692      -8.582   8.861  12.499
TER   
ATOM   6528  O00 WTR  1693       0.531   7.128  14.331
ATOM   6529  H01 WTR  1693      -0.149   7.460  14.916
ATOM   6530  H02 WTR  1693       0.191   7.290  13.451
TER   
ATOM   6531  O00 WTR  1694      -6.684  -0.070  16.642
ATOM   6532  H01 WTR  1694      -6.084   0.398  17.223
ATOM   6533  H02 WTR  1694      -6.188  -0.837  16.354
TER   
ATOM   6534  O00 WTR  1695      -2.701 -19.412  20.464
ATOM   6535  H01 WTR  1695      -3.279 -19.154  21.183
ATOM   6536  H02 WTR  1695      -3.272 -19.441  19.696
TER   
ATOM   6537  O00 WTR  1696      -8.493  -6.382  22.280
ATOM   6538  H01 WTR  1696      -7.758  -6.483  21.675
ATOM   6539  H02 WTR  1696      -8.368  -7.077  22.928
TER   
ATOM   6540  O00 WTR  1697       5.626  -4.287  14.910
ATOM   6541  H01 WTR  1697       5.952  -3.540  15.412
ATOM   6542  H02 WTR  1697       5.797  -5.045  15.470
TER   
ATOM   6543  O00 WTR  1698       5.938   0.370  14.372
ATOM   6544  H01 WTR  1698       5.997   0.879  15.180
ATOM   6545  H02 WTR  1698       5.944   1.025  13.674
TER   
ATOM   6546  O00 WTR  1699       3.148  -4.696  21.315
ATOM   6547  H01 WTR  1699       2.395  -5.255  21.509
ATOM   6548  H02 WTR  1699       3.454  -4.995  20.459
TER   
ATOM   6549  O00 WTR  1700      -1.801   3.301  19.512
ATOM   6550  H01 WTR  1700      -1.276   2.683  19.004
ATOM   6551  H02 WTR  1700      -1.206   3.619  20.192
TER   
ATOM   6552  O00 WTR  1701       2.490  -0.396  22.753
ATOM   6553  H01 WTR  1701       1.749  -0.385  23.359
ATOM   6554  H02 WTR  1701       2.164   0.043  21.968
TER   
ATOM   6555  O00 WTR  1702       7.441  -7.040  21.234
ATOM   6556  H01 WTR  1702       8.288  -7.218  21.643
ATOM   6557  H02 WTR  1702       6.943  -6.574  21.905
TER   
ATOM   6558  O00 WTR  1703      -0.611   0.975  14.860
ATOM   6559  H01 WTR  1703      -0.835   0.863  13.937
ATOM   6560  H02 WTR  1703      -0.784   0.121  15.255
TER   
ATOM   6561  O00 WTR  1704       2.508  -1.003  15.995
ATOM   6562  H01 WTR  1704       2.322  -0.209  15.495
ATOM   6563  H02 WTR  1704       2.929  -1.589  15.366
TER   
ATOM   6564  O00 WTR  1705      -5.413   5.348  21.194
ATOM   6565  H01 WTR  1705      -5.741   4.836  20.455
ATOM   6566  H02 WTR  1705      -6.143   5.918  21.434
TER   
ATOM   6567  O00 WTR  1706      15.298  -2.340  19.323
ATOM   6568  H01 WTR  1706      15.635  -1.450  19.218
ATOM   6569  H02 WTR  1706      14.685  -2.450  18.596
TER   
ATOM   6570  O00 WTR  1707      13.816  -3.150  17.272
ATOM   6571  H01 WTR  1707      12.866  -3.173  17.389
ATOM   6572  H02 WTR  1707      14.116  -4.007  17.574
TER   
ATOM   6573  O00 WTR  1708       2.234  -8.609  16.216
ATOM   6574  H01 WTR  1708       1.790  -9.401  16.519
ATOM   6575  H02 WTR  1708       1.535  -8.066  15.852
TER   
ATOM   6576  O00 WTR  1709      -2.436  -2.540  11.360
ATOM   6577  H01 WTR  1709      -2.307  -3.093  10.589
ATOM   6578  H02 WTR  1709      -3.360  -2.291  11.324
TER   
ATOM   6579  O00 WTR  1710       6.947  -3.765  19.730
ATOM   6580  H01 WTR  1710       6.579  -3.056  19.203
ATOM   6581  H02 WTR  1710       7.657  -4.119  19.194
TER   
ATOM   6582  O00 WTR  1711       6.892  -2.007  15.834
ATOM   6583  H01 WTR  1711       7.313  -1.750  16.654
ATOM   6584  H02 WTR  1711       6.606  -1.182  15.442
TER   
ATOM   6585  O00 WTR  1712      12.643   0.803  16.270
ATOM   6586  H01 WTR  1712      12.551   0.294  15.465
ATOM   6587  H02 WTR  1712      12.094   0.346  16.907
TER   
ATOM   6588  O00 WTR  1713       1.053  -7.378  12.031
ATOM   6589  H01 WTR  1713       1.315  -8.241  12.351
ATOM   6590  H02 WTR  1713       0.777  -7.530  11.127
TER   
ATOM   6591  O00 WTR  1714       9.880  -2.812  16.471
ATOM   6592  H01 WTR  1714      10.468  -3.505  16.169
ATOM   6593  H02 WTR  1714       9.174  -3.276  16.921
TER   
ATOM   6594  O00 WTR  1715       1.691  -6.968  25.261
ATOM   6595  H01 WTR  1715       1.001  -6.662  25.850
ATOM   6596  H02 WTR  1715       2.463  -6.460  25.510
TER   
ATOM   6597  O00 WTR  1716       3.537  -1.958  18.480
ATOM   6598  H01 WTR  1716       3.139  -1.543  17.715
ATOM   6599  H02 WTR  1716       4.012  -1.251  18.917
TER   
ATOM   6600  O00 WTR  1717      10.536  -0.329  17.603
ATOM   6601  H01 WTR  1717      10.223  -1.146  17.216
ATOM   6602  H02 WTR  1717      11.030  -0.602  18.376
TER   
ATOM   6603  O00 WTR  1718       6.928 -10.745  11.947
ATOM   6604  H01 WTR  1718       7.498 -11.267  12.512
ATOM   6605  H02 WTR  1718       7.303  -9.865  11.974
TER   
ATOM   6606  O00 WTR  1719      11.533  -4.524  19.812
ATOM   6607  H01 WTR  1719      10.996  -4.301  20.572
ATOM   6608  H02 WTR  1719      11.122  -5.309  19.450
TER   
ATOM   6609  O00 WTR  1720       7.416   8.527  15.609
ATOM   6610  H01 WTR  1720       8.152   8.682  16.200
ATOM   6611  H02 WTR  1720       6.875   9.314  15.687
TER   
ATOM   6612  O00 WTR  1721      -0.561  -0.330  12.396
ATOM   6613  H01 WTR  1721      -0.202   0.292  11.762
ATOM   6614  H02 WTR  1721      -1.487  -0.401  12.164
TER   
ATOM   6615  O00 WTR  1722       0.260  -6.646  14.649
ATOM   6616  H01 WTR  1722      -0.682  -6.808  14.601
ATOM   6617  H02 WTR  1722       0.513  -6.433  13.751
TER   
ATOM   6618  O00 WTR  1723       1.037   2.287  22.235
ATOM   6619  H01 WTR  1723       1.983   2.432  22.215
ATOM   6620  H02 WTR  1723       0.874   1.888  23.090
TER   
ATOM   6621  O00 WTR  1724       5.138  -0.369  20.120
ATOM   6622  H01 WTR  1724       4.826  -1.076  20.685
ATOM   6623  H02 WTR  1724       5.908  -0.733  19.682
TER   
ATOM   6624  O00 WTR  1725     -11.765 -11.304  13.739
ATOM   6625  H01 WTR  1725     -12.512 -10.709  13.669
ATOM   6626  H02 WTR  1725     -12.023 -11.934  14.412
TER   
ATOM   6627  O00 WTR  1726       9.828   0.406  14.889
ATOM   6628  H01 WTR  1726       9.970   0.229  15.819
ATOM   6629  H02 WTR  1726       9.301   1.205  14.874
TER   
ATOM   6630  O00 WTR  1727      -2.826  -4.670  21.680
ATOM   6631  H01 WTR  1727      -3.346  -3.895  21.890
ATOM   6632  H02 WTR  1727      -3.105  -5.326  22.319
TER   
ATOM   6633  O00 WTR  1728      12.084  -1.501  19.569
ATOM   6634  H01 WTR  1728      12.934  -1.311  19.966
ATOM   6635  H02 WTR  1728      12.094  -2.446  19.421
TER   
ATOM   6636  O00 WTR  1729      -0.453  -3.596  21.411
ATOM   6637  H01 WTR  1729      -1.298  -4.042  21.468
ATOM   6638  H02 WTR  1729       0.187  -4.260  21.668
TER   
ATOM   6639  O00 WTR  1730       4.218  -5.608  25.429
ATOM   6640  H01 WTR  1730       4.896  -5.231  25.989
ATOM   6641  H02 WTR  1730       4.662  -5.785  24.599
TER   
ATOM   6642  O00 WTR  1731       2.290   1.572  14.855
ATOM   6643  H01 WTR  1731       2.225   1.161  13.993
ATOM   6644  H02 WTR  1731       1.383   1.743  15.108
TER   
ATOM   6645  O00 WTR  1732       1.386   0.854  17.763
ATOM   6646  H01 WTR  1732       0.934   0.603  18.568
ATOM   6647  H02 WTR  1732       1.314   0.085  17.198
TER   
ATOM   6648  O00 WTR  1733     -11.665  10.903  15.790
ATOM   6649  H01 WTR  1733     -12.374  10.569  15.240
ATOM   6650  H02 WTR  1733     -10.916  10.345  15.582
TER   
ATOM   6651  O00 WTR  1734      -2.132   5.144  17.201
ATOM   6652  H01 WTR  1734      -1.410   5.590  17.642
ATOM   6653  H02 WTR  1734      -2.253   4.334  17.696
TER   
ATOM   6654  O00 WTR  1735       0.487   4.258  14.458
ATOM   6655  H01 WTR  1735       0.368   5.203  14.362
ATOM   6656  H02 WTR  1735      -0.378   3.888  14.283
TER   
ATOM   6657  O00 WTR  1736      -3.837  -6.868  20.037
ATOM   6658  H01 WTR  1736      -3.446  -6.061  20.373
ATOM   6659  H02 WTR  1736      -3.769  -6.788  19.085
TER   
ATOM   6660  O00 WTR  1737       8.439  -4.945  17.745
ATOM   6661  H01 WTR  1737       9.064  -5.609  18.036
ATOM   6662  H02 WTR  1737       8.168  -5.236  16.874
TER   
ATOM   6663  O00 WTR  1738      -0.963  -5.248  18.184
ATOM   6664  H01 WTR  1738      -1.218  -4.426  18.604
ATOM   6665  H02 WTR  1738      -0.177  -5.029  17.684
TER   
ATOM   6666  O00 WTR  1739      -0.253   0.517  24.016
ATOM   6667  H01 WTR  1739      -0.953   1.167  24.074
ATOM   6668  H02 WTR  1739      -0.520  -0.061  23.302
TER   
ATOM   6669  O00 WTR  1740       0.823  -2.224  19.142
ATOM   6670  H01 WTR  1740       0.680  -2.700  19.960
ATOM   6671  H02 WTR  1740       1.728  -2.425  18.902
TER   
ATOM   6672  O00 WTR  1741      -1.922   2.745  23.101
ATOM   6673  H01 WTR  1741      -2.697   2.878  22.554
ATOM   6674  H02 WTR  1741      -1.695   3.622  23.410
TER   
ATOM   6675  O00 WTR  1742      11.607   6.708  17.178
ATOM   6676  H01 WTR  1742      11.998   6.813  18.045
ATOM   6677  H02 WTR  1742      12.172   6.075  16.735
TER   
ATOM   6678  O00 WTR  1743      11.143  -9.181  23.236
ATOM   6679  H01 WTR  1743      10.438  -9.603  23.726
ATOM   6680  H02 WTR  1743      11.758  -8.886  23.907
TER   
ATOM   6681  O00 WTR  1744      15.962  -8.786  23.694
ATOM   6682  H01 WTR  1744      16.611  -9.369  24.087
ATOM   6683  H02 WTR  1744      16.436  -8.334  22.997
TER   
ATOM   6684  O00 WTR  1745      14.147 -10.268  14.413
ATOM   6685  H01 WTR  1745      13.344  -9.902  14.784
ATOM   6686  H02 WTR  1745      14.163  -9.949  13.511
TER   
ATOM   6687  O00 WTR  1746      16.404   0.270  18.108
ATOM   6688  H01 WTR  1746      16.819   0.080  17.266
ATOM   6689  H02 WTR  1746      17.090   0.694  18.623
TER   
ATOM   6690  O00 WTR  1747      13.569   1.561  12.599
ATOM   6691  H01 WTR  1747      13.165   0.805  13.026
ATOM   6692  H02 WTR  1747      12.838   2.151  12.415
TER   
ATOM   6693  O00 WTR  1748       6.860  -3.766  22.342
ATOM   6694  H01 WTR  1748       6.956  -3.967  21.411
ATOM   6695  H02 WTR  1748       6.123  -3.157  22.381
TER   
ATOM   6696  O00 WTR  1749      13.163 -15.305  16.210
ATOM   6697  H01 WTR  1749      13.149 -14.698  16.950
ATOM   6698  H02 WTR  1749      12.545 -15.995  16.454
TER   
ATOM   6699  O00 WTR  1750      12.488 -13.329  14.065
ATOM   6700  H01 WTR  1750      12.582 -13.892  13.297
ATOM   6701  H02 WTR  1750      12.675 -13.903  14.808
TER   
ATOM   6702  O00 WTR  1751      10.199 -13.241  21.578
ATOM   6703  H01 WTR  1751      10.273 -13.644  20.713
ATOM   6704  H02 WTR  1751       9.271 -13.022  21.663
TER   
ATOM   6705  O00 WTR  1752      11.669 -17.685  16.100
ATOM   6706  H01 WTR  1752      10.941 -17.392  16.648
ATOM   6707  H02 WTR  1752      11.836 -18.584  16.383
TER   
ATOM   6708  O00 WTR  1753      12.756 -13.596  18.207
ATOM   6709  H01 WTR  1753      12.064 -13.317  17.607
ATOM   6710  H02 WTR  1753      12.311 -14.162  18.838
TER   
ATOM   6711  O00 WTR  1754      11.225 -15.433  19.512
ATOM   6712  H01 WTR  1754      11.113 -15.585  20.451
ATOM   6713  H02 WTR  1754      10.610 -16.037  19.096
TER   
ATOM   6714  O00 WTR  1755      14.592 -12.285  19.853
ATOM   6715  H01 WTR  1755      13.979 -12.101  20.564
ATOM   6716  H02 WTR  1755      14.053 -12.683  19.169
TER   
ATOM   6717  O00 WTR  1756      10.976 -15.683  22.229
ATOM   6718  H01 WTR  1756      11.051 -16.039  23.114
ATOM   6719  H02 WTR  1756      10.865 -14.741  22.358
TER   
ATOM   6720  O00 WTR  1757      10.292  -6.747  18.908
ATOM   6721  H01 WTR  1757      10.633  -7.343  18.241
ATOM   6722  H02 WTR  1757      10.182  -7.294  19.686
TER   
ATOM   6723  O00 WTR  1758      14.147  -9.087  20.910
ATOM   6724  H01 WTR  1758      14.977  -9.049  21.385
ATOM   6725  H02 WTR  1758      13.869 -10.000  20.985
TER   
ATOM   6726  O00 WTR  1759      15.573 -16.194  15.213
ATOM   6727  H01 WTR  1759      14.789 -15.694  15.443
ATOM   6728  H02 WTR  1759      16.183 -15.540  14.873
TER   
ATOM   6729  O00 WTR  1760      13.564  -7.278  23.911
ATOM   6730  H01 WTR  1760      14.327  -7.817  23.705
ATOM   6731  H02 WTR  1760      13.773  -6.417  23.549
TER   
ATOM   6732  O00 WTR  1761      16.749  -6.836  21.535
ATOM   6733  H01 WTR  1761      16.895  -7.138  20.639
ATOM   6734  H02 WTR  1761      16.454  -5.931  21.439
TER   
ATOM   6735  O00 WTR  1762       3.570   2.799  21.333
ATOM   6736  H01 WTR  1762       4.452   2.761  21.704
ATOM   6737  H02 WTR  1762       3.673   2.481  20.436
TER   
ATOM   6738  O00 WTR  1763      14.888   2.393  17.180
ATOM   6739  H01 WTR  1763      14.149   1.956  16.756
ATOM   6740  H02 WTR  1763      15.350   1.691  17.639
TER   
ATOM   6741  O00 WTR  1764       4.504  -4.546  18.653
ATOM   6742  H01 WTR  1764       5.297  -4.405  19.172
ATOM   6743  H02 WTR  1764       4.169  -3.666  18.483
TER   
ATOM   6744  O00 WTR  1765      15.209  -4.879  12.325
ATOM   6745  H01 WTR  1765      15.173  -3.948  12.544
ATOM   6746  H02 WTR  1765      16.064  -5.168  12.646
TER   
ATOM   6747  O00 WTR  1766      14.574  -5.700  17.858
ATOM   6748  H01 WTR  1766      14.422  -6.425  17.251
ATOM   6749  H02 WTR  1766      14.416  -6.076  18.724
TER   
ATOM   6750  O00 WTR  1767      16.905  -8.501  19.345
ATOM   6751  H01 WTR  1767      15.952  -8.542  19.432
ATOM   6752  H02 WTR  1767      17.053  -7.940  18.584
TER   
ATOM   6753  O00 WTR  1768      13.436  -9.418  11.816
ATOM   6754  H01 WTR  1768      13.357 -10.163  11.221
ATOM   6755  H02 WTR  1768      14.135  -8.883  11.439
TER   
ATOM   6756  O00 WTR  1769      14.119  -7.433  15.752
ATOM   6757  H01 WTR  1769      14.598  -8.147  15.332
ATOM   6758  H02 WTR  1769      13.900  -6.836  15.036
TER   
ATOM   6759  O00 WTR  1770      18.669   2.586  15.804
ATOM   6760  H01 WTR  1770      18.658   2.349  14.877
ATOM   6761  H02 WTR  1770      18.660   3.543  15.808
TER   
ATOM   6762  O00 WTR  1771       8.837  -9.636  24.637
ATOM   6763  H01 WTR  1771       8.939  -8.688  24.718
ATOM   6764  H02 WTR  1771       8.090  -9.748  24.049
TER   
ATOM   6765  O00 WTR  1772      11.540  -8.002  16.328
ATOM   6766  H01 WTR  1772      12.482  -7.831  16.297
ATOM   6767  H02 WTR  1772      11.374  -8.563  15.570
TER   
ATOM   6768  O00 WTR  1773       9.920  -7.075  22.178
ATOM   6769  H01 WTR  1773      10.429  -7.796  22.548
ATOM   6770  H02 WTR  1773      10.081  -6.339  22.769
TER   
ATOM   6771  O00 WTR  1774      15.244  -4.518  21.132
ATOM   6772  H01 WTR  1774      15.109  -3.797  20.518
ATOM   6773  H02 WTR  1774      14.575  -5.162  20.898
TER   
ATOM   6774  O00 WTR  1775       6.667 -17.692  19.287
ATOM   6775  H01 WTR  1775       5.767 -17.913  19.047
ATOM   6776  H02 WTR  1775       6.669 -16.738  19.361
TER   
ATOM   6777  O00 WTR  1776      11.328 -10.931  14.880
ATOM   6778  H01 WTR  1776      11.917 -11.467  14.350
ATOM   6779  H02 WTR  1776      10.885 -10.364  14.249
TER   
ATOM   6780  O00 WTR  1777     -10.480   9.261  11.878
ATOM   6781  H01 WTR  1777     -10.503  10.103  12.333
ATOM   6782  H02 WTR  1777     -11.148   9.339  11.197
TER   
ATOM   6783  O00 WTR  1778     -14.217  10.522  11.805
ATOM   6784  H01 WTR  1778     -14.506   9.826  11.215
ATOM   6785  H02 WTR  1778     -13.739  11.131  11.243
TER   
ATOM   6786  O00 WTR  1779      -7.223   1.898  14.656
ATOM   6787  H01 WTR  1779      -7.457   0.974  14.742
ATOM   6788  H02 WTR  1779      -6.753   2.102  15.464
TER   
ATOM   6789  O00 WTR  1780      -2.604  11.911  12.836
ATOM   6790  H01 WTR  1780      -3.538  12.048  12.677
ATOM   6791  H02 WTR  1780      -2.322  12.695  13.308
TER   
ATOM   6792  O00 WTR  1781      -0.764   8.133  11.845
ATOM   6793  H01 WTR  1781      -1.698   8.142  11.638
ATOM   6794  H02 WTR  1781      -0.605   8.973  12.274
TER   
ATOM   6795  O00 WTR  1782       8.443   3.030  16.979
ATOM   6796  H01 WTR  1782       8.450   3.748  17.613
ATOM   6797  H02 WTR  1782       9.367   2.867  16.791
TER   
ATOM   6798  O00 WTR  1783       3.985  11.346  13.459
ATOM   6799  H01 WTR  1783       4.295  12.252  13.463
ATOM   6800  H02 WTR  1783       3.046  11.415  13.283
TER   
ATOM   6801  O00 WTR  1784      -0.547  10.181  13.472
ATOM   6802  H01 WTR  1784       0.166  10.764  13.211
ATOM   6803  H02 WTR  1784      -1.340  10.706  13.361
TER   
ATOM   6804  O00 WTR  1785      -0.761   8.895  15.935
ATOM   6805  H01 WTR  1785       0.054   9.083  16.401
ATOM   6806  H02 WTR  1785      -0.737   9.468  15.169
TER   
ATOM   6807  O00 WTR  1786      -6.130   6.749  11.310
ATOM   6808  H01 WTR  1786      -6.500   7.125  10.511
ATOM   6809  H02 WTR  1786      -5.200   6.973  11.272
TER   
ATOM   6810  O00 WTR  1787      -3.827   8.489  13.809
ATOM   6811  H01 WTR  1787      -4.199   8.916  13.038
ATOM   6812  H02 WTR  1787      -3.971   9.111  14.522
TER   
ATOM   6813  O00 WTR  1788     -11.868   7.858  13.800
ATOM   6814  H01 WTR  1788     -11.364   8.243  13.083
ATOM   6815  H02 WTR  1788     -12.701   8.329  13.788
TER   
ATOM   6816  O00 WTR  1789      -2.914   6.897  20.785
ATOM   6817  H01 WTR  1789      -3.778   6.487  20.737
ATOM   6818  H02 WTR  1789      -2.707   7.128  19.880
TER   
ATOM   6819  O00 WTR  1790      -5.289   8.548  17.748
ATOM   6820  H01 WTR  1790      -4.430   8.631  18.161
ATOM   6821  H02 WTR  1790      -5.231   9.089  16.961
TER   
ATOM   6822  O00 WTR  1791      -4.473  14.785  14.621
ATOM   6823  H01 WTR  1791      -4.458  14.103  13.950
ATOM   6824  H02 WTR  1791      -4.469  15.606  14.129
TER   
ATOM   6825  O00 WTR  1792      -9.752   8.627  15.672
ATOM   6826  H01 WTR  1792      -9.225   8.425  14.898
ATOM   6827  H02 WTR  1792     -10.556   8.122  15.553
TER   
ATOM   6828  O00 WTR  1793      -0.859  -1.907  -9.654
ATOM   6829  H01 WTR  1793      -0.117  -1.302  -9.658
ATOM   6830  H02 WTR  1793      -0.957  -2.173 -10.569
TER   
ATOM   6831  O00 WTR  1794      -2.610  -3.641  -7.469
ATOM   6832  H01 WTR  1794      -3.509  -3.749  -7.778
ATOM   6833  H02 WTR  1794      -2.071  -4.041  -8.152
TER   
ATOM   6834  O00 WTR  1795      -0.620  -9.262  -5.306
ATOM   6835  H01 WTR  1795       0.220  -9.143  -4.865
ATOM   6836  H02 WTR  1795      -1.000 -10.038  -4.895
TER   
ATOM   6837  O00 WTR  1796       4.797  -2.894  -7.693
ATOM   6838  H01 WTR  1796       4.231  -3.584  -7.348
ATOM   6839  H02 WTR  1796       4.284  -2.492  -8.394
TER   
ATOM   6840  O00 WTR  1797      -1.353 -10.285  -1.525
ATOM   6841  H01 WTR  1797      -1.789  -9.437  -1.447
ATOM   6842  H02 WTR  1797      -1.603 -10.758  -0.732
TER   
ATOM   6843  O00 WTR  1798       2.388  -4.019 -10.212
ATOM   6844  H01 WTR  1798       3.331  -3.976 -10.054
ATOM   6845  H02 WTR  1798       2.012  -4.236  -9.359
TER   
ATOM   6846  O00 WTR  1799      -1.570 -11.400  -4.092
ATOM   6847  H01 WTR  1799      -1.499 -12.332  -4.298
ATOM   6848  H02 WTR  1799      -1.587 -11.366  -3.135
TER   
ATOM   6849  O00 WTR  1800       1.656 -13.261   4.061
ATOM   6850  H01 WTR  1800       1.864 -13.150   3.133
ATOM   6851  H02 WTR  1800       1.164 -12.473   4.293
TER   
ATOM   6852  O00 WTR  1801       3.080 -10.204   5.620
ATOM   6853  H01 WTR  1801       2.155 -10.191   5.375
ATOM   6854  H02 WTR  1801       3.549 -10.253   4.787
TER   
ATOM   6855  O00 WTR  1802       0.945 -11.820  -2.533
ATOM   6856  H01 WTR  1802       0.114 -11.383  -2.348
ATOM   6857  H02 WTR  1802       1.611 -11.159  -2.346
TER   
ATOM   6858  O00 WTR  1803      -4.655  -9.004   2.510
ATOM   6859  H01 WTR  1803      -5.449  -8.517   2.287
ATOM   6860  H02 WTR  1803      -4.108  -8.941   1.727
TER   
ATOM   6861  O00 WTR  1804      -5.137 -11.159   4.183
ATOM   6862  H01 WTR  1804      -4.806 -10.483   3.592
ATOM   6863  H02 WTR  1804      -6.043 -10.903   4.358
TER   
ATOM   6864  O00 WTR  1805       0.870 -16.333   9.578
ATOM   6865  H01 WTR  1805      -0.075 -16.183   9.555
ATOM   6866  H02 WTR  1805       1.121 -16.429   8.659
TER   
ATOM   6867  O00 WTR  1806       1.979  -4.712  -7.542
ATOM   6868  H01 WTR  1806       1.744  -5.634  -7.433
ATOM   6869  H02 WTR  1806       1.595  -4.275  -6.782
TER   
ATOM   6870  O00 WTR  1807      -2.344 -10.846   0.879
ATOM   6871  H01 WTR  1807      -2.744  -9.985   0.758
ATOM   6872  H02 WTR  1807      -1.767 -10.738   1.634
TER   
ATOM   6873  O00 WTR  1808      -8.431  -7.813  -0.677
ATOM   6874  H01 WTR  1808      -8.475  -7.392  -1.535
ATOM   6875  H02 WTR  1808      -7.530  -8.130  -0.610
TER   
ATOM   6876  O00 WTR  1809       0.746 -13.815  -0.304
ATOM   6877  H01 WTR  1809       1.418 -14.457  -0.536
ATOM   6878  H02 WTR  1809       0.648 -13.277  -1.089
TER   
ATOM   6879  O00 WTR  1810      -2.569  -0.818  -7.760
ATOM   6880  H01 WTR  1810      -1.982  -0.796  -8.516
ATOM   6881  H02 WTR  1810      -2.527  -1.722  -7.450
TER   
ATOM   6882  O00 WTR  1811       0.155   1.762 -12.441
ATOM   6883  H01 WTR  1811      -0.472   2.483 -12.396
ATOM   6884  H02 WTR  1811      -0.121   1.250 -13.202
TER   
ATOM   6885  O00 WTR  1812      -6.038  -9.635  -0.748
ATOM   6886  H01 WTR  1812      -5.176  -9.508  -0.353
ATOM   6887  H02 WTR  1812      -6.042 -10.551  -1.026
TER   
ATOM   6888  O00 WTR  1813      -5.887 -12.205  -1.574
ATOM   6889  H01 WTR  1813      -5.070 -12.495  -1.169
ATOM   6890  H02 WTR  1813      -5.626 -11.887  -2.439
TER   
ATOM   6891  O00 WTR  1814       1.596 -12.128   1.607
ATOM   6892  H01 WTR  1814       0.769 -11.833   1.989
ATOM   6893  H02 WTR  1814       1.337 -12.644   0.844
TER   
ATOM   6894  O00 WTR  1815      -1.829   1.450  -9.781
ATOM   6895  H01 WTR  1815      -2.040   2.175 -10.370
ATOM   6896  H02 WTR  1815      -2.256   1.679  -8.956
TER   
ATOM   6897  O00 WTR  1816       1.685 -13.813   6.956
ATOM   6898  H01 WTR  1816       1.041 -13.181   7.277
ATOM   6899  H02 WTR  1816       1.883 -13.522   6.066
TER   
ATOM   6900  O00 WTR  1817       3.584 -10.380   2.755
ATOM   6901  H01 WTR  1817       4.239 -11.075   2.825
ATOM   6902  H02 WTR  1817       2.782 -10.832   2.491
TER   
END
