# Supplementary material for: Computationally-guided optimization of small-molecule inhibitors of the Aurora A kinase–TPX2 protein–protein interaction
Source: Chem Commun (Camb). 2017 Aug 2;53(67):9372–5. doi: 10.1039/c7cc05379g (PMC5591577; doi:10.1039/c7cc05379g)
Supplement: Supplementary file 2 [file CC-053-C7CC05379G-s002.zip › aur_data/003to002/l0.pdb]

REMARK     ur                            E=     -21190.245
REMARK    ESX   =      -3176.042    EXX    =        -83.373
REMARK    RADGYR=         14.139
REMARK          Created by MCPRO 2.30     
ATOM      1  H1  ACE     1      11.236   0.716 -13.677
ATOM      2  CH3 ACE     1      10.785   0.525 -12.703
ATOM      3  C   ACE     1      11.801   0.788 -11.554
ATOM      4  H2  ACE     1      10.457  -0.513 -12.668
ATOM      5  H3  ACE     1       9.923   1.182 -12.584
ATOM      6  O   ACE     1      12.953   1.136 -11.831
ATOM      7  N   TRP     2      11.396   0.598 -10.289
ATOM      8  CA  TRP     2      12.184   1.083  -9.144
ATOM      9  C   TRP     2      12.574   0.042  -8.177
ATOM     10  HN  TRP     2      10.530   0.112 -10.107
ATOM     11  CB  TRP     2      11.401   2.142  -8.366
ATOM     12  CG  TRP     2      11.111   3.446  -9.044
ATOM     13  CD1 TRP     2       9.872   3.925  -9.458
ATOM     14  NE1 TRP     2      10.005   5.149 -10.073
ATOM     15  HD1 TRP     2       8.972   3.338  -9.275
ATOM     16  CE2 TRP     2      11.310   5.532 -10.117
ATOM     17  HNE TRP     2       9.247   5.702 -10.447
ATOM     18  CZ2 TRP     2      11.916   6.670 -10.650
ATOM     19  CH2 TRP     2      13.315   6.764 -10.542
ATOM     20  HZ2 TRP     2      11.308   7.440 -11.126
ATOM     21  CZ3 TRP     2      14.075   5.753  -9.932
ATOM     22  HH2 TRP     2      13.835   7.637 -10.936
ATOM     23  CE3 TRP     2      13.470   4.604  -9.387
ATOM     24  HZ3 TRP     2      15.159   5.848  -9.873
ATOM     25  CD2 TRP     2      12.087   4.471  -9.470
ATOM     26  HE3 TRP     2      14.084   3.840  -8.910
ATOM     27  HA  TRP     2      13.107   1.539  -9.504
ATOM     28  HB1 TRP     2      10.468   1.698  -8.019
ATOM     29  HB2 TRP     2      11.856   2.507  -7.446
ATOM     30  O   TRP     2      11.840  -0.903  -7.978
ATOM     31  N   ALA     3      13.716   0.234  -7.524
ATOM     32  CA  ALA     3      14.049  -0.551  -6.324
ATOM     33  C   ALA     3      14.535   0.321  -5.141
ATOM     34  HN  ALA     3      14.371   0.930  -7.852
ATOM     35  CB  ALA     3      15.077  -1.609  -6.667
ATOM     36  HA  ALA     3      13.167  -1.096  -5.990
ATOM     37  HB1 ALA     3      15.318  -2.185  -5.774
ATOM     38  HB2 ALA     3      14.674  -2.274  -7.430
ATOM     39  HB3 ALA     3      15.980  -1.129  -7.044
ATOM     40  O   ALA     3      15.027   1.431  -5.351
ATOM     41  N   LEU     4      14.416  -0.180  -3.912
ATOM     42  CA  LEU     4      14.976   0.523  -2.747
ATOM     43  C   LEU     4      16.424   0.982  -2.929
ATOM     44  HN  LEU     4      13.934  -1.056  -3.772
ATOM     45  CB  LEU     4      14.835  -0.300  -1.469
ATOM     46  CG  LEU     4      15.286   0.311  -0.143
ATOM     47  CD1 LEU     4      14.764   1.727   0.058
ATOM     48  CD2 LEU     4      14.817  -0.560   1.019
ATOM     49  HA  LEU     4      14.382   1.414  -2.539
ATOM     50  HB1 LEU     4      13.786  -0.551  -1.312
ATOM     51  HB2 LEU     4      15.418  -1.216  -1.560
ATOM     52  HG  LEU     4      16.375   0.349  -0.112
ATOM     53  HD1 LEU     4      15.115   2.112   1.015
ATOM     54  HD2 LEU     4      15.129   2.367  -0.746
ATOM     55  HD3 LEU     4      13.674   1.718   0.048
ATOM     56  HD4 LEU     4      15.143  -0.117   1.960
ATOM     57  HD5 LEU     4      13.729  -0.627   1.007
ATOM     58  HD6 LEU     4      15.244  -1.558   0.921
ATOM     59  O   LEU     4      16.745   2.121  -2.615
ATOM     60  N   GLU     5      17.299   0.147  -3.467
ATOM     61  CA  GLU     5      18.667   0.606  -3.659
ATOM     62  C   GLU     5      18.776   1.827  -4.602
ATOM     63  HN  GLU     5      17.008  -0.783  -3.732
ATOM     64  CB  GLU     5      19.618  -0.535  -4.078
ATOM     65  CG  GLU     5      20.012  -0.566  -5.559
ATOM     66  CD  GLU     5      19.341  -1.680  -6.355
ATOM     67  OE1 GLU     5      18.743  -2.582  -5.733
ATOM     68  OE2 GLU     5      19.427  -1.669  -7.606
ATOM     69  HA  GLU     5      19.092   0.896  -2.698
ATOM     70  HB1 GLU     5      20.549  -0.456  -3.517
ATOM     71  HB2 GLU     5      19.148  -1.495  -3.869
ATOM     72  HG1 GLU     5      19.735   0.378  -6.029
ATOM     73  HG2 GLU     5      21.089  -0.711  -5.646
ATOM     74  O   GLU     5      19.863   2.399  -4.728
ATOM     75  N   ASP     6      17.673   2.237  -5.242
ATOM     76  CA  ASP     6      17.712   3.406  -6.149
ATOM     77  C   ASP     6      17.732   4.766  -5.415
ATOM     78  HN  ASP     6      16.802   1.745  -5.106
ATOM     79  CB  ASP     6      16.534   3.401  -7.130
ATOM     80  CG  ASP     6      16.611   2.290  -8.155
ATOM     81  OD1 ASP     6      17.729   1.944  -8.589
ATOM     82  OD2 ASP     6      15.533   1.777  -8.548
ATOM     83  HA  ASP     6      18.610   3.359  -6.765
ATOM     84  HB1 ASP     6      15.602   3.274  -6.579
ATOM     85  HB2 ASP     6      16.509   4.346  -7.673
ATOM     86  O   ASP     6      17.889   5.822  -6.054
ATOM     87  N   PHE     7      17.578   4.725  -4.087
ATOM     88  CA  PHE     7      17.418   5.922  -3.273
ATOM     89  C   PHE     7      18.329   5.935  -2.060
ATOM     90  HN  PHE     7      17.570   3.835  -3.610
ATOM     91  CB  PHE     7      15.983   6.020  -2.737
ATOM     92  CG  PHE     7      14.941   5.916  -3.790
ATOM     93  CD1 PHE     7      14.523   7.042  -4.476
ATOM     94  CE1 PHE     7      13.560   6.946  -5.469
ATOM     95  HD1 PHE     7      14.951   8.016  -4.238
ATOM     96  CZ  PHE     7      13.003   5.715  -5.782
ATOM     97  HE1 PHE     7      13.239   7.840  -6.005
ATOM     98  CE2 PHE     7      13.405   4.573  -5.096
ATOM     99  HZ  PHE     7      12.249   5.642  -6.566
ATOM    100  CD2 PHE     7      14.369   4.676  -4.104
ATOM    101  HE2 PHE     7      12.963   3.607  -5.340
ATOM    102  HD2 PHE     7      14.689   3.788  -3.560
ATOM    103  HA  PHE     7      17.649   6.803  -3.872
ATOM    104  HB1 PHE     7      15.805   5.214  -2.025
ATOM    105  HB2 PHE     7      15.845   6.981  -2.240
ATOM    106  O   PHE     7      18.652   4.878  -1.517
ATOM    107  N   GLU     8      18.695   7.140  -1.622
ATOM    108  CA  GLU     8      19.238   7.337  -0.290
ATOM    109  C   GLU     8      18.140   7.863   0.607
ATOM    110  HN  GLU     8      18.596   7.945  -2.225
ATOM    111  CB  GLU     8      20.360   8.348  -0.331
ATOM    112  CG  GLU     8      21.353   8.106  -1.434
ATOM    113  CD  GLU     8      22.587   8.917  -1.216
ATOM    114  OE1 GLU     8      22.592  10.090  -1.640
ATOM    115  OE2 GLU     8      23.534   8.381  -0.603
ATOM    116  HA  GLU     8      19.609   6.388   0.096
ATOM    117  HB1 GLU     8      19.946   9.346  -0.481
ATOM    118  HB2 GLU     8      20.909   8.321   0.610
ATOM    119  HG1 GLU     8      21.623   7.051  -1.455
ATOM    120  HG2 GLU     8      20.911   8.387  -2.390
ATOM    121  O   GLU     8      17.471   8.833   0.256
ATOM    122  NT  AME     9      17.948   7.217   1.750
ATOM    123  CT  AME     9      16.950   7.625   2.740
ATOM    124  HN  AME     9      18.506   6.404   1.966
ATOM    125  HT1 AME     9      16.981   6.944   3.590
ATOM    126  HT2 AME     9      17.167   8.638   3.079
ATOM    127  HT3 AME     9      15.958   7.599   2.289
ATOM    128  H1  ACE    10       9.210  14.102   7.662
ATOM    129  CH3 ACE    10       9.010  13.087   8.008
ATOM    130  C   ACE    10       7.675  13.009   8.731
ATOM    131  H2  ACE    10       9.809  12.786   8.686
ATOM    132  H3  ACE    10       8.996  12.422   7.145
ATOM    133  O   ACE    10       6.957  14.000   8.874
ATOM    134  N   GLY    11       7.322  11.828   9.197
ATOM    135  CA  GLY    11       6.035  11.659   9.842
ATOM    136  C   GLY    11       5.817  10.190  10.023
ATOM    137  HN  GLY    11       7.951  11.043   9.103
ATOM    138  HA1 GLY    11       6.042  12.166  10.807
ATOM    139  HA2 GLY    11       5.254  12.087   9.213
ATOM    140  O   GLY    11       6.354   9.371   9.272
ATOM    141  N   LYS    12       5.051   9.863  11.052
ATOM    142  CA  LYS    12       4.649   8.495  11.329
ATOM    143  C   LYS    12       3.255   8.308  10.746
ATOM    144  HN  LYS    12       4.723  10.582  11.682
ATOM    145  CB  LYS    12       4.681   8.231  12.844
ATOM    146  CG  LYS    12       5.037   6.807  13.250
ATOM    147  CD  LYS    12       3.808   6.036  13.718
ATOM    148  CE  LYS    12       4.053   4.532  13.782
ATOM    149  NZ  LYS    12       3.698   3.832  12.511
ATOM    150  HZ1 LYS    12       3.879   2.844  12.609
ATOM    151  HZ2 LYS    12       4.256   4.204  11.755
ATOM    152  HZ3 LYS    12       2.719   3.977  12.309
ATOM    153  HA  LYS    12       5.354   7.807  10.863
ATOM    154  HB1 LYS    12       5.422   8.880  13.311
ATOM    155  HB2 LYS    12       3.699   8.438  13.270
ATOM    156  HG1 LYS    12       5.469   6.283  12.397
ATOM    157  HG2 LYS    12       5.760   6.832  14.065
ATOM    158  HD1 LYS    12       3.525   6.373  14.715
ATOM    159  HD2 LYS    12       2.983   6.213  13.028
ATOM    160  HE1 LYS    12       5.108   4.344  13.982
ATOM    161  HE2 LYS    12       3.450   4.099  14.579
ATOM    162  O   LYS    12       2.344   9.098  11.011
ATOM    163  N   GLY    13       3.109   7.292   9.906
ATOM    164  CA  GLY    13       1.804   6.925   9.368
ATOM    165  C   GLY    13       1.233   5.719  10.096
ATOM    166  HN  GLY    13       3.916   6.753   9.626
ATOM    167  HA1 GLY    13       1.114   7.762   9.484
ATOM    168  HA2 GLY    13       1.902   6.680   8.310
ATOM    169  O   GLY    13       1.922   5.077  10.898
ATOM    170  N   LYS    14      -0.031   5.415   9.813
ATOM    171  CA  LYS    14      -0.731   4.287  10.427
ATOM    172  C   LYS    14       0.026   2.973  10.212
ATOM    173  HN  LYS    14      -0.545   5.976   9.148
ATOM    174  CB  LYS    14      -2.162   4.201   9.889
ATOM    175  CG  LYS    14      -3.089   3.329  10.717
ATOM    176  CD  LYS    14      -4.540   3.719  10.492
ATOM    177  CE  LYS    14      -5.421   3.310  11.661
ATOM    178  NZ  LYS    14      -6.685   4.101  11.663
ATOM    179  HZ1 LYS    14      -7.258   3.818  12.445
ATOM    180  HZ2 LYS    14      -7.186   3.938  10.801
ATOM    181  HZ3 LYS    14      -6.467   5.084  11.744
ATOM    182  HA  LYS    14      -0.827   4.459  11.499
ATOM    183  HB1 LYS    14      -2.601   5.199   9.863
ATOM    184  HB2 LYS    14      -2.148   3.785   8.882
ATOM    185  HG1 LYS    14      -2.958   2.286  10.432
ATOM    186  HG2 LYS    14      -2.853   3.449  11.774
ATOM    187  HD1 LYS    14      -4.612   4.800  10.371
ATOM    188  HD2 LYS    14      -4.914   3.228   9.593
ATOM    189  HE1 LYS    14      -5.666   2.252  11.579
ATOM    190  HE2 LYS    14      -4.890   3.489  12.596
ATOM    191  O   LYS    14       0.288   2.242  11.167
ATOM    192  N   PHE    15       0.408   2.709   8.961
ATOM    193  CA  PHE    15       1.052   1.447   8.574
ATOM    194  C   PHE    15       2.555   1.598   8.282
ATOM    195  HN  PHE    15       0.256   3.395   8.235
ATOM    196  CB  PHE    15       0.323   0.824   7.359
ATOM    197  CG  PHE    15      -1.185   0.724   7.496
ATOM    198  CD1 PHE    15      -1.754  -0.002   8.536
ATOM    199  CE1 PHE    15      -3.137  -0.091   8.665
ATOM    200  HD1 PHE    15      -1.116  -0.509   9.260
ATOM    201  CZ  PHE    15      -3.972   0.538   7.749
ATOM    202  HE1 PHE    15      -3.573  -0.656   9.488
ATOM    203  CE2 PHE    15      -3.426   1.259   6.702
ATOM    204  HZ  PHE    15      -5.054   0.463   7.856
ATOM    205  CD2 PHE    15      -2.042   1.351   6.575
ATOM    206  HE2 PHE    15      -4.079   1.753   5.981
ATOM    207  HD2 PHE    15      -1.607   1.916   5.751
ATOM    208  HA  PHE    15       0.945   0.722   9.380
ATOM    209  HB1 PHE    15       0.560   1.365   6.442
ATOM    210  HB2 PHE    15       0.643  -0.212   7.249
ATOM    211  O   PHE    15       3.158   0.745   7.613
ATOM    212  N   GLY    16       3.155   2.678   8.781
ATOM    213  CA  GLY    16       4.588   2.931   8.596
ATOM    214  C   GLY    16       4.943   4.387   8.344
ATOM    215  HN  GLY    16       2.618   3.354   9.306
ATOM    216  HA1 GLY    16       5.130   2.623   9.490
ATOM    217  HA2 GLY    16       4.950   2.364   7.738
ATOM    218  O   GLY    16       4.063   5.228   8.148
ATOM    219  N   ASN    17       6.239   4.686   8.318
ATOM    220  CA  ASN    17       6.698   6.074   8.223
ATOM    221  C   ASN    17       6.829   6.662   6.815
ATOM    222  HN  ASN    17       6.926   3.947   8.364
ATOM    223  CB  ASN    17       8.020   6.262   8.990
ATOM    224  CG  ASN    17       7.886   6.004  10.484
ATOM    225  ND2 ASN    17       9.014   5.735  11.119
ATOM    226  HD1 ASN    17       8.989   5.556  12.110
ATOM    227  HD2 ASN    17       9.878   5.715  10.600
ATOM    228  OD1 ASN    17       6.794   6.047  11.063
ATOM    229  HA  ASN    17       6.001   6.725   8.751
ATOM    230  HB1 ASN    17       8.767   5.571   8.602
ATOM    231  HB2 ASN    17       8.372   7.286   8.862
ATOM    232  O   ASN    17       6.802   5.957   5.803
ATOM    233  N   VAL    18       6.973   7.979   6.769
ATOM    234  CA  VAL    18       7.384   8.648   5.553
ATOM    235  C   VAL    18       8.808   9.158   5.745
ATOM    236  HN  VAL    18       6.794   8.533   7.594
ATOM    237  CB  VAL    18       6.457   9.827   5.251
ATOM    238  CG1 VAL    18       6.709  10.314   3.838
ATOM    239  CG2 VAL    18       5.008   9.410   5.416
ATOM    240  HA  VAL    18       7.348   7.945   4.721
ATOM    241  HB  VAL    18       6.655  10.635   5.955
ATOM    242  HG1 VAL    18       6.050  11.155   3.620
ATOM    243  HG2 VAL    18       7.747  10.633   3.743
ATOM    244  HG3 VAL    18       6.512   9.506   3.134
ATOM    245  HG4 VAL    18       4.358  10.258   5.198
ATOM    246  HG5 VAL    18       4.783   8.595   4.728
ATOM    247  HG6 VAL    18       4.839   9.078   6.440
ATOM    248  O   VAL    18       9.119   9.744   6.773
ATOM    249  N   TYR    19       9.672   8.914   4.770
ATOM    250  CA  TYR    19      11.071   9.338   4.850
ATOM    251  C   TYR    19      11.421  10.315   3.763
ATOM    252  HN  TYR    19       9.369   8.422   3.942
ATOM    253  CB  TYR    19      12.018   8.133   4.748
ATOM    254  CG  TYR    19      11.886   7.225   5.947
ATOM    255  CD1 TYR    19      10.894   6.243   5.984
ATOM    256  CE1 TYR    19      10.732   5.428   7.072
ATOM    257  HD1 TYR    19      10.226   6.112   5.133
ATOM    258  CZ  TYR    19      11.558   5.584   8.161
ATOM    259  HE1 TYR    19       9.954   4.665   7.070
ATOM    260  CE2 TYR    19      12.555   6.559   8.172
ATOM    261  OH  TYR    19      11.355   4.748   9.233
ATOM    262  CD2 TYR    19      12.708   7.379   7.068
ATOM    263  HE2 TYR    19      13.202   6.668   9.043
ATOM    264  HD2 TYR    19      13.475   8.154   7.067
ATOM    265  HH  TYR    19      10.635   4.129   9.095
ATOM    266  HA  TYR    19      11.251   9.818   5.812
ATOM    267  HB1 TYR    19      11.781   7.559   3.852
ATOM    268  HB2 TYR    19      13.048   8.484   4.692
ATOM    269  O   TYR    19      10.931  10.203   2.632
ATOM    270  N   LEU    20      12.277  11.277   4.094
ATOM    271  CA  LEU    20      12.872  12.121   3.062
ATOM    272  C   LEU    20      13.826  11.211   2.316
ATOM    273  HN  LEU    20      12.516  11.424   5.064
ATOM    274  CB  LEU    20      13.599  13.318   3.689
ATOM    275  CG  LEU    20      14.211  14.311   2.696
ATOM    276  CD1 LEU    20      13.180  15.013   1.825
ATOM    277  CD2 LEU    20      15.091  15.308   3.419
ATOM    278  HA  LEU    20      12.088  12.505   2.409
ATOM    279  HB1 LEU    20      12.901  13.888   4.302
ATOM    280  HB2 LEU    20      14.419  12.961   4.311
ATOM    281  HG  LEU    20      14.895  13.785   2.030
ATOM    282  HD1 LEU    20      13.685  15.701   1.146
ATOM    283  HD2 LEU    20      12.628  14.273   1.246
ATOM    284  HD3 LEU    20      12.488  15.570   2.457
ATOM    285  HD4 LEU    20      15.518  16.006   2.699
ATOM    286  HD5 LEU    20      14.495  15.858   4.148
ATOM    287  HD6 LEU    20      15.895  14.780   3.932
ATOM    288  O   LEU    20      14.409  10.336   2.930
ATOM    289  N   ALA    21      13.970  11.373   1.006
ATOM    290  CA  ALA    21      14.845  10.470   0.258
ATOM    291  C   ALA    21      15.289  11.103  -1.014
ATOM    292  HN  ALA    21      13.476  12.118   0.535
ATOM    293  CB  ALA    21      14.138   9.178  -0.054
ATOM    294  HA  ALA    21      15.723  10.234   0.859
ATOM    295  HB1 ALA    21      14.807   8.523  -0.611
ATOM    296  HB2 ALA    21      13.843   8.692   0.875
ATOM    297  HB3 ALA    21      13.251   9.385  -0.653
ATOM    298  O   ALA    21      14.662  12.063  -1.505
ATOM    299  N   ARG    22      16.369  10.570  -1.574
ATOM    300  CA  ARG    22      16.895  11.147  -2.806
ATOM    301  C   ARG    22      17.221  10.061  -3.807
ATOM    302  HN  ARG    22      16.816   9.773  -1.144
ATOM    303  CB  ARG    22      18.143  11.978  -2.518
ATOM    304  CG  ARG    22      18.648  12.702  -3.756
ATOM    305  CD  ARG    22      19.882  13.542  -3.511
ATOM    306  NE  ARG    22      20.974  12.793  -2.909
ATOM    307  CZ  ARG    22      22.255  13.154  -3.006
ATOM    308  HE  ARG    22      20.577  11.993  -2.433
ATOM    309  NH1 ARG    22      22.592  14.253  -3.698
ATOM    310  H11 ARG    22      21.883  14.817  -4.151
ATOM    311  H12 ARG    22      23.547  14.573  -3.804
ATOM    312  NH2 ARG    22      23.201  12.416  -2.413
ATOM    313  H21 ARG    22      22.980  11.582  -1.885
ATOM    314  H22 ARG    22      24.184  12.654  -2.461
ATOM    315  HA  ARG    22      16.152  11.816  -3.241
ATOM    316  HB1 ARG    22      17.915  12.726  -1.758
ATOM    317  HB2 ARG    22      18.939  11.327  -2.159
ATOM    318  HG1 ARG    22      18.901  11.974  -4.526
ATOM    319  HG2 ARG    22      17.871  13.370  -4.129
ATOM    320  HD1 ARG    22      20.242  13.945  -4.458
ATOM    321  HD2 ARG    22      19.636  14.363  -2.838
ATOM    322  O   ARG    22      17.888   9.082  -3.496
ATOM    323  N   GLU    23      16.750  10.256  -5.016
ATOM    324  CA  GLU    23      17.024   9.353  -6.101
ATOM    325  C   GLU    23      18.489   9.496  -6.572
ATOM    326  HN  GLU    23      16.174  11.064  -5.206
ATOM    327  CB  GLU    23      16.016   9.623  -7.220
ATOM    328  CG  GLU    23      15.914   8.514  -8.239
ATOM    329  CD  GLU    23      16.936   8.656  -9.340
ATOM    330  OE1 GLU    23      17.006   9.761  -9.912
ATOM    331  OE2 GLU    23      17.659   7.679  -9.627
ATOM    332  HA  GLU    23      16.858   8.328  -5.772
ATOM    333  HB1 GLU    23      15.023   9.756  -6.791
ATOM    334  HB2 GLU    23      16.303  10.527  -7.758
ATOM    335  HG1 GLU    23      16.076   7.554  -7.749
ATOM    336  HG2 GLU    23      14.923   8.528  -8.693
ATOM    337  O   GLU    23      18.895  10.515  -7.150
ATOM    338  NT  AME    24      19.275   8.456  -6.321
ATOM    339  CT  AME    24      20.700   8.412  -6.670
ATOM    340  HN  AME    24      18.895   7.639  -5.866
ATOM    341  HT1 AME    24      21.121   7.456  -6.361
ATOM    342  HT2 AME    24      20.814   8.528  -7.748
ATOM    343  HT3 AME    24      21.224   9.221  -6.161
ATOM    344  H1  ACE    25      16.147  13.394  -7.728
ATOM    345  CH3 ACE    25      15.792  14.299  -7.236
ATOM    346  C   ACE    25      15.302  14.001  -5.827
ATOM    347  H2  ACE    25      14.975  14.718  -7.825
ATOM    348  H3  ACE    25      16.612  15.017  -7.192
ATOM    349  O   ACE    25      15.388  12.854  -5.370
ATOM    350  N   ILE    26      14.840  15.030  -5.118
ATOM    351  CA  ILE    26      14.439  14.879  -3.688
ATOM    352  C   ILE    26      12.948  14.550  -3.622
ATOM    353  HN  ILE    26      14.755  15.940  -5.550
ATOM    354  CB  ILE    26      14.883  16.117  -2.829
ATOM    355  CG1 ILE    26      16.394  16.052  -2.584
ATOM    356  CG2 ILE    26      14.247  16.174  -1.443
ATOM    357  CD1 ILE    26      16.817  15.232  -1.376
ATOM    358  HA  ILE    26      15.014  14.073  -3.232
ATOM    359  HB  ILE    26      14.641  17.036  -3.363
ATOM    360  HG1 ILE    26      16.884  15.606  -3.450
ATOM    361  HG2 ILE    26      16.781  17.059  -2.427
ATOM    362  HG3 ILE    26      14.605  17.058  -0.915
ATOM    363  HG4 ILE    26      13.163  16.226  -1.542
ATOM    364  HG5 ILE    26      14.518  15.281  -0.881
ATOM    365  HD1 ILE    26      17.903  15.248  -1.288
ATOM    366  HD2 ILE    26      16.374  15.657  -0.475
ATOM    367  HD3 ILE    26      16.477  14.204  -1.498
ATOM    368  O   ILE    26      12.166  15.019  -4.467
ATOM    369  N   LEU    27      12.555  13.723  -2.660
ATOM    370  CA  LEU    27      11.184  13.182  -2.647
ATOM    371  C   LEU    27      10.845  12.513  -1.340
ATOM    372  HN  LEU    27      13.200  13.461  -1.929
ATOM    373  CB  LEU    27      10.994  12.159  -3.774
ATOM    374  CG  LEU    27      12.134  11.150  -3.968
ATOM    375  CD1 LEU    27      12.064  10.036  -2.957
ATOM    376  CD2 LEU    27      12.126  10.586  -5.378
ATOM    377  HA  LEU    27      10.472  13.992  -2.806
ATOM    378  HB1 LEU    27      10.098  11.569  -3.582
ATOM    379  HB2 LEU    27      10.888  12.681  -4.725
ATOM    380  HG  LEU    27      13.092  11.658  -3.856
ATOM    381  HD1 LEU    27      12.886   9.341  -3.125
ATOM    382  HD2 LEU    27      12.139  10.452  -1.952
ATOM    383  HD3 LEU    27      11.116   9.509  -3.062
ATOM    384  HD4 LEU    27      12.943   9.874  -5.490
ATOM    385  HD5 LEU    27      11.178  10.082  -5.563
ATOM    386  HD6 LEU    27      12.251  11.398  -6.095
ATOM    387  O   LEU    27      11.689  12.390  -0.464
ATOM    388  N   ALA    28       9.611  12.050  -1.207
ATOM    389  CA  ALA    28       9.208  11.340  -0.005
ATOM    390  C   ALA    28       8.786   9.951  -0.393
ATOM    391  HN  ALA    28       8.940  12.191  -1.948
ATOM    392  CB  ALA    28       8.082  12.045   0.683
ATOM    393  HA  ALA    28      10.047  11.295   0.689
ATOM    394  HB1 ALA    28       7.800  11.493   1.579
ATOM    395  HB2 ALA    28       8.398  13.051   0.961
ATOM    396  HB3 ALA    28       7.226  12.107   0.011
ATOM    397  O   ALA    28       8.164   9.737  -1.436
ATOM    398  N   LEU    29       9.139   9.015   0.474
ATOM    399  CA  LEU    29       8.891   7.622   0.301
ATOM    400  C   LEU    29       8.065   7.217   1.462
ATOM    401  HN  LEU    29       9.618   9.274   1.325
ATOM    402  CB  LEU    29      10.196   6.892   0.467
ATOM    403  CG  LEU    29      10.973   6.278  -0.670
ATOM    404  CD1 LEU    29      11.375   4.942  -0.077
ATOM    405  CD2 LEU    29      10.127   6.048  -1.909
ATOM    406  HA  LEU    29       8.362   7.461  -0.638
ATOM    407  HB1 LEU    29      10.936   7.564   0.903
ATOM    408  HB2 LEU    29      10.052   6.035   1.125
ATOM    409  HG  LEU    29      11.824   6.914  -0.915
ATOM    410  HD1 LEU    29      11.956   4.380  -0.808
ATOM    411  HD2 LEU    29      11.977   5.107   0.816
ATOM    412  HD3 LEU    29      10.481   4.378   0.187
ATOM    413  HD4 LEU    29      10.742   5.605  -2.692
ATOM    414  HD5 LEU    29       9.305   5.375  -1.668
ATOM    415  HD6 LEU    29       9.726   7.000  -2.258
ATOM    416  O   LEU    29       8.605   7.118   2.578
ATOM    417  N   LYS    30       6.779   6.935   1.215
ATOM    418  CA  LYS    30       5.894   6.342   2.234
ATOM    419  C   LYS    30       6.211   4.853   2.211
ATOM    420  HN  LYS    30       6.388   7.130   0.304
ATOM    421  CB  LYS    30       4.432   6.619   1.921
ATOM    422  CG  LYS    30       3.334   6.387   2.959
ATOM    423  CD  LYS    30       2.091   7.154   2.529
ATOM    424  CE  LYS    30       0.849   6.656   3.254
ATOM    425  NZ  LYS    30      -0.308   7.430   2.672
ATOM    426  HZ1 LYS    30      -1.176   7.357   3.185
ATOM    427  HZ2 LYS    30      -0.533   7.129   1.735
ATOM    428  HZ3 LYS    30      -0.193   8.433   2.627
ATOM    429  HA  LYS    30       6.111   6.785   3.206
ATOM    430  HB1 LYS    30       4.416   7.685   1.695
ATOM    431  HB2 LYS    30       4.077   6.117   1.021
ATOM    432  HG1 LYS    30       3.174   5.324   3.140
ATOM    433  HG2 LYS    30       3.611   6.686   3.970
ATOM    434  HD1 LYS    30       2.209   8.232   2.634
ATOM    435  HD2 LYS    30       2.142   7.042   1.446
ATOM    436  HE1 LYS    30       0.677   5.584   3.159
ATOM    437  HE2 LYS    30       0.920   6.945   4.303
ATOM    438  O   LYS    30       5.970   4.164   1.212
ATOM    439  N   VAL    31       6.817   4.432   3.310
ATOM    440  CA  VAL    31       7.225   3.076   3.643
ATOM    441  C   VAL    31       6.010   2.516   4.364
ATOM    442  HN  VAL    31       7.048   5.091   4.040
ATOM    443  CB  VAL    31       8.476   3.063   4.546
ATOM    444  CG1 VAL    31       8.879   1.676   5.005
ATOM    445  CG2 VAL    31       9.643   3.741   3.835
ATOM    446  HA  VAL    31       7.455   2.531   2.728
ATOM    447  HB  VAL    31       8.234   3.604   5.461
ATOM    448  HG1 VAL    31       8.971   0.940   4.207
ATOM    449  HG2 VAL    31       9.881   1.732   5.429
ATOM    450  HG3 VAL    31       8.174   1.232   5.708
ATOM    451  HG4 VAL    31      10.534   3.761   4.462
ATOM    452  HG5 VAL    31       9.840   3.061   3.006
ATOM    453  HG6 VAL    31       9.464   4.724   3.399
ATOM    454  O   VAL    31       5.520   3.101   5.344
ATOM    455  N   LEU    32       5.513   1.396   3.847
ATOM    456  CA  LEU    32       4.422   0.638   4.457
ATOM    457  C   LEU    32       4.891  -0.811   4.673
ATOM    458  HN  LEU    32       5.893   1.030   2.986
ATOM    459  CB  LEU    32       3.148   0.759   3.626
ATOM    460  CG  LEU    32       2.660   2.159   3.205
ATOM    461  CD1 LEU    32       3.231   2.672   1.893
ATOM    462  CD2 LEU    32       1.164   2.431   3.252
ATOM    463  HA  LEU    32       4.156   1.088   5.413
ATOM    464  HB1 LEU    32       3.300   0.301   2.649
ATOM    465  HB2 LEU    32       2.325   0.231   4.107
ATOM    466  HG  LEU    32       3.014   2.837   3.981
ATOM    467  HD1 LEU    32       3.153   3.752   1.768
ATOM    468  HD2 LEU    32       4.264   2.345   1.776
ATOM    469  HD3 LEU    32       2.644   2.195   1.108
ATOM    470  HD4 LEU    32       0.679   1.655   2.661
ATOM    471  HD5 LEU    32       0.828   2.360   4.286
ATOM    472  HD6 LEU    32       0.889   3.448   2.973
ATOM    473  O   LEU    32       5.647  -1.364   3.856
ATOM    474  N   PHE    33       4.516  -1.426   5.796
ATOM    475  CA  PHE    33       4.932  -2.798   6.120
ATOM    476  C   PHE    33       3.837  -3.862   5.899
ATOM    477  HN  PHE    33       3.923  -0.946   6.458
ATOM    478  CB  PHE    33       5.427  -2.879   7.573
ATOM    479  CG  PHE    33       6.772  -2.244   7.828
ATOM    480  CD1 PHE    33       7.907  -3.037   8.001
ATOM    481  CE1 PHE    33       9.151  -2.466   8.239
ATOM    482  HD1 PHE    33       7.827  -4.123   7.951
ATOM    483  CZ  PHE    33       9.270  -1.085   8.309
ATOM    484  HE1 PHE    33      10.027  -3.102   8.368
ATOM    485  CE2 PHE    33       8.149  -0.277   8.144
ATOM    486  HZ  PHE    33      10.243  -0.631   8.495
ATOM    487  CD2 PHE    33       6.909  -0.854   7.911
ATOM    488  HE2 PHE    33       8.247   0.808   8.198
ATOM    489  HD2 PHE    33       6.028  -0.223   7.790
ATOM    490  HA  PHE    33       5.780  -3.079   5.496
ATOM    491  HB1 PHE    33       4.651  -2.417   8.184
ATOM    492  HB2 PHE    33       5.536  -3.935   7.819
ATOM    493  O   PHE    33       2.729  -3.759   6.454
ATOM    494  N   LYS    34       4.112  -4.890   5.093
ATOM    495  CA  LYS    34       3.177  -5.954   4.716
ATOM    496  C   LYS    34       2.532  -6.675   5.895
ATOM    497  HN  LYS    34       5.033  -4.978   4.688
ATOM    498  CB  LYS    34       3.860  -6.982   3.829
ATOM    499  CG  LYS    34       4.268  -6.427   2.491
ATOM    500  CD  LYS    34       4.677  -7.477   1.481
ATOM    501  CE  LYS    34       5.055  -6.815   0.173
ATOM    502  NZ  LYS    34       5.479  -7.823  -0.818
ATOM    503  HZ1 LYS    34       5.893  -8.660  -0.434
ATOM    504  HZ2 LYS    34       6.208  -7.389  -1.366
ATOM    505  HZ3 LYS    34       4.761  -8.206  -1.416
ATOM    506  HA  LYS    34       2.367  -5.532   4.121
ATOM    507  HB1 LYS    34       4.776  -7.391   4.255
ATOM    508  HB2 LYS    34       3.063  -7.722   3.757
ATOM    509  HG1 LYS    34       3.296  -6.018   2.214
ATOM    510  HG2 LYS    34       4.991  -5.613   2.541
ATOM    511  HD1 LYS    34       5.488  -8.101   1.857
ATOM    512  HD2 LYS    34       3.892  -8.190   1.227
ATOM    513  HE1 LYS    34       4.209  -6.276  -0.253
ATOM    514  HE2 LYS    34       5.857  -6.129   0.444
ATOM    515  O   LYS    34       1.309  -6.958   5.874
ATOM    516  N   ALA    35       3.361  -6.948   6.910
ATOM    517  CA  ALA    35       2.962  -7.514   8.202
ATOM    518  C   ALA    35       1.735  -6.862   8.868
ATOM    519  HN  ALA    35       4.349  -6.761   6.815
ATOM    520  CB  ALA    35       4.133  -7.501   9.186
ATOM    521  HA  ALA    35       2.717  -8.569   8.077
ATOM    522  HB1 ALA    35       4.512  -6.516   9.461
ATOM    523  HB2 ALA    35       3.853  -7.807  10.194
ATOM    524  HB3 ALA    35       4.960  -8.145   8.888
ATOM    525  O   ALA    35       0.945  -7.543   9.551
ATOM    526  N   GLN    36       1.588  -5.563   8.610
ATOM    527  CA  GLN    36       0.593  -4.655   9.173
ATOM    528  C   GLN    36      -0.582  -4.559   8.238
ATOM    529  HN  GLN    36       2.211  -5.107   7.958
ATOM    530  CB  GLN    36       1.201  -3.289   9.405
ATOM    531  CG  GLN    36       2.488  -3.400  10.189
ATOM    532  CD  GLN    36       3.083  -2.082  10.607
ATOM    533  NE2 GLN    36       4.408  -1.951  10.543
ATOM    534  HE1 GLN    36       4.800  -1.043  10.734
ATOM    535  HE2 GLN    36       5.112  -2.658  10.396
ATOM    536  OE1 GLN    36       2.396  -1.117  10.987
ATOM    537  HA  GLN    36       0.259  -5.035  10.138
ATOM    538  HB1 GLN    36       1.280  -2.762   8.454
ATOM    539  HB2 GLN    36       0.461  -2.634   9.863
ATOM    540  HG1 GLN    36       2.457  -4.132  10.996
ATOM    541  HG2 GLN    36       3.223  -3.865   9.533
ATOM    542  O   GLN    36      -1.728  -4.708   8.659
ATOM    543  N   LEU    37      -0.308  -4.307   6.964
ATOM    544  CA  LEU    37      -1.232  -4.177   5.856
ATOM    545  C   LEU    37      -2.101  -5.405   5.662
ATOM    546  HN  LEU    37       0.650  -4.180   6.672
ATOM    547  CB  LEU    37      -0.495  -3.869   4.555
ATOM    548  CG  LEU    37       0.345  -2.595   4.391
ATOM    549  CD1 LEU    37       1.244  -2.708   3.172
ATOM    550  CD2 LEU    37      -0.526  -1.349   4.434
ATOM    551  HA  LEU    37      -1.893  -3.328   6.031
ATOM    552  HB1 LEU    37       0.098  -4.759   4.342
ATOM    553  HB2 LEU    37      -1.294  -3.856   3.813
ATOM    554  HG  LEU    37       0.888  -2.447   5.325
ATOM    555  HD1 LEU    37       0.677  -2.890   2.259
ATOM    556  HD2 LEU    37       1.759  -1.766   2.986
ATOM    557  HD3 LEU    37       2.041  -3.448   3.240
ATOM    558  HD4 LEU    37       0.074  -0.439   4.435
ATOM    559  HD5 LEU    37      -1.272  -1.397   3.640
ATOM    560  HD6 LEU    37      -1.100  -1.353   5.360
ATOM    561  O   LEU    37      -3.316  -5.256   5.521
ATOM    562  N   GLU    38      -1.529  -6.621   5.668
ATOM    563  CA  GLU    38      -2.205  -7.939   5.625
ATOM    564  C   GLU    38      -3.267  -8.020   6.682
ATOM    565  HN  GLU    38      -0.523  -6.703   5.707
ATOM    566  CB  GLU    38      -1.287  -9.104   5.957
ATOM    567  CG  GLU    38      -0.502  -9.496   4.738
ATOM    568  CD  GLU    38       0.728 -10.371   4.860
ATOM    569  OE1 GLU    38       1.209 -10.607   5.990
ATOM    570  OE2 GLU    38       1.220 -10.822   3.804
ATOM    571  HA  GLU    38      -2.667  -8.079   4.647
ATOM    572  HB1 GLU    38      -0.614  -9.027   6.811
ATOM    573  HB2 GLU    38      -1.934  -9.925   6.264
ATOM    574  HG1 GLU    38      -1.192  -9.928   4.013
ATOM    575  HG2 GLU    38      -0.094  -8.579   4.313
ATOM    576  O   GLU    38      -4.441  -8.241   6.378
ATOM    577  N   LYS    39      -2.820  -7.860   7.927
ATOM    578  CA  LYS    39      -3.590  -7.963   9.156
ATOM    579  C   LYS    39      -4.582  -6.802   9.318
ATOM    580  HN  LYS    39      -1.846  -7.642   8.086
ATOM    581  CB  LYS    39      -2.671  -8.124  10.379
ATOM    582  CG  LYS    39      -1.902  -9.447  10.512
ATOM    583  CD  LYS    39      -2.662 -10.764  10.692
ATOM    584  CE  LYS    39      -1.686 -11.923  10.873
ATOM    585  NZ  LYS    39      -2.465 -13.173  10.668
ATOM    586  HZ1 LYS    39      -3.004 -13.130   9.815
ATOM    587  HZ2 LYS    39      -3.150 -13.205  11.409
ATOM    588  HZ3 LYS    39      -1.970 -14.045  10.786
ATOM    589  HA  LYS    39      -4.157  -8.894   9.153
ATOM    590  HB1 LYS    39      -1.890  -7.371  10.271
ATOM    591  HB2 LYS    39      -3.168  -7.906  11.324
ATOM    592  HG1 LYS    39      -1.166  -9.457   9.709
ATOM    593  HG2 LYS    39      -1.211  -9.393  11.353
ATOM    594  HD1 LYS    39      -3.348 -10.674  11.534
ATOM    595  HD2 LYS    39      -3.258 -10.940   9.797
ATOM    596  HE1 LYS    39      -0.864 -11.804  10.167
ATOM    597  HE2 LYS    39      -1.294 -11.885  11.890
ATOM    598  O   LYS    39      -5.606  -6.960   9.983
ATOM    599  N   ALA    40      -4.378  -5.632   8.706
ATOM    600  CA  ALA    40      -5.353  -4.538   8.725
ATOM    601  C   ALA    40      -6.476  -4.688   7.688
ATOM    602  HN  ALA    40      -3.518  -5.474   8.200
ATOM    603  CB  ALA    40      -4.668  -3.189   8.570
ATOM    604  HA  ALA    40      -5.825  -4.488   9.707
ATOM    605  HB1 ALA    40      -5.359  -2.423   8.218
ATOM    606  HB2 ALA    40      -4.104  -2.850   9.439
ATOM    607  HB3 ALA    40      -4.063  -3.260   7.667
ATOM    608  O   ALA    40      -7.568  -4.152   7.892
ATOM    609  N   GLY    41      -6.146  -5.417   6.614
ATOM    610  CA  GLY    41      -7.059  -5.684   5.478
ATOM    611  C   GLY    41      -7.099  -4.478   4.537
ATOM    612  HN  GLY    41      -5.223  -5.823   6.547
ATOM    613  HA1 GLY    41      -6.707  -6.555   4.925
ATOM    614  HA2 GLY    41      -8.063  -5.874   5.855
ATOM    615  O   GLY    41      -8.182  -4.023   4.148
ATOM    616  N   VAL    42      -5.927  -3.963   4.155
ATOM    617  CA  VAL    42      -5.789  -2.743   3.347
ATOM    618  C   VAL    42      -4.880  -2.941   2.118
ATOM    619  HN  VAL    42      -5.067  -4.418   4.425
ATOM    620  CB  VAL    42      -5.292  -1.550   4.201
ATOM    621  CG1 VAL    42      -6.292  -1.245   5.299
ATOM    622  CG2 VAL    42      -3.868  -1.792   4.684
ATOM    623  HA  VAL    42      -6.770  -2.430   2.989
ATOM    624  HB  VAL    42      -5.259  -0.712   3.505
ATOM    625  HG1 VAL    42      -7.298  -1.062   4.919
ATOM    626  HG2 VAL    42      -6.395  -2.026   6.053
ATOM    627  HG3 VAL    42      -6.117  -0.322   5.850
ATOM    628  HG4 VAL    42      -3.225  -2.447   4.096
ATOM    629  HG5 VAL    42      -3.363  -0.826   4.711
ATOM    630  HG6 VAL    42      -3.937  -2.173   5.703
ATOM    631  O   VAL    42      -4.337  -1.975   1.576
ATOM    632  N   GLU    43      -4.698  -4.170   1.652
ATOM    633  CA  GLU    43      -4.036  -4.470   0.398
ATOM    634  C   GLU    43      -4.671  -3.747  -0.803
ATOM    635  HN  GLU    43      -5.030  -4.963   2.183
ATOM    636  CB  GLU    43      -4.037  -5.975   0.120
ATOM    637  CG  GLU    43      -3.239  -6.297  -1.143
ATOM    638  CD  GLU    43      -3.177  -7.798  -1.280
ATOM    639  OE1 GLU    43      -3.426  -8.564  -0.312
ATOM    640  OE2 GLU    43      -2.665  -8.225  -2.343
ATOM    641  HA  GLU    43      -2.992  -4.165   0.454
ATOM    642  HB1 GLU    43      -3.551  -6.499   0.942
ATOM    643  HB2 GLU    43      -5.024  -6.420  -0.006
ATOM    644  HG1 GLU    43      -3.600  -5.852  -2.070
ATOM    645  HG2 GLU    43      -2.226  -5.953  -0.939
ATOM    646  O   GLU    43      -3.983  -2.996  -1.526
ATOM    647  N   HIS    44      -5.964  -4.011  -0.991
ATOM    648  CA  HIS    44      -6.715  -3.527  -2.139
ATOM    649  C   HIS    44      -6.841  -2.028  -2.006
ATOM    650  HN  HIS    44      -6.465  -4.571  -0.317
ATOM    651  CB  HIS    44      -8.048  -4.278  -2.345
ATOM    652  CG  HIS    44      -8.827  -4.099  -3.656
ATOM    653  ND1 HIS    44      -9.967  -4.800  -3.940
ATOM    654  CE1 HIS    44     -10.440  -4.422  -5.155
ATOM    655  NE2 HIS    44      -9.609  -3.470  -5.651
ATOM    656  HE  HIS    44     -11.344  -4.882  -5.554
ATOM    657  CD2 HIS    44      -8.607  -3.243  -4.753
ATOM    658  HNE HIS    44      -9.723  -3.010  -6.543
ATOM    659  HD  HIS    44      -7.838  -2.502  -4.971
ATOM    660  HA  HIS    44      -6.184  -3.783  -3.056
ATOM    661  HB1 HIS    44      -7.853  -5.332  -2.151
ATOM    662  HB2 HIS    44      -8.820  -4.062  -1.607
ATOM    663  O   HIS    44      -6.785  -1.305  -3.025
ATOM    664  N   GLN    45      -6.999  -1.530  -0.772
ATOM    665  CA  GLN    45      -7.048  -0.078  -0.518
ATOM    666  C   GLN    45      -5.724   0.672  -0.714
ATOM    667  HN  GLN    45      -7.088  -2.158   0.015
ATOM    668  CB  GLN    45      -7.541   0.206   0.891
ATOM    669  CG  GLN    45      -8.986  -0.116   1.217
ATOM    670  CD  GLN    45      -9.224  -0.587   2.639
ATOM    671  NE2 GLN    45      -9.150   0.366   3.573
ATOM    672  HE1 GLN    45      -9.431   0.156   4.518
ATOM    673  HE2 GLN    45      -8.882   1.325   3.420
ATOM    674  OE1 GLN    45      -9.384  -1.781   2.903
ATOM    675  HA  GLN    45      -7.766   0.385  -1.193
ATOM    676  HB1 GLN    45      -6.895  -0.323   1.592
ATOM    677  HB2 GLN    45      -7.396   1.254   1.152
ATOM    678  HG1 GLN    45      -9.747   0.640   1.022
ATOM    679  HG2 GLN    45      -9.308  -0.903   0.535
ATOM    680  O   GLN    45      -5.724   1.910  -0.808
ATOM    681  N   LEU    46      -4.602  -0.052  -0.820
ATOM    682  CA  LEU    46      -3.305   0.469  -1.221
ATOM    683  C   LEU    46      -3.281   0.613  -2.719
ATOM    684  HN  LEU    46      -4.620  -1.040  -0.613
ATOM    685  CB  LEU    46      -2.193  -0.483  -0.832
ATOM    686  CG  LEU    46      -1.087   0.260  -0.066
ATOM    687  CD1 LEU    46      -0.142  -0.753   0.570
ATOM    688  CD2 LEU    46      -0.328   1.189  -1.003
ATOM    689  HA  LEU    46      -3.144   1.441  -0.755
ATOM    690  HB1 LEU    46      -2.710  -1.185  -0.178
ATOM    691  HB2 LEU    46      -1.845  -1.203  -1.573
ATOM    692  HG  LEU    46      -1.568   0.775   0.765
ATOM    693  HD1 LEU    46       0.299  -1.544  -0.036
ATOM    694  HD2 LEU    46       0.660  -0.244   1.106
ATOM    695  HD3 LEU    46      -0.708  -1.306   1.320
ATOM    696  HD4 LEU    46       0.582   1.583  -0.550
ATOM    697  HD5 LEU    46      -0.084   0.604  -1.890
ATOM    698  HD6 LEU    46      -0.849   2.071  -1.375
ATOM    699  O   LEU    46      -2.882   1.645  -3.250
ATOM    700  N   ARG    47      -3.711  -0.440  -3.391
ATOM    701  CA  ARG    47      -3.704  -0.450  -4.832
ATOM    702  C   ARG    47      -4.651   0.610  -5.374
ATOM    703  HN  ARG    47      -4.050  -1.251  -2.892
ATOM    704  CB  ARG    47      -3.914  -1.847  -5.408
ATOM    705  CG  ARG    47      -2.858  -2.905  -5.107
ATOM    706  CD  ARG    47      -3.163  -4.295  -5.651
ATOM    707  NE  ARG    47      -2.602  -5.360  -4.807
ATOM    708  CZ  ARG    47      -1.324  -5.764  -4.832
ATOM    709  HE  ARG    47      -3.346  -5.717  -4.222
ATOM    710  NH1 ARG    47      -0.433  -5.204  -5.670
ATOM    711  H11 ARG    47      -0.712  -4.464  -6.301
ATOM    712  H12 ARG    47       0.538  -5.484  -5.715
ATOM    713  NH2 ARG    47      -0.938  -6.745  -4.014
ATOM    714  H21 ARG    47      -1.580  -7.195  -3.374
ATOM    715  H22 ARG    47       0.014  -7.088  -3.991
ATOM    716  HA  ARG    47      -2.696  -0.242  -5.193
ATOM    717  HB1 ARG    47      -4.901  -2.151  -5.059
ATOM    718  HB2 ARG    47      -4.050  -1.683  -6.476
ATOM    719  HG1 ARG    47      -1.888  -2.530  -5.434
ATOM    720  HG2 ARG    47      -2.670  -2.935  -4.034
ATOM    721  HD1 ARG    47      -4.235  -4.463  -5.552
ATOM    722  HD2 ARG    47      -2.832  -4.388  -6.685
ATOM    723  O   ARG    47      -4.235   1.345  -6.245
ATOM    724  N   ARG    48      -5.869   0.726  -4.836
ATOM    725  CA  ARG    48      -6.856   1.799  -5.073
ATOM    726  C   ARG    48      -6.242   3.194  -4.861
ATOM    727  HN  ARG    48      -6.200   0.027  -4.187
ATOM    728  CB  ARG    48      -8.120   1.640  -4.218
ATOM    729  CG  ARG    48      -9.375   2.317  -4.770
ATOM    730  CD  ARG    48     -10.039   3.447  -3.983
ATOM    731  NE  ARG    48     -10.610   2.965  -2.720
ATOM    732  CZ  ARG    48     -10.093   3.154  -1.500
ATOM    733  HE  ARG    48     -11.464   2.466  -2.935
ATOM    734  NH1 ARG    48     -10.728   2.662  -0.440
ATOM    735  H11 ARG    48     -11.593   2.149  -0.549
ATOM    736  H12 ARG    48     -10.391   2.769   0.508
ATOM    737  NH2 ARG    48      -8.955   3.824  -1.320
ATOM    738  H21 ARG    48      -8.434   4.217  -2.094
ATOM    739  H22 ARG    48      -8.553   3.974  -0.404
ATOM    740  HA  ARG    48      -7.221   1.737  -6.098
ATOM    741  HB1 ARG    48      -8.290   0.567  -4.123
ATOM    742  HB2 ARG    48      -7.926   1.880  -3.173
ATOM    743  HG1 ARG    48      -9.255   2.801  -5.740
ATOM    744  HG2 ARG    48     -10.153   1.578  -4.959
ATOM    745  HD1 ARG    48      -9.369   4.296  -3.846
ATOM    746  HD2 ARG    48     -10.893   3.808  -4.557
ATOM    747  O   ARG    48      -6.422   4.069  -5.718
ATOM    748  N   GLU    49      -5.521   3.417  -3.748
ATOM    749  CA  GLU    49      -4.873   4.709  -3.502
ATOM    750  C   GLU    49      -3.961   5.143  -4.652
ATOM    751  HN  GLU    49      -5.419   2.684  -3.061
ATOM    752  CB  GLU    49      -4.059   4.720  -2.172
ATOM    753  CG  GLU    49      -3.380   6.019  -1.645
ATOM    754  CD  GLU    49      -2.798   6.149  -0.211
ATOM    755  OE1 GLU    49      -3.120   5.297   0.649
ATOM    756  OE2 GLU    49      -1.886   6.978   0.092
ATOM    757  HA  GLU    49      -5.633   5.478  -3.370
ATOM    758  HB1 GLU    49      -4.787   4.551  -1.378
ATOM    759  HB2 GLU    49      -3.321   3.924  -2.078
ATOM    760  HG1 GLU    49      -2.637   6.486  -2.290
ATOM    761  HG2 GLU    49      -4.089   6.843  -1.569
ATOM    762  O   GLU    49      -4.045   6.289  -5.109
ATOM    763  N   VAL    50      -3.163   4.146  -5.045
ATOM    764  CA  VAL    50      -2.079   4.306  -6.017
ATOM    765  C   VAL    50      -2.730   4.526  -7.390
ATOM    766  HN  VAL    50      -3.293   3.219  -4.666
ATOM    767  CB  VAL    50      -1.090   3.098  -5.988
ATOM    768  CG1 VAL    50      -0.121   2.931  -7.149
ATOM    769  CG2 VAL    50      -0.373   3.165  -4.651
ATOM    770  HA  VAL    50      -1.466   5.165  -5.742
ATOM    771  HB  VAL    50      -1.779   2.265  -6.122
ATOM    772  HG1 VAL    50      -0.523   2.936  -8.163
ATOM    773  HG2 VAL    50       0.612   3.737  -7.152
ATOM    774  HG3 VAL    50       0.519   2.059  -7.017
ATOM    775  HG4 VAL    50      -0.962   3.569  -3.828
ATOM    776  HG5 VAL    50       0.269   2.320  -4.403
ATOM    777  HG6 VAL    50       0.336   3.991  -4.698
ATOM    778  O   VAL    50      -2.315   5.403  -8.160
ATOM    779  N   GLU    51      -3.761   3.806  -7.810
ATOM    780  CA  GLU    51      -4.443   3.941  -9.082
ATOM    781  C   GLU    51      -5.148   5.273  -9.290
ATOM    782  HN  GLU    51      -4.141   3.081  -7.218
ATOM    783  CB  GLU    51      -5.455   2.818  -9.259
ATOM    784  CG  GLU    51      -5.280   1.933 -10.486
ATOM    785  CD  GLU    51      -5.608   2.657 -11.788
ATOM    786  OE1 GLU    51      -6.805   3.002 -11.971
ATOM    787  OE2 GLU    51      -4.727   2.650 -12.680
ATOM    788  HA  GLU    51      -3.723   3.838  -9.894
ATOM    789  HB1 GLU    51      -5.268   2.049  -8.510
ATOM    790  HB2 GLU    51      -6.473   3.162  -9.072
ATOM    791  HG1 GLU    51      -4.229   1.686 -10.636
ATOM    792  HG2 GLU    51      -5.869   1.017 -10.435
ATOM    793  O   GLU    51      -4.934   5.943 -10.302
ATOM    794  N   ILE    52      -5.982   5.709  -8.350
ATOM    795  CA  ILE    52      -6.689   6.994  -8.391
ATOM    796  C   ILE    52      -5.618   8.090  -8.435
ATOM    797  HN  ILE    52      -6.164   5.139  -7.537
ATOM    798  CB  ILE    52      -7.667   7.136  -7.202
ATOM    799  CG1 ILE    52      -8.804   6.125  -7.433
ATOM    800  CG2 ILE    52      -8.159   8.564  -6.965
ATOM    801  CD1 ILE    52      -9.794   6.050  -6.296
ATOM    802  HA  ILE    52      -7.319   7.035  -9.280
ATOM    803  HB  ILE    52      -7.078   6.856  -6.329
ATOM    804  HG1 ILE    52      -9.308   6.270  -8.388
ATOM    805  HG2 ILE    52      -8.297   5.176  -7.605
ATOM    806  HG3 ILE    52      -7.402   9.214  -6.526
ATOM    807  HG4 ILE    52      -8.408   9.062  -7.902
ATOM    808  HG5 ILE    52      -8.991   8.658  -6.267
ATOM    809  HD1 ILE    52     -10.479   5.248  -6.573
ATOM    810  HD2 ILE    52      -9.275   5.731  -5.392
ATOM    811  HD3 ILE    52     -10.334   6.973  -6.087
ATOM    812  O   ILE    52      -5.557   8.856  -9.407
ATOM    813  N   GLN    53      -4.767   8.143  -7.406
ATOM    814  CA  GLN    53      -3.759   9.208  -7.312
ATOM    815  C   GLN    53      -2.731   9.325  -8.450
ATOM    816  HN  GLN    53      -4.813   7.442  -6.680
ATOM    817  CB  GLN    53      -3.009   9.175  -5.959
ATOM    818  CG  GLN    53      -2.478  10.474  -5.353
ATOM    819  CD  GLN    53      -1.654  10.205  -4.078
ATOM    820  NE2 GLN    53      -1.065  11.151  -3.320
ATOM    821  HE1 GLN    53      -0.478  10.754  -2.603
ATOM    822  HE2 GLN    53      -1.104  12.133  -3.545
ATOM    823  OE1 GLN    53      -1.563   9.018  -3.700
ATOM    824  HA  GLN    53      -4.256  10.177  -7.277
ATOM    825  HB1 GLN    53      -3.748   8.849  -5.226
ATOM    826  HB2 GLN    53      -2.152   8.504  -6.015
ATOM    827  HG1 GLN    53      -1.964  11.156  -6.030
ATOM    828  HG2 GLN    53      -3.236  11.124  -4.914
ATOM    829  O   GLN    53      -2.389  10.445  -8.840
ATOM    830  N   SER    54      -2.226   8.230  -9.023
ATOM    831  CA  SER    54      -1.249   8.292 -10.124
ATOM    832  C   SER    54      -1.738   9.032 -11.383
ATOM    833  HN  SER    54      -2.513   7.317  -8.701
ATOM    834  CB  SER    54      -0.748   6.904 -10.497
ATOM    835  OG  SER    54      -1.837   6.107 -10.894
ATOM    836  HG  SER    54      -2.401   5.975 -10.122
ATOM    837  HA  SER    54      -0.351   8.809  -9.785
ATOM    838  HB1 SER    54      -0.135   6.961 -11.396
ATOM    839  HB2 SER    54      -0.251   6.328  -9.716
ATOM    840  O   SER    54      -0.920   9.480 -12.201
ATOM    841  N   HIS    55      -3.059   9.173 -11.529
ATOM    842  CA  HIS    55      -3.632   9.873 -12.690
ATOM    843  C   HIS    55      -4.094  11.298 -12.449
ATOM    844  HN  HIS    55      -3.683   8.795 -10.832
ATOM    845  CB  HIS    55      -4.724   9.030 -13.339
ATOM    846  CG  HIS    55      -4.199   7.783 -13.993
ATOM    847  ND1 HIS    55      -4.694   6.562 -13.724
ATOM    848  CE1 HIS    55      -4.018   5.637 -14.440
ATOM    849  NE2 HIS    55      -3.078   6.271 -15.158
ATOM    850  HE  HIS    55      -4.287   4.584 -14.361
ATOM    851  CD2 HIS    55      -3.157   7.595 -14.905
ATOM    852  HNE HIS    55      -2.424   5.821 -15.782
ATOM    853  HD  HIS    55      -2.469   8.286 -15.393
ATOM    854  HA  HIS    55      -2.889   9.928 -13.486
ATOM    855  HB1 HIS    55      -5.447   8.726 -12.582
ATOM    856  HB2 HIS    55      -5.229   9.617 -14.107
ATOM    857  O   HIS    55      -4.806  11.884 -13.276
ATOM    858  N   LEU    56      -3.672  11.887 -11.338
ATOM    859  CA  LEU    56      -4.030  13.278 -11.045
ATOM    860  C   LEU    56      -2.861  14.281 -11.247
ATOM    861  HN  LEU    56      -3.097  11.374 -10.685
ATOM    862  CB  LEU    56      -4.633  13.385  -9.630
ATOM    863  CG  LEU    56      -5.916  12.592  -9.303
ATOM    864  CD1 LEU    56      -6.276  12.687  -7.820
ATOM    865  CD2 LEU    56      -7.098  13.036 -10.163
ATOM    866  HA  LEU    56      -4.842  13.591 -11.702
ATOM    867  HB1 LEU    56      -3.904  13.041  -8.897
ATOM    868  HB2 LEU    56      -4.893  14.424  -9.423
ATOM    869  HG  LEU    56      -5.768  11.542  -9.554
ATOM    870  HD1 LEU    56      -7.185  12.117  -7.629
ATOM    871  HD2 LEU    56      -5.460  12.283  -7.221
ATOM    872  HD3 LEU    56      -6.440  13.731  -7.552
ATOM    873  HD4 LEU    56      -7.980  12.452  -9.899
ATOM    874  HD5 LEU    56      -7.298  14.094  -9.989
ATOM    875  HD6 LEU    56      -6.861  12.881 -11.216
ATOM    876  O   LEU    56      -1.761  14.090 -10.725
ATOM    877  N   ARG    57      -3.104  15.337 -12.012
ATOM    878  CA  ARG    57      -2.129  16.411 -12.142
ATOM    879  C   ARG    57      -2.773  17.711 -11.736
ATOM    880  HN  ARG    57      -3.978  15.403 -12.515
ATOM    881  CB  ARG    57      -1.644  16.593 -13.580
ATOM    882  CG  ARG    57      -0.976  15.397 -14.200
ATOM    883  CD  ARG    57       0.357  15.074 -13.556
ATOM    884  NE  ARG    57       0.503  13.630 -13.593
ATOM    885  CZ  ARG    57       1.242  12.964 -14.476
ATOM    886  HE  ARG    57      -0.050  13.243 -12.840
ATOM    887  NH1 ARG    57       1.962  13.610 -15.395
ATOM    888  H11 ARG    57       1.959  14.622 -15.437
ATOM    889  H12 ARG    57       2.536  13.140 -16.083
ATOM    890  NH2 ARG    57       1.262  11.637 -14.419
ATOM    891  H21 ARG    57       0.734  11.121 -13.727
ATOM    892  H22 ARG    57       1.804  11.075 -15.063
ATOM    893  HA  ARG    57      -1.275  16.208 -11.496
ATOM    894  HB1 ARG    57      -2.491  16.836 -14.222
ATOM    895  HB2 ARG    57      -0.916  17.403 -13.619
ATOM    896  HG1 ARG    57      -1.620  14.524 -14.092
ATOM    897  HG2 ARG    57      -0.798  15.588 -15.259
ATOM    898  HD1 ARG    57       1.158  15.558 -14.115
ATOM    899  HD2 ARG    57       0.362  15.437 -12.528
ATOM    900  O   ARG    57      -3.591  18.262 -12.479
ATOM    901  N   HIS    58      -2.407  18.219 -10.571
ATOM    902  CA  HIS    58      -2.879  19.530 -10.188
ATOM    903  C   HIS    58      -1.909  20.155  -9.201
ATOM    904  HN  HIS    58      -1.802  17.689  -9.960
ATOM    905  CB  HIS    58      -4.316  19.434  -9.659
ATOM    906  CG  HIS    58      -4.987  20.767  -9.455
ATOM    907  ND1 HIS    58      -4.660  21.603  -8.437
ATOM    908  CE1 HIS    58      -5.429  22.706  -8.495
ATOM    909  NE2 HIS    58      -6.260  22.577  -9.552
ATOM    910  HE  HIS    58      -5.304  23.497  -7.756
ATOM    911  CD2 HIS    58      -6.013  21.391 -10.160
ATOM    912  HNE HIS    58      -6.949  23.260  -9.834
ATOM    913  HD  HIS    58      -6.589  21.099 -11.038
ATOM    914  HA  HIS    58      -2.952  20.163 -11.072
ATOM    915  HB1 HIS    58      -4.927  18.873 -10.366
ATOM    916  HB2 HIS    58      -4.316  18.925  -8.695
ATOM    917  O   HIS    58      -1.392  19.478  -8.316
ATOM    918  N   PRO    59      -1.627  21.461  -9.349
ATOM    919  CA  PRO    59      -0.723  22.152  -8.419
ATOM    920  C   PRO    59      -1.082  22.037  -6.929
ATOM    921  CB  PRO    59      -0.812  23.618  -8.867
ATOM    922  CG  PRO    59      -1.986  23.715  -9.791
ATOM    923  CD  PRO    59      -2.095  22.362 -10.422
ATOM    924  HA  PRO    59       0.284  21.748  -8.522
ATOM    925  HB1 PRO    59      -0.951  24.258  -7.995
ATOM    926  HB2 PRO    59       0.108  23.899  -9.379
ATOM    927  HG1 PRO    59      -2.880  23.966  -9.219
ATOM    928  HG2 PRO    59      -1.801  24.492 -10.534
ATOM    929  HD1 PRO    59      -3.131  22.176 -10.706
ATOM    930  HD2 PRO    59      -1.463  22.323 -11.309
ATOM    931  O   PRO    59      -0.187  22.185  -6.084
ATOM    932  N   ASN    60      -2.354  21.779  -6.603
ATOM    933  CA  ASN    60      -2.766  21.544  -5.198
ATOM    934  C   ASN    60      -3.092  20.091  -4.870
ATOM    935  HN  ASN    60      -3.059  21.742  -7.325
ATOM    936  CB  ASN    60      -3.950  22.425  -4.805
ATOM    937  CG  ASN    60      -3.713  23.884  -5.117
ATOM    938  ND2 ASN    60      -2.789  24.517  -4.379
ATOM    939  HD1 ASN    60      -2.601  25.492  -4.556
ATOM    940  HD2 ASN    60      -2.299  24.007  -3.661
ATOM    941  OD1 ASN    60      -4.351  24.440  -6.018
ATOM    942  HA  ASN    60      -1.962  21.848  -4.528
ATOM    943  HB1 ASN    60      -4.838  22.106  -5.350
ATOM    944  HB2 ASN    60      -4.130  22.336  -3.734
ATOM    945  O   ASN    60      -3.713  19.799  -3.847
ATOM    946  N   ILE    61      -2.667  19.172  -5.727
ATOM    947  CA  ILE    61      -2.727  17.757  -5.366
ATOM    948  C   ILE    61      -1.309  17.181  -5.271
ATOM    949  HN  ILE    61      -2.303  19.455  -6.626
ATOM    950  CB  ILE    61      -3.615  16.977  -6.358
ATOM    951  CG1 ILE    61      -5.047  17.505  -6.265
ATOM    952  CG2 ILE    61      -3.550  15.468  -6.099
ATOM    953  CD1 ILE    61      -5.934  16.906  -7.322
ATOM    954  HA  ILE    61      -3.224  17.649  -4.402
ATOM    955  HB  ILE    61      -3.237  17.116  -7.371
ATOM    956  HG1 ILE    61      -5.464  17.257  -5.289
ATOM    957  HG2 ILE    61      -5.045  18.588  -6.394
ATOM    958  HG3 ILE    61      -4.187  14.949  -6.815
ATOM    959  HG4 ILE    61      -2.522  15.124  -6.211
ATOM    960  HG5 ILE    61      -3.895  15.258  -5.087
ATOM    961  HD1 ILE    61      -6.942  17.308  -7.221
ATOM    962  HD2 ILE    61      -5.542  17.154  -8.309
ATOM    963  HD3 ILE    61      -5.961  15.823  -7.203
ATOM    964  O   ILE    61      -0.493  17.455  -6.127
ATOM    965  N   LEU    62      -1.011  16.412  -4.225
ATOM    966  CA  LEU    62       0.332  15.856  -4.053
ATOM    967  C   LEU    62       0.589  14.798  -5.107
ATOM    968  HN  LEU    62      -1.720  16.206  -3.536
ATOM    969  CB  LEU    62       0.470  15.236  -2.667
ATOM    970  CG  LEU    62       1.941  15.006  -2.293
ATOM    971  CD1 LEU    62       2.650  16.341  -2.124
ATOM    972  CD2 LEU    62       2.096  14.174  -1.021
ATOM    973  HA  LEU    62       1.071  16.652  -4.154
ATOM    974  HB1 LEU    62       0.027  15.901  -1.925
ATOM    975  HB2 LEU    62      -0.044  14.275  -2.646
ATOM    976  HG  LEU    62       2.432  14.437  -3.082
ATOM    977  HD1 LEU    62       3.693  16.169  -1.859
ATOM    978  HD2 LEU    62       2.601  16.900  -3.059
ATOM    979  HD3 LEU    62       2.165  16.914  -1.333
ATOM    980  HD4 LEU    62       3.155  14.041  -0.801
ATOM    981  HD5 LEU    62       1.614  14.688  -0.189
ATOM    982  HD6 LEU    62       1.629  13.200  -1.165
ATOM    983  O   LEU    62      -0.202  13.866  -5.222
ATOM    984  N   ARG    63       1.674  14.923  -5.873
ATOM    985  CA  ARG    63       1.969  13.960  -6.943
ATOM    986  C   ARG    63       2.376  12.637  -6.345
ATOM    987  HN  ARG    63       2.310  15.693  -5.721
ATOM    988  CB  ARG    63       3.135  14.439  -7.809
ATOM    989  CG  ARG    63       2.789  15.405  -8.917
ATOM    990  CD  ARG    63       2.011  14.724 -10.037
ATOM    991  NE  ARG    63       2.750  13.707 -10.804
ATOM    992  CZ  ARG    63       3.629  13.968 -11.787
ATOM    993  HE  ARG    63       2.476  12.797 -10.458
ATOM    994  NH1 ARG    63       3.929  15.235 -12.126
ATOM    995  H11 ARG    63       3.497  16.015 -11.646
ATOM    996  H12 ARG    63       4.584  15.474 -12.859
ATOM    997  NH2 ARG    63       4.231  12.956 -12.435
ATOM    998  H21 ARG    63       4.046  11.988 -12.209
ATOM    999  H22 ARG    63       4.898  13.110 -13.180
ATOM   1000  HA  ARG    63       1.081  13.818  -7.559
ATOM   1001  HB1 ARG    63       3.867  14.950  -7.183
ATOM   1002  HB2 ARG    63       3.605  13.583  -8.293
ATOM   1003  HG1 ARG    63       2.177  16.214  -8.517
ATOM   1004  HG2 ARG    63       3.705  15.819  -9.339
ATOM   1005  HD1 ARG    63       1.141  14.218  -9.620
ATOM   1006  HD2 ARG    63       1.684  15.472 -10.760
ATOM   1007  O   ARG    63       3.118  12.631  -5.363
ATOM   1008  N   LEU    64       1.913  11.525  -6.925
ATOM   1009  CA  LEU    64       2.526  10.204  -6.674
ATOM   1010  C   LEU    64       3.274   9.830  -7.940
ATOM   1011  HN  LEU    64       1.124  11.578  -7.553
ATOM   1012  CB  LEU    64       1.469   9.149  -6.344
ATOM   1013  CG  LEU    64       1.946   7.705  -6.160
ATOM   1014  CD1 LEU    64       1.424   7.015  -4.926
ATOM   1015  CD2 LEU    64       1.644   6.875  -7.374
ATOM   1016  HA  LEU    64       3.207  10.274  -5.826
ATOM   1017  HB1 LEU    64       1.057   9.519  -5.405
ATOM   1018  HB2 LEU    64       0.734   9.307  -7.133
ATOM   1019  HG  LEU    64       3.036   7.719  -6.122
ATOM   1020  HD1 LEU    64       2.160   6.220  -4.803
ATOM   1021  HD2 LEU    64       1.499   7.672  -4.060
ATOM   1022  HD3 LEU    64       0.415   6.634  -5.085
ATOM   1023  HD4 LEU    64       0.623   6.788  -7.745
ATOM   1024  HD5 LEU    64       2.205   7.188  -8.254
ATOM   1025  HD6 LEU    64       2.060   5.872  -7.283
ATOM   1026  O   LEU    64       2.671   9.743  -9.006
ATOM   1027  N   TYR    65       4.582   9.634  -7.841
ATOM   1028  CA  TYR    65       5.390   9.467  -9.040
ATOM   1029  C   TYR    65       5.398   8.029  -9.521
ATOM   1030  HN  TYR    65       5.017   9.601  -6.930
ATOM   1031  CB  TYR    65       6.825   9.952  -8.817
ATOM   1032  CG  TYR    65       6.924  11.431  -8.593
ATOM   1033  CD1 TYR    65       6.607  12.346  -9.622
ATOM   1034  CE1 TYR    65       6.691  13.719  -9.415
ATOM   1035  HD1 TYR    65       6.290  11.980 -10.599
ATOM   1036  CZ  TYR    65       7.107  14.169  -8.158
ATOM   1037  HE1 TYR    65       6.436  14.409 -10.220
ATOM   1038  CE2 TYR    65       7.448  13.289  -7.140
ATOM   1039  OH  TYR    65       7.214  15.507  -7.902
ATOM   1040  CD2 TYR    65       7.358  11.928  -7.362
ATOM   1041  HE2 TYR    65       7.783  13.674  -6.177
ATOM   1042  HD2 TYR    65       7.627  11.228  -6.571
ATOM   1043  HH  TYR    65       6.979  16.054  -8.656
ATOM   1044  HA  TYR    65       4.989  10.092  -9.839
ATOM   1045  HB1 TYR    65       7.243   9.460  -7.940
ATOM   1046  HB2 TYR    65       7.430   9.712  -9.691
ATOM   1047  O   TYR    65       5.799   7.758 -10.650
ATOM   1048  N   GLY    66       5.136   7.103  -8.602
ATOM   1049  CA  GLY    66       5.376   5.674  -8.815
ATOM   1050  C   GLY    66       5.397   5.042  -7.428
ATOM   1051  HN  GLY    66       4.753   7.377  -7.709
ATOM   1052  HA1 GLY    66       4.575   5.258  -9.426
ATOM   1053  HA2 GLY    66       6.330   5.538  -9.325
ATOM   1054  O   GLY    66       5.128   5.709  -6.413
ATOM   1055  N   TYR    67       5.728   3.757  -7.472
ATOM   1056  CA  TYR    67       5.713   2.836  -6.342
ATOM   1057  C   TYR    67       6.523   1.601  -6.677
ATOM   1058  HN  TYR    67       6.021   3.344  -8.346
ATOM   1059  CB  TYR    67       4.271   2.404  -6.024
ATOM   1060  CG  TYR    67       3.648   1.524  -7.087
ATOM   1061  CD1 TYR    67       3.613   0.119  -6.933
ATOM   1062  CE1 TYR    67       3.048  -0.708  -7.900
ATOM   1063  HD1 TYR    67       4.036  -0.341  -6.040
ATOM   1064  CZ  TYR    67       2.514  -0.133  -9.047
ATOM   1065  HE1 TYR    67       3.029  -1.787  -7.751
ATOM   1066  CE2 TYR    67       2.534   1.260  -9.231
ATOM   1067  OH  TYR    67       1.966  -0.963  -9.996
ATOM   1068  CD2 TYR    67       3.100   2.078  -8.253
ATOM   1069  HE2 TYR    67       2.108   1.696 -10.134
ATOM   1070  HD2 TYR    67       3.119   3.159  -8.392
ATOM   1071  HH  TYR    67       1.159  -0.647 -10.410
ATOM   1072  HA  TYR    67       6.146   3.325  -5.469
ATOM   1073  HB1 TYR    67       4.196   1.969  -5.028
ATOM   1074  HB2 TYR    67       3.719   3.344  -6.035
ATOM   1075  O   TYR    67       6.967   1.462  -7.819
ATOM   1076  N   PHE    68       6.724   0.718  -5.697
ATOM   1077  CA  PHE    68       7.401  -0.577  -5.894
ATOM   1078  C   PHE    68       7.286  -1.292  -4.548
ATOM   1079  HN  PHE    68       6.405   0.925  -4.761
ATOM   1080  CB  PHE    68       8.852  -0.419  -6.376
ATOM   1081  CG  PHE    68       9.720   0.344  -5.421
ATOM   1082  CD1 PHE    68       9.744   1.738  -5.431
ATOM   1083  CE1 PHE    68      10.530   2.446  -4.533
ATOM   1084  HD1 PHE    68       9.140   2.289  -6.152
ATOM   1085  CZ  PHE    68      11.301   1.765  -3.606
ATOM   1086  HE1 PHE    68      10.540   3.536  -4.558
ATOM   1087  CE2 PHE    68      11.286   0.383  -3.583
ATOM   1088  HZ  PHE    68      11.917   2.318  -2.897
ATOM   1089  CD2 PHE    68      10.492  -0.322  -4.482
ATOM   1090  HE2 PHE    68      11.897  -0.156  -2.859
ATOM   1091  HD2 PHE    68      10.471  -1.411  -4.453
ATOM   1092  HA  PHE    68       6.902  -1.132  -6.688
ATOM   1093  HB1 PHE    68       9.283  -1.414  -6.484
ATOM   1094  HB2 PHE    68       8.969  -0.005  -7.378
ATOM   1095  O   PHE    68       6.572  -0.821  -3.672
ATOM   1096  N   HIS    69       7.903  -2.442  -4.294
ATOM   1097  CA  HIS    69       7.817  -3.219  -3.034
ATOM   1098  C   HIS    69       8.911  -4.243  -2.937
ATOM   1099  HN  HIS    69       8.496  -2.860  -4.997
ATOM   1100  CB  HIS    69       6.455  -3.904  -2.874
ATOM   1101  CG  HIS    69       6.085  -5.052  -3.805
ATOM   1102  ND1 HIS    69       5.528  -6.197  -3.358
ATOM   1103  CE1 HIS    69       5.321  -7.026  -4.405
ATOM   1104  NE2 HIS    69       5.756  -6.412  -5.527
ATOM   1105  HE  HIS    69       4.869  -8.005  -4.243
ATOM   1106  CD2 HIS    69       6.239  -5.203  -5.195
ATOM   1107  HNE HIS    69       5.717  -6.807  -6.456
ATOM   1108  HD  HIS    69       6.651  -4.551  -5.966
ATOM   1109  HA  HIS    69       7.903  -2.543  -2.183
ATOM   1110  HB1 HIS    69       6.431  -4.367  -1.888
ATOM   1111  HB2 HIS    69       5.613  -3.212  -2.861
ATOM   1112  O   HIS    69       9.531  -4.582  -3.945
ATOM   1113  N   ASP    70       9.240  -4.772  -1.765
ATOM   1114  CA  ASP    70      10.286  -5.764  -1.559
ATOM   1115  C   ASP    70       9.655  -7.007  -0.917
ATOM   1116  HN  ASP    70       8.749  -4.488  -0.930
ATOM   1117  CB  ASP    70      11.425  -5.183  -0.712
ATOM   1118  CG  ASP    70      11.226  -4.911   0.783
ATOM   1119  OD1 ASP    70      10.654  -5.677   1.606
ATOM   1120  OD2 ASP    70      11.769  -3.863   1.177
ATOM   1121  HA  ASP    70      10.733  -6.026  -2.518
ATOM   1122  HB1 ASP    70      12.406  -5.655  -0.753
ATOM   1123  HB2 ASP    70      11.639  -4.235  -1.205
ATOM   1124  O   ASP    70       8.428  -7.180  -0.949
ATOM   1125  N   ALA    71      10.393  -7.930  -0.307
ATOM   1126  CA  ALA    71       9.897  -9.122   0.370
ATOM   1127  C   ALA    71       8.861  -8.873   1.464
ATOM   1128  HN  ALA    71      11.398  -7.836  -0.287
ATOM   1129  CB  ALA    71      11.059  -9.906   0.969
ATOM   1130  HA  ALA    71       9.425  -9.783  -0.356
ATOM   1131  HB1 ALA    71      11.407  -9.519   1.926
ATOM   1132  HB2 ALA    71      10.817 -10.944   1.197
ATOM   1133  HB3 ALA    71      11.689  -9.944   0.080
ATOM   1134  O   ALA    71       7.909  -9.629   1.609
ATOM   1135  N   THR    72       8.945  -7.798   2.236
ATOM   1136  CA  THR    72       8.208  -7.631   3.480
ATOM   1137  C   THR    72       7.673  -6.192   3.556
ATOM   1138  HN  THR    72       9.550  -7.034   1.968
ATOM   1139  CB  THR    72       9.069  -8.088   4.681
ATOM   1140  OG1 THR    72       8.247  -8.085   5.857
ATOM   1141  HG  THR    72       8.599  -8.744   6.460
ATOM   1142  CG2 THR    72      10.294  -7.260   5.095
ATOM   1143  HA  THR    72       7.376  -8.334   3.506
ATOM   1144  HB  THR    72       9.468  -9.074   4.442
ATOM   1145  HG1 THR    72      10.024  -6.252   5.410
ATOM   1146  HG2 THR    72      10.966  -7.820   5.745
ATOM   1147  HG3 THR    72      10.938  -7.011   4.253
ATOM   1148  O   THR    72       7.030  -5.840   4.557
ATOM   1149  N   ARG    73       7.846  -5.275   2.591
ATOM   1150  CA  ARG    73       7.507  -3.840   2.697
ATOM   1151  C   ARG    73       6.989  -3.394   1.349
ATOM   1152  HN  ARG    73       8.238  -5.550   1.702
ATOM   1153  CB  ARG    73       8.734  -3.042   3.095
ATOM   1154  CG  ARG    73       9.355  -3.623   4.343
ATOM   1155  CD  ARG    73      10.701  -3.036   4.711
ATOM   1156  NE  ARG    73      11.821  -3.532   3.924
ATOM   1157  CZ  ARG    73      13.084  -3.500   4.318
ATOM   1158  HE  ARG    73      11.454  -3.890   3.052
ATOM   1159  NH1 ARG    73      13.396  -2.987   5.508
ATOM   1160  H11 ARG    73      12.677  -2.620   6.117
ATOM   1161  H12 ARG    73      14.344  -2.938   5.860
ATOM   1162  NH2 ARG    73      14.025  -3.993   3.517
ATOM   1163  H21 ARG    73      13.807  -4.393   2.614
ATOM   1164  H22 ARG    73      15.005  -3.994   3.769
ATOM   1165  HA  ARG    73       6.743  -3.702   3.462
ATOM   1166  HB1 ARG    73       9.528  -3.180   2.361
ATOM   1167  HB2 ARG    73       8.506  -1.989   3.258
ATOM   1168  HG1 ARG    73       8.667  -3.584   5.187
ATOM   1169  HG2 ARG    73       9.588  -4.687   4.292
ATOM   1170  HD1 ARG    73      10.729  -1.960   4.537
ATOM   1171  HD2 ARG    73      10.871  -3.161   5.781
ATOM   1172  O   ARG    73       7.382  -3.935   0.306
ATOM   1173  N   VAL    74       6.132  -2.369   1.358
ATOM   1174  CA  VAL    74       5.658  -1.638   0.178
ATOM   1175  C   VAL    74       6.054  -0.153   0.217
ATOM   1176  HN  VAL    74       5.755  -2.038   2.235
ATOM   1177  CB  VAL    74       4.117  -1.738   0.030
ATOM   1178  CG1 VAL    74       3.563  -0.885  -1.102
ATOM   1179  CG2 VAL    74       3.714  -3.194  -0.134
ATOM   1180  HA  VAL    74       6.090  -2.080  -0.721
ATOM   1181  HB  VAL    74       3.704  -1.335   0.955
ATOM   1182  HG1 VAL    74       3.984  -1.213  -2.052
ATOM   1183  HG2 VAL    74       2.474  -0.925  -1.071
ATOM   1184  HG3 VAL    74       3.761   0.183  -1.020
ATOM   1185  HG4 VAL    74       4.325  -3.918   0.406
ATOM   1186  HG5 VAL    74       2.695  -3.388   0.198
ATOM   1187  HG6 VAL    74       3.805  -3.520  -1.170
ATOM   1188  O   VAL    74       5.911   0.491   1.257
ATOM   1189  N   TYR    75       6.530   0.425  -0.889
ATOM   1190  CA  TYR    75       7.006   1.820  -1.032
ATOM   1191  C   TYR    75       6.290   2.693  -2.068
ATOM   1192  HN  TYR    75       6.591  -0.106  -1.746
ATOM   1193  CB  TYR    75       8.500   1.857  -1.424
ATOM   1194  CG  TYR    75       9.316   1.023  -0.467
ATOM   1195  CD1 TYR    75       9.745  -0.256  -0.818
ATOM   1196  CE1 TYR    75      10.483  -1.037   0.057
ATOM   1197  HD1 TYR    75       9.502  -0.663  -1.799
ATOM   1198  CZ  TYR    75      10.804  -0.538   1.300
ATOM   1199  HE1 TYR    75      10.804  -2.035  -0.241
ATOM   1200  CE2 TYR    75      10.391   0.733   1.672
ATOM   1201  OH  TYR    75      11.541  -1.310   2.173
ATOM   1202  CD2 TYR    75       9.649   1.502   0.791
ATOM   1203  HE2 TYR    75      10.651   1.124   2.655
ATOM   1204  HD2 TYR    75       9.319   2.499   1.084
ATOM   1205  HH  TYR    75      11.656  -2.160   1.743
ATOM   1206  HA  TYR    75       6.896   2.341  -0.081
ATOM   1207  HB1 TYR    75       8.782   1.495  -2.412
ATOM   1208  HB2 TYR    75       8.812   2.901  -1.407
ATOM   1209  O   TYR    75       6.326   2.408  -3.272
ATOM   1210  N   LEU    76       5.669   3.791  -1.652
ATOM   1211  CA  LEU    76       5.068   4.805  -2.509
ATOM   1212  C   LEU    76       6.050   5.976  -2.603
ATOM   1213  HN  LEU    76       5.586   3.977  -0.662
ATOM   1214  CB  LEU    76       3.724   5.261  -1.935
ATOM   1215  CG  LEU    76       2.685   4.208  -1.546
ATOM   1216  CD1 LEU    76       1.392   4.973  -1.304
ATOM   1217  CD2 LEU    76       2.549   3.023  -2.481
ATOM   1218  HA  LEU    76       4.885   4.384  -3.497
ATOM   1219  HB1 LEU    76       4.043   5.785  -1.034
ATOM   1220  HB2 LEU    76       3.304   6.006  -2.611
ATOM   1221  HG  LEU    76       2.998   3.751  -0.607
ATOM   1222  HD1 LEU    76       0.568   4.290  -1.100
ATOM   1223  HD2 LEU    76       1.307   5.765  -0.560
ATOM   1224  HD3 LEU    76       1.093   5.332  -2.289
ATOM   1225  HD4 LEU    76       3.491   2.475  -2.500
ATOM   1226  HD5 LEU    76       1.793   2.302  -2.170
ATOM   1227  HD6 LEU    76       2.349   3.293  -3.518
ATOM   1228  O   LEU    76       6.593   6.403  -1.586
ATOM   1229  N   ILE    77       6.238   6.489  -3.819
ATOM   1230  CA  ILE    77       7.132   7.608  -4.121
ATOM   1231  C   ILE    77       6.343   8.882  -4.386
ATOM   1232  HN  ILE    77       5.743   6.102  -4.610
ATOM   1233  CB  ILE    77       8.002   7.328  -5.367
ATOM   1234  CG1 ILE    77       8.842   6.061  -5.313
ATOM   1235  CG2 ILE    77       8.966   8.503  -5.533
ATOM   1236  CD1 ILE    77       9.263   5.576  -6.679
ATOM   1237  HA  ILE    77       7.798   7.780  -3.276
ATOM   1238  HB  ILE    77       7.323   7.207  -6.211
ATOM   1239  HG1 ILE    77       9.719   6.147  -4.672
ATOM   1240  HG2 ILE    77       8.216   5.306  -4.837
ATOM   1241  HG3 ILE    77       8.471   9.187  -6.223
ATOM   1242  HG4 ILE    77       9.189   9.000  -4.589
ATOM   1243  HG5 ILE    77       9.952   8.154  -5.842
ATOM   1244  HD1 ILE    77       9.948   6.219  -7.231
ATOM   1245  HD2 ILE    77       9.721   4.601  -6.511
ATOM   1246  HD3 ILE    77       8.536   5.239  -7.418
ATOM   1247  O   ILE    77       5.748   9.052  -5.456
ATOM   1248  N   LEU    78       6.384   9.793  -3.423
ATOM   1249  CA  LEU    78       5.566  11.008  -3.455
ATOM   1250  C   LEU    78       6.396  12.286  -3.592
ATOM   1251  HN  LEU    78       6.997   9.660  -2.631
ATOM   1252  CB  LEU    78       4.737  11.115  -2.164
ATOM   1253  CG  LEU    78       4.061   9.838  -1.662
ATOM   1254  CD1 LEU    78       3.791   9.962  -0.179
ATOM   1255  CD2 LEU    78       2.790   9.530  -2.436
ATOM   1256  HA  LEU    78       4.884  10.965  -4.304
ATOM   1257  HB1 LEU    78       5.378  11.447  -1.347
ATOM   1258  HB2 LEU    78       3.931  11.835  -2.308
ATOM   1259  HG  LEU    78       4.715   8.985  -1.843
ATOM   1260  HD1 LEU    78       3.309   9.053   0.180
ATOM   1261  HD2 LEU    78       4.732  10.108   0.351
ATOM   1262  HD3 LEU    78       3.137  10.815   0.002
ATOM   1263  HD4 LEU    78       2.341   8.616  -2.049
ATOM   1264  HD5 LEU    78       2.087  10.356  -2.324
ATOM   1265  HD6 LEU    78       3.030   9.398  -3.491
ATOM   1266  O   LEU    78       7.590  12.295  -3.284
ATOM   1267  N   GLU    79       5.734  13.351  -4.051
ATOM   1268  CA  GLU    79       6.278  14.689  -4.076
ATOM   1269  C   GLU    79       6.644  15.156  -2.659
ATOM   1270  HN  GLU    79       4.795  13.244  -4.408
ATOM   1271  CB  GLU    79       5.273  15.623  -4.732
ATOM   1272  CG  GLU    79       5.378  17.094  -4.366
ATOM   1273  CD  GLU    79       4.352  17.954  -5.109
ATOM   1274  OE1 GLU    79       3.440  17.398  -5.794
ATOM   1275  OE2 GLU    79       4.447  19.209  -5.009
ATOM   1276  HA  GLU    79       7.176  14.706  -4.694
ATOM   1277  HB1 GLU    79       5.386  15.577  -5.815
ATOM   1278  HB2 GLU    79       4.262  15.320  -4.460
ATOM   1279  HG1 GLU    79       5.208  17.216  -3.296
ATOM   1280  HG2 GLU    79       6.372  17.462  -4.620
ATOM   1281  O   GLU    79       5.928  14.907  -1.697
ATOM   1282  NT  AME    80       7.789  15.807  -2.522
ATOM   1283  CT  AME    80       8.196  16.259  -1.215
ATOM   1284  HN  AME    80       8.367  15.982  -3.332
ATOM   1285  HT1 AME    80       9.155  16.772  -1.290
ATOM   1286  HT2 AME    80       7.448  16.946  -0.818
ATOM   1287  HT3 AME    80       8.293  15.403  -0.548
ATOM   1288  H1  ACE    81     -10.586  19.333 -11.703
ATOM   1289  CH3 ACE    81     -10.562  19.143 -10.630
ATOM   1290  C   ACE    81     -10.801  17.650 -10.325
ATOM   1291  H2  ACE    81     -11.339  19.741 -10.153
ATOM   1292  H3  ACE    81      -9.587  19.442 -10.245
ATOM   1293  O   ACE    81     -10.999  16.849 -11.250
ATOM   1294  N   CYS    82     -10.795  17.289  -9.038
ATOM   1295  CA  CYS    82     -11.114  15.928  -8.612
ATOM   1296  C   CYS    82     -12.481  15.470  -9.081
ATOM   1297  HN  CYS    82     -10.564  17.969  -8.327
ATOM   1298  CB  CYS    82     -11.091  15.826  -7.102
ATOM   1299  SG  CYS    82      -9.458  15.510  -6.424
ATOM   1300  HG  CYS    82      -9.878  15.497  -5.145
ATOM   1301  HA  CYS    82     -10.375  15.238  -9.018
ATOM   1302  HB1 CYS    82     -11.446  16.761  -6.669
ATOM   1303  HB2 CYS    82     -11.738  15.010  -6.783
ATOM   1304  O   CYS    82     -12.627  14.355  -9.599
ATOM   1305  N   HIS    83     -13.478  16.333  -8.880
ATOM   1306  CA  HIS    83     -14.851  16.032  -9.246
ATOM   1307  C   HIS    83     -15.047  15.925 -10.730
ATOM   1308  HN  HIS    83     -13.287  17.232  -8.460
ATOM   1309  CB  HIS    83     -15.816  17.030  -8.613
ATOM   1310  CG  HIS    83     -15.876  16.933  -7.095
ATOM   1311  ND1 HIS    83     -16.449  17.885  -6.320
ATOM   1312  CE1 HIS    83     -16.348  17.529  -5.017
ATOM   1313  NE2 HIS    83     -15.686  16.357  -4.952
ATOM   1314  HE  HIS    83     -16.772  18.169  -4.243
ATOM   1315  CD2 HIS    83     -15.381  15.959  -6.216
ATOM   1316  HNE HIS    83     -15.460  15.866  -4.099
ATOM   1317  HD  HIS    83     -14.843  15.026  -6.379
ATOM   1318  HA  HIS    83     -15.146  15.082  -8.802
ATOM   1319  HB1 HIS    83     -15.507  18.045  -8.864
ATOM   1320  HB2 HIS    83     -16.823  16.854  -8.992
ATOM   1321  O   HIS    83     -15.872  15.135 -11.179
ATOM   1322  N   SER    84     -14.267  16.688 -11.499
ATOM   1323  CA  SER    84     -14.274  16.613 -12.967
ATOM   1324  C   SER    84     -13.774  15.247 -13.487
ATOM   1325  HN  SER    84     -13.637  17.353 -11.072
ATOM   1326  CB  SER    84     -13.445  17.759 -13.573
ATOM   1327  OG  SER    84     -12.104  17.358 -13.803
ATOM   1328  HG  SER    84     -11.635  18.112 -14.181
ATOM   1329  HA  SER    84     -15.289  16.763 -13.334
ATOM   1330  HB1 SER    84     -13.884  18.063 -14.523
ATOM   1331  HB2 SER    84     -13.441  18.607 -12.888
ATOM   1332  O   SER    84     -13.986  14.901 -14.655
ATOM   1333  N   LYS    85     -13.092  14.494 -12.625
ATOM   1334  CA  LYS    85     -12.714  13.104 -12.925
ATOM   1335  C   LYS    85     -13.535  12.148 -12.079
ATOM   1336  HN  LYS    85     -12.818  14.877 -11.731
ATOM   1337  CB  LYS    85     -11.208  12.871 -12.703
ATOM   1338  CG  LYS    85     -10.324  13.663 -13.659
ATOM   1339  CD  LYS    85      -8.905  13.120 -13.701
ATOM   1340  CE  LYS    85      -8.342  13.057 -15.124
ATOM   1341  NZ  LYS    85      -8.229  14.380 -15.816
ATOM   1342  HZ1 LYS    85      -7.851  14.244 -16.743
ATOM   1343  HZ2 LYS    85      -7.616  14.985 -15.288
ATOM   1344  HZ3 LYS    85      -9.143  14.804 -15.884
ATOM   1345  HA  LYS    85     -12.897  12.897 -13.979
ATOM   1346  HB1 LYS    85     -10.940  13.168 -11.689
ATOM   1347  HB2 LYS    85     -10.978  11.815 -12.845
ATOM   1348  HG1 LYS    85     -10.739  13.611 -14.666
ATOM   1349  HG2 LYS    85     -10.281  14.704 -13.338
ATOM   1350  HD1 LYS    85      -8.252  13.763 -13.111
ATOM   1351  HD2 LYS    85      -8.889  12.111 -13.290
ATOM   1352  HE1 LYS    85      -7.340  12.630 -15.100
ATOM   1353  HE2 LYS    85      -8.987  12.434 -15.743
ATOM   1354  O   LYS    85     -13.158  11.000 -11.884
ATOM   1355  N   ARG    86     -14.655  12.651 -11.569
ATOM   1356  CA  ARG    86     -15.569  11.900 -10.682
ATOM   1357  C   ARG    86     -14.911  11.217  -9.456
ATOM   1358  HN  ARG    86     -14.922  13.602 -11.784
ATOM   1359  CB  ARG    86     -16.446  10.925 -11.492
ATOM   1360  CG  ARG    86     -17.473  11.602 -12.401
ATOM   1361  CD  ARG    86     -18.701  12.130 -11.650
ATOM   1362  NE  ARG    86     -19.802  11.158 -11.532
ATOM   1363  CZ  ARG    86     -20.975  11.402 -10.939
ATOM   1364  HE  ARG    86     -19.506  10.298 -11.974
ATOM   1365  NH1 ARG    86     -21.903  10.454 -10.882
ATOM   1366  H11 ARG    86     -21.734   9.541 -11.285
ATOM   1367  H12 ARG    86     -22.806  10.587 -10.446
ATOM   1368  NH2 ARG    86     -21.220  12.587 -10.388
ATOM   1369  H21 ARG    86     -20.539  13.336 -10.397
ATOM   1370  H22 ARG    86     -22.098  12.802  -9.932
ATOM   1371  HA  ARG    86     -16.326  12.576 -10.284
ATOM   1372  HB1 ARG    86     -15.812  10.312 -12.132
ATOM   1373  HB2 ARG    86     -17.002  10.283 -10.809
ATOM   1374  HG1 ARG    86     -17.010  12.451 -12.905
ATOM   1375  HG2 ARG    86     -17.828  10.888 -13.144
ATOM   1376  HD1 ARG    86     -18.414  12.413 -10.637
ATOM   1377  HD2 ARG    86     -19.099  13.002 -12.170
ATOM   1378  O   ARG    86     -15.401  10.202  -8.936
ATOM   1379  N   VAL    87     -13.817  11.807  -8.992
ATOM   1380  CA  VAL    87     -13.097  11.327  -7.826
ATOM   1381  C   VAL    87     -13.550  12.110  -6.583
ATOM   1382  HN  VAL    87     -13.454  12.627  -9.456
ATOM   1383  CB  VAL    87     -11.574  11.517  -8.034
ATOM   1384  CG1 VAL    87     -10.806  11.175  -6.765
ATOM   1385  CG2 VAL    87     -11.072  10.692  -9.213
ATOM   1386  HA  VAL    87     -13.304  10.267  -7.682
ATOM   1387  HB  VAL    87     -11.370  12.555  -8.298
ATOM   1388  HG1 VAL    87      -9.739  11.317  -6.936
ATOM   1389  HG2 VAL    87     -11.133  11.828  -5.955
ATOM   1390  HG3 VAL    87     -10.996  10.137  -6.494
ATOM   1391  HG4 VAL    87     -10.000  10.846  -9.335
ATOM   1392  HG5 VAL    87     -11.268   9.636  -9.028
ATOM   1393  HG6 VAL    87     -11.588  11.004 -10.121
ATOM   1394  O   VAL    87     -13.505  13.342  -6.579
ATOM   1395  N   ILE    88     -13.993  11.412  -5.536
ATOM   1396  CA  ILE    88     -14.264  12.073  -4.231
ATOM   1397  C   ILE    88     -13.224  11.662  -3.176
ATOM   1398  HN  ILE    88     -14.149  10.419  -5.625
ATOM   1399  CB  ILE    88     -15.725  11.886  -3.690
ATOM   1400  CG1 ILE    88     -16.158  10.411  -3.657
ATOM   1401  CG2 ILE    88     -16.735  12.732  -4.472
ATOM   1402  CD1 ILE    88     -17.502  10.170  -2.980
ATOM   1403  HA  ILE    88     -14.224  13.156  -4.356
ATOM   1404  HB  ILE    88     -15.790  12.277  -2.675
ATOM   1405  HG1 ILE    88     -16.241  10.034  -4.676
ATOM   1406  HG2 ILE    88     -15.416   9.827  -3.113
ATOM   1407  HG3 ILE    88     -17.734  12.574  -4.066
ATOM   1408  HG4 ILE    88     -16.471  13.786  -4.386
ATOM   1409  HG5 ILE    88     -16.719  12.440  -5.522
ATOM   1410  HD1 ILE    88     -17.733   9.105  -2.999
ATOM   1411  HD2 ILE    88     -17.455  10.513  -1.946
ATOM   1412  HD3 ILE    88     -18.280  10.720  -3.510
ATOM   1413  O   ILE    88     -12.832  10.498  -3.105
ATOM   1414  N   HIS    89     -12.766  12.615  -2.369
ATOM   1415  CA  HIS    89     -11.630  12.345  -1.492
ATOM   1416  C   HIS    89     -12.043  11.733  -0.179
ATOM   1417  HN  HIS    89     -13.206  13.524  -2.365
ATOM   1418  CB  HIS    89     -10.745  13.579  -1.301
ATOM   1419  CG  HIS    89      -9.530  13.325  -0.440
ATOM   1420  ND1 HIS    89      -9.613  13.133   0.897
ATOM   1421  CE1 HIS    89      -8.372  12.909   1.404
ATOM   1422  NE2 HIS    89      -7.492  12.971   0.389
ATOM   1423  HE  HIS    89      -8.244  12.723   2.470
ATOM   1424  CD2 HIS    89      -8.173  13.227  -0.765
ATOM   1425  HNE HIS    89      -6.494  12.847   0.479
ATOM   1426  HD  HIS    89      -7.633  13.316  -1.708
ATOM   1427  HA  HIS    89     -10.948  11.652  -1.984
ATOM   1428  HB1 HIS    89     -10.389  13.926  -2.271
ATOM   1429  HB2 HIS    89     -11.322  14.371  -0.823
ATOM   1430  O   HIS    89     -11.537  10.656   0.195
ATOM   1431  N   ARN    90     -12.931  12.421   0.547
ATOM   1432  CA  ARN    90     -13.612  11.871   1.737
ATOM   1433  C   ARN    90     -12.831  11.830   3.056
ATOM   1434  HN  ARN    90     -13.165  13.369   0.288
ATOM   1435  CB  ARN    90     -14.162  10.462   1.465
ATOM   1436  CG  ARN    90     -15.113  10.333   0.280
ATOM   1437  CD  ARN    90     -15.733   8.932   0.186
ATOM   1438  NE  ARN    90     -14.865   7.848   0.684
ATOM   1439  CZ  ARN    90     -15.280   6.610   0.964
ATOM   1440  HE  ARN    90     -13.926   8.216   0.768
ATOM   1441  NH1 ARN    90     -16.554   6.285   0.797
ATOM   1442  H11 ARN    90     -17.221   6.967   0.458
ATOM   1443  NH2 ARN    90     -14.428   5.700   1.427
ATOM   1444  H21 ARN    90     -13.450   5.909   1.582
ATOM   1445  H22 ARN    90     -14.712   4.755   1.648
ATOM   1446  HA  ARN    90     -14.502  12.463   1.952
ATOM   1447  HB1 ARN    90     -13.335   9.781   1.264
ATOM   1448  HB2 ARN    90     -14.716  10.114   2.336
ATOM   1449  HG1 ARN    90     -15.923  11.056   0.383
ATOM   1450  HG2 ARN    90     -14.570  10.526  -0.645
ATOM   1451  HD1 ARN    90     -16.651   8.900   0.773
ATOM   1452  HD2 ARN    90     -15.961   8.705  -0.855
ATOM   1453  O   ARN    90     -13.419  11.565   4.102
ATOM   1454  N   ASP    91     -11.522  12.064   3.027
ATOM   1455  CA  ASP    91     -10.730  12.063   4.273
ATOM   1456  C   ASP    91      -9.855  13.328   4.421
ATOM   1457  HN  ASP    91     -11.064  12.245   2.145
ATOM   1458  CB  ASP    91      -9.923  10.740   4.439
ATOM   1459  CG  ASP    91      -9.299  10.581   5.850
ATOM   1460  OD1 ASP    91      -9.962  10.900   6.868
ATOM   1461  OD2 ASP    91      -8.138  10.125   5.941
ATOM   1462  HA  ASP    91     -11.401  12.019   5.131
ATOM   1463  HB1 ASP    91     -10.582   9.889   4.272
ATOM   1464  HB2 ASP    91      -9.109  10.717   3.714
ATOM   1465  O   ASP    91      -8.652  13.248   4.733
ATOM   1466  N   ILE    92     -10.479  14.492   4.221
ATOM   1467  CA  ILE    92      -9.773  15.771   4.265
ATOM   1468  C   ILE    92      -9.581  16.232   5.719
ATOM   1469  HN  ILE    92     -11.471  14.504   4.032
ATOM   1470  CB  ILE    92     -10.516  16.849   3.455
ATOM   1471  CG1 ILE    92     -10.890  16.335   2.078
ATOM   1472  CG2 ILE    92      -9.632  18.071   3.270
ATOM   1473  CD1 ILE    92      -9.805  16.567   1.048
ATOM   1474  HA  ILE    92      -8.795  15.663   3.796
ATOM   1475  HB  ILE    92     -11.428  17.135   3.980
ATOM   1476  HG1 ILE    92     -11.076  15.263   2.128
ATOM   1477  HG2 ILE    92     -11.790  16.844   1.732
ATOM   1478  HG3 ILE    92     -10.170  18.826   2.696
ATOM   1479  HG4 ILE    92      -9.366  18.479   4.245
ATOM   1480  HG5 ILE    92      -8.725  17.787   2.736
ATOM   1481  HD1 ILE    92     -10.130  16.179   0.083
ATOM   1482  HD2 ILE    92      -9.608  17.636   0.961
ATOM   1483  HD3 ILE    92      -8.894  16.055   1.357
ATOM   1484  O   ILE    92     -10.519  16.661   6.374
ATOM   1485  N   LYN    93      -8.366  16.122   6.228
ATOM   1486  CA  LYN    93      -8.077  16.518   7.584
ATOM   1487  C   LYN    93      -6.834  17.359   7.453
ATOM   1488  HN  LYN    93      -7.616  15.753   5.661
ATOM   1489  CB  LYN    93      -7.675  15.323   8.464
ATOM   1490  CG  LYN    93      -8.626  14.161   8.708
ATOM   1491  CD  LYN    93      -7.716  13.033   9.204
ATOM   1492  CE  LYN    93      -8.347  11.985  10.119
ATOM   1493  NZ  LYN    93      -9.112  10.913   9.393
ATOM   1494  HZ1 LYN    93      -9.497  10.262  10.062
ATOM   1495  HZ2 LYN    93      -8.491  10.423   8.765
ATOM   1496  HA  LYN    93      -8.918  17.084   7.985
ATOM   1497  HB1 LYN    93      -6.795  14.839   8.040
ATOM   1498  HB2 LYN    93      -7.447  15.673   9.471
ATOM   1499  HG1 LYN    93      -9.367  14.448   9.454
ATOM   1500  HG2 LYN    93      -9.130  13.902   7.777
ATOM   1501  HD1 LYN    93      -7.325  12.480   8.350
ATOM   1502  HD2 LYN    93      -6.888  13.457   9.772
ATOM   1503  HE1 LYN    93      -7.566  11.487  10.694
ATOM   1504  HE2 LYN    93      -9.046  12.471  10.800
ATOM   1505  O   LYN    93      -5.989  17.091   6.581
ATOM   1506  N   PRO    94      -6.647  18.319   8.360
ATOM   1507  CA  PRO    94      -5.408  19.096   8.304
ATOM   1508  C   PRO    94      -4.136  18.260   8.254
ATOM   1509  CB  PRO    94      -5.452  19.914   9.594
ATOM   1510  CG  PRO    94      -6.911  20.082   9.830
ATOM   1511  CD  PRO    94      -7.514  18.759   9.460
ATOM   1512  HA  PRO    94      -5.410  19.721   7.410
ATOM   1513  HB1 PRO    94      -4.958  19.361  10.393
ATOM   1514  HB2 PRO    94      -4.939  20.864   9.440
ATOM   1515  HG1 PRO    94      -7.084  20.326  10.878
ATOM   1516  HG2 PRO    94      -7.291  20.889   9.202
ATOM   1517  HD1 PRO    94      -7.481  18.091  10.320
ATOM   1518  HD2 PRO    94      -8.550  18.905   9.153
ATOM   1519  O   PRO    94      -3.169  18.693   7.630
ATOM   1520  N   GLU    95      -4.108  17.088   8.888
ATOM   1521  CA  GLU    95      -2.888  16.266   8.826
ATOM   1522  C   GLU    95      -2.629  15.624   7.472
ATOM   1523  HN  GLU    95      -4.919  16.777   9.402
ATOM   1524  CB  GLU    95      -2.857  15.215   9.901
ATOM   1525  CG  GLU    95      -3.911  14.171   9.725
ATOM   1526  CD  GLU    95      -4.709  14.021  10.991
ATOM   1527  OE1 GLU    95      -5.311  15.045  11.423
ATOM   1528  OE2 GLU    95      -4.728  12.884  11.541
ATOM   1529  HA  GLU    95      -2.020  16.885   9.054
ATOM   1530  HB1 GLU    95      -1.889  14.714   9.892
ATOM   1531  HB2 GLU    95      -3.014  15.684  10.872
ATOM   1532  HG1 GLU    95      -4.579  14.462   8.914
ATOM   1533  HG2 GLU    95      -3.442  13.218   9.484
ATOM   1534  O   GLU    95      -1.541  15.120   7.265
ATOM   1535  N   ASN    96      -3.614  15.645   6.567
ATOM   1536  CA  ASN    96      -3.442  15.236   5.167
ATOM   1537  C   ASN    96      -3.327  16.407   4.210
ATOM   1538  HN  ASN    96      -4.537  15.956   6.836
ATOM   1539  CB  ASN    96      -4.656  14.470   4.689
ATOM   1540  CG  ASN    96      -4.792  13.124   5.332
ATOM   1541  ND2 ASN    96      -5.968  12.525   5.144
ATOM   1542  HD1 ASN    96      -6.127  11.617   5.549
ATOM   1543  HD2 ASN    96      -6.676  12.993   4.600
ATOM   1544  OD1 ASN    96      -3.859  12.607   5.980
ATOM   1545  HA  ASN    96      -2.533  14.643   5.070
ATOM   1546  HB1 ASN    96      -5.558  15.038   4.918
ATOM   1547  HB2 ASN    96      -4.588  14.316   3.612
ATOM   1548  O   ASN    96      -3.559  16.241   3.010
ATOM   1549  N   LEU    97      -3.038  17.594   4.724
ATOM   1550  CA  LEU    97      -2.872  18.765   3.880
ATOM   1551  C   LEU    97      -1.438  19.234   4.099
ATOM   1552  HN  LEU    97      -2.929  17.696   5.723
ATOM   1553  CB  LEU    97      -3.880  19.863   4.243
ATOM   1554  CG  LEU    97      -5.384  19.533   4.304
ATOM   1555  CD1 LEU    97      -6.230  20.778   4.510
ATOM   1556  CD2 LEU    97      -5.896  18.784   3.093
ATOM   1557  HA  LEU    97      -3.044  18.491   2.839
ATOM   1558  HB1 LEU    97      -3.654  20.251   5.236
ATOM   1559  HB2 LEU    97      -3.816  20.672   3.514
ATOM   1560  HG  LEU    97      -5.574  18.852   5.133
ATOM   1561  HD1 LEU    97      -7.283  20.501   4.547
ATOM   1562  HD2 LEU    97      -5.948  21.259   5.447
ATOM   1563  HD3 LEU    97      -6.066  21.470   3.684
ATOM   1564  HD4 LEU    97      -6.962  18.589   3.210
ATOM   1565  HD5 LEU    97      -5.734  19.385   2.198
ATOM   1566  HD6 LEU    97      -5.362  17.839   2.997
ATOM   1567  O   LEU    97      -1.010  19.453   5.228
ATOM   1568  NT  AME    98      -0.683  19.350   3.014
ATOM   1569  CT  AME    98       0.742  19.613   3.104
ATOM   1570  HN  AME    98      -1.101  19.255   2.099
ATOM   1571  HT1 AME    98       1.166  19.670   2.101
ATOM   1572  HT2 AME    98       0.906  20.559   3.621
ATOM   1573  HT3 AME    98       1.226  18.809   3.657
ATOM   1574  H1  ACE    99      -0.659  20.699  -0.611
ATOM   1575  CH3 ACE    99      -1.468  20.339  -1.247
ATOM   1576  C   ACE    99      -2.178  19.138  -0.611
ATOM   1577  H2  ACE    99      -1.049  20.047  -2.210
ATOM   1578  H3  ACE    99      -2.183  21.149  -1.393
ATOM   1579  O   ACE    99      -1.798  18.695   0.503
ATOM   1580  N   ILE   100      -3.193  18.610  -1.307
ATOM   1581  CA  ILE   100      -3.950  17.499  -0.746
ATOM   1582  C   ILE   100      -3.165  16.207  -0.844
ATOM   1583  HN  ILE   100      -3.427  18.985  -2.215
ATOM   1584  CB  ILE   100      -5.297  17.276  -1.448
ATOM   1585  CG1 ILE   100      -6.103  18.564  -1.468
ATOM   1586  CG2 ILE   100      -6.077  16.115  -0.790
ATOM   1587  CD1 ILE   100      -7.442  18.359  -2.153
ATOM   1588  HA  ILE   100      -4.166  17.700   0.303
ATOM   1589  HB  ILE   100      -5.123  16.951  -2.474
ATOM   1590  HG1 ILE   100      -6.282  18.898  -0.446
ATOM   1591  HG2 ILE   100      -5.549  19.332  -2.008
ATOM   1592  HG3 ILE   100      -7.027  15.978  -1.306
ATOM   1593  HG4 ILE   100      -5.491  15.199  -0.858
ATOM   1594  HG5 ILE   100      -6.263  16.350   0.258
ATOM   1595  HD1 ILE   100      -7.998  19.297  -2.153
ATOM   1596  HD2 ILE   100      -7.279  18.034  -3.181
ATOM   1597  HD3 ILE   100      -8.012  17.600  -1.618
ATOM   1598  O   ILE   100      -2.755  15.809  -1.921
ATOM   1599  N   ALA   101      -2.972  15.551   0.285
ATOM   1600  CA  ALA   101      -2.261  14.267   0.339
ATOM   1601  C   ALA   101      -3.193  13.129   0.734
ATOM   1602  HN  ALA   101      -3.320  15.933   1.153
ATOM   1603  CB  ALA   101      -1.110  14.350   1.328
ATOM   1604  HA  ALA   101      -1.840  14.043  -0.641
ATOM   1605  HB1 ALA   101      -0.589  13.394   1.361
ATOM   1606  HB2 ALA   101      -0.416  15.131   1.014
ATOM   1607  HB3 ALA   101      -1.498  14.587   2.319
ATOM   1608  O   ALA   101      -4.360  13.358   1.039
ATOM   1609  N   ASP   102      -2.682  11.907   0.726
ATOM   1610  CA  ASP   102      -3.430  10.765   1.248
ATOM   1611  C   ASP   102      -4.790  10.519   0.574
ATOM   1612  HN  ASP   102      -1.756  11.753   0.353
ATOM   1613  CB  ASP   102      -3.599  10.903   2.761
ATOM   1614  CG  ASP   102      -4.071   9.620   3.421
ATOM   1615  OD1 ASP   102      -4.036   8.546   2.769
ATOM   1616  OD2 ASP   102      -4.476   9.690   4.605
ATOM   1617  HA  ASP   102      -2.845   9.855   1.114
ATOM   1618  HB1 ASP   102      -2.644  11.176   3.210
ATOM   1619  HB2 ASP   102      -4.335  11.678   2.976
ATOM   1620  O   ASP   102      -5.845  11.006   1.014
ATOM   1621  N   PHE   103      -4.757   9.732  -0.484
ATOM   1622  CA  PHE   103      -5.977   9.365  -1.165
ATOM   1623  C   PHE   103      -6.437   7.977  -0.755
ATOM   1624  HN  PHE   103      -3.872   9.383  -0.822
ATOM   1625  CB  PHE   103      -5.797   9.504  -2.675
ATOM   1626  CG  PHE   103      -5.931  10.916  -3.149
ATOM   1627  CD1 PHE   103      -4.884  11.824  -2.992
ATOM   1628  CE1 PHE   103      -5.021  13.137  -3.413
ATOM   1629  HD1 PHE   103      -3.948  11.503  -2.535
ATOM   1630  CZ  PHE   103      -6.221  13.560  -3.981
ATOM   1631  HE1 PHE   103      -4.192  13.836  -3.299
ATOM   1632  CE2 PHE   103      -7.273  12.674  -4.131
ATOM   1633  HZ  PHE   103      -6.334  14.594  -4.310
ATOM   1634  CD2 PHE   103      -7.127  11.361  -3.709
ATOM   1635  HE2 PHE   103      -8.209  13.010  -4.578
ATOM   1636  HD2 PHE   103      -7.955  10.660  -3.813
ATOM   1637  HA  PHE   103      -6.762  10.080  -0.916
ATOM   1638  HB1 PHE   103      -4.805   9.152  -2.957
ATOM   1639  HB2 PHE   103      -6.552   8.909  -3.188
ATOM   1640  O   PHE   103      -7.109   7.278  -1.520
ATOM   1641  N   GLY   104      -6.079   7.609   0.474
ATOM   1642  CA  GLY   104      -6.361   6.297   1.042
ATOM   1643  C   GLY   104      -7.830   5.985   1.194
ATOM   1644  HN  GLY   104      -5.582   8.258   1.067
ATOM   1645  HA1 GLY   104      -5.937   5.525   0.401
ATOM   1646  HA2 GLY   104      -5.918   6.228   2.035
ATOM   1647  O   GLY   104      -8.220   4.813   1.159
ATOM   1648  N   TRP   105      -8.647   7.024   1.368
ATOM   1649  CA  TRP   105     -10.090   6.830   1.458
ATOM   1650  C   TRP   105     -10.835   7.245   0.199
ATOM   1651  HN  TRP   105      -8.265   7.957   1.438
ATOM   1652  CB  TRP   105     -10.671   7.452   2.741
ATOM   1653  CG  TRP   105     -10.384   6.614   3.987
ATOM   1654  CD1 TRP   105      -9.202   6.587   4.736
ATOM   1655  NE1 TRP   105      -9.294   5.693   5.780
ATOM   1656  HD1 TRP   105      -8.365   7.227   4.456
ATOM   1657  CE2 TRP   105     -10.504   5.079   5.794
ATOM   1658  HNE TRP   105      -8.568   5.505   6.457
ATOM   1659  CZ2 TRP   105     -11.035   4.115   6.658
ATOM   1660  CH2 TRP   105     -12.341   3.678   6.402
ATOM   1661  HZ2 TRP   105     -10.436   3.738   7.487
ATOM   1662  CZ3 TRP   105     -13.088   4.172   5.319
ATOM   1663  HH2 TRP   105     -12.804   2.936   7.051
ATOM   1664  CE3 TRP   105     -12.573   5.143   4.435
ATOM   1665  HZ3 TRP   105     -14.099   3.805   5.141
ATOM   1666  CD2 TRP   105     -11.271   5.615   4.652
ATOM   1667  HE3 TRP   105     -13.184   5.507   3.609
ATOM   1668  HA  TRP   105     -10.305   5.776   1.633
ATOM   1669  HB1 TRP   105     -10.236   8.440   2.896
ATOM   1670  HB2 TRP   105     -11.753   7.544   2.643
ATOM   1671  O   TRP   105     -12.049   7.022   0.108
ATOM   1672  N   SER   106     -10.122   7.805  -0.793
ATOM   1673  CA  SER   106     -10.737   8.244  -2.082
ATOM   1674  C   SER   106     -11.346   7.102  -2.933
ATOM   1675  HN  SER   106      -9.128   7.943  -0.681
ATOM   1676  CB  SER   106      -9.783   9.144  -2.917
ATOM   1677  OG  SER   106      -8.839   8.412  -3.693
ATOM   1678  HG  SER   106      -8.297   9.051  -4.172
ATOM   1679  HA  SER   106     -11.544   8.949  -1.879
ATOM   1680  HB1 SER   106     -10.368   9.753  -3.607
ATOM   1681  HB2 SER   106      -9.219   9.795  -2.249
ATOM   1682  O   SER   106     -10.942   5.940  -2.815
ATOM   1683  N   VAL   107     -12.318   7.451  -3.780
ATOM   1684  CA  VAL   107     -13.127   6.478  -4.529
ATOM   1685  C   VAL   107     -13.840   7.211  -5.679
ATOM   1686  HN  VAL   107     -12.526   8.428  -3.930
ATOM   1687  CB  VAL   107     -14.120   5.739  -3.575
ATOM   1688  CG1 VAL   107     -15.312   6.624  -3.189
ATOM   1689  CG2 VAL   107     -14.562   4.397  -4.148
ATOM   1690  HA  VAL   107     -12.479   5.700  -4.932
ATOM   1691  HB  VAL   107     -13.600   5.451  -2.661
ATOM   1692  HG1 VAL   107     -15.976   6.071  -2.526
ATOM   1693  HG2 VAL   107     -14.952   7.518  -2.679
ATOM   1694  HG3 VAL   107     -15.856   6.914  -4.088
ATOM   1695  HG4 VAL   107     -15.252   3.915  -3.455
ATOM   1696  HG5 VAL   107     -15.061   4.557  -5.104
ATOM   1697  HG6 VAL   107     -13.690   3.760  -4.295
ATOM   1698  O   VAL   107     -13.719   8.439  -5.786
ATOM   1699  N   HIS   108     -14.541   6.466  -6.544
ATOM   1700  CA  HIS   108     -15.403   7.046  -7.591
ATOM   1701  C   HIS   108     -16.843   7.198  -7.161
ATOM   1702  HN  HIS   108     -14.491   5.459  -6.494
ATOM   1703  CB  HIS   108     -15.308   6.240  -8.881
ATOM   1704  CG  HIS   108     -14.102   6.584  -9.715
ATOM   1705  ND1 HIS   108     -12.925   5.959  -9.570
ATOM   1706  CE1 HIS   108     -12.031   6.476 -10.443
ATOM   1707  NE2 HIS   108     -12.643   7.445 -11.142
ATOM   1708  HE  HIS   108     -11.014   6.086 -10.477
ATOM   1709  CD2 HIS   108     -13.920   7.541 -10.721
ATOM   1710  HNE HIS   108     -12.207   8.004 -11.862
ATOM   1711  HD  HIS   108     -14.588   8.277 -11.169
ATOM   1712  HA  HIS   108     -15.034   8.036  -7.859
ATOM   1713  HB1 HIS   108     -15.248   5.178  -8.643
ATOM   1714  HB2 HIS   108     -16.191   6.426  -9.492
ATOM   1715  O   HIS   108     -17.396   6.316  -6.498
ATOM   1716  N   ALA   109     -17.459   8.318  -7.549
ATOM   1717  CA  ALA   109     -18.818   8.701  -7.107
ATOM   1718  C   ALA   109     -19.943   8.147  -7.999
ATOM   1719  HN  ALA   109     -16.992   8.956  -8.179
ATOM   1720  CB  ALA   109     -18.926  10.224  -7.018
ATOM   1721  HA  ALA   109     -18.992   8.326  -6.099
ATOM   1722  HB1 ALA   109     -19.929  10.500  -6.692
ATOM   1723  HB2 ALA   109     -18.196  10.600  -6.301
ATOM   1724  HB3 ALA   109     -18.730  10.661  -7.998
ATOM   1725  O   ALA   109     -19.755   8.037  -9.210
ATOM   1726  N   PRO   110     -21.118   7.807  -7.415
ATOM   1727  CA  PRO   110     -21.500   7.757  -5.994
ATOM   1728  C   PRO   110     -21.055   6.456  -5.311
ATOM   1729  CB  PRO   110     -23.029   7.848  -6.047
ATOM   1730  CG  PRO   110     -23.392   7.234  -7.352
ATOM   1731  CD  PRO   110     -22.295   7.646  -8.294
ATOM   1732  HA  PRO   110     -21.038   8.590  -5.464
ATOM   1733  HB1 PRO   110     -23.455   7.300  -5.207
ATOM   1734  HB2 PRO   110     -23.333   8.894  -5.991
ATOM   1735  HG1 PRO   110     -23.443   6.151  -7.243
ATOM   1736  HG2 PRO   110     -24.362   7.612  -7.675
ATOM   1737  HD1 PRO   110     -22.147   6.868  -9.043
ATOM   1738  HD2 PRO   110     -22.571   8.578  -8.789
ATOM   1739  O   PRO   110     -20.586   5.542  -5.995
ATOM   1740  N   SER   111     -21.211   6.373  -3.985
ATOM   1741  CA  SER   111     -20.607   5.287  -3.197
ATOM   1742  C   SER   111     -21.245   5.050  -1.808
ATOM   1743  HN  SER   111     -21.757   7.071  -3.499
ATOM   1744  CB  SER   111     -19.096   5.549  -3.040
ATOM   1745  OG  SER   111     -18.406   4.388  -2.611
ATOM   1746  HG  SER   111     -17.472   4.617  -2.533
ATOM   1747  HA  SER   111     -20.695   4.349  -3.744
ATOM   1748  HB1 SER   111     -18.680   5.862  -3.998
ATOM   1749  HB2 SER   111     -18.938   6.335  -2.302
ATOM   1750  O   SER   111     -22.010   5.903  -1.315
ATOM   1751  N   SER   112     -20.932   3.876  -1.224
ATOM   1752  CA  SER   112     -21.162   3.506   0.202
ATOM   1753  C   SER   112     -19.851   2.955   0.820
ATOM   1754  HN  SER   112     -20.497   3.145  -1.768
ATOM   1755  CB  SER   112     -22.306   2.489   0.346
ATOM   1756  OG  SER   112     -23.576   3.096   0.140
ATOM   1757  HG  SER   112     -24.247   2.411   0.243
ATOM   1758  HA  SER   112     -21.480   4.387   0.759
ATOM   1759  HB1 SER   112     -22.181   1.695  -0.390
ATOM   1760  HB2 SER   112     -22.288   2.061   1.348
ATOM   1761  O   SER   112     -18.839   2.864   0.124
ATOM   1762  NT  AME   113     -19.855   2.569   2.099
ATOM   1763  CT  AME   113     -18.592   2.237   2.775
ATOM   1764  HN  AME   113     -20.729   2.506   2.601
ATOM   1765  HT1 AME   113     -18.796   1.947   3.805
ATOM   1766  HT2 AME   113     -18.107   1.412   2.254
ATOM   1767  HT3 AME   113     -17.935   3.107   2.767
TER   
ATOM   1768  C00 UNK   114      -0.968  -6.530   1.934
ATOM   1769  C01 UNK   114      -0.668  -7.903   1.599
ATOM   1770  C02 UNK   114      -0.501  -5.507   1.125
ATOM   1771  H03 UNK   114      -1.692  -6.263   2.711
ATOM   1772  C04 UNK   114       0.251  -8.177   0.554
ATOM   1773  H05 UNK   114      -1.039  -8.695   2.139
ATOM   1774  C06 UNK   114       0.792  -7.121  -0.188
ATOM   1775  H07 UNK   114       0.482  -9.220   0.345
ATOM   1776  C08 UNK   114       1.710  -7.295  -1.307
ATOM   1777  C09 UNK   114       0.273  -5.829  -0.015
ATOM   1778  C0A UNK   114       1.969  -6.195  -2.166
ATOM   1779  C0B UNK   114       2.483  -8.575  -1.522
ATOM   1780  C0C UNK   114       1.276  -4.980  -2.011
ATOM   1781  H0D UNK   114       2.748  -6.421  -2.906
ATOM   1782  C0E UNK   114       1.417  -3.859  -2.917
ATOM   1783  N0F UNK   114       0.445  -4.888  -0.971
ATOM   1784  C0G UNK   114       2.542  -3.769  -3.715
ATOM   1785  C0H UNK   114       0.324  -2.909  -3.094
ATOM   1786  C0I UNK   114       2.645  -2.713  -4.673
ATOM   1787  H0J UNK   114       3.356  -4.493  -3.706
ATOM   1788  C0K UNK   114       1.708  -1.686  -4.717
ATOM   1789  F0M UNK   114       3.663  -2.710  -5.492
ATOM   1790  C0N UNK   114       0.499  -1.879  -4.013
ATOM   1791  H0O UNK   114       1.773  -0.848  -5.376
ATOM   1792  F0P UNK   114      -0.567  -1.092  -4.258
ATOM   1793  H0Q UNK   114      -0.641  -3.047  -2.578
ATOM   1794  H0R UNK   114      -0.859  -4.451   1.246
ATOM   1795  O0S UNK   114       3.494  -8.610  -2.251
ATOM   1796  O0T UNK   114       2.145  -9.623  -1.015
TER   
TER   
ATOM   1797  O00 WTR   116      -8.244 -21.027 -11.212
ATOM   1798  H01 WTR   116      -7.596 -20.748 -10.565
ATOM   1799  H02 WTR   116      -8.659 -21.796 -10.820
TER   
ATOM   1800  O00 WTR   117       1.337 -18.017 -18.017
ATOM   1801  H01 WTR   117       0.438 -17.912 -17.706
ATOM   1802  H02 WTR   117       1.844 -17.390 -17.501
TER   
ATOM   1803  O00 WTR   118      -3.581 -12.672 -14.350
ATOM   1804  H01 WTR   118      -2.679 -12.496 -14.618
ATOM   1805  H02 WTR   118      -3.669 -12.238 -13.502
TER   
ATOM   1806  O00 WTR   119      -0.502 -23.273 -16.760
ATOM   1807  H01 WTR   119      -0.330 -24.192 -16.559
ATOM   1808  H02 WTR   119      -0.948 -23.291 -17.607
TER   
ATOM   1809  O00 WTR   120      -1.103 -26.213 -13.731
ATOM   1810  H01 WTR   120      -1.950 -25.791 -13.586
ATOM   1811  H02 WTR   120      -0.510 -25.776 -13.120
TER   
ATOM   1812  O00 WTR   121      -4.118 -21.604 -16.951
ATOM   1813  H01 WTR   121      -3.792 -21.063 -16.232
ATOM   1814  H02 WTR   121      -3.339 -21.822 -17.462
TER   
ATOM   1815  O00 WTR   122      -7.958 -20.609 -15.193
ATOM   1816  H01 WTR   122      -8.840 -20.886 -14.943
ATOM   1817  H02 WTR   122      -7.844 -19.759 -14.767
TER   
ATOM   1818  O00 WTR   123      -7.489 -18.165 -13.913
ATOM   1819  H01 WTR   123      -8.208 -17.764 -13.424
ATOM   1820  H02 WTR   123      -6.825 -18.355 -13.251
TER   
ATOM   1821  O00 WTR   124      -0.975 -22.614 -19.482
ATOM   1822  H01 WTR   124      -0.435 -22.848 -20.237
ATOM   1823  H02 WTR   124      -1.309 -21.741 -19.686
TER   
ATOM   1824  O00 WTR   125      -3.771 -17.461 -12.708
ATOM   1825  H01 WTR   125      -3.860 -16.786 -13.382
ATOM   1826  H02 WTR   125      -3.908 -18.285 -13.175
TER   
ATOM   1827  O00 WTR   126      -8.763 -23.585 -10.255
ATOM   1828  H01 WTR   126      -8.042 -23.797  -9.662
ATOM   1829  H02 WTR   126      -9.553 -23.737  -9.736
TER   
ATOM   1830  O00 WTR   127      -5.288 -26.831 -15.278
ATOM   1831  H01 WTR   127      -5.929 -26.252 -15.689
ATOM   1832  H02 WTR   127      -5.706 -27.111 -14.463
TER   
ATOM   1833  O00 WTR   128      -4.786 -16.638 -20.161
ATOM   1834  H01 WTR   128      -4.652 -16.941 -19.263
ATOM   1835  H02 WTR   128      -5.313 -17.325 -20.570
TER   
ATOM   1836  O00 WTR   129      -5.942 -22.694 -15.338
ATOM   1837  H01 WTR   129      -6.668 -22.072 -15.380
ATOM   1838  H02 WTR   129      -5.291 -22.345 -15.946
TER   
ATOM   1839  O00 WTR   130      -1.039 -14.189 -19.490
ATOM   1840  H01 WTR   130      -0.392 -14.023 -18.805
ATOM   1841  H02 WTR   130      -1.790 -14.560 -19.027
TER   
ATOM   1842  O00 WTR   131       1.062 -14.640 -12.075
ATOM   1843  H01 WTR   131       0.486 -15.258 -11.624
ATOM   1844  H02 WTR   131       1.945 -14.971 -11.911
TER   
ATOM   1845  O00 WTR   132      -3.766 -25.132 -13.571
ATOM   1846  H01 WTR   132      -4.175 -25.569 -14.319
ATOM   1847  H02 WTR   132      -3.353 -24.354 -13.945
TER   
ATOM   1848  O00 WTR   133       5.719 -18.661 -10.001
ATOM   1849  H01 WTR   133       5.711 -17.766  -9.661
ATOM   1850  H02 WTR   133       5.365 -18.584 -10.887
TER   
ATOM   1851  O00 WTR   134       1.713 -20.112 -16.439
ATOM   1852  H01 WTR   134       1.636 -19.264 -16.877
ATOM   1853  H02 WTR   134       1.614 -20.755 -17.141
TER   
ATOM   1854  O00 WTR   135       0.556 -27.991 -12.018
ATOM   1855  H01 WTR   135       0.021 -28.166 -11.244
ATOM   1856  H02 WTR   135      -0.073 -27.929 -12.736
TER   
ATOM   1857  O00 WTR   136       8.574 -19.531 -14.589
ATOM   1858  H01 WTR   136       8.715 -19.378 -15.524
ATOM   1859  H02 WTR   136       7.639 -19.726 -14.517
TER   
ATOM   1860  O00 WTR   137      -6.111 -19.826 -18.169
ATOM   1861  H01 WTR   137      -6.609 -20.221 -18.884
ATOM   1862  H02 WTR   137      -5.736 -20.571 -17.698
TER   
ATOM   1863  O00 WTR   138       1.574 -27.177  -8.486
ATOM   1864  H01 WTR   138       2.243 -26.636  -8.905
ATOM   1865  H02 WTR   138       0.895 -26.557  -8.220
TER   
ATOM   1866  O00 WTR   139      -1.632 -20.491 -15.812
ATOM   1867  H01 WTR   139      -1.071 -20.118 -15.133
ATOM   1868  H02 WTR   139      -1.024 -20.892 -16.433
TER   
ATOM   1869  O00 WTR   140       4.762 -17.489 -12.988
ATOM   1870  H01 WTR   140       4.048 -16.950 -12.647
ATOM   1871  H02 WTR   140       5.556 -17.086 -12.638
TER   
ATOM   1872  O00 WTR   141       3.669 -14.092 -14.372
ATOM   1873  H01 WTR   141       3.719 -14.456 -13.488
ATOM   1874  H02 WTR   141       4.574 -14.091 -14.683
TER   
ATOM   1875  O00 WTR   142       3.664 -19.992 -21.710
ATOM   1876  H01 WTR   142       3.878 -19.181 -21.249
ATOM   1877  H02 WTR   142       4.450 -20.532 -21.625
TER   
ATOM   1878  O00 WTR   143      10.467 -12.915 -13.811
ATOM   1879  H01 WTR   143      11.247 -13.312 -13.423
ATOM   1880  H02 WTR   143       9.797 -13.595 -13.751
TER   
ATOM   1881  O00 WTR   144       0.895 -25.443 -12.144
ATOM   1882  H01 WTR   144       0.768 -26.350 -11.866
ATOM   1883  H02 WTR   144       1.825 -25.275 -11.997
TER   
ATOM   1884  O00 WTR   145       6.036 -16.935 -17.221
ATOM   1885  H01 WTR   145       6.934 -16.603 -17.248
ATOM   1886  H02 WTR   145       6.120 -17.869 -17.416
TER   
ATOM   1887  O00 WTR   146       6.319 -19.671 -17.700
ATOM   1888  H01 WTR   146       5.502 -19.665 -18.199
ATOM   1889  H02 WTR   146       6.063 -19.957 -16.823
TER   
ATOM   1890  O00 WTR   147       3.620 -24.002 -11.594
ATOM   1891  H01 WTR   147       4.417 -23.674 -12.010
ATOM   1892  H02 WTR   147       3.909 -24.323 -10.740
TER   
ATOM   1893  O00 WTR   148      -1.323 -19.797 -19.484
ATOM   1894  H01 WTR   148      -1.248 -19.457 -20.376
ATOM   1895  H02 WTR   148      -1.583 -19.040 -18.959
TER   
ATOM   1896  O00 WTR   149      -4.968 -25.316 -11.157
ATOM   1897  H01 WTR   149      -5.157 -24.378 -11.163
ATOM   1898  H02 WTR   149      -4.540 -25.480 -11.997
TER   
ATOM   1899  O00 WTR   150       2.582 -16.889  -6.652
ATOM   1900  H01 WTR   150       3.391 -16.795  -7.154
ATOM   1901  H02 WTR   150       2.271 -17.771  -6.859
TER   
ATOM   1902  O00 WTR   151      -0.434 -23.302  -6.704
ATOM   1903  H01 WTR   151      -0.020 -23.087  -7.540
ATOM   1904  H02 WTR   151      -1.267 -22.830  -6.720
TER   
ATOM   1905  O00 WTR   152      -4.331 -19.857 -14.089
ATOM   1906  H01 WTR   152      -5.212 -20.212 -13.973
ATOM   1907  H02 WTR   152      -3.788 -20.360 -13.482
TER   
ATOM   1908  O00 WTR   153      13.017 -13.757 -12.932
ATOM   1909  H01 WTR   153      12.873 -13.251 -12.132
ATOM   1910  H02 WTR   153      12.793 -14.656 -12.690
TER   
ATOM   1911  O00 WTR   154     -16.290  -3.576 -15.376
ATOM   1912  H01 WTR   154     -15.646  -4.182 -15.743
ATOM   1913  H02 WTR   154     -15.992  -2.711 -15.656
TER   
ATOM   1914  O00 WTR   155     -12.044 -20.124 -15.477
ATOM   1915  H01 WTR   155     -12.786 -19.626 -15.134
ATOM   1916  H02 WTR   155     -11.307 -19.871 -14.921
TER   
ATOM   1917  O00 WTR   156      -9.979 -19.011  -8.424
ATOM   1918  H01 WTR   156     -10.308 -18.463  -9.137
ATOM   1919  H02 WTR   156     -10.391 -19.863  -8.566
TER   
ATOM   1920  O00 WTR   157     -10.015 -13.606 -15.092
ATOM   1921  H01 WTR   157      -9.880 -13.637 -16.039
ATOM   1922  H02 WTR   157      -9.153 -13.791 -14.720
TER   
ATOM   1923  O00 WTR   158     -15.229 -13.099 -17.685
ATOM   1924  H01 WTR   158     -15.660 -12.458 -18.251
ATOM   1925  H02 WTR   158     -14.423 -13.325 -18.149
TER   
ATOM   1926  O00 WTR   159     -20.652  -9.734 -13.654
ATOM   1927  H01 WTR   159     -19.929 -10.313 -13.414
ATOM   1928  H02 WTR   159     -21.408 -10.087 -13.186
TER   
ATOM   1929  O00 WTR   160     -14.099 -12.290 -12.200
ATOM   1930  H01 WTR   160     -14.533 -13.131 -12.347
ATOM   1931  H02 WTR   160     -13.425 -12.247 -12.878
TER   
ATOM   1932  O00 WTR   161     -15.526  -1.046 -15.808
ATOM   1933  H01 WTR   161     -14.963  -1.416 -16.488
ATOM   1934  H02 WTR   161     -15.571  -0.112 -16.015
TER   
ATOM   1935  O00 WTR   162     -14.972  -5.259 -17.191
ATOM   1936  H01 WTR   162     -14.419  -5.443 -16.431
ATOM   1937  H02 WTR   162     -14.452  -4.659 -17.726
TER   
ATOM   1938  O00 WTR   163     -17.780 -14.707 -11.922
ATOM   1939  H01 WTR   163     -17.642 -13.953 -11.349
ATOM   1940  H02 WTR   163     -18.731 -14.806 -11.964
TER   
ATOM   1941  O00 WTR   164     -17.865  -3.172 -13.163
ATOM   1942  H01 WTR   164     -17.405  -3.552 -13.912
ATOM   1943  H02 WTR   164     -18.166  -3.928 -12.658
TER   
ATOM   1944  O00 WTR   165     -18.709  -5.076 -11.332
ATOM   1945  H01 WTR   165     -18.463  -5.739 -10.686
ATOM   1946  H02 WTR   165     -19.639  -5.233 -11.495
TER   
ATOM   1947  O00 WTR   166     -14.308  -2.053 -12.787
ATOM   1948  H01 WTR   166     -14.765  -1.430 -13.352
ATOM   1949  H02 WTR   166     -14.875  -2.143 -12.020
TER   
ATOM   1950  O00 WTR   167     -13.818  -5.705 -14.671
ATOM   1951  H01 WTR   167     -13.355  -4.943 -14.321
ATOM   1952  H02 WTR   167     -14.731  -5.567 -14.420
TER   
ATOM   1953  O00 WTR   168     -19.239  -0.170 -13.316
ATOM   1954  H01 WTR   168     -19.224  -0.786 -12.584
ATOM   1955  H02 WTR   168     -18.896  -0.669 -14.058
TER   
ATOM   1956  O00 WTR   169     -19.475   1.526 -10.311
ATOM   1957  H01 WTR   169     -19.643   1.735 -11.230
ATOM   1958  H02 WTR   169     -20.138   2.019  -9.828
TER   
ATOM   1959  O00 WTR   170     -16.652   3.187  -9.980
ATOM   1960  H01 WTR   170     -15.863   3.021  -9.463
ATOM   1961  H02 WTR   170     -17.283   2.538  -9.669
TER   
ATOM   1962  O00 WTR   171     -17.857  -5.207 -16.864
ATOM   1963  H01 WTR   171     -17.380  -4.459 -16.503
ATOM   1964  H02 WTR   171     -17.220  -5.921 -16.860
TER   
ATOM   1965  O00 WTR   172     -17.919   3.771  -6.761
ATOM   1966  H01 WTR   172     -17.637   4.674  -6.613
ATOM   1967  H02 WTR   172     -17.104   3.279  -6.862
TER   
ATOM   1968  O00 WTR   173     -17.195  -0.806  -7.686
ATOM   1969  H01 WTR   173     -17.629  -1.659  -7.710
ATOM   1970  H02 WTR   173     -16.791  -0.718  -8.549
TER   
ATOM   1971  O00 WTR   174     -18.692   4.925 -11.089
ATOM   1972  H01 WTR   174     -18.135   4.147 -11.075
ATOM   1973  H02 WTR   174     -18.930   5.066 -10.173
TER   
ATOM   1974  O00 WTR   175     -16.604  -2.738 -10.966
ATOM   1975  H01 WTR   175     -17.010  -2.873 -11.822
ATOM   1976  H02 WTR   175     -17.046  -3.360 -10.389
TER   
ATOM   1977  O00 WTR   176     -19.674   4.872  -8.546
ATOM   1978  H01 WTR   176     -18.888   4.509  -8.138
ATOM   1979  H02 WTR   176     -20.285   4.996  -7.820
TER   
ATOM   1980  O00 WTR   177     -13.849   3.693 -11.635
ATOM   1981  H01 WTR   177     -13.510   4.583 -11.539
ATOM   1982  H02 WTR   177     -14.767   3.756 -11.369
TER   
ATOM   1983  O00 WTR   178     -19.028  -1.128 -10.772
ATOM   1984  H01 WTR   178     -19.127  -0.176 -10.778
ATOM   1985  H02 WTR   178     -18.136  -1.279 -11.086
TER   
ATOM   1986  O00 WTR   179     -15.907  -0.109 -10.121
ATOM   1987  H01 WTR   179     -15.944  -1.060 -10.220
ATOM   1988  H02 WTR   179     -16.065   0.231 -11.002
TER   
ATOM   1989  O00 WTR   180     -15.753  -9.172 -15.592
ATOM   1990  H01 WTR   180     -16.268  -9.888 -15.222
ATOM   1991  H02 WTR   180     -15.954  -8.419 -15.036
TER   
ATOM   1992  O00 WTR   181     -21.482   1.860  -8.241
ATOM   1993  H01 WTR   181     -20.873   1.134  -8.109
ATOM   1994  H02 WTR   181     -21.297   2.463  -7.521
TER   
ATOM   1995  O00 WTR   182     -17.419  -9.508  -9.961
ATOM   1996  H01 WTR   182     -16.897  -9.177 -10.692
ATOM   1997  H02 WTR   182     -17.857  -8.733  -9.609
TER   
ATOM   1998  O00 WTR   183      -9.811 -17.218 -13.018
ATOM   1999  H01 WTR   183      -9.768 -16.277 -13.189
ATOM   2000  H02 WTR   183     -10.122 -17.284 -12.115
TER   
ATOM   2001  O00 WTR   184      -7.637  -6.951 -20.408
ATOM   2002  H01 WTR   184      -6.866  -7.009 -20.972
ATOM   2003  H02 WTR   184      -7.661  -6.036 -20.128
TER   
ATOM   2004  O00 WTR   185     -12.810 -14.070 -19.034
ATOM   2005  H01 WTR   185     -12.207 -14.811 -19.106
ATOM   2006  H02 WTR   185     -12.310 -13.322 -19.360
TER   
ATOM   2007  O00 WTR   186      -6.357  -9.443 -11.274
ATOM   2008  H01 WTR   186      -6.861 -10.195 -11.585
ATOM   2009  H02 WTR   186      -6.259  -8.884 -12.045
TER   
ATOM   2010  O00 WTR   187      -5.822  -9.931 -16.037
ATOM   2011  H01 WTR   187      -6.188  -9.488 -16.802
ATOM   2012  H02 WTR   187      -6.247 -10.789 -16.031
TER   
ATOM   2013  O00 WTR   188      -3.717 -19.167 -10.461
ATOM   2014  H01 WTR   188      -3.074 -19.810 -10.761
ATOM   2015  H02 WTR   188      -3.818 -18.567 -11.199
TER   
ATOM   2016  O00 WTR   189      -7.389 -16.340 -15.800
ATOM   2017  H01 WTR   189      -7.182 -17.077 -15.225
ATOM   2018  H02 WTR   189      -8.219 -16.001 -15.465
TER   
ATOM   2019  O00 WTR   190     -11.252  -9.713  -9.397
ATOM   2020  H01 WTR   190     -10.530  -9.144  -9.663
ATOM   2021  H02 WTR   190     -11.792  -9.799 -10.183
TER   
ATOM   2022  O00 WTR   191      -2.578 -10.671 -20.660
ATOM   2023  H01 WTR   191      -3.148 -11.371 -20.976
ATOM   2024  H02 WTR   191      -1.862 -11.126 -20.217
TER   
ATOM   2025  O00 WTR   192     -10.934 -11.271 -17.956
ATOM   2026  H01 WTR   192     -10.211 -10.722 -18.258
ATOM   2027  H02 WTR   192     -11.500 -10.675 -17.466
TER   
ATOM   2028  O00 WTR   193      -5.290  -3.533 -16.870
ATOM   2029  H01 WTR   193      -4.564  -3.431 -16.255
ATOM   2030  H02 WTR   193      -5.811  -4.250 -16.509
TER   
ATOM   2031  O00 WTR   194      -5.518 -14.717 -13.724
ATOM   2032  H01 WTR   194      -5.405 -15.148 -14.571
ATOM   2033  H02 WTR   194      -4.831 -14.051 -13.701
TER   
ATOM   2034  O00 WTR   195     -10.733 -15.852 -18.800
ATOM   2035  H01 WTR   195     -10.110 -16.535 -19.050
ATOM   2036  H02 WTR   195     -10.191 -15.080 -18.640
TER   
ATOM   2037  O00 WTR   196       5.729 -11.389 -12.443
ATOM   2038  H01 WTR   196       5.813 -12.341 -12.389
ATOM   2039  H02 WTR   196       4.885 -11.246 -12.871
TER   
ATOM   2040  O00 WTR   197       1.148 -12.244 -11.076
ATOM   2041  H01 WTR   197       0.946 -13.084 -11.489
ATOM   2042  H02 WTR   197       0.331 -11.983 -10.651
TER   
ATOM   2043  O00 WTR   198       0.936  -2.680 -18.466
ATOM   2044  H01 WTR   198       0.772  -1.892 -17.948
ATOM   2045  H02 WTR   198       0.176  -3.239 -18.301
TER   
ATOM   2046  O00 WTR   199       4.922 -16.053  -0.723
ATOM   2047  H01 WTR   199       5.046 -15.940  -1.666
ATOM   2048  H02 WTR   199       4.105 -16.546  -0.646
TER   
ATOM   2049  O00 WTR   200      -1.684  -1.819 -18.195
ATOM   2050  H01 WTR   200      -2.089  -1.224 -17.563
ATOM   2051  H02 WTR   200      -2.420  -2.196 -18.676
TER   
ATOM   2052  O00 WTR   201      -7.037  -5.480 -10.062
ATOM   2053  H01 WTR   201      -7.640  -6.161  -9.765
ATOM   2054  H02 WTR   201      -7.281  -4.706  -9.556
TER   
ATOM   2055  O00 WTR   202      -4.293  -6.159 -19.983
ATOM   2056  H01 WTR   202      -5.014  -6.162 -19.353
ATOM   2057  H02 WTR   202      -3.754  -6.910 -19.734
TER   
ATOM   2058  O00 WTR   203      -6.182  -7.952 -13.769
ATOM   2059  H01 WTR   203      -6.408  -7.025 -13.696
ATOM   2060  H02 WTR   203      -6.576  -8.231 -14.595
TER   
ATOM   2061  O00 WTR   204      -3.485 -16.248 -15.110
ATOM   2062  H01 WTR   204      -2.554 -16.047 -15.015
ATOM   2063  H02 WTR   204      -3.536 -16.779 -15.905
TER   
ATOM   2064  O00 WTR   205      -0.085 -18.634 -10.062
ATOM   2065  H01 WTR   205      -0.767 -18.902  -9.446
ATOM   2066  H02 WTR   205      -0.002 -19.373 -10.665
TER   
ATOM   2067  O00 WTR   206       0.472 -14.174 -14.729
ATOM   2068  H01 WTR   206       0.138 -13.292 -14.896
ATOM   2069  H02 WTR   206       0.764 -14.151 -13.817
TER   
ATOM   2070  O00 WTR   207     -10.565 -14.418 -12.515
ATOM   2071  H01 WTR   207     -10.486 -13.911 -13.323
ATOM   2072  H02 WTR   207     -11.507 -14.534 -12.396
TER   
ATOM   2073  O00 WTR   208     -11.027 -12.950  -6.521
ATOM   2074  H01 WTR   208     -10.799 -12.225  -5.939
ATOM   2075  H02 WTR   208     -11.663 -13.464  -6.024
TER   
ATOM   2076  O00 WTR   209      -9.374 -13.815 -17.594
ATOM   2077  H01 WTR   209      -8.529 -13.397 -17.762
ATOM   2078  H02 WTR   209     -10.021 -13.143 -17.806
TER   
ATOM   2079  O00 WTR   210       1.882  -6.409 -14.274
ATOM   2080  H01 WTR   210       1.540  -5.998 -15.068
ATOM   2081  H02 WTR   210       2.830  -6.289 -14.332
TER   
ATOM   2082  O00 WTR   211      -6.028 -12.531 -11.382
ATOM   2083  H01 WTR   211      -5.323 -11.884 -11.354
ATOM   2084  H02 WTR   211      -5.579 -13.376 -11.347
TER   
ATOM   2085  O00 WTR   212      -3.103 -15.295 -18.373
ATOM   2086  H01 WTR   212      -3.707 -15.421 -19.106
ATOM   2087  H02 WTR   212      -3.460 -14.548 -17.893
TER   
ATOM   2088  O00 WTR   213     -15.601  -8.124 -18.130
ATOM   2089  H01 WTR   213     -15.871  -8.440 -17.268
ATOM   2090  H02 WTR   213     -15.380  -7.203 -17.990
TER   
ATOM   2091  O00 WTR   214     -10.152  -3.020 -11.127
ATOM   2092  H01 WTR   214     -10.519  -2.324 -10.582
ATOM   2093  H02 WTR   214     -10.542  -3.824 -10.784
TER   
ATOM   2094  O00 WTR   215     -10.002 -10.363 -13.661
ATOM   2095  H01 WTR   215     -10.801 -10.887 -13.725
ATOM   2096  H02 WTR   215      -9.443 -10.852 -13.058
TER   
ATOM   2097  O00 WTR   216       0.862  -6.215 -17.038
ATOM   2098  H01 WTR   216       1.801  -6.362 -17.148
ATOM   2099  H02 WTR   216       0.461  -6.643 -17.794
TER   
ATOM   2100  O00 WTR   217      10.207  -5.837 -13.350
ATOM   2101  H01 WTR   217       9.981  -6.561 -13.933
ATOM   2102  H02 WTR   217      11.162  -5.785 -13.391
TER   
ATOM   2103  O00 WTR   218      -1.141 -11.979 -15.264
ATOM   2104  H01 WTR   218      -0.709 -11.408 -14.630
ATOM   2105  H02 WTR   218      -1.588 -11.380 -15.862
TER   
ATOM   2106  O00 WTR   219       0.343 -15.146  -4.040
ATOM   2107  H01 WTR   219       0.435 -14.774  -4.917
ATOM   2108  H02 WTR   219       0.734 -14.493  -3.460
TER   
ATOM   2109  O00 WTR   220     -16.493  -6.687 -14.444
ATOM   2110  H01 WTR   220     -17.233  -6.184 -14.787
ATOM   2111  H02 WTR   220     -16.822  -7.072 -13.631
TER   
ATOM   2112  O00 WTR   221      -3.009  -8.731 -11.089
ATOM   2113  H01 WTR   221      -3.834  -8.249 -11.018
ATOM   2114  H02 WTR   221      -2.531  -8.506 -10.291
TER   
ATOM   2115  O00 WTR   222      -7.311  -4.388 -19.178
ATOM   2116  H01 WTR   222      -7.968  -3.738 -18.930
ATOM   2117  H02 WTR   222      -6.591  -3.874 -19.543
TER   
ATOM   2118  O00 WTR   223      -3.480  -7.855 -13.928
ATOM   2119  H01 WTR   223      -3.206  -7.675 -13.028
ATOM   2120  H02 WTR   223      -4.374  -8.186 -13.846
TER   
ATOM   2121  O00 WTR   224     -12.162 -12.156 -14.143
ATOM   2122  H01 WTR   224     -12.545 -11.528 -14.755
ATOM   2123  H02 WTR   224     -11.676 -12.766 -14.698
TER   
ATOM   2124  O00 WTR   225      -3.064  -9.750 -16.492
ATOM   2125  H01 WTR   225      -3.982  -9.650 -16.243
ATOM   2126  H02 WTR   225      -2.576  -9.315 -15.793
TER   
ATOM   2127  O00 WTR   226      -7.982   7.311 -14.389
ATOM   2128  H01 WTR   226      -7.295   7.309 -15.055
ATOM   2129  H02 WTR   226      -7.543   7.016 -13.591
TER   
ATOM   2130  O00 WTR   227      -7.078 -12.275 -16.608
ATOM   2131  H01 WTR   227      -6.373 -12.905 -16.757
ATOM   2132  H02 WTR   227      -7.274 -12.351 -15.675
TER   
ATOM   2133  O00 WTR   228       7.341  -5.455 -15.073
ATOM   2134  H01 WTR   228       7.814  -5.284 -14.259
ATOM   2135  H02 WTR   228       7.762  -4.888 -15.719
TER   
ATOM   2136  O00 WTR   229       6.860 -10.711 -20.419
ATOM   2137  H01 WTR   229       6.983 -10.534 -21.352
ATOM   2138  H02 WTR   229       6.076 -10.216 -20.182
TER   
ATOM   2139  O00 WTR   230       3.332 -13.899 -18.793
ATOM   2140  H01 WTR   230       4.019 -14.531 -19.006
ATOM   2141  H02 WTR   230       3.069 -13.536 -19.639
TER   
ATOM   2142  O00 WTR   231      10.241  -6.338 -10.647
ATOM   2143  H01 WTR   231       9.939  -6.093 -11.522
ATOM   2144  H02 WTR   231      11.194  -6.368 -10.721
TER   
ATOM   2145  O00 WTR   232       3.558 -15.498 -11.057
ATOM   2146  H01 WTR   232       3.097 -16.051 -10.426
ATOM   2147  H02 WTR   232       4.314 -15.163 -10.575
TER   
ATOM   2148  O00 WTR   233       0.959 -14.576 -17.684
ATOM   2149  H01 WTR   233       1.270 -14.324 -16.814
ATOM   2150  H02 WTR   233       1.757 -14.690 -18.200
TER   
ATOM   2151  O00 WTR   234       0.806  -7.948 -12.132
ATOM   2152  H01 WTR   234       1.635  -8.201 -11.728
ATOM   2153  H02 WTR   234       1.059  -7.459 -12.915
TER   
ATOM   2154  O00 WTR   235      -0.097 -16.577 -20.619
ATOM   2155  H01 WTR   235       0.591 -17.012 -20.116
ATOM   2156  H02 WTR   235      -0.235 -15.744 -20.167
TER   
ATOM   2157  O00 WTR   236       9.046 -19.590 -17.170
ATOM   2158  H01 WTR   236       9.414 -20.463 -17.032
ATOM   2159  H02 WTR   236       8.152 -19.753 -17.473
TER   
ATOM   2160  O00 WTR   237       5.385  -1.167 -15.581
ATOM   2161  H01 WTR   237       4.638  -1.726 -15.365
ATOM   2162  H02 WTR   237       5.406  -1.152 -16.537
TER   
ATOM   2163  O00 WTR   238      13.506  -4.279 -19.447
ATOM   2164  H01 WTR   238      14.305  -4.210 -19.969
ATOM   2165  H02 WTR   238      13.793  -4.122 -18.547
TER   
ATOM   2166  O00 WTR   239       2.589 -12.572 -21.084
ATOM   2167  H01 WTR   239       2.949 -11.887 -21.647
ATOM   2168  H02 WTR   239       2.255 -13.232 -21.692
TER   
ATOM   2169  O00 WTR   240     -12.762  -2.581  -8.388
ATOM   2170  H01 WTR   240     -12.814  -1.934  -9.091
ATOM   2171  H02 WTR   240     -11.824  -2.727  -8.266
TER   
ATOM   2172  O00 WTR   241       3.513 -11.209 -13.920
ATOM   2173  H01 WTR   241       3.407 -12.129 -14.160
ATOM   2174  H02 WTR   241       2.671 -10.807 -14.134
TER   
ATOM   2175  O00 WTR   242       2.769  -9.459 -15.921
ATOM   2176  H01 WTR   242       2.795  -8.503 -15.974
ATOM   2177  H02 WTR   242       2.249  -9.727 -16.679
TER   
ATOM   2178  O00 WTR   243       7.367 -13.823 -20.334
ATOM   2179  H01 WTR   243       7.451 -12.873 -20.251
ATOM   2180  H02 WTR   243       8.252 -14.124 -20.539
TER   
ATOM   2181  O00 WTR   244       7.215 -11.791  -9.036
ATOM   2182  H01 WTR   244       7.638 -11.296  -8.335
ATOM   2183  H02 WTR   244       7.818 -12.511  -9.219
TER   
ATOM   2184  O00 WTR   245       6.206 -13.474 -15.194
ATOM   2185  H01 WTR   245       6.556 -13.778 -16.032
ATOM   2186  H02 WTR   245       6.279 -12.520 -15.235
TER   
ATOM   2187  O00 WTR   246      -1.362  -3.653 -22.591
ATOM   2188  H01 WTR   246      -1.260  -2.703 -22.525
ATOM   2189  H02 WTR   246      -0.534  -3.958 -22.960
TER   
ATOM   2190  O00 WTR   247       4.280  -5.124  -8.681
ATOM   2191  H01 WTR   247       3.403  -4.767  -8.823
ATOM   2192  H02 WTR   247       4.345  -5.853  -9.298
TER   
ATOM   2193  O00 WTR   248      10.904 -12.532 -20.249
ATOM   2194  H01 WTR   248      10.113 -12.104 -19.919
ATOM   2195  H02 WTR   248      11.595 -11.880 -20.133
TER   
ATOM   2196  O00 WTR   249       3.437  -0.908 -12.264
ATOM   2197  H01 WTR   249       2.954  -1.069 -11.453
ATOM   2198  H02 WTR   249       4.214  -1.462 -12.194
TER   
ATOM   2199  O00 WTR   250      -4.375 -13.118 -17.117
ATOM   2200  H01 WTR   250      -4.185 -12.282 -17.543
ATOM   2201  H02 WTR   250      -4.363 -12.918 -16.181
TER   
ATOM   2202  O00 WTR   251      10.528  -4.313 -19.354
ATOM   2203  H01 WTR   251      11.303  -4.131 -19.885
ATOM   2204  H02 WTR   251      10.847  -4.879 -18.651
TER   
ATOM   2205  O00 WTR   252      12.264 -12.079 -16.160
ATOM   2206  H01 WTR   252      11.648 -11.494 -16.601
ATOM   2207  H02 WTR   252      11.873 -12.236 -15.301
TER   
ATOM   2208  O00 WTR   253      -7.030 -16.261  -9.983
ATOM   2209  H01 WTR   253      -7.931 -15.941  -9.942
ATOM   2210  H02 WTR   253      -6.499 -15.471 -10.082
TER   
ATOM   2211  O00 WTR   254      -4.794 -17.605 -17.433
ATOM   2212  H01 WTR   254      -5.150 -18.471 -17.633
ATOM   2213  H02 WTR   254      -5.548 -17.101 -17.129
TER   
ATOM   2214  O00 WTR   255     -12.319 -16.968 -16.652
ATOM   2215  H01 WTR   255     -11.863 -16.555 -17.386
ATOM   2216  H02 WTR   255     -11.892 -17.819 -16.553
TER   
ATOM   2217  O00 WTR   256       9.236 -10.633 -14.407
ATOM   2218  H01 WTR   256       8.367 -10.837 -14.752
ATOM   2219  H02 WTR   256       9.701 -11.470 -14.418
TER   
ATOM   2220  O00 WTR   257       3.991 -21.501 -15.690
ATOM   2221  H01 WTR   257       3.804 -22.350 -16.090
ATOM   2222  H02 WTR   257       3.230 -20.962 -15.906
TER   
ATOM   2223  O00 WTR   258      -3.255 -16.397  -9.559
ATOM   2224  H01 WTR   258      -2.458 -16.107 -10.002
ATOM   2225  H02 WTR   258      -3.366 -17.307  -9.837
TER   
ATOM   2226  O00 WTR   259       8.520 -15.524 -16.795
ATOM   2227  H01 WTR   259       9.048 -16.224 -16.411
ATOM   2228  H02 WTR   259       9.142 -15.010 -17.311
TER   
ATOM   2229  O00 WTR   260       9.029 -11.226 -18.780
ATOM   2230  H01 WTR   260       8.301 -10.785 -19.218
ATOM   2231  H02 WTR   260       8.619 -11.717 -18.068
TER   
ATOM   2232  O00 WTR   261      -3.442  -3.421 -14.575
ATOM   2233  H01 WTR   261      -3.132  -2.567 -14.877
ATOM   2234  H02 WTR   261      -3.017  -4.050 -15.158
TER   
ATOM   2235  O00 WTR   262       2.887  -9.466 -22.086
ATOM   2236  H01 WTR   262       3.345  -9.124 -21.319
ATOM   2237  H02 WTR   262       3.280  -9.004 -22.827
TER   
ATOM   2238  O00 WTR   263      13.547  -5.056  -7.412
ATOM   2239  H01 WTR   263      13.995  -4.771  -6.616
ATOM   2240  H02 WTR   263      13.948  -4.541  -8.112
TER   
ATOM   2241  O00 WTR   264       6.000 -14.046 -12.600
ATOM   2242  H01 WTR   264       6.234 -13.996 -13.527
ATOM   2243  H02 WTR   264       6.494 -14.795 -12.267
TER   
ATOM   2244  O00 WTR   265       4.310   9.190 -13.147
ATOM   2245  H01 WTR   265       3.511   8.819 -13.522
ATOM   2246  H02 WTR   265       4.560   8.574 -12.458
TER   
ATOM   2247  O00 WTR   266       0.006  -7.637 -19.149
ATOM   2248  H01 WTR   266       0.102  -7.650 -20.101
ATOM   2249  H02 WTR   266      -0.877  -7.973 -18.993
TER   
ATOM   2250  O00 WTR   267       5.614  -8.694 -15.775
ATOM   2251  H01 WTR   267       5.458  -8.118 -15.026
ATOM   2252  H02 WTR   267       4.843  -9.259 -15.808
TER   
ATOM   2253  O00 WTR   268      -4.944  -3.595 -12.324
ATOM   2254  H01 WTR   268      -5.506  -2.841 -12.150
ATOM   2255  H02 WTR   268      -4.630  -3.460 -13.219
TER   
ATOM   2256  O00 WTR   269      17.955  -7.401 -13.001
ATOM   2257  H01 WTR   269      18.192  -6.730 -12.361
ATOM   2258  H02 WTR   269      17.817  -8.192 -12.480
TER   
ATOM   2259  O00 WTR   270       8.130  -5.763 -18.881
ATOM   2260  H01 WTR   270       8.776  -5.204 -19.313
ATOM   2261  H02 WTR   270       8.644  -6.307 -18.285
TER   
ATOM   2262  O00 WTR   271       3.403 -11.632  -9.618
ATOM   2263  H01 WTR   271       2.968 -12.405  -9.258
ATOM   2264  H02 WTR   271       2.861 -11.378 -10.366
TER   
ATOM   2265  O00 WTR   272       5.335 -16.185 -19.701
ATOM   2266  H01 WTR   272       6.138 -15.749 -19.987
ATOM   2267  H02 WTR   272       5.473 -16.357 -18.770
TER   
ATOM   2268  O00 WTR   273       6.680 -10.792 -15.043
ATOM   2269  H01 WTR   273       6.376 -10.784 -14.136
ATOM   2270  H02 WTR   273       6.245 -10.043 -15.449
TER   
ATOM   2271  O00 WTR   274       3.781   0.471 -22.584
ATOM   2272  H01 WTR   274       3.276   1.261 -22.395
ATOM   2273  H02 WTR   274       3.121  -0.211 -22.713
TER   
ATOM   2274  O00 WTR   275       6.966 -12.707 -17.899
ATOM   2275  H01 WTR   275       7.058 -13.247 -18.684
ATOM   2276  H02 WTR   275       6.092 -12.325 -17.972
TER   
ATOM   2277  O00 WTR   276       4.668  -8.936 -20.007
ATOM   2278  H01 WTR   276       5.068  -8.264 -19.455
ATOM   2279  H02 WTR   276       4.247  -9.534 -19.389
TER   
ATOM   2280  O00 WTR   277       0.180 -10.241 -22.482
ATOM   2281  H01 WTR   277       1.086  -9.939 -22.418
ATOM   2282  H02 WTR   277       0.000 -10.645 -21.634
TER   
ATOM   2283  O00 WTR   278       8.410  -8.422 -12.804
ATOM   2284  H01 WTR   278       8.145  -8.938 -12.043
ATOM   2285  H02 WTR   278       8.451  -9.055 -13.521
TER   
ATOM   2286  O00 WTR   279       5.629  -7.510 -13.193
ATOM   2287  H01 WTR   279       5.254  -6.725 -13.592
ATOM   2288  H02 WTR   279       6.554  -7.485 -13.436
TER   
ATOM   2289  O00 WTR   280       8.803  -7.217 -16.684
ATOM   2290  H01 WTR   280       8.172  -6.945 -16.017
ATOM   2291  H02 WTR   280       9.447  -7.739 -16.206
TER   
ATOM   2292  O00 WTR   281       3.301 -16.249 -16.654
ATOM   2293  H01 WTR   281       3.132 -15.742 -15.860
ATOM   2294  H02 WTR   281       4.250 -16.374 -16.661
TER   
ATOM   2295  O00 WTR   282     -11.367  -0.703 -12.359
ATOM   2296  H01 WTR   282     -11.421  -1.658 -12.414
ATOM   2297  H02 WTR   282     -12.275  -0.417 -12.260
TER   
ATOM   2298  O00 WTR   283     -13.148  -0.280  -9.705
ATOM   2299  H01 WTR   283     -12.581   0.327 -10.181
ATOM   2300  H02 WTR   283     -14.010  -0.166 -10.105
TER   
ATOM   2301  O00 WTR   284      -9.516   2.126 -19.998
ATOM   2302  H01 WTR   284     -10.381   1.807 -19.743
ATOM   2303  H02 WTR   284      -9.371   1.755 -20.869
TER   
ATOM   2304  O00 WTR   285      -7.747   1.902 -17.874
ATOM   2305  H01 WTR   285      -8.375   2.016 -18.587
ATOM   2306  H02 WTR   285      -7.280   1.095 -18.093
TER   
ATOM   2307  O00 WTR   286     -11.290  -1.924 -17.968
ATOM   2308  H01 WTR   286     -10.460  -2.007 -18.437
ATOM   2309  H02 WTR   286     -11.144  -1.211 -17.347
TER   
ATOM   2310  O00 WTR   287       1.786  -1.322 -22.774
ATOM   2311  H01 WTR   287       1.117  -1.470 -23.442
ATOM   2312  H02 WTR   287       1.358  -0.762 -22.126
TER   
ATOM   2313  O00 WTR   288     -10.037   5.703 -13.738
ATOM   2314  H01 WTR   288      -9.335   6.251 -14.088
ATOM   2315  H02 WTR   288      -9.623   4.855 -13.577
TER   
ATOM   2316  O00 WTR   289      -3.985   6.196 -19.371
ATOM   2317  H01 WTR   289      -3.766   7.010 -19.824
ATOM   2318  H02 WTR   289      -4.470   6.476 -18.595
TER   
ATOM   2319  O00 WTR   290      -6.932   7.929 -18.875
ATOM   2320  H01 WTR   290      -6.871   7.495 -18.023
ATOM   2321  H02 WTR   290      -6.974   7.211 -19.507
TER   
ATOM   2322  O00 WTR   291       2.285  -2.614 -14.574
ATOM   2323  H01 WTR   291       1.911  -3.419 -14.214
ATOM   2324  H02 WTR   291       2.563  -2.115 -13.806
TER   
ATOM   2325  O00 WTR   292     -11.676   1.774 -11.030
ATOM   2326  H01 WTR   292     -11.527   1.281 -11.837
ATOM   2327  H02 WTR   292     -12.246   2.497 -11.293
TER   
ATOM   2328  O00 WTR   293     -10.713  -0.479 -15.489
ATOM   2329  H01 WTR   293     -10.867  -0.740 -14.581
ATOM   2330  H02 WTR   293      -9.783  -0.254 -15.519
TER   
ATOM   2331  O00 WTR   294      -7.111   4.421 -16.492
ATOM   2332  H01 WTR   294      -7.344   3.731 -17.113
ATOM   2333  H02 WTR   294      -7.595   4.201 -15.696
TER   
ATOM   2334  O00 WTR   295      -3.127  -3.553 -20.421
ATOM   2335  H01 WTR   295      -3.372  -4.462 -20.249
ATOM   2336  H02 WTR   295      -2.547  -3.599 -21.180
TER   
ATOM   2337  O00 WTR   296       2.748   6.808 -18.004
ATOM   2338  H01 WTR   296       3.016   5.890 -18.051
ATOM   2339  H02 WTR   296       1.892   6.786 -17.576
TER   
ATOM   2340  O00 WTR   297     -15.092   1.962 -14.632
ATOM   2341  H01 WTR   297     -14.171   1.725 -14.523
ATOM   2342  H02 WTR   297     -15.111   2.911 -14.509
TER   
ATOM   2343  O00 WTR   298     -14.073  -2.447 -17.746
ATOM   2344  H01 WTR   298     -14.340  -2.380 -18.662
ATOM   2345  H02 WTR   298     -13.123  -2.330 -17.764
TER   
ATOM   2346  O00 WTR   299      -6.931  -5.499 -16.410
ATOM   2347  H01 WTR   299      -7.127  -5.690 -17.327
ATOM   2348  H02 WTR   299      -7.702  -5.804 -15.931
TER   
ATOM   2349  O00 WTR   300      -8.164   0.634 -15.379
ATOM   2350  H01 WTR   300      -7.938  -0.275 -15.573
ATOM   2351  H02 WTR   300      -8.115   1.079 -16.225
TER   
ATOM   2352  O00 WTR   301      -1.006   0.182 -13.774
ATOM   2353  H01 WTR   301      -0.141   0.385 -14.129
ATOM   2354  H02 WTR   301      -1.370   1.033 -13.528
TER   
ATOM   2355  O00 WTR   302     -13.628 -10.783 -15.994
ATOM   2356  H01 WTR   302     -14.293 -10.111 -15.847
ATOM   2357  H02 WTR   302     -14.094 -11.487 -16.445
TER   
ATOM   2358  O00 WTR   303      -2.755  -1.101 -15.748
ATOM   2359  H01 WTR   303      -3.301  -0.471 -15.276
ATOM   2360  H02 WTR   303      -1.914  -1.079 -15.291
TER   
ATOM   2361  O00 WTR   304      -7.185  -8.337 -18.056
ATOM   2362  H01 WTR   304      -8.079  -8.578 -17.811
ATOM   2363  H02 WTR   304      -7.280  -7.873 -18.887
TER   
ATOM   2364  O00 WTR   305      -9.093  -9.231 -16.129
ATOM   2365  H01 WTR   305      -9.222  -8.293 -15.988
ATOM   2366  H02 WTR   305      -9.347  -9.635 -15.299
TER   
ATOM   2367  O00 WTR   306      -0.989  -0.828 -22.432
ATOM   2368  H01 WTR   306      -0.568  -0.914 -21.577
ATOM   2369  H02 WTR   306      -1.444   0.014 -22.392
TER   
ATOM   2370  O00 WTR   307      -8.291   3.449 -14.050
ATOM   2371  H01 WTR   307      -7.513   3.399 -13.494
ATOM   2372  H02 WTR   307      -8.424   2.553 -14.359
TER   
ATOM   2373  O00 WTR   308     -16.429   0.489 -12.745
ATOM   2374  H01 WTR   308     -15.928   0.985 -13.393
ATOM   2375  H02 WTR   308     -17.318   0.462 -13.098
TER   
ATOM   2376  O00 WTR   309      -5.665  -2.610 -21.132
ATOM   2377  H01 WTR   309      -4.797  -2.934 -20.894
ATOM   2378  H02 WTR   309      -5.524  -2.118 -21.941
TER   
ATOM   2379  O00 WTR   310      -8.556   4.368 -10.321
ATOM   2380  H01 WTR   310      -7.972   3.752 -10.762
ATOM   2381  H02 WTR   310      -8.899   4.919 -11.025
TER   
ATOM   2382  O00 WTR   311      -1.406  -4.985 -16.289
ATOM   2383  H01 WTR   311      -2.193  -5.446 -16.576
ATOM   2384  H02 WTR   311      -0.697  -5.381 -16.796
TER   
ATOM   2385  O00 WTR   312      -7.777  -2.149 -15.850
ATOM   2386  H01 WTR   312      -8.111  -2.849 -15.288
ATOM   2387  H02 WTR   312      -6.991  -2.519 -16.252
TER   
ATOM   2388  O00 WTR   313      -6.407  -0.948  -8.601
ATOM   2389  H01 WTR   313      -5.459  -1.012  -8.714
ATOM   2390  H02 WTR   313      -6.579  -0.007  -8.550
TER   
ATOM   2391  O00 WTR   314      -8.409   0.797 -11.253
ATOM   2392  H01 WTR   314      -8.021   1.493 -11.784
ATOM   2393  H02 WTR   314      -9.334   0.796 -11.498
TER   
ATOM   2394  O00 WTR   315      -3.423 -11.549 -11.871
ATOM   2395  H01 WTR   315      -2.603 -11.916 -11.543
ATOM   2396  H02 WTR   315      -3.363 -10.614 -11.675
TER   
ATOM   2397  O00 WTR   316      -6.044   6.878 -16.265
ATOM   2398  H01 WTR   316      -6.487   6.030 -16.242
ATOM   2399  H02 WTR   316      -5.441   6.854 -15.522
TER   
ATOM   2400  O00 WTR   317      -2.121   2.520 -13.113
ATOM   2401  H01 WTR   317      -3.066   2.660 -13.051
ATOM   2402  H02 WTR   317      -1.780   3.339 -13.472
TER   
ATOM   2403  O00 WTR   318      -4.091  -6.274 -16.239
ATOM   2404  H01 WTR   318      -4.980  -6.378 -16.578
ATOM   2405  H02 WTR   318      -4.098  -6.738 -15.402
TER   
ATOM   2406  O00 WTR   319      -1.264   1.342 -17.177
ATOM   2407  H01 WTR   319      -0.579   1.988 -17.003
ATOM   2408  H02 WTR   319      -1.813   1.356 -16.393
TER   
ATOM   2409  O00 WTR   320     -12.164   1.693 -14.881
ATOM   2410  H01 WTR   320     -11.382   2.242 -14.812
ATOM   2411  H02 WTR   320     -11.844   0.865 -15.239
TER   
ATOM   2412  O00 WTR   321     -10.764  15.656 -15.802
ATOM   2413  H01 WTR   321     -10.819  16.047 -14.930
ATOM   2414  H02 WTR   321     -11.560  15.948 -16.247
TER   
ATOM   2415  O00 WTR   322      -2.427   4.498 -17.998
ATOM   2416  H01 WTR   322      -2.989   3.731 -17.893
ATOM   2417  H02 WTR   322      -2.892   5.054 -18.623
TER   
ATOM   2418  O00 WTR   323      -4.340   2.525 -17.244
ATOM   2419  H01 WTR   323      -4.671   2.080 -16.464
ATOM   2420  H02 WTR   323      -4.965   3.233 -17.400
TER   
ATOM   2421  O00 WTR   324      -8.631  -3.002 -13.236
ATOM   2422  H01 WTR   324      -7.855  -2.625 -12.821
ATOM   2423  H02 WTR   324      -9.253  -3.121 -12.519
TER   
ATOM   2424  O00 WTR   325      -7.069  10.364 -17.342
ATOM   2425  H01 WTR   325      -7.629  10.247 -16.574
ATOM   2426  H02 WTR   325      -7.042   9.501 -17.754
TER   
ATOM   2427  O00 WTR   326      -8.663  -2.072 -18.630
ATOM   2428  H01 WTR   326      -8.605  -2.007 -17.677
ATOM   2429  H02 WTR   326      -8.192  -1.304 -18.952
TER   
ATOM   2430  O00 WTR   327      -7.415  12.887 -18.177
ATOM   2431  H01 WTR   327      -8.059  12.790 -18.879
ATOM   2432  H02 WTR   327      -7.149  11.991 -17.971
TER   
ATOM   2433  O00 WTR   328       1.666 -20.436 -11.561
ATOM   2434  H01 WTR   328       1.328 -20.201 -12.426
ATOM   2435  H02 WTR   328       1.658 -21.393 -11.553
TER   
ATOM   2436  O00 WTR   329      -1.066 -16.669 -17.468
ATOM   2437  H01 WTR   329      -0.432 -15.965 -17.606
ATOM   2438  H02 WTR   329      -1.913 -16.274 -17.675
TER   
ATOM   2439  O00 WTR   330      -6.316  -0.221 -19.206
ATOM   2440  H01 WTR   330      -5.904  -1.084 -19.165
ATOM   2441  H02 WTR   330      -5.583   0.394 -19.234
TER   
ATOM   2442  O00 WTR   331       8.178  -1.614 -14.414
ATOM   2443  H01 WTR   331       7.464  -1.644 -15.052
ATOM   2444  H02 WTR   331       7.739  -1.611 -13.563
TER   
ATOM   2445  O00 WTR   332       0.707  -0.536 -20.124
ATOM   2446  H01 WTR   332       0.054  -0.284 -19.471
ATOM   2447  H02 WTR   332       0.973  -1.419 -19.868
TER   
ATOM   2448  O00 WTR   333       4.790   0.301 -19.937
ATOM   2449  H01 WTR   333       5.408   1.023 -19.825
ATOM   2450  H02 WTR   333       4.644   0.255 -20.882
TER   
ATOM   2451  O00 WTR   334       7.529   5.555 -11.533
ATOM   2452  H01 WTR   334       7.316   6.485 -11.615
ATOM   2453  H02 WTR   334       7.728   5.275 -12.427
TER   
ATOM   2454  O00 WTR   335       7.027   1.835 -11.335
ATOM   2455  H01 WTR   335       7.559   1.935 -10.545
ATOM   2456  H02 WTR   335       6.278   2.414 -11.195
TER   
ATOM   2457  O00 WTR   336       0.038  -6.111 -10.120
ATOM   2458  H01 WTR   336      -0.205  -6.794 -10.745
ATOM   2459  H02 WTR   336      -0.641  -6.150  -9.446
TER   
ATOM   2460  O00 WTR   337       5.267  -1.688 -18.095
ATOM   2461  H01 WTR   337       4.828  -1.025 -18.628
ATOM   2462  H02 WTR   337       4.560  -2.256 -17.788
TER   
ATOM   2463  O00 WTR   338       7.376  -3.514 -17.057
ATOM   2464  H01 WTR   338       6.583  -3.058 -17.338
ATOM   2465  H02 WTR   338       7.298  -4.388 -17.439
TER   
ATOM   2466  O00 WTR   339      16.375   0.422 -12.595
ATOM   2467  H01 WTR   339      16.506   1.368 -12.661
ATOM   2468  H02 WTR   339      16.466   0.231 -11.662
TER   
ATOM   2469  O00 WTR   340       1.106   6.724 -15.678
ATOM   2470  H01 WTR   340       1.938   6.497 -15.264
ATOM   2471  H02 WTR   340       0.657   5.886 -15.790
TER   
ATOM   2472  O00 WTR   341       4.787   1.660 -15.256
ATOM   2473  H01 WTR   341       5.252   0.832 -15.377
ATOM   2474  H02 WTR   341       4.917   1.876 -14.332
TER   
ATOM   2475  O00 WTR   342      -5.661 -22.863 -12.584
ATOM   2476  H01 WTR   342      -6.526 -22.530 -12.344
ATOM   2477  H02 WTR   342      -5.692 -22.949 -13.536
TER   
ATOM   2478  O00 WTR   343       2.800   4.050 -17.485
ATOM   2479  H01 WTR   343       2.717   3.349 -18.132
ATOM   2480  H02 WTR   343       3.732   4.269 -17.487
TER   
ATOM   2481  O00 WTR   344       3.401  -6.302 -17.331
ATOM   2482  H01 WTR   344       4.114  -6.703 -17.828
ATOM   2483  H02 WTR   344       3.750  -5.455 -17.051
TER   
ATOM   2484  O00 WTR   345      14.185  -4.024 -16.495
ATOM   2485  H01 WTR   345      14.554  -4.007 -15.612
ATOM   2486  H02 WTR   345      13.620  -3.252 -16.533
TER   
ATOM   2487  O00 WTR   346      10.234  -3.457 -14.926
ATOM   2488  H01 WTR   346      10.180  -4.120 -14.238
ATOM   2489  H02 WTR   346       9.555  -2.821 -14.701
TER   
ATOM   2490  O00 WTR   347      -0.851   2.178 -19.699
ATOM   2491  H01 WTR   347      -0.868   3.121 -19.539
ATOM   2492  H02 WTR   347      -1.346   1.802 -18.972
TER   
ATOM   2493  O00 WTR   348       1.368   4.101  -9.878
ATOM   2494  H01 WTR   348       0.927   4.485  -9.121
ATOM   2495  H02 WTR   348       0.661   3.727 -10.404
TER   
ATOM   2496  O00 WTR   349       3.689 -19.781 -18.742
ATOM   2497  H01 WTR   349       3.163 -20.516 -18.430
ATOM   2498  H02 WTR   349       3.050 -19.099 -18.949
TER   
ATOM   2499  O00 WTR   350       1.159  -9.833 -17.992
ATOM   2500  H01 WTR   350       0.797  -8.997 -18.285
ATOM   2501  H02 WTR   350       0.785 -10.480 -18.591
TER   
ATOM   2502  O00 WTR   351       5.378   3.834 -11.511
ATOM   2503  H01 WTR   351       6.104   4.458 -11.511
ATOM   2504  H02 WTR   351       4.597   4.374 -11.385
TER   
ATOM   2505  O00 WTR   352       2.216   7.878 -11.057
ATOM   2506  H01 WTR   352       2.594   8.454 -10.393
ATOM   2507  H02 WTR   352       2.787   7.110 -11.062
TER   
ATOM   2508  O00 WTR   353       3.383  -3.314 -16.996
ATOM   2509  H01 WTR   353       2.592  -3.464 -17.513
ATOM   2510  H02 WTR   353       3.062  -2.998 -16.151
TER   
ATOM   2511  O00 WTR   354      16.375   3.789 -12.836
ATOM   2512  H01 WTR   354      17.213   4.035 -12.445
ATOM   2513  H02 WTR   354      15.890   3.375 -12.122
TER   
ATOM   2514  O00 WTR   355       5.881   2.311 -17.748
ATOM   2515  H01 WTR   355       6.617   1.725 -17.573
ATOM   2516  H02 WTR   355       5.284   2.171 -17.013
TER   
ATOM   2517  O00 WTR   356       2.402   1.673 -19.164
ATOM   2518  H01 WTR   356       3.257   1.308 -19.394
ATOM   2519  H02 WTR   356       1.778   1.176 -19.693
TER   
ATOM   2520  O00 WTR   357      14.592  -1.448 -13.913
ATOM   2521  H01 WTR   357      13.788  -1.363 -14.425
ATOM   2522  H02 WTR   357      14.873  -0.547 -13.755
TER   
ATOM   2523  O00 WTR   358      11.305  -5.182 -16.902
ATOM   2524  H01 WTR   358      12.201  -4.995 -16.621
ATOM   2525  H02 WTR   358      10.758  -4.883 -16.175
TER   
ATOM   2526  O00 WTR   359     -12.299  -3.816 -13.490
ATOM   2527  H01 WTR   359     -12.150  -4.332 -12.697
ATOM   2528  H02 WTR   359     -13.031  -3.241 -13.268
TER   
ATOM   2529  O00 WTR   360       2.852   5.251 -14.297
ATOM   2530  H01 WTR   360       3.779   5.095 -14.478
ATOM   2531  H02 WTR   360       2.405   4.482 -14.651
TER   
ATOM   2532  O00 WTR   361       4.395  -2.608 -10.090
ATOM   2533  H01 WTR   361       4.951  -2.721  -9.319
ATOM   2534  H02 WTR   361       3.678  -2.050  -9.788
TER   
ATOM   2535  O00 WTR   362       8.127   0.853 -17.203
ATOM   2536  H01 WTR   362       8.670   0.155 -17.568
ATOM   2537  H02 WTR   362       8.649   1.214 -16.486
TER   
ATOM   2538  O00 WTR   363       3.198   5.339 -11.500
ATOM   2539  H01 WTR   363       2.639   4.838 -10.906
ATOM   2540  H02 WTR   363       2.768   5.266 -12.352
TER   
ATOM   2541  O00 WTR   364       9.480  -1.794 -18.041
ATOM   2542  H01 WTR   364      10.092  -2.327 -18.548
ATOM   2543  H02 WTR   364       8.735  -2.373 -17.879
TER   
ATOM   2544  O00 WTR   365       5.933  -7.264 -18.340
ATOM   2545  H01 WTR   365       6.385  -7.852 -17.734
ATOM   2546  H02 WTR   365       6.632  -6.741 -18.733
TER   
ATOM   2547  O00 WTR   366       1.496   0.806 -14.641
ATOM   2548  H01 WTR   366       1.547   0.253 -15.420
ATOM   2549  H02 WTR   366       2.140   0.433 -14.039
TER   
ATOM   2550  O00 WTR   367       6.683  10.260 -12.782
ATOM   2551  H01 WTR   367       6.018   9.808 -13.302
ATOM   2552  H02 WTR   367       7.339   9.587 -12.595
TER   
ATOM   2553  O00 WTR   368      -0.335  -0.485 -11.191
ATOM   2554  H01 WTR   368      -0.474  -1.432 -11.158
ATOM   2555  H02 WTR   368      -0.241  -0.289 -12.123
TER   
ATOM   2556  O00 WTR   369       8.166   5.966 -14.307
ATOM   2557  H01 WTR   369       8.247   5.020 -14.426
ATOM   2558  H02 WTR   369       9.054   6.301 -14.435
TER   
ATOM   2559  O00 WTR   370      -6.508  -1.192 -12.125
ATOM   2560  H01 WTR   370      -5.749  -0.748 -12.504
ATOM   2561  H02 WTR   370      -7.085  -0.482 -11.844
TER   
ATOM   2562  O00 WTR   371      12.351  -1.795 -15.707
ATOM   2563  H01 WTR   371      11.924  -0.954 -15.868
ATOM   2564  H02 WTR   371      11.654  -2.357 -15.368
TER   
ATOM   2565  O00 WTR   372      11.642  -3.262 -11.713
ATOM   2566  H01 WTR   372      12.079  -4.070 -11.983
ATOM   2567  H02 WTR   372      12.306  -2.786 -11.214
TER   
ATOM   2568  O00 WTR   373      10.414   6.940 -13.518
ATOM   2569  H01 WTR   373      10.622   6.089 -13.133
ATOM   2570  H02 WTR   373      11.261   7.374 -13.615
TER   
ATOM   2571  O00 WTR   374       5.497   5.016 -14.758
ATOM   2572  H01 WTR   374       5.377   4.892 -15.699
ATOM   2573  H02 WTR   374       6.281   5.560 -14.686
TER   
ATOM   2574  O00 WTR   375       1.100  -0.135 -17.481
ATOM   2575  H01 WTR   375       1.739   0.444 -17.897
ATOM   2576  H02 WTR   375       0.316   0.405 -17.381
TER   
ATOM   2577  O00 WTR   376       0.831   2.689 -16.331
ATOM   2578  H01 WTR   376       1.569   3.210 -16.648
ATOM   2579  H02 WTR   376       1.221   2.070 -15.714
TER   
ATOM   2580  O00 WTR   377       0.283 -19.559 -13.952
ATOM   2581  H01 WTR   377      -0.074 -18.670 -13.974
ATOM   2582  H02 WTR   377       1.078 -19.511 -14.483
TER   
ATOM   2583  O00 WTR   378      11.153   4.113 -12.965
ATOM   2584  H01 WTR   378      11.228   3.958 -12.024
ATOM   2585  H02 WTR   378      12.000   3.843 -13.321
TER   
ATOM   2586  O00 WTR   379       3.659  -7.942 -10.956
ATOM   2587  H01 WTR   379       4.167  -7.912 -11.767
ATOM   2588  H02 WTR   379       4.194  -8.462 -10.357
TER   
ATOM   2589  O00 WTR   380       8.367  -0.373  -9.851
ATOM   2590  H01 WTR   380       7.746  -0.244  -9.133
ATOM   2591  H02 WTR   380       7.817  -0.563 -10.612
TER   
ATOM   2592  O00 WTR   381      -2.331  -5.028 -12.306
ATOM   2593  H01 WTR   381      -2.827  -4.434 -12.870
ATOM   2594  H02 WTR   381      -1.751  -5.499 -12.904
TER   
ATOM   2595  O00 WTR   382      -2.959  -8.407 -18.959
ATOM   2596  H01 WTR   382      -2.833  -8.693 -18.054
ATOM   2597  H02 WTR   382      -2.968  -9.218 -19.468
TER   
ATOM   2598  O00 WTR   383     -10.699  -3.741 -15.758
ATOM   2599  H01 WTR   383     -11.380  -3.498 -15.130
ATOM   2600  H02 WTR   383     -10.848  -3.165 -16.507
TER   
ATOM   2601  O00 WTR   384       0.085 -11.822 -20.115
ATOM   2602  H01 WTR   384       0.951 -12.157 -20.350
ATOM   2603  H02 WTR   384      -0.420 -12.603 -19.888
TER   
ATOM   2604  O00 WTR   385       4.946  -9.591  -9.327
ATOM   2605  H01 WTR   385       5.652  -9.817  -9.932
ATOM   2606  H02 WTR   385       4.377 -10.360  -9.323
TER   
ATOM   2607  O00 WTR   386      -0.187  -7.396 -21.993
ATOM   2608  H01 WTR   386      -1.034  -6.952 -22.040
ATOM   2609  H02 WTR   386      -0.365  -8.286 -22.298
TER   
ATOM   2610  O00 WTR   387       4.557 -11.723 -17.699
ATOM   2611  H01 WTR   387       4.346 -11.725 -16.765
ATOM   2612  H02 WTR   387       4.042 -12.442 -18.063
TER   
ATOM   2613  O00 WTR   388     -10.279  -7.670 -13.008
ATOM   2614  H01 WTR   388     -10.175  -8.612 -12.873
ATOM   2615  H02 WTR   388      -9.393  -7.316 -12.926
TER   
ATOM   2616  O00 WTR   389      -3.355  -1.021 -12.118
ATOM   2617  H01 WTR   389      -2.511  -0.570 -12.146
ATOM   2618  H02 WTR   389      -3.188  -1.868 -12.530
TER   
ATOM   2619  O00 WTR   390      -1.079   3.268 -10.721
ATOM   2620  H01 WTR   390      -1.505   4.091 -10.960
ATOM   2621  H02 WTR   390      -1.006   2.788 -11.546
TER   
ATOM   2622  O00 WTR   391      14.990  -7.944 -17.344
ATOM   2623  H01 WTR   391      14.896  -7.120 -16.866
ATOM   2624  H02 WTR   391      15.932  -8.028 -17.494
TER   
ATOM   2625  O00 WTR   392      17.510  -7.060 -16.817
ATOM   2626  H01 WTR   392      16.871  -6.884 -16.127
ATOM   2627  H02 WTR   392      18.352  -7.093 -16.363
TER   
ATOM   2628  O00 WTR   393       0.907 -14.477 -22.319
ATOM   2629  H01 WTR   393       0.551 -15.340 -22.106
ATOM   2630  H02 WTR   393       0.569 -14.287 -23.194
TER   
ATOM   2631  O00 WTR   394      13.390  -8.771 -13.034
ATOM   2632  H01 WTR   394      13.656  -9.478 -13.621
ATOM   2633  H02 WTR   394      13.288  -9.193 -12.181
TER   
ATOM   2634  O00 WTR   395      12.363 -12.669 -10.510
ATOM   2635  H01 WTR   395      12.744 -11.801 -10.641
ATOM   2636  H02 WTR   395      12.918 -13.077  -9.846
TER   
ATOM   2637  O00 WTR   396      18.635  -0.167 -14.274
ATOM   2638  H01 WTR   396      17.750  -0.256 -13.920
ATOM   2639  H02 WTR   396      19.210  -0.407 -13.547
TER   
ATOM   2640  O00 WTR   397      21.777  -8.414 -11.864
ATOM   2641  H01 WTR   397      21.174  -7.756 -11.517
ATOM   2642  H02 WTR   397      22.377  -7.920 -12.422
TER   
ATOM   2643  O00 WTR   398      17.563 -12.648 -10.134
ATOM   2644  H01 WTR   398      17.435 -11.909 -10.730
ATOM   2645  H02 WTR   398      18.395 -12.463  -9.699
TER   
ATOM   2646  O00 WTR   399      10.672 -13.968 -17.865
ATOM   2647  H01 WTR   399      11.442 -13.663 -17.385
ATOM   2648  H02 WTR   399      10.855 -13.746 -18.778
TER   
ATOM   2649  O00 WTR   400      14.073 -10.327 -15.254
ATOM   2650  H01 WTR   400      14.303  -9.658 -15.899
ATOM   2651  H02 WTR   400      13.553 -10.964 -15.743
TER   
ATOM   2652  O00 WTR   401      21.029  -3.848 -12.809
ATOM   2653  H01 WTR   401      20.114  -4.103 -12.690
ATOM   2654  H02 WTR   401      20.993  -2.913 -13.010
TER   
ATOM   2655  O00 WTR   402      12.648  -8.381 -19.085
ATOM   2656  H01 WTR   402      13.475  -8.206 -18.636
ATOM   2657  H02 WTR   402      12.110  -7.609 -18.909
TER   
ATOM   2658  O00 WTR   403      22.335  -6.188 -13.637
ATOM   2659  H01 WTR   403      21.877  -5.434 -13.266
ATOM   2660  H02 WTR   403      21.827  -6.418 -14.415
TER   
ATOM   2661  O00 WTR   404      17.239  -9.825 -11.780
ATOM   2662  H01 WTR   404      17.127 -10.508 -12.442
ATOM   2663  H02 WTR   404      16.490  -9.933 -11.194
TER   
ATOM   2664  O00 WTR   405      13.970  -1.853 -10.783
ATOM   2665  H01 WTR   405      14.704  -1.413 -10.355
ATOM   2666  H02 WTR   405      14.109  -1.699 -11.717
TER   
ATOM   2667  O00 WTR   406      15.425 -14.503  -4.851
ATOM   2668  H01 WTR   406      14.885 -14.836  -5.567
ATOM   2669  H02 WTR   406      16.238 -15.006  -4.910
TER   
ATOM   2670  O00 WTR   407      15.167   2.387 -11.004
ATOM   2671  H01 WTR   407      15.553   2.308 -10.131
ATOM   2672  H02 WTR   407      14.618   1.608 -11.095
TER   
ATOM   2673  O00 WTR   408      20.776   2.450 -11.299
ATOM   2674  H01 WTR   408      20.073   3.087 -11.422
ATOM   2675  H02 WTR   408      20.851   2.356 -10.349
TER   
ATOM   2676  O00 WTR   409      10.152  -0.269 -15.657
ATOM   2677  H01 WTR   409       9.354  -0.507 -15.185
ATOM   2678  H02 WTR   409      10.053  -0.678 -16.517
TER   
ATOM   2679  O00 WTR   410      20.648   1.789  -8.612
ATOM   2680  H01 WTR   410      20.834   0.886  -8.355
ATOM   2681  H02 WTR   410      19.754   1.946  -8.310
TER   
ATOM   2682  O00 WTR   411       7.333  -4.824 -12.032
ATOM   2683  H01 WTR   411       7.867  -4.412 -11.354
ATOM   2684  H02 WTR   411       6.972  -5.605 -11.612
TER   
ATOM   2685  O00 WTR   412      20.281  -0.848 -12.024
ATOM   2686  H01 WTR   412      20.703  -0.002 -11.872
ATOM   2687  H02 WTR   412      19.654  -0.936 -11.307
TER   
ATOM   2688  O00 WTR   413      10.516  -8.238 -15.058
ATOM   2689  H01 WTR   413      10.084  -8.838 -14.451
ATOM   2690  H02 WTR   413      11.079  -8.799 -15.591
TER   
ATOM   2691  O00 WTR   414      16.096  -5.573 -14.881
ATOM   2692  H01 WTR   414      16.594  -5.899 -14.132
ATOM   2693  H02 WTR   414      16.692  -4.968 -15.321
TER   
ATOM   2694  O00 WTR   415      18.397   3.785 -10.790
ATOM   2695  H01 WTR   415      18.221   3.039 -10.217
ATOM   2696  H02 WTR   415      18.774   4.449 -10.212
TER   
ATOM   2697  O00 WTR   416      19.304   5.552  -8.722
ATOM   2698  H01 WTR   416      18.700   5.247  -8.044
ATOM   2699  H02 WTR   416      18.864   6.307  -9.113
TER   
ATOM   2700  O00 WTR   417      13.800   3.259 -13.440
ATOM   2701  H01 WTR   417      14.692   3.504 -13.195
ATOM   2702  H02 WTR   417      13.659   2.411 -13.019
TER   
ATOM   2703  O00 WTR   418      17.219  -3.009 -13.960
ATOM   2704  H01 WTR   418      16.400  -2.515 -13.933
ATOM   2705  H02 WTR   418      17.884  -2.358 -14.184
TER   
ATOM   2706  O00 WTR   419      19.814   2.259 -14.773
ATOM   2707  H01 WTR   419      19.480   1.377 -14.611
ATOM   2708  H02 WTR   419      19.245   2.830 -14.256
TER   
ATOM   2709  O00 WTR   420       5.971 -19.642 -14.749
ATOM   2710  H01 WTR   420       5.347 -20.332 -14.524
ATOM   2711  H02 WTR   420       5.625 -18.857 -14.324
TER   
ATOM   2712  O00 WTR   421      13.025  -6.114 -10.721
ATOM   2713  H01 WTR   421      13.770  -5.643 -10.350
ATOM   2714  H02 WTR   421      13.171  -6.088 -11.667
TER   
ATOM   2715  O00 WTR   422      10.451  -9.393 -10.227
ATOM   2716  H01 WTR   422      10.243  -8.986 -11.068
ATOM   2717  H02 WTR   422      10.570  -8.657  -9.627
TER   
ATOM   2718  O00 WTR   423      12.408 -19.382  -4.754
ATOM   2719  H01 WTR   423      12.299 -18.774  -4.023
ATOM   2720  H02 WTR   423      12.775 -18.847  -5.458
TER   
ATOM   2721  O00 WTR   424     -10.717   8.597 -13.066
ATOM   2722  H01 WTR   424     -10.063   8.829 -12.407
ATOM   2723  H02 WTR   424     -10.431   7.747 -13.400
TER   
ATOM   2724  O00 WTR   425      -8.539   9.900 -14.949
ATOM   2725  H01 WTR   425      -8.275   9.029 -14.652
ATOM   2726  H02 WTR   425      -9.470   9.956 -14.734
TER   
ATOM   2727  O00 WTR   426      -0.723   4.890 -13.197
ATOM   2728  H01 WTR   426      -0.751   5.150 -14.118
ATOM   2729  H02 WTR   426      -1.316   5.499 -12.758
TER   
ATOM   2730  O00 WTR   427      -8.065   8.851 -11.356
ATOM   2731  H01 WTR   427      -7.668   8.028 -11.641
ATOM   2732  H02 WTR   427      -7.608   9.070 -10.544
TER   
ATOM   2733  O00 WTR   428       3.939   9.368 -18.357
ATOM   2734  H01 WTR   428       3.656   8.464 -18.218
ATOM   2735  H02 WTR   428       4.487   9.330 -19.141
TER   
ATOM   2736  O00 WTR   429       3.650  12.306 -17.304
ATOM   2737  H01 WTR   429       4.391  12.617 -17.824
ATOM   2738  H02 WTR   429       3.588  11.373 -17.508
TER   
ATOM   2739  O00 WTR   430       1.565   8.730 -13.925
ATOM   2740  H01 WTR   430       1.409   8.358 -13.057
ATOM   2741  H02 WTR   430       1.271   8.052 -14.534
TER   
ATOM   2742  O00 WTR   431       3.212  18.267 -11.021
ATOM   2743  H01 WTR   431       3.863  18.903 -11.318
ATOM   2744  H02 WTR   431       2.942  18.585 -10.159
TER   
ATOM   2745  O00 WTR   432       8.570   8.363 -12.002
ATOM   2746  H01 WTR   432       9.151   7.787 -12.499
ATOM   2747  H02 WTR   432       9.028   8.511 -11.175
TER   
ATOM   2748  O00 WTR   433      18.162  12.082  -9.390
ATOM   2749  H01 WTR   433      18.544  11.468  -8.762
ATOM   2750  H02 WTR   433      17.644  11.533  -9.978
TER   
ATOM   2751  O00 WTR   434       1.504  11.229 -11.627
ATOM   2752  H01 WTR   434       0.836  11.402 -10.963
ATOM   2753  H02 WTR   434       1.397  10.302 -11.839
TER   
ATOM   2754  O00 WTR   435      -0.356  12.196  -9.709
ATOM   2755  H01 WTR   435      -0.926  11.631  -9.187
ATOM   2756  H02 WTR   435      -0.901  12.953  -9.924
TER   
ATOM   2757  O00 WTR   436       5.489  15.657 -14.407
ATOM   2758  H01 WTR   436       5.881  14.785 -14.359
ATOM   2759  H02 WTR   436       6.231  16.258 -14.348
TER   
ATOM   2760  O00 WTR   437      -0.660   4.775 -15.943
ATOM   2761  H01 WTR   437      -0.181   3.994 -15.667
ATOM   2762  H02 WTR   437      -1.102   4.513 -16.751
TER   
ATOM   2763  O00 WTR   438     -20.216   8.253 -11.973
ATOM   2764  H01 WTR   438     -19.895   8.007 -11.105
ATOM   2765  H02 WTR   438     -20.290   7.423 -12.444
TER   
ATOM   2766  O00 WTR   439       5.472   4.877 -17.511
ATOM   2767  H01 WTR   439       5.718   3.972 -17.704
ATOM   2768  H02 WTR   439       6.217   5.397 -17.812
TER   
ATOM   2769  O00 WTR   440      -7.172   6.118 -12.099
ATOM   2770  H01 WTR   440      -7.223   5.455 -11.411
ATOM   2771  H02 WTR   440      -6.264   6.082 -12.400
TER   
ATOM   2772  O00 WTR   441     -13.217 -12.139   0.025
ATOM   2773  H01 WTR   441     -13.964 -12.251   0.613
ATOM   2774  H02 WTR   441     -12.878 -13.024  -0.103
TER   
ATOM   2775  O00 WTR   442     -13.977 -25.919   9.749
ATOM   2776  H01 WTR   442     -13.128 -25.530   9.959
ATOM   2777  H02 WTR   442     -14.121 -25.699   8.829
TER   
ATOM   2778  O00 WTR   443      -5.566 -16.836   3.391
ATOM   2779  H01 WTR   443      -6.222 -16.645   2.721
ATOM   2780  H02 WTR   443      -5.730 -17.746   3.636
TER   
ATOM   2781  O00 WTR   444     -11.207 -23.028   7.573
ATOM   2782  H01 WTR   444     -11.475 -23.002   8.492
ATOM   2783  H02 WTR   444     -10.900 -23.924   7.437
TER   
ATOM   2784  O00 WTR   445     -13.363 -21.536   9.098
ATOM   2785  H01 WTR   445     -13.202 -20.699   8.663
ATOM   2786  H02 WTR   445     -12.561 -21.710   9.590
TER   
ATOM   2787  O00 WTR   446     -11.185 -23.263  10.529
ATOM   2788  H01 WTR   446     -11.455 -23.280  11.448
ATOM   2789  H02 WTR   446     -10.244 -23.096  10.558
TER   
ATOM   2790  O00 WTR   447     -16.189 -19.227  12.518
ATOM   2791  H01 WTR   447     -16.626 -19.682  11.797
ATOM   2792  H02 WTR   447     -15.673 -18.543  12.092
TER   
ATOM   2793  O00 WTR   448     -13.277 -23.786  12.687
ATOM   2794  H01 WTR   448     -13.405 -22.864  12.464
ATOM   2795  H02 WTR   448     -12.796 -23.767  13.515
TER   
ATOM   2796  O00 WTR   449      -8.709 -12.953  16.754
ATOM   2797  H01 WTR   449      -8.414 -12.496  17.541
ATOM   2798  H02 WTR   449      -9.218 -12.300  16.273
TER   
ATOM   2799  O00 WTR   450      -6.967 -23.614  16.073
ATOM   2800  H01 WTR   450      -7.593 -23.402  15.380
ATOM   2801  H02 WTR   450      -6.139 -23.752  15.613
TER   
ATOM   2802  O00 WTR   451     -13.299 -19.000  -0.678
ATOM   2803  H01 WTR   451     -13.312 -19.797  -0.148
ATOM   2804  H02 WTR   451     -14.093 -18.529  -0.424
TER   
ATOM   2805  O00 WTR   452     -10.568 -12.383  -9.244
ATOM   2806  H01 WTR   452     -10.942 -12.536  -8.376
ATOM   2807  H02 WTR   452     -10.664 -11.441  -9.384
TER   
ATOM   2808  O00 WTR   453     -16.440 -20.651  -4.692
ATOM   2809  H01 WTR   453     -16.587 -19.762  -4.367
ATOM   2810  H02 WTR   453     -16.773 -21.218  -3.998
TER   
ATOM   2811  O00 WTR   454     -13.933 -21.237  -2.685
ATOM   2812  H01 WTR   454     -13.784 -20.291  -2.711
ATOM   2813  H02 WTR   454     -14.853 -21.328  -2.439
TER   
ATOM   2814  O00 WTR   455     -11.021 -19.385   3.154
ATOM   2815  H01 WTR   455     -10.424 -19.372   2.406
ATOM   2816  H02 WTR   455     -11.046 -18.477   3.456
TER   
ATOM   2817  O00 WTR   456     -16.596 -21.563  -7.293
ATOM   2818  H01 WTR   456     -15.815 -21.215  -7.723
ATOM   2819  H02 WTR   456     -16.630 -21.108  -6.452
TER   
ATOM   2820  O00 WTR   457     -14.795 -26.121  -1.676
ATOM   2821  H01 WTR   457     -14.913 -25.516  -2.408
ATOM   2822  H02 WTR   457     -13.881 -26.400  -1.740
TER   
ATOM   2823  O00 WTR   458     -14.909 -22.885   5.109
ATOM   2824  H01 WTR   458     -15.649 -23.026   4.519
ATOM   2825  H02 WTR   458     -14.646 -21.978   4.950
TER   
ATOM   2826  O00 WTR   459     -14.572 -23.972  -3.704
ATOM   2827  H01 WTR   459     -14.355 -23.166  -3.236
ATOM   2828  H02 WTR   459     -13.740 -24.265  -4.076
TER   
ATOM   2829  O00 WTR   460     -13.796 -21.516  -6.013
ATOM   2830  H01 WTR   460     -14.479 -21.531  -5.343
ATOM   2831  H02 WTR   460     -13.133 -20.918  -5.667
TER   
ATOM   2832  O00 WTR   461     -11.710 -16.089  -7.188
ATOM   2833  H01 WTR   461     -10.778 -16.163  -7.392
ATOM   2834  H02 WTR   461     -12.152 -16.246  -8.022
TER   
ATOM   2835  O00 WTR   462     -18.639 -19.715  -8.436
ATOM   2836  H01 WTR   462     -19.507 -20.109  -8.348
ATOM   2837  H02 WTR   462     -18.104 -20.166  -7.783
TER   
ATOM   2838  O00 WTR   463     -13.500 -21.702  -8.667
ATOM   2839  H01 WTR   463     -13.607 -21.475  -7.744
ATOM   2840  H02 WTR   463     -14.014 -22.501  -8.779
TER   
ATOM   2841  O00 WTR   464      -9.101 -21.037  -5.220
ATOM   2842  H01 WTR   464      -8.609 -20.236  -5.042
ATOM   2843  H02 WTR   464      -8.506 -21.745  -4.973
TER   
ATOM   2844  O00 WTR   465     -16.779 -16.360   2.319
ATOM   2845  H01 WTR   465     -17.471 -16.235   1.669
ATOM   2846  H02 WTR   465     -16.435 -15.481   2.475
TER   
ATOM   2847  O00 WTR   466     -19.454 -18.740   0.652
ATOM   2848  H01 WTR   466     -18.977 -19.078   1.410
ATOM   2849  H02 WTR   466     -20.255 -19.263   0.620
TER   
ATOM   2850  O00 WTR   467     -15.303 -23.683  -8.335
ATOM   2851  H01 WTR   467     -15.194 -24.525  -7.891
ATOM   2852  H02 WTR   467     -16.099 -23.312  -7.953
TER   
ATOM   2853  O00 WTR   468     -14.767 -19.202  -8.842
ATOM   2854  H01 WTR   468     -15.545 -19.389  -9.368
ATOM   2855  H02 WTR   468     -14.097 -19.791  -9.187
TER   
ATOM   2856  O00 WTR   469     -16.306 -23.454   0.050
ATOM   2857  H01 WTR   469     -16.838 -24.245  -0.041
ATOM   2858  H02 WTR   469     -15.402 -23.768   0.022
TER   
ATOM   2859  O00 WTR   470     -16.409 -17.521  -4.403
ATOM   2860  H01 WTR   470     -15.849 -17.598  -5.176
ATOM   2861  H02 WTR   470     -16.407 -16.587  -4.197
TER   
ATOM   2862  O00 WTR   471     -21.620 -17.567  -3.824
ATOM   2863  H01 WTR   471     -20.771 -17.916  -4.094
ATOM   2864  H02 WTR   471     -21.881 -16.988  -4.540
TER   
ATOM   2865  O00 WTR   472      -8.688 -21.030   4.836
ATOM   2866  H01 WTR   472      -8.860 -21.753   4.232
ATOM   2867  H02 WTR   472      -8.638 -21.444   5.698
TER   
ATOM   2868  O00 WTR   473      -4.729 -24.345  14.220
ATOM   2869  H01 WTR   473      -4.324 -24.981  13.630
ATOM   2870  H02 WTR   473      -4.971 -23.612  13.654
TER   
ATOM   2871  O00 WTR   474       3.276 -30.497   3.108
ATOM   2872  H01 WTR   474       3.981 -30.671   2.484
ATOM   2873  H02 WTR   474       3.594 -30.855   3.936
TER   
ATOM   2874  O00 WTR   475       0.137 -14.130   5.003
ATOM   2875  H01 WTR   475       1.048 -13.837   5.006
ATOM   2876  H02 WTR   475      -0.304 -13.552   5.626
TER   
ATOM   2877  O00 WTR   476       0.922 -16.344   7.785
ATOM   2878  H01 WTR   476       0.289 -15.810   8.266
ATOM   2879  H02 WTR   476       0.909 -15.990   6.896
TER   
ATOM   2880  O00 WTR   477      -2.194 -30.932   2.731
ATOM   2881  H01 WTR   477      -3.055 -30.734   3.099
ATOM   2882  H02 WTR   477      -1.941 -30.133   2.268
TER   
ATOM   2883  O00 WTR   478     -11.576 -19.039  12.819
ATOM   2884  H01 WTR   478     -12.321 -19.334  12.296
ATOM   2885  H02 WTR   478     -11.665 -19.507  13.649
TER   
ATOM   2886  O00 WTR   479      -9.623 -19.916  -1.517
ATOM   2887  H01 WTR   479      -8.707 -19.904  -1.794
ATOM   2888  H02 WTR   479      -9.590 -19.770  -0.571
TER   
ATOM   2889  O00 WTR   480     -13.595 -24.676   6.794
ATOM   2890  H01 WTR   480     -13.038 -23.914   6.954
ATOM   2891  H02 WTR   480     -14.315 -24.339   6.260
TER   
ATOM   2892  O00 WTR   481      -8.498 -22.204   7.524
ATOM   2893  H01 WTR   481      -8.263 -23.132   7.526
ATOM   2894  H02 WTR   481      -9.452 -22.198   7.611
TER   
ATOM   2895  O00 WTR   482     -10.620 -29.017   3.624
ATOM   2896  H01 WTR   482      -9.980 -29.465   3.070
ATOM   2897  H02 WTR   482     -10.425 -28.087   3.511
TER   
ATOM   2898  O00 WTR   483      -8.907 -30.087   1.695
ATOM   2899  H01 WTR   483      -8.377 -29.326   1.456
ATOM   2900  H02 WTR   483      -8.273 -30.793   1.818
TER   
ATOM   2901  O00 WTR   484      -8.566 -23.564  11.667
ATOM   2902  H01 WTR   484      -7.883 -22.959  11.380
ATOM   2903  H02 WTR   484      -8.709 -23.346  12.588
TER   
ATOM   2904  O00 WTR   485      -4.527 -29.711   3.533
ATOM   2905  H01 WTR   485      -5.340 -29.647   3.030
ATOM   2906  H02 WTR   485      -4.803 -29.626   4.445
TER   
ATOM   2907  O00 WTR   486      -6.525 -19.842   7.471
ATOM   2908  H01 WTR   486      -5.834 -20.278   7.970
ATOM   2909  H02 WTR   486      -7.282 -20.422   7.551
TER   
ATOM   2910  O00 WTR   487      -2.493 -27.284   3.542
ATOM   2911  H01 WTR   487      -3.197 -27.787   3.952
ATOM   2912  H02 WTR   487      -2.320 -26.569   4.154
TER   
ATOM   2913  O00 WTR   488      -7.945 -25.998   3.821
ATOM   2914  H01 WTR   488      -8.851 -25.872   3.537
ATOM   2915  H02 WTR   488      -7.961 -25.815   4.761
TER   
ATOM   2916  O00 WTR   489      -2.970 -25.361   7.746
ATOM   2917  H01 WTR   489      -3.013 -26.210   7.306
ATOM   2918  H02 WTR   489      -3.688 -24.856   7.364
TER   
ATOM   2919  O00 WTR   490     -11.225 -14.275  16.149
ATOM   2920  H01 WTR   490     -11.422 -15.147  15.807
ATOM   2921  H02 WTR   490     -10.276 -14.191  16.061
TER   
ATOM   2922  O00 WTR   491     -15.719 -24.647  11.735
ATOM   2923  H01 WTR   491     -15.444 -25.310  11.102
ATOM   2924  H02 WTR   491     -14.936 -24.473  12.256
TER   
ATOM   2925  O00 WTR   492      -5.729 -28.796   5.931
ATOM   2926  H01 WTR   492      -6.473 -28.870   6.528
ATOM   2927  H02 WTR   492      -5.799 -27.914   5.568
TER   
ATOM   2928  O00 WTR   493      -3.442 -23.329  10.190
ATOM   2929  H01 WTR   493      -3.172 -23.836   9.424
ATOM   2930  H02 WTR   493      -2.706 -22.740  10.360
TER   
ATOM   2931  O00 WTR   494      -3.403 -28.022   7.011
ATOM   2932  H01 WTR   494      -2.875 -28.791   6.795
ATOM   2933  H02 WTR   494      -4.241 -28.177   6.575
TER   
ATOM   2934  O00 WTR   495     -13.606 -20.037   2.172
ATOM   2935  H01 WTR   495     -12.782 -20.087   2.656
ATOM   2936  H02 WTR   495     -13.516 -20.689   1.477
TER   
ATOM   2937  O00 WTR   496      -8.920 -19.772  13.744
ATOM   2938  H01 WTR   496      -8.882 -19.194  14.506
ATOM   2939  H02 WTR   496      -9.709 -19.499  13.275
TER   
ATOM   2940  O00 WTR   497     -10.429 -22.729   3.188
ATOM   2941  H01 WTR   497      -9.883 -23.449   2.873
ATOM   2942  H02 WTR   497     -10.487 -22.128   2.445
TER   
ATOM   2943  O00 WTR   498      -5.395 -26.408   4.754
ATOM   2944  H01 WTR   498      -6.119 -26.303   4.137
ATOM   2945  H02 WTR   498      -5.216 -25.522   5.067
TER   
ATOM   2946  O00 WTR   499       0.358 -26.974   5.813
ATOM   2947  H01 WTR   499      -0.211 -26.214   5.693
ATOM   2948  H02 WTR   499       0.532 -26.997   6.754
TER   
ATOM   2949  O00 WTR   500      -5.231 -24.137   6.288
ATOM   2950  H01 WTR   500      -6.084 -24.269   6.701
ATOM   2951  H02 WTR   500      -5.306 -23.290   5.848
TER   
ATOM   2952  O00 WTR   501      -7.754 -24.735   7.624
ATOM   2953  H01 WTR   501      -8.646 -25.081   7.610
ATOM   2954  H02 WTR   501      -7.413 -24.986   8.483
TER   
ATOM   2955  O00 WTR   502     -10.474 -26.052   2.882
ATOM   2956  H01 WTR   502     -10.149 -25.618   2.094
ATOM   2957  H02 WTR   502     -11.178 -26.620   2.570
TER   
ATOM   2958  O00 WTR   503       2.764 -26.707   2.904
ATOM   2959  H01 WTR   503       2.089 -27.373   3.041
ATOM   2960  H02 WTR   503       2.939 -26.733   1.963
TER   
ATOM   2961  O00 WTR   504      -1.462 -28.558   1.067
ATOM   2962  H01 WTR   504      -0.680 -28.566   0.514
ATOM   2963  H02 WTR   504      -1.181 -28.126   1.873
TER   
ATOM   2964  O00 WTR   505      -1.512 -24.144  18.066
ATOM   2965  H01 WTR   505      -0.626 -24.087  18.425
ATOM   2966  H02 WTR   505      -2.083 -24.130  18.834
TER   
ATOM   2967  O00 WTR   506     -13.897 -24.495   0.270
ATOM   2968  H01 WTR   506     -14.256 -25.237  -0.217
ATOM   2969  H02 WTR   506     -14.122 -24.675   1.183
TER   
ATOM   2970  O00 WTR   507     -14.352 -19.043  14.893
ATOM   2971  H01 WTR   507     -14.298 -18.155  15.248
ATOM   2972  H02 WTR   507     -14.788 -18.936  14.048
TER   
ATOM   2973  O00 WTR   508     -10.028 -25.969   6.586
ATOM   2974  H01 WTR   508      -9.653 -26.850   6.566
ATOM   2975  H02 WTR   508     -10.783 -26.017   6.000
TER   
ATOM   2976  O00 WTR   509      -3.461 -22.634  16.076
ATOM   2977  H01 WTR   509      -3.864 -23.226  15.441
ATOM   2978  H02 WTR   509      -3.034 -23.213  16.707
TER   
ATOM   2979  O00 WTR   510       0.741 -20.392   9.765
ATOM   2980  H01 WTR   510       0.454 -20.241   8.865
ATOM   2981  H02 WTR   510       1.514 -20.950   9.680
TER   
ATOM   2982  O00 WTR   511      -9.175 -14.570   5.553
ATOM   2983  H01 WTR   511      -8.446 -13.970   5.708
ATOM   2984  H02 WTR   511      -9.752 -14.447   6.307
TER   
ATOM   2985  O00 WTR   512      -6.476 -19.363   4.499
ATOM   2986  H01 WTR   512      -6.253 -19.447   5.426
ATOM   2987  H02 WTR   512      -7.317 -19.811   4.414
TER   
ATOM   2988  O00 WTR   513      -6.360 -17.781  16.992
ATOM   2989  H01 WTR   513      -6.491 -17.357  17.839
ATOM   2990  H02 WTR   513      -5.786 -18.523  17.181
TER   
ATOM   2991  O00 WTR   514      -8.785 -22.460  14.237
ATOM   2992  H01 WTR   514      -8.869 -21.525  14.054
ATOM   2993  H02 WTR   514      -9.686 -22.768  14.335
TER   
ATOM   2994  O00 WTR   515      -1.343 -30.839   5.669
ATOM   2995  H01 WTR   515      -1.247 -31.785   5.784
ATOM   2996  H02 WTR   515      -1.576 -30.732   4.747
TER   
ATOM   2997  O00 WTR   516     -14.267 -17.118   2.624
ATOM   2998  H01 WTR   516     -15.197 -17.005   2.431
ATOM   2999  H02 WTR   516     -14.064 -18.003   2.321
TER   
ATOM   3000  O00 WTR   517      -6.475 -21.310  11.506
ATOM   3001  H01 WTR   517      -6.807 -20.415  11.578
ATOM   3002  H02 WTR   517      -6.015 -21.463  12.331
TER   
ATOM   3003  O00 WTR   518      19.081 -17.460   7.405
ATOM   3004  H01 WTR   518      18.513 -16.690   7.374
ATOM   3005  H02 WTR   518      19.285 -17.571   8.334
TER   
ATOM   3006  O00 WTR   519      -0.769 -18.547   6.460
ATOM   3007  H01 WTR   519      -0.305 -18.015   7.107
ATOM   3008  H02 WTR   519      -0.717 -18.038   5.650
TER   
ATOM   3009  O00 WTR   520      14.211 -21.825  -0.970
ATOM   3010  H01 WTR   520      13.571 -21.735  -1.675
ATOM   3011  H02 WTR   520      14.550 -20.939  -0.840
TER   
ATOM   3012  O00 WTR   521     -10.940 -21.378  -9.169
ATOM   3013  H01 WTR   521     -11.848 -21.679  -9.183
ATOM   3014  H02 WTR   521     -10.509 -21.946  -8.530
TER   
ATOM   3015  O00 WTR   522      -3.083 -25.316  12.240
ATOM   3016  H01 WTR   522      -2.202 -25.190  12.590
ATOM   3017  H02 WTR   522      -3.134 -24.718  11.495
TER   
ATOM   3018  O00 WTR   523     -17.663 -25.855  -0.182
ATOM   3019  H01 WTR   523     -18.535 -25.956  -0.563
ATOM   3020  H02 WTR   523     -17.083 -26.322  -0.783
TER   
ATOM   3021  O00 WTR   524       3.355 -20.456   5.478
ATOM   3022  H01 WTR   524       3.936 -21.194   5.294
ATOM   3023  H02 WTR   524       3.904 -19.682   5.358
TER   
ATOM   3024  O00 WTR   525      -9.011 -19.250   0.961
ATOM   3025  H01 WTR   525      -8.806 -18.406   1.364
ATOM   3026  H02 WTR   525      -8.292 -19.823   1.226
TER   
ATOM   3027  O00 WTR   526     -13.336 -24.030   3.096
ATOM   3028  H01 WTR   526     -13.589 -23.586   3.905
ATOM   3029  H02 WTR   526     -12.520 -23.604   2.834
TER   
ATOM   3030  O00 WTR   527      -5.691 -22.196   4.454
ATOM   3031  H01 WTR   527      -4.932 -22.196   3.870
ATOM   3032  H02 WTR   527      -5.874 -21.270   4.610
TER   
ATOM   3033  O00 WTR   528      -8.693 -28.238   5.848
ATOM   3034  H01 WTR   528      -9.239 -28.938   5.492
ATOM   3035  H02 WTR   528      -8.185 -27.925   5.099
TER   
ATOM   3036  O00 WTR   529      -8.218 -21.974  17.985
ATOM   3037  H01 WTR   529      -8.369 -22.866  18.298
ATOM   3038  H02 WTR   529      -7.925 -22.085  17.080
TER   
ATOM   3039  O00 WTR   530       3.346 -25.064  11.355
ATOM   3040  H01 WTR   530       4.075 -24.549  11.008
ATOM   3041  H02 WTR   530       3.534 -25.147  12.290
TER   
ATOM   3042  O00 WTR   531       0.674 -20.743   6.537
ATOM   3043  H01 WTR   531       1.544 -20.519   6.208
ATOM   3044  H02 WTR   531       0.139 -19.973   6.343
TER   
ATOM   3045  O00 WTR   532       2.421 -24.260   5.523
ATOM   3046  H01 WTR   532       1.738 -24.485   4.891
ATOM   3047  H02 WTR   532       3.027 -25.001   5.495
TER   
ATOM   3048  O00 WTR   533      -0.618 -20.963  13.090
ATOM   3049  H01 WTR   533      -1.040 -21.344  12.320
ATOM   3050  H02 WTR   533      -0.677 -21.645  13.758
TER   
ATOM   3051  O00 WTR   534       9.331 -27.468   7.175
ATOM   3052  H01 WTR   534       9.538 -27.906   6.350
ATOM   3053  H02 WTR   534       9.686 -28.047   7.850
TER   
ATOM   3054  O00 WTR   535      12.565 -26.133   0.747
ATOM   3055  H01 WTR   535      12.302 -26.616   1.531
ATOM   3056  H02 WTR   535      13.446 -26.452   0.553
TER   
ATOM   3057  O00 WTR   536       5.619 -25.386   9.286
ATOM   3058  H01 WTR   536       5.918 -26.208   8.899
ATOM   3059  H02 WTR   536       6.355 -25.091   9.823
TER   
ATOM   3060  O00 WTR   537       9.032 -23.256   4.044
ATOM   3061  H01 WTR   537       9.057 -23.510   3.121
ATOM   3062  H02 WTR   537       8.428 -23.879   4.448
TER   
ATOM   3063  O00 WTR   538      -0.814 -22.490  15.448
ATOM   3064  H01 WTR   538      -0.492 -21.893  16.123
ATOM   3065  H02 WTR   538      -1.753 -22.564  15.621
TER   
ATOM   3066  O00 WTR   539      10.202 -20.510   7.281
ATOM   3067  H01 WTR   539      10.639 -19.867   6.721
ATOM   3068  H02 WTR   539       9.281 -20.461   7.028
TER   
ATOM   3069  O00 WTR   540       1.931 -17.176   2.586
ATOM   3070  H01 WTR   540       0.994 -17.097   2.765
ATOM   3071  H02 WTR   540       2.345 -17.131   3.448
TER   
ATOM   3072  O00 WTR   541      -0.999 -22.226  10.764
ATOM   3073  H01 WTR   541      -0.433 -22.999  10.772
ATOM   3074  H02 WTR   541      -0.495 -21.565  10.289
TER   
ATOM   3075  O00 WTR   542      -1.435 -28.297   9.254
ATOM   3076  H01 WTR   542      -2.179 -28.317   8.653
ATOM   3077  H02 WTR   542      -0.804 -28.909   8.876
TER   
ATOM   3078  O00 WTR   543       6.847 -27.611   8.274
ATOM   3079  H01 WTR   543       7.584 -27.550   7.666
ATOM   3080  H02 WTR   543       7.254 -27.728   9.133
TER   
ATOM   3081  O00 WTR   544       3.346 -29.989   7.489
ATOM   3082  H01 WTR   544       3.676 -30.512   8.219
ATOM   3083  H02 WTR   544       3.842 -29.172   7.535
TER   
ATOM   3084  O00 WTR   545       6.109 -23.085   7.609
ATOM   3085  H01 WTR   545       5.414 -23.093   6.951
ATOM   3086  H02 WTR   545       5.811 -23.700   8.279
TER   
ATOM   3087  O00 WTR   546       1.132 -17.580  16.220
ATOM   3088  H01 WTR   546       2.002 -17.183  16.259
ATOM   3089  H02 WTR   546       0.540 -16.845  16.061
TER   
ATOM   3090  O00 WTR   547       8.740 -14.384  -2.924
ATOM   3091  H01 WTR   547       7.948 -14.908  -3.036
ATOM   3092  H02 WTR   547       9.146 -14.373  -3.790
TER   
ATOM   3093  O00 WTR   548       0.409 -29.560   7.751
ATOM   3094  H01 WTR   548       0.021 -30.117   7.076
ATOM   3095  H02 WTR   548       1.353 -29.674   7.642
TER   
ATOM   3096  O00 WTR   549       5.826 -25.804  -3.932
ATOM   3097  H01 WTR   549       6.008 -25.074  -3.342
ATOM   3098  H02 WTR   549       6.682 -26.045  -4.288
TER   
ATOM   3099  O00 WTR   550       6.842 -19.455  12.410
ATOM   3100  H01 WTR   550       7.415 -19.365  11.649
ATOM   3101  H02 WTR   550       6.097 -18.885  12.219
TER   
ATOM   3102  O00 WTR   551      10.664 -20.295  10.302
ATOM   3103  H01 WTR   551      11.428 -19.806   9.999
ATOM   3104  H02 WTR   551      10.728 -21.141   9.859
TER   
ATOM   3105  O00 WTR   552       4.686 -30.991   5.214
ATOM   3106  H01 WTR   552       4.033 -30.620   5.807
ATOM   3107  H02 WTR   552       5.512 -30.590   5.484
TER   
ATOM   3108  O00 WTR   553       4.664 -22.822   5.065
ATOM   3109  H01 WTR   553       3.798 -23.168   5.283
ATOM   3110  H02 WTR   553       4.806 -23.088   4.157
TER   
ATOM   3111  O00 WTR   554       0.469 -26.526   8.522
ATOM   3112  H01 WTR   554      -0.287 -27.079   8.716
ATOM   3113  H02 WTR   554       0.211 -25.653   8.819
TER   
ATOM   3114  O00 WTR   555     -17.410 -17.907   4.514
ATOM   3115  H01 WTR   555     -17.200 -17.202   3.902
ATOM   3116  H02 WTR   555     -18.242 -17.644   4.907
TER   
ATOM   3117  O00 WTR   556     -12.149 -23.821  -5.615
ATOM   3118  H01 WTR   556     -11.636 -23.718  -6.416
ATOM   3119  H02 WTR   556     -12.675 -23.023  -5.562
TER   
ATOM   3120  O00 WTR   557       3.152 -27.378   9.335
ATOM   3121  H01 WTR   557       3.463 -26.832  10.058
ATOM   3122  H02 WTR   557       2.286 -27.028   9.127
TER   
ATOM   3123  O00 WTR   558      -3.286 -15.953  13.719
ATOM   3124  H01 WTR   558      -4.153 -16.033  14.116
ATOM   3125  H02 WTR   558      -3.118 -16.814  13.334
TER   
ATOM   3126  O00 WTR   559       7.741 -22.173  10.913
ATOM   3127  H01 WTR   559       7.738 -21.249  10.662
ATOM   3128  H02 WTR   559       6.938 -22.286  11.422
TER   
ATOM   3129  O00 WTR   560       0.006 -33.207   6.930
ATOM   3130  H01 WTR   560       0.890 -32.977   7.215
ATOM   3131  H02 WTR   560       0.122 -33.557   6.047
TER   
ATOM   3132  O00 WTR   561      10.140 -24.770   6.466
ATOM   3133  H01 WTR   561       9.864 -25.667   6.657
ATOM   3134  H02 WTR   561       9.427 -24.407   5.939
TER   
ATOM   3135  O00 WTR   562       0.601 -24.822  10.738
ATOM   3136  H01 WTR   562       0.338 -25.708  10.989
ATOM   3137  H02 WTR   562       1.548 -24.806  10.871
TER   
ATOM   3138  O00 WTR   563       7.293 -24.615   5.676
ATOM   3139  H01 WTR   563       7.307 -23.997   6.406
ATOM   3140  H02 WTR   563       6.363 -24.753   5.496
TER   
ATOM   3141  O00 WTR   564       4.897 -20.100  15.283
ATOM   3142  H01 WTR   564       4.815 -20.768  14.603
ATOM   3143  H02 WTR   564       4.054 -20.113  15.736
TER   
ATOM   3144  O00 WTR   565       0.103 -32.732   4.094
ATOM   3145  H01 WTR   565       0.399 -33.345   3.422
ATOM   3146  H02 WTR   565      -0.386 -32.065   3.612
TER   
ATOM   3147  O00 WTR   566      -4.800 -20.791   9.408
ATOM   3148  H01 WTR   566      -5.527 -20.912  10.018
ATOM   3149  H02 WTR   566      -4.265 -21.578   9.513
TER   
ATOM   3150  O00 WTR   567       3.374 -17.211   8.676
ATOM   3151  H01 WTR   567       2.548 -16.844   8.362
ATOM   3152  H02 WTR   567       3.466 -18.038   8.203
TER   
ATOM   3153  O00 WTR   568       3.512 -18.626   0.498
ATOM   3154  H01 WTR   568       2.963 -18.107   1.086
ATOM   3155  H02 WTR   568       4.344 -18.715   0.964
TER   
ATOM   3156  O00 WTR   569      11.934 -22.761  12.379
ATOM   3157  H01 WTR   569      12.652 -22.589  11.770
ATOM   3158  H02 WTR   569      11.210 -23.048  11.822
TER   
ATOM   3159  O00 WTR   570       5.896 -21.813  17.407
ATOM   3160  H01 WTR   570       5.575 -21.095  16.861
ATOM   3161  H02 WTR   570       6.761 -21.525  17.698
TER   
ATOM   3162  O00 WTR   571      15.330 -22.953   4.351
ATOM   3163  H01 WTR   571      15.442 -22.334   5.072
ATOM   3164  H02 WTR   571      14.418 -22.847   4.082
TER   
ATOM   3165  O00 WTR   572       8.778 -17.301   6.445
ATOM   3166  H01 WTR   572       9.678 -17.598   6.312
ATOM   3167  H02 WTR   572       8.849 -16.351   6.533
TER   
ATOM   3168  O00 WTR   573       1.960 -22.693   8.006
ATOM   3169  H01 WTR   573       1.390 -22.071   7.554
ATOM   3170  H02 WTR   573       2.025 -23.437   7.407
TER   
ATOM   3171  O00 WTR   574       6.943 -26.469   2.793
ATOM   3172  H01 WTR   574       6.677 -26.318   1.886
ATOM   3173  H02 WTR   574       6.269 -26.035   3.316
TER   
ATOM   3174  O00 WTR   575       4.515 -27.612   7.027
ATOM   3175  H01 WTR   575       3.914 -27.329   7.716
ATOM   3176  H02 WTR   575       5.367 -27.669   7.460
TER   
ATOM   3177  O00 WTR   576       7.523 -21.435   5.940
ATOM   3178  H01 WTR   576       7.051 -22.083   6.463
ATOM   3179  H02 WTR   576       7.912 -21.941   5.226
TER   
ATOM   3180  O00 WTR   577       5.337 -22.638  11.574
ATOM   3181  H01 WTR   577       5.010 -22.660  12.474
ATOM   3182  H02 WTR   577       4.606 -22.295  11.061
TER   
ATOM   3183  O00 WTR   578      10.185 -19.293  -1.357
ATOM   3184  H01 WTR   578       9.759 -18.461  -1.148
ATOM   3185  H02 WTR   578       9.559 -19.749  -1.920
TER   
ATOM   3186  O00 WTR   579       0.645 -27.805  -4.651
ATOM   3187  H01 WTR   579       0.657 -28.275  -5.484
ATOM   3188  H02 WTR   579       1.518 -27.419  -4.580
TER   
ATOM   3189  O00 WTR   580       7.292 -16.677 -12.067
ATOM   3190  H01 WTR   580       7.996 -16.395 -12.651
ATOM   3191  H02 WTR   580       7.662 -16.597 -11.188
TER   
ATOM   3192  O00 WTR   581       4.759 -26.332   4.600
ATOM   3193  H01 WTR   581       4.054 -26.521   3.981
ATOM   3194  H02 WTR   581       4.684 -27.016   5.266
TER   
ATOM   3195  O00 WTR   582       4.578 -19.152  -4.082
ATOM   3196  H01 WTR   582       4.186 -19.453  -3.262
ATOM   3197  H02 WTR   582       4.072 -19.590  -4.766
TER   
ATOM   3198  O00 WTR   583       0.704 -23.528  -1.801
ATOM   3199  H01 WTR   583       0.993 -24.103  -2.510
ATOM   3200  H02 WTR   583      -0.148 -23.878  -1.540
TER   
ATOM   3201  O00 WTR   584      12.037 -21.011  -6.809
ATOM   3202  H01 WTR   584      11.992 -20.426  -6.053
ATOM   3203  H02 WTR   584      12.170 -20.427  -7.556
TER   
ATOM   3204  O00 WTR   585      -1.243 -16.218 -11.444
ATOM   3205  H01 WTR   585      -1.676 -16.528 -12.239
ATOM   3206  H02 WTR   585      -0.971 -17.016 -10.992
TER   
ATOM   3207  O00 WTR   586      -5.936 -20.540  -9.754
ATOM   3208  H01 WTR   586      -5.155 -20.030  -9.969
ATOM   3209  H02 WTR   586      -6.538 -19.906  -9.365
TER   
ATOM   3210  O00 WTR   587      -9.640 -23.108  -7.181
ATOM   3211  H01 WTR   587      -9.237 -22.314  -6.827
ATOM   3212  H02 WTR   587      -8.907 -23.608  -7.541
TER   
ATOM   3213  O00 WTR   588      -8.328 -22.383  -0.016
ATOM   3214  H01 WTR   588      -8.488 -21.840  -0.787
ATOM   3215  H02 WTR   588      -7.483 -22.083   0.318
TER   
ATOM   3216  O00 WTR   589     -10.954 -29.325  -0.675
ATOM   3217  H01 WTR   589     -11.570 -29.811  -0.128
ATOM   3218  H02 WTR   589     -10.142 -29.312  -0.169
TER   
ATOM   3219  O00 WTR   590      -8.250 -27.501   0.878
ATOM   3220  H01 WTR   590      -8.380 -26.575   1.080
ATOM   3221  H02 WTR   590      -7.326 -27.567   0.636
TER   
ATOM   3222  O00 WTR   591     -10.015 -24.341  -3.644
ATOM   3223  H01 WTR   591     -10.824 -24.370  -4.155
ATOM   3224  H02 WTR   591     -10.119 -23.581  -3.072
TER   
ATOM   3225  O00 WTR   592      -1.379 -22.685 -13.699
ATOM   3226  H01 WTR   592      -0.654 -22.216 -13.286
ATOM   3227  H02 WTR   592      -1.362 -22.396 -14.612
TER   
ATOM   3228  O00 WTR   593      -4.535 -30.364   0.336
ATOM   3229  H01 WTR   593      -3.840 -30.981   0.567
ATOM   3230  H02 WTR   593      -4.440 -30.238  -0.608
TER   
ATOM   3231  O00 WTR   594      -7.091 -18.509  -8.233
ATOM   3232  H01 WTR   594      -8.021 -18.722  -8.155
ATOM   3233  H02 WTR   594      -7.065 -17.767  -8.838
TER   
ATOM   3234  O00 WTR   595      -0.693 -25.817  -6.371
ATOM   3235  H01 WTR   595      -0.134 -26.005  -5.617
ATOM   3236  H02 WTR   595      -0.443 -24.933  -6.640
TER   
ATOM   3237  O00 WTR   596      -6.930 -26.603 -12.801
ATOM   3238  H01 WTR   596      -7.300 -27.273 -12.227
ATOM   3239  H02 WTR   596      -6.672 -25.896 -12.210
TER   
ATOM   3240  O00 WTR   597      -6.760 -20.659   1.695
ATOM   3241  H01 WTR   597      -6.041 -20.614   1.065
ATOM   3242  H02 WTR   597      -6.373 -20.373   2.522
TER   
ATOM   3243  O00 WTR   598     -11.539 -24.255  -0.722
ATOM   3244  H01 WTR   598     -12.419 -24.267  -0.346
ATOM   3245  H02 WTR   598     -11.505 -23.442  -1.226
TER   
ATOM   3246  O00 WTR   599      -3.134 -21.525 -12.166
ATOM   3247  H01 WTR   599      -3.930 -22.041 -12.299
ATOM   3248  H02 WTR   599      -2.467 -21.975 -12.683
TER   
ATOM   3249  O00 WTR   600      -5.565 -27.834   0.891
ATOM   3250  H01 WTR   600      -5.204 -28.690   0.660
ATOM   3251  H02 WTR   600      -4.823 -27.234   0.821
TER   
ATOM   3252  O00 WTR   601      -3.801 -25.001  -2.944
ATOM   3253  H01 WTR   601      -3.629 -24.848  -3.874
ATOM   3254  H02 WTR   601      -4.412 -25.738  -2.931
TER   
ATOM   3255  O00 WTR   602      -5.187 -22.321  -7.822
ATOM   3256  H01 WTR   602      -5.582 -21.730  -7.181
ATOM   3257  H02 WTR   602      -5.254 -21.853  -8.654
TER   
ATOM   3258  O00 WTR   603      -0.846 -16.654   1.607
ATOM   3259  H01 WTR   603      -1.560 -16.933   1.035
ATOM   3260  H02 WTR   603      -0.140 -16.410   1.009
TER   
ATOM   3261  O00 WTR   604      -4.540 -21.504  13.645
ATOM   3262  H01 WTR   604      -3.764 -21.829  14.103
ATOM   3263  H02 WTR   604      -4.500 -20.554  13.751
TER   
ATOM   3264  O00 WTR   605     -12.926 -27.255   2.141
ATOM   3265  H01 WTR   605     -13.407 -27.195   2.967
ATOM   3266  H02 WTR   605     -12.885 -28.194   1.956
TER   
ATOM   3267  O00 WTR   606      -7.562 -23.894  -4.605
ATOM   3268  H01 WTR   606      -7.283 -24.674  -5.084
ATOM   3269  H02 WTR   606      -8.483 -24.056  -4.398
TER   
ATOM   3270  O00 WTR   607      -9.252 -16.792  -5.633
ATOM   3271  H01 WTR   607      -9.968 -16.620  -5.020
ATOM   3272  H02 WTR   607      -8.712 -17.448  -5.192
TER   
ATOM   3273  O00 WTR   608     -12.229 -26.961  -1.161
ATOM   3274  H01 WTR   608     -11.627 -26.443  -0.627
ATOM   3275  H02 WTR   608     -11.809 -27.817  -1.236
TER   
ATOM   3276  O00 WTR   609      10.198 -28.753   4.569
ATOM   3277  H01 WTR   609       9.547 -28.935   3.891
ATOM   3278  H02 WTR   609      10.835 -28.181   4.142
TER   
ATOM   3279  O00 WTR   610      -4.016 -26.581  -8.140
ATOM   3280  H01 WTR   610      -3.958 -26.034  -8.923
ATOM   3281  H02 WTR   610      -3.293 -27.202  -8.226
TER   
ATOM   3282  O00 WTR   611      -6.036 -22.545  -2.502
ATOM   3283  H01 WTR   611      -6.594 -22.963  -3.159
ATOM   3284  H02 WTR   611      -5.732 -23.267  -1.951
TER   
ATOM   3285  O00 WTR   612       1.888 -27.149  -1.952
ATOM   3286  H01 WTR   612       1.396 -27.831  -2.409
ATOM   3287  H02 WTR   612       2.487 -26.801  -2.613
TER   
ATOM   3288  O00 WTR   613     -12.490 -26.452   5.196
ATOM   3289  H01 WTR   613     -12.998 -25.949   5.832
ATOM   3290  H02 WTR   613     -12.267 -25.820   4.512
TER   
ATOM   3291  O00 WTR   614      -2.865 -28.073  -4.351
ATOM   3292  H01 WTR   614      -3.539 -27.394  -4.383
ATOM   3293  H02 WTR   614      -2.702 -28.293  -5.268
TER   
ATOM   3294  O00 WTR   615      -3.184 -24.843  -5.518
ATOM   3295  H01 WTR   615      -2.339 -25.198  -5.794
ATOM   3296  H02 WTR   615      -3.762 -24.989  -6.266
TER   
ATOM   3297  O00 WTR   616     -13.501 -21.745   0.288
ATOM   3298  H01 WTR   616     -13.660 -22.686   0.360
ATOM   3299  H02 WTR   616     -13.541 -21.566  -0.651
TER   
ATOM   3300  O00 WTR   617      -1.771 -28.274  -6.948
ATOM   3301  H01 WTR   617      -1.030 -28.873  -7.042
ATOM   3302  H02 WTR   617      -1.389 -27.402  -7.049
TER   
ATOM   3303  O00 WTR   618     -11.016 -21.938  -2.326
ATOM   3304  H01 WTR   618     -11.846 -21.487  -2.479
ATOM   3305  H02 WTR   618     -10.404 -21.241  -2.090
TER   
ATOM   3306  O00 WTR   619     -15.921 -22.832   9.515
ATOM   3307  H01 WTR   619     -15.803 -23.447  10.239
ATOM   3308  H02 WTR   619     -15.033 -22.659   9.200
TER   
ATOM   3309  O00 WTR   620      -0.983 -27.008  11.571
ATOM   3310  H01 WTR   620      -1.851 -26.676  11.799
ATOM   3311  H02 WTR   620      -1.124 -27.527  10.780
TER   
ATOM   3312  O00 WTR   621      -8.594 -26.484  -2.889
ATOM   3313  H01 WTR   621      -9.079 -25.682  -3.083
ATOM   3314  H02 WTR   621      -9.097 -26.906  -2.192
TER   
ATOM   3315  O00 WTR   622     -11.434 -20.106  -6.186
ATOM   3316  H01 WTR   622     -10.736 -20.700  -5.910
ATOM   3317  H02 WTR   622     -10.981 -19.293  -6.411
TER   
ATOM   3318  O00 WTR   623      -2.559 -18.306  -5.644
ATOM   3319  H01 WTR   623      -3.368 -17.998  -6.053
ATOM   3320  H02 WTR   623      -2.405 -17.692  -4.925
TER   
ATOM   3321  O00 WTR   624      -5.607 -27.093  -3.453
ATOM   3322  H01 WTR   624      -6.533 -27.015  -3.222
ATOM   3323  H02 WTR   624      -5.329 -27.917  -3.053
TER   
ATOM   3324  O00 WTR   625      -4.160 -20.428  -5.247
ATOM   3325  H01 WTR   625      -3.730 -19.577  -5.334
ATOM   3326  H02 WTR   625      -3.741 -20.832  -4.487
TER   
ATOM   3327  O00 WTR   626      10.938 -24.891  -0.992
ATOM   3328  H01 WTR   626      11.479 -25.290  -0.311
ATOM   3329  H02 WTR   626      11.519 -24.819  -1.749
TER   
ATOM   3330  O00 WTR   627      -5.871 -25.604  -6.083
ATOM   3331  H01 WTR   627      -5.634 -25.732  -5.165
ATOM   3332  H02 WTR   627      -5.703 -26.451  -6.496
TER   
ATOM   3333  O00 WTR   628     -12.081 -30.039   1.690
ATOM   3334  H01 WTR   628     -12.037 -30.985   1.829
ATOM   3335  H02 WTR   628     -11.680 -29.663   2.474
TER   
ATOM   3336  O00 WTR   629      -7.097 -24.154  -8.143
ATOM   3337  H01 WTR   629      -6.370 -23.532  -8.163
ATOM   3338  H02 WTR   629      -6.886 -24.748  -7.423
TER   
ATOM   3339  O00 WTR   630      -9.537 -14.836  -9.914
ATOM   3340  H01 WTR   630     -10.015 -14.038  -9.690
ATOM   3341  H02 WTR   630      -9.848 -15.063 -10.791
TER   
ATOM   3342  O00 WTR   631      -0.621 -16.767 -14.720
ATOM   3343  H01 WTR   631      -0.051 -15.999 -14.674
ATOM   3344  H02 WTR   631      -0.735 -16.924 -15.657
TER   
ATOM   3345  O00 WTR   632      -4.840 -24.557  -0.240
ATOM   3346  H01 WTR   632      -4.497 -25.299  -0.739
ATOM   3347  H02 WTR   632      -4.337 -24.563   0.574
TER   
ATOM   3348  O00 WTR   633      -0.864 -24.492   1.002
ATOM   3349  H01 WTR   633      -1.707 -24.425   1.452
ATOM   3350  H02 WTR   633      -0.226 -24.612   1.705
TER   
ATOM   3351  O00 WTR   634      -9.502 -24.728   0.920
ATOM   3352  H01 WTR   634     -10.206 -24.499   0.312
ATOM   3353  H02 WTR   634      -8.806 -24.100   0.728
TER   
ATOM   3354  O00 WTR   635       0.964 -22.967  -9.287
ATOM   3355  H01 WTR   635       1.796 -22.874  -8.822
ATOM   3356  H02 WTR   635       1.087 -23.734  -9.847
TER   
ATOM   3357  O00 WTR   636       2.635 -20.738  -5.212
ATOM   3358  H01 WTR   636       2.308 -20.628  -6.105
ATOM   3359  H02 WTR   636       1.848 -20.856  -4.681
TER   
ATOM   3360  O00 WTR   637       9.885 -17.210   0.672
ATOM   3361  H01 WTR   637       9.961 -16.389   0.186
ATOM   3362  H02 WTR   637       8.944 -17.330   0.796
TER   
ATOM   3363  O00 WTR   638       2.556 -24.613  -6.313
ATOM   3364  H01 WTR   638       1.769 -24.322  -5.852
ATOM   3365  H02 WTR   638       3.280 -24.228  -5.820
TER   
ATOM   3366  O00 WTR   639      -1.304 -25.831  -2.930
ATOM   3367  H01 WTR   639      -1.340 -26.703  -3.323
ATOM   3368  H02 WTR   639      -2.200 -25.501  -2.995
TER   
ATOM   3369  O00 WTR   640      -4.264 -29.212  -2.276
ATOM   3370  H01 WTR   640      -3.959 -28.581  -1.624
ATOM   3371  H02 WTR   640      -3.546 -29.273  -2.906
TER   
ATOM   3372  O00 WTR   641       5.352 -23.086  -9.138
ATOM   3373  H01 WTR   641       5.940 -22.856  -8.419
ATOM   3374  H02 WTR   641       4.848 -22.289  -9.301
TER   
ATOM   3375  O00 WTR   642      11.799 -27.330   2.978
ATOM   3376  H01 WTR   642      12.429 -28.046   3.053
ATOM   3377  H02 WTR   642      12.180 -26.619   3.492
TER   
ATOM   3378  O00 WTR   643       2.825 -19.836  -1.875
ATOM   3379  H01 WTR   643       2.932 -19.476  -0.995
ATOM   3380  H02 WTR   643       2.081 -19.357  -2.241
TER   
ATOM   3381  O00 WTR   644      11.212 -16.722  -9.088
ATOM   3382  H01 WTR   644      11.703 -17.532  -9.228
ATOM   3383  H02 WTR   644      10.577 -16.942  -8.406
TER   
ATOM   3384  O00 WTR   645       1.422 -22.751 -12.989
ATOM   3385  H01 WTR   645       0.810 -23.486 -12.974
ATOM   3386  H02 WTR   645       2.243 -23.115 -12.659
TER   
ATOM   3387  O00 WTR   646      12.748 -22.170   4.457
ATOM   3388  H01 WTR   646      11.898 -22.599   4.356
ATOM   3389  H02 WTR   646      12.793 -21.943   5.386
TER   
ATOM   3390  O00 WTR   647      -3.033 -27.332  -0.821
ATOM   3391  H01 WTR   647      -2.355 -26.689  -1.029
ATOM   3392  H02 WTR   647      -2.727 -27.753  -0.018
TER   
ATOM   3393  O00 WTR   648       9.679 -21.422 -13.418
ATOM   3394  H01 WTR   648      10.097 -21.934 -14.110
ATOM   3395  H02 WTR   648       9.147 -20.777 -13.883
TER   
ATOM   3396  O00 WTR   649      12.423 -23.900   2.018
ATOM   3397  H01 WTR   649      12.761 -24.674   1.567
ATOM   3398  H02 WTR   649      12.146 -24.224   2.875
TER   
ATOM   3399  O00 WTR   650       6.449 -22.523  -6.659
ATOM   3400  H01 WTR   650       5.605 -22.604  -6.214
ATOM   3401  H02 WTR   650       6.970 -23.250  -6.319
TER   
ATOM   3402  O00 WTR   651      -3.684 -13.232  13.191
ATOM   3403  H01 WTR   651      -3.499 -14.062  13.631
ATOM   3404  H02 WTR   651      -4.395 -12.843  13.701
TER   
ATOM   3405  O00 WTR   652       5.745 -19.182   1.722
ATOM   3406  H01 WTR   652       5.707 -19.416   2.649
ATOM   3407  H02 WTR   652       6.252 -18.370   1.700
TER   
ATOM   3408  O00 WTR   653      -4.392 -21.641  19.596
ATOM   3409  H01 WTR   653      -3.478 -21.539  19.332
ATOM   3410  H02 WTR   653      -4.641 -22.506  19.271
TER   
ATOM   3411  O00 WTR   654       9.878 -17.690  -6.863
ATOM   3412  H01 WTR   654      10.571 -17.930  -6.248
ATOM   3413  H02 WTR   654       9.283 -18.440  -6.860
TER   
ATOM   3414  O00 WTR   655       9.222 -24.378   1.624
ATOM   3415  H01 WTR   655       8.821 -25.137   2.048
ATOM   3416  H02 WTR   655       9.675 -24.740   0.863
TER   
ATOM   3417  O00 WTR   656       6.519 -21.381   0.487
ATOM   3418  H01 WTR   656       6.217 -20.576   0.908
ATOM   3419  H02 WTR   656       7.438 -21.213   0.280
TER   
ATOM   3420  O00 WTR   657       3.772 -20.553  -9.511
ATOM   3421  H01 WTR   657       4.565 -20.020  -9.584
ATOM   3422  H02 WTR   657       3.291 -20.379 -10.319
TER   
ATOM   3423  O00 WTR   658       0.260 -25.936 -16.194
ATOM   3424  H01 WTR   658       0.152 -26.714 -16.741
ATOM   3425  H02 WTR   658      -0.128 -26.178 -15.353
TER   
ATOM   3426  O00 WTR   659      14.770 -25.091  -5.666
ATOM   3427  H01 WTR   659      14.202 -24.501  -5.172
ATOM   3428  H02 WTR   659      15.603 -24.624  -5.731
TER   
ATOM   3429  O00 WTR   660       9.401 -21.948  -5.688
ATOM   3430  H01 WTR   660       9.791 -22.761  -5.367
ATOM   3431  H02 WTR   660       9.745 -21.851  -6.576
TER   
ATOM   3432  O00 WTR   661       9.859 -14.530   6.261
ATOM   3433  H01 WTR   661       9.227 -13.956   6.693
ATOM   3434  H02 WTR   661      10.701 -14.297   6.652
TER   
ATOM   3435  O00 WTR   662       1.934 -19.668  -7.663
ATOM   3436  H01 WTR   662       1.271 -19.367  -8.283
ATOM   3437  H02 WTR   662       2.606 -20.076  -8.209
TER   
ATOM   3438  O00 WTR   663       5.861 -25.343   0.398
ATOM   3439  H01 WTR   663       6.075 -24.805  -0.364
ATOM   3440  H02 WTR   663       5.000 -25.711   0.199
TER   
ATOM   3441  O00 WTR   664       1.065 -24.264   3.001
ATOM   3442  H01 WTR   664       1.668 -24.999   2.888
ATOM   3443  H02 WTR   664       1.431 -23.567   2.456
TER   
ATOM   3444  O00 WTR   665      11.708 -21.402   1.563
ATOM   3445  H01 WTR   665      10.907 -21.843   1.281
ATOM   3446  H02 WTR   665      12.323 -22.113   1.744
TER   
ATOM   3447  O00 WTR   666       7.110 -28.870   4.364
ATOM   3448  H01 WTR   666       6.309 -29.004   3.856
ATOM   3449  H02 WTR   666       7.343 -27.955   4.207
TER   
ATOM   3450  O00 WTR   667       2.195 -23.716   0.334
ATOM   3451  H01 WTR   667       2.714 -22.926   0.487
ATOM   3452  H02 WTR   667       1.491 -23.431  -0.249
TER   
ATOM   3453  O00 WTR   668       0.831 -28.525   3.329
ATOM   3454  H01 WTR   668       1.178 -29.337   3.699
ATOM   3455  H02 WTR   668       0.464 -28.057   4.079
TER   
ATOM   3456  O00 WTR   669       8.159 -19.303  -9.605
ATOM   3457  H01 WTR   669       7.273 -19.119  -9.917
ATOM   3458  H02 WTR   669       8.637 -18.486  -9.745
TER   
ATOM   3459  O00 WTR   670       3.220 -16.746  -3.880
ATOM   3460  H01 WTR   670       2.771 -16.673  -4.722
ATOM   3461  H02 WTR   670       3.687 -17.580  -3.928
TER   
ATOM   3462  O00 WTR   671       3.340 -26.112   0.184
ATOM   3463  H01 WTR   671       2.811 -26.455  -0.536
ATOM   3464  H02 WTR   671       2.951 -25.261   0.384
TER   
ATOM   3465  O00 WTR   672       3.158 -26.491  -4.274
ATOM   3466  H01 WTR   672       3.061 -26.294  -5.205
ATOM   3467  H02 WTR   672       4.096 -26.407  -4.107
TER   
ATOM   3468  O00 WTR   673       0.528 -24.324  -4.447
ATOM   3469  H01 WTR   673      -0.219 -24.740  -4.017
ATOM   3470  H02 WTR   673       0.163 -23.540  -4.857
TER   
ATOM   3471  O00 WTR   674       3.895 -22.407  -2.497
ATOM   3472  H01 WTR   674       3.177 -22.889  -2.085
ATOM   3473  H02 WTR   674       3.700 -21.487  -2.319
TER   
ATOM   3474  O00 WTR   675      -3.291 -21.717  -3.076
ATOM   3475  H01 WTR   675      -4.190 -22.033  -2.984
ATOM   3476  H02 WTR   675      -2.855 -21.997  -2.271
TER   
ATOM   3477  O00 WTR   676       4.312 -22.873  -5.169
ATOM   3478  H01 WTR   676       4.362 -23.017  -4.224
ATOM   3479  H02 WTR   676       3.538 -22.323  -5.287
TER   
ATOM   3480  O00 WTR   677       2.667 -14.096  -7.258
ATOM   3481  H01 WTR   677       2.391 -14.955  -6.939
ATOM   3482  H02 WTR   677       3.520 -13.950  -6.848
TER   
ATOM   3483  O00 WTR   678       0.899 -29.285  -6.892
ATOM   3484  H01 WTR   678       1.757 -29.681  -6.738
ATOM   3485  H02 WTR   678       1.071 -28.572  -7.507
TER   
ATOM   3486  O00 WTR   679      -5.173 -20.215  17.431
ATOM   3487  H01 WTR   679      -4.824 -20.593  16.623
ATOM   3488  H02 WTR   679      -4.819 -20.768  18.127
TER   
ATOM   3489  O00 WTR   680       9.041 -20.825  -3.257
ATOM   3490  H01 WTR   680       8.985 -21.544  -2.628
ATOM   3491  H02 WTR   680       9.055 -21.254  -4.113
TER   
ATOM   3492  O00 WTR   681       3.757 -21.573   0.526
ATOM   3493  H01 WTR   681       4.711 -21.630   0.573
ATOM   3494  H02 WTR   681       3.588 -20.786   0.008
TER   
ATOM   3495  O00 WTR   682       3.261 -24.665  -8.779
ATOM   3496  H01 WTR   682       3.086 -24.778  -7.845
ATOM   3497  H02 WTR   682       4.158 -24.332  -8.816
TER   
ATOM   3498  O00 WTR   683      -2.773 -22.059  -7.033
ATOM   3499  H01 WTR   683      -3.573 -22.500  -7.317
ATOM   3500  H02 WTR   683      -3.067 -21.430  -6.374
TER   
ATOM   3501  O00 WTR   684       6.897 -19.870  -6.725
ATOM   3502  H01 WTR   684       7.491 -19.813  -7.473
ATOM   3503  H02 WTR   684       6.718 -20.806  -6.631
TER   
ATOM   3504  O00 WTR   685       6.081 -23.887  -1.965
ATOM   3505  H01 WTR   685       5.367 -23.262  -2.086
ATOM   3506  H02 WTR   685       6.817 -23.355  -1.661
TER   
ATOM   3507  O00 WTR   686      18.952 -17.394  10.185
ATOM   3508  H01 WTR   686      18.343 -17.623  10.886
ATOM   3509  H02 WTR   686      19.113 -16.458  10.302
TER   
ATOM   3510  O00 WTR   687      14.092 -23.173   7.488
ATOM   3511  H01 WTR   687      13.142 -23.103   7.583
ATOM   3512  H02 WTR   687      14.366 -22.308   7.181
TER   
ATOM   3513  O00 WTR   688      17.672 -20.649  -0.950
ATOM   3514  H01 WTR   688      17.171 -21.358  -0.547
ATOM   3515  H02 WTR   688      17.746 -19.987  -0.263
TER   
ATOM   3516  O00 WTR   689       8.801 -19.753  14.709
ATOM   3517  H01 WTR   689       8.791 -20.210  15.550
ATOM   3518  H02 WTR   689       7.922 -19.886  14.354
TER   
ATOM   3519  O00 WTR   690      16.966 -23.751  -3.092
ATOM   3520  H01 WTR   690      16.682 -22.962  -3.554
ATOM   3521  H02 WTR   690      17.887 -23.851  -3.333
TER   
ATOM   3522  O00 WTR   691      13.803 -22.392  10.358
ATOM   3523  H01 WTR   691      14.074 -22.654   9.478
ATOM   3524  H02 WTR   691      13.758 -21.437  10.321
TER   
ATOM   3525  O00 WTR   692      12.214 -25.127   4.579
ATOM   3526  H01 WTR   692      11.663 -25.036   5.356
ATOM   3527  H02 WTR   692      13.102 -25.221   4.924
TER   
ATOM   3528  O00 WTR   693      17.517 -22.171   7.314
ATOM   3529  H01 WTR   693      17.632 -23.064   7.637
ATOM   3530  H02 WTR   693      17.623 -21.619   8.090
TER   
ATOM   3531  O00 WTR   694      13.972 -18.255   2.026
ATOM   3532  H01 WTR   694      14.866 -17.950   1.869
ATOM   3533  H02 WTR   694      13.745 -18.748   1.237
TER   
ATOM   3534  O00 WTR   695      19.381 -16.935  -0.982
ATOM   3535  H01 WTR   695      18.867 -17.341  -0.284
ATOM   3536  H02 WTR   695      20.168 -16.611  -0.544
TER   
ATOM   3537  O00 WTR   696      12.018 -21.135  14.375
ATOM   3538  H01 WTR   696      11.505 -20.473  13.911
ATOM   3539  H02 WTR   696      12.236 -21.783  13.705
TER   
ATOM   3540  O00 WTR   697      16.016 -22.109   1.883
ATOM   3541  H01 WTR   697      15.949 -22.619   2.690
ATOM   3542  H02 WTR   697      15.162 -22.210   1.463
TER   
ATOM   3543  O00 WTR   698      14.633 -25.288   5.835
ATOM   3544  H01 WTR   698      15.148 -24.683   5.300
ATOM   3545  H02 WTR   698      14.385 -24.776   6.605
TER   
ATOM   3546  O00 WTR   699      14.253 -17.627  13.441
ATOM   3547  H01 WTR   699      14.030 -18.175  14.193
ATOM   3548  H02 WTR   699      13.412 -17.295  13.128
TER   
ATOM   3549  O00 WTR   700      14.005 -16.342 -10.762
ATOM   3550  H01 WTR   700      13.355 -16.183 -10.078
ATOM   3551  H02 WTR   700      14.301 -17.239 -10.608
TER   
ATOM   3552  O00 WTR   701      12.824 -24.291  -3.268
ATOM   3553  H01 WTR   701      12.508 -23.405  -3.088
ATOM   3554  H02 WTR   701      13.610 -24.379  -2.730
TER   
ATOM   3555  O00 WTR   702      13.442 -19.426  10.553
ATOM   3556  H01 WTR   702      13.693 -18.945   9.765
ATOM   3557  H02 WTR   702      13.706 -18.856  11.276
TER   
ATOM   3558  O00 WTR   703      14.867 -18.676   4.549
ATOM   3559  H01 WTR   703      14.422 -18.629   3.703
ATOM   3560  H02 WTR   703      15.721 -19.060   4.350
TER   
ATOM   3561  O00 WTR   704      11.574 -22.843   7.364
ATOM   3562  H01 WTR   704      11.035 -23.432   6.836
ATOM   3563  H02 WTR   704      11.085 -22.020   7.380
TER   
ATOM   3564  O00 WTR   705      12.279 -16.654 -12.595
ATOM   3565  H01 WTR   705      12.916 -16.475 -11.903
ATOM   3566  H02 WTR   705      11.434 -16.424 -12.208
TER   
ATOM   3567  O00 WTR   706      13.841 -23.748  -7.838
ATOM   3568  H01 WTR   706      13.423 -23.146  -7.221
ATOM   3569  H02 WTR   706      14.034 -24.528  -7.318
TER   
ATOM   3570  O00 WTR   707      16.589 -27.113  -4.710
ATOM   3571  H01 WTR   707      16.247 -27.657  -4.000
ATOM   3572  H02 WTR   707      15.856 -26.549  -4.954
TER   
ATOM   3573  O00 WTR   708      17.091 -23.303  -6.338
ATOM   3574  H01 WTR   708      17.628 -22.710  -5.813
ATOM   3575  H02 WTR   708      17.540 -24.146  -6.283
TER   
ATOM   3576  O00 WTR   709      18.156 -14.868  -7.521
ATOM   3577  H01 WTR   709      18.931 -14.602  -8.016
ATOM   3578  H02 WTR   709      17.482 -15.005  -8.187
TER   
ATOM   3579  O00 WTR   710      13.937 -28.823   2.880
ATOM   3580  H01 WTR   710      14.556 -28.320   2.351
ATOM   3581  H02 WTR   710      14.481 -29.453   3.353
TER   
ATOM   3582  O00 WTR   711      17.864 -16.006  -5.030
ATOM   3583  H01 WTR   711      17.586 -16.921  -4.987
ATOM   3584  H02 WTR   711      18.148 -15.884  -5.936
TER   
ATOM   3585  O00 WTR   712      14.970 -27.237  -2.272
ATOM   3586  H01 WTR   712      15.518 -26.455  -2.338
ATOM   3587  H02 WTR   712      14.245 -27.074  -2.875
TER   
ATOM   3588  O00 WTR   713      15.271 -26.830   0.560
ATOM   3589  H01 WTR   713      15.327 -27.249  -0.298
ATOM   3590  H02 WTR   713      15.393 -25.898   0.381
TER   
ATOM   3591  O00 WTR   714      15.226 -24.536  -1.253
ATOM   3592  H01 WTR   714      15.058 -23.648  -0.938
ATOM   3593  H02 WTR   714      15.840 -24.422  -1.978
TER   
ATOM   3594  O00 WTR   715      18.068 -18.545  -2.830
ATOM   3595  H01 WTR   715      18.948 -18.253  -2.595
ATOM   3596  H02 WTR   715      17.867 -19.235  -2.197
TER   
ATOM   3597  O00 WTR   716      10.291 -20.201 -10.977
ATOM   3598  H01 WTR   716       9.407 -20.141 -10.613
ATOM   3599  H02 WTR   716      10.170 -20.606 -11.836
TER   
ATOM   3600  O00 WTR   717      15.124 -22.221 -10.074
ATOM   3601  H01 WTR   717      14.603 -22.836  -9.558
ATOM   3602  H02 WTR   717      15.905 -22.063  -9.544
TER   
ATOM   3603  O00 WTR   718       8.838 -23.159  -1.596
ATOM   3604  H01 WTR   718       8.988 -22.839  -0.706
ATOM   3605  H02 WTR   718       9.290 -24.002  -1.627
TER   
ATOM   3606  O00 WTR   719     -14.059 -16.023  -2.364
ATOM   3607  H01 WTR   719     -14.109 -16.825  -1.843
ATOM   3608  H02 WTR   719     -13.235 -16.100  -2.845
TER   
ATOM   3609  O00 WTR   720     -10.251 -19.898 -13.160
ATOM   3610  H01 WTR   720     -10.048 -18.964 -13.219
ATOM   3611  H02 WTR   720      -9.714 -20.215 -12.434
TER   
ATOM   3612  O00 WTR   721     -16.145  -7.631   0.723
ATOM   3613  H01 WTR   721     -16.326  -6.790   0.304
ATOM   3614  H02 WTR   721     -16.522  -8.281   0.131
TER   
ATOM   3615  O00 WTR   722     -17.979  -6.850   7.026
ATOM   3616  H01 WTR   722     -17.678  -6.975   6.126
ATOM   3617  H02 WTR   722     -17.881  -5.911   7.183
TER   
ATOM   3618  O00 WTR   723     -12.914 -15.496 -11.570
ATOM   3619  H01 WTR   723     -13.747 -15.453 -12.040
ATOM   3620  H02 WTR   723     -13.158 -15.697 -10.667
TER   
ATOM   3621  O00 WTR   724     -22.012 -12.322   5.569
ATOM   3622  H01 WTR   724     -21.325 -12.279   4.904
ATOM   3623  H02 WTR   724     -22.634 -11.640   5.316
TER   
ATOM   3624  O00 WTR   725     -12.026  -8.168   8.530
ATOM   3625  H01 WTR   725     -12.598  -7.513   8.130
ATOM   3626  H02 WTR   725     -12.601  -8.912   8.709
TER   
ATOM   3627  O00 WTR   726     -18.398 -16.238   0.054
ATOM   3628  H01 WTR   726     -18.793 -16.090  -0.805
ATOM   3629  H02 WTR   726     -18.980 -16.866   0.482
TER   
ATOM   3630  O00 WTR   727     -11.238 -10.705  10.868
ATOM   3631  H01 WTR   727     -11.331 -10.397  11.770
ATOM   3632  H02 WTR   727     -12.134 -10.736  10.532
TER   
ATOM   3633  O00 WTR   728     -15.962 -10.381   6.759
ATOM   3634  H01 WTR   728     -15.855 -10.327   5.809
ATOM   3635  H02 WTR   728     -15.311 -11.026   7.037
TER   
ATOM   3636  O00 WTR   729     -11.296 -14.330  -0.582
ATOM   3637  H01 WTR   729     -10.569 -13.985  -0.065
ATOM   3638  H02 WTR   729     -11.511 -15.165  -0.167
TER   
ATOM   3639  O00 WTR   730     -16.704 -14.611   6.118
ATOM   3640  H01 WTR   730     -15.994 -15.206   6.360
ATOM   3641  H02 WTR   730     -16.948 -14.183   6.938
TER   
ATOM   3642  O00 WTR   731     -14.720 -17.060  11.748
ATOM   3643  H01 WTR   731     -15.326 -16.731  11.084
ATOM   3644  H02 WTR   731     -14.377 -16.272  12.171
TER   
ATOM   3645  O00 WTR   732     -21.844  -6.673   4.645
ATOM   3646  H01 WTR   732     -22.553  -7.131   4.194
ATOM   3647  H02 WTR   732     -21.054  -7.160   4.409
TER   
ATOM   3648  O00 WTR   733     -15.997 -10.116   4.000
ATOM   3649  H01 WTR   733     -15.320 -10.023   3.330
ATOM   3650  H02 WTR   733     -16.383 -10.976   3.833
TER   
ATOM   3651  O00 WTR   734     -17.844 -11.189  -4.503
ATOM   3652  H01 WTR   734     -17.210 -10.941  -3.831
ATOM   3653  H02 WTR   734     -17.813 -10.473  -5.138
TER   
ATOM   3654  O00 WTR   735     -18.330 -15.107  10.633
ATOM   3655  H01 WTR   735     -18.764 -15.877  11.001
ATOM   3656  H02 WTR   735     -17.989 -14.638  11.394
TER   
ATOM   3657  O00 WTR   736     -13.958 -12.310   7.147
ATOM   3658  H01 WTR   736     -13.899 -13.259   7.259
ATOM   3659  H02 WTR   736     -13.551 -12.144   6.297
TER   
ATOM   3660  O00 WTR   737     -20.045 -10.213   9.486
ATOM   3661  H01 WTR   737     -19.443 -10.133   8.746
ATOM   3662  H02 WTR   737     -20.674 -10.880   9.211
TER   
ATOM   3663  O00 WTR   738     -10.575 -14.159   7.653
ATOM   3664  H01 WTR   738     -10.942 -13.276   7.624
ATOM   3665  H02 WTR   738      -9.983 -14.149   8.405
TER   
ATOM   3666  O00 WTR   739     -23.798 -10.368   0.771
ATOM   3667  H01 WTR   739     -24.191 -10.206   1.629
ATOM   3668  H02 WTR   739     -23.622  -9.496   0.419
TER   
ATOM   3669  O00 WTR   740     -22.638  -3.359   6.540
ATOM   3670  H01 WTR   740     -22.028  -3.197   7.260
ATOM   3671  H02 WTR   740     -23.291  -3.955   6.908
TER   
ATOM   3672  O00 WTR   741     -21.375  -4.982   2.678
ATOM   3673  H01 WTR   741     -21.636  -4.141   3.054
ATOM   3674  H02 WTR   741     -21.761  -5.636   3.261
TER   
ATOM   3675  O00 WTR   742     -13.222  -4.614   4.962
ATOM   3676  H01 WTR   742     -12.655  -3.869   4.764
ATOM   3677  H02 WTR   742     -13.218  -4.672   5.917
TER   
ATOM   3678  O00 WTR   743     -13.808 -16.679  -9.055
ATOM   3679  H01 WTR   743     -14.703 -16.401  -8.865
ATOM   3680  H02 WTR   743     -13.876 -17.622  -9.206
TER   
ATOM   3681  O00 WTR   744     -18.977  -7.278   2.550
ATOM   3682  H01 WTR   744     -18.517  -7.475   1.734
ATOM   3683  H02 WTR   744     -19.233  -6.360   2.466
TER   
ATOM   3684  O00 WTR   745     -16.345  -8.793   8.844
ATOM   3685  H01 WTR   745     -17.028  -8.279   8.413
ATOM   3686  H02 WTR   745     -15.960  -9.317   8.142
TER   
ATOM   3687  O00 WTR   746     -11.998 -17.997   9.697
ATOM   3688  H01 WTR   746     -12.330 -18.292   8.849
ATOM   3689  H02 WTR   746     -12.770 -17.975  10.262
TER   
ATOM   3690  O00 WTR   747      -9.399  -8.520  -1.257
ATOM   3691  H01 WTR   747      -9.690  -7.749  -0.770
ATOM   3692  H02 WTR   747     -10.200  -9.020  -1.416
TER   
ATOM   3693  O00 WTR   748      -9.169  -3.846  10.430
ATOM   3694  H01 WTR   748      -8.803  -4.649  10.059
ATOM   3695  H02 WTR   748      -8.406  -3.354  10.734
TER   
ATOM   3696  O00 WTR   749     -17.623 -12.302   3.734
ATOM   3697  H01 WTR   749     -17.436 -13.131   4.174
ATOM   3698  H02 WTR   749     -17.598 -12.514   2.801
TER   
ATOM   3699  O00 WTR   750     -20.274 -15.822   8.100
ATOM   3700  H01 WTR   750     -19.847 -16.292   7.384
ATOM   3701  H02 WTR   750     -19.578 -15.291   8.487
TER   
ATOM   3702  O00 WTR   751      -7.785 -17.531   8.122
ATOM   3703  H01 WTR   751      -7.170 -18.259   8.025
ATOM   3704  H02 WTR   751      -8.406 -17.644   7.403
TER   
ATOM   3705  O00 WTR   752     -13.202 -15.163  12.983
ATOM   3706  H01 WTR   752     -12.796 -14.706  12.246
ATOM   3707  H02 WTR   752     -12.517 -15.744  13.311
TER   
ATOM   3708  O00 WTR   753     -19.934 -10.721  -9.662
ATOM   3709  H01 WTR   753     -20.486  -9.946  -9.560
ATOM   3710  H02 WTR   753     -19.107 -10.383 -10.004
TER   
ATOM   3711  O00 WTR   754      -8.499  -7.727   2.934
ATOM   3712  H01 WTR   754      -9.108  -6.988   2.964
ATOM   3713  H02 WTR   754      -8.804  -8.259   2.199
TER   
ATOM   3714  O00 WTR   755      -8.619  -6.611  12.142
ATOM   3715  H01 WTR   755      -9.179  -5.907  12.467
ATOM   3716  H02 WTR   755      -8.680  -6.546  11.189
TER   
ATOM   3717  O00 WTR   756     -19.674   4.686   4.423
ATOM   3718  H01 WTR   756     -18.953   5.010   3.884
ATOM   3719  H02 WTR   756     -20.461   4.873   3.910
TER   
ATOM   3720  O00 WTR   757     -23.891 -10.584   4.588
ATOM   3721  H01 WTR   757     -24.007  -9.646   4.439
ATOM   3722  H02 WTR   757     -24.674 -10.850   5.070
TER   
ATOM   3723  O00 WTR   758      -8.183  -8.406   6.178
ATOM   3724  H01 WTR   758      -7.724  -8.328   5.342
ATOM   3725  H02 WTR   758      -9.102  -8.517   5.938
TER   
ATOM   3726  O00 WTR   759     -19.827 -10.886   4.527
ATOM   3727  H01 WTR   759     -19.086 -11.426   4.252
ATOM   3728  H02 WTR   759     -19.636 -10.662   5.438
TER   
ATOM   3729  O00 WTR   760     -15.811 -12.596  14.902
ATOM   3730  H01 WTR   760     -14.887 -12.847  14.911
ATOM   3731  H02 WTR   760     -15.830 -11.770  14.418
TER   
ATOM   3732  O00 WTR   761     -13.482 -14.674   8.837
ATOM   3733  H01 WTR   761     -13.253 -14.014   9.491
ATOM   3734  H02 WTR   761     -12.640 -15.026   8.547
TER   
ATOM   3735  O00 WTR   762     -17.591 -13.442   8.495
ATOM   3736  H01 WTR   762     -17.672 -14.112   9.174
ATOM   3737  H02 WTR   762     -18.457 -13.037   8.453
TER   
ATOM   3738  O00 WTR   763     -15.844  -9.527  18.270
ATOM   3739  H01 WTR   763     -16.087 -10.430  18.067
ATOM   3740  H02 WTR   763     -16.279  -9.004  17.597
TER   
ATOM   3741  O00 WTR   764     -15.705  -1.370   5.443
ATOM   3742  H01 WTR   764     -15.783  -1.147   6.371
ATOM   3743  H02 WTR   764     -15.315  -2.244   5.439
TER   
ATOM   3744  O00 WTR   765     -15.250 -13.804   3.959
ATOM   3745  H01 WTR   765     -14.317 -13.987   4.069
ATOM   3746  H02 WTR   765     -15.625 -13.935   4.830
TER   
ATOM   3747  O00 WTR   766     -18.573  -9.812   7.062
ATOM   3748  H01 WTR   766     -17.693 -10.186   7.096
ATOM   3749  H02 WTR   766     -18.431  -8.881   6.892
TER   
ATOM   3750  O00 WTR   767      -6.312  -8.351  16.387
ATOM   3751  H01 WTR   767      -6.974  -7.660  16.402
ATOM   3752  H02 WTR   767      -5.536  -7.931  16.017
TER   
ATOM   3753  O00 WTR   768     -10.160 -10.738  15.966
ATOM   3754  H01 WTR   768      -9.433 -10.246  15.584
ATOM   3755  H02 WTR   768     -10.813 -10.783  15.267
TER   
ATOM   3756  O00 WTR   769     -16.609 -20.033   9.785
ATOM   3757  H01 WTR   769     -16.340 -20.952   9.801
ATOM   3758  H02 WTR   769     -16.392 -19.735   8.902
TER   
ATOM   3759  O00 WTR   770     -17.794 -13.032 -14.080
ATOM   3760  H01 WTR   770     -17.384 -13.427 -14.849
ATOM   3761  H02 WTR   770     -17.694 -13.689 -13.391
TER   
ATOM   3762  O00 WTR   771     -20.901  -3.250   9.252
ATOM   3763  H01 WTR   771     -20.817  -2.928  10.149
ATOM   3764  H02 WTR   771     -20.707  -4.185   9.312
TER   
ATOM   3765  O00 WTR   772     -23.373   6.189   1.030
ATOM   3766  H01 WTR   772     -23.940   5.435   0.874
ATOM   3767  H02 WTR   772     -22.919   6.324   0.198
TER   
ATOM   3768  O00 WTR   773     -22.333  -2.796   3.681
ATOM   3769  H01 WTR   773     -21.725  -2.057   3.716
ATOM   3770  H02 WTR   773     -22.657  -2.882   4.578
TER   
ATOM   3771  O00 WTR   774     -16.733   3.334   5.143
ATOM   3772  H01 WTR   774     -16.866   4.012   4.481
ATOM   3773  H02 WTR   774     -17.447   3.464   5.766
TER   
ATOM   3774  O00 WTR   775     -19.562  -5.632   9.736
ATOM   3775  H01 WTR   775     -18.896  -5.222   9.185
ATOM   3776  H02 WTR   775     -19.863  -6.386   9.228
TER   
ATOM   3777  O00 WTR   776     -18.609  -7.069  11.784
ATOM   3778  H01 WTR   776     -18.551  -6.735  12.679
ATOM   3779  H02 WTR   776     -18.897  -6.318  11.265
TER   
ATOM   3780  O00 WTR   777     -12.381  -7.084   4.129
ATOM   3781  H01 WTR   777     -13.053  -7.535   3.618
ATOM   3782  H02 WTR   777     -12.826  -6.316   4.487
TER   
ATOM   3783  O00 WTR   778     -21.834 -15.247   4.840
ATOM   3784  H01 WTR   778     -21.739 -15.305   5.790
ATOM   3785  H02 WTR   778     -22.231 -14.388   4.691
TER   
ATOM   3786  O00 WTR   779     -21.014  -8.931   3.040
ATOM   3787  H01 WTR   779     -20.284  -8.390   2.739
ATOM   3788  H02 WTR   779     -20.601  -9.630   3.547
TER   
ATOM   3789  O00 WTR   780     -14.393  -2.002  15.319
ATOM   3790  H01 WTR   780     -14.294  -2.652  16.014
ATOM   3791  H02 WTR   780     -15.072  -2.362  14.749
TER   
ATOM   3792  O00 WTR   781     -12.540   0.113   5.615
ATOM   3793  H01 WTR   781     -12.956   0.248   6.467
ATOM   3794  H02 WTR   781     -13.241   0.264   4.980
TER   
ATOM   3795  O00 WTR   782      -9.671  -6.552   9.386
ATOM   3796  H01 WTR   782      -8.966  -7.115   9.066
ATOM   3797  H02 WTR   782     -10.466  -7.072   9.268
TER   
ATOM   3798  O00 WTR   783     -15.844  -7.975 -11.841
ATOM   3799  H01 WTR   783     -15.498  -7.288 -11.271
ATOM   3800  H02 WTR   783     -15.077  -8.493 -12.086
TER   
ATOM   3801  O00 WTR   784     -18.867  -1.763   8.376
ATOM   3802  H01 WTR   784     -19.170  -1.280   7.608
ATOM   3803  H02 WTR   784     -19.650  -2.200   8.710
TER   
ATOM   3804  O00 WTR   785     -18.315  -3.269   0.712
ATOM   3805  H01 WTR   785     -17.979  -4.049   0.270
ATOM   3806  H02 WTR   785     -18.342  -3.510   1.637
TER   
ATOM   3807  O00 WTR   786     -16.025 -21.977   2.476
ATOM   3808  H01 WTR   786     -15.131 -21.637   2.433
ATOM   3809  H02 WTR   786     -16.158 -22.408   1.631
TER   
ATOM   3810  O00 WTR   787     -17.284  -0.570  -2.245
ATOM   3811  H01 WTR   787     -18.191  -0.316  -2.075
ATOM   3812  H02 WTR   787     -16.947   0.115  -2.823
TER   
ATOM   3813  O00 WTR   788     -18.871  -0.822   5.626
ATOM   3814  H01 WTR   788     -18.152  -0.680   5.010
ATOM   3815  H02 WTR   788     -18.932  -1.774   5.710
TER   
ATOM   3816  O00 WTR   789     -11.336   3.403  10.936
ATOM   3817  H01 WTR   789     -11.773   4.021  10.348
ATOM   3818  H02 WTR   789     -11.659   3.633  11.807
TER   
ATOM   3819  O00 WTR   790     -20.536 -12.777   8.225
ATOM   3820  H01 WTR   790     -21.096 -12.372   7.563
ATOM   3821  H02 WTR   790     -20.997 -13.579   8.472
TER   
ATOM   3822  O00 WTR   791     -13.567 -10.633   9.298
ATOM   3823  H01 WTR   791     -14.347 -10.971   9.738
ATOM   3824  H02 WTR   791     -13.452 -11.206   8.540
TER   
ATOM   3825  O00 WTR   792     -18.009  -4.229   7.716
ATOM   3826  H01 WTR   792     -17.071  -4.263   7.903
ATOM   3827  H02 WTR   792     -18.301  -3.404   8.104
TER   
ATOM   3828  O00 WTR   793     -21.968  -2.851  -1.014
ATOM   3829  H01 WTR   793     -22.767  -2.536  -0.591
ATOM   3830  H02 WTR   793     -21.305  -2.198  -0.792
TER   
ATOM   3831  O00 WTR   794      -9.013  -2.351   6.418
ATOM   3832  H01 WTR   794      -8.665  -3.108   6.890
ATOM   3833  H02 WTR   794      -8.817  -2.531   5.499
TER   
ATOM   3834  O00 WTR   795     -15.661  -1.083   8.241
ATOM   3835  H01 WTR   795     -15.143  -1.774   8.653
ATOM   3836  H02 WTR   795     -16.408  -0.961   8.828
TER   
ATOM   3837  O00 WTR   796     -14.280   2.446  10.785
ATOM   3838  H01 WTR   796     -13.488   2.483  10.249
ATOM   3839  H02 WTR   796     -14.971   2.785  10.216
TER   
ATOM   3840  O00 WTR   797     -17.397  -1.140   3.128
ATOM   3841  H01 WTR   797     -16.453  -1.032   3.249
ATOM   3842  H02 WTR   797     -17.580  -2.023   3.448
TER   
ATOM   3843  O00 WTR   798     -16.701  -0.608  12.814
ATOM   3844  H01 WTR   798     -17.357  -0.428  12.141
ATOM   3845  H02 WTR   798     -15.872  -0.649  12.336
TER   
ATOM   3846  O00 WTR   799     -10.535   0.057  11.348
ATOM   3847  H01 WTR   799     -10.615   0.119  10.396
ATOM   3848  H02 WTR   799     -11.368   0.390  11.681
TER   
ATOM   3849  O00 WTR   800     -13.311   5.244  10.083
ATOM   3850  H01 WTR   800     -14.033   4.930  10.627
ATOM   3851  H02 WTR   800     -12.704   5.651  10.701
TER   
ATOM   3852  O00 WTR   801     -20.734  -8.016  -5.797
ATOM   3853  H01 WTR   801     -20.785  -8.867  -5.362
ATOM   3854  H02 WTR   801     -20.941  -8.202  -6.713
TER   
ATOM   3855  O00 WTR   802     -15.819  -6.962  10.868
ATOM   3856  H01 WTR   802     -15.840  -7.717  10.280
ATOM   3857  H02 WTR   802     -16.680  -6.959  11.287
TER   
ATOM   3858  O00 WTR   803     -20.752  -0.087   3.623
ATOM   3859  H01 WTR   803     -20.120  -0.263   4.320
ATOM   3860  H02 WTR   803     -20.274  -0.271   2.814
TER   
ATOM   3861  O00 WTR   804     -17.495   2.583   9.118
ATOM   3862  H01 WTR   804     -18.058   3.001   8.466
ATOM   3863  H02 WTR   804     -17.239   3.295   9.705
TER   
ATOM   3864  O00 WTR   805     -13.525   7.755   5.841
ATOM   3865  H01 WTR   805     -13.181   8.522   6.298
ATOM   3866  H02 WTR   805     -12.766   7.182   5.730
TER   
ATOM   3867  O00 WTR   806     -13.489   0.618   8.299
ATOM   3868  H01 WTR   806     -13.938   1.450   8.148
ATOM   3869  H02 WTR   806     -14.193  -0.007   8.468
TER   
ATOM   3870  O00 WTR   807     -14.445  -5.704  13.496
ATOM   3871  H01 WTR   807     -13.612  -5.618  13.960
ATOM   3872  H02 WTR   807     -14.209  -5.658  12.570
TER   
ATOM   3873  O00 WTR   808     -16.167   6.652   5.755
ATOM   3874  H01 WTR   808     -16.243   6.120   6.547
ATOM   3875  H02 WTR   808     -15.238   6.874   5.703
TER   
ATOM   3876  O00 WTR   809     -22.421   2.532   4.011
ATOM   3877  H01 WTR   809     -22.238   2.623   4.946
ATOM   3878  H02 WTR   809     -22.269   1.605   3.827
TER   
ATOM   3879  O00 WTR   810     -17.964  -3.904   3.404
ATOM   3880  H01 WTR   810     -17.175  -4.365   3.689
ATOM   3881  H02 WTR   810     -18.542  -3.923   4.166
TER   
ATOM   3882  O00 WTR   811     -15.117   2.526   7.567
ATOM   3883  H01 WTR   811     -15.430   2.724   6.684
ATOM   3884  H02 WTR   811     -15.914   2.382   8.077
TER   
ATOM   3885  O00 WTR   812     -20.217  -1.875  11.577
ATOM   3886  H01 WTR   812     -19.338  -1.510  11.473
ATOM   3887  H02 WTR   812     -20.378  -1.846  12.520
TER   
ATOM   3888  O00 WTR   813     -17.982  -0.077  10.333
ATOM   3889  H01 WTR   813     -18.531  -0.535   9.697
ATOM   3890  H02 WTR   813     -17.922   0.818   9.999
TER   
ATOM   3891  O00 WTR   814     -14.482 -17.810  -6.358
ATOM   3892  H01 WTR   814     -13.947 -17.148  -6.796
ATOM   3893  H02 WTR   814     -14.738 -18.412  -7.056
TER   
ATOM   3894  O00 WTR   815     -12.859 -19.058  -4.109
ATOM   3895  H01 WTR   815     -13.367 -18.337  -4.482
ATOM   3896  H02 WTR   815     -12.331 -19.382  -4.839
TER   
ATOM   3897  O00 WTR   816     -20.063 -15.795  -2.205
ATOM   3898  H01 WTR   816     -20.116 -16.450  -2.901
ATOM   3899  H02 WTR   816     -19.781 -14.996  -2.648
TER   
ATOM   3900  O00 WTR   817     -20.977 -15.366  -7.883
ATOM   3901  H01 WTR   817     -20.367 -16.096  -7.986
ATOM   3902  H02 WTR   817     -20.544 -14.776  -7.266
TER   
ATOM   3903  O00 WTR   818     -17.861  -8.981  -6.504
ATOM   3904  H01 WTR   818     -18.619  -8.531  -6.133
ATOM   3905  H02 WTR   818     -18.184  -9.362  -7.321
TER   
ATOM   3906  O00 WTR   819     -18.740 -17.082  -7.826
ATOM   3907  H01 WTR   819     -17.862 -16.733  -7.984
ATOM   3908  H02 WTR   819     -18.680 -18.004  -8.078
TER   
ATOM   3909  O00 WTR   820     -22.183 -14.194  -1.663
ATOM   3910  H01 WTR   820     -21.753 -15.001  -1.947
ATOM   3911  H02 WTR   820     -21.598 -13.832  -0.998
TER   
ATOM   3912  O00 WTR   821     -18.264 -12.797   0.657
ATOM   3913  H01 WTR   821     -18.923 -12.407   0.083
ATOM   3914  H02 WTR   821     -18.336 -13.739   0.499
TER   
ATOM   3915  O00 WTR   822     -23.884 -11.406  -5.554
ATOM   3916  H01 WTR   822     -24.445 -10.991  -4.899
ATOM   3917  H02 WTR   822     -23.696 -12.273  -5.194
TER   
ATOM   3918  O00 WTR   823     -20.407 -13.111  -5.933
ATOM   3919  H01 WTR   823     -21.023 -12.411  -5.714
ATOM   3920  H02 WTR   823     -20.008 -13.350  -5.096
TER   
ATOM   3921  O00 WTR   824     -14.716 -10.499  -8.907
ATOM   3922  H01 WTR   824     -14.100 -10.383  -9.630
ATOM   3923  H02 WTR   824     -15.438  -9.904  -9.109
TER   
ATOM   3924  O00 WTR   825     -16.016 -11.687  -1.905
ATOM   3925  H01 WTR   825     -15.547 -11.894  -1.097
ATOM   3926  H02 WTR   825     -15.373 -11.832  -2.600
TER   
ATOM   3927  O00 WTR   826     -16.771 -10.618 -12.903
ATOM   3928  H01 WTR   826     -17.364 -11.304 -13.208
ATOM   3929  H02 WTR   826     -15.895 -10.985 -13.028
TER   
ATOM   3930  O00 WTR   827     -21.403  -8.537  -8.583
ATOM   3931  H01 WTR   827     -22.290  -8.543  -8.222
ATOM   3932  H02 WTR   827     -21.336  -7.698  -9.039
TER   
ATOM   3933  O00 WTR   828     -24.618 -11.748  -1.575
ATOM   3934  H01 WTR   828     -24.507 -11.499  -0.658
ATOM   3935  H02 WTR   828     -23.891 -12.344  -1.752
TER   
ATOM   3936  O00 WTR   829     -17.217 -13.141  -9.746
ATOM   3937  H01 WTR   829     -16.447 -12.572  -9.752
ATOM   3938  H02 WTR   829     -17.757 -12.806  -9.030
TER   
ATOM   3939  O00 WTR   830     -14.663 -10.863  -4.557
ATOM   3940  H01 WTR   830     -15.090 -11.115  -5.376
ATOM   3941  H02 WTR   830     -14.744  -9.909  -4.528
TER   
ATOM   3942  O00 WTR   831     -12.252 -20.258 -11.198
ATOM   3943  H01 WTR   831     -11.712 -20.647 -10.510
ATOM   3944  H02 WTR   831     -11.740 -20.373 -11.999
TER   
ATOM   3945  O00 WTR   832     -20.203 -13.138 -11.183
ATOM   3946  H01 WTR   832     -19.896 -12.403 -10.652
ATOM   3947  H02 WTR   832     -20.919 -13.519 -10.675
TER   
ATOM   3948  O00 WTR   833     -17.235  -9.329  -1.569
ATOM   3949  H01 WTR   833     -16.983 -10.242  -1.705
ATOM   3950  H02 WTR   833     -18.190  -9.350  -1.505
TER   
ATOM   3951  O00 WTR   834     -16.835  -7.532   4.357
ATOM   3952  H01 WTR   834     -16.541  -8.410   4.114
ATOM   3953  H02 WTR   834     -17.576  -7.358   3.777
TER   
ATOM   3954  O00 WTR   835     -15.226  -5.885 -10.150
ATOM   3955  H01 WTR   835     -15.208  -4.994  -9.798
ATOM   3956  H02 WTR   835     -14.548  -6.350  -9.660
TER   
ATOM   3957  O00 WTR   836     -15.507 -12.595   1.234
ATOM   3958  H01 WTR   836     -15.264 -13.106   2.006
ATOM   3959  H02 WTR   836     -16.420 -12.828   1.069
TER   
ATOM   3960  O00 WTR   837     -20.788  -9.995   0.617
ATOM   3961  H01 WTR   837     -20.680  -9.348   1.313
ATOM   3962  H02 WTR   837     -21.676 -10.331   0.737
TER   
ATOM   3963  O00 WTR   838     -14.092  -6.284  -2.315
ATOM   3964  H01 WTR   838     -13.198  -6.507  -2.575
ATOM   3965  H02 WTR   838     -14.302  -5.504  -2.827
TER   
ATOM   3966  O00 WTR   839     -14.992 -15.812 -16.011
ATOM   3967  H01 WTR   839     -14.080 -16.086 -16.105
ATOM   3968  H02 WTR   839     -15.082 -15.066 -16.604
TER   
ATOM   3969  O00 WTR   840     -16.625 -15.114  -3.218
ATOM   3970  H01 WTR   840     -16.242 -14.583  -3.916
ATOM   3971  H02 WTR   840     -15.935 -15.180  -2.559
TER   
ATOM   3972  O00 WTR   841     -18.413 -11.710  -7.413
ATOM   3973  H01 WTR   841     -18.926 -11.843  -6.616
ATOM   3974  H02 WTR   841     -19.050 -11.411  -8.062
TER   
ATOM   3975  O00 WTR   842     -16.211 -15.540  -8.262
ATOM   3976  H01 WTR   842     -15.857 -15.161  -7.458
ATOM   3977  H02 WTR   842     -16.509 -14.787  -8.772
TER   
ATOM   3978  O00 WTR   843     -13.112  -8.337 -13.376
ATOM   3979  H01 WTR   843     -13.751  -7.647 -13.552
ATOM   3980  H02 WTR   843     -12.311  -8.039 -13.806
TER   
ATOM   3981  O00 WTR   844     -10.819 -14.927  -3.082
ATOM   3982  H01 WTR   844     -10.998 -14.628  -2.191
ATOM   3983  H02 WTR   844     -10.532 -15.834  -2.979
TER   
ATOM   3984  O00 WTR   845     -23.612 -13.723  -4.032
ATOM   3985  H01 WTR   845     -22.996 -14.100  -3.403
ATOM   3986  H02 WTR   845     -24.274 -14.404  -4.156
TER   
ATOM   3987  O00 WTR   846     -24.164  -5.309   1.008
ATOM   3988  H01 WTR   846     -23.284  -5.139   0.672
ATOM   3989  H02 WTR   846     -24.685  -5.506   0.229
TER   
ATOM   3990  O00 WTR   847     -16.784 -21.619  -2.169
ATOM   3991  H01 WTR   847     -16.883 -22.195  -1.411
ATOM   3992  H02 WTR   847     -17.163 -20.786  -1.889
TER   
ATOM   3993  O00 WTR   848     -19.180 -18.029  -4.777
ATOM   3994  H01 WTR   848     -19.325 -17.644  -5.641
ATOM   3995  H02 WTR   848     -18.261 -17.845  -4.583
TER   
ATOM   3996  O00 WTR   849     -22.944 -15.749  -6.058
ATOM   3997  H01 WTR   849     -23.162 -14.856  -5.791
ATOM   3998  H02 WTR   849     -22.252 -15.644  -6.710
TER   
ATOM   3999  O00 WTR   850     -16.208 -10.741 -19.207
ATOM   4000  H01 WTR   850     -16.005  -9.806 -19.244
ATOM   4001  H02 WTR   850     -17.154 -10.775 -19.067
TER   
ATOM   4002  O00 WTR   851     -18.990 -15.966   5.607
ATOM   4003  H01 WTR   851     -19.587 -15.510   5.014
ATOM   4004  H02 WTR   851     -18.319 -15.317   5.818
TER   
ATOM   4005  O00 WTR   852     -15.207  -8.427  -6.963
ATOM   4006  H01 WTR   852     -16.164  -8.401  -6.931
ATOM   4007  H02 WTR   852     -15.007  -8.975  -7.722
TER   
ATOM   4008  O00 WTR   853     -14.625  -3.792  -3.104
ATOM   4009  H01 WTR   853     -13.996  -3.092  -2.926
ATOM   4010  H02 WTR   853     -15.465  -3.342  -3.195
TER   
ATOM   4011  O00 WTR   854     -17.908 -19.175  -1.678
ATOM   4012  H01 WTR   854     -18.460 -19.018  -0.912
ATOM   4013  H02 WTR   854     -18.373 -18.752  -2.400
TER   
ATOM   4014  O00 WTR   855     -25.673 -10.379  -3.631
ATOM   4015  H01 WTR   855     -26.380 -10.792  -4.127
ATOM   4016  H02 WTR   855     -25.391 -11.051  -3.011
TER   
ATOM   4017  O00 WTR   856     -23.306  -8.057  -0.428
ATOM   4018  H01 WTR   856     -22.964  -7.166  -0.348
ATOM   4019  H02 WTR   856     -24.032  -7.980  -1.046
TER   
ATOM   4020  O00 WTR   857     -27.051  -7.368  -2.931
ATOM   4021  H01 WTR   857     -27.950  -7.300  -3.252
ATOM   4022  H02 WTR   857     -26.831  -8.295  -3.027
TER   
ATOM   4023  O00 WTR   858     -13.156  -6.828  -6.170
ATOM   4024  H01 WTR   858     -13.968  -7.332  -6.231
ATOM   4025  H02 WTR   858     -12.589  -7.355  -5.606
TER   
ATOM   4026  O00 WTR   859     -20.400 -11.984  -0.951
ATOM   4027  H01 WTR   859     -20.153 -11.681  -1.825
ATOM   4028  H02 WTR   859     -20.635 -11.185  -0.478
TER   
ATOM   4029  O00 WTR   860     -12.906  -7.324  -8.932
ATOM   4030  H01 WTR   860     -12.735  -8.237  -9.164
ATOM   4031  H02 WTR   860     -12.699  -7.272  -7.999
TER   
ATOM   4032  O00 WTR   861     -18.804 -13.731  -3.788
ATOM   4033  H01 WTR   861     -18.060 -14.331  -3.737
ATOM   4034  H02 WTR   861     -18.412 -12.880  -3.983
TER   
ATOM   4035  O00 WTR   862     -14.147  -8.514   2.341
ATOM   4036  H01 WTR   862     -13.679  -9.273   1.993
ATOM   4037  H02 WTR   862     -14.853  -8.359   1.714
TER   
ATOM   4038  O00 WTR   863     -21.251 -10.686  -5.013
ATOM   4039  H01 WTR   863     -22.197 -10.579  -5.114
ATOM   4040  H02 WTR   863     -21.108 -10.684  -4.067
TER   
ATOM   4041  O00 WTR   864     -11.896 -10.164  -1.779
ATOM   4042  H01 WTR   864     -12.737  -9.729  -1.638
ATOM   4043  H02 WTR   864     -11.920 -10.926  -1.201
TER   
ATOM   4044  O00 WTR   865     -16.920  -6.397  -4.900
ATOM   4045  H01 WTR   865     -16.360  -5.771  -5.358
ATOM   4046  H02 WTR   865     -16.319  -7.072  -4.587
TER   
ATOM   4047  O00 WTR   866     -20.063  -9.025  -1.932
ATOM   4048  H01 WTR   866     -19.714  -8.135  -1.886
ATOM   4049  H02 WTR   866     -20.283  -9.245  -1.027
TER   
ATOM   4050  O00 WTR   867     -15.444   1.112  -4.216
ATOM   4051  H01 WTR   867     -15.554   0.184  -4.420
ATOM   4052  H02 WTR   867     -15.770   1.569  -4.992
TER   
ATOM   4053  O00 WTR   868     -23.636  -7.962   2.913
ATOM   4054  H01 WTR   868     -23.729  -7.270   2.259
ATOM   4055  H02 WTR   868     -22.820  -8.405   2.679
TER   
ATOM   4056  O00 WTR   869     -11.992  -5.756 -11.439
ATOM   4057  H01 WTR   869     -11.777  -6.527 -11.964
ATOM   4058  H02 WTR   869     -12.103  -6.094 -10.550
TER   
ATOM   4059  O00 WTR   870     -21.068  -5.297  -5.216
ATOM   4060  H01 WTR   870     -21.623  -5.240  -4.438
ATOM   4061  H02 WTR   870     -20.951  -6.236  -5.359
TER   
ATOM   4062  O00 WTR   871     -15.341 -15.079 -13.159
ATOM   4063  H01 WTR   871     -16.194 -15.332 -12.806
ATOM   4064  H02 WTR   871     -15.394 -15.291 -14.091
TER   
ATOM   4065  O00 WTR   872      -8.466   3.555   3.932
ATOM   4066  H01 WTR   872      -7.637   3.397   3.481
ATOM   4067  H02 WTR   872      -8.418   4.469   4.211
TER   
ATOM   4068  O00 WTR   873     -22.713  -4.896  -7.728
ATOM   4069  H01 WTR   873     -22.039  -5.246  -8.311
ATOM   4070  H02 WTR   873     -22.384  -5.076  -6.847
TER   
ATOM   4071  O00 WTR   874     -20.942  -5.559  -9.595
ATOM   4072  H01 WTR   874     -20.021  -5.609  -9.339
ATOM   4073  H02 WTR   874     -21.061  -4.657  -9.892
TER   
ATOM   4074  O00 WTR   875     -23.347  -4.870  -3.449
ATOM   4075  H01 WTR   875     -24.006  -5.161  -4.079
ATOM   4076  H02 WTR   875     -23.157  -3.966  -3.700
TER   
ATOM   4077  O00 WTR   876     -21.724  -5.327   0.037
ATOM   4078  H01 WTR   876     -21.725  -4.503  -0.451
ATOM   4079  H02 WTR   876     -21.701  -5.061   0.957
TER   
ATOM   4080  O00 WTR   877     -15.242  -3.691  -8.647
ATOM   4081  H01 WTR   877     -14.330  -3.413  -8.560
ATOM   4082  H02 WTR   877     -15.487  -3.986  -7.770
TER   
ATOM   4083  O00 WTR   878     -22.448  -2.166  -8.283
ATOM   4084  H01 WTR   878     -22.853  -2.989  -8.011
ATOM   4085  H02 WTR   878     -21.815  -1.970  -7.591
TER   
ATOM   4086  O00 WTR   879     -14.882   1.695  -0.405
ATOM   4087  H01 WTR   879     -15.390   2.472  -0.639
ATOM   4088  H02 WTR   879     -15.534   0.997  -0.329
TER   
ATOM   4089  O00 WTR   880     -14.658  -1.410   2.669
ATOM   4090  H01 WTR   880     -14.731  -1.254   1.727
ATOM   4091  H02 WTR   880     -14.215  -2.255   2.738
TER   
ATOM   4092  O00 WTR   881     -12.938   1.324  -2.118
ATOM   4093  H01 WTR   881     -12.754   0.386  -2.148
ATOM   4094  H02 WTR   881     -13.726   1.397  -1.580
TER   
ATOM   4095  O00 WTR   882     -24.416   0.436  -7.921
ATOM   4096  H01 WTR   882     -23.500   0.631  -8.120
ATOM   4097  H02 WTR   882     -24.503  -0.503  -8.085
TER   
ATOM   4098  O00 WTR   883     -10.469   2.751   2.370
ATOM   4099  H01 WTR   883      -9.839   3.238   2.902
ATOM   4100  H02 WTR   883     -11.320   2.958   2.756
TER   
ATOM   4101  O00 WTR   884     -19.093  -6.862  -0.315
ATOM   4102  H01 WTR   884     -18.756  -6.228  -0.949
ATOM   4103  H02 WTR   884     -19.871  -6.443   0.053
TER   
ATOM   4104  O00 WTR   885     -18.419  -3.152  -8.161
ATOM   4105  H01 WTR   885     -19.127  -2.974  -8.781
ATOM   4106  H02 WTR   885     -18.710  -3.927  -7.681
TER   
ATOM   4107  O00 WTR   886     -16.148  -0.961   0.393
ATOM   4108  H01 WTR   886     -16.505  -0.906  -0.494
ATOM   4109  H02 WTR   886     -16.774  -1.505   0.870
TER   
ATOM   4110  O00 WTR   887     -13.573  -1.275  -2.809
ATOM   4111  H01 WTR   887     -12.683  -1.625  -2.787
ATOM   4112  H02 WTR   887     -13.699  -0.995  -3.716
TER   
ATOM   4113  O00 WTR   888     -19.938  -0.116  -6.890
ATOM   4114  H01 WTR   888     -20.331  -0.883  -6.473
ATOM   4115  H02 WTR   888     -19.042  -0.387  -7.094
TER   
ATOM   4116  O00 WTR   889     -20.202  -0.247  -1.344
ATOM   4117  H01 WTR   889     -19.978   0.627  -1.664
ATOM   4118  H02 WTR   889     -20.207  -0.160  -0.391
TER   
ATOM   4119  O00 WTR   890     -19.451   1.941  -2.900
ATOM   4120  H01 WTR   890     -18.991   2.778  -2.834
ATOM   4121  H02 WTR   890     -19.818   1.937  -3.784
TER   
ATOM   4122  O00 WTR   891     -16.359   4.004  -0.980
ATOM   4123  H01 WTR   891     -17.277   3.832  -0.770
ATOM   4124  H02 WTR   891     -16.076   4.637  -0.320
TER   
ATOM   4125  O00 WTR   892     -18.858  -5.496  -6.661
ATOM   4126  H01 WTR   892     -18.113  -5.797  -6.141
ATOM   4127  H02 WTR   892     -19.539  -5.304  -6.017
TER   
ATOM   4128  O00 WTR   893     -10.837  -3.585  -0.175
ATOM   4129  H01 WTR   893     -11.435  -3.487   0.565
ATOM   4130  H02 WTR   893      -9.981  -3.734   0.226
TER   
ATOM   4131  O00 WTR   894     -21.090  -3.031 -10.599
ATOM   4132  H01 WTR   894     -20.407  -2.383 -10.772
ATOM   4133  H02 WTR   894     -21.701  -2.584 -10.014
TER   
ATOM   4134  O00 WTR   895     -17.950  -6.837  -9.124
ATOM   4135  H01 WTR   895     -17.124  -6.370  -9.250
ATOM   4136  H02 WTR   895     -18.119  -6.777  -8.184
TER   
ATOM   4137  O00 WTR   896     -15.078   1.013   4.323
ATOM   4138  H01 WTR   896     -15.301   0.175   4.727
ATOM   4139  H02 WTR   896     -15.897   1.509   4.330
TER   
ATOM   4140  O00 WTR   897     -17.483  -3.042  -3.544
ATOM   4141  H01 WTR   897     -17.572  -2.273  -2.981
ATOM   4142  H02 WTR   897     -17.947  -3.737  -3.077
TER   
ATOM   4143  O00 WTR   898     -22.659  -2.249  -3.631
ATOM   4144  H01 WTR   898     -22.286  -2.429  -2.768
ATOM   4145  H02 WTR   898     -22.757  -1.297  -3.656
TER   
ATOM   4146  O00 WTR   899     -15.330  -8.242  -3.630
ATOM   4147  H01 WTR   899     -15.932  -8.606  -2.981
ATOM   4148  H02 WTR   899     -14.795  -7.618  -3.139
TER   
ATOM   4149  O00 WTR   900     -19.507  -0.940   1.382
ATOM   4150  H01 WTR   900     -18.793  -0.866   2.014
ATOM   4151  H02 WTR   900     -19.362  -1.784   0.954
TER   
ATOM   4152  O00 WTR   901     -15.999  -1.325  -5.260
ATOM   4153  H01 WTR   901     -16.540  -2.035  -4.916
ATOM   4154  H02 WTR   901     -16.195  -1.305  -6.197
TER   
ATOM   4155  O00 WTR   902     -22.995   0.517  -5.367
ATOM   4156  H01 WTR   902     -23.335   0.441  -6.258
ATOM   4157  H02 WTR   902     -23.077   1.448  -5.157
TER   
ATOM   4158  O00 WTR   903     -23.799  -2.651   1.242
ATOM   4159  H01 WTR   903     -23.527  -2.834   2.142
ATOM   4160  H02 WTR   903     -24.382  -3.376   1.016
TER   
ATOM   4161  O00 WTR   904     -15.896   2.157  -7.013
ATOM   4162  H01 WTR   904     -14.973   1.904  -6.999
ATOM   4163  H02 WTR   904     -16.372   1.328  -7.072
TER   
ATOM   4164  O00 WTR   905     -25.183  -6.277  -1.469
ATOM   4165  H01 WTR   905     -24.602  -6.164  -2.221
ATOM   4166  H02 WTR   905     -26.013  -6.565  -1.849
TER   
ATOM   4167  O00 WTR   906     -10.820  -8.380  -5.176
ATOM   4168  H01 WTR   906     -11.036  -9.300  -5.030
ATOM   4169  H02 WTR   906     -10.728  -8.012  -4.297
TER   
ATOM   4170  O00 WTR   907     -23.084   3.253  -5.406
ATOM   4171  H01 WTR   907     -23.494   3.490  -6.238
ATOM   4172  H02 WTR   907     -22.144   3.284  -5.584
TER   
ATOM   4173  O00 WTR   908     -20.486   5.714 -12.821
ATOM   4174  H01 WTR   908     -19.834   5.390 -12.200
ATOM   4175  H02 WTR   908     -20.998   4.941 -13.058
TER   
ATOM   4176  O00 WTR   909     -18.743  -5.083  -2.733
ATOM   4177  H01 WTR   909     -19.419  -4.795  -3.347
ATOM   4178  H02 WTR   909     -18.166  -5.640  -3.256
TER   
ATOM   4179  O00 WTR   910     -13.516   2.292   1.931
ATOM   4180  H01 WTR   910     -13.924   2.350   1.067
ATOM   4181  H02 WTR   910     -14.033   1.634   2.396
TER   
ATOM   4182  O00 WTR   911     -20.915  -2.322  -5.993
ATOM   4183  H01 WTR   911     -21.335  -2.110  -5.160
ATOM   4184  H02 WTR   911     -20.848  -3.277  -5.993
TER   
ATOM   4185  O00 WTR   912     -20.196   2.511  -5.728
ATOM   4186  H01 WTR   912     -20.043   1.655  -6.129
ATOM   4187  H02 WTR   912     -19.507   3.070  -6.086
TER   
ATOM   4188  O00 WTR   913     -15.618 -17.626  -0.728
ATOM   4189  H01 WTR   913     -16.433 -18.106  -0.879
ATOM   4190  H02 WTR   913     -15.870 -16.898  -0.159
TER   
ATOM   4191  O00 WTR   914     -23.960  -9.600  -7.918
ATOM   4192  H01 WTR   914     -23.458 -10.138  -8.530
ATOM   4193  H02 WTR   914     -23.818 -10.010  -7.065
TER   
ATOM   4194  O00 WTR   915      -7.577 -12.287   7.169
ATOM   4195  H01 WTR   915      -8.373 -11.939   7.571
ATOM   4196  H02 WTR   915      -7.348 -13.045   7.707
TER   
ATOM   4197  O00 WTR   916     -11.701  -4.649   8.025
ATOM   4198  H01 WTR   916     -11.182  -3.910   8.342
ATOM   4199  H02 WTR   916     -11.055  -5.321   7.809
TER   
ATOM   4200  O00 WTR   917     -11.894 -16.724   1.021
ATOM   4201  H01 WTR   917     -12.382 -17.322   0.455
ATOM   4202  H02 WTR   917     -12.468 -16.585   1.774
TER   
ATOM   4203  O00 WTR   918      -4.966 -10.961  15.515
ATOM   4204  H01 WTR   918      -5.002 -10.348  14.781
ATOM   4205  H02 WTR   918      -5.300 -10.462  16.261
TER   
ATOM   4206  O00 WTR   919     -10.064 -18.847   6.400
ATOM   4207  H01 WTR   919     -10.917 -19.202   6.649
ATOM   4208  H02 WTR   919      -9.647 -19.551   5.902
TER   
ATOM   4209  O00 WTR   920      -2.598 -16.431   6.754
ATOM   4210  H01 WTR   920      -2.294 -17.321   6.577
ATOM   4211  H02 WTR   920      -2.798 -16.069   5.891
TER   
ATOM   4212  O00 WTR   921     -12.935 -19.348   7.051
ATOM   4213  H01 WTR   921     -12.997 -18.642   6.408
ATOM   4214  H02 WTR   921     -13.840 -19.629   7.186
TER   
ATOM   4215  O00 WTR   922      -6.348 -10.104   1.095
ATOM   4216  H01 WTR   922      -5.736  -9.440   1.413
ATOM   4217  H02 WTR   922      -6.296 -10.042   0.141
TER   
ATOM   4218  O00 WTR   923       0.878 -10.596  -5.089
ATOM   4219  H01 WTR   923       0.136 -10.331  -4.546
ATOM   4220  H02 WTR   923       0.805 -10.056  -5.876
TER   
ATOM   4221  O00 WTR   924      -7.714 -10.086  14.496
ATOM   4222  H01 WTR   924      -6.947  -9.967  15.056
ATOM   4223  H02 WTR   924      -7.493  -9.628  13.685
TER   
ATOM   4224  O00 WTR   925      -7.114  -8.975  12.142
ATOM   4225  H01 WTR   925      -7.305  -8.040  12.220
ATOM   4226  H02 WTR   925      -6.854  -9.090  11.228
TER   
ATOM   4227  O00 WTR   926      -5.727  -6.817   2.586
ATOM   4228  H01 WTR   926      -6.316  -7.467   2.969
ATOM   4229  H02 WTR   926      -4.915  -7.297   2.423
TER   
ATOM   4230  O00 WTR   927      -8.530 -15.310  13.902
ATOM   4231  H01 WTR   927      -8.362 -14.418  13.598
ATOM   4232  H02 WTR   927      -7.671 -15.639  14.166
TER   
ATOM   4233  O00 WTR   928     -15.690 -19.271   7.277
ATOM   4234  H01 WTR   928     -16.377 -19.404   6.624
ATOM   4235  H02 WTR   928     -15.719 -18.334   7.469
TER   
ATOM   4236  O00 WTR   929      -5.156 -10.867   7.184
ATOM   4237  H01 WTR   929      -6.050 -11.195   7.087
ATOM   4238  H02 WTR   929      -5.205  -9.951   6.911
TER   
ATOM   4239  O00 WTR   930      -7.685 -12.727  13.425
ATOM   4240  H01 WTR   930      -7.346 -12.964  14.289
ATOM   4241  H02 WTR   930      -7.975 -11.820  13.523
TER   
ATOM   4242  O00 WTR   931      -2.248 -18.126  12.672
ATOM   4243  H01 WTR   931      -1.331 -17.867  12.583
ATOM   4244  H02 WTR   931      -2.213 -19.042  12.949
TER   
ATOM   4245  O00 WTR   932      -5.679  -9.289   4.289
ATOM   4246  H01 WTR   932      -5.005  -9.285   3.609
ATOM   4247  H02 WTR   932      -5.358  -8.675   4.950
TER   
ATOM   4248  O00 WTR   933      -9.781  -6.427 -15.525
ATOM   4249  H01 WTR   933      -9.888  -6.615 -14.592
ATOM   4250  H02 WTR   933     -10.310  -5.643 -15.674
TER   
ATOM   4251  O00 WTR   934     -15.728  -4.830   4.643
ATOM   4252  H01 WTR   934     -15.910  -5.769   4.609
ATOM   4253  H02 WTR   934     -14.773  -4.771   4.661
TER   
ATOM   4254  O00 WTR   935      -2.288  12.932  13.076
ATOM   4255  H01 WTR   935      -1.622  12.647  12.450
ATOM   4256  H02 WTR   935      -3.035  13.183  12.532
TER   
ATOM   4257  O00 WTR   936      11.298 -19.544   3.746
ATOM   4258  H01 WTR   936      11.519 -18.781   3.212
ATOM   4259  H02 WTR   936      11.838 -20.250   3.390
TER   
ATOM   4260  O00 WTR   937      -4.780 -18.761  13.569
ATOM   4261  H01 WTR   937      -4.367 -18.426  12.773
ATOM   4262  H02 WTR   937      -5.122 -17.983  14.008
TER   
ATOM   4263  O00 WTR   938      -6.917  -3.189  11.827
ATOM   4264  H01 WTR   938      -6.468  -2.366  12.024
ATOM   4265  H02 WTR   938      -6.970  -3.641  12.669
TER   
ATOM   4266  O00 WTR   939      -7.687 -18.976  -4.335
ATOM   4267  H01 WTR   939      -7.000 -18.654  -4.919
ATOM   4268  H02 WTR   939      -7.219 -19.273  -3.555
TER   
ATOM   4269  O00 WTR   940      -4.727 -11.570  -4.323
ATOM   4270  H01 WTR   940      -4.425 -11.989  -5.130
ATOM   4271  H02 WTR   940      -5.517 -11.095  -4.581
TER   
ATOM   4272  O00 WTR   941      -7.467  -8.199   8.869
ATOM   4273  H01 WTR   941      -6.790  -7.661   9.280
ATOM   4274  H02 WTR   941      -7.351  -8.053   7.930
TER   
ATOM   4275  O00 WTR   942     -12.905 -17.187   5.032
ATOM   4276  H01 WTR   942     -13.332 -17.061   4.185
ATOM   4277  H02 WTR   942     -12.007 -16.887   4.894
TER   
ATOM   4278  O00 WTR   943      -8.809  -9.671  21.288
ATOM   4279  H01 WTR   943      -9.188 -10.454  20.888
ATOM   4280  H02 WTR   943      -8.076  -9.441  20.717
TER   
ATOM   4281  O00 WTR   944      -9.404 -12.500   0.504
ATOM   4282  H01 WTR   944      -9.339 -11.564   0.692
ATOM   4283  H02 WTR   944      -8.501 -12.779   0.354
TER   
ATOM   4284  O00 WTR   945      -5.857 -10.798  10.018
ATOM   4285  H01 WTR   945      -5.679 -10.861   9.079
ATOM   4286  H02 WTR   945      -6.086 -11.690  10.279
TER   
ATOM   4287  O00 WTR   946     -13.574  -9.698 -11.251
ATOM   4288  H01 WTR   946     -13.739 -10.537 -11.680
ATOM   4289  H02 WTR   946     -13.234  -9.135 -11.947
TER   
ATOM   4290  O00 WTR   947       5.800 -17.276  15.919
ATOM   4291  H01 WTR   947       6.659 -17.326  15.499
ATOM   4292  H02 WTR   947       5.462 -18.170  15.883
TER   
ATOM   4293  O00 WTR   948      -7.483 -18.667  11.466
ATOM   4294  H01 WTR   948      -7.941 -19.027  12.226
ATOM   4295  H02 WTR   948      -8.113 -18.068  11.067
TER   
ATOM   4296  O00 WTR   949      -3.289 -11.984   5.478
ATOM   4297  H01 WTR   949      -3.568 -12.882   5.297
ATOM   4298  H02 WTR   949      -4.079 -11.546   5.795
TER   
ATOM   4299  O00 WTR   950      -9.219 -14.263  10.663
ATOM   4300  H01 WTR   950      -8.320 -13.963  10.524
ATOM   4301  H02 WTR   950      -9.154 -15.218  10.674
TER   
ATOM   4302  O00 WTR   951      10.458 -17.303 -14.778
ATOM   4303  H01 WTR   951      11.166 -17.364 -14.137
ATOM   4304  H02 WTR   951       9.882 -18.039 -14.570
TER   
ATOM   4305  O00 WTR   952     -11.030 -16.447  13.982
ATOM   4306  H01 WTR   952     -10.238 -15.928  13.844
ATOM   4307  H02 WTR   952     -10.959 -17.165  13.353
TER   
ATOM   4308  O00 WTR   953     -10.227 -17.057   4.634
ATOM   4309  H01 WTR   953      -9.812 -16.275   4.997
ATOM   4310  H02 WTR   953      -9.975 -17.762   5.231
TER   
ATOM   4311  O00 WTR   954     -11.857 -10.127   2.056
ATOM   4312  H01 WTR   954     -11.677 -10.798   1.398
ATOM   4313  H02 WTR   954     -10.994  -9.787   2.294
TER   
ATOM   4314  O00 WTR   955     -11.640 -10.004  19.475
ATOM   4315  H01 WTR   955     -12.264  -9.973  18.750
ATOM   4316  H02 WTR   955     -11.518 -10.938  19.647
TER   
ATOM   4317  O00 WTR   956      -8.971 -10.523   9.139
ATOM   4318  H01 WTR   956      -9.340 -10.122   9.925
ATOM   4319  H02 WTR   956      -8.257  -9.940   8.884
TER   
ATOM   4320  O00 WTR   957      14.231 -13.458  -8.623
ATOM   4321  H01 WTR   957      13.899 -12.776  -8.039
ATOM   4322  H02 WTR   957      15.176 -13.306  -8.657
TER   
ATOM   4323  O00 WTR   958      -6.311 -14.949   7.865
ATOM   4324  H01 WTR   958      -6.023 -15.443   7.098
ATOM   4325  H02 WTR   958      -6.429 -15.610   8.546
TER   
ATOM   4326  O00 WTR   959      -0.153 -14.361  11.818
ATOM   4327  H01 WTR   959       0.459 -14.175  11.106
ATOM   4328  H02 WTR   959      -0.068 -15.303  11.967
TER   
ATOM   4329  O00 WTR   960     -10.163  -5.634   3.096
ATOM   4330  H01 WTR   960      -9.846  -4.844   3.534
ATOM   4331  H02 WTR   960     -11.064  -5.734   3.403
TER   
ATOM   4332  O00 WTR   961      -6.697 -13.211  10.812
ATOM   4333  H01 WTR   961      -7.108 -12.994  11.649
ATOM   4334  H02 WTR   961      -6.328 -14.084  10.946
TER   
ATOM   4335  O00 WTR   962      -4.070 -13.176   8.389
ATOM   4336  H01 WTR   962      -4.072 -12.435   7.783
ATOM   4337  H02 WTR   962      -4.789 -13.732   8.089
TER   
ATOM   4338  O00 WTR   963      -4.891  -6.328  -8.386
ATOM   4339  H01 WTR   963      -4.940  -6.021  -9.292
ATOM   4340  H02 WTR   963      -5.346  -7.169  -8.393
TER   
ATOM   4341  O00 WTR   964      -1.829   8.315   4.863
ATOM   4342  H01 WTR   964      -1.933   9.102   5.399
ATOM   4343  H02 WTR   964      -2.496   8.399   4.182
TER   
ATOM   4344  O00 WTR   965      -8.247 -16.321  22.061
ATOM   4345  H01 WTR   965      -8.702 -16.256  22.901
ATOM   4346  H02 WTR   965      -8.007 -17.244  21.989
TER   
ATOM   4347  O00 WTR   966       7.798 -12.997   7.021
ATOM   4348  H01 WTR   966       7.380 -12.149   7.169
ATOM   4349  H02 WTR   966       7.070 -13.607   6.905
TER   
ATOM   4350  O00 WTR   967       8.900  -9.858   7.765
ATOM   4351  H01 WTR   967       7.952  -9.752   7.842
ATOM   4352  H02 WTR   967       9.265  -9.155   8.301
TER   
ATOM   4353  O00 WTR   968       3.092 -14.222   6.809
ATOM   4354  H01 WTR   968       3.061 -13.387   6.341
ATOM   4355  H02 WTR   968       2.910 -13.993   7.720
TER   
ATOM   4356  O00 WTR   969      11.778 -16.768  12.144
ATOM   4357  H01 WTR   969      11.287 -17.517  12.481
ATOM   4358  H02 WTR   969      11.557 -16.050  12.737
TER   
ATOM   4359  O00 WTR   970       2.997 -13.578  11.855
ATOM   4360  H01 WTR   970       2.726 -13.869  12.725
ATOM   4361  H02 WTR   970       3.311 -14.373  11.423
TER   
ATOM   4362  O00 WTR   971      -4.254 -18.546  10.835
ATOM   4363  H01 WTR   971      -4.594 -19.314  10.375
ATOM   4364  H02 WTR   971      -3.308 -18.688  10.872
TER   
ATOM   4365  O00 WTR   972       8.881 -20.615   3.192
ATOM   4366  H01 WTR   972       9.740 -20.203   3.287
ATOM   4367  H02 WTR   972       9.024 -21.529   3.438
TER   
ATOM   4368  O00 WTR   973      -4.754 -19.618   0.152
ATOM   4369  H01 WTR   973      -4.401 -18.823   0.553
ATOM   4370  H02 WTR   973      -3.994 -20.189   0.041
TER   
ATOM   4371  O00 WTR   974      11.646 -16.564   2.486
ATOM   4372  H01 WTR   974      11.086 -16.966   1.822
ATOM   4373  H02 WTR   974      12.511 -16.941   2.331
TER   
ATOM   4374  O00 WTR   975       0.138 -17.179  12.850
ATOM   4375  H01 WTR   975       0.813 -17.443  13.475
ATOM   4376  H02 WTR   975       0.480 -17.451  11.998
TER   
ATOM   4377  O00 WTR   976      15.024 -14.198   8.561
ATOM   4378  H01 WTR   976      14.345 -13.934   7.940
ATOM   4379  H02 WTR   976      14.745 -13.823   9.396
TER   
ATOM   4380  O00 WTR   977     -10.035  -4.699  13.858
ATOM   4381  H01 WTR   977     -10.689  -5.006  14.486
ATOM   4382  H02 WTR   977     -10.485  -4.021  13.354
TER   
ATOM   4383  O00 WTR   978       4.396 -19.949   8.040
ATOM   4384  H01 WTR   978       4.097 -20.165   7.157
ATOM   4385  H02 WTR   978       5.340 -19.815   7.948
TER   
ATOM   4386  O00 WTR   979     -11.778 -13.651  10.811
ATOM   4387  H01 WTR   979     -11.607 -12.709  10.785
ATOM   4388  H02 WTR   979     -10.909 -14.053  10.796
TER   
ATOM   4389  O00 WTR   980       8.107 -13.379   1.334
ATOM   4390  H01 WTR   980       8.067 -13.970   2.086
ATOM   4391  H02 WTR   980       7.200 -13.307   1.037
TER   
ATOM   4392  O00 WTR   981       6.971 -13.163  13.524
ATOM   4393  H01 WTR   981       7.025 -12.406  12.940
ATOM   4394  H02 WTR   981       7.275 -13.899  12.993
TER   
ATOM   4395  O00 WTR   982      11.890 -11.403   5.311
ATOM   4396  H01 WTR   982      12.527 -12.117   5.290
ATOM   4397  H02 WTR   982      11.312 -11.575   4.567
TER   
ATOM   4398  O00 WTR   983       2.321  -6.595  13.061
ATOM   4399  H01 WTR   983       2.215  -7.394  12.545
ATOM   4400  H02 WTR   983       3.259  -6.408  13.025
TER   
ATOM   4401  O00 WTR   984      -3.838 -14.801   4.624
ATOM   4402  H01 WTR   984      -3.345 -14.427   3.894
ATOM   4403  H02 WTR   984      -4.432 -15.431   4.215
TER   
ATOM   4404  O00 WTR   985       2.256 -17.353  -9.457
ATOM   4405  H01 WTR   985       2.683 -18.037  -8.942
ATOM   4406  H02 WTR   985       1.473 -17.773  -9.811
TER   
ATOM   4407  O00 WTR   986      13.760  -9.455   5.245
ATOM   4408  H01 WTR   986      14.386  -9.831   5.863
ATOM   4409  H02 WTR   986      12.996 -10.028   5.298
TER   
ATOM   4410  O00 WTR   987      12.683 -14.514   3.680
ATOM   4411  H01 WTR   987      13.265 -14.786   4.389
ATOM   4412  H02 WTR   987      12.248 -15.320   3.403
TER   
ATOM   4413  O00 WTR   988     -12.024 -10.544  14.093
ATOM   4414  H01 WTR   988     -12.545 -11.339  14.205
ATOM   4415  H02 WTR   988     -12.637  -9.830  14.267
TER   
ATOM   4416  O00 WTR   989       7.265  -9.423  -2.573
ATOM   4417  H01 WTR   989       8.009  -9.571  -1.989
ATOM   4418  H02 WTR   989       6.726 -10.208  -2.478
TER   
ATOM   4419  O00 WTR   990      -3.370 -21.909   2.833
ATOM   4420  H01 WTR   990      -2.554 -21.758   3.310
ATOM   4421  H02 WTR   990      -3.187 -21.609   1.943
TER   
ATOM   4422  O00 WTR   991     -10.936 -11.418   7.540
ATOM   4423  H01 WTR   991     -10.752 -10.781   6.850
ATOM   4424  H02 WTR   991     -10.492 -11.069   8.313
TER   
ATOM   4425  O00 WTR   992      12.132 -13.463  10.120
ATOM   4426  H01 WTR   992      11.741 -12.777   9.579
ATOM   4427  H02 WTR   992      11.387 -13.977  10.431
TER   
ATOM   4428  O00 WTR   993       5.396 -13.297   0.327
ATOM   4429  H01 WTR   993       5.080 -14.068  -0.144
ATOM   4430  H02 WTR   993       4.615 -12.759   0.457
TER   
ATOM   4431  O00 WTR   994       3.360 -21.595  10.006
ATOM   4432  H01 WTR   994       2.992 -22.257   9.420
ATOM   4433  H02 WTR   994       3.648 -20.893   9.423
TER   
ATOM   4434  O00 WTR   995       1.955 -13.525   9.426
ATOM   4435  H01 WTR   995       2.412 -13.341  10.247
ATOM   4436  H02 WTR   995       1.739 -12.662   9.073
TER   
ATOM   4437  O00 WTR   996       6.993 -18.490   8.069
ATOM   4438  H01 WTR   996       7.574 -18.555   8.827
ATOM   4439  H02 WTR   996       7.578 -18.312   7.332
TER   
ATOM   4440  O00 WTR   997       9.538 -11.749   4.174
ATOM   4441  H01 WTR   997       9.570 -12.693   4.018
ATOM   4442  H02 WTR   997       8.858 -11.639   4.838
TER   
ATOM   4443  O00 WTR   998      -1.894 -16.612  -3.598
ATOM   4444  H01 WTR   998      -2.307 -16.291  -2.796
ATOM   4445  H02 WTR   998      -1.271 -15.926  -3.838
TER   
ATOM   4446  O00 WTR   999     -12.659 -11.034   4.845
ATOM   4447  H01 WTR   999     -12.058 -10.567   5.426
ATOM   4448  H02 WTR   999     -12.432 -10.726   3.968
TER   
ATOM   4449  O00 WTR  1000      -0.862 -12.360   6.975
ATOM   4450  H01 WTR  1000      -0.212 -11.736   6.653
ATOM   4451  H02 WTR  1000      -1.578 -12.311   6.342
TER   
ATOM   4452  O00 WTR  1001      -2.614 -21.216   0.115
ATOM   4453  H01 WTR  1001      -2.513 -22.072  -0.302
ATOM   4454  H02 WTR  1001      -2.187 -20.605  -0.485
TER   
ATOM   4455  O00 WTR  1002       5.749 -14.777   6.144
ATOM   4456  H01 WTR  1002       4.859 -14.436   6.063
ATOM   4457  H02 WTR  1002       5.778 -15.169   7.016
TER   
ATOM   4458  O00 WTR  1003      14.126  -5.325   9.211
ATOM   4459  H01 WTR  1003      13.724  -5.646   8.403
ATOM   4460  H02 WTR  1003      15.052  -5.218   8.992
TER   
ATOM   4461  O00 WTR  1004       5.163 -15.459  11.146
ATOM   4462  H01 WTR  1004       4.586 -16.126  11.520
ATOM   4463  H02 WTR  1004       5.348 -15.772  10.260
TER   
ATOM   4464  O00 WTR  1005       2.682 -13.134   4.308
ATOM   4465  H01 WTR  1005       2.348 -12.249   4.161
ATOM   4466  H02 WTR  1005       2.888 -13.461   3.433
TER   
ATOM   4467  O00 WTR  1006       7.601 -11.093  11.824
ATOM   4468  H01 WTR  1006       8.066 -11.788  11.358
ATOM   4469  H02 WTR  1006       6.680 -11.231  11.602
TER   
ATOM   4470  O00 WTR  1007      14.219  -8.082  13.594
ATOM   4471  H01 WTR  1007      13.921  -7.969  12.691
ATOM   4472  H02 WTR  1007      14.276  -7.192  13.941
TER   
ATOM   4473  O00 WTR  1008      -0.485 -12.932  14.364
ATOM   4474  H01 WTR  1008       0.470 -12.974  14.416
ATOM   4475  H02 WTR  1008      -0.691 -13.235  13.480
TER   
ATOM   4476  O00 WTR  1009       8.709 -12.731   9.622
ATOM   4477  H01 WTR  1009       9.468 -12.174   9.449
ATOM   4478  H02 WTR  1009       8.314 -12.871   8.762
TER   
ATOM   4479  O00 WTR  1010       8.103 -17.040  14.526
ATOM   4480  H01 WTR  1010       8.341 -17.957  14.663
ATOM   4481  H02 WTR  1010       8.621 -16.559  15.172
TER   
ATOM   4482  O00 WTR  1011       4.627 -15.842  13.971
ATOM   4483  H01 WTR  1011       5.277 -15.949  14.665
ATOM   4484  H02 WTR  1011       5.053 -15.275  13.328
TER   
ATOM   4485  O00 WTR  1012       6.348  -6.704   7.240
ATOM   4486  H01 WTR  1012       5.910  -7.423   7.695
ATOM   4487  H02 WTR  1012       7.015  -7.131   6.703
TER   
ATOM   4488  O00 WTR  1013       5.745 -16.124   8.675
ATOM   4489  H01 WTR  1013       6.183 -16.954   8.488
ATOM   4490  H02 WTR  1013       4.814 -16.312   8.561
TER   
ATOM   4491  O00 WTR  1014       7.792  -6.518   9.758
ATOM   4492  H01 WTR  1014       7.474  -6.375   8.866
ATOM   4493  H02 WTR  1014       7.218  -7.197  10.112
TER   
ATOM   4494  O00 WTR  1015       9.982  -7.689   8.989
ATOM   4495  H01 WTR  1015      10.286  -8.075   9.810
ATOM   4496  H02 WTR  1015       9.183  -7.219   9.226
TER   
ATOM   4497  O00 WTR  1016      15.515 -10.740   7.137
ATOM   4498  H01 WTR  1016      15.140 -11.074   7.951
ATOM   4499  H02 WTR  1016      15.124 -11.283   6.452
TER   
ATOM   4500  O00 WTR  1017       5.891 -19.402   4.414
ATOM   4501  H01 WTR  1017       6.487 -18.668   4.261
ATOM   4502  H02 WTR  1017       6.421 -20.047   4.882
TER   
ATOM   4503  O00 WTR  1018      13.264  -9.970 -10.491
ATOM   4504  H01 WTR  1018      13.784  -9.829  -9.700
ATOM   4505  H02 WTR  1018      12.390  -9.651 -10.264
TER   
ATOM   4506  O00 WTR  1019      -7.786  -0.084  11.075
ATOM   4507  H01 WTR  1019      -7.609  -0.081  10.135
ATOM   4508  H02 WTR  1019      -8.741  -0.089  11.140
TER   
ATOM   4509  O00 WTR  1020      -1.457   4.589   4.305
ATOM   4510  H01 WTR  1020      -1.249   4.321   3.410
ATOM   4511  H02 WTR  1020      -2.309   5.019   4.236
TER   
ATOM   4512  O00 WTR  1021      -5.946   2.259   3.416
ATOM   4513  H01 WTR  1021      -5.906   3.027   3.985
ATOM   4514  H02 WTR  1021      -5.144   2.305   2.894
TER   
ATOM   4515  O00 WTR  1022      -8.371   2.134   6.459
ATOM   4516  H01 WTR  1022      -8.028   2.943   6.840
ATOM   4517  H02 WTR  1022      -8.551   2.356   5.546
TER   
ATOM   4518  O00 WTR  1023     -13.682  -2.686   9.221
ATOM   4519  H01 WTR  1023     -13.495  -2.317  10.084
ATOM   4520  H02 WTR  1023     -12.826  -2.751   8.797
TER   
ATOM   4521  O00 WTR  1024     -11.861  -3.042  11.779
ATOM   4522  H01 WTR  1024     -12.104  -3.965  11.701
ATOM   4523  H02 WTR  1024     -11.251  -2.893  11.057
TER   
ATOM   4524  O00 WTR  1025      -1.399  -4.001  13.800
ATOM   4525  H01 WTR  1025      -1.759  -4.050  12.914
ATOM   4526  H02 WTR  1025      -0.684  -3.368  13.734
TER   
ATOM   4527  O00 WTR  1026     -18.056 -19.876   2.574
ATOM   4528  H01 WTR  1026     -17.848 -20.786   2.790
ATOM   4529  H02 WTR  1026     -17.504 -19.359   3.160
TER   
ATOM   4530  O00 WTR  1027      -9.157   6.209  11.927
ATOM   4531  H01 WTR  1027      -8.927   6.289  12.853
ATOM   4532  H02 WTR  1027     -10.100   6.042  11.928
TER   
ATOM   4533  O00 WTR  1028     -11.666  -2.384   4.263
ATOM   4534  H01 WTR  1028     -11.866  -1.615   4.796
ATOM   4535  H02 WTR  1028     -10.805  -2.199   3.888
TER   
ATOM   4536  O00 WTR  1029      -3.948   2.907   1.228
ATOM   4537  H01 WTR  1029      -3.693   3.812   1.051
ATOM   4538  H02 WTR  1029      -4.578   2.695   0.540
TER   
ATOM   4539  O00 WTR  1030     -10.541   1.326   8.679
ATOM   4540  H01 WTR  1030      -9.911   0.846   8.142
ATOM   4541  H02 WTR  1030     -11.394   0.987   8.410
TER   
ATOM   4542  O00 WTR  1031      -5.275  -6.186  12.671
ATOM   4543  H01 WTR  1031      -5.952  -5.602  13.014
ATOM   4544  H02 WTR  1031      -5.649  -6.540  11.864
TER   
ATOM   4545  O00 WTR  1032      -8.174  -0.101   8.065
ATOM   4546  H01 WTR  1032      -8.245   0.625   7.444
ATOM   4547  H02 WTR  1032      -8.114  -0.882   7.515
TER   
ATOM   4548  O00 WTR  1033     -12.617  -3.409   1.870
ATOM   4549  H01 WTR  1033     -12.220  -2.885   2.566
ATOM   4550  H02 WTR  1033     -12.989  -4.166   2.323
TER   
ATOM   4551  O00 WTR  1034       0.399  -6.266  14.985
ATOM   4552  H01 WTR  1034       1.033  -6.385  14.277
ATOM   4553  H02 WTR  1034      -0.174  -5.564  14.679
TER   
ATOM   4554  O00 WTR  1035      -8.438   6.171  14.468
ATOM   4555  H01 WTR  1035      -9.062   6.289  15.184
ATOM   4556  H02 WTR  1035      -7.752   5.614  14.836
TER   
ATOM   4557  O00 WTR  1036     -11.763  -1.415  17.087
ATOM   4558  H01 WTR  1036     -11.226  -1.705  17.824
ATOM   4559  H02 WTR  1036     -11.134  -1.219  16.394
TER   
ATOM   4560  O00 WTR  1037      -8.650   3.212   9.987
ATOM   4561  H01 WTR  1037      -8.901   2.549   9.344
ATOM   4562  H02 WTR  1037      -9.220   3.046  10.738
TER   
ATOM   4563  O00 WTR  1038      -5.565  -0.953  12.534
ATOM   4564  H01 WTR  1038      -5.721  -1.146  13.458
ATOM   4565  H02 WTR  1038      -6.348  -0.479  12.252
TER   
ATOM   4566  O00 WTR  1039      -1.042   3.893   1.353
ATOM   4567  H01 WTR  1039      -1.694   4.458   0.938
ATOM   4568  H02 WTR  1039      -1.467   3.037   1.408
TER   
ATOM   4569  O00 WTR  1040      -6.587  -2.054  14.942
ATOM   4570  H01 WTR  1040      -6.948  -2.935  14.850
ATOM   4571  H02 WTR  1040      -5.997  -2.113  15.693
TER   
ATOM   4572  O00 WTR  1041      -5.649   4.859   4.930
ATOM   4573  H01 WTR  1041      -6.104   5.650   5.221
ATOM   4574  H02 WTR  1041      -4.984   5.176   4.319
TER   
ATOM   4575  O00 WTR  1042      -7.402   4.597   7.583
ATOM   4576  H01 WTR  1042      -6.488   4.488   7.320
ATOM   4577  H02 WTR  1042      -7.369   4.681   8.536
TER   
ATOM   4578  O00 WTR  1043      15.408   4.888   2.742
ATOM   4579  H01 WTR  1043      16.338   4.696   2.862
ATOM   4580  H02 WTR  1043      15.340   5.188   1.836
TER   
ATOM   4581  O00 WTR  1044     -13.590   0.755  -6.915
ATOM   4582  H01 WTR  1044     -13.175   0.114  -6.339
ATOM   4583  H02 WTR  1044     -13.163   0.629  -7.762
TER   
ATOM   4584  O00 WTR  1045      -4.441   4.782   7.360
ATOM   4585  H01 WTR  1045      -4.686   4.760   6.435
ATOM   4586  H02 WTR  1045      -3.999   3.946   7.511
TER   
ATOM   4587  O00 WTR  1046      -6.180 -13.710  15.832
ATOM   4588  H01 WTR  1046      -5.477 -13.087  16.015
ATOM   4589  H02 WTR  1046      -6.973 -13.277  16.148
TER   
ATOM   4590  O00 WTR  1047      -0.569 -20.255  16.911
ATOM   4591  H01 WTR  1047      -1.105 -20.484  17.671
ATOM   4592  H02 WTR  1047      -0.967 -19.454  16.570
TER   
ATOM   4593  O00 WTR  1048       6.291   3.307  11.645
ATOM   4594  H01 WTR  1048       6.999   2.752  11.318
ATOM   4595  H02 WTR  1048       6.660   4.190  11.646
TER   
ATOM   4596  O00 WTR  1049       8.013  -2.993  10.988
ATOM   4597  H01 WTR  1049       7.332  -3.635  11.185
ATOM   4598  H02 WTR  1049       7.727  -2.581  10.172
TER   
ATOM   4599  O00 WTR  1050      10.746  -2.474  11.108
ATOM   4600  H01 WTR  1050      11.027  -3.314  10.747
ATOM   4601  H02 WTR  1050       9.806  -2.579  11.257
TER   
ATOM   4602  O00 WTR  1051      11.880  -0.789   6.489
ATOM   4603  H01 WTR  1051      12.221  -0.504   5.641
ATOM   4604  H02 WTR  1051      11.534   0.009   6.889
TER   
ATOM   4605  O00 WTR  1052     -13.961 -11.975  18.868
ATOM   4606  H01 WTR  1052     -14.221 -12.097  19.781
ATOM   4607  H02 WTR  1052     -14.751 -12.171  18.365
TER   
ATOM   4608  O00 WTR  1053       8.979  -3.062 -10.483
ATOM   4609  H01 WTR  1053       9.867  -3.131 -10.834
ATOM   4610  H02 WTR  1053       8.876  -2.135 -10.270
TER   
ATOM   4611  O00 WTR  1054       9.127 -21.197   0.629
ATOM   4612  H01 WTR  1054       9.774 -20.547   0.355
ATOM   4613  H02 WTR  1054       8.919 -20.963   1.533
TER   
ATOM   4614  O00 WTR  1055       8.311   1.664  11.122
ATOM   4615  H01 WTR  1055       7.723   0.910  11.066
ATOM   4616  H02 WTR  1055       9.130   1.304  11.462
TER   
ATOM   4617  O00 WTR  1056      15.518  -7.941  18.784
ATOM   4618  H01 WTR  1056      15.363  -8.248  19.678
ATOM   4619  H02 WTR  1056      14.677  -8.056  18.342
TER   
ATOM   4620  O00 WTR  1057      11.289   1.654   7.980
ATOM   4621  H01 WTR  1057      11.672   2.162   7.264
ATOM   4622  H02 WTR  1057      12.032   1.194   8.372
TER   
ATOM   4623  O00 WTR  1058     -13.088   3.924  -7.639
ATOM   4624  H01 WTR  1058     -12.260   3.446  -7.606
ATOM   4625  H02 WTR  1058     -12.987   4.528  -8.375
TER   
ATOM   4626  O00 WTR  1059      11.999  -5.186  10.726
ATOM   4627  H01 WTR  1059      12.807  -5.375  10.249
ATOM   4628  H02 WTR  1059      12.293  -4.850  11.572
TER   
ATOM   4629  O00 WTR  1060     -10.549  -2.348   8.676
ATOM   4630  H01 WTR  1060     -10.382  -2.331   7.733
ATOM   4631  H02 WTR  1060      -9.771  -2.761   9.050
TER   
ATOM   4632  O00 WTR  1061       3.276   1.304  11.927
ATOM   4633  H01 WTR  1061       3.075   1.067  12.833
ATOM   4634  H02 WTR  1061       2.885   0.604  11.404
TER   
ATOM   4635  O00 WTR  1062      -1.272 -12.510  -9.824
ATOM   4636  H01 WTR  1062      -1.623 -12.299  -8.959
ATOM   4637  H02 WTR  1062      -1.642 -13.369 -10.031
TER   
ATOM   4638  O00 WTR  1063       9.193   3.108   8.999
ATOM   4639  H01 WTR  1063       8.715   2.609   9.662
ATOM   4640  H02 WTR  1063       9.752   2.462   8.569
TER   
ATOM   4641  O00 WTR  1064       9.450   4.528  14.030
ATOM   4642  H01 WTR  1064       9.272   5.254  14.628
ATOM   4643  H02 WTR  1064      10.369   4.638  13.786
TER   
ATOM   4644  O00 WTR  1065      -8.264   9.089  12.020
ATOM   4645  H01 WTR  1065      -8.206   8.180  12.313
ATOM   4646  H02 WTR  1065      -7.483   9.217  11.481
TER   
ATOM   4647  O00 WTR  1066      -0.651 -22.707   4.684
ATOM   4648  H01 WTR  1066      -0.447 -22.044   5.344
ATOM   4649  H02 WTR  1066       0.163 -22.813   4.192
TER   
ATOM   4650  O00 WTR  1067      -1.758  -6.945  16.142
ATOM   4651  H01 WTR  1067      -1.716  -6.893  17.096
ATOM   4652  H02 WTR  1067      -0.845  -6.888  15.858
TER   
ATOM   4653  O00 WTR  1068       9.608  -5.431  12.213
ATOM   4654  H01 WTR  1068       8.958  -4.826  11.854
ATOM   4655  H02 WTR  1068      10.216  -5.585  11.490
TER   
ATOM   4656  O00 WTR  1069      -0.299 -16.982   4.288
ATOM   4657  H01 WTR  1069      -0.115 -16.099   4.607
ATOM   4658  H02 WTR  1069      -0.790 -16.846   3.477
TER   
ATOM   4659  O00 WTR  1070       3.128 -15.839  16.553
ATOM   4660  H01 WTR  1070       3.756 -15.742  15.837
ATOM   4661  H02 WTR  1070       3.668 -16.009  17.325
TER   
ATOM   4662  O00 WTR  1071       1.171 -10.959   8.719
ATOM   4663  H01 WTR  1071       1.294 -10.073   9.059
ATOM   4664  H02 WTR  1071       1.190 -10.856   7.768
TER   
ATOM   4665  O00 WTR  1072      -0.453  -0.400  11.940
ATOM   4666  H01 WTR  1072       0.123   0.266  11.564
ATOM   4667  H02 WTR  1072      -1.332  -0.028  11.862
TER   
ATOM   4668  O00 WTR  1073     -10.438 -17.758  -3.035
ATOM   4669  H01 WTR  1073     -11.245 -18.270  -3.089
ATOM   4670  H02 WTR  1073      -9.836 -18.311  -2.537
TER   
ATOM   4671  O00 WTR  1074      -6.881 -15.994   1.057
ATOM   4672  H01 WTR  1074      -7.720 -16.182   1.478
ATOM   4673  H02 WTR  1074      -6.975 -15.102   0.721
TER   
ATOM   4674  O00 WTR  1075      -3.800  -8.737   2.220
ATOM   4675  H01 WTR  1075      -3.769  -8.735   1.263
ATOM   4676  H02 WTR  1075      -3.274  -9.495   2.475
TER   
ATOM   4677  O00 WTR  1076      -3.865  17.159  12.477
ATOM   4678  H01 WTR  1076      -3.105  16.603  12.650
ATOM   4679  H02 WTR  1076      -4.508  16.571  12.081
TER   
ATOM   4680  O00 WTR  1077      -3.974 -17.273   1.157
ATOM   4681  H01 WTR  1077      -4.387 -16.792   0.441
ATOM   4682  H02 WTR  1077      -4.480 -17.030   1.933
TER   
ATOM   4683  O00 WTR  1078      -9.344 -16.754   1.999
ATOM   4684  H01 WTR  1078      -9.517 -16.246   2.792
ATOM   4685  H02 WTR  1078     -10.181 -16.765   1.535
TER   
ATOM   4686  O00 WTR  1079      -1.220 -19.586  -7.706
ATOM   4687  H01 WTR  1079      -1.555 -18.929  -7.097
ATOM   4688  H02 WTR  1079      -1.887 -20.272  -7.711
TER   
ATOM   4689  O00 WTR  1080      12.326 -14.047   0.684
ATOM   4690  H01 WTR  1080      12.657 -14.935   0.818
ATOM   4691  H02 WTR  1080      11.539 -14.163   0.151
TER   
ATOM   4692  O00 WTR  1081      -0.998 -14.751   8.798
ATOM   4693  H01 WTR  1081      -1.681 -15.300   8.413
ATOM   4694  H02 WTR  1081      -1.033 -13.936   8.296
TER   
ATOM   4695  O00 WTR  1082     -15.203  -4.596  -5.999
ATOM   4696  H01 WTR  1082     -14.486  -5.229  -6.044
ATOM   4697  H02 WTR  1082     -14.987  -4.041  -5.250
TER   
ATOM   4698  O00 WTR  1083       0.269 -21.297  -3.091
ATOM   4699  H01 WTR  1083      -0.365 -20.873  -2.513
ATOM   4700  H02 WTR  1083       0.458 -22.135  -2.668
TER   
ATOM   4701  O00 WTR  1084     -11.731 -11.008  -4.541
ATOM   4702  H01 WTR  1084     -11.846 -10.619  -3.674
ATOM   4703  H02 WTR  1084     -12.621 -11.177  -4.849
TER   
ATOM   4704  O00 WTR  1085       6.409  13.814  13.133
ATOM   4705  H01 WTR  1085       6.709  14.659  13.469
ATOM   4706  H02 WTR  1085       5.740  14.037  12.486
TER   
ATOM   4707  O00 WTR  1086      -9.146  -9.805   1.108
ATOM   4708  H01 WTR  1086      -9.002  -9.333   0.288
ATOM   4709  H02 WTR  1086      -8.273 -10.092   1.376
TER   
ATOM   4710  O00 WTR  1087      10.300 -15.550 -11.342
ATOM   4711  H01 WTR  1087       9.955 -14.678 -11.150
ATOM   4712  H02 WTR  1087      10.574 -15.893 -10.491
TER   
ATOM   4713  O00 WTR  1088      -8.583 -11.689 -11.642
ATOM   4714  H01 WTR  1088      -9.265 -12.041 -11.070
ATOM   4715  H02 WTR  1088      -7.769 -12.056 -11.298
TER   
ATOM   4716  O00 WTR  1089     -10.148 -14.070   3.039
ATOM   4717  H01 WTR  1089      -9.689 -13.422   2.504
ATOM   4718  H02 WTR  1089      -9.754 -13.987   3.908
TER   
ATOM   4719  O00 WTR  1090      -7.159 -10.015  -4.973
ATOM   4720  H01 WTR  1090      -7.777 -10.690  -4.691
ATOM   4721  H02 WTR  1090      -6.966 -10.233  -5.885
TER   
ATOM   4722  O00 WTR  1091      -9.616  -5.975  -7.761
ATOM   4723  H01 WTR  1091      -9.765  -6.686  -7.137
ATOM   4724  H02 WTR  1091      -8.990  -5.398  -7.323
TER   
ATOM   4725  O00 WTR  1092      -7.596  -6.114   0.169
ATOM   4726  H01 WTR  1092      -7.446  -6.750  -0.531
ATOM   4727  H02 WTR  1092      -7.063  -6.430   0.898
TER   
ATOM   4728  O00 WTR  1093      -4.941 -13.127  -8.224
ATOM   4729  H01 WTR  1093      -4.388 -13.650  -8.805
ATOM   4730  H02 WTR  1093      -5.214 -13.737  -7.539
TER   
ATOM   4731  O00 WTR  1094      -3.268 -13.783  -5.332
ATOM   4732  H01 WTR  1094      -2.828 -14.483  -5.814
ATOM   4733  H02 WTR  1094      -2.676 -13.580  -4.608
TER   
ATOM   4734  O00 WTR  1095     -12.726 -14.883  -4.925
ATOM   4735  H01 WTR  1095     -12.014 -14.795  -4.291
ATOM   4736  H02 WTR  1095     -12.353 -15.405  -5.635
TER   
ATOM   4737  O00 WTR  1096      -3.286 -24.567   2.117
ATOM   4738  H01 WTR  1096      -3.424 -25.334   2.673
ATOM   4739  H02 WTR  1096      -3.133 -23.849   2.732
TER   
ATOM   4740  O00 WTR  1097      -5.127 -12.350   1.732
ATOM   4741  H01 WTR  1097      -5.697 -11.717   1.295
ATOM   4742  H02 WTR  1097      -4.431 -12.523   1.098
TER   
ATOM   4743  O00 WTR  1098      -1.409 -12.451  -3.360
ATOM   4744  H01 WTR  1098      -0.664 -12.726  -2.825
ATOM   4745  H02 WTR  1098      -1.645 -11.589  -3.017
TER   
ATOM   4746  O00 WTR  1099      -5.106 -17.557  -6.366
ATOM   4747  H01 WTR  1099      -5.597 -17.766  -7.161
ATOM   4748  H02 WTR  1099      -5.227 -16.615  -6.250
TER   
ATOM   4749  O00 WTR  1100      -3.437   0.507  19.211
ATOM   4750  H01 WTR  1100      -4.166   1.086  19.430
ATOM   4751  H02 WTR  1100      -2.964   0.394  20.036
TER   
ATOM   4752  O00 WTR  1101       0.459 -13.056  -6.031
ATOM   4753  H01 WTR  1101       0.615 -12.269  -5.510
ATOM   4754  H02 WTR  1101       1.309 -13.258  -6.421
TER   
ATOM   4755  O00 WTR  1102     -15.496 -14.456  -5.576
ATOM   4756  H01 WTR  1102     -14.595 -14.654  -5.324
ATOM   4757  H02 WTR  1102     -15.446 -13.594  -5.991
TER   
ATOM   4758  O00 WTR  1103     -12.529 -13.718   4.120
ATOM   4759  H01 WTR  1103     -12.539 -12.768   4.237
ATOM   4760  H02 WTR  1103     -11.667 -13.905   3.750
TER   
ATOM   4761  O00 WTR  1104       7.382 -18.632  -3.802
ATOM   4762  H01 WTR  1104       7.890 -19.439  -3.882
ATOM   4763  H02 WTR  1104       6.499 -18.874  -4.081
TER   
ATOM   4764  O00 WTR  1105      12.297   9.291  13.577
ATOM   4765  H01 WTR  1105      13.007   8.747  13.917
ATOM   4766  H02 WTR  1105      12.735  10.070  13.233
TER   
ATOM   4767  O00 WTR  1106      -1.434 -19.167  -1.782
ATOM   4768  H01 WTR  1106      -0.638 -18.670  -1.975
ATOM   4769  H02 WTR  1106      -2.058 -18.890  -2.454
TER   
ATOM   4770  O00 WTR  1107      -7.036 -20.213  -1.881
ATOM   4771  H01 WTR  1107      -6.641 -20.998  -2.261
ATOM   4772  H02 WTR  1107      -6.381 -19.890  -1.262
TER   
ATOM   4773  O00 WTR  1108     -13.363  -6.214   1.322
ATOM   4774  H01 WTR  1108     -13.258  -6.152   0.372
ATOM   4775  H02 WTR  1108     -13.503  -7.146   1.488
TER   
ATOM   4776  O00 WTR  1109       5.162 -13.022  -6.166
ATOM   4777  H01 WTR  1109       4.959 -12.127  -6.438
ATOM   4778  H02 WTR  1109       5.611 -12.922  -5.327
TER   
ATOM   4779  O00 WTR  1110       0.159 -15.706  -0.639
ATOM   4780  H01 WTR  1110       0.458 -15.775  -1.546
ATOM   4781  H02 WTR  1110       0.358 -14.803  -0.389
TER   
ATOM   4782  O00 WTR  1111      -7.473 -12.100   3.424
ATOM   4783  H01 WTR  1111      -6.749 -12.398   2.874
ATOM   4784  H02 WTR  1111      -7.192 -11.245   3.749
TER   
ATOM   4785  O00 WTR  1112       1.643 -22.050 -18.222
ATOM   4786  H01 WTR  1112       1.122 -21.809 -18.988
ATOM   4787  H02 WTR  1112       1.013 -22.442 -17.617
TER   
ATOM   4788  O00 WTR  1113     -11.023  -6.442  -0.136
ATOM   4789  H01 WTR  1113     -11.260  -6.351   0.787
ATOM   4790  H02 WTR  1113     -10.965  -5.543  -0.459
TER   
ATOM   4791  O00 WTR  1114      -8.317 -14.301  -5.951
ATOM   4792  H01 WTR  1114      -8.933 -13.855  -6.531
ATOM   4793  H02 WTR  1114      -8.664 -15.190  -5.870
TER   
ATOM   4794  O00 WTR  1115      -8.209 -12.210  -4.048
ATOM   4795  H01 WTR  1115      -8.812 -12.328  -3.314
ATOM   4796  H02 WTR  1115      -8.407 -12.935  -4.641
TER   
ATOM   4797  O00 WTR  1116      -5.455 -10.558  -7.000
ATOM   4798  H01 WTR  1116      -5.712  -9.887  -7.633
ATOM   4799  H02 WTR  1116      -5.252 -11.326  -7.534
TER   
ATOM   4800  O00 WTR  1117     -11.573  -6.691  -2.867
ATOM   4801  H01 WTR  1117     -11.101  -6.941  -2.073
ATOM   4802  H02 WTR  1117     -10.984  -6.085  -3.315
TER   
ATOM   4803  O00 WTR  1118      -5.228  -6.799  -4.231
ATOM   4804  H01 WTR  1118      -4.584  -7.503  -4.307
ATOM   4805  H02 WTR  1118      -5.802  -7.075  -3.517
TER   
ATOM   4806  O00 WTR  1119      -8.343  -8.681  -7.012
ATOM   4807  H01 WTR  1119      -7.888  -8.794  -6.178
ATOM   4808  H02 WTR  1119      -9.271  -8.753  -6.791
TER   
ATOM   4809  O00 WTR  1120     -15.822 -11.954  -6.942
ATOM   4810  H01 WTR  1120     -16.767 -11.975  -7.089
ATOM   4811  H02 WTR  1120     -15.466 -11.542  -7.729
TER   
ATOM   4812  O00 WTR  1121     -14.645 -16.116   6.911
ATOM   4813  H01 WTR  1121     -13.961 -16.624   6.476
ATOM   4814  H02 WTR  1121     -14.188 -15.648   7.610
TER   
ATOM   4815  O00 WTR  1122      -5.075 -13.040  -2.147
ATOM   4816  H01 WTR  1122      -5.349 -12.680  -2.991
ATOM   4817  H02 WTR  1122      -4.124 -13.121  -2.218
TER   
ATOM   4818  O00 WTR  1123      -1.630 -25.290   5.363
ATOM   4819  H01 WTR  1123      -1.998 -24.964   6.185
ATOM   4820  H02 WTR  1123      -1.217 -24.525   4.965
TER   
ATOM   4821  O00 WTR  1124      -4.667  -9.509  13.277
ATOM   4822  H01 WTR  1124      -4.550  -8.645  13.673
ATOM   4823  H02 WTR  1124      -5.507  -9.452  12.821
TER   
ATOM   4824  O00 WTR  1125       2.262  10.000  15.163
ATOM   4825  H01 WTR  1125       2.809  10.492  14.550
ATOM   4826  H02 WTR  1125       1.563  10.609  15.401
TER   
ATOM   4827  O00 WTR  1126      -6.823  -7.754  -2.167
ATOM   4828  H01 WTR  1126      -6.307  -8.528  -2.395
ATOM   4829  H02 WTR  1126      -7.733  -8.042  -2.241
TER   
ATOM   4830  O00 WTR  1127      -5.765 -14.829  -6.357
ATOM   4831  H01 WTR  1127      -6.607 -14.376  -6.308
ATOM   4832  H02 WTR  1127      -5.171 -14.288  -5.836
TER   
ATOM   4833  O00 WTR  1128      -7.501 -12.948 -14.008
ATOM   4834  H01 WTR  1128      -7.627 -12.448 -13.201
ATOM   4835  H02 WTR  1128      -6.885 -13.640 -13.767
TER   
ATOM   4836  O00 WTR  1129      -6.924 -13.422  -0.232
ATOM   4837  H01 WTR  1129      -6.127 -13.279   0.279
ATOM   4838  H02 WTR  1129      -6.657 -13.269  -1.139
TER   
ATOM   4839  O00 WTR  1130      -2.343 -15.461  -1.259
ATOM   4840  H01 WTR  1130      -2.549 -14.630  -0.830
ATOM   4841  H02 WTR  1130      -1.458 -15.672  -0.961
TER   
ATOM   4842  O00 WTR  1131      -8.345  -3.558   0.959
ATOM   4843  H01 WTR  1131      -8.229  -4.503   1.056
ATOM   4844  H02 WTR  1131      -8.645  -3.264   1.819
TER   
ATOM   4845  O00 WTR  1132       8.945 -14.626  -5.534
ATOM   4846  H01 WTR  1132       9.846 -14.458  -5.810
ATOM   4847  H02 WTR  1132       8.583 -13.759  -5.355
TER   
ATOM   4848  O00 WTR  1133       5.888  -3.123  -8.006
ATOM   4849  H01 WTR  1133       5.355  -3.901  -8.167
ATOM   4850  H02 WTR  1133       6.785  -3.404  -8.184
TER   
ATOM   4851  O00 WTR  1134       7.870 -11.973  -4.369
ATOM   4852  H01 WTR  1134       8.531 -11.935  -3.677
ATOM   4853  H02 WTR  1134       7.040 -11.829  -3.914
TER   
ATOM   4854  O00 WTR  1135      -1.473  15.522  12.820
ATOM   4855  H01 WTR  1135      -1.950  14.750  13.125
ATOM   4856  H02 WTR  1135      -0.702  15.567  13.384
TER   
ATOM   4857  O00 WTR  1136       6.219 -16.015  -3.154
ATOM   4858  H01 WTR  1136       6.482 -16.852  -3.537
ATOM   4859  H02 WTR  1136       5.524 -15.696  -3.730
TER   
ATOM   4860  O00 WTR  1137      -1.882 -14.266   2.699
ATOM   4861  H01 WTR  1137      -1.120 -13.691   2.770
ATOM   4862  H02 WTR  1137      -1.543 -15.066   2.296
TER   
ATOM   4863  O00 WTR  1138       0.369 -10.767 -13.360
ATOM   4864  H01 WTR  1138       0.706 -11.309 -12.646
ATOM   4865  H02 WTR  1138       0.369  -9.878 -13.006
TER   
ATOM   4866  O00 WTR  1139       6.105 -10.707   7.681
ATOM   4867  H01 WTR  1139       5.753 -10.681   8.571
ATOM   4868  H02 WTR  1139       5.337 -10.627   7.116
TER   
ATOM   4869  O00 WTR  1140      -7.674  -5.622 -13.043
ATOM   4870  H01 WTR  1140      -7.837  -4.702 -13.254
ATOM   4871  H02 WTR  1140      -7.378  -5.611 -12.133
TER   
ATOM   4872  O00 WTR  1141       9.415 -13.080 -10.590
ATOM   4873  H01 WTR  1141      10.266 -12.678 -10.413
ATOM   4874  H02 WTR  1141       9.133 -12.690 -11.418
TER   
ATOM   4875  O00 WTR  1142       6.598 -15.516  -6.596
ATOM   4876  H01 WTR  1142       6.281 -14.671  -6.915
ATOM   4877  H02 WTR  1142       7.499 -15.346  -6.320
TER   
ATOM   4878  O00 WTR  1143     -16.476  -5.081  -0.579
ATOM   4879  H01 WTR  1143     -15.886  -5.259  -1.311
ATOM   4880  H02 WTR  1143     -16.042  -4.385  -0.085
TER   
ATOM   4881  O00 WTR  1144       6.772   8.095  16.109
ATOM   4882  H01 WTR  1144       7.632   7.771  15.841
ATOM   4883  H02 WTR  1144       6.580   7.626  16.920
TER   
ATOM   4884  O00 WTR  1145       1.101 -13.190  -2.547
ATOM   4885  H01 WTR  1145       1.218 -13.245  -1.599
ATOM   4886  H02 WTR  1145       1.740 -12.535  -2.830
TER   
ATOM   4887  O00 WTR  1146      16.217 -11.847  -3.171
ATOM   4888  H01 WTR  1146      15.746 -12.470  -3.725
ATOM   4889  H02 WTR  1146      16.136 -12.203  -2.286
TER   
ATOM   4890  O00 WTR  1147      11.755 -13.961  -6.134
ATOM   4891  H01 WTR  1147      12.352 -13.293  -6.471
ATOM   4892  H02 WTR  1147      11.814 -13.877  -5.183
TER   
ATOM   4893  O00 WTR  1148       5.232 -17.689  -7.458
ATOM   4894  H01 WTR  1148       5.738 -18.441  -7.152
ATOM   4895  H02 WTR  1148       5.814 -16.940  -7.327
TER   
ATOM   4896  O00 WTR  1149      -2.081  -6.784  -8.642
ATOM   4897  H01 WTR  1149      -2.948  -6.414  -8.808
ATOM   4898  H02 WTR  1149      -2.235  -7.476  -7.999
TER   
ATOM   4899  O00 WTR  1150       2.977 -11.241  13.211
ATOM   4900  H01 WTR  1150       2.559 -10.568  12.674
ATOM   4901  H02 WTR  1150       3.083 -11.987  12.622
TER   
ATOM   4902  O00 WTR  1151       4.594  -5.213 -14.423
ATOM   4903  H01 WTR  1151       4.721  -4.487 -13.812
ATOM   4904  H02 WTR  1151       5.362  -5.183 -14.993
TER   
ATOM   4905  O00 WTR  1152       7.319 -16.357  -9.091
ATOM   4906  H01 WTR  1152       7.528 -16.462  -8.163
ATOM   4907  H02 WTR  1152       6.819 -15.542  -9.134
TER   
ATOM   4908  O00 WTR  1153      12.131 -13.265  -3.230
ATOM   4909  H01 WTR  1153      11.605 -13.204  -2.432
ATOM   4910  H02 WTR  1153      12.737 -13.987  -3.063
TER   
ATOM   4911  O00 WTR  1154       9.686 -11.654  -2.307
ATOM   4912  H01 WTR  1154       9.895 -12.313  -1.644
ATOM   4913  H02 WTR  1154      10.503 -11.170  -2.430
TER   
ATOM   4914  O00 WTR  1155       6.201  -7.814  -7.879
ATOM   4915  H01 WTR  1155       6.009  -8.595  -8.399
ATOM   4916  H02 WTR  1155       6.868  -7.349  -8.384
TER   
ATOM   4917  O00 WTR  1156       5.556 -14.101  -9.655
ATOM   4918  H01 WTR  1156       5.670 -13.735 -10.533
ATOM   4919  H02 WTR  1156       5.666 -13.353  -9.068
TER   
ATOM   4920  O00 WTR  1157       9.348 -16.813  -2.261
ATOM   4921  H01 WTR  1157       9.254 -15.887  -2.484
ATOM   4922  H02 WTR  1157       8.814 -17.272  -2.909
TER   
ATOM   4923  O00 WTR  1158      14.101 -15.692  -6.933
ATOM   4924  H01 WTR  1158      13.171 -15.496  -6.825
ATOM   4925  H02 WTR  1158      14.359 -15.207  -7.717
TER   
ATOM   4926  O00 WTR  1159       2.863 -11.327  -3.360
ATOM   4927  H01 WTR  1159       2.749 -10.662  -2.681
ATOM   4928  H02 WTR  1159       2.192 -11.123  -4.011
TER   
ATOM   4929  O00 WTR  1160       8.899 -15.053 -14.042
ATOM   4930  H01 WTR  1160       8.665 -14.883 -14.954
ATOM   4931  H02 WTR  1160       9.591 -15.713 -14.090
TER   
ATOM   4932  O00 WTR  1161      14.493  -8.879  -8.010
ATOM   4933  H01 WTR  1161      13.688  -8.371  -7.911
ATOM   4934  H02 WTR  1161      14.676  -9.213  -7.132
TER   
ATOM   4935  O00 WTR  1162       5.980 -10.377  -0.033
ATOM   4936  H01 WTR  1162       5.647 -11.271   0.050
ATOM   4937  H02 WTR  1162       6.787 -10.372   0.481
TER   
ATOM   4938  O00 WTR  1163      -2.168 -12.248  -7.247
ATOM   4939  H01 WTR  1163      -1.319 -12.603  -6.984
ATOM   4940  H02 WTR  1163      -2.724 -12.359  -6.475
TER   
ATOM   4941  O00 WTR  1164       6.709 -16.682   1.216
ATOM   4942  H01 WTR  1164       6.216 -16.499   0.416
ATOM   4943  H02 WTR  1164       6.556 -15.918   1.772
TER   
ATOM   4944  O00 WTR  1165       7.569 -17.251   4.125
ATOM   4945  H01 WTR  1165       8.073 -16.638   3.590
ATOM   4946  H02 WTR  1165       8.032 -17.275   4.962
TER   
ATOM   4947  O00 WTR  1166      11.610 -10.345  -5.100
ATOM   4948  H01 WTR  1166      11.653  -9.470  -5.485
ATOM   4949  H02 WTR  1166      10.685 -10.467  -4.885
TER   
ATOM   4950  O00 WTR  1167       5.464 -11.483  -2.636
ATOM   4951  H01 WTR  1167       5.578 -11.359  -1.693
ATOM   4952  H02 WTR  1167       4.529 -11.343  -2.785
TER   
ATOM   4953  O00 WTR  1168      14.486 -19.340 -10.757
ATOM   4954  H01 WTR  1168      15.010 -20.136 -10.662
ATOM   4955  H02 WTR  1168      14.197 -19.351 -11.669
TER   
ATOM   4956  O00 WTR  1169       3.275 -14.608   2.044
ATOM   4957  H01 WTR  1169       4.215 -14.609   2.225
ATOM   4958  H02 WTR  1169       2.983 -15.487   2.284
TER   
ATOM   4959  O00 WTR  1170      -2.662 -13.365   0.226
ATOM   4960  H01 WTR  1170      -2.333 -13.643   1.081
ATOM   4961  H02 WTR  1170      -2.194 -12.551   0.041
TER   
ATOM   4962  O00 WTR  1171       0.510  -8.308  -7.270
ATOM   4963  H01 WTR  1171       0.046  -8.210  -8.102
ATOM   4964  H02 WTR  1171      -0.177  -8.510  -6.635
TER   
ATOM   4965  O00 WTR  1172       5.690 -23.336   2.367
ATOM   4966  H01 WTR  1172       6.058 -22.667   1.790
ATOM   4967  H02 WTR  1172       5.598 -24.109   1.811
TER   
ATOM   4968  O00 WTR  1173       2.177  -6.403  -6.160
ATOM   4969  H01 WTR  1173       2.884  -6.192  -6.769
ATOM   4970  H02 WTR  1173       1.782  -7.198  -6.517
TER   
ATOM   4971  O00 WTR  1174      12.172  -7.626  -7.630
ATOM   4972  H01 WTR  1174      11.606  -7.409  -6.889
ATOM   4973  H02 WTR  1174      12.596  -6.799  -7.858
TER   
ATOM   4974  O00 WTR  1175       4.058  14.015  11.744
ATOM   4975  H01 WTR  1175       3.359  13.436  11.440
ATOM   4976  H02 WTR  1175       4.259  14.566  10.987
TER   
ATOM   4977  O00 WTR  1176       7.072  -9.662 -10.714
ATOM   4978  H01 WTR  1176       7.457 -10.262 -10.076
ATOM   4979  H02 WTR  1176       6.531 -10.220 -11.273
TER   
ATOM   4980  O00 WTR  1177       9.995 -13.971  -0.602
ATOM   4981  H01 WTR  1177       9.477 -14.275  -1.348
ATOM   4982  H02 WTR  1177       9.347 -13.641   0.021
TER   
ATOM   4983  O00 WTR  1178      -2.041  -8.969  -6.683
ATOM   4984  H01 WTR  1178      -2.276  -9.866  -6.919
ATOM   4985  H02 WTR  1178      -2.623  -8.753  -5.954
TER   
ATOM   4986  O00 WTR  1179      10.623 -11.156  -8.278
ATOM   4987  H01 WTR  1179      10.659 -10.372  -8.827
ATOM   4988  H02 WTR  1179      10.013 -10.929  -7.576
TER   
ATOM   4989  O00 WTR  1180       8.224  -6.187  -8.919
ATOM   4990  H01 WTR  1180       8.873  -6.304  -9.612
ATOM   4991  H02 WTR  1180       8.593  -5.507  -8.356
TER   
ATOM   4992  O00 WTR  1181      -9.426  -7.478 -10.087
ATOM   4993  H01 WTR  1181      -9.489  -6.882  -9.340
ATOM   4994  H02 WTR  1181      -9.543  -6.915 -10.853
TER   
ATOM   4995  O00 WTR  1182     -10.691   2.918  -8.587
ATOM   4996  H01 WTR  1182     -10.348   3.744  -8.929
ATOM   4997  H02 WTR  1182     -11.039   2.466  -9.356
TER   
ATOM   4998  O00 WTR  1183      -6.843  -5.476  -6.648
ATOM   4999  H01 WTR  1183      -6.140  -5.773  -7.227
ATOM   5000  H02 WTR  1183      -6.642  -5.877  -5.802
TER   
ATOM   5001  O00 WTR  1184      -9.430 -16.922  10.351
ATOM   5002  H01 WTR  1184      -9.005 -17.140   9.521
ATOM   5003  H02 WTR  1184     -10.250 -17.415  10.338
TER   
ATOM   5004  O00 WTR  1185      16.474  -4.320  -5.963
ATOM   5005  H01 WTR  1185      16.679  -4.734  -6.801
ATOM   5006  H02 WTR  1185      17.079  -3.580  -5.906
TER   
ATOM   5007  O00 WTR  1186      -7.516  -3.521  -8.235
ATOM   5008  H01 WTR  1186      -7.166  -2.663  -8.474
ATOM   5009  H02 WTR  1186      -6.926  -3.839  -7.551
TER   
ATOM   5010  O00 WTR  1187      -6.265  -8.513  -8.616
ATOM   5011  H01 WTR  1187      -6.484  -8.626  -9.541
ATOM   5012  H02 WTR  1187      -7.096  -8.284  -8.199
TER   
ATOM   5013  O00 WTR  1188       1.075   7.644  15.991
ATOM   5014  H01 WTR  1188       0.301   8.119  16.295
ATOM   5015  H02 WTR  1188       1.644   8.322  15.625
TER   
ATOM   5016  O00 WTR  1189      -5.288   1.222 -14.904
ATOM   5017  H01 WTR  1189      -5.133   1.808 -14.164
ATOM   5018  H02 WTR  1189      -6.196   0.938 -14.800
TER   
ATOM   5019  O00 WTR  1190       4.629  15.463   9.544
ATOM   5020  H01 WTR  1190       4.023  15.043   8.935
ATOM   5021  H02 WTR  1190       5.486  15.101   9.319
TER   
ATOM   5022  O00 WTR  1191      -3.035   0.305  12.347
ATOM   5023  H01 WTR  1191      -3.093   0.865  13.121
ATOM   5024  H02 WTR  1191      -3.813  -0.251  12.394
TER   
ATOM   5025  O00 WTR  1192       1.677 -21.410   2.517
ATOM   5026  H01 WTR  1192       2.391 -21.394   1.880
ATOM   5027  H02 WTR  1192       2.085 -21.146   3.342
TER   
ATOM   5028  O00 WTR  1193     -11.042  -1.911  -2.537
ATOM   5029  H01 WTR  1193     -10.665  -2.451  -3.232
ATOM   5030  H02 WTR  1193     -10.973  -2.451  -1.750
TER   
ATOM   5031  O00 WTR  1194      -9.442   0.358  -8.687
ATOM   5032  H01 WTR  1194      -9.036   0.358  -9.553
ATOM   5033  H02 WTR  1194      -9.736   1.260  -8.559
TER   
ATOM   5034  O00 WTR  1195     -13.050  -1.615  -5.575
ATOM   5035  H01 WTR  1195     -13.997  -1.512  -5.486
ATOM   5036  H02 WTR  1195     -12.935  -2.067  -6.411
TER   
ATOM   5037  O00 WTR  1196      13.871 -18.378  -6.793
ATOM   5038  H01 WTR  1196      13.452 -18.652  -7.609
ATOM   5039  H02 WTR  1196      14.134 -17.472  -6.950
TER   
ATOM   5040  O00 WTR  1197     -10.992 -17.730 -10.735
ATOM   5041  H01 WTR  1197     -11.423 -18.527 -11.045
ATOM   5042  H02 WTR  1197     -11.697 -17.085 -10.674
TER   
ATOM   5043  O00 WTR  1198      -4.649 -14.872 -11.045
ATOM   5044  H01 WTR  1198      -4.183 -15.510 -10.505
ATOM   5045  H02 WTR  1198      -4.748 -15.304 -11.894
TER   
ATOM   5046  O00 WTR  1199      13.537  10.725  11.337
ATOM   5047  H01 WTR  1199      13.861  10.643  10.440
ATOM   5048  H02 WTR  1199      12.638  11.040  11.239
TER   
ATOM   5049  O00 WTR  1200      10.671  -6.702  -5.623
ATOM   5050  H01 WTR  1200      10.486  -5.790  -5.400
ATOM   5051  H02 WTR  1200       9.880  -7.177  -5.368
TER   
ATOM   5052  O00 WTR  1201       7.715   5.783  17.635
ATOM   5053  H01 WTR  1201       8.269   6.039  16.897
ATOM   5054  H02 WTR  1201       8.271   5.212  18.165
TER   
ATOM   5055  O00 WTR  1202       8.482   3.563 -13.478
ATOM   5056  H01 WTR  1202       8.091   2.986 -12.822
ATOM   5057  H02 WTR  1202       9.382   3.692 -13.179
TER   
ATOM   5058  O00 WTR  1203       0.601   4.898  18.804
ATOM   5059  H01 WTR  1203       1.035   5.142  17.987
ATOM   5060  H02 WTR  1203       0.517   3.946  18.756
TER   
ATOM   5061  O00 WTR  1204      13.507   2.304  15.941
ATOM   5062  H01 WTR  1204      12.643   2.195  16.338
ATOM   5063  H02 WTR  1204      13.527   1.662  15.230
TER   
ATOM   5064  O00 WTR  1205       8.866  -3.646  -7.769
ATOM   5065  H01 WTR  1205       9.730  -3.855  -7.414
ATOM   5066  H02 WTR  1205       9.031  -3.416  -8.683
TER   
ATOM   5067  O00 WTR  1206      -0.576   5.898  13.477
ATOM   5068  H01 WTR  1206      -1.471   6.055  13.175
ATOM   5069  H02 WTR  1206      -0.166   6.762  13.471
TER   
ATOM   5070  O00 WTR  1207       0.674   3.726  14.441
ATOM   5071  H01 WTR  1207       0.315   4.305  13.769
ATOM   5072  H02 WTR  1207       0.530   2.844  14.098
TER   
ATOM   5073  O00 WTR  1208      -4.225  -6.306 -10.927
ATOM   5074  H01 WTR  1208      -4.858  -5.644 -11.205
ATOM   5075  H02 WTR  1208      -3.384  -5.985 -11.254
TER   
ATOM   5076  O00 WTR  1209      -8.775   3.147  20.581
ATOM   5077  H01 WTR  1209      -8.879   3.961  21.074
ATOM   5078  H02 WTR  1209      -8.936   3.395  19.671
TER   
ATOM   5079  O00 WTR  1210       1.667  -4.076 -12.070
ATOM   5080  H01 WTR  1210       1.656  -5.019 -12.238
ATOM   5081  H02 WTR  1210       2.377  -3.954 -11.440
TER   
ATOM   5082  O00 WTR  1211      -9.956  -2.328  -8.084
ATOM   5083  H01 WTR  1211      -9.779  -1.413  -8.305
ATOM   5084  H02 WTR  1211      -9.128  -2.779  -8.249
TER   
ATOM   5085  O00 WTR  1212      -2.912   9.220  13.968
ATOM   5086  H01 WTR  1212      -3.643   9.762  14.265
ATOM   5087  H02 WTR  1212      -2.360   9.819  13.464
TER   
ATOM   5088  O00 WTR  1213      13.954   7.226  14.193
ATOM   5089  H01 WTR  1213      14.784   6.796  14.402
ATOM   5090  H02 WTR  1213      13.309   6.781  14.743
TER   
ATOM   5091  O00 WTR  1214      12.818 -19.457  -0.174
ATOM   5092  H01 WTR  1214      12.537 -20.241   0.297
ATOM   5093  H02 WTR  1214      12.007 -19.074  -0.508
TER   
ATOM   5094  O00 WTR  1215      11.029  -9.056  11.342
ATOM   5095  H01 WTR  1215      11.937  -8.784  11.479
ATOM   5096  H02 WTR  1215      10.896  -9.770  11.965
TER   
ATOM   5097  O00 WTR  1216      14.403  -9.228   2.643
ATOM   5098  H01 WTR  1216      14.331  -9.634   3.507
ATOM   5099  H02 WTR  1216      14.059  -8.343   2.763
TER   
ATOM   5100  O00 WTR  1217      18.047 -10.537   6.062
ATOM   5101  H01 WTR  1217      17.274 -10.657   6.614
ATOM   5102  H02 WTR  1217      18.760 -10.941   6.556
TER   
ATOM   5103  O00 WTR  1218      17.747  -4.114  14.729
ATOM   5104  H01 WTR  1218      17.944  -4.574  15.545
ATOM   5105  H02 WTR  1218      18.293  -4.547  14.072
TER   
ATOM   5106  O00 WTR  1219      19.825 -11.521   8.104
ATOM   5107  H01 WTR  1219      19.365 -11.843   8.879
ATOM   5108  H02 WTR  1219      20.553 -12.132   7.986
TER   
ATOM   5109  O00 WTR  1220      12.353 -16.267   9.419
ATOM   5110  H01 WTR  1220      12.364 -16.723  10.260
ATOM   5111  H02 WTR  1220      11.443 -15.990   9.309
TER   
ATOM   5112  O00 WTR  1221      18.331 -21.946   4.683
ATOM   5113  H01 WTR  1221      17.992 -22.781   4.360
ATOM   5114  H02 WTR  1221      18.150 -21.961   5.623
TER   
ATOM   5115  O00 WTR  1222      14.525 -20.612   6.404
ATOM   5116  H01 WTR  1222      14.302 -19.902   7.006
ATOM   5117  H02 WTR  1222      14.673 -20.177   5.564
TER   
ATOM   5118  O00 WTR  1223      15.965 -13.951   1.469
ATOM   5119  H01 WTR  1223      15.318 -13.350   1.838
ATOM   5120  H02 WTR  1223      16.221 -13.549   0.639
TER   
ATOM   5121  O00 WTR  1224      12.525  -7.794   8.554
ATOM   5122  H01 WTR  1224      11.595  -7.599   8.439
ATOM   5123  H02 WTR  1224      12.952  -7.380   7.804
TER   
ATOM   5124  O00 WTR  1225      22.102 -13.195   7.537
ATOM   5125  H01 WTR  1225      22.154 -13.635   6.689
ATOM   5126  H02 WTR  1225      22.916 -12.694   7.598
TER   
ATOM   5127  O00 WTR  1226       9.506 -14.673   3.599
ATOM   5128  H01 WTR  1226      10.092 -15.296   3.168
ATOM   5129  H02 WTR  1226       9.610 -14.853   4.533
TER   
ATOM   5130  O00 WTR  1227      23.706  -5.856   3.101
ATOM   5131  H01 WTR  1227      23.490  -6.754   3.351
ATOM   5132  H02 WTR  1227      24.589  -5.914   2.736
TER   
ATOM   5133  O00 WTR  1228       9.867 -15.326  10.044
ATOM   5134  H01 WTR  1228       9.381 -15.589  10.825
ATOM   5135  H02 WTR  1228       9.459 -14.504   9.773
TER   
ATOM   5136  O00 WTR  1229      12.514 -14.023   7.285
ATOM   5137  H01 WTR  1229      12.237 -14.613   7.986
ATOM   5138  H02 WTR  1229      12.962 -14.589   6.657
TER   
ATOM   5139  O00 WTR  1230      18.495  -7.952   5.607
ATOM   5140  H01 WTR  1230      18.447  -8.906   5.678
ATOM   5141  H02 WTR  1230      19.086  -7.688   6.312
TER   
ATOM   5142  O00 WTR  1231      21.984  -5.486   7.940
ATOM   5143  H01 WTR  1231      21.861  -6.271   7.406
ATOM   5144  H02 WTR  1231      21.115  -5.085   7.980
TER   
ATOM   5145  O00 WTR  1232      18.911 -17.889   4.372
ATOM   5146  H01 WTR  1232      19.087 -18.206   5.258
ATOM   5147  H02 WTR  1232      18.439 -18.606   3.950
TER   
ATOM   5148  O00 WTR  1233      16.272 -12.200  -0.516
ATOM   5149  H01 WTR  1233      16.527 -11.396  -0.063
ATOM   5150  H02 WTR  1233      15.324 -12.254  -0.393
TER   
ATOM   5151  O00 WTR  1234      16.976  -7.251  -8.066
ATOM   5152  H01 WTR  1234      16.120  -7.659  -8.194
ATOM   5153  H02 WTR  1234      17.475  -7.894  -7.560
TER   
ATOM   5154  O00 WTR  1235      14.272  -4.407   0.764
ATOM   5155  H01 WTR  1235      13.339  -4.206   0.843
ATOM   5156  H02 WTR  1235      14.297  -5.267   0.345
TER   
ATOM   5157  O00 WTR  1236      22.369  -5.423  -0.491
ATOM   5158  H01 WTR  1236      22.075  -5.924  -1.252
ATOM   5159  H02 WTR  1236      22.112  -4.521  -0.684
TER   
ATOM   5160  O00 WTR  1237      18.798 -12.251  10.476
ATOM   5161  H01 WTR  1237      19.430 -11.812  11.046
ATOM   5162  H02 WTR  1237      19.005 -13.182  10.562
TER   
ATOM   5163  O00 WTR  1238      16.278 -16.570   1.269
ATOM   5164  H01 WTR  1238      16.128 -16.591   0.324
ATOM   5165  H02 WTR  1238      16.196 -15.646   1.505
TER   
ATOM   5166  O00 WTR  1239      15.361 -11.517  11.902
ATOM   5167  H01 WTR  1239      14.966 -10.907  11.280
ATOM   5168  H02 WTR  1239      15.458 -12.332  11.410
TER   
ATOM   5169  O00 WTR  1240      13.650 -11.756  -0.265
ATOM   5170  H01 WTR  1240      13.232 -12.575   0.000
ATOM   5171  H02 WTR  1240      13.110 -11.432  -0.985
TER   
ATOM   5172  O00 WTR  1241      22.127  -3.749   4.177
ATOM   5173  H01 WTR  1241      21.471  -4.396   4.437
ATOM   5174  H02 WTR  1241      22.857  -4.270   3.841
TER   
ATOM   5175  O00 WTR  1242      20.476 -10.827  12.392
ATOM   5176  H01 WTR  1242      20.027 -10.847  13.237
ATOM   5177  H02 WTR  1242      21.222 -10.244  12.531
TER   
ATOM   5178  O00 WTR  1243      16.134 -16.600  -1.622
ATOM   5179  H01 WTR  1243      16.778 -15.956  -1.917
ATOM   5180  H02 WTR  1243      16.498 -17.444  -1.889
TER   
ATOM   5181  O00 WTR  1244      13.148 -12.664  12.589
ATOM   5182  H01 WTR  1244      12.790 -12.771  11.708
ATOM   5183  H02 WTR  1244      13.928 -12.122  12.467
TER   
ATOM   5184  O00 WTR  1245      11.077  -9.842 -17.080
ATOM   5185  H01 WTR  1245      11.542  -9.603 -17.882
ATOM   5186  H02 WTR  1245      10.175  -9.993 -17.361
TER   
ATOM   5187  O00 WTR  1246      14.496 -12.426  15.560
ATOM   5188  H01 WTR  1246      15.215 -12.760  15.024
ATOM   5189  H02 WTR  1246      14.507 -11.480  15.414
TER   
ATOM   5190  O00 WTR  1247      19.619 -14.798   9.781
ATOM   5191  H01 WTR  1247      20.508 -14.731   9.434
ATOM   5192  H02 WTR  1247      19.059 -14.816   9.004
TER   
ATOM   5193  O00 WTR  1248      15.021 -15.763  15.741
ATOM   5194  H01 WTR  1248      15.176 -14.922  15.312
ATOM   5195  H02 WTR  1248      14.917 -16.384  15.020
TER   
ATOM   5196  O00 WTR  1249      20.715  -6.656   4.308
ATOM   5197  H01 WTR  1249      20.047  -6.996   4.903
ATOM   5198  H02 WTR  1249      21.367  -7.356   4.254
TER   
ATOM   5199  O00 WTR  1250      16.769 -13.544  14.374
ATOM   5200  H01 WTR  1250      17.613 -13.946  14.168
ATOM   5201  H02 WTR  1250      16.871 -12.628  14.116
TER   
ATOM   5202  O00 WTR  1251      15.328 -14.430  12.198
ATOM   5203  H01 WTR  1251      14.479 -14.088  12.477
ATOM   5204  H02 WTR  1251      15.954 -14.054  12.818
TER   
ATOM   5205  O00 WTR  1252      19.473  -7.887  10.184
ATOM   5206  H01 WTR  1252      18.672  -8.384  10.021
ATOM   5207  H02 WTR  1252      19.199  -7.174  10.761
TER   
ATOM   5208  O00 WTR  1253      17.723 -17.209  14.592
ATOM   5209  H01 WTR  1253      17.709 -16.910  15.501
ATOM   5210  H02 WTR  1253      18.267 -17.996  14.607
TER   
ATOM   5211  O00 WTR  1254      10.940 -11.699   8.156
ATOM   5212  H01 WTR  1254      11.257 -12.043   7.321
ATOM   5213  H02 WTR  1254      10.327 -11.005   7.913
TER   
ATOM   5214  O00 WTR  1255      21.676  -0.600  -0.009
ATOM   5215  H01 WTR  1255      21.366  -1.047   0.778
ATOM   5216  H02 WTR  1255      22.269   0.077   0.317
TER   
ATOM   5217  O00 WTR  1256      13.830  -6.988   6.266
ATOM   5218  H01 WTR  1256      14.762  -6.779   6.336
ATOM   5219  H02 WTR  1256      13.805  -7.812   5.779
TER   
ATOM   5220  O00 WTR  1257      16.267  -8.474   9.166
ATOM   5221  H01 WTR  1257      16.062  -8.884   8.326
ATOM   5222  H02 WTR  1257      16.679  -7.642   8.932
TER   
ATOM   5223  O00 WTR  1258      20.363  -7.890   7.587
ATOM   5224  H01 WTR  1258      21.030  -8.519   7.862
ATOM   5225  H02 WTR  1258      19.864  -7.706   8.383
TER   
ATOM   5226  O00 WTR  1259      23.228  -8.301   3.783
ATOM   5227  H01 WTR  1259      23.769  -8.718   4.454
ATOM   5228  H02 WTR  1259      23.349  -8.845   3.005
TER   
ATOM   5229  O00 WTR  1260      20.237  -5.783  -4.607
ATOM   5230  H01 WTR  1260      19.534  -5.933  -3.976
ATOM   5231  H02 WTR  1260      19.785  -5.572  -5.424
TER   
ATOM   5232  O00 WTR  1261      23.444  -9.383   1.137
ATOM   5233  H01 WTR  1261      23.930  -8.705   0.669
ATOM   5234  H02 WTR  1261      22.524  -9.169   0.984
TER   
ATOM   5235  O00 WTR  1262      18.252   1.375   7.207
ATOM   5236  H01 WTR  1262      18.169   0.931   8.051
ATOM   5237  H02 WTR  1262      17.438   1.869   7.114
TER   
ATOM   5238  O00 WTR  1263      17.453 -10.934  14.018
ATOM   5239  H01 WTR  1263      17.588 -10.624  13.122
ATOM   5240  H02 WTR  1263      18.332 -10.975  14.393
TER   
ATOM   5241  O00 WTR  1264      11.406 -13.090  14.938
ATOM   5242  H01 WTR  1264      11.970 -12.925  14.183
ATOM   5243  H02 WTR  1264      11.714 -12.477  15.606
TER   
ATOM   5244  O00 WTR  1265      17.117 -19.952   3.531
ATOM   5245  H01 WTR  1265      17.445 -20.616   4.137
ATOM   5246  H02 WTR  1265      16.714 -20.452   2.821
TER   
ATOM   5247  O00 WTR  1266      14.631 -19.725  18.133
ATOM   5248  H01 WTR  1266      14.338 -20.134  18.947
ATOM   5249  H02 WTR  1266      14.400 -18.802  18.232
TER   
ATOM   5250  O00 WTR  1267      11.452 -17.768   6.134
ATOM   5251  H01 WTR  1267      11.682 -18.219   5.321
ATOM   5252  H02 WTR  1267      12.262 -17.765   6.644
TER   
ATOM   5253  O00 WTR  1268      14.234 -16.081   5.549
ATOM   5254  H01 WTR  1268      14.253 -17.020   5.363
ATOM   5255  H02 WTR  1268      15.146 -15.802   5.471
TER   
ATOM   5256  O00 WTR  1269      15.197  -1.306   7.402
ATOM   5257  H01 WTR  1269      14.874  -0.489   7.783
ATOM   5258  H02 WTR  1269      15.770  -1.674   8.074
TER   
ATOM   5259  O00 WTR  1270      24.457   6.044  -1.436
ATOM   5260  H01 WTR  1270      24.186   6.920  -1.163
ATOM   5261  H02 WTR  1270      24.208   5.992  -2.359
TER   
ATOM   5262  O00 WTR  1271      16.885   1.286   3.337
ATOM   5263  H01 WTR  1271      17.266   0.855   2.573
ATOM   5264  H02 WTR  1271      17.174   2.196   3.269
TER   
ATOM   5265  O00 WTR  1272      12.430   2.417   5.636
ATOM   5266  H01 WTR  1272      12.913   3.231   5.497
ATOM   5267  H02 WTR  1272      12.718   1.843   4.926
TER   
ATOM   5268  O00 WTR  1273      17.357  -5.773   8.956
ATOM   5269  H01 WTR  1273      18.053  -5.387   8.425
ATOM   5270  H02 WTR  1273      17.675  -5.703   9.856
TER   
ATOM   5271  O00 WTR  1274      13.444   0.234   9.147
ATOM   5272  H01 WTR  1274      13.119  -0.401   9.786
ATOM   5273  H02 WTR  1274      13.973   0.843   9.662
TER   
ATOM   5274  O00 WTR  1275      17.011  -7.321   2.913
ATOM   5275  H01 WTR  1275      17.561  -7.611   3.641
ATOM   5276  H02 WTR  1275      16.266  -7.922   2.921
TER   
ATOM   5277  O00 WTR  1276      14.393  -0.446  17.511
ATOM   5278  H01 WTR  1276      13.981   0.234  18.044
ATOM   5279  H02 WTR  1276      14.607  -0.008  16.687
TER   
ATOM   5280  O00 WTR  1277      18.830  -3.555   2.103
ATOM   5281  H01 WTR  1277      18.572  -3.316   1.213
ATOM   5282  H02 WTR  1277      19.340  -4.358   1.997
TER   
ATOM   5283  O00 WTR  1278      22.398  -6.222  10.640
ATOM   5284  H01 WTR  1278      23.072  -5.741  11.120
ATOM   5285  H02 WTR  1278      22.563  -6.013   9.720
TER   
ATOM   5286  O00 WTR  1279      13.724 -18.269   8.137
ATOM   5287  H01 WTR  1279      13.273 -17.467   8.399
ATOM   5288  H02 WTR  1279      14.652 -18.077   8.272
TER   
ATOM   5289  O00 WTR  1280      26.499   7.551  -1.811
ATOM   5290  H01 WTR  1280      25.926   6.798  -1.670
ATOM   5291  H02 WTR  1280      25.975   8.158  -2.332
TER   
ATOM   5292  O00 WTR  1281      10.700   0.407  11.547
ATOM   5293  H01 WTR  1281      10.317  -0.323  11.060
ATOM   5294  H02 WTR  1281      10.875   0.048  12.417
TER   
ATOM   5295  O00 WTR  1282      21.238   3.559  -1.897
ATOM   5296  H01 WTR  1282      21.641   3.805  -2.729
ATOM   5297  H02 WTR  1282      20.304   3.724  -2.025
TER   
ATOM   5298  O00 WTR  1283      20.848  -2.159   9.823
ATOM   5299  H01 WTR  1283      21.238  -1.533   9.213
ATOM   5300  H02 WTR  1283      20.233  -1.639  10.341
TER   
ATOM   5301  O00 WTR  1284      20.586   2.457   6.735
ATOM   5302  H01 WTR  1284      19.734   2.025   6.799
ATOM   5303  H02 WTR  1284      21.222   1.748   6.825
TER   
ATOM   5304  O00 WTR  1285      20.388   5.495   2.732
ATOM   5305  H01 WTR  1285      21.004   5.296   2.027
ATOM   5306  H02 WTR  1285      20.672   4.944   3.461
TER   
ATOM   5307  O00 WTR  1286      18.096  -5.770  11.837
ATOM   5308  H01 WTR  1286      18.346  -6.371  12.539
ATOM   5309  H02 WTR  1286      18.804  -5.126  11.810
TER   
ATOM   5310  O00 WTR  1287      19.136   2.418  -0.193
ATOM   5311  H01 WTR  1287      20.079   2.346  -0.341
ATOM   5312  H02 WTR  1287      18.838   3.050  -0.846
TER   
ATOM   5313  O00 WTR  1288      25.447  10.335  -1.416
ATOM   5314  H01 WTR  1288      24.541  10.103  -1.618
ATOM   5315  H02 WTR  1288      25.618   9.922  -0.569
TER   
ATOM   5316  O00 WTR  1289      21.761  -9.802   9.290
ATOM   5317  H01 WTR  1289      21.026 -10.360   9.035
ATOM   5318  H02 WTR  1289      21.578  -9.566  10.199
TER   
ATOM   5319  O00 WTR  1290      15.650  -0.892   4.461
ATOM   5320  H01 WTR  1290      15.554  -0.813   5.410
ATOM   5321  H02 WTR  1290      16.284  -0.214   4.228
TER   
ATOM   5322  O00 WTR  1291      17.548  -0.090   9.760
ATOM   5323  H01 WTR  1291      18.231   0.106  10.402
ATOM   5324  H02 WTR  1291      16.864   0.557   9.933
TER   
ATOM   5325  O00 WTR  1292      21.272  -2.163   2.078
ATOM   5326  H01 WTR  1292      21.543  -2.503   2.931
ATOM   5327  H02 WTR  1292      20.337  -2.361   2.027
TER   
ATOM   5328  O00 WTR  1293      16.694  -3.609   4.160
ATOM   5329  H01 WTR  1293      16.543  -2.667   4.230
ATOM   5330  H02 WTR  1293      16.782  -3.769   3.220
TER   
ATOM   5331  O00 WTR  1294      16.317  -6.154   5.731
ATOM   5332  H01 WTR  1294      16.663  -5.380   5.286
ATOM   5333  H02 WTR  1294      16.945  -6.847   5.530
TER   
ATOM   5334  O00 WTR  1295      18.699  -2.202  -0.269
ATOM   5335  H01 WTR  1295      18.019  -2.780  -0.616
ATOM   5336  H02 WTR  1295      19.436  -2.311  -0.871
TER   
ATOM   5337  O00 WTR  1296      20.551   3.284   4.233
ATOM   5338  H01 WTR  1296      20.870   3.193   5.131
ATOM   5339  H02 WTR  1296      20.235   2.410   4.001
TER   
ATOM   5340  O00 WTR  1297      23.756   0.924   1.657
ATOM   5341  H01 WTR  1297      22.992   1.480   1.811
ATOM   5342  H02 WTR  1297      24.479   1.538   1.529
TER   
ATOM   5343  O00 WTR  1298      19.638  -4.287   8.151
ATOM   5344  H01 WTR  1298      19.519  -4.095   7.221
ATOM   5345  H02 WTR  1298      19.861  -3.443   8.544
TER   
ATOM   5346  O00 WTR  1299      15.341   2.262   9.963
ATOM   5347  H01 WTR  1299      14.796   2.386  10.740
ATOM   5348  H02 WTR  1299      15.096   2.981   9.381
TER   
ATOM   5349  O00 WTR  1300      22.292   3.111   1.981
ATOM   5350  H01 WTR  1300      22.208   3.929   1.492
ATOM   5351  H02 WTR  1300      21.607   3.159   2.648
TER   
ATOM   5352  O00 WTR  1301      21.803  -8.555  12.140
ATOM   5353  H01 WTR  1301      21.543  -7.989  12.867
ATOM   5354  H02 WTR  1301      21.953  -7.954  11.410
TER   
ATOM   5355  O00 WTR  1302      21.295  -3.013  -1.282
ATOM   5356  H01 WTR  1302      21.208  -2.690  -2.179
ATOM   5357  H02 WTR  1302      21.715  -2.295  -0.808
TER   
ATOM   5358  O00 WTR  1303      13.104   2.183  11.893
ATOM   5359  H01 WTR  1303      12.937   1.273  12.137
ATOM   5360  H02 WTR  1303      12.496   2.354  11.174
TER   
ATOM   5361  O00 WTR  1304      15.258  -9.868  15.301
ATOM   5362  H01 WTR  1304      16.052 -10.073  14.808
ATOM   5363  H02 WTR  1304      14.752  -9.303  14.716
TER   
ATOM   5364  O00 WTR  1305      25.939   8.479   0.598
ATOM   5365  H01 WTR  1305      25.000   8.418   0.425
ATOM   5366  H02 WTR  1305      26.352   8.208  -0.222
TER   
ATOM   5367  O00 WTR  1306      18.974  -3.061   5.698
ATOM   5368  H01 WTR  1306      18.309  -3.339   5.068
ATOM   5369  H02 WTR  1306      18.962  -2.105   5.654
TER   
ATOM   5370  O00 WTR  1307      23.413  -3.474   6.590
ATOM   5371  H01 WTR  1307      23.111  -3.212   5.720
ATOM   5372  H02 WTR  1307      22.900  -4.255   6.798
TER   
ATOM   5373  O00 WTR  1308      17.934   3.904   2.760
ATOM   5374  H01 WTR  1308      17.946   3.453   1.916
ATOM   5375  H02 WTR  1308      18.824   4.242   2.864
TER   
ATOM   5376  O00 WTR  1309      14.101   4.122   8.799
ATOM   5377  H01 WTR  1309      14.563   4.935   9.005
ATOM   5378  H02 WTR  1309      13.182   4.379   8.730
TER   
ATOM   5379  O00 WTR  1310      23.186  -0.578   4.134
ATOM   5380  H01 WTR  1310      22.993  -1.484   3.896
ATOM   5381  H02 WTR  1310      23.549  -0.192   3.336
TER   
ATOM   5382  O00 WTR  1311      19.572 -10.377  17.758
ATOM   5383  H01 WTR  1311      18.683 -10.388  18.114
ATOM   5384  H02 WTR  1311      19.883 -11.276  17.862
TER   
ATOM   5385  O00 WTR  1312      15.714   2.438   6.500
ATOM   5386  H01 WTR  1312      15.712   3.010   5.733
ATOM   5387  H02 WTR  1312      15.148   2.881   7.132
TER   
ATOM   5388  O00 WTR  1313      20.632   0.593   3.114
ATOM   5389  H01 WTR  1313      21.420   0.072   3.272
ATOM   5390  H02 WTR  1313      20.116   0.067   2.502
TER   
ATOM   5391  O00 WTR  1314      13.987   4.613   5.002
ATOM   5392  H01 WTR  1314      14.499   4.710   4.199
ATOM   5393  H02 WTR  1314      14.396   5.215   5.623
TER   
ATOM   5394  O00 WTR  1315      22.544  -0.564   6.948
ATOM   5395  H01 WTR  1315      22.447  -0.388   6.012
ATOM   5396  H02 WTR  1315      22.812  -1.482   6.993
TER   
ATOM   5397  O00 WTR  1316      16.847  -2.601   9.386
ATOM   5398  H01 WTR  1316      16.995  -1.665   9.523
ATOM   5399  H02 WTR  1316      17.720  -2.961   9.228
TER   
ATOM   5400  O00 WTR  1317      11.384 -17.734  16.419
ATOM   5401  H01 WTR  1317      11.951 -17.430  17.128
ATOM   5402  H02 WTR  1317      11.937 -18.324  15.906
TER   
ATOM   5403  O00 WTR  1318      24.320  -7.314  -1.033
ATOM   5404  H01 WTR  1318      23.741  -6.583  -0.819
ATOM   5405  H02 WTR  1318      24.663  -7.102  -1.901
TER   
ATOM   5406  O00 WTR  1319      12.981   0.202   4.158
ATOM   5407  H01 WTR  1319      13.899  -0.066   4.198
ATOM   5408  H02 WTR  1319      12.631  -0.253   3.392
TER   
ATOM   5409  O00 WTR  1320      17.800  -9.881  11.586
ATOM   5410  H01 WTR  1320      16.855  -9.877  11.431
ATOM   5411  H02 WTR  1320      18.092 -10.733  11.263
TER   
ATOM   5412  O00 WTR  1321      17.896 -18.956   1.008
ATOM   5413  H01 WTR  1321      17.508 -18.115   1.251
ATOM   5414  H02 WTR  1321      18.390 -19.224   1.782
TER   
ATOM   5415  O00 WTR  1322      12.842 -11.685  -7.085
ATOM   5416  H01 WTR  1322      12.048 -11.651  -7.619
ATOM   5417  H02 WTR  1322      12.589 -11.281  -6.254
TER   
ATOM   5418  O00 WTR  1323      19.711 -11.964  -8.589
ATOM   5419  H01 WTR  1323      19.565 -11.472  -7.781
ATOM   5420  H02 WTR  1323      20.620 -11.776  -8.823
TER   
ATOM   5421  O00 WTR  1324      18.606  -9.486  -0.194
ATOM   5422  H01 WTR  1324      19.419  -9.005  -0.347
ATOM   5423  H02 WTR  1324      17.972  -8.813   0.055
TER   
ATOM   5424  O00 WTR  1325      16.185 -17.798   9.125
ATOM   5425  H01 WTR  1325      17.110 -18.017   9.015
ATOM   5426  H02 WTR  1325      16.136 -17.394   9.992
TER   
ATOM   5427  O00 WTR  1326      20.428 -13.734  -0.801
ATOM   5428  H01 WTR  1326      20.234 -13.508  -1.711
ATOM   5429  H02 WTR  1326      20.023 -13.034  -0.289
TER   
ATOM   5430  O00 WTR  1327      12.104 -17.350  -2.933
ATOM   5431  H01 WTR  1327      12.698 -16.686  -2.583
ATOM   5432  H02 WTR  1327      11.288 -17.220  -2.449
TER   
ATOM   5433  O00 WTR  1328      18.427  -7.368  14.068
ATOM   5434  H01 WTR  1328      17.728  -8.019  13.997
ATOM   5435  H02 WTR  1328      18.951  -7.661  14.814
TER   
ATOM   5436  O00 WTR  1329      17.440 -15.041   7.657
ATOM   5437  H01 WTR  1329      17.252 -14.949   6.723
ATOM   5438  H02 WTR  1329      16.590 -14.937   8.085
TER   
ATOM   5439  O00 WTR  1330      13.076  -6.838   2.578
ATOM   5440  H01 WTR  1330      13.112  -6.696   3.524
ATOM   5441  H02 WTR  1330      12.305  -6.349   2.290
TER   
ATOM   5442  O00 WTR  1331      17.985  -8.757  -5.451
ATOM   5443  H01 WTR  1331      17.256  -9.347  -5.641
ATOM   5444  H02 WTR  1331      18.124  -8.843  -4.507
TER   
ATOM   5445  O00 WTR  1332      17.768 -12.276   4.217
ATOM   5446  H01 WTR  1332      17.077 -11.824   3.733
ATOM   5447  H02 WTR  1332      18.014 -11.665   4.911
TER   
ATOM   5448  O00 WTR  1333      21.272 -15.787   0.606
ATOM   5449  H01 WTR  1333      21.043 -15.603   1.518
ATOM   5450  H02 WTR  1333      21.065 -14.977   0.139
TER   
ATOM   5451  O00 WTR  1334      17.218 -21.402  -4.525
ATOM   5452  H01 WTR  1334      16.346 -21.550  -4.892
ATOM   5453  H02 WTR  1334      17.069 -20.820  -3.780
TER   
ATOM   5454  O00 WTR  1335      16.929 -15.433   4.913
ATOM   5455  H01 WTR  1335      17.211 -14.711   4.350
ATOM   5456  H02 WTR  1335      17.347 -16.207   4.537
TER   
ATOM   5457  O00 WTR  1336      14.003 -15.277  -2.752
ATOM   5458  H01 WTR  1336      14.378 -14.921  -3.557
ATOM   5459  H02 WTR  1336      14.753 -15.630  -2.273
TER   
ATOM   5460  O00 WTR  1337      24.079 -12.281   3.963
ATOM   5461  H01 WTR  1337      23.218 -12.180   4.368
ATOM   5462  H02 WTR  1337      23.903 -12.281   3.022
TER   
ATOM   5463  O00 WTR  1338      19.104 -12.099   0.940
ATOM   5464  H01 WTR  1338      18.372 -12.154   1.554
ATOM   5465  H02 WTR  1338      18.993 -11.252   0.509
TER   
ATOM   5466  O00 WTR  1339      13.285  -7.927  -5.005
ATOM   5467  H01 WTR  1339      13.014  -7.540  -5.838
ATOM   5468  H02 WTR  1339      13.951  -8.571  -5.245
TER   
ATOM   5469  O00 WTR  1340      19.105  -4.982  -7.085
ATOM   5470  H01 WTR  1340      19.818  -4.693  -7.654
ATOM   5471  H02 WTR  1340      18.864  -4.202  -6.586
TER   
ATOM   5472  O00 WTR  1341      15.177  -9.886  -5.440
ATOM   5473  H01 WTR  1341      15.449 -10.730  -5.800
ATOM   5474  H02 WTR  1341      15.310  -9.974  -4.496
TER   
ATOM   5475  O00 WTR  1342      19.577 -12.668  -3.354
ATOM   5476  H01 WTR  1342      19.071 -11.880  -3.157
ATOM   5477  H02 WTR  1342      18.918 -13.337  -3.537
TER   
ATOM   5478  O00 WTR  1343      18.076 -14.960  -2.624
ATOM   5479  H01 WTR  1343      17.971 -15.452  -3.438
ATOM   5480  H02 WTR  1343      18.655 -15.504  -2.089
TER   
ATOM   5481  O00 WTR  1344      19.587  -6.618 -10.602
ATOM   5482  H01 WTR  1344      19.499  -5.679 -10.765
ATOM   5483  H02 WTR  1344      19.141  -6.759  -9.767
TER   
ATOM   5484  O00 WTR  1345      14.395 -21.691  -5.284
ATOM   5485  H01 WTR  1345      14.473 -21.630  -6.236
ATOM   5486  H02 WTR  1345      13.924 -20.897  -5.030
TER   
ATOM   5487  O00 WTR  1346      20.619 -12.910   3.906
ATOM   5488  H01 WTR  1346      19.764 -12.615   3.592
ATOM   5489  H02 WTR  1346      21.185 -12.870   3.135
TER   
ATOM   5490  O00 WTR  1347      16.224 -14.946  -9.641
ATOM   5491  H01 WTR  1347      15.700 -15.339 -10.338
ATOM   5492  H02 WTR  1347      16.603 -14.162 -10.038
TER   
ATOM   5493  O00 WTR  1348      22.697 -12.130   1.501
ATOM   5494  H01 WTR  1348      22.937 -11.289   1.113
ATOM   5495  H02 WTR  1348      22.327 -12.632   0.775
TER   
ATOM   5496  O00 WTR  1349      19.753 -15.422   3.256
ATOM   5497  H01 WTR  1349      19.666 -16.088   3.938
ATOM   5498  H02 WTR  1349      19.798 -14.594   3.734
TER   
ATOM   5499  O00 WTR  1350      14.593 -12.631   5.304
ATOM   5500  H01 WTR  1350      15.500 -12.935   5.348
ATOM   5501  H02 WTR  1350      14.464 -12.395   4.385
TER   
ATOM   5502  O00 WTR  1351      13.998 -12.505   2.737
ATOM   5503  H01 WTR  1351      13.641 -13.367   2.949
ATOM   5504  H02 WTR  1351      13.520 -12.233   1.953
TER   
ATOM   5505  O00 WTR  1352      18.322 -10.203  -2.990
ATOM   5506  H01 WTR  1352      18.436 -10.129  -2.042
ATOM   5507  H02 WTR  1352      17.459 -10.603  -3.097
TER   
ATOM   5508  O00 WTR  1353      15.227 -11.786 -13.028
ATOM   5509  H01 WTR  1353      15.096 -11.392 -13.891
ATOM   5510  H02 WTR  1353      14.633 -12.536 -13.013
TER   
ATOM   5511  O00 WTR  1354      21.288  -9.962 -14.084
ATOM   5512  H01 WTR  1354      21.337  -9.485 -13.255
ATOM   5513  H02 WTR  1354      20.856 -10.787 -13.860
TER   
ATOM   5514  O00 WTR  1355      12.161 -21.533  -2.851
ATOM   5515  H01 WTR  1355      11.496 -21.449  -2.168
ATOM   5516  H02 WTR  1355      12.156 -20.686  -3.296
TER   
ATOM   5517  O00 WTR  1356      21.637 -10.142  -9.613
ATOM   5518  H01 WTR  1356      21.521  -9.649 -10.426
ATOM   5519  H02 WTR  1356      21.520  -9.493  -8.920
TER   
ATOM   5520  O00 WTR  1357      14.963  -6.448  -1.001
ATOM   5521  H01 WTR  1357      15.844  -6.649  -0.686
ATOM   5522  H02 WTR  1357      15.084  -5.712  -1.600
TER   
ATOM   5523  O00 WTR  1358      21.158  -8.036  -7.619
ATOM   5524  H01 WTR  1358      21.380  -7.274  -8.153
ATOM   5525  H02 WTR  1358      20.984  -7.678  -6.749
TER   
ATOM   5526  O00 WTR  1359      16.399 -12.325  -6.418
ATOM   5527  H01 WTR  1359      16.075 -13.163  -6.087
ATOM   5528  H02 WTR  1359      17.316 -12.492  -6.638
TER   
ATOM   5529  O00 WTR  1360      14.976  -4.019  -9.507
ATOM   5530  H01 WTR  1360      14.645  -3.307 -10.054
ATOM   5531  H02 WTR  1360      15.795  -3.682  -9.143
TER   
ATOM   5532  O00 WTR  1361      12.185 -10.585  -2.249
ATOM   5533  H01 WTR  1361      12.505 -10.743  -3.137
ATOM   5534  H02 WTR  1361      12.617  -9.775  -1.978
TER   
ATOM   5535  O00 WTR  1362      18.558 -25.585  -5.844
ATOM   5536  H01 WTR  1362      17.847 -26.164  -5.571
ATOM   5537  H02 WTR  1362      19.203 -26.169  -6.243
TER   
ATOM   5538  O00 WTR  1363      17.349 -16.079  17.050
ATOM   5539  H01 WTR  1363      16.543 -15.973  16.545
ATOM   5540  H02 WTR  1363      17.124 -16.713  17.731
TER   
ATOM   5541  O00 WTR  1364      20.987  -8.337  -0.272
ATOM   5542  H01 WTR  1364      21.210  -8.239  -1.197
ATOM   5543  H02 WTR  1364      20.583  -7.502  -0.033
TER   
ATOM   5544  O00 WTR  1365       8.252  -8.159  -4.988
ATOM   5545  H01 WTR  1365       7.727  -7.373  -5.133
ATOM   5546  H02 WTR  1365       7.890  -8.546  -4.191
TER   
ATOM   5547  O00 WTR  1366      19.681 -10.834  -6.105
ATOM   5548  H01 WTR  1366      19.932 -11.288  -5.300
ATOM   5549  H02 WTR  1366      19.160 -10.089  -5.807
TER   
ATOM   5550  O00 WTR  1367      18.547  -4.294 -11.572
ATOM   5551  H01 WTR  1367      18.184  -3.887 -12.358
ATOM   5552  H02 WTR  1367      18.454  -3.627 -10.892
TER   
ATOM   5553  O00 WTR  1368      20.605  -5.817   1.722
ATOM   5554  H01 WTR  1368      21.439  -5.487   1.388
ATOM   5555  H02 WTR  1368      20.815  -6.170   2.586
TER   
ATOM   5556  O00 WTR  1369      15.286  -9.306  -0.400
ATOM   5557  H01 WTR  1369      14.680  -9.661   0.250
ATOM   5558  H02 WTR  1369      15.011  -8.396  -0.511
TER   
ATOM   5559  O00 WTR  1370      17.500 -22.285  -8.918
ATOM   5560  H01 WTR  1370      18.110 -22.883  -9.350
ATOM   5561  H02 WTR  1370      17.310 -22.701  -8.077
TER   
ATOM   5562  O00 WTR  1371      16.819 -10.436   2.347
ATOM   5563  H01 WTR  1371      17.393  -9.837   1.869
ATOM   5564  H02 WTR  1371      15.933 -10.148   2.122
TER   
ATOM   5565  O00 WTR  1372      17.207  -6.979   0.290
ATOM   5566  H01 WTR  1372      17.822  -6.313  -0.020
ATOM   5567  H02 WTR  1372      17.360  -7.025   1.234
TER   
ATOM   5568  O00 WTR  1373      17.712  -3.711  -3.432
ATOM   5569  H01 WTR  1373      18.185  -3.290  -4.149
ATOM   5570  H02 WTR  1373      17.725  -4.643  -3.650
TER   
ATOM   5571  O00 WTR  1374      12.540  -3.080  -4.108
ATOM   5572  H01 WTR  1374      11.769  -3.336  -3.603
ATOM   5573  H02 WTR  1374      12.229  -3.026  -5.012
TER   
ATOM   5574  O00 WTR  1375      23.515  -7.588  -6.118
ATOM   5575  H01 WTR  1375      23.034  -8.150  -6.726
ATOM   5576  H02 WTR  1375      23.196  -6.705  -6.305
TER   
ATOM   5577  O00 WTR  1376      14.775  -3.899  -3.025
ATOM   5578  H01 WTR  1376      15.460  -3.801  -3.687
ATOM   5579  H02 WTR  1376      14.016  -3.449  -3.397
TER   
ATOM   5580  O00 WTR  1377      21.744   3.983 -13.641
ATOM   5581  H01 WTR  1377      21.647   3.747 -12.718
ATOM   5582  H02 WTR  1377      21.261   3.306 -14.114
TER   
ATOM   5583  O00 WTR  1378      11.409  -3.343  -6.833
ATOM   5584  H01 WTR  1378      12.107  -3.918  -7.145
ATOM   5585  H02 WTR  1378      11.459  -2.574  -7.401
TER   
ATOM   5586  O00 WTR  1379      18.560  -0.137  -9.935
ATOM   5587  H01 WTR  1379      18.260   0.759  -9.783
ATOM   5588  H02 WTR  1379      18.743  -0.480  -9.060
TER   
ATOM   5589  O00 WTR  1380      21.175  -3.258  -4.085
ATOM   5590  H01 WTR  1380      20.431  -2.877  -4.552
ATOM   5591  H02 WTR  1380      20.982  -4.195  -4.050
TER   
ATOM   5592  O00 WTR  1381      23.481   5.662  -4.056
ATOM   5593  H01 WTR  1381      22.680   5.912  -4.515
ATOM   5594  H02 WTR  1381      23.758   4.850  -4.481
TER   
ATOM   5595  O00 WTR  1382      10.693 -19.321  12.899
ATOM   5596  H01 WTR  1382       9.805 -19.338  13.257
ATOM   5597  H02 WTR  1382      10.623 -19.777  12.061
TER   
ATOM   5598  O00 WTR  1383      18.735  -0.458   5.359
ATOM   5599  H01 WTR  1383      19.090  -0.066   4.561
ATOM   5600  H02 WTR  1383      18.420   0.285   5.872
TER   
ATOM   5601  O00 WTR  1384      18.517   0.239   1.326
ATOM   5602  H01 WTR  1384      19.143   0.831   0.909
ATOM   5603  H02 WTR  1384      18.555  -0.559   0.800
TER   
ATOM   5604  O00 WTR  1385      17.617  -6.188  -4.335
ATOM   5605  H01 WTR  1385      17.802  -7.022  -4.767
ATOM   5606  H02 WTR  1385      17.040  -5.725  -4.941
TER   
ATOM   5607  O00 WTR  1386      17.742  -3.201  -9.043
ATOM   5608  H01 WTR  1386      18.188  -4.009  -8.789
ATOM   5609  H02 WTR  1386      18.119  -2.530  -8.474
TER   
ATOM   5610  O00 WTR  1387      13.115  -6.070 -13.433
ATOM   5611  H01 WTR  1387      14.043  -5.962 -13.637
ATOM   5612  H02 WTR  1387      13.003  -7.014 -13.320
TER   
ATOM   5613  O00 WTR  1388      21.070  -3.578  -8.708
ATOM   5614  H01 WTR  1388      21.278  -3.267  -9.588
ATOM   5615  H02 WTR  1388      20.366  -3.001  -8.409
TER   
ATOM   5616  O00 WTR  1389      15.927  -0.521  -9.744
ATOM   5617  H01 WTR  1389      15.642   0.208  -9.193
ATOM   5618  H02 WTR  1389      16.883  -0.486  -9.714
TER   
ATOM   5619  O00 WTR  1390      12.798  -7.677  -2.186
ATOM   5620  H01 WTR  1390      12.900  -7.692  -3.138
ATOM   5621  H02 WTR  1390      13.507  -7.113  -1.878
TER   
ATOM   5622  O00 WTR  1391      22.842  -4.722  -6.756
ATOM   5623  H01 WTR  1391      22.681  -4.187  -5.979
ATOM   5624  H02 WTR  1391      22.582  -4.164  -7.489
TER   
ATOM   5625  O00 WTR  1392      21.581   4.680  -7.452
ATOM   5626  H01 WTR  1392      20.844   5.120  -7.874
ATOM   5627  H02 WTR  1392      21.401   3.747  -7.564
TER   
ATOM   5628  O00 WTR  1393      16.553  -3.762  -0.712
ATOM   5629  H01 WTR  1393      15.779  -3.915  -0.169
ATOM   5630  H02 WTR  1393      16.223  -3.781  -1.611
TER   
ATOM   5631  O00 WTR  1394      21.932  -7.018  -2.601
ATOM   5632  H01 WTR  1394      22.836  -7.251  -2.813
ATOM   5633  H02 WTR  1394      21.628  -6.521  -3.360
TER   
ATOM   5634  O00 WTR  1395      12.296 -19.265  -9.065
ATOM   5635  H01 WTR  1395      13.100 -19.422  -9.559
ATOM   5636  H02 WTR  1395      11.626 -19.765  -9.532
TER   
ATOM   5637  O00 WTR  1396      20.630   4.927  -4.507
ATOM   5638  H01 WTR  1396      20.427   3.998  -4.617
ATOM   5639  H02 WTR  1396      21.022   5.187  -5.341
TER   
ATOM   5640  O00 WTR  1397      25.099  -7.198  -3.970
ATOM   5641  H01 WTR  1397      25.786  -7.778  -4.300
ATOM   5642  H02 WTR  1397      24.398  -7.264  -4.618
TER   
ATOM   5643  O00 WTR  1398      22.141   5.246   0.358
ATOM   5644  H01 WTR  1398      21.839   4.681  -0.354
ATOM   5645  H02 WTR  1398      22.856   5.754  -0.025
TER   
ATOM   5646  O00 WTR  1399      19.954  -7.485 -15.132
ATOM   5647  H01 WTR  1399      19.484  -7.376 -14.305
ATOM   5648  H02 WTR  1399      20.286  -8.382 -15.102
TER   
ATOM   5649  O00 WTR  1400      19.173  -5.282  -1.347
ATOM   5650  H01 WTR  1400      19.845  -4.609  -1.242
ATOM   5651  H02 WTR  1400      18.505  -4.871  -1.896
TER   
ATOM   5652  O00 WTR  1401     -16.809  10.689   3.632
ATOM   5653  H01 WTR  1401     -16.308  11.460   3.896
ATOM   5654  H02 WTR  1401     -16.290   9.947   3.944
TER   
ATOM   5655  O00 WTR  1402     -12.398  15.225   7.703
ATOM   5656  H01 WTR  1402     -12.185  14.410   8.156
ATOM   5657  H02 WTR  1402     -11.563  15.528   7.348
TER   
ATOM   5658  O00 WTR  1403     -12.669  10.885   6.869
ATOM   5659  H01 WTR  1403     -12.753  11.027   5.926
ATOM   5660  H02 WTR  1403     -11.738  10.708   7.003
TER   
ATOM   5661  O00 WTR  1404     -18.619   4.102   7.147
ATOM   5662  H01 WTR  1404     -17.964   4.705   7.498
ATOM   5663  H02 WTR  1404     -19.213   4.660   6.644
TER   
ATOM   5664  O00 WTR  1405     -14.766   7.375   8.803
ATOM   5665  H01 WTR  1405     -13.883   7.020   8.907
ATOM   5666  H02 WTR  1405     -14.637   8.320   8.727
TER   
ATOM   5667  O00 WTR  1406     -16.151   5.082   8.171
ATOM   5668  H01 WTR  1406     -15.530   4.375   7.994
ATOM   5669  H02 WTR  1406     -15.621   5.771   8.572
TER   
ATOM   5670  O00 WTR  1407     -22.067   5.300   3.170
ATOM   5671  H01 WTR  1407     -22.561   5.468   2.368
ATOM   5672  H02 WTR  1407     -22.458   4.504   3.531
TER   
ATOM   5673  O00 WTR  1408     -16.949   5.373   3.432
ATOM   5674  H01 WTR  1408     -16.623   5.788   2.634
ATOM   5675  H02 WTR  1408     -16.620   5.924   4.141
TER   
ATOM   5676  O00 WTR  1409     -20.245  10.165  -1.158
ATOM   5677  H01 WTR  1409     -20.353  10.506  -0.271
ATOM   5678  H02 WTR  1409     -19.812   9.320  -1.039
TER   
ATOM   5679  O00 WTR  1410     -20.408   7.260   1.665
ATOM   5680  H01 WTR  1410     -20.925   6.681   2.226
ATOM   5681  H02 WTR  1410     -20.930   8.059   1.600
TER   
ATOM   5682  O00 WTR  1411     -19.063   9.517   1.863
ATOM   5683  H01 WTR  1411     -19.094   8.562   1.800
ATOM   5684  H02 WTR  1411     -18.472   9.689   2.595
TER   
ATOM   5685  O00 WTR  1412     -22.422   8.817  -2.695
ATOM   5686  H01 WTR  1412     -23.137   8.904  -2.066
ATOM   5687  H02 WTR  1412     -21.691   9.287  -2.295
TER   
ATOM   5688  O00 WTR  1413      -7.690   6.112   9.703
ATOM   5689  H01 WTR  1413      -8.290   6.396  10.393
ATOM   5690  H02 WTR  1413      -7.735   6.807   9.046
TER   
ATOM   5691  O00 WTR  1414     -14.534  10.163   9.224
ATOM   5692  H01 WTR  1414     -14.848  10.973   8.821
ATOM   5693  H02 WTR  1414     -13.618  10.101   8.954
TER   
ATOM   5694  O00 WTR  1415      -4.484  10.508   9.081
ATOM   5695  H01 WTR  1415      -5.076  10.521   8.328
ATOM   5696  H02 WTR  1415      -4.774  11.240   9.626
TER   
ATOM   5697  O00 WTR  1416      -5.699  10.131   6.733
ATOM   5698  H01 WTR  1416      -5.208   9.974   5.926
ATOM   5699  H02 WTR  1416      -6.617  10.087   6.467
TER   
ATOM   5700  O00 WTR  1417      -5.493   6.627  12.215
ATOM   5701  H01 WTR  1417      -5.602   7.401  11.663
ATOM   5702  H02 WTR  1417      -4.550   6.576  12.373
TER   
ATOM   5703  O00 WTR  1418       2.754  11.035   2.851
ATOM   5704  H01 WTR  1418       2.803  11.363   3.749
ATOM   5705  H02 WTR  1418       1.826  10.846   2.716
TER   
ATOM   5706  O00 WTR  1419      -7.722   8.095   7.802
ATOM   5707  H01 WTR  1419      -7.222   7.671   7.104
ATOM   5708  H02 WTR  1419      -7.676   9.028   7.597
TER   
ATOM   5709  O00 WTR  1420      -0.862   6.688   6.980
ATOM   5710  H01 WTR  1420      -1.330   7.099   7.707
ATOM   5711  H02 WTR  1420      -1.148   7.173   6.206
TER   
ATOM   5712  O00 WTR  1421      -5.391  14.957  14.233
ATOM   5713  H01 WTR  1421      -5.204  15.073  13.301
ATOM   5714  H02 WTR  1421      -5.447  15.848  14.579
TER   
ATOM   5715  O00 WTR  1422       1.267  14.397   4.503
ATOM   5716  H01 WTR  1422       0.451  13.949   4.282
ATOM   5717  H02 WTR  1422       0.989  15.226   4.892
TER   
ATOM   5718  O00 WTR  1423      -4.313   7.252   8.317
ATOM   5719  H01 WTR  1423      -4.326   6.385   7.913
ATOM   5720  H02 WTR  1423      -4.899   7.780   7.774
TER   
ATOM   5721  O00 WTR  1424      -7.041   9.206   3.717
ATOM   5722  H01 WTR  1424      -7.416   9.612   4.498
ATOM   5723  H02 WTR  1424      -6.120   9.468   3.729
TER   
ATOM   5724  O00 WTR  1425      -7.700  15.890  12.050
ATOM   5725  H01 WTR  1425      -7.954  15.103  12.532
ATOM   5726  H02 WTR  1425      -6.858  15.667  11.653
TER   
ATOM   5727  O00 WTR  1426     -11.528  12.743   8.417
ATOM   5728  H01 WTR  1426     -10.738  12.203   8.414
ATOM   5729  H02 WTR  1426     -12.120  12.307   7.804
TER   
ATOM   5730  O00 WTR  1427      19.220   7.821 -11.742
ATOM   5731  H01 WTR  1427      18.640   8.169 -11.065
ATOM   5732  H02 WTR  1427      19.173   6.871 -11.633
TER   
ATOM   5733  O00 WTR  1428      -1.948  10.763   6.605
ATOM   5734  H01 WTR  1428      -2.137  10.259   7.396
ATOM   5735  H02 WTR  1428      -2.775  11.198   6.394
TER   
ATOM   5736  O00 WTR  1429      -1.595  10.740   9.584
ATOM   5737  H01 WTR  1429      -1.322  11.603   9.894
ATOM   5738  H02 WTR  1429      -2.537  10.823   9.440
TER   
ATOM   5739  O00 WTR  1430      -7.369  13.164  12.767
ATOM   5740  H01 WTR  1430      -6.778  13.725  13.269
ATOM   5741  H02 WTR  1430      -6.907  13.004  11.944
TER   
ATOM   5742  O00 WTR  1431       0.796   9.781   6.116
ATOM   5743  H01 WTR  1431       0.097  10.410   6.297
ATOM   5744  H02 WTR  1431       1.593  10.311   6.082
TER   
ATOM   5745  O00 WTR  1432       9.590   8.709  13.545
ATOM   5746  H01 WTR  1432      10.456   9.118  13.545
ATOM   5747  H02 WTR  1432       8.980   9.438  13.660
TER   
ATOM   5748  O00 WTR  1433       0.363   4.173   6.234
ATOM   5749  H01 WTR  1433      -0.325   3.888   5.633
ATOM   5750  H02 WTR  1433       0.139   5.079   6.443
TER   
ATOM   5751  O00 WTR  1434      15.059   4.525  15.419
ATOM   5752  H01 WTR  1434      14.541   3.786  15.739
ATOM   5753  H02 WTR  1434      15.774   4.122  14.928
TER   
ATOM   5754  O00 WTR  1435      12.808  11.630   6.994
ATOM   5755  H01 WTR  1435      13.537  11.083   6.700
ATOM   5756  H02 WTR  1435      12.972  12.483   6.592
TER   
ATOM   5757  O00 WTR  1436       7.994  11.328  12.952
ATOM   5758  H01 WTR  1436       7.141  11.041  13.278
ATOM   5759  H02 WTR  1436       7.974  12.281  13.034
TER   
ATOM   5760  O00 WTR  1437       3.051  12.478   5.451
ATOM   5761  H01 WTR  1437       2.364  13.097   5.204
ATOM   5762  H02 WTR  1437       3.866  12.911   5.199
TER   
ATOM   5763  O00 WTR  1438      -6.074   7.478   5.430
ATOM   5764  H01 WTR  1438      -6.483   7.837   4.643
ATOM   5765  H02 WTR  1438      -5.334   8.060   5.603
TER   
ATOM   5766  O00 WTR  1439       2.700  13.122   7.881
ATOM   5767  H01 WTR  1439       1.791  13.421   7.852
ATOM   5768  H02 WTR  1439       2.917  12.925   6.970
TER   
ATOM   5769  O00 WTR  1440     -11.352   8.866  11.859
ATOM   5770  H01 WTR  1440     -11.523   9.322  11.035
ATOM   5771  H02 WTR  1440     -10.414   8.980  12.007
TER   
ATOM   5772  O00 WTR  1441     -11.831   9.531   9.418
ATOM   5773  H01 WTR  1441     -11.511   8.920   8.754
ATOM   5774  H02 WTR  1441     -11.242  10.282   9.356
TER   
ATOM   5775  O00 WTR  1442       2.512  12.016  10.500
ATOM   5776  H01 WTR  1442       2.637  12.364   9.617
ATOM   5777  H02 WTR  1442       2.410  11.073  10.373
TER   
ATOM   5778  O00 WTR  1443      15.697   5.984  10.075
ATOM   5779  H01 WTR  1443      16.356   5.577  10.639
ATOM   5780  H02 WTR  1443      14.917   6.046  10.626
TER   
ATOM   5781  O00 WTR  1444      -0.193  12.856   7.291
ATOM   5782  H01 WTR  1444      -0.611  13.712   7.383
ATOM   5783  H02 WTR  1444      -0.841  12.235   7.623
TER   
ATOM   5784  O00 WTR  1445      10.684  11.248  11.460
ATOM   5785  H01 WTR  1445      10.583  10.735  10.658
ATOM   5786  H02 WTR  1445       9.815  11.239  11.862
TER   
ATOM   5787  O00 WTR  1446      -0.673  12.505   4.677
ATOM   5788  H01 WTR  1446      -0.370  12.617   5.578
ATOM   5789  H02 WTR  1446      -1.624  12.426   4.753
TER   
ATOM   5790  O00 WTR  1447       5.452  13.519   5.194
ATOM   5791  H01 WTR  1447       5.576  14.095   5.948
ATOM   5792  H02 WTR  1447       5.276  14.113   4.465
TER   
ATOM   5793  O00 WTR  1448       0.305  16.619   5.757
ATOM   5794  H01 WTR  1448      -0.281  16.182   6.374
ATOM   5795  H02 WTR  1448       0.140  17.553   5.890
TER   
ATOM   5796  O00 WTR  1449      11.280  10.138   8.798
ATOM   5797  H01 WTR  1449      10.446  10.190   8.331
ATOM   5798  H02 WTR  1449      11.844  10.771   8.353
TER   
ATOM   5799  O00 WTR  1450       9.260   6.947  15.547
ATOM   5800  H01 WTR  1450      10.165   7.064  15.835
ATOM   5801  H02 WTR  1450       9.192   7.474  14.751
TER   
ATOM   5802  O00 WTR  1451      -3.636   5.957   3.258
ATOM   5803  H01 WTR  1451      -3.744   5.705   2.340
ATOM   5804  H02 WTR  1451      -3.834   6.893   3.275
TER   
ATOM   5805  O00 WTR  1452     -10.873   8.143   7.248
ATOM   5806  H01 WTR  1452     -10.068   7.658   7.066
ATOM   5807  H02 WTR  1452     -10.651   9.055   7.062
TER   
ATOM   5808  O00 WTR  1453      -2.134   9.193  -1.152
ATOM   5809  H01 WTR  1453      -2.005   8.425  -0.595
ATOM   5810  H02 WTR  1453      -1.890   8.897  -2.029
TER   
ATOM   5811  O00 WTR  1454       6.123  12.474 -14.669
ATOM   5812  H01 WTR  1454       6.697  11.961 -14.100
ATOM   5813  H02 WTR  1454       5.789  11.842 -15.305
TER   
ATOM   5814  O00 WTR  1455       4.603  12.725   1.913
ATOM   5815  H01 WTR  1455       4.025  13.433   1.629
ATOM   5816  H02 WTR  1455       4.014  11.993   2.098
TER   
ATOM   5817  O00 WTR  1456      19.146  13.558  -6.951
ATOM   5818  H01 WTR  1456      18.745  13.503  -7.818
ATOM   5819  H02 WTR  1456      19.455  12.670  -6.772
TER   
ATOM   5820  O00 WTR  1457       4.161  15.821   3.380
ATOM   5821  H01 WTR  1457       4.477  15.748   2.480
ATOM   5822  H02 WTR  1457       3.237  15.577   3.330
TER   
ATOM   5823  O00 WTR  1458       0.207  10.217   3.477
ATOM   5824  H01 WTR  1458      -0.419  10.907   3.695
ATOM   5825  H02 WTR  1458       0.541   9.920   4.324
TER   
ATOM   5826  O00 WTR  1459       4.974  15.242   0.839
ATOM   5827  H01 WTR  1459       5.409  14.466   1.191
ATOM   5828  H02 WTR  1459       5.222  15.256  -0.086
TER   
ATOM   5829  O00 WTR  1460      -9.779   3.381  18.029
ATOM   5830  H01 WTR  1460     -10.630   3.547  18.435
ATOM   5831  H02 WTR  1460      -9.983   3.200  17.111
TER   
ATOM   5832  O00 WTR  1461      14.604   9.446   9.376
ATOM   5833  H01 WTR  1461      14.351   9.020  10.195
ATOM   5834  H02 WTR  1461      15.505   9.158   9.224
TER   
ATOM   5835  O00 WTR  1462      19.648  -0.589  11.708
ATOM   5836  H01 WTR  1462      20.401  -0.308  12.228
ATOM   5837  H02 WTR  1462      18.902  -0.509  12.303
TER   
ATOM   5838  O00 WTR  1463      15.084  10.360   5.644
ATOM   5839  H01 WTR  1463      14.791  10.008   4.803
ATOM   5840  H02 WTR  1463      15.330   9.589   6.154
TER   
ATOM   5841  O00 WTR  1464      17.354   4.283  11.564
ATOM   5842  H01 WTR  1464      17.919   5.054  11.617
ATOM   5843  H02 WTR  1464      17.751   3.740  10.883
TER   
ATOM   5844  O00 WTR  1465      19.384   2.704   9.999
ATOM   5845  H01 WTR  1465      19.712   2.737   9.100
ATOM   5846  H02 WTR  1465      20.149   2.902  10.540
TER   
ATOM   5847  O00 WTR  1466      11.153   8.096  10.592
ATOM   5848  H01 WTR  1466      11.258   8.625   9.801
ATOM   5849  H02 WTR  1466      10.252   8.260  10.872
TER   
ATOM   5850  O00 WTR  1467      13.318   6.790  11.606
ATOM   5851  H01 WTR  1467      13.449   7.208  12.457
ATOM   5852  H02 WTR  1467      12.686   7.352  11.158
TER   
ATOM   5853  O00 WTR  1468      20.615  -4.420  11.826
ATOM   5854  H01 WTR  1468      20.940  -3.565  11.544
ATOM   5855  H02 WTR  1468      21.139  -5.051  11.332
TER   
ATOM   5856  O00 WTR  1469     -11.017 -21.571  17.756
ATOM   5857  H01 WTR  1469     -11.243 -20.687  18.044
ATOM   5858  H02 WTR  1469     -10.084 -21.523  17.546
TER   
ATOM   5859  O00 WTR  1470     -13.339 -15.993  18.301
ATOM   5860  H01 WTR  1470     -12.990 -16.497  17.565
ATOM   5861  H02 WTR  1470     -12.675 -15.324  18.470
TER   
ATOM   5862  O00 WTR  1471       3.537 -21.290  19.100
ATOM   5863  H01 WTR  1471       4.405 -21.531  18.775
ATOM   5864  H02 WTR  1471       3.088 -22.126  19.229
TER   
ATOM   5865  O00 WTR  1472       3.356 -23.676  16.718
ATOM   5866  H01 WTR  1472       3.313 -22.722  16.649
ATOM   5867  H02 WTR  1472       4.277 -23.886  16.561
TER   
ATOM   5868  O00 WTR  1473     -11.424 -24.483  17.056
ATOM   5869  H01 WTR  1473     -11.838 -25.284  17.379
ATOM   5870  H02 WTR  1473     -11.254 -23.967  17.844
TER   
ATOM   5871  O00 WTR  1474      -6.047 -19.553  20.315
ATOM   5872  H01 WTR  1474      -6.701 -19.684  19.628
ATOM   5873  H02 WTR  1474      -5.377 -20.212  20.136
TER   
ATOM   5874  O00 WTR  1475       3.055 -25.188  14.248
ATOM   5875  H01 WTR  1475       2.417 -25.817  13.914
ATOM   5876  H02 WTR  1475       2.687 -24.891  15.080
TER   
ATOM   5877  O00 WTR  1476      -8.941 -17.955  16.113
ATOM   5878  H01 WTR  1476      -9.337 -17.319  15.517
ATOM   5879  H02 WTR  1476      -7.998 -17.844  15.991
TER   
ATOM   5880  O00 WTR  1477      -7.178 -25.383  10.289
ATOM   5881  H01 WTR  1477      -7.690 -24.969  10.983
ATOM   5882  H02 WTR  1477      -6.513 -25.893  10.752
TER   
ATOM   5883  O00 WTR  1478      -1.022 -25.190  15.110
ATOM   5884  H01 WTR  1478      -0.980 -24.238  15.198
ATOM   5885  H02 WTR  1478      -1.131 -25.509  16.006
TER   
ATOM   5886  O00 WTR  1479      -3.956 -16.389  21.836
ATOM   5887  H01 WTR  1479      -4.012 -16.849  20.999
ATOM   5888  H02 WTR  1479      -3.096 -16.625  22.183
TER   
ATOM   5889  O00 WTR  1480     -11.532 -23.281  14.606
ATOM   5890  H01 WTR  1480     -11.647 -22.359  14.837
ATOM   5891  H02 WTR  1480     -11.483 -23.735  15.448
TER   
ATOM   5892  O00 WTR  1481       1.035 -24.028  18.961
ATOM   5893  H01 WTR  1481       1.725 -24.145  18.308
ATOM   5894  H02 WTR  1481       0.933 -24.893  19.360
TER   
ATOM   5895  O00 WTR  1482     -12.587 -17.218  16.132
ATOM   5896  H01 WTR  1482     -12.461 -18.125  16.414
ATOM   5897  H02 WTR  1482     -11.927 -17.085  15.452
TER   
ATOM   5898  O00 WTR  1483      -3.000 -18.058  24.375
ATOM   5899  H01 WTR  1483      -3.914 -17.914  24.132
ATOM   5900  H02 WTR  1483      -2.757 -17.276  24.870
TER   
ATOM   5901  O00 WTR  1484      -8.674 -24.690  17.832
ATOM   5902  H01 WTR  1484      -9.475 -24.806  17.322
ATOM   5903  H02 WTR  1484      -8.010 -24.448  17.185
TER   
ATOM   5904  O00 WTR  1485      -2.725 -23.769  20.439
ATOM   5905  H01 WTR  1485      -2.046 -23.873  21.105
ATOM   5906  H02 WTR  1485      -3.363 -23.177  20.838
TER   
ATOM   5907  O00 WTR  1486       4.232 -17.740  11.989
ATOM   5908  H01 WTR  1486       3.452 -17.996  11.497
ATOM   5909  H02 WTR  1486       3.958 -17.771  12.906
TER   
ATOM   5910  O00 WTR  1487      -0.575 -13.286  25.703
ATOM   5911  H01 WTR  1487      -1.165 -12.542  25.581
ATOM   5912  H02 WTR  1487      -1.105 -14.051  25.480
TER   
ATOM   5913  O00 WTR  1488       2.196 -20.792  13.024
ATOM   5914  H01 WTR  1488       2.425 -20.995  12.117
ATOM   5915  H02 WTR  1488       1.249 -20.923  13.068
TER   
ATOM   5916  O00 WTR  1489       8.181 -24.874  10.321
ATOM   5917  H01 WTR  1489       8.994 -24.652   9.869
ATOM   5918  H02 WTR  1489       7.971 -24.094  10.835
TER   
ATOM   5919  O00 WTR  1490       1.064 -26.830  14.028
ATOM   5920  H01 WTR  1490       0.548 -26.126  14.423
ATOM   5921  H02 WTR  1490       0.450 -27.279  13.446
TER   
ATOM   5922  O00 WTR  1491       2.359 -18.243  13.970
ATOM   5923  H01 WTR  1491       1.893 -18.479  14.773
ATOM   5924  H02 WTR  1491       2.449 -19.068  13.493
TER   
ATOM   5925  O00 WTR  1492       8.055 -27.639  10.627
ATOM   5926  H01 WTR  1492       8.001 -26.694  10.479
ATOM   5927  H02 WTR  1492       8.320 -27.724  11.542
TER   
ATOM   5928  O00 WTR  1493       4.216 -22.296  13.990
ATOM   5929  H01 WTR  1493       3.473 -21.716  13.821
ATOM   5930  H02 WTR  1493       3.824 -23.083  14.368
TER   
ATOM   5931  O00 WTR  1494      -1.131 -19.400  22.943
ATOM   5932  H01 WTR  1494      -1.451 -19.043  22.114
ATOM   5933  H02 WTR  1494      -1.474 -18.804  23.609
TER   
ATOM   5934  O00 WTR  1495      -1.925 -17.857  16.082
ATOM   5935  H01 WTR  1495      -1.965 -17.777  15.129
ATOM   5936  H02 WTR  1495      -2.276 -17.028  16.407
TER   
ATOM   5937  O00 WTR  1496       2.258 -20.559  16.484
ATOM   5938  H01 WTR  1496       2.569 -20.577  17.389
ATOM   5939  H02 WTR  1496       1.324 -20.362  16.555
TER   
ATOM   5940  O00 WTR  1497       8.414 -21.344  17.836
ATOM   5941  H01 WTR  1497       8.740 -20.536  18.232
ATOM   5942  H02 WTR  1497       9.203 -21.825  17.588
TER   
ATOM   5943  O00 WTR  1498       9.644 -18.888  18.086
ATOM   5944  H01 WTR  1498      10.161 -18.464  17.401
ATOM   5945  H02 WTR  1498       9.372 -18.173  18.660
TER   
ATOM   5946  O00 WTR  1499     -13.412 -14.096  23.113
ATOM   5947  H01 WTR  1499     -12.875 -14.875  22.971
ATOM   5948  H02 WTR  1499     -12.810 -13.454  23.488
TER   
ATOM   5949  O00 WTR  1500      -4.114 -11.201  19.847
ATOM   5950  H01 WTR  1500      -3.519 -10.897  19.162
ATOM   5951  H02 WTR  1500      -4.546 -11.966  19.466
TER   
ATOM   5952  O00 WTR  1501     -16.038 -11.515  10.114
ATOM   5953  H01 WTR  1501     -16.565 -12.111   9.581
ATOM   5954  H02 WTR  1501     -16.505 -10.680  10.071
TER   
ATOM   5955  O00 WTR  1502     -21.970  -6.282   7.405
ATOM   5956  H01 WTR  1502     -21.963  -6.589   6.499
ATOM   5957  H02 WTR  1502     -22.555  -6.888   7.860
TER   
ATOM   5958  O00 WTR  1503     -15.352  -5.018   8.858
ATOM   5959  H01 WTR  1503     -15.392  -5.483   9.694
ATOM   5960  H02 WTR  1503     -14.856  -4.222   9.049
TER   
ATOM   5961  O00 WTR  1504     -12.939  -9.619  17.304
ATOM   5962  H01 WTR  1504     -13.634 -10.255  17.476
ATOM   5963  H02 WTR  1504     -12.405 -10.025  16.621
TER   
ATOM   5964  O00 WTR  1505     -12.004   6.108  12.168
ATOM   5965  H01 WTR  1505     -12.073   5.785  13.067
ATOM   5966  H02 WTR  1505     -11.727   7.019  12.261
TER   
ATOM   5967  O00 WTR  1506     -13.204 -12.997  14.853
ATOM   5968  H01 WTR  1506     -12.742 -13.561  15.473
ATOM   5969  H02 WTR  1506     -13.236 -13.505  14.043
TER   
ATOM   5970  O00 WTR  1507     -16.307  -9.975  13.961
ATOM   5971  H01 WTR  1507     -16.956  -9.833  13.272
ATOM   5972  H02 WTR  1507     -16.548  -9.354  14.649
TER   
ATOM   5973  O00 WTR  1508     -18.064 -10.010  11.627
ATOM   5974  H01 WTR  1508     -18.718 -10.370  11.028
ATOM   5975  H02 WTR  1508     -18.375  -9.126  11.820
TER   
ATOM   5976  O00 WTR  1509     -13.600 -20.906  11.960
ATOM   5977  H01 WTR  1509     -14.475 -20.725  12.304
ATOM   5978  H02 WTR  1509     -13.756 -21.281  11.093
TER   
ATOM   5979  O00 WTR  1510     -11.056  -8.761   6.244
ATOM   5980  H01 WTR  1510     -11.615  -8.287   5.628
ATOM   5981  H02 WTR  1510     -11.337  -8.456   7.107
TER   
ATOM   5982  O00 WTR  1511     -16.440 -11.943  17.442
ATOM   5983  H01 WTR  1511     -16.579 -12.782  17.879
ATOM   5984  H02 WTR  1511     -16.314 -12.170  16.520
TER   
ATOM   5985  O00 WTR  1512     -11.977 -17.015  20.304
ATOM   5986  H01 WTR  1512     -12.628 -16.788  19.640
ATOM   5987  H02 WTR  1512     -11.221 -16.466  20.096
TER   
ATOM   5988  O00 WTR  1513     -11.207  -7.875  12.008
ATOM   5989  H01 WTR  1513     -11.810  -8.115  12.711
ATOM   5990  H02 WTR  1513     -10.363  -7.761  12.444
TER   
ATOM   5991  O00 WTR  1514     -16.938 -14.354  18.670
ATOM   5992  H01 WTR  1514     -17.763 -14.794  18.875
ATOM   5993  H02 WTR  1514     -16.261 -14.967  18.956
TER   
ATOM   5994  O00 WTR  1515     -17.220  -5.812  13.788
ATOM   5995  H01 WTR  1515     -17.394  -4.903  14.033
ATOM   5996  H02 WTR  1515     -16.274  -5.845  13.643
TER   
ATOM   5997  O00 WTR  1516     -10.898  -4.339  22.739
ATOM   5998  H01 WTR  1516     -10.598  -3.430  22.777
ATOM   5999  H02 WTR  1516     -11.848  -4.274  22.649
TER   
ATOM   6000  O00 WTR  1517     -12.814  -9.512  22.087
ATOM   6001  H01 WTR  1517     -13.243  -9.338  21.249
ATOM   6002  H02 WTR  1517     -12.102  -8.874  22.129
TER   
ATOM   6003  O00 WTR  1518     -17.393 -13.011  12.487
ATOM   6004  H01 WTR  1518     -17.083 -12.347  11.872
ATOM   6005  H02 WTR  1518     -17.149 -12.672  13.349
TER   
ATOM   6006  O00 WTR  1519     -13.388  -3.573  17.298
ATOM   6007  H01 WTR  1519     -14.171  -3.251  17.744
ATOM   6008  H02 WTR  1519     -12.745  -2.872  17.405
TER   
ATOM   6009  O00 WTR  1520     -16.540  -8.001  15.973
ATOM   6010  H01 WTR  1520     -16.855  -7.307  15.394
ATOM   6011  H02 WTR  1520     -15.681  -7.698  16.265
TER   
ATOM   6012  O00 WTR  1521     -12.111 -20.391  15.091
ATOM   6013  H01 WTR  1521     -13.047 -20.213  15.001
ATOM   6014  H02 WTR  1521     -11.963 -20.421  16.037
TER   
ATOM   6015  O00 WTR  1522     -13.523  -8.294  13.409
ATOM   6016  H01 WTR  1522     -14.021  -7.477  13.411
ATOM   6017  H02 WTR  1522     -14.179  -8.974  13.255
TER   
ATOM   6018  O00 WTR  1523     -17.304  -2.798  14.861
ATOM   6019  H01 WTR  1523     -17.182  -2.183  14.137
ATOM   6020  H02 WTR  1523     -17.580  -2.251  15.596
TER   
ATOM   6021  O00 WTR  1524     -15.533  -2.390  18.367
ATOM   6022  H01 WTR  1524     -16.288  -1.866  18.101
ATOM   6023  H02 WTR  1524     -15.059  -1.831  18.983
TER   
ATOM   6024  O00 WTR  1525     -10.136  -3.114  18.406
ATOM   6025  H01 WTR  1525      -9.289  -3.392  18.756
ATOM   6026  H02 WTR  1525     -10.779  -3.501  19.000
TER   
ATOM   6027  O00 WTR  1526     -15.694   0.361  15.510
ATOM   6028  H01 WTR  1526     -15.166  -0.432  15.417
ATOM   6029  H02 WTR  1526     -16.351   0.294  14.817
TER   
ATOM   6030  O00 WTR  1527     -13.697  -4.056  21.591
ATOM   6031  H01 WTR  1527     -13.484  -4.684  20.901
ATOM   6032  H02 WTR  1527     -14.615  -3.832  21.438
TER   
ATOM   6033  O00 WTR  1528     -17.168   3.737  13.590
ATOM   6034  H01 WTR  1528     -17.072   4.374  14.299
ATOM   6035  H02 WTR  1528     -16.347   3.244  13.599
TER   
ATOM   6036  O00 WTR  1529     -19.665  -3.376   5.594
ATOM   6037  H01 WTR  1529     -19.460  -3.981   6.308
ATOM   6038  H02 WTR  1529     -20.607  -3.475   5.459
TER   
ATOM   6039  O00 WTR  1530     -14.782  -8.426  20.512
ATOM   6040  H01 WTR  1530     -15.470  -8.417  21.178
ATOM   6041  H02 WTR  1530     -15.070  -9.085  19.880
TER   
ATOM   6042  O00 WTR  1531     -12.264   3.436  13.529
ATOM   6043  H01 WTR  1531     -11.720   3.191  14.277
ATOM   6044  H02 WTR  1531     -13.073   2.939  13.647
TER   
ATOM   6045  O00 WTR  1532     -14.526  -0.627  11.184
ATOM   6046  H01 WTR  1532     -13.921  -0.657  11.925
ATOM   6047  H02 WTR  1532     -14.374   0.231  10.785
TER   
ATOM   6048  O00 WTR  1533     -17.369  -0.776  17.204
ATOM   6049  H01 WTR  1533     -16.626  -0.438  16.703
ATOM   6050  H02 WTR  1533     -17.860   0.005  17.460
TER   
ATOM   6051  O00 WTR  1534       3.308 -16.314   4.835
ATOM   6052  H01 WTR  1534       4.220 -16.539   5.016
ATOM   6053  H02 WTR  1534       3.086 -15.658   5.496
TER   
ATOM   6054  O00 WTR  1535     -12.335  -5.351  15.617
ATOM   6055  H01 WTR  1535     -11.537  -5.664  16.043
ATOM   6056  H02 WTR  1535     -12.717  -4.737  16.245
TER   
ATOM   6057  O00 WTR  1536      -0.438 -15.073  16.244
ATOM   6058  H01 WTR  1536       0.085 -14.766  16.985
ATOM   6059  H02 WTR  1536      -0.514 -14.310  15.671
TER   
ATOM   6060  O00 WTR  1537     -10.212 -16.717  24.438
ATOM   6061  H01 WTR  1537     -11.090 -16.816  24.068
ATOM   6062  H02 WTR  1537     -10.228 -15.860  24.865
TER   
ATOM   6063  O00 WTR  1538     -13.797  -5.987  19.651
ATOM   6064  H01 WTR  1538     -13.964  -5.731  18.744
ATOM   6065  H02 WTR  1538     -14.078  -6.901  19.698
TER   
ATOM   6066  O00 WTR  1539       8.013 -15.465  12.294
ATOM   6067  H01 WTR  1539       7.125 -15.588  11.957
ATOM   6068  H02 WTR  1539       8.019 -15.934  13.129
TER   
ATOM   6069  O00 WTR  1540       9.761 -12.866  19.934
ATOM   6070  H01 WTR  1540       8.863 -12.821  20.261
ATOM   6071  H02 WTR  1540      10.023 -13.775  20.077
TER   
ATOM   6072  O00 WTR  1541       2.633 -10.160  17.897
ATOM   6073  H01 WTR  1541       2.996  -9.634  18.609
ATOM   6074  H02 WTR  1541       1.750 -10.384  18.189
TER   
ATOM   6075  O00 WTR  1542       3.886 -13.672  18.409
ATOM   6076  H01 WTR  1542       4.292 -14.537  18.465
ATOM   6077  H02 WTR  1542       4.337 -13.242  17.682
TER   
ATOM   6078  O00 WTR  1543      13.054  -8.336  17.552
ATOM   6079  H01 WTR  1543      12.712  -7.585  17.066
ATOM   6080  H02 WTR  1543      12.520  -8.371  18.346
TER   
ATOM   6081  O00 WTR  1544      -1.778 -21.180  19.142
ATOM   6082  H01 WTR  1544      -1.654 -20.277  19.436
ATOM   6083  H02 WTR  1544      -1.624 -21.710  19.924
TER   
ATOM   6084  O00 WTR  1545       6.603  -8.692  10.979
ATOM   6085  H01 WTR  1545       6.017  -8.434  11.691
ATOM   6086  H02 WTR  1545       7.095  -9.434  11.331
TER   
ATOM   6087  O00 WTR  1546      -4.528  -4.246  24.288
ATOM   6088  H01 WTR  1546      -5.483  -4.277  24.348
ATOM   6089  H02 WTR  1546      -4.325  -4.689  23.465
TER   
ATOM   6090  O00 WTR  1547      -2.078   0.098  21.587
ATOM   6091  H01 WTR  1547      -1.679  -0.296  22.362
ATOM   6092  H02 WTR  1547      -2.819  -0.473  21.382
TER   
ATOM   6093  O00 WTR  1548      -9.490   0.647  13.873
ATOM   6094  H01 WTR  1548      -9.347  -0.147  14.388
ATOM   6095  H02 WTR  1548      -9.966   0.349  13.098
TER   
ATOM   6096  O00 WTR  1549       9.258  -7.181  14.141
ATOM   6097  H01 WTR  1549       9.950  -7.842  14.145
ATOM   6098  H02 WTR  1549       9.330  -6.764  13.282
TER   
ATOM   6099  O00 WTR  1550      12.235  -5.995  16.603
ATOM   6100  H01 WTR  1550      11.776  -5.577  15.874
ATOM   6101  H02 WTR  1550      12.768  -5.296  16.983
TER   
ATOM   6102  O00 WTR  1551      -7.847  10.805  14.262
ATOM   6103  H01 WTR  1551      -8.124  11.643  13.892
ATOM   6104  H02 WTR  1551      -8.094  10.158  13.602
TER   
ATOM   6105  O00 WTR  1552       1.464  -8.868  11.858
ATOM   6106  H01 WTR  1552       1.137  -8.511  11.032
ATOM   6107  H02 WTR  1552       0.712  -8.832  12.449
TER   
ATOM   6108  O00 WTR  1553       5.946  -4.631  10.756
ATOM   6109  H01 WTR  1553       6.419  -5.254  10.204
ATOM   6110  H02 WTR  1553       5.593  -5.163  11.470
TER   
ATOM   6111  O00 WTR  1554      -8.403 -19.189  18.714
ATOM   6112  H01 WTR  1554      -8.396 -20.111  18.458
ATOM   6113  H02 WTR  1554      -7.856 -18.753  18.060
TER   
ATOM   6114  O00 WTR  1555      -3.780  -6.192  22.565
ATOM   6115  H01 WTR  1555      -3.250  -6.403  23.333
ATOM   6116  H02 WTR  1555      -4.648  -6.540  22.770
TER   
ATOM   6117  O00 WTR  1556      -5.325 -12.209  24.081
ATOM   6118  H01 WTR  1556      -5.948 -12.840  24.442
ATOM   6119  H02 WTR  1556      -4.615 -12.746  23.729
TER   
ATOM   6120  O00 WTR  1557      -6.835 -14.285  24.761
ATOM   6121  H01 WTR  1557      -6.672 -15.223  24.864
ATOM   6122  H02 WTR  1557      -7.768 -14.225  24.556
TER   
ATOM   6123  O00 WTR  1558      -7.272 -19.073  22.549
ATOM   6124  H01 WTR  1558      -7.868 -19.802  22.718
ATOM   6125  H02 WTR  1558      -6.754 -19.357  21.796
TER   
ATOM   6126  O00 WTR  1559     -11.633 -13.565  18.911
ATOM   6127  H01 WTR  1559     -12.425 -13.028  18.884
ATOM   6128  H02 WTR  1559     -11.465 -13.791  17.997
TER   
ATOM   6129  O00 WTR  1560       1.054 -13.524  18.322
ATOM   6130  H01 WTR  1560       0.783 -12.628  18.520
ATOM   6131  H02 WTR  1560       2.010 -13.485  18.294
TER   
ATOM   6132  O00 WTR  1561      -9.937  -8.757  17.884
ATOM   6133  H01 WTR  1561     -10.517  -9.146  18.538
ATOM   6134  H02 WTR  1561      -9.918  -9.394  17.170
TER   
ATOM   6135  O00 WTR  1562     -14.130  -7.215  16.797
ATOM   6136  H01 WTR  1562     -13.484  -6.718  16.295
ATOM   6137  H02 WTR  1562     -13.681  -8.028  17.028
TER   
ATOM   6138  O00 WTR  1563      -5.610 -17.387  23.816
ATOM   6139  H01 WTR  1563      -5.107 -17.039  23.080
ATOM   6140  H02 WTR  1563      -6.115 -18.109  23.442
TER   
ATOM   6141  O00 WTR  1564      -4.035 -10.899  26.192
ATOM   6142  H01 WTR  1564      -4.445 -11.142  27.022
ATOM   6143  H02 WTR  1564      -4.631 -11.235  25.522
TER   
ATOM   6144  O00 WTR  1565      -7.167 -11.159  26.994
ATOM   6145  H01 WTR  1565      -7.209 -10.592  26.224
ATOM   6146  H02 WTR  1565      -7.498 -10.615  27.710
TER   
ATOM   6147  O00 WTR  1566      -2.324 -12.798  17.371
ATOM   6148  H01 WTR  1566      -1.404 -13.057  17.310
ATOM   6149  H02 WTR  1566      -2.397 -12.037  16.795
TER   
ATOM   6150  O00 WTR  1567      -7.231  -4.179  24.410
ATOM   6151  H01 WTR  1567      -6.974  -3.310  24.102
ATOM   6152  H02 WTR  1567      -7.269  -4.714  23.618
TER   
ATOM   6153  O00 WTR  1568      -7.600  -5.936  16.623
ATOM   6154  H01 WTR  1568      -8.513  -5.775  16.858
ATOM   6155  H02 WTR  1568      -7.095  -5.469  17.289
TER   
ATOM   6156  O00 WTR  1569      -5.340 -13.417  19.053
ATOM   6157  H01 WTR  1569      -5.684 -13.894  19.808
ATOM   6158  H02 WTR  1569      -6.117 -13.152  18.562
TER   
ATOM   6159  O00 WTR  1570     -11.072 -18.941  18.479
ATOM   6160  H01 WTR  1570     -11.399 -18.416  19.209
ATOM   6161  H02 WTR  1570     -10.351 -18.426  18.117
TER   
ATOM   6162  O00 WTR  1571      -1.447  -7.816  21.114
ATOM   6163  H01 WTR  1571      -1.534  -8.604  21.650
ATOM   6164  H02 WTR  1571      -2.225  -7.298  21.319
TER   
ATOM   6165  O00 WTR  1572      -0.783  -8.698  13.706
ATOM   6166  H01 WTR  1572      -0.465  -7.938  14.194
ATOM   6167  H02 WTR  1572      -1.221  -9.239  14.363
TER   
ATOM   6168  O00 WTR  1573      -9.523 -20.346  20.849
ATOM   6169  H01 WTR  1573      -9.450 -19.710  20.136
ATOM   6170  H02 WTR  1573      -9.875 -21.133  20.433
TER   
ATOM   6171  O00 WTR  1574      -6.331 -16.178  14.953
ATOM   6172  H01 WTR  1574      -6.207 -15.300  15.314
ATOM   6173  H02 WTR  1574      -6.200 -16.765  15.698
TER   
ATOM   6174  O00 WTR  1575     -12.565 -16.821  23.036
ATOM   6175  H01 WTR  1575     -12.428 -16.857  22.089
ATOM   6176  H02 WTR  1575     -13.276 -17.441  23.199
TER   
ATOM   6177  O00 WTR  1576       0.724 -11.422  21.288
ATOM   6178  H01 WTR  1576      -0.216 -11.561  21.407
ATOM   6179  H02 WTR  1576       0.957 -10.776  21.955
TER   
ATOM   6180  O00 WTR  1577      -1.975 -10.840  15.337
ATOM   6181  H01 WTR  1577      -2.828 -11.166  15.050
ATOM   6182  H02 WTR  1577      -1.341 -11.402  14.894
TER   
ATOM   6183  O00 WTR  1578      -8.037 -12.460  22.001
ATOM   6184  H01 WTR  1578      -7.699 -11.675  22.432
ATOM   6185  H02 WTR  1578      -7.303 -13.074  22.013
TER   
ATOM   6186  O00 WTR  1579      -7.937 -11.724  19.146
ATOM   6187  H01 WTR  1579      -7.922 -11.961  20.073
ATOM   6188  H02 WTR  1579      -7.540 -10.854  19.114
TER   
ATOM   6189  O00 WTR  1580      -3.274 -13.545  22.551
ATOM   6190  H01 WTR  1580      -3.130 -14.081  21.771
ATOM   6191  H02 WTR  1580      -2.713 -12.780  22.422
TER   
ATOM   6192  O00 WTR  1581      -2.088 -14.568  19.856
ATOM   6193  H01 WTR  1581      -1.247 -15.022  19.919
ATOM   6194  H02 WTR  1581      -2.448 -14.846  19.014
TER   
ATOM   6195  O00 WTR  1582      -5.389 -10.320  21.973
ATOM   6196  H01 WTR  1582      -4.893 -10.771  21.289
ATOM   6197  H02 WTR  1582      -5.430 -10.948  22.694
TER   
ATOM   6198  O00 WTR  1583      -9.650 -15.664  19.886
ATOM   6199  H01 WTR  1583      -9.984 -14.768  19.842
ATOM   6200  H02 WTR  1583      -9.245 -15.726  20.752
TER   
ATOM   6201  O00 WTR  1584      -3.495 -15.390  17.395
ATOM   6202  H01 WTR  1584      -2.910 -14.692  17.097
ATOM   6203  H02 WTR  1584      -4.248 -14.930  17.765
TER   
ATOM   6204  O00 WTR  1585     -14.197 -11.951  21.496
ATOM   6205  H01 WTR  1585     -13.545 -11.354  21.865
ATOM   6206  H02 WTR  1585     -14.077 -12.766  21.982
TER   
ATOM   6207  O00 WTR  1586      -7.954  -6.812  19.990
ATOM   6208  H01 WTR  1586      -8.226  -7.538  19.429
ATOM   6209  H02 WTR  1586      -7.078  -7.055  20.289
TER   
ATOM   6210  O00 WTR  1587      -1.883 -11.809  21.185
ATOM   6211  H01 WTR  1587      -2.760 -11.588  20.870
ATOM   6212  H02 WTR  1587      -1.692 -12.657  20.786
TER   
ATOM   6213  O00 WTR  1588      -6.883  -9.346  18.995
ATOM   6214  H01 WTR  1588      -6.337  -9.228  19.772
ATOM   6215  H02 WTR  1588      -6.415  -8.883  18.300
TER   
ATOM   6216  O00 WTR  1589      -9.524 -13.923  24.670
ATOM   6217  H01 WTR  1589      -9.035 -13.812  25.485
ATOM   6218  H02 WTR  1589      -9.611 -13.037  24.319
TER   
ATOM   6219  O00 WTR  1590      -8.420  -5.259  22.228
ATOM   6220  H01 WTR  1590      -9.369  -5.157  22.147
ATOM   6221  H02 WTR  1590      -8.178  -5.830  21.499
TER   
ATOM   6222  O00 WTR  1591     -10.790  -7.709  21.850
ATOM   6223  H01 WTR  1591     -10.365  -7.286  22.596
ATOM   6224  H02 WTR  1591     -10.133  -8.316  21.511
TER   
ATOM   6225  O00 WTR  1592      -2.255  -9.572  18.337
ATOM   6226  H01 WTR  1592      -1.872  -8.742  18.619
ATOM   6227  H02 WTR  1592      -2.412  -9.458  17.399
TER   
ATOM   6228  O00 WTR  1593     -11.295 -11.606  23.135
ATOM   6229  H01 WTR  1593     -10.576 -11.656  22.504
ATOM   6230  H02 WTR  1593     -11.764 -10.805  22.901
TER   
ATOM   6231  O00 WTR  1594      -3.979 -17.248  19.359
ATOM   6232  H01 WTR  1594      -4.761 -17.775  19.192
ATOM   6233  H02 WTR  1594      -3.922 -16.658  18.607
TER   
ATOM   6234  O00 WTR  1595       0.733  -6.208  21.567
ATOM   6235  H01 WTR  1595       0.335  -5.503  22.077
ATOM   6236  H02 WTR  1595      -0.007  -6.737  21.269
TER   
ATOM   6237  O00 WTR  1596      -4.686  -7.768  25.516
ATOM   6238  H01 WTR  1596      -5.261  -7.866  24.757
ATOM   6239  H02 WTR  1596      -4.607  -8.653  25.873
TER   
ATOM   6240  O00 WTR  1597      -6.233  -7.726  22.970
ATOM   6241  H01 WTR  1597      -5.921  -8.495  22.493
ATOM   6242  H02 WTR  1597      -6.951  -8.054  23.510
TER   
ATOM   6243  O00 WTR  1598      -5.597 -16.420  10.812
ATOM   6244  H01 WTR  1598      -5.138 -17.260  10.792
ATOM   6245  H02 WTR  1598      -6.411 -16.603  11.281
TER   
ATOM   6246  O00 WTR  1599      -0.126  -4.007  23.228
ATOM   6247  H01 WTR  1599      -0.446  -3.138  23.468
ATOM   6248  H02 WTR  1599       0.678  -4.115  23.735
TER   
ATOM   6249  O00 WTR  1600      -2.409  -3.443  16.253
ATOM   6250  H01 WTR  1600      -2.109  -2.549  16.090
ATOM   6251  H02 WTR  1600      -2.257  -3.902  15.427
TER   
ATOM   6252  O00 WTR  1601       0.524 -15.691  19.974
ATOM   6253  H01 WTR  1601       0.633 -14.838  19.553
ATOM   6254  H02 WTR  1601       0.964 -15.598  20.820
TER   
ATOM   6255  O00 WTR  1602       8.720 -10.119  22.356
ATOM   6256  H01 WTR  1602       8.152 -10.819  22.033
ATOM   6257  H02 WTR  1602       8.147  -9.354  22.418
TER   
ATOM   6258  O00 WTR  1603       8.442 -11.940  15.303
ATOM   6259  H01 WTR  1603       9.250 -12.451  15.266
ATOM   6260  H02 WTR  1603       7.809 -12.453  14.801
TER   
ATOM   6261  O00 WTR  1604       0.084 -11.040  18.629
ATOM   6262  H01 WTR  1604      -0.745 -10.617  18.404
ATOM   6263  H02 WTR  1604       0.201 -10.855  19.561
TER   
ATOM   6264  O00 WTR  1605       1.913 -16.512  22.492
ATOM   6265  H01 WTR  1605       2.051 -15.578  22.649
ATOM   6266  H02 WTR  1605       1.070 -16.703  22.904
TER   
ATOM   6267  O00 WTR  1606       9.637   0.337  15.567
ATOM   6268  H01 WTR  1606       9.094   0.798  14.928
ATOM   6269  H02 WTR  1606       9.383   0.708  16.412
TER   
ATOM   6270  O00 WTR  1607       0.700 -14.112  23.360
ATOM   6271  H01 WTR  1607       0.369 -13.499  24.017
ATOM   6272  H02 WTR  1607       1.139 -13.557  22.715
TER   
ATOM   6273  O00 WTR  1608       4.777 -11.568  11.006
ATOM   6274  H01 WTR  1608       4.315 -11.042  11.659
ATOM   6275  H02 WTR  1608       4.567 -12.473  11.235
TER   
ATOM   6276  O00 WTR  1609       4.981  -9.080  13.167
ATOM   6277  H01 WTR  1609       4.293  -8.602  13.631
ATOM   6278  H02 WTR  1609       5.687  -9.168  13.808
TER   
ATOM   6279  O00 WTR  1610       5.310 -16.183  18.389
ATOM   6280  H01 WTR  1610       5.610 -16.579  17.571
ATOM   6281  H02 WTR  1610       4.665 -16.801  18.732
TER   
ATOM   6282  O00 WTR  1611       2.075 -13.949  14.711
ATOM   6283  H01 WTR  1611       2.687 -13.303  15.062
ATOM   6284  H02 WTR  1611       1.966 -14.586  15.417
TER   
ATOM   6285  O00 WTR  1612       4.771  -6.721  20.751
ATOM   6286  H01 WTR  1612       4.263  -7.522  20.624
ATOM   6287  H02 WTR  1612       5.673  -7.023  20.859
TER   
ATOM   6288  O00 WTR  1613       0.720 -18.345  18.733
ATOM   6289  H01 WTR  1613       0.844 -17.450  19.048
ATOM   6290  H02 WTR  1613       0.610 -18.253  17.786
TER   
ATOM   6291  O00 WTR  1614       9.505 -16.403  19.570
ATOM   6292  H01 WTR  1614       8.624 -16.086  19.769
ATOM   6293  H02 WTR  1614       9.927 -16.494  20.424
TER   
ATOM   6294  O00 WTR  1615       6.932 -15.342  20.506
ATOM   6295  H01 WTR  1615       6.400 -16.115  20.695
ATOM   6296  H02 WTR  1615       6.610 -15.030  19.660
TER   
ATOM   6297  O00 WTR  1616       7.732  -8.359  18.762
ATOM   6298  H01 WTR  1616       8.365  -7.675  18.542
ATOM   6299  H02 WTR  1616       6.917  -8.072  18.351
TER   
ATOM   6300  O00 WTR  1617       4.002  -4.325  22.527
ATOM   6301  H01 WTR  1617       3.580  -3.726  21.910
ATOM   6302  H02 WTR  1617       4.348  -5.029  21.979
TER   
ATOM   6303  O00 WTR  1618       6.630  -6.812  15.044
ATOM   6304  H01 WTR  1618       7.482  -6.689  14.625
ATOM   6305  H02 WTR  1618       6.680  -7.684  15.437
TER   
ATOM   6306  O00 WTR  1619      -0.915 -22.274  22.077
ATOM   6307  H01 WTR  1619      -1.256 -21.520  22.558
ATOM   6308  H02 WTR  1619       0.033 -22.144  22.068
TER   
ATOM   6309  O00 WTR  1620       4.638 -13.825  21.268
ATOM   6310  H01 WTR  1620       5.308 -14.489  21.109
ATOM   6311  H02 WTR  1620       4.430 -13.480  20.400
TER   
ATOM   6312  O00 WTR  1621       3.613 -11.862  16.013
ATOM   6313  H01 WTR  1621       3.523 -11.277  15.260
ATOM   6314  H02 WTR  1621       3.063 -11.468  16.690
TER   
ATOM   6315  O00 WTR  1622       3.518 -18.479  18.727
ATOM   6316  H01 WTR  1622       3.619 -19.387  19.010
ATOM   6317  H02 WTR  1622       2.578 -18.376  18.581
TER   
ATOM   6318  O00 WTR  1623      -1.008  -8.957  24.023
ATOM   6319  H01 WTR  1623      -1.765  -8.413  24.244
ATOM   6320  H02 WTR  1623      -0.280  -8.561  24.501
TER   
ATOM   6321  O00 WTR  1624       5.945 -10.524  20.029
ATOM   6322  H01 WTR  1624       6.563  -9.815  19.853
ATOM   6323  H02 WTR  1624       5.700 -10.850  19.163
TER   
ATOM   6324  O00 WTR  1625      11.679 -10.473  16.615
ATOM   6325  H01 WTR  1625      12.375  -9.819  16.688
ATOM   6326  H02 WTR  1625      11.036 -10.212  17.274
TER   
ATOM   6327  O00 WTR  1626       1.635 -17.909  10.631
ATOM   6328  H01 WTR  1626       2.326 -17.651  10.021
ATOM   6329  H02 WTR  1626       1.156 -18.600  10.173
TER   
ATOM   6330  O00 WTR  1627      -1.914 -15.145  24.058
ATOM   6331  H01 WTR  1627      -2.526 -14.642  23.521
ATOM   6332  H02 WTR  1627      -1.067 -15.032  23.628
TER   
ATOM   6333  O00 WTR  1628       4.500 -17.193  21.226
ATOM   6334  H01 WTR  1628       3.812 -16.806  21.767
ATOM   6335  H02 WTR  1628       4.050 -17.862  20.709
TER   
ATOM   6336  O00 WTR  1629       8.553 -18.672  10.229
ATOM   6337  H01 WTR  1629       9.390 -19.095  10.037
ATOM   6338  H02 WTR  1629       8.759 -17.738  10.264
TER   
ATOM   6339  O00 WTR  1630       9.032  -5.997  17.794
ATOM   6340  H01 WTR  1630       9.608  -5.799  18.533
ATOM   6341  H02 WTR  1630       9.599  -6.436  17.160
TER   
ATOM   6342  O00 WTR  1631      10.929  -4.838  14.705
ATOM   6343  H01 WTR  1631      10.406  -5.092  13.944
ATOM   6344  H02 WTR  1631      10.545  -4.010  14.995
TER   
ATOM   6345  O00 WTR  1632       5.827  10.813  15.397
ATOM   6346  H01 WTR  1632       5.955   9.876  15.544
ATOM   6347  H02 WTR  1632       5.748  11.185  16.275
TER   
ATOM   6348  O00 WTR  1633       2.772 -12.398  24.536
ATOM   6349  H01 WTR  1633       2.223 -13.157  24.733
ATOM   6350  H02 WTR  1633       3.651 -12.661  24.807
TER   
ATOM   6351  O00 WTR  1634       5.404  -7.797  17.558
ATOM   6352  H01 WTR  1634       4.574  -7.422  17.853
ATOM   6353  H02 WTR  1634       5.201  -8.191  16.710
TER   
ATOM   6354  O00 WTR  1635      -0.130  -1.696  20.403
ATOM   6355  H01 WTR  1635      -0.972  -1.253  20.511
ATOM   6356  H02 WTR  1635      -0.355  -2.550  20.034
TER   
ATOM   6357  O00 WTR  1636      15.182  -5.606  17.405
ATOM   6358  H01 WTR  1636      15.396  -6.374  17.934
ATOM   6359  H02 WTR  1636      15.108  -4.892  18.038
TER   
ATOM   6360  O00 WTR  1637      -1.272  -6.705  18.691
ATOM   6361  H01 WTR  1637      -1.097  -6.988  19.588
ATOM   6362  H02 WTR  1637      -0.891  -5.828  18.637
TER   
ATOM   6363  O00 WTR  1638      14.638  -8.524  21.343
ATOM   6364  H01 WTR  1638      14.257  -9.194  20.776
ATOM   6365  H02 WTR  1638      14.844  -8.987  22.155
TER   
ATOM   6366  O00 WTR  1639      11.563 -11.007  21.980
ATOM   6367  H01 WTR  1639      10.957 -10.299  22.200
ATOM   6368  H02 WTR  1639      11.076 -11.808  22.171
TER   
ATOM   6369  O00 WTR  1640       2.305  -6.186  17.120
ATOM   6370  H01 WTR  1640       2.235  -5.938  18.042
ATOM   6371  H02 WTR  1640       1.398  -6.270  16.825
TER   
ATOM   6372  O00 WTR  1641      11.637  -8.342  19.970
ATOM   6373  H01 WTR  1641      11.938  -8.725  20.793
ATOM   6374  H02 WTR  1641      10.770  -8.723  19.830
TER   
ATOM   6375  O00 WTR  1642       5.838 -11.462  17.580
ATOM   6376  H01 WTR  1642       6.624 -11.610  17.054
ATOM   6377  H02 WTR  1642       5.113 -11.652  16.986
TER   
ATOM   6378  O00 WTR  1643      13.809 -10.937  20.294
ATOM   6379  H01 WTR  1643      13.518 -11.472  19.555
ATOM   6380  H02 WTR  1643      13.161 -11.103  20.979
TER   
ATOM   6381  O00 WTR  1644      16.191  -1.913  13.724
ATOM   6382  H01 WTR  1644      16.894  -2.357  14.199
ATOM   6383  H02 WTR  1644      15.825  -2.587  13.151
TER   
ATOM   6384  O00 WTR  1645       6.608  -2.836  15.612
ATOM   6385  H01 WTR  1645       6.808  -2.048  16.118
ATOM   6386  H02 WTR  1645       6.603  -3.541  16.259
TER   
ATOM   6387  O00 WTR  1646      -6.971  -1.728  23.824
ATOM   6388  H01 WTR  1646      -6.308  -1.223  24.295
ATOM   6389  H02 WTR  1646      -6.806  -1.540  22.901
TER   
ATOM   6390  O00 WTR  1647      -7.078   4.129  15.991
ATOM   6391  H01 WTR  1647      -7.825   4.661  16.265
ATOM   6392  H02 WTR  1647      -6.324   4.538  16.414
TER   
ATOM   6393  O00 WTR  1648      -4.902  -2.708  17.241
ATOM   6394  H01 WTR  1648      -4.110  -2.879  16.731
ATOM   6395  H02 WTR  1648      -5.248  -3.576  17.446
TER   
ATOM   6396  O00 WTR  1649      -9.210   0.390  20.685
ATOM   6397  H01 WTR  1649      -9.323   0.071  19.790
ATOM   6398  H02 WTR  1649      -9.278   1.342  20.612
TER   
ATOM   6399  O00 WTR  1650      -7.945  -3.379  20.155
ATOM   6400  H01 WTR  1650      -7.823  -2.491  20.493
ATOM   6401  H02 WTR  1650      -8.427  -3.834  20.846
TER   
ATOM   6402  O00 WTR  1651      -5.863   1.588  16.836
ATOM   6403  H01 WTR  1651      -6.388   2.338  16.557
ATOM   6404  H02 WTR  1651      -5.504   1.849  17.684
TER   
ATOM   6405  O00 WTR  1652      -2.659  -4.564  11.347
ATOM   6406  H01 WTR  1652      -2.445  -4.776  10.439
ATOM   6407  H02 WTR  1652      -3.484  -5.019  11.512
TER   
ATOM   6408  O00 WTR  1653     -12.714  -1.777  20.665
ATOM   6409  H01 WTR  1653     -13.045  -2.596  21.034
ATOM   6410  H02 WTR  1653     -11.863  -1.651  21.085
TER   
ATOM   6411  O00 WTR  1654      -7.948   2.808  13.589
ATOM   6412  H01 WTR  1654      -8.391   1.960  13.556
ATOM   6413  H02 WTR  1654      -8.085   3.115  14.485
TER   
ATOM   6414  O00 WTR  1655      -1.093  -1.554  23.824
ATOM   6415  H01 WTR  1655      -0.330  -1.277  24.332
ATOM   6416  H02 WTR  1655      -1.841  -1.358  24.388
TER   
ATOM   6417  O00 WTR  1656      -6.475   6.031  18.664
ATOM   6418  H01 WTR  1656      -6.222   6.270  19.556
ATOM   6419  H02 WTR  1656      -5.644   5.933  18.198
TER   
ATOM   6420  O00 WTR  1657      -1.885  -0.659  17.049
ATOM   6421  H01 WTR  1657      -2.654  -0.545  17.607
ATOM   6422  H02 WTR  1657      -1.957   0.036  16.396
TER   
ATOM   6423  O00 WTR  1658     -13.961  -0.165  18.422
ATOM   6424  H01 WTR  1658     -13.506  -0.866  17.955
ATOM   6425  H02 WTR  1658     -13.624  -0.216  19.317
TER   
ATOM   6426  O00 WTR  1659     -12.736  -0.687  13.256
ATOM   6427  H01 WTR  1659     -13.070  -0.963  14.109
ATOM   6428  H02 WTR  1659     -12.325  -1.473  12.894
TER   
ATOM   6429  O00 WTR  1660       3.187  -8.596  15.707
ATOM   6430  H01 WTR  1660       3.032  -9.054  16.532
ATOM   6431  H02 WTR  1660       2.850  -7.713  15.855
TER   
ATOM   6432  O00 WTR  1661      -6.185  -4.710  18.604
ATOM   6433  H01 WTR  1661      -6.662  -4.233  19.282
ATOM   6434  H02 WTR  1661      -5.292  -4.778  18.942
TER   
ATOM   6435  O00 WTR  1662      -9.499  -1.594  15.637
ATOM   6436  H01 WTR  1662      -9.577  -2.335  16.239
ATOM   6437  H02 WTR  1662      -8.558  -1.514  15.477
TER   
ATOM   6438  O00 WTR  1663      -9.698  -1.864  22.493
ATOM   6439  H01 WTR  1663      -9.192  -1.707  23.290
ATOM   6440  H02 WTR  1663      -9.794  -0.998  22.096
TER   
ATOM   6441  O00 WTR  1664      13.221 -12.203  18.020
ATOM   6442  H01 WTR  1664      13.768 -12.576  17.329
ATOM   6443  H02 WTR  1664      12.640 -11.594  17.565
TER   
ATOM   6444  O00 WTR  1665      -2.509  -4.036  21.671
ATOM   6445  H01 WTR  1665      -1.688  -3.787  22.096
ATOM   6446  H02 WTR  1665      -2.896  -4.686  22.258
TER   
ATOM   6447  O00 WTR  1666      -0.094   1.763  20.920
ATOM   6448  H01 WTR  1666      -0.676   1.028  21.112
ATOM   6449  H02 WTR  1666      -0.055   2.259  21.738
TER   
ATOM   6450  O00 WTR  1667      -2.262   5.043  18.324
ATOM   6451  H01 WTR  1667      -2.113   4.176  17.946
ATOM   6452  H02 WTR  1667      -1.386   5.364  18.541
TER   
ATOM   6453  O00 WTR  1668     -14.840   2.088  13.439
ATOM   6454  H01 WTR  1668     -14.778   1.146  13.595
ATOM   6455  H02 WTR  1668     -14.679   2.188  12.501
TER   
ATOM   6456  O00 WTR  1669       4.463  -1.192  19.932
ATOM   6457  H01 WTR  1669       3.832  -1.897  19.780
ATOM   6458  H02 WTR  1669       4.797  -1.356  20.814
TER   
ATOM   6459  O00 WTR  1670      -7.280  -4.819  14.219
ATOM   6460  H01 WTR  1670      -7.300  -5.336  15.025
ATOM   6461  H02 WTR  1670      -8.154  -4.925  13.844
TER   
ATOM   6462  O00 WTR  1671     -10.242  -6.176  17.242
ATOM   6463  H01 WTR  1671     -10.465  -5.694  18.038
ATOM   6464  H02 WTR  1671     -10.133  -7.082  17.532
TER   
ATOM   6465  O00 WTR  1672      -4.146  -1.667  21.568
ATOM   6466  H01 WTR  1672      -4.778  -1.542  20.860
ATOM   6467  H02 WTR  1672      -3.866  -2.578  21.481
TER   
ATOM   6468  O00 WTR  1673      -5.984  -0.862  18.814
ATOM   6469  H01 WTR  1673      -5.649  -1.596  18.300
ATOM   6470  H02 WTR  1673      -6.251  -0.214  18.162
TER   
ATOM   6471  O00 WTR  1674       6.708  -0.413  22.844
ATOM   6472  H01 WTR  1674       6.775  -1.366  22.800
ATOM   6473  H02 WTR  1674       6.698  -0.216  23.781
TER   
ATOM   6474  O00 WTR  1675     -14.523  -6.704   7.007
ATOM   6475  H01 WTR  1675     -14.934  -7.491   7.364
ATOM   6476  H02 WTR  1675     -14.823  -5.997   7.577
TER   
ATOM   6477  O00 WTR  1676     -11.037  -5.528  19.857
ATOM   6478  H01 WTR  1676     -10.782  -5.924  20.690
ATOM   6479  H02 WTR  1676     -11.956  -5.771  19.747
TER   
ATOM   6480  O00 WTR  1677      -3.966  -1.408  24.362
ATOM   6481  H01 WTR  1677      -4.007  -2.343  24.561
ATOM   6482  H02 WTR  1677      -4.205  -1.348  23.437
TER   
ATOM   6483  O00 WTR  1678       4.994   1.618  21.667
ATOM   6484  H01 WTR  1678       4.142   1.427  21.274
ATOM   6485  H02 WTR  1678       5.234   0.812  22.123
TER   
ATOM   6486  O00 WTR  1679      -0.589  -3.981  18.759
ATOM   6487  H01 WTR  1679       0.076  -3.581  18.198
ATOM   6488  H02 WTR  1679      -1.422  -3.689  18.387
TER   
ATOM   6489  O00 WTR  1680      -6.036 -14.581  21.519
ATOM   6490  H01 WTR  1680      -5.408 -14.896  22.169
ATOM   6491  H02 WTR  1680      -6.825 -15.099  21.677
TER   
ATOM   6492  O00 WTR  1681      -8.297  -8.462  24.577
ATOM   6493  H01 WTR  1681      -9.105  -8.973  24.545
ATOM   6494  H02 WTR  1681      -8.575  -7.589  24.856
TER   
ATOM   6495  O00 WTR  1682     -10.597   2.222  15.691
ATOM   6496  H01 WTR  1682     -11.316   1.673  16.002
ATOM   6497  H02 WTR  1682     -10.123   1.667  15.071
TER   
ATOM   6498  O00 WTR  1683     -10.010  -6.043  24.876
ATOM   6499  H01 WTR  1683      -9.163  -5.707  25.167
ATOM   6500  H02 WTR  1683     -10.425  -5.301  24.437
TER   
ATOM   6501  O00 WTR  1684      -5.370   2.404  19.553
ATOM   6502  H01 WTR  1684      -6.236   2.557  19.931
ATOM   6503  H02 WTR  1684      -4.828   3.113  19.901
TER   
ATOM   6504  O00 WTR  1685     -13.170   1.610  16.458
ATOM   6505  H01 WTR  1685     -13.910   1.507  15.860
ATOM   6506  H02 WTR  1685     -13.378   1.039  17.198
TER   
ATOM   6507  O00 WTR  1686      -2.567   1.039  14.988
ATOM   6508  H01 WTR  1686      -2.480   1.666  15.706
ATOM   6509  H02 WTR  1686      -1.673   0.746  14.815
TER   
ATOM   6510  O00 WTR  1687      11.198 -21.853  17.259
ATOM   6511  H01 WTR  1687      11.428 -20.933  17.386
ATOM   6512  H02 WTR  1687      11.328 -22.006  16.323
TER   
ATOM   6513  O00 WTR  1688       2.570   1.350  20.513
ATOM   6514  H01 WTR  1688       2.930   1.379  19.626
ATOM   6515  H02 WTR  1688       1.621   1.366  20.387
TER   
ATOM   6516  O00 WTR  1689      -2.425  -6.453  24.951
ATOM   6517  H01 WTR  1689      -3.179  -6.702  25.485
ATOM   6518  H02 WTR  1689      -2.252  -5.542  25.189
TER   
ATOM   6519  O00 WTR  1690      -7.180 -16.498  19.150
ATOM   6520  H01 WTR  1690      -6.803 -16.143  19.955
ATOM   6521  H02 WTR  1690      -8.117 -16.319  19.225
TER   
ATOM   6522  O00 WTR  1691      -2.405   2.698  17.288
ATOM   6523  H01 WTR  1691      -2.875   2.076  17.843
ATOM   6524  H02 WTR  1691      -1.480   2.523  17.461
TER   
ATOM   6525  O00 WTR  1692      -2.211  11.685  17.312
ATOM   6526  H01 WTR  1692      -2.620  11.414  18.133
ATOM   6527  H02 WTR  1692      -2.732  12.433  17.019
TER   
ATOM   6528  O00 WTR  1693      -7.066  -1.169  21.210
ATOM   6529  H01 WTR  1693      -7.903  -0.735  21.377
ATOM   6530  H02 WTR  1693      -6.760  -0.791  20.385
TER   
ATOM   6531  O00 WTR  1694      -3.071   4.581  14.700
ATOM   6532  H01 WTR  1694      -2.953   3.826  15.276
ATOM   6533  H02 WTR  1694      -2.267   5.090  14.803
TER   
ATOM   6534  O00 WTR  1695      -1.774 -18.523  20.200
ATOM   6535  H01 WTR  1695      -2.429 -17.915  19.856
ATOM   6536  H02 WTR  1695      -0.960 -18.270  19.765
TER   
ATOM   6537  O00 WTR  1696      -3.486  -4.914  19.072
ATOM   6538  H01 WTR  1696      -3.113  -4.807  19.947
ATOM   6539  H02 WTR  1696      -2.826  -5.412  18.590
TER   
ATOM   6540  O00 WTR  1697       3.818  -4.070  16.397
ATOM   6541  H01 WTR  1697       3.360  -4.836  16.746
ATOM   6542  H02 WTR  1697       4.674  -4.087  16.825
TER   
ATOM   6543  O00 WTR  1698       2.255   5.037  20.871
ATOM   6544  H01 WTR  1698       2.548   5.937  21.014
ATOM   6545  H02 WTR  1698       1.475   5.123  20.323
TER   
ATOM   6546  O00 WTR  1699      14.100   0.167  14.341
ATOM   6547  H01 WTR  1699      14.876  -0.369  14.177
ATOM   6548  H02 WTR  1699      13.375  -0.344  13.980
TER   
ATOM   6549  O00 WTR  1700       1.122   0.090  17.130
ATOM   6550  H01 WTR  1700       1.161  -0.787  17.510
ATOM   6551  H02 WTR  1700       1.991   0.460  17.291
TER   
ATOM   6552  O00 WTR  1701       6.824  -1.145  17.937
ATOM   6553  H01 WTR  1701       7.254  -1.916  18.306
ATOM   6554  H02 WTR  1701       6.277  -0.811  18.648
TER   
ATOM   6555  O00 WTR  1702      10.617  -5.845  20.361
ATOM   6556  H01 WTR  1702      11.271  -6.513  20.154
ATOM   6557  H02 WTR  1702      10.905  -5.069  19.880
TER   
ATOM   6558  O00 WTR  1703       1.274  -7.368  24.375
ATOM   6559  H01 WTR  1703       1.502  -6.515  24.745
ATOM   6560  H02 WTR  1703       1.358  -7.250  23.429
TER   
ATOM   6561  O00 WTR  1704       2.564  -3.030  20.498
ATOM   6562  H01 WTR  1704       2.364  -3.898  20.148
ATOM   6563  H02 WTR  1704       1.709  -2.618  20.621
TER   
ATOM   6564  O00 WTR  1705       3.331   4.014  18.526
ATOM   6565  H01 WTR  1705       2.605   4.189  17.927
ATOM   6566  H02 WTR  1705       3.018   4.316  19.378
TER   
ATOM   6567  O00 WTR  1706      12.916  -4.320  12.959
ATOM   6568  H01 WTR  1706      13.695  -4.653  13.404
ATOM   6569  H02 WTR  1706      12.194  -4.527  13.553
TER   
ATOM   6570  O00 WTR  1707       3.508  -3.322  13.719
ATOM   6571  H01 WTR  1707       4.095  -2.575  13.600
ATOM   6572  H02 WTR  1707       3.681  -3.623  14.611
TER   
ATOM   6573  O00 WTR  1708       0.703  -2.207  13.880
ATOM   6574  H01 WTR  1708       0.398  -1.701  13.127
ATOM   6575  H02 WTR  1708       1.518  -2.611  13.584
TER   
ATOM   6576  O00 WTR  1709      -4.073  -7.338  14.828
ATOM   6577  H01 WTR  1709      -3.231  -7.171  15.251
ATOM   6578  H02 WTR  1709      -4.096  -6.729  14.090
TER   
ATOM   6579  O00 WTR  1710       6.002  -1.577  13.135
ATOM   6580  H01 WTR  1710       6.455  -2.334  13.506
ATOM   6581  H02 WTR  1710       5.543  -1.184  13.877
TER   
ATOM   6582  O00 WTR  1711       6.338  -3.069  22.636
ATOM   6583  H01 WTR  1711       5.503  -3.536  22.665
ATOM   6584  H02 WTR  1711       6.980  -3.740  22.406
TER   
ATOM   6585  O00 WTR  1712       8.272   1.945  13.896
ATOM   6586  H01 WTR  1712       8.350   1.926  12.942
ATOM   6587  H02 WTR  1712       8.494   2.844  14.137
TER   
ATOM   6588  O00 WTR  1713      -4.513  -7.855  19.072
ATOM   6589  H01 WTR  1713      -4.291  -6.990  18.727
ATOM   6590  H02 WTR  1713      -3.734  -8.387  18.905
TER   
ATOM   6591  O00 WTR  1714       1.564  -2.566  17.301
ATOM   6592  H01 WTR  1714       2.428  -2.941  17.130
ATOM   6593  H02 WTR  1714       1.170  -2.469  16.434
TER   
ATOM   6594  O00 WTR  1715       1.009  -0.392  24.798
ATOM   6595  H01 WTR  1715       0.611   0.463  24.635
ATOM   6596  H02 WTR  1715       1.466  -0.603  23.984
TER   
ATOM   6597  O00 WTR  1716       4.981  -5.626  13.050
ATOM   6598  H01 WTR  1716       4.649  -4.798  13.397
ATOM   6599  H02 WTR  1716       5.404  -6.048  13.798
TER   
ATOM   6600  O00 WTR  1717       0.275   0.622  14.666
ATOM   6601  H01 WTR  1717       0.499   0.361  15.559
ATOM   6602  H02 WTR  1717       0.289  -0.195  14.167
TER   
ATOM   6603  O00 WTR  1718       3.228  -9.010  20.333
ATOM   6604  H01 WTR  1718       3.929  -9.661  20.292
ATOM   6605  H02 WTR  1718       2.801  -9.171  21.174
TER   
ATOM   6606  O00 WTR  1719       8.145  -5.115  21.289
ATOM   6607  H01 WTR  1719       8.061  -4.524  20.540
ATOM   6608  H02 WTR  1719       9.051  -5.420  21.253
TER   
ATOM   6609  O00 WTR  1720       6.236  -5.000  17.450
ATOM   6610  H01 WTR  1720       7.084  -5.155  17.865
ATOM   6611  H02 WTR  1720       6.212  -5.613  16.716
TER   
ATOM   6612  O00 WTR  1721       6.154   0.049  11.149
ATOM   6613  H01 WTR  1721       5.487   0.666  11.450
ATOM   6614  H02 WTR  1721       6.180  -0.625  11.828
TER   
ATOM   6615  O00 WTR  1722      11.691  -0.877  13.903
ATOM   6616  H01 WTR  1722      11.137  -1.654  13.828
ATOM   6617  H02 WTR  1722      11.222  -0.305  14.509
TER   
ATOM   6618  O00 WTR  1723       2.237 -10.098  23.050
ATOM   6619  H01 WTR  1723       1.857  -9.531  23.721
ATOM   6620  H02 WTR  1723       2.253 -10.967  23.452
TER   
ATOM   6621  O00 WTR  1724      12.001   4.813  13.024
ATOM   6622  H01 WTR  1724      12.464   4.049  12.680
ATOM   6623  H02 WTR  1724      12.248   5.527  12.437
TER   
ATOM   6624  O00 WTR  1725     -12.468  -5.648  11.121
ATOM   6625  H01 WTR  1725     -11.708  -6.140  11.433
ATOM   6626  H02 WTR  1725     -12.383  -5.654  10.167
TER   
ATOM   6627  O00 WTR  1726       3.546   0.888  17.826
ATOM   6628  H01 WTR  1726       3.936   0.139  18.277
ATOM   6629  H02 WTR  1726       4.209   1.576  17.887
TER   
ATOM   6630  O00 WTR  1727       1.733  -0.455  22.186
ATOM   6631  H01 WTR  1727       2.229   0.269  21.804
ATOM   6632  H02 WTR  1727       1.244  -0.826  21.451
TER   
ATOM   6633  O00 WTR  1728       9.356  -2.682  15.251
ATOM   6634  H01 WTR  1728       9.464  -1.739  15.374
ATOM   6635  H02 WTR  1728       8.443  -2.851  15.486
TER   
ATOM   6636  O00 WTR  1729      -0.194   2.556  23.632
ATOM   6637  H01 WTR  1729      -0.738   3.245  24.016
ATOM   6638  H02 WTR  1729       0.652   2.976  23.480
TER   
ATOM   6639  O00 WTR  1730       2.541  -5.710  19.760
ATOM   6640  H01 WTR  1730       1.965  -5.884  20.504
ATOM   6641  H02 WTR  1730       3.404  -6.004  20.052
TER   
ATOM   6642  O00 WTR  1731       4.809  -0.588  15.458
ATOM   6643  H01 WTR  1731       5.071  -1.387  15.915
ATOM   6644  H02 WTR  1731       5.416   0.080  15.775
TER   
ATOM   6645  O00 WTR  1732       5.779   2.409  19.138
ATOM   6646  H01 WTR  1732       5.681   2.157  20.056
ATOM   6647  H02 WTR  1732       5.212   3.174  19.037
TER   
ATOM   6648  O00 WTR  1733       7.745   3.546  21.392
ATOM   6649  H01 WTR  1733       6.811   3.576  21.603
ATOM   6650  H02 WTR  1733       8.156   4.115  22.043
TER   
ATOM   6651  O00 WTR  1734       5.658   4.039  16.679
ATOM   6652  H01 WTR  1734       4.802   4.203  17.076
ATOM   6653  H02 WTR  1734       6.257   4.614  17.155
TER   
ATOM   6654  O00 WTR  1735      -1.375   9.231  16.167
ATOM   6655  H01 WTR  1735      -1.896   9.026  15.390
ATOM   6656  H02 WTR  1735      -1.735  10.058  16.486
TER   
ATOM   6657  O00 WTR  1736      -0.017   2.373  18.281
ATOM   6658  H01 WTR  1736       0.590   1.683  18.013
ATOM   6659  H02 WTR  1736      -0.297   2.118  19.160
TER   
ATOM   6660  O00 WTR  1737      11.811  -3.650  19.593
ATOM   6661  H01 WTR  1737      12.269  -3.265  18.845
ATOM   6662  H02 WTR  1737      11.274  -2.937  19.938
TER   
ATOM   6663  O00 WTR  1738       8.166   0.650  20.877
ATOM   6664  H01 WTR  1738       7.517   0.263  21.465
ATOM   6665  H02 WTR  1738       8.131   1.588  21.064
TER   
ATOM   6666  O00 WTR  1739       1.770   5.141  16.469
ATOM   6667  H01 WTR  1739       1.416   6.021  16.345
ATOM   6668  H02 WTR  1739       1.328   4.609  15.808
TER   
ATOM   6669  O00 WTR  1740       2.126  -4.663  24.868
ATOM   6670  H01 WTR  1740       2.382  -3.985  25.493
ATOM   6671  H02 WTR  1740       2.774  -4.601  24.167
TER   
ATOM   6672  O00 WTR  1741       3.024   1.449  14.715
ATOM   6673  H01 WTR  1741       2.124   1.157  14.863
ATOM   6674  H02 WTR  1741       3.560   0.843  15.227
TER   
ATOM   6675  O00 WTR  1742       6.566   1.522  15.815
ATOM   6676  H01 WTR  1742       7.087   1.608  15.017
ATOM   6677  H02 WTR  1742       6.399   2.423  16.091
TER   
ATOM   6678  O00 WTR  1743       7.182  -7.639  21.248
ATOM   6679  H01 WTR  1743       7.585  -7.941  20.434
ATOM   6680  H02 WTR  1743       7.552  -6.767  21.389
TER   
ATOM   6681  O00 WTR  1744      11.004 -15.646  14.520
ATOM   6682  H01 WTR  1744      11.144 -16.231  15.265
ATOM   6683  H02 WTR  1744      11.105 -14.766  14.884
TER   
ATOM   6684  O00 WTR  1745       9.923 -10.166  18.711
ATOM   6685  H01 WTR  1745       9.948 -10.956  19.251
ATOM   6686  H02 WTR  1745       8.991  -9.982  18.597
TER   
ATOM   6687  O00 WTR  1746      13.359  -1.350  11.235
ATOM   6688  H01 WTR  1746      13.932  -2.101  11.387
ATOM   6689  H02 WTR  1746      12.479  -1.680  11.418
TER   
ATOM   6690  O00 WTR  1747       8.439   1.480  17.732
ATOM   6691  H01 WTR  1747       8.183   1.251  18.625
ATOM   6692  H02 WTR  1747       7.642   1.363  17.216
TER   
ATOM   6693  O00 WTR  1748       7.146 -12.188  21.738
ATOM   6694  H01 WTR  1748       6.528 -12.894  21.927
ATOM   6695  H02 WTR  1748       6.640 -11.558  21.224
TER   
ATOM   6696  O00 WTR  1749      16.504 -17.035  11.695
ATOM   6697  H01 WTR  1749      16.046 -17.495  12.398
ATOM   6698  H02 WTR  1749      16.156 -16.144  11.725
TER   
ATOM   6699  O00 WTR  1750      24.126 -11.258   8.124
ATOM   6700  H01 WTR  1750      24.972 -11.036   8.513
ATOM   6701  H02 WTR  1750      23.489 -10.755   8.631
TER   
ATOM   6702  O00 WTR  1751      19.905 -11.292  15.030
ATOM   6703  H01 WTR  1751      19.793 -10.918  15.904
ATOM   6704  H02 WTR  1751      20.010 -12.231  15.181
TER   
ATOM   6705  O00 WTR  1752      14.076 -19.608  15.293
ATOM   6706  H01 WTR  1752      13.422 -20.289  15.139
ATOM   6707  H02 WTR  1752      14.405 -19.785  16.174
TER   
ATOM   6708  O00 WTR  1753      13.243 -14.907  19.328
ATOM   6709  H01 WTR  1753      13.150 -14.179  18.714
ATOM   6710  H02 WTR  1753      14.045 -14.713  19.812
TER   
ATOM   6711  O00 WTR  1754      11.108 -24.093  10.020
ATOM   6712  H01 WTR  1754      11.533 -23.724   9.245
ATOM   6713  H02 WTR  1754      11.797 -24.598  10.453
TER   
ATOM   6714  O00 WTR  1755      16.999 -18.134  18.815
ATOM   6715  H01 WTR  1755      16.304 -18.791  18.766
ATOM   6716  H02 WTR  1755      17.810 -18.637  18.741
TER   
ATOM   6717  O00 WTR  1756      16.594 -12.617  19.725
ATOM   6718  H01 WTR  1756      16.405 -12.353  18.825
ATOM   6719  H02 WTR  1756      16.143 -11.968  20.265
TER   
ATOM   6720  O00 WTR  1757       7.757  -9.267  15.438
ATOM   6721  H01 WTR  1757       8.097 -10.161  15.390
ATOM   6722  H02 WTR  1757       8.470  -8.721  15.107
TER   
ATOM   6723  O00 WTR  1758      19.617 -14.525  15.987
ATOM   6724  H01 WTR  1758      19.613 -14.921  15.115
ATOM   6725  H02 WTR  1758      18.892 -14.949  16.446
TER   
ATOM   6726  O00 WTR  1759      20.276  -8.476  15.765
ATOM   6727  H01 WTR  1759      20.655  -9.205  15.274
ATOM   6728  H02 WTR  1759      19.920  -8.879  16.557
TER   
ATOM   6729  O00 WTR  1760      -1.974 -11.421  24.468
ATOM   6730  H01 WTR  1760      -2.480 -11.077  25.204
ATOM   6731  H02 WTR  1760      -1.300 -10.761  24.310
TER   
ATOM   6732  O00 WTR  1761      20.060 -12.969  18.195
ATOM   6733  H01 WTR  1761      19.815 -13.498  17.436
ATOM   6734  H02 WTR  1761      19.347 -13.099  18.820
TER   
ATOM   6735  O00 WTR  1762      12.294   5.534  15.660
ATOM   6736  H01 WTR  1762      13.150   5.212  15.943
ATOM   6737  H02 WTR  1762      12.142   5.105  14.818
TER   
ATOM   6738  O00 WTR  1763      12.836  -2.798  17.283
ATOM   6739  H01 WTR  1763      12.850  -2.884  16.330
ATOM   6740  H02 WTR  1763      13.372  -2.025  17.462
TER   
ATOM   6741  O00 WTR  1764      10.212  -1.338  20.573
ATOM   6742  H01 WTR  1764       9.500  -0.708  20.687
ATOM   6743  H02 WTR  1764      10.987  -0.888  20.909
TER   
ATOM   6744  O00 WTR  1765      16.723 -10.356  17.883
ATOM   6745  H01 WTR  1765      16.359  -9.471  17.873
ATOM   6746  H02 WTR  1765      16.428 -10.746  17.060
TER   
ATOM   6747  O00 WTR  1766      17.580   0.351  12.837
ATOM   6748  H01 WTR  1766      17.294   0.933  13.541
ATOM   6749  H02 WTR  1766      17.039  -0.432  12.938
TER   
ATOM   6750  O00 WTR  1767      14.640  -5.546  14.680
ATOM   6751  H01 WTR  1767      15.504  -5.342  14.322
ATOM   6752  H02 WTR  1767      14.791  -5.664  15.618
TER   
ATOM   6753  O00 WTR  1768      10.529  -9.986  14.074
ATOM   6754  H01 WTR  1768      10.837 -10.056  14.978
ATOM   6755  H02 WTR  1768      10.117 -10.831  13.895
TER   
ATOM   6756  O00 WTR  1769      19.046 -15.090  13.225
ATOM   6757  H01 WTR  1769      18.419 -15.803  13.347
ATOM   6758  H02 WTR  1769      19.518 -15.321  12.425
TER   
ATOM   6759  O00 WTR  1770      13.876  -8.137  10.949
ATOM   6760  H01 WTR  1770      13.590  -7.632  10.187
ATOM   6761  H02 WTR  1770      14.712  -8.520  10.683
TER   
ATOM   6762  O00 WTR  1771      15.735 -15.292  20.337
ATOM   6763  H01 WTR  1771      16.220 -15.944  19.833
ATOM   6764  H02 WTR  1771      16.294 -14.515  20.326
TER   
ATOM   6765  O00 WTR  1772      15.380  -3.544  11.515
ATOM   6766  H01 WTR  1772      15.927  -3.345  10.755
ATOM   6767  H02 WTR  1772      14.878  -4.316  11.254
TER   
ATOM   6768  O00 WTR  1773       8.649  -3.042  18.768
ATOM   6769  H01 WTR  1773       8.968  -3.335  17.915
ATOM   6770  H02 WTR  1773       9.305  -2.412  19.066
TER   
ATOM   6771  O00 WTR  1774       9.015   3.770  18.972
ATOM   6772  H01 WTR  1774       8.836   2.974  18.472
ATOM   6773  H02 WTR  1774       8.659   3.593  19.843
TER   
ATOM   6774  O00 WTR  1775      13.522 -17.073  17.844
ATOM   6775  H01 WTR  1775      13.306 -16.190  18.145
ATOM   6776  H02 WTR  1775      14.228 -16.944  17.210
TER   
ATOM   6777  O00 WTR  1776      13.515 -10.807   9.289
ATOM   6778  H01 WTR  1776      12.751 -11.173   8.842
ATOM   6779  H02 WTR  1776      13.323  -9.872   9.366
TER   
ATOM   6780  O00 WTR  1777     -17.032   7.096  10.604
ATOM   6781  H01 WTR  1777     -16.144   6.998  10.258
ATOM   6782  H02 WTR  1777     -17.143   8.040  10.715
TER   
ATOM   6783  O00 WTR  1778     -16.450   4.356  10.905
ATOM   6784  H01 WTR  1778     -16.783   4.184  11.786
ATOM   6785  H02 WTR  1778     -16.967   5.099  10.594
TER   
ATOM   6786  O00 WTR  1779      -8.888   5.857  17.461
ATOM   6787  H01 WTR  1779      -8.105   5.926  18.007
ATOM   6788  H02 WTR  1779      -9.218   4.974  17.624
TER   
ATOM   6789  O00 WTR  1780      -1.115  10.393  12.337
ATOM   6790  H01 WTR  1780      -1.263  10.314  11.394
ATOM   6791  H02 WTR  1780      -0.347   9.848  12.506
TER   
ATOM   6792  O00 WTR  1781       0.306  11.827  15.377
ATOM   6793  H01 WTR  1781      -0.403  11.742  14.739
ATOM   6794  H02 WTR  1781      -0.113  12.193  16.155
TER   
ATOM   6795  O00 WTR  1782      16.362   2.908  13.858
ATOM   6796  H01 WTR  1782      15.443   2.819  13.603
ATOM   6797  H02 WTR  1782      16.784   3.310  13.100
TER   
ATOM   6798  O00 WTR  1783       3.772  11.764  13.413
ATOM   6799  H01 WTR  1783       4.412  11.577  14.100
ATOM   6800  H02 WTR  1783       4.018  12.629  13.085
TER   
ATOM   6801  O00 WTR  1784      -0.296  12.701  10.951
ATOM   6802  H01 WTR  1784       0.454  12.129  11.117
ATOM   6803  H02 WTR  1784       0.001  13.571  11.218
TER   
ATOM   6804  O00 WTR  1785      -5.609   9.065  11.183
ATOM   6805  H01 WTR  1785      -5.269   9.460  10.380
ATOM   6806  H02 WTR  1785      -5.274   9.623  11.885
TER   
ATOM   6807  O00 WTR  1786      -2.337   7.279  12.166
ATOM   6808  H01 WTR  1786      -2.383   7.572  11.256
ATOM   6809  H02 WTR  1786      -2.435   8.080  12.682
TER   
ATOM   6810  O00 WTR  1787      -3.823  13.372  15.758
ATOM   6811  H01 WTR  1787      -3.827  12.627  15.157
ATOM   6812  H02 WTR  1787      -4.487  13.966  15.408
TER   
ATOM   6813  O00 WTR  1788     -12.417   3.771  18.487
ATOM   6814  H01 WTR  1788     -13.262   3.886  18.922
ATOM   6815  H02 WTR  1788     -12.636   3.410  17.628
TER   
ATOM   6816  O00 WTR  1789      -5.030  11.106  13.491
ATOM   6817  H01 WTR  1789      -5.068  11.923  12.993
ATOM   6818  H02 WTR  1789      -5.807  11.129  14.049
TER   
ATOM   6819  O00 WTR  1790      -3.236   3.855  20.679
ATOM   6820  H01 WTR  1790      -3.128   4.265  19.821
ATOM   6821  H02 WTR  1790      -3.094   4.566  21.304
TER   
ATOM   6822  O00 WTR  1791      -1.709   8.008   9.246
ATOM   6823  H01 WTR  1791      -2.607   8.147   8.943
ATOM   6824  H02 WTR  1791      -1.369   8.889   9.400
TER   
ATOM   6825  O00 WTR  1792      -4.634   5.282  16.922
ATOM   6826  H01 WTR  1792      -3.818   5.247  17.422
ATOM   6827  H02 WTR  1792      -4.356   5.249  16.007
TER   
ATOM   6828  O00 WTR  1793       0.771   8.814  13.269
ATOM   6829  H01 WTR  1793       1.095   9.247  14.060
ATOM   6830  H02 WTR  1793       1.404   9.050  12.591
TER   
ATOM   6831  O00 WTR  1794      -2.109 -23.503  -1.340
ATOM   6832  H01 WTR  1794      -2.855 -23.946  -1.744
ATOM   6833  H02 WTR  1794      -1.866 -24.065  -0.604
TER   
ATOM   6834  O00 WTR  1795      -0.385 -11.428   1.908
ATOM   6835  H01 WTR  1795      -1.147 -11.372   2.485
ATOM   6836  H02 WTR  1795       0.365 -11.284   2.484
TER   
ATOM   6837  O00 WTR  1796       3.936 -10.547  -6.634
ATOM   6838  H01 WTR  1796       4.126  -9.975  -7.377
ATOM   6839  H02 WTR  1796       3.729  -9.949  -5.917
TER   
ATOM   6840  O00 WTR  1797      -1.108  -3.173 -10.620
ATOM   6841  H01 WTR  1797      -1.836  -3.650 -11.019
ATOM   6842  H02 WTR  1797      -0.338  -3.709 -10.807
TER   
ATOM   6843  O00 WTR  1798       0.907 -17.897  -2.813
ATOM   6844  H01 WTR  1798       1.830 -17.649  -2.769
ATOM   6845  H02 WTR  1798       0.489 -17.182  -3.292
TER   
ATOM   6846  O00 WTR  1799       0.997 -13.242   0.419
ATOM   6847  H01 WTR  1799       1.365 -13.643   1.206
ATOM   6848  H02 WTR  1799       0.509 -12.485   0.741
TER   
ATOM   6849  O00 WTR  1800       5.928 -14.586   3.037
ATOM   6850  H01 WTR  1800       5.833 -14.718   3.980
ATOM   6851  H02 WTR  1800       5.995 -13.637   2.933
TER   
ATOM   6852  O00 WTR  1801      -5.332  -9.956  -1.466
ATOM   6853  H01 WTR  1801      -4.489  -9.614  -1.167
ATOM   6854  H02 WTR  1801      -5.112 -10.769  -1.922
TER   
ATOM   6855  O00 WTR  1802       3.211 -11.522   0.361
ATOM   6856  H01 WTR  1802       2.858 -10.850  -0.224
ATOM   6857  H02 WTR  1802       2.465 -12.091   0.549
TER   
ATOM   6858  O00 WTR  1803      -1.933 -10.876  -0.618
ATOM   6859  H01 WTR  1803      -2.445 -10.071  -0.692
ATOM   6860  H02 WTR  1803      -1.360 -10.727   0.134
TER   
ATOM   6861  O00 WTR  1804       6.828  -1.242 -12.014
ATOM   6862  H01 WTR  1804       6.576  -0.319 -12.065
ATOM   6863  H02 WTR  1804       5.997  -1.715 -11.963
TER   
ATOM   6864  O00 WTR  1805       5.136  -3.438 -12.495
ATOM   6865  H01 WTR  1805       5.958  -3.896 -12.319
ATOM   6866  H02 WTR  1805       4.728  -3.339 -11.634
TER   
ATOM   6867  O00 WTR  1806       3.673 -10.498   2.826
ATOM   6868  H01 WTR  1806       2.754 -10.383   3.067
ATOM   6869  H02 WTR  1806       3.652 -10.713   1.894
TER   
ATOM   6870  O00 WTR  1807      -0.601  -3.165  -7.599
ATOM   6871  H01 WTR  1807      -0.318  -2.314  -7.265
ATOM   6872  H02 WTR  1807      -0.849  -2.996  -8.508
TER   
ATOM   6873  O00 WTR  1808      -3.642  -8.978  -4.583
ATOM   6874  H01 WTR  1808      -4.074  -9.832  -4.589
ATOM   6875  H02 WTR  1808      -3.212  -8.932  -3.729
TER   
ATOM   6876  O00 WTR  1809      -2.946 -11.245   2.963
ATOM   6877  H01 WTR  1809      -3.068 -11.594   3.845
ATOM   6878  H02 WTR  1809      -3.748 -11.482   2.498
TER   
ATOM   6879  O00 WTR  1810       6.508 -11.393   3.501
ATOM   6880  H01 WTR  1810       5.795 -10.882   3.119
ATOM   6881  H02 WTR  1810       7.259 -11.217   2.934
TER   
ATOM   6882  O00 WTR  1811       3.687 -10.204   6.126
ATOM   6883  H01 WTR  1811       2.742 -10.289   6.255
ATOM   6884  H02 WTR  1811       3.819 -10.386   5.195
TER   
ATOM   6885  O00 WTR  1812      -2.037   0.962  -9.389
ATOM   6886  H01 WTR  1812      -2.104   1.820  -9.809
ATOM   6887  H02 WTR  1812      -1.736   0.378 -10.085
TER   
ATOM   6888  O00 WTR  1813      -3.759  -1.374  -9.255
ATOM   6889  H01 WTR  1813      -3.544  -0.441  -9.281
ATOM   6890  H02 WTR  1813      -3.949  -1.602 -10.165
TER   
ATOM   6891  O00 WTR  1814      -0.443  -9.537  -2.745
ATOM   6892  H01 WTR  1814      -0.112  -9.590  -1.849
ATOM   6893  H02 WTR  1814      -1.340  -9.217  -2.651
TER   
ATOM   6894  O00 WTR  1815       8.727 -10.245  -6.688
ATOM   6895  H01 WTR  1815       8.659  -9.361  -6.329
ATOM   6896  H02 WTR  1815       8.295 -10.801  -6.040
TER   
ATOM   6897  O00 WTR  1816       1.722  -4.323  -8.869
ATOM   6898  H01 WTR  1816       1.125  -3.766  -8.370
ATOM   6899  H02 WTR  1816       1.162  -5.011  -9.229
TER   
ATOM   6900  O00 WTR  1817      -0.920  -0.435  -7.188
ATOM   6901  H01 WTR  1817      -1.351   0.045  -7.895
ATOM   6902  H02 WTR  1817      -0.441   0.235  -6.700
TER   
END
