# Supplementary material for: Computationally-guided optimization of small-molecule inhibitors of the Aurora A kinase–TPX2 protein–protein interaction
Source: Chem Commun (Camb). 2017 Aug 2;53(67):9372–5. doi: 10.1039/c7cc05379g (PMC5591577; doi:10.1039/c7cc05379g)
Supplement: Supplementary file 2 [file CC-053-C7CC05379G-s002.zip › aur_data/003to002/l10.pdb]

REMARK     ur                            E=     -21227.162
REMARK    ESX   =      -3378.726    EXX    =        -71.163
REMARK    RADGYR=         14.138
REMARK          Created by MCPRO 2.30     
ATOM      1  H1  ACE     1      10.867   0.679 -13.485
ATOM      2  CH3 ACE     1      10.416   0.489 -12.511
ATOM      3  C   ACE     1      11.432   0.752 -11.362
ATOM      4  H2  ACE     1      10.088  -0.550 -12.476
ATOM      5  H3  ACE     1       9.554   1.146 -12.392
ATOM      6  O   ACE     1      12.584   1.100 -11.639
ATOM      7  N   TRP     2      11.027   0.562 -10.097
ATOM      8  CA  TRP     2      11.815   1.047  -8.952
ATOM      9  C   TRP     2      12.205   0.006  -7.985
ATOM     10  HN  TRP     2      10.161   0.075  -9.915
ATOM     11  CB  TRP     2      11.032   2.106  -8.174
ATOM     12  CG  TRP     2      10.722   3.380  -8.897
ATOM     13  CD1 TRP     2       9.479   3.813  -9.349
ATOM     14  NE1 TRP     2       9.592   5.022  -9.998
ATOM     15  HD1 TRP     2       8.591   3.208  -9.166
ATOM     16  CE2 TRP     2      10.887   5.438 -10.029
ATOM     17  HNE TRP     2       8.828   5.543 -10.404
ATOM     18  CZ2 TRP     2      11.474   6.576 -10.585
ATOM     19  CH2 TRP     2      12.867   6.710 -10.452
ATOM     20  HZ2 TRP     2      10.855   7.314 -11.095
ATOM     21  CZ3 TRP     2      13.641   5.739  -9.797
ATOM     22  HH2 TRP     2      13.372   7.584 -10.862
ATOM     23  CE3 TRP     2      13.056   4.591  -9.229
ATOM     24  HZ3 TRP     2      14.721   5.864  -9.720
ATOM     25  CD2 TRP     2      11.679   4.418  -9.336
ATOM     26  HE3 TRP     2      13.680   3.858  -8.718
ATOM     27  HA  TRP     2      12.738   1.502  -9.312
ATOM     28  HB1 TRP     2      10.089   1.664  -7.851
ATOM     29  HB2 TRP     2      11.610   2.249  -7.261
ATOM     30  O   TRP     2      11.471  -0.939  -7.786
ATOM     31  N   ALA     3      13.347   0.198  -7.332
ATOM     32  CA  ALA     3      13.680  -0.587  -6.132
ATOM     33  C   ALA     3      14.166   0.285  -4.949
ATOM     34  HN  ALA     3      14.002   0.893  -7.660
ATOM     35  CB  ALA     3      14.708  -1.645  -6.475
ATOM     36  HA  ALA     3      12.798  -1.133  -5.798
ATOM     37  HB1 ALA     3      14.949  -2.221  -5.582
ATOM     38  HB2 ALA     3      14.305  -2.310  -7.239
ATOM     39  HB3 ALA     3      15.611  -1.166  -6.853
ATOM     40  O   ALA     3      14.658   1.395  -5.159
ATOM     41  N   LEU     4      14.047  -0.216  -3.720
ATOM     42  CA  LEU     4      14.607   0.487  -2.555
ATOM     43  C   LEU     4      16.055   0.946  -2.737
ATOM     44  HN  LEU     4      13.565  -1.093  -3.580
ATOM     45  CB  LEU     4      14.466  -0.336  -1.277
ATOM     46  CG  LEU     4      14.917   0.275   0.049
ATOM     47  CD1 LEU     4      14.395   1.691   0.250
ATOM     48  CD2 LEU     4      14.448  -0.596   1.211
ATOM     49  HA  LEU     4      14.013   1.377  -2.347
ATOM     50  HB1 LEU     4      13.417  -0.587  -1.120
ATOM     51  HB2 LEU     4      15.049  -1.253  -1.369
ATOM     52  HG  LEU     4      16.006   0.313   0.080
ATOM     53  HD1 LEU     4      14.746   2.076   1.207
ATOM     54  HD2 LEU     4      14.760   2.331  -0.554
ATOM     55  HD3 LEU     4      13.305   1.682   0.240
ATOM     56  HD4 LEU     4      14.774  -0.153   2.152
ATOM     57  HD5 LEU     4      13.360  -0.664   1.199
ATOM     58  HD6 LEU     4      14.875  -1.594   1.112
ATOM     59  O   LEU     4      16.376   2.085  -2.423
ATOM     60  N   GLU     5      16.930   0.111  -3.275
ATOM     61  CA  GLU     5      18.298   0.570  -3.467
ATOM     62  C   GLU     5      18.407   1.791  -4.410
ATOM     63  HN  GLU     5      16.639  -0.819  -3.541
ATOM     64  CB  GLU     5      19.249  -0.571  -3.886
ATOM     65  CG  GLU     5      19.643  -0.602  -5.367
ATOM     66  CD  GLU     5      18.972  -1.716  -6.163
ATOM     67  OE1 GLU     5      18.374  -2.618  -5.541
ATOM     68  OE2 GLU     5      19.058  -1.705  -7.414
ATOM     69  HA  GLU     5      18.723   0.859  -2.506
ATOM     70  HB1 GLU     5      20.180  -0.493  -3.326
ATOM     71  HB2 GLU     5      18.779  -1.532  -3.677
ATOM     72  HG1 GLU     5      19.366   0.341  -5.838
ATOM     73  HG2 GLU     5      20.720  -0.748  -5.454
ATOM     74  O   GLU     5      19.494   2.363  -4.536
ATOM     75  N   ASP     6      17.304   2.201  -5.050
ATOM     76  CA  ASP     6      17.343   3.370  -5.957
ATOM     77  C   ASP     6      17.363   4.730  -5.223
ATOM     78  HN  ASP     6      16.433   1.709  -4.915
ATOM     79  CB  ASP     6      16.165   3.365  -6.938
ATOM     80  CG  ASP     6      16.242   2.254  -7.963
ATOM     81  OD1 ASP     6      17.360   1.908  -8.397
ATOM     82  OD2 ASP     6      15.164   1.741  -8.356
ATOM     83  HA  ASP     6      18.241   3.323  -6.574
ATOM     84  HB1 ASP     6      15.233   3.238  -6.387
ATOM     85  HB2 ASP     6      16.140   4.310  -7.481
ATOM     86  O   ASP     6      17.520   5.786  -5.862
ATOM     87  N   PHE     7      17.209   4.689  -3.895
ATOM     88  CA  PHE     7      17.049   5.886  -3.081
ATOM     89  C   PHE     7      17.960   5.899  -1.868
ATOM     90  HN  PHE     7      17.201   3.799  -3.418
ATOM     91  CB  PHE     7      15.614   5.984  -2.545
ATOM     92  CG  PHE     7      14.572   5.880  -3.598
ATOM     93  CD1 PHE     7      14.154   7.006  -4.284
ATOM     94  CE1 PHE     7      13.191   6.910  -5.277
ATOM     95  HD1 PHE     7      14.582   7.980  -4.046
ATOM     96  CZ  PHE     7      12.634   5.679  -5.590
ATOM     97  HE1 PHE     7      12.870   7.803  -5.814
ATOM     98  CE2 PHE     7      13.036   4.537  -4.904
ATOM     99  HZ  PHE     7      11.880   5.605  -6.374
ATOM    100  CD2 PHE     7      14.000   4.640  -3.912
ATOM    101  HE2 PHE     7      12.594   3.571  -5.148
ATOM    102  HD2 PHE     7      14.320   3.751  -3.369
ATOM    103  HA  PHE     7      17.280   6.767  -3.680
ATOM    104  HB1 PHE     7      15.436   5.178  -1.834
ATOM    105  HB2 PHE     7      15.476   6.944  -2.048
ATOM    106  O   PHE     7      18.283   4.842  -1.325
ATOM    107  N   GLU     8      18.326   7.104  -1.430
ATOM    108  CA  GLU     8      18.869   7.301  -0.098
ATOM    109  C   GLU     8      17.771   7.827   0.799
ATOM    110  HN  GLU     8      18.227   7.908  -2.033
ATOM    111  CB  GLU     8      19.991   8.312  -0.139
ATOM    112  CG  GLU     8      20.984   8.070  -1.242
ATOM    113  CD  GLU     8      22.218   8.881  -1.024
ATOM    114  OE1 GLU     8      22.223  10.054  -1.448
ATOM    115  OE2 GLU     8      23.165   8.345  -0.411
ATOM    116  HA  GLU     8      19.240   6.351   0.288
ATOM    117  HB1 GLU     8      19.577   9.309  -0.289
ATOM    118  HB2 GLU     8      20.540   8.285   0.802
ATOM    119  HG1 GLU     8      21.254   7.014  -1.263
ATOM    120  HG2 GLU     8      20.542   8.350  -2.198
ATOM    121  O   GLU     8      17.102   8.797   0.448
ATOM    122  NT  AME     9      17.579   7.181   1.942
ATOM    123  CT  AME     9      16.581   7.589   2.932
ATOM    124  HN  AME     9      18.137   6.367   2.158
ATOM    125  HT1 AME     9      16.612   6.907   3.781
ATOM    126  HT2 AME     9      16.798   8.602   3.271
ATOM    127  HT3 AME     9      15.589   7.562   2.481
ATOM    128  H1  ACE    10       8.841  14.065   7.854
ATOM    129  CH3 ACE    10       8.641  13.051   8.200
ATOM    130  C   ACE    10       7.306  12.973   8.923
ATOM    131  H2  ACE    10       9.440  12.750   8.877
ATOM    132  H3  ACE    10       8.627  12.385   7.337
ATOM    133  O   ACE    10       6.588  13.964   9.066
ATOM    134  N   GLY    11       6.953  11.792   9.389
ATOM    135  CA  GLY    11       5.666  11.623  10.034
ATOM    136  C   GLY    11       5.448  10.154  10.215
ATOM    137  HN  GLY    11       7.582  11.007   9.295
ATOM    138  HA1 GLY    11       5.673  12.130  10.999
ATOM    139  HA2 GLY    11       4.885  12.051   9.405
ATOM    140  O   GLY    11       5.985   9.335   9.464
ATOM    141  N   LYS    12       4.682   9.827  11.244
ATOM    142  CA  LYS    12       4.280   8.459  11.521
ATOM    143  C   LYS    12       2.886   8.272  10.938
ATOM    144  HN  LYS    12       4.354  10.545  11.873
ATOM    145  CB  LYS    12       4.312   8.195  13.036
ATOM    146  CG  LYS    12       4.668   6.771  13.442
ATOM    147  CD  LYS    12       3.439   6.000  13.910
ATOM    148  CE  LYS    12       3.684   4.496  13.974
ATOM    149  NZ  LYS    12       3.329   3.796  12.703
ATOM    150  HZ1 LYS    12       3.510   2.807  12.801
ATOM    151  HZ2 LYS    12       3.887   4.167  11.947
ATOM    152  HZ3 LYS    12       2.350   3.940  12.501
ATOM    153  HA  LYS    12       4.985   7.771  11.055
ATOM    154  HB1 LYS    12       5.053   8.844  13.502
ATOM    155  HB2 LYS    12       3.330   8.401  13.462
ATOM    156  HG1 LYS    12       5.100   6.247  12.589
ATOM    157  HG2 LYS    12       5.391   6.795  14.257
ATOM    158  HD1 LYS    12       3.156   6.337  14.907
ATOM    159  HD2 LYS    12       2.614   6.177  13.219
ATOM    160  HE1 LYS    12       4.739   4.307  14.173
ATOM    161  HE2 LYS    12       3.081   4.063  14.771
ATOM    162  O   LYS    12       1.975   9.062  11.203
ATOM    163  N   GLY    13       2.740   7.256  10.098
ATOM    164  CA  GLY    13       1.435   6.889   9.560
ATOM    165  C   GLY    13       0.864   5.683  10.288
ATOM    166  HN  GLY    13       3.547   6.717   9.817
ATOM    167  HA1 GLY    13       0.745   7.725   9.676
ATOM    168  HA2 GLY    13       1.533   6.644   8.502
ATOM    169  O   GLY    13       1.553   5.041  11.090
ATOM    170  N   LYS    14      -0.400   5.379  10.005
ATOM    171  CA  LYS    14      -1.100   4.251  10.619
ATOM    172  C   LYS    14      -0.343   2.937  10.404
ATOM    173  HN  LYS    14      -0.914   5.939   9.340
ATOM    174  CB  LYS    14      -2.531   4.165  10.081
ATOM    175  CG  LYS    14      -3.458   3.293  10.909
ATOM    176  CD  LYS    14      -4.909   3.683  10.684
ATOM    177  CE  LYS    14      -5.790   3.274  11.853
ATOM    178  NZ  LYS    14      -7.054   4.065  11.855
ATOM    179  HZ1 LYS    14      -7.627   3.782  12.636
ATOM    180  HZ2 LYS    14      -7.555   3.901  10.993
ATOM    181  HZ3 LYS    14      -6.836   5.048  11.936
ATOM    182  HA  LYS    14      -1.196   4.422  11.691
ATOM    183  HB1 LYS    14      -2.970   5.162  10.054
ATOM    184  HB2 LYS    14      -2.517   3.748   9.074
ATOM    185  HG1 LYS    14      -3.327   2.249  10.624
ATOM    186  HG2 LYS    14      -3.222   3.413  11.966
ATOM    187  HD1 LYS    14      -4.981   4.764  10.563
ATOM    188  HD2 LYS    14      -5.283   3.192   9.785
ATOM    189  HE1 LYS    14      -6.035   2.215  11.771
ATOM    190  HE2 LYS    14      -5.259   3.452  12.788
ATOM    191  O   LYS    14      -0.081   2.206  11.359
ATOM    192  N   PHE    15       0.039   2.673   9.153
ATOM    193  CA  PHE    15       0.683   1.411   8.766
ATOM    194  C   PHE    15       2.186   1.562   8.474
ATOM    195  HN  PHE    15      -0.113   3.358   8.426
ATOM    196  CB  PHE    15      -0.046   0.788   7.551
ATOM    197  CG  PHE    15      -1.533   0.629   7.808
ATOM    198  CD1 PHE    15      -1.990  -0.199   8.828
ATOM    199  CE1 PHE    15      -3.353  -0.341   9.067
ATOM    200  HD1 PHE    15      -1.278  -0.743   9.449
ATOM    201  CZ  PHE    15      -4.282   0.335   8.284
ATOM    202  HE1 PHE    15      -3.701  -0.986   9.875
ATOM    203  CE2 PHE    15      -3.848   1.157   7.259
ATOM    204  HZ  PHE    15      -5.348   0.216   8.477
ATOM    205  CD2 PHE    15      -2.484   1.302   7.021
ATOM    206  HE2 PHE    15      -4.574   1.687   6.641
ATOM    207  HD2 PHE    15      -2.137   1.946   6.214
ATOM    208  HA  PHE    15       0.576   0.686   9.572
ATOM    209  HB1 PHE    15       0.099   1.511   6.748
ATOM    210  HB2 PHE    15       0.351  -0.176   7.233
ATOM    211  O   PHE    15       2.789   0.709   7.805
ATOM    212  N   GLY    16       2.786   2.642   8.973
ATOM    213  CA  GLY    16       4.219   2.895   8.788
ATOM    214  C   GLY    16       4.574   4.351   8.536
ATOM    215  HN  GLY    16       2.249   3.317   9.498
ATOM    216  HA1 GLY    16       4.761   2.587   9.682
ATOM    217  HA2 GLY    16       4.581   2.328   7.930
ATOM    218  O   GLY    16       3.694   5.192   8.340
ATOM    219  N   ASN    17       5.870   4.650   8.510
ATOM    220  CA  ASN    17       6.329   6.038   8.415
ATOM    221  C   ASN    17       6.460   6.626   7.007
ATOM    222  HN  ASN    17       6.557   3.911   8.556
ATOM    223  CB  ASN    17       7.651   6.226   9.182
ATOM    224  CG  ASN    17       7.517   5.968  10.676
ATOM    225  ND2 ASN    17       8.645   5.699  11.311
ATOM    226  HD1 ASN    17       8.620   5.519  12.302
ATOM    227  HD2 ASN    17       9.509   5.679  10.792
ATOM    228  OD1 ASN    17       6.425   6.011  11.255
ATOM    229  HA  ASN    17       5.632   6.689   8.942
ATOM    230  HB1 ASN    17       8.398   5.534   8.793
ATOM    231  HB2 ASN    17       8.003   7.250   9.054
ATOM    232  O   ASN    17       6.433   5.921   5.995
ATOM    233  N   VAL    18       6.604   7.943   6.961
ATOM    234  CA  VAL    18       7.015   8.612   5.745
ATOM    235  C   VAL    18       8.439   9.122   5.937
ATOM    236  HN  VAL    18       6.425   8.497   7.786
ATOM    237  CB  VAL    18       6.088   9.791   5.443
ATOM    238  CG1 VAL    18       6.340  10.278   4.030
ATOM    239  CG2 VAL    18       4.639   9.374   5.608
ATOM    240  HA  VAL    18       6.979   7.909   4.913
ATOM    241  HB  VAL    18       6.286  10.599   6.147
ATOM    242  HG1 VAL    18       5.681  11.118   3.811
ATOM    243  HG2 VAL    18       7.378  10.597   3.934
ATOM    244  HG3 VAL    18       6.143   9.470   3.326
ATOM    245  HG4 VAL    18       3.989  10.222   5.390
ATOM    246  HG5 VAL    18       4.414   8.559   4.920
ATOM    247  HG6 VAL    18       4.471   9.041   6.632
ATOM    248  O   VAL    18       8.750   9.708   6.965
ATOM    249  N   TYR    19       9.303   8.878   4.962
ATOM    250  CA  TYR    19      10.702   9.302   5.042
ATOM    251  C   TYR    19      11.052  10.279   3.955
ATOM    252  HN  TYR    19       9.000   8.386   4.134
ATOM    253  CB  TYR    19      11.649   8.097   4.940
ATOM    254  CG  TYR    19      11.517   7.189   6.139
ATOM    255  CD1 TYR    19      10.525   6.207   6.176
ATOM    256  CE1 TYR    19      10.363   5.392   7.264
ATOM    257  HD1 TYR    19       9.857   6.075   5.325
ATOM    258  CZ  TYR    19      11.189   5.548   8.353
ATOM    259  HE1 TYR    19       9.585   4.628   7.262
ATOM    260  CE2 TYR    19      12.186   6.523   8.364
ATOM    261  OH  TYR    19      10.986   4.712   9.425
ATOM    262  CD2 TYR    19      12.339   7.343   7.260
ATOM    263  HE2 TYR    19      12.833   6.632   9.234
ATOM    264  HD2 TYR    19      13.106   8.118   7.258
ATOM    265  HH  TYR    19      10.266   4.093   9.286
ATOM    266  HA  TYR    19      10.882   9.782   6.004
ATOM    267  HB1 TYR    19      11.412   7.523   4.044
ATOM    268  HB2 TYR    19      12.680   8.448   4.884
ATOM    269  O   TYR    19      10.562  10.167   2.824
ATOM    270  N   LEU    20      11.908  11.241   4.286
ATOM    271  CA  LEU    20      12.503  12.085   3.254
ATOM    272  C   LEU    20      13.457  11.175   2.508
ATOM    273  HN  LEU    20      12.147  11.388   5.256
ATOM    274  CB  LEU    20      13.230  13.282   3.881
ATOM    275  CG  LEU    20      13.842  14.275   2.888
ATOM    276  CD1 LEU    20      12.811  14.977   2.017
ATOM    277  CD2 LEU    20      14.722  15.272   3.611
ATOM    278  HA  LEU    20      11.719  12.469   2.601
ATOM    279  HB1 LEU    20      12.532  13.852   4.494
ATOM    280  HB2 LEU    20      14.051  12.924   4.503
ATOM    281  HG  LEU    20      14.527  13.749   2.222
ATOM    282  HD1 LEU    20      13.316  15.665   1.338
ATOM    283  HD2 LEU    20      12.259  14.237   1.438
ATOM    284  HD3 LEU    20      12.119  15.533   2.649
ATOM    285  HD4 LEU    20      15.149  15.970   2.890
ATOM    286  HD5 LEU    20      14.126  15.822   4.339
ATOM    287  HD6 LEU    20      15.526  14.743   4.123
ATOM    288  O   LEU    20      14.040  10.300   3.122
ATOM    289  N   ALA    21      13.601  11.337   1.198
ATOM    290  CA  ALA    21      14.476  10.434   0.450
ATOM    291  C   ALA    21      14.920  11.067  -0.822
ATOM    292  HN  ALA    21      13.107  12.081   0.727
ATOM    293  CB  ALA    21      13.769   9.142   0.138
ATOM    294  HA  ALA    21      15.354  10.197   1.051
ATOM    295  HB1 ALA    21      14.439   8.486  -0.419
ATOM    296  HB2 ALA    21      13.474   8.655   1.067
ATOM    297  HB3 ALA    21      12.882   9.348  -0.462
ATOM    298  O   ALA    21      14.293  12.027  -1.313
ATOM    299  N   ARG    22      16.000  10.534  -1.382
ATOM    300  CA  ARG    22      16.526  11.111  -2.614
ATOM    301  C   ARG    22      16.852  10.025  -3.615
ATOM    302  HN  ARG    22      16.447   9.737  -0.952
ATOM    303  CB  ARG    22      17.774  11.942  -2.326
ATOM    304  CG  ARG    22      18.279  12.666  -3.564
ATOM    305  CD  ARG    22      19.513  13.506  -3.319
ATOM    306  NE  ARG    22      20.605  12.757  -2.717
ATOM    307  CZ  ARG    22      21.886  13.118  -2.814
ATOM    308  HE  ARG    22      20.208  11.957  -2.241
ATOM    309  NH1 ARG    22      22.223  14.217  -3.506
ATOM    310  H11 ARG    22      21.514  14.780  -3.959
ATOM    311  H12 ARG    22      23.178  14.536  -3.612
ATOM    312  NH2 ARG    22      22.832  12.380  -2.221
ATOM    313  H21 ARG    22      22.611  11.545  -1.694
ATOM    314  H22 ARG    22      23.815  12.617  -2.270
ATOM    315  HA  ARG    22      15.783  11.780  -3.049
ATOM    316  HB1 ARG    22      17.546  12.689  -1.566
ATOM    317  HB2 ARG    22      18.570  11.290  -1.967
ATOM    318  HG1 ARG    22      18.532  11.937  -4.334
ATOM    319  HG2 ARG    22      17.502  13.334  -3.938
ATOM    320  HD1 ARG    22      19.873  13.909  -4.266
ATOM    321  HD2 ARG    22      19.267  14.327  -2.646
ATOM    322  O   ARG    22      17.519   9.046  -3.304
ATOM    323  N   GLU    23      16.381  10.220  -4.824
ATOM    324  CA  GLU    23      16.655   9.317  -5.909
ATOM    325  C   GLU    23      18.120   9.460  -6.380
ATOM    326  HN  GLU    23      15.805  11.028  -5.014
ATOM    327  CB  GLU    23      15.647   9.587  -7.028
ATOM    328  CG  GLU    23      15.545   8.478  -8.047
ATOM    329  CD  GLU    23      16.567   8.620  -9.148
ATOM    330  OE1 GLU    23      16.637   9.725  -9.720
ATOM    331  OE2 GLU    23      17.290   7.643  -9.435
ATOM    332  HA  GLU    23      16.489   8.291  -5.580
ATOM    333  HB1 GLU    23      14.654   9.720  -6.599
ATOM    334  HB2 GLU    23      15.934  10.491  -7.566
ATOM    335  HG1 GLU    23      15.707   7.518  -7.558
ATOM    336  HG2 GLU    23      14.554   8.491  -8.502
ATOM    337  O   GLU    23      18.526  10.479  -6.958
ATOM    338  NT  AME    24      18.906   8.420  -6.129
ATOM    339  CT  AME    24      20.331   8.376  -6.478
ATOM    340  HN  AME    24      18.526   7.602  -5.674
ATOM    341  HT1 AME    24      20.752   7.419  -6.169
ATOM    342  HT2 AME    24      20.445   8.492  -7.556
ATOM    343  HT3 AME    24      20.855   9.185  -5.969
ATOM    344  H1  ACE    25      15.778  13.357  -7.536
ATOM    345  CH3 ACE    25      15.423  14.263  -7.044
ATOM    346  C   ACE    25      14.933  13.965  -5.635
ATOM    347  H2  ACE    25      14.606  14.681  -7.633
ATOM    348  H3  ACE    25      16.243  14.980  -7.000
ATOM    349  O   ACE    25      15.019  12.818  -5.178
ATOM    350  N   ILE    26      14.471  14.994  -4.926
ATOM    351  CA  ILE    26      14.070  14.843  -3.496
ATOM    352  C   ILE    26      12.579  14.514  -3.430
ATOM    353  HN  ILE    26      14.386  15.903  -5.358
ATOM    354  CB  ILE    26      14.514  16.081  -2.637
ATOM    355  CG1 ILE    26      16.025  16.016  -2.392
ATOM    356  CG2 ILE    26      13.878  16.138  -1.251
ATOM    357  CD1 ILE    26      16.448  15.196  -1.184
ATOM    358  HA  ILE    26      14.645  14.037  -3.040
ATOM    359  HB  ILE    26      14.272  17.000  -3.171
ATOM    360  HG1 ILE    26      16.515  15.570  -3.258
ATOM    361  HG2 ILE    26      16.412  17.023  -2.235
ATOM    362  HG3 ILE    26      14.236  17.022  -0.723
ATOM    363  HG4 ILE    26      12.794  16.189  -1.350
ATOM    364  HG5 ILE    26      14.149  15.244  -0.689
ATOM    365  HD1 ILE    26      17.534  15.211  -1.096
ATOM    366  HD2 ILE    26      16.005  15.620  -0.283
ATOM    367  HD3 ILE    26      16.108  14.167  -1.306
ATOM    368  O   ILE    26      11.797  14.983  -4.275
ATOM    369  N   LEU    27      12.186  13.687  -2.468
ATOM    370  CA  LEU    27      10.815  13.146  -2.455
ATOM    371  C   LEU    27      10.476  12.477  -1.148
ATOM    372  HN  LEU    27      12.832  13.425  -1.737
ATOM    373  CB  LEU    27      10.625  12.123  -3.582
ATOM    374  CG  LEU    27      11.765  11.114  -3.776
ATOM    375  CD1 LEU    27      11.695  10.000  -2.765
ATOM    376  CD2 LEU    27      11.757  10.550  -5.186
ATOM    377  HA  LEU    27      10.103  13.956  -2.614
ATOM    378  HB1 LEU    27       9.729  11.533  -3.391
ATOM    379  HB2 LEU    27      10.519  12.645  -4.533
ATOM    380  HG  LEU    27      12.723  11.621  -3.664
ATOM    381  HD1 LEU    27      12.517   9.305  -2.933
ATOM    382  HD2 LEU    27      11.770  10.415  -1.760
ATOM    383  HD3 LEU    27      10.747   9.473  -2.870
ATOM    384  HD4 LEU    27      12.574   9.838  -5.298
ATOM    385  HD5 LEU    27      10.809  10.046  -5.371
ATOM    386  HD6 LEU    27      11.882  11.361  -5.903
ATOM    387  O   LEU    27      11.320  12.354  -0.272
ATOM    388  N   ALA    28       9.242  12.014  -1.015
ATOM    389  CA  ALA    28       8.839  11.304   0.187
ATOM    390  C   ALA    28       8.417   9.915  -0.201
ATOM    391  HN  ALA    28       8.571  12.155  -1.757
ATOM    392  CB  ALA    28       7.713  12.009   0.875
ATOM    393  HA  ALA    28       9.678  11.258   0.881
ATOM    394  HB1 ALA    28       7.431  11.456   1.771
ATOM    395  HB2 ALA    28       8.029  13.014   1.153
ATOM    396  HB3 ALA    28       6.857  12.071   0.202
ATOM    397  O   ALA    28       7.795   9.701  -1.244
ATOM    398  N   LEU    29       8.770   8.979   0.666
ATOM    399  CA  LEU    29       8.522   7.586   0.493
ATOM    400  C   LEU    29       7.696   7.181   1.654
ATOM    401  HN  LEU    29       9.249   9.238   1.516
ATOM    402  CB  LEU    29       9.827   6.856   0.659
ATOM    403  CG  LEU    29      10.604   6.242  -0.478
ATOM    404  CD1 LEU    29      11.006   4.906   0.115
ATOM    405  CD2 LEU    29       9.758   6.012  -1.717
ATOM    406  HA  LEU    29       7.993   7.425  -0.447
ATOM    407  HB1 LEU    29      10.567   7.528   1.094
ATOM    408  HB2 LEU    29       9.683   5.999   1.316
ATOM    409  HG  LEU    29      11.455   6.878  -0.723
ATOM    410  HD1 LEU    29      11.587   4.344  -0.616
ATOM    411  HD2 LEU    29      11.608   5.071   1.008
ATOM    412  HD3 LEU    29      10.112   4.342   0.379
ATOM    413  HD4 LEU    29      10.373   5.568  -2.501
ATOM    414  HD5 LEU    29       8.936   5.338  -1.476
ATOM    415  HD6 LEU    29       9.357   6.964  -2.066
ATOM    416  O   LEU    29       8.255   6.977   2.746
ATOM    417  N   LYS    30       6.410   6.899   1.407
ATOM    418  CA  LYS    30       5.525   6.306   2.426
ATOM    419  C   LYS    30       5.863   4.822   2.379
ATOM    420  HN  LYS    30       6.019   7.094   0.496
ATOM    421  CB  LYS    30       4.063   6.583   2.113
ATOM    422  CG  LYS    30       2.847   5.903   2.743
ATOM    423  CD  LYS    30       1.581   6.548   2.197
ATOM    424  CE  LYS    30       0.215   5.934   2.472
ATOM    425  NZ  LYS    30      -0.879   6.880   2.041
ATOM    426  HZ1 LYS    30      -1.767   6.543   2.383
ATOM    427  HZ2 LYS    30      -0.988   6.955   1.039
ATOM    428  HZ3 LYS    30      -0.800   7.818   2.406
ATOM    429  HA  LYS    30       5.742   6.748   3.398
ATOM    430  HB1 LYS    30       4.051   7.649   2.338
ATOM    431  HB2 LYS    30       3.962   6.410   1.042
ATOM    432  HG1 LYS    30       2.699   4.893   2.362
ATOM    433  HG2 LYS    30       2.941   5.838   3.827
ATOM    434  HD1 LYS    30       1.666   7.473   2.766
ATOM    435  HD2 LYS    30       1.692   6.770   1.135
ATOM    436  HE1 LYS    30      -0.010   5.101   1.806
ATOM    437  HE2 LYS    30       0.047   5.626   3.504
ATOM    438  O   LYS    30       5.734   4.169   1.335
ATOM    439  N   VAL    31       6.363   4.334   3.503
ATOM    440  CA  VAL    31       6.743   2.958   3.784
ATOM    441  C   VAL    31       5.551   2.377   4.528
ATOM    442  HN  VAL    31       6.519   4.946   4.291
ATOM    443  CB  VAL    31       8.019   2.884   4.648
ATOM    444  CG1 VAL    31       8.385   1.464   5.032
ATOM    445  CG2 VAL    31       9.218   3.597   4.031
ATOM    446  HA  VAL    31       6.930   2.434   2.846
ATOM    447  HB  VAL    31       7.779   3.369   5.594
ATOM    448  HG1 VAL    31       8.261   0.862   4.132
ATOM    449  HG2 VAL    31       9.390   1.279   5.412
ATOM    450  HG3 VAL    31       7.814   0.973   5.819
ATOM    451  HG4 VAL    31      10.090   3.578   4.685
ATOM    452  HG5 VAL    31       9.544   3.225   3.060
ATOM    453  HG6 VAL    31       9.070   4.639   3.748
ATOM    454  O   VAL    31       5.098   2.930   5.543
ATOM    455  N   LEU    32       5.009   1.274   4.019
ATOM    456  CA  LEU    32       3.938   0.464   4.597
ATOM    457  C   LEU    32       4.375  -0.997   4.800
ATOM    458  HN  LEU    32       5.339   0.915   3.134
ATOM    459  CB  LEU    32       2.665   0.575   3.762
ATOM    460  CG  LEU    32       2.098   1.950   3.360
ATOM    461  CD1 LEU    32       1.163   1.998   2.163
ATOM    462  CD2 LEU    32       1.435   2.690   4.512
ATOM    463  HA  LEU    32       3.654   0.874   5.566
ATOM    464  HB1 LEU    32       2.882   0.008   2.857
ATOM    465  HB2 LEU    32       1.840   0.125   4.315
ATOM    466  HG  LEU    32       2.900   2.658   3.152
ATOM    467  HD1 LEU    32       0.176   1.616   2.423
ATOM    468  HD2 LEU    32       0.908   3.009   1.844
ATOM    469  HD3 LEU    32       1.543   1.482   1.281
ATOM    470  HD4 LEU    32       2.046   2.571   5.407
ATOM    471  HD5 LEU    32       1.344   3.772   4.416
ATOM    472  HD6 LEU    32       0.451   2.288   4.752
ATOM    473  O   LEU    32       4.905  -1.637   3.876
ATOM    474  N   PHE    33       4.220  -1.514   6.020
ATOM    475  CA  PHE    33       4.649  -2.895   6.287
ATOM    476  C   PHE    33       3.425  -3.751   5.900
ATOM    477  HN  PHE    33       3.810  -0.954   6.754
ATOM    478  CB  PHE    33       5.096  -3.044   7.749
ATOM    479  CG  PHE    33       6.567  -2.759   7.927
ATOM    480  CD1 PHE    33       7.463  -3.797   8.191
ATOM    481  CE1 PHE    33       8.819  -3.548   8.359
ATOM    482  HD1 PHE    33       7.101  -4.822   8.269
ATOM    483  CZ  PHE    33       9.295  -2.247   8.267
ATOM    484  HE1 PHE    33       9.503  -4.372   8.562
ATOM    485  CE2 PHE    33       8.418  -1.198   8.009
ATOM    486  HZ  PHE    33      10.358  -2.045   8.397
ATOM    487  CD2 PHE    33       7.064  -1.453   7.846
ATOM    488  HE2 PHE    33       8.796  -0.178   7.935
ATOM    489  HD2 PHE    33       6.374  -0.632   7.652
ATOM    490  HA  PHE    33       5.521  -3.129   5.677
ATOM    491  HB1 PHE    33       4.510  -2.507   8.495
ATOM    492  HB2 PHE    33       4.953  -4.106   7.951
ATOM    493  O   PHE    33       2.283  -3.437   6.278
ATOM    494  N   LYS    34       3.644  -4.831   5.145
ATOM    495  CA  LYS    34       2.651  -5.758   4.599
ATOM    496  C   LYS    34       1.907  -6.488   5.713
ATOM    497  HN  LYS    34       4.589  -5.083   4.892
ATOM    498  CB  LYS    34       3.303  -6.751   3.651
ATOM    499  CG  LYS    34       3.556  -6.196   2.276
ATOM    500  CD  LYS    34       4.173  -7.217   1.346
ATOM    501  CE  LYS    34       4.352  -6.506   0.022
ATOM    502  NZ  LYS    34       4.817  -7.473  -0.991
ATOM    503  HZ1 LYS    34       4.922  -7.114  -1.930
ATOM    504  HZ2 LYS    34       4.212  -8.279  -1.054
ATOM    505  HZ3 LYS    34       5.731  -7.775  -0.685
ATOM    506  HA  LYS    34       1.926  -5.204   4.002
ATOM    507  HB1 LYS    34       4.241  -7.161   4.028
ATOM    508  HB2 LYS    34       2.631  -7.602   3.544
ATOM    509  HG1 LYS    34       2.640  -5.689   1.971
ATOM    510  HG2 LYS    34       4.338  -5.454   2.442
ATOM    511  HD1 LYS    34       5.134  -7.662   1.604
ATOM    512  HD2 LYS    34       3.512  -8.083   1.374
ATOM    513  HE1 LYS    34       3.414  -6.023  -0.253
ATOM    514  HE2 LYS    34       5.163  -5.778  -0.011
ATOM    515  O   LYS    34       0.676  -6.708   5.617
ATOM    516  N   ALA    35       2.575  -6.883   6.805
ATOM    517  CA  ALA    35       1.951  -7.475   7.992
ATOM    518  C   ALA    35       0.738  -6.693   8.534
ATOM    519  HN  ALA    35       3.579  -6.780   6.844
ATOM    520  CB  ALA    35       2.981  -7.672   9.106
ATOM    521  HA  ALA    35       1.600  -8.480   7.757
ATOM    522  HB1 ALA    35       2.609  -8.409   9.817
ATOM    523  HB2 ALA    35       3.855  -8.185   8.704
ATOM    524  HB3 ALA    35       3.307  -6.808   9.685
ATOM    525  O   ALA    35      -0.295  -7.290   8.894
ATOM    526  N   GLN    36       0.912  -5.371   8.521
ATOM    527  CA  GLN    36      -0.071  -4.455   9.091
ATOM    528  C   GLN    36      -1.177  -4.171   8.111
ATOM    529  HN  GLN    36       1.745  -4.979   8.108
ATOM    530  CB  GLN    36       0.595  -3.159   9.499
ATOM    531  CG  GLN    36       1.728  -3.237  10.496
ATOM    532  CD  GLN    36       1.846  -1.943  11.256
ATOM    533  NE2 GLN    36       1.369  -1.910  12.500
ATOM    534  HE1 GLN    36       1.467  -1.117  13.115
ATOM    535  HE2 GLN    36       1.087  -2.834  12.789
ATOM    536  OE1 GLN    36       2.485  -0.958  10.846
ATOM    537  HA  GLN    36      -0.505  -4.899   9.987
ATOM    538  HB1 GLN    36       0.969  -2.739   8.566
ATOM    539  HB2 GLN    36      -0.169  -2.535   9.963
ATOM    540  HG1 GLN    36       1.522  -4.100  11.130
ATOM    541  HG2 GLN    36       2.641  -3.488   9.957
ATOM    542  O   GLN    36      -2.327  -3.982   8.505
ATOM    543  N   LEU    37      -0.845  -4.134   6.827
ATOM    544  CA  LEU    37      -1.768  -3.891   5.737
ATOM    545  C   LEU    37      -2.675  -5.096   5.568
ATOM    546  HN  LEU    37       0.116  -4.283   6.552
ATOM    547  CB  LEU    37      -1.025  -3.570   4.444
ATOM    548  CG  LEU    37      -0.185  -2.285   4.471
ATOM    549  CD1 LEU    37       0.924  -2.434   3.444
ATOM    550  CD2 LEU    37      -0.972  -0.984   4.443
ATOM    551  HA  LEU    37      -2.370  -3.011   5.960
ATOM    552  HB1 LEU    37      -0.292  -4.360   4.276
ATOM    553  HB2 LEU    37      -1.692  -3.579   3.582
ATOM    554  HG  LEU    37       0.426  -2.267   5.373
ATOM    555  HD1 LEU    37       1.425  -1.495   3.214
ATOM    556  HD2 LEU    37       1.819  -2.979   3.744
ATOM    557  HD3 LEU    37       0.496  -2.860   2.536
ATOM    558  HD4 LEU    37      -0.396  -0.103   4.159
ATOM    559  HD5 LEU    37      -1.767  -1.065   3.701
ATOM    560  HD6 LEU    37      -1.518  -0.763   5.360
ATOM    561  O   LEU    37      -3.838  -4.916   5.204
ATOM    562  N   GLU    38      -2.244  -6.343   5.823
ATOM    563  CA  GLU    38      -3.070  -7.572   5.818
ATOM    564  C   GLU    38      -3.974  -7.571   7.017
ATOM    565  HN  GLU    38      -1.271  -6.502   6.045
ATOM    566  CB  GLU    38      -2.261  -8.850   5.969
ATOM    567  CG  GLU    38      -1.606  -9.113   4.644
ATOM    568  CD  GLU    38      -0.636 -10.276   4.614
ATOM    569  OE1 GLU    38      -0.157 -10.737   5.673
ATOM    570  OE2 GLU    38      -0.357 -10.768   3.501
ATOM    571  HA  GLU    38      -3.672  -7.602   4.909
ATOM    572  HB1 GLU    38      -1.540  -8.667   6.766
ATOM    573  HB2 GLU    38      -2.809  -9.773   6.156
ATOM    574  HG1 GLU    38      -2.296  -9.320   3.826
ATOM    575  HG2 GLU    38      -1.060  -8.219   4.344
ATOM    576  O   GLU    38      -5.193  -7.689   6.885
ATOM    577  N   LYS    39      -3.487  -7.465   8.253
ATOM    578  CA  LYS    39      -4.175  -7.518   9.533
ATOM    579  C   LYS    39      -5.248  -6.442   9.751
ATOM    580  HN  LYS    39      -2.496  -7.326   8.392
ATOM    581  CB  LYS    39      -3.177  -7.527  10.704
ATOM    582  CG  LYS    39      -2.321  -8.788  10.897
ATOM    583  CD  LYS    39      -2.999  -9.967  11.600
ATOM    584  CE  LYS    39      -2.050 -11.159  11.523
ATOM    585  NZ  LYS    39      -2.578 -12.362  12.220
ATOM    586  HZ1 LYS    39      -2.383 -13.237  11.754
ATOM    587  HZ2 LYS    39      -3.579 -12.252  12.296
ATOM    588  HZ3 LYS    39      -2.266 -12.437  13.178
ATOM    589  HA  LYS    39      -4.678  -8.480   9.635
ATOM    590  HB1 LYS    39      -2.446  -6.718  10.683
ATOM    591  HB2 LYS    39      -3.723  -7.387  11.636
ATOM    592  HG1 LYS    39      -2.018  -9.146   9.914
ATOM    593  HG2 LYS    39      -1.417  -8.517  11.441
ATOM    594  HD1 LYS    39      -3.385  -9.648  12.568
ATOM    595  HD2 LYS    39      -3.938 -10.254  11.127
ATOM    596  HE1 LYS    39      -2.028 -11.546  10.504
ATOM    597  HE2 LYS    39      -1.062 -10.859  11.871
ATOM    598  O   LYS    39      -6.156  -6.638  10.561
ATOM    599  N   ALA    40      -5.233  -5.316   9.033
ATOM    600  CA  ALA    40      -6.264  -4.274   9.061
ATOM    601  C   ALA    40      -7.237  -4.363   7.876
ATOM    602  HN  ALA    40      -4.463  -5.130   8.406
ATOM    603  CB  ALA    40      -5.643  -2.888   9.147
ATOM    604  HA  ALA    40      -6.848  -4.364   9.977
ATOM    605  HB1 ALA    40      -4.772  -2.916   8.491
ATOM    606  HB2 ALA    40      -6.297  -2.056   8.888
ATOM    607  HB3 ALA    40      -5.243  -2.558  10.106
ATOM    608  O   ALA    40      -8.247  -3.653   7.863
ATOM    609  N   GLY    41      -6.942  -5.221   6.890
ATOM    610  CA  GLY    41      -7.685  -5.497   5.638
ATOM    611  C   GLY    41      -7.835  -4.234   4.788
ATOM    612  HN  GLY    41      -6.109  -5.788   6.951
ATOM    613  HA1 GLY    41      -7.148  -6.244   5.054
ATOM    614  HA2 GLY    41      -8.680  -5.872   5.880
ATOM    615  O   GLY    41      -8.959  -3.801   4.503
ATOM    616  N   VAL    42      -6.666  -3.709   4.413
ATOM    617  CA  VAL    42      -6.468  -2.446   3.687
ATOM    618  C   VAL    42      -5.708  -2.677   2.366
ATOM    619  HN  VAL    42      -5.806  -4.193   4.627
ATOM    620  CB  VAL    42      -5.758  -1.390   4.569
ATOM    621  CG1 VAL    42      -6.587  -0.835   5.712
ATOM    622  CG2 VAL    42      -4.318  -1.637   4.996
ATOM    623  HA  VAL    42      -7.436  -2.002   3.457
ATOM    624  HB  VAL    42      -5.711  -0.556   3.869
ATOM    625  HG1 VAL    42      -6.295   0.145   6.088
ATOM    626  HG2 VAL    42      -7.624  -0.747   5.388
ATOM    627  HG3 VAL    42      -6.582  -1.480   6.591
ATOM    628  HG4 VAL    42      -4.198  -1.994   6.019
ATOM    629  HG5 VAL    42      -3.815  -2.312   4.303
ATOM    630  HG6 VAL    42      -3.868  -0.644   4.981
ATOM    631  O   VAL    42      -5.405  -1.726   1.640
ATOM    632  N   GLU    43      -5.415  -3.938   2.075
ATOM    633  CA  GLU    43      -4.886  -4.492   0.845
ATOM    634  C   GLU    43      -5.617  -3.973  -0.405
ATOM    635  HN  GLU    43      -5.560  -4.659   2.768
ATOM    636  CB  GLU    43      -4.953  -6.020   0.854
ATOM    637  CG  GLU    43      -3.914  -6.766   1.689
ATOM    638  CD  GLU    43      -4.144  -8.251   1.557
ATOM    639  OE1 GLU    43      -4.780  -8.806   2.493
ATOM    640  OE2 GLU    43      -3.700  -8.883   0.568
ATOM    641  HA  GLU    43      -3.833  -4.227   0.749
ATOM    642  HB1 GLU    43      -5.992  -6.328   0.972
ATOM    643  HB2 GLU    43      -4.859  -6.467  -0.137
ATOM    644  HG1 GLU    43      -2.912  -6.478   1.373
ATOM    645  HG2 GLU    43      -3.926  -6.511   2.748
ATOM    646  O   GLU    43      -5.005  -3.835  -1.486
ATOM    647  N   HIS    44      -6.915  -3.670  -0.386
ATOM    648  CA  HIS    44      -7.735  -3.287  -1.525
ATOM    649  C   HIS    44      -7.813  -1.779  -1.505
ATOM    650  HN  HIS    44      -7.423  -3.696   0.487
ATOM    651  CB  HIS    44      -9.088  -4.028  -1.568
ATOM    652  CG  HIS    44      -9.944  -3.696  -2.799
ATOM    653  ND1 HIS    44     -11.266  -3.359  -2.710
ATOM    654  CE1 HIS    44     -11.753  -3.105  -3.951
ATOM    655  NE2 HIS    44     -10.741  -3.269  -4.841
ATOM    656  HE  HIS    44     -12.799  -2.826  -4.079
ATOM    657  CD2 HIS    44      -9.611  -3.628  -4.166
ATOM    658  HNE HIS    44     -10.821  -3.142  -5.840
ATOM    659  HD  HIS    44      -8.683  -3.801  -4.711
ATOM    660  HA  HIS    44      -7.269  -3.641  -2.444
ATOM    661  HB1 HIS    44      -8.909  -5.089  -1.746
ATOM    662  HB2 HIS    44      -9.649  -4.067  -0.634
ATOM    663  O   HIS    44      -7.699  -1.135  -2.572
ATOM    664  N   GLN    45      -7.992  -1.124  -0.350
ATOM    665  CA  GLN    45      -8.004   0.342  -0.193
ATOM    666  C   GLN    45      -6.663   0.947  -0.629
ATOM    667  HN  GLN    45      -8.134  -1.644   0.505
ATOM    668  CB  GLN    45      -8.322   0.729   1.242
ATOM    669  CG  GLN    45      -9.687   0.281   1.726
ATOM    670  CD  GLN    45      -9.849   0.126   3.226
ATOM    671  NE2 GLN    45     -10.094   1.152   4.047
ATOM    672  HE1 GLN    45     -10.205   0.964   5.031
ATOM    673  HE2 GLN    45     -10.102   2.126   3.790
ATOM    674  OE1 GLN    45      -9.861  -1.022   3.678
ATOM    675  HA  GLN    45      -8.798   0.768  -0.808
ATOM    676  HB1 GLN    45      -7.531   0.412   1.922
ATOM    677  HB2 GLN    45      -8.245   1.805   1.399
ATOM    678  HG1 GLN    45     -10.526   0.874   1.362
ATOM    679  HG2 GLN    45      -9.824  -0.699   1.270
ATOM    680  O   GLN    45      -6.642   2.030  -1.235
ATOM    681  N   LEU    46      -5.576   0.215  -0.349
ATOM    682  CA  LEU    46      -4.240   0.482  -0.854
ATOM    683  C   LEU    46      -4.196   0.611  -2.353
ATOM    684  HN  LEU    46      -5.655  -0.590   0.255
ATOM    685  CB  LEU    46      -3.294  -0.652  -0.515
ATOM    686  CG  LEU    46      -1.926  -0.855  -1.185
ATOM    687  CD1 LEU    46      -1.061   0.343  -0.810
ATOM    688  CD2 LEU    46      -1.211  -2.152  -0.835
ATOM    689  HA  LEU    46      -3.870   1.416  -0.430
ATOM    690  HB1 LEU    46      -3.089  -0.612   0.555
ATOM    691  HB2 LEU    46      -3.893  -1.544  -0.693
ATOM    692  HG  LEU    46      -2.115  -0.794  -2.257
ATOM    693  HD1 LEU    46      -0.001   0.198  -1.022
ATOM    694  HD2 LEU    46      -1.293   1.240  -1.385
ATOM    695  HD3 LEU    46      -1.051   0.608   0.248
ATOM    696  HD4 LEU    46      -1.806  -3.036  -1.066
ATOM    697  HD5 LEU    46      -0.281  -2.191  -1.402
ATOM    698  HD6 LEU    46      -0.881  -2.145   0.203
ATOM    699  O   LEU    46      -3.778   1.634  -2.889
ATOM    700  N   ARG    47      -4.630  -0.448  -3.013
ATOM    701  CA  ARG    47      -4.633  -0.538  -4.452
ATOM    702  C   ARG    47      -5.493   0.510  -5.142
ATOM    703  HN  ARG    47      -4.982  -1.246  -2.506
ATOM    704  CB  ARG    47      -4.932  -1.950  -4.947
ATOM    705  CG  ARG    47      -3.910  -3.001  -4.529
ATOM    706  CD  ARG    47      -4.340  -4.382  -5.006
ATOM    707  NE  ARG    47      -3.362  -5.453  -4.772
ATOM    708  CZ  ARG    47      -2.663  -6.076  -5.732
ATOM    709  HE  ARG    47      -3.320  -5.623  -3.776
ATOM    710  NH1 ARG    47      -2.822  -5.755  -7.028
ATOM    711  H11 ARG    47      -3.475  -5.034  -7.305
ATOM    712  H12 ARG    47      -2.312  -6.204  -7.778
ATOM    713  NH2 ARG    47      -1.803  -7.037  -5.388
ATOM    714  H21 ARG    47      -1.660  -7.311  -4.424
ATOM    715  H22 ARG    47      -1.250  -7.539  -6.071
ATOM    716  HA  ARG    47      -3.617  -0.413  -4.826
ATOM    717  HB1 ARG    47      -5.942  -2.134  -4.579
ATOM    718  HB2 ARG    47      -5.034  -2.044  -6.028
ATOM    719  HG1 ARG    47      -2.986  -2.663  -4.998
ATOM    720  HG2 ARG    47      -3.768  -3.094  -3.453
ATOM    721  HD1 ARG    47      -5.154  -4.649  -4.332
ATOM    722  HD2 ARG    47      -4.845  -4.372  -5.973
ATOM    723  O   ARG    47      -5.022   1.083  -6.101
ATOM    724  N   ARG    48      -6.681   0.733  -4.570
ATOM    725  CA  ARG    48      -7.635   1.814  -4.889
ATOM    726  C   ARG    48      -6.955   3.192  -4.798
ATOM    727  HN  ARG    48      -7.007   0.123  -3.834
ATOM    728  CB  ARG    48      -8.893   1.771  -4.012
ATOM    729  CG  ARG    48     -10.055   2.560  -4.617
ATOM    730  CD  ARG    48     -10.817   3.226  -3.471
ATOM    731  NE  ARG    48     -11.441   2.262  -2.556
ATOM    732  CZ  ARG    48     -11.727   2.474  -1.266
ATOM    733  HE  ARG    48     -11.615   1.410  -3.074
ATOM    734  NH1 ARG    48     -12.300   1.505  -0.559
ATOM    735  H11 ARG    48     -12.519   0.614  -0.986
ATOM    736  H12 ARG    48     -12.543   1.599   0.419
ATOM    737  NH2 ARG    48     -11.451   3.634  -0.671
ATOM    738  H21 ARG    48     -11.015   4.402  -1.165
ATOM    739  H22 ARG    48     -11.663   3.807   0.304
ATOM    740  HA  ARG    48      -8.015   1.677  -5.902
ATOM    741  HB1 ARG    48      -9.164   0.722  -4.128
ATOM    742  HB2 ARG    48      -8.664   1.927  -2.958
ATOM    743  HG1 ARG    48      -9.742   3.275  -5.378
ATOM    744  HG2 ARG    48     -10.677   1.939  -5.261
ATOM    745  HD1 ARG    48     -10.076   3.826  -2.942
ATOM    746  HD2 ARG    48     -11.637   3.852  -3.823
ATOM    747  O   ARG    48      -7.095   3.997  -5.728
ATOM    748  N   GLU    49      -6.204   3.560  -3.745
ATOM    749  CA  GLU    49      -5.453   4.793  -3.493
ATOM    750  C   GLU    49      -4.539   5.062  -4.690
ATOM    751  HN  GLU    49      -6.095   2.931  -2.962
ATOM    752  CB  GLU    49      -4.648   4.736  -2.159
ATOM    753  CG  GLU    49      -3.852   6.033  -1.834
ATOM    754  CD  GLU    49      -3.250   5.903  -0.408
ATOM    755  OE1 GLU    49      -3.829   5.173   0.430
ATOM    756  OE2 GLU    49      -2.149   6.490  -0.176
ATOM    757  HA  GLU    49      -6.149   5.622  -3.364
ATOM    758  HB1 GLU    49      -5.309   4.476  -1.331
ATOM    759  HB2 GLU    49      -3.837   4.010  -2.217
ATOM    760  HG1 GLU    49      -3.033   6.290  -2.507
ATOM    761  HG2 GLU    49      -4.654   6.767  -1.908
ATOM    762  O   GLU    49      -4.617   6.135  -5.300
ATOM    763  N   VAL    50      -3.703   4.073  -5.021
ATOM    764  CA  VAL    50      -2.649   4.193  -6.031
ATOM    765  C   VAL    50      -3.218   4.439  -7.435
ATOM    766  HN  VAL    50      -3.780   3.176  -4.563
ATOM    767  CB  VAL    50      -1.703   2.951  -6.033
ATOM    768  CG1 VAL    50      -0.752   2.922  -7.220
ATOM    769  CG2 VAL    50      -0.937   2.857  -4.726
ATOM    770  HA  VAL    50      -1.997   5.030  -5.779
ATOM    771  HB  VAL    50      -2.364   2.099  -6.191
ATOM    772  HG1 VAL    50       0.209   2.470  -6.973
ATOM    773  HG2 VAL    50      -1.092   2.331  -8.070
ATOM    774  HG3 VAL    50      -0.471   3.922  -7.550
ATOM    775  HG4 VAL    50      -0.199   3.647  -4.585
ATOM    776  HG5 VAL    50      -1.584   3.035  -3.867
ATOM    777  HG6 VAL    50      -0.477   1.872  -4.645
ATOM    778  O   VAL    50      -2.650   5.201  -8.230
ATOM    779  N   GLU    51      -4.343   3.802  -7.729
ATOM    780  CA  GLU    51      -5.035   3.909  -8.999
ATOM    781  C   GLU    51      -5.628   5.305  -9.104
ATOM    782  HN  GLU    51      -4.771   3.195  -7.044
ATOM    783  CB  GLU    51      -6.093   2.821  -9.115
ATOM    784  CG  GLU    51      -6.068   2.030 -10.417
ATOM    785  CD  GLU    51      -6.540   2.903 -11.575
ATOM    786  OE1 GLU    51      -7.675   3.445 -11.519
ATOM    787  OE2 GLU    51      -5.764   2.894 -12.560
ATOM    788  HA  GLU    51      -4.329   3.740  -9.813
ATOM    789  HB1 GLU    51      -6.061   2.073  -8.322
ATOM    790  HB2 GLU    51      -7.087   3.242  -8.964
ATOM    791  HG1 GLU    51      -5.083   1.660 -10.702
ATOM    792  HG2 GLU    51      -6.688   1.134 -10.422
ATOM    793  O   GLU    51      -5.481   5.971 -10.131
ATOM    794  N   ILE    52      -6.290   5.802  -8.064
ATOM    795  CA  ILE    52      -6.849   7.159  -8.057
ATOM    796  C   ILE    52      -5.810   8.285  -8.074
ATOM    797  HN  ILE    52      -6.422   5.237  -7.237
ATOM    798  CB  ILE    52      -7.800   7.370  -6.856
ATOM    799  CG1 ILE    52      -8.986   6.422  -7.101
ATOM    800  CG2 ILE    52      -8.242   8.813  -6.617
ATOM    801  CD1 ILE    52      -9.802   6.267  -5.840
ATOM    802  HA  ILE    52      -7.475   7.298  -8.939
ATOM    803  HB  ILE    52      -7.282   7.104  -5.934
ATOM    804  HG1 ILE    52      -9.577   6.885  -7.891
ATOM    805  HG2 ILE    52      -8.630   5.400  -7.234
ATOM    806  HG3 ILE    52      -9.186   8.904  -6.079
ATOM    807  HG4 ILE    52      -7.420   9.247  -6.049
ATOM    808  HG5 ILE    52      -8.335   9.321  -7.577
ATOM    809  HD1 ILE    52     -10.580   5.523  -6.014
ATOM    810  HD2 ILE    52      -9.149   5.933  -5.034
ATOM    811  HD3 ILE    52     -10.362   7.138  -5.501
ATOM    812  O   ILE    52      -5.878   9.178  -8.930
ATOM    813  N   GLN    53      -4.841   8.229  -7.155
ATOM    814  CA  GLN    53      -3.818   9.270  -6.981
ATOM    815  C   GLN    53      -2.792   9.309  -8.126
ATOM    816  HN  GLN    53      -4.785   7.437  -6.531
ATOM    817  CB  GLN    53      -3.131   9.178  -5.597
ATOM    818  CG  GLN    53      -2.519  10.506  -5.152
ATOM    819  CD  GLN    53      -1.518  10.302  -3.996
ATOM    820  NE2 GLN    53      -0.812  11.329  -3.483
ATOM    821  HE1 GLN    53      -0.229  11.159  -2.679
ATOM    822  HE2 GLN    53      -0.845  12.264  -3.859
ATOM    823  OE1 GLN    53      -1.275   9.160  -3.552
ATOM    824  HA  GLN    53      -4.298  10.247  -6.936
ATOM    825  HB1 GLN    53      -3.913   9.023  -4.853
ATOM    826  HB2 GLN    53      -2.470   8.312  -5.576
ATOM    827  HG1 GLN    53      -1.917  11.037  -5.890
ATOM    828  HG2 GLN    53      -3.303  11.100  -4.681
ATOM    829  O   GLN    53      -2.200  10.363  -8.369
ATOM    830  N   SER    54      -2.593   8.193  -8.832
ATOM    831  CA  SER    54      -1.617   8.254  -9.933
ATOM    832  C   SER    54      -2.106   8.995 -11.192
ATOM    833  HN  SER    54      -3.105   7.353  -8.599
ATOM    834  CB  SER    54      -1.116   6.866 -10.307
ATOM    835  OG  SER    54      -1.995   5.952 -10.915
ATOM    836  HG  SER    54      -2.611   5.658 -10.233
ATOM    837  HA  SER    54      -0.719   8.771  -9.595
ATOM    838  HB1 SER    54      -0.349   6.916 -11.080
ATOM    839  HB2 SER    54      -0.601   6.399  -9.468
ATOM    840  O   SER    54      -1.288   9.443 -12.011
ATOM    841  N   HIS    55      -3.427   9.136 -11.338
ATOM    842  CA  HIS    55      -4.001   9.837 -12.498
ATOM    843  C   HIS    55      -4.463  11.262 -12.257
ATOM    844  HN  HIS    55      -4.052   8.758 -10.641
ATOM    845  CB  HIS    55      -5.093   8.994 -13.147
ATOM    846  CG  HIS    55      -4.568   7.747 -13.801
ATOM    847  ND1 HIS    55      -5.063   6.526 -13.532
ATOM    848  CE1 HIS    55      -4.387   5.601 -14.248
ATOM    849  NE2 HIS    55      -3.447   6.235 -14.966
ATOM    850  HE  HIS    55      -4.656   4.548 -14.169
ATOM    851  CD2 HIS    55      -3.526   7.559 -14.713
ATOM    852  HNE HIS    55      -2.793   5.785 -15.591
ATOM    853  HD  HIS    55      -2.838   8.249 -15.201
ATOM    854  HA  HIS    55      -3.258   9.892 -13.294
ATOM    855  HB1 HIS    55      -5.816   8.689 -12.390
ATOM    856  HB2 HIS    55      -5.598   9.581 -13.915
ATOM    857  O   HIS    55      -5.175  11.848 -13.084
ATOM    858  N   LEU    56      -4.041  11.851 -11.146
ATOM    859  CA  LEU    56      -4.399  13.242 -10.853
ATOM    860  C   LEU    56      -3.230  14.245 -11.055
ATOM    861  HN  LEU    56      -3.466  11.338 -10.493
ATOM    862  CB  LEU    56      -5.002  13.349  -9.438
ATOM    863  CG  LEU    56      -6.285  12.556  -9.111
ATOM    864  CD1 LEU    56      -6.645  12.651  -7.628
ATOM    865  CD2 LEU    56      -7.467  13.000  -9.971
ATOM    866  HA  LEU    56      -5.211  13.555 -11.510
ATOM    867  HB1 LEU    56      -4.273  13.004  -8.705
ATOM    868  HB2 LEU    56      -5.262  14.387  -9.231
ATOM    869  HG  LEU    56      -6.137  11.506  -9.362
ATOM    870  HD1 LEU    56      -7.554  12.080  -7.437
ATOM    871  HD2 LEU    56      -5.829  12.246  -7.029
ATOM    872  HD3 LEU    56      -6.809  13.695  -7.360
ATOM    873  HD4 LEU    56      -8.349  12.416  -9.708
ATOM    874  HD5 LEU    56      -7.667  14.057  -9.797
ATOM    875  HD6 LEU    56      -7.230  12.844 -11.024
ATOM    876  O   LEU    56      -2.130  14.054 -10.533
ATOM    877  N   ARG    57      -3.473  15.301 -11.820
ATOM    878  CA  ARG    57      -2.498  16.375 -11.950
ATOM    879  C   ARG    57      -3.142  17.675 -11.544
ATOM    880  HN  ARG    57      -4.347  15.366 -12.323
ATOM    881  CB  ARG    57      -2.013  16.557 -13.388
ATOM    882  CG  ARG    57      -1.345  15.361 -14.008
ATOM    883  CD  ARG    57      -0.012  15.038 -13.364
ATOM    884  NE  ARG    57       0.134  13.594 -13.401
ATOM    885  CZ  ARG    57       0.873  12.928 -14.284
ATOM    886  HE  ARG    57      -0.419  13.206 -12.648
ATOM    887  NH1 ARG    57       1.593  13.574 -15.203
ATOM    888  H11 ARG    57       1.590  14.585 -15.245
ATOM    889  H12 ARG    57       2.167  13.103 -15.891
ATOM    890  NH2 ARG    57       0.893  11.601 -14.227
ATOM    891  H21 ARG    57       0.365  11.084 -13.535
ATOM    892  H22 ARG    57       1.435  11.039 -14.871
ATOM    893  HA  ARG    57      -1.644  16.171 -11.305
ATOM    894  HB1 ARG    57      -2.860  16.800 -14.030
ATOM    895  HB2 ARG    57      -1.285  17.367 -13.427
ATOM    896  HG1 ARG    57      -1.989  14.488 -13.900
ATOM    897  HG2 ARG    57      -1.167  15.552 -15.067
ATOM    898  HD1 ARG    57       0.789  15.522 -13.923
ATOM    899  HD2 ARG    57      -0.007  15.401 -12.336
ATOM    900  O   ARG    57      -3.960  18.226 -12.287
ATOM    901  N   HIS    58      -2.776  18.183 -10.379
ATOM    902  CA  HIS    58      -3.248  19.494  -9.996
ATOM    903  C   HIS    58      -2.278  20.119  -9.009
ATOM    904  HN  HIS    58      -2.171  17.653  -9.768
ATOM    905  CB  HIS    58      -4.685  19.398  -9.467
ATOM    906  CG  HIS    58      -5.356  20.731  -9.263
ATOM    907  ND1 HIS    58      -5.029  21.567  -8.245
ATOM    908  CE1 HIS    58      -5.798  22.670  -8.303
ATOM    909  NE2 HIS    58      -6.629  22.541  -9.360
ATOM    910  HE  HIS    58      -5.673  23.461  -7.564
ATOM    911  CD2 HIS    58      -6.382  21.355  -9.968
ATOM    912  HNE HIS    58      -7.318  23.224  -9.642
ATOM    913  HD  HIS    58      -6.958  21.062 -10.846
ATOM    914  HA  HIS    58      -3.321  20.127 -10.881
ATOM    915  HB1 HIS    58      -5.296  18.837 -10.174
ATOM    916  HB2 HIS    58      -4.685  18.889  -8.504
ATOM    917  O   HIS    58      -1.761  19.442  -8.124
ATOM    918  N   PRO    59      -1.996  21.425  -9.157
ATOM    919  CA  PRO    59      -1.092  22.116  -8.227
ATOM    920  C   PRO    59      -1.451  22.001  -6.737
ATOM    921  CB  PRO    59      -1.181  23.582  -8.675
ATOM    922  CG  PRO    59      -2.355  23.679  -9.599
ATOM    923  CD  PRO    59      -2.464  22.326 -10.230
ATOM    924  HA  PRO    59      -0.085  21.711  -8.330
ATOM    925  HB1 PRO    59      -1.320  24.221  -7.803
ATOM    926  HB2 PRO    59      -0.261  23.863  -9.187
ATOM    927  HG1 PRO    59      -3.248  23.929  -9.027
ATOM    928  HG2 PRO    59      -2.170  24.455 -10.342
ATOM    929  HD1 PRO    59      -3.500  22.139 -10.514
ATOM    930  HD2 PRO    59      -1.832  22.286 -11.118
ATOM    931  O   PRO    59      -0.556  22.149  -5.892
ATOM    932  N   ASN    60      -2.723  21.743  -6.411
ATOM    933  CA  ASN    60      -3.135  21.508  -5.006
ATOM    934  C   ASN    60      -3.461  20.055  -4.678
ATOM    935  HN  ASN    60      -3.428  21.705  -7.133
ATOM    936  CB  ASN    60      -4.319  22.389  -4.613
ATOM    937  CG  ASN    60      -4.082  23.848  -4.925
ATOM    938  ND2 ASN    60      -3.158  24.481  -4.187
ATOM    939  HD1 ASN    60      -2.970  25.455  -4.364
ATOM    940  HD2 ASN    60      -2.668  23.971  -3.469
ATOM    941  OD1 ASN    60      -4.720  24.404  -5.826
ATOM    942  HA  ASN    60      -2.331  21.812  -4.336
ATOM    943  HB1 ASN    60      -5.207  22.069  -5.158
ATOM    944  HB2 ASN    60      -4.499  22.300  -3.542
ATOM    945  O   ASN    60      -4.082  19.763  -3.655
ATOM    946  N   ILE    61      -3.036  19.136  -5.535
ATOM    947  CA  ILE    61      -3.096  17.721  -5.174
ATOM    948  C   ILE    61      -1.678  17.145  -5.079
ATOM    949  HN  ILE    61      -2.672  19.418  -6.434
ATOM    950  CB  ILE    61      -3.984  16.941  -6.166
ATOM    951  CG1 ILE    61      -5.416  17.469  -6.073
ATOM    952  CG2 ILE    61      -3.919  15.432  -5.907
ATOM    953  CD1 ILE    61      -6.303  16.870  -7.130
ATOM    954  HA  ILE    61      -3.593  17.612  -4.210
ATOM    955  HB  ILE    61      -3.606  17.080  -7.179
ATOM    956  HG1 ILE    61      -5.833  17.221  -5.097
ATOM    957  HG2 ILE    61      -5.414  18.551  -6.202
ATOM    958  HG3 ILE    61      -4.556  14.912  -6.623
ATOM    959  HG4 ILE    61      -2.891  15.088  -6.019
ATOM    960  HG5 ILE    61      -4.264  15.221  -4.895
ATOM    961  HD1 ILE    61      -7.311  17.271  -7.029
ATOM    962  HD2 ILE    61      -5.911  17.117  -8.117
ATOM    963  HD3 ILE    61      -6.330  15.787  -7.012
ATOM    964  O   ILE    61      -0.862  17.419  -5.935
ATOM    965  N   LEU    62      -1.380  16.376  -4.033
ATOM    966  CA  LEU    62      -0.037  15.820  -3.861
ATOM    967  C   LEU    62       0.220  14.762  -4.915
ATOM    968  HN  LEU    62      -2.089  16.170  -3.344
ATOM    969  CB  LEU    62       0.101  15.200  -2.475
ATOM    970  CG  LEU    62       1.572  14.970  -2.101
ATOM    971  CD1 LEU    62       2.281  16.305  -1.932
ATOM    972  CD2 LEU    62       1.727  14.138  -0.829
ATOM    973  HA  LEU    62       0.702  16.615  -3.962
ATOM    974  HB1 LEU    62      -0.342  15.865  -1.734
ATOM    975  HB2 LEU    62      -0.413  14.239  -2.454
ATOM    976  HG  LEU    62       2.063  14.401  -2.890
ATOM    977  HD1 LEU    62       3.324  16.132  -1.667
ATOM    978  HD2 LEU    62       2.232  16.864  -2.867
ATOM    979  HD3 LEU    62       1.796  16.877  -1.142
ATOM    980  HD4 LEU    62       2.786  14.004  -0.609
ATOM    981  HD5 LEU    62       1.245  14.652   0.002
ATOM    982  HD6 LEU    62       1.261  13.163  -0.973
ATOM    983  O   LEU    62      -0.571  13.830  -5.030
ATOM    984  N   ARG    63       1.305  14.887  -5.681
ATOM    985  CA  ARG    63       1.600  13.924  -6.751
ATOM    986  C   ARG    63       2.007  12.601  -6.153
ATOM    987  HN  ARG    63       1.941  15.656  -5.529
ATOM    988  CB  ARG    63       2.766  14.403  -7.617
ATOM    989  CG  ARG    63       2.420  15.369  -8.725
ATOM    990  CD  ARG    63       1.642  14.688  -9.845
ATOM    991  NE  ARG    63       2.381  13.671 -10.612
ATOM    992  CZ  ARG    63       3.260  13.932 -11.595
ATOM    993  HE  ARG    63       2.107  12.760 -10.266
ATOM    994  NH1 ARG    63       3.560  15.199 -11.934
ATOM    995  H11 ARG    63       3.128  15.978 -11.454
ATOM    996  H12 ARG    63       4.216  15.438 -12.668
ATOM    997  NH2 ARG    63       3.862  12.920 -12.243
ATOM    998  H21 ARG    63       3.677  11.951 -12.017
ATOM    999  H22 ARG    63       4.529  13.074 -12.989
ATOM   1000  HA  ARG    63       0.712  13.782  -7.368
ATOM   1001  HB1 ARG    63       3.498  14.913  -6.992
ATOM   1002  HB2 ARG    63       3.236  13.547  -8.101
ATOM   1003  HG1 ARG    63       1.808  16.177  -8.325
ATOM   1004  HG2 ARG    63       3.336  15.782  -9.147
ATOM   1005  HD1 ARG    63       0.772  14.181  -9.428
ATOM   1006  HD2 ARG    63       1.315  15.436 -10.568
ATOM   1007  O   ARG    63       2.749  12.595  -5.171
ATOM   1008  N   LEU    64       1.544  11.489  -6.733
ATOM   1009  CA  LEU    64       2.157  10.168  -6.482
ATOM   1010  C   LEU    64       2.905   9.794  -7.748
ATOM   1011  HN  LEU    64       0.755  11.542  -7.361
ATOM   1012  CB  LEU    64       1.100   9.113  -6.152
ATOM   1013  CG  LEU    64       1.368   7.614  -5.983
ATOM   1014  CD1 LEU    64       2.247   7.195  -4.833
ATOM   1015  CD2 LEU    64       0.127   6.784  -6.141
ATOM   1016  HA  LEU    64       2.838  10.238  -5.634
ATOM   1017  HB1 LEU    64       0.649   9.415  -5.207
ATOM   1018  HB2 LEU    64       0.277   9.233  -6.857
ATOM   1019  HG  LEU    64       1.973   7.401  -6.865
ATOM   1020  HD1 LEU    64       2.185   6.113  -4.952
ATOM   1021  HD2 LEU    64       3.303   7.462  -4.858
ATOM   1022  HD3 LEU    64       1.874   7.455  -3.842
ATOM   1023  HD4 LEU    64      -0.530   7.169  -6.921
ATOM   1024  HD5 LEU    64       0.428   5.749  -6.304
ATOM   1025  HD6 LEU    64      -0.342   6.778  -5.157
ATOM   1026  O   LEU    64       2.302   9.707  -8.814
ATOM   1027  N   TYR    65       4.213   9.598  -7.649
ATOM   1028  CA  TYR    65       5.021   9.431  -8.848
ATOM   1029  C   TYR    65       5.029   7.993  -9.329
ATOM   1030  HN  TYR    65       4.648   9.565  -6.738
ATOM   1031  CB  TYR    65       6.456   9.916  -8.625
ATOM   1032  CG  TYR    65       6.555  11.395  -8.401
ATOM   1033  CD1 TYR    65       6.238  12.310  -9.430
ATOM   1034  CE1 TYR    65       6.322  13.683  -9.223
ATOM   1035  HD1 TYR    65       5.921  11.944 -10.407
ATOM   1036  CZ  TYR    65       6.738  14.133  -7.966
ATOM   1037  HE1 TYR    65       6.067  14.372 -10.029
ATOM   1038  CE2 TYR    65       7.079  13.253  -6.948
ATOM   1039  OH  TYR    65       6.845  15.471  -7.710
ATOM   1040  CD2 TYR    65       6.989  11.892  -7.170
ATOM   1041  HE2 TYR    65       7.414  13.638  -5.985
ATOM   1042  HD2 TYR    65       7.258  11.192  -6.380
ATOM   1043  HH  TYR    65       6.610  16.017  -8.464
ATOM   1044  HA  TYR    65       4.620  10.055  -9.647
ATOM   1045  HB1 TYR    65       6.874   9.423  -7.748
ATOM   1046  HB2 TYR    65       7.061   9.676  -9.500
ATOM   1047  O   TYR    65       5.156   7.742 -10.525
ATOM   1048  N   GLY    66       4.767   7.067  -8.410
ATOM   1049  CA  GLY    66       5.007   5.638  -8.623
ATOM   1050  C   GLY    66       5.011   4.836  -7.327
ATOM   1051  HN  GLY    66       4.384   7.341  -7.517
ATOM   1052  HA1 GLY    66       4.225   5.229  -9.263
ATOM   1053  HA2 GLY    66       5.977   5.499  -9.101
ATOM   1054  O   GLY    66       4.794   5.383  -6.232
ATOM   1055  N   TYR    67       5.261   3.539  -7.465
ATOM   1056  CA  TYR    67       5.187   2.555  -6.391
ATOM   1057  C   TYR    67       6.040   1.338  -6.682
ATOM   1058  HN  TYR    67       5.525   3.172  -8.368
ATOM   1059  CB  TYR    67       3.739   2.070  -6.209
ATOM   1060  CG  TYR    67       2.906   1.696  -7.417
ATOM   1061  CD1 TYR    67       2.797   0.348  -7.828
ATOM   1062  CE1 TYR    67       2.039  -0.018  -8.939
ATOM   1063  HD1 TYR    67       3.312  -0.435  -7.273
ATOM   1064  CZ  TYR    67       1.384   0.973  -9.660
ATOM   1065  HE1 TYR    67       1.967  -1.066  -9.229
ATOM   1066  CE2 TYR    67       1.474   2.321  -9.277
ATOM   1067  OH  TYR    67       0.646   0.598 -10.758
ATOM   1068  CD2 TYR    67       2.233   2.675  -8.162
ATOM   1069  HE2 TYR    67       0.951   3.087  -9.852
ATOM   1070  HD2 TYR    67       2.307   3.720  -7.862
ATOM   1071  HH  TYR    67       0.903  -0.215 -11.200
ATOM   1072  HA  TYR    67       5.539   3.004  -5.462
ATOM   1073  HB1 TYR    67       3.699   1.311  -5.428
ATOM   1074  HB2 TYR    67       3.171   2.932  -5.858
ATOM   1075  O   TYR    67       6.272   1.029  -7.852
ATOM   1076  N   PHE    68       6.496   0.679  -5.614
ATOM   1077  CA  PHE    68       7.256  -0.584  -5.629
ATOM   1078  C   PHE    68       7.058  -1.395  -4.349
ATOM   1079  HN  PHE    68       6.326   1.046  -4.688
ATOM   1080  CB  PHE    68       8.760  -0.366  -5.861
ATOM   1081  CG  PHE    68       9.560   0.529  -4.964
ATOM   1082  CD1 PHE    68       9.559   1.912  -5.145
ATOM   1083  CE1 PHE    68      10.282   2.744  -4.302
ATOM   1084  HD1 PHE    68       8.986   2.355  -5.960
ATOM   1085  CZ  PHE    68      11.012   2.201  -3.258
ATOM   1086  HE1 PHE    68      10.273   3.822  -4.461
ATOM   1087  CE2 PHE    68      11.021   0.833  -3.065
ATOM   1088  HZ  PHE    68      11.578   2.853  -2.592
ATOM   1089  CD2 PHE    68      10.290   0.004  -3.910
ATOM   1090  HE2 PHE    68      11.601   0.402  -2.249
ATOM   1091  HD2 PHE    68      10.288  -1.074  -3.747
ATOM   1092  HA  PHE    68       6.929  -1.195  -6.470
ATOM   1093  HB1 PHE    68       9.257  -1.336  -5.841
ATOM   1094  HB2 PHE    68       8.795  -0.063  -6.908
ATOM   1095  O   PHE    68       6.514  -0.877  -3.383
ATOM   1096  N   HIS    69       7.417  -2.672  -4.241
ATOM   1097  CA  HIS    69       7.217  -3.519  -3.041
ATOM   1098  C   HIS    69       8.174  -4.675  -3.024
ATOM   1099  HN  HIS    69       7.864  -3.135  -5.020
ATOM   1100  CB  HIS    69       5.777  -4.034  -2.936
ATOM   1101  CG  HIS    69       5.371  -5.111  -3.934
ATOM   1102  ND1 HIS    69       5.216  -6.404  -3.581
ATOM   1103  CE1 HIS    69       4.863  -7.120  -4.671
ATOM   1104  NE2 HIS    69       4.800  -6.282  -5.729
ATOM   1105  HE  HIS    69       4.685  -8.192  -4.585
ATOM   1106  CD2 HIS    69       5.115  -5.043  -5.316
ATOM   1107  HNE HIS    69       4.555  -6.555  -6.670
ATOM   1108  HD  HIS    69       5.132  -4.219  -6.028
ATOM   1109  HA  HIS    69       7.378  -2.922  -2.143
ATOM   1110  HB1 HIS    69       5.521  -4.294  -1.908
ATOM   1111  HB2 HIS    69       5.105  -3.188  -3.086
ATOM   1112  O   HIS    69       8.674  -5.079  -4.074
ATOM   1113  N   ASP    70       8.428  -5.162  -1.816
ATOM   1114  CA  ASP    70       9.323  -6.274  -1.530
ATOM   1115  C   ASP    70       8.540  -7.314  -0.716
ATOM   1116  HN  ASP    70       7.982  -4.753  -1.007
ATOM   1117  CB  ASP    70      10.582  -5.784  -0.805
ATOM   1118  CG  ASP    70      10.445  -5.203   0.607
ATOM   1119  OD1 ASP    70      10.064  -5.952   1.546
ATOM   1120  OD2 ASP    70      10.933  -4.095   0.896
ATOM   1121  HA  ASP    70       9.670  -6.711  -2.466
ATOM   1122  HB1 ASP    70      11.393  -6.503  -0.698
ATOM   1123  HB2 ASP    70      10.997  -5.046  -1.492
ATOM   1124  O   ASP    70       7.322  -7.183  -0.529
ATOM   1125  N   ALA    71       9.263  -8.327  -0.247
ATOM   1126  CA  ALA    71       8.725  -9.397   0.584
ATOM   1127  C   ALA    71       7.900  -8.906   1.773
ATOM   1128  HN  ALA    71      10.248  -8.383  -0.464
ATOM   1129  CB  ALA    71       9.853 -10.291   1.083
ATOM   1130  HA  ALA    71       8.075 -10.032  -0.017
ATOM   1131  HB1 ALA    71      10.513 -10.759   0.353
ATOM   1132  HB2 ALA    71      10.495  -9.684   1.722
ATOM   1133  HB3 ALA    71       9.522 -11.136   1.686
ATOM   1134  O   ALA    71       6.898  -9.509   2.131
ATOM   1135  N   THR    72       8.268  -7.777   2.365
ATOM   1136  CA  THR    72       7.751  -7.405   3.674
ATOM   1137  C   THR    72       7.163  -5.985   3.668
ATOM   1138  HN  THR    72       8.919  -7.158   1.904
ATOM   1139  CB  THR    72       8.824  -7.639   4.763
ATOM   1140  OG1 THR    72       8.210  -7.279   6.008
ATOM   1141  HG  THR    72       7.585  -7.966   6.250
ATOM   1142  CG2 THR    72      10.084  -6.763   4.700
ATOM   1143  HA  THR    72       6.965  -8.101   3.966
ATOM   1144  HB  THR    72       9.061  -8.701   4.841
ATOM   1145  HG1 THR    72       9.859  -5.719   4.484
ATOM   1146  HG2 THR    72      10.732  -6.970   5.551
ATOM   1147  HG3 THR    72      10.887  -7.086   4.036
ATOM   1148  O   THR    72       6.351  -5.665   4.550
ATOM   1149  N   ARG    73       7.470  -5.060   2.745
ATOM   1150  CA  ARG    73       7.138  -3.621   2.682
ATOM   1151  C   ARG    73       6.624  -3.251   1.310
ATOM   1152  HN  ARG    73       8.015  -5.320   1.936
ATOM   1153  CB  ARG    73       8.365  -2.788   2.997
ATOM   1154  CG  ARG    73       8.748  -2.831   4.458
ATOM   1155  CD  ARG    73      10.222  -2.668   4.766
ATOM   1156  NE  ARG    73      11.066  -3.396   3.829
ATOM   1157  CZ  ARG    73      12.387  -3.329   3.805
ATOM   1158  HE  ARG    73      10.463  -3.941   3.226
ATOM   1159  NH1 ARG    73      13.029  -2.553   4.679
ATOM   1160  H11 ARG    73      12.516  -2.012   5.363
ATOM   1161  H12 ARG    73      14.036  -2.463   4.707
ATOM   1162  NH2 ARG    73      13.057  -4.050   2.910
ATOM   1163  H21 ARG    73      12.588  -4.650   2.244
ATOM   1164  H22 ARG    73      14.067  -4.035   2.848
ATOM   1165  HA  ARG    73       6.368  -3.392   3.420
ATOM   1166  HB1 ARG    73       9.157  -3.202   2.372
ATOM   1167  HB2 ARG    73       8.276  -1.746   2.691
ATOM   1168  HG1 ARG    73       8.139  -2.212   5.117
ATOM   1169  HG2 ARG    73       8.390  -3.829   4.712
ATOM   1170  HD1 ARG    73      10.427  -1.621   4.542
ATOM   1171  HD2 ARG    73      10.431  -2.821   5.824
ATOM   1172  O   ARG    73       7.147  -3.715   0.288
ATOM   1173  N   VAL    74       5.619  -2.369   1.329
ATOM   1174  CA  VAL    74       5.040  -1.664   0.180
ATOM   1175  C   VAL    74       5.457  -0.188   0.286
ATOM   1176  HN  VAL    74       5.178  -2.129   2.206
ATOM   1177  CB  VAL    74       3.495  -1.810   0.147
ATOM   1178  CG1 VAL    74       2.864  -1.223  -1.108
ATOM   1179  CG2 VAL    74       3.084  -3.261   0.331
ATOM   1180  HA  VAL    74       5.418  -2.101  -0.743
ATOM   1181  HB  VAL    74       2.996  -1.278   0.957
ATOM   1182  HG1 VAL    74       3.083  -0.157  -1.181
ATOM   1183  HG2 VAL    74       3.356  -1.641  -1.986
ATOM   1184  HG3 VAL    74       1.788  -1.355  -1.217
ATOM   1185  HG4 VAL    74       3.487  -3.920   1.100
ATOM   1186  HG5 VAL    74       1.997  -3.315   0.283
ATOM   1187  HG6 VAL    74       3.249  -3.852  -0.569
ATOM   1188  O   VAL    74       5.421   0.383   1.376
ATOM   1189  N   TYR    75       5.828   0.430  -0.839
ATOM   1190  CA  TYR    75       6.316   1.820  -0.998
ATOM   1191  C   TYR    75       5.515   2.626  -2.025
ATOM   1192  HN  TYR    75       5.792  -0.064  -1.719
ATOM   1193  CB  TYR    75       7.795   1.840  -1.441
ATOM   1194  CG  TYR    75       8.718   0.963  -0.631
ATOM   1195  CD1 TYR    75       9.015  -0.336  -1.042
ATOM   1196  CE1 TYR    75       9.850  -1.155  -0.300
ATOM   1197  HD1 TYR    75       8.587  -0.727  -1.964
ATOM   1198  CZ  TYR    75      10.403  -0.677   0.867
ATOM   1199  HE1 TYR    75      10.064  -2.168  -0.642
ATOM   1200  CE2 TYR    75      10.126   0.614   1.295
ATOM   1201  OH  TYR    75      11.238  -1.487   1.607
ATOM   1202  CD2 TYR    75       9.285   1.422   0.549
ATOM   1203  HE2 TYR    75      10.569   0.989   2.217
ATOM   1204  HD2 TYR    75       9.061   2.434   0.886
ATOM   1205  HH  TYR    75      11.184  -2.415   1.367
ATOM   1206  HA  TYR    75       6.245   2.341  -0.043
ATOM   1207  HB1 TYR    75       7.868   1.631  -2.508
ATOM   1208  HB2 TYR    75       8.108   2.868  -1.260
ATOM   1209  O   TYR    75       5.304   2.176  -3.160
ATOM   1210  N   LEU    76       5.147   3.823  -1.582
ATOM   1211  CA  LEU    76       4.507   4.865  -2.374
ATOM   1212  C   LEU    76       5.443   6.075  -2.422
ATOM   1213  HN  LEU    76       5.307   4.071  -0.616
ATOM   1214  CB  LEU    76       3.157   5.249  -1.761
ATOM   1215  CG  LEU    76       1.824   4.646  -2.207
ATOM   1216  CD1 LEU    76       1.656   3.158  -1.938
ATOM   1217  CD2 LEU    76       0.614   5.307  -1.576
ATOM   1218  HA  LEU    76       4.323   4.494  -3.382
ATOM   1219  HB1 LEU    76       3.296   5.219  -0.681
ATOM   1220  HB2 LEU    76       2.871   6.282  -1.958
ATOM   1221  HG  LEU    76       1.855   4.695  -3.295
ATOM   1222  HD1 LEU    76       1.384   2.742  -0.968
ATOM   1223  HD2 LEU    76       0.887   2.772  -2.606
ATOM   1224  HD3 LEU    76       2.559   2.565  -2.082
ATOM   1225  HD4 LEU    76       0.653   6.352  -1.883
ATOM   1226  HD5 LEU    76      -0.344   4.874  -1.863
ATOM   1227  HD6 LEU    76       0.634   5.288  -0.487
ATOM   1228  O   LEU    76       5.743   6.658  -1.381
ATOM   1229  N   ILE    77       5.869   6.453  -3.627
ATOM   1230  CA  ILE    77       6.763   7.572  -3.929
ATOM   1231  C   ILE    77       5.974   8.846  -4.194
ATOM   1232  HN  ILE    77       5.570   5.945  -4.447
ATOM   1233  CB  ILE    77       7.633   7.292  -5.175
ATOM   1234  CG1 ILE    77       8.280   5.915  -5.224
ATOM   1235  CG2 ILE    77       8.686   8.399  -5.244
ATOM   1236  CD1 ILE    77       8.981   5.546  -6.508
ATOM   1237  HA  ILE    77       7.429   7.744  -3.084
ATOM   1238  HB  ILE    77       7.008   7.330  -6.068
ATOM   1239  HG1 ILE    77       8.892   5.735  -4.340
ATOM   1240  HG2 ILE    77       7.579   5.094  -5.075
ATOM   1241  HG3 ILE    77       9.159   8.669  -4.300
ATOM   1242  HG4 ILE    77       9.491   8.151  -5.936
ATOM   1243  HG5 ILE    77       8.277   9.309  -5.682
ATOM   1244  HD1 ILE    77       9.505   4.616  -6.286
ATOM   1245  HD2 ILE    77       8.345   5.254  -7.344
ATOM   1246  HD3 ILE    77       9.750   6.244  -6.840
ATOM   1247  O   ILE    77       5.379   9.016  -5.264
ATOM   1248  N   LEU    78       6.015   9.757  -3.231
ATOM   1249  CA  LEU    78       5.197  10.972  -3.263
ATOM   1250  C   LEU    78       6.027  12.250  -3.400
ATOM   1251  HN  LEU    78       6.628   9.623  -2.440
ATOM   1252  CB  LEU    78       4.368  11.079  -1.972
ATOM   1253  CG  LEU    78       3.692   9.802  -1.470
ATOM   1254  CD1 LEU    78       3.422   9.926   0.013
ATOM   1255  CD2 LEU    78       2.421   9.494  -2.244
ATOM   1256  HA  LEU    78       4.515  10.929  -4.112
ATOM   1257  HB1 LEU    78       5.009  11.410  -1.155
ATOM   1258  HB2 LEU    78       3.562  11.798  -2.116
ATOM   1259  HG  LEU    78       4.346   8.949  -1.651
ATOM   1260  HD1 LEU    78       2.940   9.017   0.372
ATOM   1261  HD2 LEU    78       4.363  10.072   0.543
ATOM   1262  HD3 LEU    78       2.768  10.779   0.193
ATOM   1263  HD4 LEU    78       1.972   8.580  -1.857
ATOM   1264  HD5 LEU    78       1.718  10.319  -2.133
ATOM   1265  HD6 LEU    78       2.661   9.362  -3.299
ATOM   1266  O   LEU    78       7.221  12.259  -3.092
ATOM   1267  N   GLU    79       5.365  13.315  -3.859
ATOM   1268  CA  GLU    79       5.909  14.653  -3.884
ATOM   1269  C   GLU    79       6.275  15.120  -2.467
ATOM   1270  HN  GLU    79       4.426  13.207  -4.216
ATOM   1271  CB  GLU    79       4.904  15.587  -4.540
ATOM   1272  CG  GLU    79       5.009  17.058  -4.174
ATOM   1273  CD  GLU    79       3.983  17.918  -4.917
ATOM   1274  OE1 GLU    79       3.071  17.362  -5.602
ATOM   1275  OE2 GLU    79       4.078  19.173  -4.817
ATOM   1276  HA  GLU    79       6.807  14.669  -4.502
ATOM   1277  HB1 GLU    79       5.017  15.540  -5.623
ATOM   1278  HB2 GLU    79       3.893  15.283  -4.268
ATOM   1279  HG1 GLU    79       4.839  17.180  -3.105
ATOM   1280  HG2 GLU    79       6.003  17.426  -4.428
ATOM   1281  O   GLU    79       5.559  14.871  -1.505
ATOM   1282  NT  AME    80       7.420  15.771  -2.330
ATOM   1283  CT  AME    80       7.827  16.223  -1.023
ATOM   1284  HN  AME    80       7.998  15.946  -3.140
ATOM   1285  HT1 AME    80       8.786  16.735  -1.098
ATOM   1286  HT2 AME    80       7.079  16.909  -0.627
ATOM   1287  HT3 AME    80       7.924  15.367  -0.356
ATOM   1288  H1  ACE    81     -10.955  19.297 -11.511
ATOM   1289  CH3 ACE    81     -10.931  19.107 -10.438
ATOM   1290  C   ACE    81     -11.170  17.614 -10.133
ATOM   1291  H2  ACE    81     -11.708  19.705  -9.961
ATOM   1292  H3  ACE    81      -9.956  19.405 -10.053
ATOM   1293  O   ACE    81     -11.368  16.813 -11.058
ATOM   1294  N   CYS    82     -11.164  17.253  -8.846
ATOM   1295  CA  CYS    82     -11.483  15.892  -8.420
ATOM   1296  C   CYS    82     -12.850  15.434  -8.889
ATOM   1297  HN  CYS    82     -10.933  17.932  -8.136
ATOM   1298  CB  CYS    82     -11.460  15.790  -6.910
ATOM   1299  SG  CYS    82      -9.827  15.474  -6.232
ATOM   1300  HG  CYS    82     -10.247  15.461  -4.954
ATOM   1301  HA  CYS    82     -10.744  15.201  -8.826
ATOM   1302  HB1 CYS    82     -11.815  16.725  -6.477
ATOM   1303  HB2 CYS    82     -12.107  14.973  -6.591
ATOM   1304  O   CYS    82     -12.996  14.319  -9.407
ATOM   1305  N   HIS    83     -13.847  16.297  -8.688
ATOM   1306  CA  HIS    83     -15.220  15.996  -9.054
ATOM   1307  C   HIS    83     -15.416  15.889 -10.538
ATOM   1308  HN  HIS    83     -13.656  17.195  -8.268
ATOM   1309  CB  HIS    83     -16.185  16.994  -8.421
ATOM   1310  CG  HIS    83     -16.245  16.897  -6.903
ATOM   1311  ND1 HIS    83     -16.818  17.849  -6.128
ATOM   1312  CE1 HIS    83     -16.717  17.493  -4.825
ATOM   1313  NE2 HIS    83     -16.055  16.321  -4.760
ATOM   1314  HE  HIS    83     -17.141  18.132  -4.051
ATOM   1315  CD2 HIS    83     -15.750  15.923  -6.024
ATOM   1316  HNE HIS    83     -15.829  15.830  -3.907
ATOM   1317  HD  HIS    83     -15.212  14.989  -6.187
ATOM   1318  HA  HIS    83     -15.515  15.045  -8.610
ATOM   1319  HB1 HIS    83     -15.876  18.009  -8.672
ATOM   1320  HB2 HIS    83     -17.192  16.817  -8.800
ATOM   1321  O   HIS    83     -16.241  15.099 -10.987
ATOM   1322  N   SER    84     -14.636  16.652 -11.307
ATOM   1323  CA  SER    84     -14.643  16.577 -12.775
ATOM   1324  C   SER    84     -14.143  15.211 -13.295
ATOM   1325  HN  SER    84     -14.006  17.316 -10.881
ATOM   1326  CB  SER    84     -13.814  17.723 -13.381
ATOM   1327  OG  SER    84     -12.473  17.322 -13.611
ATOM   1328  HG  SER    84     -12.004  18.076 -13.989
ATOM   1329  HA  SER    84     -15.658  16.726 -13.142
ATOM   1330  HB1 SER    84     -14.253  18.027 -14.332
ATOM   1331  HB2 SER    84     -13.810  18.571 -12.696
ATOM   1332  O   SER    84     -14.355  14.865 -14.463
ATOM   1333  N   LYS    85     -13.461  14.458 -12.433
ATOM   1334  CA  LYS    85     -13.083  13.068 -12.733
ATOM   1335  C   LYS    85     -13.904  12.112 -11.887
ATOM   1336  HN  LYS    85     -13.187  14.841 -11.540
ATOM   1337  CB  LYS    85     -11.577  12.835 -12.511
ATOM   1338  CG  LYS    85     -10.693  13.627 -13.467
ATOM   1339  CD  LYS    85      -9.274  13.084 -13.509
ATOM   1340  CE  LYS    85      -8.711  13.021 -14.932
ATOM   1341  NZ  LYS    85      -8.598  14.344 -15.624
ATOM   1342  HZ1 LYS    85      -8.220  14.208 -16.551
ATOM   1343  HZ2 LYS    85      -7.985  14.949 -15.096
ATOM   1344  HZ3 LYS    85      -9.512  14.768 -15.692
ATOM   1345  HA  LYS    85     -13.266  12.861 -13.788
ATOM   1346  HB1 LYS    85     -11.309  13.131 -11.497
ATOM   1347  HB2 LYS    85     -11.347  11.779 -12.654
ATOM   1348  HG1 LYS    85     -11.108  13.575 -14.474
ATOM   1349  HG2 LYS    85     -10.650  14.668 -13.146
ATOM   1350  HD1 LYS    85      -8.621  13.727 -12.919
ATOM   1351  HD2 LYS    85      -9.258  12.075 -13.098
ATOM   1352  HE1 LYS    85      -7.708  12.594 -14.908
ATOM   1353  HE2 LYS    85      -9.356  12.398 -15.552
ATOM   1354  O   LYS    85     -13.527  10.964 -11.692
ATOM   1355  N   ARG    86     -15.024  12.615 -11.377
ATOM   1356  CA  ARG    86     -15.938  11.864 -10.490
ATOM   1357  C   ARG    86     -15.280  11.181  -9.264
ATOM   1358  HN  ARG    86     -15.291  13.565 -11.592
ATOM   1359  CB  ARG    86     -16.815  10.889 -11.300
ATOM   1360  CG  ARG    86     -17.842  11.566 -12.209
ATOM   1361  CD  ARG    86     -19.070  12.094 -11.458
ATOM   1362  NE  ARG    86     -20.171  11.122 -11.340
ATOM   1363  CZ  ARG    86     -21.344  11.366 -10.747
ATOM   1364  HE  ARG    86     -19.875  10.261 -11.782
ATOM   1365  NH1 ARG    86     -22.272  10.418 -10.690
ATOM   1366  H11 ARG    86     -22.103   9.505 -11.093
ATOM   1367  H12 ARG    86     -23.175  10.550 -10.254
ATOM   1368  NH2 ARG    86     -21.589  12.551 -10.196
ATOM   1369  H21 ARG    86     -20.908  13.299 -10.205
ATOM   1370  H22 ARG    86     -22.467  12.766  -9.740
ATOM   1371  HA  ARG    86     -16.695  12.540 -10.092
ATOM   1372  HB1 ARG    86     -16.181  10.275 -11.941
ATOM   1373  HB2 ARG    86     -17.371  10.247 -10.618
ATOM   1374  HG1 ARG    86     -17.379  12.414 -12.713
ATOM   1375  HG2 ARG    86     -18.197  10.852 -12.953
ATOM   1376  HD1 ARG    86     -18.783  12.376 -10.445
ATOM   1377  HD2 ARG    86     -19.468  12.965 -11.979
ATOM   1378  O   ARG    86     -15.770  10.166  -8.744
ATOM   1379  N   VAL    87     -14.186  11.771  -8.800
ATOM   1380  CA  VAL    87     -13.466  11.291  -7.634
ATOM   1381  C   VAL    87     -13.919  12.074  -6.391
ATOM   1382  HN  VAL    87     -13.823  12.591  -9.265
ATOM   1383  CB  VAL    87     -11.943  11.481  -7.842
ATOM   1384  CG1 VAL    87     -11.175  11.139  -6.573
ATOM   1385  CG2 VAL    87     -11.441  10.656  -9.021
ATOM   1386  HA  VAL    87     -13.673  10.231  -7.490
ATOM   1387  HB  VAL    87     -11.738  12.519  -8.107
ATOM   1388  HG1 VAL    87     -10.108  11.280  -6.745
ATOM   1389  HG2 VAL    87     -11.502  11.791  -5.763
ATOM   1390  HG3 VAL    87     -11.365  10.100  -6.302
ATOM   1391  HG4 VAL    87     -10.369  10.810  -9.143
ATOM   1392  HG5 VAL    87     -11.637   9.600  -8.836
ATOM   1393  HG6 VAL    87     -11.957  10.967  -9.929
ATOM   1394  O   VAL    87     -13.874  13.306  -6.387
ATOM   1395  N   ILE    88     -14.362  11.376  -5.344
ATOM   1396  CA  ILE    88     -14.633  12.037  -4.039
ATOM   1397  C   ILE    88     -13.593  11.626  -2.984
ATOM   1398  HN  ILE    88     -14.518  10.382  -5.433
ATOM   1399  CB  ILE    88     -16.094  11.850  -3.498
ATOM   1400  CG1 ILE    88     -16.527  10.375  -3.465
ATOM   1401  CG2 ILE    88     -17.104  12.696  -4.280
ATOM   1402  CD1 ILE    88     -17.871  10.134  -2.788
ATOM   1403  HA  ILE    88     -14.593  13.119  -4.164
ATOM   1404  HB  ILE    88     -16.159  12.241  -2.483
ATOM   1405  HG1 ILE    88     -16.610   9.997  -4.484
ATOM   1406  HG2 ILE    88     -15.785   9.790  -2.921
ATOM   1407  HG3 ILE    88     -18.103  12.538  -3.874
ATOM   1408  HG4 ILE    88     -16.840  13.750  -4.194
ATOM   1409  HG5 ILE    88     -17.088  12.403  -5.330
ATOM   1410  HD1 ILE    88     -18.102   9.069  -2.807
ATOM   1411  HD2 ILE    88     -17.824  10.477  -1.755
ATOM   1412  HD3 ILE    88     -18.649  10.684  -3.318
ATOM   1413  O   ILE    88     -13.201  10.462  -2.913
ATOM   1414  N   HIS    89     -13.135  12.579  -2.177
ATOM   1415  CA  HIS    89     -11.999  12.309  -1.300
ATOM   1416  C   HIS    89     -12.412  11.697   0.013
ATOM   1417  HN  HIS    89     -13.575  13.488  -2.174
ATOM   1418  CB  HIS    89     -11.114  13.543  -1.109
ATOM   1419  CG  HIS    89      -9.899  13.289  -0.248
ATOM   1420  ND1 HIS    89      -9.982  13.097   1.089
ATOM   1421  CE1 HIS    89      -8.741  12.873   1.596
ATOM   1422  NE2 HIS    89      -7.861  12.935   0.581
ATOM   1423  HE  HIS    89      -8.613  12.687   2.662
ATOM   1424  CD2 HIS    89      -8.542  13.191  -0.573
ATOM   1425  HNE HIS    89      -6.863  12.811   0.671
ATOM   1426  HD  HIS    89      -8.002  13.280  -1.516
ATOM   1427  HA  HIS    89     -11.317  11.616  -1.792
ATOM   1428  HB1 HIS    89     -10.758  13.889  -2.080
ATOM   1429  HB2 HIS    89     -11.691  14.334  -0.631
ATOM   1430  O   HIS    89     -11.906  10.620   0.387
ATOM   1431  N   ARN    90     -13.300  12.385   0.739
ATOM   1432  CA  ARN    90     -13.981  11.835   1.929
ATOM   1433  C   ARN    90     -13.200  11.794   3.248
ATOM   1434  HN  ARN    90     -13.534  13.333   0.479
ATOM   1435  CB  ARN    90     -14.531  10.426   1.657
ATOM   1436  CG  ARN    90     -15.482  10.297   0.472
ATOM   1437  CD  ARN    90     -16.102   8.896   0.378
ATOM   1438  NE  ARN    90     -15.234   7.812   0.876
ATOM   1439  CZ  ARN    90     -15.649   6.574   1.156
ATOM   1440  HE  ARN    90     -14.295   8.179   0.960
ATOM   1441  NH1 ARN    90     -16.923   6.249   0.989
ATOM   1442  H11 ARN    90     -17.590   6.931   0.650
ATOM   1443  NH2 ARN    90     -14.797   5.664   1.619
ATOM   1444  H21 ARN    90     -13.819   5.873   1.773
ATOM   1445  H22 ARN    90     -15.081   4.718   1.840
ATOM   1446  HA  ARN    90     -14.871  12.426   2.144
ATOM   1447  HB1 ARN    90     -13.704   9.745   1.456
ATOM   1448  HB2 ARN    90     -15.085  10.077   2.528
ATOM   1449  HG1 ARN    90     -16.292  11.020   0.574
ATOM   1450  HG2 ARN    90     -14.939  10.490  -0.453
ATOM   1451  HD1 ARN    90     -17.020   8.864   0.965
ATOM   1452  HD2 ARN    90     -16.330   8.668  -0.664
ATOM   1453  O   ARN    90     -13.788  11.529   4.294
ATOM   1454  N   ASP    91     -11.891  12.028   3.219
ATOM   1455  CA  ASP    91     -11.099  12.027   4.465
ATOM   1456  C   ASP    91     -10.224  13.292   4.613
ATOM   1457  HN  ASP    91     -11.433  12.208   2.337
ATOM   1458  CB  ASP    91     -10.292  10.704   4.631
ATOM   1459  CG  ASP    91      -9.668  10.545   6.042
ATOM   1460  OD1 ASP    91     -10.331  10.864   7.060
ATOM   1461  OD2 ASP    91      -8.507  10.089   6.133
ATOM   1462  HA  ASP    91     -11.770  11.982   5.322
ATOM   1463  HB1 ASP    91     -10.951   9.852   4.464
ATOM   1464  HB2 ASP    91      -9.478  10.681   3.906
ATOM   1465  O   ASP    91      -9.021  13.212   4.925
ATOM   1466  N   ILE    92     -10.848  14.456   4.413
ATOM   1467  CA  ILE    92     -10.142  15.735   4.457
ATOM   1468  C   ILE    92      -9.950  16.196   5.911
ATOM   1469  HN  ILE    92     -11.840  14.468   4.224
ATOM   1470  CB  ILE    92     -10.885  16.813   3.647
ATOM   1471  CG1 ILE    92     -11.259  16.299   2.270
ATOM   1472  CG2 ILE    92     -10.001  18.035   3.462
ATOM   1473  CD1 ILE    92     -10.174  16.531   1.240
ATOM   1474  HA  ILE    92      -9.164  15.627   3.988
ATOM   1475  HB  ILE    92     -11.796  17.099   4.172
ATOM   1476  HG1 ILE    92     -11.445  15.226   2.320
ATOM   1477  HG2 ILE    92     -12.159  16.807   1.924
ATOM   1478  HG3 ILE    92     -10.539  18.789   2.887
ATOM   1479  HG4 ILE    92      -9.735  18.443   4.437
ATOM   1480  HG5 ILE    92      -9.094  17.751   2.928
ATOM   1481  HD1 ILE    92     -10.499  16.142   0.275
ATOM   1482  HD2 ILE    92      -9.977  17.600   1.153
ATOM   1483  HD3 ILE    92      -9.263  16.018   1.549
ATOM   1484  O   ILE    92     -10.888  16.625   6.566
ATOM   1485  N   LYN    93      -8.735  16.086   6.420
ATOM   1486  CA  LYN    93      -8.446  16.482   7.776
ATOM   1487  C   LYN    93      -7.203  17.323   7.645
ATOM   1488  HN  LYN    93      -7.985  15.717   5.853
ATOM   1489  CB  LYN    93      -8.044  15.287   8.656
ATOM   1490  CG  LYN    93      -8.995  14.125   8.900
ATOM   1491  CD  LYN    93      -8.085  12.997   9.396
ATOM   1492  CE  LYN    93      -8.716  11.949  10.311
ATOM   1493  NZ  LYN    93      -9.481  10.877   9.585
ATOM   1494  HZ1 LYN    93      -9.866  10.226  10.254
ATOM   1495  HZ2 LYN    93      -8.860  10.387   8.957
ATOM   1496  HA  LYN    93      -9.287  17.048   8.177
ATOM   1497  HB1 LYN    93      -7.164  14.803   8.232
ATOM   1498  HB2 LYN    93      -7.816  15.637   9.662
ATOM   1499  HG1 LYN    93      -9.736  14.412   9.646
ATOM   1500  HG2 LYN    93      -9.499  13.866   7.969
ATOM   1501  HD1 LYN    93      -7.694  12.443   8.542
ATOM   1502  HD2 LYN    93      -7.257  13.421   9.964
ATOM   1503  HE1 LYN    93      -7.935  11.451  10.886
ATOM   1504  HE2 LYN    93      -9.415  12.434  10.992
ATOM   1505  O   LYN    93      -6.358  17.055   6.773
ATOM   1506  N   PRO    94      -7.016  18.283   8.552
ATOM   1507  CA  PRO    94      -5.777  19.060   8.496
ATOM   1508  C   PRO    94      -4.505  18.224   8.446
ATOM   1509  CB  PRO    94      -5.821  19.878   9.786
ATOM   1510  CG  PRO    94      -7.280  20.046  10.022
ATOM   1511  CD  PRO    94      -7.883  18.723   9.652
ATOM   1512  HA  PRO    94      -5.779  19.684   7.602
ATOM   1513  HB1 PRO    94      -5.327  19.324  10.584
ATOM   1514  HB2 PRO    94      -5.308  20.828   9.632
ATOM   1515  HG1 PRO    94      -7.453  20.290  11.070
ATOM   1516  HG2 PRO    94      -7.660  20.852   9.394
ATOM   1517  HD1 PRO    94      -7.850  18.055  10.512
ATOM   1518  HD2 PRO    94      -8.919  18.868   9.344
ATOM   1519  O   PRO    94      -3.538  18.657   7.822
ATOM   1520  N   GLU    95      -4.477  17.052   9.080
ATOM   1521  CA  GLU    95      -3.257  16.230   9.018
ATOM   1522  C   GLU    95      -2.998  15.588   7.664
ATOM   1523  HN  GLU    95      -5.288  16.740   9.594
ATOM   1524  CB  GLU    95      -3.226  15.179  10.093
ATOM   1525  CG  GLU    95      -4.280  14.135   9.917
ATOM   1526  CD  GLU    95      -5.078  13.985  11.183
ATOM   1527  OE1 GLU    95      -5.680  15.009  11.615
ATOM   1528  OE2 GLU    95      -5.097  12.848  11.733
ATOM   1529  HA  GLU    95      -2.389  16.849   9.246
ATOM   1530  HB1 GLU    95      -2.258  14.678  10.084
ATOM   1531  HB2 GLU    95      -3.383  15.648  11.064
ATOM   1532  HG1 GLU    95      -4.948  14.426   9.106
ATOM   1533  HG2 GLU    95      -3.811  13.181   9.676
ATOM   1534  O   GLU    95      -1.910  15.084   7.457
ATOM   1535  N   ASN    96      -3.983  15.609   6.759
ATOM   1536  CA  ASN    96      -3.811  15.200   5.359
ATOM   1537  C   ASN    96      -3.696  16.371   4.402
ATOM   1538  HN  ASN    96      -4.906  15.919   7.028
ATOM   1539  CB  ASN    96      -5.025  14.434   4.881
ATOM   1540  CG  ASN    96      -5.161  13.088   5.524
ATOM   1541  ND2 ASN    96      -6.337  12.489   5.336
ATOM   1542  HD1 ASN    96      -6.496  11.580   5.741
ATOM   1543  HD2 ASN    96      -7.045  12.956   4.791
ATOM   1544  OD1 ASN    96      -4.228  12.571   6.172
ATOM   1545  HA  ASN    96      -2.902  14.607   5.262
ATOM   1546  HB1 ASN    96      -5.927  15.002   5.110
ATOM   1547  HB2 ASN    96      -4.957  14.280   3.804
ATOM   1548  O   ASN    96      -3.928  16.205   3.202
ATOM   1549  N   LEU    97      -3.407  17.558   4.916
ATOM   1550  CA  LEU    97      -3.241  18.729   4.072
ATOM   1551  C   LEU    97      -1.807  19.198   4.291
ATOM   1552  HN  LEU    97      -3.298  17.659   5.915
ATOM   1553  CB  LEU    97      -4.249  19.827   4.435
ATOM   1554  CG  LEU    97      -5.753  19.497   4.496
ATOM   1555  CD1 LEU    97      -6.599  20.742   4.702
ATOM   1556  CD2 LEU    97      -6.265  18.748   3.285
ATOM   1557  HA  LEU    97      -3.413  18.455   3.031
ATOM   1558  HB1 LEU    97      -4.023  20.215   5.428
ATOM   1559  HB2 LEU    97      -4.185  20.635   3.706
ATOM   1560  HG  LEU    97      -5.943  18.815   5.325
ATOM   1561  HD1 LEU    97      -7.652  20.464   4.739
ATOM   1562  HD2 LEU    97      -6.317  21.222   5.639
ATOM   1563  HD3 LEU    97      -6.435  21.434   3.876
ATOM   1564  HD4 LEU    97      -7.331  18.552   3.402
ATOM   1565  HD5 LEU    97      -6.103  19.349   2.390
ATOM   1566  HD6 LEU    97      -5.731  17.803   3.189
ATOM   1567  O   LEU    97      -1.379  19.417   5.420
ATOM   1568  NT  AME    98      -1.052  19.314   3.206
ATOM   1569  CT  AME    98       0.373  19.577   3.296
ATOM   1570  HN  AME    98      -1.470  19.219   2.291
ATOM   1571  HT1 AME    98       0.797  19.634   2.293
ATOM   1572  HT2 AME    98       0.537  20.522   3.813
ATOM   1573  HT3 AME    98       0.857  18.772   3.849
ATOM   1574  H1  ACE    99      -1.028  20.663  -0.419
ATOM   1575  CH3 ACE    99      -1.837  20.303  -1.055
ATOM   1576  C   ACE    99      -2.547  19.102  -0.419
ATOM   1577  H2  ACE    99      -1.418  20.010  -2.018
ATOM   1578  H3  ACE    99      -2.552  21.113  -1.202
ATOM   1579  O   ACE    99      -2.167  18.659   0.695
ATOM   1580  N   ILE   100      -3.562  18.574  -1.115
ATOM   1581  CA  ILE   100      -4.319  17.463  -0.554
ATOM   1582  C   ILE   100      -3.534  16.171  -0.652
ATOM   1583  HN  ILE   100      -3.796  18.949  -2.024
ATOM   1584  CB  ILE   100      -5.666  17.240  -1.256
ATOM   1585  CG1 ILE   100      -6.472  18.528  -1.276
ATOM   1586  CG2 ILE   100      -6.446  16.079  -0.598
ATOM   1587  CD1 ILE   100      -7.811  18.323  -1.961
ATOM   1588  HA  ILE   100      -4.535  17.663   0.495
ATOM   1589  HB  ILE   100      -5.492  16.914  -2.282
ATOM   1590  HG1 ILE   100      -6.651  18.861  -0.254
ATOM   1591  HG2 ILE   100      -5.918  19.296  -1.817
ATOM   1592  HG3 ILE   100      -7.396  15.941  -1.114
ATOM   1593  HG4 ILE   100      -5.860  15.162  -0.666
ATOM   1594  HG5 ILE   100      -6.632  16.314   0.450
ATOM   1595  HD1 ILE   100      -8.367  19.261  -1.961
ATOM   1596  HD2 ILE   100      -7.648  17.998  -2.989
ATOM   1597  HD3 ILE   100      -8.381  17.563  -1.426
ATOM   1598  O   ILE   100      -3.124  15.773  -1.729
ATOM   1599  N   ALA   101      -3.341  15.515   0.477
ATOM   1600  CA  ALA   101      -2.630  14.231   0.531
ATOM   1601  C   ALA   101      -3.562  13.093   0.926
ATOM   1602  HN  ALA   101      -3.689  15.897   1.345
ATOM   1603  CB  ALA   101      -1.479  14.314   1.520
ATOM   1604  HA  ALA   101      -2.209  14.007  -0.449
ATOM   1605  HB1 ALA   101      -0.958  13.357   1.553
ATOM   1606  HB2 ALA   101      -0.785  15.094   1.206
ATOM   1607  HB3 ALA   101      -1.867  14.550   2.510
ATOM   1608  O   ALA   101      -4.729  13.322   1.231
ATOM   1609  N   ASP   102      -3.051  11.871   0.918
ATOM   1610  CA  ASP   102      -3.799  10.729   1.440
ATOM   1611  C   ASP   102      -5.159  10.483   0.766
ATOM   1612  HN  ASP   102      -2.125  11.717   0.545
ATOM   1613  CB  ASP   102      -3.968  10.867   2.953
ATOM   1614  CG  ASP   102      -4.440   9.584   3.613
ATOM   1615  OD1 ASP   102      -4.405   8.510   2.961
ATOM   1616  OD2 ASP   102      -4.845   9.654   4.797
ATOM   1617  HA  ASP   102      -3.214   9.819   1.305
ATOM   1618  HB1 ASP   102      -3.013  11.140   3.402
ATOM   1619  HB2 ASP   102      -4.704  11.641   3.167
ATOM   1620  O   ASP   102      -6.214  10.970   1.206
ATOM   1621  N   PHE   103      -5.126   9.696  -0.292
ATOM   1622  CA  PHE   103      -6.346   9.329  -0.973
ATOM   1623  C   PHE   103      -6.806   7.941  -0.563
ATOM   1624  HN  PHE   103      -4.241   9.346  -0.630
ATOM   1625  CB  PHE   103      -6.166   9.468  -2.483
ATOM   1626  CG  PHE   103      -6.300  10.880  -2.957
ATOM   1627  CD1 PHE   103      -5.253  11.788  -2.800
ATOM   1628  CE1 PHE   103      -5.390  13.101  -3.221
ATOM   1629  HD1 PHE   103      -4.317  11.467  -2.343
ATOM   1630  CZ  PHE   103      -6.590  13.524  -3.789
ATOM   1631  HE1 PHE   103      -4.561  13.799  -3.108
ATOM   1632  CE2 PHE   103      -7.642  12.638  -3.939
ATOM   1633  HZ  PHE   103      -6.703  14.557  -4.118
ATOM   1634  CD2 PHE   103      -7.496  11.325  -3.517
ATOM   1635  HE2 PHE   103      -8.578  12.974  -4.387
ATOM   1636  HD2 PHE   103      -8.324  10.624  -3.621
ATOM   1637  HA  PHE   103      -7.131  10.043  -0.724
ATOM   1638  HB1 PHE   103      -5.174   9.116  -2.765
ATOM   1639  HB2 PHE   103      -6.921   8.873  -2.996
ATOM   1640  O   PHE   103      -7.478   7.242  -1.328
ATOM   1641  N   GLY   104      -6.448   7.573   0.666
ATOM   1642  CA  GLY   104      -6.730   6.261   1.234
ATOM   1643  C   GLY   104      -8.199   5.949   1.386
ATOM   1644  HN  GLY   104      -5.951   8.222   1.259
ATOM   1645  HA1 GLY   104      -6.306   5.488   0.592
ATOM   1646  HA2 GLY   104      -6.287   6.192   2.227
ATOM   1647  O   GLY   104      -8.589   4.777   1.351
ATOM   1648  N   TRP   105      -9.016   6.988   1.560
ATOM   1649  CA  TRP   105     -10.459   6.794   1.650
ATOM   1650  C   TRP   105     -11.204   7.209   0.391
ATOM   1651  HN  TRP   105      -8.634   7.920   1.630
ATOM   1652  CB  TRP   105     -11.040   7.416   2.933
ATOM   1653  CG  TRP   105     -10.753   6.578   4.179
ATOM   1654  CD1 TRP   105      -9.571   6.551   4.928
ATOM   1655  NE1 TRP   105      -9.663   5.657   5.972
ATOM   1656  HD1 TRP   105      -8.734   7.191   4.648
ATOM   1657  CE2 TRP   105     -10.873   5.043   5.986
ATOM   1658  HNE TRP   105      -8.937   5.469   6.648
ATOM   1659  CZ2 TRP   105     -11.404   4.079   6.850
ATOM   1660  CH2 TRP   105     -12.710   3.642   6.594
ATOM   1661  HZ2 TRP   105     -10.805   3.701   7.679
ATOM   1662  CZ3 TRP   105     -13.457   4.136   5.511
ATOM   1663  HH2 TRP   105     -13.173   2.899   7.243
ATOM   1664  CE3 TRP   105     -12.942   5.107   4.627
ATOM   1665  HZ3 TRP   105     -14.468   3.769   5.333
ATOM   1666  CD2 TRP   105     -11.640   5.579   4.844
ATOM   1667  HE3 TRP   105     -13.553   5.471   3.801
ATOM   1668  HA  TRP   105     -10.674   5.740   1.824
ATOM   1669  HB1 TRP   105     -10.605   8.403   3.088
ATOM   1670  HB2 TRP   105     -12.122   7.508   2.835
ATOM   1671  O   TRP   105     -12.418   6.986   0.300
ATOM   1672  N   SER   106     -10.491   7.769  -0.601
ATOM   1673  CA  SER   106     -11.106   8.208  -1.890
ATOM   1674  C   SER   106     -11.715   7.066  -2.741
ATOM   1675  HN  SER   106      -9.497   7.907  -0.489
ATOM   1676  CB  SER   106     -10.152   9.108  -2.725
ATOM   1677  OG  SER   106      -9.208   8.376  -3.501
ATOM   1678  HG  SER   106      -8.666   9.015  -3.980
ATOM   1679  HA  SER   106     -11.912   8.913  -1.687
ATOM   1680  HB1 SER   106     -10.737   9.716  -3.415
ATOM   1681  HB2 SER   106      -9.588   9.758  -2.057
ATOM   1682  O   SER   106     -11.311   5.904  -2.623
ATOM   1683  N   VAL   107     -12.687   7.415  -3.588
ATOM   1684  CA  VAL   107     -13.496   6.442  -4.337
ATOM   1685  C   VAL   107     -14.209   7.175  -5.487
ATOM   1686  HN  VAL   107     -12.895   8.392  -3.738
ATOM   1687  CB  VAL   107     -14.489   5.703  -3.383
ATOM   1688  CG1 VAL   107     -15.681   6.588  -2.997
ATOM   1689  CG2 VAL   107     -14.931   4.361  -3.956
ATOM   1690  HA  VAL   107     -12.848   5.663  -4.740
ATOM   1691  HB  VAL   107     -13.969   5.415  -2.470
ATOM   1692  HG1 VAL   107     -16.345   6.034  -2.334
ATOM   1693  HG2 VAL   107     -15.321   7.481  -2.487
ATOM   1694  HG3 VAL   107     -16.225   6.878  -3.896
ATOM   1695  HG4 VAL   107     -15.620   3.879  -3.263
ATOM   1696  HG5 VAL   107     -15.430   4.520  -4.912
ATOM   1697  HG6 VAL   107     -14.059   3.723  -4.103
ATOM   1698  O   VAL   107     -14.088   8.403  -5.594
ATOM   1699  N   HIS   108     -14.910   6.430  -6.352
ATOM   1700  CA  HIS   108     -15.772   7.010  -7.399
ATOM   1701  C   HIS   108     -17.212   7.162  -6.969
ATOM   1702  HN  HIS   108     -14.860   5.422  -6.302
ATOM   1703  CB  HIS   108     -15.677   6.204  -8.689
ATOM   1704  CG  HIS   108     -14.471   6.548  -9.523
ATOM   1705  ND1 HIS   108     -13.294   5.923  -9.378
ATOM   1706  CE1 HIS   108     -12.400   6.440 -10.251
ATOM   1707  NE2 HIS   108     -13.012   7.409 -10.950
ATOM   1708  HE  HIS   108     -11.383   6.050 -10.285
ATOM   1709  CD2 HIS   108     -14.289   7.505 -10.529
ATOM   1710  HNE HIS   108     -12.576   7.967 -11.671
ATOM   1711  HD  HIS   108     -14.957   8.241 -10.977
ATOM   1712  HA  HIS   108     -15.403   8.000  -7.667
ATOM   1713  HB1 HIS   108     -15.617   5.142  -8.451
ATOM   1714  HB2 HIS   108     -16.560   6.390  -9.300
ATOM   1715  O   HIS   108     -17.765   6.280  -6.306
ATOM   1716  N   ALA   109     -17.828   8.282  -7.357
ATOM   1717  CA  ALA   109     -19.187   8.665  -6.915
ATOM   1718  C   ALA   109     -20.312   8.111  -7.807
ATOM   1719  HN  ALA   109     -17.361   8.919  -7.987
ATOM   1720  CB  ALA   109     -19.295  10.188  -6.826
ATOM   1721  HA  ALA   109     -19.361   8.290  -5.907
ATOM   1722  HB1 ALA   109     -20.298  10.463  -6.500
ATOM   1723  HB2 ALA   109     -18.565  10.563  -6.109
ATOM   1724  HB3 ALA   109     -19.099  10.625  -7.806
ATOM   1725  O   ALA   109     -20.124   8.001  -9.018
ATOM   1726  N   PRO   110     -21.487   7.771  -7.223
ATOM   1727  CA  PRO   110     -21.869   7.721  -5.802
ATOM   1728  C   PRO   110     -21.424   6.420  -5.119
ATOM   1729  CB  PRO   110     -23.398   7.812  -5.855
ATOM   1730  CG  PRO   110     -23.761   7.198  -7.160
ATOM   1731  CD  PRO   110     -22.664   7.610  -8.102
ATOM   1732  HA  PRO   110     -21.407   8.553  -5.272
ATOM   1733  HB1 PRO   110     -23.824   7.264  -5.015
ATOM   1734  HB2 PRO   110     -23.702   8.857  -5.799
ATOM   1735  HG1 PRO   110     -23.812   6.115  -7.051
ATOM   1736  HG2 PRO   110     -24.731   7.576  -7.483
ATOM   1737  HD1 PRO   110     -22.516   6.832  -8.851
ATOM   1738  HD2 PRO   110     -22.940   8.541  -8.597
ATOM   1739  O   PRO   110     -20.955   5.506  -5.803
ATOM   1740  N   SER   111     -21.580   6.337  -3.793
ATOM   1741  CA  SER   111     -20.976   5.251  -3.005
ATOM   1742  C   SER   111     -21.614   5.014  -1.616
ATOM   1743  HN  SER   111     -22.126   7.034  -3.308
ATOM   1744  CB  SER   111     -19.465   5.513  -2.848
ATOM   1745  OG  SER   111     -18.775   4.352  -2.419
ATOM   1746  HG  SER   111     -17.841   4.580  -2.341
ATOM   1747  HA  SER   111     -21.064   4.312  -3.552
ATOM   1748  HB1 SER   111     -19.048   5.826  -3.806
ATOM   1749  HB2 SER   111     -19.307   6.299  -2.110
ATOM   1750  O   SER   111     -22.379   5.867  -1.123
ATOM   1751  N   SER   112     -21.301   3.840  -1.032
ATOM   1752  CA  SER   112     -21.531   3.470   0.394
ATOM   1753  C   SER   112     -20.220   2.919   1.012
ATOM   1754  HN  SER   112     -20.866   3.109  -1.577
ATOM   1755  CB  SER   112     -22.675   2.453   0.538
ATOM   1756  OG  SER   112     -23.945   3.060   0.332
ATOM   1757  HG  SER   112     -24.616   2.374   0.435
ATOM   1758  HA  SER   112     -21.849   4.351   0.951
ATOM   1759  HB1 SER   112     -22.550   1.659  -0.198
ATOM   1760  HB2 SER   112     -22.657   2.025   1.540
ATOM   1761  O   SER   112     -19.208   2.828   0.316
ATOM   1762  NT  AME   113     -20.224   2.533   2.291
ATOM   1763  CT  AME   113     -18.961   2.201   2.967
ATOM   1764  HN  AME   113     -21.098   2.470   2.793
ATOM   1765  HT1 AME   113     -19.165   1.910   3.997
ATOM   1766  HT2 AME   113     -18.476   1.375   2.446
ATOM   1767  HT3 AME   113     -18.304   3.071   2.958
TER   
ATOM   1768  C00 UNK   114      -0.294  -6.557   1.964
ATOM   1769  C01 UNK   114       0.163  -7.860   1.708
ATOM   1770  C02 UNK   114      -0.173  -5.574   0.980
ATOM   1771  H03 UNK   114      -0.696  -6.277   2.926
ATOM   1772  C04 UNK   114       0.708  -8.188   0.436
ATOM   1773  H05 UNK   114       0.171  -8.533   2.524
ATOM   1774  C06 UNK   114       0.804  -7.260  -0.602
ATOM   1775  H07 UNK   114       1.199  -9.165   0.312
ATOM   1776  C08 UNK   114       1.251  -7.545  -1.908
ATOM   1777  C09 UNK   114       0.394  -5.947  -0.308
ATOM   1778  C0A UNK   114       1.210  -6.493  -2.871
ATOM   1779  C0B UNK   114       1.658  -8.907  -2.328
ATOM   1780  C0C UNK   114       0.787  -5.199  -2.496
ATOM   1781  H0D UNK   114       1.505  -6.689  -3.852
ATOM   1782  C0E UNK   114       0.878  -4.123  -3.399
ATOM   1783  N0F UNK   114       0.369  -4.943  -1.233
ATOM   1784  C0G UNK   114       2.123  -3.712  -3.885
ATOM   1785  C0H UNK   114      -0.265  -3.361  -3.735
ATOM   1786  C0I UNK   114       2.275  -2.591  -4.767
ATOM   1787  H0J UNK   114       2.997  -4.302  -3.622
ATOM   1788  C0K UNK   114       1.179  -1.777  -5.046
ATOM   1789  F0M UNK   114       3.471  -2.231  -5.217
ATOM   1790  C0N UNK   114      -0.107  -2.190  -4.560
ATOM   1791  H0O UNK   114       1.240  -0.918  -5.745
ATOM   1792  H0P UNK   114      -0.949  -1.611  -4.821
ATOM   1793  H0Q UNK   114      -1.224  -3.631  -3.261
ATOM   1794  H0R UNK   114      -0.517  -4.589   1.105
ATOM   1795  O0S UNK   114       0.906  -9.886  -2.066
ATOM   1796  O0T UNK   114       2.720  -8.992  -3.011
TER   
TER   
ATOM   1797  O00 WTR   116      -8.256 -18.321  -8.836
ATOM   1798  H01 WTR   116      -8.718 -19.062  -8.444
ATOM   1799  H02 WTR   116      -8.944 -17.799  -9.247
TER   
ATOM   1800  O00 WTR   117       2.564 -18.159 -12.653
ATOM   1801  H01 WTR   117       2.102 -17.320 -12.645
ATOM   1802  H02 WTR   117       2.029 -18.723 -13.211
TER   
ATOM   1803  O00 WTR   118      -5.736 -15.766 -19.889
ATOM   1804  H01 WTR   118      -5.300 -15.064 -19.405
ATOM   1805  H02 WTR   118      -5.263 -15.814 -20.720
TER   
ATOM   1806  O00 WTR   119       9.212 -16.760 -16.910
ATOM   1807  H01 WTR   119       8.592 -16.058 -16.714
ATOM   1808  H02 WTR   119       9.132 -16.894 -17.855
TER   
ATOM   1809  O00 WTR   120      -7.645 -20.879  -9.993
ATOM   1810  H01 WTR   120      -7.738 -20.406 -10.819
ATOM   1811  H02 WTR   120      -6.972 -20.396  -9.514
TER   
ATOM   1812  O00 WTR   121      -3.075 -20.435 -17.851
ATOM   1813  H01 WTR   121      -3.160 -20.966 -17.059
ATOM   1814  H02 WTR   121      -3.945 -20.056 -17.980
TER   
ATOM   1815  O00 WTR   122      -5.908 -14.985 -10.135
ATOM   1816  H01 WTR   122      -6.153 -15.445  -9.331
ATOM   1817  H02 WTR   122      -5.797 -15.680 -10.784
TER   
ATOM   1818  O00 WTR   123      -5.396 -19.967  -3.934
ATOM   1819  H01 WTR   123      -5.490 -19.759  -3.004
ATOM   1820  H02 WTR   123      -5.107 -20.879  -3.948
TER   
ATOM   1821  O00 WTR   124      -0.509 -19.528 -17.898
ATOM   1822  H01 WTR   124      -0.455 -18.917 -18.632
ATOM   1823  H02 WTR   124      -1.388 -19.902 -17.960
TER   
ATOM   1824  O00 WTR   125      -8.897 -17.585  -4.802
ATOM   1825  H01 WTR   125      -8.326 -18.262  -5.164
ATOM   1826  H02 WTR   125      -8.432 -17.268  -4.028
TER   
ATOM   1827  O00 WTR   126      -9.945 -16.432 -10.576
ATOM   1828  H01 WTR   126      -9.946 -16.771 -11.471
ATOM   1829  H02 WTR   126      -9.340 -15.691 -10.601
TER   
ATOM   1830  O00 WTR   127      -5.783 -17.317 -11.678
ATOM   1831  H01 WTR   127      -5.377 -17.555 -12.512
ATOM   1832  H02 WTR   127      -5.108 -17.493 -11.023
TER   
ATOM   1833  O00 WTR   128      -1.575 -15.500 -21.197
ATOM   1834  H01 WTR   128      -1.547 -15.137 -20.311
ATOM   1835  H02 WTR   128      -2.432 -15.241 -21.535
TER   
ATOM   1836  O00 WTR   129      -4.203 -17.418  -9.475
ATOM   1837  H01 WTR   129      -3.338 -17.716  -9.758
ATOM   1838  H02 WTR   129      -4.059 -16.524  -9.165
TER   
ATOM   1839  O00 WTR   130      -6.833 -16.907 -17.614
ATOM   1840  H01 WTR   130      -6.678 -16.822 -18.555
ATOM   1841  H02 WTR   130      -7.750 -16.658 -17.498
TER   
ATOM   1842  O00 WTR   131      -2.813 -18.598 -13.040
ATOM   1843  H01 WTR   131      -2.548 -17.778 -12.622
ATOM   1844  H02 WTR   131      -2.579 -19.276 -12.406
TER   
ATOM   1845  O00 WTR   132      -7.768 -19.251 -12.394
ATOM   1846  H01 WTR   132      -8.622 -18.920 -12.672
ATOM   1847  H02 WTR   132      -7.277 -18.468 -12.145
TER   
ATOM   1848  O00 WTR   133       4.849 -20.547  -4.284
ATOM   1849  H01 WTR   133       3.900 -20.525  -4.406
ATOM   1850  H02 WTR   133       4.969 -20.505  -3.335
TER   
ATOM   1851  O00 WTR   134       5.583 -17.581 -12.878
ATOM   1852  H01 WTR   134       5.476 -16.890 -12.225
ATOM   1853  H02 WTR   134       4.735 -18.025 -12.899
TER   
ATOM   1854  O00 WTR   135       4.756 -19.306  -8.038
ATOM   1855  H01 WTR   135       5.375 -19.057  -7.353
ATOM   1856  H02 WTR   135       4.482 -20.193  -7.804
TER   
ATOM   1857  O00 WTR   136       6.820 -22.487 -13.652
ATOM   1858  H01 WTR   136       6.458 -23.023 -14.358
ATOM   1859  H02 WTR   136       6.668 -21.585 -13.934
TER   
ATOM   1860  O00 WTR   137       0.809 -12.986 -22.108
ATOM   1861  H01 WTR   137       1.078 -13.499 -21.346
ATOM   1862  H02 WTR   137       0.116 -13.506 -22.515
TER   
ATOM   1863  O00 WTR   138      -0.070 -26.695  -9.752
ATOM   1864  H01 WTR   138      -0.949 -26.697  -9.374
ATOM   1865  H02 WTR   138       0.039 -27.575 -10.112
TER   
ATOM   1866  O00 WTR   139       8.349 -18.022 -11.296
ATOM   1867  H01 WTR   139       7.931 -17.170 -11.167
ATOM   1868  H02 WTR   139       7.621 -18.641 -11.345
TER   
ATOM   1869  O00 WTR   140       0.925 -14.354  -5.523
ATOM   1870  H01 WTR   140       0.233 -14.624  -6.126
ATOM   1871  H02 WTR   140       1.712 -14.307  -6.066
TER   
ATOM   1872  O00 WTR   141       7.422 -15.062  -9.784
ATOM   1873  H01 WTR   141       7.002 -15.220  -8.938
ATOM   1874  H02 WTR   141       8.175 -14.509  -9.578
TER   
ATOM   1875  O00 WTR   142       8.535 -14.462 -13.483
ATOM   1876  H01 WTR   142       9.078 -13.706 -13.706
ATOM   1877  H02 WTR   142       7.717 -14.084 -13.162
TER   
ATOM   1878  O00 WTR   143      13.706 -16.235 -15.345
ATOM   1879  H01 WTR   143      13.631 -17.188 -15.290
ATOM   1880  H02 WTR   143      14.179 -15.985 -14.552
TER   
ATOM   1881  O00 WTR   144       1.019 -24.156  -9.251
ATOM   1882  H01 WTR   144       0.967 -25.082  -9.490
ATOM   1883  H02 WTR   144       1.259 -23.712 -10.065
TER   
ATOM   1884  O00 WTR   145      10.823 -17.787 -14.903
ATOM   1885  H01 WTR   145      10.497 -18.558 -14.439
ATOM   1886  H02 WTR   145      10.179 -17.634 -15.595
TER   
ATOM   1887  O00 WTR   146      11.556 -15.285 -16.971
ATOM   1888  H01 WTR   146      10.778 -15.808 -16.781
ATOM   1889  H02 WTR   146      12.234 -15.648 -16.401
TER   
ATOM   1890  O00 WTR   147       9.068 -24.664 -10.970
ATOM   1891  H01 WTR   147       9.163 -23.726 -11.139
ATOM   1892  H02 WTR   147       9.067 -24.738 -10.016
TER   
ATOM   1893  O00 WTR   148      -3.266 -18.409 -15.663
ATOM   1894  H01 WTR   148      -2.869 -18.446 -14.793
ATOM   1895  H02 WTR   148      -3.067 -19.260 -16.054
TER   
ATOM   1896  O00 WTR   149      -5.465 -25.752 -11.499
ATOM   1897  H01 WTR   149      -5.902 -25.217 -12.161
ATOM   1898  H02 WTR   149      -4.779 -25.185 -11.147
TER   
ATOM   1899  O00 WTR   150      -1.231 -15.083  -6.839
ATOM   1900  H01 WTR   150      -1.611 -15.959  -6.773
ATOM   1901  H02 WTR   150      -1.216 -14.897  -7.778
TER   
ATOM   1902  O00 WTR   151      -1.353 -23.051  -8.806
ATOM   1903  H01 WTR   151      -0.470 -23.415  -8.745
ATOM   1904  H02 WTR   151      -1.817 -23.644  -9.396
TER   
ATOM   1905  O00 WTR   152      -3.281 -21.456 -15.377
ATOM   1906  H01 WTR   152      -3.843 -21.167 -14.658
ATOM   1907  H02 WTR   152      -2.718 -22.125 -14.988
TER   
ATOM   1908  O00 WTR   153      10.804 -15.977 -12.948
ATOM   1909  H01 WTR   153      10.866 -16.729 -13.537
ATOM   1910  H02 WTR   153       9.942 -15.602 -13.128
TER   
ATOM   1911  O00 WTR   154     -17.451  -8.174 -19.840
ATOM   1912  H01 WTR   154     -17.715  -7.548 -20.516
ATOM   1913  H02 WTR   154     -18.276  -8.522 -19.501
TER   
ATOM   1914  O00 WTR   155     -14.837  -9.833 -15.425
ATOM   1915  H01 WTR   155     -14.570 -10.577 -15.964
ATOM   1916  H02 WTR   155     -14.922  -9.107 -16.043
TER   
ATOM   1917  O00 WTR   156     -13.301 -16.375 -10.755
ATOM   1918  H01 WTR   156     -12.810 -15.598 -10.488
ATOM   1919  H02 WTR   156     -12.793 -17.110 -10.410
TER   
ATOM   1920  O00 WTR   157      -9.284  -7.785 -15.533
ATOM   1921  H01 WTR   157      -9.592  -7.676 -14.633
ATOM   1922  H02 WTR   157      -9.567  -8.666 -15.778
TER   
ATOM   1923  O00 WTR   158     -13.443 -14.189 -15.609
ATOM   1924  H01 WTR   158     -13.220 -14.423 -14.708
ATOM   1925  H02 WTR   158     -12.617 -13.894 -15.992
TER   
ATOM   1926  O00 WTR   159     -17.109 -11.922 -17.576
ATOM   1927  H01 WTR   159     -16.912 -11.293 -18.270
ATOM   1928  H02 WTR   159     -18.023 -11.751 -17.349
TER   
ATOM   1929  O00 WTR   160     -11.225 -13.619 -12.382
ATOM   1930  H01 WTR   160     -11.031 -14.462 -12.794
ATOM   1931  H02 WTR   160     -12.179 -13.598 -12.317
TER   
ATOM   1932  O00 WTR   161     -11.115  -3.580 -19.020
ATOM   1933  H01 WTR   161     -12.037  -3.337 -18.934
ATOM   1934  H02 WTR   161     -10.645  -2.917 -18.515
TER   
ATOM   1935  O00 WTR   162     -12.894  -7.445 -17.437
ATOM   1936  H01 WTR   162     -12.602  -8.276 -17.811
ATOM   1937  H02 WTR   162     -12.672  -7.508 -16.508
TER   
ATOM   1938  O00 WTR   163     -12.547 -16.748 -13.468
ATOM   1939  H01 WTR   163     -13.083 -16.566 -12.697
ATOM   1940  H02 WTR   163     -13.174 -17.027 -14.136
TER   
ATOM   1941  O00 WTR   164     -14.566 -11.064 -12.930
ATOM   1942  H01 WTR   164     -13.636 -11.013 -12.709
ATOM   1943  H02 WTR   164     -14.626 -10.679 -13.805
TER   
ATOM   1944  O00 WTR   165     -15.239  -5.441 -14.863
ATOM   1945  H01 WTR   165     -15.171  -6.199 -15.444
ATOM   1946  H02 WTR   165     -16.180  -5.276 -14.794
TER   
ATOM   1947  O00 WTR   166     -13.001  -3.789 -15.197
ATOM   1948  H01 WTR   166     -13.785  -4.325 -15.077
ATOM   1949  H02 WTR   166     -12.305  -4.420 -15.381
TER   
ATOM   1950  O00 WTR   167     -15.063  -6.966 -12.565
ATOM   1951  H01 WTR   167     -15.155  -6.503 -13.398
ATOM   1952  H02 WTR   167     -14.164  -6.785 -12.289
TER   
ATOM   1953  O00 WTR   168     -18.505   1.746 -12.580
ATOM   1954  H01 WTR   168     -18.863   2.567 -12.243
ATOM   1955  H02 WTR   168     -17.561   1.897 -12.626
TER   
ATOM   1956  O00 WTR   169     -21.318   7.228 -11.186
ATOM   1957  H01 WTR   169     -20.817   7.097 -10.381
ATOM   1958  H02 WTR   169     -21.526   6.344 -11.486
TER   
ATOM   1959  O00 WTR   170     -13.179   1.289 -16.527
ATOM   1960  H01 WTR   170     -13.572   0.459 -16.797
ATOM   1961  H02 WTR   170     -12.342   1.042 -16.134
TER   
ATOM   1962  O00 WTR   171     -15.097  -1.251 -17.575
ATOM   1963  H01 WTR   171     -15.101  -0.636 -18.308
ATOM   1964  H02 WTR   171     -14.754  -2.064 -17.945
TER   
ATOM   1965  O00 WTR   172     -18.537   4.510  -8.174
ATOM   1966  H01 WTR   172     -18.289   5.043  -7.419
ATOM   1967  H02 WTR   172     -19.389   4.141  -7.938
TER   
ATOM   1968  O00 WTR   173     -12.855  -2.284 -10.348
ATOM   1969  H01 WTR   173     -11.969  -2.068 -10.641
ATOM   1970  H02 WTR   173     -13.360  -2.373 -11.156
TER   
ATOM   1971  O00 WTR   174     -15.274   2.362 -13.207
ATOM   1972  H01 WTR   174     -15.315   1.632 -13.824
ATOM   1973  H02 WTR   174     -14.917   1.980 -12.406
TER   
ATOM   1974  O00 WTR   175     -19.608  -9.386 -18.516
ATOM   1975  H01 WTR   175     -20.415  -9.854 -18.734
ATOM   1976  H02 WTR   175     -19.495  -9.530 -17.576
TER   
ATOM   1977  O00 WTR   176     -19.584   8.649 -12.650
ATOM   1978  H01 WTR   176     -20.183   8.127 -12.116
ATOM   1979  H02 WTR   176     -19.122   8.007 -13.189
TER   
ATOM   1980  O00 WTR   177     -15.394  -0.399 -13.777
ATOM   1981  H01 WTR   177     -15.786  -0.967 -13.113
ATOM   1982  H02 WTR   177     -15.881  -0.595 -14.578
TER   
ATOM   1983  O00 WTR   178     -17.658  -0.666 -11.792
ATOM   1984  H01 WTR   178     -17.764  -0.420 -10.874
ATOM   1985  H02 WTR   178     -17.945   0.104 -12.282
TER   
ATOM   1986  O00 WTR   179     -14.622   3.620 -10.555
ATOM   1987  H01 WTR   179     -13.931   3.689 -11.214
ATOM   1988  H02 WTR   179     -14.455   4.348  -9.955
TER   
ATOM   1989  O00 WTR   180     -16.031 -10.326 -19.472
ATOM   1990  H01 WTR   180     -16.513  -9.510 -19.603
ATOM   1991  H02 WTR   180     -15.112 -10.083 -19.583
TER   
ATOM   1992  O00 WTR   181     -20.198   4.585 -10.869
ATOM   1993  H01 WTR   181     -20.661   3.751 -10.795
ATOM   1994  H02 WTR   181     -19.608   4.599 -10.115
TER   
ATOM   1995  O00 WTR   182     -13.899 -13.767 -12.051
ATOM   1996  H01 WTR   182     -14.541 -14.470 -12.152
ATOM   1997  H02 WTR   182     -14.354 -12.982 -12.354
TER   
ATOM   1998  O00 WTR   183      -7.147  -8.939 -13.309
ATOM   1999  H01 WTR   183      -7.313  -9.858 -13.102
ATOM   2000  H02 WTR   183      -8.008  -8.522 -13.259
TER   
ATOM   2001  O00 WTR   184     -10.872 -13.338 -16.215
ATOM   2002  H01 WTR   184     -10.481 -12.466 -16.257
ATOM   2003  H02 WTR   184     -10.143 -13.936 -16.382
TER   
ATOM   2004  O00 WTR   185      -7.936 -14.372 -13.394
ATOM   2005  H01 WTR   185      -7.222 -14.423 -14.030
ATOM   2006  H02 WTR   185      -8.630 -14.914 -13.768
TER   
ATOM   2007  O00 WTR   186      -4.448 -13.688 -18.434
ATOM   2008  H01 WTR   186      -5.026 -13.553 -17.684
ATOM   2009  H02 WTR   186      -3.603 -13.917 -18.048
TER   
ATOM   2010  O00 WTR   187      -3.003 -10.003 -21.020
ATOM   2011  H01 WTR   187      -3.350  -9.269 -20.513
ATOM   2012  H02 WTR   187      -2.185 -10.233 -20.581
TER   
ATOM   2013  O00 WTR   188       1.252 -12.705 -11.490
ATOM   2014  H01 WTR   188       0.522 -12.225 -11.881
ATOM   2015  H02 WTR   188       2.033 -12.237 -11.786
TER   
ATOM   2016  O00 WTR   189      -5.996 -18.023 -15.006
ATOM   2017  H01 WTR   189      -5.110 -18.336 -15.189
ATOM   2018  H02 WTR   189      -6.428 -18.010 -15.860
TER   
ATOM   2019  O00 WTR   190     -17.514 -10.216 -14.165
ATOM   2020  H01 WTR   190     -16.829  -9.766 -14.659
ATOM   2021  H02 WTR   190     -17.954  -9.521 -13.675
TER   
ATOM   2022  O00 WTR   191      -6.588 -16.981 -22.678
ATOM   2023  H01 WTR   191      -7.043 -16.419 -22.051
ATOM   2024  H02 WTR   191      -7.248 -17.184 -23.341
TER   
ATOM   2025  O00 WTR   192     -10.412 -15.483 -19.560
ATOM   2026  H01 WTR   192      -9.532 -15.339 -19.908
ATOM   2027  H02 WTR   192     -10.917 -15.803 -20.308
TER   
ATOM   2028  O00 WTR   193      -1.149  -3.923 -15.548
ATOM   2029  H01 WTR   193      -0.550  -3.336 -16.010
ATOM   2030  H02 WTR   193      -1.832  -3.347 -15.204
TER   
ATOM   2031  O00 WTR   194      -7.536 -11.407 -16.372
ATOM   2032  H01 WTR   194      -7.278 -10.896 -17.139
ATOM   2033  H02 WTR   194      -6.886 -11.186 -15.705
TER   
ATOM   2034  O00 WTR   195      -9.328 -15.468 -17.018
ATOM   2035  H01 WTR   195      -8.585 -14.922 -17.276
ATOM   2036  H02 WTR   195      -9.815 -15.610 -17.829
TER   
ATOM   2037  O00 WTR   196      -3.637 -14.813 -13.635
ATOM   2038  H01 WTR   196      -3.084 -15.272 -13.004
ATOM   2039  H02 WTR   196      -3.170 -13.997 -13.815
TER   
ATOM   2040  O00 WTR   197       1.894 -14.648 -14.616
ATOM   2041  H01 WTR   197       1.784 -13.700 -14.550
ATOM   2042  H02 WTR   197       1.591 -14.864 -15.498
TER   
ATOM   2043  O00 WTR   198      -4.639 -13.291 -23.887
ATOM   2044  H01 WTR   198      -5.069 -12.590 -23.396
ATOM   2045  H02 WTR   198      -4.866 -13.118 -24.801
TER   
ATOM   2046  O00 WTR   199       0.817 -18.776  -1.912
ATOM   2047  H01 WTR   199       1.742 -18.532  -1.951
ATOM   2048  H02 WTR   199       0.402 -18.065  -1.425
TER   
ATOM   2049  O00 WTR   200      -2.635 -12.240 -13.811
ATOM   2050  H01 WTR   200      -2.923 -12.180 -12.901
ATOM   2051  H02 WTR   200      -3.237 -11.672 -14.292
TER   
ATOM   2052  O00 WTR   201      -6.618  -2.919 -13.123
ATOM   2053  H01 WTR   201      -6.896  -2.900 -12.207
ATOM   2054  H02 WTR   201      -7.424  -3.074 -13.616
TER   
ATOM   2055  O00 WTR   202      -5.363  -0.995 -15.000
ATOM   2056  H01 WTR   202      -6.233  -0.767 -15.329
ATOM   2057  H02 WTR   202      -5.526  -1.665 -14.336
TER   
ATOM   2058  O00 WTR   203      -6.285  -7.942 -10.911
ATOM   2059  H01 WTR   203      -6.647  -8.331 -11.707
ATOM   2060  H02 WTR   203      -5.462  -7.544 -11.191
TER   
ATOM   2061  O00 WTR   204      -1.272 -14.024 -18.837
ATOM   2062  H01 WTR   204      -1.290 -14.530 -18.025
ATOM   2063  H02 WTR   204      -0.381 -14.134 -19.169
TER   
ATOM   2064  O00 WTR   205      -2.041 -16.124 -11.987
ATOM   2065  H01 WTR   205      -2.178 -15.579 -11.213
ATOM   2066  H02 WTR   205      -1.103 -16.056 -12.165
TER   
ATOM   2067  O00 WTR   206      -0.824 -17.365 -16.431
ATOM   2068  H01 WTR   206      -1.703 -17.501 -16.078
ATOM   2069  H02 WTR   206      -0.756 -17.991 -17.152
TER   
ATOM   2070  O00 WTR   207      -6.566 -12.059 -10.248
ATOM   2071  H01 WTR   207      -6.579 -11.615  -9.400
ATOM   2072  H02 WTR   207      -7.303 -12.668 -10.211
TER   
ATOM   2073  O00 WTR   208      -4.047 -12.077 -11.438
ATOM   2074  H01 WTR   208      -4.801 -12.663 -11.499
ATOM   2075  H02 WTR   208      -4.384 -11.299 -10.993
TER   
ATOM   2076  O00 WTR   209      -6.297  -9.959 -18.614
ATOM   2077  H01 WTR   209      -6.705  -9.187 -19.007
ATOM   2078  H02 WTR   209      -6.163 -10.560 -19.347
TER   
ATOM   2079  O00 WTR   210       3.553  -4.437 -13.891
ATOM   2080  H01 WTR   210       4.048  -3.708 -13.517
ATOM   2081  H02 WTR   210       3.021  -4.763 -13.165
TER   
ATOM   2082  O00 WTR   211      -7.293 -11.575 -12.990
ATOM   2083  H01 WTR   211      -7.009 -12.073 -12.223
ATOM   2084  H02 WTR   211      -7.792 -12.203 -13.512
TER   
ATOM   2085  O00 WTR   212      -7.302 -13.867 -17.574
ATOM   2086  H01 WTR   212      -6.851 -14.397 -16.918
ATOM   2087  H02 WTR   212      -7.531 -13.059 -17.114
TER   
ATOM   2088  O00 WTR   213     -14.320 -12.159 -17.292
ATOM   2089  H01 WTR   213     -14.129 -12.754 -16.566
ATOM   2090  H02 WTR   213     -15.275 -12.118 -17.323
TER   
ATOM   2091  O00 WTR   214      -8.870  -6.629  -9.384
ATOM   2092  H01 WTR   214      -8.684  -5.869  -8.832
ATOM   2093  H02 WTR   214      -8.011  -7.014  -9.559
TER   
ATOM   2094  O00 WTR   215      -9.355  -8.028 -12.300
ATOM   2095  H01 WTR   215      -9.257  -7.091 -12.135
ATOM   2096  H02 WTR   215     -10.158  -8.271 -11.838
TER   
ATOM   2097  O00 WTR   216       1.156  -8.321 -17.056
ATOM   2098  H01 WTR   216       0.482  -8.463 -16.393
ATOM   2099  H02 WTR   216       1.808  -7.769 -16.623
TER   
ATOM   2100  O00 WTR   217       9.063  -3.253 -12.707
ATOM   2101  H01 WTR   217       9.301  -3.483 -13.605
ATOM   2102  H02 WTR   217       8.445  -2.528 -12.801
TER   
ATOM   2103  O00 WTR   218      -1.299  -6.501 -17.596
ATOM   2104  H01 WTR   218      -0.554  -6.212 -18.124
ATOM   2105  H02 WTR   218      -1.386  -5.831 -16.917
TER   
ATOM   2106  O00 WTR   219      -1.883 -18.869  -9.791
ATOM   2107  H01 WTR   219      -1.684 -19.720 -10.180
ATOM   2108  H02 WTR   219      -1.037 -18.424  -9.741
TER   
ATOM   2109  O00 WTR   220     -12.420 -10.441 -18.053
ATOM   2110  H01 WTR   220     -11.712 -10.515 -17.413
ATOM   2111  H02 WTR   220     -13.029 -11.141 -17.818
TER   
ATOM   2112  O00 WTR   221      -0.950  -3.275  -9.328
ATOM   2113  H01 WTR   221      -0.532  -2.454  -9.589
ATOM   2114  H02 WTR   221      -1.161  -3.710 -10.155
TER   
ATOM   2115  O00 WTR   222     -10.471  -4.928 -15.617
ATOM   2116  H01 WTR   222     -10.497  -4.761 -16.559
ATOM   2117  H02 WTR   222     -10.125  -5.817 -15.540
TER   
ATOM   2118  O00 WTR   223      -5.102 -11.072 -14.842
ATOM   2119  H01 WTR   223      -4.741 -10.289 -14.427
ATOM   2120  H02 WTR   223      -5.666 -11.460 -14.172
TER   
ATOM   2121  O00 WTR   224     -10.792 -11.043 -12.988
ATOM   2122  H01 WTR   224     -10.905 -10.795 -12.070
ATOM   2123  H02 WTR   224     -10.768 -12.000 -12.976
TER   
ATOM   2124  O00 WTR   225      -4.405   2.518 -18.544
ATOM   2125  H01 WTR   225      -4.811   3.243 -18.068
ATOM   2126  H02 WTR   225      -4.564   2.718 -19.466
TER   
ATOM   2127  O00 WTR   226      -8.425   4.752 -15.363
ATOM   2128  H01 WTR   226      -9.359   4.561 -15.277
ATOM   2129  H02 WTR   226      -8.176   5.118 -14.515
TER   
ATOM   2130  O00 WTR   227      -8.268  -7.516 -18.254
ATOM   2131  H01 WTR   227      -8.630  -7.502 -17.368
ATOM   2132  H02 WTR   227      -8.836  -6.930 -18.755
TER   
ATOM   2133  O00 WTR   228       1.280 -14.245 -19.574
ATOM   2134  H01 WTR   228       2.011 -13.628 -19.531
ATOM   2135  H02 WTR   228       1.426 -14.842 -18.841
TER   
ATOM   2136  O00 WTR   229       5.847  -5.965 -13.850
ATOM   2137  H01 WTR   229       5.725  -6.899 -13.679
ATOM   2138  H02 WTR   229       4.960  -5.607 -13.872
TER   
ATOM   2139  O00 WTR   230       8.674 -11.427 -15.839
ATOM   2140  H01 WTR   230       8.430 -12.353 -15.838
ATOM   2141  H02 WTR   230       8.727 -11.192 -14.912
TER   
ATOM   2142  O00 WTR   231       8.796  -9.783 -10.351
ATOM   2143  H01 WTR   231       9.133  -9.058 -10.876
ATOM   2144  H02 WTR   231       9.309  -9.752  -9.543
TER   
ATOM   2145  O00 WTR   232      -0.162 -22.163 -14.951
ATOM   2146  H01 WTR   232      -0.153 -21.207 -15.000
ATOM   2147  H02 WTR   232      -0.255 -22.449 -15.860
TER   
ATOM   2148  O00 WTR   233      -2.853 -15.023 -16.331
ATOM   2149  H01 WTR   233      -3.057 -15.915 -16.613
ATOM   2150  H02 WTR   233      -3.137 -14.989 -15.418
TER   
ATOM   2151  O00 WTR   234       4.877  -2.793 -12.171
ATOM   2152  H01 WTR   234       4.969  -3.212 -11.315
ATOM   2153  H02 WTR   234       5.776  -2.628 -12.455
TER   
ATOM   2154  O00 WTR   235       5.712 -18.141 -16.615
ATOM   2155  H01 WTR   235       6.425 -18.335 -17.223
ATOM   2156  H02 WTR   235       6.099 -17.547 -15.972
TER   
ATOM   2157  O00 WTR   236       5.615 -15.041 -11.970
ATOM   2158  H01 WTR   236       6.239 -15.070 -11.244
ATOM   2159  H02 WTR   236       4.756 -15.046 -11.548
TER   
ATOM   2160  O00 WTR   237       4.827  -4.543  -9.890
ATOM   2161  H01 WTR   237       4.267  -4.182  -9.204
ATOM   2162  H02 WTR   237       4.848  -5.484  -9.713
TER   
ATOM   2163  O00 WTR   238       6.421  -6.522 -19.105
ATOM   2164  H01 WTR   238       6.987  -7.293 -19.152
ATOM   2165  H02 WTR   238       7.027  -5.784 -19.035
TER   
ATOM   2166  O00 WTR   239       5.454 -12.926 -17.555
ATOM   2167  H01 WTR   239       4.992 -13.105 -16.736
ATOM   2168  H02 WTR   239       6.096 -13.633 -17.628
TER   
ATOM   2169  O00 WTR   240     -12.924  -5.578  -7.801
ATOM   2170  H01 WTR   240     -12.790  -5.021  -7.034
ATOM   2171  H02 WTR   240     -12.228  -5.325  -8.407
TER   
ATOM   2172  O00 WTR   241       2.445  -9.560 -10.021
ATOM   2173  H01 WTR   241       2.330 -10.142  -9.270
ATOM   2174  H02 WTR   241       1.562  -9.449 -10.375
TER   
ATOM   2175  O00 WTR   242      -1.745 -11.022 -18.440
ATOM   2176  H01 WTR   242      -1.351 -11.861 -18.200
ATOM   2177  H02 WTR   242      -1.010 -10.492 -18.750
TER   
ATOM   2178  O00 WTR   243      15.717 -13.413 -15.615
ATOM   2179  H01 WTR   243      15.788 -13.814 -14.749
ATOM   2180  H02 WTR   243      16.168 -14.022 -16.199
TER   
ATOM   2181  O00 WTR   244       4.303 -14.129 -15.318
ATOM   2182  H01 WTR   244       4.948 -14.820 -15.164
ATOM   2183  H02 WTR   244       3.460 -14.542 -15.132
TER   
ATOM   2184  O00 WTR   245       6.923 -16.222 -14.918
ATOM   2185  H01 WTR   245       7.595 -15.749 -14.428
ATOM   2186  H02 WTR   245       6.554 -16.839 -14.286
TER   
ATOM   2187  O00 WTR   246      -0.180  -8.523 -22.887
ATOM   2188  H01 WTR   246       0.582  -9.006 -22.566
ATOM   2189  H02 WTR   246      -0.777  -9.200 -23.205
TER   
ATOM   2190  O00 WTR   247       4.632  -7.026  -8.528
ATOM   2191  H01 WTR   247       4.800  -7.961  -8.411
ATOM   2192  H02 WTR   247       3.688  -6.934  -8.402
TER   
ATOM   2193  O00 WTR   248       8.135  -4.062 -18.573
ATOM   2194  H01 WTR   248       7.594  -3.498 -19.126
ATOM   2195  H02 WTR   248       9.022  -3.957 -18.918
TER   
ATOM   2196  O00 WTR   249       8.390  -6.751 -14.871
ATOM   2197  H01 WTR   249       8.240  -7.437 -15.523
ATOM   2198  H02 WTR   249       7.512  -6.498 -14.585
TER   
ATOM   2199  O00 WTR   250      -5.357 -11.826 -20.572
ATOM   2200  H01 WTR   250      -5.074 -12.588 -20.068
ATOM   2201  H02 WTR   250      -4.613 -11.225 -20.537
TER   
ATOM   2202  O00 WTR   251      12.967  -9.015 -15.203
ATOM   2203  H01 WTR   251      12.255  -8.385 -15.098
ATOM   2204  H02 WTR   251      12.613  -9.683 -15.790
TER   
ATOM   2205  O00 WTR   252      12.798 -13.219 -14.998
ATOM   2206  H01 WTR   252      12.354 -14.057 -14.868
ATOM   2207  H02 WTR   252      13.673 -13.455 -15.305
TER   
ATOM   2208  O00 WTR   253      -6.058 -15.076 -15.162
ATOM   2209  H01 WTR   253      -5.243 -14.871 -14.702
ATOM   2210  H02 WTR   253      -6.083 -16.033 -15.189
TER   
ATOM   2211  O00 WTR   254      -4.399 -15.420 -22.229
ATOM   2212  H01 WTR   254      -5.081 -16.047 -22.469
ATOM   2213  H02 WTR   254      -4.402 -14.778 -22.938
TER   
ATOM   2214  O00 WTR   255      -9.984 -15.725 -14.340
ATOM   2215  H01 WTR   255     -10.340 -16.572 -14.071
ATOM   2216  H02 WTR   255      -9.899 -15.791 -15.291
TER   
ATOM   2217  O00 WTR   256       5.627  -9.720  -8.166
ATOM   2218  H01 WTR   256       6.011  -9.358  -7.367
ATOM   2219  H02 WTR   256       6.341  -9.704  -8.804
TER   
ATOM   2220  O00 WTR   257       3.000 -17.278 -17.876
ATOM   2221  H01 WTR   257       3.691 -17.135 -17.229
ATOM   2222  H02 WTR   257       3.465 -17.372 -18.707
TER   
ATOM   2223  O00 WTR   258       2.551  -7.873 -14.291
ATOM   2224  H01 WTR   258       3.228  -7.919 -13.616
ATOM   2225  H02 WTR   258       2.370  -6.938 -14.385
TER   
ATOM   2226  O00 WTR   259      10.734 -13.214 -18.360
ATOM   2227  H01 WTR   259      11.108 -12.414 -17.989
ATOM   2228  H02 WTR   259      11.042 -13.913 -17.783
TER   
ATOM   2229  O00 WTR   260       7.797  -8.959 -16.608
ATOM   2230  H01 WTR   260       8.059  -9.816 -16.271
ATOM   2231  H02 WTR   260       6.846  -9.017 -16.697
TER   
ATOM   2232  O00 WTR   261       3.112   1.151 -16.987
ATOM   2233  H01 WTR   261       3.675   1.354 -16.241
ATOM   2234  H02 WTR   261       3.700   0.756 -17.631
TER   
ATOM   2235  O00 WTR   262       3.999 -10.178 -20.790
ATOM   2236  H01 WTR   262       4.755 -10.643 -20.431
ATOM   2237  H02 WTR   262       4.156  -9.260 -20.568
TER   
ATOM   2238  O00 WTR   263      15.444  -6.956 -12.520
ATOM   2239  H01 WTR   263      14.614  -6.933 -12.044
ATOM   2240  H02 WTR   263      15.972  -7.603 -12.052
TER   
ATOM   2241  O00 WTR   264       0.713 -11.958 -15.546
ATOM   2242  H01 WTR   264       1.341 -11.481 -16.089
ATOM   2243  H02 WTR   264      -0.088 -11.980 -16.068
TER   
ATOM   2244  O00 WTR   265       3.249   8.475 -17.943
ATOM   2245  H01 WTR   265       3.906   7.795 -17.788
ATOM   2246  H02 WTR   265       2.744   8.155 -18.690
TER   
ATOM   2247  O00 WTR   266      -1.784  -6.589 -21.724
ATOM   2248  H01 WTR   266      -1.531  -7.214 -22.404
ATOM   2249  H02 WTR   266      -2.035  -7.134 -20.979
TER   
ATOM   2250  O00 WTR   267       2.608 -10.593 -16.691
ATOM   2251  H01 WTR   267       2.593 -11.039 -17.538
ATOM   2252  H02 WTR   267       2.163  -9.761 -16.849
TER   
ATOM   2253  O00 WTR   268      -0.148  -9.159 -19.633
ATOM   2254  H01 WTR   268       0.433  -8.765 -18.982
ATOM   2255  H02 WTR   268       0.433  -9.406 -20.353
TER   
ATOM   2256  O00 WTR   269       6.716 -14.465 -20.356
ATOM   2257  H01 WTR   269       6.518 -13.540 -20.212
ATOM   2258  H02 WTR   269       5.908 -14.830 -20.718
TER   
ATOM   2259  O00 WTR   270       2.748  -5.707 -27.717
ATOM   2260  H01 WTR   270       3.570  -6.053 -27.370
ATOM   2261  H02 WTR   270       2.071  -6.095 -27.162
TER   
ATOM   2262  O00 WTR   271       3.455 -14.411 -10.480
ATOM   2263  H01 WTR   271       3.877 -13.743  -9.940
ATOM   2264  H02 WTR   271       2.780 -13.936 -10.965
TER   
ATOM   2265  O00 WTR   272       5.995 -11.728 -19.774
ATOM   2266  H01 WTR   272       5.795 -11.921 -18.858
ATOM   2267  H02 WTR   272       6.632 -11.015 -19.735
TER   
ATOM   2268  O00 WTR   273       5.185  -9.027 -16.638
ATOM   2269  H01 WTR   273       4.575  -8.316 -16.835
ATOM   2270  H02 WTR   273       4.627  -9.747 -16.345
TER   
ATOM   2271  O00 WTR   274       3.538  -2.013 -20.440
ATOM   2272  H01 WTR   274       2.641  -2.201 -20.716
ATOM   2273  H02 WTR   274       3.439  -1.469 -19.658
TER   
ATOM   2274  O00 WTR   275       5.853 -12.474 -13.187
ATOM   2275  H01 WTR   275       5.429 -13.327 -13.279
ATOM   2276  H02 WTR   275       5.432 -11.924 -13.848
TER   
ATOM   2277  O00 WTR   276       4.056  -6.703 -17.754
ATOM   2278  H01 WTR   276       3.798  -5.782 -17.714
ATOM   2279  H02 WTR   276       4.895  -6.697 -18.215
TER   
ATOM   2280  O00 WTR   277       1.189 -15.548 -17.173
ATOM   2281  H01 WTR   277       0.369 -15.831 -16.769
ATOM   2282  H02 WTR   277       1.711 -16.348 -17.242
TER   
ATOM   2283  O00 WTR   278       2.468  -4.682 -11.380
ATOM   2284  H01 WTR   278       1.936  -5.424 -11.092
ATOM   2285  H02 WTR   278       3.186  -4.642 -10.748
TER   
ATOM   2286  O00 WTR   279       9.166  -7.956 -12.637
ATOM   2287  H01 WTR   279       8.751  -7.486 -11.914
ATOM   2288  H02 WTR   279       8.874  -7.494 -13.423
TER   
ATOM   2289  O00 WTR   280      12.564  -6.220 -12.390
ATOM   2290  H01 WTR   280      12.086  -6.646 -13.101
ATOM   2291  H02 WTR   280      12.811  -5.366 -12.744
TER   
ATOM   2292  O00 WTR   281      -2.639 -10.658 -23.605
ATOM   2293  H01 WTR   281      -3.463 -11.124 -23.747
ATOM   2294  H02 WTR   281      -2.675 -10.378 -22.690
TER   
ATOM   2295  O00 WTR   282      -4.352   0.509 -13.044
ATOM   2296  H01 WTR   282      -4.861   1.268 -12.757
ATOM   2297  H02 WTR   282      -4.932   0.046 -13.649
TER   
ATOM   2298  O00 WTR   283     -12.289  -7.071 -11.907
ATOM   2299  H01 WTR   283     -11.884  -6.243 -12.164
ATOM   2300  H02 WTR   283     -12.277  -7.057 -10.950
TER   
ATOM   2301  O00 WTR   284     -10.832   1.200 -15.063
ATOM   2302  H01 WTR   284     -11.031   2.104 -14.820
ATOM   2303  H02 WTR   284     -11.349   0.669 -14.456
TER   
ATOM   2304  O00 WTR   285      -7.123  -0.403 -17.447
ATOM   2305  H01 WTR   285      -6.218  -0.435 -17.755
ATOM   2306  H02 WTR   285      -7.133   0.304 -16.802
TER   
ATOM   2307  O00 WTR   286     -16.821  -3.528 -12.193
ATOM   2308  H01 WTR   286     -17.108  -4.090 -11.473
ATOM   2309  H02 WTR   286     -17.025  -2.640 -11.901
TER   
ATOM   2310  O00 WTR   287      -0.627  -4.393 -22.855
ATOM   2311  H01 WTR   287      -0.635  -3.801 -22.103
ATOM   2312  H02 WTR   287      -1.064  -5.185 -22.542
TER   
ATOM   2313  O00 WTR   288      -9.631  -1.524 -10.373
ATOM   2314  H01 WTR   288      -8.896  -2.066 -10.659
ATOM   2315  H02 WTR   288      -9.614  -0.768 -10.959
TER   
ATOM   2316  O00 WTR   289      -1.800   1.340 -18.440
ATOM   2317  H01 WTR   289      -1.365   1.352 -17.588
ATOM   2318  H02 WTR   289      -2.670   1.702 -18.271
TER   
ATOM   2319  O00 WTR   290      -4.233   9.928 -17.021
ATOM   2320  H01 WTR   290      -4.827   9.205 -17.222
ATOM   2321  H02 WTR   290      -3.357   9.555 -17.121
TER   
ATOM   2322  O00 WTR   291       3.631   3.290 -11.774
ATOM   2323  H01 WTR   291       3.324   4.168 -12.001
ATOM   2324  H02 WTR   291       2.932   2.707 -12.071
TER   
ATOM   2325  O00 WTR   292     -12.142   2.912 -12.099
ATOM   2326  H01 WTR   292     -12.278   2.044 -12.478
ATOM   2327  H02 WTR   292     -11.640   2.749 -11.300
TER   
ATOM   2328  O00 WTR   293     -12.711   0.123 -13.050
ATOM   2329  H01 WTR   293     -13.645  -0.070 -13.124
ATOM   2330  H02 WTR   293     -12.298  -0.733 -12.929
TER   
ATOM   2331  O00 WTR   294      -5.586   4.686 -16.988
ATOM   2332  H01 WTR   294      -5.096   4.822 -16.177
ATOM   2333  H02 WTR   294      -6.311   4.114 -16.737
TER   
ATOM   2334  O00 WTR   295      -3.438  -7.822 -19.307
ATOM   2335  H01 WTR   295      -2.741  -7.528 -18.720
ATOM   2336  H02 WTR   295      -4.232  -7.786 -18.774
TER   
ATOM   2337  O00 WTR   296      -5.951  11.960 -16.691
ATOM   2338  H01 WTR   296      -5.267  11.349 -16.965
ATOM   2339  H02 WTR   296      -6.737  11.419 -16.608
TER   
ATOM   2340  O00 WTR   297      -8.040   0.622 -15.054
ATOM   2341  H01 WTR   297      -8.964   0.863 -14.988
ATOM   2342  H02 WTR   297      -7.566   1.429 -14.849
TER   
ATOM   2343  O00 WTR   298     -10.488  -6.214 -19.033
ATOM   2344  H01 WTR   298     -10.626  -5.269 -19.099
ATOM   2345  H02 WTR   298     -11.317  -6.554 -18.695
TER   
ATOM   2346  O00 WTR   299     -11.296  -4.517 -12.102
ATOM   2347  H01 WTR   299     -11.286  -3.705 -12.608
ATOM   2348  H02 WTR   299     -10.381  -4.799 -12.083
TER   
ATOM   2349  O00 WTR   300      -3.091   6.177 -18.849
ATOM   2350  H01 WTR   300      -3.838   5.712 -18.473
ATOM   2351  H02 WTR   300      -2.510   5.485 -19.164
TER   
ATOM   2352  O00 WTR   301       0.277  -2.887 -20.278
ATOM   2353  H01 WTR   301      -0.084  -3.641 -19.812
ATOM   2354  H02 WTR   301      -0.360  -2.187 -20.133
TER   
ATOM   2355  O00 WTR   302     -12.701  -8.074 -14.652
ATOM   2356  H01 WTR   302     -12.546  -8.151 -13.711
ATOM   2357  H02 WTR   302     -13.390  -8.713 -14.835
TER   
ATOM   2358  O00 WTR   303      -1.638  -1.482 -13.097
ATOM   2359  H01 WTR   303      -2.412  -1.347 -12.550
ATOM   2360  H02 WTR   303      -1.293  -2.331 -12.818
TER   
ATOM   2361  O00 WTR   304     -10.038 -10.368 -15.736
ATOM   2362  H01 WTR   304     -10.260 -10.579 -14.829
ATOM   2363  H02 WTR   304      -9.159 -10.726 -15.858
TER   
ATOM   2364  O00 WTR   305     -15.703  -7.762 -16.985
ATOM   2365  H01 WTR   305     -16.273  -8.029 -17.706
ATOM   2366  H02 WTR   305     -14.865  -7.562 -17.402
TER   
ATOM   2367  O00 WTR   306       0.474  -5.775 -20.143
ATOM   2368  H01 WTR   306       1.089  -5.364 -20.750
ATOM   2369  H02 WTR   306      -0.259  -6.050 -20.693
TER   
ATOM   2370  O00 WTR   307      -7.622   5.604 -12.936
ATOM   2371  H01 WTR   307      -7.535   4.728 -12.562
ATOM   2372  H02 WTR   307      -6.761   5.794 -13.307
TER   
ATOM   2373  O00 WTR   308     -11.326  -2.226 -13.564
ATOM   2374  H01 WTR   308     -10.458  -2.380 -13.939
ATOM   2375  H02 WTR   308     -11.912  -2.775 -14.084
TER   
ATOM   2376  O00 WTR   309      -6.131  -7.172 -15.048
ATOM   2377  H01 WTR   309      -6.528  -7.933 -14.624
ATOM   2378  H02 WTR   309      -6.452  -7.205 -15.949
TER   
ATOM   2379  O00 WTR   310      -9.261   5.128 -10.571
ATOM   2380  H01 WTR   310      -8.636   4.520 -10.967
ATOM   2381  H02 WTR   310      -9.206   5.915 -11.113
TER   
ATOM   2382  O00 WTR   311      -3.316   2.535 -14.880
ATOM   2383  H01 WTR   311      -3.214   1.878 -14.191
ATOM   2384  H02 WTR   311      -4.231   2.456 -15.151
TER   
ATOM   2385  O00 WTR   312     -11.077  -4.450  -9.354
ATOM   2386  H01 WTR   312     -11.559  -4.195 -10.141
ATOM   2387  H02 WTR   312     -10.880  -3.623  -8.914
TER   
ATOM   2388  O00 WTR   313      -8.009  -1.276  -8.005
ATOM   2389  H01 WTR   313      -8.240  -1.262  -8.934
ATOM   2390  H02 WTR   313      -7.183  -1.758  -7.970
TER   
ATOM   2391  O00 WTR   314      -9.889   2.267 -10.722
ATOM   2392  H01 WTR   314      -8.979   2.517 -10.881
ATOM   2393  H02 WTR   314     -10.216   2.928 -10.111
TER   
ATOM   2394  O00 WTR   315      -3.820  -8.771 -14.482
ATOM   2395  H01 WTR   315      -4.606  -8.232 -14.384
ATOM   2396  H02 WTR   315      -3.182  -8.191 -14.897
TER   
ATOM   2397  O00 WTR   316      -6.296   7.597 -16.417
ATOM   2398  H01 WTR   316      -6.487   6.721 -16.750
ATOM   2399  H02 WTR   316      -5.804   7.445 -15.610
TER   
ATOM   2400  O00 WTR   317       1.394   2.157 -12.789
ATOM   2401  H01 WTR   317       1.138   1.623 -12.036
ATOM   2402  H02 WTR   317       0.924   2.982 -12.669
TER   
ATOM   2403  O00 WTR   318      -8.713  -5.634 -11.877
ATOM   2404  H01 WTR   318      -8.567  -5.677 -10.932
ATOM   2405  H02 WTR   318      -7.906  -5.257 -12.227
TER   
ATOM   2406  O00 WTR   319      -1.527   3.910 -19.659
ATOM   2407  H01 WTR   319      -1.584   3.097 -19.157
ATOM   2408  H02 WTR   319      -1.249   3.635 -20.532
TER   
ATOM   2409  O00 WTR   320     -14.252   3.775 -15.622
ATOM   2410  H01 WTR   320     -14.531   3.466 -14.760
ATOM   2411  H02 WTR   320     -13.874   3.002 -16.043
TER   
ATOM   2412  O00 WTR   321     -11.181   3.907 -14.297
ATOM   2413  H01 WTR   321     -11.381   3.602 -13.411
ATOM   2414  H02 WTR   321     -12.013   4.245 -14.628
TER   
ATOM   2415  O00 WTR   322       2.409  -4.762 -22.062
ATOM   2416  H01 WTR   322       3.250  -4.306 -22.092
ATOM   2417  H02 WTR   322       2.183  -4.911 -22.980
TER   
ATOM   2418  O00 WTR   323      -6.620   2.923 -14.982
ATOM   2419  H01 WTR   323      -7.342   3.523 -15.167
ATOM   2420  H02 WTR   323      -6.467   3.013 -14.042
TER   
ATOM   2421  O00 WTR   324      -2.382  -1.230 -15.596
ATOM   2422  H01 WTR   324      -3.318  -1.112 -15.431
ATOM   2423  H02 WTR   324      -1.994  -1.313 -14.725
TER   
ATOM   2424  O00 WTR   325       5.911   6.814 -13.981
ATOM   2425  H01 WTR   325       5.456   6.909 -14.817
ATOM   2426  H02 WTR   325       6.806   6.571 -14.220
TER   
ATOM   2427  O00 WTR   326      -2.196  -1.502 -18.389
ATOM   2428  H01 WTR   326      -2.068  -0.554 -18.432
ATOM   2429  H02 WTR   326      -2.340  -1.683 -17.460
TER   
ATOM   2430  O00 WTR   327       0.080  16.079 -18.085
ATOM   2431  H01 WTR   327       0.398  16.065 -18.987
ATOM   2432  H02 WTR   327      -0.814  16.415 -18.150
TER   
ATOM   2433  O00 WTR   328       1.019 -19.266 -14.898
ATOM   2434  H01 WTR   328       0.468 -18.625 -15.346
ATOM   2435  H02 WTR   328       1.531 -19.673 -15.597
TER   
ATOM   2436  O00 WTR   329     -11.462 -21.337 -13.448
ATOM   2437  H01 WTR   329     -11.964 -21.891 -14.046
ATOM   2438  H02 WTR   329     -10.672 -21.109 -13.938
TER   
ATOM   2439  O00 WTR   330      -8.948  -3.063 -14.737
ATOM   2440  H01 WTR   330      -9.615  -3.737 -14.869
ATOM   2441  H02 WTR   330      -8.699  -2.795 -15.621
TER   
ATOM   2442  O00 WTR   331       5.142  -8.655 -13.168
ATOM   2443  H01 WTR   331       5.228  -9.186 -12.377
ATOM   2444  H02 WTR   331       4.940  -9.284 -13.860
TER   
ATOM   2445  O00 WTR   332      10.202  -0.117 -17.803
ATOM   2446  H01 WTR   332       9.528  -0.401 -17.186
ATOM   2447  H02 WTR   332      10.855   0.324 -17.260
TER   
ATOM   2448  O00 WTR   333      -0.272   0.456 -16.218
ATOM   2449  H01 WTR   333      -1.107   0.083 -15.933
ATOM   2450  H02 WTR   333      -0.018   1.046 -15.508
TER   
ATOM   2451  O00 WTR   334       7.137   5.496 -11.424
ATOM   2452  H01 WTR   334       7.247   5.399 -12.370
ATOM   2453  H02 WTR   334       6.596   6.280 -11.324
TER   
ATOM   2454  O00 WTR   335       7.961   1.661 -17.200
ATOM   2455  H01 WTR   335       7.768   0.959 -16.579
ATOM   2456  H02 WTR   335       8.705   1.336 -17.708
TER   
ATOM   2457  O00 WTR   336       1.645  -1.752 -11.851
ATOM   2458  H01 WTR   336       2.415  -2.266 -11.608
ATOM   2459  H02 WTR   336       1.812  -1.483 -12.754
TER   
ATOM   2460  O00 WTR   337       4.976  -2.143 -16.331
ATOM   2461  H01 WTR   337       4.337  -2.830 -16.520
ATOM   2462  H02 WTR   337       5.826  -2.569 -16.441
TER   
ATOM   2463  O00 WTR   338       2.524  -7.620 -19.760
ATOM   2464  H01 WTR   338       3.122  -7.440 -19.035
ATOM   2465  H02 WTR   338       1.827  -6.971 -19.663
TER   
ATOM   2466  O00 WTR   339      14.273  -2.792 -10.704
ATOM   2467  H01 WTR   339      15.171  -3.099 -10.578
ATOM   2468  H02 WTR   339      14.341  -1.837 -10.686
TER   
ATOM   2469  O00 WTR   340       0.922   3.061 -15.744
ATOM   2470  H01 WTR   340       1.518   2.676 -16.387
ATOM   2471  H02 WTR   340       1.361   2.931 -14.903
TER   
ATOM   2472  O00 WTR   341       7.676  -3.810 -16.072
ATOM   2473  H01 WTR   341       7.626  -4.619 -15.562
ATOM   2474  H02 WTR   341       7.913  -4.098 -16.954
TER   
ATOM   2475  O00 WTR   342      -8.377 -13.913 -10.750
ATOM   2476  H01 WTR   342      -7.624 -14.366 -10.371
ATOM   2477  H02 WTR   342      -8.325 -14.103 -11.687
TER   
ATOM   2478  O00 WTR   343      -1.882   8.894 -17.794
ATOM   2479  H01 WTR   343      -2.052   8.208 -18.440
ATOM   2480  H02 WTR   343      -1.274   9.490 -18.232
TER   
ATOM   2481  O00 WTR   344       6.281  -2.951 -20.408
ATOM   2482  H01 WTR   344       5.948  -3.812 -20.662
ATOM   2483  H02 WTR   344       5.545  -2.357 -20.552
TER   
ATOM   2484  O00 WTR   345       8.594  -1.104 -16.050
ATOM   2485  H01 WTR   345       9.445  -1.102 -15.613
ATOM   2486  H02 WTR   345       8.332  -2.025 -16.061
TER   
ATOM   2487  O00 WTR   346       7.465  -1.209 -13.296
ATOM   2488  H01 WTR   346       7.609  -0.375 -12.849
ATOM   2489  H02 WTR   346       7.278  -0.967 -14.203
TER   
ATOM   2490  O00 WTR   347       0.797  -2.331 -16.581
ATOM   2491  H01 WTR   347       0.232  -1.614 -16.867
ATOM   2492  H02 WTR   347       1.358  -1.943 -15.910
TER   
ATOM   2493  O00 WTR   348       6.536   9.370 -12.832
ATOM   2494  H01 WTR   348       6.266   8.499 -13.124
ATOM   2495  H02 WTR   348       7.429   9.468 -13.163
TER   
ATOM   2496  O00 WTR   349       6.440 -20.029 -14.390
ATOM   2497  H01 WTR   349       6.244 -19.551 -13.584
ATOM   2498  H02 WTR   349       6.313 -19.385 -15.087
TER   
ATOM   2499  O00 WTR   350       1.038  -6.038 -24.518
ATOM   2500  H01 WTR   350       0.331  -5.414 -24.350
ATOM   2501  H02 WTR   350       0.729  -6.859 -24.135
TER   
ATOM   2502  O00 WTR   351       5.905   3.354 -10.288
ATOM   2503  H01 WTR   351       5.089   3.345 -10.788
ATOM   2504  H02 WTR   351       6.476   3.952 -10.770
TER   
ATOM   2505  O00 WTR   352      12.216   0.852 -16.481
ATOM   2506  H01 WTR   352      11.991   1.763 -16.293
ATOM   2507  H02 WTR   352      12.423   0.474 -15.626
TER   
ATOM   2508  O00 WTR   353       5.053  -5.290 -21.115
ATOM   2509  H01 WTR   353       4.285  -5.715 -21.497
ATOM   2510  H02 WTR   353       5.557  -6.006 -20.728
TER   
ATOM   2511  O00 WTR   354      14.484   2.421 -13.756
ATOM   2512  H01 WTR   354      14.262   2.560 -12.835
ATOM   2513  H02 WTR   354      15.431   2.283 -13.756
TER   
ATOM   2514  O00 WTR   355       5.301   0.038 -18.322
ATOM   2515  H01 WTR   355       5.484  -0.758 -17.823
ATOM   2516  H02 WTR   355       6.158   0.325 -18.638
TER   
ATOM   2517  O00 WTR   356      -7.007  16.229 -14.264
ATOM   2518  H01 WTR   356      -6.063  16.224 -14.427
ATOM   2519  H02 WTR   356      -7.267  17.142 -14.385
TER   
ATOM   2520  O00 WTR   357      13.059  -0.518 -13.985
ATOM   2521  H01 WTR   357      13.874  -0.537 -14.486
ATOM   2522  H02 WTR   357      13.233   0.092 -13.268
TER   
ATOM   2523  O00 WTR   358      11.924  -5.787 -16.911
ATOM   2524  H01 WTR   358      12.482  -5.043 -16.687
ATOM   2525  H02 WTR   358      11.047  -5.412 -16.995
TER   
ATOM   2526  O00 WTR   359      -9.609  -1.550 -17.194
ATOM   2527  H01 WTR   359      -8.756  -1.167 -17.398
ATOM   2528  H02 WTR   359      -9.989  -0.958 -16.545
TER   
ATOM   2529  O00 WTR   360       6.835   4.067 -16.711
ATOM   2530  H01 WTR   360       6.653   3.824 -15.803
ATOM   2531  H02 WTR   360       7.195   3.273 -17.105
TER   
ATOM   2532  O00 WTR   361       4.422  -0.096 -12.393
ATOM   2533  H01 WTR   361       4.482  -1.040 -12.249
ATOM   2534  H02 WTR   361       5.282   0.241 -12.139
TER   
ATOM   2535  O00 WTR   362      12.853  -2.390 -17.560
ATOM   2536  H01 WTR   362      13.466  -2.942 -17.075
ATOM   2537  H02 WTR   362      13.410  -1.794 -18.060
TER   
ATOM   2538  O00 WTR   363       2.062   8.542 -11.481
ATOM   2539  H01 WTR   363       2.277   7.625 -11.653
ATOM   2540  H02 WTR   363       2.145   8.634 -10.532
TER   
ATOM   2541  O00 WTR   364      11.766   0.353 -20.165
ATOM   2542  H01 WTR   364      11.145  -0.130 -19.619
ATOM   2543  H02 WTR   364      11.481   1.264 -20.104
TER   
ATOM   2544  O00 WTR   365       4.292 -10.775 -14.535
ATOM   2545  H01 WTR   365       3.592 -10.869 -15.181
ATOM   2546  H02 WTR   365       3.849 -10.845 -13.689
TER   
ATOM   2547  O00 WTR   366       4.413   6.184 -16.309
ATOM   2548  H01 WTR   366       4.988   5.452 -16.532
ATOM   2549  H02 WTR   366       3.660   5.776 -15.882
TER   
ATOM   2550  O00 WTR   367       1.459  18.528  -7.473
ATOM   2551  H01 WTR   367       2.086  18.259  -6.802
ATOM   2552  H02 WTR   367       0.620  18.571  -7.014
TER   
ATOM   2553  O00 WTR   368       2.577   5.800 -12.221
ATOM   2554  H01 WTR   368       1.812   5.358 -11.853
ATOM   2555  H02 WTR   368       2.449   5.753 -13.169
TER   
ATOM   2556  O00 WTR   369       8.287   5.811 -14.946
ATOM   2557  H01 WTR   369       8.874   5.255 -14.435
ATOM   2558  H02 WTR   369       8.033   5.270 -15.694
TER   
ATOM   2559  O00 WTR   370      -3.288  -0.962 -11.215
ATOM   2560  H01 WTR   370      -3.754  -0.450 -11.877
ATOM   2561  H02 WTR   370      -2.945  -0.309 -10.605
TER   
ATOM   2562  O00 WTR   371      14.104  -0.152 -18.862
ATOM   2563  H01 WTR   371      13.935   0.215 -17.995
ATOM   2564  H02 WTR   371      13.396   0.189 -19.409
TER   
ATOM   2565  O00 WTR   372       9.456  -4.059 -10.160
ATOM   2566  H01 WTR   372       9.344  -3.670 -11.028
ATOM   2567  H02 WTR   372      10.402  -4.053 -10.014
TER   
ATOM   2568  O00 WTR   373       9.884   4.298 -13.423
ATOM   2569  H01 WTR   373       9.978   4.354 -12.472
ATOM   2570  H02 WTR   373      10.750   4.033 -13.734
TER   
ATOM   2571  O00 WTR   374       4.385   1.433 -14.651
ATOM   2572  H01 WTR   374       4.404   0.911 -13.848
ATOM   2573  H02 WTR   374       4.992   2.154 -14.482
TER   
ATOM   2574  O00 WTR   375       3.032  -3.851 -18.058
ATOM   2575  H01 WTR   375       3.353  -3.332 -18.795
ATOM   2576  H02 WTR   375       2.160  -3.499 -17.878
TER   
ATOM   2577  O00 WTR   376       1.743   5.848 -15.404
ATOM   2578  H01 WTR   376       1.468   4.934 -15.476
ATOM   2579  H02 WTR   376       0.928   6.348 -15.442
TER   
ATOM   2580  O00 WTR   377       4.308 -21.901 -10.455
ATOM   2581  H01 WTR   377       4.853 -22.684 -10.531
ATOM   2582  H02 WTR   377       4.418 -21.620  -9.546
TER   
ATOM   2583  O00 WTR   378      12.145   3.414 -15.057
ATOM   2584  H01 WTR   378      12.304   4.111 -15.694
ATOM   2585  H02 WTR   378      13.017   3.170 -14.746
TER   
ATOM   2586  O00 WTR   379       8.753  -6.680  -9.707
ATOM   2587  H01 WTR   379       8.095  -6.591  -9.017
ATOM   2588  H02 WTR   379       9.012  -5.781  -9.909
TER   
ATOM   2589  O00 WTR   380       7.871  -0.372  -9.649
ATOM   2590  H01 WTR   380       7.365   0.220  -9.092
ATOM   2591  H02 WTR   380       7.433  -1.219  -9.558
TER   
ATOM   2592  O00 WTR   381      -1.277  -8.581 -15.896
ATOM   2593  H01 WTR   381      -1.441  -7.962 -16.608
ATOM   2594  H02 WTR   381      -1.572  -9.425 -16.239
TER   
ATOM   2595  O00 WTR   382      -8.140 -14.738 -20.543
ATOM   2596  H01 WTR   382      -8.295 -13.889 -20.128
ATOM   2597  H02 WTR   382      -7.259 -14.985 -20.262
TER   
ATOM   2598  O00 WTR   383     -10.175   0.451  -8.115
ATOM   2599  H01 WTR   383      -9.981   1.110  -8.782
ATOM   2600  H02 WTR   383      -9.442  -0.162  -8.163
TER   
ATOM   2601  O00 WTR   384       1.505 -10.440 -21.785
ATOM   2602  H01 WTR   384       1.222 -11.316 -22.047
ATOM   2603  H02 WTR   384       2.427 -10.546 -21.548
TER   
ATOM   2604  O00 WTR   385       7.082  -8.603  -6.191
ATOM   2605  H01 WTR   385       7.810  -9.045  -6.627
ATOM   2606  H02 WTR   385       7.232  -7.672  -6.355
TER   
ATOM   2607  O00 WTR   386       3.499  -7.872 -25.166
ATOM   2608  H01 WTR   386       2.904  -7.157 -24.939
ATOM   2609  H02 WTR   386       2.926  -8.622 -25.321
TER   
ATOM   2610  O00 WTR   387       3.186 -12.314 -19.131
ATOM   2611  H01 WTR   387       3.545 -11.697 -19.768
ATOM   2612  H02 WTR   387       3.949 -12.789 -18.800
TER   
ATOM   2613  O00 WTR   388       0.412 -14.385  -9.267
ATOM   2614  H01 WTR   388       1.039 -14.014  -8.647
ATOM   2615  H02 WTR   388       0.403 -13.767  -9.998
TER   
ATOM   2616  O00 WTR   389      -2.887   3.001 -11.868
ATOM   2617  H01 WTR   389      -2.490   3.826 -11.587
ATOM   2618  H02 WTR   389      -3.752   3.251 -12.195
TER   
ATOM   2619  O00 WTR   390       5.443   3.834 -13.826
ATOM   2620  H01 WTR   390       4.701   3.568 -13.284
ATOM   2621  H02 WTR   390       5.587   4.754 -13.602
TER   
ATOM   2622  O00 WTR   391      14.062  -4.306 -16.001
ATOM   2623  H01 WTR   391      14.970  -4.589 -16.109
ATOM   2624  H02 WTR   391      14.052  -3.845 -15.163
TER   
ATOM   2625  O00 WTR   392      18.712 -10.328  -9.601
ATOM   2626  H01 WTR   392      18.311 -10.098 -10.439
ATOM   2627  H02 WTR   392      18.607  -9.545  -9.061
TER   
ATOM   2628  O00 WTR   393       7.889 -14.418 -17.947
ATOM   2629  H01 WTR   393       7.358 -14.492 -18.739
ATOM   2630  H02 WTR   393       8.718 -14.046 -18.248
TER   
ATOM   2631  O00 WTR   394      19.523  -2.625 -12.231
ATOM   2632  H01 WTR   394      19.317  -1.691 -12.218
ATOM   2633  H02 WTR   394      19.854  -2.811 -11.353
TER   
ATOM   2634  O00 WTR   395      16.194 -15.964 -16.754
ATOM   2635  H01 WTR   395      15.549 -15.956 -17.461
ATOM   2636  H02 WTR   395      15.715 -16.298 -15.995
TER   
ATOM   2637  O00 WTR   396      22.738  -4.717  -9.293
ATOM   2638  H01 WTR   396      23.410  -4.075  -9.064
ATOM   2639  H02 WTR   396      21.965  -4.193  -9.498
TER   
ATOM   2640  O00 WTR   397      16.566  -7.677  -8.589
ATOM   2641  H01 WTR   397      16.375  -8.085  -9.433
ATOM   2642  H02 WTR   397      16.185  -8.271  -7.942
TER   
ATOM   2643  O00 WTR   398      15.605 -13.555  -9.286
ATOM   2644  H01 WTR   398      15.211 -13.694  -8.425
ATOM   2645  H02 WTR   398      16.533 -13.406  -9.105
TER   
ATOM   2646  O00 WTR   399      13.773 -15.910 -18.940
ATOM   2647  H01 WTR   399      12.999 -15.776 -18.392
ATOM   2648  H02 WTR   399      13.568 -15.458 -19.758
TER   
ATOM   2649  O00 WTR   400      18.920  -5.585 -12.875
ATOM   2650  H01 WTR   400      19.236  -5.798 -11.997
ATOM   2651  H02 WTR   400      19.139  -4.661 -12.992
TER   
ATOM   2652  O00 WTR   401      16.631  -9.312 -11.590
ATOM   2653  H01 WTR   401      15.883  -9.748 -11.181
ATOM   2654  H02 WTR   401      16.490  -9.425 -12.530
TER   
ATOM   2655  O00 WTR   402       7.415  -9.148 -19.350
ATOM   2656  H01 WTR   402       8.244  -8.739 -19.597
ATOM   2657  H02 WTR   402       7.461  -9.227 -18.397
TER   
ATOM   2658  O00 WTR   403      18.002   0.112 -12.425
ATOM   2659  H01 WTR   403      18.567   0.733 -11.965
ATOM   2660  H02 WTR   403      17.250  -0.003 -11.844
TER   
ATOM   2661  O00 WTR   404      15.616  -8.915 -14.444
ATOM   2662  H01 WTR   404      15.560  -8.067 -14.004
ATOM   2663  H02 WTR   404      14.733  -9.069 -14.781
TER   
ATOM   2664  O00 WTR   405      12.143  -4.659 -10.141
ATOM   2665  H01 WTR   405      12.198  -5.196 -10.932
ATOM   2666  H02 WTR   405      12.735  -3.925 -10.308
TER   
ATOM   2667  O00 WTR   406      13.906  -9.529  -7.893
ATOM   2668  H01 WTR   406      13.603  -8.637  -8.060
ATOM   2669  H02 WTR   406      14.462  -9.452  -7.118
TER   
ATOM   2670  O00 WTR   407      19.992   9.162 -10.139
ATOM   2671  H01 WTR   407      19.560   8.516 -10.697
ATOM   2672  H02 WTR   407      19.395   9.278  -9.400
TER   
ATOM   2673  O00 WTR   408      15.505  -0.911 -15.259
ATOM   2674  H01 WTR   408      15.859  -1.404 -14.519
ATOM   2675  H02 WTR   408      16.043  -0.121 -15.301
TER   
ATOM   2676  O00 WTR   409      10.895  -3.350 -19.563
ATOM   2677  H01 WTR   409      11.235  -3.102 -20.423
ATOM   2678  H02 WTR   409      11.581  -3.088 -18.949
TER   
ATOM   2679  O00 WTR   410      18.357   7.676 -11.807
ATOM   2680  H01 WTR   410      18.080   8.515 -12.176
ATOM   2681  H02 WTR   410      17.806   7.560 -11.033
TER   
ATOM   2682  O00 WTR   411      16.558  -5.211 -14.257
ATOM   2683  H01 WTR   411      15.830  -5.673 -13.842
ATOM   2684  H02 WTR   411      17.304  -5.368 -13.677
TER   
ATOM   2685  O00 WTR   412      19.626   1.080 -10.489
ATOM   2686  H01 WTR   412      19.724   1.913 -10.027
ATOM   2687  H02 WTR   412      18.942   0.617 -10.005
TER   
ATOM   2688  O00 WTR   413       9.871  -7.980 -20.256
ATOM   2689  H01 WTR   413      10.258  -8.676 -20.786
ATOM   2690  H02 WTR   413      10.621  -7.487 -19.923
TER   
ATOM   2691  O00 WTR   414      13.123  -3.551 -13.386
ATOM   2692  H01 WTR   414      12.674  -2.810 -13.792
ATOM   2693  H02 WTR   414      13.688  -3.156 -12.722
TER   
ATOM   2694  O00 WTR   415      19.487   3.543  -9.006
ATOM   2695  H01 WTR   415      18.685   3.041  -8.860
ATOM   2696  H02 WTR   415      19.230   4.454  -8.865
TER   
ATOM   2697  O00 WTR   416      19.021   6.073  -8.327
ATOM   2698  H01 WTR   416      18.721   5.976  -7.423
ATOM   2699  H02 WTR   416      18.386   6.666  -8.729
TER   
ATOM   2700  O00 WTR   417      15.883   3.247 -11.072
ATOM   2701  H01 WTR   417      16.569   3.778 -10.668
ATOM   2702  H02 WTR   417      15.547   2.705 -10.359
TER   
ATOM   2703  O00 WTR   418      21.195  -0.094  -8.592
ATOM   2704  H01 WTR   418      20.709   0.243  -9.345
ATOM   2705  H02 WTR   418      20.550  -0.600  -8.098
TER   
ATOM   2706  O00 WTR   419      17.115   1.606 -14.403
ATOM   2707  H01 WTR   419      17.425   0.962 -13.767
ATOM   2708  H02 WTR   419      17.913   1.997 -14.758
TER   
ATOM   2709  O00 WTR   420      10.510 -12.024 -11.208
ATOM   2710  H01 WTR   420      11.348 -12.448 -11.393
ATOM   2711  H02 WTR   420      10.746 -11.212 -10.759
TER   
ATOM   2712  O00 WTR   421      11.141  -1.863 -15.196
ATOM   2713  H01 WTR   421      11.770  -1.773 -15.913
ATOM   2714  H02 WTR   421      11.478  -1.288 -14.509
TER   
ATOM   2715  O00 WTR   422      12.397  -6.419 -19.602
ATOM   2716  H01 WTR   422      12.390  -5.915 -18.788
ATOM   2717  H02 WTR   422      13.138  -7.018 -19.507
TER   
ATOM   2718  O00 WTR   423      10.492 -18.613  -7.387
ATOM   2719  H01 WTR   423      10.666 -18.466  -8.316
ATOM   2720  H02 WTR   423      10.721 -17.784  -6.966
TER   
ATOM   2721  O00 WTR   424      -8.023  10.031 -15.949
ATOM   2722  H01 WTR   424      -8.405   9.595 -15.187
ATOM   2723  H02 WTR   424      -7.428   9.383 -16.324
TER   
ATOM   2724  O00 WTR   425      -7.010  14.004 -17.719
ATOM   2725  H01 WTR   425      -7.007  13.790 -18.652
ATOM   2726  H02 WTR   425      -6.380  13.396 -17.332
TER   
ATOM   2727  O00 WTR   426      -0.462   4.529 -12.843
ATOM   2728  H01 WTR   426      -1.093   5.104 -12.411
ATOM   2729  H02 WTR   426      -0.953   4.130 -13.561
TER   
ATOM   2730  O00 WTR   427      -8.272  10.514 -11.417
ATOM   2731  H01 WTR   427      -7.703  10.823 -10.712
ATOM   2732  H02 WTR   427      -8.097   9.575 -11.473
TER   
ATOM   2733  O00 WTR   428       5.267  13.664 -14.712
ATOM   2734  H01 WTR   428       5.158  12.769 -15.034
ATOM   2735  H02 WTR   428       5.716  14.122 -15.422
TER   
ATOM   2736  O00 WTR   429       3.474  11.827 -16.734
ATOM   2737  H01 WTR   429       2.846  11.158 -17.009
ATOM   2738  H02 WTR   429       4.322  11.494 -17.027
TER   
ATOM   2739  O00 WTR   430       1.830   9.577 -15.989
ATOM   2740  H01 WTR   430       1.554   9.002 -15.276
ATOM   2741  H02 WTR   430       2.289   9.000 -16.599
TER   
ATOM   2742  O00 WTR   431       5.641  16.474 -13.334
ATOM   2743  H01 WTR   431       5.824  16.906 -12.500
ATOM   2744  H02 WTR   431       6.382  16.710 -13.893
TER   
ATOM   2745  O00 WTR   432       3.706  10.146 -12.805
ATOM   2746  H01 WTR   432       4.601   9.851 -12.977
ATOM   2747  H02 WTR   432       3.254   9.368 -12.481
TER   
ATOM   2748  O00 WTR   433      17.459  12.395  -9.685
ATOM   2749  H01 WTR   433      17.349  12.498 -10.630
ATOM   2750  H02 WTR   433      17.284  11.468  -9.522
TER   
ATOM   2751  O00 WTR   434      -0.325   7.548 -13.817
ATOM   2752  H01 WTR   434      -1.028   6.931 -14.020
ATOM   2753  H02 WTR   434      -0.696   8.125 -13.150
TER   
ATOM   2754  O00 WTR   435      -0.583  11.876 -10.608
ATOM   2755  H01 WTR   435      -0.797  11.140 -10.035
ATOM   2756  H02 WTR   435      -1.129  12.595 -10.290
TER   
ATOM   2757  O00 WTR   436       2.145  16.230 -15.997
ATOM   2758  H01 WTR   436       1.607  16.146 -16.784
ATOM   2759  H02 WTR   436       2.649  17.032 -16.135
TER   
ATOM   2760  O00 WTR   437      -1.274   5.276 -16.198
ATOM   2761  H01 WTR   437      -1.080   4.338 -16.190
ATOM   2762  H02 WTR   437      -1.111   5.547 -17.102
TER   
ATOM   2763  O00 WTR   438     -16.993   2.443  -9.539
ATOM   2764  H01 WTR   438     -16.287   2.866 -10.027
ATOM   2765  H02 WTR   438     -17.493   3.167  -9.163
TER   
ATOM   2766  O00 WTR   439       9.056   8.404 -14.356
ATOM   2767  H01 WTR   439       8.854   7.552 -14.742
ATOM   2768  H02 WTR   439       9.955   8.585 -14.630
TER   
ATOM   2769  O00 WTR   440      -7.786   7.917 -11.558
ATOM   2770  H01 WTR   440      -7.839   7.196 -12.184
ATOM   2771  H02 WTR   440      -7.094   7.656 -10.950
TER   
ATOM   2772  O00 WTR   441     -15.714 -16.732   0.586
ATOM   2773  H01 WTR   441     -15.823 -17.001   1.498
ATOM   2774  H02 WTR   441     -15.175 -15.943   0.630
TER   
ATOM   2775  O00 WTR   442     -13.748 -23.150   9.401
ATOM   2776  H01 WTR   442     -13.627 -23.490  10.288
ATOM   2777  H02 WTR   442     -14.400 -22.456   9.497
TER   
ATOM   2778  O00 WTR   443      -7.706 -19.251   1.824
ATOM   2779  H01 WTR   443      -7.147 -18.480   1.922
ATOM   2780  H02 WTR   443      -8.118 -19.359   2.682
TER   
ATOM   2781  O00 WTR   444     -16.514 -22.941   6.586
ATOM   2782  H01 WTR   444     -16.155 -23.809   6.770
ATOM   2783  H02 WTR   444     -16.759 -22.596   7.445
TER   
ATOM   2784  O00 WTR   445     -15.801 -20.846   5.073
ATOM   2785  H01 WTR   445     -15.967 -21.377   5.852
ATOM   2786  H02 WTR   445     -15.027 -21.243   4.672
TER   
ATOM   2787  O00 WTR   446     -15.026 -25.048   7.315
ATOM   2788  H01 WTR   446     -14.566 -24.557   7.996
ATOM   2789  H02 WTR   446     -14.512 -24.896   6.522
TER   
ATOM   2790  O00 WTR   447     -12.887 -20.166  14.286
ATOM   2791  H01 WTR   447     -12.982 -19.620  15.067
ATOM   2792  H02 WTR   447     -12.037 -20.592  14.393
TER   
ATOM   2793  O00 WTR   448     -16.052 -21.430   9.240
ATOM   2794  H01 WTR   448     -16.914 -21.152   8.930
ATOM   2795  H02 WTR   448     -15.614 -20.618   9.494
TER   
ATOM   2796  O00 WTR   449     -11.374 -21.848   8.739
ATOM   2797  H01 WTR   449     -10.868 -22.409   8.151
ATOM   2798  H02 WTR   449     -12.191 -22.326   8.882
TER   
ATOM   2799  O00 WTR   450     -10.970 -21.610  11.361
ATOM   2800  H01 WTR   450     -10.107 -21.328  11.666
ATOM   2801  H02 WTR   450     -10.858 -21.752  10.421
TER   
ATOM   2802  O00 WTR   451     -12.845 -17.527  -5.936
ATOM   2803  H01 WTR   451     -12.747 -18.335  -5.433
ATOM   2804  H02 WTR   451     -12.232 -16.915  -5.530
TER   
ATOM   2805  O00 WTR   452      -6.630 -16.339  -7.952
ATOM   2806  H01 WTR   452      -7.347 -15.809  -7.604
ATOM   2807  H02 WTR   452      -7.040 -17.169  -8.194
TER   
ATOM   2808  O00 WTR   453     -18.451 -17.386  -0.115
ATOM   2809  H01 WTR   453     -17.545 -17.183   0.117
ATOM   2810  H02 WTR   453     -18.973 -16.762   0.389
TER   
ATOM   2811  O00 WTR   454     -15.092 -20.890  -5.829
ATOM   2812  H01 WTR   454     -15.051 -20.202  -6.493
ATOM   2813  H02 WTR   454     -15.966 -20.806  -5.449
TER   
ATOM   2814  O00 WTR   455     -13.972 -28.533   2.101
ATOM   2815  H01 WTR   455     -13.027 -28.687   2.102
ATOM   2816  H02 WTR   455     -14.273 -28.892   1.267
TER   
ATOM   2817  O00 WTR   456     -18.192 -21.836  -0.670
ATOM   2818  H01 WTR   456     -17.949 -22.265   0.150
ATOM   2819  H02 WTR   456     -18.958 -21.308  -0.446
TER   
ATOM   2820  O00 WTR   457     -14.430 -24.735  -3.764
ATOM   2821  H01 WTR   457     -13.925 -24.536  -4.553
ATOM   2822  H02 WTR   457     -14.515 -23.894  -3.316
TER   
ATOM   2823  O00 WTR   458     -16.830 -24.238  -4.602
ATOM   2824  H01 WTR   458     -16.194 -24.563  -3.965
ATOM   2825  H02 WTR   458     -16.755 -24.839  -5.344
TER   
ATOM   2826  O00 WTR   459     -13.916 -26.748  -1.918
ATOM   2827  H01 WTR   459     -13.292 -26.234  -1.405
ATOM   2828  H02 WTR   459     -14.101 -26.207  -2.685
TER   
ATOM   2829  O00 WTR   460     -14.639 -18.759  -0.744
ATOM   2830  H01 WTR   460     -15.252 -19.279  -1.265
ATOM   2831  H02 WTR   460     -15.147 -17.997  -0.467
TER   
ATOM   2832  O00 WTR   461     -11.183 -20.138 -11.066
ATOM   2833  H01 WTR   461     -10.779 -20.799 -10.504
ATOM   2834  H02 WTR   461     -11.262 -20.565 -11.919
TER   
ATOM   2835  O00 WTR   462     -19.944 -19.740   0.252
ATOM   2836  H01 WTR   462     -20.477 -19.735   1.047
ATOM   2837  H02 WTR   462     -19.378 -18.974   0.338
TER   
ATOM   2838  O00 WTR   463     -13.201 -19.597  -4.070
ATOM   2839  H01 WTR   463     -12.509 -20.246  -3.943
ATOM   2840  H02 WTR   463     -13.920 -20.088  -4.466
TER   
ATOM   2841  O00 WTR   464     -10.962 -21.504  -3.761
ATOM   2842  H01 WTR   464     -10.207 -21.095  -4.185
ATOM   2843  H02 WTR   464     -10.914 -22.424  -4.021
TER   
ATOM   2844  O00 WTR   465     -18.790 -16.692   4.469
ATOM   2845  H01 WTR   465     -18.041 -16.744   3.875
ATOM   2846  H02 WTR   465     -19.333 -17.445   4.238
TER   
ATOM   2847  O00 WTR   466     -15.128 -21.229   0.735
ATOM   2848  H01 WTR   466     -15.294 -21.645  -0.111
ATOM   2849  H02 WTR   466     -14.184 -21.069   0.743
TER   
ATOM   2850  O00 WTR   467     -10.506 -19.729  -7.169
ATOM   2851  H01 WTR   467     -10.995 -19.251  -7.838
ATOM   2852  H02 WTR   467     -10.283 -19.066  -6.515
TER   
ATOM   2853  O00 WTR   468     -19.421 -19.614  -6.250
ATOM   2854  H01 WTR   468     -19.035 -18.944  -6.814
ATOM   2855  H02 WTR   468     -19.871 -19.122  -5.564
TER   
ATOM   2856  O00 WTR   469     -17.439 -22.240   2.024
ATOM   2857  H01 WTR   469     -16.692 -21.716   1.737
ATOM   2858  H02 WTR   469     -17.064 -22.885   2.624
TER   
ATOM   2859  O00 WTR   470     -11.171 -15.941  -4.568
ATOM   2860  H01 WTR   470     -11.681 -16.227  -3.810
ATOM   2861  H02 WTR   470     -10.325 -16.377  -4.466
TER   
ATOM   2862  O00 WTR   471     -18.690 -22.558  -3.352
ATOM   2863  H01 WTR   471     -18.685 -22.764  -2.417
ATOM   2864  H02 WTR   471     -18.005 -23.114  -3.724
TER   
ATOM   2865  O00 WTR   472      -6.827 -27.084   6.091
ATOM   2866  H01 WTR   472      -6.347 -27.910   6.160
ATOM   2867  H02 WTR   472      -6.155 -26.408   6.179
TER   
ATOM   2868  O00 WTR   473      -2.655 -19.398  11.461
ATOM   2869  H01 WTR   473      -2.503 -19.496  10.521
ATOM   2870  H02 WTR   473      -2.867 -18.471  11.575
TER   
ATOM   2871  O00 WTR   474       6.980 -23.311   9.093
ATOM   2872  H01 WTR   474       6.135 -23.381   8.649
ATOM   2873  H02 WTR   474       7.605 -23.708   8.487
TER   
ATOM   2874  O00 WTR   475       0.381 -14.723   3.079
ATOM   2875  H01 WTR   475       0.317 -15.132   3.942
ATOM   2876  H02 WTR   475      -0.520 -14.486   2.859
TER   
ATOM   2877  O00 WTR   476       1.705 -19.281   5.250
ATOM   2878  H01 WTR   476       1.516 -19.005   4.353
ATOM   2879  H02 WTR   476       2.485 -18.785   5.495
TER   
ATOM   2880  O00 WTR   477      -0.013 -27.464   5.635
ATOM   2881  H01 WTR   477       0.754 -26.908   5.500
ATOM   2882  H02 WTR   477      -0.679 -27.100   5.053
TER   
ATOM   2883  O00 WTR   478      -5.122 -20.431  13.911
ATOM   2884  H01 WTR   478      -5.475 -19.812  14.549
ATOM   2885  H02 WTR   478      -4.172 -20.355  14.004
TER   
ATOM   2886  O00 WTR   479     -11.019 -19.269  -0.744
ATOM   2887  H01 WTR   479     -11.584 -19.305   0.028
ATOM   2888  H02 WTR   479     -10.617 -18.401  -0.707
TER   
ATOM   2889  O00 WTR   480     -16.084 -26.727   4.143
ATOM   2890  H01 WTR   480     -16.287 -27.547   4.592
ATOM   2891  H02 WTR   480     -15.657 -26.997   3.330
TER   
ATOM   2892  O00 WTR   481     -12.633 -27.421   6.691
ATOM   2893  H01 WTR   481     -13.181 -26.643   6.789
ATOM   2894  H02 WTR   481     -13.197 -28.058   6.253
TER   
ATOM   2895  O00 WTR   482      -4.666 -28.800   7.022
ATOM   2896  H01 WTR   482      -4.510 -28.993   7.947
ATOM   2897  H02 WTR   482      -3.864 -28.365   6.730
TER   
ATOM   2898  O00 WTR   483     -10.200 -31.416   1.231
ATOM   2899  H01 WTR   483     -10.461 -32.322   1.064
ATOM   2900  H02 WTR   483      -9.500 -31.484   1.880
TER   
ATOM   2901  O00 WTR   484     -10.755 -23.987   6.929
ATOM   2902  H01 WTR   484     -10.056 -24.112   6.287
ATOM   2903  H02 WTR   484     -11.548 -23.881   6.404
TER   
ATOM   2904  O00 WTR   485      -7.760 -29.164  -1.126
ATOM   2905  H01 WTR   485      -7.667 -28.926  -0.203
ATOM   2906  H02 WTR   485      -8.616 -29.589  -1.179
TER   
ATOM   2907  O00 WTR   486      -6.094 -21.021  11.317
ATOM   2908  H01 WTR   486      -5.724 -20.593  12.089
ATOM   2909  H02 WTR   486      -6.797 -20.437  11.032
TER   
ATOM   2910  O00 WTR   487      -1.445 -24.685   8.019
ATOM   2911  H01 WTR   487      -1.605 -25.161   7.204
ATOM   2912  H02 WTR   487      -1.466 -23.762   7.766
TER   
ATOM   2913  O00 WTR   488     -10.724 -24.616   3.542
ATOM   2914  H01 WTR   488     -10.693 -23.715   3.220
ATOM   2915  H02 WTR   488     -10.746 -25.152   2.750
TER   
ATOM   2916  O00 WTR   489       3.004 -24.891  12.810
ATOM   2917  H01 WTR   489       2.225 -25.429  12.667
ATOM   2918  H02 WTR   489       3.089 -24.376  12.008
TER   
ATOM   2919  O00 WTR   490     -12.073 -18.369  16.244
ATOM   2920  H01 WTR   490     -12.092 -17.413  16.194
ATOM   2921  H02 WTR   490     -12.224 -18.564  17.169
TER   
ATOM   2922  O00 WTR   491     -14.565 -29.227   5.043
ATOM   2923  H01 WTR   491     -14.283 -28.821   4.223
ATOM   2924  H02 WTR   491     -14.560 -30.167   4.859
TER   
ATOM   2925  O00 WTR   492      -3.191 -27.384   1.713
ATOM   2926  H01 WTR   492      -4.118 -27.454   1.483
ATOM   2927  H02 WTR   492      -2.812 -28.219   1.439
TER   
ATOM   2928  O00 WTR   493      -2.537 -27.248   6.595
ATOM   2929  H01 WTR   493      -2.816 -27.239   7.511
ATOM   2930  H02 WTR   493      -1.600 -27.439   6.632
TER   
ATOM   2931  O00 WTR   494      -6.809 -26.418   3.126
ATOM   2932  H01 WTR   494      -6.154 -26.636   3.790
ATOM   2933  H02 WTR   494      -7.622 -26.801   3.456
TER   
ATOM   2934  O00 WTR   495      -8.311 -23.966   5.942
ATOM   2935  H01 WTR   495      -7.939 -23.732   5.092
ATOM   2936  H02 WTR   495      -7.573 -23.913   6.549
TER   
ATOM   2937  O00 WTR   496      -2.337 -23.339  11.842
ATOM   2938  H01 WTR   496      -2.374 -23.387  12.797
ATOM   2939  H02 WTR   496      -1.695 -22.652  11.661
TER   
ATOM   2940  O00 WTR   497      -7.910 -15.285   0.918
ATOM   2941  H01 WTR   497      -7.568 -14.719   0.226
ATOM   2942  H02 WTR   497      -8.543 -15.850   0.475
TER   
ATOM   2943  O00 WTR   498      -8.861 -20.619  -0.206
ATOM   2944  H01 WTR   498      -8.505 -20.121   0.529
ATOM   2945  H02 WTR   498      -9.569 -20.072  -0.547
TER   
ATOM   2946  O00 WTR   499      -3.967 -23.874   3.028
ATOM   2947  H01 WTR   499      -3.807 -24.449   2.280
ATOM   2948  H02 WTR   499      -3.198 -23.305   3.062
TER   
ATOM   2949  O00 WTR   500      -5.415 -22.336   5.029
ATOM   2950  H01 WTR   500      -6.093 -22.856   4.598
ATOM   2951  H02 WTR   500      -4.754 -22.975   5.295
TER   
ATOM   2952  O00 WTR   501      -7.793 -27.234   8.849
ATOM   2953  H01 WTR   501      -8.663 -26.838   8.903
ATOM   2954  H02 WTR   501      -7.620 -27.306   7.910
TER   
ATOM   2955  O00 WTR   502     -10.533 -26.354   8.181
ATOM   2956  H01 WTR   502     -11.111 -26.892   7.639
ATOM   2957  H02 WTR   502     -10.446 -25.533   7.697
TER   
ATOM   2958  O00 WTR   503      -1.297 -25.707   2.947
ATOM   2959  H01 WTR   503      -2.060 -26.122   2.544
ATOM   2960  H02 WTR   503      -0.548 -26.182   2.589
TER   
ATOM   2961  O00 WTR   504      -3.332 -24.796   0.414
ATOM   2962  H01 WTR   504      -3.619 -25.654   0.726
ATOM   2963  H02 WTR   504      -2.443 -24.943   0.092
TER   
ATOM   2964  O00 WTR   505       0.213 -25.282  11.828
ATOM   2965  H01 WTR   505      -0.677 -25.634  11.837
ATOM   2966  H02 WTR   505       0.178 -24.527  12.416
TER   
ATOM   2967  O00 WTR   506     -10.378 -26.124   1.278
ATOM   2968  H01 WTR   506     -10.543 -27.066   1.329
ATOM   2969  H02 WTR   506     -11.029 -25.799   0.657
TER   
ATOM   2970  O00 WTR   507     -13.107 -23.584  12.157
ATOM   2971  H01 WTR   507     -12.614 -22.765  12.209
ATOM   2972  H02 WTR   507     -12.704 -24.149  12.816
TER   
ATOM   2973  O00 WTR   508     -10.984 -28.985   2.171
ATOM   2974  H01 WTR   508     -10.689 -29.832   1.838
ATOM   2975  H02 WTR   508     -11.168 -29.141   3.097
TER   
ATOM   2976  O00 WTR   509     -10.018 -22.189  14.305
ATOM   2977  H01 WTR   509      -9.835 -22.902  13.693
ATOM   2978  H02 WTR   509      -9.694 -21.404  13.863
TER   
ATOM   2979  O00 WTR   510       1.483 -23.143   4.715
ATOM   2980  H01 WTR   510       0.662 -23.143   4.223
ATOM   2981  H02 WTR   510       1.261 -22.734   5.552
TER   
ATOM   2982  O00 WTR   511      -8.232 -20.137   7.998
ATOM   2983  H01 WTR   511      -8.701 -20.914   7.694
ATOM   2984  H02 WTR   511      -8.284 -20.183   8.952
TER   
ATOM   2985  O00 WTR   512      -9.259 -26.980   4.353
ATOM   2986  H01 WTR   512      -9.655 -26.189   3.988
ATOM   2987  H02 WTR   512      -8.683 -26.661   5.048
TER   
ATOM   2988  O00 WTR   513       1.075 -24.898   9.343
ATOM   2989  H01 WTR   513       0.799 -24.947  10.258
ATOM   2990  H02 WTR   513       0.277 -24.677   8.863
TER   
ATOM   2991  O00 WTR   514     -10.766 -25.714  10.966
ATOM   2992  H01 WTR   514     -10.469 -25.976  10.094
ATOM   2993  H02 WTR   514     -11.593 -25.258  10.811
TER   
ATOM   2994  O00 WTR   515     -10.384 -30.391  -1.110
ATOM   2995  H01 WTR   515      -9.945 -30.828  -1.841
ATOM   2996  H02 WTR   515     -10.286 -30.997  -0.376
TER   
ATOM   2997  O00 WTR   516     -14.022 -22.454   3.501
ATOM   2998  H01 WTR   516     -14.729 -22.957   3.097
ATOM   2999  H02 WTR   516     -13.405 -22.292   2.788
TER   
ATOM   3000  O00 WTR   517      -9.303 -20.044  12.621
ATOM   3001  H01 WTR   517      -8.699 -19.905  11.892
ATOM   3002  H02 WTR   517      -9.714 -19.190  12.758
TER   
ATOM   3003  O00 WTR   518      12.740 -21.090   5.465
ATOM   3004  H01 WTR   518      12.767 -20.144   5.321
ATOM   3005  H02 WTR   518      12.617 -21.186   6.410
TER   
ATOM   3006  O00 WTR   519      -1.885 -17.614   4.133
ATOM   3007  H01 WTR   519      -2.726 -18.065   4.204
ATOM   3008  H02 WTR   519      -1.654 -17.682   3.206
TER   
ATOM   3009  O00 WTR   520      13.642 -25.247  10.092
ATOM   3010  H01 WTR   520      13.898 -24.744   9.319
ATOM   3011  H02 WTR   520      13.022 -25.896   9.761
TER   
ATOM   3012  O00 WTR   521      -5.709 -19.505  -8.510
ATOM   3013  H01 WTR   521      -5.293 -18.657  -8.670
ATOM   3014  H02 WTR   521      -6.369 -19.326  -7.840
TER   
ATOM   3015  O00 WTR   522      -2.187 -23.537  14.521
ATOM   3016  H01 WTR   522      -1.383 -23.476  15.036
ATOM   3017  H02 WTR   522      -2.890 -23.533  15.171
TER   
ATOM   3018  O00 WTR   523     -12.617 -25.017  -0.165
ATOM   3019  H01 WTR   523     -12.145 -24.386  -0.708
ATOM   3020  H02 WTR   523     -13.379 -24.535   0.156
TER   
ATOM   3021  O00 WTR   524       0.215 -21.137   9.250
ATOM   3022  H01 WTR   524       0.068 -21.225  10.192
ATOM   3023  H02 WTR   524       0.684 -20.308   9.156
TER   
ATOM   3024  O00 WTR   525     -12.602 -19.177   1.346
ATOM   3025  H01 WTR   525     -13.287 -18.894   0.741
ATOM   3026  H02 WTR   525     -12.329 -18.375   1.792
TER   
ATOM   3027  O00 WTR   526     -13.019 -24.363   5.459
ATOM   3028  H01 WTR   526     -12.444 -24.528   4.712
ATOM   3029  H02 WTR   526     -13.591 -23.653   5.169
TER   
ATOM   3030  O00 WTR   527      -4.730 -25.665   5.021
ATOM   3031  H01 WTR   527      -3.936 -26.090   5.346
ATOM   3032  H02 WTR   527      -4.424 -25.090   4.319
TER   
ATOM   3033  O00 WTR   528     -10.496 -29.192   4.804
ATOM   3034  H01 WTR   528     -10.104 -28.326   4.687
ATOM   3035  H02 WTR   528     -11.152 -29.068   5.490
TER   
ATOM   3036  O00 WTR   529      -2.603 -19.616  14.283
ATOM   3037  H01 WTR   529      -2.063 -20.176  14.840
ATOM   3038  H02 WTR   529      -2.254 -19.745  13.402
TER   
ATOM   3039  O00 WTR   530       5.495 -22.230  14.321
ATOM   3040  H01 WTR   530       6.338 -22.164  13.873
ATOM   3041  H02 WTR   530       5.003 -21.466  14.022
TER   
ATOM   3042  O00 WTR   531      -3.312 -26.562   9.164
ATOM   3043  H01 WTR   531      -2.761 -25.780   9.148
ATOM   3044  H02 WTR   531      -4.203 -26.226   9.260
TER   
ATOM   3045  O00 WTR   532       4.042 -17.147  15.153
ATOM   3046  H01 WTR   532       4.979 -16.991  15.272
ATOM   3047  H02 WTR   532       3.977 -17.582  14.302
TER   
ATOM   3048  O00 WTR   533       8.246 -21.953  13.762
ATOM   3049  H01 WTR   533       9.113 -21.899  14.165
ATOM   3050  H02 WTR   533       7.871 -21.081  13.884
TER   
ATOM   3051  O00 WTR   534       3.500 -25.725   7.912
ATOM   3052  H01 WTR   534       2.776 -25.747   8.538
ATOM   3053  H02 WTR   534       4.118 -26.379   8.237
TER   
ATOM   3054  O00 WTR   535       7.195 -29.847   2.530
ATOM   3055  H01 WTR   535       7.681 -29.147   2.965
ATOM   3056  H02 WTR   535       7.180 -30.561   3.168
TER   
ATOM   3057  O00 WTR   536       4.223 -23.185   8.341
ATOM   3058  H01 WTR   536       3.953 -24.067   8.085
ATOM   3059  H02 WTR   536       3.596 -22.607   7.907
TER   
ATOM   3060  O00 WTR   537       8.751 -22.387   4.977
ATOM   3061  H01 WTR   537       7.942 -22.527   4.484
ATOM   3062  H02 WTR   537       9.449 -22.616   4.363
TER   
ATOM   3063  O00 WTR   538       8.248 -15.700   7.483
ATOM   3064  H01 WTR   538       8.554 -16.495   7.920
ATOM   3065  H02 WTR   538       8.835 -15.012   7.799
TER   
ATOM   3066  O00 WTR   539       8.016 -19.794   6.364
ATOM   3067  H01 WTR   539       8.134 -20.600   5.861
ATOM   3068  H02 WTR   539       8.097 -20.067   7.278
TER   
ATOM   3069  O00 WTR   540       5.274 -19.147   1.000
ATOM   3070  H01 WTR   540       5.115 -18.344   0.503
ATOM   3071  H02 WTR   540       6.182 -19.073   1.292
TER   
ATOM   3072  O00 WTR   541       2.916 -23.207  10.530
ATOM   3073  H01 WTR   541       3.616 -23.326   9.888
ATOM   3074  H02 WTR   541       2.127 -23.515  10.085
TER   
ATOM   3075  O00 WTR   542      -0.925 -23.101   3.117
ATOM   3076  H01 WTR   542      -0.931 -24.055   3.047
ATOM   3077  H02 WTR   542      -0.638 -22.799   2.255
TER   
ATOM   3078  O00 WTR   543       6.358 -28.628  11.800
ATOM   3079  H01 WTR   543       6.547 -27.761  12.160
ATOM   3080  H02 WTR   543       6.408 -29.216  12.554
TER   
ATOM   3081  O00 WTR   544       8.642 -28.072   4.044
ATOM   3082  H01 WTR   544       9.320 -27.452   3.774
ATOM   3083  H02 WTR   544       8.626 -28.008   4.999
TER   
ATOM   3084  O00 WTR   545       2.118 -21.596   7.114
ATOM   3085  H01 WTR   545       2.029 -20.761   6.654
ATOM   3086  H02 WTR   545       1.464 -21.556   7.812
TER   
ATOM   3087  O00 WTR   546       6.167 -16.433   9.837
ATOM   3088  H01 WTR   546       5.892 -16.548  10.747
ATOM   3089  H02 WTR   546       6.908 -15.829   9.886
TER   
ATOM   3090  O00 WTR   547       9.687 -10.280  -5.036
ATOM   3091  H01 WTR   547      10.093 -11.142  -5.122
ATOM   3092  H02 WTR   547       8.763 -10.466  -4.868
TER   
ATOM   3093  O00 WTR   548      -8.639 -30.913   3.602
ATOM   3094  H01 WTR   548      -7.796 -30.773   4.032
ATOM   3095  H02 WTR   548      -9.270 -30.452   4.155
TER   
ATOM   3096  O00 WTR   549       6.583 -26.936  -3.436
ATOM   3097  H01 WTR   549       5.769 -27.262  -3.822
ATOM   3098  H02 WTR   549       6.656 -26.037  -3.755
TER   
ATOM   3099  O00 WTR   550       5.965 -19.019   8.854
ATOM   3100  H01 WTR   550       6.022 -18.113   9.157
ATOM   3101  H02 WTR   550       6.032 -19.544   9.651
TER   
ATOM   3102  O00 WTR   551      12.273 -21.327   8.393
ATOM   3103  H01 WTR   551      11.634 -21.815   8.912
ATOM   3104  H02 WTR   551      11.834 -20.502   8.187
TER   
ATOM   3105  O00 WTR   552       5.246 -27.637   9.116
ATOM   3106  H01 WTR   552       4.964 -28.509   8.838
ATOM   3107  H02 WTR   552       5.460 -27.739  10.043
TER   
ATOM   3108  O00 WTR   553       4.128 -21.849   4.212
ATOM   3109  H01 WTR   553       3.662 -21.239   3.639
ATOM   3110  H02 WTR   553       3.443 -22.416   4.567
TER   
ATOM   3111  O00 WTR   554      -3.421 -21.902   0.683
ATOM   3112  H01 WTR   554      -3.527 -22.853   0.694
ATOM   3113  H02 WTR   554      -4.097 -21.578   1.278
TER   
ATOM   3114  O00 WTR   555     -18.296 -20.033   3.210
ATOM   3115  H01 WTR   555     -18.327 -20.748   2.574
ATOM   3116  H02 WTR   555     -17.583 -20.270   3.803
TER   
ATOM   3117  O00 WTR   556     -17.447 -20.631  -4.810
ATOM   3118  H01 WTR   556     -17.751 -21.510  -4.585
ATOM   3119  H02 WTR   556     -18.134 -20.276  -5.374
TER   
ATOM   3120  O00 WTR   557       6.751 -20.907  10.877
ATOM   3121  H01 WTR   557       6.682 -21.658  10.288
ATOM   3122  H02 WTR   557       7.509 -20.419  10.555
TER   
ATOM   3123  O00 WTR   558       3.468 -18.163  20.260
ATOM   3124  H01 WTR   558       3.766 -18.368  19.374
ATOM   3125  H02 WTR   558       3.593 -17.218  20.343
TER   
ATOM   3126  O00 WTR   559       9.941 -25.269  13.952
ATOM   3127  H01 WTR   559       9.803 -24.573  13.310
ATOM   3128  H02 WTR   559       9.079 -25.408  14.345
TER   
ATOM   3129  O00 WTR   560       6.927 -26.152  12.401
ATOM   3130  H01 WTR   560       6.769 -25.765  13.262
ATOM   3131  H02 WTR   560       7.335 -25.450  11.893
TER   
ATOM   3132  O00 WTR   561       6.880 -26.032   4.718
ATOM   3133  H01 WTR   561       7.485 -26.593   4.233
ATOM   3134  H02 WTR   561       6.283 -26.641   5.152
TER   
ATOM   3135  O00 WTR   562       2.503 -19.048   9.555
ATOM   3136  H01 WTR   562       3.051 -18.364   9.169
ATOM   3137  H02 WTR   562       3.126 -19.673   9.927
TER   
ATOM   3138  O00 WTR   563      12.147 -17.570   1.912
ATOM   3139  H01 WTR   563      12.502 -16.730   1.620
ATOM   3140  H02 WTR   563      12.079 -18.093   1.113
TER   
ATOM   3141  O00 WTR   564       7.149 -19.593  14.172
ATOM   3142  H01 WTR   564       7.097 -19.196  15.041
ATOM   3143  H02 WTR   564       7.240 -18.851  13.574
TER   
ATOM   3144  O00 WTR   565       2.198 -25.735   5.101
ATOM   3145  H01 WTR   565       1.994 -24.800   5.082
ATOM   3146  H02 WTR   565       2.735 -25.847   5.886
TER   
ATOM   3147  O00 WTR   566       4.820 -22.833  16.919
ATOM   3148  H01 WTR   566       4.845 -22.761  15.965
ATOM   3149  H02 WTR   566       5.652 -22.461  17.210
TER   
ATOM   3150  O00 WTR   567       2.153 -17.034  17.175
ATOM   3151  H01 WTR   567       2.677 -17.060  16.375
ATOM   3152  H02 WTR   567       2.565 -17.676  17.753
TER   
ATOM   3153  O00 WTR   568      -2.090 -20.647   5.210
ATOM   3154  H01 WTR   568      -2.997 -20.445   4.977
ATOM   3155  H02 WTR   568      -1.746 -21.117   4.450
TER   
ATOM   3156  O00 WTR   569       8.454 -23.810  11.839
ATOM   3157  H01 WTR   569       8.061 -23.742  10.969
ATOM   3158  H02 WTR   569       8.228 -22.986  12.270
TER   
ATOM   3159  O00 WTR   570       4.858 -25.511  14.668
ATOM   3160  H01 WTR   570       4.473 -25.312  13.814
ATOM   3161  H02 WTR   570       4.224 -26.095  15.086
TER   
ATOM   3162  O00 WTR   571       9.272 -26.964   9.720
ATOM   3163  H01 WTR   571       8.427 -27.052  10.161
ATOM   3164  H02 WTR   571       9.919 -27.121  10.407
TER   
ATOM   3165  O00 WTR   572       9.004 -13.638   4.633
ATOM   3166  H01 WTR   572       8.064 -13.596   4.458
ATOM   3167  H02 WTR   572       9.248 -14.539   4.419
TER   
ATOM   3168  O00 WTR   573       4.406 -19.469   6.275
ATOM   3169  H01 WTR   573       4.843 -19.924   5.555
ATOM   3170  H02 WTR   573       5.003 -19.566   7.017
TER   
ATOM   3171  O00 WTR   574       4.260 -20.820  12.034
ATOM   3172  H01 WTR   574       3.886 -21.654  11.750
ATOM   3173  H02 WTR   574       5.166 -20.847  11.728
TER   
ATOM   3174  O00 WTR   575      14.587 -14.047   5.683
ATOM   3175  H01 WTR   575      14.358 -13.556   4.894
ATOM   3176  H02 WTR   575      13.833 -14.615   5.839
TER   
ATOM   3177  O00 WTR   576       8.236 -14.964  11.264
ATOM   3178  H01 WTR   576       9.152 -14.902  10.993
ATOM   3179  H02 WTR   576       8.085 -14.173  11.782
TER   
ATOM   3180  O00 WTR   577      12.101 -24.470  15.599
ATOM   3181  H01 WTR   577      11.447 -24.861  15.019
ATOM   3182  H02 WTR   577      12.509 -25.216  16.038
TER   
ATOM   3183  O00 WTR   578      11.680 -12.953  -0.562
ATOM   3184  H01 WTR   578      10.990 -13.407  -0.078
ATOM   3185  H02 WTR   578      12.432 -13.545  -0.520
TER   
ATOM   3186  O00 WTR   579      -1.907 -29.155  -0.218
ATOM   3187  H01 WTR   579      -1.456 -28.541  -0.797
ATOM   3188  H02 WTR   579      -2.689 -29.415  -0.705
TER   
ATOM   3189  O00 WTR   580      10.585 -18.847 -10.199
ATOM   3190  H01 WTR   580       9.758 -18.697 -10.659
ATOM   3191  H02 WTR   580      11.145 -18.119 -10.469
TER   
ATOM   3192  O00 WTR   581       2.615 -29.737  -0.157
ATOM   3193  H01 WTR   581       2.420 -30.671  -0.084
ATOM   3194  H02 WTR   581       3.367 -29.603   0.420
TER   
ATOM   3195  O00 WTR   582       9.429 -23.479  -0.585
ATOM   3196  H01 WTR   582       8.728 -23.014  -1.043
ATOM   3197  H02 WTR   582       9.030 -24.305  -0.311
TER   
ATOM   3198  O00 WTR   583      -0.415 -27.279  -1.882
ATOM   3199  H01 WTR   583      -0.784 -27.005  -2.722
ATOM   3200  H02 WTR   583       0.305 -27.864  -2.116
TER   
ATOM   3201  O00 WTR   584      10.839 -31.398  -0.574
ATOM   3202  H01 WTR   584      11.073 -31.352  -1.501
ATOM   3203  H02 WTR   584      11.678 -31.401  -0.114
TER   
ATOM   3204  O00 WTR   585       0.184 -17.288  -4.461
ATOM   3205  H01 WTR   585      -0.645 -17.462  -4.907
ATOM   3206  H02 WTR   585       0.203 -17.915  -3.737
TER   
ATOM   3207  O00 WTR   586      -8.673 -21.700  -5.315
ATOM   3208  H01 WTR   586      -9.227 -22.164  -5.942
ATOM   3209  H02 WTR   586      -7.951 -22.304  -5.140
TER   
ATOM   3210  O00 WTR   587     -11.209 -22.623  -7.795
ATOM   3211  H01 WTR   587     -10.737 -21.813  -7.599
ATOM   3212  H02 WTR   587     -10.799 -22.953  -8.594
TER   
ATOM   3213  O00 WTR   588      -5.428 -20.987   2.377
ATOM   3214  H01 WTR   588      -6.238 -20.484   2.294
ATOM   3215  H02 WTR   588      -5.496 -21.413   3.231
TER   
ATOM   3216  O00 WTR   589     -10.181 -28.591  -3.875
ATOM   3217  H01 WTR   589     -10.893 -29.087  -3.470
ATOM   3218  H02 WTR   589     -10.333 -27.686  -3.602
TER   
ATOM   3219  O00 WTR   590      -5.721 -27.587   0.754
ATOM   3220  H01 WTR   590      -6.199 -26.860   1.152
ATOM   3221  H02 WTR   590      -5.599 -27.325  -0.158
TER   
ATOM   3222  O00 WTR   591      -7.612 -25.373   0.457
ATOM   3223  H01 WTR   591      -7.616 -24.418   0.524
ATOM   3224  H02 WTR   591      -8.424 -25.646   0.884
TER   
ATOM   3225  O00 WTR   592      -5.001 -20.735 -13.265
ATOM   3226  H01 WTR   592      -5.795 -20.221 -13.411
ATOM   3227  H02 WTR   592      -4.831 -20.653 -12.327
TER   
ATOM   3228  O00 WTR   593      -4.756 -29.803  -1.640
ATOM   3229  H01 WTR   593      -4.782 -28.885  -1.912
ATOM   3230  H02 WTR   593      -5.622 -29.967  -1.267
TER   
ATOM   3231  O00 WTR   594     -13.228 -23.556  -6.281
ATOM   3232  H01 WTR   594     -12.610 -23.340  -6.979
ATOM   3233  H02 WTR   594     -13.940 -22.924  -6.387
TER   
ATOM   3234  O00 WTR   595      -3.412 -22.803  -7.003
ATOM   3235  H01 WTR   595      -2.888 -22.779  -7.803
ATOM   3236  H02 WTR   595      -3.536 -21.883  -6.769
TER   
ATOM   3237  O00 WTR   596      -5.425 -23.627  -8.819
ATOM   3238  H01 WTR   596      -5.011 -23.249  -8.043
ATOM   3239  H02 WTR   596      -6.358 -23.653  -8.604
TER   
ATOM   3240  O00 WTR   597      -3.782 -25.159  -2.460
ATOM   3241  H01 WTR   597      -3.350 -24.695  -1.744
ATOM   3242  H02 WTR   597      -3.936 -24.486  -3.124
TER   
ATOM   3243  O00 WTR   598      -7.971 -19.772   4.751
ATOM   3244  H01 WTR   598      -7.189 -20.035   5.237
ATOM   3245  H02 WTR   598      -8.609 -19.546   5.427
TER   
ATOM   3246  O00 WTR   599      -6.828 -23.717 -13.028
ATOM   3247  H01 WTR   599      -6.331 -22.900 -13.075
ATOM   3248  H02 WTR   599      -7.620 -23.546 -13.537
TER   
ATOM   3249  O00 WTR   600      -8.724 -31.311  -3.037
ATOM   3250  H01 WTR   600      -9.118 -30.768  -3.719
ATOM   3251  H02 WTR   600      -7.797 -31.073  -3.048
TER   
ATOM   3252  O00 WTR   601      -8.037 -26.884  -9.055
ATOM   3253  H01 WTR   601      -7.269 -27.321  -9.422
ATOM   3254  H02 WTR   601      -8.395 -27.512  -8.428
TER   
ATOM   3255  O00 WTR   602      -9.857 -22.423 -10.224
ATOM   3256  H01 WTR   602      -9.029 -21.944 -10.265
ATOM   3257  H02 WTR   602      -9.671 -23.260 -10.650
TER   
ATOM   3258  O00 WTR   603     -11.981 -22.056   1.537
ATOM   3259  H01 WTR   603     -12.064 -21.982   0.587
ATOM   3260  H02 WTR   603     -11.568 -21.235   1.807
TER   
ATOM   3261  O00 WTR   604      -2.582 -19.809   8.668
ATOM   3262  H01 WTR   604      -2.803 -20.731   8.533
ATOM   3263  H02 WTR   604      -1.722 -19.706   8.262
TER   
ATOM   3264  O00 WTR   605     -12.750 -29.640  -3.071
ATOM   3265  H01 WTR   605     -13.092 -29.965  -2.238
ATOM   3266  H02 WTR   605     -13.013 -28.720  -3.096
TER   
ATOM   3267  O00 WTR   606     -10.095 -24.239  -5.610
ATOM   3268  H01 WTR   606     -10.874 -23.992  -6.109
ATOM   3269  H02 WTR   606      -9.403 -24.313  -6.267
TER   
ATOM   3270  O00 WTR   607      -0.889 -21.034  -6.157
ATOM   3271  H01 WTR   607      -1.606 -20.461  -6.431
ATOM   3272  H02 WTR   607      -0.224 -20.928  -6.837
TER   
ATOM   3273  O00 WTR   608     -14.590 -29.030  -0.403
ATOM   3274  H01 WTR   608     -15.542 -29.058  -0.303
ATOM   3275  H02 WTR   608     -14.404 -28.132  -0.676
TER   
ATOM   3276  O00 WTR   609       1.040 -26.477   1.215
ATOM   3277  H01 WTR   609       1.415 -26.534   0.336
ATOM   3278  H02 WTR   609       0.923 -27.388   1.485
TER   
ATOM   3279  O00 WTR   610      -4.787 -26.181  -7.904
ATOM   3280  H01 WTR   610      -5.029 -26.726  -8.653
ATOM   3281  H02 WTR   610      -5.021 -25.292  -8.168
TER   
ATOM   3282  O00 WTR   611      -6.539 -25.803  -5.921
ATOM   3283  H01 WTR   611      -5.756 -25.845  -6.470
ATOM   3284  H02 WTR   611      -7.038 -26.586  -6.154
TER   
ATOM   3285  O00 WTR   612       0.470 -22.476   0.355
ATOM   3286  H01 WTR   612       0.939 -22.933   1.053
ATOM   3287  H02 WTR   612       1.155 -22.018  -0.133
TER   
ATOM   3288  O00 WTR   613     -10.776 -23.497  -1.486
ATOM   3289  H01 WTR   613     -10.799 -23.980  -2.312
ATOM   3290  H02 WTR   613     -10.708 -22.579  -1.747
TER   
ATOM   3291  O00 WTR   614      -5.597 -27.993  -9.910
ATOM   3292  H01 WTR   614      -4.948 -28.665  -9.705
ATOM   3293  H02 WTR   614      -5.215 -27.505 -10.640
TER   
ATOM   3294  O00 WTR   615      -8.015 -24.156  -8.245
ATOM   3295  H01 WTR   615      -7.992 -25.094  -8.433
ATOM   3296  H02 WTR   615      -8.447 -23.769  -9.005
TER   
ATOM   3297  O00 WTR   616      -9.073 -23.026   1.112
ATOM   3298  H01 WTR   616      -9.754 -23.455   0.594
ATOM   3299  H02 WTR   616      -9.187 -22.093   0.933
TER   
ATOM   3300  O00 WTR   617      -6.215 -30.118  -5.184
ATOM   3301  H01 WTR   617      -5.669 -29.340  -5.073
ATOM   3302  H02 WTR   617      -5.649 -30.847  -4.928
TER   
ATOM   3303  O00 WTR   618      -6.178 -13.634  -5.825
ATOM   3304  H01 WTR   618      -6.298 -13.540  -4.880
ATOM   3305  H02 WTR   618      -5.305 -13.279  -5.992
TER   
ATOM   3306  O00 WTR   619     -16.412 -23.850   3.947
ATOM   3307  H01 WTR   619     -16.073 -24.727   4.124
ATOM   3308  H02 WTR   619     -16.571 -23.475   4.813
TER   
ATOM   3309  O00 WTR   620      -4.902 -24.180  19.012
ATOM   3310  H01 WTR   620      -4.757 -23.542  18.313
ATOM   3311  H02 WTR   620      -4.867 -25.030  18.571
TER   
ATOM   3312  O00 WTR   621      -8.669 -25.004 -11.251
ATOM   3313  H01 WTR   621      -8.452 -25.784 -10.741
ATOM   3314  H02 WTR   621      -8.009 -24.977 -11.943
TER   
ATOM   3315  O00 WTR   622      -8.208 -26.653  -2.099
ATOM   3316  H01 WTR   622      -7.949 -26.105  -1.358
ATOM   3317  H02 WTR   622      -8.294 -27.531  -1.729
TER   
ATOM   3318  O00 WTR   623      -4.046 -15.649  -6.781
ATOM   3319  H01 WTR   623      -4.969 -15.568  -7.023
ATOM   3320  H02 WTR   623      -3.631 -14.872  -7.155
TER   
ATOM   3321  O00 WTR   624      -8.266 -28.005  -6.355
ATOM   3322  H01 WTR   624      -7.684 -28.748  -6.191
ATOM   3323  H02 WTR   624      -9.003 -28.142  -5.760
TER   
ATOM   3324  O00 WTR   625      -4.589 -27.757  -4.681
ATOM   3325  H01 WTR   625      -5.001 -27.241  -5.374
ATOM   3326  H02 WTR   625      -5.052 -27.499  -3.883
TER   
ATOM   3327  O00 WTR   626       8.618 -29.839   0.170
ATOM   3328  H01 WTR   626       9.275 -30.474  -0.115
ATOM   3329  H02 WTR   626       8.238 -30.227   0.959
TER   
ATOM   3330  O00 WTR   627      -3.122 -24.283 -10.805
ATOM   3331  H01 WTR   627      -2.740 -24.386 -11.677
ATOM   3332  H02 WTR   627      -3.584 -23.445 -10.842
TER   
ATOM   3333  O00 WTR   628     -10.471 -25.512  -3.144
ATOM   3334  H01 WTR   628      -9.687 -25.804  -2.680
ATOM   3335  H02 WTR   628     -10.157 -25.263  -4.013
TER   
ATOM   3336  O00 WTR   629      -4.627 -22.401  -2.694
ATOM   3337  H01 WTR   629      -3.683 -22.289  -2.579
ATOM   3338  H02 WTR   629      -4.992 -22.280  -1.817
TER   
ATOM   3339  O00 WTR   630      -5.964 -12.356  -3.167
ATOM   3340  H01 WTR   630      -5.021 -12.337  -3.328
ATOM   3341  H02 WTR   630      -6.234 -11.438  -3.212
TER   
ATOM   3342  O00 WTR   631      -2.486 -17.516  -5.794
ATOM   3343  H01 WTR   631      -2.619 -18.098  -6.541
ATOM   3344  H02 WTR   631      -3.138 -16.824  -5.908
TER   
ATOM   3345  O00 WTR   632       0.330 -17.267  -8.996
ATOM   3346  H01 WTR   632       1.142 -17.581  -9.394
ATOM   3347  H02 WTR   632       0.237 -16.370  -9.316
TER   
ATOM   3348  O00 WTR   633      -7.003 -23.820  -4.353
ATOM   3349  H01 WTR   633      -6.140 -23.454  -4.161
ATOM   3350  H02 WTR   633      -6.820 -24.639  -4.813
TER   
ATOM   3351  O00 WTR   634      -6.330 -21.621  -0.311
ATOM   3352  H01 WTR   634      -6.252 -21.663   0.642
ATOM   3353  H02 WTR   634      -7.273 -21.633  -0.476
TER   
ATOM   3354  O00 WTR   635      -2.306 -27.067  -7.101
ATOM   3355  H01 WTR   635      -3.189 -26.720  -7.225
ATOM   3356  H02 WTR   635      -2.246 -27.241  -6.162
TER   
ATOM   3357  O00 WTR   636      -3.379 -19.794  -6.914
ATOM   3358  H01 WTR   636      -3.959 -19.660  -7.664
ATOM   3359  H02 WTR   636      -3.858 -19.427  -6.171
TER   
ATOM   3360  O00 WTR   637      10.734 -20.886   3.377
ATOM   3361  H01 WTR   637      11.164 -20.297   2.756
ATOM   3362  H02 WTR   637      10.966 -20.538   4.238
TER   
ATOM   3363  O00 WTR   638       4.661 -24.067   0.802
ATOM   3364  H01 WTR   638       4.752 -24.975   0.514
ATOM   3365  H02 WTR   638       3.780 -24.021   1.174
TER   
ATOM   3366  O00 WTR   639       1.282 -20.753  -8.044
ATOM   3367  H01 WTR   639       1.495 -19.826  -8.151
ATOM   3368  H02 WTR   639       1.893 -21.064  -7.376
TER   
ATOM   3369  O00 WTR   640      -5.497 -27.182  -1.950
ATOM   3370  H01 WTR   640      -6.365 -26.942  -2.276
ATOM   3371  H02 WTR   640      -5.005 -26.361  -1.950
TER   
ATOM   3372  O00 WTR   641       2.753 -26.245  -0.943
ATOM   3373  H01 WTR   641       3.635 -26.526  -0.698
ATOM   3374  H02 WTR   641       2.885 -25.419  -1.408
TER   
ATOM   3375  O00 WTR   642       4.460 -28.975   1.461
ATOM   3376  H01 WTR   642       5.373 -29.262   1.442
ATOM   3377  H02 WTR   642       4.345 -28.599   2.334
TER   
ATOM   3378  O00 WTR   643       3.059 -20.254   1.961
ATOM   3379  H01 WTR   643       3.954 -19.981   1.763
ATOM   3380  H02 WTR   643       2.654 -19.483   2.358
TER   
ATOM   3381  O00 WTR   644      13.364 -23.397  -4.183
ATOM   3382  H01 WTR   644      12.772 -23.950  -3.674
ATOM   3383  H02 WTR   644      13.429 -22.587  -3.677
TER   
ATOM   3384  O00 WTR   645       6.570 -23.622 -10.722
ATOM   3385  H01 WTR   645       6.543 -23.319 -11.629
ATOM   3386  H02 WTR   645       7.355 -24.168 -10.674
TER   
ATOM   3387  O00 WTR   646       9.960 -23.209   2.230
ATOM   3388  H01 WTR   646       9.978 -22.271   2.421
ATOM   3389  H02 WTR   646       9.850 -23.258   1.280
TER   
ATOM   3390  O00 WTR   647      -1.876 -26.884  -4.392
ATOM   3391  H01 WTR   647      -1.810 -25.997  -4.745
ATOM   3392  H02 WTR   647      -2.799 -26.980  -4.158
TER   
ATOM   3393  O00 WTR   648       8.788 -21.931 -11.949
ATOM   3394  H01 WTR   648       8.254 -22.385 -12.601
ATOM   3395  H02 WTR   648       8.153 -21.531 -11.355
TER   
ATOM   3396  O00 WTR   649       8.245 -25.609   0.952
ATOM   3397  H01 WTR   649       8.196 -26.318   0.311
ATOM   3398  H02 WTR   649       8.967 -25.857   1.530
TER   
ATOM   3399  O00 WTR   650       4.559 -22.071  -7.667
ATOM   3400  H01 WTR   650       5.464 -22.278  -7.434
ATOM   3401  H02 WTR   650       4.060 -22.842  -7.395
TER   
ATOM   3402  O00 WTR   651       3.178 -18.265  12.962
ATOM   3403  H01 WTR   651       2.359 -18.612  13.317
ATOM   3404  H02 WTR   651       3.613 -19.025  12.575
TER   
ATOM   3405  O00 WTR   652       6.399 -23.032   3.450
ATOM   3406  H01 WTR   652       5.548 -22.613   3.580
ATOM   3407  H02 WTR   652       6.205 -23.812   2.930
TER   
ATOM   3408  O00 WTR   653      -1.294 -22.055  18.688
ATOM   3409  H01 WTR   653      -2.120 -22.184  19.154
ATOM   3410  H02 WTR   653      -0.812 -21.424  19.223
TER   
ATOM   3411  O00 WTR   654       9.628 -19.856 -13.479
ATOM   3412  H01 WTR   654       9.515 -20.569 -12.850
ATOM   3413  H02 WTR   654       9.082 -19.147 -13.140
TER   
ATOM   3414  O00 WTR   655       4.445 -27.148   4.032
ATOM   3415  H01 WTR   655       3.648 -26.631   4.152
ATOM   3416  H02 WTR   655       5.092 -26.519   3.713
TER   
ATOM   3417  O00 WTR   656       3.643 -23.879  -2.020
ATOM   3418  H01 WTR   656       4.552 -24.170  -1.940
ATOM   3419  H02 WTR   656       3.647 -22.984  -1.681
TER   
ATOM   3420  O00 WTR   657       7.826 -27.465  -0.910
ATOM   3421  H01 WTR   657       7.289 -27.458  -1.703
ATOM   3422  H02 WTR   657       7.922 -28.392  -0.693
TER   
ATOM   3423  O00 WTR   658      -0.402 -17.878 -20.236
ATOM   3424  H01 WTR   658      -0.428 -18.196 -21.138
ATOM   3425  H02 WTR   658      -0.682 -16.964 -20.295
TER   
ATOM   3426  O00 WTR   659      10.946 -27.710   0.194
ATOM   3427  H01 WTR   659      10.155 -28.218   0.373
ATOM   3428  H02 WTR   659      11.057 -27.767  -0.756
TER   
ATOM   3429  O00 WTR   660       6.786 -22.836  -6.506
ATOM   3430  H01 WTR   660       7.526 -22.982  -7.096
ATOM   3431  H02 WTR   660       6.301 -23.661  -6.520
TER   
ATOM   3432  O00 WTR   661       9.991 -16.104   3.986
ATOM   3433  H01 WTR   661       9.257 -16.451   4.493
ATOM   3434  H02 WTR   661      10.667 -16.779   4.050
TER   
ATOM   3435  O00 WTR   662       1.689 -24.942  -4.842
ATOM   3436  H01 WTR   662       1.528 -24.711  -3.927
ATOM   3437  H02 WTR   662       0.818 -25.099  -5.207
TER   
ATOM   3438  O00 WTR   663       4.129 -26.907  -4.777
ATOM   3439  H01 WTR   663       3.778 -26.031  -4.938
ATOM   3440  H02 WTR   663       3.375 -27.417  -4.482
TER   
ATOM   3441  O00 WTR   664       2.351 -21.061  -0.777
ATOM   3442  H01 WTR   664       1.836 -20.347  -1.152
ATOM   3443  H02 WTR   664       2.573 -20.761   0.104
TER   
ATOM   3444  O00 WTR   665       9.283 -28.021   6.829
ATOM   3445  H01 WTR   665       9.326 -28.137   7.778
ATOM   3446  H02 WTR   665       9.799 -27.233   6.659
TER   
ATOM   3447  O00 WTR   666       6.639 -22.221   0.817
ATOM   3448  H01 WTR   666       6.623 -22.398   1.757
ATOM   3449  H02 WTR   666       5.837 -22.624   0.483
TER   
ATOM   3450  O00 WTR   667       1.005 -23.447  -2.812
ATOM   3451  H01 WTR   667       0.914 -22.716  -3.422
ATOM   3452  H02 WTR   667       1.892 -23.359  -2.462
TER   
ATOM   3453  O00 WTR   668       0.279 -29.020   1.496
ATOM   3454  H01 WTR   668      -0.574 -28.991   1.064
ATOM   3455  H02 WTR   668       0.908 -29.111   0.781
TER   
ATOM   3456  O00 WTR   669      10.770 -24.551  -6.052
ATOM   3457  H01 WTR   669      10.996 -23.658  -5.792
ATOM   3458  H02 WTR   669      11.558 -24.883  -6.483
TER   
ATOM   3459  O00 WTR   670      -7.627 -13.405   3.845
ATOM   3460  H01 WTR   670      -7.617 -13.076   2.947
ATOM   3461  H02 WTR   670      -7.253 -14.284   3.784
TER   
ATOM   3462  O00 WTR   671       1.831 -28.651  -2.551
ATOM   3463  H01 WTR   671       2.234 -29.248  -1.920
ATOM   3464  H02 WTR   671       2.236 -27.802  -2.370
TER   
ATOM   3465  O00 WTR   672       5.698 -25.220  -6.660
ATOM   3466  H01 WTR   672       4.807 -24.934  -6.866
ATOM   3467  H02 WTR   672       5.759 -26.100  -7.031
TER   
ATOM   3468  O00 WTR   673      -0.949 -24.641  -0.796
ATOM   3469  H01 WTR   673      -0.713 -25.521  -1.091
ATOM   3470  H02 WTR   673      -0.122 -24.159  -0.795
TER   
ATOM   3471  O00 WTR   674       3.334 -17.870  -2.198
ATOM   3472  H01 WTR   674       4.069 -17.536  -2.712
ATOM   3473  H02 WTR   674       3.582 -17.706  -1.289
TER   
ATOM   3474  O00 WTR   675      -1.173 -24.235  -4.889
ATOM   3475  H01 WTR   675      -0.617 -23.733  -4.293
ATOM   3476  H02 WTR   675      -1.487 -23.590  -5.523
TER   
ATOM   3477  O00 WTR   676       5.117 -21.086  -1.688
ATOM   3478  H01 WTR   676       4.356 -20.994  -1.115
ATOM   3479  H02 WTR   676       5.870 -20.996  -1.103
TER   
ATOM   3480  O00 WTR   677      -1.930 -23.521 -12.903
ATOM   3481  H01 WTR   677      -1.809 -22.839 -12.242
ATOM   3482  H02 WTR   677      -1.356 -23.260 -13.623
TER   
ATOM   3483  O00 WTR   678      -3.405 -29.410  -8.705
ATOM   3484  H01 WTR   678      -3.126 -30.248  -8.337
ATOM   3485  H02 WTR   678      -2.861 -28.759  -8.261
TER   
ATOM   3486  O00 WTR   679      -5.805 -25.706   9.628
ATOM   3487  H01 WTR   679      -5.993 -25.397  10.514
ATOM   3488  H02 WTR   679      -6.555 -26.257   9.402
TER   
ATOM   3489  O00 WTR   680      15.067 -20.541   2.262
ATOM   3490  H01 WTR   680      15.248 -21.463   2.446
ATOM   3491  H02 WTR   680      15.720 -20.294   1.607
TER   
ATOM   3492  O00 WTR   681       1.504 -18.255   2.786
ATOM   3493  H01 WTR   681       0.675 -17.884   2.483
ATOM   3494  H02 WTR   681       1.943 -17.530   3.231
TER   
ATOM   3495  O00 WTR   682       2.956 -24.282  -7.249
ATOM   3496  H01 WTR   682       2.468 -24.537  -6.466
ATOM   3497  H02 WTR   682       2.282 -24.091  -7.901
TER   
ATOM   3498  O00 WTR   683       0.539 -20.966  -3.875
ATOM   3499  H01 WTR   683       0.037 -20.947  -4.690
ATOM   3500  H02 WTR   683       0.498 -20.067  -3.547
TER   
ATOM   3501  O00 WTR   684       7.673 -22.264  -2.413
ATOM   3502  H01 WTR   684       6.735 -22.110  -2.296
ATOM   3503  H02 WTR   684       7.864 -21.929  -3.288
TER   
ATOM   3504  O00 WTR   685       5.108 -26.668   0.320
ATOM   3505  H01 WTR   685       4.875 -27.569   0.546
ATOM   3506  H02 WTR   685       6.050 -26.698   0.153
TER   
ATOM   3507  O00 WTR   686      18.019 -21.930   5.247
ATOM   3508  H01 WTR   686      18.238 -22.016   4.319
ATOM   3509  H02 WTR   686      17.130 -22.278   5.317
TER   
ATOM   3510  O00 WTR   687      13.293 -24.693   1.688
ATOM   3511  H01 WTR   687      13.380 -25.643   1.620
ATOM   3512  H02 WTR   687      12.953 -24.546   2.571
TER   
ATOM   3513  O00 WTR   688      11.954 -23.902   4.078
ATOM   3514  H01 WTR   688      12.367 -23.085   4.357
ATOM   3515  H02 WTR   688      11.263 -23.628   3.475
TER   
ATOM   3516  O00 WTR   689      12.366 -23.779  12.006
ATOM   3517  H01 WTR   689      13.051 -23.615  12.654
ATOM   3518  H02 WTR   689      12.819 -24.213  11.284
TER   
ATOM   3519  O00 WTR   690      15.724 -24.031  -1.670
ATOM   3520  H01 WTR   690      15.905 -23.915  -2.602
ATOM   3521  H02 WTR   690      16.535 -23.770  -1.233
TER   
ATOM   3522  O00 WTR   691      14.526 -20.375   9.561
ATOM   3523  H01 WTR   691      14.883 -20.251   8.682
ATOM   3524  H02 WTR   691      13.635 -20.694   9.416
TER   
ATOM   3525  O00 WTR   692       8.201 -24.381   6.522
ATOM   3526  H01 WTR   692       8.520 -23.647   5.997
ATOM   3527  H02 WTR   692       7.691 -24.911   5.911
TER   
ATOM   3528  O00 WTR   693      11.039 -27.077  12.073
ATOM   3529  H01 WTR   693      11.981 -27.148  12.231
ATOM   3530  H02 WTR   693      10.744 -26.402  12.684
TER   
ATOM   3531  O00 WTR   694      10.574 -25.404   6.173
ATOM   3532  H01 WTR   694       9.872 -24.820   6.462
ATOM   3533  H02 WTR   694      10.960 -24.959   5.418
TER   
ATOM   3534  O00 WTR   695      20.886 -14.758   2.157
ATOM   3535  H01 WTR   695      21.045 -14.428   3.042
ATOM   3536  H02 WTR   695      20.299 -15.504   2.282
TER   
ATOM   3537  O00 WTR   696      10.784 -21.920  14.352
ATOM   3538  H01 WTR   696      11.344 -22.695  14.303
ATOM   3539  H02 WTR   696      11.188 -21.374  15.026
TER   
ATOM   3540  O00 WTR   697      14.490 -23.687   8.056
ATOM   3541  H01 WTR   697      13.837 -22.987   8.079
ATOM   3542  H02 WTR   697      15.022 -23.494   7.284
TER   
ATOM   3543  O00 WTR   698      10.924 -24.988   8.623
ATOM   3544  H01 WTR   698      10.383 -25.694   8.976
ATOM   3545  H02 WTR   698      11.015 -25.198   7.693
TER   
ATOM   3546  O00 WTR   699      15.875 -24.878   4.727
ATOM   3547  H01 WTR   699      15.805 -25.749   4.337
ATOM   3548  H02 WTR   699      16.759 -24.850   5.094
TER   
ATOM   3549  O00 WTR   700       8.269 -20.917  -4.949
ATOM   3550  H01 WTR   700       9.142 -21.114  -5.290
ATOM   3551  H02 WTR   700       7.674 -21.406  -5.517
TER   
ATOM   3552  O00 WTR   701      10.232 -26.346   2.580
ATOM   3553  H01 WTR   701      10.728 -26.651   1.820
ATOM   3554  H02 WTR   701      10.460 -25.420   2.659
TER   
ATOM   3555  O00 WTR   702      14.168 -23.467  14.081
ATOM   3556  H01 WTR   702      13.505 -23.721  14.723
ATOM   3557  H02 WTR   702      14.692 -22.802  14.529
TER   
ATOM   3558  O00 WTR   703      15.431 -21.894   5.886
ATOM   3559  H01 WTR   703      15.684 -21.042   6.239
ATOM   3560  H02 WTR   703      14.534 -21.769   5.576
TER   
ATOM   3561  O00 WTR   704      13.413 -23.007  -0.392
ATOM   3562  H01 WTR   704      14.311 -23.267  -0.596
ATOM   3563  H02 WTR   704      13.132 -23.622   0.285
TER   
ATOM   3564  O00 WTR   705      15.414 -16.487 -13.062
ATOM   3565  H01 WTR   705      16.316 -16.320 -12.790
ATOM   3566  H02 WTR   705      14.878 -16.072 -12.386
TER   
ATOM   3567  O00 WTR   706       9.490 -26.991  -3.809
ATOM   3568  H01 WTR   706       9.517 -26.155  -4.274
ATOM   3569  H02 WTR   706       8.576 -27.269  -3.868
TER   
ATOM   3570  O00 WTR   707      11.626 -24.232  -2.195
ATOM   3571  H01 WTR   707      10.811 -24.020  -1.740
ATOM   3572  H02 WTR   707      12.313 -23.855  -1.645
TER   
ATOM   3573  O00 WTR   708       9.466 -23.974  -8.334
ATOM   3574  H01 WTR   708       9.860 -24.345  -7.545
ATOM   3575  H02 WTR   708      10.166 -23.456  -8.731
TER   
ATOM   3576  O00 WTR   709      16.014 -23.104  -4.322
ATOM   3577  H01 WTR   709      15.085 -23.292  -4.450
ATOM   3578  H02 WTR   709      16.431 -23.392  -5.134
TER   
ATOM   3579  O00 WTR   710      13.147 -27.490   2.770
ATOM   3580  H01 WTR   710      12.371 -27.593   3.320
ATOM   3581  H02 WTR   710      13.102 -28.219   2.152
TER   
ATOM   3582  O00 WTR   711      15.643 -27.391   4.163
ATOM   3583  H01 WTR   711      15.410 -27.565   5.075
ATOM   3584  H02 WTR   711      14.886 -27.692   3.660
TER   
ATOM   3585  O00 WTR   712      12.947 -29.547   0.402
ATOM   3586  H01 WTR   712      12.223 -28.922   0.434
ATOM   3587  H02 WTR   712      13.554 -29.178  -0.240
TER   
ATOM   3588  O00 WTR   713      14.697 -26.836   6.744
ATOM   3589  H01 WTR   713      15.034 -26.075   7.217
ATOM   3590  H02 WTR   713      14.119 -26.467   6.077
TER   
ATOM   3591  O00 WTR   714      12.214 -30.928  -3.061
ATOM   3592  H01 WTR   714      12.811 -30.198  -2.900
ATOM   3593  H02 WTR   714      12.518 -31.312  -3.883
TER   
ATOM   3594  O00 WTR   715      14.075 -28.285  -1.786
ATOM   3595  H01 WTR   715      14.572 -27.533  -2.106
ATOM   3596  H02 WTR   715      13.170 -28.100  -2.036
TER   
ATOM   3597  O00 WTR   716      10.726 -21.640  -9.220
ATOM   3598  H01 WTR   716      11.538 -22.094  -9.445
ATOM   3599  H02 WTR   716      10.860 -20.742  -9.524
TER   
ATOM   3600  O00 WTR   717      14.357 -18.964  -5.038
ATOM   3601  H01 WTR   717      13.507 -19.366  -4.857
ATOM   3602  H02 WTR   717      14.991 -19.544  -4.616
TER   
ATOM   3603  O00 WTR   718      11.779 -27.193  -2.497
ATOM   3604  H01 WTR   718      11.069 -27.509  -3.056
ATOM   3605  H02 WTR   718      11.567 -26.273  -2.337
TER   
ATOM   3606  O00 WTR   719     -10.289 -14.572   5.573
ATOM   3607  H01 WTR   719      -9.492 -14.060   5.703
ATOM   3608  H02 WTR   719     -10.204 -14.928   4.689
TER   
ATOM   3609  O00 WTR   720      -3.149 -14.708 -10.033
ATOM   3610  H01 WTR   720      -2.957 -13.773  -9.970
ATOM   3611  H02 WTR   720      -4.088 -14.773  -9.859
TER   
ATOM   3612  O00 WTR   721     -23.209  -7.020   8.170
ATOM   3613  H01 WTR   721     -23.180  -7.827   7.657
ATOM   3614  H02 WTR   721     -23.342  -6.327   7.523
TER   
ATOM   3615  O00 WTR   722     -14.581  -8.488   4.680
ATOM   3616  H01 WTR   722     -15.504  -8.625   4.891
ATOM   3617  H02 WTR   722     -14.549  -7.609   4.302
TER   
ATOM   3618  O00 WTR   723     -14.592 -15.948  -8.110
ATOM   3619  H01 WTR   723     -14.221 -16.385  -7.343
ATOM   3620  H02 WTR   723     -13.919 -16.037  -8.785
TER   
ATOM   3621  O00 WTR   724     -19.590  -9.134   6.163
ATOM   3622  H01 WTR   724     -18.958  -9.240   5.451
ATOM   3623  H02 WTR   724     -20.372  -9.594   5.860
TER   
ATOM   3624  O00 WTR   725     -18.254 -20.400   8.238
ATOM   3625  H01 WTR   725     -18.239 -20.257   7.291
ATOM   3626  H02 WTR   725     -18.392 -19.528   8.610
TER   
ATOM   3627  O00 WTR   726     -16.764 -11.813   5.439
ATOM   3628  H01 WTR   726     -17.575 -12.194   5.776
ATOM   3629  H02 WTR   726     -16.126 -11.950   6.139
TER   
ATOM   3630  O00 WTR   727     -14.149 -11.794   9.215
ATOM   3631  H01 WTR   727     -13.244 -11.891   9.512
ATOM   3632  H02 WTR   727     -14.316 -10.852   9.258
TER   
ATOM   3633  O00 WTR   728     -13.538 -15.372   3.976
ATOM   3634  H01 WTR   728     -13.219 -14.886   4.736
ATOM   3635  H02 WTR   728     -13.001 -16.164   3.956
TER   
ATOM   3636  O00 WTR   729     -13.854 -14.933   1.253
ATOM   3637  H01 WTR   729     -14.310 -14.107   1.091
ATOM   3638  H02 WTR   729     -13.867 -15.031   2.205
TER   
ATOM   3639  O00 WTR   730     -15.499 -18.051   5.862
ATOM   3640  H01 WTR   730     -14.746 -17.972   6.448
ATOM   3641  H02 WTR   730     -15.601 -18.994   5.729
TER   
ATOM   3642  O00 WTR   731     -12.102 -14.721  11.119
ATOM   3643  H01 WTR   731     -12.095 -13.769  11.021
ATOM   3644  H02 WTR   731     -12.684 -15.029  10.424
TER   
ATOM   3645  O00 WTR   732     -20.831  -3.151  10.877
ATOM   3646  H01 WTR   732     -21.537  -2.861  11.456
ATOM   3647  H02 WTR   732     -20.843  -2.526  10.152
TER   
ATOM   3648  O00 WTR   733      -8.887 -17.555   7.145
ATOM   3649  H01 WTR   733      -8.050 -17.141   6.935
ATOM   3650  H02 WTR   733      -8.656 -18.451   7.389
TER   
ATOM   3651  O00 WTR   734     -18.679 -10.599  -2.705
ATOM   3652  H01 WTR   734     -18.631 -11.071  -1.874
ATOM   3653  H02 WTR   734     -19.181  -9.809  -2.504
TER   
ATOM   3654  O00 WTR   735     -16.852 -12.139   9.686
ATOM   3655  H01 WTR   735     -15.900 -12.113   9.590
ATOM   3656  H02 WTR   735     -17.126 -12.883   9.150
TER   
ATOM   3657  O00 WTR   736      -8.404 -12.740   9.260
ATOM   3658  H01 WTR   736      -8.578 -11.815   9.084
ATOM   3659  H02 WTR   736      -7.452 -12.793   9.342
TER   
ATOM   3660  O00 WTR   737     -16.559 -14.449   7.963
ATOM   3661  H01 WTR   737     -15.793 -14.101   7.506
ATOM   3662  H02 WTR   737     -16.807 -15.224   7.459
TER   
ATOM   3663  O00 WTR   738     -11.255  -9.858   8.904
ATOM   3664  H01 WTR   738     -11.286  -9.495   9.789
ATOM   3665  H02 WTR   738     -11.692  -9.203   8.360
TER   
ATOM   3666  O00 WTR   739     -21.977 -18.349  -1.098
ATOM   3667  H01 WTR   739     -21.798 -17.560  -0.585
ATOM   3668  H02 WTR   739     -21.576 -19.058  -0.595
TER   
ATOM   3669  O00 WTR   740     -13.783  -0.156  16.574
ATOM   3670  H01 WTR   740     -14.681  -0.319  16.288
ATOM   3671  H02 WTR   740     -13.298   0.005  15.765
TER   
ATOM   3672  O00 WTR   741     -19.085  -7.827  10.728
ATOM   3673  H01 WTR   741     -19.863  -7.313  10.515
ATOM   3674  H02 WTR   741     -19.035  -8.485  10.034
TER   
ATOM   3675  O00 WTR   742     -18.568  -3.880   2.486
ATOM   3676  H01 WTR   742     -17.764  -4.324   2.216
ATOM   3677  H02 WTR   742     -19.272  -4.456   2.190
TER   
ATOM   3678  O00 WTR   743     -14.289 -16.952 -15.624
ATOM   3679  H01 WTR   743     -14.931 -16.910 -14.915
ATOM   3680  H02 WTR   743     -14.019 -16.043 -15.757
TER   
ATOM   3681  O00 WTR   744     -20.053 -10.131   3.143
ATOM   3682  H01 WTR   744     -20.688  -9.451   3.366
ATOM   3683  H02 WTR   744     -20.218 -10.320   2.220
TER   
ATOM   3684  O00 WTR   745     -16.181  -7.944  11.007
ATOM   3685  H01 WTR   745     -15.761  -8.169  11.837
ATOM   3686  H02 WTR   745     -17.046  -7.617  11.257
TER   
ATOM   3687  O00 WTR   746     -14.188 -12.190   2.588
ATOM   3688  H01 WTR   746     -13.637 -12.770   3.113
ATOM   3689  H02 WTR   746     -14.828 -11.840   3.208
TER   
ATOM   3690  O00 WTR   747     -15.400  -7.759   1.258
ATOM   3691  H01 WTR   747     -14.846  -7.434   1.967
ATOM   3692  H02 WTR   747     -15.192  -7.196   0.513
TER   
ATOM   3693  O00 WTR   748     -12.251  -6.216  11.297
ATOM   3694  H01 WTR   748     -11.463  -5.697  11.132
ATOM   3695  H02 WTR   748     -11.979  -6.864  11.946
TER   
ATOM   3696  O00 WTR   749     -20.522 -12.255   4.574
ATOM   3697  H01 WTR   749     -20.880 -12.913   3.978
ATOM   3698  H02 WTR   749     -20.263 -11.531   4.004
TER   
ATOM   3699  O00 WTR   750     -13.132 -18.197   7.569
ATOM   3700  H01 WTR   750     -13.118 -17.317   7.945
ATOM   3701  H02 WTR   750     -13.694 -18.701   8.158
TER   
ATOM   3702  O00 WTR   751     -11.328 -12.410   9.876
ATOM   3703  H01 WTR   751     -10.791 -13.004   9.352
ATOM   3704  H02 WTR   751     -11.235 -11.560   9.445
TER   
ATOM   3705  O00 WTR   752     -14.582 -12.982  13.733
ATOM   3706  H01 WTR   752     -15.193 -12.732  13.040
ATOM   3707  H02 WTR   752     -15.103 -13.520  14.329
TER   
ATOM   3708  O00 WTR   753     -15.326 -18.763  -7.782
ATOM   3709  H01 WTR   753     -15.628 -18.092  -8.393
ATOM   3710  H02 WTR   753     -15.900 -18.671  -7.021
TER   
ATOM   3711  O00 WTR   754     -14.995 -10.402   0.629
ATOM   3712  H01 WTR   754     -14.547 -10.972   1.254
ATOM   3713  H02 WTR   754     -15.099  -9.571   1.094
TER   
ATOM   3714  O00 WTR   755     -11.824  -3.463   7.730
ATOM   3715  H01 WTR   755     -11.553  -4.378   7.798
ATOM   3716  H02 WTR   755     -11.043  -3.004   7.419
TER   
ATOM   3717  O00 WTR   756     -16.888   3.414   5.692
ATOM   3718  H01 WTR   756     -17.174   4.165   5.172
ATOM   3719  H02 WTR   756     -17.362   3.501   6.520
TER   
ATOM   3720  O00 WTR   757     -14.034 -15.877   8.743
ATOM   3721  H01 WTR   757     -14.734 -15.936   9.394
ATOM   3722  H02 WTR   757     -14.221 -15.070   8.263
TER   
ATOM   3723  O00 WTR   758     -12.367 -12.761   5.018
ATOM   3724  H01 WTR   758     -11.513 -13.080   5.309
ATOM   3725  H02 WTR   758     -12.306 -11.809   5.092
TER   
ATOM   3726  O00 WTR   759     -20.383  -6.746   4.733
ATOM   3727  H01 WTR   759     -20.193  -7.378   5.427
ATOM   3728  H02 WTR   759     -20.421  -5.901   5.181
TER   
ATOM   3729  O00 WTR   760      -9.769 -10.201  12.874
ATOM   3730  H01 WTR   760     -10.411  -9.557  13.172
ATOM   3731  H02 WTR   760     -10.279 -10.830  12.364
TER   
ATOM   3732  O00 WTR   761     -16.077 -16.890  10.246
ATOM   3733  H01 WTR   761     -15.976 -16.726  11.184
ATOM   3734  H02 WTR   761     -17.023 -16.943  10.112
TER   
ATOM   3735  O00 WTR   762     -22.425  -9.195   6.902
ATOM   3736  H01 WTR   762     -22.427  -9.713   7.707
ATOM   3737  H02 WTR   762     -22.825  -9.766   6.247
TER   
ATOM   3738  O00 WTR   763     -12.324  -9.006  15.518
ATOM   3739  H01 WTR   763     -12.272  -8.329  16.193
ATOM   3740  H02 WTR   763     -13.043  -9.572  15.800
TER   
ATOM   3741  O00 WTR   764     -15.770  -4.789   5.805
ATOM   3742  H01 WTR   764     -16.308  -4.001   5.727
ATOM   3743  H02 WTR   764     -14.992  -4.501   6.284
TER   
ATOM   3744  O00 WTR   765     -17.725 -16.726   6.901
ATOM   3745  H01 WTR   765     -16.970 -17.178   6.526
ATOM   3746  H02 WTR   765     -18.265 -16.494   6.146
TER   
ATOM   3747  O00 WTR   766     -17.364  -7.626   7.189
ATOM   3748  H01 WTR   766     -18.199  -8.083   7.084
ATOM   3749  H02 WTR   766     -17.249  -7.144   6.370
TER   
ATOM   3750  O00 WTR   767      -5.411  -4.840  12.488
ATOM   3751  H01 WTR   767      -5.063  -5.424  13.162
ATOM   3752  H02 WTR   767      -5.671  -5.424  11.775
TER   
ATOM   3753  O00 WTR   768      -6.897 -13.226  14.457
ATOM   3754  H01 WTR   768      -7.828 -13.009  14.486
ATOM   3755  H02 WTR   768      -6.846 -13.991  13.884
TER   
ATOM   3756  O00 WTR   769     -10.849 -18.124   5.412
ATOM   3757  H01 WTR   769     -11.553 -18.265   6.045
ATOM   3758  H02 WTR   769     -10.136 -17.745   5.925
TER   
ATOM   3759  O00 WTR   770     -19.551 -10.534 -15.744
ATOM   3760  H01 WTR   770     -18.787 -10.403 -15.181
ATOM   3761  H02 WTR   770     -20.015 -11.272 -15.350
TER   
ATOM   3762  O00 WTR   771     -20.951  -5.710   9.942
ATOM   3763  H01 WTR   771     -20.966  -4.920  10.483
ATOM   3764  H02 WTR   771     -21.848  -5.796   9.619
TER   
ATOM   3765  O00 WTR   772     -24.675   5.715   0.149
ATOM   3766  H01 WTR   772     -23.919   5.919  -0.402
ATOM   3767  H02 WTR   772     -24.667   4.760   0.223
TER   
ATOM   3768  O00 WTR   773     -18.179   0.672   8.054
ATOM   3769  H01 WTR   773     -18.339   1.593   8.257
ATOM   3770  H02 WTR   773     -18.884   0.432   7.452
TER   
ATOM   3771  O00 WTR   774     -15.352   2.978   9.532
ATOM   3772  H01 WTR   774     -14.832   2.197   9.340
ATOM   3773  H02 WTR   774     -15.499   2.941  10.477
TER   
ATOM   3774  O00 WTR   775     -16.556  -3.322  10.105
ATOM   3775  H01 WTR   775     -15.971  -4.025  10.388
ATOM   3776  H02 WTR   775     -17.327  -3.775   9.763
TER   
ATOM   3777  O00 WTR   776     -17.502  -5.739  13.222
ATOM   3778  H01 WTR   776     -16.565  -5.545  13.207
ATOM   3779  H02 WTR   776     -17.916  -4.956  12.859
TER   
ATOM   3780  O00 WTR   777     -20.652  -5.745   1.992
ATOM   3781  H01 WTR   777     -20.614  -6.125   2.869
ATOM   3782  H02 WTR   777     -20.859  -6.483   1.419
TER   
ATOM   3783  O00 WTR   778     -22.363  -9.851   9.735
ATOM   3784  H01 WTR   778     -22.311  -8.993  10.156
ATOM   3785  H02 WTR   778     -21.516 -10.259   9.916
TER   
ATOM   3786  O00 WTR   779     -18.776 -10.108   9.103
ATOM   3787  H01 WTR   779     -19.077 -10.366   8.232
ATOM   3788  H02 WTR   779     -18.056 -10.709   9.296
TER   
ATOM   3789  O00 WTR   780     -12.932   0.405  14.033
ATOM   3790  H01 WTR   780     -12.162   0.972  14.083
ATOM   3791  H02 WTR   780     -13.544   0.881  13.471
TER   
ATOM   3792  O00 WTR   781     -15.450  -4.281   1.595
ATOM   3793  H01 WTR   781     -15.149  -3.846   2.393
ATOM   3794  H02 WTR   781     -15.136  -3.721   0.885
TER   
ATOM   3795  O00 WTR   782     -10.883  -6.139   7.498
ATOM   3796  H01 WTR   782     -11.744  -6.557   7.496
ATOM   3797  H02 WTR   782     -10.676  -6.012   6.572
TER   
ATOM   3798  O00 WTR   783     -18.087  -5.380 -14.484
ATOM   3799  H01 WTR   783     -18.101  -4.819 -13.708
ATOM   3800  H02 WTR   783     -18.643  -6.124 -14.252
TER   
ATOM   3801  O00 WTR   784     -18.380  -5.199   8.969
ATOM   3802  H01 WTR   784     -17.861  -5.971   8.744
ATOM   3803  H02 WTR   784     -19.058  -5.530   9.558
TER   
ATOM   3804  O00 WTR   785     -21.778  -0.258   1.366
ATOM   3805  H01 WTR   785     -21.386  -0.455   0.515
ATOM   3806  H02 WTR   785     -21.157  -0.609   2.004
TER   
ATOM   3807  O00 WTR   786     -11.568 -17.116   3.193
ATOM   3808  H01 WTR   786     -11.031 -16.337   3.050
ATOM   3809  H02 WTR   786     -11.288 -17.447   4.047
TER   
ATOM   3810  O00 WTR   787     -13.532  -1.498  -7.645
ATOM   3811  H01 WTR   787     -13.267  -1.449  -8.564
ATOM   3812  H02 WTR   787     -14.456  -1.248  -7.648
TER   
ATOM   3813  O00 WTR   788     -16.748  -1.446  13.755
ATOM   3814  H01 WTR   788     -16.056  -2.021  13.429
ATOM   3815  H02 WTR   788     -17.519  -1.682  13.238
TER   
ATOM   3816  O00 WTR   789     -11.391   3.867  12.917
ATOM   3817  H01 WTR   789     -11.404   3.657  11.983
ATOM   3818  H02 WTR   789     -10.649   3.372  13.264
TER   
ATOM   3819  O00 WTR   790     -20.326  -1.284   8.985
ATOM   3820  H01 WTR   790     -20.172  -1.464   8.058
ATOM   3821  H02 WTR   790     -19.664  -0.633   9.217
TER   
ATOM   3822  O00 WTR   791     -10.267  -3.636  13.360
ATOM   3823  H01 WTR   791     -10.321  -4.162  12.562
ATOM   3824  H02 WTR   791      -9.363  -3.741  13.655
TER   
ATOM   3825  O00 WTR   792     -16.314  -0.574   4.020
ATOM   3826  H01 WTR   792     -16.918  -0.265   3.345
ATOM   3827  H02 WTR   792     -16.101   0.208   4.529
TER   
ATOM   3828  O00 WTR   793     -22.474  -3.133   4.055
ATOM   3829  H01 WTR   793     -22.296  -3.407   4.954
ATOM   3830  H02 WTR   793     -22.465  -3.946   3.550
TER   
ATOM   3831  O00 WTR   794     -13.891   0.629   9.710
ATOM   3832  H01 WTR   794     -14.061   0.776  10.641
ATOM   3833  H02 WTR   794     -12.965   0.388   9.671
TER   
ATOM   3834  O00 WTR   795     -11.551  -1.715  10.357
ATOM   3835  H01 WTR   795     -11.948  -1.681  11.227
ATOM   3836  H02 WTR   795     -11.838  -2.553   9.995
TER   
ATOM   3837  O00 WTR   796     -14.808  -3.471  13.155
ATOM   3838  H01 WTR   796     -14.914  -4.111  12.451
ATOM   3839  H02 WTR   796     -13.906  -3.164  13.068
TER   
ATOM   3840  O00 WTR   797     -19.793  -4.425   6.162
ATOM   3841  H01 WTR   797     -19.463  -4.788   6.984
ATOM   3842  H02 WTR   797     -19.010  -4.122   5.702
TER   
ATOM   3843  O00 WTR   798     -16.605   7.373  13.059
ATOM   3844  H01 WTR   798     -16.283   6.865  12.314
ATOM   3845  H02 WTR   798     -16.934   8.184  12.672
TER   
ATOM   3846  O00 WTR   799     -15.364   1.246   5.950
ATOM   3847  H01 WTR   799     -15.886   0.826   6.634
ATOM   3848  H02 WTR   799     -15.773   2.102   5.827
TER   
ATOM   3849  O00 WTR   800     -15.920   3.516  12.307
ATOM   3850  H01 WTR   800     -15.793   4.316  11.797
ATOM   3851  H02 WTR   800     -16.521   3.770  13.007
TER   
ATOM   3852  O00 WTR   801     -18.427 -10.859 -11.011
ATOM   3853  H01 WTR   801     -19.374 -10.723 -11.060
ATOM   3854  H02 WTR   801     -18.101 -10.102 -10.524
TER   
ATOM   3855  O00 WTR   802     -16.366  -1.665   7.669
ATOM   3856  H01 WTR   802     -16.810  -0.827   7.795
ATOM   3857  H02 WTR   802     -16.506  -2.137   8.490
TER   
ATOM   3858  O00 WTR   803     -20.275  -1.604   3.205
ATOM   3859  H01 WTR   803     -21.050  -2.162   3.275
ATOM   3860  H02 WTR   803     -19.605  -2.171   2.823
TER   
ATOM   3861  O00 WTR   804     -17.757   3.427   8.267
ATOM   3862  H01 WTR   804     -17.985   4.356   8.282
ATOM   3863  H02 WTR   804     -17.046   3.344   8.902
TER   
ATOM   3864  O00 WTR   805     -17.211   8.950   3.906
ATOM   3865  H01 WTR   805     -16.532   8.281   3.999
ATOM   3866  H02 WTR   805     -16.747   9.779   4.017
TER   
ATOM   3867  O00 WTR   806     -14.359  -2.317   3.051
ATOM   3868  H01 WTR   806     -14.037  -2.631   3.896
ATOM   3869  H02 WTR   806     -14.972  -1.616   3.274
TER   
ATOM   3870  O00 WTR   807     -14.218  -5.459  15.302
ATOM   3871  H01 WTR   807     -13.298  -5.515  15.560
ATOM   3872  H02 WTR   807     -14.273  -4.659  14.780
TER   
ATOM   3873  O00 WTR   808     -13.733   6.785   9.488
ATOM   3874  H01 WTR   808     -14.104   6.589   8.627
ATOM   3875  H02 WTR   808     -12.949   7.300   9.299
TER   
ATOM   3876  O00 WTR   809     -22.845   7.861   1.022
ATOM   3877  H01 WTR   809     -22.582   7.930   1.940
ATOM   3878  H02 WTR   809     -23.469   7.135   1.005
TER   
ATOM   3879  O00 WTR   810     -22.648  -4.141   6.793
ATOM   3880  H01 WTR   810     -21.692  -4.184   6.781
ATOM   3881  H02 WTR   810     -22.844  -3.281   7.164
TER   
ATOM   3882  O00 WTR   811     -19.870  -1.143   6.138
ATOM   3883  H01 WTR   811     -19.316  -1.913   6.009
ATOM   3884  H02 WTR   811     -20.169  -0.912   5.258
TER   
ATOM   3885  O00 WTR   812     -13.858  -5.690  18.749
ATOM   3886  H01 WTR   812     -14.449  -4.974  18.515
ATOM   3887  H02 WTR   812     -13.396  -5.376  19.526
TER   
ATOM   3888  O00 WTR   813     -17.703   4.146  14.322
ATOM   3889  H01 WTR   813     -18.260   4.803  14.740
ATOM   3890  H02 WTR   813     -17.720   3.400  14.922
TER   
ATOM   3891  O00 WTR   814     -14.276 -13.367  -1.823
ATOM   3892  H01 WTR   814     -14.870 -13.828  -2.416
ATOM   3893  H02 WTR   814     -13.403 -13.543  -2.172
TER   
ATOM   3894  O00 WTR   815      -7.109 -19.346  -6.123
ATOM   3895  H01 WTR   815      -6.310 -19.394  -5.598
ATOM   3896  H02 WTR   815      -7.701 -19.980  -5.718
TER   
ATOM   3897  O00 WTR   816     -22.228 -13.695  -0.375
ATOM   3898  H01 WTR   816     -21.451 -14.024  -0.828
ATOM   3899  H02 WTR   816     -22.741 -13.266  -1.059
TER   
ATOM   3900  O00 WTR   817     -22.224 -14.429  -4.071
ATOM   3901  H01 WTR   817     -21.412 -13.925  -4.007
ATOM   3902  H02 WTR   817     -21.951 -15.281  -4.410
TER   
ATOM   3903  O00 WTR   818     -16.378 -12.055  -9.844
ATOM   3904  H01 WTR   818     -17.226 -11.701 -10.112
ATOM   3905  H02 WTR   818     -16.203 -12.758 -10.470
TER   
ATOM   3906  O00 WTR   819     -18.702 -16.817  -7.369
ATOM   3907  H01 WTR   819     -18.611 -16.111  -6.729
ATOM   3908  H02 WTR   819     -18.370 -16.443  -8.186
TER   
ATOM   3909  O00 WTR   820     -23.009  -9.919  -1.741
ATOM   3910  H01 WTR   820     -23.531  -9.996  -0.942
ATOM   3911  H02 WTR   820     -23.382 -10.572  -2.335
TER   
ATOM   3912  O00 WTR   821     -20.711 -18.766   3.224
ATOM   3913  H01 WTR   821     -19.904 -19.279   3.180
ATOM   3914  H02 WTR   821     -20.564 -18.037   2.621
TER   
ATOM   3915  O00 WTR   822     -19.834 -14.737  -1.571
ATOM   3916  H01 WTR   822     -19.707 -14.370  -2.446
ATOM   3917  H02 WTR   822     -19.231 -15.479  -1.531
TER   
ATOM   3918  O00 WTR   823     -15.263 -16.114 -12.613
ATOM   3919  H01 WTR   823     -16.191 -15.898 -12.703
ATOM   3920  H02 WTR   823     -15.152 -16.315 -11.684
TER   
ATOM   3921  O00 WTR   824     -15.237  -7.129  -8.695
ATOM   3922  H01 WTR   824     -14.431  -6.624  -8.593
ATOM   3923  H02 WTR   824     -15.100  -7.643  -9.491
TER   
ATOM   3924  O00 WTR   825     -12.050  -9.887   4.633
ATOM   3925  H01 WTR   825     -11.851 -10.250   3.770
ATOM   3926  H02 WTR   825     -12.990  -9.709   4.608
TER   
ATOM   3927  O00 WTR   826     -14.256 -10.933  -8.714
ATOM   3928  H01 WTR   826     -13.825 -10.465  -9.429
ATOM   3929  H02 WTR   826     -15.077 -11.247  -9.094
TER   
ATOM   3930  O00 WTR   827     -17.062  -9.382  -7.969
ATOM   3931  H01 WTR   827     -16.250  -8.981  -7.658
ATOM   3932  H02 WTR   827     -17.719  -9.124  -7.322
TER   
ATOM   3933  O00 WTR   828     -20.343 -18.857  -3.765
ATOM   3934  H01 WTR   828     -20.528 -19.775  -3.566
ATOM   3935  H02 WTR   828     -20.943 -18.365  -3.205
TER   
ATOM   3936  O00 WTR   829     -14.390  -8.183  -4.991
ATOM   3937  H01 WTR   829     -13.865  -8.807  -5.492
ATOM   3938  H02 WTR   829     -15.037  -8.724  -4.538
TER   
ATOM   3939  O00 WTR   830     -15.978 -16.355   3.763
ATOM   3940  H01 WTR   830     -16.022 -17.023   4.448
ATOM   3941  H02 WTR   830     -15.120 -15.947   3.880
TER   
ATOM   3942  O00 WTR   831     -12.306 -18.370  -9.399
ATOM   3943  H01 WTR   831     -12.035 -19.125  -9.922
ATOM   3944  H02 WTR   831     -13.224 -18.541  -9.190
TER   
ATOM   3945  O00 WTR   832     -17.571 -14.501  -5.424
ATOM   3946  H01 WTR   832     -17.329 -13.753  -5.970
ATOM   3947  H02 WTR   832     -16.743 -14.805  -5.052
TER   
ATOM   3948  O00 WTR   833     -17.863  -6.361   0.556
ATOM   3949  H01 WTR   833     -17.458  -5.586   0.166
ATOM   3950  H02 WTR   833     -17.260  -6.623   1.251
TER   
ATOM   3951  O00 WTR   834     -14.993  -5.404  11.159
ATOM   3952  H01 WTR   834     -14.051  -5.542  11.251
ATOM   3953  H02 WTR   834     -15.339  -6.263  10.914
TER   
ATOM   3954  O00 WTR   835     -18.711  -8.170 -13.042
ATOM   3955  H01 WTR   835     -18.503  -8.004 -12.123
ATOM   3956  H02 WTR   835     -19.587  -8.554 -13.024
TER   
ATOM   3957  O00 WTR   836     -17.439  -9.358   4.501
ATOM   3958  H01 WTR   836     -17.929  -9.253   3.686
ATOM   3959  H02 WTR   836     -17.288 -10.301   4.571
TER   
ATOM   3960  O00 WTR   837     -23.813  -8.362   1.660
ATOM   3961  H01 WTR   837     -23.134  -8.166   1.014
ATOM   3962  H02 WTR   837     -24.398  -7.605   1.629
TER   
ATOM   3963  O00 WTR   838     -18.833  -8.800  -6.208
ATOM   3964  H01 WTR   838     -19.742  -8.563  -6.392
ATOM   3965  H02 WTR   838     -18.850  -9.143  -5.315
TER   
ATOM   3966  O00 WTR   839     -10.345 -18.000 -12.734
ATOM   3967  H01 WTR   839     -11.163 -17.673 -13.108
ATOM   3968  H02 WTR   839     -10.621 -18.626 -12.065
TER   
ATOM   3969  O00 WTR   840     -15.347 -14.700  -3.833
ATOM   3970  H01 WTR   840     -15.056 -15.612  -3.832
ATOM   3971  H02 WTR   840     -14.815 -14.279  -4.509
TER   
ATOM   3972  O00 WTR   841     -17.142 -15.523  -9.388
ATOM   3973  H01 WTR   841     -17.257 -14.623  -9.084
ATOM   3974  H02 WTR   841     -16.276 -15.775  -9.067
TER   
ATOM   3975  O00 WTR   842     -15.791 -17.388  -5.062
ATOM   3976  H01 WTR   842     -16.334 -17.954  -4.513
ATOM   3977  H02 WTR   842     -14.893 -17.651  -4.863
TER   
ATOM   3978  O00 WTR   843     -15.673  -9.167 -11.131
ATOM   3979  H01 WTR   843     -15.374  -8.417 -11.645
ATOM   3980  H02 WTR   843     -15.602  -9.911 -11.729
TER   
ATOM   3981  O00 WTR   844     -14.119 -10.229  -1.782
ATOM   3982  H01 WTR   844     -14.531 -10.318  -0.922
ATOM   3983  H02 WTR   844     -14.846 -10.278  -2.403
TER   
ATOM   3984  O00 WTR   845     -18.572 -12.448  -0.778
ATOM   3985  H01 WTR   845     -18.845 -13.319  -1.064
ATOM   3986  H02 WTR   845     -17.623 -12.515  -0.676
TER   
ATOM   3987  O00 WTR   846     -23.476  -6.421  -4.580
ATOM   3988  H01 WTR   846     -24.341  -6.220  -4.223
ATOM   3989  H02 WTR   846     -23.048  -5.569  -4.668
TER   
ATOM   3990  O00 WTR   847     -12.910 -21.386  -1.157
ATOM   3991  H01 WTR   847     -12.199 -20.749  -1.082
ATOM   3992  H02 WTR   847     -13.640 -20.888  -1.525
TER   
ATOM   3993  O00 WTR   848     -20.527 -11.509   0.899
ATOM   3994  H01 WTR   848     -19.740 -11.741   0.406
ATOM   3995  H02 WTR   848     -21.242 -11.930   0.421
TER   
ATOM   3996  O00 WTR   849     -22.847 -15.323   1.546
ATOM   3997  H01 WTR   849     -22.751 -14.634   0.889
ATOM   3998  H02 WTR   849     -23.437 -14.949   2.201
TER   
ATOM   3999  O00 WTR   850      -9.124 -10.140 -10.575
ATOM   4000  H01 WTR   850      -8.533 -10.840 -10.852
ATOM   4001  H02 WTR   850      -8.899  -9.399 -11.138
TER   
ATOM   4002  O00 WTR   851     -23.498 -12.714   2.948
ATOM   4003  H01 WTR   851     -23.611 -12.221   3.761
ATOM   4004  H02 WTR   851     -24.098 -12.298   2.329
TER   
ATOM   4005  O00 WTR   852     -18.088  -7.823 -10.431
ATOM   4006  H01 WTR   852     -18.464  -7.704  -9.559
ATOM   4007  H02 WTR   852     -17.228  -8.210 -10.270
TER   
ATOM   4008  O00 WTR   853     -19.047  -1.453  -3.501
ATOM   4009  H01 WTR   853     -18.305  -0.875  -3.321
ATOM   4010  H02 WTR   853     -19.612  -0.944  -4.083
TER   
ATOM   4011  O00 WTR   854     -20.420 -16.400   1.835
ATOM   4012  H01 WTR   854     -21.341 -16.217   1.647
ATOM   4013  H02 WTR   854     -20.154 -15.702   2.433
TER   
ATOM   4014  O00 WTR   855     -19.456 -13.448  -3.738
ATOM   4015  H01 WTR   855     -18.826 -13.824  -4.353
ATOM   4016  H02 WTR   855     -19.047 -12.635  -3.442
TER   
ATOM   4017  O00 WTR   856     -23.586 -12.626  -2.425
ATOM   4018  H01 WTR   856     -23.111 -13.185  -3.039
ATOM   4019  H02 WTR   856     -24.448 -13.036  -2.345
TER   
ATOM   4020  O00 WTR   857     -21.295  -8.140  -5.513
ATOM   4021  H01 WTR   857     -22.209  -7.857  -5.496
ATOM   4022  H02 WTR   857     -21.070  -8.279  -4.593
TER   
ATOM   4023  O00 WTR   858     -12.305 -11.399  -3.825
ATOM   4024  H01 WTR   858     -12.816 -11.142  -3.057
ATOM   4025  H02 WTR   858     -12.777 -11.017  -4.566
TER   
ATOM   4026  O00 WTR   859     -22.263  -8.803   3.809
ATOM   4027  H01 WTR   859     -22.797  -8.493   3.077
ATOM   4028  H02 WTR   859     -21.820  -8.018   4.132
TER   
ATOM   4029  O00 WTR   860     -16.541  -6.029  -4.204
ATOM   4030  H01 WTR   860     -15.757  -6.493  -4.498
ATOM   4031  H02 WTR   860     -16.806  -6.488  -3.406
TER   
ATOM   4032  O00 WTR   861     -17.694 -17.783  -2.812
ATOM   4033  H01 WTR   861     -18.374 -18.270  -3.277
ATOM   4034  H02 WTR   861     -17.934 -17.857  -1.889
TER   
ATOM   4035  O00 WTR   862     -12.531  -5.430   2.126
ATOM   4036  H01 WTR   862     -12.732  -4.598   1.697
ATOM   4037  H02 WTR   862     -12.176  -5.980   1.428
TER   
ATOM   4038  O00 WTR   863     -19.344  -5.669  -5.840
ATOM   4039  H01 WTR   863     -18.878  -6.415  -5.461
ATOM   4040  H02 WTR   863     -20.246  -5.974  -5.937
TER   
ATOM   4041  O00 WTR   864     -16.241 -10.195  -3.774
ATOM   4042  H01 WTR   864     -17.071 -10.211  -3.297
ATOM   4043  H02 WTR   864     -16.421 -10.672  -4.584
TER   
ATOM   4044  O00 WTR   865     -19.269  -4.204  -3.348
ATOM   4045  H01 WTR   865     -19.239  -3.268  -3.551
ATOM   4046  H02 WTR   865     -19.070  -4.635  -4.179
TER   
ATOM   4047  O00 WTR   866     -20.084  -3.107  -0.030
ATOM   4048  H01 WTR   866     -20.295  -3.876   0.498
ATOM   4049  H02 WTR   866     -20.669  -3.166  -0.785
TER   
ATOM   4050  O00 WTR   867     -15.238  -3.918  -3.195
ATOM   4051  H01 WTR   867     -14.658  -3.911  -3.957
ATOM   4052  H02 WTR   867     -15.651  -4.781  -3.215
TER   
ATOM   4053  O00 WTR   868     -23.294 -11.082   5.114
ATOM   4054  H01 WTR   868     -22.526 -11.652   5.150
ATOM   4055  H02 WTR   868     -23.046 -10.384   4.507
TER   
ATOM   4056  O00 WTR   869     -13.202 -10.186  -6.256
ATOM   4057  H01 WTR   869     -12.265 -10.125  -6.438
ATOM   4058  H02 WTR   869     -13.597 -10.403  -7.101
TER   
ATOM   4059  O00 WTR   870     -22.578  -4.147  -1.262
ATOM   4060  H01 WTR   870     -23.076  -3.718  -0.566
ATOM   4061  H02 WTR   870     -22.014  -4.770  -0.804
TER   
ATOM   4062  O00 WTR   871      -6.773 -11.027  -7.777
ATOM   4063  H01 WTR   871      -7.022 -11.915  -7.521
ATOM   4064  H02 WTR   871      -7.580 -10.518  -7.693
TER   
ATOM   4065  O00 WTR   872     -13.357  -0.161   5.084
ATOM   4066  H01 WTR   872     -13.478  -1.027   5.472
ATOM   4067  H02 WTR   872     -14.111   0.345   5.387
TER   
ATOM   4068  O00 WTR   873     -21.966  -2.682  -7.949
ATOM   4069  H01 WTR   873     -21.201  -3.247  -7.837
ATOM   4070  H02 WTR   873     -21.944  -2.429  -8.872
TER   
ATOM   4071  O00 WTR   874     -17.177  -5.034  -9.945
ATOM   4072  H01 WTR   874     -16.250  -5.209  -9.786
ATOM   4073  H02 WTR   874     -17.539  -5.880 -10.208
TER   
ATOM   4074  O00 WTR   875     -21.166  -0.570  -1.720
ATOM   4075  H01 WTR   875     -20.481  -1.222  -1.573
ATOM   4076  H02 WTR   875     -20.693   0.220  -1.981
TER   
ATOM   4077  O00 WTR   876     -21.846  -3.947  -4.521
ATOM   4078  H01 WTR   876     -21.170  -4.211  -3.897
ATOM   4079  H02 WTR   876     -21.748  -2.998  -4.593
TER   
ATOM   4080  O00 WTR   877     -11.619  -7.791  -9.317
ATOM   4081  H01 WTR   877     -11.891  -7.253  -8.574
ATOM   4082  H02 WTR   877     -10.692  -7.584  -9.437
TER   
ATOM   4083  O00 WTR   878     -23.550  -2.735   0.809
ATOM   4084  H01 WTR   878     -23.742  -2.704   1.747
ATOM   4085  H02 WTR   878     -23.315  -1.836   0.582
TER   
ATOM   4086  O00 WTR   879     -20.066   1.894  -2.681
ATOM   4087  H01 WTR   879     -20.732   2.103  -3.336
ATOM   4088  H02 WTR   879     -19.497   2.664  -2.663
TER   
ATOM   4089  O00 WTR   880     -11.732  -2.794   1.500
ATOM   4090  H01 WTR   880     -12.367  -2.463   2.136
ATOM   4091  H02 WTR   880     -10.922  -2.896   2.001
TER   
ATOM   4092  O00 WTR   881     -20.981  -1.177  -5.632
ATOM   4093  H01 WTR   881     -20.196  -0.766  -5.995
ATOM   4094  H02 WTR   881     -21.493  -1.436  -6.398
TER   
ATOM   4095  O00 WTR   882     -20.578  -1.145 -10.229
ATOM   4096  H01 WTR   882     -19.960  -1.067  -9.502
ATOM   4097  H02 WTR   882     -20.066  -0.910 -11.004
TER   
ATOM   4098  O00 WTR   883      -9.957   3.743   3.489
ATOM   4099  H01 WTR   883      -9.207   4.000   2.952
ATOM   4100  H02 WTR   883      -9.894   4.293   4.270
TER   
ATOM   4101  O00 WTR   884     -20.513  -8.505  -2.384
ATOM   4102  H01 WTR   884     -20.694  -7.579  -2.222
ATOM   4103  H02 WTR   884     -21.350  -8.944  -2.232
TER   
ATOM   4104  O00 WTR   885     -14.111  -3.787  -5.850
ATOM   4105  H01 WTR   885     -14.214  -2.933  -6.269
ATOM   4106  H02 WTR   885     -15.006  -4.088  -5.694
TER   
ATOM   4107  O00 WTR   886     -13.151   0.789   2.108
ATOM   4108  H01 WTR   886     -13.768   0.150   1.752
ATOM   4109  H02 WTR   886     -12.876   0.417   2.946
TER   
ATOM   4110  O00 WTR   887     -14.764  -0.836  -4.369
ATOM   4111  H01 WTR   887     -15.124  -1.651  -4.020
ATOM   4112  H02 WTR   887     -15.531  -0.292  -4.549
TER   
ATOM   4113  O00 WTR   888     -15.223   2.375  -6.984
ATOM   4114  H01 WTR   888     -15.199   2.402  -7.940
ATOM   4115  H02 WTR   888     -14.458   2.882  -6.710
TER   
ATOM   4116  O00 WTR   889     -17.733  -1.142   1.565
ATOM   4117  H01 WTR   889     -18.418  -0.968   0.919
ATOM   4118  H02 WTR   889     -17.797  -2.082   1.734
TER   
ATOM   4119  O00 WTR   890     -17.474   0.888  -3.003
ATOM   4120  H01 WTR   890     -16.839   1.268  -2.395
ATOM   4121  H02 WTR   890     -18.327   1.109  -2.629
TER   
ATOM   4122  O00 WTR   891     -16.513   3.776  -0.171
ATOM   4123  H01 WTR   891     -17.435   3.534  -0.255
ATOM   4124  H02 WTR   891     -16.530   4.688   0.118
TER   
ATOM   4125  O00 WTR   892     -19.248  -4.322  -8.290
ATOM   4126  H01 WTR   892     -18.599  -4.546  -8.957
ATOM   4127  H02 WTR   892     -19.216  -5.050  -7.669
TER   
ATOM   4128  O00 WTR   893     -14.359  -2.717  -0.466
ATOM   4129  H01 WTR   893     -14.799  -3.053  -1.247
ATOM   4130  H02 WTR   893     -13.474  -3.077  -0.515
TER   
ATOM   4131  O00 WTR   894     -17.897  -0.244  -9.123
ATOM   4132  H01 WTR   894     -17.233  -0.754  -8.659
ATOM   4133  H02 WTR   894     -17.720   0.663  -8.872
TER   
ATOM   4134  O00 WTR   895     -17.078 -12.935 -12.467
ATOM   4135  H01 WTR   895     -17.704 -12.242 -12.261
ATOM   4136  H02 WTR   895     -16.439 -12.517 -13.044
TER   
ATOM   4137  O00 WTR   896     -13.777  -2.637   6.211
ATOM   4138  H01 WTR   896     -14.430  -2.337   6.844
ATOM   4139  H02 WTR   896     -13.023  -2.887   6.744
TER   
ATOM   4140  O00 WTR   897     -16.107  -1.621  -7.865
ATOM   4141  H01 WTR   897     -15.934  -2.516  -8.158
ATOM   4142  H02 WTR   897     -16.599  -1.725  -7.051
TER   
ATOM   4143  O00 WTR   898     -24.829  -4.267  -3.051
ATOM   4144  H01 WTR   898     -23.964  -4.388  -2.658
ATOM   4145  H02 WTR   898     -25.227  -3.560  -2.542
TER   
ATOM   4146  O00 WTR   899     -17.100  -7.412  -2.055
ATOM   4147  H01 WTR   899     -16.234  -7.440  -1.648
ATOM   4148  H02 WTR   899     -17.709  -7.360  -1.319
TER   
ATOM   4149  O00 WTR   900     -15.208   2.892   2.131
ATOM   4150  H01 WTR   900     -14.985   1.974   1.979
ATOM   4151  H02 WTR   900     -15.791   3.120   1.407
TER   
ATOM   4152  O00 WTR   901     -15.581   1.598  -1.295
ATOM   4153  H01 WTR   901     -15.494   0.999  -0.554
ATOM   4154  H02 WTR   901     -15.610   2.468  -0.898
TER   
ATOM   4155  O00 WTR   902     -22.416   2.408  -4.554
ATOM   4156  H01 WTR   902     -22.375   2.253  -5.498
ATOM   4157  H02 WTR   902     -22.893   1.654  -4.208
TER   
ATOM   4158  O00 WTR   903     -23.225   0.010  -3.415
ATOM   4159  H01 WTR   903     -23.299  -0.746  -3.997
ATOM   4160  H02 WTR   903     -22.697  -0.304  -2.681
TER   
ATOM   4161  O00 WTR   904     -17.047   0.748  -5.653
ATOM   4162  H01 WTR   904     -17.213   1.226  -4.840
ATOM   4163  H02 WTR   904     -16.649   1.396  -6.234
TER   
ATOM   4164  O00 WTR   905     -20.151  -5.977  -1.092
ATOM   4165  H01 WTR   905     -19.370  -6.108  -0.555
ATOM   4166  H02 WTR   905     -19.869  -5.381  -1.786
TER   
ATOM   4167  O00 WTR   906     -24.620  -2.989  -5.552
ATOM   4168  H01 WTR   906     -23.794  -3.217  -5.979
ATOM   4169  H02 WTR   906     -24.723  -3.647  -4.864
TER   
ATOM   4170  O00 WTR   907     -21.026   3.153  -7.301
ATOM   4171  H01 WTR   907     -20.841   3.719  -6.552
ATOM   4172  H02 WTR   907     -20.526   2.355  -7.129
TER   
ATOM   4173  O00 WTR   908     -12.186  -0.099  -4.004
ATOM   4174  H01 WTR   908     -12.198   0.246  -4.897
ATOM   4175  H02 WTR   908     -12.997  -0.601  -3.929
TER   
ATOM   4176  O00 WTR   909     -14.731  -6.552  -0.940
ATOM   4177  H01 WTR   909     -14.325  -5.732  -0.659
ATOM   4178  H02 WTR   909     -14.031  -7.026  -1.389
TER   
ATOM   4179  O00 WTR   910     -12.260   3.690   2.034
ATOM   4180  H01 WTR   910     -12.933   3.175   2.479
ATOM   4181  H02 WTR   910     -11.505   3.659   2.622
TER   
ATOM   4182  O00 WTR   911     -20.869   1.726  -9.938
ATOM   4183  H01 WTR   911     -21.426   1.558  -9.178
ATOM   4184  H02 WTR   911     -20.830   0.887 -10.397
TER   
ATOM   4185  O00 WTR   912     -19.564   0.980  -6.709
ATOM   4186  H01 WTR   912     -19.292   0.871  -7.621
ATOM   4187  H02 WTR   912     -18.747   0.959  -6.211
TER   
ATOM   4188  O00 WTR   913     -16.247 -20.781  -2.157
ATOM   4189  H01 WTR   913     -16.632 -20.729  -3.032
ATOM   4190  H02 WTR   913     -16.854 -21.329  -1.660
TER   
ATOM   4191  O00 WTR   914     -21.281  -7.994   0.623
ATOM   4192  H01 WTR   914     -20.927  -7.745  -0.231
ATOM   4193  H02 WTR   914     -21.100  -8.931   0.694
TER   
ATOM   4194  O00 WTR   915      -6.823 -15.108  12.564
ATOM   4195  H01 WTR   915      -6.974 -15.888  13.098
ATOM   4196  H02 WTR   915      -7.642 -14.984  12.084
TER   
ATOM   4197  O00 WTR   916      -8.973  -7.295   9.971
ATOM   4198  H01 WTR   916      -9.044  -7.530   9.046
ATOM   4199  H02 WTR   916      -8.075  -7.527  10.210
TER   
ATOM   4200  O00 WTR   917      -4.381 -18.790   4.183
ATOM   4201  H01 WTR   917      -4.934 -19.004   4.934
ATOM   4202  H02 WTR   917      -4.811 -19.213   3.440
TER   
ATOM   4203  O00 WTR   918      -4.035 -14.536  11.052
ATOM   4204  H01 WTR   918      -4.960 -14.437  11.275
ATOM   4205  H02 WTR   918      -3.808 -15.415  11.355
TER   
ATOM   4206  O00 WTR   919      -9.552 -16.898   9.704
ATOM   4207  H01 WTR   919     -10.445 -16.700   9.421
ATOM   4208  H02 WTR   919      -9.085 -17.111   8.896
TER   
ATOM   4209  O00 WTR   920      -6.142 -23.437   8.232
ATOM   4210  H01 WTR   920      -5.335 -23.049   8.570
ATOM   4211  H02 WTR   920      -6.288 -24.206   8.783
TER   
ATOM   4212  O00 WTR   921     -10.808 -14.737   8.259
ATOM   4213  H01 WTR   921     -10.713 -14.986   7.340
ATOM   4214  H02 WTR   921      -9.930 -14.467   8.527
TER   
ATOM   4215  O00 WTR   922      -9.368  -9.758   0.063
ATOM   4216  H01 WTR   922     -10.011 -10.053   0.707
ATOM   4217  H02 WTR   922      -8.533  -9.777   0.530
TER   
ATOM   4218  O00 WTR   923       0.731  -8.893 -12.429
ATOM   4219  H01 WTR   923       1.351  -8.436 -12.998
ATOM   4220  H02 WTR   923       0.520  -9.698 -12.902
TER   
ATOM   4221  O00 WTR   924      -8.882  -8.873   7.709
ATOM   4222  H01 WTR   924      -9.686  -9.264   8.051
ATOM   4223  H02 WTR   924      -9.051  -8.753   6.775
TER   
ATOM   4224  O00 WTR   925      -7.081 -10.143   9.280
ATOM   4225  H01 WTR   925      -6.342 -10.522   8.804
ATOM   4226  H02 WTR   925      -7.478  -9.532   8.659
TER   
ATOM   4227  O00 WTR   926      -7.708  -7.621   2.836
ATOM   4228  H01 WTR   926      -6.916  -8.158   2.802
ATOM   4229  H02 WTR   926      -8.190  -7.953   3.594
TER   
ATOM   4230  O00 WTR   927      -6.601 -17.492  14.380
ATOM   4231  H01 WTR   927      -6.772 -16.938  15.142
ATOM   4232  H02 WTR   927      -7.454 -17.866  14.158
TER   
ATOM   4233  O00 WTR   928     -14.367 -13.302   6.698
ATOM   4234  H01 WTR   928     -14.038 -12.717   7.381
ATOM   4235  H02 WTR   928     -13.861 -13.069   5.919
TER   
ATOM   4236  O00 WTR   929      -3.239 -12.152   5.391
ATOM   4237  H01 WTR   929      -4.150 -12.442   5.430
ATOM   4238  H02 WTR   929      -3.270 -11.328   4.904
TER   
ATOM   4239  O00 WTR   930      -0.789 -14.354  11.000
ATOM   4240  H01 WTR   930      -0.729 -14.108  10.077
ATOM   4241  H02 WTR   930      -1.277 -15.178  10.998
TER   
ATOM   4242  O00 WTR   931      -0.687 -21.187  11.666
ATOM   4243  H01 WTR   931      -0.103 -20.687  12.236
ATOM   4244  H02 WTR   931      -1.462 -20.634  11.572
TER   
ATOM   4245  O00 WTR   932     -11.426  -6.864   4.918
ATOM   4246  H01 WTR   932     -11.807  -6.395   4.176
ATOM   4247  H02 WTR   932     -12.080  -7.526   5.145
TER   
ATOM   4248  O00 WTR   933      -7.616  -3.315 -10.448
ATOM   4249  H01 WTR   933      -6.828  -2.898 -10.102
ATOM   4250  H02 WTR   933      -8.045  -3.693  -9.680
TER   
ATOM   4251  O00 WTR   934     -17.578  -4.059  -1.065
ATOM   4252  H01 WTR   934     -18.407  -3.633  -0.847
ATOM   4253  H02 WTR   934     -17.493  -3.949  -2.012
TER   
ATOM   4254  O00 WTR   935      -2.794  11.670  11.665
ATOM   4255  H01 WTR   935      -2.333  12.369  12.130
ATOM   4256  H02 WTR   935      -3.679  12.012  11.535
TER   
ATOM   4257  O00 WTR   936       7.676 -17.441   5.281
ATOM   4258  H01 WTR   936       7.046 -16.993   5.846
ATOM   4259  H02 WTR   936       7.797 -18.298   5.690
TER   
ATOM   4260  O00 WTR   937      -3.732 -21.217  20.222
ATOM   4261  H01 WTR   937      -4.037 -20.945  19.356
ATOM   4262  H02 WTR   937      -4.512 -21.179  20.774
TER   
ATOM   4263  O00 WTR   938      -3.098  -4.060  11.387
ATOM   4264  H01 WTR   938      -3.228  -4.166  10.444
ATOM   4265  H02 WTR   938      -3.946  -4.280  11.772
TER   
ATOM   4266  O00 WTR   939      -4.036 -19.854  -0.982
ATOM   4267  H01 WTR   939      -3.355 -19.354  -0.531
ATOM   4268  H02 WTR   939      -4.105 -20.668  -0.483
TER   
ATOM   4269  O00 WTR   940      -0.391 -12.024  -6.901
ATOM   4270  H01 WTR   940      -0.724 -11.235  -6.473
ATOM   4271  H02 WTR   940       0.086 -12.487  -6.213
TER   
ATOM   4272  O00 WTR   941      -7.492  -7.235  -1.337
ATOM   4273  H01 WTR   941      -7.332  -7.932  -0.702
ATOM   4274  H02 WTR   941      -6.621  -6.988  -1.648
TER   
ATOM   4275  O00 WTR   942      -5.996 -17.211   2.097
ATOM   4276  H01 WTR   942      -6.432 -16.639   1.465
ATOM   4277  H02 WTR   942      -5.975 -16.701   2.907
TER   
ATOM   4278  O00 WTR   943      -8.188 -13.025  19.556
ATOM   4279  H01 WTR   943      -8.377 -12.087  19.519
ATOM   4280  H02 WTR   943      -7.808 -13.159  20.424
TER   
ATOM   4281  O00 WTR   944     -14.654  -6.143   3.768
ATOM   4282  H01 WTR   944     -15.002  -5.660   4.517
ATOM   4283  H02 WTR   944     -14.083  -5.517   3.323
TER   
ATOM   4284  O00 WTR   945      -7.468 -18.686  10.684
ATOM   4285  H01 WTR   945      -7.959 -17.920  10.384
ATOM   4286  H02 WTR   945      -6.563 -18.507  10.427
TER   
ATOM   4287  O00 WTR   946     -12.760  -9.852 -10.746
ATOM   4288  H01 WTR   946     -12.339  -9.264 -10.119
ATOM   4289  H02 WTR   946     -13.474  -9.335 -11.118
TER   
ATOM   4290  O00 WTR   947       4.436 -14.217  13.347
ATOM   4291  H01 WTR   947       4.129 -14.846  12.693
ATOM   4292  H02 WTR   947       4.163 -14.590  14.185
TER   
ATOM   4293  O00 WTR   948      -4.943 -18.407   9.517
ATOM   4294  H01 WTR   948      -4.553 -17.598   9.186
ATOM   4295  H02 WTR   948      -4.312 -19.089   9.288
TER   
ATOM   4296  O00 WTR   949      -4.061 -15.820   8.805
ATOM   4297  H01 WTR   949      -3.862 -15.142   9.451
ATOM   4298  H02 WTR   949      -3.448 -15.655   8.088
TER   
ATOM   4299  O00 WTR   950      -2.885 -16.560  12.227
ATOM   4300  H01 WTR   950      -1.987 -16.754  12.497
ATOM   4301  H02 WTR   950      -3.426 -16.864  12.956
TER   
ATOM   4302  O00 WTR   951       8.135 -20.463  -8.440
ATOM   4303  H01 WTR   951       8.801 -21.147  -8.366
ATOM   4304  H02 WTR   951       8.634 -19.652  -8.538
TER   
ATOM   4305  O00 WTR   952      -5.227 -12.027  12.610
ATOM   4306  H01 WTR   952      -5.701 -12.324  13.387
ATOM   4307  H02 WTR   952      -5.789 -11.352  12.229
TER   
ATOM   4308  O00 WTR   953      -5.747 -19.818   6.323
ATOM   4309  H01 WTR   953      -5.526 -20.721   6.094
ATOM   4310  H02 WTR   953      -5.953 -19.852   7.257
TER   
ATOM   4311  O00 WTR   954      -6.376 -16.838   7.189
ATOM   4312  H01 WTR   954      -5.878 -17.655   7.173
ATOM   4313  H02 WTR   954      -5.985 -16.332   7.901
TER   
ATOM   4314  O00 WTR   955     -11.976 -12.359  13.178
ATOM   4315  H01 WTR   955     -12.824 -12.662  13.503
ATOM   4316  H02 WTR   955     -12.182 -11.586  12.653
TER   
ATOM   4317  O00 WTR   956     -11.380  -7.855  13.093
ATOM   4318  H01 WTR   956     -11.970  -8.103  13.805
ATOM   4319  H02 WTR   956     -10.834  -7.162  13.465
TER   
ATOM   4320  O00 WTR   957      12.529  -9.404 -12.164
ATOM   4321  H01 WTR   957      12.537  -9.577 -13.105
ATOM   4322  H02 WTR   957      12.034  -8.590 -12.074
TER   
ATOM   4323  O00 WTR   958       5.693 -15.597   6.541
ATOM   4324  H01 WTR   958       6.576 -15.534   6.905
ATOM   4325  H02 WTR   958       5.135 -15.169   7.191
TER   
ATOM   4326  O00 WTR   959      -0.994 -20.577  16.299
ATOM   4327  H01 WTR   959      -1.112 -21.296  16.919
ATOM   4328  H02 WTR   959      -0.963 -19.792  16.845
TER   
ATOM   4329  O00 WTR   960      -9.213  -8.599   4.929
ATOM   4330  H01 WTR   960      -9.992  -8.069   4.758
ATOM   4331  H02 WTR   960      -9.517  -9.503   4.856
TER   
ATOM   4332  O00 WTR   961      -7.259  -9.986  12.035
ATOM   4333  H01 WTR   961      -8.116 -10.047  12.458
ATOM   4334  H02 WTR   961      -7.451 -10.022  11.098
TER   
ATOM   4335  O00 WTR   962      -0.057 -13.653   8.226
ATOM   4336  H01 WTR   962      -0.110 -12.708   8.079
ATOM   4337  H02 WTR   962      -0.420 -14.040   7.429
TER   
ATOM   4338  O00 WTR   963      -2.098  -9.723  -9.150
ATOM   4339  H01 WTR   963      -2.006 -10.658  -9.333
ATOM   4340  H02 WTR   963      -2.990  -9.511  -9.425
TER   
ATOM   4341  O00 WTR   964      -3.205   7.117   5.481
ATOM   4342  H01 WTR   964      -3.566   7.731   4.842
ATOM   4343  H02 WTR   964      -3.784   7.190   6.239
TER   
ATOM   4344  O00 WTR   965      -6.816 -19.469  16.954
ATOM   4345  H01 WTR   965      -7.118 -20.198  16.413
ATOM   4346  H02 WTR   965      -7.529 -18.831  16.915
TER   
ATOM   4347  O00 WTR   966       6.625 -11.066   4.454
ATOM   4348  H01 WTR   966       6.178 -10.490   3.834
ATOM   4349  H02 WTR   966       6.415 -11.950   4.154
TER   
ATOM   4350  O00 WTR   967       8.781 -11.040   6.325
ATOM   4351  H01 WTR   967       8.175 -11.026   7.066
ATOM   4352  H02 WTR   967       8.219 -11.151   5.557
TER   
ATOM   4353  O00 WTR   968       0.040 -17.926  10.184
ATOM   4354  H01 WTR   968       0.951 -18.172  10.021
ATOM   4355  H02 WTR   968      -0.168 -17.303   9.488
TER   
ATOM   4356  O00 WTR   969      12.640 -14.209  12.743
ATOM   4357  H01 WTR   969      12.199 -14.593  11.986
ATOM   4358  H02 WTR   969      13.291 -14.863  13.000
TER   
ATOM   4359  O00 WTR   970       0.045 -16.084   5.367
ATOM   4360  H01 WTR   970       0.930 -16.450   5.368
ATOM   4361  H02 WTR   970      -0.508 -16.795   5.043
TER   
ATOM   4362  O00 WTR   971      -4.206 -22.292   9.535
ATOM   4363  H01 WTR   971      -3.669 -22.627  10.253
ATOM   4364  H02 WTR   971      -4.858 -21.737   9.962
TER   
ATOM   4365  O00 WTR   972       6.937 -24.398  -4.052
ATOM   4366  H01 WTR   972       7.645 -24.128  -3.467
ATOM   4367  H02 WTR   972       7.085 -23.897  -4.855
TER   
ATOM   4368  O00 WTR   973      -6.354 -15.607   4.424
ATOM   4369  H01 WTR   973      -6.284 -15.738   5.370
ATOM   4370  H02 WTR   973      -5.495 -15.273   4.165
TER   
ATOM   4371  O00 WTR   974      10.944 -19.157   7.211
ATOM   4372  H01 WTR   974      10.163 -18.678   7.489
ATOM   4373  H02 WTR   974      11.224 -18.717   6.409
TER   
ATOM   4374  O00 WTR   975       7.455 -17.303  12.734
ATOM   4375  H01 WTR   975       8.273 -17.606  12.339
ATOM   4376  H02 WTR   975       7.667 -16.442  13.096
TER   
ATOM   4377  O00 WTR   976      13.591 -12.156   3.911
ATOM   4378  H01 WTR   976      13.972 -11.707   3.156
ATOM   4379  H02 WTR   976      12.669 -12.273   3.681
TER   
ATOM   4380  O00 WTR   977      -3.872  -0.909  15.845
ATOM   4381  H01 WTR   977      -4.634  -0.403  15.564
ATOM   4382  H02 WTR   977      -3.532  -1.298  15.039
TER   
ATOM   4383  O00 WTR   978       4.031 -17.001   2.892
ATOM   4384  H01 WTR   978       4.882 -17.348   2.623
ATOM   4385  H02 WTR   978       4.183 -16.064   3.019
TER   
ATOM   4386  O00 WTR   979      -9.461 -12.983  13.723
ATOM   4387  H01 WTR   979     -10.309 -12.564  13.575
ATOM   4388  H02 WTR   979      -9.262 -13.423  12.896
TER   
ATOM   4389  O00 WTR   980      15.737 -12.816  -0.367
ATOM   4390  H01 WTR   980      15.172 -12.463   0.320
ATOM   4391  H02 WTR   980      15.353 -12.493  -1.183
TER   
ATOM   4392  O00 WTR   981       7.072 -13.305  13.615
ATOM   4393  H01 WTR   981       6.232 -13.763  13.589
ATOM   4394  H02 WTR   981       6.976 -12.669  14.324
TER   
ATOM   4395  O00 WTR   982       9.961 -13.689   7.942
ATOM   4396  H01 WTR   982       9.509 -13.350   7.169
ATOM   4397  H02 WTR   982       9.713 -13.090   8.646
TER   
ATOM   4398  O00 WTR   983       4.485  -7.172  12.638
ATOM   4399  H01 WTR   983       5.200  -7.711  12.976
ATOM   4400  H02 WTR   983       4.913  -6.536  12.066
TER   
ATOM   4401  O00 WTR   984       2.227 -15.307   9.572
ATOM   4402  H01 WTR   984       1.489 -14.852   9.166
ATOM   4403  H02 WTR   984       2.672 -15.741   8.844
TER   
ATOM   4404  O00 WTR   985       2.768 -18.048  -9.705
ATOM   4405  H01 WTR   985       3.431 -18.614  -9.310
ATOM   4406  H02 WTR   985       2.769 -18.288 -10.632
TER   
ATOM   4407  O00 WTR   986       9.974  -6.911   8.340
ATOM   4408  H01 WTR   986       9.580  -7.012   9.207
ATOM   4409  H02 WTR   986       9.247  -7.038   7.731
TER   
ATOM   4410  O00 WTR   987       4.767 -10.247  10.717
ATOM   4411  H01 WTR   987       5.385 -10.577  10.065
ATOM   4412  H02 WTR   987       3.908 -10.510  10.388
TER   
ATOM   4413  O00 WTR   988      -9.810 -17.321  12.498
ATOM   4414  H01 WTR   988     -10.676 -17.178  12.878
ATOM   4415  H02 WTR   988      -9.921 -17.126  11.567
TER   
ATOM   4416  O00 WTR   989      10.529 -13.059  -4.594
ATOM   4417  H01 WTR   989       9.982 -13.711  -4.157
ATOM   4418  H02 WTR   989      10.990 -12.616  -3.881
TER   
ATOM   4419  O00 WTR   990      -0.617 -19.178   6.997
ATOM   4420  H01 WTR   990      -1.241 -19.575   6.388
ATOM   4421  H02 WTR   990       0.147 -18.974   6.458
TER   
ATOM   4422  O00 WTR   991      -9.172 -14.335  11.381
ATOM   4423  H01 WTR   991     -10.106 -14.543  11.381
ATOM   4424  H02 WTR   991      -9.035 -13.841  10.573
TER   
ATOM   4425  O00 WTR   992      11.008  -9.318   8.799
ATOM   4426  H01 WTR   992      10.315  -9.853   8.414
ATOM   4427  H02 WTR   992      10.632  -8.440   8.854
TER   
ATOM   4428  O00 WTR   993       1.260 -12.391  -1.048
ATOM   4429  H01 WTR   993       0.906 -11.505  -1.131
ATOM   4430  H02 WTR   993       0.520 -12.964  -1.248
TER   
ATOM   4431  O00 WTR   994       3.628 -17.138   7.965
ATOM   4432  H01 WTR   994       4.302 -16.823   8.568
ATOM   4433  H02 WTR   994       4.097 -17.707   7.355
TER   
ATOM   4434  O00 WTR   995       2.487 -12.867   7.178
ATOM   4435  H01 WTR   995       1.656 -13.236   6.881
ATOM   4436  H02 WTR   995       2.471 -11.961   6.870
TER   
ATOM   4437  O00 WTR   996      15.224 -16.106   8.550
ATOM   4438  H01 WTR   996      15.284 -16.384   9.464
ATOM   4439  H02 WTR   996      14.685 -15.315   8.575
TER   
ATOM   4440  O00 WTR   997      10.309 -14.074   1.673
ATOM   4441  H01 WTR   997      10.404 -13.215   2.086
ATOM   4442  H02 WTR   997      10.793 -14.670   2.245
TER   
ATOM   4443  O00 WTR   998       3.614 -16.390  -7.436
ATOM   4444  H01 WTR   998       3.617 -16.587  -8.373
ATOM   4445  H02 WTR   998       3.044 -17.056  -7.052
TER   
ATOM   4446  O00 WTR   999     -11.321 -14.676   0.019
ATOM   4447  H01 WTR   999     -11.299 -14.420  -0.903
ATOM   4448  H02 WTR   999     -12.222 -14.962   0.168
TER   
ATOM   4449  O00 WTR  1000      -0.316 -10.881   8.295
ATOM   4450  H01 WTR  1000      -0.313 -10.830   7.339
ATOM   4451  H02 WTR  1000       0.610 -10.897   8.537
TER   
ATOM   4452  O00 WTR  1001      -0.716 -14.354  -1.801
ATOM   4453  H01 WTR  1001      -1.347 -14.166  -1.106
ATOM   4454  H02 WTR  1001      -0.260 -15.142  -1.504
TER   
ATOM   4455  O00 WTR  1002       6.273 -13.823  -1.322
ATOM   4456  H01 WTR  1002       5.424 -13.391  -1.226
ATOM   4457  H02 WTR  1002       6.868 -13.123  -1.592
TER   
ATOM   4458  O00 WTR  1003      11.274  -4.141  11.588
ATOM   4459  H01 WTR  1003      10.480  -4.581  11.286
ATOM   4460  H02 WTR  1003      11.821  -4.069  10.806
TER   
ATOM   4461  O00 WTR  1004       2.671  -9.262  14.084
ATOM   4462  H01 WTR  1004       3.133  -8.444  13.900
ATOM   4463  H02 WTR  1004       3.249  -9.946  13.747
TER   
ATOM   4464  O00 WTR  1005       0.665 -13.162   5.403
ATOM   4465  H01 WTR  1005       0.457 -13.517   4.539
ATOM   4466  H02 WTR  1005       0.299 -12.278   5.394
TER   
ATOM   4467  O00 WTR  1006       6.493 -11.267   8.472
ATOM   4468  H01 WTR  1006       6.105 -12.090   8.769
ATOM   4469  H02 WTR  1006       5.795 -10.838   7.977
TER   
ATOM   4470  O00 WTR  1007      10.509  -6.312  14.483
ATOM   4471  H01 WTR  1007       9.964  -5.541  14.643
ATOM   4472  H02 WTR  1007      11.009  -6.094  13.697
TER   
ATOM   4473  O00 WTR  1008       3.869 -16.121  11.484
ATOM   4474  H01 WTR  1008       3.397 -16.849  11.888
ATOM   4475  H02 WTR  1008       3.226 -15.709  10.907
TER   
ATOM   4476  O00 WTR  1009      14.853 -11.897  10.935
ATOM   4477  H01 WTR  1009      15.430 -11.157  10.747
ATOM   4478  H02 WTR  1009      15.028 -12.111  11.851
TER   
ATOM   4479  O00 WTR  1010       4.611 -14.013   8.425
ATOM   4480  H01 WTR  1010       4.204 -14.417   9.192
ATOM   4481  H02 WTR  1010       3.882 -13.615   7.949
TER   
ATOM   4482  O00 WTR  1011      13.206 -13.992   9.586
ATOM   4483  H01 WTR  1011      13.619 -13.306  10.110
ATOM   4484  H02 WTR  1011      13.120 -13.609   8.713
TER   
ATOM   4485  O00 WTR  1012       5.464  -6.780   6.840
ATOM   4486  H01 WTR  1012       5.303  -7.656   6.488
ATOM   4487  H02 WTR  1012       6.080  -6.383   6.224
TER   
ATOM   4488  O00 WTR  1013       7.543 -18.096   2.586
ATOM   4489  H01 WTR  1013       8.339 -18.483   2.222
ATOM   4490  H02 WTR  1013       7.712 -18.041   3.526
TER   
ATOM   4491  O00 WTR  1014       6.737  -7.721  10.239
ATOM   4492  H01 WTR  1014       6.378  -6.834  10.236
ATOM   4493  H02 WTR  1014       5.975  -8.288  10.362
TER   
ATOM   4494  O00 WTR  1015       9.323  -7.670  11.208
ATOM   4495  H01 WTR  1015       9.513  -8.434  11.753
ATOM   4496  H02 WTR  1015       8.438  -7.826  10.877
TER   
ATOM   4497  O00 WTR  1016      16.018  -6.873  12.485
ATOM   4498  H01 WTR  1016      15.236  -7.381  12.272
ATOM   4499  H02 WTR  1016      15.859  -6.547  13.371
TER   
ATOM   4500  O00 WTR  1017       8.011 -11.924  -2.055
ATOM   4501  H01 WTR  1017       7.984 -11.248  -2.732
ATOM   4502  H02 WTR  1017       8.771 -12.460  -2.282
TER   
ATOM   4503  O00 WTR  1018      11.273  -7.110 -14.669
ATOM   4504  H01 WTR  1018      11.550  -6.650 -15.461
ATOM   4505  H02 WTR  1018      10.327  -6.969 -14.628
TER   
ATOM   4506  O00 WTR  1019     -10.940   1.807   9.359
ATOM   4507  H01 WTR  1019     -11.213   1.278   8.610
ATOM   4508  H02 WTR  1019     -11.655   2.430   9.487
TER   
ATOM   4509  O00 WTR  1020      -2.562   4.587   5.172
ATOM   4510  H01 WTR  1020      -2.411   4.182   4.318
ATOM   4511  H02 WTR  1020      -2.879   5.467   4.968
TER   
ATOM   4512  O00 WTR  1021      -6.795   3.050   3.465
ATOM   4513  H01 WTR  1021      -6.548   3.856   3.918
ATOM   4514  H02 WTR  1021      -6.146   2.959   2.767
TER   
ATOM   4515  O00 WTR  1022      -7.292   2.388   6.560
ATOM   4516  H01 WTR  1022      -7.253   2.573   5.622
ATOM   4517  H02 WTR  1022      -6.744   3.064   6.960
TER   
ATOM   4518  O00 WTR  1023     -10.157  -1.992   6.320
ATOM   4519  H01 WTR  1023      -9.445  -2.564   6.606
ATOM   4520  H02 WTR  1023     -10.120  -2.023   5.364
TER   
ATOM   4521  O00 WTR  1024     -14.010   3.977  14.425
ATOM   4522  H01 WTR  1024     -13.225   3.812  13.903
ATOM   4523  H02 WTR  1024     -14.666   4.261  13.789
TER   
ATOM   4524  O00 WTR  1025       1.205   0.070  14.645
ATOM   4525  H01 WTR  1025       1.802   0.818  14.626
ATOM   4526  H02 WTR  1025       0.481   0.355  15.202
TER   
ATOM   4527  O00 WTR  1026     -13.407 -16.870  -2.943
ATOM   4528  H01 WTR  1026     -14.015 -16.942  -2.207
ATOM   4529  H02 WTR  1026     -13.211 -17.775  -3.183
TER   
ATOM   4530  O00 WTR  1027      -8.724   3.237   9.644
ATOM   4531  H01 WTR  1027      -9.397   2.660   9.282
ATOM   4532  H02 WTR  1027      -8.526   3.848   8.935
TER   
ATOM   4533  O00 WTR  1028      -8.677  -2.134  10.317
ATOM   4534  H01 WTR  1028      -9.616  -1.945  10.308
ATOM   4535  H02 WTR  1028      -8.441  -2.219   9.393
TER   
ATOM   4536  O00 WTR  1029      -4.881   2.954   1.527
ATOM   4537  H01 WTR  1029      -5.118   2.616   0.663
ATOM   4538  H02 WTR  1029      -4.391   3.755   1.346
TER   
ATOM   4539  O00 WTR  1030     -14.894   0.844  12.289
ATOM   4540  H01 WTR  1030     -15.359   0.312  12.935
ATOM   4541  H02 WTR  1030     -15.369   1.675  12.277
TER   
ATOM   4542  O00 WTR  1031      -4.343  -6.569  14.517
ATOM   4543  H01 WTR  1031      -4.658  -7.454  14.332
ATOM   4544  H02 WTR  1031      -4.462  -6.465  15.461
TER   
ATOM   4545  O00 WTR  1032     -11.274   0.566   6.791
ATOM   4546  H01 WTR  1032     -10.886  -0.291   6.967
ATOM   4547  H02 WTR  1032     -12.130   0.368   6.410
TER   
ATOM   4548  O00 WTR  1033     -17.730  -2.728   5.614
ATOM   4549  H01 WTR  1033     -17.285  -2.327   6.361
ATOM   4550  H02 WTR  1033     -17.447  -2.211   4.860
TER   
ATOM   4551  O00 WTR  1034      -2.935   4.483  15.724
ATOM   4552  H01 WTR  1034      -2.769   3.542  15.680
ATOM   4553  H02 WTR  1034      -2.065   4.882  15.713
TER   
ATOM   4554  O00 WTR  1035      -8.600   3.157  13.788
ATOM   4555  H01 WTR  1035      -9.001   2.508  14.366
ATOM   4556  H02 WTR  1035      -7.980   3.625  14.348
TER   
ATOM   4557  O00 WTR  1036      -8.014  -0.929  16.690
ATOM   4558  H01 WTR  1036      -7.931  -1.861  16.488
ATOM   4559  H02 WTR  1036      -8.958  -0.770  16.705
TER   
ATOM   4560  O00 WTR  1037      -7.618   5.436   8.157
ATOM   4561  H01 WTR  1037      -6.764   5.317   7.742
ATOM   4562  H02 WTR  1037      -7.794   6.374   8.081
TER   
ATOM   4563  O00 WTR  1038     -10.123  -4.982  10.656
ATOM   4564  H01 WTR  1038      -9.862  -5.739  10.132
ATOM   4565  H02 WTR  1038      -9.852  -4.225  10.135
TER   
ATOM   4566  O00 WTR  1039      -1.465   3.403   0.041
ATOM   4567  H01 WTR  1039      -1.417   3.018  -0.835
ATOM   4568  H02 WTR  1039      -2.302   3.867   0.053
TER   
ATOM   4569  O00 WTR  1040      -1.392   0.023  16.380
ATOM   4570  H01 WTR  1040      -2.264  -0.351  16.503
ATOM   4571  H02 WTR  1040      -1.121   0.295  17.257
TER   
ATOM   4572  O00 WTR  1041      -1.817   2.876   2.889
ATOM   4573  H01 WTR  1041      -2.244   2.020   2.852
ATOM   4574  H02 WTR  1041      -1.553   3.051   1.986
TER   
ATOM   4575  O00 WTR  1042      -5.161   7.754   7.388
ATOM   4576  H01 WTR  1042      -4.786   8.626   7.507
ATOM   4577  H02 WTR  1042      -5.808   7.863   6.691
TER   
ATOM   4578  O00 WTR  1043      12.377   0.403   4.236
ATOM   4579  H01 WTR  1043      12.374  -0.062   3.399
ATOM   4580  H02 WTR  1043      13.302   0.580   4.408
TER   
ATOM   4581  O00 WTR  1044     -12.385   0.800  -6.590
ATOM   4582  H01 WTR  1044     -13.095   0.274  -6.958
ATOM   4583  H02 WTR  1044     -11.633   0.614  -7.152
TER   
ATOM   4584  O00 WTR  1045      -5.089   4.161   7.044
ATOM   4585  H01 WTR  1045      -4.955   4.809   6.352
ATOM   4586  H02 WTR  1045      -4.420   3.495   6.882
TER   
ATOM   4587  O00 WTR  1046       0.601 -20.106  13.924
ATOM   4588  H01 WTR  1046       1.053 -20.950  13.899
ATOM   4589  H02 WTR  1046       0.075 -20.140  14.723
TER   
ATOM   4590  O00 WTR  1047      -1.437 -22.087   7.370
ATOM   4591  H01 WTR  1047      -0.889 -21.525   7.917
ATOM   4592  H02 WTR  1047      -1.584 -21.577   6.573
TER   
ATOM   4593  O00 WTR  1048       6.114   3.413  11.856
ATOM   4594  H01 WTR  1048       6.960   2.970  11.920
ATOM   4595  H02 WTR  1048       6.334   4.325  11.663
TER   
ATOM   4596  O00 WTR  1049       6.698  -0.920  12.408
ATOM   4597  H01 WTR  1049       6.508  -0.303  13.114
ATOM   4598  H02 WTR  1049       7.527  -1.327  12.660
TER   
ATOM   4599  O00 WTR  1050       7.909   2.256  17.323
ATOM   4600  H01 WTR  1050       8.151   3.062  17.779
ATOM   4601  H02 WTR  1050       7.150   1.927  17.805
TER   
ATOM   4602  O00 WTR  1051      11.868  -0.755   6.502
ATOM   4603  H01 WTR  1051      11.358  -0.285   7.162
ATOM   4604  H02 WTR  1051      11.808  -0.208   5.719
TER   
ATOM   4605  O00 WTR  1052      -9.267 -15.637  14.635
ATOM   4606  H01 WTR  1052      -9.212 -16.183  13.851
ATOM   4607  H02 WTR  1052      -9.641 -14.811  14.327
TER   
ATOM   4608  O00 WTR  1053       7.213  -3.055  -9.500
ATOM   4609  H01 WTR  1053       7.972  -3.626  -9.619
ATOM   4610  H02 WTR  1053       6.474  -3.655  -9.401
TER   
ATOM   4611  O00 WTR  1054       3.481 -14.186   4.671
ATOM   4612  H01 WTR  1054       3.143 -13.606   5.353
ATOM   4613  H02 WTR  1054       4.423 -14.229   4.837
TER   
ATOM   4614  O00 WTR  1055       7.368   0.900  10.323
ATOM   4615  H01 WTR  1055       8.276   0.858  10.622
ATOM   4616  H02 WTR  1055       6.985   0.067  10.601
TER   
ATOM   4617  O00 WTR  1056      11.877  -4.343  18.878
ATOM   4618  H01 WTR  1056      11.613  -3.836  19.646
ATOM   4619  H02 WTR  1056      12.588  -3.836  18.487
TER   
ATOM   4620  O00 WTR  1057      11.107   0.926   8.465
ATOM   4621  H01 WTR  1057      11.285   0.938   9.405
ATOM   4622  H02 WTR  1057      11.855   1.375   8.072
TER   
ATOM   4623  O00 WTR  1058     -12.754   3.436  -6.531
ATOM   4624  H01 WTR  1058     -12.682   2.488  -6.418
ATOM   4625  H02 WTR  1058     -11.928   3.692  -6.942
TER   
ATOM   4626  O00 WTR  1059      12.979   0.966  13.694
ATOM   4627  H01 WTR  1059      12.123   0.557  13.568
ATOM   4628  H02 WTR  1059      13.504   0.293  14.128
TER   
ATOM   4629  O00 WTR  1060      -8.294   0.593   8.546
ATOM   4630  H01 WTR  1060      -9.218   0.839   8.581
ATOM   4631  H02 WTR  1060      -7.995   0.906   7.692
TER   
ATOM   4632  O00 WTR  1061       3.050   1.236  12.515
ATOM   4633  H01 WTR  1061       3.689   0.665  12.941
ATOM   4634  H02 WTR  1061       2.378   0.639  12.184
TER   
ATOM   4635  O00 WTR  1062       1.321  -5.490 -15.323
ATOM   4636  H01 WTR  1062       0.560  -4.966 -15.574
ATOM   4637  H02 WTR  1062       2.030  -4.853 -15.228
TER   
ATOM   4638  O00 WTR  1063       8.897   2.574   8.958
ATOM   4639  H01 WTR  1063       8.313   1.894   9.295
ATOM   4640  H02 WTR  1063       9.676   2.099   8.668
TER   
ATOM   4641  O00 WTR  1064       7.782   6.071  15.747
ATOM   4642  H01 WTR  1064       8.682   6.088  16.074
ATOM   4643  H02 WTR  1064       7.628   6.960  15.426
TER   
ATOM   4644  O00 WTR  1065      -6.374   8.641  13.499
ATOM   4645  H01 WTR  1065      -6.243   9.170  12.713
ATOM   4646  H02 WTR  1065      -7.279   8.815  13.757
TER   
ATOM   4647  O00 WTR  1066      -1.129 -17.643   1.634
ATOM   4648  H01 WTR  1066      -1.220 -18.540   1.312
ATOM   4649  H02 WTR  1066      -1.890 -17.183   1.281
TER   
ATOM   4650  O00 WTR  1067      -1.124  -5.235  16.964
ATOM   4651  H01 WTR  1067      -0.873  -4.727  16.193
ATOM   4652  H02 WTR  1067      -0.590  -4.875  17.672
TER   
ATOM   4653  O00 WTR  1068       8.581  -5.120  11.694
ATOM   4654  H01 WTR  1068       8.765  -6.052  11.805
ATOM   4655  H02 WTR  1068       8.485  -4.786  12.585
TER   
ATOM   4656  O00 WTR  1069      -8.354 -22.232  10.107
ATOM   4657  H01 WTR  1069      -8.668 -22.817  10.796
ATOM   4658  H02 WTR  1069      -8.063 -22.818   9.409
TER   
ATOM   4659  O00 WTR  1070       2.546 -16.557   5.346
ATOM   4660  H01 WTR  1070       2.844 -16.761   6.233
ATOM   4661  H02 WTR  1070       2.937 -15.706   5.151
TER   
ATOM   4662  O00 WTR  1071       1.192 -12.767  12.150
ATOM   4663  H01 WTR  1071       0.480 -13.120  11.616
ATOM   4664  H02 WTR  1071       1.097 -13.203  12.997
TER   
ATOM   4665  O00 WTR  1072       3.495  -3.948  17.751
ATOM   4666  H01 WTR  1072       3.815  -3.581  16.927
ATOM   4667  H02 WTR  1072       3.836  -4.843  17.763
TER   
ATOM   4668  O00 WTR  1073      -6.724 -18.753  -1.269
ATOM   4669  H01 WTR  1073      -5.910 -19.158  -0.971
ATOM   4670  H02 WTR  1073      -7.415 -19.304  -0.902
TER   
ATOM   4671  O00 WTR  1074      -2.054 -13.657   0.527
ATOM   4672  H01 WTR  1074      -1.801 -13.292   1.375
ATOM   4673  H02 WTR  1074      -3.010 -13.611   0.522
TER   
ATOM   4674  O00 WTR  1075     -10.393 -10.445  -5.776
ATOM   4675  H01 WTR  1075     -10.177 -11.366  -5.920
ATOM   4676  H02 WTR  1075     -10.847 -10.434  -4.933
TER   
ATOM   4677  O00 WTR  1076      -5.971  10.192  15.945
ATOM   4678  H01 WTR  1076      -5.977  11.062  15.545
ATOM   4679  H02 WTR  1076      -5.737   9.600  15.229
TER   
ATOM   4680  O00 WTR  1077      -8.430 -12.077   1.594
ATOM   4681  H01 WTR  1077      -8.665 -12.226   0.678
ATOM   4682  H02 WTR  1077      -7.796 -11.361   1.566
TER   
ATOM   4683  O00 WTR  1078      -8.793 -11.963   5.846
ATOM   4684  H01 WTR  1078      -7.979 -11.971   6.351
ATOM   4685  H02 WTR  1078      -8.516 -12.111   4.942
TER   
ATOM   4686  O00 WTR  1079      -4.654 -21.596 -10.401
ATOM   4687  H01 WTR  1079      -5.429 -22.043 -10.059
ATOM   4688  H02 WTR  1079      -4.417 -20.970  -9.716
TER   
ATOM   4689  O00 WTR  1080      16.552 -18.260  -1.806
ATOM   4690  H01 WTR  1080      15.615 -18.083  -1.728
ATOM   4691  H02 WTR  1080      16.966 -17.400  -1.734
TER   
ATOM   4692  O00 WTR  1081      -1.921 -22.121  -2.490
ATOM   4693  H01 WTR  1081      -1.367 -21.399  -2.785
ATOM   4694  H02 WTR  1081      -1.337 -22.678  -1.975
TER   
ATOM   4695  O00 WTR  1082     -14.933  -3.982  -8.947
ATOM   4696  H01 WTR  1082     -14.394  -3.207  -9.108
ATOM   4697  H02 WTR  1082     -14.436  -4.490  -8.305
TER   
ATOM   4698  O00 WTR  1083       3.060 -15.309  -3.992
ATOM   4699  H01 WTR  1083       2.601 -15.882  -3.377
ATOM   4700  H02 WTR  1083       2.363 -14.904  -4.508
TER   
ATOM   4701  O00 WTR  1084      -3.794 -12.531  -6.285
ATOM   4702  H01 WTR  1084      -3.283 -12.916  -5.573
ATOM   4703  H02 WTR  1084      -3.667 -11.587  -6.188
TER   
ATOM   4704  O00 WTR  1085       4.937  15.807   9.903
ATOM   4705  H01 WTR  1085       4.044  15.693   9.579
ATOM   4706  H02 WTR  1085       5.460  15.190   9.391
TER   
ATOM   4707  O00 WTR  1086     -10.211  -9.203  -2.741
ATOM   4708  H01 WTR  1086     -11.141  -9.420  -2.669
ATOM   4709  H02 WTR  1086      -9.894  -9.201  -1.838
TER   
ATOM   4710  O00 WTR  1087       9.741 -18.438  -4.320
ATOM   4711  H01 WTR  1087       9.343 -18.479  -3.450
ATOM   4712  H02 WTR  1087       9.412 -19.216  -4.770
TER   
ATOM   4713  O00 WTR  1088      -6.626 -14.557  -1.413
ATOM   4714  H01 WTR  1088      -5.765 -14.958  -1.537
ATOM   4715  H02 WTR  1088      -6.692 -13.908  -2.112
TER   
ATOM   4716  O00 WTR  1089      -1.112 -16.422   7.811
ATOM   4717  H01 WTR  1089      -0.541 -16.173   7.084
ATOM   4718  H02 WTR  1089      -1.389 -17.315   7.603
TER   
ATOM   4719  O00 WTR  1090     -10.816  -6.716  -4.751
ATOM   4720  H01 WTR  1090     -11.265  -5.880  -4.624
ATOM   4721  H02 WTR  1090     -10.832  -7.130  -3.888
TER   
ATOM   4722  O00 WTR  1091      -8.908  -9.463  -7.899
ATOM   4723  H01 WTR  1091      -9.231  -9.733  -8.759
ATOM   4724  H02 WTR  1091      -9.659  -9.574  -7.316
TER   
ATOM   4725  O00 WTR  1092      -9.184  -6.251   1.032
ATOM   4726  H01 WTR  1092      -8.863  -6.436   0.149
ATOM   4727  H02 WTR  1092      -8.606  -6.753   1.607
TER   
ATOM   4728  O00 WTR  1093      -0.202 -11.295 -13.191
ATOM   4729  H01 WTR  1093      -1.131 -11.510 -13.268
ATOM   4730  H02 WTR  1093       0.116 -11.281 -14.093
TER   
ATOM   4731  O00 WTR  1094      -7.873 -16.702  -2.447
ATOM   4732  H01 WTR  1094      -7.223 -16.026  -2.255
ATOM   4733  H02 WTR  1094      -7.535 -17.488  -2.016
TER   
ATOM   4734  O00 WTR  1095     -16.712 -12.090  -6.404
ATOM   4735  H01 WTR  1095     -15.782 -12.259  -6.257
ATOM   4736  H02 WTR  1095     -16.731 -11.453  -7.118
TER   
ATOM   4737  O00 WTR  1096      -3.623 -15.304   4.427
ATOM   4738  H01 WTR  1096      -3.197 -16.157   4.514
ATOM   4739  H02 WTR  1096      -3.112 -14.847   3.759
TER   
ATOM   4740  O00 WTR  1097      -6.585  -7.702  -7.568
ATOM   4741  H01 WTR  1097      -5.977  -8.040  -6.910
ATOM   4742  H02 WTR  1097      -6.842  -8.472  -8.076
TER   
ATOM   4743  O00 WTR  1098       2.129 -11.032  -7.954
ATOM   4744  H01 WTR  1098       2.509 -11.909  -7.911
ATOM   4745  H02 WTR  1098       1.229 -11.145  -7.649
TER   
ATOM   4746  O00 WTR  1099     -10.252 -13.507  -5.953
ATOM   4747  H01 WTR  1099     -10.941 -13.483  -6.618
ATOM   4748  H02 WTR  1099     -10.470 -14.264  -5.410
TER   
ATOM   4749  O00 WTR  1100      -3.225   9.496  16.145
ATOM   4750  H01 WTR  1100      -4.174   9.593  16.226
ATOM   4751  H02 WTR  1100      -3.075   9.384  15.207
TER   
ATOM   4752  O00 WTR  1101       2.644 -13.933  -7.678
ATOM   4753  H01 WTR  1101       3.496 -13.538  -7.493
ATOM   4754  H02 WTR  1101       2.824 -14.872  -7.737
TER   
ATOM   4755  O00 WTR  1102     -14.268 -13.696  -6.210
ATOM   4756  H01 WTR  1102     -14.364 -14.060  -7.091
ATOM   4757  H02 WTR  1102     -13.431 -13.232  -6.232
TER   
ATOM   4758  O00 WTR  1103      -5.900 -12.220   5.550
ATOM   4759  H01 WTR  1103      -6.505 -12.661   4.954
ATOM   4760  H02 WTR  1103      -5.949 -11.297   5.301
TER   
ATOM   4761  O00 WTR  1104      -2.172 -14.138  -4.171
ATOM   4762  H01 WTR  1104      -1.501 -14.240  -3.495
ATOM   4763  H02 WTR  1104      -1.809 -14.581  -4.938
TER   
ATOM   4764  O00 WTR  1105      13.528   2.836  16.133
ATOM   4765  H01 WTR  1105      13.803   2.151  16.741
ATOM   4766  H02 WTR  1105      13.632   2.444  15.266
TER   
ATOM   4767  O00 WTR  1106       2.168 -14.614   1.266
ATOM   4768  H01 WTR  1106       1.826 -13.762   0.996
ATOM   4769  H02 WTR  1106       1.528 -14.940   1.900
TER   
ATOM   4770  O00 WTR  1107      -2.735 -17.869  -2.815
ATOM   4771  H01 WTR  1107      -3.293 -18.626  -2.637
ATOM   4772  H02 WTR  1107      -2.747 -17.779  -3.768
TER   
ATOM   4773  O00 WTR  1108     -11.782  -7.293  -0.133
ATOM   4774  H01 WTR  1108     -11.923  -7.807  -0.928
ATOM   4775  H02 WTR  1108     -10.988  -7.662   0.254
TER   
ATOM   4776  O00 WTR  1109       8.199 -15.195  -5.813
ATOM   4777  H01 WTR  1109       7.572 -14.931  -5.141
ATOM   4778  H02 WTR  1109       7.665 -15.609  -6.491
TER   
ATOM   4779  O00 WTR  1110      -4.567 -13.558   0.880
ATOM   4780  H01 WTR  1110      -4.623 -12.861   1.534
ATOM   4781  H02 WTR  1110      -5.219 -13.322   0.221
TER   
ATOM   4782  O00 WTR  1111     -10.959 -11.297   2.121
ATOM   4783  H01 WTR  1111     -11.589 -12.014   2.196
ATOM   4784  H02 WTR  1111     -10.107 -11.712   2.255
TER   
ATOM   4785  O00 WTR  1112       1.558 -21.719 -10.698
ATOM   4786  H01 WTR  1112       2.503 -21.859 -10.640
ATOM   4787  H02 WTR  1112       1.298 -21.465  -9.812
TER   
ATOM   4788  O00 WTR  1113     -12.534  -4.781  -0.766
ATOM   4789  H01 WTR  1113     -12.042  -5.571  -0.541
ATOM   4790  H02 WTR  1113     -12.002  -4.350  -1.434
TER   
ATOM   4791  O00 WTR  1114     -12.204 -12.840  -7.786
ATOM   4792  H01 WTR  1114     -12.248 -13.511  -8.467
ATOM   4793  H02 WTR  1114     -12.767 -12.136  -8.107
TER   
ATOM   4794  O00 WTR  1115      -9.843 -16.943  -0.525
ATOM   4795  H01 WTR  1115     -10.528 -16.290  -0.378
ATOM   4796  H02 WTR  1115      -9.378 -16.632  -1.301
TER   
ATOM   4797  O00 WTR  1116      -8.690 -12.228  -1.190
ATOM   4798  H01 WTR  1116      -8.981 -11.345  -0.961
ATOM   4799  H02 WTR  1116      -8.385 -12.153  -2.094
TER   
ATOM   4800  O00 WTR  1117     -17.025  -3.418  -5.891
ATOM   4801  H01 WTR  1117     -17.082  -4.279  -5.478
ATOM   4802  H02 WTR  1117     -17.530  -3.505  -6.699
TER   
ATOM   4803  O00 WTR  1118      -4.786  -7.210  -2.664
ATOM   4804  H01 WTR  1118      -4.740  -8.114  -2.353
ATOM   4805  H02 WTR  1118      -4.063  -6.766  -2.221
TER   
ATOM   4806  O00 WTR  1119     -12.929  -8.170  -2.637
ATOM   4807  H01 WTR  1119     -13.369  -7.900  -3.442
ATOM   4808  H02 WTR  1119     -13.306  -9.025  -2.432
TER   
ATOM   4809  O00 WTR  1120     -11.610 -14.598  -9.753
ATOM   4810  H01 WTR  1120     -10.842 -15.167  -9.808
ATOM   4811  H02 WTR  1120     -11.531 -14.015 -10.508
TER   
ATOM   4812  O00 WTR  1121     -10.095 -14.807   2.431
ATOM   4813  H01 WTR  1121      -9.181 -14.970   2.198
ATOM   4814  H02 WTR  1121     -10.535 -14.666   1.593
TER   
ATOM   4815  O00 WTR  1122      -4.188 -15.481  -2.271
ATOM   4816  H01 WTR  1122      -3.649 -16.271  -2.304
ATOM   4817  H02 WTR  1122      -3.598 -14.777  -2.539
TER   
ATOM   4818  O00 WTR  1123      -7.258 -23.658   3.472
ATOM   4819  H01 WTR  1123      -6.957 -24.538   3.244
ATOM   4820  H02 WTR  1123      -8.055 -23.536   2.956
TER   
ATOM   4821  O00 WTR  1124      -9.598  -6.462  14.906
ATOM   4822  H01 WTR  1124      -8.958  -5.776  14.716
ATOM   4823  H02 WTR  1124     -10.107  -6.119  15.640
TER   
ATOM   4824  O00 WTR  1125       9.577   9.023  16.760
ATOM   4825  H01 WTR  1125      10.104   8.342  16.342
ATOM   4826  H02 WTR  1125       8.766   9.044  16.251
TER   
ATOM   4827  O00 WTR  1126      -4.772  -9.683  -9.374
ATOM   4828  H01 WTR  1126      -5.264  -9.218 -10.051
ATOM   4829  H02 WTR  1126      -5.437 -10.171  -8.886
TER   
ATOM   4830  O00 WTR  1127     -11.685 -13.746  -2.541
ATOM   4831  H01 WTR  1127     -11.608 -12.809  -2.722
ATOM   4832  H02 WTR  1127     -11.805 -14.148  -3.401
TER   
ATOM   4833  O00 WTR  1128      -2.148 -12.416  -9.107
ATOM   4834  H01 WTR  1128      -2.866 -12.009  -8.623
ATOM   4835  H02 WTR  1128      -1.432 -12.468  -8.474
TER   
ATOM   4836  O00 WTR  1129      -7.877  -9.265  -4.264
ATOM   4837  H01 WTR  1129      -8.446  -8.715  -3.726
ATOM   4838  H02 WTR  1129      -8.463  -9.922  -4.639
TER   
ATOM   4839  O00 WTR  1130      -5.391 -11.861   8.154
ATOM   4840  H01 WTR  1130      -4.437 -11.792   8.112
ATOM   4841  H02 WTR  1130      -5.662 -12.001   7.247
TER   
ATOM   4842  O00 WTR  1131      -9.010  -3.564   1.787
ATOM   4843  H01 WTR  1131      -9.049  -4.516   1.695
ATOM   4844  H02 WTR  1131      -9.005  -3.415   2.732
TER   
ATOM   4845  O00 WTR  1132       6.741 -13.027  -7.163
ATOM   4846  H01 WTR  1132       7.420 -12.874  -7.819
ATOM   4847  H02 WTR  1132       7.204 -13.424  -6.426
TER   
ATOM   4848  O00 WTR  1133       4.492 -11.415  -6.192
ATOM   4849  H01 WTR  1133       5.152 -12.105  -6.255
ATOM   4850  H02 WTR  1133       4.601 -10.904  -6.994
TER   
ATOM   4851  O00 WTR  1134       3.668 -11.118 -11.828
ATOM   4852  H01 WTR  1134       4.568 -11.306 -11.561
ATOM   4853  H02 WTR  1134       3.349 -10.496 -11.175
TER   
ATOM   4854  O00 WTR  1135      -0.926  11.796  18.305
ATOM   4855  H01 WTR  1135      -1.535  12.212  17.694
ATOM   4856  H02 WTR  1135      -1.449  11.129  18.749
TER   
ATOM   4857  O00 WTR  1136       7.733 -18.446  -1.824
ATOM   4858  H01 WTR  1136       7.096 -18.160  -2.479
ATOM   4859  H02 WTR  1136       8.151 -17.637  -1.527
TER   
ATOM   4860  O00 WTR  1137       0.451 -16.319  -0.285
ATOM   4861  H01 WTR  1137      -0.006 -16.553   0.523
ATOM   4862  H02 WTR  1137       1.142 -15.718  -0.005
TER   
ATOM   4863  O00 WTR  1138       0.820  -6.641 -10.531
ATOM   4864  H01 WTR  1138       1.062  -7.463 -10.958
ATOM   4865  H02 WTR  1138       1.259  -6.673  -9.681
TER   
ATOM   4866  O00 WTR  1139       5.191  -9.495   6.247
ATOM   4867  H01 WTR  1139       4.317  -9.885   6.232
ATOM   4868  H02 WTR  1139       5.696 -10.012   5.620
TER   
ATOM   4869  O00 WTR  1140       2.422  -1.000 -14.893
ATOM   4870  H01 WTR  1140       2.371  -0.184 -15.389
ATOM   4871  H02 WTR  1140       3.340  -1.264 -14.958
TER   
ATOM   4872  O00 WTR  1141       6.623 -11.350 -10.884
ATOM   4873  H01 WTR  1141       7.509 -10.998 -10.794
ATOM   4874  H02 WTR  1141       6.596 -11.710 -11.770
TER   
ATOM   4875  O00 WTR  1142       6.211 -16.254  -7.302
ATOM   4876  H01 WTR  1142       5.268 -16.142  -7.187
ATOM   4877  H02 WTR  1142       6.379 -17.159  -7.041
TER   
ATOM   4878  O00 WTR  1143     -15.287  -9.213   8.705
ATOM   4879  H01 WTR  1143     -15.707  -8.727   7.995
ATOM   4880  H02 WTR  1143     -15.667  -8.849   9.504
TER   
ATOM   4881  O00 WTR  1144       5.793   6.544  19.251
ATOM   4882  H01 WTR  1144       5.024   7.092  19.412
ATOM   4883  H02 WTR  1144       6.521   7.163  19.193
TER   
ATOM   4884  O00 WTR  1145      -3.179 -11.838  -1.848
ATOM   4885  H01 WTR  1145      -2.565 -11.633  -2.553
ATOM   4886  H02 WTR  1145      -2.645 -11.827  -1.054
TER   
ATOM   4887  O00 WTR  1146       9.734 -10.713 -13.264
ATOM   4888  H01 WTR  1146       9.442  -9.825 -13.056
ATOM   4889  H02 WTR  1146       9.922 -11.108 -12.413
TER   
ATOM   4890  O00 WTR  1147       5.673 -17.309  -3.437
ATOM   4891  H01 WTR  1147       6.143 -16.476  -3.397
ATOM   4892  H02 WTR  1147       5.681 -17.545  -4.365
TER   
ATOM   4893  O00 WTR  1148       6.804 -20.454 -10.947
ATOM   4894  H01 WTR  1148       5.894 -20.723 -10.817
ATOM   4895  H02 WTR  1148       7.138 -20.303 -10.063
TER   
ATOM   4896  O00 WTR  1149      -0.353  -3.896 -12.417
ATOM   4897  H01 WTR  1149      -0.400  -4.147 -13.339
ATOM   4898  H02 WTR  1149       0.517  -3.510 -12.317
TER   
ATOM   4899  O00 WTR  1150       4.584  -8.144  17.457
ATOM   4900  H01 WTR  1150       4.929  -8.130  16.564
ATOM   4901  H02 WTR  1150       4.610  -9.066  17.710
TER   
ATOM   4902  O00 WTR  1151      11.013  -7.542  -8.116
ATOM   4903  H01 WTR  1151      10.612  -7.054  -7.397
ATOM   4904  H02 WTR  1151      10.560  -7.230  -8.900
TER   
ATOM   4905  O00 WTR  1152       1.821 -18.108  -6.461
ATOM   4906  H01 WTR  1152       1.153 -17.612  -6.934
ATOM   4907  H02 WTR  1152       1.739 -17.815  -5.553
TER   
ATOM   4908  O00 WTR  1153       7.763 -15.314   2.143
ATOM   4909  H01 WTR  1153       7.815 -16.256   2.305
ATOM   4910  H02 WTR  1153       8.667 -15.051   1.971
TER   
ATOM   4911  O00 WTR  1154      -2.021 -13.063   3.230
ATOM   4912  H01 WTR  1154      -1.265 -12.484   3.328
ATOM   4913  H02 WTR  1154      -2.568 -12.876   3.994
TER   
ATOM   4914  O00 WTR  1155      12.599 -12.782  -6.225
ATOM   4915  H01 WTR  1155      12.457 -13.498  -6.843
ATOM   4916  H02 WTR  1155      11.923 -12.901  -5.558
TER   
ATOM   4917  O00 WTR  1156       0.906 -16.068 -12.309
ATOM   4918  H01 WTR  1156       1.490 -15.614 -11.702
ATOM   4919  H02 WTR  1156       0.981 -15.577 -13.127
TER   
ATOM   4920  O00 WTR  1157       7.870 -16.031  -0.742
ATOM   4921  H01 WTR  1157       7.380 -15.222  -0.888
ATOM   4922  H02 WTR  1157       8.122 -15.995   0.181
TER   
ATOM   4923  O00 WTR  1158       9.304 -13.360  -9.275
ATOM   4924  H01 WTR  1158       9.686 -13.046 -10.095
ATOM   4925  H02 WTR  1158      10.057 -13.593  -8.733
TER   
ATOM   4926  O00 WTR  1159      -0.665  -9.210  -6.826
ATOM   4927  H01 WTR  1159      -0.591  -9.320  -7.774
ATOM   4928  H02 WTR  1159      -1.523  -9.574  -6.609
TER   
ATOM   4929  O00 WTR  1160      11.482 -11.205 -16.627
ATOM   4930  H01 WTR  1160      11.920 -11.737 -15.963
ATOM   4931  H02 WTR  1160      10.559 -11.220 -16.376
TER   
ATOM   4932  O00 WTR  1161      11.832 -10.311  -9.413
ATOM   4933  H01 WTR  1161      12.422  -9.874 -10.028
ATOM   4934  H02 WTR  1161      12.322 -10.340  -8.591
TER   
ATOM   4935  O00 WTR  1162       5.320 -10.276  -0.223
ATOM   4936  H01 WTR  1162       4.916 -11.080  -0.548
ATOM   4937  H02 WTR  1162       5.917 -10.568   0.466
TER   
ATOM   4938  O00 WTR  1163       4.860 -12.703  -9.007
ATOM   4939  H01 WTR  1163       5.253 -11.963  -9.470
ATOM   4940  H02 WTR  1163       5.434 -12.849  -8.256
TER   
ATOM   4941  O00 WTR  1164       6.268 -18.729  -5.819
ATOM   4942  H01 WTR  1164       5.663 -19.335  -5.392
ATOM   4943  H02 WTR  1164       7.113 -19.177  -5.796
TER   
ATOM   4944  O00 WTR  1165      10.702 -20.998  -1.529
ATOM   4945  H01 WTR  1165      10.320 -20.392  -0.894
ATOM   4946  H02 WTR  1165       9.973 -21.556  -1.798
TER   
ATOM   4947  O00 WTR  1166      14.933 -12.149  -2.865
ATOM   4948  H01 WTR  1166      15.092 -12.713  -3.622
ATOM   4949  H02 WTR  1166      15.060 -11.260  -3.198
TER   
ATOM   4950  O00 WTR  1167      -5.385  -8.597  -5.008
ATOM   4951  H01 WTR  1167      -6.315  -8.697  -4.803
ATOM   4952  H02 WTR  1167      -5.045  -8.038  -4.309
TER   
ATOM   4953  O00 WTR  1168      11.823 -16.294 -10.513
ATOM   4954  H01 WTR  1168      12.707 -15.948 -10.633
ATOM   4955  H02 WTR  1168      11.379 -16.115 -11.342
TER   
ATOM   4956  O00 WTR  1169       1.636 -11.344   1.845
ATOM   4957  H01 WTR  1169       1.165 -11.142   1.036
ATOM   4958  H02 WTR  1169       1.035 -11.085   2.543
TER   
ATOM   4959  O00 WTR  1170      -2.809 -12.111   8.079
ATOM   4960  H01 WTR  1170      -2.817 -11.913   7.142
ATOM   4961  H02 WTR  1170      -1.983 -11.743   8.395
TER   
ATOM   4962  O00 WTR  1171       7.290  -6.189  -7.385
ATOM   4963  H01 WTR  1171       7.443  -5.435  -6.816
ATOM   4964  H02 WTR  1171       6.348  -6.345  -7.329
TER   
ATOM   4965  O00 WTR  1172       2.135 -24.241   2.062
ATOM   4966  H01 WTR  1172       1.696 -25.058   1.827
ATOM   4967  H02 WTR  1172       2.343 -24.338   2.991
TER   
ATOM   4968  O00 WTR  1173      -2.095  -7.879 -12.214
ATOM   4969  H01 WTR  1173      -2.760  -8.347 -12.719
ATOM   4970  H02 WTR  1173      -1.277  -8.044 -12.684
TER   
ATOM   4971  O00 WTR  1174      12.030  -8.896  -4.077
ATOM   4972  H01 WTR  1174      11.617  -9.755  -4.160
ATOM   4973  H02 WTR  1174      11.466  -8.308  -4.579
TER   
ATOM   4974  O00 WTR  1175       2.389  12.482  10.408
ATOM   4975  H01 WTR  1175       2.048  13.375  10.358
ATOM   4976  H02 WTR  1175       1.666  11.969  10.769
TER   
ATOM   4977  O00 WTR  1176      11.762 -14.138  -8.660
ATOM   4978  H01 WTR  1176      12.027 -13.318  -9.076
ATOM   4979  H02 WTR  1176      11.726 -14.771  -9.377
TER   
ATOM   4980  O00 WTR  1177       4.457 -16.682  -0.001
ATOM   4981  H01 WTR  1177       5.153 -16.077  -0.257
ATOM   4982  H02 WTR  1177       3.929 -16.188   0.626
TER   
ATOM   4983  O00 WTR  1178      -1.709  -6.818  -9.444
ATOM   4984  H01 WTR  1178      -0.856  -6.589  -9.813
ATOM   4985  H02 WTR  1178      -1.812  -7.750  -9.639
TER   
ATOM   4986  O00 WTR  1179       9.884 -14.581  -2.353
ATOM   4987  H01 WTR  1179       9.304 -15.252  -1.993
ATOM   4988  H02 WTR  1179      10.756 -14.973  -2.319
TER   
ATOM   4989  O00 WTR  1180       7.013  -9.998  -3.753
ATOM   4990  H01 WTR  1180       6.879  -9.296  -4.389
ATOM   4991  H02 WTR  1180       6.129 -10.278  -3.515
TER   
ATOM   4992  O00 WTR  1181      -4.083  -6.205 -11.428
ATOM   4993  H01 WTR  1181      -4.016  -5.587 -12.155
ATOM   4994  H02 WTR  1181      -3.266  -6.704 -11.461
TER   
ATOM   4995  O00 WTR  1182     -10.768   3.857  -8.585
ATOM   4996  H01 WTR  1182     -10.050   4.458  -8.781
ATOM   4997  H02 WTR  1182     -11.554   4.318  -8.878
TER   
ATOM   4998  O00 WTR  1183      -5.276  -2.393  -9.468
ATOM   4999  H01 WTR  1183      -4.574  -2.939  -9.115
ATOM   5000  H02 WTR  1183      -4.826  -1.739 -10.003
TER   
ATOM   5001  O00 WTR  1184      -4.306 -20.433  17.443
ATOM   5002  H01 WTR  1184      -3.917 -19.609  17.149
ATOM   5003  H02 WTR  1184      -5.237 -20.236  17.545
TER   
ATOM   5004  O00 WTR  1185      13.566  -6.605  -8.520
ATOM   5005  H01 WTR  1185      13.495  -5.731  -8.904
ATOM   5006  H02 WTR  1185      12.661  -6.869  -8.356
TER   
ATOM   5007  O00 WTR  1186      -8.567   0.308 -12.143
ATOM   5008  H01 WTR  1186      -9.135   1.002 -11.808
ATOM   5009  H02 WTR  1186      -8.130   0.700 -12.899
TER   
ATOM   5010  O00 WTR  1187      -7.835  -4.326  -7.727
ATOM   5011  H01 WTR  1187      -7.946  -4.677  -6.844
ATOM   5012  H02 WTR  1187      -6.961  -4.614  -7.992
TER   
ATOM   5013  O00 WTR  1188       4.960   9.330  16.941
ATOM   5014  H01 WTR  1188       4.096   8.967  17.133
ATOM   5015  H02 WTR  1188       5.351   9.488  17.800
TER   
ATOM   5016  O00 WTR  1189     -14.214  -2.782 -12.749
ATOM   5017  H01 WTR  1189     -14.148  -2.742 -13.703
ATOM   5018  H02 WTR  1189     -15.095  -3.119 -12.583
TER   
ATOM   5019  O00 WTR  1190       3.753  12.122  12.593
ATOM   5020  H01 WTR  1190       3.158  11.821  13.280
ATOM   5021  H02 WTR  1190       3.204  12.181  11.810
TER   
ATOM   5022  O00 WTR  1191      -1.378   1.835  14.254
ATOM   5023  H01 WTR  1191      -1.581   1.404  13.424
ATOM   5024  H02 WTR  1191      -1.473   1.146  14.912
TER   
ATOM   5025  O00 WTR  1192      -1.476 -20.074   0.793
ATOM   5026  H01 WTR  1192      -0.651 -20.485   0.535
ATOM   5027  H02 WTR  1192      -2.135 -20.756   0.665
TER   
ATOM   5028  O00 WTR  1193     -15.399  -0.273   0.714
ATOM   5029  H01 WTR  1193     -15.184  -1.114   0.311
ATOM   5030  H02 WTR  1193     -16.277  -0.396   1.074
TER   
ATOM   5031  O00 WTR  1194     -10.607  -2.483  -7.480
ATOM   5032  H01 WTR  1194      -9.691  -2.259  -7.647
ATOM   5033  H02 WTR  1194     -11.067  -1.645  -7.504
TER   
ATOM   5034  O00 WTR  1195     -11.860  -1.242  -0.935
ATOM   5035  H01 WTR  1195     -11.539  -1.732  -0.178
ATOM   5036  H02 WTR  1195     -11.611  -1.777  -1.689
TER   
ATOM   5037  O00 WTR  1196      10.684 -16.314  -5.763
ATOM   5038  H01 WTR  1196      10.375 -16.939  -5.108
ATOM   5039  H02 WTR  1196       9.922 -15.764  -5.948
TER   
ATOM   5040  O00 WTR  1197      -8.224 -14.231  -7.493
ATOM   5041  H01 WTR  1197      -7.526 -14.011  -6.876
ATOM   5042  H02 WTR  1197      -9.031 -13.987  -7.039
TER   
ATOM   5043  O00 WTR  1198      -1.149 -21.240 -10.951
ATOM   5044  H01 WTR  1198      -0.201 -21.314 -11.058
ATOM   5045  H02 WTR  1198      -1.363 -21.868 -10.261
TER   
ATOM   5046  O00 WTR  1199       6.778  13.381  14.405
ATOM   5047  H01 WTR  1199       6.181  13.978  13.954
ATOM   5048  H02 WTR  1199       7.632  13.808  14.349
TER   
ATOM   5049  O00 WTR  1200      10.697  -6.335  -5.060
ATOM   5050  H01 WTR  1200      11.321  -5.616  -5.158
ATOM   5051  H02 WTR  1200       9.888  -5.914  -4.770
TER   
ATOM   5052  O00 WTR  1201       7.263   8.727  15.196
ATOM   5053  H01 WTR  1201       6.566   8.766  15.851
ATOM   5054  H02 WTR  1201       6.815   8.862  14.360
TER   
ATOM   5055  O00 WTR  1202       7.042   1.077 -11.805
ATOM   5056  H01 WTR  1202       6.351   1.652 -11.475
ATOM   5057  H02 WTR  1202       7.280   0.532 -11.055
TER   
ATOM   5058  O00 WTR  1203      -5.595   7.606  20.938
ATOM   5059  H01 WTR  1203      -6.289   8.207  20.666
ATOM   5060  H02 WTR  1203      -5.119   7.408  20.132
TER   
ATOM   5061  O00 WTR  1204      11.292   4.088  14.983
ATOM   5062  H01 WTR  1204      12.097   3.977  15.488
ATOM   5063  H02 WTR  1204      11.537   3.853  14.088
TER   
ATOM   5064  O00 WTR  1205       8.397  -3.688  -6.916
ATOM   5065  H01 WTR  1205       9.287  -4.035  -6.853
ATOM   5066  H02 WTR  1205       8.329  -3.361  -7.812
TER   
ATOM   5067  O00 WTR  1206      -0.301   7.660  16.998
ATOM   5068  H01 WTR  1206      -0.556   7.263  16.165
ATOM   5069  H02 WTR  1206      -0.127   8.577  16.784
TER   
ATOM   5070  O00 WTR  1207       0.424   4.026  14.002
ATOM   5071  H01 WTR  1207       0.749   3.982  14.901
ATOM   5072  H02 WTR  1207      -0.099   3.231  13.897
TER   
ATOM   5073  O00 WTR  1208      -8.417  -6.302  -5.681
ATOM   5074  H01 WTR  1208      -9.348  -6.495  -5.794
ATOM   5075  H02 WTR  1208      -7.968  -7.003  -6.154
TER   
ATOM   5076  O00 WTR  1209      -8.565   4.758  16.589
ATOM   5077  H01 WTR  1209      -9.407   4.449  16.257
ATOM   5078  H02 WTR  1209      -8.770   5.147  17.440
TER   
ATOM   5079  O00 WTR  1210       0.754 -11.622  -4.247
ATOM   5080  H01 WTR  1210       0.744 -12.576  -4.165
ATOM   5081  H02 WTR  1210       1.108 -11.314  -3.413
TER   
ATOM   5082  O00 WTR  1211      -4.742  -4.867 -13.845
ATOM   5083  H01 WTR  1211      -5.280  -5.554 -14.238
ATOM   5084  H02 WTR  1211      -5.343  -4.131 -13.726
TER   
ATOM   5085  O00 WTR  1212      -2.320   9.172  18.708
ATOM   5086  H01 WTR  1212      -3.102   8.636  18.840
ATOM   5087  H02 WTR  1212      -2.067   9.009  17.800
TER   
ATOM   5088  O00 WTR  1213       8.201   8.142  19.331
ATOM   5089  H01 WTR  1213       8.880   8.074  20.002
ATOM   5090  H02 WTR  1213       8.613   8.637  18.623
TER   
ATOM   5091  O00 WTR  1214       8.695 -20.069   0.464
ATOM   5092  H01 WTR  1214       8.051 -19.560  -0.029
ATOM   5093  H02 WTR  1214       8.257 -20.900   0.645
TER   
ATOM   5094  O00 WTR  1215      17.340  -6.532   9.719
ATOM   5095  H01 WTR  1215      17.571  -7.418   9.442
ATOM   5096  H02 WTR  1215      17.206  -6.602  10.664
TER   
ATOM   5097  O00 WTR  1216      10.841 -12.020   3.655
ATOM   5098  H01 WTR  1216      10.870 -11.243   4.213
ATOM   5099  H02 WTR  1216      10.156 -12.567   4.040
TER   
ATOM   5100  O00 WTR  1217      14.464 -17.555   6.131
ATOM   5101  H01 WTR  1217      14.575 -17.073   6.951
ATOM   5102  H02 WTR  1217      15.090 -17.153   5.529
TER   
ATOM   5103  O00 WTR  1218      19.232 -11.779  17.414
ATOM   5104  H01 WTR  1218      18.949 -12.498  17.980
ATOM   5105  H02 WTR  1218      18.452 -11.234  17.312
TER   
ATOM   5106  O00 WTR  1219      21.182 -11.348  11.991
ATOM   5107  H01 WTR  1219      20.780 -11.614  12.818
ATOM   5108  H02 WTR  1219      20.478 -10.912  11.511
TER   
ATOM   5109  O00 WTR  1220      18.606 -19.631   6.644
ATOM   5110  H01 WTR  1220      19.386 -19.967   7.085
ATOM   5111  H02 WTR  1220      18.292 -20.367   6.118
TER   
ATOM   5112  O00 WTR  1221      12.197 -18.562   4.746
ATOM   5113  H01 WTR  1221      12.946 -18.175   5.199
ATOM   5114  H02 WTR  1221      12.232 -18.193   3.864
TER   
ATOM   5115  O00 WTR  1222       8.730 -17.921   8.798
ATOM   5116  H01 WTR  1222       7.787 -18.075   8.732
ATOM   5117  H02 WTR  1222       9.059 -18.663   9.305
TER   
ATOM   5118  O00 WTR  1223      16.973 -13.970   3.918
ATOM   5119  H01 WTR  1223      16.959 -14.137   2.976
ATOM   5120  H02 WTR  1223      16.599 -14.760   4.308
TER   
ATOM   5121  O00 WTR  1224      12.383 -12.025   6.961
ATOM   5122  H01 WTR  1224      12.432 -12.795   6.394
ATOM   5123  H02 WTR  1224      11.455 -11.949   7.183
TER   
ATOM   5124  O00 WTR  1225      18.046 -10.913   4.975
ATOM   5125  H01 WTR  1225      18.859 -10.770   4.491
ATOM   5126  H02 WTR  1225      17.515 -11.461   4.397
TER   
ATOM   5127  O00 WTR  1226       6.153 -13.711   3.491
ATOM   5128  H01 WTR  1226       6.714 -14.326   3.018
ATOM   5129  H02 WTR  1226       5.533 -13.397   2.832
TER   
ATOM   5130  O00 WTR  1227      20.991  -6.714   9.059
ATOM   5131  H01 WTR  1227      21.362  -7.531   8.725
ATOM   5132  H02 WTR  1227      20.660  -6.939   9.929
TER   
ATOM   5133  O00 WTR  1228      10.056 -17.849  11.831
ATOM   5134  H01 WTR  1228      10.370 -16.954  11.704
ATOM   5135  H02 WTR  1228      10.518 -18.158  12.610
TER   
ATOM   5136  O00 WTR  1229      15.964 -16.714   3.992
ATOM   5137  H01 WTR  1229      16.848 -16.915   3.683
ATOM   5138  H02 WTR  1229      15.387 -17.143   3.360
TER   
ATOM   5139  O00 WTR  1230      18.943  -5.691   4.627
ATOM   5140  H01 WTR  1230      19.120  -5.526   5.554
ATOM   5141  H02 WTR  1230      18.006  -5.884   4.593
TER   
ATOM   5142  O00 WTR  1231      21.328  -8.962   7.243
ATOM   5143  H01 WTR  1231      20.803  -8.714   6.482
ATOM   5144  H02 WTR  1231      21.748  -9.783   6.987
TER   
ATOM   5145  O00 WTR  1232      22.183 -14.305   4.680
ATOM   5146  H01 WTR  1232      22.397 -13.372   4.688
ATOM   5147  H02 WTR  1232      21.256 -14.341   4.915
TER   
ATOM   5148  O00 WTR  1233      13.768 -14.764  -0.551
ATOM   5149  H01 WTR  1233      14.583 -14.304  -0.753
ATOM   5150  H02 WTR  1233      13.405 -14.995  -1.406
TER   
ATOM   5151  O00 WTR  1234      20.276  -6.177 -10.602
ATOM   5152  H01 WTR  1234      21.169  -6.515 -10.678
ATOM   5153  H02 WTR  1234      19.964  -6.509  -9.760
TER   
ATOM   5154  O00 WTR  1235      12.611  -6.953   2.199
ATOM   5155  H01 WTR  1235      11.665  -6.822   2.141
ATOM   5156  H02 WTR  1235      12.800  -6.930   3.137
TER   
ATOM   5157  O00 WTR  1236      26.277  -8.086   0.692
ATOM   5158  H01 WTR  1236      25.844  -7.980   1.539
ATOM   5159  H02 WTR  1236      26.921  -8.779   0.836
TER   
ATOM   5160  O00 WTR  1237      18.876 -14.170  15.143
ATOM   5161  H01 WTR  1237      19.123 -13.390  15.641
ATOM   5162  H02 WTR  1237      18.117 -14.522  15.609
TER   
ATOM   5163  O00 WTR  1238      18.389 -17.439   1.819
ATOM   5164  H01 WTR  1238      17.966 -16.660   1.457
ATOM   5165  H02 WTR  1238      18.762 -17.145   2.650
TER   
ATOM   5166  O00 WTR  1239      16.386  -8.966   5.696
ATOM   5167  H01 WTR  1239      15.710  -9.559   6.024
ATOM   5168  H02 WTR  1239      17.030  -9.542   5.283
TER   
ATOM   5169  O00 WTR  1240      13.112 -20.116   0.113
ATOM   5170  H01 WTR  1240      12.887 -20.831  -0.481
ATOM   5171  H02 WTR  1240      13.532 -20.546   0.858
TER   
ATOM   5172  O00 WTR  1241      21.891  -8.101   1.807
ATOM   5173  H01 WTR  1241      22.140  -8.505   0.976
ATOM   5174  H02 WTR  1241      22.713  -7.768   2.168
TER   
ATOM   5175  O00 WTR  1242      17.362 -13.612  18.755
ATOM   5176  H01 WTR  1242      16.868 -13.979  18.023
ATOM   5177  H02 WTR  1242      16.818 -12.893  19.077
TER   
ATOM   5178  O00 WTR  1243      13.179 -14.514   2.398
ATOM   5179  H01 WTR  1243      13.429 -13.684   2.802
ATOM   5180  H02 WTR  1243      13.289 -14.367   1.459
TER   
ATOM   5181  O00 WTR  1244      17.929 -14.711   7.964
ATOM   5182  H01 WTR  1244      17.093 -15.148   8.126
ATOM   5183  H02 WTR  1244      18.572 -15.244   8.432
TER   
ATOM   5184  O00 WTR  1245      13.101 -12.390 -12.381
ATOM   5185  H01 WTR  1245      13.476 -11.565 -12.074
ATOM   5186  H02 WTR  1245      13.020 -12.279 -13.329
TER   
ATOM   5187  O00 WTR  1246      19.227 -14.380   5.528
ATOM   5188  H01 WTR  1246      18.836 -14.801   6.293
ATOM   5189  H02 WTR  1246      18.479 -14.101   4.999
TER   
ATOM   5190  O00 WTR  1247      18.139  -8.898   8.590
ATOM   5191  H01 WTR  1247      17.890  -9.042   7.677
ATOM   5192  H02 WTR  1247      18.603  -9.697   8.841
TER   
ATOM   5193  O00 WTR  1248      19.087 -15.993  12.071
ATOM   5194  H01 WTR  1248      18.502 -15.236  12.046
ATOM   5195  H02 WTR  1248      19.134 -16.230  12.997
TER   
ATOM   5196  O00 WTR  1249      19.207  -5.149   7.791
ATOM   5197  H01 WTR  1249      18.403  -5.449   8.216
ATOM   5198  H02 WTR  1249      19.818  -5.879   7.891
TER   
ATOM   5199  O00 WTR  1250      24.136 -15.566   2.982
ATOM   5200  H01 WTR  1250      23.855 -16.480   3.020
ATOM   5201  H02 WTR  1250      23.819 -15.183   3.800
TER   
ATOM   5202  O00 WTR  1251      15.883 -19.512   7.212
ATOM   5203  H01 WTR  1251      15.395 -18.720   6.986
ATOM   5204  H02 WTR  1251      16.789 -19.312   6.974
TER   
ATOM   5205  O00 WTR  1252      19.909  -3.147   5.822
ATOM   5206  H01 WTR  1252      20.835  -3.388   5.836
ATOM   5207  H02 WTR  1252      19.534  -3.590   6.583
TER   
ATOM   5208  O00 WTR  1253      16.040 -17.743  15.696
ATOM   5209  H01 WTR  1253      16.460 -17.232  16.388
ATOM   5210  H02 WTR  1253      16.468 -18.598  15.735
TER   
ATOM   5211  O00 WTR  1254      17.590 -14.654   1.217
ATOM   5212  H01 WTR  1254      18.289 -13.999   1.198
ATOM   5213  H02 WTR  1254      16.944 -14.333   0.589
TER   
ATOM   5214  O00 WTR  1255      21.728  -5.473   0.764
ATOM   5215  H01 WTR  1255      20.918  -5.195   1.191
ATOM   5216  H02 WTR  1255      21.855  -6.377   1.053
TER   
ATOM   5217  O00 WTR  1256      11.952 -14.718   5.943
ATOM   5218  H01 WTR  1256      11.238 -14.896   5.332
ATOM   5219  H02 WTR  1256      11.602 -14.964   6.800
TER   
ATOM   5220  O00 WTR  1257      16.683  -9.498  13.543
ATOM   5221  H01 WTR  1257      16.670  -8.731  12.971
ATOM   5222  H02 WTR  1257      16.815  -9.140  14.421
TER   
ATOM   5223  O00 WTR  1258      16.141  -9.397  10.474
ATOM   5224  H01 WTR  1258      15.717  -8.540  10.517
ATOM   5225  H02 WTR  1258      16.694  -9.352   9.694
TER   
ATOM   5226  O00 WTR  1259      19.690  -7.092  11.723
ATOM   5227  H01 WTR  1259      19.230  -6.397  12.193
ATOM   5228  H02 WTR  1259      20.125  -7.598  12.409
TER   
ATOM   5229  O00 WTR  1260      24.472  -3.131  -8.139
ATOM   5230  H01 WTR  1260      24.333  -2.193  -8.274
ATOM   5231  H02 WTR  1260      23.845  -3.370  -7.456
TER   
ATOM   5232  O00 WTR  1261      22.491 -14.221   9.019
ATOM   5233  H01 WTR  1261      22.749 -13.494   9.586
ATOM   5234  H02 WTR  1261      21.887 -13.831   8.388
TER   
ATOM   5235  O00 WTR  1262      17.616   4.629   5.073
ATOM   5236  H01 WTR  1262      17.899   4.168   5.862
ATOM   5237  H02 WTR  1262      18.062   4.176   4.357
TER   
ATOM   5238  O00 WTR  1263      23.799 -12.195  11.742
ATOM   5239  H01 WTR  1263      23.715 -13.140  11.616
ATOM   5240  H02 WTR  1263      22.903 -11.893  11.893
TER   
ATOM   5241  O00 WTR  1264      10.238  -9.820  13.896
ATOM   5242  H01 WTR  1264      10.415 -10.598  14.425
ATOM   5243  H02 WTR  1264      10.169  -9.109  14.533
TER   
ATOM   5244  O00 WTR  1265      21.970 -21.644  10.923
ATOM   5245  H01 WTR  1265      22.419 -22.381  11.338
ATOM   5246  H02 WTR  1265      21.153 -21.554  11.415
TER   
ATOM   5247  O00 WTR  1266      19.434 -16.387   9.231
ATOM   5248  H01 WTR  1266      19.606 -16.204  10.154
ATOM   5249  H02 WTR  1266      19.688 -17.303   9.117
TER   
ATOM   5250  O00 WTR  1267      15.234 -18.039  11.042
ATOM   5251  H01 WTR  1267      14.756 -18.732  10.588
ATOM   5252  H02 WTR  1267      16.094 -18.025  10.623
TER   
ATOM   5253  O00 WTR  1268      18.060 -16.000  -1.333
ATOM   5254  H01 WTR  1268      18.936 -15.775  -1.022
ATOM   5255  H02 WTR  1268      17.972 -15.530  -2.163
TER   
ATOM   5256  O00 WTR  1269      14.188  -0.942  11.299
ATOM   5257  H01 WTR  1269      14.673  -1.754  11.153
ATOM   5258  H02 WTR  1269      14.814  -0.363  11.735
TER   
ATOM   5259  O00 WTR  1270      25.329   7.746  -1.906
ATOM   5260  H01 WTR  1270      24.615   8.024  -1.332
ATOM   5261  H02 WTR  1270      24.969   7.007  -2.396
TER   
ATOM   5262  O00 WTR  1271      19.899  -0.668   4.426
ATOM   5263  H01 WTR  1271      19.884  -1.558   4.779
ATOM   5264  H02 WTR  1271      20.327  -0.755   3.574
TER   
ATOM   5265  O00 WTR  1272      15.186   0.579   4.971
ATOM   5266  H01 WTR  1272      15.368  -0.344   5.148
ATOM   5267  H02 WTR  1272      15.944   0.881   4.470
TER   
ATOM   5268  O00 WTR  1273      16.027  -5.577   7.471
ATOM   5269  H01 WTR  1273      16.094  -4.633   7.616
ATOM   5270  H02 WTR  1273      16.181  -5.964   8.332
TER   
ATOM   5271  O00 WTR  1274      11.609  -1.675  11.982
ATOM   5272  H01 WTR  1274      11.639  -2.609  11.777
ATOM   5273  H02 WTR  1274      12.518  -1.384  11.913
TER   
ATOM   5274  O00 WTR  1275      17.176 -10.623   1.739
ATOM   5275  H01 WTR  1275      18.005 -11.100   1.700
ATOM   5276  H02 WTR  1275      17.431  -9.703   1.802
TER   
ATOM   5277  O00 WTR  1276      13.700  -3.901  15.612
ATOM   5278  H01 WTR  1276      14.152  -3.883  14.768
ATOM   5279  H02 WTR  1276      13.578  -4.832  15.799
TER   
ATOM   5280  O00 WTR  1277      21.903  -4.793  -2.239
ATOM   5281  H01 WTR  1277      21.493  -4.830  -1.375
ATOM   5282  H02 WTR  1277      21.394  -4.139  -2.718
TER   
ATOM   5283  O00 WTR  1278      18.547  -1.872  10.861
ATOM   5284  H01 WTR  1278      19.450  -2.117  11.063
ATOM   5285  H02 WTR  1278      18.418  -1.038  11.313
TER   
ATOM   5286  O00 WTR  1279      10.409 -22.859  10.081
ATOM   5287  H01 WTR  1279      10.361 -23.200  10.974
ATOM   5288  H02 WTR  1279      10.556 -23.632   9.536
TER   
ATOM   5289  O00 WTR  1280      19.499   1.909   0.674
ATOM   5290  H01 WTR  1280      20.170   2.540   0.414
ATOM   5291  H02 WTR  1280      18.676   2.297   0.375
TER   
ATOM   5292  O00 WTR  1281      12.024  -0.405  17.984
ATOM   5293  H01 WTR  1281      11.445   0.344  17.838
ATOM   5294  H02 WTR  1281      12.267  -0.695  17.105
TER   
ATOM   5295  O00 WTR  1282      23.726  -0.191  -4.980
ATOM   5296  H01 WTR  1282      23.575  -1.129  -4.871
ATOM   5297  H02 WTR  1282      23.723  -0.055  -5.928
TER   
ATOM   5298  O00 WTR  1283      19.254   0.477   6.844
ATOM   5299  H01 WTR  1283      18.921  -0.357   7.176
ATOM   5300  H02 WTR  1283      19.727   0.246   6.045
TER   
ATOM   5301  O00 WTR  1284      12.909  -3.990   9.542
ATOM   5302  H01 WTR  1284      13.053  -3.132   9.144
ATOM   5303  H02 WTR  1284      12.638  -4.550   8.815
TER   
ATOM   5304  O00 WTR  1285      21.574   3.933   2.056
ATOM   5305  H01 WTR  1285      22.131   4.712   2.066
ATOM   5306  H02 WTR  1285      21.270   3.867   1.151
TER   
ATOM   5307  O00 WTR  1286      15.088  -4.267  13.392
ATOM   5308  H01 WTR  1286      14.449  -4.872  13.015
ATOM   5309  H02 WTR  1286      15.401  -3.754  12.648
TER   
ATOM   5310  O00 WTR  1287      17.160   2.941   0.005
ATOM   5311  H01 WTR  1287      17.481   3.782  -0.319
ATOM   5312  H02 WTR  1287      16.857   2.481  -0.778
TER   
ATOM   5313  O00 WTR  1288      24.232   9.892  -3.299
ATOM   5314  H01 WTR  1288      23.473   9.659  -2.764
ATOM   5315  H02 WTR  1288      24.907   9.261  -3.046
TER   
ATOM   5316  O00 WTR  1289      23.445 -10.176  14.653
ATOM   5317  H01 WTR  1289      24.310  -9.766  14.631
ATOM   5318  H02 WTR  1289      23.486 -10.857  13.981
TER   
ATOM   5319  O00 WTR  1290      15.971  -6.426   4.718
ATOM   5320  H01 WTR  1290      16.145  -7.350   4.539
ATOM   5321  H02 WTR  1290      16.127  -6.330   5.658
TER   
ATOM   5322  O00 WTR  1291      17.605  -1.304   8.182
ATOM   5323  H01 WTR  1291      17.134  -0.472   8.229
ATOM   5324  H02 WTR  1291      18.062  -1.369   9.020
TER   
ATOM   5325  O00 WTR  1292      14.483 -10.425   7.060
ATOM   5326  H01 WTR  1292      13.800 -11.051   6.821
ATOM   5327  H02 WTR  1292      15.177 -10.961   7.444
TER   
ATOM   5328  O00 WTR  1293      15.840  -4.185   2.980
ATOM   5329  H01 WTR  1293      15.949  -4.927   3.576
ATOM   5330  H02 WTR  1293      16.196  -4.493   2.147
TER   
ATOM   5331  O00 WTR  1294      13.409  -7.052   4.972
ATOM   5332  H01 WTR  1294      13.103  -6.542   5.722
ATOM   5333  H02 WTR  1294      14.351  -6.885   4.938
TER   
ATOM   5334  O00 WTR  1295      22.723  -3.723   5.583
ATOM   5335  H01 WTR  1295      22.739  -3.999   4.666
ATOM   5336  H02 WTR  1295      23.216  -2.902   5.595
TER   
ATOM   5337  O00 WTR  1296      22.518  -1.275   2.265
ATOM   5338  H01 WTR  1296      23.391  -0.944   2.054
ATOM   5339  H02 WTR  1296      21.937  -0.835   1.645
TER   
ATOM   5340  O00 WTR  1297      19.217  -3.080   0.639
ATOM   5341  H01 WTR  1297      18.588  -3.158  -0.078
ATOM   5342  H02 WTR  1297      19.610  -2.215   0.520
TER   
ATOM   5343  O00 WTR  1298      23.040  -4.029   2.699
ATOM   5344  H01 WTR  1298      22.818  -3.109   2.558
ATOM   5345  H02 WTR  1298      22.732  -4.474   1.909
TER   
ATOM   5346  O00 WTR  1299       9.084   1.921  13.232
ATOM   5347  H01 WTR  1299       8.943   2.853  13.401
ATOM   5348  H02 WTR  1299       8.525   1.474  13.867
TER   
ATOM   5349  O00 WTR  1300      17.264   1.255   3.123
ATOM   5350  H01 WTR  1300      17.825   0.480   3.136
ATOM   5351  H02 WTR  1300      17.464   1.681   2.289
TER   
ATOM   5352  O00 WTR  1301      21.731  -8.629  13.248
ATOM   5353  H01 WTR  1301      22.316  -9.084  13.853
ATOM   5354  H02 WTR  1301      21.667  -9.212  12.492
TER   
ATOM   5355  O00 WTR  1302      24.754  -8.229  -1.519
ATOM   5356  H01 WTR  1302      25.430  -8.068  -0.860
ATOM   5357  H02 WTR  1302      24.886  -7.541  -2.171
TER   
ATOM   5358  O00 WTR  1303      16.326   0.827  11.235
ATOM   5359  H01 WTR  1303      16.582   1.686  11.568
ATOM   5360  H02 WTR  1303      16.239   0.951  10.290
TER   
ATOM   5361  O00 WTR  1304      15.907 -12.263  13.427
ATOM   5362  H01 WTR  1304      16.691 -12.732  13.143
ATOM   5363  H02 WTR  1304      16.136 -11.338  13.343
TER   
ATOM   5364  O00 WTR  1305      21.092   3.866  -0.688
ATOM   5365  H01 WTR  1305      21.613   4.643  -0.488
ATOM   5366  H02 WTR  1305      21.046   3.847  -1.644
TER   
ATOM   5367  O00 WTR  1306      15.590  -2.045   4.795
ATOM   5368  H01 WTR  1306      15.747  -2.291   5.707
ATOM   5369  H02 WTR  1306      15.954  -2.768   4.285
TER   
ATOM   5370  O00 WTR  1307      22.394   0.876  -2.231
ATOM   5371  H01 WTR  1307      22.740   0.443  -3.011
ATOM   5372  H02 WTR  1307      22.157   1.754  -2.529
TER   
ATOM   5373  O00 WTR  1308      18.582   4.355   2.326
ATOM   5374  H01 WTR  1308      17.831   3.790   2.143
ATOM   5375  H02 WTR  1308      19.262   3.757   2.634
TER   
ATOM   5376  O00 WTR  1309      13.654  -1.542   8.625
ATOM   5377  H01 WTR  1309      13.249  -1.000   7.948
ATOM   5378  H02 WTR  1309      13.665  -0.985   9.404
TER   
ATOM   5379  O00 WTR  1310      23.215   6.196   0.982
ATOM   5380  H01 WTR  1310      23.117   7.092   0.662
ATOM   5381  H02 WTR  1310      23.783   5.772   0.339
TER   
ATOM   5382  O00 WTR  1311      23.032  -5.211  10.429
ATOM   5383  H01 WTR  1311      23.791  -5.571   9.969
ATOM   5384  H02 WTR  1311      22.294  -5.737  10.121
TER   
ATOM   5385  O00 WTR  1312      10.602   7.044  15.128
ATOM   5386  H01 WTR  1312      10.697   7.190  14.187
ATOM   5387  H02 WTR  1312      11.098   6.243  15.298
TER   
ATOM   5388  O00 WTR  1313      15.861   1.030   7.991
ATOM   5389  H01 WTR  1313      15.630   1.176   7.074
ATOM   5390  H02 WTR  1313      15.368   1.695   8.471
TER   
ATOM   5391  O00 WTR  1314      14.989   4.291   5.363
ATOM   5392  H01 WTR  1314      14.748   5.075   4.869
ATOM   5393  H02 WTR  1314      15.946   4.300   5.374
TER   
ATOM   5394  O00 WTR  1315      20.574  -3.728  10.599
ATOM   5395  H01 WTR  1315      20.492  -3.695   9.646
ATOM   5396  H02 WTR  1315      21.418  -4.151  10.753
TER   
ATOM   5397  O00 WTR  1316      15.965  -2.969  11.178
ATOM   5398  H01 WTR  1316      16.872  -2.684  11.071
ATOM   5399  H02 WTR  1316      15.814  -3.569  10.447
TER   
ATOM   5400  O00 WTR  1317       9.473 -20.005  10.295
ATOM   5401  H01 WTR  1317       9.627 -19.558  11.127
ATOM   5402  H02 WTR  1317       9.577 -20.934  10.499
TER   
ATOM   5403  O00 WTR  1318      20.771  -0.508   0.281
ATOM   5404  H01 WTR  1318      20.222   0.222   0.570
ATOM   5405  H02 WTR  1318      21.254  -0.162  -0.469
TER   
ATOM   5406  O00 WTR  1319      18.560   3.007   7.080
ATOM   5407  H01 WTR  1319      18.522   2.908   8.031
ATOM   5408  H02 WTR  1319      18.671   2.115   6.750
TER   
ATOM   5409  O00 WTR  1320      13.853  -8.153  11.646
ATOM   5410  H01 WTR  1320      13.401  -8.827  12.153
ATOM   5411  H02 WTR  1320      13.727  -8.415  10.733
TER   
ATOM   5412  O00 WTR  1321      20.237 -10.732   3.263
ATOM   5413  H01 WTR  1321      20.802 -11.079   3.953
ATOM   5414  H02 WTR  1321      20.566  -9.847   3.105
TER   
ATOM   5415  O00 WTR  1322      12.483 -15.925  -2.675
ATOM   5416  H01 WTR  1322      12.579 -16.724  -2.157
ATOM   5417  H02 WTR  1322      13.017 -16.079  -3.455
TER   
ATOM   5418  O00 WTR  1323      20.636 -15.059  -1.170
ATOM   5419  H01 WTR  1323      20.404 -14.355  -1.775
ATOM   5420  H02 WTR  1323      21.307 -14.678  -0.604
TER   
ATOM   5421  O00 WTR  1324      17.447  -7.608   1.815
ATOM   5422  H01 WTR  1324      16.646  -7.358   1.354
ATOM   5423  H02 WTR  1324      18.023  -6.849   1.724
TER   
ATOM   5424  O00 WTR  1325      25.959 -13.530   3.160
ATOM   5425  H01 WTR  1325      25.385 -14.284   3.022
ATOM   5426  H02 WTR  1325      26.667 -13.648   2.527
TER   
ATOM   5427  O00 WTR  1326      17.138 -17.077  -4.363
ATOM   5428  H01 WTR  1326      16.400 -17.133  -4.970
ATOM   5429  H02 WTR  1326      16.879 -17.623  -3.620
TER   
ATOM   5430  O00 WTR  1327      13.861 -18.226  -1.858
ATOM   5431  H01 WTR  1327      13.735 -18.780  -1.087
ATOM   5432  H02 WTR  1327      14.040 -18.842  -2.569
TER   
ATOM   5433  O00 WTR  1328      18.611 -10.824  11.010
ATOM   5434  H01 WTR  1328      18.208 -11.324  10.300
ATOM   5435  H02 WTR  1328      17.949 -10.176  11.253
TER   
ATOM   5436  O00 WTR  1329      19.164 -17.013   4.492
ATOM   5437  H01 WTR  1329      19.289 -16.171   4.928
ATOM   5438  H02 WTR  1329      18.983 -17.628   5.203
TER   
ATOM   5439  O00 WTR  1330      11.881  -8.938  -1.356
ATOM   5440  H01 WTR  1330      12.170  -9.849  -1.409
ATOM   5441  H02 WTR  1330      11.682  -8.697  -2.261
TER   
ATOM   5442  O00 WTR  1331      18.150 -12.796  -8.591
ATOM   5443  H01 WTR  1331      18.616 -12.103  -9.059
ATOM   5444  H02 WTR  1331      17.799 -12.366  -7.811
TER   
ATOM   5445  O00 WTR  1332      23.287  -7.395   5.175
ATOM   5446  H01 WTR  1332      22.341  -7.500   5.068
ATOM   5447  H02 WTR  1332      23.384  -6.919   6.000
TER   
ATOM   5448  O00 WTR  1333      17.085 -11.912  -6.189
ATOM   5449  H01 WTR  1333      16.499 -12.615  -5.906
ATOM   5450  H02 WTR  1333      17.699 -11.805  -5.462
TER   
ATOM   5451  O00 WTR  1334      10.635 -21.492  -6.484
ATOM   5452  H01 WTR  1334      11.067 -20.662  -6.281
ATOM   5453  H02 WTR  1334      10.646 -21.541  -7.440
TER   
ATOM   5454  O00 WTR  1335      23.113 -11.677   4.295
ATOM   5455  H01 WTR  1335      24.018 -11.456   4.514
ATOM   5456  H02 WTR  1335      23.062 -11.563   3.346
TER   
ATOM   5457  O00 WTR  1336      19.860 -12.936  -2.487
ATOM   5458  H01 WTR  1336      19.162 -12.287  -2.575
ATOM   5459  H02 WTR  1336      19.745 -13.516  -3.240
TER   
ATOM   5460  O00 WTR  1337      19.196  -6.029  -5.427
ATOM   5461  H01 WTR  1337      19.659  -5.235  -5.163
ATOM   5462  H02 WTR  1337      18.849  -5.828  -6.296
TER   
ATOM   5463  O00 WTR  1338      19.709  -8.359  -3.699
ATOM   5464  H01 WTR  1338      20.225  -8.058  -2.951
ATOM   5465  H02 WTR  1338      19.560  -7.570  -4.221
TER   
ATOM   5466  O00 WTR  1339      16.916  -8.001  -2.764
ATOM   5467  H01 WTR  1339      17.058  -7.406  -3.501
ATOM   5468  H02 WTR  1339      17.765  -8.421  -2.627
TER   
ATOM   5469  O00 WTR  1340      20.035  -3.085  -9.484
ATOM   5470  H01 WTR  1340      19.668  -2.472  -8.847
ATOM   5471  H02 WTR  1340      19.583  -3.911  -9.311
TER   
ATOM   5472  O00 WTR  1341       9.194  -9.508  -7.587
ATOM   5473  H01 WTR  1341       9.449 -10.039  -6.832
ATOM   5474  H02 WTR  1341       9.815  -8.780  -7.590
TER   
ATOM   5475  O00 WTR  1342      16.946 -19.724   0.667
ATOM   5476  H01 WTR  1342      17.422 -19.287   1.373
ATOM   5477  H02 WTR  1342      17.025 -19.130  -0.079
TER   
ATOM   5478  O00 WTR  1343      23.006 -13.958   0.422
ATOM   5479  H01 WTR  1343      23.493 -14.781   0.462
ATOM   5480  H02 WTR  1343      22.449 -13.970   1.201
TER   
ATOM   5481  O00 WTR  1344      22.326 -12.031  -1.734
ATOM   5482  H01 WTR  1344      22.828 -12.631  -1.183
ATOM   5483  H02 WTR  1344      21.583 -12.550  -2.039
TER   
ATOM   5484  O00 WTR  1345      12.018 -20.056  -3.707
ATOM   5485  H01 WTR  1345      11.651 -20.433  -2.907
ATOM   5486  H02 WTR  1345      11.371 -19.407  -3.984
TER   
ATOM   5487  O00 WTR  1346      18.533 -11.755   8.288
ATOM   5488  H01 WTR  1346      18.042 -11.717   7.467
ATOM   5489  H02 WTR  1346      18.841 -12.660   8.341
TER   
ATOM   5490  O00 WTR  1347      17.875 -14.552  -3.753
ATOM   5491  H01 WTR  1347      17.197 -14.060  -4.217
ATOM   5492  H02 WTR  1347      18.010 -15.336  -4.286
TER   
ATOM   5493  O00 WTR  1348      19.289 -12.647   1.081
ATOM   5494  H01 WTR  1348      20.139 -12.479   1.486
ATOM   5495  H02 WTR  1348      19.500 -12.964   0.203
TER   
ATOM   5496  O00 WTR  1349      15.245 -13.567  -5.235
ATOM   5497  H01 WTR  1349      14.398 -13.144  -5.378
ATOM   5498  H02 WTR  1349      15.039 -14.499  -5.164
TER   
ATOM   5499  O00 WTR  1350      14.621 -11.236   1.691
ATOM   5500  H01 WTR  1350      14.234 -10.419   1.377
ATOM   5501  H02 WTR  1350      15.510 -10.997   1.951
TER   
ATOM   5502  O00 WTR  1351      16.163 -12.610   7.304
ATOM   5503  H01 WTR  1351      15.705 -13.152   6.661
ATOM   5504  H02 WTR  1351      16.778 -13.209   7.727
TER   
ATOM   5505  O00 WTR  1352      18.227 -11.136  -4.005
ATOM   5506  H01 WTR  1352      18.839 -10.404  -4.083
ATOM   5507  H02 WTR  1352      17.815 -11.015  -3.150
TER   
ATOM   5508  O00 WTR  1353      13.687 -16.174  -5.331
ATOM   5509  H01 WTR  1353      13.962 -17.084  -5.219
ATOM   5510  H02 WTR  1353      12.786 -16.233  -5.650
TER   
ATOM   5511  O00 WTR  1354      25.172  -5.810  -3.758
ATOM   5512  H01 WTR  1354      24.240  -5.606  -3.844
ATOM   5513  H02 WTR  1354      25.526  -5.688  -4.639
TER   
ATOM   5514  O00 WTR  1355      15.806 -23.329   2.345
ATOM   5515  H01 WTR  1355      14.954 -23.522   1.952
ATOM   5516  H02 WTR  1355      15.889 -23.961   3.060
TER   
ATOM   5517  O00 WTR  1356      14.713 -10.883 -10.437
ATOM   5518  H01 WTR  1356      14.455 -10.559  -9.574
ATOM   5519  H02 WTR  1356      15.304 -11.613 -10.251
TER   
ATOM   5520  O00 WTR  1357      14.732  -9.567  -3.377
ATOM   5521  H01 WTR  1357      13.987  -8.988  -3.538
ATOM   5522  H02 WTR  1357      15.471  -8.975  -3.239
TER   
ATOM   5523  O00 WTR  1358      22.669  -9.626  -0.598
ATOM   5524  H01 WTR  1358      23.508  -9.295  -0.918
ATOM   5525  H02 WTR  1358      22.493 -10.397  -1.136
TER   
ATOM   5526  O00 WTR  1359      11.966 -11.526  -2.767
ATOM   5527  H01 WTR  1359      11.773 -12.231  -2.148
ATOM   5528  H02 WTR  1359      12.903 -11.613  -2.943
TER   
ATOM   5529  O00 WTR  1360      17.128  -2.593 -10.729
ATOM   5530  H01 WTR  1360      17.990  -2.580 -11.144
ATOM   5531  H02 WTR  1360      17.125  -1.826 -10.157
TER   
ATOM   5532  O00 WTR  1361      17.496 -10.939  -1.340
ATOM   5533  H01 WTR  1361      17.176 -11.744  -0.934
ATOM   5534  H02 WTR  1361      17.568 -10.317  -0.616
TER   
ATOM   5535  O00 WTR  1362      17.416 -22.530   0.164
ATOM   5536  H01 WTR  1362      17.363 -21.580   0.269
ATOM   5537  H02 WTR  1362      16.779 -22.877   0.789
TER   
ATOM   5538  O00 WTR  1363      18.370 -13.311  12.417
ATOM   5539  H01 WTR  1363      18.743 -13.424  13.291
ATOM   5540  H02 WTR  1363      18.631 -12.428  12.158
TER   
ATOM   5541  O00 WTR  1364      24.498  -7.140   2.672
ATOM   5542  H01 WTR  1364      24.094  -6.284   2.531
ATOM   5543  H02 WTR  1364      24.317  -7.342   3.590
TER   
ATOM   5544  O00 WTR  1365      15.801  -9.504  -5.979
ATOM   5545  H01 WTR  1365      16.257 -10.344  -6.014
ATOM   5546  H02 WTR  1365      15.319  -9.527  -5.152
TER   
ATOM   5547  O00 WTR  1366      20.707  -7.869   4.397
ATOM   5548  H01 WTR  1366      19.886  -7.377   4.361
ATOM   5549  H02 WTR  1366      21.126  -7.698   3.553
TER   
ATOM   5550  O00 WTR  1367      21.599  -3.610  -6.828
ATOM   5551  H01 WTR  1367      21.701  -4.439  -7.296
ATOM   5552  H02 WTR  1367      20.772  -3.254  -7.151
TER   
ATOM   5553  O00 WTR  1368      18.993  -5.453   1.756
ATOM   5554  H01 WTR  1368      19.167  -5.227   2.670
ATOM   5555  H02 WTR  1368      18.838  -4.612   1.326
TER   
ATOM   5556  O00 WTR  1369      16.547  -5.934  -4.393
ATOM   5557  H01 WTR  1369      17.484  -5.923  -4.588
ATOM   5558  H02 WTR  1369      16.125  -5.750  -5.231
TER   
ATOM   5559  O00 WTR  1370      16.002 -20.542  -3.553
ATOM   5560  H01 WTR  1370      16.230 -21.461  -3.692
ATOM   5561  H02 WTR  1370      16.557 -20.265  -2.824
TER   
ATOM   5562  O00 WTR  1371      15.558  -7.254  -0.456
ATOM   5563  H01 WTR  1371      15.991  -7.494  -1.275
ATOM   5564  H02 WTR  1371      14.897  -7.935  -0.326
TER   
ATOM   5565  O00 WTR  1372      12.077  -9.680   4.828
ATOM   5566  H01 WTR  1372      12.636  -8.912   4.706
ATOM   5567  H02 WTR  1372      12.690 -10.407   4.939
TER   
ATOM   5568  O00 WTR  1373      16.440  -3.299  -3.758
ATOM   5569  H01 WTR  1373      16.960  -3.004  -4.505
ATOM   5570  H02 WTR  1373      16.502  -4.253  -3.783
TER   
ATOM   5571  O00 WTR  1374      12.812  -4.623  -5.565
ATOM   5572  H01 WTR  1374      12.195  -4.234  -6.184
ATOM   5573  H02 WTR  1374      13.551  -4.902  -6.106
TER   
ATOM   5574  O00 WTR  1375      26.090  -3.563  -5.814
ATOM   5575  H01 WTR  1375      25.778  -3.056  -5.065
ATOM   5576  H02 WTR  1375      25.799  -3.066  -6.578
TER   
ATOM   5577  O00 WTR  1376      13.589  -3.343  -3.145
ATOM   5578  H01 WTR  1376      13.452  -4.083  -3.737
ATOM   5579  H02 WTR  1376      14.485  -3.057  -3.322
TER   
ATOM   5580  O00 WTR  1377      24.000  -0.225  -7.868
ATOM   5581  H01 WTR  1377      24.294   0.651  -8.118
ATOM   5582  H02 WTR  1377      23.066  -0.233  -8.075
TER   
ATOM   5583  O00 WTR  1378      11.288  -3.564  -7.480
ATOM   5584  H01 WTR  1378      11.855  -3.782  -8.220
ATOM   5585  H02 WTR  1378      11.205  -2.611  -7.514
TER   
ATOM   5586  O00 WTR  1379      17.600  -0.521  -9.136
ATOM   5587  H01 WTR  1379      17.432   0.347  -8.768
ATOM   5588  H02 WTR  1379      18.123  -0.967  -8.470
TER   
ATOM   5589  O00 WTR  1380      19.894  -3.833  -3.743
ATOM   5590  H01 WTR  1380      19.371  -3.966  -2.953
ATOM   5591  H02 WTR  1380      19.401  -3.188  -4.251
TER   
ATOM   5592  O00 WTR  1381      23.377   5.631  -2.489
ATOM   5593  H01 WTR  1381      23.104   4.814  -2.905
ATOM   5594  H02 WTR  1381      22.804   6.297  -2.868
TER   
ATOM   5595  O00 WTR  1382      14.255 -19.063  13.340
ATOM   5596  H01 WTR  1382      13.589 -19.632  12.954
ATOM   5597  H02 WTR  1382      14.564 -18.525  12.610
TER   
ATOM   5598  O00 WTR  1383      15.608  -2.702   7.379
ATOM   5599  H01 WTR  1383      14.867  -2.269   7.802
ATOM   5600  H02 WTR  1383      16.367  -2.175   7.626
TER   
ATOM   5601  O00 WTR  1384      16.026  -4.625   0.065
ATOM   5602  H01 WTR  1384      15.265  -4.058  -0.062
ATOM   5603  H02 WTR  1384      15.780  -5.454  -0.346
TER   
ATOM   5604  O00 WTR  1385      15.232  -5.314  -6.729
ATOM   5605  H01 WTR  1385      15.662  -4.698  -7.323
ATOM   5606  H02 WTR  1385      14.950  -6.034  -7.293
TER   
ATOM   5607  O00 WTR  1386      16.886  -3.462  -7.794
ATOM   5608  H01 WTR  1386      17.345  -2.972  -7.112
ATOM   5609  H02 WTR  1386      17.094  -2.996  -8.604
TER   
ATOM   5610  O00 WTR  1387      18.405  -5.669  -8.362
ATOM   5611  H01 WTR  1387      17.759  -6.371  -8.445
ATOM   5612  H02 WTR  1387      17.888  -4.892  -8.150
TER   
ATOM   5613  O00 WTR  1388      24.277   2.552  -8.409
ATOM   5614  H01 WTR  1388      24.609   3.140  -7.730
ATOM   5615  H02 WTR  1388      23.331   2.534  -8.269
TER   
ATOM   5616  O00 WTR  1389      14.601  -0.061 -10.185
ATOM   5617  H01 WTR  1389      13.835   0.299 -10.633
ATOM   5618  H02 WTR  1389      14.835   0.604  -9.537
TER   
ATOM   5619  O00 WTR  1390      13.585  -8.868   0.721
ATOM   5620  H01 WTR  1390      13.242  -8.205   1.320
ATOM   5621  H02 WTR  1390      12.889  -8.993   0.076
TER   
ATOM   5622  O00 WTR  1391      23.182  -2.800  -4.561
ATOM   5623  H01 WTR  1391      22.765  -3.199  -3.798
ATOM   5624  H02 WTR  1391      22.548  -2.916  -5.269
TER   
ATOM   5625  O00 WTR  1392      21.561   2.367  -7.447
ATOM   5626  H01 WTR  1392      20.841   2.956  -7.675
ATOM   5627  H02 WTR  1392      21.204   1.489  -7.583
TER   
ATOM   5628  O00 WTR  1393      13.540  -3.575  -0.367
ATOM   5629  H01 WTR  1393      12.712  -3.456   0.098
ATOM   5630  H02 WTR  1393      13.333  -3.378  -1.280
TER   
ATOM   5631  O00 WTR  1394      21.176  -7.567  -1.692
ATOM   5632  H01 WTR  1394      21.688  -6.806  -1.967
ATOM   5633  H02 WTR  1394      21.826  -8.186  -1.360
TER   
ATOM   5634  O00 WTR  1395      13.989 -14.707 -11.172
ATOM   5635  H01 WTR  1395      13.627 -13.968 -11.660
ATOM   5636  H02 WTR  1395      14.644 -14.315 -10.594
TER   
ATOM   5637  O00 WTR  1396      23.315   2.536  -5.299
ATOM   5638  H01 WTR  1396      23.292   1.601  -5.095
ATOM   5639  H02 WTR  1396      22.647   2.651  -5.975
TER   
ATOM   5640  O00 WTR  1397      23.089 -11.393   1.566
ATOM   5641  H01 WTR  1397      23.152 -12.243   1.131
ATOM   5642  H02 WTR  1397      23.029 -10.761   0.849
TER   
ATOM   5643  O00 WTR  1398      21.596   3.634  -3.534
ATOM   5644  H01 WTR  1398      22.238   3.327  -4.174
ATOM   5645  H02 WTR  1398      20.748   3.470  -3.947
TER   
ATOM   5646  O00 WTR  1399      15.886  -2.638 -13.304
ATOM   5647  H01 WTR  1399      16.253  -2.587 -12.422
ATOM   5648  H02 WTR  1399      16.115  -3.516 -13.609
TER   
ATOM   5649  O00 WTR  1400      17.993  -3.797  -1.517
ATOM   5650  H01 WTR  1400      17.265  -4.184  -1.030
ATOM   5651  H02 WTR  1400      17.599  -3.493  -2.335
TER   
ATOM   5652  O00 WTR  1401     -17.540   5.368   3.727
ATOM   5653  H01 WTR  1401     -18.221   6.025   3.872
ATOM   5654  H02 WTR  1401     -17.368   5.404   2.786
TER   
ATOM   5655  O00 WTR  1402     -12.108  13.219   7.307
ATOM   5656  H01 WTR  1402     -11.427  12.550   7.244
ATOM   5657  H02 WTR  1402     -12.874  12.822   6.892
TER   
ATOM   5658  O00 WTR  1403     -14.916   6.704   7.101
ATOM   5659  H01 WTR  1403     -14.727   7.596   6.812
ATOM   5660  H02 WTR  1403     -14.442   6.146   6.484
TER   
ATOM   5661  O00 WTR  1404     -17.829   9.161   9.396
ATOM   5662  H01 WTR  1404     -16.877   9.126   9.492
ATOM   5663  H02 WTR  1404     -17.994   9.989   8.945
TER   
ATOM   5664  O00 WTR  1405     -12.927   4.184  10.247
ATOM   5665  H01 WTR  1405     -12.959   4.997   9.743
ATOM   5666  H02 WTR  1405     -13.637   3.652   9.889
TER   
ATOM   5667  O00 WTR  1406     -16.400  11.533   4.358
ATOM   5668  H01 WTR  1406     -15.453  11.476   4.480
ATOM   5669  H02 WTR  1406     -16.758  11.529   5.246
TER   
ATOM   5670  O00 WTR  1407     -16.593  10.249   6.843
ATOM   5671  H01 WTR  1407     -16.777   9.572   6.192
ATOM   5672  H02 WTR  1407     -15.695  10.072   7.124
TER   
ATOM   5673  O00 WTR  1408     -17.310   6.269   8.398
ATOM   5674  H01 WTR  1408     -17.397   7.201   8.599
ATOM   5675  H02 WTR  1408     -16.798   6.245   7.589
TER   
ATOM   5676  O00 WTR  1409     -22.544  10.559  -3.473
ATOM   5677  H01 WTR  1409     -22.655  11.190  -2.762
ATOM   5678  H02 WTR  1409     -23.014   9.779  -3.178
TER   
ATOM   5679  O00 WTR  1410     -19.506  10.349   2.839
ATOM   5680  H01 WTR  1410     -18.764  10.073   3.377
ATOM   5681  H02 WTR  1410     -19.635   9.629   2.221
TER   
ATOM   5682  O00 WTR  1411     -19.984   8.533   0.267
ATOM   5683  H01 WTR  1411     -20.637   7.835   0.311
ATOM   5684  H02 WTR  1411     -20.401   9.219  -0.255
TER   
ATOM   5685  O00 WTR  1412     -23.766   8.058  -2.560
ATOM   5686  H01 WTR  1412     -23.456   7.292  -2.078
ATOM   5687  H02 WTR  1412     -24.511   7.737  -3.068
TER   
ATOM   5688  O00 WTR  1413      -6.944   6.882  11.459
ATOM   5689  H01 WTR  1413      -6.702   7.489  12.158
ATOM   5690  H02 WTR  1413      -6.317   7.062  10.758
TER   
ATOM   5691  O00 WTR  1414     -13.905   9.277   6.193
ATOM   5692  H01 WTR  1414     -13.742  10.118   5.765
ATOM   5693  H02 WTR  1414     -13.370   9.303   6.986
TER   
ATOM   5694  O00 WTR  1415      -5.627  10.254  10.976
ATOM   5695  H01 WTR  1415      -5.902  10.624  10.138
ATOM   5696  H02 WTR  1415      -5.235  10.991  11.446
TER   
ATOM   5697  O00 WTR  1416      -6.702  10.074   8.417
ATOM   5698  H01 WTR  1416      -7.355  10.503   7.864
ATOM   5699  H02 WTR  1416      -7.017   9.175   8.507
TER   
ATOM   5700  O00 WTR  1417      -6.599   4.814  14.640
ATOM   5701  H01 WTR  1417      -6.830   5.091  15.526
ATOM   5702  H02 WTR  1417      -5.810   5.314  14.430
TER   
ATOM   5703  O00 WTR  1418      -0.143  17.168   6.964
ATOM   5704  H01 WTR  1418      -0.794  16.528   7.253
ATOM   5705  H02 WTR  1418      -0.659  17.914   6.658
TER   
ATOM   5706  O00 WTR  1419      -8.345   8.015   8.138
ATOM   5707  H01 WTR  1419      -9.254   7.925   8.424
ATOM   5708  H02 WTR  1419      -8.366   8.713   7.484
TER   
ATOM   5709  O00 WTR  1420      -2.006   8.241   9.765
ATOM   5710  H01 WTR  1420      -1.928   9.171   9.549
ATOM   5711  H02 WTR  1420      -2.899   8.146  10.095
TER   
ATOM   5712  O00 WTR  1421      -5.726  17.465  12.342
ATOM   5713  H01 WTR  1421      -6.385  17.430  13.035
ATOM   5714  H02 WTR  1421      -5.573  16.549  12.110
TER   
ATOM   5715  O00 WTR  1422       1.592  10.978   2.766
ATOM   5716  H01 WTR  1422       2.254  11.668   2.812
ATOM   5717  H02 WTR  1422       1.566  10.610   3.649
TER   
ATOM   5718  O00 WTR  1423      -4.538   7.648  10.092
ATOM   5719  H01 WTR  1423      -4.416   7.609   9.143
ATOM   5720  H02 WTR  1423      -4.822   8.547  10.261
TER   
ATOM   5721  O00 WTR  1424      -6.817   8.271   5.427
ATOM   5722  H01 WTR  1424      -7.443   8.973   5.606
ATOM   5723  H02 WTR  1424      -6.019   8.725   5.153
TER   
ATOM   5724  O00 WTR  1425     -13.598  11.412  11.548
ATOM   5725  H01 WTR  1425     -12.931  11.947  11.117
ATOM   5726  H02 WTR  1425     -13.135  10.989  12.272
TER   
ATOM   5727  O00 WTR  1426     -11.749  12.264   9.833
ATOM   5728  H01 WTR  1426     -11.904  12.771   9.036
ATOM   5729  H02 WTR  1426     -11.015  11.690   9.614
TER   
ATOM   5730  O00 WTR  1427      18.275  10.482 -11.666
ATOM   5731  H01 WTR  1427      19.033  10.111 -11.213
ATOM   5732  H02 WTR  1427      17.537  10.306 -11.083
TER   
ATOM   5733  O00 WTR  1428      -4.228  10.478   7.843
ATOM   5734  H01 WTR  1428      -4.163  11.078   7.100
ATOM   5735  H02 WTR  1428      -5.168  10.399   8.006
TER   
ATOM   5736  O00 WTR  1429      -1.984  10.809   9.230
ATOM   5737  H01 WTR  1429      -2.365  10.976  10.092
ATOM   5738  H02 WTR  1429      -2.736  10.630   8.665
TER   
ATOM   5739  O00 WTR  1430      -7.545  14.395  13.440
ATOM   5740  H01 WTR  1430      -8.282  14.096  12.907
ATOM   5741  H02 WTR  1430      -6.860  14.606  12.806
TER   
ATOM   5742  O00 WTR  1431       0.011   7.369   5.870
ATOM   5743  H01 WTR  1431      -0.784   7.892   5.764
ATOM   5744  H02 WTR  1431       0.725   8.001   5.796
TER   
ATOM   5745  O00 WTR  1432      11.838  10.128  15.185
ATOM   5746  H01 WTR  1432      11.083   9.808  15.679
ATOM   5747  H02 WTR  1432      12.062  10.960  15.601
TER   
ATOM   5748  O00 WTR  1433      -0.458   4.560   6.826
ATOM   5749  H01 WTR  1433      -1.197   4.591   6.218
ATOM   5750  H02 WTR  1433       0.037   5.358   6.643
TER   
ATOM   5751  O00 WTR  1434      11.002   7.840  12.448
ATOM   5752  H01 WTR  1434      11.405   8.688  12.636
ATOM   5753  H02 WTR  1434      10.308   8.038  11.819
TER   
ATOM   5754  O00 WTR  1435      13.451  10.956   6.860
ATOM   5755  H01 WTR  1435      14.223  10.390   6.868
ATOM   5756  H02 WTR  1435      13.054  10.833   7.722
TER   
ATOM   5757  O00 WTR  1436       6.332  13.735   5.734
ATOM   5758  H01 WTR  1436       6.282  13.966   6.662
ATOM   5759  H02 WTR  1436       5.420  13.721   5.441
TER   
ATOM   5760  O00 WTR  1437       1.957  11.443   7.574
ATOM   5761  H01 WTR  1437       1.148  11.951   7.639
ATOM   5762  H02 WTR  1437       2.502  11.767   8.291
TER   
ATOM   5763  O00 WTR  1438      -5.764   5.705   4.877
ATOM   5764  H01 WTR  1438      -5.297   5.892   4.063
ATOM   5765  H02 WTR  1438      -6.097   6.556   5.163
TER   
ATOM   5766  O00 WTR  1439       1.198  10.182   5.447
ATOM   5767  H01 WTR  1439       0.306  10.164   5.792
ATOM   5768  H02 WTR  1439       1.744  10.390   6.206
TER   
ATOM   5769  O00 WTR  1440     -15.095   9.989   9.517
ATOM   5770  H01 WTR  1440     -14.308   9.795   9.006
ATOM   5771  H02 WTR  1440     -14.798  10.601  10.190
TER   
ATOM   5772  O00 WTR  1441     -12.281   9.983   8.544
ATOM   5773  H01 WTR  1441     -11.474  10.193   8.075
ATOM   5774  H02 WTR  1441     -12.345  10.654   9.224
TER   
ATOM   5775  O00 WTR  1442      -0.768  11.457  14.636
ATOM   5776  H01 WTR  1442      -0.457  10.963  15.394
ATOM   5777  H02 WTR  1442      -1.537  11.929  14.957
TER   
ATOM   5778  O00 WTR  1443      14.997   9.722  10.390
ATOM   5779  H01 WTR  1443      15.380   9.820   9.518
ATOM   5780  H02 WTR  1443      15.749   9.627  10.974
TER   
ATOM   5781  O00 WTR  1444      -1.025  12.499   7.555
ATOM   5782  H01 WTR  1444      -1.713  13.163   7.506
ATOM   5783  H02 WTR  1444      -1.387  11.820   8.125
TER   
ATOM   5784  O00 WTR  1445       9.980  17.043   3.382
ATOM   5785  H01 WTR  1445      10.038  17.883   3.837
ATOM   5786  H02 WTR  1445       9.300  16.562   3.853
TER   
ATOM   5787  O00 WTR  1446      -1.743  10.326   5.608
ATOM   5788  H01 WTR  1446      -2.539   9.812   5.470
ATOM   5789  H02 WTR  1446      -2.055  11.164   5.949
TER   
ATOM   5790  O00 WTR  1447       2.313  15.304   9.317
ATOM   5791  H01 WTR  1447       2.081  15.011   8.436
ATOM   5792  H02 WTR  1447       2.185  16.253   9.297
TER   
ATOM   5793  O00 WTR  1448       1.116  14.751   6.951
ATOM   5794  H01 WTR  1448       0.855  15.669   6.884
ATOM   5795  H02 WTR  1448       0.337  14.303   7.279
TER   
ATOM   5796  O00 WTR  1449       9.530   9.472   9.726
ATOM   5797  H01 WTR  1449       9.212   9.467   8.823
ATOM   5798  H02 WTR  1449      10.419   9.822   9.666
TER   
ATOM   5799  O00 WTR  1450       7.346  11.089  12.757
ATOM   5800  H01 WTR  1450       7.212  11.857  13.313
ATOM   5801  H02 WTR  1450       8.069  11.334  12.180
TER   
ATOM   5802  O00 WTR  1451      -3.517   6.148   2.740
ATOM   5803  H01 WTR  1451      -3.842   5.768   1.923
ATOM   5804  H02 WTR  1451      -3.935   7.008   2.787
TER   
ATOM   5805  O00 WTR  1452     -10.964   7.722   9.282
ATOM   5806  H01 WTR  1452     -10.540   7.910  10.120
ATOM   5807  H02 WTR  1452     -11.281   8.572   8.977
TER   
ATOM   5808  O00 WTR  1453      -2.372   8.885  -1.168
ATOM   5809  H01 WTR  1453      -2.158   8.017  -0.826
ATOM   5810  H02 WTR  1453      -2.097   8.856  -2.084
TER   
ATOM   5811  O00 WTR  1454       5.441  17.649 -10.736
ATOM   5812  H01 WTR  1454       6.201  18.224 -10.834
ATOM   5813  H02 WTR  1454       5.068  17.889  -9.888
TER   
ATOM   5814  O00 WTR  1455       3.411  13.491   6.169
ATOM   5815  H01 WTR  1455       2.792  14.203   6.329
ATOM   5816  H02 WTR  1455       2.938  12.699   6.423
TER   
ATOM   5817  O00 WTR  1456      19.199  13.140  -7.055
ATOM   5818  H01 WTR  1456      18.927  13.183  -7.972
ATOM   5819  H02 WTR  1456      19.159  12.209  -6.837
TER   
ATOM   5820  O00 WTR  1457       3.293  12.959   3.279
ATOM   5821  H01 WTR  1457       3.445  13.482   4.067
ATOM   5822  H02 WTR  1457       3.681  13.473   2.571
TER   
ATOM   5823  O00 WTR  1458      -0.519   9.428   3.088
ATOM   5824  H01 WTR  1458      -0.924   9.972   3.764
ATOM   5825  H02 WTR  1458       0.272   9.906   2.839
TER   
ATOM   5826  O00 WTR  1459       4.826  14.252   1.230
ATOM   5827  H01 WTR  1459       4.965  15.114   1.622
ATOM   5828  H02 WTR  1459       4.971  14.388   0.293
TER   
ATOM   5829  O00 WTR  1460      -9.358   8.106  11.493
ATOM   5830  H01 WTR  1460      -9.725   7.523  12.158
ATOM   5831  H02 WTR  1460      -8.599   7.634  11.151
TER   
ATOM   5832  O00 WTR  1461      12.352  10.841   9.692
ATOM   5833  H01 WTR  1461      12.026  11.058  10.566
ATOM   5834  H02 WTR  1461      13.241  10.520   9.840
TER   
ATOM   5835  O00 WTR  1462      18.608  -4.712  12.529
ATOM   5836  H01 WTR  1462      19.048  -4.428  11.727
ATOM   5837  H02 WTR  1462      17.677  -4.572  12.354
TER   
ATOM   5838  O00 WTR  1463      15.608   9.223   7.596
ATOM   5839  H01 WTR  1463      15.812   8.309   7.399
ATOM   5840  H02 WTR  1463      16.237   9.726   7.079
TER   
ATOM   5841  O00 WTR  1464      16.297   6.804   6.588
ATOM   5842  H01 WTR  1464      17.216   6.640   6.374
ATOM   5843  H02 WTR  1464      15.862   5.965   6.438
TER   
ATOM   5844  O00 WTR  1465      12.960   2.718   7.355
ATOM   5845  H01 WTR  1465      12.528   3.438   7.815
ATOM   5846  H02 WTR  1465      13.394   3.135   6.611
TER   
ATOM   5847  O00 WTR  1466      12.303  10.169  12.526
ATOM   5848  H01 WTR  1466      12.207  10.160  13.479
ATOM   5849  H02 WTR  1466      13.231  10.356  12.380
TER   
ATOM   5850  O00 WTR  1467      11.837   4.866  12.040
ATOM   5851  H01 WTR  1467      11.657   4.771  11.105
ATOM   5852  H02 WTR  1467      11.888   5.812  12.180
TER   
ATOM   5853  O00 WTR  1468      16.675  -1.616  16.291
ATOM   5854  H01 WTR  1468      16.941  -2.535  16.327
ATOM   5855  H02 WTR  1468      16.546  -1.368  17.207
TER   
ATOM   5856  O00 WTR  1469     -12.398 -19.060  18.918
ATOM   5857  H01 WTR  1469     -11.549 -19.187  19.342
ATOM   5858  H02 WTR  1469     -13.039 -19.228  19.609
TER   
ATOM   5859  O00 WTR  1470     -12.447 -19.265  11.807
ATOM   5860  H01 WTR  1470     -11.656 -19.776  11.634
ATOM   5861  H02 WTR  1470     -12.804 -19.640  12.612
TER   
ATOM   5862  O00 WTR  1471       6.753 -21.745  18.910
ATOM   5863  H01 WTR  1471       5.865 -21.698  19.264
ATOM   5864  H02 WTR  1471       7.082 -22.596  19.199
TER   
ATOM   5865  O00 WTR  1472       4.876 -15.856  22.293
ATOM   5866  H01 WTR  1472       3.939 -15.841  22.486
ATOM   5867  H02 WTR  1472       4.938 -15.556  21.386
TER   
ATOM   5868  O00 WTR  1473     -14.512 -19.219   9.769
ATOM   5869  H01 WTR  1473     -14.837 -18.321   9.829
ATOM   5870  H02 WTR  1473     -13.870 -19.290  10.475
TER   
ATOM   5871  O00 WTR  1474      -5.491 -23.862  11.805
ATOM   5872  H01 WTR  1474      -5.506 -22.914  11.678
ATOM   5873  H02 WTR  1474      -4.630 -24.040  12.182
TER   
ATOM   5874  O00 WTR  1475       1.695 -22.998  17.087
ATOM   5875  H01 WTR  1475       2.584 -22.887  17.425
ATOM   5876  H02 WTR  1475       1.306 -23.666  17.652
TER   
ATOM   5877  O00 WTR  1476     -12.425 -16.930  13.067
ATOM   5878  H01 WTR  1476     -12.422 -16.215  12.431
ATOM   5879  H02 WTR  1476     -12.362 -17.724  12.537
TER   
ATOM   5880  O00 WTR  1477      -6.298 -22.919  14.287
ATOM   5881  H01 WTR  1477      -5.923 -22.040  14.221
ATOM   5882  H02 WTR  1477      -6.027 -23.356  13.480
TER   
ATOM   5883  O00 WTR  1478       7.863 -19.252  19.508
ATOM   5884  H01 WTR  1478       7.606 -19.069  20.412
ATOM   5885  H02 WTR  1478       7.472 -20.105  19.315
TER   
ATOM   5886  O00 WTR  1479      -0.750 -23.280  21.983
ATOM   5887  H01 WTR  1479      -0.188 -23.312  22.757
ATOM   5888  H02 WTR  1479      -1.147 -22.409  22.011
TER   
ATOM   5889  O00 WTR  1480      -8.225 -22.008  16.224
ATOM   5890  H01 WTR  1480      -9.071 -21.682  15.918
ATOM   5891  H02 WTR  1480      -8.002 -22.710  15.613
TER   
ATOM   5892  O00 WTR  1481      -0.417 -24.548  18.648
ATOM   5893  H01 WTR  1481      -0.721 -23.642  18.689
ATOM   5894  H02 WTR  1481      -1.165 -25.066  18.946
TER   
ATOM   5895  O00 WTR  1482      -9.301 -17.800  16.174
ATOM   5896  H01 WTR  1482      -9.342 -16.879  15.917
ATOM   5897  H02 WTR  1482     -10.214 -18.087  16.186
TER   
ATOM   5898  O00 WTR  1483      -3.836 -23.935  21.762
ATOM   5899  H01 WTR  1483      -4.079 -24.057  20.844
ATOM   5900  H02 WTR  1483      -2.893 -23.772  21.742
TER   
ATOM   5901  O00 WTR  1484      -8.952 -23.968  12.373
ATOM   5902  H01 WTR  1484      -8.085 -24.298  12.610
ATOM   5903  H02 WTR  1484      -9.447 -24.749  12.125
TER   
ATOM   5904  O00 WTR  1485       0.297 -19.033  24.610
ATOM   5905  H01 WTR  1485       0.177 -18.100  24.786
ATOM   5906  H02 WTR  1485       0.505 -19.076  23.676
TER   
ATOM   5907  O00 WTR  1486       4.390 -18.864  17.641
ATOM   5908  H01 WTR  1486       4.063 -18.619  16.776
ATOM   5909  H02 WTR  1486       5.285 -19.166  17.482
TER   
ATOM   5910  O00 WTR  1487      -2.647 -19.042  23.897
ATOM   5911  H01 WTR  1487      -3.105 -19.835  23.619
ATOM   5912  H02 WTR  1487      -1.855 -19.361  24.329
TER   
ATOM   5913  O00 WTR  1488       3.854 -21.459  19.436
ATOM   5914  H01 WTR  1488       3.720 -20.892  18.677
ATOM   5915  H02 WTR  1488       2.970 -21.681  19.729
TER   
ATOM   5916  O00 WTR  1489      15.638 -24.144  11.654
ATOM   5917  H01 WTR  1489      15.054 -24.066  12.409
ATOM   5918  H02 WTR  1489      15.293 -24.887  11.159
TER   
ATOM   5919  O00 WTR  1490       1.339 -22.352  20.214
ATOM   5920  H01 WTR  1490       1.123 -23.119  19.684
ATOM   5921  H02 WTR  1490       0.729 -22.391  20.951
TER   
ATOM   5922  O00 WTR  1491       7.186 -24.499  15.322
ATOM   5923  H01 WTR  1491       6.245 -24.664  15.257
ATOM   5924  H02 WTR  1491       7.280 -23.567  15.128
TER   
ATOM   5925  O00 WTR  1492       6.098 -25.209  17.778
ATOM   5926  H01 WTR  1492       6.760 -25.187  17.087
ATOM   5927  H02 WTR  1492       5.483 -24.514  17.543
TER   
ATOM   5928  O00 WTR  1493       1.781 -22.572  14.326
ATOM   5929  H01 WTR  1493       2.382 -23.252  14.023
ATOM   5930  H02 WTR  1493       1.691 -22.732  15.265
TER   
ATOM   5931  O00 WTR  1494       1.028 -18.344  21.865
ATOM   5932  H01 WTR  1494       1.752 -18.425  21.244
ATOM   5933  H02 WTR  1494       0.321 -17.943  21.359
TER   
ATOM   5934  O00 WTR  1495       2.149 -13.946  17.478
ATOM   5935  H01 WTR  1495       2.027 -14.866  17.243
ATOM   5936  H02 WTR  1495       2.946 -13.685  17.017
TER   
ATOM   5937  O00 WTR  1496       7.499 -24.438  19.993
ATOM   5938  H01 WTR  1496       7.784 -25.201  20.496
ATOM   5939  H02 WTR  1496       6.945 -24.800  19.301
TER   
ATOM   5940  O00 WTR  1497       6.135 -18.706  21.794
ATOM   5941  H01 WTR  1497       5.491 -19.410  21.719
ATOM   5942  H02 WTR  1497       5.658 -17.988  22.212
TER   
ATOM   5943  O00 WTR  1498      12.261 -20.879  12.289
ATOM   5944  H01 WTR  1498      11.561 -21.010  12.928
ATOM   5945  H02 WTR  1498      12.167 -21.609  11.676
TER   
ATOM   5946  O00 WTR  1499     -12.114 -15.600  15.930
ATOM   5947  H01 WTR  1499     -11.827 -15.274  16.783
ATOM   5948  H02 WTR  1499     -11.321 -15.596  15.393
TER   
ATOM   5949  O00 WTR  1500     -11.409 -11.930  17.553
ATOM   5950  H01 WTR  1500     -11.370 -12.850  17.816
ATOM   5951  H02 WTR  1500     -10.645 -11.810  16.989
TER   
ATOM   5952  O00 WTR  1501     -16.331 -11.286  12.318
ATOM   5953  H01 WTR  1501     -17.080 -10.781  12.635
ATOM   5954  H02 WTR  1501     -16.564 -11.521  11.420
TER   
ATOM   5955  O00 WTR  1502     -15.241  -8.055  13.868
ATOM   5956  H01 WTR  1502     -14.921  -7.272  14.318
ATOM   5957  H02 WTR  1502     -15.754  -8.518  14.530
TER   
ATOM   5958  O00 WTR  1503     -12.472  -2.159  13.059
ATOM   5959  H01 WTR  1503     -12.322  -1.241  13.285
ATOM   5960  H02 WTR  1503     -11.639  -2.592  13.248
TER   
ATOM   5961  O00 WTR  1504     -13.612  -9.198  19.606
ATOM   5962  H01 WTR  1504     -13.782  -9.957  19.048
ATOM   5963  H02 WTR  1504     -13.666  -8.448  19.015
TER   
ATOM   5964  O00 WTR  1505     -14.565   8.522  14.800
ATOM   5965  H01 WTR  1505     -13.909   7.903  15.121
ATOM   5966  H02 WTR  1505     -15.176   7.984  14.295
TER   
ATOM   5967  O00 WTR  1506     -18.371  -9.725  13.221
ATOM   5968  H01 WTR  1506     -18.349  -9.267  14.061
ATOM   5969  H02 WTR  1506     -18.681  -9.069  12.597
TER   
ATOM   5970  O00 WTR  1507     -17.138  -1.398  18.857
ATOM   5971  H01 WTR  1507     -16.573  -2.151  18.684
ATOM   5972  H02 WTR  1507     -17.986  -1.781  19.081
TER   
ATOM   5973  O00 WTR  1508     -14.486 -10.719  15.471
ATOM   5974  H01 WTR  1508     -14.504 -11.464  14.870
ATOM   5975  H02 WTR  1508     -14.438 -11.115  16.341
TER   
ATOM   5976  O00 WTR  1509     -18.791 -17.145   9.348
ATOM   5977  H01 WTR  1509     -19.726 -16.942   9.358
ATOM   5978  H02 WTR  1509     -18.455 -16.696   8.572
TER   
ATOM   5979  O00 WTR  1510     -12.986  -7.721   8.241
ATOM   5980  H01 WTR  1510     -13.709  -8.332   8.386
ATOM   5981  H02 WTR  1510     -13.151  -7.005   8.855
TER   
ATOM   5982  O00 WTR  1511     -11.809 -11.160  20.222
ATOM   5983  H01 WTR  1511     -12.225 -10.299  20.275
ATOM   5984  H02 WTR  1511     -11.274 -11.119  19.429
TER   
ATOM   5985  O00 WTR  1512     -15.397 -16.824  12.972
ATOM   5986  H01 WTR  1512     -14.479 -17.093  12.932
ATOM   5987  H02 WTR  1512     -15.428 -16.184  13.683
TER   
ATOM   5988  O00 WTR  1513     -11.636  -7.186  17.425
ATOM   5989  H01 WTR  1513     -12.284  -6.504  17.603
ATOM   5990  H02 WTR  1513     -10.865  -6.920  17.926
TER   
ATOM   5991  O00 WTR  1514     -13.951 -10.175  12.200
ATOM   5992  H01 WTR  1514     -14.035  -9.508  12.882
ATOM   5993  H02 WTR  1514     -14.811 -10.593  12.166
TER   
ATOM   5994  O00 WTR  1515     -16.883  -9.484  16.022
ATOM   5995  H01 WTR  1515     -16.192 -10.128  15.870
ATOM   5996  H02 WTR  1515     -16.652  -9.076  16.856
TER   
ATOM   5997  O00 WTR  1516     -11.409 -13.326  22.115
ATOM   5998  H01 WTR  1516     -11.650 -12.788  21.361
ATOM   5999  H02 WTR  1516     -11.096 -12.698  22.767
TER   
ATOM   6000  O00 WTR  1517     -15.673  -3.651  17.728
ATOM   6001  H01 WTR  1517     -16.189  -4.074  17.043
ATOM   6002  H02 WTR  1517     -14.955  -3.225  17.260
TER   
ATOM   6003  O00 WTR  1518     -14.749 -15.041  15.719
ATOM   6004  H01 WTR  1518     -13.794 -15.080  15.669
ATOM   6005  H02 WTR  1518     -14.985 -15.726  16.345
TER   
ATOM   6006  O00 WTR  1519     -11.130   4.064  16.376
ATOM   6007  H01 WTR  1519     -11.475   4.935  16.181
ATOM   6008  H02 WTR  1519     -11.498   3.846  17.232
TER   
ATOM   6009  O00 WTR  1520     -11.640  -4.488  16.306
ATOM   6010  H01 WTR  1520     -12.003  -3.860  16.930
ATOM   6011  H02 WTR  1520     -11.272  -3.947  15.607
TER   
ATOM   6012  O00 WTR  1521      -4.250 -22.910  16.483
ATOM   6013  H01 WTR  1521      -4.197 -21.955  16.525
ATOM   6014  H02 WTR  1521      -5.046 -23.085  15.981
TER   
ATOM   6015  O00 WTR  1522     -16.933  -5.660  16.051
ATOM   6016  H01 WTR  1522     -17.388  -5.696  15.210
ATOM   6017  H02 WTR  1522     -16.004  -5.668  15.823
TER   
ATOM   6018  O00 WTR  1523     -16.215  -7.228  18.273
ATOM   6019  H01 WTR  1523     -15.288  -7.071  18.457
ATOM   6020  H02 WTR  1523     -16.378  -6.763  17.452
TER   
ATOM   6021  O00 WTR  1524     -14.065   0.848  22.064
ATOM   6022  H01 WTR  1524     -13.809   0.078  22.571
ATOM   6023  H02 WTR  1524     -14.326   0.499  21.212
TER   
ATOM   6024  O00 WTR  1525      -9.921  -3.285  20.673
ATOM   6025  H01 WTR  1525      -9.428  -4.030  21.017
ATOM   6026  H02 WTR  1525      -9.271  -2.762  20.204
TER   
ATOM   6027  O00 WTR  1526     -16.646  -0.114  16.107
ATOM   6028  H01 WTR  1526     -16.808  -0.601  15.299
ATOM   6029  H02 WTR  1526     -17.321  -0.421  16.712
TER   
ATOM   6030  O00 WTR  1527     -13.266  -2.775  20.497
ATOM   6031  H01 WTR  1527     -13.316  -3.634  20.917
ATOM   6032  H02 WTR  1527     -12.763  -2.238  21.109
TER   
ATOM   6033  O00 WTR  1528     -17.549   2.341  16.546
ATOM   6034  H01 WTR  1528     -17.388   1.480  16.159
ATOM   6035  H02 WTR  1528     -16.683   2.647  16.817
TER   
ATOM   6036  O00 WTR  1529     -18.325  -3.242  12.159
ATOM   6037  H01 WTR  1529     -17.569  -3.176  11.576
ATOM   6038  H02 WTR  1529     -19.080  -3.078  11.594
TER   
ATOM   6039  O00 WTR  1530     -14.240 -11.676  17.892
ATOM   6040  H01 WTR  1530     -14.668 -12.512  17.709
ATOM   6041  H02 WTR  1530     -13.316 -11.832  17.696
TER   
ATOM   6042  O00 WTR  1531     -11.357  -1.815  22.739
ATOM   6043  H01 WTR  1531     -11.036  -2.421  22.071
ATOM   6044  H02 WTR  1531     -10.855  -1.013  22.597
TER   
ATOM   6045  O00 WTR  1532     -14.547   2.733  16.784
ATOM   6046  H01 WTR  1532     -14.270   1.832  16.617
ATOM   6047  H02 WTR  1532     -14.214   3.229  16.037
TER   
ATOM   6048  O00 WTR  1533     -14.726  -0.016  19.434
ATOM   6049  H01 WTR  1533     -15.627  -0.291  19.265
ATOM   6050  H02 WTR  1533     -14.405   0.289  18.586
TER   
ATOM   6051  O00 WTR  1534      -0.040 -17.237  12.693
ATOM   6052  H01 WTR  1534       0.184 -17.458  11.789
ATOM   6053  H02 WTR  1534       0.119 -18.044  13.183
TER   
ATOM   6054  O00 WTR  1535      -7.151 -10.515  16.077
ATOM   6055  H01 WTR  1535      -7.644 -11.295  15.823
ATOM   6056  H02 WTR  1535      -7.816  -9.837  16.193
TER   
ATOM   6057  O00 WTR  1536       7.002 -15.608  16.909
ATOM   6058  H01 WTR  1536       7.582 -15.651  16.149
ATOM   6059  H02 WTR  1536       7.468 -15.054  17.535
TER   
ATOM   6060  O00 WTR  1537      -9.232 -19.497  20.446
ATOM   6061  H01 WTR  1537      -9.237 -20.421  20.197
ATOM   6062  H02 WTR  1537      -9.454 -19.499  21.378
TER   
ATOM   6063  O00 WTR  1538      -5.416  -4.565  20.283
ATOM   6064  H01 WTR  1538      -5.683  -5.474  20.420
ATOM   6065  H02 WTR  1538      -4.572  -4.493  20.728
TER   
ATOM   6066  O00 WTR  1539      10.981 -15.260  10.460
ATOM   6067  H01 WTR  1539      10.470 -15.843   9.899
ATOM   6068  H02 WTR  1539      11.539 -14.773   9.855
TER   
ATOM   6069  O00 WTR  1540      13.350 -14.839  18.976
ATOM   6070  H01 WTR  1540      13.894 -15.560  19.291
ATOM   6071  H02 WTR  1540      12.517 -15.249  18.746
TER   
ATOM   6072  O00 WTR  1541      -1.738 -13.407  14.522
ATOM   6073  H01 WTR  1541      -1.061 -13.143  15.145
ATOM   6074  H02 WTR  1541      -2.269 -14.044  15.000
TER   
ATOM   6075  O00 WTR  1542       8.196 -10.765  12.512
ATOM   6076  H01 WTR  1542       7.843 -11.590  12.846
ATOM   6077  H02 WTR  1542       8.968 -10.598  13.052
TER   
ATOM   6078  O00 WTR  1543      12.920  -9.759  13.588
ATOM   6079  H01 WTR  1543      11.997  -9.989  13.702
ATOM   6080  H02 WTR  1543      13.319 -10.548  13.222
TER   
ATOM   6081  O00 WTR  1544      -8.245 -21.945  19.275
ATOM   6082  H01 WTR  1544      -7.441 -22.344  19.605
ATOM   6083  H02 WTR  1544      -8.132 -21.927  18.325
TER   
ATOM   6084  O00 WTR  1545       6.123 -11.582  15.635
ATOM   6085  H01 WTR  1545       5.545 -11.222  14.963
ATOM   6086  H02 WTR  1545       5.714 -11.331  16.464
TER   
ATOM   6087  O00 WTR  1546      -5.789  -1.342  21.696
ATOM   6088  H01 WTR  1546      -6.328  -1.466  20.916
ATOM   6089  H02 WTR  1546      -4.933  -1.078  21.357
TER   
ATOM   6090  O00 WTR  1547      -2.089  -2.609  19.280
ATOM   6091  H01 WTR  1547      -1.976  -2.068  20.061
ATOM   6092  H02 WTR  1547      -1.225  -2.617  18.868
TER   
ATOM   6093  O00 WTR  1548     -10.512   1.748  14.918
ATOM   6094  H01 WTR  1548     -10.468   1.163  15.674
ATOM   6095  H02 WTR  1548     -10.942   2.537  15.249
TER   
ATOM   6096  O00 WTR  1549       6.407  -9.095  13.702
ATOM   6097  H01 WTR  1549       7.129  -9.456  13.189
ATOM   6098  H02 WTR  1549       6.826  -8.489  14.313
TER   
ATOM   6099  O00 WTR  1550      12.475  -6.825  16.529
ATOM   6100  H01 WTR  1550      11.909  -6.637  15.779
ATOM   6101  H02 WTR  1550      11.881  -6.837  17.280
TER   
ATOM   6102  O00 WTR  1551     -10.955   6.680  13.263
ATOM   6103  H01 WTR  1551     -11.808   7.040  13.020
ATOM   6104  H02 WTR  1551     -11.060   5.733  13.173
TER   
ATOM   6105  O00 WTR  1552       2.135 -10.594  16.398
ATOM   6106  H01 WTR  1552       2.191  -9.961  15.682
ATOM   6107  H02 WTR  1552       1.440 -10.256  16.963
TER   
ATOM   6108  O00 WTR  1553       5.890  -5.218  10.920
ATOM   6109  H01 WTR  1553       6.785  -4.974  11.159
ATOM   6110  H02 WTR  1553       5.430  -4.384  10.831
TER   
ATOM   6111  O00 WTR  1554      -1.248 -18.250  17.734
ATOM   6112  H01 WTR  1554      -0.526 -17.709  17.414
ATOM   6113  H02 WTR  1554      -1.202 -18.170  18.687
TER   
ATOM   6114  O00 WTR  1555      -3.203  -5.043  22.074
ATOM   6115  H01 WTR  1555      -3.474  -5.952  22.205
ATOM   6116  H02 WTR  1555      -2.580  -4.874  22.780
TER   
ATOM   6117  O00 WTR  1556      -1.316 -11.971  22.369
ATOM   6118  H01 WTR  1556      -1.893 -12.038  21.608
ATOM   6119  H02 WTR  1556      -1.408 -12.812  22.815
TER   
ATOM   6120  O00 WTR  1557      -8.060 -15.278  24.485
ATOM   6121  H01 WTR  1557      -8.838 -15.340  23.931
ATOM   6122  H02 WTR  1557      -8.317 -15.692  25.308
TER   
ATOM   6123  O00 WTR  1558      -6.062 -16.370  22.858
ATOM   6124  H01 WTR  1558      -6.731 -15.889  23.345
ATOM   6125  H02 WTR  1558      -5.374 -16.543  23.501
TER   
ATOM   6126  O00 WTR  1559     -10.537  -5.509  19.400
ATOM   6127  H01 WTR  1559     -11.329  -5.788  19.858
ATOM   6128  H02 WTR  1559     -10.312  -4.668  19.799
TER   
ATOM   6129  O00 WTR  1560      -0.126 -15.805  16.911
ATOM   6130  H01 WTR  1560      -0.355 -15.548  17.804
ATOM   6131  H02 WTR  1560       0.668 -16.330  17.009
TER   
ATOM   6132  O00 WTR  1561      -8.252  -7.982  16.836
ATOM   6133  H01 WTR  1561      -8.719  -7.684  16.056
ATOM   6134  H02 WTR  1561      -7.943  -7.177  17.252
TER   
ATOM   6135  O00 WTR  1562      -9.783 -18.587  22.982
ATOM   6136  H01 WTR  1562     -10.178 -17.766  23.275
ATOM   6137  H02 WTR  1562      -9.039 -18.719  23.570
TER   
ATOM   6138  O00 WTR  1563      -7.170 -18.574  24.507
ATOM   6139  H01 WTR  1563      -6.369 -18.372  24.991
ATOM   6140  H02 WTR  1563      -6.953 -18.386  23.594
TER   
ATOM   6141  O00 WTR  1564      -5.368 -10.885  24.823
ATOM   6142  H01 WTR  1564      -6.305 -11.072  24.876
ATOM   6143  H02 WTR  1564      -4.945 -11.710  25.062
TER   
ATOM   6144  O00 WTR  1565      -7.238 -15.749  19.164
ATOM   6145  H01 WTR  1565      -7.569 -14.854  19.082
ATOM   6146  H02 WTR  1565      -6.288 -15.649  19.221
TER   
ATOM   6147  O00 WTR  1566      -8.652 -13.480  16.944
ATOM   6148  H01 WTR  1566      -8.321 -13.315  17.827
ATOM   6149  H02 WTR  1566      -7.889 -13.791  16.457
TER   
ATOM   6150  O00 WTR  1567      -8.019  -0.302  27.310
ATOM   6151  H01 WTR  1567      -8.020   0.314  28.042
ATOM   6152  H02 WTR  1567      -8.922  -0.617  27.261
TER   
ATOM   6153  O00 WTR  1568      -6.419 -10.502  18.741
ATOM   6154  H01 WTR  1568      -5.476 -10.664  18.710
ATOM   6155  H02 WTR  1568      -6.689 -10.480  17.823
TER   
ATOM   6156  O00 WTR  1569      -3.024 -13.222  20.411
ATOM   6157  H01 WTR  1569      -3.869 -13.124  20.850
ATOM   6158  H02 WTR  1569      -2.953 -12.449  19.851
TER   
ATOM   6159  O00 WTR  1570      -9.554 -16.916  20.435
ATOM   6160  H01 WTR  1570      -8.762 -16.526  20.065
ATOM   6161  H02 WTR  1570      -9.431 -17.859  20.325
TER   
ATOM   6162  O00 WTR  1571      -6.518  -7.070  21.337
ATOM   6163  H01 WTR  1571      -5.768  -7.408  21.827
ATOM   6164  H02 WTR  1571      -7.131  -7.804  21.301
TER   
ATOM   6165  O00 WTR  1572      -0.816 -14.855  19.246
ATOM   6166  H01 WTR  1572       0.066 -14.707  19.587
ATOM   6167  H02 WTR  1572      -1.279 -14.033  19.412
TER   
ATOM   6168  O00 WTR  1573      -6.347 -21.299  24.861
ATOM   6169  H01 WTR  1573      -7.193 -21.746  24.860
ATOM   6170  H02 WTR  1573      -6.568 -20.367  24.859
TER   
ATOM   6171  O00 WTR  1574      -4.002 -17.216  14.590
ATOM   6172  H01 WTR  1574      -4.886 -17.463  14.319
ATOM   6173  H02 WTR  1574      -3.585 -18.044  14.828
TER   
ATOM   6174  O00 WTR  1575     -10.900 -14.668  18.233
ATOM   6175  H01 WTR  1575     -10.998 -15.043  19.108
ATOM   6176  H02 WTR  1575     -10.044 -14.239  18.249
TER   
ATOM   6177  O00 WTR  1576      -2.965  -9.632  23.844
ATOM   6178  H01 WTR  1576      -2.558 -10.390  23.425
ATOM   6179  H02 WTR  1576      -3.704  -9.995  24.333
TER   
ATOM   6180  O00 WTR  1577       0.623  -6.801  22.782
ATOM   6181  H01 WTR  1577       0.180  -5.955  22.717
ATOM   6182  H02 WTR  1577       0.579  -7.024  23.712
TER   
ATOM   6183  O00 WTR  1578      -9.545  -8.585  22.942
ATOM   6184  H01 WTR  1578      -9.154  -9.160  22.284
ATOM   6185  H02 WTR  1578     -10.429  -8.929  23.066
TER   
ATOM   6186  O00 WTR  1579      -6.574 -15.739  16.548
ATOM   6187  H01 WTR  1579      -6.858 -15.805  17.460
ATOM   6188  H02 WTR  1579      -5.722 -15.306  16.593
TER   
ATOM   6189  O00 WTR  1580      -4.829 -17.332  20.701
ATOM   6190  H01 WTR  1580      -5.503 -17.009  21.299
ATOM   6191  H02 WTR  1580      -5.211 -18.117  20.309
TER   
ATOM   6192  O00 WTR  1581      -2.690 -16.470  22.364
ATOM   6193  H01 WTR  1581      -3.442 -16.682  21.811
ATOM   6194  H02 WTR  1581      -2.784 -17.041  23.127
TER   
ATOM   6195  O00 WTR  1582      -4.919 -12.464  22.476
ATOM   6196  H01 WTR  1582      -5.839 -12.593  22.243
ATOM   6197  H02 WTR  1582      -4.932 -11.759  23.123
TER   
ATOM   6198  O00 WTR  1583     -10.195 -15.619  22.843
ATOM   6199  H01 WTR  1583     -10.658 -14.860  22.489
ATOM   6200  H02 WTR  1583      -9.958 -16.136  22.073
TER   
ATOM   6201  O00 WTR  1584       0.009 -12.836  16.441
ATOM   6202  H01 WTR  1584       0.571 -12.087  16.240
ATOM   6203  H02 WTR  1584       0.589 -13.461  16.876
TER   
ATOM   6204  O00 WTR  1585      -1.408 -14.349  23.779
ATOM   6205  H01 WTR  1585      -1.002 -15.005  24.346
ATOM   6206  H02 WTR  1585      -1.728 -14.848  23.027
TER   
ATOM   6207  O00 WTR  1586      -5.752  -8.865  14.219
ATOM   6208  H01 WTR  1586      -6.230  -8.972  13.396
ATOM   6209  H02 WTR  1586      -6.161  -9.492  14.816
TER   
ATOM   6210  O00 WTR  1587       5.526 -10.227  21.002
ATOM   6211  H01 WTR  1587       5.898 -10.464  21.851
ATOM   6212  H02 WTR  1587       5.139  -9.362  21.143
TER   
ATOM   6213  O00 WTR  1588      -4.293 -15.083  18.523
ATOM   6214  H01 WTR  1588      -3.768 -15.875  18.635
ATOM   6215  H02 WTR  1588      -3.760 -14.385  18.904
TER   
ATOM   6216  O00 WTR  1589      -7.195 -13.810  22.142
ATOM   6217  H01 WTR  1589      -6.426 -14.368  22.258
ATOM   6218  H02 WTR  1589      -7.581 -13.750  23.016
TER   
ATOM   6219  O00 WTR  1590      -7.880  -9.379  20.916
ATOM   6220  H01 WTR  1590      -8.579  -9.335  20.264
ATOM   6221  H02 WTR  1590      -7.119  -9.697  20.431
TER   
ATOM   6222  O00 WTR  1591      -9.522  -9.410  18.826
ATOM   6223  H01 WTR  1591      -8.807  -8.916  18.425
ATOM   6224  H02 WTR  1591     -10.317  -8.986  18.502
TER   
ATOM   6225  O00 WTR  1592      -2.557  -8.321  18.458
ATOM   6226  H01 WTR  1592      -2.423  -7.787  19.241
ATOM   6227  H02 WTR  1592      -3.319  -7.931  18.029
TER   
ATOM   6228  O00 WTR  1593     -14.307  -7.635  21.668
ATOM   6229  H01 WTR  1593     -15.173  -7.334  21.391
ATOM   6230  H02 WTR  1593     -14.062  -8.292  21.016
TER   
ATOM   6231  O00 WTR  1594      -1.023 -17.195  20.491
ATOM   6232  H01 WTR  1594      -0.808 -16.326  20.151
ATOM   6233  H02 WTR  1594      -1.673 -17.031  21.174
TER   
ATOM   6234  O00 WTR  1595       8.787  -4.794  22.827
ATOM   6235  H01 WTR  1595       8.790  -4.191  23.571
ATOM   6236  H02 WTR  1595       8.003  -4.559  22.331
TER   
ATOM   6237  O00 WTR  1596      -7.462  -3.016  24.694
ATOM   6238  H01 WTR  1596      -7.224  -2.105  24.524
ATOM   6239  H02 WTR  1596      -6.819  -3.528  24.204
TER   
ATOM   6240  O00 WTR  1597      -8.043 -11.038  24.763
ATOM   6241  H01 WTR  1597      -8.960 -11.252  24.590
ATOM   6242  H02 WTR  1597      -8.009 -10.082  24.729
TER   
ATOM   6243  O00 WTR  1598       0.809 -14.863  13.830
ATOM   6244  H01 WTR  1598       0.158 -14.883  14.531
ATOM   6245  H02 WTR  1598       0.572 -15.595  13.260
TER   
ATOM   6246  O00 WTR  1599      -3.273  -2.743  24.802
ATOM   6247  H01 WTR  1599      -3.958  -2.598  25.455
ATOM   6248  H02 WTR  1599      -3.747  -2.996  24.010
TER   
ATOM   6249  O00 WTR  1600      -4.981  -7.647  17.237
ATOM   6250  H01 WTR  1600      -5.766  -7.858  16.731
ATOM   6251  H02 WTR  1600      -5.006  -6.694  17.332
TER   
ATOM   6252  O00 WTR  1601      -3.735 -13.291  24.800
ATOM   6253  H01 WTR  1601      -2.835 -13.614  24.841
ATOM   6254  H02 WTR  1601      -4.012 -13.464  23.901
TER   
ATOM   6255  O00 WTR  1602       4.804 -13.763  16.325
ATOM   6256  H01 WTR  1602       5.377 -13.003  16.221
ATOM   6257  H02 WTR  1602       5.404 -14.503  16.425
TER   
ATOM   6258  O00 WTR  1603      11.612 -18.179  13.923
ATOM   6259  H01 WTR  1603      11.356 -18.852  14.554
ATOM   6260  H02 WTR  1603      12.559 -18.286  13.830
TER   
ATOM   6261  O00 WTR  1604       1.392 -14.585  20.626
ATOM   6262  H01 WTR  1604       1.263 -13.655  20.813
ATOM   6263  H02 WTR  1604       2.120 -14.606  20.005
TER   
ATOM   6264  O00 WTR  1605       0.297 -11.430  18.818
ATOM   6265  H01 WTR  1605       0.047 -12.125  18.209
ATOM   6266  H02 WTR  1605      -0.070 -10.633  18.435
TER   
ATOM   6267  O00 WTR  1606       8.738   4.591  13.801
ATOM   6268  H01 WTR  1606       9.647   4.621  14.097
ATOM   6269  H02 WTR  1606       8.246   5.035  14.492
TER   
ATOM   6270  O00 WTR  1607       0.595  -7.831  25.113
ATOM   6271  H01 WTR  1607       0.443  -8.774  25.174
ATOM   6272  H02 WTR  1607       0.665  -7.540  26.022
TER   
ATOM   6273  O00 WTR  1608       2.544 -11.339   9.793
ATOM   6274  H01 WTR  1608       2.694 -12.151   9.310
ATOM   6275  H02 WTR  1608       2.161 -11.620  10.623
TER   
ATOM   6276  O00 WTR  1609      -2.208 -10.468  14.789
ATOM   6277  H01 WTR  1609      -2.876 -10.635  15.454
ATOM   6278  H02 WTR  1609      -1.942  -9.561  14.938
TER   
ATOM   6279  O00 WTR  1610      12.318 -11.045  10.723
ATOM   6280  H01 WTR  1610      13.242 -11.220  10.547
ATOM   6281  H02 WTR  1610      12.046 -10.456  10.020
TER   
ATOM   6282  O00 WTR  1611       4.628 -10.998  17.869
ATOM   6283  H01 WTR  1611       3.795 -10.992  17.397
ATOM   6284  H02 WTR  1611       4.448 -11.494  18.667
TER   
ATOM   6285  O00 WTR  1612       4.395 -12.454  20.095
ATOM   6286  H01 WTR  1612       3.484 -12.360  20.373
ATOM   6287  H02 WTR  1612       4.858 -11.750  20.550
TER   
ATOM   6288  O00 WTR  1613       0.110 -16.355  24.805
ATOM   6289  H01 WTR  1613       0.521 -16.154  25.645
ATOM   6290  H02 WTR  1613       0.768 -16.116  24.152
TER   
ATOM   6291  O00 WTR  1614      11.663 -19.902  16.182
ATOM   6292  H01 WTR  1614      12.441 -19.783  16.727
ATOM   6293  H02 WTR  1614      10.929 -19.733  16.772
TER   
ATOM   6294  O00 WTR  1615       8.590 -13.838  19.187
ATOM   6295  H01 WTR  1615       8.669 -12.929  18.899
ATOM   6296  H02 WTR  1615       8.109 -13.788  20.012
TER   
ATOM   6297  O00 WTR  1616      -0.116  -9.112  17.601
ATOM   6298  H01 WTR  1616       0.361  -8.285  17.523
ATOM   6299  H02 WTR  1616      -0.990  -8.857  17.895
TER   
ATOM   6300  O00 WTR  1617       9.275 -10.168  23.691
ATOM   6301  H01 WTR  1617       9.174  -9.467  23.047
ATOM   6302  H02 WTR  1617      10.031  -9.904  24.215
TER   
ATOM   6303  O00 WTR  1618       2.334  -5.060  13.418
ATOM   6304  H01 WTR  1618       1.589  -5.628  13.612
ATOM   6305  H02 WTR  1618       2.747  -5.459  12.652
TER   
ATOM   6306  O00 WTR  1619      -1.070 -20.510  21.312
ATOM   6307  H01 WTR  1619      -1.992 -20.419  21.070
ATOM   6308  H02 WTR  1619      -0.756 -19.610  21.401
TER   
ATOM   6309  O00 WTR  1620      12.637  -9.984  23.773
ATOM   6310  H01 WTR  1620      12.426  -9.572  22.935
ATOM   6311  H02 WTR  1620      12.699 -10.918  23.573
TER   
ATOM   6312  O00 WTR  1621       9.700 -11.681  10.046
ATOM   6313  H01 WTR  1621      10.612 -11.752  10.329
ATOM   6314  H02 WTR  1621       9.231 -11.376  10.823
TER   
ATOM   6315  O00 WTR  1622       4.418 -15.364  19.643
ATOM   6316  H01 WTR  1622       5.211 -15.532  19.135
ATOM   6317  H02 WTR  1622       4.439 -14.423  19.817
TER   
ATOM   6318  O00 WTR  1623       6.870 -18.447  16.553
ATOM   6319  H01 WTR  1623       7.187 -18.649  17.433
ATOM   6320  H02 WTR  1623       6.841 -17.491  16.522
TER   
ATOM   6321  O00 WTR  1624      10.817 -15.702  18.649
ATOM   6322  H01 WTR  1624      10.349 -14.934  18.975
ATOM   6323  H02 WTR  1624      10.470 -15.840  17.768
TER   
ATOM   6324  O00 WTR  1625      13.471  -8.467   9.028
ATOM   6325  H01 WTR  1625      12.628  -8.826   8.753
ATOM   6326  H02 WTR  1625      14.105  -8.851   8.422
TER   
ATOM   6327  O00 WTR  1626       4.598 -11.236  13.288
ATOM   6328  H01 WTR  1626       4.289 -12.134  13.168
ATOM   6329  H02 WTR  1626       4.779 -10.924  12.401
TER   
ATOM   6330  O00 WTR  1627       2.007 -15.934  22.926
ATOM   6331  H01 WTR  1627       1.799 -15.346  22.199
ATOM   6332  H02 WTR  1627       1.938 -16.812  22.551
TER   
ATOM   6333  O00 WTR  1628       7.513 -13.145  21.728
ATOM   6334  H01 WTR  1628       7.266 -12.382  22.250
ATOM   6335  H02 WTR  1628       7.396 -13.889  22.319
TER   
ATOM   6336  O00 WTR  1629      11.026 -15.757  14.340
ATOM   6337  H01 WTR  1629      11.303 -16.652  14.147
ATOM   6338  H02 WTR  1629      11.683 -15.205  13.916
TER   
ATOM   6339  O00 WTR  1630       8.646 -10.759  16.388
ATOM   6340  H01 WTR  1630       8.671  -9.832  16.153
ATOM   6341  H02 WTR  1630       7.786 -11.058  16.092
TER   
ATOM   6342  O00 WTR  1631       8.147  -6.847  18.167
ATOM   6343  H01 WTR  1631       9.069  -6.700  18.374
ATOM   6344  H02 WTR  1631       7.852  -7.483  18.818
TER   
ATOM   6345  O00 WTR  1632       3.415  11.278  15.526
ATOM   6346  H01 WTR  1632       4.123  11.897  15.344
ATOM   6347  H02 WTR  1632       3.792  10.659  16.152
TER   
ATOM   6348  O00 WTR  1633       1.522  -7.950  20.482
ATOM   6349  H01 WTR  1633       1.312  -8.881  20.555
ATOM   6350  H02 WTR  1633       1.180  -7.563  21.288
TER   
ATOM   6351  O00 WTR  1634       7.506  -8.930  19.869
ATOM   6352  H01 WTR  1634       8.093  -8.699  20.589
ATOM   6353  H02 WTR  1634       6.847  -9.498  20.269
TER   
ATOM   6354  O00 WTR  1635      -5.333  -3.636  23.222
ATOM   6355  H01 WTR  1635      -5.445  -2.844  22.696
ATOM   6356  H02 WTR  1635      -4.707  -4.166  22.729
TER   
ATOM   6357  O00 WTR  1636      17.441  -7.677  24.583
ATOM   6358  H01 WTR  1636      16.804  -7.818  23.883
ATOM   6359  H02 WTR  1636      17.587  -8.547  24.954
TER   
ATOM   6360  O00 WTR  1637      -3.988  -7.663  22.300
ATOM   6361  H01 WTR  1637      -3.307  -7.836  21.650
ATOM   6362  H02 WTR  1637      -3.780  -8.249  23.028
TER   
ATOM   6363  O00 WTR  1638      15.137 -11.726  15.944
ATOM   6364  H01 WTR  1638      15.207 -11.841  14.997
ATOM   6365  H02 WTR  1638      15.196 -10.779  16.076
TER   
ATOM   6366  O00 WTR  1639       5.963 -14.147  24.298
ATOM   6367  H01 WTR  1639       5.562 -14.733  23.656
ATOM   6368  H02 WTR  1639       6.063 -14.684  25.084
TER   
ATOM   6369  O00 WTR  1640      -1.951  -7.473  15.030
ATOM   6370  H01 WTR  1640      -1.846  -6.884  15.777
ATOM   6371  H02 WTR  1640      -2.765  -7.190  14.613
TER   
ATOM   6372  O00 WTR  1641      11.293 -11.965  14.779
ATOM   6373  H01 WTR  1641      11.866 -12.719  14.640
ATOM   6374  H02 WTR  1641      11.011 -12.042  15.690
TER   
ATOM   6375  O00 WTR  1642       8.821 -11.056  19.016
ATOM   6376  H01 WTR  1642       8.635 -10.855  18.099
ATOM   6377  H02 WTR  1642       8.329 -10.400  19.510
TER   
ATOM   6378  O00 WTR  1643      15.475  -8.811  23.001
ATOM   6379  H01 WTR  1643      15.456  -8.183  22.279
ATOM   6380  H02 WTR  1643      14.643  -8.680  23.455
TER   
ATOM   6381  O00 WTR  1644       9.066  -1.742  13.268
ATOM   6382  H01 WTR  1644       9.063  -1.339  14.137
ATOM   6383  H02 WTR  1644       9.972  -1.664  12.970
TER   
ATOM   6384  O00 WTR  1645       7.753   4.245  19.286
ATOM   6385  H01 WTR  1645       7.123   4.932  19.506
ATOM   6386  H02 WTR  1645       8.192   4.049  20.113
TER   
ATOM   6387  O00 WTR  1646     -11.017  -5.051  23.777
ATOM   6388  H01 WTR  1646     -10.166  -5.082  23.339
ATOM   6389  H02 WTR  1646     -10.907  -4.398  24.468
TER   
ATOM   6390  O00 WTR  1647      -8.104   4.404  20.835
ATOM   6391  H01 WTR  1647      -7.588   4.611  21.614
ATOM   6392  H02 WTR  1647      -8.365   5.257  20.487
TER   
ATOM   6393  O00 WTR  1648      -5.724   0.549  18.651
ATOM   6394  H01 WTR  1648      -6.055   1.125  17.962
ATOM   6395  H02 WTR  1648      -5.127  -0.047  18.199
TER   
ATOM   6396  O00 WTR  1649      -6.432   5.714  22.627
ATOM   6397  H01 WTR  1649      -6.038   6.437  22.139
ATOM   6398  H02 WTR  1649      -5.690   5.161  22.875
TER   
ATOM   6399  O00 WTR  1650      -6.976  -0.321  24.535
ATOM   6400  H01 WTR  1650      -7.509  -0.165  23.756
ATOM   6401  H02 WTR  1650      -7.582  -0.208  25.267
TER   
ATOM   6402  O00 WTR  1651     -12.376   2.748  21.077
ATOM   6403  H01 WTR  1651     -13.002   2.114  21.428
ATOM   6404  H02 WTR  1651     -11.584   2.616  21.597
TER   
ATOM   6405  O00 WTR  1652      -2.469  -2.120  13.923
ATOM   6406  H01 WTR  1652      -2.859  -2.723  13.290
ATOM   6407  H02 WTR  1652      -2.017  -1.469  13.386
TER   
ATOM   6408  O00 WTR  1653     -12.682  -8.963  23.606
ATOM   6409  H01 WTR  1653     -13.300  -8.606  22.968
ATOM   6410  H02 WTR  1653     -12.481  -8.226  24.183
TER   
ATOM   6411  O00 WTR  1654      -4.242   6.815  18.555
ATOM   6412  H01 WTR  1654      -4.719   6.075  18.932
ATOM   6413  H02 WTR  1654      -3.342   6.501  18.467
TER   
ATOM   6414  O00 WTR  1655     -10.466   0.714  22.289
ATOM   6415  H01 WTR  1655      -9.525   0.693  22.114
ATOM   6416  H02 WTR  1655     -10.538   1.083  23.169
TER   
ATOM   6417  O00 WTR  1656     -12.315   3.099  18.468
ATOM   6418  H01 WTR  1656     -13.173   3.036  18.047
ATOM   6419  H02 WTR  1656     -12.511   3.308  19.382
TER   
ATOM   6420  O00 WTR  1657      -0.479  -3.646  14.834
ATOM   6421  H01 WTR  1657      -0.414  -3.941  13.926
ATOM   6422  H02 WTR  1657      -1.279  -3.122  14.860
TER   
ATOM   6423  O00 WTR  1658      -6.758   2.888  17.290
ATOM   6424  H01 WTR  1658      -7.223   2.489  18.025
ATOM   6425  H02 WTR  1658      -7.368   3.541  16.946
TER   
ATOM   6426  O00 WTR  1659      -8.092  -5.833  18.836
ATOM   6427  H01 WTR  1659      -9.017  -5.714  19.051
ATOM   6428  H02 WTR  1659      -7.651  -5.869  19.684
TER   
ATOM   6429  O00 WTR  1660      -0.667  -4.654  12.297
ATOM   6430  H01 WTR  1660      -0.407  -5.557  12.476
ATOM   6431  H02 WTR  1660      -1.509  -4.731  11.848
TER   
ATOM   6432  O00 WTR  1661      -7.554  -2.141  19.135
ATOM   6433  H01 WTR  1661      -6.728  -2.568  18.906
ATOM   6434  H02 WTR  1661      -7.635  -1.423  18.507
TER   
ATOM   6435  O00 WTR  1662      -8.860  -5.776  22.510
ATOM   6436  H01 WTR  1662      -7.941  -5.993  22.357
ATOM   6437  H02 WTR  1662      -9.204  -6.521  23.004
TER   
ATOM   6438  O00 WTR  1663      -7.660   0.665  21.962
ATOM   6439  H01 WTR  1663      -6.798   0.250  21.996
ATOM   6440  H02 WTR  1663      -7.797   0.856  21.034
TER   
ATOM   6441  O00 WTR  1664      11.476 -10.124  19.173
ATOM   6442  H01 WTR  1664      10.558 -10.384  19.240
ATOM   6443  H02 WTR  1664      11.895 -10.844  18.700
TER   
ATOM   6444  O00 WTR  1665      -5.451  -2.661  26.470
ATOM   6445  H01 WTR  1665      -6.049  -3.028  25.818
ATOM   6446  H02 WTR  1665      -6.026  -2.274  27.131
TER   
ATOM   6447  O00 WTR  1666      -4.521   0.708  24.921
ATOM   6448  H01 WTR  1666      -4.213   0.196  25.669
ATOM   6449  H02 WTR  1666      -5.436   0.448  24.813
TER   
ATOM   6450  O00 WTR  1667      -4.768   1.712  20.999
ATOM   6451  H01 WTR  1667      -4.072   2.267  20.647
ATOM   6452  H02 WTR  1667      -5.019   1.149  20.267
TER   
ATOM   6453  O00 WTR  1668     -12.999  -2.504  17.601
ATOM   6454  H01 WTR  1668     -13.201  -1.572  17.512
ATOM   6455  H02 WTR  1668     -13.082  -2.679  18.538
TER   
ATOM   6456  O00 WTR  1669       6.094   0.216  21.722
ATOM   6457  H01 WTR  1669       5.399  -0.430  21.848
ATOM   6458  H02 WTR  1669       6.868  -0.184  22.118
TER   
ATOM   6459  O00 WTR  1670      -4.627  -0.043  12.552
ATOM   6460  H01 WTR  1670      -5.045   0.356  13.315
ATOM   6461  H02 WTR  1670      -5.341  -0.168  11.926
TER   
ATOM   6462  O00 WTR  1671      -6.855  -4.162  16.714
ATOM   6463  H01 WTR  1671      -5.985  -4.448  16.994
ATOM   6464  H02 WTR  1671      -7.446  -4.497  17.388
TER   
ATOM   6465  O00 WTR  1672      -1.544  -6.456  20.370
ATOM   6466  H01 WTR  1672      -0.758  -6.083  19.972
ATOM   6467  H02 WTR  1672      -1.850  -5.780  20.975
TER   
ATOM   6468  O00 WTR  1673      -5.739   4.768  19.301
ATOM   6469  H01 WTR  1673      -6.480   4.589  19.881
ATOM   6470  H02 WTR  1673      -5.932   4.272  18.506
TER   
ATOM   6471  O00 WTR  1674       1.353  -2.999  21.203
ATOM   6472  H01 WTR  1674       1.274  -3.340  20.312
ATOM   6473  H02 WTR  1674       0.700  -2.300  21.251
TER   
ATOM   6474  O00 WTR  1675      -7.851  -4.496  14.212
ATOM   6475  H01 WTR  1675      -7.179  -4.769  13.587
ATOM   6476  H02 WTR  1675      -7.360  -4.213  14.983
TER   
ATOM   6477  O00 WTR  1676     -13.104  -5.186  21.410
ATOM   6478  H01 WTR  1676     -13.562  -6.025  21.467
ATOM   6479  H02 WTR  1676     -12.521  -5.179  22.169
TER   
ATOM   6480  O00 WTR  1677     -10.613  -0.547  16.629
ATOM   6481  H01 WTR  1677     -11.380  -1.115  16.562
ATOM   6482  H02 WTR  1677     -10.625  -0.231  17.532
TER   
ATOM   6483  O00 WTR  1678     -10.378   1.989  24.789
ATOM   6484  H01 WTR  1678     -10.571   1.767  25.700
ATOM   6485  H02 WTR  1678      -9.782   2.736  24.845
TER   
ATOM   6486  O00 WTR  1679      -4.499 -11.824  16.181
ATOM   6487  H01 WTR  1679      -5.362 -11.428  16.064
ATOM   6488  H02 WTR  1679      -4.596 -12.715  15.847
TER   
ATOM   6489  O00 WTR  1680      -4.383 -17.050  24.760
ATOM   6490  H01 WTR  1680      -3.897 -17.864  24.625
ATOM   6491  H02 WTR  1680      -3.738 -16.444  25.124
TER   
ATOM   6492  O00 WTR  1681     -11.056  -0.255  26.843
ATOM   6493  H01 WTR  1681     -11.130  -1.054  26.321
ATOM   6494  H02 WTR  1681     -11.686   0.348  26.450
TER   
ATOM   6495  O00 WTR  1682      -6.933   0.096  11.135
ATOM   6496  H01 WTR  1682      -7.471   0.280  10.366
ATOM   6497  H02 WTR  1682      -7.342  -0.671  11.536
TER   
ATOM   6498  O00 WTR  1683     -10.875 -11.259  24.501
ATOM   6499  H01 WTR  1683     -11.220 -11.556  25.343
ATOM   6500  H02 WTR  1683     -11.531 -10.643  24.176
TER   
ATOM   6501  O00 WTR  1684      -8.135   3.815  24.478
ATOM   6502  H01 WTR  1684      -8.227   4.707  24.145
ATOM   6503  H02 WTR  1684      -7.263   3.541  24.193
TER   
ATOM   6504  O00 WTR  1685     -10.509  -2.517  25.047
ATOM   6505  H01 WTR  1685      -9.605  -2.822  24.971
ATOM   6506  H02 WTR  1685     -10.785  -2.357  24.145
TER   
ATOM   6507  O00 WTR  1686       3.883  -0.859  14.425
ATOM   6508  H01 WTR  1686       3.007  -0.655  14.752
ATOM   6509  H02 WTR  1686       3.994  -1.793  14.604
TER   
ATOM   6510  O00 WTR  1687      10.246 -18.696  18.276
ATOM   6511  H01 WTR  1687      10.202 -17.783  18.560
ATOM   6512  H02 WTR  1687       9.501 -19.117  18.706
TER   
ATOM   6513  O00 WTR  1688       3.233  -0.553  18.044
ATOM   6514  H01 WTR  1688       2.430  -1.011  17.794
ATOM   6515  H02 WTR  1688       3.815  -1.245  18.360
TER   
ATOM   6516  O00 WTR  1689      -3.129  -0.266  22.281
ATOM   6517  H01 WTR  1689      -3.413   0.567  21.905
ATOM   6518  H02 WTR  1689      -3.337  -0.193  23.213
TER   
ATOM   6519  O00 WTR  1690      -6.349 -19.632  19.723
ATOM   6520  H01 WTR  1690      -6.745 -19.420  18.878
ATOM   6521  H02 WTR  1690      -7.016 -20.148  20.177
TER   
ATOM   6522  O00 WTR  1691      -1.278   3.064  22.755
ATOM   6523  H01 WTR  1691      -0.702   3.722  22.366
ATOM   6524  H02 WTR  1691      -1.252   3.247  23.694
TER   
ATOM   6525  O00 WTR  1692      -8.749   6.656  19.015
ATOM   6526  H01 WTR  1692      -8.163   7.143  18.435
ATOM   6527  H02 WTR  1692      -9.477   7.255  19.179
TER   
ATOM   6528  O00 WTR  1693     -13.128   1.089  25.113
ATOM   6529  H01 WTR  1693     -14.010   0.934  24.775
ATOM   6530  H02 WTR  1693     -12.691   1.590  24.425
TER   
ATOM   6531  O00 WTR  1694      -2.541   3.293  20.238
ATOM   6532  H01 WTR  1694      -3.090   4.072  20.334
ATOM   6533  H02 WTR  1694      -2.269   3.080  21.131
TER   
ATOM   6534  O00 WTR  1695      -4.208 -21.060  23.170
ATOM   6535  H01 WTR  1695      -4.971 -21.161  23.740
ATOM   6536  H02 WTR  1695      -4.078 -21.927  22.787
TER   
ATOM   6537  O00 WTR  1696      -3.510 -11.058  18.722
ATOM   6538  H01 WTR  1696      -3.763 -11.189  17.809
ATOM   6539  H02 WTR  1696      -3.171 -10.163  18.752
TER   
ATOM   6540  O00 WTR  1697       4.183  -3.576  15.143
ATOM   6541  H01 WTR  1697       3.524  -4.119  14.711
ATOM   6542  H02 WTR  1697       5.017  -3.887  14.792
TER   
ATOM   6543  O00 WTR  1698      -0.320   3.631  18.696
ATOM   6544  H01 WTR  1698       0.333   2.989  18.975
ATOM   6545  H02 WTR  1698      -1.140   3.322  19.080
TER   
ATOM   6546  O00 WTR  1699       4.358  -7.730  20.990
ATOM   6547  H01 WTR  1699       4.826  -6.941  20.719
ATOM   6548  H02 WTR  1699       3.432  -7.496  20.918
TER   
ATOM   6549  O00 WTR  1700      -4.540  -2.101  18.232
ATOM   6550  H01 WTR  1700      -3.635  -2.204  18.526
ATOM   6551  H02 WTR  1700      -4.469  -1.929  17.293
TER   
ATOM   6552  O00 WTR  1701       3.490   1.713  16.214
ATOM   6553  H01 WTR  1701       3.680   1.128  16.949
ATOM   6554  H02 WTR  1701       4.299   2.209  16.088
TER   
ATOM   6555  O00 WTR  1702       9.273  -1.174  21.474
ATOM   6556  H01 WTR  1702       8.833  -1.534  20.703
ATOM   6557  H02 WTR  1702       9.727  -0.397  21.150
TER   
ATOM   6558  O00 WTR  1703      -1.203   0.601  19.096
ATOM   6559  H01 WTR  1703      -1.231   0.194  19.962
ATOM   6560  H02 WTR  1703      -0.292   0.877  18.990
TER   
ATOM   6561  O00 WTR  1704       7.453  -4.832  20.188
ATOM   6562  H01 WTR  1704       7.653  -5.572  19.615
ATOM   6563  H02 WTR  1704       8.024  -4.128  19.879
TER   
ATOM   6564  O00 WTR  1705       0.325   4.832  21.182
ATOM   6565  H01 WTR  1705       0.227   5.778  21.070
ATOM   6566  H02 WTR  1705      -0.099   4.454  20.411
TER   
ATOM   6567  O00 WTR  1706      14.563  -8.690  15.810
ATOM   6568  H01 WTR  1706      13.902  -8.057  16.089
ATOM   6569  H02 WTR  1706      14.209  -9.068  15.006
TER   
ATOM   6570  O00 WTR  1707       1.264   3.878  16.504
ATOM   6571  H01 WTR  1707       0.590   3.867  17.184
ATOM   6572  H02 WTR  1707       1.833   3.138  16.717
TER   
ATOM   6573  O00 WTR  1708      -6.176   0.880  15.260
ATOM   6574  H01 WTR  1708      -6.082   1.582  15.904
ATOM   6575  H02 WTR  1708      -6.748   0.241  15.685
TER   
ATOM   6576  O00 WTR  1709      -1.161  -4.087  23.656
ATOM   6577  H01 WTR  1709      -0.286  -3.712  23.557
ATOM   6578  H02 WTR  1709      -1.552  -3.596  24.379
TER   
ATOM   6579  O00 WTR  1710       8.359  -7.738  15.470
ATOM   6580  H01 WTR  1710       8.310  -7.527  16.403
ATOM   6581  H02 WTR  1710       9.009  -7.129  15.120
TER   
ATOM   6582  O00 WTR  1711       6.874  -3.820  16.565
ATOM   6583  H01 WTR  1711       7.630  -3.575  17.099
ATOM   6584  H02 WTR  1711       6.217  -4.110  17.198
TER   
ATOM   6585  O00 WTR  1712       4.961  -2.501  11.094
ATOM   6586  H01 WTR  1712       4.259  -1.913  11.375
ATOM   6587  H02 WTR  1712       5.745  -2.163  11.526
TER   
ATOM   6588  O00 WTR  1713      -4.006 -14.660  15.626
ATOM   6589  H01 WTR  1713      -3.609 -14.634  16.496
ATOM   6590  H02 WTR  1713      -3.976 -15.583  15.375
TER   
ATOM   6591  O00 WTR  1714       5.597  -5.794  18.163
ATOM   6592  H01 WTR  1714       5.267  -6.675  17.989
ATOM   6593  H02 WTR  1714       6.547  -5.872  18.079
TER   
ATOM   6594  O00 WTR  1715       2.272  -4.223  23.667
ATOM   6595  H01 WTR  1715       2.013  -3.914  22.799
ATOM   6596  H02 WTR  1715       2.224  -5.177  23.607
TER   
ATOM   6597  O00 WTR  1716       1.395  -2.362  16.858
ATOM   6598  H01 WTR  1716       0.985  -2.703  16.064
ATOM   6599  H02 WTR  1716       2.024  -3.038  17.112
TER   
ATOM   6600  O00 WTR  1717       3.545   8.016  19.766
ATOM   6601  H01 WTR  1717       2.767   7.975  20.323
ATOM   6602  H02 WTR  1717       3.228   7.781  18.894
TER   
ATOM   6603  O00 WTR  1718       0.176  -7.284  13.066
ATOM   6604  H01 WTR  1718      -0.525  -7.356  13.713
ATOM   6605  H02 WTR  1718       0.685  -8.087  13.173
TER   
ATOM   6606  O00 WTR  1719       6.169   0.381  14.743
ATOM   6607  H01 WTR  1719       5.291   0.108  15.010
ATOM   6608  H02 WTR  1719       6.230   1.295  15.019
TER   
ATOM   6609  O00 WTR  1720       8.671  -0.791  16.158
ATOM   6610  H01 WTR  1720       9.088  -0.041  16.582
ATOM   6611  H02 WTR  1720       7.736  -0.583  16.167
TER   
ATOM   6612  O00 WTR  1721       8.812  -4.074  14.476
ATOM   6613  H01 WTR  1721       8.884  -3.210  14.071
ATOM   6614  H02 WTR  1721       8.153  -3.964  15.162
TER   
ATOM   6615  O00 WTR  1722       2.075  -6.843  18.145
ATOM   6616  H01 WTR  1722       2.890  -7.268  17.880
ATOM   6617  H02 WTR  1722       1.862  -7.238  18.990
TER   
ATOM   6618  O00 WTR  1723       8.181  -2.474  19.298
ATOM   6619  H01 WTR  1723       7.289  -2.273  19.015
ATOM   6620  H02 WTR  1723       8.642  -2.709  18.493
TER   
ATOM   6621  O00 WTR  1724       1.660   1.740  18.902
ATOM   6622  H01 WTR  1724       2.168   1.018  18.529
ATOM   6623  H02 WTR  1724       2.318   2.383  19.168
TER   
ATOM   6624  O00 WTR  1725      -4.397  -5.057  17.689
ATOM   6625  H01 WTR  1725      -4.594  -4.496  18.439
ATOM   6626  H02 WTR  1725      -3.512  -4.804  17.426
TER   
ATOM   6627  O00 WTR  1726       5.851   0.773  18.876
ATOM   6628  H01 WTR  1726       5.538  -0.097  18.628
ATOM   6629  H02 WTR  1726       5.936   0.734  19.829
TER   
ATOM   6630  O00 WTR  1727       0.655  -4.200  18.756
ATOM   6631  H01 WTR  1727       1.025  -3.381  18.428
ATOM   6632  H02 WTR  1727       1.320  -4.860  18.562
TER   
ATOM   6633  O00 WTR  1728      14.220  -0.713  15.388
ATOM   6634  H01 WTR  1728      15.055  -1.121  15.619
ATOM   6635  H02 WTR  1728      13.582  -1.424  15.442
TER   
ATOM   6636  O00 WTR  1729       4.091  -2.010  21.774
ATOM   6637  H01 WTR  1729       3.246  -2.180  21.358
ATOM   6638  H02 WTR  1729       4.022  -2.421  22.635
TER   
ATOM   6639  O00 WTR  1730       5.078  -4.761  21.481
ATOM   6640  H01 WTR  1730       5.282  -5.029  22.377
ATOM   6641  H02 WTR  1730       5.898  -4.885  21.001
TER   
ATOM   6642  O00 WTR  1731       5.912   3.216  15.966
ATOM   6643  H01 WTR  1731       5.571   4.022  16.354
ATOM   6644  H02 WTR  1731       6.704   3.024  16.468
TER   
ATOM   6645  O00 WTR  1732      -0.749  -0.897  21.422
ATOM   6646  H01 WTR  1732      -1.604  -0.855  21.850
ATOM   6647  H02 WTR  1732      -0.265  -0.152  21.779
TER   
ATOM   6648  O00 WTR  1733      -1.814   0.136  12.054
ATOM   6649  H01 WTR  1733      -1.625   0.576  11.225
ATOM   6650  H02 WTR  1733      -2.760  -0.008  12.038
TER   
ATOM   6651  O00 WTR  1734       4.729   5.224  17.091
ATOM   6652  H01 WTR  1734       5.298   5.765  17.637
ATOM   6653  H02 WTR  1734       4.348   4.588  17.697
TER   
ATOM   6654  O00 WTR  1735      -1.532   6.142  18.931
ATOM   6655  H01 WTR  1735      -0.726   6.642  18.799
ATOM   6656  H02 WTR  1735      -1.271   5.229  18.804
TER   
ATOM   6657  O00 WTR  1736      -5.552   3.058  23.493
ATOM   6658  H01 WTR  1736      -5.528   2.684  22.612
ATOM   6659  H02 WTR  1736      -5.006   2.472  24.017
TER   
ATOM   6660  O00 WTR  1737      10.644  -7.016  18.924
ATOM   6661  H01 WTR  1737      11.093  -7.853  19.040
ATOM   6662  H02 WTR  1737      11.279  -6.361  19.213
TER   
ATOM   6663  O00 WTR  1738       9.694  -3.493  17.372
ATOM   6664  H01 WTR  1738      10.266  -3.956  17.984
ATOM   6665  H02 WTR  1738      10.293  -3.007  16.805
TER   
ATOM   6666  O00 WTR  1739       0.653   7.744  19.772
ATOM   6667  H01 WTR  1739      -0.009   8.324  20.148
ATOM   6668  H02 WTR  1739       0.743   8.039  18.865
TER   
ATOM   6669  O00 WTR  1740       5.444  -2.369  19.160
ATOM   6670  H01 WTR  1740       5.140  -2.488  20.060
ATOM   6671  H02 WTR  1740       5.110  -3.135  18.692
TER   
ATOM   6672  O00 WTR  1741       4.038   3.359  19.219
ATOM   6673  H01 WTR  1741       4.735   2.836  19.615
ATOM   6674  H02 WTR  1741       3.828   4.019  19.880
TER   
ATOM   6675  O00 WTR  1742       3.693   5.239  21.231
ATOM   6676  H01 WTR  1742       3.940   6.149  21.398
ATOM   6677  H02 WTR  1742       2.810   5.160  21.591
TER   
ATOM   6678  O00 WTR  1743       1.562 -11.645  21.088
ATOM   6679  H01 WTR  1743       0.750 -11.529  21.582
ATOM   6680  H02 WTR  1743       1.336 -11.396  20.192
TER   
ATOM   6681  O00 WTR  1744      13.023 -12.380  17.858
ATOM   6682  H01 WTR  1744      13.703 -12.160  17.221
ATOM   6683  H02 WTR  1744      13.076 -13.332  17.946
TER   
ATOM   6684  O00 WTR  1745      14.543 -16.195  13.828
ATOM   6685  H01 WTR  1745      14.819 -17.033  14.199
ATOM   6686  H02 WTR  1745      15.357 -15.706  13.708
TER   
ATOM   6687  O00 WTR  1746      18.952  -5.773  15.303
ATOM   6688  H01 WTR  1746      18.044  -6.040  15.162
ATOM   6689  H02 WTR  1746      19.181  -5.277  14.517
TER   
ATOM   6690  O00 WTR  1747      10.443   0.879  11.040
ATOM   6691  H01 WTR  1747      10.881   0.154  11.485
ATOM   6692  H02 WTR  1747      10.074   1.407  11.747
TER   
ATOM   6693  O00 WTR  1748       6.582 -11.123  23.344
ATOM   6694  H01 WTR  1748       6.568 -12.002  23.722
ATOM   6695  H02 WTR  1748       7.421 -10.755  23.622
TER   
ATOM   6696  O00 WTR  1749      15.724 -14.575  16.663
ATOM   6697  H01 WTR  1749      15.464 -13.674  16.473
ATOM   6698  H02 WTR  1749      15.228 -15.104  16.038
TER   
ATOM   6699  O00 WTR  1750      17.281  -9.240  20.346
ATOM   6700  H01 WTR  1750      17.371 -10.016  20.898
ATOM   6701  H02 WTR  1750      17.205  -9.585  19.456
TER   
ATOM   6702  O00 WTR  1751      17.298  -9.862  17.225
ATOM   6703  H01 WTR  1751      17.813  -9.363  16.591
ATOM   6704  H02 WTR  1751      16.401  -9.553  17.101
TER   
ATOM   6705  O00 WTR  1752      15.794 -21.120  14.512
ATOM   6706  H01 WTR  1752      16.321 -21.211  13.718
ATOM   6707  H02 WTR  1752      15.253 -20.347  14.353
TER   
ATOM   6708  O00 WTR  1753      15.302 -11.892  19.355
ATOM   6709  H01 WTR  1753      14.577 -12.326  18.905
ATOM   6710  H02 WTR  1753      14.926 -11.594  20.183
TER   
ATOM   6711  O00 WTR  1754      16.610 -21.469  11.931
ATOM   6712  H01 WTR  1754      16.069 -21.059  11.256
ATOM   6713  H02 WTR  1754      16.363 -22.394  11.908
TER   
ATOM   6714  O00 WTR  1755      11.594  -8.557  21.364
ATOM   6715  H01 WTR  1755      12.217  -7.947  20.968
ATOM   6716  H02 WTR  1755      11.702  -9.367  20.866
TER   
ATOM   6717  O00 WTR  1756      13.197 -11.613  21.218
ATOM   6718  H01 WTR  1756      13.417 -12.494  20.916
ATOM   6719  H02 WTR  1756      12.668 -11.243  20.511
TER   
ATOM   6720  O00 WTR  1757       8.462 -15.369  14.618
ATOM   6721  H01 WTR  1757       8.228 -14.503  14.284
ATOM   6722  H02 WTR  1757       9.418 -15.385  14.594
TER   
ATOM   6723  O00 WTR  1758      17.335  -4.927  17.423
ATOM   6724  H01 WTR  1758      17.242  -4.881  18.374
ATOM   6725  H02 WTR  1758      18.259  -5.135  17.282
TER   
ATOM   6726  O00 WTR  1759      17.836 -16.285  17.856
ATOM   6727  H01 WTR  1759      18.675 -16.685  18.086
ATOM   6728  H02 WTR  1759      17.789 -15.498  18.400
TER   
ATOM   6729  O00 WTR  1760       8.906  -7.996  21.860
ATOM   6730  H01 WTR  1760       8.758  -7.251  22.444
ATOM   6731  H02 WTR  1760       9.793  -7.865  21.525
TER   
ATOM   6732  O00 WTR  1761      17.591  -5.187  20.151
ATOM   6733  H01 WTR  1761      18.252  -5.768  20.530
ATOM   6734  H02 WTR  1761      17.393  -4.562  20.848
TER   
ATOM   6735  O00 WTR  1762      14.212   3.025  12.213
ATOM   6736  H01 WTR  1762      13.578   3.726  12.359
ATOM   6737  H02 WTR  1762      13.881   2.290  12.730
TER   
ATOM   6738  O00 WTR  1763      13.665  -2.534  18.117
ATOM   6739  H01 WTR  1763      13.090  -1.797  18.319
ATOM   6740  H02 WTR  1763      13.761  -2.510  17.165
TER   
ATOM   6741  O00 WTR  1764      15.833  -7.178  20.957
ATOM   6742  H01 WTR  1764      16.524  -6.540  20.777
ATOM   6743  H02 WTR  1764      16.207  -8.018  20.690
TER   
ATOM   6744  O00 WTR  1765      20.406 -11.133  14.802
ATOM   6745  H01 WTR  1765      21.319 -10.896  14.966
ATOM   6746  H02 WTR  1765      20.133 -11.597  15.593
TER   
ATOM   6747  O00 WTR  1766      16.245  -1.489  18.924
ATOM   6748  H01 WTR  1766      15.478  -2.043  18.775
ATOM   6749  H02 WTR  1766      16.105  -1.116  19.794
TER   
ATOM   6750  O00 WTR  1767      13.519  -6.888  19.928
ATOM   6751  H01 WTR  1767      14.363  -7.097  20.326
ATOM   6752  H02 WTR  1767      13.718  -6.750  19.002
TER   
ATOM   6753  O00 WTR  1768      16.450  -6.466  15.429
ATOM   6754  H01 WTR  1768      16.380  -5.906  16.202
ATOM   6755  H02 WTR  1768      16.078  -7.304  15.706
TER   
ATOM   6756  O00 WTR  1769      16.409 -11.334  22.344
ATOM   6757  H01 WTR  1769      16.270 -10.846  23.156
ATOM   6758  H02 WTR  1769      15.945 -12.160  22.479
TER   
ATOM   6759  O00 WTR  1770      12.396  -5.826   7.665
ATOM   6760  H01 WTR  1770      12.844  -6.640   7.896
ATOM   6761  H02 WTR  1770      11.531  -5.906   8.066
TER   
ATOM   6762  O00 WTR  1771      10.601  -3.537  21.205
ATOM   6763  H01 WTR  1771      10.304  -2.640  21.362
ATOM   6764  H02 WTR  1771      10.076  -4.071  21.801
TER   
ATOM   6765  O00 WTR  1772      18.660  -8.633  15.358
ATOM   6766  H01 WTR  1772      19.408  -9.189  15.142
ATOM   6767  H02 WTR  1772      19.035  -7.758  15.466
TER   
ATOM   6768  O00 WTR  1773      10.532   1.466  16.875
ATOM   6769  H01 WTR  1773      10.998   2.245  16.572
ATOM   6770  H02 WTR  1773       9.658   1.782  17.102
TER   
ATOM   6771  O00 WTR  1774      11.706  -2.318  15.433
ATOM   6772  H01 WTR  1774      11.322  -2.483  14.571
ATOM   6773  H02 WTR  1774      12.359  -3.010  15.540
TER   
ATOM   6774  O00 WTR  1775      18.910  -7.166  21.417
ATOM   6775  H01 WTR  1775      18.523  -8.004  21.166
ATOM   6776  H02 WTR  1775      18.955  -7.199  22.373
TER   
ATOM   6777  O00 WTR  1776      12.918  -6.018  12.983
ATOM   6778  H01 WTR  1776      12.657  -5.375  12.323
ATOM   6779  H02 WTR  1776      13.009  -6.837  12.496
TER   
ATOM   6780  O00 WTR  1777     -15.824   5.807  10.934
ATOM   6781  H01 WTR  1777     -16.456   5.842  10.216
ATOM   6782  H02 WTR  1777     -15.022   6.178  10.565
TER   
ATOM   6783  O00 WTR  1778     -13.041   8.570  12.488
ATOM   6784  H01 WTR  1778     -13.503   8.788  13.298
ATOM   6785  H02 WTR  1778     -13.735   8.468  11.837
TER   
ATOM   6786  O00 WTR  1779     -12.805   6.298  15.302
ATOM   6787  H01 WTR  1779     -11.948   6.318  14.876
ATOM   6788  H02 WTR  1779     -13.300   5.641  14.813
TER   
ATOM   6789  O00 WTR  1780      -3.089   9.107  13.348
ATOM   6790  H01 WTR  1780      -2.215   8.786  13.127
ATOM   6791  H02 WTR  1780      -3.178   9.921  12.853
TER   
ATOM   6792  O00 WTR  1781       2.862   7.491  17.184
ATOM   6793  H01 WTR  1781       3.365   6.778  16.792
ATOM   6794  H02 WTR  1781       1.951   7.290  16.967
TER   
ATOM   6795  O00 WTR  1782      14.774   2.728   9.644
ATOM   6796  H01 WTR  1782      14.609   2.895  10.572
ATOM   6797  H02 WTR  1782      14.003   3.076   9.196
TER   
ATOM   6798  O00 WTR  1783       5.351  14.612  12.332
ATOM   6799  H01 WTR  1783       5.231  15.204  11.590
ATOM   6800  H02 WTR  1783       4.751  13.887  12.160
TER   
ATOM   6801  O00 WTR  1784       0.465  11.143  12.084
ATOM   6802  H01 WTR  1784       0.073  11.217  12.955
ATOM   6803  H02 WTR  1784       0.930  10.307  12.101
TER   
ATOM   6804  O00 WTR  1785      -3.220  12.308  15.806
ATOM   6805  H01 WTR  1785      -3.112  11.394  16.070
ATOM   6806  H02 WTR  1785      -3.969  12.298  15.210
TER   
ATOM   6807  O00 WTR  1786      -0.873   6.462  14.505
ATOM   6808  H01 WTR  1786      -0.551   5.590  14.276
ATOM   6809  H02 WTR  1786      -0.697   6.994  13.730
TER   
ATOM   6810  O00 WTR  1787      -4.414   5.820  13.767
ATOM   6811  H01 WTR  1787      -3.753   5.657  14.440
ATOM   6812  H02 WTR  1787      -4.324   6.750  13.561
TER   
ATOM   6813  O00 WTR  1788     -10.919   0.788  19.275
ATOM   6814  H01 WTR  1788     -11.415   1.606  19.249
ATOM   6815  H02 WTR  1788     -10.965   0.508  20.189
TER   
ATOM   6816  O00 WTR  1789      -5.411  12.510  14.296
ATOM   6817  H01 WTR  1789      -5.809  13.227  14.789
ATOM   6818  H02 WTR  1789      -5.321  12.852  13.406
TER   
ATOM   6819  O00 WTR  1790      -8.278   2.132  19.429
ATOM   6820  H01 WTR  1790      -9.179   1.885  19.219
ATOM   6821  H02 WTR  1790      -8.363   2.764  20.143
TER   
ATOM   6822  O00 WTR  1791      -0.837   8.233  12.332
ATOM   6823  H01 WTR  1791      -1.239   8.106  11.473
ATOM   6824  H02 WTR  1791      -0.305   9.023  12.232
TER   
ATOM   6825  O00 WTR  1792      -6.518   8.033  18.007
ATOM   6826  H01 WTR  1792      -5.636   7.706  18.183
ATOM   6827  H02 WTR  1792      -6.379   8.897  17.617
TER   
ATOM   6828  O00 WTR  1793       0.577  10.318  16.756
ATOM   6829  H01 WTR  1793       0.400  10.946  17.457
ATOM   6830  H02 WTR  1793       1.334  10.679  16.295
TER   
ATOM   6831  O00 WTR  1794      -3.493 -16.713   0.735
ATOM   6832  H01 WTR  1794      -4.058 -16.742   1.507
ATOM   6833  H02 WTR  1794      -3.749 -15.911   0.280
TER   
ATOM   6834  O00 WTR  1795      -4.260 -11.479   2.717
ATOM   6835  H01 WTR  1795      -3.311 -11.532   2.605
ATOM   6836  H02 WTR  1795      -4.479 -10.574   2.492
TER   
ATOM   6837  O00 WTR  1796      -1.834  -8.671  -1.330
ATOM   6838  H01 WTR  1796      -0.924  -8.827  -1.078
ATOM   6839  H02 WTR  1796      -2.320  -8.704  -0.507
TER   
ATOM   6840  O00 WTR  1797       0.916  -4.238  -7.328
ATOM   6841  H01 WTR  1797       0.595  -3.840  -6.518
ATOM   6842  H02 WTR  1797       0.321  -3.915  -8.005
TER   
ATOM   6843  O00 WTR  1798      -1.586 -10.151  -3.605
ATOM   6844  H01 WTR  1798      -1.697  -9.796  -2.723
ATOM   6845  H02 WTR  1798      -0.665 -10.407  -3.646
TER   
ATOM   6846  O00 WTR  1799      -5.780  -9.699   4.852
ATOM   6847  H01 WTR  1799      -5.404  -9.239   4.102
ATOM   6848  H02 WTR  1799      -5.867  -9.026   5.527
TER   
ATOM   6849  O00 WTR  1800       4.363 -11.101  -3.467
ATOM   6850  H01 WTR  1800       3.806 -10.325  -3.410
ATOM   6851  H02 WTR  1800       4.410 -11.294  -4.404
TER   
ATOM   6852  O00 WTR  1801      -6.723 -10.130   1.101
ATOM   6853  H01 WTR  1801      -6.019  -9.668   1.558
ATOM   6854  H02 WTR  1801      -6.314 -10.458   0.300
TER   
ATOM   6855  O00 WTR  1802       4.006 -12.538  -1.248
ATOM   6856  H01 WTR  1802       3.148 -12.377  -0.858
ATOM   6857  H02 WTR  1802       4.007 -12.015  -2.050
TER   
ATOM   6858  O00 WTR  1803      -2.335  -6.216  -2.388
ATOM   6859  H01 WTR  1803      -1.491  -5.766  -2.353
ATOM   6860  H02 WTR  1803      -2.132  -7.124  -2.164
TER   
ATOM   6861  O00 WTR  1804       1.876  -6.737  -7.933
ATOM   6862  H01 WTR  1804       1.580  -5.846  -7.746
ATOM   6863  H02 WTR  1804       1.707  -7.221  -7.124
TER   
ATOM   6864  O00 WTR  1805       3.150  -3.229  -7.986
ATOM   6865  H01 WTR  1805       2.361  -3.719  -7.755
ATOM   6866  H02 WTR  1805       3.351  -2.714  -7.204
TER   
ATOM   6867  O00 WTR  1806       5.802 -14.278  -4.423
ATOM   6868  H01 WTR  1806       5.688 -13.917  -3.544
ATOM   6869  H02 WTR  1806       4.952 -14.663  -4.637
TER   
ATOM   6870  O00 WTR  1807      -5.162  -5.409  -8.663
ATOM   6871  H01 WTR  1807      -4.750  -5.700  -9.477
ATOM   6872  H02 WTR  1807      -5.595  -6.191  -8.320
TER   
ATOM   6873  O00 WTR  1808      -4.988  -9.836  -1.358
ATOM   6874  H01 WTR  1808      -4.401  -9.419  -0.727
ATOM   6875  H02 WTR  1808      -4.497 -10.593  -1.678
TER   
ATOM   6876  O00 WTR  1809      -1.518 -10.591   1.162
ATOM   6877  H01 WTR  1809      -1.179 -10.523   2.055
ATOM   6878  H02 WTR  1809      -2.361 -10.138   1.191
TER   
ATOM   6879  O00 WTR  1810       4.649 -13.080   1.522
ATOM   6880  H01 WTR  1810       3.902 -13.629   1.760
ATOM   6881  H02 WTR  1810       4.603 -13.012   0.568
TER   
ATOM   6882  O00 WTR  1811       2.381 -10.419   5.658
ATOM   6883  H01 WTR  1811       1.448 -10.513   5.467
ATOM   6884  H02 WTR  1811       2.809 -10.500   4.806
TER   
ATOM   6885  O00 WTR  1812      -2.035   1.165  -9.853
ATOM   6886  H01 WTR  1812      -2.393   1.676 -10.579
ATOM   6887  H02 WTR  1812      -1.142   0.953 -10.126
TER   
ATOM   6888  O00 WTR  1813      -3.193  -0.191  -7.707
ATOM   6889  H01 WTR  1813      -2.897   0.319  -8.461
ATOM   6890  H02 WTR  1813      -3.776   0.400  -7.231
TER   
ATOM   6891  O00 WTR  1814      -3.106  -9.890  -5.926
ATOM   6892  H01 WTR  1814      -3.949  -9.445  -5.834
ATOM   6893  H02 WTR  1814      -2.660  -9.732  -5.094
TER   
ATOM   6894  O00 WTR  1815       3.794 -10.458   3.187
ATOM   6895  H01 WTR  1815       3.001 -10.245   2.695
ATOM   6896  H02 WTR  1815       4.069 -11.308   2.843
TER   
ATOM   6897  O00 WTR  1816       1.954  -8.387  -5.816
ATOM   6898  H01 WTR  1816       1.490  -9.132  -6.197
ATOM   6899  H02 WTR  1816       2.224  -8.690  -4.949
TER   
ATOM   6900  O00 WTR  1817      -3.268  -3.006  -7.855
ATOM   6901  H01 WTR  1817      -3.201  -2.060  -7.726
ATOM   6902  H02 WTR  1817      -2.637  -3.199  -8.548
TER   
END
