# Supplementary material for: Computationally-guided optimization of small-molecule inhibitors of the Aurora A kinase–TPX2 protein–protein interaction
Source: Chem Commun (Camb). 2017 Aug 2;53(67):9372–5. doi: 10.1039/c7cc05379g (PMC5591577; doi:10.1039/c7cc05379g)
Supplement: Supplementary file 2 [file CC-053-C7CC05379G-s002.zip › aur_data/004to002/l0.pdb]

REMARK     ur                            E=     -21122.801
REMARK    ESX   =      -3207.652    EXX    =        -90.504
REMARK    RADGYR=         14.156
REMARK          Created by MCPRO 2.30     
ATOM      1  H1  ACE     1      10.854   1.037 -13.536
ATOM      2  CH3 ACE     1      10.403   0.846 -12.562
ATOM      3  C   ACE     1      11.419   1.109 -11.413
ATOM      4  H2  ACE     1      10.075  -0.192 -12.527
ATOM      5  H3  ACE     1       9.541   1.503 -12.443
ATOM      6  O   ACE     1      12.571   1.457 -11.690
ATOM      7  N   TRP     2      11.014   0.919 -10.148
ATOM      8  CA  TRP     2      11.802   1.404  -9.003
ATOM      9  C   TRP     2      12.192   0.363  -8.036
ATOM     10  HN  TRP     2      10.148   0.432  -9.966
ATOM     11  CB  TRP     2      11.019   2.463  -8.225
ATOM     12  CG  TRP     2      10.724   3.764  -8.905
ATOM     13  CD1 TRP     2       9.505   4.187  -9.426
ATOM     14  NE1 TRP     2       9.628   5.429 -10.006
ATOM     15  HD1 TRP     2       8.625   3.550  -9.339
ATOM     16  CE2 TRP     2      10.909   5.880  -9.920
ATOM     17  HNE TRP     2       8.880   5.950 -10.440
ATOM     18  CZ2 TRP     2      11.500   7.060 -10.374
ATOM     19  CH2 TRP     2      12.876   7.224 -10.132
ATOM     20  HZ2 TRP     2      10.898   7.807 -10.893
ATOM     21  CZ3 TRP     2      13.629   6.242  -9.471
ATOM     22  HH2 TRP     2      13.383   8.131 -10.461
ATOM     23  CE3 TRP     2      13.039   5.051  -9.004
ATOM     24  HZ3 TRP     2      14.696   6.391  -9.307
ATOM     25  CD2 TRP     2      11.678   4.847  -9.220
ATOM     26  HE3 TRP     2      13.645   4.309  -8.485
ATOM     27  HA  TRP     2      12.724   1.860  -9.363
ATOM     28  HB1 TRP     2      10.103   2.023  -7.832
ATOM     29  HB2 TRP     2      11.643   2.682  -7.358
ATOM     30  O   TRP     2      11.458  -0.582  -7.837
ATOM     31  N   ALA     3      13.334   0.555  -7.383
ATOM     32  CA  ALA     3      13.667  -0.230  -6.183
ATOM     33  C   ALA     3      14.153   0.642  -5.000
ATOM     34  HN  ALA     3      13.989   1.251  -7.711
ATOM     35  CB  ALA     3      14.695  -1.288  -6.526
ATOM     36  HA  ALA     3      12.784  -0.775  -5.849
ATOM     37  HB1 ALA     3      14.936  -1.864  -5.633
ATOM     38  HB2 ALA     3      14.291  -1.953  -7.289
ATOM     39  HB3 ALA     3      15.598  -0.808  -6.903
ATOM     40  O   ALA     3      14.645   1.752  -5.210
ATOM     41  N   LEU     4      14.034   0.141  -3.771
ATOM     42  CA  LEU     4      14.594   0.844  -2.606
ATOM     43  C   LEU     4      16.042   1.303  -2.788
ATOM     44  HN  LEU     4      13.552  -0.735  -3.631
ATOM     45  CB  LEU     4      14.453   0.021  -1.328
ATOM     46  CG  LEU     4      14.904   0.632  -0.002
ATOM     47  CD1 LEU     4      14.382   2.048   0.199
ATOM     48  CD2 LEU     4      14.435  -0.239   1.160
ATOM     49  HA  LEU     4      14.000   1.734  -2.398
ATOM     50  HB1 LEU     4      13.404  -0.230  -1.171
ATOM     51  HB2 LEU     4      15.036  -0.895  -1.419
ATOM     52  HG  LEU     4      15.993   0.670   0.030
ATOM     53  HD1 LEU     4      14.733   2.433   1.157
ATOM     54  HD2 LEU     4      14.746   2.688  -0.604
ATOM     55  HD3 LEU     4      13.292   2.039   0.189
ATOM     56  HD4 LEU     4      14.760   0.204   2.101
ATOM     57  HD5 LEU     4      13.347  -0.306   1.148
ATOM     58  HD6 LEU     4      14.861  -1.237   1.062
ATOM     59  O   LEU     4      16.363   2.442  -2.474
ATOM     60  N   GLU     5      16.917   0.468  -3.326
ATOM     61  CA  GLU     5      18.285   0.927  -3.518
ATOM     62  C   GLU     5      18.394   2.148  -4.461
ATOM     63  HN  GLU     5      16.626  -0.462  -3.591
ATOM     64  CB  GLU     5      19.236  -0.214  -3.937
ATOM     65  CG  GLU     5      19.630  -0.245  -5.418
ATOM     66  CD  GLU     5      18.959  -1.359  -6.214
ATOM     67  OE1 GLU     5      18.361  -2.261  -5.592
ATOM     68  OE2 GLU     5      19.045  -1.348  -7.465
ATOM     69  HA  GLU     5      18.710   1.216  -2.557
ATOM     70  HB1 GLU     5      20.167  -0.135  -3.376
ATOM     71  HB2 GLU     5      18.766  -1.174  -3.727
ATOM     72  HG1 GLU     5      19.352   0.699  -5.888
ATOM     73  HG2 GLU     5      20.706  -0.391  -5.505
ATOM     74  O   GLU     5      19.481   2.720  -4.587
ATOM     75  N   ASP     6      17.291   2.558  -5.101
ATOM     76  CA  ASP     6      17.330   3.727  -6.008
ATOM     77  C   ASP     6      17.350   5.087  -5.274
ATOM     78  HN  ASP     6      16.419   2.066  -4.965
ATOM     79  CB  ASP     6      16.152   3.722  -6.989
ATOM     80  CG  ASP     6      16.229   2.611  -8.014
ATOM     81  OD1 ASP     6      17.347   2.265  -8.448
ATOM     82  OD2 ASP     6      15.151   2.098  -8.407
ATOM     83  HA  ASP     6      18.228   3.680  -6.624
ATOM     84  HB1 ASP     6      15.220   3.595  -6.438
ATOM     85  HB2 ASP     6      16.126   4.667  -7.532
ATOM     86  O   ASP     6      17.507   6.143  -5.913
ATOM     87  N   PHE     7      17.196   5.046  -3.946
ATOM     88  CA  PHE     7      17.036   6.243  -3.132
ATOM     89  C   PHE     7      17.947   6.256  -1.919
ATOM     90  HN  PHE     7      17.187   4.156  -3.469
ATOM     91  CB  PHE     7      15.601   6.341  -2.596
ATOM     92  CG  PHE     7      14.559   6.237  -3.649
ATOM     93  CD1 PHE     7      14.141   7.363  -4.335
ATOM     94  CE1 PHE     7      13.178   7.267  -5.328
ATOM     95  HD1 PHE     7      14.569   8.337  -4.096
ATOM     96  CZ  PHE     7      12.621   6.036  -5.641
ATOM     97  HE1 PHE     7      12.857   8.160  -5.864
ATOM     98  CE2 PHE     7      13.023   4.894  -4.955
ATOM     99  HZ  PHE     7      11.867   5.963  -6.425
ATOM    100  CD2 PHE     7      13.987   4.997  -3.963
ATOM    101  HE2 PHE     7      12.581   3.928  -5.198
ATOM    102  HD2 PHE     7      14.306   4.108  -3.419
ATOM    103  HA  PHE     7      17.267   7.124  -3.731
ATOM    104  HB1 PHE     7      15.422   5.535  -1.884
ATOM    105  HB2 PHE     7      15.463   7.302  -2.099
ATOM    106  O   PHE     7      18.270   5.199  -1.376
ATOM    107  N   GLU     8      18.313   7.461  -1.481
ATOM    108  CA  GLU     8      18.856   7.658  -0.149
ATOM    109  C   GLU     8      17.758   8.184   0.748
ATOM    110  HN  GLU     8      18.214   8.266  -2.083
ATOM    111  CB  GLU     8      19.978   8.669  -0.190
ATOM    112  CG  GLU     8      20.971   8.427  -1.293
ATOM    113  CD  GLU     8      22.205   9.238  -1.075
ATOM    114  OE1 GLU     8      22.210  10.411  -1.499
ATOM    115  OE2 GLU     8      23.152   8.702  -0.462
ATOM    116  HA  GLU     8      19.226   6.709   0.237
ATOM    117  HB1 GLU     8      19.564   9.666  -0.340
ATOM    118  HB2 GLU     8      20.527   8.642   0.752
ATOM    119  HG1 GLU     8      21.241   7.372  -1.314
ATOM    120  HG2 GLU     8      20.528   8.708  -2.249
ATOM    121  O   GLU     8      17.089   9.154   0.397
ATOM    122  NT  AME     9      17.566   7.538   1.891
ATOM    123  CT  AME     9      16.568   7.946   2.881
ATOM    124  HN  AME     9      18.124   6.725   2.108
ATOM    125  HT1 AME     9      16.598   7.264   3.731
ATOM    126  HT2 AME     9      16.785   8.959   3.221
ATOM    127  HT3 AME     9      15.576   7.920   2.430
ATOM    128  H1  ACE    10       8.828  14.422   7.803
ATOM    129  CH3 ACE    10       8.628  13.408   8.149
ATOM    130  C   ACE    10       7.293  13.330   8.872
ATOM    131  H2  ACE    10       9.427  13.107   8.827
ATOM    132  H3  ACE    10       8.614  12.743   7.286
ATOM    133  O   ACE    10       6.575  14.321   9.015
ATOM    134  N   GLY    11       6.940  12.149   9.338
ATOM    135  CA  GLY    11       5.653  11.980   9.983
ATOM    136  C   GLY    11       5.435  10.511  10.164
ATOM    137  HN  GLY    11       7.568  11.364   9.244
ATOM    138  HA1 GLY    11       5.660  12.487  10.948
ATOM    139  HA2 GLY    11       4.872  12.408   9.355
ATOM    140  O   GLY    11       5.972   9.692   9.413
ATOM    141  N   LYS    12       4.669  10.184  11.193
ATOM    142  CA  LYS    12       4.267   8.816  11.470
ATOM    143  C   LYS    12       2.873   8.629  10.887
ATOM    144  HN  LYS    12       4.341  10.903  11.823
ATOM    145  CB  LYS    12       4.299   8.552  12.985
ATOM    146  CG  LYS    12       4.655   7.128  13.391
ATOM    147  CD  LYS    12       3.426   6.357  13.859
ATOM    148  CE  LYS    12       3.671   4.853  13.923
ATOM    149  NZ  LYS    12       3.316   4.153  12.652
ATOM    150  HZ1 LYS    12       3.497   3.165  12.750
ATOM    151  HZ2 LYS    12       3.874   4.525  11.896
ATOM    152  HZ3 LYS    12       2.337   4.298  12.451
ATOM    153  HA  LYS    12       4.972   8.128  11.004
ATOM    154  HB1 LYS    12       5.040   9.201  13.452
ATOM    155  HB2 LYS    12       3.317   8.758  13.411
ATOM    156  HG1 LYS    12       5.087   6.604  12.539
ATOM    157  HG2 LYS    12       5.378   7.152  14.207
ATOM    158  HD1 LYS    12       3.143   6.694  14.857
ATOM    159  HD2 LYS    12       2.601   6.534  13.169
ATOM    160  HE1 LYS    12       4.726   4.665  14.123
ATOM    161  HE2 LYS    12       3.067   4.420  14.721
ATOM    162  O   LYS    12       1.962   9.419  11.152
ATOM    163  N   GLY    13       2.727   7.613  10.047
ATOM    164  CA  GLY    13       1.422   7.246   9.509
ATOM    165  C   GLY    13       0.851   6.040  10.237
ATOM    166  HN  GLY    13       3.533   7.074   9.767
ATOM    167  HA1 GLY    13       0.732   8.083   9.625
ATOM    168  HA2 GLY    13       1.520   7.001   8.452
ATOM    169  O   GLY    13       1.540   5.398  11.039
ATOM    170  N   LYS    14      -0.413   5.736   9.954
ATOM    171  CA  LYS    14      -1.113   4.608  10.568
ATOM    172  C   LYS    14      -0.356   3.294  10.353
ATOM    173  HN  LYS    14      -0.928   6.297   9.290
ATOM    174  CB  LYS    14      -2.544   4.522  10.030
ATOM    175  CG  LYS    14      -3.471   3.650  10.858
ATOM    176  CD  LYS    14      -4.922   4.040  10.633
ATOM    177  CE  LYS    14      -5.803   3.631  11.802
ATOM    178  NZ  LYS    14      -7.067   4.422  11.804
ATOM    179  HZ1 LYS    14      -7.641   4.139  12.586
ATOM    180  HZ2 LYS    14      -7.568   4.259  10.943
ATOM    181  HZ3 LYS    14      -6.849   5.405  11.886
ATOM    182  HA  LYS    14      -1.209   4.780  11.640
ATOM    183  HB1 LYS    14      -2.984   5.520  10.004
ATOM    184  HB2 LYS    14      -2.530   4.106   9.023
ATOM    185  HG1 LYS    14      -3.340   2.607  10.573
ATOM    186  HG2 LYS    14      -3.235   3.770  11.916
ATOM    187  HD1 LYS    14      -4.994   5.121  10.512
ATOM    188  HD2 LYS    14      -5.296   3.549   9.735
ATOM    189  HE1 LYS    14      -6.048   2.572  11.720
ATOM    190  HE2 LYS    14      -5.273   3.810  12.738
ATOM    191  O   LYS    14      -0.094   2.563  11.308
ATOM    192  N   PHE    15       0.026   3.030   9.102
ATOM    193  CA  PHE    15       0.670   1.768   8.715
ATOM    194  C   PHE    15       2.173   1.919   8.423
ATOM    195  HN  PHE    15      -0.126   3.716   8.376
ATOM    196  CB  PHE    15      -0.059   1.145   7.500
ATOM    197  CG  PHE    15      -1.573   1.043   7.480
ATOM    198  CD1 PHE    15      -2.210  -0.118   7.905
ATOM    199  CE1 PHE    15      -3.598  -0.210   7.891
ATOM    200  HD1 PHE    15      -1.621  -0.967   8.252
ATOM    201  CZ  PHE    15      -4.372   0.854   7.442
ATOM    202  HE1 PHE    15      -4.087  -1.122   8.233
ATOM    203  CE2 PHE    15      -3.758   2.016   7.008
ATOM    204  HZ  PHE    15      -5.458   0.773   7.433
ATOM    205  CD2 PHE    15      -2.368   2.109   7.025
ATOM    206  HE2 PHE    15      -4.361   2.852   6.655
ATOM    207  HD2 PHE    15      -1.879   3.021   6.683
ATOM    208  HA  PHE    15       0.563   1.043   9.522
ATOM    209  HB1 PHE    15       0.199   1.798   6.666
ATOM    210  HB2 PHE    15       0.360   0.192   7.180
ATOM    211  O   PHE    15       2.776   1.066   7.754
ATOM    212  N   GLY    16       2.773   2.999   8.922
ATOM    213  CA  GLY    16       4.206   3.252   8.737
ATOM    214  C   GLY    16       4.561   4.708   8.485
ATOM    215  HN  GLY    16       2.236   3.675   9.447
ATOM    216  HA1 GLY    16       4.748   2.944   9.631
ATOM    217  HA2 GLY    16       4.568   2.685   7.880
ATOM    218  O   GLY    16       3.681   5.549   8.289
ATOM    219  N   ASN    17       5.857   5.007   8.459
ATOM    220  CA  ASN    17       6.316   6.395   8.364
ATOM    221  C   ASN    17       6.447   6.983   6.956
ATOM    222  HN  ASN    17       6.543   4.268   8.506
ATOM    223  CB  ASN    17       7.638   6.583   9.131
ATOM    224  CG  ASN    17       7.504   6.325  10.625
ATOM    225  ND2 ASN    17       8.632   6.056  11.260
ATOM    226  HD1 ASN    17       8.607   5.877  12.252
ATOM    227  HD2 ASN    17       9.496   6.036  10.741
ATOM    228  OD1 ASN    17       6.412   6.368  11.204
ATOM    229  HA  ASN    17       5.618   7.046   8.892
ATOM    230  HB1 ASN    17       8.385   5.892   8.743
ATOM    231  HB2 ASN    17       7.990   7.607   9.004
ATOM    232  O   ASN    17       6.420   6.278   5.944
ATOM    233  N   VAL    18       6.591   8.300   6.910
ATOM    234  CA  VAL    18       7.002   8.969   5.694
ATOM    235  C   VAL    18       8.426   9.479   5.886
ATOM    236  HN  VAL    18       6.412   8.854   7.736
ATOM    237  CB  VAL    18       6.075  10.148   5.392
ATOM    238  CG1 VAL    18       6.327  10.635   3.979
ATOM    239  CG2 VAL    18       4.626   9.731   5.557
ATOM    240  HA  VAL    18       6.966   8.266   4.862
ATOM    241  HB  VAL    18       6.272  10.956   6.097
ATOM    242  HG1 VAL    18       5.668  11.476   3.761
ATOM    243  HG2 VAL    18       7.365  10.954   3.884
ATOM    244  HG3 VAL    18       6.129   9.827   3.275
ATOM    245  HG4 VAL    18       3.976  10.579   5.340
ATOM    246  HG5 VAL    18       4.401   8.916   4.869
ATOM    247  HG6 VAL    18       4.457   9.399   6.581
ATOM    248  O   VAL    18       8.737  10.065   6.914
ATOM    249  N   TYR    19       9.290   9.235   4.911
ATOM    250  CA  TYR    19      10.689   9.659   4.991
ATOM    251  C   TYR    19      11.039  10.636   3.904
ATOM    252  HN  TYR    19       8.986   8.743   4.083
ATOM    253  CB  TYR    19      11.636   8.454   4.889
ATOM    254  CG  TYR    19      11.504   7.546   6.088
ATOM    255  CD1 TYR    19      10.512   6.564   6.125
ATOM    256  CE1 TYR    19      10.350   5.749   7.213
ATOM    257  HD1 TYR    19       9.843   6.433   5.274
ATOM    258  CZ  TYR    19      11.176   5.905   8.302
ATOM    259  HE1 TYR    19       9.572   4.986   7.211
ATOM    260  CE2 TYR    19      12.173   6.880   8.313
ATOM    261  OH  TYR    19      10.973   5.069   9.374
ATOM    262  CD2 TYR    19      12.326   7.700   7.209
ATOM    263  HE2 TYR    19      12.819   6.989   9.184
ATOM    264  HD2 TYR    19      13.092   8.475   7.208
ATOM    265  HH  TYR    19      10.252   4.450   9.236
ATOM    266  HA  TYR    19      10.869  10.139   5.953
ATOM    267  HB1 TYR    19      11.399   7.880   3.993
ATOM    268  HB2 TYR    19      12.666   8.805   4.833
ATOM    269  O   TYR    19      10.549  10.524   2.773
ATOM    270  N   LEU    20      11.895  11.598   4.235
ATOM    271  CA  LEU    20      12.490  12.442   3.203
ATOM    272  C   LEU    20      13.444  11.532   2.457
ATOM    273  HN  LEU    20      12.134  11.745   5.205
ATOM    274  CB  LEU    20      13.217  13.639   3.830
ATOM    275  CG  LEU    20      13.829  14.632   2.837
ATOM    276  CD1 LEU    20      12.798  15.334   1.966
ATOM    277  CD2 LEU    20      14.709  15.629   3.560
ATOM    278  HA  LEU    20      11.706  12.826   2.550
ATOM    279  HB1 LEU    20      12.518  14.209   4.443
ATOM    280  HB2 LEU    20      14.037  13.282   4.452
ATOM    281  HG  LEU    20      14.513  14.106   2.172
ATOM    282  HD1 LEU    20      13.302  16.022   1.288
ATOM    283  HD2 LEU    20      12.245  14.594   1.388
ATOM    284  HD3 LEU    20      12.106  15.891   2.598
ATOM    285  HD4 LEU    20      15.136  16.327   2.840
ATOM    286  HD5 LEU    20      14.113  16.179   4.289
ATOM    287  HD6 LEU    20      15.512  15.101   4.073
ATOM    288  O   LEU    20      14.027  10.657   3.071
ATOM    289  N   ALA    21      13.588  11.694   1.147
ATOM    290  CA  ALA    21      14.463  10.791   0.399
ATOM    291  C   ALA    21      14.907  11.424  -0.873
ATOM    292  HN  ALA    21      13.093  12.439   0.676
ATOM    293  CB  ALA    21      13.756   9.499   0.087
ATOM    294  HA  ALA    21      15.341  10.555   1.000
ATOM    295  HB1 ALA    21      14.425   8.843  -0.469
ATOM    296  HB2 ALA    21      13.461   9.013   1.017
ATOM    297  HB3 ALA    21      12.869   9.705  -0.512
ATOM    298  O   ALA    21      14.280  12.384  -1.364
ATOM    299  N   ARG    22      15.987  10.891  -1.433
ATOM    300  CA  ARG    22      16.513  11.468  -2.665
ATOM    301  C   ARG    22      16.839  10.382  -3.666
ATOM    302  HN  ARG    22      16.433  10.094  -1.003
ATOM    303  CB  ARG    22      17.761  12.299  -2.377
ATOM    304  CG  ARG    22      18.266  13.023  -3.615
ATOM    305  CD  ARG    22      19.500  13.863  -3.370
ATOM    306  NE  ARG    22      20.592  13.114  -2.768
ATOM    307  CZ  ARG    22      21.873  13.475  -2.865
ATOM    308  HE  ARG    22      20.195  12.314  -2.292
ATOM    309  NH1 ARG    22      22.210  14.574  -3.557
ATOM    310  H11 ARG    22      21.501  15.137  -4.009
ATOM    311  H12 ARG    22      23.164  14.894  -3.662
ATOM    312  NH2 ARG    22      22.819  12.737  -2.272
ATOM    313  H21 ARG    22      22.598  11.903  -1.744
ATOM    314  H22 ARG    22      23.801  12.975  -2.320
ATOM    315  HA  ARG    22      15.770  12.137  -3.100
ATOM    316  HB1 ARG    22      17.533  13.047  -1.617
ATOM    317  HB2 ARG    22      18.557  11.648  -2.017
ATOM    318  HG1 ARG    22      18.519  12.295  -4.385
ATOM    319  HG2 ARG    22      17.489  13.691  -3.988
ATOM    320  HD1 ARG    22      19.860  14.266  -4.317
ATOM    321  HD2 ARG    22      19.253  14.684  -2.696
ATOM    322  O   ARG    22      17.506   9.403  -3.355
ATOM    323  N   GLU    23      16.368  10.577  -4.875
ATOM    324  CA  GLU    23      16.642   9.674  -5.960
ATOM    325  C   GLU    23      18.107   9.817  -6.431
ATOM    326  HN  GLU    23      15.792  11.385  -5.065
ATOM    327  CB  GLU    23      15.634   9.944  -7.079
ATOM    328  CG  GLU    23      15.532   8.835  -8.098
ATOM    329  CD  GLU    23      16.554   8.977  -9.199
ATOM    330  OE1 GLU    23      16.624  10.082  -9.771
ATOM    331  OE2 GLU    23      17.277   8.000  -9.486
ATOM    332  HA  GLU    23      16.476   8.649  -5.630
ATOM    333  HB1 GLU    23      14.641  10.077  -6.650
ATOM    334  HB2 GLU    23      15.921  10.848  -7.617
ATOM    335  HG1 GLU    23      15.693   7.875  -7.608
ATOM    336  HG2 GLU    23      14.541   8.849  -8.552
ATOM    337  O   GLU    23      18.513  10.836  -7.009
ATOM    338  NT  AME    24      18.893   8.777  -6.180
ATOM    339  CT  AME    24      20.318   8.733  -6.529
ATOM    340  HN  AME    24      18.513   7.960  -5.725
ATOM    341  HT1 AME    24      20.739   7.777  -6.220
ATOM    342  HT2 AME    24      20.432   8.849  -7.607
ATOM    343  HT3 AME    24      20.842   9.542  -6.019
ATOM    344  H1  ACE    25      15.765  13.715  -7.586
ATOM    345  CH3 ACE    25      15.410  14.620  -7.095
ATOM    346  C   ACE    25      14.920  14.322  -5.686
ATOM    347  H2  ACE    25      14.593  15.038  -7.683
ATOM    348  H3  ACE    25      16.229  15.338  -7.051
ATOM    349  O   ACE    25      15.006  13.175  -5.229
ATOM    350  N   ILE    26      14.458  15.351  -4.977
ATOM    351  CA  ILE    26      14.057  15.200  -3.547
ATOM    352  C   ILE    26      12.566  14.871  -3.481
ATOM    353  HN  ILE    26      14.373  16.261  -5.408
ATOM    354  CB  ILE    26      14.501  16.438  -2.688
ATOM    355  CG1 ILE    26      16.012  16.373  -2.443
ATOM    356  CG2 ILE    26      13.865  16.495  -1.302
ATOM    357  CD1 ILE    26      16.435  15.553  -1.235
ATOM    358  HA  ILE    26      14.632  14.394  -3.091
ATOM    359  HB  ILE    26      14.258  17.357  -3.221
ATOM    360  HG1 ILE    26      16.502  15.927  -3.308
ATOM    361  HG2 ILE    26      16.399  17.380  -2.286
ATOM    362  HG3 ILE    26      14.223  17.379  -0.773
ATOM    363  HG4 ILE    26      12.780  16.546  -1.401
ATOM    364  HG5 ILE    26      14.136  15.602  -0.740
ATOM    365  HD1 ILE    26      17.521  15.569  -1.147
ATOM    366  HD2 ILE    26      15.992  15.978  -0.334
ATOM    367  HD3 ILE    26      16.095  14.525  -1.356
ATOM    368  O   ILE    26      11.784  15.340  -4.326
ATOM    369  N   LEU    27      12.173  14.044  -2.519
ATOM    370  CA  LEU    27      10.802  13.503  -2.506
ATOM    371  C   LEU    27      10.463  12.834  -1.199
ATOM    372  HN  LEU    27      12.818  13.782  -1.788
ATOM    373  CB  LEU    27      10.612  12.480  -3.633
ATOM    374  CG  LEU    27      11.752  11.471  -3.827
ATOM    375  CD1 LEU    27      11.682  10.357  -2.816
ATOM    376  CD2 LEU    27      11.744  10.907  -5.237
ATOM    377  HA  LEU    27      10.090  14.313  -2.665
ATOM    378  HB1 LEU    27       9.716  11.890  -3.441
ATOM    379  HB2 LEU    27      10.506  13.002  -4.584
ATOM    380  HG  LEU    27      12.710  11.979  -3.714
ATOM    381  HD1 LEU    27      12.504   9.662  -2.983
ATOM    382  HD2 LEU    27      11.757  10.773  -1.811
ATOM    383  HD3 LEU    27      10.734   9.830  -2.920
ATOM    384  HD4 LEU    27      12.561  10.195  -5.348
ATOM    385  HD5 LEU    27      10.795  10.403  -5.422
ATOM    386  HD6 LEU    27      11.869  11.719  -5.954
ATOM    387  O   LEU    27      11.307  12.711  -0.323
ATOM    388  N   ALA    28       9.229  12.371  -1.066
ATOM    389  CA  ALA    28       8.826  11.661   0.136
ATOM    390  C   ALA    28       8.404  10.272  -0.252
ATOM    391  HN  ALA    28       8.557  12.512  -1.807
ATOM    392  CB  ALA    28       7.700  12.366   0.824
ATOM    393  HA  ALA    28       9.665  11.615   0.830
ATOM    394  HB1 ALA    28       7.418  11.814   1.721
ATOM    395  HB2 ALA    28       8.016  13.372   1.102
ATOM    396  HB3 ALA    28       6.844  12.428   0.152
ATOM    397  O   ALA    28       7.782  10.058  -1.295
ATOM    398  N   LEU    29       8.757   9.336   0.615
ATOM    399  CA  LEU    29       8.509   7.943   0.442
ATOM    400  C   LEU    29       7.683   7.538   1.603
ATOM    401  HN  LEU    29       9.236   9.595   1.466
ATOM    402  CB  LEU    29       9.814   7.213   0.608
ATOM    403  CG  LEU    29      10.591   6.599  -0.529
ATOM    404  CD1 LEU    29      10.993   5.263   0.064
ATOM    405  CD2 LEU    29       9.745   6.369  -1.768
ATOM    406  HA  LEU    29       7.980   7.782  -0.497
ATOM    407  HB1 LEU    29      10.553   7.885   1.044
ATOM    408  HB2 LEU    29       9.670   6.356   1.266
ATOM    409  HG  LEU    29      11.442   7.235  -0.773
ATOM    410  HD1 LEU    29      11.574   4.701  -0.667
ATOM    411  HD2 LEU    29      11.595   5.428   0.958
ATOM    412  HD3 LEU    29      10.099   4.699   0.329
ATOM    413  HD4 LEU    29      10.360   5.926  -2.551
ATOM    414  HD5 LEU    29       8.922   5.696  -1.527
ATOM    415  HD6 LEU    29       9.344   7.321  -2.116
ATOM    416  O   LEU    29       8.203   7.520   2.733
ATOM    417  N   LYS    30       6.397   7.256   1.356
ATOM    418  CA  LYS    30       5.512   6.663   2.375
ATOM    419  C   LYS    30       5.696   5.153   2.322
ATOM    420  HN  LYS    30       6.006   7.451   0.445
ATOM    421  CB  LYS    30       4.059   7.035   2.126
ATOM    422  CG  LYS    30       3.026   6.469   3.099
ATOM    423  CD  LYS    30       1.659   7.141   3.121
ATOM    424  CE  LYS    30       0.783   6.826   1.917
ATOM    425  NZ  LYS    30      -0.562   7.509   1.909
ATOM    426  HZ1 LYS    30      -1.196   7.123   1.224
ATOM    427  HZ2 LYS    30      -0.347   8.474   1.700
ATOM    428  HZ3 LYS    30      -1.027   7.455   2.804
ATOM    429  HA  LYS    30       5.784   7.044   3.360
ATOM    430  HB1 LYS    30       3.898   8.112   2.177
ATOM    431  HB2 LYS    30       3.919   6.743   1.085
ATOM    432  HG1 LYS    30       2.929   5.384   3.058
ATOM    433  HG2 LYS    30       3.367   6.643   4.120
ATOM    434  HD1 LYS    30       1.212   6.680   4.001
ATOM    435  HD2 LYS    30       1.795   8.215   3.246
ATOM    436  HE1 LYS    30       1.343   7.231   1.074
ATOM    437  HE2 LYS    30       0.578   5.755   1.884
ATOM    438  O   LYS    30       5.477   4.518   1.282
ATOM    439  N   VAL    31       6.166   4.554   3.405
ATOM    440  CA  VAL    31       6.396   3.136   3.632
ATOM    441  C   VAL    31       5.123   2.547   4.219
ATOM    442  HN  VAL    31       6.417   5.104   4.214
ATOM    443  CB  VAL    31       7.563   2.898   4.613
ATOM    444  CG1 VAL    31       7.949   1.442   4.778
ATOM    445  CG2 VAL    31       8.778   3.672   4.112
ATOM    446  HA  VAL    31       6.636   2.650   2.687
ATOM    447  HB  VAL    31       7.580   3.197   5.661
ATOM    448  HG1 VAL    31       7.978   1.020   3.774
ATOM    449  HG2 VAL    31       8.925   1.329   5.250
ATOM    450  HG3 VAL    31       7.241   0.861   5.370
ATOM    451  HG4 VAL    31       8.517   4.655   4.503
ATOM    452  HG5 VAL    31       9.683   3.383   4.646
ATOM    453  HG6 VAL    31       9.007   3.514   3.058
ATOM    454  O   VAL    31       4.505   3.130   5.124
ATOM    455  N   LEU    32       4.687   1.403   3.699
ATOM    456  CA  LEU    32       3.555   0.620   4.192
ATOM    457  C   LEU    32       3.964  -0.847   4.405
ATOM    458  HN  LEU    32       5.151   1.009   2.894
ATOM    459  CB  LEU    32       2.349   0.772   3.269
ATOM    460  CG  LEU    32       1.916   2.216   2.949
ATOM    461  CD1 LEU    32       1.126   2.232   1.651
ATOM    462  CD2 LEU    32       0.914   2.457   4.068
ATOM    463  HA  LEU    32       3.213   1.033   5.142
ATOM    464  HB1 LEU    32       2.833   0.430   2.354
ATOM    465  HB2 LEU    32       1.471   0.145   3.426
ATOM    466  HG  LEU    32       2.830   2.809   2.907
ATOM    467  HD1 LEU    32       0.743   3.214   1.374
ATOM    468  HD2 LEU    32       1.536   1.686   0.801
ATOM    469  HD3 LEU    32       0.210   1.680   1.860
ATOM    470  HD4 LEU    32       0.570   3.491   4.059
ATOM    471  HD5 LEU    32       0.134   1.696   4.097
ATOM    472  HD6 LEU    32       1.459   2.258   4.991
ATOM    473  O   LEU    32       4.351  -1.545   3.452
ATOM    474  N   PHE    33       3.908  -1.187   5.694
ATOM    475  CA  PHE    33       4.260  -2.499   6.257
ATOM    476  C   PHE    33       3.057  -3.454   6.115
ATOM    477  HN  PHE    33       3.600  -0.511   6.379
ATOM    478  CB  PHE    33       4.706  -2.353   7.720
ATOM    479  CG  PHE    33       6.026  -1.648   7.917
ATOM    480  CD1 PHE    33       7.207  -2.379   8.044
ATOM    481  CE1 PHE    33       8.429  -1.743   8.228
ATOM    482  HD1 PHE    33       7.182  -3.468   7.999
ATOM    483  CZ  PHE    33       8.477  -0.358   8.292
ATOM    484  HE1 PHE    33       9.341  -2.331   8.322
ATOM    485  CE2 PHE    33       7.310   0.391   8.172
ATOM    486  HZ  PHE    33       9.432   0.148   8.435
ATOM    487  CD2 PHE    33       6.093  -0.252   7.992
ATOM    488  HE2 PHE    33       7.353   1.479   8.220
ATOM    489  HD2 PHE    33       5.176   0.332   7.906
ATOM    490  HA  PHE    33       5.115  -2.908   5.718
ATOM    491  HB1 PHE    33       4.007  -1.728   8.276
ATOM    492  HB2 PHE    33       4.753  -3.351   8.155
ATOM    493  O   PHE    33       2.002  -3.245   6.741
ATOM    494  N   LYS    34       3.283  -4.471   5.280
ATOM    495  CA  LYS    34       2.380  -5.537   4.841
ATOM    496  C   LYS    34       1.748  -6.341   5.973
ATOM    497  HN  LYS    34       4.193  -4.577   4.854
ATOM    498  CB  LYS    34       3.094  -6.496   3.903
ATOM    499  CG  LYS    34       3.344  -5.928   2.532
ATOM    500  CD  LYS    34       4.051  -6.861   1.574
ATOM    501  CE  LYS    34       4.363  -6.212   0.243
ATOM    502  NZ  LYS    34       5.009  -7.086  -0.756
ATOM    503  HZ1 LYS    34       5.131  -6.761  -1.704
ATOM    504  HZ2 LYS    34       4.493  -7.944  -0.894
ATOM    505  HZ3 LYS    34       5.940  -7.299  -0.428
ATOM    506  HA  LYS    34       1.561  -5.106   4.265
ATOM    507  HB1 LYS    34       4.031  -6.870   4.316
ATOM    508  HB2 LYS    34       2.374  -7.300   3.746
ATOM    509  HG1 LYS    34       2.343  -5.733   2.147
ATOM    510  HG2 LYS    34       3.998  -5.060   2.615
ATOM    511  HD1 LYS    34       4.970  -7.254   2.009
ATOM    512  HD2 LYS    34       3.478  -7.785   1.498
ATOM    513  HE1 LYS    34       3.528  -5.702  -0.235
ATOM    514  HE2 LYS    34       5.041  -5.404   0.518
ATOM    515  O   LYS    34       0.586  -6.799   5.856
ATOM    516  N   ALA    35       2.419  -6.556   7.112
ATOM    517  CA  ALA    35       1.868  -7.199   8.310
ATOM    518  C   ALA    35       0.621  -6.499   8.885
ATOM    519  HN  ALA    35       3.383  -6.266   7.190
ATOM    520  CB  ALA    35       2.939  -7.336   9.393
ATOM    521  HA  ALA    35       1.580  -8.223   8.073
ATOM    522  HB1 ALA    35       3.528  -6.429   9.531
ATOM    523  HB2 ALA    35       2.670  -7.782  10.351
ATOM    524  HB3 ALA    35       3.636  -8.075   8.998
ATOM    525  O   ALA    35      -0.265  -7.155   9.466
ATOM    526  N   GLN    36       0.489  -5.185   8.709
ATOM    527  CA  GLN    36      -0.605  -4.431   9.314
ATOM    528  C   GLN    36      -1.700  -4.280   8.293
ATOM    529  HN  GLN    36       1.159  -4.684   8.143
ATOM    530  CB  GLN    36      -0.113  -3.082   9.788
ATOM    531  CG  GLN    36      -0.978  -2.291  10.743
ATOM    532  CD  GLN    36      -0.344  -1.039  11.287
ATOM    533  NE2 GLN    36      -1.171  -0.005  11.438
ATOM    534  HE1 GLN    36      -0.825   0.931  11.580
ATOM    535  HE2 GLN    36      -2.148  -0.101  11.210
ATOM    536  OE1 GLN    36       0.880  -0.867  11.424
ATOM    537  HA  GLN    36      -0.980  -4.970  10.185
ATOM    538  HB1 GLN    36       0.830  -3.250  10.309
ATOM    539  HB2 GLN    36       0.180  -2.349   9.037
ATOM    540  HG1 GLN    36      -1.908  -2.040  10.234
ATOM    541  HG2 GLN    36      -1.186  -2.971  11.569
ATOM    542  O   GLN    36      -2.877  -4.216   8.645
ATOM    543  N   LEU    37      -1.296  -4.220   7.031
ATOM    544  CA  LEU    37      -2.194  -4.090   5.902
ATOM    545  C   LEU    37      -3.116  -5.275   5.676
ATOM    546  HN  LEU    37      -0.310  -4.265   6.817
ATOM    547  CB  LEU    37      -1.426  -3.833   4.610
ATOM    548  CG  LEU    37      -0.772  -2.463   4.380
ATOM    549  CD1 LEU    37       0.405  -2.529   3.422
ATOM    550  CD2 LEU    37      -1.730  -1.366   3.944
ATOM    551  HA  LEU    37      -2.835  -3.220   6.046
ATOM    552  HB1 LEU    37      -0.656  -4.594   4.483
ATOM    553  HB2 LEU    37      -2.057  -3.921   3.725
ATOM    554  HG  LEU    37      -0.274  -2.124   5.288
ATOM    555  HD1 LEU    37       0.324  -3.420   2.800
ATOM    556  HD2 LEU    37       0.460  -1.768   2.644
ATOM    557  HD3 LEU    37       1.393  -2.552   3.880
ATOM    558  HD4 LEU    37      -2.182  -1.499   2.961
ATOM    559  HD5 LEU    37      -2.528  -1.314   4.685
ATOM    560  HD6 LEU    37      -1.293  -0.370   4.009
ATOM    561  O   LEU    37      -4.333  -5.082   5.650
ATOM    562  N   GLU    38      -2.545  -6.483   5.537
ATOM    563  CA  GLU    38      -3.329  -7.737   5.445
ATOM    564  C   GLU    38      -4.223  -7.964   6.630
ATOM    565  HN  GLU    38      -1.539  -6.561   5.490
ATOM    566  CB  GLU    38      -2.472  -8.992   5.452
ATOM    567  CG  GLU    38      -1.590  -9.007   4.238
ATOM    568  CD  GLU    38      -1.603 -10.366   3.570
ATOM    569  OE1 GLU    38      -2.514 -10.645   2.760
ATOM    570  OE2 GLU    38      -0.788 -11.278   3.821
ATOM    571  HA  GLU    38      -3.962  -7.707   4.558
ATOM    572  HB1 GLU    38      -1.792  -8.911   6.300
ATOM    573  HB2 GLU    38      -2.998  -9.921   5.672
ATOM    574  HG1 GLU    38      -2.043  -8.341   3.503
ATOM    575  HG2 GLU    38      -0.649  -8.471   4.364
ATOM    576  O   GLU    38      -5.392  -8.323   6.476
ATOM    577  N   LYS    39      -3.737  -7.796   7.859
ATOM    578  CA  LYS    39      -4.370  -8.024   9.147
ATOM    579  C   LYS    39      -5.539  -7.092   9.499
ATOM    580  HN  LYS    39      -2.791  -7.462   7.983
ATOM    581  CB  LYS    39      -3.336  -8.027  10.286
ATOM    582  CG  LYS    39      -2.507  -9.319  10.244
ATOM    583  CD  LYS    39      -3.262 -10.553  10.745
ATOM    584  CE  LYS    39      -2.364 -11.785  10.809
ATOM    585  NZ  LYS    39      -3.155 -13.043  10.809
ATOM    586  HZ1 LYS    39      -3.566 -13.326  11.687
ATOM    587  HZ2 LYS    39      -2.559 -13.827  10.586
ATOM    588  HZ3 LYS    39      -3.879 -13.057  10.104
ATOM    589  HA  LYS    39      -4.772  -9.037   9.181
ATOM    590  HB1 LYS    39      -2.641  -7.189  10.353
ATOM    591  HB2 LYS    39      -3.814  -7.934  11.262
ATOM    592  HG1 LYS    39      -2.126  -9.489   9.237
ATOM    593  HG2 LYS    39      -1.640  -9.163  10.887
ATOM    594  HD1 LYS    39      -3.746 -10.257  11.675
ATOM    595  HD2 LYS    39      -4.074 -10.894  10.103
ATOM    596  HE1 LYS    39      -1.600 -11.793  10.031
ATOM    597  HE2 LYS    39      -1.712 -11.704  11.678
ATOM    598  O   LYS    39      -6.427  -7.484  10.257
ATOM    599  N   ALA    40      -5.552  -5.896   8.904
ATOM    600  CA  ALA    40      -6.687  -4.982   9.070
ATOM    601  C   ALA    40      -7.725  -5.357   8.002
ATOM    602  HN  ALA    40      -4.771  -5.612   8.331
ATOM    603  CB  ALA    40      -6.235  -3.531   9.019
ATOM    604  HA  ALA    40      -7.104  -5.099  10.071
ATOM    605  HB1 ALA    40      -5.706  -3.109   9.873
ATOM    606  HB2 ALA    40      -5.654  -3.346   8.116
ATOM    607  HB3 ALA    40      -7.077  -2.878   8.788
ATOM    608  O   ALA    40      -8.919  -5.410   8.307
ATOM    609  N   GLY    41      -7.270  -5.611   6.768
ATOM    610  CA  GLY    41      -8.169  -5.967   5.646
ATOM    611  C   GLY    41      -8.144  -4.738   4.736
ATOM    612  HN  GLY    41      -6.279  -5.562   6.578
ATOM    613  HA1 GLY    41      -7.788  -6.855   5.141
ATOM    614  HA2 GLY    41      -9.169  -6.170   6.030
ATOM    615  O   GLY    41      -9.200  -4.205   4.374
ATOM    616  N   VAL    42      -6.989  -4.224   4.306
ATOM    617  CA  VAL    42      -6.946  -2.978   3.526
ATOM    618  C   VAL    42      -5.967  -3.005   2.336
ATOM    619  HN  VAL    42      -6.120  -4.695   4.516
ATOM    620  CB  VAL    42      -6.635  -1.757   4.424
ATOM    621  CG1 VAL    42      -7.693  -1.327   5.423
ATOM    622  CG2 VAL    42      -5.308  -2.002   5.131
ATOM    623  HA  VAL    42      -7.936  -2.770   3.118
ATOM    624  HB  VAL    42      -6.598  -0.826   3.858
ATOM    625  HG1 VAL    42      -8.624  -1.073   4.916
ATOM    626  HG2 VAL    42      -7.895  -2.170   6.084
ATOM    627  HG3 VAL    42      -7.464  -0.456   6.036
ATOM    628  HG4 VAL    42      -4.541  -2.274   4.406
ATOM    629  HG5 VAL    42      -5.021  -1.042   5.560
ATOM    630  HG6 VAL    42      -5.376  -2.734   5.936
ATOM    631  O   VAL    42      -5.586  -1.955   1.812
ATOM    632  N   GLU    43      -5.531  -4.167   1.865
ATOM    633  CA  GLU    43      -4.776  -4.273   0.633
ATOM    634  C   GLU    43      -5.502  -3.602  -0.546
ATOM    635  HN  GLU    43      -5.724  -5.018   2.373
ATOM    636  CB  GLU    43      -4.491  -5.734   0.284
ATOM    637  CG  GLU    43      -3.595  -5.999  -0.925
ATOM    638  CD  GLU    43      -3.514  -7.481  -1.195
ATOM    639  OE1 GLU    43      -3.638  -8.324  -0.267
ATOM    640  OE2 GLU    43      -3.224  -7.794  -2.375
ATOM    641  HA  GLU    43      -3.808  -3.787   0.756
ATOM    642  HB1 GLU    43      -4.014  -6.157   1.168
ATOM    643  HB2 GLU    43      -5.451  -6.245   0.352
ATOM    644  HG1 GLU    43      -4.005  -5.558  -1.834
ATOM    645  HG2 GLU    43      -2.577  -5.680  -0.703
ATOM    646  O   GLU    43      -4.879  -2.864  -1.338
ATOM    647  N   HIS    44      -6.803  -3.833  -0.723
ATOM    648  CA  HIS    44      -7.493  -3.320  -1.896
ATOM    649  C   HIS    44      -7.789  -1.848  -1.732
ATOM    650  HN  HIS    44      -7.316  -4.369  -0.037
ATOM    651  CB  HIS    44      -8.735  -4.153  -2.276
ATOM    652  CG  HIS    44      -9.203  -4.028  -3.733
ATOM    653  ND1 HIS    44     -10.309  -4.674  -4.213
ATOM    654  CE1 HIS    44     -10.484  -4.362  -5.522
ATOM    655  NE2 HIS    44      -9.494  -3.506  -5.885
ATOM    656  HE  HIS    44     -11.316  -4.793  -6.078
ATOM    657  CD2 HIS    44      -8.690  -3.274  -4.808
ATOM    658  HNE HIS    44      -9.381  -3.110  -6.807
ATOM    659  HD  HIS    44      -7.836  -2.603  -4.899
ATOM    660  HA  HIS    44      -6.867  -3.459  -2.777
ATOM    661  HB1 HIS    44      -8.413  -5.193  -2.222
ATOM    662  HB2 HIS    44      -9.637  -4.006  -1.682
ATOM    663  O   HIS    44      -8.111  -1.162  -2.727
ATOM    664  N   GLN    45      -7.690  -1.284  -0.520
ATOM    665  CA  GLN    45      -7.868   0.150  -0.223
ATOM    666  C   GLN    45      -6.573   0.856  -0.642
ATOM    667  HN  GLN    45      -7.477  -1.857   0.284
ATOM    668  CB  GLN    45      -8.201   0.359   1.245
ATOM    669  CG  GLN    45      -9.367  -0.399   1.849
ATOM    670  CD  GLN    45     -10.693  -0.089   1.180
ATOM    671  NE2 GLN    45     -10.905  -0.733   0.028
ATOM    672  HE1 GLN    45     -11.689  -0.378  -0.497
ATOM    673  HE2 GLN    45     -10.291  -1.489  -0.233
ATOM    674  OE1 GLN    45     -11.425   0.814   1.590
ATOM    675  HA  GLN    45      -8.718   0.535  -0.787
ATOM    676  HB1 GLN    45      -7.346   0.036   1.840
ATOM    677  HB2 GLN    45      -8.394   1.404   1.485
ATOM    678  HG1 GLN    45      -9.267  -1.483   1.896
ATOM    679  HG2 GLN    45      -9.394  -0.136   2.906
ATOM    680  O   GLN    45      -6.620   1.999  -1.124
ATOM    681  N   LEU    46      -5.423   0.181  -0.505
ATOM    682  CA  LEU    46      -4.161   0.641  -1.062
ATOM    683  C   LEU    46      -4.191   0.838  -2.554
ATOM    684  HN  LEU    46      -5.410  -0.690   0.005
ATOM    685  CB  LEU    46      -3.060  -0.372  -0.821
ATOM    686  CG  LEU    46      -1.800   0.197  -0.149
ATOM    687  CD1 LEU    46      -0.773  -0.903   0.101
ATOM    688  CD2 LEU    46      -1.235   1.308  -1.021
ATOM    689  HA  LEU    46      -3.893   1.598  -0.615
ATOM    690  HB1 LEU    46      -3.576  -1.062  -0.153
ATOM    691  HB2 LEU    46      -2.655  -0.858  -1.709
ATOM    692  HG  LEU    46      -2.085   0.586   0.828
ATOM    693  HD1 LEU    46       0.093  -0.491   0.621
ATOM    694  HD2 LEU    46      -1.204  -1.746   0.641
ATOM    695  HD3 LEU    46      -0.293  -1.232  -0.820
ATOM    696  HD4 LEU    46      -1.702   2.282  -0.877
ATOM    697  HD5 LEU    46      -0.175   1.480  -0.837
ATOM    698  HD6 LEU    46      -1.191   1.072  -2.085
ATOM    699  O   LEU    46      -3.761   1.869  -3.065
ATOM    700  N   ARG    47      -4.691  -0.135  -3.295
ATOM    701  CA  ARG    47      -4.714  -0.026  -4.731
ATOM    702  C   ARG    47      -5.672   1.028  -5.264
ATOM    703  HN  ARG    47      -5.062  -0.964  -2.851
ATOM    704  CB  ARG    47      -4.901  -1.377  -5.416
ATOM    705  CG  ARG    47      -3.831  -2.284  -4.818
ATOM    706  CD  ARG    47      -3.796  -3.671  -5.449
ATOM    707  NE  ARG    47      -3.258  -4.804  -4.684
ATOM    708  CZ  ARG    47      -2.036  -5.328  -4.849
ATOM    709  HE  ARG    47      -3.969  -5.102  -4.028
ATOM    710  NH1 ARG    47      -1.186  -4.838  -5.769
ATOM    711  H11 ARG    47      -1.455  -4.060  -6.357
ATOM    712  H12 ARG    47      -0.257  -5.209  -5.920
ATOM    713  NH2 ARG    47      -1.665  -6.361  -4.089
ATOM    714  H21 ARG    47      -2.278  -6.762  -3.391
ATOM    715  H22 ARG    47      -0.755  -6.795  -4.172
ATOM    716  HA  ARG    47      -3.719   0.237  -5.092
ATOM    717  HB1 ARG    47      -5.961  -1.592  -5.281
ATOM    718  HB2 ARG    47      -4.881  -1.394  -6.505
ATOM    719  HG1 ARG    47      -2.796  -1.944  -4.843
ATOM    720  HG2 ARG    47      -4.032  -2.408  -3.754
ATOM    721  HD1 ARG    47      -4.805  -3.943  -5.761
ATOM    722  HD2 ARG    47      -3.359  -3.621  -6.446
ATOM    723  O   ARG    47      -5.346   1.632  -6.264
ATOM    724  N   ARG    48      -6.786   1.259  -4.562
ATOM    725  CA  ARG    48      -7.768   2.346  -4.747
ATOM    726  C   ARG    48      -7.033   3.698  -4.702
ATOM    727  HN  ARG    48      -7.034   0.646  -3.799
ATOM    728  CB  ARG    48      -8.915   2.287  -3.730
ATOM    729  CG  ARG    48      -9.994   3.350  -3.939
ATOM    730  CD  ARG    48     -11.330   3.214  -3.209
ATOM    731  NE  ARG    48     -11.237   2.835  -1.794
ATOM    732  CZ  ARG    48     -10.641   3.543  -0.827
ATOM    733  HE  ARG    48     -11.704   1.944  -1.679
ATOM    734  NH1 ARG    48     -10.641   3.075   0.417
ATOM    735  H11 ARG    48     -11.085   2.192   0.637
ATOM    736  H12 ARG    48     -10.209   3.559   1.193
ATOM    737  NH2 ARG    48     -10.046   4.708  -1.082
ATOM    738  H21 ARG    48     -10.018   5.106  -2.011
ATOM    739  H22 ARG    48      -9.591   5.254  -0.360
ATOM    740  HA  ARG    48      -8.263   2.228  -5.711
ATOM    741  HB1 ARG    48      -9.325   1.318  -4.017
ATOM    742  HB2 ARG    48      -8.597   2.260  -2.688
ATOM    743  HG1 ARG    48      -9.565   4.343  -3.798
ATOM    744  HG2 ARG    48     -10.339   3.404  -4.971
ATOM    745  HD1 ARG    48     -12.126   3.953  -3.302
ATOM    746  HD2 ARG    48     -11.831   2.352  -3.651
ATOM    747  O   ARG    48      -7.191   4.501  -5.631
ATOM    748  N   GLU    49      -6.237   3.952  -3.650
ATOM    749  CA  GLU    49      -5.410   5.137  -3.401
ATOM    750  C   GLU    49      -4.507   5.405  -4.608
ATOM    751  HN  GLU    49      -6.159   3.276  -2.904
ATOM    752  CB  GLU    49      -4.567   5.009  -2.096
ATOM    753  CG  GLU    49      -3.726   6.243  -1.654
ATOM    754  CD  GLU    49      -3.155   6.196  -0.210
ATOM    755  OE1 GLU    49      -3.680   5.559   0.733
ATOM    756  OE2 GLU    49      -2.017   6.730  -0.043
ATOM    757  HA  GLU    49      -6.053   6.001  -3.235
ATOM    758  HB1 GLU    49      -5.098   4.657  -1.212
ATOM    759  HB2 GLU    49      -3.740   4.307  -2.203
ATOM    760  HG1 GLU    49      -2.966   6.437  -2.411
ATOM    761  HG2 GLU    49      -4.319   7.150  -1.763
ATOM    762  O   GLU    49      -4.510   6.517  -5.148
ATOM    763  N   VAL    50      -3.752   4.397  -5.057
ATOM    764  CA  VAL    50      -2.769   4.688  -6.102
ATOM    765  C   VAL    50      -3.415   4.957  -7.468
ATOM    766  HN  VAL    50      -3.872   3.471  -4.673
ATOM    767  CB  VAL    50      -1.701   3.556  -6.225
ATOM    768  CG1 VAL    50      -0.820   3.436  -7.460
ATOM    769  CG2 VAL    50      -0.900   3.600  -4.936
ATOM    770  HA  VAL    50      -2.195   5.573  -5.825
ATOM    771  HB  VAL    50      -2.235   2.607  -6.173
ATOM    772  HG1 VAL    50      -0.236   4.333  -7.664
ATOM    773  HG2 VAL    50      -0.001   2.741  -7.274
ATOM    774  HG3 VAL    50      -1.419   3.055  -8.287
ATOM    775  HG4 VAL    50      -0.484   4.604  -4.856
ATOM    776  HG5 VAL    50      -1.459   3.383  -4.025
ATOM    777  HG6 VAL    50       0.079   3.119  -4.923
ATOM    778  O   VAL    50      -3.101   5.949  -8.139
ATOM    779  N   GLU    51      -4.330   4.103  -7.907
ATOM    780  CA  GLU    51      -4.966   4.325  -9.190
ATOM    781  C   GLU    51      -5.584   5.706  -9.351
ATOM    782  HN  GLU    51      -4.579   3.301  -7.345
ATOM    783  CB  GLU    51      -6.035   3.270  -9.438
ATOM    784  CG  GLU    51      -5.674   2.206 -10.467
ATOM    785  CD  GLU    51      -5.756   2.741 -11.893
ATOM    786  OE1 GLU    51      -6.869   3.157 -12.309
ATOM    787  OE2 GLU    51      -4.682   2.790 -12.538
ATOM    788  HA  GLU    51      -4.230   4.211  -9.986
ATOM    789  HB1 GLU    51      -6.241   2.706  -8.528
ATOM    790  HB2 GLU    51      -7.017   3.705  -9.623
ATOM    791  HG1 GLU    51      -4.652   1.845 -10.357
ATOM    792  HG2 GLU    51      -6.371   1.372 -10.385
ATOM    793  O   GLU    51      -5.390   6.362 -10.376
ATOM    794  N   ILE    52      -6.313   6.168  -8.340
ATOM    795  CA  ILE    52      -6.911   7.508  -8.365
ATOM    796  C   ILE    52      -5.842   8.607  -8.356
ATOM    797  HN  ILE    52      -6.466   5.590  -7.526
ATOM    798  CB  ILE    52      -7.907   7.702  -7.198
ATOM    799  CG1 ILE    52      -9.230   6.958  -7.446
ATOM    800  CG2 ILE    52      -8.217   9.150  -6.818
ATOM    801  CD1 ILE    52     -10.127   6.858  -6.237
ATOM    802  HA  ILE    52      -7.511   7.621  -9.268
ATOM    803  HB  ILE    52      -7.368   7.321  -6.331
ATOM    804  HG1 ILE    52      -9.776   7.458  -8.245
ATOM    805  HG2 ILE    52      -9.053   5.929  -7.760
ATOM    806  HG3 ILE    52      -7.416   9.496  -6.165
ATOM    807  HG4 ILE    52      -8.282   9.819  -7.676
ATOM    808  HG5 ILE    52      -9.124   9.356  -6.251
ATOM    809  HD1 ILE    52     -10.546   7.841  -6.019
ATOM    810  HD2 ILE    52     -11.031   6.373  -6.606
ATOM    811  HD3 ILE    52      -9.608   6.457  -5.367
ATOM    812  O   ILE    52      -5.772   9.409  -9.298
ATOM    813  N   GLN    53      -4.993   8.638  -7.325
ATOM    814  CA  GLN    53      -3.957   9.654  -7.093
ATOM    815  C   GLN    53      -2.931   9.676  -8.239
ATOM    816  HN  GLN    53      -5.034   7.917  -6.619
ATOM    817  CB  GLN    53      -3.303   9.503  -5.698
ATOM    818  CG  GLN    53      -2.375  10.654  -5.312
ATOM    819  CD  GLN    53      -1.704  10.451  -3.938
ATOM    820  NE2 GLN    53      -1.205  11.519  -3.283
ATOM    821  HE1 GLN    53      -0.796  11.347  -2.378
ATOM    822  HE2 GLN    53      -1.432  12.438  -3.629
ATOM    823  OE1 GLN    53      -1.602   9.279  -3.519
ATOM    824  HA  GLN    53      -4.421  10.638  -7.024
ATOM    825  HB1 GLN    53      -4.048   9.490  -4.903
ATOM    826  HB2 GLN    53      -2.811   8.531  -5.754
ATOM    827  HG1 GLN    53      -1.656  10.858  -6.106
ATOM    828  HG2 GLN    53      -2.961  11.568  -5.218
ATOM    829  O   GLN    53      -2.421  10.748  -8.570
ATOM    830  N   SER    54      -2.607   8.551  -8.882
ATOM    831  CA  SER    54      -1.631   8.614  -9.983
ATOM    832  C   SER    54      -2.120   9.354 -11.242
ATOM    833  HN  SER    54      -3.032   7.676  -8.609
ATOM    834  CB  SER    54      -1.130   7.226 -10.357
ATOM    835  OG  SER    54      -2.198   6.390 -10.726
ATOM    836  HG  SER    54      -2.746   6.228  -9.948
ATOM    837  HA  SER    54      -0.733   9.131  -9.645
ATOM    838  HB1 SER    54      -0.510   7.348 -11.246
ATOM    839  HB2 SER    54      -0.586   6.723  -9.557
ATOM    840  O   SER    54      -1.302   9.803 -12.060
ATOM    841  N   HIS    55      -3.441   9.495 -11.388
ATOM    842  CA  HIS    55      -4.014  10.194 -12.549
ATOM    843  C   HIS    55      -4.476  11.619 -12.308
ATOM    844  HN  HIS    55      -4.066   9.115 -10.691
ATOM    845  CB  HIS    55      -5.106   9.351 -13.198
ATOM    846  CG  HIS    55      -4.581   8.104 -13.852
ATOM    847  ND1 HIS    55      -5.076   6.883 -13.583
ATOM    848  CE1 HIS    55      -4.400   5.958 -14.299
ATOM    849  NE2 HIS    55      -3.460   6.592 -15.017
ATOM    850  HE  HIS    55      -4.669   4.905 -14.220
ATOM    851  CD2 HIS    55      -3.539   7.916 -14.764
ATOM    852  HNE HIS    55      -2.806   6.142 -15.641
ATOM    853  HD  HIS    55      -2.851   8.607 -15.252
ATOM    854  HA  HIS    55      -3.271  10.249 -13.344
ATOM    855  HB1 HIS    55      -5.829   9.047 -12.441
ATOM    856  HB2 HIS    55      -5.611   9.938 -13.966
ATOM    857  O   HIS    55      -5.188  12.205 -13.135
ATOM    858  N   LEU    56      -4.054  12.208 -11.197
ATOM    859  CA  LEU    56      -4.412  13.599 -10.904
ATOM    860  C   LEU    56      -3.243  14.602 -11.106
ATOM    861  HN  LEU    56      -3.480  11.695 -10.544
ATOM    862  CB  LEU    56      -5.015  13.706  -9.489
ATOM    863  CG  LEU    56      -6.298  12.913  -9.162
ATOM    864  CD1 LEU    56      -6.658  13.008  -7.679
ATOM    865  CD2 LEU    56      -7.480  13.357 -10.022
ATOM    866  HA  LEU    56      -5.224  13.912 -11.560
ATOM    867  HB1 LEU    56      -4.286  13.362  -8.756
ATOM    868  HB2 LEU    56      -5.275  14.744  -9.282
ATOM    869  HG  LEU    56      -6.150  11.863  -9.412
ATOM    870  HD1 LEU    56      -7.567  12.438  -7.488
ATOM    871  HD2 LEU    56      -5.843  12.603  -7.080
ATOM    872  HD3 LEU    56      -6.822  14.052  -7.410
ATOM    873  HD4 LEU    56      -8.362  12.773  -9.758
ATOM    874  HD5 LEU    56      -7.680  14.415  -9.847
ATOM    875  HD6 LEU    56      -7.243  13.202 -11.074
ATOM    876  O   LEU    56      -2.143  14.411 -10.584
ATOM    877  N   ARG    57      -3.486  15.658 -11.871
ATOM    878  CA  ARG    57      -2.511  16.732 -12.001
ATOM    879  C   ARG    57      -3.155  18.032 -11.595
ATOM    880  HN  ARG    57      -4.360  15.724 -12.373
ATOM    881  CB  ARG    57      -2.026  16.914 -13.439
ATOM    882  CG  ARG    57      -1.358  15.718 -14.059
ATOM    883  CD  ARG    57      -0.025  15.395 -13.415
ATOM    884  NE  ARG    57       0.121  13.951 -13.452
ATOM    885  CZ  ARG    57       0.860  13.285 -14.335
ATOM    886  HE  ARG    57      -0.432  13.563 -12.698
ATOM    887  NH1 ARG    57       1.580  13.931 -15.254
ATOM    888  H11 ARG    57       1.577  14.943 -15.296
ATOM    889  H12 ARG    57       2.154  13.461 -15.942
ATOM    890  NH2 ARG    57       0.880  11.958 -14.278
ATOM    891  H21 ARG    57       0.352  11.442 -13.586
ATOM    892  H22 ARG    57       1.422  11.396 -14.921
ATOM    893  HA  ARG    57      -1.657  16.529 -11.355
ATOM    894  HB1 ARG    57      -2.873  17.157 -14.080
ATOM    895  HB2 ARG    57      -1.298  17.724 -13.477
ATOM    896  HG1 ARG    57      -2.002  14.845 -13.950
ATOM    897  HG2 ARG    57      -1.180  15.909 -15.117
ATOM    898  HD1 ARG    57       0.776  15.879 -13.974
ATOM    899  HD2 ARG    57      -0.020  15.758 -12.387
ATOM    900  O   ARG    57      -3.973  18.583 -12.338
ATOM    901  N   HIS    58      -2.789  18.540 -10.430
ATOM    902  CA  HIS    58      -3.261  19.851 -10.047
ATOM    903  C   HIS    58      -2.291  20.476  -9.060
ATOM    904  HN  HIS    58      -2.185  18.010  -9.819
ATOM    905  CB  HIS    58      -4.698  19.755  -9.518
ATOM    906  CG  HIS    58      -5.369  21.088  -9.314
ATOM    907  ND1 HIS    58      -5.042  21.924  -8.296
ATOM    908  CE1 HIS    58      -5.811  23.027  -8.354
ATOM    909  NE2 HIS    58      -6.642  22.898  -9.411
ATOM    910  HE  HIS    58      -5.686  23.818  -7.614
ATOM    911  CD2 HIS    58      -6.395  21.712 -10.019
ATOM    912  HNE HIS    58      -7.331  23.581  -9.693
ATOM    913  HD  HIS    58      -6.971  21.420 -10.897
ATOM    914  HA  HIS    58      -3.334  20.484 -10.931
ATOM    915  HB1 HIS    58      -5.309  19.194 -10.224
ATOM    916  HB2 HIS    58      -4.698  19.246  -8.554
ATOM    917  O   HIS    58      -1.774  19.799  -8.175
ATOM    918  N   PRO    59      -2.009  21.782  -9.208
ATOM    919  CA  PRO    59      -1.105  22.473  -8.278
ATOM    920  C   PRO    59      -1.464  22.358  -6.788
ATOM    921  CB  PRO    59      -1.194  23.939  -8.726
ATOM    922  CG  PRO    59      -2.368  24.036  -9.650
ATOM    923  CD  PRO    59      -2.477  22.683 -10.281
ATOM    924  HA  PRO    59      -0.098  22.068  -8.381
ATOM    925  HB1 PRO    59      -1.334  24.579  -7.854
ATOM    926  HB2 PRO    59      -0.274  24.220  -9.238
ATOM    927  HG1 PRO    59      -3.262  24.287  -9.078
ATOM    928  HG2 PRO    59      -2.184  24.813 -10.392
ATOM    929  HD1 PRO    59      -3.513  22.497 -10.564
ATOM    930  HD2 PRO    59      -1.845  22.644 -11.168
ATOM    931  O   PRO    59      -0.569  22.506  -5.943
ATOM    932  N   ASN    60      -2.736  22.100  -6.462
ATOM    933  CA  ASN    60      -3.148  21.865  -5.057
ATOM    934  C   ASN    60      -3.474  20.412  -4.729
ATOM    935  HN  ASN    60      -3.442  22.063  -7.184
ATOM    936  CB  ASN    60      -4.332  22.746  -4.664
ATOM    937  CG  ASN    60      -4.095  24.205  -4.976
ATOM    938  ND2 ASN    60      -3.171  24.838  -4.238
ATOM    939  HD1 ASN    60      -2.984  25.813  -4.415
ATOM    940  HD2 ASN    60      -2.681  24.328  -3.520
ATOM    941  OD1 ASN    60      -4.733  24.761  -5.877
ATOM    942  HA  ASN    60      -2.344  22.169  -4.386
ATOM    943  HB1 ASN    60      -5.220  22.427  -5.209
ATOM    944  HB2 ASN    60      -4.512  22.657  -3.592
ATOM    945  O   ASN    60      -4.095  20.120  -3.706
ATOM    946  N   ILE    61      -3.049  19.493  -5.586
ATOM    947  CA  ILE    61      -3.109  18.078  -5.225
ATOM    948  C   ILE    61      -1.691  17.502  -5.130
ATOM    949  HN  ILE    61      -2.686  19.775  -6.485
ATOM    950  CB  ILE    61      -3.997  17.298  -6.217
ATOM    951  CG1 ILE    61      -5.429  17.826  -6.124
ATOM    952  CG2 ILE    61      -3.932  15.789  -5.958
ATOM    953  CD1 ILE    61      -6.316  17.227  -7.181
ATOM    954  HA  ILE    61      -3.606  17.970  -4.261
ATOM    955  HB  ILE    61      -3.620  17.437  -7.230
ATOM    956  HG1 ILE    61      -5.846  17.578  -5.148
ATOM    957  HG2 ILE    61      -5.427  18.909  -6.253
ATOM    958  HG3 ILE    61      -4.569  15.270  -6.674
ATOM    959  HG4 ILE    61      -2.904  15.445  -6.070
ATOM    960  HG5 ILE    61      -4.277  15.579  -4.946
ATOM    961  HD1 ILE    61      -7.325  17.629  -7.080
ATOM    962  HD2 ILE    61      -5.924  17.475  -8.167
ATOM    963  HD3 ILE    61      -6.343  16.144  -7.062
ATOM    964  O   ILE    61      -0.875  17.776  -5.986
ATOM    965  N   LEU    62      -1.393  16.733  -4.084
ATOM    966  CA  LEU    62      -0.050  16.177  -3.912
ATOM    967  C   LEU    62       0.207  15.119  -4.966
ATOM    968  HN  LEU    62      -2.102  16.527  -3.394
ATOM    969  CB  LEU    62       0.088  15.557  -2.526
ATOM    970  CG  LEU    62       1.559  15.327  -2.152
ATOM    971  CD1 LEU    62       2.268  16.662  -1.983
ATOM    972  CD2 LEU    62       1.714  14.495  -0.880
ATOM    973  HA  LEU    62       0.688  16.973  -4.012
ATOM    974  HB1 LEU    62      -0.355  16.222  -1.784
ATOM    975  HB2 LEU    62      -0.426  14.596  -2.504
ATOM    976  HG  LEU    62       2.050  14.758  -2.941
ATOM    977  HD1 LEU    62       3.311  16.489  -1.718
ATOM    978  HD2 LEU    62       2.219  17.221  -2.917
ATOM    979  HD3 LEU    62       1.782  17.235  -1.192
ATOM    980  HD4 LEU    62       2.773  14.362  -0.659
ATOM    981  HD5 LEU    62       1.232  15.009  -0.048
ATOM    982  HD6 LEU    62       1.247  13.521  -1.023
ATOM    983  O   LEU    62      -0.584  14.187  -5.081
ATOM    984  N   ARG    63       1.292  15.244  -5.732
ATOM    985  CA  ARG    63       1.587  14.281  -6.802
ATOM    986  C   ARG    63       1.994  12.958  -6.204
ATOM    987  HN  ARG    63       1.928  16.014  -5.579
ATOM    988  CB  ARG    63       2.753  14.760  -7.668
ATOM    989  CG  ARG    63       2.407  15.726  -8.776
ATOM    990  CD  ARG    63       1.629  15.045  -9.896
ATOM    991  NE  ARG    63       2.368  14.028 -10.663
ATOM    992  CZ  ARG    63       3.247  14.289 -11.646
ATOM    993  HE  ARG    63       2.094  13.118 -10.317
ATOM    994  NH1 ARG    63       3.547  15.556 -11.985
ATOM    995  H11 ARG    63       3.115  16.336 -11.505
ATOM    996  H12 ARG    63       4.202  15.795 -12.718
ATOM    997  NH2 ARG    63       3.849  13.277 -12.294
ATOM    998  H21 ARG    63       3.664  12.308 -12.068
ATOM    999  H22 ARG    63       4.516  13.431 -13.039
ATOM   1000  HA  ARG    63       0.699  14.139  -7.418
ATOM   1001  HB1 ARG    63       3.485  15.271  -7.042
ATOM   1002  HB2 ARG    63       3.223  13.904  -8.151
ATOM   1003  HG1 ARG    63       1.795  16.535  -8.376
ATOM   1004  HG2 ARG    63       3.323  16.140  -9.197
ATOM   1005  HD1 ARG    63       0.759  14.539  -9.478
ATOM   1006  HD2 ARG    63       1.302  15.793 -10.618
ATOM   1007  O   ARG    63       2.736  12.952  -5.222
ATOM   1008  N   LEU    64       1.531  11.846  -6.784
ATOM   1009  CA  LEU    64       2.144  10.525  -6.533
ATOM   1010  C   LEU    64       2.892  10.151  -7.799
ATOM   1011  HN  LEU    64       0.742  11.899  -7.412
ATOM   1012  CB  LEU    64       1.087   9.470  -6.203
ATOM   1013  CG  LEU    64       1.376   7.972  -6.066
ATOM   1014  CD1 LEU    64       2.196   7.536  -4.880
ATOM   1015  CD2 LEU    64       0.110   7.165  -6.086
ATOM   1016  HA  LEU    64       2.824  10.595  -5.684
ATOM   1017  HB1 LEU    64       0.520   9.798  -5.332
ATOM   1018  HB2 LEU    64       0.358   9.493  -7.013
ATOM   1019  HG  LEU    64       1.802   7.583  -6.991
ATOM   1020  HD1 LEU    64       2.245   6.447  -4.908
ATOM   1021  HD2 LEU    64       3.165   8.016  -5.017
ATOM   1022  HD3 LEU    64       1.791   7.970  -3.966
ATOM   1023  HD4 LEU    64      -0.453   7.429  -5.190
ATOM   1024  HD5 LEU    64      -0.585   7.405  -6.891
ATOM   1025  HD6 LEU    64       0.177   6.086  -6.223
ATOM   1026  O   LEU    64       2.289  10.064  -8.865
ATOM   1027  N   TYR    65       4.200   9.955  -7.700
ATOM   1028  CA  TYR    65       5.008   9.788  -8.899
ATOM   1029  C   TYR    65       5.016   8.350  -9.380
ATOM   1030  HN  TYR    65       4.635   9.922  -6.789
ATOM   1031  CB  TYR    65       6.443  10.273  -8.676
ATOM   1032  CG  TYR    65       6.542  11.752  -8.452
ATOM   1033  CD1 TYR    65       6.225  12.667  -9.481
ATOM   1034  CE1 TYR    65       6.309  14.040  -9.274
ATOM   1035  HD1 TYR    65       5.908  12.301 -10.457
ATOM   1036  CZ  TYR    65       6.725  14.490  -8.017
ATOM   1037  HE1 TYR    65       6.054  14.730 -10.079
ATOM   1038  CE2 TYR    65       7.066  13.610  -6.999
ATOM   1039  OH  TYR    65       6.832  15.828  -7.761
ATOM   1040  CD2 TYR    65       6.976  12.249  -7.221
ATOM   1041  HE2 TYR    65       7.401  13.995  -6.035
ATOM   1042  HD2 TYR    65       7.245  11.549  -6.430
ATOM   1043  HH  TYR    65       6.597  16.374  -8.515
ATOM   1044  HA  TYR    65       4.607  10.413  -9.697
ATOM   1045  HB1 TYR    65       6.861   9.780  -7.798
ATOM   1046  HB2 TYR    65       7.048  10.033  -9.550
ATOM   1047  O   TYR    65       5.234   8.095 -10.562
ATOM   1048  N   GLY    66       4.754   7.424  -8.461
ATOM   1049  CA  GLY    66       4.994   5.995  -8.674
ATOM   1050  C   GLY    66       4.947   5.241  -7.350
ATOM   1051  HN  GLY    66       4.371   7.698  -7.567
ATOM   1052  HA1 GLY    66       4.228   5.593  -9.337
ATOM   1053  HA2 GLY    66       5.976   5.855  -9.126
ATOM   1054  O   GLY    66       4.881   5.847  -6.266
ATOM   1055  N   TYR    67       4.986   3.920  -7.480
ATOM   1056  CA  TYR    67       4.823   2.978  -6.380
ATOM   1057  C   TYR    67       5.646   1.727  -6.604
ATOM   1058  HN  TYR    67       5.138   3.510  -8.391
ATOM   1059  CB  TYR    67       3.349   2.554  -6.254
ATOM   1060  CG  TYR    67       2.609   2.100  -7.494
ATOM   1061  CD1 TYR    67       2.269   0.740  -7.675
ATOM   1062  CE1 TYR    67       1.591   0.302  -8.810
ATOM   1063  HD1 TYR    67       2.537   0.006  -6.915
ATOM   1064  CZ  TYR    67       1.252   1.227  -9.789
ATOM   1065  HE1 TYR    67       1.336  -0.753  -8.919
ATOM   1066  CE2 TYR    67       1.576   2.585  -9.640
ATOM   1067  OH  TYR    67       0.590   0.778 -10.907
ATOM   1068  CD2 TYR    67       2.252   3.013  -8.497
ATOM   1069  HE2 TYR    67       1.300   3.300 -10.415
ATOM   1070  HD2 TYR    67       2.508   4.066  -8.378
ATOM   1071  HH  TYR    67       0.442  -0.164 -10.793
ATOM   1072  HA  TYR    67       5.146   3.445  -5.450
ATOM   1073  HB1 TYR    67       3.113   1.911  -5.406
ATOM   1074  HB2 TYR    67       2.835   3.466  -5.951
ATOM   1075  O   TYR    67       5.761   1.276  -7.746
ATOM   1076  N   PHE    68       6.253   1.123  -5.580
ATOM   1077  CA  PHE    68       6.982  -0.152  -5.712
ATOM   1078  C   PHE    68       6.833  -0.896  -4.385
ATOM   1079  HN  PHE    68       6.223   1.542  -4.661
ATOM   1080  CB  PHE    68       8.455   0.047  -6.102
ATOM   1081  CG  PHE    68       9.287   0.824  -5.128
ATOM   1082  CD1 PHE    68       9.272   2.219  -5.125
ATOM   1083  CE1 PHE    68      10.024   2.940  -4.208
ATOM   1084  HD1 PHE    68       8.663   2.760  -5.849
ATOM   1085  CZ  PHE    68      10.800   2.272  -3.276
ATOM   1086  HE1 PHE    68      10.004   4.030  -4.223
ATOM   1087  CE2 PHE    68      10.824   0.891  -3.266
ATOM   1088  HZ  PHE    68      11.390   2.836  -2.554
ATOM   1089  CD2 PHE    68      10.063   0.172  -4.183
ATOM   1090  HE2 PHE    68      11.439   0.362  -2.538
ATOM   1091  HD2 PHE    68      10.073  -0.918  -4.164
ATOM   1092  HA  PHE    68       6.553  -0.734  -6.528
ATOM   1093  HB1 PHE    68       8.966  -0.908  -6.225
ATOM   1094  HB2 PHE    68       8.459   0.526  -7.081
ATOM   1095  O   PHE    68       6.108  -0.438  -3.513
ATOM   1096  N   HIS    69       7.479  -2.052  -4.254
ATOM   1097  CA  HIS    69       7.380  -2.881  -3.029
ATOM   1098  C   HIS    69       8.515  -3.861  -2.954
ATOM   1099  HN  HIS    69       8.061  -2.390  -5.007
ATOM   1100  CB  HIS    69       6.040  -3.619  -2.942
ATOM   1101  CG  HIS    69       5.826  -4.795  -3.888
ATOM   1102  ND1 HIS    69       5.101  -5.879  -3.544
ATOM   1103  CE1 HIS    69       5.094  -6.752  -4.575
ATOM   1104  NE2 HIS    69       5.826  -6.227  -5.582
ATOM   1105  HE  HIS    69       4.551  -7.693  -4.489
ATOM   1106  CD2 HIS    69       6.298  -5.031  -5.192
ATOM   1107  HNE HIS    69       5.984  -6.671  -6.476
ATOM   1108  HD  HIS    69       6.926  -4.447  -5.865
ATOM   1109  HA  HIS    69       7.414  -2.237  -2.150
ATOM   1110  HB1 HIS    69       6.034  -4.276  -2.072
ATOM   1111  HB2 HIS    69       5.210  -2.913  -2.914
ATOM   1112  O   HIS    69       9.205  -4.084  -3.950
ATOM   1113  N   ASP    70       8.751  -4.438  -1.783
ATOM   1114  CA  ASP    70       9.794  -5.407  -1.479
ATOM   1115  C   ASP    70       9.091  -6.596  -0.809
ATOM   1116  HN  ASP    70       8.170  -4.213  -0.987
ATOM   1117  CB  ASP    70      10.887  -4.772  -0.610
ATOM   1118  CG  ASP    70      10.771  -4.384   0.868
ATOM   1119  OD1 ASP    70      10.222  -5.195   1.662
ATOM   1120  OD2 ASP    70      11.285  -3.308   1.224
ATOM   1121  HA  ASP    70      10.288  -5.712  -2.401
ATOM   1122  HB1 ASP    70      11.820  -5.283  -0.847
ATOM   1123  HB2 ASP    70      10.960  -3.763  -1.018
ATOM   1124  O   ASP    70       7.858  -6.702  -0.844
ATOM   1125  N   ALA    71       9.889  -7.472  -0.204
ATOM   1126  CA  ALA    71       9.487  -8.660   0.541
ATOM   1127  C   ALA    71       8.420  -8.353   1.589
ATOM   1128  HN  ALA    71      10.890  -7.344  -0.235
ATOM   1129  CB  ALA    71      10.703  -9.306   1.192
ATOM   1130  HA  ALA    71       9.080  -9.400  -0.148
ATOM   1131  HB1 ALA    71      10.611 -10.350   1.491
ATOM   1132  HB2 ALA    71      11.616  -9.155   0.616
ATOM   1133  HB3 ALA    71      10.958  -8.734   2.085
ATOM   1134  O   ALA    71       7.403  -9.030   1.665
ATOM   1135  N   THR    72       8.594  -7.298   2.375
ATOM   1136  CA  THR    72       7.834  -7.075   3.595
ATOM   1137  C   THR    72       7.123  -5.712   3.574
ATOM   1138  HN  THR    72       9.284  -6.601   2.134
ATOM   1139  CB  THR    72       8.728  -7.303   4.837
ATOM   1140  OG1 THR    72       7.887  -7.205   5.994
ATOM   1141  HG  THR    72       7.476  -8.069   6.074
ATOM   1142  CG2 THR    72       9.978  -6.429   5.018
ATOM   1143  HA  THR    72       7.080  -7.855   3.703
ATOM   1144  HB  THR    72       9.059  -8.337   4.740
ATOM   1145  HG1 THR    72       9.725  -5.368   5.031
ATOM   1146  HG2 THR    72      10.452  -6.641   5.976
ATOM   1147  HG3 THR    72      10.587  -6.769   4.181
ATOM   1148  O   THR    72       6.218  -5.491   4.394
ATOM   1149  N   ARG    73       7.497  -4.805   2.658
ATOM   1150  CA  ARG    73       7.066  -3.392   2.588
ATOM   1151  C   ARG    73       6.600  -3.070   1.186
ATOM   1152  HN  ARG    73       8.137  -5.068   1.923
ATOM   1153  CB  ARG    73       8.213  -2.477   2.969
ATOM   1154  CG  ARG    73       8.545  -2.600   4.438
ATOM   1155  CD  ARG    73       9.935  -2.244   4.918
ATOM   1156  NE  ARG    73      10.956  -3.154   4.417
ATOM   1157  CZ  ARG    73      12.244  -3.066   4.706
ATOM   1158  HE  ARG    73      10.499  -3.839   3.828
ATOM   1159  NH1 ARG    73      12.680  -2.092   5.505
ATOM   1160  H11 ARG    73      12.036  -1.416   5.895
ATOM   1161  H12 ARG    73      13.653  -1.976   5.760
ATOM   1162  NH2 ARG    73      13.085  -3.962   4.199
ATOM   1163  H21 ARG    73      12.772  -4.713   3.597
ATOM   1164  H22 ARG    73      14.079  -3.941   4.388
ATOM   1165  HA  ARG    73       6.246  -3.227   3.287
ATOM   1166  HB1 ARG    73       9.060  -2.635   2.301
ATOM   1167  HB2 ARG    73       7.914  -1.443   2.797
ATOM   1168  HG1 ARG    73       7.829  -2.070   5.066
ATOM   1169  HG2 ARG    73       8.330  -3.585   4.852
ATOM   1170  HD1 ARG    73      10.203  -1.215   4.675
ATOM   1171  HD2 ARG    73       9.989  -2.245   6.006
ATOM   1172  O   ARG    73       7.120  -3.615   0.202
ATOM   1173  N   VAL    74       5.642  -2.142   1.097
ATOM   1174  CA  VAL    74       5.070  -1.431  -0.052
ATOM   1175  C   VAL    74       5.593   0.008   0.086
ATOM   1176  HN  VAL    74       5.178  -1.817   1.933
ATOM   1177  CB  VAL    74       3.520  -1.510  -0.050
ATOM   1178  CG1 VAL    74       3.012  -0.699  -1.235
ATOM   1179  CG2 VAL    74       2.938  -2.900  -0.241
ATOM   1180  HA  VAL    74       5.408  -1.900  -0.975
ATOM   1181  HB  VAL    74       3.105  -1.189   0.906
ATOM   1182  HG1 VAL    74       3.486  -1.129  -2.117
ATOM   1183  HG2 VAL    74       1.925  -0.755  -1.287
ATOM   1184  HG3 VAL    74       3.217   0.371  -1.235
ATOM   1185  HG4 VAL    74       3.320  -3.439  -1.108
ATOM   1186  HG5 VAL    74       3.152  -3.508   0.639
ATOM   1187  HG6 VAL    74       1.856  -2.781  -0.307
ATOM   1188  O   VAL    74       5.783   0.487   1.204
ATOM   1189  N   TYR    75       5.811   0.723  -1.022
ATOM   1190  CA  TYR    75       6.358   2.099  -1.075
ATOM   1191  C   TYR    75       5.671   2.979  -2.124
ATOM   1192  HN  TYR    75       5.598   0.327  -1.926
ATOM   1193  CB  TYR    75       7.868   2.082  -1.399
ATOM   1194  CG  TYR    75       8.742   1.293  -0.456
ATOM   1195  CD1 TYR    75       8.972  -0.067  -0.659
ATOM   1196  CE1 TYR    75       9.761  -0.805   0.207
ATOM   1197  HD1 TYR    75       8.526  -0.573  -1.516
ATOM   1198  CZ  TYR    75      10.336  -0.182   1.293
ATOM   1199  HE1 TYR    75       9.922  -1.868   0.027
ATOM   1200  CE2 TYR    75      10.125   1.171   1.516
ATOM   1201  OH  TYR    75      11.126  -0.911   2.156
ATOM   1202  CD2 TYR    75       9.330   1.897   0.646
ATOM   1203  HE2 TYR    75      10.585   1.660   2.375
ATOM   1204  HD2 TYR    75       9.158   2.959   0.823
ATOM   1205  HH  TYR    75      11.273  -1.806   1.843
ATOM   1206  HA  TYR    75       6.228   2.580  -0.106
ATOM   1207  HB1 TYR    75       8.006   1.680  -2.403
ATOM   1208  HB2 TYR    75       8.128   3.140  -1.422
ATOM   1209  O   TYR    75       5.726   2.694  -3.328
ATOM   1210  N   LEU    76       5.067   4.076  -1.680
ATOM   1211  CA  LEU    76       4.480   5.126  -2.503
ATOM   1212  C   LEU    76       5.429   6.328  -2.511
ATOM   1213  HN  LEU    76       4.983   4.236  -0.687
ATOM   1214  CB  LEU    76       3.107   5.529  -1.957
ATOM   1215  CG  LEU    76       2.132   4.373  -1.733
ATOM   1216  CD1 LEU    76       0.765   4.821  -1.237
ATOM   1217  CD2 LEU    76       1.907   3.580  -3.005
ATOM   1218  HA  LEU    76       4.341   4.757  -3.519
ATOM   1219  HB1 LEU    76       3.135   6.135  -1.051
ATOM   1220  HB2 LEU    76       2.637   6.160  -2.711
ATOM   1221  HG  LEU    76       2.450   3.665  -0.968
ATOM   1222  HD1 LEU    76       0.178   5.504  -1.850
ATOM   1223  HD2 LEU    76       0.108   3.951  -1.226
ATOM   1224  HD3 LEU    76       0.760   5.273  -0.245
ATOM   1225  HD4 LEU    76       2.718   2.890  -3.235
ATOM   1226  HD5 LEU    76       1.081   2.877  -2.895
ATOM   1227  HD6 LEU    76       1.667   4.243  -3.836
ATOM   1228  O   LEU    76       5.765   6.849  -1.448
ATOM   1229  N   ILE    77       5.856   6.810  -3.678
ATOM   1230  CA  ILE    77       6.750   7.929  -3.980
ATOM   1231  C   ILE    77       5.961   9.203  -4.245
ATOM   1232  HN  ILE    77       5.552   6.381  -4.540
ATOM   1233  CB  ILE    77       7.620   7.649  -5.226
ATOM   1234  CG1 ILE    77       8.282   6.280  -5.165
ATOM   1235  CG2 ILE    77       8.650   8.771  -5.362
ATOM   1236  CD1 ILE    77       8.703   5.607  -6.449
ATOM   1237  HA  ILE    77       7.416   8.101  -3.134
ATOM   1238  HB  ILE    77       6.999   7.604  -6.120
ATOM   1239  HG1 ILE    77       9.167   6.419  -4.545
ATOM   1240  HG2 ILE    77       7.620   5.535  -4.724
ATOM   1241  HG3 ILE    77       8.298   9.799  -5.449
ATOM   1242  HG4 ILE    77       9.359   8.803  -4.535
ATOM   1243  HG5 ILE    77       9.172   8.621  -6.307
ATOM   1244  HD1 ILE    77       9.237   6.292  -7.107
ATOM   1245  HD2 ILE    77       9.219   4.664  -6.266
ATOM   1246  HD3 ILE    77       7.897   5.295  -7.112
ATOM   1247  O   ILE    77       5.366   9.373  -5.315
ATOM   1248  N   LEU    78       6.002  10.114  -3.282
ATOM   1249  CA  LEU    78       5.184  11.329  -3.314
ATOM   1250  C   LEU    78       6.014  12.607  -3.451
ATOM   1251  HN  LEU    78       6.614   9.981  -2.490
ATOM   1252  CB  LEU    78       4.355  11.436  -2.023
ATOM   1253  CG  LEU    78       3.679  10.159  -1.521
ATOM   1254  CD1 LEU    78       3.409  10.283  -0.038
ATOM   1255  CD2 LEU    78       2.408   9.851  -2.295
ATOM   1256  HA  LEU    78       4.501  11.286  -4.163
ATOM   1257  HB1 LEU    78       4.995  11.768  -1.205
ATOM   1258  HB2 LEU    78       3.549  12.156  -2.167
ATOM   1259  HG  LEU    78       4.333   9.306  -1.701
ATOM   1260  HD1 LEU    78       2.927   9.374   0.322
ATOM   1261  HD2 LEU    78       4.350  10.429   0.492
ATOM   1262  HD3 LEU    78       2.755  11.136   0.143
ATOM   1263  HD4 LEU    78       1.958   8.937  -1.907
ATOM   1264  HD5 LEU    78       1.705  10.677  -2.183
ATOM   1265  HD6 LEU    78       2.647   9.719  -3.350
ATOM   1266  O   LEU    78       7.208  12.616  -3.143
ATOM   1267  N   GLU    79       5.352  13.672  -3.910
ATOM   1268  CA  GLU    79       5.896  15.010  -3.935
ATOM   1269  C   GLU    79       6.262  15.477  -2.518
ATOM   1270  HN  GLU    79       4.413  13.564  -4.267
ATOM   1271  CB  GLU    79       4.891  15.944  -4.591
ATOM   1272  CG  GLU    79       4.996  17.415  -4.225
ATOM   1273  CD  GLU    79       3.970  18.275  -4.968
ATOM   1274  OE1 GLU    79       3.058  17.719  -5.653
ATOM   1275  OE2 GLU    79       4.065  19.530  -4.868
ATOM   1276  HA  GLU    79       6.794  15.027  -4.552
ATOM   1277  HB1 GLU    79       5.004  15.898  -5.674
ATOM   1278  HB2 GLU    79       3.880  15.641  -4.318
ATOM   1279  HG1 GLU    79       4.826  17.537  -3.155
ATOM   1280  HG2 GLU    79       5.990  17.783  -4.478
ATOM   1281  O   GLU    79       5.546  15.228  -1.556
ATOM   1282  NT  AME    80       7.407  16.128  -2.381
ATOM   1283  CT  AME    80       7.814  16.580  -1.074
ATOM   1284  HN  AME    80       7.985  16.303  -3.190
ATOM   1285  HT1 AME    80       8.773  17.093  -1.148
ATOM   1286  HT2 AME    80       7.066  17.267  -0.677
ATOM   1287  HT3 AME    80       7.911  15.724  -0.406
ATOM   1288  H1  ACE    81     -10.968  19.654 -11.562
ATOM   1289  CH3 ACE    81     -10.944  19.464 -10.489
ATOM   1290  C   ACE    81     -11.183  17.971 -10.184
ATOM   1291  H2  ACE    81     -11.721  20.062 -10.012
ATOM   1292  H3  ACE    81      -9.969  19.763 -10.104
ATOM   1293  O   ACE    81     -11.381  17.170 -11.109
ATOM   1294  N   CYS    82     -11.177  17.610  -8.897
ATOM   1295  CA  CYS    82     -11.496  16.249  -8.471
ATOM   1296  C   CYS    82     -12.863  15.791  -8.940
ATOM   1297  HN  CYS    82     -10.947  18.290  -8.186
ATOM   1298  CB  CYS    82     -11.473  16.147  -6.961
ATOM   1299  SG  CYS    82      -9.840  15.831  -6.283
ATOM   1300  HG  CYS    82     -10.260  15.818  -5.004
ATOM   1301  HA  CYS    82     -10.757  15.559  -8.876
ATOM   1302  HB1 CYS    82     -11.829  17.082  -6.527
ATOM   1303  HB2 CYS    82     -12.120  15.330  -6.641
ATOM   1304  O   CYS    82     -13.009  14.676  -9.458
ATOM   1305  N   HIS    83     -13.860  16.654  -8.739
ATOM   1306  CA  HIS    83     -15.233  16.353  -9.105
ATOM   1307  C   HIS    83     -15.429  16.246 -10.589
ATOM   1308  HN  HIS    83     -13.669  17.553  -8.318
ATOM   1309  CB  HIS    83     -16.198  17.351  -8.472
ATOM   1310  CG  HIS    83     -16.258  17.254  -6.954
ATOM   1311  ND1 HIS    83     -16.831  18.206  -6.179
ATOM   1312  CE1 HIS    83     -16.730  17.850  -4.876
ATOM   1313  NE2 HIS    83     -16.068  16.678  -4.811
ATOM   1314  HE  HIS    83     -17.155  18.490  -4.102
ATOM   1315  CD2 HIS    83     -15.763  16.280  -6.075
ATOM   1316  HNE HIS    83     -15.842  16.187  -3.958
ATOM   1317  HD  HIS    83     -15.225  15.347  -6.237
ATOM   1318  HA  HIS    83     -15.528  15.403  -8.661
ATOM   1319  HB1 HIS    83     -15.889  18.366  -8.723
ATOM   1320  HB2 HIS    83     -17.205  17.175  -8.851
ATOM   1321  O   HIS    83     -16.254  15.456 -11.038
ATOM   1322  N   SER    84     -14.649  17.009 -11.358
ATOM   1323  CA  SER    84     -14.656  16.934 -12.826
ATOM   1324  C   SER    84     -14.156  15.568 -13.346
ATOM   1325  HN  SER    84     -14.019  17.674 -10.931
ATOM   1326  CB  SER    84     -13.827  18.080 -13.432
ATOM   1327  OG  SER    84     -12.486  17.679 -13.662
ATOM   1328  HG  SER    84     -12.017  18.433 -14.040
ATOM   1329  HA  SER    84     -15.672  17.084 -13.193
ATOM   1330  HB1 SER    84     -14.266  18.384 -14.382
ATOM   1331  HB2 SER    84     -13.823  18.928 -12.747
ATOM   1332  O   SER    84     -14.368  15.222 -14.514
ATOM   1333  N   LYS    85     -13.474  14.815 -12.484
ATOM   1334  CA  LYS    85     -13.096  13.425 -12.784
ATOM   1335  C   LYS    85     -13.917  12.469 -11.938
ATOM   1336  HN  LYS    85     -13.201  15.198 -11.590
ATOM   1337  CB  LYS    85     -11.590  13.192 -12.562
ATOM   1338  CG  LYS    85     -10.706  13.984 -13.518
ATOM   1339  CD  LYS    85      -9.287  13.441 -13.560
ATOM   1340  CE  LYS    85      -8.724  13.378 -14.983
ATOM   1341  NZ  LYS    85      -8.611  14.701 -15.675
ATOM   1342  HZ1 LYS    85      -8.233  14.565 -16.601
ATOM   1343  HZ2 LYS    85      -7.999  15.306 -15.147
ATOM   1344  HZ3 LYS    85      -9.526  15.125 -15.743
ATOM   1345  HA  LYS    85     -13.279  13.218 -13.838
ATOM   1346  HB1 LYS    85     -11.322  13.489 -11.548
ATOM   1347  HB2 LYS    85     -11.361  12.136 -12.704
ATOM   1348  HG1 LYS    85     -11.121  13.932 -14.524
ATOM   1349  HG2 LYS    85     -10.664  15.025 -13.196
ATOM   1350  HD1 LYS    85      -8.634  14.084 -12.969
ATOM   1351  HD2 LYS    85      -9.272  12.432 -13.148
ATOM   1352  HE1 LYS    85      -7.722  12.951 -14.959
ATOM   1353  HE2 LYS    85      -9.370  12.755 -15.602
ATOM   1354  O   LYS    85     -13.540  11.321 -11.743
ATOM   1355  N   ARG    86     -15.037  12.972 -11.428
ATOM   1356  CA  ARG    86     -15.951  12.221 -10.541
ATOM   1357  C   ARG    86     -15.293  11.538  -9.315
ATOM   1358  HN  ARG    86     -15.304  13.922 -11.643
ATOM   1359  CB  ARG    86     -16.828  11.246 -11.351
ATOM   1360  CG  ARG    86     -17.855  11.923 -12.260
ATOM   1361  CD  ARG    86     -19.083  12.451 -11.509
ATOM   1362  NE  ARG    86     -20.184  11.479 -11.391
ATOM   1363  CZ  ARG    86     -21.357  11.723 -10.798
ATOM   1364  HE  ARG    86     -19.888  10.619 -11.832
ATOM   1365  NH1 ARG    86     -22.285  10.775 -10.741
ATOM   1366  H11 ARG    86     -22.116   9.862 -11.143
ATOM   1367  H12 ARG    86     -23.189  10.908 -10.304
ATOM   1368  NH2 ARG    86     -21.602  12.908 -10.247
ATOM   1369  H21 ARG    86     -20.921  13.657 -10.256
ATOM   1370  H22 ARG    86     -22.480  13.123  -9.791
ATOM   1371  HA  ARG    86     -16.708  12.897 -10.142
ATOM   1372  HB1 ARG    86     -16.194  10.633 -11.991
ATOM   1373  HB2 ARG    86     -17.384  10.604 -10.668
ATOM   1374  HG1 ARG    86     -17.392  12.772 -12.764
ATOM   1375  HG2 ARG    86     -18.210  11.209 -13.003
ATOM   1376  HD1 ARG    86     -18.797  12.733 -10.496
ATOM   1377  HD2 ARG    86     -19.481  13.323 -12.029
ATOM   1378  O   ARG    86     -15.783  10.523  -8.795
ATOM   1379  N   VAL    87     -14.199  12.128  -8.851
ATOM   1380  CA  VAL    87     -13.479  11.648  -7.685
ATOM   1381  C   VAL    87     -13.932  12.431  -6.442
ATOM   1382  HN  VAL    87     -13.836  12.948  -9.315
ATOM   1383  CB  VAL    87     -11.956  11.838  -7.893
ATOM   1384  CG1 VAL    87     -11.188  11.496  -6.624
ATOM   1385  CG2 VAL    87     -11.454  11.013  -9.072
ATOM   1386  HA  VAL    87     -13.686  10.588  -7.540
ATOM   1387  HB  VAL    87     -11.752  12.876  -8.157
ATOM   1388  HG1 VAL    87     -10.121  11.638  -6.795
ATOM   1389  HG2 VAL    87     -11.515  12.148  -5.814
ATOM   1390  HG3 VAL    87     -11.378  10.458  -6.352
ATOM   1391  HG4 VAL    87     -10.382  11.167  -9.193
ATOM   1392  HG5 VAL    87     -11.651   9.957  -8.887
ATOM   1393  HG6 VAL    87     -11.971  11.325  -9.980
ATOM   1394  O   VAL    87     -13.887  13.663  -6.438
ATOM   1395  N   ILE    88     -14.375  11.733  -5.395
ATOM   1396  CA  ILE    88     -14.646  12.394  -4.090
ATOM   1397  C   ILE    88     -13.606  11.983  -3.035
ATOM   1398  HN  ILE    88     -14.531  10.739  -5.484
ATOM   1399  CB  ILE    88     -16.107  12.207  -3.549
ATOM   1400  CG1 ILE    88     -16.540  10.732  -3.516
ATOM   1401  CG2 ILE    88     -17.117  13.053  -4.331
ATOM   1402  CD1 ILE    88     -17.884  10.491  -2.839
ATOM   1403  HA  ILE    88     -14.607  13.476  -4.215
ATOM   1404  HB  ILE    88     -16.172  12.598  -2.533
ATOM   1405  HG1 ILE    88     -16.623  10.355  -4.535
ATOM   1406  HG2 ILE    88     -15.799  10.148  -2.971
ATOM   1407  HG3 ILE    88     -18.116  12.895  -3.925
ATOM   1408  HG4 ILE    88     -16.853  14.107  -4.244
ATOM   1409  HG5 ILE    88     -17.102  12.761  -5.381
ATOM   1410  HD1 ILE    88     -18.115   9.426  -2.858
ATOM   1411  HD2 ILE    88     -17.838  10.834  -1.805
ATOM   1412  HD3 ILE    88     -18.662  11.041  -3.368
ATOM   1413  O   ILE    88     -13.214  10.819  -2.964
ATOM   1414  N   HIS    89     -13.148  12.936  -2.228
ATOM   1415  CA  HIS    89     -12.012  12.666  -1.351
ATOM   1416  C   HIS    89     -12.425  12.054  -0.038
ATOM   1417  HN  HIS    89     -13.588  13.845  -2.224
ATOM   1418  CB  HIS    89     -11.127  13.900  -1.160
ATOM   1419  CG  HIS    89      -9.912  13.646  -0.299
ATOM   1420  ND1 HIS    89      -9.995  13.454   1.038
ATOM   1421  CE1 HIS    89      -8.754  13.230   1.545
ATOM   1422  NE2 HIS    89      -7.874  13.292   0.530
ATOM   1423  HE  HIS    89      -8.627  13.044   2.612
ATOM   1424  CD2 HIS    89      -8.555  13.548  -0.624
ATOM   1425  HNE HIS    89      -6.876  13.168   0.621
ATOM   1426  HD  HIS    89      -8.016  13.637  -1.567
ATOM   1427  HA  HIS    89     -11.330  11.973  -1.842
ATOM   1428  HB1 HIS    89     -10.771  14.247  -2.130
ATOM   1429  HB2 HIS    89     -11.705  14.692  -0.682
ATOM   1430  O   HIS    89     -11.919  10.977   0.336
ATOM   1431  N   ARN    90     -13.313  12.742   0.688
ATOM   1432  CA  ARN    90     -13.994  12.192   1.878
ATOM   1433  C   ARN    90     -13.213  12.151   3.197
ATOM   1434  HN  ARN    90     -13.547  13.690   0.429
ATOM   1435  CB  ARN    90     -14.544  10.783   1.606
ATOM   1436  CG  ARN    90     -15.495  10.654   0.421
ATOM   1437  CD  ARN    90     -16.115   9.253   0.327
ATOM   1438  NE  ARN    90     -15.247   8.169   0.825
ATOM   1439  CZ  ARN    90     -15.662   6.931   1.105
ATOM   1440  HE  ARN    90     -14.308   8.537   0.910
ATOM   1441  NH1 ARN    90     -16.936   6.606   0.938
ATOM   1442  H11 ARN    90     -17.603   7.288   0.599
ATOM   1443  NH2 ARN    90     -14.810   6.021   1.568
ATOM   1444  H21 ARN    90     -13.832   6.230   1.723
ATOM   1445  H22 ARN    90     -15.094   5.076   1.789
ATOM   1446  HA  ARN    90     -14.884  12.784   2.094
ATOM   1447  HB1 ARN    90     -13.717  10.102   1.406
ATOM   1448  HB2 ARN    90     -15.098  10.435   2.478
ATOM   1449  HG1 ARN    90     -16.305  11.377   0.524
ATOM   1450  HG2 ARN    90     -14.952  10.847  -0.504
ATOM   1451  HD1 ARN    90     -17.033   9.221   0.915
ATOM   1452  HD2 ARN    90     -16.343   9.025  -0.714
ATOM   1453  O   ARN    90     -13.801  11.886   4.243
ATOM   1454  N   ASP    91     -11.904  12.385   3.168
ATOM   1455  CA  ASP    91     -11.112  12.384   4.414
ATOM   1456  C   ASP    91     -10.237  13.649   4.562
ATOM   1457  HN  ASP    91     -11.446  12.566   2.286
ATOM   1458  CB  ASP    91     -10.305  11.061   4.580
ATOM   1459  CG  ASP    91      -9.681  10.902   5.991
ATOM   1460  OD1 ASP    91     -10.344  11.221   7.009
ATOM   1461  OD2 ASP    91      -8.520  10.446   6.082
ATOM   1462  HA  ASP    91     -11.783  12.340   5.272
ATOM   1463  HB1 ASP    91     -10.965  10.210   4.413
ATOM   1464  HB2 ASP    91      -9.492  11.038   3.855
ATOM   1465  O   ASP    91      -9.034  13.569   4.874
ATOM   1466  N   ILE    92     -10.861  14.813   4.362
ATOM   1467  CA  ILE    92     -10.155  16.092   4.406
ATOM   1468  C   ILE    92      -9.963  16.553   5.860
ATOM   1469  HN  ILE    92     -11.853  14.825   4.173
ATOM   1470  CB  ILE    92     -10.898  17.170   3.596
ATOM   1471  CG1 ILE    92     -11.272  16.656   2.219
ATOM   1472  CG2 ILE    92     -10.014  18.392   3.411
ATOM   1473  CD1 ILE    92     -10.187  16.888   1.189
ATOM   1474  HA  ILE    92      -9.177  15.984   3.938
ATOM   1475  HB  ILE    92     -11.810  17.456   4.121
ATOM   1476  HG1 ILE    92     -11.458  15.584   2.269
ATOM   1477  HG2 ILE    92     -12.172  17.165   1.873
ATOM   1478  HG3 ILE    92     -10.552  19.147   2.837
ATOM   1479  HG4 ILE    92      -9.748  18.800   4.387
ATOM   1480  HG5 ILE    92      -9.107  18.108   2.877
ATOM   1481  HD1 ILE    92     -10.512  16.500   0.224
ATOM   1482  HD2 ILE    92      -9.991  17.957   1.102
ATOM   1483  HD3 ILE    92      -9.276  16.376   1.499
ATOM   1484  O   ILE    92     -10.901  16.982   6.515
ATOM   1485  N   LYN    93      -8.748  16.443   6.369
ATOM   1486  CA  LYN    93      -8.459  16.839   7.725
ATOM   1487  C   LYN    93      -7.216  17.680   7.594
ATOM   1488  HN  LYN    93      -7.998  16.074   5.802
ATOM   1489  CB  LYN    93      -8.057  15.644   8.605
ATOM   1490  CG  LYN    93      -9.008  14.482   8.849
ATOM   1491  CD  LYN    93      -8.098  13.354   9.345
ATOM   1492  CE  LYN    93      -8.729  12.306  10.260
ATOM   1493  NZ  LYN    93      -9.494  11.234   9.534
ATOM   1494  HZ1 LYN    93      -9.879  10.583  10.204
ATOM   1495  HZ2 LYN    93      -8.873  10.744   8.906
ATOM   1496  HA  LYN    93      -9.300  17.405   8.126
ATOM   1497  HB1 LYN    93      -7.177  15.160   8.182
ATOM   1498  HB2 LYN    93      -7.829  15.994   9.612
ATOM   1499  HG1 LYN    93      -9.749  14.769   9.595
ATOM   1500  HG2 LYN    93      -9.512  14.223   7.918
ATOM   1501  HD1 LYN    93      -7.707  12.801   8.492
ATOM   1502  HD2 LYN    93      -7.270  13.778   9.913
ATOM   1503  HE1 LYN    93      -7.949  11.808  10.835
ATOM   1504  HE2 LYN    93      -9.428  12.792  10.942
ATOM   1505  O   LYN    93      -6.371  17.412   6.722
ATOM   1506  N   PRO    94      -7.029  18.640   8.501
ATOM   1507  CA  PRO    94      -5.790  19.417   8.445
ATOM   1508  C   PRO    94      -4.518  18.581   8.395
ATOM   1509  CB  PRO    94      -5.834  20.235   9.735
ATOM   1510  CG  PRO    94      -7.293  20.403   9.971
ATOM   1511  CD  PRO    94      -7.896  19.080   9.601
ATOM   1512  HA  PRO    94      -5.792  20.042   7.552
ATOM   1513  HB1 PRO    94      -5.341  19.682  10.534
ATOM   1514  HB2 PRO    94      -5.322  21.185   9.582
ATOM   1515  HG1 PRO    94      -7.467  20.647  11.019
ATOM   1516  HG2 PRO    94      -7.673  21.210   9.344
ATOM   1517  HD1 PRO    94      -7.863  18.412  10.462
ATOM   1518  HD2 PRO    94      -8.932  19.226   9.294
ATOM   1519  O   PRO    94      -3.551  19.014   7.771
ATOM   1520  N   GLU    95      -4.490  17.409   9.029
ATOM   1521  CA  GLU    95      -3.270  16.587   8.967
ATOM   1522  C   GLU    95      -3.011  15.945   7.613
ATOM   1523  HN  GLU    95      -5.302  17.097   9.544
ATOM   1524  CB  GLU    95      -3.239  15.536  10.042
ATOM   1525  CG  GLU    95      -4.293  14.492   9.866
ATOM   1526  CD  GLU    95      -5.091  14.342  11.132
ATOM   1527  OE1 GLU    95      -5.693  15.366  11.564
ATOM   1528  OE2 GLU    95      -5.110  13.205  11.682
ATOM   1529  HA  GLU    95      -2.403  17.206   9.196
ATOM   1530  HB1 GLU    95      -2.271  15.035  10.033
ATOM   1531  HB2 GLU    95      -3.396  16.005  11.014
ATOM   1532  HG1 GLU    95      -4.961  14.783   9.056
ATOM   1533  HG2 GLU    95      -3.824  13.539   9.625
ATOM   1534  O   GLU    95      -1.923  15.441   7.406
ATOM   1535  N   ASN    96      -3.996  15.966   6.708
ATOM   1536  CA  ASN    96      -3.824  15.557   5.308
ATOM   1537  C   ASN    96      -3.709  16.728   4.351
ATOM   1538  HN  ASN    96      -4.919  16.277   6.978
ATOM   1539  CB  ASN    96      -5.038  14.791   4.830
ATOM   1540  CG  ASN    96      -5.174  13.445   5.473
ATOM   1541  ND2 ASN    96      -6.350  12.846   5.285
ATOM   1542  HD1 ASN    96      -6.510  11.937   5.691
ATOM   1543  HD2 ASN    96      -7.059  13.313   4.741
ATOM   1544  OD1 ASN    96      -4.241  12.928   6.121
ATOM   1545  HA  ASN    96      -2.915  14.964   5.212
ATOM   1546  HB1 ASN    96      -5.940  15.359   5.059
ATOM   1547  HB2 ASN    96      -4.970  14.637   3.753
ATOM   1548  O   ASN    96      -3.941  16.562   3.151
ATOM   1549  N   LEU    97      -3.420  17.915   4.865
ATOM   1550  CA  LEU    97      -3.254  19.086   4.021
ATOM   1551  C   LEU    97      -1.820  19.555   4.240
ATOM   1552  HN  LEU    97      -3.311  18.017   5.864
ATOM   1553  CB  LEU    97      -4.262  20.184   4.384
ATOM   1554  CG  LEU    97      -5.766  19.854   4.445
ATOM   1555  CD1 LEU    97      -6.612  21.099   4.651
ATOM   1556  CD2 LEU    97      -6.278  19.105   3.234
ATOM   1557  HA  LEU    97      -3.426  18.812   2.980
ATOM   1558  HB1 LEU    97      -4.036  20.572   5.377
ATOM   1559  HB2 LEU    97      -4.198  20.993   3.656
ATOM   1560  HG  LEU    97      -5.956  19.173   5.274
ATOM   1561  HD1 LEU    97      -7.666  20.822   4.688
ATOM   1562  HD2 LEU    97      -6.331  21.580   5.588
ATOM   1563  HD3 LEU    97      -6.448  21.791   3.825
ATOM   1564  HD4 LEU    97      -7.344  18.910   3.351
ATOM   1565  HD5 LEU    97      -6.116  19.706   2.339
ATOM   1566  HD6 LEU    97      -5.744  18.160   3.138
ATOM   1567  O   LEU    97      -1.392  19.774   5.369
ATOM   1568  NT  AME    98      -1.065  19.671   3.155
ATOM   1569  CT  AME    98       0.360  19.934   3.245
ATOM   1570  HN  AME    98      -1.483  19.576   2.241
ATOM   1571  HT1 AME    98       0.783  19.991   2.243
ATOM   1572  HT2 AME    98       0.523  20.880   3.762
ATOM   1573  HT3 AME    98       0.844  19.130   3.798
ATOM   1574  H1  ACE    99      -1.042  21.020  -0.469
ATOM   1575  CH3 ACE    99      -1.850  20.660  -1.106
ATOM   1576  C   ACE    99      -2.560  19.459  -0.470
ATOM   1577  H2  ACE    99      -1.432  20.368  -2.069
ATOM   1578  H3  ACE    99      -2.565  21.470  -1.252
ATOM   1579  O   ACE    99      -2.180  19.016   0.644
ATOM   1580  N   ILE   100      -3.575  18.931  -1.166
ATOM   1581  CA  ILE   100      -4.332  17.820  -0.605
ATOM   1582  C   ILE   100      -3.547  16.528  -0.703
ATOM   1583  HN  ILE   100      -3.810  19.306  -2.074
ATOM   1584  CB  ILE   100      -5.679  17.597  -1.307
ATOM   1585  CG1 ILE   100      -6.485  18.885  -1.327
ATOM   1586  CG2 ILE   100      -6.459  16.436  -0.649
ATOM   1587  CD1 ILE   100      -7.824  18.680  -2.012
ATOM   1588  HA  ILE   100      -4.548  18.020   0.445
ATOM   1589  HB  ILE   100      -5.506  17.272  -2.332
ATOM   1590  HG1 ILE   100      -6.664  19.219  -0.304
ATOM   1591  HG2 ILE   100      -5.931  19.653  -1.867
ATOM   1592  HG3 ILE   100      -7.410  16.298  -1.164
ATOM   1593  HG4 ILE   100      -5.873  15.520  -0.717
ATOM   1594  HG5 ILE   100      -6.645  16.671   0.399
ATOM   1595  HD1 ILE   100      -8.380  19.618  -2.012
ATOM   1596  HD2 ILE   100      -7.661  18.355  -3.039
ATOM   1597  HD3 ILE   100      -8.394  17.921  -1.477
ATOM   1598  O   ILE   100      -3.137  16.130  -1.780
ATOM   1599  N   ALA   101      -3.354  15.872   0.426
ATOM   1600  CA  ALA   101      -2.643  14.588   0.480
ATOM   1601  C   ALA   101      -3.575  13.450   0.875
ATOM   1602  HN  ALA   101      -3.702  16.254   1.294
ATOM   1603  CB  ALA   101      -1.492  14.671   1.469
ATOM   1604  HA  ALA   101      -2.222  14.364  -0.500
ATOM   1605  HB1 ALA   101      -0.971  13.715   1.502
ATOM   1606  HB2 ALA   101      -0.799  15.452   1.156
ATOM   1607  HB3 ALA   101      -1.880  14.908   2.460
ATOM   1608  O   ALA   101      -4.742  13.679   1.180
ATOM   1609  N   ASP   102      -3.064  12.228   0.867
ATOM   1610  CA  ASP   102      -3.812  11.086   1.389
ATOM   1611  C   ASP   102      -5.172  10.840   0.715
ATOM   1612  HN  ASP   102      -2.138  12.074   0.494
ATOM   1613  CB  ASP   102      -3.981  11.224   2.902
ATOM   1614  CG  ASP   102      -4.453   9.941   3.562
ATOM   1615  OD1 ASP   102      -4.418   8.867   2.910
ATOM   1616  OD2 ASP   102      -4.858  10.011   4.746
ATOM   1617  HA  ASP   102      -3.227  10.176   1.255
ATOM   1618  HB1 ASP   102      -3.026  11.497   3.352
ATOM   1619  HB2 ASP   102      -4.718  11.999   3.117
ATOM   1620  O   ASP   102      -6.227  11.327   1.155
ATOM   1621  N   PHE   103      -5.139  10.053  -0.343
ATOM   1622  CA  PHE   103      -6.359   9.686  -1.024
ATOM   1623  C   PHE   103      -6.819   8.298  -0.614
ATOM   1624  HN  PHE   103      -4.254   9.704  -0.681
ATOM   1625  CB  PHE   103      -6.179   9.825  -2.534
ATOM   1626  CG  PHE   103      -6.313  11.237  -3.008
ATOM   1627  CD1 PHE   103      -5.266  12.145  -2.851
ATOM   1628  CE1 PHE   103      -5.403  13.458  -3.272
ATOM   1629  HD1 PHE   103      -4.330  11.824  -2.394
ATOM   1630  CZ  PHE   103      -6.603  13.881  -3.840
ATOM   1631  HE1 PHE   103      -4.574  14.157  -3.158
ATOM   1632  CE2 PHE   103      -7.655  12.995  -3.990
ATOM   1633  HZ  PHE   103      -6.716  14.915  -4.168
ATOM   1634  CD2 PHE   103      -7.509  11.682  -3.568
ATOM   1635  HE2 PHE   103      -8.591  13.331  -4.437
ATOM   1636  HD2 PHE   103      -8.337  10.981  -3.672
ATOM   1637  HA  PHE   103      -7.144  10.401  -0.775
ATOM   1638  HB1 PHE   103      -5.187   9.473  -2.816
ATOM   1639  HB2 PHE   103      -6.935   9.230  -3.047
ATOM   1640  O   PHE   103      -7.491   7.599  -1.379
ATOM   1641  N   GLY   104      -6.461   7.930   0.615
ATOM   1642  CA  GLY   104      -6.743   6.618   1.183
ATOM   1643  C   GLY   104      -8.212   6.306   1.335
ATOM   1644  HN  GLY   104      -5.964   8.579   1.209
ATOM   1645  HA1 GLY   104      -6.320   5.846   0.542
ATOM   1646  HA2 GLY   104      -6.300   6.549   2.177
ATOM   1647  O   GLY   104      -8.602   5.134   1.300
ATOM   1648  N   TRP   105      -9.029   7.345   1.509
ATOM   1649  CA  TRP   105     -10.472   7.151   1.599
ATOM   1650  C   TRP   105     -11.217   7.566   0.340
ATOM   1651  HN  TRP   105      -8.647   8.278   1.580
ATOM   1652  CB  TRP   105     -11.053   7.773   2.882
ATOM   1653  CG  TRP   105     -10.766   6.935   4.128
ATOM   1654  CD1 TRP   105      -9.584   6.908   4.877
ATOM   1655  NE1 TRP   105      -9.676   6.014   5.921
ATOM   1656  HD1 TRP   105      -8.747   7.548   4.598
ATOM   1657  CE2 TRP   105     -10.886   5.400   5.935
ATOM   1658  HNE TRP   105      -8.950   5.826   6.598
ATOM   1659  CZ2 TRP   105     -11.417   4.436   6.799
ATOM   1660  CH2 TRP   105     -12.723   3.999   6.543
ATOM   1661  HZ2 TRP   105     -10.819   4.059   7.628
ATOM   1662  CZ3 TRP   105     -13.470   4.493   5.460
ATOM   1663  HH2 TRP   105     -13.186   3.256   7.193
ATOM   1664  CE3 TRP   105     -12.955   5.464   4.576
ATOM   1665  HZ3 TRP   105     -14.481   4.126   5.283
ATOM   1666  CD2 TRP   105     -11.653   5.936   4.793
ATOM   1667  HE3 TRP   105     -13.566   5.828   3.750
ATOM   1668  HA  TRP   105     -10.687   6.097   1.774
ATOM   1669  HB1 TRP   105     -10.618   8.761   3.037
ATOM   1670  HB2 TRP   105     -12.135   7.865   2.785
ATOM   1671  O   TRP   105     -12.431   7.343   0.249
ATOM   1672  N   SER   106     -10.504   8.126  -0.652
ATOM   1673  CA  SER   106     -11.119   8.565  -1.941
ATOM   1674  C   SER   106     -11.728   7.423  -2.792
ATOM   1675  HN  SER   106      -9.510   8.264  -0.539
ATOM   1676  CB  SER   106     -10.165   9.465  -2.776
ATOM   1677  OG  SER   106      -9.221   8.733  -3.552
ATOM   1678  HG  SER   106      -8.679   9.372  -4.030
ATOM   1679  HA  SER   106     -11.926   9.270  -1.738
ATOM   1680  HB1 SER   106     -10.750  10.074  -3.466
ATOM   1681  HB2 SER   106      -9.601  10.116  -2.107
ATOM   1682  O   SER   106     -11.324   6.261  -2.674
ATOM   1683  N   VAL   107     -12.700   7.772  -3.639
ATOM   1684  CA  VAL   107     -13.509   6.799  -4.388
ATOM   1685  C   VAL   107     -14.222   7.532  -5.538
ATOM   1686  HN  VAL   107     -12.908   8.749  -3.789
ATOM   1687  CB  VAL   107     -14.502   6.060  -3.434
ATOM   1688  CG1 VAL   107     -15.694   6.945  -3.048
ATOM   1689  CG2 VAL   107     -14.944   4.718  -4.007
ATOM   1690  HA  VAL   107     -12.861   6.021  -4.790
ATOM   1691  HB  VAL   107     -13.983   5.772  -2.520
ATOM   1692  HG1 VAL   107     -16.359   6.392  -2.384
ATOM   1693  HG2 VAL   107     -15.334   7.839  -2.538
ATOM   1694  HG3 VAL   107     -16.238   7.235  -3.947
ATOM   1695  HG4 VAL   107     -15.634   4.236  -3.314
ATOM   1696  HG5 VAL   107     -15.443   4.877  -4.963
ATOM   1697  HG6 VAL   107     -14.073   4.081  -4.154
ATOM   1698  O   VAL   107     -14.101   8.760  -5.645
ATOM   1699  N   HIS   108     -14.923   6.787  -6.403
ATOM   1700  CA  HIS   108     -15.785   7.367  -7.450
ATOM   1701  C   HIS   108     -17.225   7.519  -7.020
ATOM   1702  HN  HIS   108     -14.873   5.780  -6.353
ATOM   1703  CB  HIS   108     -15.690   6.561  -8.740
ATOM   1704  CG  HIS   108     -14.484   6.905  -9.574
ATOM   1705  ND1 HIS   108     -13.307   6.280  -9.429
ATOM   1706  CE1 HIS   108     -12.413   6.797 -10.302
ATOM   1707  NE2 HIS   108     -13.025   7.766 -11.001
ATOM   1708  HE  HIS   108     -11.396   6.407 -10.336
ATOM   1709  CD2 HIS   108     -14.302   7.862 -10.580
ATOM   1710  HNE HIS   108     -12.590   8.325 -11.721
ATOM   1711  HD  HIS   108     -14.970   8.598 -11.028
ATOM   1712  HA  HIS   108     -15.416   8.357  -7.718
ATOM   1713  HB1 HIS   108     -15.631   5.499  -8.502
ATOM   1714  HB2 HIS   108     -16.574   6.747  -9.351
ATOM   1715  O   HIS   108     -17.778   6.637  -6.357
ATOM   1716  N   ALA   109     -17.841   8.639  -7.408
ATOM   1717  CA  ALA   109     -19.200   9.022  -6.966
ATOM   1718  C   ALA   109     -20.325   8.468  -7.858
ATOM   1719  HN  ALA   109     -17.375   9.277  -8.037
ATOM   1720  CB  ALA   109     -19.308  10.545  -6.877
ATOM   1721  HA  ALA   109     -19.374   8.647  -5.957
ATOM   1722  HB1 ALA   109     -20.311  10.821  -6.551
ATOM   1723  HB2 ALA   109     -18.578  10.921  -6.160
ATOM   1724  HB3 ALA   109     -19.112  10.982  -7.856
ATOM   1725  O   ALA   109     -20.137   8.358  -9.069
ATOM   1726  N   PRO   110     -21.500   8.128  -7.274
ATOM   1727  CA  PRO   110     -21.882   8.078  -5.853
ATOM   1728  C   PRO   110     -21.437   6.777  -5.170
ATOM   1729  CB  PRO   110     -23.411   8.169  -5.906
ATOM   1730  CG  PRO   110     -23.774   7.555  -7.211
ATOM   1731  CD  PRO   110     -22.677   7.967  -8.153
ATOM   1732  HA  PRO   110     -21.420   8.911  -5.322
ATOM   1733  HB1 PRO   110     -23.838   7.621  -5.066
ATOM   1734  HB2 PRO   110     -23.716   9.214  -5.849
ATOM   1735  HG1 PRO   110     -23.825   6.472  -7.102
ATOM   1736  HG2 PRO   110     -24.744   7.933  -7.533
ATOM   1737  HD1 PRO   110     -22.529   7.189  -8.901
ATOM   1738  HD2 PRO   110     -22.953   8.899  -8.647
ATOM   1739  O   PRO   110     -20.968   5.863  -5.854
ATOM   1740  N   SER   111     -21.593   6.694  -3.844
ATOM   1741  CA  SER   111     -20.989   5.608  -3.056
ATOM   1742  C   SER   111     -21.627   5.371  -1.667
ATOM   1743  HN  SER   111     -22.139   7.391  -3.358
ATOM   1744  CB  SER   111     -19.478   5.870  -2.899
ATOM   1745  OG  SER   111     -18.788   4.709  -2.470
ATOM   1746  HG  SER   111     -17.854   4.938  -2.391
ATOM   1747  HA  SER   111     -21.078   4.670  -3.602
ATOM   1748  HB1 SER   111     -19.062   6.183  -3.856
ATOM   1749  HB2 SER   111     -19.320   6.656  -2.160
ATOM   1750  O   SER   111     -22.392   6.224  -1.174
ATOM   1751  N   SER   112     -21.314   4.197  -1.083
ATOM   1752  CA  SER   112     -21.544   3.827   0.343
ATOM   1753  C   SER   112     -20.233   3.276   0.961
ATOM   1754  HN  SER   112     -20.879   3.466  -1.627
ATOM   1755  CB  SER   112     -22.688   2.810   0.487
ATOM   1756  OG  SER   112     -23.958   3.417   0.281
ATOM   1757  HG  SER   112     -24.629   2.732   0.384
ATOM   1758  HA  SER   112     -21.863   4.708   0.901
ATOM   1759  HB1 SER   112     -22.564   2.016  -0.249
ATOM   1760  HB2 SER   112     -22.671   2.382   1.490
ATOM   1761  O   SER   112     -19.221   3.185   0.265
ATOM   1762  NT  AME   113     -20.237   2.890   2.240
ATOM   1763  CT  AME   113     -18.974   2.558   2.916
ATOM   1764  HN  AME   113     -21.111   2.827   2.743
ATOM   1765  HT1 AME   113     -19.179   2.268   3.947
ATOM   1766  HT2 AME   113     -18.489   1.733   2.396
ATOM   1767  HT3 AME   113     -18.318   3.428   2.908
TER   
ATOM   1768  C00 UNK   114      -0.260  -6.842   1.917
ATOM   1769  C01 UNK   114       0.459  -8.049   1.702
ATOM   1770  C02 UNK   114      -0.227  -5.828   0.937
ATOM   1771  H03 UNK   114      -0.802  -6.682   2.812
ATOM   1772  C04 UNK   114       1.048  -8.277   0.421
ATOM   1773  H05 UNK   114       0.528  -8.695   2.565
ATOM   1774  C06 UNK   114       1.079  -7.267  -0.540
ATOM   1775  H07 UNK   114       1.431  -9.266   0.202
ATOM   1776  C08 UNK   114       1.787  -7.427  -1.793
ATOM   1777  C09 UNK   114       0.407  -6.058  -0.304
ATOM   1778  C0A UNK   114       1.787  -6.302  -2.653
ATOM   1779  C0B UNK   114       2.679  -8.586  -2.129
ATOM   1780  C0C UNK   114       1.025  -5.134  -2.309
ATOM   1781  H0D UNK   114       2.218  -6.344  -3.578
ATOM   1782  C0E UNK   114       1.075  -3.914  -3.154
ATOM   1783  N0F UNK   114       0.352  -5.046  -1.137
ATOM   1784  C0G UNK   114       2.212  -3.584  -3.876
ATOM   1785  C0H UNK   114       0.066  -3.004  -3.060
ATOM   1786  C0I UNK   114       2.256  -2.428  -4.612
ATOM   1787  H0J UNK   114       3.105  -4.230  -3.926
ATOM   1788  C0K UNK   114       1.149  -1.555  -4.626
ATOM   1789 CL0M UNK   114       3.653  -1.995  -5.560
ATOM   1790  C0N UNK   114       0.053  -1.832  -3.771
ATOM   1791  H0O UNK   114       1.085  -0.729  -5.303
ATOM   1792  H0P UNK   114      -0.688  -1.097  -3.747
ATOM   1793  H0Q UNK   114      -0.687  -3.202  -2.346
ATOM   1794  H0R UNK   114      -0.691  -4.860   1.216
ATOM   1795  O0S UNK   114       3.341  -9.078  -1.243
ATOM   1796  O0T UNK   114       2.883  -8.855  -3.352
TER   
TER   
ATOM   1797  O00 WTR   116     -14.240 -15.556  -8.824
ATOM   1798  H01 WTR   116     -14.048 -14.818  -9.403
ATOM   1799  H02 WTR   116     -13.836 -15.318  -7.990
TER   
ATOM   1800  O00 WTR   117      -4.731 -25.482 -12.629
ATOM   1801  H01 WTR   117      -3.891 -25.825 -12.323
ATOM   1802  H02 WTR   117      -4.623 -24.532 -12.613
TER   
ATOM   1803  O00 WTR   118      -5.564 -15.250 -16.967
ATOM   1804  H01 WTR   118      -5.199 -15.565 -17.794
ATOM   1805  H02 WTR   118      -4.938 -14.593 -16.664
TER   
ATOM   1806  O00 WTR   119       5.992 -19.705  -6.642
ATOM   1807  H01 WTR   119       6.456 -19.862  -7.465
ATOM   1808  H02 WTR   119       5.450 -20.483  -6.520
TER   
ATOM   1809  O00 WTR   120      -3.113 -15.595  -6.535
ATOM   1810  H01 WTR   120      -2.511 -15.845  -5.834
ATOM   1811  H02 WTR   120      -2.548 -15.441  -7.292
TER   
ATOM   1812  O00 WTR   121      -0.929 -17.635 -10.982
ATOM   1813  H01 WTR   121      -0.989 -17.100 -10.191
ATOM   1814  H02 WTR   121      -1.241 -18.498 -10.713
TER   
ATOM   1815  O00 WTR   122     -14.383 -26.291  -9.698
ATOM   1816  H01 WTR   122     -15.128 -26.111  -9.125
ATOM   1817  H02 WTR   122     -13.803 -25.538  -9.582
TER   
ATOM   1818  O00 WTR   123     -10.192 -24.211  -8.786
ATOM   1819  H01 WTR   123     -10.161 -24.545  -9.682
ATOM   1820  H02 WTR   123      -9.892 -23.304  -8.858
TER   
ATOM   1821  O00 WTR   124      -1.927 -23.991 -10.279
ATOM   1822  H01 WTR   124      -1.760 -23.617 -11.144
ATOM   1823  H02 WTR   124      -2.309 -23.273  -9.776
TER   
ATOM   1824  O00 WTR   125      -9.369 -20.165 -15.595
ATOM   1825  H01 WTR   125      -9.972 -19.773 -14.963
ATOM   1826  H02 WTR   125      -9.524 -19.681 -16.406
TER   
ATOM   1827  O00 WTR   126      -9.017 -27.686 -11.310
ATOM   1828  H01 WTR   126      -9.026 -27.928 -10.384
ATOM   1829  H02 WTR   126      -9.132 -28.514 -11.776
TER   
ATOM   1830  O00 WTR   127     -10.547 -21.090 -11.521
ATOM   1831  H01 WTR   127     -10.227 -21.756 -12.129
ATOM   1832  H02 WTR   127      -9.982 -21.174 -10.753
TER   
ATOM   1833  O00 WTR   128       0.835 -17.943 -18.603
ATOM   1834  H01 WTR   128       1.500 -18.597 -18.816
ATOM   1835  H02 WTR   128       0.504 -18.207 -17.745
TER   
ATOM   1836  O00 WTR   129      -9.468 -14.115 -20.407
ATOM   1837  H01 WTR   129      -8.685 -14.567 -20.721
ATOM   1838  H02 WTR   129      -9.490 -14.298 -19.468
TER   
ATOM   1839  O00 WTR   130      -3.937 -18.635 -17.263
ATOM   1840  H01 WTR   130      -3.204 -19.109 -16.871
ATOM   1841  H02 WTR   130      -4.400 -18.252 -16.518
TER   
ATOM   1842  O00 WTR   131      -5.999 -22.384  -9.457
ATOM   1843  H01 WTR   131      -6.363 -23.251  -9.639
ATOM   1844  H02 WTR   131      -5.626 -22.460  -8.579
TER   
ATOM   1845  O00 WTR   132      -8.207 -14.312 -17.263
ATOM   1846  H01 WTR   132      -8.453 -13.775 -16.510
ATOM   1847  H02 WTR   132      -7.255 -14.384 -17.206
TER   
ATOM   1848  O00 WTR   133      -0.250 -19.218 -15.959
ATOM   1849  H01 WTR   133      -1.011 -19.299 -15.385
ATOM   1850  H02 WTR   133       0.193 -20.065 -15.892
TER   
ATOM   1851  O00 WTR   134       5.654 -17.345 -13.319
ATOM   1852  H01 WTR   134       4.901 -17.232 -13.899
ATOM   1853  H02 WTR   134       6.406 -17.076 -13.847
TER   
ATOM   1854  O00 WTR   135       6.502 -16.623 -10.087
ATOM   1855  H01 WTR   135       7.110 -16.123 -10.632
ATOM   1856  H02 WTR   135       5.972 -15.958  -9.647
TER   
ATOM   1857  O00 WTR   136       9.916 -18.640  -9.602
ATOM   1858  H01 WTR   136       9.470 -18.513 -10.439
ATOM   1859  H02 WTR   136       9.519 -17.993  -9.018
TER   
ATOM   1860  O00 WTR   137      -2.328 -21.205 -12.371
ATOM   1861  H01 WTR   137      -3.034 -21.807 -12.135
ATOM   1862  H02 WTR   137      -1.597 -21.775 -12.610
TER   
ATOM   1863  O00 WTR   138       7.161 -23.241 -14.423
ATOM   1864  H01 WTR   138       7.195 -23.259 -13.466
ATOM   1865  H02 WTR   138       6.285 -23.562 -14.637
TER   
ATOM   1866  O00 WTR   139       0.577 -25.377 -14.022
ATOM   1867  H01 WTR   139       1.005 -25.860 -14.729
ATOM   1868  H02 WTR   139      -0.266 -25.112 -14.389
TER   
ATOM   1869  O00 WTR   140       7.857 -16.138 -14.651
ATOM   1870  H01 WTR   140       8.454 -16.727 -15.112
ATOM   1871  H02 WTR   140       7.867 -15.333 -15.169
TER   
ATOM   1872  O00 WTR   141       1.249 -11.473 -18.332
ATOM   1873  H01 WTR   141       1.193 -10.732 -18.935
ATOM   1874  H02 WTR   141       0.822 -11.165 -17.532
TER   
ATOM   1875  O00 WTR   142       4.783 -20.601  -3.703
ATOM   1876  H01 WTR   142       4.101 -20.626  -4.374
ATOM   1877  H02 WTR   142       4.344 -20.889  -2.903
TER   
ATOM   1878  O00 WTR   143       3.340 -17.747 -15.463
ATOM   1879  H01 WTR   143       2.425 -17.781 -15.185
ATOM   1880  H02 WTR   143       3.399 -16.956 -15.998
TER   
ATOM   1881  O00 WTR   144      -1.937 -26.187 -11.992
ATOM   1882  H01 WTR   144      -1.185 -25.822 -12.459
ATOM   1883  H02 WTR   144      -2.044 -25.620 -11.228
TER   
ATOM   1884  O00 WTR   145       6.909 -20.471 -13.860
ATOM   1885  H01 WTR   145       7.103 -21.082 -14.571
ATOM   1886  H02 WTR   145       7.507 -20.724 -13.157
TER   
ATOM   1887  O00 WTR   146       5.534 -26.309 -12.478
ATOM   1888  H01 WTR   146       6.339 -26.460 -12.973
ATOM   1889  H02 WTR   146       5.505 -27.026 -11.844
TER   
ATOM   1890  O00 WTR   147       4.882 -19.321 -10.544
ATOM   1891  H01 WTR   147       5.336 -18.487 -10.667
ATOM   1892  H02 WTR   147       4.359 -19.429 -11.338
TER   
ATOM   1893  O00 WTR   148      -4.300 -16.206 -19.025
ATOM   1894  H01 WTR   148      -3.355 -16.062 -19.062
ATOM   1895  H02 WTR   148      -4.394 -17.118 -18.751
TER   
ATOM   1896  O00 WTR   149      -0.713 -22.107  -7.136
ATOM   1897  H01 WTR   149      -0.080 -21.406  -7.288
ATOM   1898  H02 WTR   149      -0.858 -22.099  -6.190
TER   
ATOM   1899  O00 WTR   150       3.165 -16.360 -10.331
ATOM   1900  H01 WTR   150       2.648 -16.880 -10.946
ATOM   1901  H02 WTR   150       3.322 -16.948  -9.593
TER   
ATOM   1902  O00 WTR   151       5.172 -27.838 -10.135
ATOM   1903  H01 WTR   151       5.255 -26.941  -9.812
ATOM   1904  H02 WTR   151       5.772 -28.346  -9.588
TER   
ATOM   1905  O00 WTR   152      -7.074 -15.435 -20.958
ATOM   1906  H01 WTR   152      -6.231 -15.145 -20.609
ATOM   1907  H02 WTR   152      -6.996 -16.387 -21.012
TER   
ATOM   1908  O00 WTR   153      11.003 -16.128 -11.014
ATOM   1909  H01 WTR   153      10.225 -16.101 -11.572
ATOM   1910  H02 WTR   153      10.868 -16.888 -10.449
TER   
ATOM   1911  O00 WTR   154      -8.725   3.040 -15.485
ATOM   1912  H01 WTR   154      -7.811   3.187 -15.241
ATOM   1913  H02 WTR   154      -8.682   2.422 -16.216
TER   
ATOM   1914  O00 WTR   155     -14.641 -10.709 -14.061
ATOM   1915  H01 WTR   155     -15.359 -10.441 -14.634
ATOM   1916  H02 WTR   155     -14.308  -9.890 -13.694
TER   
ATOM   1917  O00 WTR   156     -17.749 -12.781 -15.186
ATOM   1918  H01 WTR   156     -18.573 -12.654 -15.656
ATOM   1919  H02 WTR   156     -17.962 -13.402 -14.490
TER   
ATOM   1920  O00 WTR   157     -16.790  -6.404 -17.071
ATOM   1921  H01 WTR   157     -16.950  -7.340 -16.950
ATOM   1922  H02 WTR   157     -17.523  -6.102 -17.607
TER   
ATOM   1923  O00 WTR   158      -7.814   0.793 -16.843
ATOM   1924  H01 WTR   158      -7.346   1.047 -16.047
ATOM   1925  H02 WTR   158      -7.672  -0.151 -16.913
TER   
ATOM   1926  O00 WTR   159     -21.322  -9.716 -14.951
ATOM   1927  H01 WTR   159     -21.769  -9.052 -14.427
ATOM   1928  H02 WTR   159     -21.666 -10.549 -14.629
TER   
ATOM   1929  O00 WTR   160     -16.498 -18.693 -15.908
ATOM   1930  H01 WTR   160     -16.046 -19.477 -15.596
ATOM   1931  H02 WTR   160     -15.796 -18.069 -16.091
TER   
ATOM   1932  O00 WTR   161     -11.191  -0.758 -11.605
ATOM   1933  H01 WTR   161     -11.323   0.151 -11.335
ATOM   1934  H02 WTR   161     -12.021  -1.191 -11.407
TER   
ATOM   1935  O00 WTR   162      -7.406  -8.918 -17.626
ATOM   1936  H01 WTR   162      -6.553  -8.680 -17.990
ATOM   1937  H02 WTR   162      -8.001  -8.900 -18.375
TER   
ATOM   1938  O00 WTR   163     -12.183 -15.872 -17.330
ATOM   1939  H01 WTR   163     -12.466 -15.720 -18.232
ATOM   1940  H02 WTR   163     -12.905 -16.358 -16.932
TER   
ATOM   1941  O00 WTR   164     -14.861 -20.847 -15.086
ATOM   1942  H01 WTR   164     -15.238 -21.372 -14.379
ATOM   1943  H02 WTR   164     -14.498 -21.490 -15.695
TER   
ATOM   1944  O00 WTR   165     -12.965   1.512 -15.276
ATOM   1945  H01 WTR   165     -13.238   0.769 -14.737
ATOM   1946  H02 WTR   165     -12.431   1.123 -15.968
TER   
ATOM   1947  O00 WTR   166     -16.272  -2.468 -13.043
ATOM   1948  H01 WTR   166     -15.968  -1.560 -13.041
ATOM   1949  H02 WTR   166     -16.813  -2.538 -13.829
TER   
ATOM   1950  O00 WTR   167     -15.671 -12.054 -11.923
ATOM   1951  H01 WTR   167     -15.430 -11.530 -12.687
ATOM   1952  H02 WTR   167     -16.205 -12.764 -12.279
TER   
ATOM   1953  O00 WTR   168     -15.239   0.190 -12.646
ATOM   1954  H01 WTR   168     -15.569   0.905 -13.190
ATOM   1955  H02 WTR   168     -15.294   0.525 -11.751
TER   
ATOM   1956  O00 WTR   169     -11.414   4.339 -12.626
ATOM   1957  H01 WTR   169     -10.983   3.650 -13.132
ATOM   1958  H02 WTR   169     -12.043   4.727 -13.234
TER   
ATOM   1959  O00 WTR   170     -16.284   4.112 -11.791
ATOM   1960  H01 WTR   170     -17.025   4.019 -11.192
ATOM   1961  H02 WTR   170     -15.535   3.773 -11.300
TER   
ATOM   1962  O00 WTR   171     -18.170  -1.843 -11.305
ATOM   1963  H01 WTR   171     -18.937  -1.842 -11.879
ATOM   1964  H02 WTR   171     -17.444  -2.093 -11.876
TER   
ATOM   1965  O00 WTR   172     -17.844   7.640 -11.546
ATOM   1966  H01 WTR   172     -17.355   7.193 -12.236
ATOM   1967  H02 WTR   172     -18.314   6.940 -11.093
TER   
ATOM   1968  O00 WTR   173     -11.691   1.727 -10.239
ATOM   1969  H01 WTR   173     -10.970   2.333 -10.406
ATOM   1970  H02 WTR   173     -12.475   2.275 -10.258
TER   
ATOM   1971  O00 WTR   174     -13.524   3.847 -10.870
ATOM   1972  H01 WTR   174     -13.326   4.467 -10.168
ATOM   1973  H02 WTR   174     -12.773   3.905 -11.461
TER   
ATOM   1974  O00 WTR   175     -19.912 -11.435 -16.323
ATOM   1975  H01 WTR   175     -20.467 -10.766 -15.921
ATOM   1976  H02 WTR   175     -19.747 -11.109 -17.208
TER   
ATOM   1977  O00 WTR   176     -12.898  -0.762 -13.612
ATOM   1978  H01 WTR   176     -13.574  -0.793 -12.934
ATOM   1979  H02 WTR   176     -12.085  -0.603 -13.133
TER   
ATOM   1980  O00 WTR   177     -19.592   9.234 -12.779
ATOM   1981  H01 WTR   177     -18.872   8.942 -12.220
ATOM   1982  H02 WTR   177     -19.278   9.086 -13.671
TER   
ATOM   1983  O00 WTR   178     -19.558  -5.091  -9.783
ATOM   1984  H01 WTR   178     -19.414  -4.528 -10.543
ATOM   1985  H02 WTR   178     -18.745  -5.588  -9.695
TER   
ATOM   1986  O00 WTR   179     -16.585   2.513 -13.826
ATOM   1987  H01 WTR   179     -16.643   3.063 -13.045
ATOM   1988  H02 WTR   179     -17.454   2.569 -14.224
TER   
ATOM   1989  O00 WTR   180     -13.062  -8.937 -12.795
ATOM   1990  H01 WTR   180     -12.181  -8.948 -13.169
ATOM   1991  H02 WTR   180     -12.963  -8.473 -11.964
TER   
ATOM   1992  O00 WTR   181     -11.964   4.081  -7.178
ATOM   1993  H01 WTR   181     -11.103   3.947  -7.574
ATOM   1994  H02 WTR   181     -12.236   4.947  -7.483
TER   
ATOM   1995  O00 WTR   182     -18.671 -14.362  -8.574
ATOM   1996  H01 WTR   182     -17.888 -14.078  -8.101
ATOM   1997  H02 WTR   182     -18.342 -14.958  -9.246
TER   
ATOM   1998  O00 WTR   183      -5.886 -12.046 -21.818
ATOM   1999  H01 WTR   183      -5.870 -12.978 -21.603
ATOM   2000  H02 WTR   183      -6.816 -11.820 -21.843
TER   
ATOM   2001  O00 WTR   184     -11.813  -9.851 -17.110
ATOM   2002  H01 WTR   184     -12.009 -10.090 -18.016
ATOM   2003  H02 WTR   184     -12.352  -9.077 -16.944
TER   
ATOM   2004  O00 WTR   185     -10.376 -10.159 -14.683
ATOM   2005  H01 WTR   185     -10.850 -10.147 -15.514
ATOM   2006  H02 WTR   185     -10.210  -9.237 -14.487
TER   
ATOM   2007  O00 WTR   186      -6.426  -5.798  -7.116
ATOM   2008  H01 WTR   186      -6.496  -5.014  -7.662
ATOM   2009  H02 WTR   186      -5.495  -6.019  -7.133
TER   
ATOM   2010  O00 WTR   187      -8.362 -11.586 -20.720
ATOM   2011  H01 WTR   187      -8.935 -12.334 -20.891
ATOM   2012  H02 WTR   187      -8.061 -11.716 -19.821
TER   
ATOM   2013  O00 WTR   188      -9.728  -7.346 -10.826
ATOM   2014  H01 WTR   188      -9.997  -8.115 -11.329
ATOM   2015  H02 WTR   188      -9.385  -7.703 -10.007
TER   
ATOM   2016  O00 WTR   189      -9.650 -18.853 -18.160
ATOM   2017  H01 WTR   189      -9.516 -18.100 -17.584
ATOM   2018  H02 WTR   189     -10.215 -18.522 -18.859
TER   
ATOM   2019  O00 WTR   190      -6.003  -5.531 -15.847
ATOM   2020  H01 WTR   190      -6.479  -6.313 -15.568
ATOM   2021  H02 WTR   190      -5.087  -5.807 -15.882
TER   
ATOM   2022  O00 WTR   191      -2.377  -8.745 -20.409
ATOM   2023  H01 WTR   191      -2.748  -9.508 -20.850
ATOM   2024  H02 WTR   191      -2.944  -8.606 -19.651
TER   
ATOM   2025  O00 WTR   192     -12.444  -3.168 -14.989
ATOM   2026  H01 WTR   192     -12.588  -2.240 -14.804
ATOM   2027  H02 WTR   192     -12.711  -3.617 -14.187
TER   
ATOM   2028  O00 WTR   193      -3.461  -3.023  -9.247
ATOM   2029  H01 WTR   193      -3.296  -2.141  -9.581
ATOM   2030  H02 WTR   193      -3.329  -3.594 -10.003
TER   
ATOM   2031  O00 WTR   194     -17.439  -3.945 -15.589
ATOM   2032  H01 WTR   194     -16.817  -4.580 -15.944
ATOM   2033  H02 WTR   194     -17.351  -3.179 -16.156
TER   
ATOM   2034  O00 WTR   195      -0.395 -15.557 -17.831
ATOM   2035  H01 WTR   195       0.012 -16.309 -18.263
ATOM   2036  H02 WTR   195      -0.546 -14.928 -18.537
TER   
ATOM   2037  O00 WTR   196      -7.370 -18.901 -14.311
ATOM   2038  H01 WTR   196      -7.792 -18.067 -14.106
ATOM   2039  H02 WTR   196      -8.032 -19.393 -14.796
TER   
ATOM   2040  O00 WTR   197      -2.939 -19.420 -14.816
ATOM   2041  H01 WTR   197      -3.484 -18.637 -14.730
ATOM   2042  H02 WTR   197      -2.896 -19.780 -13.930
TER   
ATOM   2043  O00 WTR   198      -4.772 -11.583 -18.912
ATOM   2044  H01 WTR   198      -4.770 -11.727 -19.858
ATOM   2045  H02 WTR   198      -5.698 -11.582 -18.671
TER   
ATOM   2046  O00 WTR   199      -1.127 -16.470  -8.454
ATOM   2047  H01 WTR   199      -0.956 -15.528  -8.452
ATOM   2048  H02 WTR   199      -0.837 -16.768  -7.592
TER   
ATOM   2049  O00 WTR   200      -9.233 -14.222 -13.281
ATOM   2050  H01 WTR   200      -9.160 -15.157 -13.473
ATOM   2051  H02 WTR   200     -10.175 -14.055 -13.258
TER   
ATOM   2052  O00 WTR   201      -8.297 -12.239 -15.436
ATOM   2053  H01 WTR   201      -7.936 -12.358 -14.557
ATOM   2054  H02 WTR   201      -8.947 -11.543 -15.336
TER   
ATOM   2055  O00 WTR   202      -2.720  -6.347 -21.262
ATOM   2056  H01 WTR   202      -2.609  -7.256 -20.985
ATOM   2057  H02 WTR   202      -2.193  -5.842 -20.644
TER   
ATOM   2058  O00 WTR   203     -12.734  -0.454  -4.971
ATOM   2059  H01 WTR   203     -12.359   0.272  -5.469
ATOM   2060  H02 WTR   203     -12.603  -1.221  -5.529
TER   
ATOM   2061  O00 WTR   204      -9.537 -16.505 -16.711
ATOM   2062  H01 WTR   204     -10.414 -16.194 -16.935
ATOM   2063  H02 WTR   204      -8.960 -15.773 -16.927
TER   
ATOM   2064  O00 WTR   205       6.496 -21.974 -10.462
ATOM   2065  H01 WTR   205       5.712 -21.889 -11.004
ATOM   2066  H02 WTR   205       6.607 -22.918 -10.348
TER   
ATOM   2067  O00 WTR   206      -2.451 -10.618 -11.180
ATOM   2068  H01 WTR   206      -2.413 -10.972 -10.291
ATOM   2069  H02 WTR   206      -2.467 -11.390 -11.745
TER   
ATOM   2070  O00 WTR   207      -6.571 -19.573 -10.785
ATOM   2071  H01 WTR   207      -6.354 -20.235 -10.129
ATOM   2072  H02 WTR   207      -6.864 -20.075 -11.546
TER   
ATOM   2073  O00 WTR   208     -12.206 -14.555 -12.765
ATOM   2074  H01 WTR   208     -12.449 -14.183 -13.613
ATOM   2075  H02 WTR   208     -12.768 -14.103 -12.135
TER   
ATOM   2076  O00 WTR   209      -6.891  -7.944 -14.915
ATOM   2077  H01 WTR   209      -6.224  -8.626 -14.999
ATOM   2078  H02 WTR   209      -7.636  -8.273 -15.418
TER   
ATOM   2079  O00 WTR   210      -3.553  -6.384 -15.043
ATOM   2080  H01 WTR   210      -2.687  -6.096 -15.331
ATOM   2081  H02 WTR   210      -3.558  -6.225 -14.099
TER   
ATOM   2082  O00 WTR   211      -1.906 -24.794 -14.843
ATOM   2083  H01 WTR   211      -2.096 -24.197 -15.566
ATOM   2084  H02 WTR   211      -2.766 -25.052 -14.512
TER   
ATOM   2085  O00 WTR   212      -9.529 -25.054 -11.307
ATOM   2086  H01 WTR   212      -9.417 -26.004 -11.336
ATOM   2087  H02 WTR   212      -8.641 -24.705 -11.383
TER   
ATOM   2088  O00 WTR   213     -12.944 -12.597 -14.800
ATOM   2089  H01 WTR   213     -12.461 -12.392 -15.601
ATOM   2090  H02 WTR   213     -13.446 -11.804 -14.612
TER   
ATOM   2091  O00 WTR   214     -13.516 -13.663 -10.789
ATOM   2092  H01 WTR   214     -14.259 -13.143 -11.095
ATOM   2093  H02 WTR   214     -12.840 -13.018 -10.583
TER   
ATOM   2094  O00 WTR   215      -6.501  -4.976 -18.475
ATOM   2095  H01 WTR   215      -6.336  -5.125 -17.545
ATOM   2096  H02 WTR   215      -6.234  -4.069 -18.625
TER   
ATOM   2097  O00 WTR   216      -5.202 -11.976 -14.244
ATOM   2098  H01 WTR   216      -5.518 -12.543 -14.948
ATOM   2099  H02 WTR   216      -4.614 -12.533 -13.733
TER   
ATOM   2100  O00 WTR   217      13.836  -6.986 -13.280
ATOM   2101  H01 WTR   217      13.339  -6.435 -13.885
ATOM   2102  H02 WTR   217      13.931  -7.821 -13.738
TER   
ATOM   2103  O00 WTR   218       1.862 -13.630 -15.286
ATOM   2104  H01 WTR   218       2.748 -13.292 -15.156
ATOM   2105  H02 WTR   218       1.980 -14.416 -15.820
TER   
ATOM   2106  O00 WTR   219      -5.502 -15.206  -9.813
ATOM   2107  H01 WTR   219      -5.244 -15.599 -10.646
ATOM   2108  H02 WTR   219      -4.737 -14.698  -9.540
TER   
ATOM   2109  O00 WTR   220      -4.527  -8.655 -18.436
ATOM   2110  H01 WTR   220      -4.580  -8.564 -17.484
ATOM   2111  H02 WTR   220      -4.761  -9.568 -18.603
TER   
ATOM   2112  O00 WTR   221      -0.081 -11.324  -6.914
ATOM   2113  H01 WTR   221      -0.438 -10.765  -6.224
ATOM   2114  H02 WTR   221       0.185 -10.716  -7.603
TER   
ATOM   2115  O00 WTR   222      -6.380  -3.357  -8.508
ATOM   2116  H01 WTR   222      -6.909  -2.617  -8.211
ATOM   2117  H02 WTR   222      -5.533  -2.971  -8.734
TER   
ATOM   2118  O00 WTR   223      -3.980 -13.196 -16.603
ATOM   2119  H01 WTR   223      -4.090 -12.678 -17.399
ATOM   2120  H02 WTR   223      -3.123 -12.936 -16.264
TER   
ATOM   2121  O00 WTR   224     -10.542  -7.618 -14.077
ATOM   2122  H01 WTR   224     -10.991  -6.859 -14.449
ATOM   2123  H02 WTR   224      -9.701  -7.276 -13.776
TER   
ATOM   2124  O00 WTR   225      -3.201  -4.321 -11.792
ATOM   2125  H01 WTR   225      -2.693  -3.926 -12.500
ATOM   2126  H02 WTR   225      -4.091  -4.378 -12.139
TER   
ATOM   2127  O00 WTR   226      -6.916   9.166 -18.473
ATOM   2128  H01 WTR   226      -6.503   8.434 -18.015
ATOM   2129  H02 WTR   226      -7.594   8.760 -19.012
TER   
ATOM   2130  O00 WTR   227     -13.706  -7.451 -17.069
ATOM   2131  H01 WTR   227     -14.497  -7.800 -16.658
ATOM   2132  H02 WTR   227     -13.987  -7.184 -17.944
TER   
ATOM   2133  O00 WTR   228      -4.670  -9.366 -15.252
ATOM   2134  H01 WTR   228      -4.428  -8.673 -14.638
ATOM   2135  H02 WTR   228      -4.825 -10.133 -14.699
TER   
ATOM   2136  O00 WTR   229       0.247  -7.172 -17.683
ATOM   2137  H01 WTR   229      -0.129  -7.675 -16.960
ATOM   2138  H02 WTR   229       0.720  -6.457 -17.257
TER   
ATOM   2139  O00 WTR   230      -3.331 -10.885 -21.832
ATOM   2140  H01 WTR   230      -2.954 -10.681 -22.688
ATOM   2141  H02 WTR   230      -4.189 -11.261 -22.030
TER   
ATOM   2142  O00 WTR   231       5.313 -10.292 -12.893
ATOM   2143  H01 WTR   231       5.105 -11.157 -13.246
ATOM   2144  H02 WTR   231       5.765 -10.472 -12.068
TER   
ATOM   2145  O00 WTR   232       4.388 -20.211 -15.081
ATOM   2146  H01 WTR   232       5.150 -19.947 -14.565
ATOM   2147  H02 WTR   232       3.997 -19.387 -15.371
TER   
ATOM   2148  O00 WTR   233       1.486 -28.756  -6.342
ATOM   2149  H01 WTR   233       0.676 -29.087  -6.731
ATOM   2150  H02 WTR   233       1.225 -28.440  -5.477
TER   
ATOM   2151  O00 WTR   234      -5.234 -17.356 -11.517
ATOM   2152  H01 WTR   234      -5.498 -18.275 -11.476
ATOM   2153  H02 WTR   234      -4.336 -17.380 -11.850
TER   
ATOM   2154  O00 WTR   235      -0.600 -14.739 -14.914
ATOM   2155  H01 WTR   235       0.248 -14.452 -15.251
ATOM   2156  H02 WTR   235      -1.115 -14.938 -15.696
TER   
ATOM   2157  O00 WTR   236      10.774  -9.558  -7.607
ATOM   2158  H01 WTR   236      11.219  -9.679  -6.768
ATOM   2159  H02 WTR   236      10.144 -10.277  -7.650
TER   
ATOM   2160  O00 WTR   237      -0.367  -6.242 -12.540
ATOM   2161  H01 WTR   237      -0.011  -6.908 -11.952
ATOM   2162  H02 WTR   237       0.263  -5.523 -12.498
TER   
ATOM   2163  O00 WTR   238       6.672  -8.177 -21.110
ATOM   2164  H01 WTR   238       6.540  -7.256 -20.881
ATOM   2165  H02 WTR   238       5.788  -8.519 -21.246
TER   
ATOM   2166  O00 WTR   239       3.837  -9.816 -21.299
ATOM   2167  H01 WTR   239       3.817 -10.766 -21.180
ATOM   2168  H02 WTR   239       4.147  -9.693 -22.197
TER   
ATOM   2169  O00 WTR   240     -11.581  -4.700 -12.224
ATOM   2170  H01 WTR   240     -11.317  -5.619 -12.275
ATOM   2171  H02 WTR   240     -11.979  -4.612 -11.358
TER   
ATOM   2172  O00 WTR   241      -0.695  -6.196 -15.188
ATOM   2173  H01 WTR   241      -0.253  -5.387 -15.446
ATOM   2174  H02 WTR   241      -0.575  -6.244 -14.239
TER   
ATOM   2175  O00 WTR   242      -9.864  -2.403 -15.821
ATOM   2176  H01 WTR   242      -9.624  -2.033 -14.972
ATOM   2177  H02 WTR   242     -10.382  -3.179 -15.607
TER   
ATOM   2178  O00 WTR   243       8.230  -9.430 -19.221
ATOM   2179  H01 WTR   243       7.752  -8.940 -19.890
ATOM   2180  H02 WTR   243       7.985  -9.011 -18.396
TER   
ATOM   2181  O00 WTR   244       0.764 -10.212 -16.001
ATOM   2182  H01 WTR   244       1.626 -10.201 -15.584
ATOM   2183  H02 WTR   244       0.207  -9.700 -15.414
TER   
ATOM   2184  O00 WTR   245       4.162 -12.188 -20.499
ATOM   2185  H01 WTR   245       3.525 -12.675 -19.977
ATOM   2186  H02 WTR   245       4.822 -11.902 -19.868
TER   
ATOM   2187  O00 WTR   246      -1.285  -0.022 -19.975
ATOM   2188  H01 WTR   246      -0.377  -0.055 -19.674
ATOM   2189  H02 WTR   246      -1.440   0.903 -20.168
TER   
ATOM   2190  O00 WTR   247      -2.230  -9.813  -5.550
ATOM   2191  H01 WTR   247      -1.920  -9.611  -4.667
ATOM   2192  H02 WTR   247      -3.170  -9.633  -5.521
TER   
ATOM   2193  O00 WTR   248      -1.476  -2.262 -17.247
ATOM   2194  H01 WTR   248      -1.138  -1.406 -16.982
ATOM   2195  H02 WTR   248      -2.423  -2.138 -17.308
TER   
ATOM   2196  O00 WTR   249       3.125  -1.759 -20.463
ATOM   2197  H01 WTR   249       3.518  -2.420 -21.033
ATOM   2198  H02 WTR   249       3.840  -1.481 -19.890
TER   
ATOM   2199  O00 WTR   250      -8.622  -8.855 -20.042
ATOM   2200  H01 WTR   250      -8.042  -8.282 -20.543
ATOM   2201  H02 WTR   250      -8.672  -9.658 -20.560
TER   
ATOM   2202  O00 WTR   251       7.431  -3.426 -16.128
ATOM   2203  H01 WTR   251       6.498  -3.464 -16.338
ATOM   2204  H02 WTR   251       7.743  -2.633 -16.564
TER   
ATOM   2205  O00 WTR   252       7.626 -10.408 -14.329
ATOM   2206  H01 WTR   252       7.285 -10.984 -15.014
ATOM   2207  H02 WTR   252       6.904 -10.323 -13.706
TER   
ATOM   2208  O00 WTR   253     -15.091 -13.869 -15.909
ATOM   2209  H01 WTR   253     -15.799 -13.465 -15.408
ATOM   2210  H02 WTR   253     -14.331 -13.313 -15.742
TER   
ATOM   2211  O00 WTR   254       2.487 -15.512 -17.049
ATOM   2212  H01 WTR   254       1.545 -15.547 -17.215
ATOM   2213  H02 WTR   254       2.770 -14.689 -17.447
TER   
ATOM   2214  O00 WTR   255     -12.235 -14.543 -19.802
ATOM   2215  H01 WTR   255     -11.619 -14.276 -20.485
ATOM   2216  H02 WTR   255     -12.644 -13.726 -19.514
TER   
ATOM   2217  O00 WTR   256       1.464 -12.789 -12.480
ATOM   2218  H01 WTR   256       1.574 -13.245 -13.314
ATOM   2219  H02 WTR   256       1.687 -13.444 -11.818
TER   
ATOM   2220  O00 WTR   257       3.522 -12.907 -17.849
ATOM   2221  H01 WTR   257       2.659 -12.566 -18.084
ATOM   2222  H02 WTR   257       4.104 -12.150 -17.911
TER   
ATOM   2223  O00 WTR   258      -1.710  -8.639  -8.178
ATOM   2224  H01 WTR   258      -2.176  -8.786  -7.355
ATOM   2225  H02 WTR   258      -2.314  -8.117  -8.706
TER   
ATOM   2226  O00 WTR   259       0.884 -16.989 -14.426
ATOM   2227  H01 WTR   259       0.447 -17.572 -15.047
ATOM   2228  H02 WTR   259       0.555 -16.117 -14.646
TER   
ATOM   2229  O00 WTR   260       0.316  -8.762 -23.117
ATOM   2230  H01 WTR   260       0.523  -8.601 -22.196
ATOM   2231  H02 WTR   260      -0.600  -9.039 -23.112
TER   
ATOM   2232  O00 WTR   261       0.114  -9.169 -19.550
ATOM   2233  H01 WTR   261      -0.750  -9.121 -19.959
ATOM   2234  H02 WTR   261       0.014  -8.700 -18.721
TER   
ATOM   2235  O00 WTR   262       2.829  -9.450 -23.926
ATOM   2236  H01 WTR   262       1.942  -9.322 -23.590
ATOM   2237  H02 WTR   262       2.734 -10.116 -24.607
TER   
ATOM   2238  O00 WTR   263       7.099  -6.284 -13.241
ATOM   2239  H01 WTR   263       6.383  -6.754 -13.670
ATOM   2240  H02 WTR   263       7.775  -6.210 -13.914
TER   
ATOM   2241  O00 WTR   264       3.184 -22.531 -16.019
ATOM   2242  H01 WTR   264       3.631 -21.715 -15.797
ATOM   2243  H02 WTR   264       3.656 -23.204 -15.529
TER   
ATOM   2244  O00 WTR   265      11.574   2.268 -16.029
ATOM   2245  H01 WTR   265      12.233   2.462 -15.362
ATOM   2246  H02 WTR   265      10.903   1.768 -15.565
TER   
ATOM   2247  O00 WTR   266      -0.428 -13.338 -19.462
ATOM   2248  H01 WTR   266       0.231 -12.673 -19.263
ATOM   2249  H02 WTR   266      -1.245 -12.847 -19.554
TER   
ATOM   2250  O00 WTR   267      -1.745  -6.835 -23.821
ATOM   2251  H01 WTR   267      -2.195  -6.365 -23.120
ATOM   2252  H02 WTR   267      -0.815  -6.747 -23.611
TER   
ATOM   2253  O00 WTR   268      -7.352 -11.471 -18.256
ATOM   2254  H01 WTR   268      -7.399 -10.546 -18.015
ATOM   2255  H02 WTR   268      -7.396 -11.939 -17.422
TER   
ATOM   2256  O00 WTR   269       2.846  -4.789 -17.555
ATOM   2257  H01 WTR   269       3.680  -4.429 -17.855
ATOM   2258  H02 WTR   269       2.236  -4.610 -18.270
TER   
ATOM   2259  O00 WTR   270      -1.095  -5.364 -19.203
ATOM   2260  H01 WTR   270      -0.436  -4.675 -19.294
ATOM   2261  H02 WTR   270      -0.678  -6.022 -18.647
TER   
ATOM   2262  O00 WTR   271      -2.960 -15.767 -13.282
ATOM   2263  H01 WTR   271      -2.294 -15.983 -13.935
ATOM   2264  H02 WTR   271      -3.785 -16.048 -13.678
TER   
ATOM   2265  O00 WTR   272       6.617 -12.525 -15.948
ATOM   2266  H01 WTR   272       7.501 -12.891 -15.929
ATOM   2267  H02 WTR   272       6.484 -12.268 -16.861
TER   
ATOM   2268  O00 WTR   273       4.781 -14.844 -12.277
ATOM   2269  H01 WTR   273       4.177 -15.220 -11.637
ATOM   2270  H02 WTR   273       5.307 -15.586 -12.575
TER   
ATOM   2271  O00 WTR   274      -1.912   3.114 -20.513
ATOM   2272  H01 WTR   274      -2.281   3.683 -19.837
ATOM   2273  H02 WTR   274      -1.460   3.711 -21.109
TER   
ATOM   2274  O00 WTR   275       1.324 -13.789  -9.891
ATOM   2275  H01 WTR   275       1.844 -14.572 -10.072
ATOM   2276  H02 WTR   275       0.765 -14.036  -9.154
TER   
ATOM   2277  O00 WTR   276       5.620  -5.456 -23.481
ATOM   2278  H01 WTR   276       4.987  -5.861 -24.074
ATOM   2279  H02 WTR   276       6.352  -6.073 -23.455
TER   
ATOM   2280  O00 WTR   277       4.296 -12.736 -14.413
ATOM   2281  H01 WTR   277       4.549 -13.387 -13.758
ATOM   2282  H02 WTR   277       5.005 -12.756 -15.056
TER   
ATOM   2283  O00 WTR   278       1.310  -4.255 -19.779
ATOM   2284  H01 WTR   278       1.708  -3.475 -20.166
ATOM   2285  H02 WTR   278       1.558  -4.968 -20.368
TER   
ATOM   2286  O00 WTR   279       9.309 -11.680  -7.543
ATOM   2287  H01 WTR   279       8.548 -11.155  -7.794
ATOM   2288  H02 WTR   279       9.386 -11.551  -6.597
TER   
ATOM   2289  O00 WTR   280       6.572  -4.995 -20.004
ATOM   2290  H01 WTR   280       6.096  -4.729 -20.790
ATOM   2291  H02 WTR   280       7.429  -4.579 -20.090
TER   
ATOM   2292  O00 WTR   281       8.069 -20.290 -18.062
ATOM   2293  H01 WTR   281       8.011 -20.985 -17.406
ATOM   2294  H02 WTR   281       8.109 -20.753 -18.899
TER   
ATOM   2295  O00 WTR   282     -10.254   1.676 -13.793
ATOM   2296  H01 WTR   282     -10.979   1.374 -14.341
ATOM   2297  H02 WTR   282      -9.736   2.239 -14.369
TER   
ATOM   2298  O00 WTR   283     -14.630   3.491 -15.598
ATOM   2299  H01 WTR   283     -15.337   3.206 -15.019
ATOM   2300  H02 WTR   283     -14.042   2.737 -15.648
TER   
ATOM   2301  O00 WTR   284      -6.158   3.171 -14.974
ATOM   2302  H01 WTR   284      -5.581   2.408 -15.014
ATOM   2303  H02 WTR   284      -6.329   3.293 -14.040
TER   
ATOM   2304  O00 WTR   285      -5.555  -4.213 -13.277
ATOM   2305  H01 WTR   285      -6.449  -4.167 -13.615
ATOM   2306  H02 WTR   285      -5.002  -4.220 -14.058
TER   
ATOM   2307  O00 WTR   286      -8.101  -3.436 -12.571
ATOM   2308  H01 WTR   286      -8.422  -4.196 -13.055
ATOM   2309  H02 WTR   286      -8.602  -2.699 -12.920
TER   
ATOM   2310  O00 WTR   287      -1.180   0.228 -16.005
ATOM   2311  H01 WTR   287      -1.524   0.889 -16.606
ATOM   2312  H02 WTR   287      -1.845   0.157 -15.320
TER   
ATOM   2313  O00 WTR   288     -22.030   8.122 -11.335
ATOM   2314  H01 WTR   288     -21.293   8.181 -11.943
ATOM   2315  H02 WTR   288     -21.640   7.821 -10.514
TER   
ATOM   2316  O00 WTR   289      -4.401  -1.845 -15.774
ATOM   2317  H01 WTR   289      -4.536  -1.142 -15.139
ATOM   2318  H02 WTR   289      -5.253  -1.955 -16.196
TER   
ATOM   2319  O00 WTR   290       0.666   3.500 -18.647
ATOM   2320  H01 WTR   290       0.343   2.618 -18.463
ATOM   2321  H02 WTR   290       1.564   3.501 -18.316
TER   
ATOM   2322  O00 WTR   291       0.331   5.422 -12.994
ATOM   2323  H01 WTR   291       0.706   4.729 -13.538
ATOM   2324  H02 WTR   291      -0.500   5.062 -12.684
TER   
ATOM   2325  O00 WTR   292      -7.207  11.013 -16.658
ATOM   2326  H01 WTR   292      -6.836  10.422 -17.313
ATOM   2327  H02 WTR   292      -8.014  10.583 -16.376
TER   
ATOM   2328  O00 WTR   293      -9.344   1.034  -8.577
ATOM   2329  H01 WTR   293      -9.371   1.967  -8.361
ATOM   2330  H02 WTR   293      -9.174   1.012  -9.519
TER   
ATOM   2331  O00 WTR   294      -5.698   1.138 -20.963
ATOM   2332  H01 WTR   294      -5.777   1.688 -20.183
ATOM   2333  H02 WTR   294      -6.587   0.819 -21.123
TER   
ATOM   2334  O00 WTR   295      -1.586   0.038 -12.718
ATOM   2335  H01 WTR   295      -1.447   0.466 -11.873
ATOM   2336  H02 WTR   295      -2.315   0.517 -13.113
TER   
ATOM   2337  O00 WTR   296       3.238  -4.171 -14.823
ATOM   2338  H01 WTR   296       3.000  -4.235 -15.748
ATOM   2339  H02 WTR   296       3.866  -3.449 -14.786
TER   
ATOM   2340  O00 WTR   297       0.892  -0.096 -14.094
ATOM   2341  H01 WTR   297       0.194   0.042 -14.733
ATOM   2342  H02 WTR   297       0.466   0.020 -13.244
TER   
ATOM   2343  O00 WTR   298      -9.304  -1.187 -13.468
ATOM   2344  H01 WTR   298     -10.018  -0.815 -12.952
ATOM   2345  H02 WTR   298      -8.765  -0.434 -13.711
TER   
ATOM   2346  O00 WTR   299     -11.695  -1.868  -2.958
ATOM   2347  H01 WTR   299     -11.971  -1.374  -3.730
ATOM   2348  H02 WTR   299     -11.220  -2.620  -3.312
TER   
ATOM   2349  O00 WTR   300      -3.364   1.119 -14.124
ATOM   2350  H01 WTR   300      -3.950   1.021 -14.874
ATOM   2351  H02 WTR   300      -3.773   1.797 -13.587
TER   
ATOM   2352  O00 WTR   301       3.914   2.101 -12.886
ATOM   2353  H01 WTR   301       3.087   2.465 -13.201
ATOM   2354  H02 WTR   301       3.744   1.164 -12.789
TER   
ATOM   2355  O00 WTR   302     -13.728  -2.166 -10.561
ATOM   2356  H01 WTR   302     -13.455  -1.575  -9.859
ATOM   2357  H02 WTR   302     -13.268  -2.985 -10.377
TER   
ATOM   2358  O00 WTR   303       1.587  -3.990 -12.557
ATOM   2359  H01 WTR   303       1.947  -4.010 -13.444
ATOM   2360  H02 WTR   303       2.283  -4.351 -12.007
TER   
ATOM   2361  O00 WTR   304     -11.904  -5.909 -15.541
ATOM   2362  H01 WTR   304     -12.072  -4.967 -15.557
ATOM   2363  H02 WTR   304     -12.563  -6.281 -16.126
TER   
ATOM   2364  O00 WTR   305      -6.990   2.439 -19.043
ATOM   2365  H01 WTR   305      -6.816   3.166 -18.445
ATOM   2366  H02 WTR   305      -7.139   1.687 -18.470
TER   
ATOM   2367  O00 WTR   306      -2.887   1.826 -17.885
ATOM   2368  H01 WTR   306      -2.810   1.219 -18.621
ATOM   2369  H02 WTR   306      -2.935   2.692 -18.292
TER   
ATOM   2370  O00 WTR   307      -1.760  -2.959 -13.682
ATOM   2371  H01 WTR   307      -2.552  -2.847 -14.209
ATOM   2372  H02 WTR   307      -1.346  -2.095 -13.685
TER   
ATOM   2373  O00 WTR   308      -4.837   1.286 -16.207
ATOM   2374  H01 WTR   308      -4.070   1.470 -16.750
ATOM   2375  H02 WTR   308      -5.580   1.579 -16.734
TER   
ATOM   2376  O00 WTR   309      -7.164  -1.989 -16.902
ATOM   2377  H01 WTR   309      -7.978  -2.417 -16.636
ATOM   2378  H02 WTR   309      -6.933  -2.408 -17.731
TER   
ATOM   2379  O00 WTR   310      -8.613   5.709 -15.177
ATOM   2380  H01 WTR   310      -8.080   5.597 -14.390
ATOM   2381  H02 WTR   310      -8.741   4.820 -15.509
TER   
ATOM   2382  O00 WTR   311       3.387  -0.536 -12.847
ATOM   2383  H01 WTR   311       3.168  -1.070 -12.083
ATOM   2384  H02 WTR   311       2.558  -0.435 -13.315
TER   
ATOM   2385  O00 WTR   312      -3.978  -0.229 -19.427
ATOM   2386  H01 WTR   312      -4.469   0.170 -20.145
ATOM   2387  H02 WTR   312      -3.153  -0.505 -19.825
TER   
ATOM   2388  O00 WTR   313       1.898  -1.532 -16.259
ATOM   2389  H01 WTR   313       1.314  -1.058 -15.667
ATOM   2390  H02 WTR   313       1.616  -2.445 -16.194
TER   
ATOM   2391  O00 WTR   314     -13.443   5.444 -14.078
ATOM   2392  H01 WTR   314     -13.750   4.863 -14.775
ATOM   2393  H02 WTR   314     -14.191   5.525 -13.487
TER   
ATOM   2394  O00 WTR   315      -8.310  -6.639  -5.233
ATOM   2395  H01 WTR   315      -7.636  -6.216  -5.765
ATOM   2396  H02 WTR   315      -8.829  -5.915  -4.883
TER   
ATOM   2397  O00 WTR   316       1.362   3.646 -14.604
ATOM   2398  H01 WTR   316       2.194   3.920 -14.990
ATOM   2399  H02 WTR   316       0.955   3.098 -15.275
TER   
ATOM   2400  O00 WTR   317      -2.383   4.264 -12.429
ATOM   2401  H01 WTR   317      -3.207   3.793 -12.305
ATOM   2402  H02 WTR   317      -2.489   5.070 -11.922
TER   
ATOM   2403  O00 WTR   318      -8.685   1.490 -11.571
ATOM   2404  H01 WTR   318      -7.957   2.012 -11.909
ATOM   2405  H02 WTR   318      -9.244   1.336 -12.333
TER   
ATOM   2406  O00 WTR   319      -5.011  -2.660 -18.778
ATOM   2407  H01 WTR   319      -4.289  -3.257 -18.582
ATOM   2408  H02 WTR   319      -4.590  -1.812 -18.918
TER   
ATOM   2409  O00 WTR   320      -3.543   4.480 -18.777
ATOM   2410  H01 WTR   320      -2.936   4.908 -18.174
ATOM   2411  H02 WTR   320      -4.374   4.451 -18.302
TER   
ATOM   2412  O00 WTR   321      -6.689   7.341 -16.256
ATOM   2413  H01 WTR   321      -7.270   6.645 -15.949
ATOM   2414  H02 WTR   321      -6.190   7.597 -15.480
TER   
ATOM   2415  O00 WTR   322      -1.118   5.053 -17.295
ATOM   2416  H01 WTR   322      -1.097   4.387 -16.608
ATOM   2417  H02 WTR   322      -0.574   4.695 -17.995
TER   
ATOM   2418  O00 WTR   323      -5.304  11.739 -19.315
ATOM   2419  H01 WTR   323      -6.090  11.213 -19.462
ATOM   2420  H02 WTR   323      -4.666  11.398 -19.941
TER   
ATOM   2421  O00 WTR   324      -6.518  -5.408 -10.772
ATOM   2422  H01 WTR   324      -6.943  -4.745 -10.229
ATOM   2423  H02 WTR   324      -6.371  -4.973 -11.612
TER   
ATOM   2424  O00 WTR   325      -1.817   3.669 -15.170
ATOM   2425  H01 WTR   325      -1.838   4.118 -14.325
ATOM   2426  H02 WTR   325      -2.327   2.870 -15.030
TER   
ATOM   2427  O00 WTR   326      -5.877   4.750 -17.367
ATOM   2428  H01 WTR   326      -5.796   5.674 -17.131
ATOM   2429  H02 WTR   326      -5.987   4.298 -16.531
TER   
ATOM   2430  O00 WTR   327      -7.239  13.468 -17.819
ATOM   2431  H01 WTR   327      -6.538  13.415 -18.468
ATOM   2432  H02 WTR   327      -7.317  12.577 -17.477
TER   
ATOM   2433  O00 WTR   328      -6.734  -6.613 -20.759
ATOM   2434  H01 WTR   328      -6.759  -5.977 -20.044
ATOM   2435  H02 WTR   328      -5.814  -6.640 -21.024
TER   
ATOM   2436  O00 WTR   329       0.603 -21.693 -14.983
ATOM   2437  H01 WTR   329       1.307 -22.282 -15.254
ATOM   2438  H02 WTR   329       0.317 -22.036 -14.136
TER   
ATOM   2439  O00 WTR   330      -3.579  -4.666 -17.766
ATOM   2440  H01 WTR   330      -2.712  -4.821 -18.141
ATOM   2441  H02 WTR   330      -4.124  -5.367 -18.123
TER   
ATOM   2442  O00 WTR   331       4.022  -6.673 -14.499
ATOM   2443  H01 WTR   331       3.528  -5.884 -14.277
ATOM   2444  H02 WTR   331       4.688  -6.375 -15.117
TER   
ATOM   2445  O00 WTR   332       7.986  -1.328 -17.568
ATOM   2446  H01 WTR   332       7.846  -0.544 -17.036
ATOM   2447  H02 WTR   332       8.927  -1.334 -17.743
TER   
ATOM   2448  O00 WTR   333       1.257  -0.644 -18.770
ATOM   2449  H01 WTR   333       1.431  -1.024 -17.908
ATOM   2450  H02 WTR   333       1.726  -1.212 -19.381
TER   
ATOM   2451  O00 WTR   334       4.809   5.478 -12.411
ATOM   2452  H01 WTR   334       4.588   5.140 -13.279
ATOM   2453  H02 WTR   334       4.628   6.417 -12.466
TER   
ATOM   2454  O00 WTR   335       7.597   3.514 -11.629
ATOM   2455  H01 WTR   335       6.895   3.176 -11.072
ATOM   2456  H02 WTR   335       8.353   3.584 -11.046
TER   
ATOM   2457  O00 WTR   336      -0.534  -9.015 -13.817
ATOM   2458  H01 WTR   336      -0.206  -9.721 -13.260
ATOM   2459  H02 WTR   336      -1.102  -8.501 -13.243
TER   
ATOM   2460  O00 WTR   337       9.616  -6.105 -14.302
ATOM   2461  H01 WTR   337       9.985  -6.943 -14.579
ATOM   2462  H02 WTR   337       9.709  -6.105 -13.349
TER   
ATOM   2463  O00 WTR   338      10.966   5.151 -15.325
ATOM   2464  H01 WTR   338      11.256   4.369 -15.795
ATOM   2465  H02 WTR   338      11.677   5.341 -14.713
TER   
ATOM   2466  O00 WTR   339       9.185  -2.930 -11.399
ATOM   2467  H01 WTR   339      10.121  -2.811 -11.563
ATOM   2468  H02 WTR   339       8.960  -2.235 -10.781
TER   
ATOM   2469  O00 WTR   340       5.969  12.265 -16.967
ATOM   2470  H01 WTR   340       5.805  11.411 -16.566
ATOM   2471  H02 WTR   340       6.912  12.398 -16.872
TER   
ATOM   2472  O00 WTR   341      11.552  -2.168 -15.178
ATOM   2473  H01 WTR   341      12.284  -1.587 -14.970
ATOM   2474  H02 WTR   341      11.893  -3.049 -15.019
TER   
ATOM   2475  O00 WTR   342      -9.468 -22.762 -16.245
ATOM   2476  H01 WTR   342      -9.786 -21.879 -16.433
ATOM   2477  H02 WTR   342      -8.528 -22.653 -16.101
TER   
ATOM   2478  O00 WTR   343       4.446   4.618 -15.262
ATOM   2479  H01 WTR   343       5.211   4.132 -14.954
ATOM   2480  H02 WTR   343       4.780   5.166 -15.972
TER   
ATOM   2481  O00 WTR   344       0.080  -3.719 -15.745
ATOM   2482  H01 WTR   344      -0.413  -3.508 -14.953
ATOM   2483  H02 WTR   344      -0.497  -3.458 -16.463
TER   
ATOM   2484  O00 WTR   345      12.584   0.292 -18.122
ATOM   2485  H01 WTR   345      13.318  -0.135 -17.681
ATOM   2486  H02 WTR   345      12.385   1.053 -17.576
TER   
ATOM   2487  O00 WTR   346       7.660   0.641 -15.520
ATOM   2488  H01 WTR   346       7.377   1.432 -15.063
ATOM   2489  H02 WTR   346       7.604  -0.051 -14.861
TER   
ATOM   2490  O00 WTR   347       5.390  -0.943 -18.775
ATOM   2491  H01 WTR   347       6.342  -0.990 -18.685
ATOM   2492  H02 WTR   347       5.109  -0.369 -18.063
TER   
ATOM   2493  O00 WTR   348       0.695   7.750 -16.485
ATOM   2494  H01 WTR   348       0.381   6.969 -16.943
ATOM   2495  H02 WTR   348       0.170   7.786 -15.685
TER   
ATOM   2496  O00 WTR   349       3.234 -19.906 -12.693
ATOM   2497  H01 WTR   349       2.678 -19.162 -12.463
ATOM   2498  H02 WTR   349       3.438 -19.777 -13.620
TER   
ATOM   2499  O00 WTR   350       4.565  -6.860 -18.134
ATOM   2500  H01 WTR   350       4.197  -7.316 -18.891
ATOM   2501  H02 WTR   350       3.825  -6.383 -17.758
TER   
ATOM   2502  O00 WTR   351       4.935  -1.500  -8.519
ATOM   2503  H01 WTR   351       4.992  -0.545  -8.549
ATOM   2504  H02 WTR   351       4.827  -1.704  -7.590
TER   
ATOM   2505  O00 WTR   352       8.020   9.378 -12.266
ATOM   2506  H01 WTR   352       8.109   9.071 -13.168
ATOM   2507  H02 WTR   352       8.047   8.580 -11.737
TER   
ATOM   2508  O00 WTR   353       3.542  -9.685 -15.226
ATOM   2509  H01 WTR   353       4.040 -10.043 -14.492
ATOM   2510  H02 WTR   353       3.424  -8.760 -15.009
TER   
ATOM   2511  O00 WTR   354      14.350  -2.370 -12.053
ATOM   2512  H01 WTR   354      15.040  -2.221 -12.700
ATOM   2513  H02 WTR   354      14.678  -1.958 -11.254
TER   
ATOM   2514  O00 WTR   355       2.617  -5.995 -21.633
ATOM   2515  H01 WTR   355       2.639  -6.767 -21.068
ATOM   2516  H02 WTR   355       2.904  -6.316 -22.488
TER   
ATOM   2517  O00 WTR   356       2.791   2.484 -17.173
ATOM   2518  H01 WTR   356       3.383   3.010 -16.635
ATOM   2519  H02 WTR   356       2.965   1.581 -16.909
TER   
ATOM   2520  O00 WTR   357      12.387  -4.982 -14.555
ATOM   2521  H01 WTR   357      12.334  -5.206 -15.484
ATOM   2522  H02 WTR   357      11.556  -5.285 -14.188
TER   
ATOM   2523  O00 WTR   358       6.655  -4.084 -11.648
ATOM   2524  H01 WTR   358       6.602  -4.836 -12.239
ATOM   2525  H02 WTR   358       7.591  -3.976 -11.481
TER   
ATOM   2526  O00 WTR   359     -10.877   0.409 -16.601
ATOM   2527  H01 WTR   359     -10.860  -0.548 -16.562
ATOM   2528  H02 WTR   359      -9.959   0.662 -16.698
TER   
ATOM   2529  O00 WTR   360      10.632   8.186 -15.629
ATOM   2530  H01 WTR   360      10.682   7.237 -15.740
ATOM   2531  H02 WTR   360      11.495   8.434 -15.297
TER   
ATOM   2532  O00 WTR   361       1.473  -3.120  -8.505
ATOM   2533  H01 WTR   361       2.118  -3.784  -8.262
ATOM   2534  H02 WTR   361       1.880  -2.643  -9.228
TER   
ATOM   2535  O00 WTR   362      10.948  -1.992 -17.885
ATOM   2536  H01 WTR   362      11.067  -2.146 -16.948
ATOM   2537  H02 WTR   362      11.313  -1.119 -18.033
TER   
ATOM   2538  O00 WTR   363       7.914   6.853 -11.426
ATOM   2539  H01 WTR   363       8.226   6.380 -12.197
ATOM   2540  H02 WTR   363       6.980   6.648 -11.381
TER   
ATOM   2541  O00 WTR   364       7.895  -1.917 -13.831
ATOM   2542  H01 WTR   364       7.904  -2.641 -14.456
ATOM   2543  H02 WTR   364       8.697  -2.030 -13.321
TER   
ATOM   2544  O00 WTR   365       6.565  -6.117 -16.064
ATOM   2545  H01 WTR   365       5.838  -5.994 -16.675
ATOM   2546  H02 WTR   365       7.153  -5.382 -16.240
TER   
ATOM   2547  O00 WTR   366       4.260  -0.285 -15.976
ATOM   2548  H01 WTR   366       4.560  -0.611 -15.127
ATOM   2549  H02 WTR   366       3.387  -0.663 -16.083
TER   
ATOM   2550  O00 WTR   367       6.511   2.699 -13.976
ATOM   2551  H01 WTR   367       6.861   3.009 -13.140
ATOM   2552  H02 WTR   367       5.700   2.248 -13.744
TER   
ATOM   2553  O00 WTR   368       8.653   5.472 -13.714
ATOM   2554  H01 WTR   368       9.354   5.149 -14.280
ATOM   2555  H02 WTR   368       8.038   4.741 -13.653
TER   
ATOM   2556  O00 WTR   369       5.580   9.983 -15.386
ATOM   2557  H01 WTR   369       6.399   9.489 -15.405
ATOM   2558  H02 WTR   369       5.264   9.889 -14.487
TER   
ATOM   2559  O00 WTR   370      -7.669 -11.177 -10.449
ATOM   2560  H01 WTR   370      -7.447 -11.058  -9.526
ATOM   2561  H02 WTR   370      -7.992 -12.077 -10.504
TER   
ATOM   2562  O00 WTR   371      13.775   1.685 -13.998
ATOM   2563  H01 WTR   371      13.654   1.830 -13.060
ATOM   2564  H02 WTR   371      14.702   1.869 -14.151
TER   
ATOM   2565  O00 WTR   372       3.411  -2.386 -10.627
ATOM   2566  H01 WTR   372       4.028  -2.201  -9.919
ATOM   2567  H02 WTR   372       3.727  -3.203 -11.013
TER   
ATOM   2568  O00 WTR   373       7.824   8.501 -14.749
ATOM   2569  H01 WTR   373       7.892   7.572 -14.527
ATOM   2570  H02 WTR   373       8.524   8.646 -15.386
TER   
ATOM   2571  O00 WTR   374       6.550  -1.149 -11.360
ATOM   2572  H01 WTR   374       6.902  -1.687 -12.069
ATOM   2573  H02 WTR   374       6.301  -1.777 -10.682
TER   
ATOM   2574  O00 WTR   375       5.184  -3.749 -17.714
ATOM   2575  H01 WTR   375       5.180  -2.840 -18.014
ATOM   2576  H02 WTR   375       5.549  -4.243 -18.448
TER   
ATOM   2577  O00 WTR   376       5.123   3.461 -10.561
ATOM   2578  H01 WTR   376       5.342   4.110 -11.230
ATOM   2579  H02 WTR   376       4.546   2.842 -11.008
TER   
ATOM   2580  O00 WTR   377       1.074 -19.773  -7.689
ATOM   2581  H01 WTR   377       1.827 -19.393  -8.142
ATOM   2582  H02 WTR   377       0.562 -19.018  -7.399
TER   
ATOM   2583  O00 WTR   378      15.033   2.104 -10.985
ATOM   2584  H01 WTR   378      15.244   2.397 -10.098
ATOM   2585  H02 WTR   378      14.105   2.313 -11.092
TER   
ATOM   2586  O00 WTR   379       8.074  -8.294 -11.846
ATOM   2587  H01 WTR   379       8.148  -7.987 -10.943
ATOM   2588  H02 WTR   379       7.702  -7.552 -12.322
TER   
ATOM   2589  O00 WTR   380       7.302   1.065 -10.066
ATOM   2590  H01 WTR   380       6.750   0.535 -10.641
ATOM   2591  H02 WTR   380       6.778   1.184  -9.274
TER   
ATOM   2592  O00 WTR   381      -3.731  -8.715 -12.632
ATOM   2593  H01 WTR   381      -4.637  -9.000 -12.755
ATOM   2594  H02 WTR   381      -3.400  -9.268 -11.924
TER   
ATOM   2595  O00 WTR   382      -1.855  -8.791 -16.399
ATOM   2596  H01 WTR   382      -1.647  -8.486 -15.516
ATOM   2597  H02 WTR   382      -2.795  -8.973 -16.375
TER   
ATOM   2598  O00 WTR   383      -9.727  -5.069  -9.082
ATOM   2599  H01 WTR   383      -9.634  -5.560  -9.899
ATOM   2600  H02 WTR   383      -9.299  -4.230  -9.256
TER   
ATOM   2601  O00 WTR   384      -2.313  -9.564 -24.040
ATOM   2602  H01 WTR   384      -2.475  -8.621 -24.088
ATOM   2603  H02 WTR   384      -2.137  -9.824 -24.944
TER   
ATOM   2604  O00 WTR   385      -1.474 -12.001 -16.231
ATOM   2605  H01 WTR   385      -1.501 -11.069 -16.448
ATOM   2606  H02 WTR   385      -0.545 -12.191 -16.105
TER   
ATOM   2607  O00 WTR   386       3.938  -3.686 -22.065
ATOM   2608  H01 WTR   386       3.327  -4.385 -21.831
ATOM   2609  H02 WTR   386       4.647  -4.132 -22.528
TER   
ATOM   2610  O00 WTR   387       2.982  -6.897 -24.387
ATOM   2611  H01 WTR   387       2.034  -6.771 -24.404
ATOM   2612  H02 WTR   387       3.098  -7.847 -24.393
TER   
ATOM   2613  O00 WTR   388      -9.564 -23.024 -13.033
ATOM   2614  H01 WTR   388      -9.740 -23.271 -13.941
ATOM   2615  H02 WTR   388      -9.760 -23.812 -12.527
TER   
ATOM   2616  O00 WTR   389      -6.974  12.429  13.576
ATOM   2617  H01 WTR   389      -6.356  11.999  14.167
ATOM   2618  H02 WTR   389      -6.425  12.833  12.905
TER   
ATOM   2619  O00 WTR   390       0.388   8.286 -13.639
ATOM   2620  H01 WTR   390      -0.310   8.724 -13.152
ATOM   2621  H02 WTR   390       0.144   7.361 -13.630
TER   
ATOM   2622  O00 WTR   391      17.774  -7.999  -9.315
ATOM   2623  H01 WTR   391      17.430  -7.270  -9.830
ATOM   2624  H02 WTR   391      17.300  -8.765  -9.636
TER   
ATOM   2625  O00 WTR   392      14.923  -8.358 -17.606
ATOM   2626  H01 WTR   392      14.041  -8.226 -17.259
ATOM   2627  H02 WTR   392      15.355  -7.511 -17.494
TER   
ATOM   2628  O00 WTR   393       1.460 -17.871 -12.074
ATOM   2629  H01 WTR   393       1.249 -17.497 -12.930
ATOM   2630  H02 WTR   393       0.616 -17.936 -11.627
TER   
ATOM   2631  O00 WTR   394      12.333  -8.095 -16.978
ATOM   2632  H01 WTR   394      11.717  -8.006 -16.251
ATOM   2633  H02 WTR   394      11.968  -8.795 -17.519
TER   
ATOM   2634  O00 WTR   395       2.630  -7.857 -19.803
ATOM   2635  H01 WTR   395       1.806  -7.965 -19.328
ATOM   2636  H02 WTR   395       2.871  -8.744 -20.069
TER   
ATOM   2637  O00 WTR   396      18.354  -4.075 -13.704
ATOM   2638  H01 WTR   396      17.642  -4.700 -13.569
ATOM   2639  H02 WTR   396      18.682  -3.891 -12.824
TER   
ATOM   2640  O00 WTR   397      19.195   0.140 -11.399
ATOM   2641  H01 WTR   397      19.443   1.035 -11.167
ATOM   2642  H02 WTR   397      18.787  -0.209 -10.607
TER   
ATOM   2643  O00 WTR   398      12.202  -9.330 -10.209
ATOM   2644  H01 WTR   398      11.947  -9.322  -9.286
ATOM   2645  H02 WTR   398      12.697 -10.143 -10.313
TER   
ATOM   2646  O00 WTR   399      10.607 -13.831 -13.760
ATOM   2647  H01 WTR   399      11.143 -13.039 -13.720
ATOM   2648  H02 WTR   399       9.922 -13.691 -13.107
TER   
ATOM   2649  O00 WTR   400      12.308  -4.287 -17.563
ATOM   2650  H01 WTR   400      12.126  -4.899 -18.275
ATOM   2651  H02 WTR   400      11.739  -3.537 -17.740
TER   
ATOM   2652  O00 WTR   401       5.774 -11.398 -18.632
ATOM   2653  H01 WTR   401       5.481 -10.671 -18.083
ATOM   2654  H02 WTR   401       6.477 -11.028 -19.166
TER   
ATOM   2655  O00 WTR   402       4.817  -9.338 -17.395
ATOM   2656  H01 WTR   402       4.305  -9.377 -16.588
ATOM   2657  H02 WTR   402       4.684  -8.448 -17.722
TER   
ATOM   2658  O00 WTR   403      13.638  -6.984 -10.338
ATOM   2659  H01 WTR   403      13.687  -6.933 -11.293
ATOM   2660  H02 WTR   403      13.506  -7.914 -10.154
TER   
ATOM   2661  O00 WTR   404      20.363 -11.668 -10.283
ATOM   2662  H01 WTR   404      20.726 -12.487 -10.620
ATOM   2663  H02 WTR   404      21.116 -11.082 -10.214
TER   
ATOM   2664  O00 WTR   405      10.859  -5.851 -11.610
ATOM   2665  H01 WTR   405      11.203  -4.972 -11.452
ATOM   2666  H02 WTR   405      11.466  -6.432 -11.151
TER   
ATOM   2667  O00 WTR   406      14.227  -9.642 -14.213
ATOM   2668  H01 WTR   406      14.429  -9.901 -15.112
ATOM   2669  H02 WTR   406      13.531 -10.239 -13.942
TER   
ATOM   2670  O00 WTR   407      11.887  -3.253 -11.035
ATOM   2671  H01 WTR   407      12.204  -3.400 -10.143
ATOM   2672  H02 WTR   407      12.679  -3.089 -11.547
TER   
ATOM   2673  O00 WTR   408      14.539  -3.457 -16.384
ATOM   2674  H01 WTR   408      14.237  -2.620 -16.030
ATOM   2675  H02 WTR   408      13.789  -3.794 -16.874
TER   
ATOM   2676  O00 WTR   409       9.224  -4.095 -19.861
ATOM   2677  H01 WTR   409       9.580  -3.239 -19.619
ATOM   2678  H02 WTR   409       9.498  -4.677 -19.153
TER   
ATOM   2679  O00 WTR   410      18.330   3.810 -10.404
ATOM   2680  H01 WTR   410      17.979   3.193  -9.761
ATOM   2681  H02 WTR   410      18.301   4.659  -9.963
TER   
ATOM   2682  O00 WTR   411       9.980  -6.034 -18.210
ATOM   2683  H01 WTR   411       9.838  -6.054 -17.263
ATOM   2684  H02 WTR   411      10.284  -6.915 -18.426
TER   
ATOM   2685  O00 WTR   412      16.820   1.048 -12.626
ATOM   2686  H01 WTR   412      16.251   1.223 -11.877
ATOM   2687  H02 WTR   412      17.591   0.624 -12.248
TER   
ATOM   2688  O00 WTR   413       8.089  -8.510 -16.392
ATOM   2689  H01 WTR   413       7.420  -7.826 -16.402
ATOM   2690  H02 WTR   413       7.870  -9.048 -15.631
TER   
ATOM   2691  O00 WTR   414      21.381  -1.627 -11.358
ATOM   2692  H01 WTR   414      22.250  -1.281 -11.561
ATOM   2693  H02 WTR   414      20.818  -0.854 -11.316
TER   
ATOM   2694  O00 WTR   415      18.638   5.970  -8.850
ATOM   2695  H01 WTR   415      18.788   5.893  -7.908
ATOM   2696  H02 WTR   415      18.231   6.830  -8.959
TER   
ATOM   2697  O00 WTR   416      19.834   1.312  -8.563
ATOM   2698  H01 WTR   416      19.723   0.382  -8.365
ATOM   2699  H02 WTR   416      18.955   1.682  -8.481
TER   
ATOM   2700  O00 WTR   417      17.229   7.085 -12.124
ATOM   2701  H01 WTR   417      18.149   6.854 -11.995
ATOM   2702  H02 WTR   417      17.019   7.659 -11.388
TER   
ATOM   2703  O00 WTR   418      16.431  -1.435 -14.133
ATOM   2704  H01 WTR   418      16.942  -0.636 -14.005
ATOM   2705  H02 WTR   418      17.083  -2.135 -14.165
TER   
ATOM   2706  O00 WTR   419      19.347   2.720 -12.503
ATOM   2707  H01 WTR   419      18.757   2.041 -12.830
ATOM   2708  H02 WTR   419      18.841   3.174 -11.829
TER   
ATOM   2709  O00 WTR   420      10.957  -9.884 -18.375
ATOM   2710  H01 WTR   420      11.449 -10.383 -19.027
ATOM   2711  H02 WTR   420      10.088  -9.775 -18.762
TER   
ATOM   2712  O00 WTR   421      10.555  -8.533 -15.058
ATOM   2713  H01 WTR   421      10.312  -9.145 -14.364
ATOM   2714  H02 WTR   421       9.817  -8.556 -15.667
TER   
ATOM   2715  O00 WTR   422      13.941 -11.631 -10.904
ATOM   2716  H01 WTR   422      14.767 -11.486 -10.444
ATOM   2717  H02 WTR   422      13.666 -12.507 -10.635
TER   
ATOM   2718  O00 WTR   423       4.998 -21.975 -12.725
ATOM   2719  H01 WTR   423       4.181 -21.544 -12.973
ATOM   2720  H02 WTR   423       5.684 -21.372 -13.012
TER   
ATOM   2721  O00 WTR   424      -7.847  10.092 -11.116
ATOM   2722  H01 WTR   424      -8.072   9.240 -11.490
ATOM   2723  H02 WTR   424      -7.082   9.918 -10.567
TER   
ATOM   2724  O00 WTR   425      -7.513   5.601 -12.846
ATOM   2725  H01 WTR   425      -6.660   6.005 -12.684
ATOM   2726  H02 WTR   425      -7.427   4.713 -12.499
TER   
ATOM   2727  O00 WTR   426       3.013   8.152 -13.046
ATOM   2728  H01 WTR   426       2.236   8.127 -13.604
ATOM   2729  H02 WTR   426       2.824   7.532 -12.342
TER   
ATOM   2730  O00 WTR   427      -9.762   9.702 -16.349
ATOM   2731  H01 WTR   427      -9.019   9.188 -16.665
ATOM   2732  H02 WTR   427     -10.287   9.080 -15.845
TER   
ATOM   2733  O00 WTR   428      15.982   4.755 -12.957
ATOM   2734  H01 WTR   428      16.172   4.176 -12.219
ATOM   2735  H02 WTR   428      16.511   5.536 -12.791
TER   
ATOM   2736  O00 WTR   429       3.111  12.832 -17.073
ATOM   2737  H01 WTR   429       4.029  12.677 -17.299
ATOM   2738  H02 WTR   429       2.617  12.409 -17.776
TER   
ATOM   2739  O00 WTR   430       2.239  10.151 -16.102
ATOM   2740  H01 WTR   430       3.102  10.022 -16.495
ATOM   2741  H02 WTR   430       1.832   9.285 -16.127
TER   
ATOM   2742  O00 WTR   431      -0.282  12.261 -10.121
ATOM   2743  H01 WTR   431      -1.078  12.644  -9.754
ATOM   2744  H02 WTR   431      -0.259  11.372  -9.769
TER   
ATOM   2745  O00 WTR   432      13.153   5.336 -13.355
ATOM   2746  H01 WTR   432      12.840   5.598 -12.488
ATOM   2747  H02 WTR   432      14.079   5.132 -13.224
TER   
ATOM   2748  O00 WTR   433       5.578  13.135 -14.475
ATOM   2749  H01 WTR   433       5.304  13.043 -15.387
ATOM   2750  H02 WTR   433       5.667  12.236 -14.159
TER   
ATOM   2751  O00 WTR   434       2.383   6.211 -11.427
ATOM   2752  H01 WTR   434       1.584   5.969 -11.896
ATOM   2753  H02 WTR   434       3.031   5.565 -11.709
TER   
ATOM   2754  O00 WTR   435       1.656  16.666 -16.291
ATOM   2755  H01 WTR   435       0.839  16.891 -16.735
ATOM   2756  H02 WTR   435       2.343  16.974 -16.882
TER   
ATOM   2757  O00 WTR   436       2.349  10.456 -11.668
ATOM   2758  H01 WTR   436       2.358   9.608 -12.112
ATOM   2759  H02 WTR   436       2.110  10.252 -10.764
TER   
ATOM   2760  O00 WTR   437       5.407  15.966 -13.976
ATOM   2761  H01 WTR   437       5.610  15.068 -14.236
ATOM   2762  H02 WTR   437       6.200  16.461 -14.181
TER   
ATOM   2763  O00 WTR   438     -10.642   7.339 -14.684
ATOM   2764  H01 WTR   438     -11.528   7.029 -14.868
ATOM   2765  H02 WTR   438     -10.092   6.561 -14.770
TER   
ATOM   2766  O00 WTR   439       4.938  -2.109 -14.210
ATOM   2767  H01 WTR   439       4.247  -1.728 -13.668
ATOM   2768  H02 WTR   439       5.684  -2.200 -13.618
TER   
ATOM   2769  O00 WTR   440      -9.175   7.864 -12.275
ATOM   2770  H01 WTR   440      -9.684   7.791 -13.083
ATOM   2771  H02 WTR   440      -9.098   6.964 -11.958
TER   
ATOM   2772  O00 WTR   441     -17.056 -18.723   0.392
ATOM   2773  H01 WTR   441     -16.356 -19.075  -0.158
ATOM   2774  H02 WTR   441     -17.207 -17.841   0.052
TER   
ATOM   2775  O00 WTR   442     -15.490 -19.072   2.757
ATOM   2776  H01 WTR   442     -15.687 -18.372   3.379
ATOM   2777  H02 WTR   442     -15.832 -18.755   1.921
TER   
ATOM   2778  O00 WTR   443     -18.435 -19.899   6.070
ATOM   2779  H01 WTR   443     -18.312 -20.281   6.939
ATOM   2780  H02 WTR   443     -19.379 -19.752   6.004
TER   
ATOM   2781  O00 WTR   444      -9.310 -27.801   6.957
ATOM   2782  H01 WTR   444      -8.766 -27.962   6.185
ATOM   2783  H02 WTR   444      -9.525 -28.675   7.285
TER   
ATOM   2784  O00 WTR   445     -11.557 -18.770  12.118
ATOM   2785  H01 WTR   445     -11.407 -19.269  11.315
ATOM   2786  H02 WTR   445     -12.312 -18.217  11.920
TER   
ATOM   2787  O00 WTR   446     -14.618 -24.806   5.016
ATOM   2788  H01 WTR   446     -14.967 -24.073   4.509
ATOM   2789  H02 WTR   446     -13.668 -24.723   4.935
TER   
ATOM   2790  O00 WTR   447     -18.557 -23.403   6.025
ATOM   2791  H01 WTR   447     -18.669 -23.114   5.120
ATOM   2792  H02 WTR   447     -19.348 -23.908   6.215
TER   
ATOM   2793  O00 WTR   448     -18.819 -22.837   3.260
ATOM   2794  H01 WTR   448     -19.278 -23.074   2.454
ATOM   2795  H02 WTR   448     -18.357 -22.027   3.044
TER   
ATOM   2796  O00 WTR   449     -13.859 -17.342  11.862
ATOM   2797  H01 WTR   449     -14.788 -17.567  11.802
ATOM   2798  H02 WTR   449     -13.678 -16.858  11.056
TER   
ATOM   2799  O00 WTR   450     -15.035 -15.836   6.342
ATOM   2800  H01 WTR   450     -15.476 -16.663   6.145
ATOM   2801  H02 WTR   450     -15.189 -15.293   5.569
TER   
ATOM   2802  O00 WTR   451     -15.459 -19.612  -1.732
ATOM   2803  H01 WTR   451     -14.709 -19.041  -1.899
ATOM   2804  H02 WTR   451     -15.458 -20.230  -2.462
TER   
ATOM   2805  O00 WTR   452     -15.450 -22.430 -13.154
ATOM   2806  H01 WTR   452     -15.768 -23.331 -13.218
ATOM   2807  H02 WTR   452     -14.748 -22.469 -12.505
TER   
ATOM   2808  O00 WTR   453     -12.914 -24.001  -9.407
ATOM   2809  H01 WTR   453     -11.978 -23.923  -9.221
ATOM   2810  H02 WTR   453     -13.097 -23.290 -10.020
TER   
ATOM   2811  O00 WTR   454      -8.336 -25.779  -2.696
ATOM   2812  H01 WTR   454      -8.673 -25.283  -3.443
ATOM   2813  H02 WTR   454      -7.481 -26.098  -2.986
TER   
ATOM   2814  O00 WTR   455     -14.968 -26.103   0.936
ATOM   2815  H01 WTR   455     -15.707 -26.025   1.539
ATOM   2816  H02 WTR   455     -14.829 -27.046   0.847
TER   
ATOM   2817  O00 WTR   456     -13.061 -22.220  -2.705
ATOM   2818  H01 WTR   456     -12.204 -21.826  -2.867
ATOM   2819  H02 WTR   456     -12.969 -23.125  -3.002
TER   
ATOM   2820  O00 WTR   457     -17.169 -22.634  -8.887
ATOM   2821  H01 WTR   457     -16.758 -22.302  -8.089
ATOM   2822  H02 WTR   457     -17.186 -21.883  -9.479
TER   
ATOM   2823  O00 WTR   458     -14.053 -24.813  -1.163
ATOM   2824  H01 WTR   458     -13.628 -25.416  -1.773
ATOM   2825  H02 WTR   458     -14.257 -25.350  -0.397
TER   
ATOM   2826  O00 WTR   459     -16.496 -23.796  -2.383
ATOM   2827  H01 WTR   459     -15.698 -24.262  -2.136
ATOM   2828  H02 WTR   459     -16.984 -23.704  -1.565
TER   
ATOM   2829  O00 WTR   460     -20.629 -17.792   1.360
ATOM   2830  H01 WTR   460     -20.175 -18.597   1.112
ATOM   2831  H02 WTR   460     -21.527 -18.070   1.544
TER   
ATOM   2832  O00 WTR   461     -12.843 -17.156 -13.079
ATOM   2833  H01 WTR   461     -12.776 -17.442 -12.168
ATOM   2834  H02 WTR   461     -12.701 -16.210 -13.045
TER   
ATOM   2835  O00 WTR   462     -15.911 -21.724  -6.598
ATOM   2836  H01 WTR   462     -15.332 -21.199  -7.150
ATOM   2837  H02 WTR   462     -15.817 -21.347  -5.723
TER   
ATOM   2838  O00 WTR   463     -11.651 -22.084   4.684
ATOM   2839  H01 WTR   463     -11.621 -21.408   5.360
ATOM   2840  H02 WTR   463     -12.451 -21.897   4.193
TER   
ATOM   2841  O00 WTR   464      -9.493 -23.305  -5.000
ATOM   2842  H01 WTR   464      -8.536 -23.303  -4.999
ATOM   2843  H02 WTR   464      -9.735 -22.933  -4.152
TER   
ATOM   2844  O00 WTR   465     -13.865 -24.343   9.573
ATOM   2845  H01 WTR   465     -13.213 -24.163   8.896
ATOM   2846  H02 WTR   465     -14.616 -24.696   9.096
TER   
ATOM   2847  O00 WTR   466     -16.661 -25.371   3.180
ATOM   2848  H01 WTR   466     -16.117 -25.530   3.952
ATOM   2849  H02 WTR   466     -17.191 -24.609   3.414
TER   
ATOM   2850  O00 WTR   467     -11.040 -30.046  -4.966
ATOM   2851  H01 WTR   467     -11.882 -29.920  -5.404
ATOM   2852  H02 WTR   467     -10.794 -29.172  -4.663
TER   
ATOM   2853  O00 WTR   468     -16.901 -24.473 -10.956
ATOM   2854  H01 WTR   468     -17.062 -23.713 -10.395
ATOM   2855  H02 WTR   468     -16.289 -25.014 -10.456
TER   
ATOM   2856  O00 WTR   469     -10.586 -21.635   0.472
ATOM   2857  H01 WTR   469     -10.275 -21.610   1.377
ATOM   2858  H02 WTR   469     -11.450 -22.042   0.526
TER   
ATOM   2859  O00 WTR   470     -15.849 -24.650  -8.027
ATOM   2860  H01 WTR   470     -15.667 -24.298  -7.156
ATOM   2861  H02 WTR   470     -16.496 -24.049  -8.397
TER   
ATOM   2862  O00 WTR   471     -19.260 -20.371   0.036
ATOM   2863  H01 WTR   471     -19.432 -19.862  -0.756
ATOM   2864  H02 WTR   471     -18.410 -20.056   0.344
TER   
ATOM   2865  O00 WTR   472      -5.098 -19.591   5.507
ATOM   2866  H01 WTR   472      -4.789 -20.298   4.940
ATOM   2867  H02 WTR   472      -4.818 -19.848   6.385
TER   
ATOM   2868  O00 WTR   473     -10.709 -19.676   9.699
ATOM   2869  H01 WTR   473     -10.485 -18.981   9.080
ATOM   2870  H02 WTR   473     -10.109 -20.390   9.486
TER   
ATOM   2871  O00 WTR   474      -0.681 -25.909   2.427
ATOM   2872  H01 WTR   474       0.239 -25.760   2.643
ATOM   2873  H02 WTR   474      -0.781 -26.861   2.445
TER   
ATOM   2874  O00 WTR   475       3.334 -21.440  -1.450
ATOM   2875  H01 WTR   475       2.703 -20.784  -1.745
ATOM   2876  H02 WTR   475       3.199 -21.495  -0.504
TER   
ATOM   2877  O00 WTR   476      10.271 -13.655   5.971
ATOM   2878  H01 WTR   476      11.152 -13.930   5.718
ATOM   2879  H02 WTR   476      10.374 -12.745   6.249
TER   
ATOM   2880  O00 WTR   477       4.479 -24.779   2.382
ATOM   2881  H01 WTR   477       5.309 -25.085   2.748
ATOM   2882  H02 WTR   477       4.668 -24.624   1.457
TER   
ATOM   2883  O00 WTR   478      -9.019 -24.878  10.642
ATOM   2884  H01 WTR   478      -9.819 -24.618  11.098
ATOM   2885  H02 WTR   478      -8.406 -25.101  11.343
TER   
ATOM   2886  O00 WTR   479     -10.176 -15.708   4.198
ATOM   2887  H01 WTR   479     -11.035 -16.083   4.390
ATOM   2888  H02 WTR   479      -9.735 -16.375   3.671
TER   
ATOM   2889  O00 WTR   480      -7.727 -25.249   5.831
ATOM   2890  H01 WTR   480      -7.599 -24.571   5.168
ATOM   2891  H02 WTR   480      -6.984 -25.147   6.426
TER   
ATOM   2892  O00 WTR   481      -9.216 -16.827  11.234
ATOM   2893  H01 WTR   481     -10.088 -17.211  11.146
ATOM   2894  H02 WTR   481      -9.371 -15.969  11.630
TER   
ATOM   2895  O00 WTR   482     -13.491 -21.535   2.634
ATOM   2896  H01 WTR   482     -13.907 -20.672   2.615
ATOM   2897  H02 WTR   482     -13.746 -21.942   1.806
TER   
ATOM   2898  O00 WTR   483       5.502 -31.137  -4.610
ATOM   2899  H01 WTR   483       5.520 -31.985  -5.055
ATOM   2900  H02 WTR   483       4.982 -30.576  -5.185
TER   
ATOM   2901  O00 WTR   484      -7.460 -26.533   8.830
ATOM   2902  H01 WTR   484      -7.914 -26.075   9.537
ATOM   2903  H02 WTR   484      -8.157 -26.794   8.227
TER   
ATOM   2904  O00 WTR   485      -5.951 -26.241  -3.258
ATOM   2905  H01 WTR   485      -5.876 -25.788  -4.098
ATOM   2906  H02 WTR   485      -5.450 -27.048  -3.374
TER   
ATOM   2907  O00 WTR   486      -3.523 -29.750   7.355
ATOM   2908  H01 WTR   486      -2.636 -29.391   7.341
ATOM   2909  H02 WTR   486      -3.850 -29.618   6.465
TER   
ATOM   2910  O00 WTR   487       1.091 -21.673   3.318
ATOM   2911  H01 WTR   487       0.852 -22.451   3.821
ATOM   2912  H02 WTR   487       1.460 -21.072   3.965
TER   
ATOM   2913  O00 WTR   488     -12.622 -24.703   1.823
ATOM   2914  H01 WTR   488     -12.534 -25.073   2.701
ATOM   2915  H02 WTR   488     -13.566 -24.666   1.672
TER   
ATOM   2916  O00 WTR   489      -6.353 -21.928  13.774
ATOM   2917  H01 WTR   489      -6.455 -20.996  13.968
ATOM   2918  H02 WTR   489      -5.415 -22.041  13.623
TER   
ATOM   2919  O00 WTR   490     -16.677 -17.696  11.799
ATOM   2920  H01 WTR   490     -16.792 -18.098  12.660
ATOM   2921  H02 WTR   490     -16.938 -16.783  11.924
TER   
ATOM   2922  O00 WTR   491     -11.966 -24.903   4.456
ATOM   2923  H01 WTR   491     -11.761 -23.972   4.535
ATOM   2924  H02 WTR   491     -11.322 -25.339   5.013
TER   
ATOM   2925  O00 WTR   492      -5.891 -23.764   9.702
ATOM   2926  H01 WTR   492      -5.613 -24.546  10.178
ATOM   2927  H02 WTR   492      -5.415 -23.046  10.120
TER   
ATOM   2928  O00 WTR   493      -4.456 -21.118   7.623
ATOM   2929  H01 WTR   493      -3.637 -21.610   7.571
ATOM   2930  H02 WTR   493      -5.124 -21.731   7.318
TER   
ATOM   2931  O00 WTR   494      -4.568 -24.383   1.240
ATOM   2932  H01 WTR   494      -4.023 -24.502   0.463
ATOM   2933  H02 WTR   494      -5.452 -24.256   0.896
TER   
ATOM   2934  O00 WTR   495     -10.975 -11.910   5.509
ATOM   2935  H01 WTR   495     -10.418 -11.147   5.668
ATOM   2936  H02 WTR   495     -10.360 -12.628   5.357
TER   
ATOM   2937  O00 WTR   496     -15.026 -22.838  12.061
ATOM   2938  H01 WTR   496     -14.358 -23.163  11.457
ATOM   2939  H02 WTR   496     -14.538 -22.323  12.704
TER   
ATOM   2940  O00 WTR   497     -10.106 -18.142   2.983
ATOM   2941  H01 WTR   497      -9.472 -18.782   3.308
ATOM   2942  H02 WTR   497     -10.797 -18.131   3.644
TER   
ATOM   2943  O00 WTR   498      -3.413 -19.678  10.295
ATOM   2944  H01 WTR   498      -3.434 -19.113  11.067
ATOM   2945  H02 WTR   498      -3.703 -19.116   9.577
TER   
ATOM   2946  O00 WTR   499      -9.527 -22.001   9.264
ATOM   2947  H01 WTR   499     -10.234 -22.524   8.886
ATOM   2948  H02 WTR   499      -9.293 -22.462  10.071
TER   
ATOM   2949  O00 WTR   500      -4.684 -28.813   5.098
ATOM   2950  H01 WTR   500      -4.979 -28.166   4.457
ATOM   2951  H02 WTR   500      -4.946 -28.450   5.944
TER   
ATOM   2952  O00 WTR   501      -2.299 -25.711   8.383
ATOM   2953  H01 WTR   501      -1.831 -26.134   7.663
ATOM   2954  H02 WTR   501      -2.776 -26.422   8.810
TER   
ATOM   2955  O00 WTR   502      -5.052 -22.537   3.217
ATOM   2956  H01 WTR   502      -5.045 -21.600   3.022
ATOM   2957  H02 WTR   502      -4.850 -22.958   2.382
TER   
ATOM   2958  O00 WTR   503      -1.787 -28.494   5.034
ATOM   2959  H01 WTR   503      -2.716 -28.287   4.931
ATOM   2960  H02 WTR   503      -1.451 -28.539   4.139
TER   
ATOM   2961  O00 WTR   504      -0.558 -23.952   9.217
ATOM   2962  H01 WTR   504      -0.592 -23.145   8.702
ATOM   2963  H02 WTR   504      -1.227 -24.514   8.827
TER   
ATOM   2964  O00 WTR   505      -3.941 -22.163  10.567
ATOM   2965  H01 WTR   505      -3.887 -22.116  11.522
ATOM   2966  H02 WTR   505      -3.939 -21.249  10.282
TER   
ATOM   2967  O00 WTR   506      -7.807 -18.463   7.000
ATOM   2968  H01 WTR   506      -6.942 -18.345   6.608
ATOM   2969  H02 WTR   506      -7.700 -19.199   7.603
TER   
ATOM   2970  O00 WTR   507     -10.434 -25.438   6.584
ATOM   2971  H01 WTR   507      -9.599 -25.033   6.349
ATOM   2972  H02 WTR   507     -10.210 -26.343   6.799
TER   
ATOM   2973  O00 WTR   508      -3.903 -28.556   0.429
ATOM   2974  H01 WTR   508      -4.555 -29.254   0.494
ATOM   2975  H02 WTR   508      -4.069 -28.001   1.190
TER   
ATOM   2976  O00 WTR   509      -4.001 -27.506   9.854
ATOM   2977  H01 WTR   509      -4.605 -27.082  10.463
ATOM   2978  H02 WTR   509      -4.124 -28.443  10.006
TER   
ATOM   2979  O00 WTR   510      -1.900 -25.422   0.082
ATOM   2980  H01 WTR   510      -1.880 -24.494  -0.155
ATOM   2981  H02 WTR   510      -1.498 -25.457   0.950
TER   
ATOM   2982  O00 WTR   511     -15.557 -22.793   3.749
ATOM   2983  H01 WTR   511     -16.178 -22.072   3.858
ATOM   2984  H02 WTR   511     -14.785 -22.386   3.355
TER   
ATOM   2985  O00 WTR   512      -2.239 -22.878   6.862
ATOM   2986  H01 WTR   512      -2.894 -23.574   6.903
ATOM   2987  H02 WTR   512      -2.497 -22.349   6.107
TER   
ATOM   2988  O00 WTR   513       2.971 -25.463  15.514
ATOM   2989  H01 WTR   513       3.164 -25.101  16.379
ATOM   2990  H02 WTR   513       3.584 -25.021  14.926
TER   
ATOM   2991  O00 WTR   514      -5.223 -24.265   7.068
ATOM   2992  H01 WTR   514      -5.483 -24.253   7.989
ATOM   2993  H02 WTR   514      -4.829 -25.128   6.941
TER   
ATOM   2994  O00 WTR   515      -0.225 -28.202   9.199
ATOM   2995  H01 WTR   515      -0.441 -29.041   8.791
ATOM   2996  H02 WTR   515       0.694 -28.057   8.975
TER   
ATOM   2997  O00 WTR   516     -11.864 -23.268   7.820
ATOM   2998  H01 WTR   516     -11.659 -24.167   7.564
ATOM   2999  H02 WTR   516     -12.244 -22.875   7.034
TER   
ATOM   3000  O00 WTR   517      -6.623 -19.272  -0.505
ATOM   3001  H01 WTR   517      -7.489 -19.678  -0.501
ATOM   3002  H02 WTR   517      -6.791 -18.345  -0.336
TER   
ATOM   3003  O00 WTR   518      10.781 -21.168   1.897
ATOM   3004  H01 WTR   518      10.007 -21.650   1.606
ATOM   3005  H02 WTR   518      10.737 -21.197   2.852
TER   
ATOM   3006  O00 WTR   519       2.770 -18.742  16.235
ATOM   3007  H01 WTR   519       3.218 -18.108  15.676
ATOM   3008  H02 WTR   519       3.360 -18.866  16.978
TER   
ATOM   3009  O00 WTR   520      11.902 -27.902   1.843
ATOM   3010  H01 WTR   520      11.374 -27.144   2.092
ATOM   3011  H02 WTR   520      12.652 -27.529   1.379
TER   
ATOM   3012  O00 WTR   521      -8.797 -21.517  -9.277
ATOM   3013  H01 WTR   521      -7.865 -21.727  -9.219
ATOM   3014  H02 WTR   521      -9.066 -21.370  -8.371
TER   
ATOM   3015  O00 WTR   522       0.311 -22.819   5.686
ATOM   3016  H01 WTR   522       0.876 -22.647   6.439
ATOM   3017  H02 WTR   522      -0.569 -22.592   5.989
TER   
ATOM   3018  O00 WTR   523      -8.279 -19.914   4.154
ATOM   3019  H01 WTR   523      -7.347 -19.865   3.940
ATOM   3020  H02 WTR   523      -8.301 -20.044   5.102
TER   
ATOM   3021  O00 WTR   524       2.066 -15.808  10.362
ATOM   3022  H01 WTR   524       1.949 -14.884  10.143
ATOM   3023  H02 WTR   524       1.740 -16.280   9.596
TER   
ATOM   3024  O00 WTR   525      -9.341 -22.111   3.103
ATOM   3025  H01 WTR   525     -10.058 -22.259   3.720
ATOM   3026  H02 WTR   525      -8.889 -21.338   3.441
TER   
ATOM   3027  O00 WTR   526      -8.046 -26.356   2.071
ATOM   3028  H01 WTR   526      -8.828 -26.273   1.524
ATOM   3029  H02 WTR   526      -7.908 -25.479   2.427
TER   
ATOM   3030  O00 WTR   527      -7.444 -15.316   3.227
ATOM   3031  H01 WTR   527      -7.173 -14.426   3.453
ATOM   3032  H02 WTR   527      -6.862 -15.881   3.735
TER   
ATOM   3033  O00 WTR   528      -0.195 -27.054   6.725
ATOM   3034  H01 WTR   528      -0.830 -27.490   6.156
ATOM   3035  H02 WTR   528      -0.335 -27.447   7.586
TER   
ATOM   3036  O00 WTR   529      -8.451 -22.154  11.969
ATOM   3037  H01 WTR   529      -8.505 -23.017  12.378
ATOM   3038  H02 WTR   529      -7.678 -21.750  12.362
TER   
ATOM   3039  O00 WTR   530       6.410 -27.590  14.016
ATOM   3040  H01 WTR   530       6.209 -28.023  13.186
ATOM   3041  H02 WTR   530       5.709 -27.864  14.606
TER   
ATOM   3042  O00 WTR   531      10.529 -21.264   4.782
ATOM   3043  H01 WTR   531      10.325 -21.808   5.543
ATOM   3044  H02 WTR   531      10.801 -20.425   5.153
TER   
ATOM   3045  O00 WTR   532       4.092 -24.668  11.061
ATOM   3046  H01 WTR   532       3.195 -24.867  11.329
ATOM   3047  H02 WTR   532       4.111 -24.860  10.124
TER   
ATOM   3048  O00 WTR   533      -1.374 -17.782   8.611
ATOM   3049  H01 WTR   533      -2.233 -17.501   8.297
ATOM   3050  H02 WTR   533      -1.120 -18.489   8.018
TER   
ATOM   3051  O00 WTR   534       8.357 -23.135  11.819
ATOM   3052  H01 WTR   534       8.793 -22.717  12.562
ATOM   3053  H02 WTR   534       8.202 -24.035  12.106
TER   
ATOM   3054  O00 WTR   535      11.695 -21.446  10.862
ATOM   3055  H01 WTR   535      11.848 -21.335  11.801
ATOM   3056  H02 WTR   535      11.041 -20.781  10.646
TER   
ATOM   3057  O00 WTR   536       5.880 -28.514  11.543
ATOM   3058  H01 WTR   536       6.357 -29.211  11.094
ATOM   3059  H02 WTR   536       5.772 -27.831  10.881
TER   
ATOM   3060  O00 WTR   537       2.699 -19.408   8.668
ATOM   3061  H01 WTR   537       3.656 -19.425   8.659
ATOM   3062  H02 WTR   537       2.460 -19.762   9.525
TER   
ATOM   3063  O00 WTR   538      -9.929 -14.945  14.400
ATOM   3064  H01 WTR   538     -10.424 -14.206  14.753
ATOM   3065  H02 WTR   538      -9.029 -14.624  14.342
TER   
ATOM   3066  O00 WTR   539       5.896 -21.865  10.558
ATOM   3067  H01 WTR   539       5.295 -22.473  10.989
ATOM   3068  H02 WTR   539       6.753 -22.286  10.623
TER   
ATOM   3069  O00 WTR   540       9.842 -23.359   9.664
ATOM   3070  H01 WTR   540      10.588 -22.833   9.953
ATOM   3071  H02 WTR   540       9.300 -23.458  10.447
TER   
ATOM   3072  O00 WTR   541       1.396 -25.133  11.382
ATOM   3073  H01 WTR   541       1.740 -25.845  10.843
ATOM   3074  H02 WTR   541       0.935 -24.565  10.764
TER   
ATOM   3075  O00 WTR   542       3.609 -25.232   7.710
ATOM   3076  H01 WTR   542       3.206 -25.406   6.860
ATOM   3077  H02 WTR   542       2.871 -25.061   8.295
TER   
ATOM   3078  O00 WTR   543      12.415 -16.199  18.622
ATOM   3079  H01 WTR   543      12.736 -15.545  19.244
ATOM   3080  H02 WTR   543      11.495 -16.321  18.855
TER   
ATOM   3081  O00 WTR   544       9.579 -16.913  19.141
ATOM   3082  H01 WTR   544       9.439 -17.854  19.247
ATOM   3083  H02 WTR   544       8.791 -16.602  18.696
TER   
ATOM   3084  O00 WTR   545       3.763 -22.614   4.511
ATOM   3085  H01 WTR   545       4.361 -22.836   5.225
ATOM   3086  H02 WTR   545       3.990 -23.224   3.809
TER   
ATOM   3087  O00 WTR   546       3.594 -16.430  14.531
ATOM   3088  H01 WTR   546       3.486 -16.832  13.668
ATOM   3089  H02 WTR   546       2.704 -16.215  14.808
TER   
ATOM   3090  O00 WTR   547       8.749 -17.279   2.078
ATOM   3091  H01 WTR   547       8.023 -16.930   2.595
ATOM   3092  H02 WTR   547       9.463 -16.658   2.217
TER   
ATOM   3093  O00 WTR   548      -1.849 -25.434   4.718
ATOM   3094  H01 WTR   548      -1.179 -24.984   5.232
ATOM   3095  H02 WTR   548      -1.491 -25.465   3.831
TER   
ATOM   3096  O00 WTR   549       4.027 -28.610   0.031
ATOM   3097  H01 WTR   549       4.220 -28.528  -0.903
ATOM   3098  H02 WTR   549       3.806 -29.534   0.150
TER   
ATOM   3099  O00 WTR   550      11.596 -20.002  16.344
ATOM   3100  H01 WTR   550      10.642 -19.975  16.417
ATOM   3101  H02 WTR   550      11.855 -19.086  16.241
TER   
ATOM   3102  O00 WTR   551      20.345 -16.923   9.947
ATOM   3103  H01 WTR   551      19.558 -16.929  10.492
ATOM   3104  H02 WTR   551      20.951 -16.341  10.406
TER   
ATOM   3105  O00 WTR   552      -1.407 -25.262  15.368
ATOM   3106  H01 WTR   552      -1.272 -26.197  15.217
ATOM   3107  H02 WTR   552      -0.696 -24.836  14.888
TER   
ATOM   3108  O00 WTR   553       6.843 -21.708   7.769
ATOM   3109  H01 WTR   553       6.221 -22.245   7.278
ATOM   3110  H02 WTR   553       6.639 -21.886   8.688
TER   
ATOM   3111  O00 WTR   554       8.052 -19.654   4.826
ATOM   3112  H01 WTR   554       7.364 -20.077   4.312
ATOM   3113  H02 WTR   554       8.863 -20.067   4.528
TER   
ATOM   3114  O00 WTR   555     -14.205 -21.772   6.266
ATOM   3115  H01 WTR   555     -14.660 -21.718   7.107
ATOM   3116  H02 WTR   555     -14.757 -22.342   5.731
TER   
ATOM   3117  O00 WTR   556     -13.426 -21.851 -11.272
ATOM   3118  H01 WTR   556     -12.557 -21.467 -11.390
ATOM   3119  H02 WTR   556     -13.955 -21.140 -10.910
TER   
ATOM   3120  O00 WTR   557       5.071 -27.199   9.008
ATOM   3121  H01 WTR   557       5.998 -26.964   9.033
ATOM   3122  H02 WTR   557       4.718 -26.704   8.269
TER   
ATOM   3123  O00 WTR   558      -0.956 -22.999  11.837
ATOM   3124  H01 WTR   558      -0.918 -23.299  10.929
ATOM   3125  H02 WTR   558      -0.132 -22.531  11.969
TER   
ATOM   3126  O00 WTR   559       8.181 -24.324  16.298
ATOM   3127  H01 WTR   559       7.825 -24.260  15.411
ATOM   3128  H02 WTR   559       7.565 -24.890  16.763
TER   
ATOM   3129  O00 WTR   560       2.439 -27.179  10.049
ATOM   3130  H01 WTR   560       3.340 -27.425   9.839
ATOM   3131  H02 WTR   560       2.196 -27.755  10.774
TER   
ATOM   3132  O00 WTR   561       2.230 -29.663  11.726
ATOM   3133  H01 WTR   561       1.426 -29.745  12.239
ATOM   3134  H02 WTR   561       2.929 -29.896  12.337
TER   
ATOM   3135  O00 WTR   562       7.519 -17.753  15.119
ATOM   3136  H01 WTR   562       7.993 -17.582  14.305
ATOM   3137  H02 WTR   562       7.010 -18.544  14.938
TER   
ATOM   3138  O00 WTR   563      12.726 -17.295  16.155
ATOM   3139  H01 WTR   563      12.006 -16.915  15.652
ATOM   3140  H02 WTR   563      12.547 -17.040  17.060
TER   
ATOM   3141  O00 WTR   564       5.094 -19.093  18.150
ATOM   3142  H01 WTR   564       5.883 -18.815  17.684
ATOM   3143  H02 WTR   564       5.009 -20.024  17.943
TER   
ATOM   3144  O00 WTR   565       4.542 -23.808  13.493
ATOM   3145  H01 WTR   565       4.356 -24.189  12.635
ATOM   3146  H02 WTR   565       4.268 -22.894  13.415
TER   
ATOM   3147  O00 WTR   566       1.542 -28.087  13.993
ATOM   3148  H01 WTR   566       2.418 -27.956  14.356
ATOM   3149  H02 WTR   566       0.960 -28.049  14.752
TER   
ATOM   3150  O00 WTR   567       8.574 -16.817  12.715
ATOM   3151  H01 WTR   567       8.839 -16.313  11.946
ATOM   3152  H02 WTR   567       9.319 -16.752  13.313
TER   
ATOM   3153  O00 WTR   568       0.862 -24.300  14.243
ATOM   3154  H01 WTR   568       0.848 -24.432  13.295
ATOM   3155  H02 WTR   568       1.594 -24.836  14.548
TER   
ATOM   3156  O00 WTR   569       6.097 -15.317  15.192
ATOM   3157  H01 WTR   569       5.151 -15.457  15.224
ATOM   3158  H02 WTR   569       6.459 -16.172  14.960
TER   
ATOM   3159  O00 WTR   570      -2.957 -24.716  12.658
ATOM   3160  H01 WTR   570      -2.606 -25.215  13.395
ATOM   3161  H02 WTR   570      -2.184 -24.409  12.185
TER   
ATOM   3162  O00 WTR   571      16.537 -20.198   9.396
ATOM   3163  H01 WTR   571      15.637 -20.525   9.421
ATOM   3164  H02 WTR   571      16.826 -20.218  10.308
TER   
ATOM   3165  O00 WTR   572      15.676 -15.162  19.687
ATOM   3166  H01 WTR   572      15.444 -15.263  18.763
ATOM   3167  H02 WTR   572      15.858 -16.053  19.987
TER   
ATOM   3168  O00 WTR   573      12.409 -20.451  13.594
ATOM   3169  H01 WTR   573      12.514 -20.325  14.538
ATOM   3170  H02 WTR   573      12.231 -19.575  13.253
TER   
ATOM   3171  O00 WTR   574       9.478 -21.089  13.670
ATOM   3172  H01 WTR   574       9.260 -20.963  14.593
ATOM   3173  H02 WTR   574      10.418 -20.915  13.619
TER   
ATOM   3174  O00 WTR   575       7.146 -25.066  13.227
ATOM   3175  H01 WTR   575       6.981 -26.001  13.350
ATOM   3176  H02 WTR   575       6.278 -24.664  13.254
TER   
ATOM   3177  O00 WTR   576      14.712 -16.722   8.364
ATOM   3178  H01 WTR   576      14.133 -17.298   8.864
ATOM   3179  H02 WTR   576      14.319 -16.686   7.492
TER   
ATOM   3180  O00 WTR   577       6.245 -25.846  17.333
ATOM   3181  H01 WTR   577       6.631 -26.597  17.784
ATOM   3182  H02 WTR   577       5.722 -26.231  16.630
TER   
ATOM   3183  O00 WTR   578       9.074 -19.134  -2.247
ATOM   3184  H01 WTR   578       8.747 -19.947  -2.633
ATOM   3185  H02 WTR   578       8.436 -18.918  -1.567
TER   
ATOM   3186  O00 WTR   579      -1.250 -28.604   1.945
ATOM   3187  H01 WTR   579      -2.130 -28.691   1.579
ATOM   3188  H02 WTR   579      -0.706 -28.342   1.202
TER   
ATOM   3189  O00 WTR   580      10.285  -9.110  -3.165
ATOM   3190  H01 WTR   580       9.560  -8.652  -3.590
ATOM   3191  H02 WTR   580      10.646  -8.470  -2.552
TER   
ATOM   3192  O00 WTR   581       6.706 -25.999  -1.130
ATOM   3193  H01 WTR   581       6.216 -26.645  -1.640
ATOM   3194  H02 WTR   581       6.700 -26.344  -0.237
TER   
ATOM   3195  O00 WTR   582       7.725 -14.137  -5.085
ATOM   3196  H01 WTR   582       8.210 -13.416  -4.685
ATOM   3197  H02 WTR   582       8.251 -14.914  -4.896
TER   
ATOM   3198  O00 WTR   583       4.794 -27.546  -2.465
ATOM   3199  H01 WTR   583       4.484 -27.279  -3.330
ATOM   3200  H02 WTR   583       5.409 -28.258  -2.639
TER   
ATOM   3201  O00 WTR   584       8.632 -25.992  -9.337
ATOM   3202  H01 WTR   584       9.276 -25.548  -8.784
ATOM   3203  H02 WTR   584       9.153 -26.413 -10.021
TER   
ATOM   3204  O00 WTR   585      -6.224 -21.243  -3.043
ATOM   3205  H01 WTR   585      -6.860 -20.538  -3.165
ATOM   3206  H02 WTR   585      -5.709 -20.973  -2.282
TER   
ATOM   3207  O00 WTR   586      -9.386 -20.910  -6.416
ATOM   3208  H01 WTR   586      -9.233 -21.696  -5.892
ATOM   3209  H02 WTR   586      -8.698 -20.303  -6.144
TER   
ATOM   3210  O00 WTR   587      -7.827 -25.695  -8.182
ATOM   3211  H01 WTR   587      -8.467 -25.093  -7.802
ATOM   3212  H02 WTR   587      -7.101 -25.699  -7.558
TER   
ATOM   3213  O00 WTR   588      -7.896 -21.754  -0.679
ATOM   3214  H01 WTR   588      -7.534 -22.640  -0.696
ATOM   3215  H02 WTR   588      -8.601 -21.795  -0.033
TER   
ATOM   3216  O00 WTR   589      -5.415 -28.219  -5.254
ATOM   3217  H01 WTR   589      -6.065 -28.677  -5.787
ATOM   3218  H02 WTR   589      -4.580 -28.398  -5.687
TER   
ATOM   3219  O00 WTR   590     -10.367 -25.591   0.574
ATOM   3220  H01 WTR   590     -10.799 -26.224   0.001
ATOM   3221  H02 WTR   590     -11.072 -25.239   1.117
TER   
ATOM   3222  O00 WTR   591     -10.958 -26.573  -2.157
ATOM   3223  H01 WTR   591     -10.087 -26.177  -2.152
ATOM   3224  H02 WTR   591     -10.911 -27.247  -2.835
TER   
ATOM   3225  O00 WTR   592      -9.050 -28.003  -8.570
ATOM   3226  H01 WTR   592      -8.665 -27.168  -8.304
ATOM   3227  H02 WTR   592      -9.980 -27.915  -8.360
TER   
ATOM   3228  O00 WTR   593      -6.822 -24.600  -0.476
ATOM   3229  H01 WTR   593      -7.119 -25.289   0.118
ATOM   3230  H02 WTR   593      -7.037 -24.928  -1.349
TER   
ATOM   3231  O00 WTR   594     -14.087 -19.834  -7.593
ATOM   3232  H01 WTR   594     -14.257 -19.689  -8.523
ATOM   3233  H02 WTR   594     -13.143 -19.705  -7.498
TER   
ATOM   3234  O00 WTR   595       4.712 -24.243 -14.271
ATOM   3235  H01 WTR   595       4.497 -25.053 -13.808
ATOM   3236  H02 WTR   595       4.457 -23.546 -13.665
TER   
ATOM   3237  O00 WTR   596     -13.567 -28.948  -6.267
ATOM   3238  H01 WTR   596     -14.344 -29.487  -6.410
ATOM   3239  H02 WTR   596     -13.906 -28.058  -6.172
TER   
ATOM   3240  O00 WTR   597       1.399 -25.508   5.422
ATOM   3241  H01 WTR   597       1.185 -24.636   5.755
ATOM   3242  H02 WTR   597       0.900 -26.106   5.977
TER   
ATOM   3243  O00 WTR   598     -14.397 -22.525   0.214
ATOM   3244  H01 WTR   598     -14.802 -21.943  -0.428
ATOM   3245  H02 WTR   598     -14.010 -23.228  -0.309
TER   
ATOM   3246  O00 WTR   599      -5.906 -25.749  -6.045
ATOM   3247  H01 WTR   599      -5.798 -26.626  -5.676
ATOM   3248  H02 WTR   599      -5.044 -25.530  -6.399
TER   
ATOM   3249  O00 WTR   600      -7.364 -24.052   3.268
ATOM   3250  H01 WTR   600      -8.056 -23.404   3.141
ATOM   3251  H02 WTR   600      -6.551 -23.559   3.162
TER   
ATOM   3252  O00 WTR   601       1.292 -29.404  -1.656
ATOM   3253  H01 WTR   601       1.917 -30.037  -1.302
ATOM   3254  H02 WTR   601       0.927 -28.970  -0.885
TER   
ATOM   3255  O00 WTR   602      -8.378 -29.114  -5.965
ATOM   3256  H01 WTR   602      -8.900 -29.826  -5.596
ATOM   3257  H02 WTR   602      -8.699 -29.021  -6.862
TER   
ATOM   3258  O00 WTR   603      -3.732 -15.232   2.842
ATOM   3259  H01 WTR   603      -2.994 -15.495   2.292
ATOM   3260  H02 WTR   603      -3.934 -14.340   2.562
TER   
ATOM   3261  O00 WTR   604       0.418 -17.914  15.160
ATOM   3262  H01 WTR   604       1.233 -18.299  15.482
ATOM   3263  H02 WTR   604       0.016 -17.520  15.935
TER   
ATOM   3264  O00 WTR   605      -1.155 -29.913  -2.838
ATOM   3265  H01 WTR   605      -1.639 -29.213  -2.401
ATOM   3266  H02 WTR   605      -0.339 -29.988  -2.342
TER   
ATOM   3267  O00 WTR   606      -4.942 -26.881   2.394
ATOM   3268  H01 WTR   606      -4.668 -25.975   2.249
ATOM   3269  H02 WTR   606      -5.897 -26.856   2.334
TER   
ATOM   3270  O00 WTR   607      -0.626 -22.245  -4.505
ATOM   3271  H01 WTR   607      -1.561 -22.128  -4.339
ATOM   3272  H02 WTR   607      -0.466 -23.173  -4.333
TER   
ATOM   3273  O00 WTR   608     -10.019 -27.649  -4.628
ATOM   3274  H01 WTR   608     -10.527 -27.161  -5.277
ATOM   3275  H02 WTR   608      -9.292 -28.024  -5.124
TER   
ATOM   3276  O00 WTR   609       7.775 -25.436  -3.598
ATOM   3277  H01 WTR   609       7.576 -25.582  -2.673
ATOM   3278  H02 WTR   609       7.396 -24.579  -3.792
TER   
ATOM   3279  O00 WTR   610       0.026 -27.444  -0.269
ATOM   3280  H01 WTR   610      -0.663 -26.780  -0.284
ATOM   3281  H02 WTR   610       0.795 -26.984   0.066
TER   
ATOM   3282  O00 WTR   611       3.604 -23.846  -2.788
ATOM   3283  H01 WTR   611       3.306 -23.005  -2.440
ATOM   3284  H02 WTR   611       2.872 -24.443  -2.635
TER   
ATOM   3285  O00 WTR   612      -2.947 -23.039  -0.717
ATOM   3286  H01 WTR   612      -3.395 -23.579  -1.367
ATOM   3287  H02 WTR   612      -3.515 -22.278  -0.603
TER   
ATOM   3288  O00 WTR   613      -5.081 -27.163   7.358
ATOM   3289  H01 WTR   613      -5.957 -26.867   7.607
ATOM   3290  H02 WTR   613      -4.645 -27.348   8.189
TER   
ATOM   3291  O00 WTR   614      -2.915 -19.226  -2.620
ATOM   3292  H01 WTR   614      -3.712 -18.787  -2.916
ATOM   3293  H02 WTR   614      -2.681 -19.812  -3.340
TER   
ATOM   3294  O00 WTR   615      -5.276 -18.266  -3.508
ATOM   3295  H01 WTR   615      -5.857 -17.619  -3.107
ATOM   3296  H02 WTR   615      -5.707 -18.499  -4.330
TER   
ATOM   3297  O00 WTR   616     -11.155 -20.105   6.520
ATOM   3298  H01 WTR   616     -11.543 -20.462   7.319
ATOM   3299  H02 WTR   616     -10.905 -19.211   6.753
TER   
ATOM   3300  O00 WTR   617      -2.476 -25.760  -7.026
ATOM   3301  H01 WTR   617      -1.741 -25.727  -7.639
ATOM   3302  H02 WTR   617      -3.103 -25.124  -7.369
TER   
ATOM   3303  O00 WTR   618     -11.677 -17.371  -4.221
ATOM   3304  H01 WTR   618     -12.240 -16.632  -4.448
ATOM   3305  H02 WTR   618     -11.923 -18.059  -4.839
TER   
ATOM   3306  O00 WTR   619      -7.923 -28.107   4.574
ATOM   3307  H01 WTR   619      -7.872 -28.466   3.688
ATOM   3308  H02 WTR   619      -8.262 -27.220   4.455
TER   
ATOM   3309  O00 WTR   620      -4.085 -25.829  16.011
ATOM   3310  H01 WTR   620      -3.316 -25.347  15.707
ATOM   3311  H02 WTR   620      -4.819 -25.430  15.545
TER   
ATOM   3312  O00 WTR   621     -11.856 -27.747  -8.413
ATOM   3313  H01 WTR   621     -12.406 -27.438  -9.132
ATOM   3314  H02 WTR   621     -12.473 -27.948  -7.708
TER   
ATOM   3315  O00 WTR   622     -13.034 -24.873  -3.769
ATOM   3316  H01 WTR   622     -13.366 -25.166  -4.618
ATOM   3317  H02 WTR   622     -12.351 -25.506  -3.547
TER   
ATOM   3318  O00 WTR   623     -10.678 -19.114 -13.520
ATOM   3319  H01 WTR   623     -11.467 -18.620 -13.744
ATOM   3320  H02 WTR   623     -10.947 -19.683 -12.800
TER   
ATOM   3321  O00 WTR   624     -15.644 -30.544  -7.116
ATOM   3322  H01 WTR   624     -16.455 -31.043  -7.015
ATOM   3323  H02 WTR   624     -15.870 -29.840  -7.724
TER   
ATOM   3324  O00 WTR   625      -0.215 -25.618  -8.616
ATOM   3325  H01 WTR   625      -0.233 -25.205  -9.479
ATOM   3326  H02 WTR   625       0.569 -26.166  -8.628
TER   
ATOM   3327  O00 WTR   626      12.796 -30.641   1.752
ATOM   3328  H01 WTR   626      11.973 -30.154   1.725
ATOM   3329  H02 WTR   626      12.953 -30.795   2.684
TER   
ATOM   3330  O00 WTR   627       3.019 -23.430  -5.448
ATOM   3331  H01 WTR   627       3.384 -23.803  -4.646
ATOM   3332  H02 WTR   627       2.131 -23.782  -5.495
TER   
ATOM   3333  O00 WTR   628      -3.780 -24.345  -2.976
ATOM   3334  H01 WTR   628      -2.951 -24.735  -3.253
ATOM   3335  H02 WTR   628      -4.397 -25.076  -2.964
TER   
ATOM   3336  O00 WTR   629      -7.251 -20.532   8.818
ATOM   3337  H01 WTR   629      -8.037 -21.057   8.970
ATOM   3338  H02 WTR   629      -6.532 -21.162   8.844
TER   
ATOM   3339  O00 WTR   630     -16.504 -28.518  -9.053
ATOM   3340  H01 WTR   630     -15.659 -28.233  -9.402
ATOM   3341  H02 WTR   630     -17.142 -27.935  -9.464
TER   
ATOM   3342  O00 WTR   631      -7.382 -19.249  -5.311
ATOM   3343  H01 WTR   631      -8.114 -18.973  -4.760
ATOM   3344  H02 WTR   631      -7.288 -18.547  -5.955
TER   
ATOM   3345  O00 WTR   632     -10.086 -17.217  -8.609
ATOM   3346  H01 WTR   632     -10.029 -16.641  -7.847
ATOM   3347  H02 WTR   632      -9.175 -17.392  -8.847
TER   
ATOM   3348  O00 WTR   633     -10.432 -19.447  -1.039
ATOM   3349  H01 WTR   633     -10.274 -18.693  -0.471
ATOM   3350  H02 WTR   633     -10.502 -20.189  -0.438
TER   
ATOM   3351  O00 WTR   634      -9.944 -22.344  -2.546
ATOM   3352  H01 WTR   634     -10.456 -22.901  -1.959
ATOM   3353  H02 WTR   634      -9.181 -22.088  -2.028
TER   
ATOM   3354  O00 WTR   635      11.032 -22.711  -6.229
ATOM   3355  H01 WTR   635      11.880 -22.270  -6.279
ATOM   3356  H02 WTR   635      10.390 -22.007  -6.312
TER   
ATOM   3357  O00 WTR   636       0.504 -24.449  -6.250
ATOM   3358  H01 WTR   636       0.092 -23.642  -6.560
ATOM   3359  H02 WTR   636       0.331 -25.088  -6.941
TER   
ATOM   3360  O00 WTR   637       4.854 -24.232  -0.320
ATOM   3361  H01 WTR   637       5.569 -24.739  -0.703
ATOM   3362  H02 WTR   637       4.275 -24.039  -1.057
TER   
ATOM   3363  O00 WTR   638       7.416 -20.918  -3.741
ATOM   3364  H01 WTR   638       6.492 -20.666  -3.747
ATOM   3365  H02 WTR   638       7.715 -20.755  -4.635
TER   
ATOM   3366  O00 WTR   639       2.098 -25.568  -0.230
ATOM   3367  H01 WTR   639       1.854 -25.091   0.563
ATOM   3368  H02 WTR   639       3.037 -25.728  -0.134
TER   
ATOM   3369  O00 WTR   640       0.644 -28.078  -3.905
ATOM   3370  H01 WTR   640       1.050 -28.497  -3.146
ATOM   3371  H02 WTR   640      -0.261 -28.391  -3.896
TER   
ATOM   3372  O00 WTR   641       8.044 -20.300  -8.643
ATOM   3373  H01 WTR   641       7.632 -20.695  -9.412
ATOM   3374  H02 WTR   641       8.797 -19.824  -8.992
TER   
ATOM   3375  O00 WTR   642       9.494 -27.645  -0.369
ATOM   3376  H01 WTR   642      10.305 -27.871   0.087
ATOM   3377  H02 WTR   642       9.303 -26.749  -0.090
TER   
ATOM   3378  O00 WTR   643      -3.265 -21.606  -4.131
ATOM   3379  H01 WTR   643      -3.527 -22.455  -3.774
ATOM   3380  H02 WTR   643      -4.004 -21.336  -4.677
TER   
ATOM   3381  O00 WTR   644       4.682 -15.435  -6.665
ATOM   3382  H01 WTR   644       4.970 -14.741  -7.259
ATOM   3383  H02 WTR   644       5.492 -15.861  -6.384
TER   
ATOM   3384  O00 WTR   645       2.124 -26.954  -8.530
ATOM   3385  H01 WTR   645       2.022 -27.688  -7.923
ATOM   3386  H02 WTR   645       2.637 -27.312  -9.254
TER   
ATOM   3387  O00 WTR   646      11.632 -29.006  -3.368
ATOM   3388  H01 WTR   646      11.924 -29.441  -2.567
ATOM   3389  H02 WTR   646      10.825 -29.461  -3.608
TER   
ATOM   3390  O00 WTR   647       1.315 -25.377  -3.110
ATOM   3391  H01 WTR   647       1.253 -25.321  -2.157
ATOM   3392  H02 WTR   647       1.112 -26.291  -3.310
TER   
ATOM   3393  O00 WTR   648       5.708 -26.572  -5.169
ATOM   3394  H01 WTR   648       6.427 -26.198  -4.659
ATOM   3395  H02 WTR   648       5.325 -25.825  -5.628
TER   
ATOM   3396  O00 WTR   649       6.305 -27.694   1.240
ATOM   3397  H01 WTR   649       6.956 -28.264   0.831
ATOM   3398  H02 WTR   649       5.467 -27.996   0.888
TER   
ATOM   3399  O00 WTR   650      10.072 -25.088  -7.318
ATOM   3400  H01 WTR   650      10.284 -24.187  -7.074
ATOM   3401  H02 WTR   650      10.108 -25.575  -6.495
TER   
ATOM   3402  O00 WTR   651      -4.603 -16.032  13.610
ATOM   3403  H01 WTR   651      -5.021 -16.456  14.360
ATOM   3404  H02 WTR   651      -3.866 -16.603  13.392
TER   
ATOM   3405  O00 WTR   652      11.327 -16.376   1.214
ATOM   3406  H01 WTR   652      11.773 -15.595   1.541
ATOM   3407  H02 WTR   652      11.711 -17.098   1.712
TER   
ATOM   3408  O00 WTR   653      -0.202 -27.826  16.430
ATOM   3409  H01 WTR   653      -0.471 -27.243  17.140
ATOM   3410  H02 WTR   653      -0.987 -28.335  16.227
TER   
ATOM   3411  O00 WTR   654       7.559 -30.318  -6.551
ATOM   3412  H01 WTR   654       7.295 -29.538  -7.039
ATOM   3413  H02 WTR   654       6.925 -30.380  -5.837
TER   
ATOM   3414  O00 WTR   655       7.035 -25.170   5.607
ATOM   3415  H01 WTR   655       6.905 -25.659   4.795
ATOM   3416  H02 WTR   655       7.955 -24.908   5.585
TER   
ATOM   3417  O00 WTR   656       9.834 -26.518  -4.924
ATOM   3418  H01 WTR   656      10.585 -26.347  -4.356
ATOM   3419  H02 WTR   656       9.100 -26.084  -4.488
TER   
ATOM   3420  O00 WTR   657       6.360 -21.755   0.227
ATOM   3421  H01 WTR   657       5.933 -20.956  -0.082
ATOM   3422  H02 WTR   657       5.687 -22.431   0.154
TER   
ATOM   3423  O00 WTR   658       5.891 -30.657  -1.914
ATOM   3424  H01 WTR   658       6.677 -30.110  -1.903
ATOM   3425  H02 WTR   658       5.797 -30.924  -2.828
TER   
ATOM   3426  O00 WTR   659       3.971 -31.390  -0.227
ATOM   3427  H01 WTR   659       4.700 -31.060  -0.753
ATOM   3428  H02 WTR   659       4.257 -32.255   0.064
TER   
ATOM   3429  O00 WTR   660      12.054 -18.656  -7.979
ATOM   3430  H01 WTR   660      11.508 -19.096  -8.631
ATOM   3431  H02 WTR   660      12.470 -17.939  -8.458
TER   
ATOM   3432  O00 WTR   661       7.599 -26.029   8.165
ATOM   3433  H01 WTR   661       8.417 -26.488   7.976
ATOM   3434  H02 WTR   661       7.276 -25.750   7.309
TER   
ATOM   3435  O00 WTR   662      -6.804 -24.795 -10.823
ATOM   3436  H01 WTR   662      -7.072 -25.247 -10.023
ATOM   3437  H02 WTR   662      -6.215 -25.410 -11.260
TER   
ATOM   3438  O00 WTR   663       4.145 -25.377  -7.091
ATOM   3439  H01 WTR   663       3.377 -25.688  -7.570
ATOM   3440  H02 WTR   663       3.789 -24.804  -6.412
TER   
ATOM   3441  O00 WTR   664      12.750 -28.999   4.364
ATOM   3442  H01 WTR   664      12.238 -28.601   3.659
ATOM   3443  H02 WTR   664      12.339 -28.681   5.168
TER   
ATOM   3444  O00 WTR   665       9.854 -24.681   5.272
ATOM   3445  H01 WTR   665      10.375 -25.348   5.720
ATOM   3446  H02 WTR   665       9.649 -24.040   5.953
TER   
ATOM   3447  O00 WTR   666       6.430 -21.184   3.092
ATOM   3448  H01 WTR   666       6.461 -21.128   2.137
ATOM   3449  H02 WTR   666       5.560 -21.533   3.284
TER   
ATOM   3450  O00 WTR   667       6.797 -25.807   3.174
ATOM   3451  H01 WTR   667       7.357 -25.217   2.669
ATOM   3452  H02 WTR   667       6.778 -26.616   2.662
TER   
ATOM   3453  O00 WTR   668      -2.974 -27.527  -1.747
ATOM   3454  H01 WTR   668      -2.474 -26.946  -1.174
ATOM   3455  H02 WTR   668      -3.627 -27.926  -1.173
TER   
ATOM   3456  O00 WTR   669      13.384 -20.911  -6.214
ATOM   3457  H01 WTR   669      13.508 -20.496  -5.360
ATOM   3458  H02 WTR   669      12.993 -20.228  -6.758
TER   
ATOM   3459  O00 WTR   670      -4.436 -23.646  -7.138
ATOM   3460  H01 WTR   670      -4.600 -22.890  -6.574
ATOM   3461  H02 WTR   670      -3.906 -23.298  -7.856
TER   
ATOM   3462  O00 WTR   671      12.940 -30.370  -1.091
ATOM   3463  H01 WTR   671      13.839 -30.382  -1.419
ATOM   3464  H02 WTR   671      13.024 -30.559  -0.156
TER   
ATOM   3465  O00 WTR   672       8.876 -29.044  -4.598
ATOM   3466  H01 WTR   672       8.987 -28.104  -4.738
ATOM   3467  H02 WTR   672       8.478 -29.362  -5.408
TER   
ATOM   3468  O00 WTR   673       6.446 -23.246  -4.726
ATOM   3469  H01 WTR   673       5.551 -22.944  -4.571
ATOM   3470  H02 WTR   673       6.994 -22.487  -4.524
TER   
ATOM   3471  O00 WTR   674       4.371 -17.939  -3.520
ATOM   3472  H01 WTR   674       4.837 -17.410  -4.168
ATOM   3473  H02 WTR   674       4.537 -18.844  -3.785
TER   
ATOM   3474  O00 WTR   675      -1.295 -24.905  -4.103
ATOM   3475  H01 WTR   675      -1.191 -24.996  -5.050
ATOM   3476  H02 WTR   675      -0.504 -25.298  -3.735
TER   
ATOM   3477  O00 WTR   676       3.517 -21.530   1.576
ATOM   3478  H01 WTR   676       3.599 -20.576   1.551
ATOM   3479  H02 WTR   676       3.127 -21.715   2.430
TER   
ATOM   3480  O00 WTR   677      -3.560 -18.348  -6.094
ATOM   3481  H01 WTR   677      -3.729 -17.706  -5.404
ATOM   3482  H02 WTR   677      -3.946 -17.963  -6.880
TER   
ATOM   3483  O00 WTR   678      -2.651 -22.372   4.092
ATOM   3484  H01 WTR   678      -2.396 -23.295   4.098
ATOM   3485  H02 WTR   678      -3.558 -22.376   3.786
TER   
ATOM   3486  O00 WTR   679      -0.161 -23.164  19.891
ATOM   3487  H01 WTR   679       0.735 -22.863  19.741
ATOM   3488  H02 WTR   679      -0.651 -22.367  20.095
TER   
ATOM   3489  O00 WTR   680       7.880 -23.623   1.907
ATOM   3490  H01 WTR   680       8.025 -23.018   2.634
ATOM   3491  H02 WTR   680       7.547 -23.072   1.199
TER   
ATOM   3492  O00 WTR   681      -0.586 -21.854  -1.645
ATOM   3493  H01 WTR   681      -1.418 -22.237  -1.368
ATOM   3494  H02 WTR   681      -0.602 -21.909  -2.600
TER   
ATOM   3495  O00 WTR   682       4.039 -28.994  -5.714
ATOM   3496  H01 WTR   682       3.111 -28.881  -5.918
ATOM   3497  H02 WTR   682       4.353 -28.109  -5.527
TER   
ATOM   3498  O00 WTR   683       1.328 -21.471 -11.060
ATOM   3499  H01 WTR   683       1.701 -21.509 -10.180
ATOM   3500  H02 WTR   683       2.061 -21.212 -11.620
TER   
ATOM   3501  O00 WTR   684       8.908 -20.935  -6.054
ATOM   3502  H01 WTR   684       9.433 -20.175  -5.805
ATOM   3503  H02 WTR   684       8.536 -20.703  -6.905
TER   
ATOM   3504  O00 WTR   685       7.965 -28.915  -2.092
ATOM   3505  H01 WTR   685       8.457 -28.993  -2.910
ATOM   3506  H02 WTR   685       8.597 -28.563  -1.465
TER   
ATOM   3507  O00 WTR   686      20.385 -19.452   9.191
ATOM   3508  H01 WTR   686      19.550 -19.774   9.532
ATOM   3509  H02 WTR   686      20.565 -18.665   9.705
TER   
ATOM   3510  O00 WTR   687      14.781 -27.517   3.630
ATOM   3511  H01 WTR   687      13.987 -27.977   3.900
ATOM   3512  H02 WTR   687      14.821 -27.642   2.682
TER   
ATOM   3513  O00 WTR   688      13.231 -21.270   6.503
ATOM   3514  H01 WTR   688      13.078 -21.915   5.812
ATOM   3515  H02 WTR   688      13.583 -20.507   6.046
TER   
ATOM   3516  O00 WTR   689      10.791 -25.593   8.596
ATOM   3517  H01 WTR   689      10.350 -24.848   9.003
ATOM   3518  H02 WTR   689      11.629 -25.656   9.055
TER   
ATOM   3519  O00 WTR   690      13.382 -24.160  -1.781
ATOM   3520  H01 WTR   690      12.429 -24.162  -1.874
ATOM   3521  H02 WTR   690      13.703 -24.551  -2.593
TER   
ATOM   3522  O00 WTR   691      13.979 -11.572  13.425
ATOM   3523  H01 WTR   691      14.015 -12.385  13.928
ATOM   3524  H02 WTR   691      14.376 -11.793  12.583
TER   
ATOM   3525  O00 WTR   692      13.321 -25.266   5.664
ATOM   3526  H01 WTR   692      12.934 -24.452   5.340
ATOM   3527  H02 WTR   692      14.265 -25.117   5.619
TER   
ATOM   3528  O00 WTR   693      19.539 -20.957   2.187
ATOM   3529  H01 WTR   693      19.362 -20.030   2.347
ATOM   3530  H02 WTR   693      20.198 -20.959   1.492
TER   
ATOM   3531  O00 WTR   694      12.020 -21.280  -0.522
ATOM   3532  H01 WTR   694      11.323 -21.823  -0.890
ATOM   3533  H02 WTR   694      11.694 -21.023   0.340
TER   
ATOM   3534  O00 WTR   695      14.508 -20.886   1.878
ATOM   3535  H01 WTR   695      15.019 -20.130   1.590
ATOM   3536  H02 WTR   695      15.155 -21.486   2.249
TER   
ATOM   3537  O00 WTR   696      18.676 -16.891  12.077
ATOM   3538  H01 WTR   696      19.555 -16.597  12.316
ATOM   3539  H02 WTR   696      18.102 -16.173  12.345
TER   
ATOM   3540  O00 WTR   697      11.900 -18.286  12.072
ATOM   3541  H01 WTR   697      12.228 -18.420  11.183
ATOM   3542  H02 WTR   697      12.020 -17.350  12.233
TER   
ATOM   3543  O00 WTR   698      14.067 -20.909   9.496
ATOM   3544  H01 WTR   698      13.358 -21.163  10.088
ATOM   3545  H02 WTR   698      13.788 -21.227   8.638
TER   
ATOM   3546  O00 WTR   699      17.331 -19.649  11.920
ATOM   3547  H01 WTR   699      17.180 -18.815  12.365
ATOM   3548  H02 WTR   699      16.939 -20.303  12.498
TER   
ATOM   3549  O00 WTR   700       7.156 -27.908  -7.718
ATOM   3550  H01 WTR   700       6.800 -27.402  -6.988
ATOM   3551  H02 WTR   700       7.760 -27.308  -8.155
TER   
ATOM   3552  O00 WTR   701      15.174 -21.573  -2.299
ATOM   3553  H01 WTR   701      14.495 -22.175  -1.995
ATOM   3554  H02 WTR   701      15.819 -21.562  -1.592
TER   
ATOM   3555  O00 WTR   702      18.215 -18.357   7.936
ATOM   3556  H01 WTR   702      19.073 -18.618   8.270
ATOM   3557  H02 WTR   702      17.617 -18.503   8.669
TER   
ATOM   3558  O00 WTR   703      15.918 -25.298   4.735
ATOM   3559  H01 WTR   703      16.833 -25.494   4.941
ATOM   3560  H02 WTR   703      15.503 -26.156   4.647
TER   
ATOM   3561  O00 WTR   704      14.488 -19.679   4.463
ATOM   3562  H01 WTR   704      15.384 -19.999   4.573
ATOM   3563  H02 WTR   704      14.156 -20.153   3.701
TER   
ATOM   3564  O00 WTR   705       9.115 -17.101 -17.028
ATOM   3565  H01 WTR   705       8.276 -17.553 -17.115
ATOM   3566  H02 WTR   705       9.732 -17.643 -17.520
TER   
ATOM   3567  O00 WTR   706      11.337 -26.507  -2.726
ATOM   3568  H01 WTR   706      11.589 -27.401  -2.960
ATOM   3569  H02 WTR   706      10.950 -26.588  -1.854
TER   
ATOM   3570  O00 WTR   707      15.375 -17.137  -3.662
ATOM   3571  H01 WTR   707      14.870 -17.936  -3.815
ATOM   3572  H02 WTR   707      15.129 -16.863  -2.779
TER   
ATOM   3573  O00 WTR   708       8.618 -21.303 -11.897
ATOM   3574  H01 WTR   708       9.094 -22.114 -12.077
ATOM   3575  H02 WTR   708       7.934 -21.560 -11.278
TER   
ATOM   3576  O00 WTR   709       7.561 -24.397 -11.985
ATOM   3577  H01 WTR   709       6.665 -24.731 -12.030
ATOM   3578  H02 WTR   709       7.882 -24.686 -11.130
TER   
ATOM   3579  O00 WTR   710      10.168 -24.893   0.162
ATOM   3580  H01 WTR   710       9.608 -24.151  -0.067
ATOM   3581  H02 WTR   710      10.189 -24.892   1.119
TER   
ATOM   3582  O00 WTR   711       9.026 -22.445  -0.646
ATOM   3583  H01 WTR   711       9.101 -22.724  -1.559
ATOM   3584  H02 WTR   711       8.225 -21.920  -0.621
TER   
ATOM   3585  O00 WTR   712      14.039 -26.061   1.172
ATOM   3586  H01 WTR   712      13.764 -25.173   0.945
ATOM   3587  H02 WTR   712      14.150 -26.043   2.123
TER   
ATOM   3588  O00 WTR   713      17.186 -21.471   3.325
ATOM   3589  H01 WTR   713      17.234 -22.368   3.654
ATOM   3590  H02 WTR   713      17.978 -21.366   2.798
TER   
ATOM   3591  O00 WTR   714      10.221 -23.122  -3.194
ATOM   3592  H01 WTR   714      10.043 -24.049  -3.349
ATOM   3593  H02 WTR   714      10.481 -22.781  -4.050
TER   
ATOM   3594  O00 WTR   715       8.655 -16.623  -4.122
ATOM   3595  H01 WTR   715       8.950 -17.192  -3.411
ATOM   3596  H02 WTR   715       9.043 -17.003  -4.910
TER   
ATOM   3597  O00 WTR   716      12.769 -15.911  -4.194
ATOM   3598  H01 WTR   716      12.235 -16.300  -3.502
ATOM   3599  H02 WTR   716      13.462 -16.552  -4.352
TER   
ATOM   3600  O00 WTR   717      12.428 -11.445 -13.505
ATOM   3601  H01 WTR   717      12.831 -11.750 -12.693
ATOM   3602  H02 WTR   717      11.736 -10.848 -13.219
TER   
ATOM   3603  O00 WTR   718      13.280 -16.258  -9.109
ATOM   3604  H01 WTR   718      14.208 -16.267  -8.875
ATOM   3605  H02 WTR   718      13.267 -15.986 -10.027
TER   
ATOM   3606  O00 WTR   719      -0.784 -14.052   2.915
ATOM   3607  H01 WTR   719      -0.981 -13.136   3.111
ATOM   3608  H02 WTR   719      -1.257 -14.548   3.584
TER   
ATOM   3609  O00 WTR   720      -9.215 -16.815 -13.801
ATOM   3610  H01 WTR   720      -9.589 -17.627 -13.458
ATOM   3611  H02 WTR   720      -9.405 -16.842 -14.739
TER   
ATOM   3612  O00 WTR   721     -19.153  -9.187   8.567
ATOM   3613  H01 WTR   721     -20.054  -9.082   8.261
ATOM   3614  H02 WTR   721     -19.081  -8.592   9.313
TER   
ATOM   3615  O00 WTR   722     -14.204  -7.748  -3.241
ATOM   3616  H01 WTR   722     -14.453  -7.272  -4.033
ATOM   3617  H02 WTR   722     -13.407  -7.312  -2.939
TER   
ATOM   3618  O00 WTR   723     -17.323 -11.865 -18.232
ATOM   3619  H01 WTR   723     -16.749 -12.338 -17.630
ATOM   3620  H02 WTR   723     -17.998 -12.502 -18.470
TER   
ATOM   3621  O00 WTR   724     -18.875 -10.632  11.319
ATOM   3622  H01 WTR   724     -19.764 -10.775  11.644
ATOM   3623  H02 WTR   724     -18.974 -10.570  10.369
TER   
ATOM   3624  O00 WTR   725     -11.740  -9.848  -1.298
ATOM   3625  H01 WTR   725     -11.970  -9.056  -0.812
ATOM   3626  H02 WTR   725     -11.001  -9.588  -1.847
TER   
ATOM   3627  O00 WTR   726     -17.507 -20.679   3.273
ATOM   3628  H01 WTR   726     -17.901 -20.259   4.037
ATOM   3629  H02 WTR   726     -16.765 -20.119   3.048
TER   
ATOM   3630  O00 WTR   727     -16.420  -8.230   3.336
ATOM   3631  H01 WTR   727     -17.080  -8.290   2.646
ATOM   3632  H02 WTR   727     -16.396  -7.300   3.564
TER   
ATOM   3633  O00 WTR   728     -20.884 -15.032  -0.341
ATOM   3634  H01 WTR   728     -20.102 -14.569  -0.643
ATOM   3635  H02 WTR   728     -20.579 -15.565   0.393
TER   
ATOM   3636  O00 WTR   729     -11.929 -12.430   2.664
ATOM   3637  H01 WTR   729     -11.371 -13.189   2.493
ATOM   3638  H02 WTR   729     -11.598 -12.069   3.486
TER   
ATOM   3639  O00 WTR   730     -19.160 -10.692   4.999
ATOM   3640  H01 WTR   730     -18.420 -10.293   5.456
ATOM   3641  H02 WTR   730     -19.312 -11.516   5.463
TER   
ATOM   3642  O00 WTR   731     -19.150 -14.941   9.004
ATOM   3643  H01 WTR   731     -18.637 -15.735   8.856
ATOM   3644  H02 WTR   731     -20.049 -15.192   8.790
TER   
ATOM   3645  O00 WTR   732     -16.832  -5.888   8.226
ATOM   3646  H01 WTR   732     -16.991  -4.963   8.036
ATOM   3647  H02 WTR   732     -16.469  -6.241   7.415
TER   
ATOM   3648  O00 WTR   733     -10.204 -10.001  10.696
ATOM   3649  H01 WTR   733      -9.895 -10.907  10.674
ATOM   3650  H02 WTR   733      -9.711  -9.562  10.003
TER   
ATOM   3651  O00 WTR   734     -13.246  -5.960   3.784
ATOM   3652  H01 WTR   734     -12.531  -6.562   3.578
ATOM   3653  H02 WTR   734     -13.564  -5.664   2.931
TER   
ATOM   3654  O00 WTR   735     -15.745 -12.306  13.770
ATOM   3655  H01 WTR   735     -16.241 -13.111  13.922
ATOM   3656  H02 WTR   735     -14.927 -12.433  14.250
TER   
ATOM   3657  O00 WTR   736     -16.906 -13.582   4.616
ATOM   3658  H01 WTR   736     -16.135 -13.191   4.206
ATOM   3659  H02 WTR   736     -17.325 -14.079   3.914
TER   
ATOM   3660  O00 WTR   737     -18.927 -12.383   8.746
ATOM   3661  H01 WTR   737     -18.035 -12.338   9.089
ATOM   3662  H02 WTR   737     -19.159 -13.311   8.801
TER   
ATOM   3663  O00 WTR   738      -1.863 -19.047   4.421
ATOM   3664  H01 WTR   738      -1.561 -19.870   4.039
ATOM   3665  H02 WTR   738      -2.438 -18.669   3.755
TER   
ATOM   3666  O00 WTR   739     -17.926 -14.638   2.140
ATOM   3667  H01 WTR   739     -18.511 -13.927   1.879
ATOM   3668  H02 WTR   739     -18.506 -15.298   2.521
TER   
ATOM   3669  O00 WTR   740     -10.770 -13.123  16.232
ATOM   3670  H01 WTR   740     -11.556 -12.899  15.735
ATOM   3671  H02 WTR   740     -11.027 -13.879  16.760
TER   
ATOM   3672  O00 WTR   741     -20.447  -1.886   1.504
ATOM   3673  H01 WTR   741     -19.532  -2.000   1.246
ATOM   3674  H02 WTR   741     -20.890  -2.663   1.165
TER   
ATOM   3675  O00 WTR   742     -13.919  -3.122   1.269
ATOM   3676  H01 WTR   742     -14.214  -2.267   1.584
ATOM   3677  H02 WTR   742     -13.085  -3.268   1.716
TER   
ATOM   3678  O00 WTR   743     -17.327 -16.441 -10.220
ATOM   3679  H01 WTR   743     -17.419 -17.365  -9.989
ATOM   3680  H02 WTR   743     -16.558 -16.412 -10.790
TER   
ATOM   3681  O00 WTR   744     -17.549  -9.170   6.458
ATOM   3682  H01 WTR   744     -18.209  -9.096   7.148
ATOM   3683  H02 WTR   744     -17.830  -8.545   5.790
TER   
ATOM   3684  O00 WTR   745     -15.162 -15.232   2.067
ATOM   3685  H01 WTR   745     -14.640 -15.547   1.329
ATOM   3686  H02 WTR   745     -16.032 -15.081   1.698
TER   
ATOM   3687  O00 WTR   746      -8.793  -8.387   3.135
ATOM   3688  H01 WTR   746      -8.824  -8.767   2.257
ATOM   3689  H02 WTR   746      -9.642  -7.957   3.240
TER   
ATOM   3690  O00 WTR   747     -18.057  -5.389   4.048
ATOM   3691  H01 WTR   747     -18.471  -5.091   3.238
ATOM   3692  H02 WTR   747     -18.706  -5.967   4.451
TER   
ATOM   3693  O00 WTR   748     -16.417  -9.712  14.508
ATOM   3694  H01 WTR   748     -15.608  -9.537  14.988
ATOM   3695  H02 WTR   748     -16.308 -10.601  14.170
TER   
ATOM   3696  O00 WTR   749     -23.258 -11.058   2.921
ATOM   3697  H01 WTR   749     -24.019 -11.012   2.342
ATOM   3698  H02 WTR   749     -22.734 -10.291   2.691
TER   
ATOM   3699  O00 WTR   750     -17.957 -20.725   8.711
ATOM   3700  H01 WTR   750     -18.458 -21.265   9.321
ATOM   3701  H02 WTR   750     -17.086 -21.122   8.697
TER   
ATOM   3702  O00 WTR   751      -8.275  -8.607  14.305
ATOM   3703  H01 WTR   751      -9.196  -8.590  14.563
ATOM   3704  H02 WTR   751      -8.189  -7.897  13.669
TER   
ATOM   3705  O00 WTR   752     -13.338 -12.334  10.022
ATOM   3706  H01 WTR   752     -12.837 -12.464   9.218
ATOM   3707  H02 WTR   752     -14.099 -11.820   9.751
TER   
ATOM   3708  O00 WTR   753     -20.343  -9.787  -6.810
ATOM   3709  H01 WTR   753     -21.285  -9.915  -6.917
ATOM   3710  H02 WTR   753     -19.945 -10.480  -7.337
TER   
ATOM   3711  O00 WTR   754     -21.700 -10.320   6.996
ATOM   3712  H01 WTR   754     -21.351 -10.987   7.587
ATOM   3713  H02 WTR   754     -21.102 -10.325   6.248
TER   
ATOM   3714  O00 WTR   755     -13.020   0.479   9.537
ATOM   3715  H01 WTR   755     -13.324  -0.013  10.299
ATOM   3716  H02 WTR   755     -13.569   0.169   8.816
TER   
ATOM   3717  O00 WTR   756     -15.329  11.014   7.696
ATOM   3718  H01 WTR   756     -14.387  10.852   7.751
ATOM   3719  H02 WTR   756     -15.469  11.315   6.798
TER   
ATOM   3720  O00 WTR   757     -18.412  -7.224  10.294
ATOM   3721  H01 WTR   757     -17.896  -6.855   9.578
ATOM   3722  H02 WTR   757     -17.780  -7.720  10.815
TER   
ATOM   3723  O00 WTR   758     -14.643  -9.862   2.259
ATOM   3724  H01 WTR   758     -15.119  -9.190   2.746
ATOM   3725  H02 WTR   758     -15.063 -10.685   2.511
TER   
ATOM   3726  O00 WTR   759     -23.679  -7.671   6.059
ATOM   3727  H01 WTR   759     -23.100  -8.404   6.267
ATOM   3728  H02 WTR   759     -24.540  -7.949   6.371
TER   
ATOM   3729  O00 WTR   760     -15.369 -10.827   7.582
ATOM   3730  H01 WTR   760     -15.089 -11.610   7.108
ATOM   3731  H02 WTR   760     -15.971 -10.386   6.983
TER   
ATOM   3732  O00 WTR   761     -20.244 -12.440   2.896
ATOM   3733  H01 WTR   761     -19.649 -11.846   3.353
ATOM   3734  H02 WTR   761     -20.758 -12.849   3.592
TER   
ATOM   3735  O00 WTR   762     -21.808  -6.889  -0.788
ATOM   3736  H01 WTR   762     -20.857  -6.787  -0.837
ATOM   3737  H02 WTR   762     -21.946  -7.835  -0.753
TER   
ATOM   3738  O00 WTR   763     -13.113 -15.730   9.842
ATOM   3739  H01 WTR   763     -12.429 -15.143  10.164
ATOM   3740  H02 WTR   763     -13.848 -15.151   9.635
TER   
ATOM   3741  O00 WTR   764     -14.427  -8.254   7.345
ATOM   3742  H01 WTR   764     -15.283  -7.832   7.271
ATOM   3743  H02 WTR   764     -14.620  -9.132   7.674
TER   
ATOM   3744  O00 WTR   765     -16.963 -16.349  -0.609
ATOM   3745  H01 WTR   765     -17.414 -15.553  -0.891
ATOM   3746  H02 WTR   765     -16.033 -16.140  -0.694
TER   
ATOM   3747  O00 WTR   766     -15.667  -6.252   5.630
ATOM   3748  H01 WTR   766     -16.136  -5.606   5.103
ATOM   3749  H02 WTR   766     -14.796  -6.299   5.234
TER   
ATOM   3750  O00 WTR   767      -6.695  -9.380  12.238
ATOM   3751  H01 WTR   767      -7.355  -9.247  12.918
ATOM   3752  H02 WTR   767      -6.620  -8.528  11.808
TER   
ATOM   3753  O00 WTR   768     -12.418  -8.312  10.898
ATOM   3754  H01 WTR   768     -11.713  -8.912  10.656
ATOM   3755  H02 WTR   768     -13.220  -8.766  10.637
TER   
ATOM   3756  O00 WTR   769     -12.254 -18.132   4.742
ATOM   3757  H01 WTR   769     -12.240 -18.792   5.435
ATOM   3758  H02 WTR   769     -12.249 -17.296   5.207
TER   
ATOM   3759  O00 WTR   770     -23.920  -8.738 -10.035
ATOM   3760  H01 WTR   770     -23.494  -8.027 -10.513
ATOM   3761  H02 WTR   770     -23.982  -9.451 -10.670
TER   
ATOM   3762  O00 WTR   771     -21.341  -3.802  13.050
ATOM   3763  H01 WTR   771     -21.096  -4.726  13.031
ATOM   3764  H02 WTR   771     -22.274  -3.797  12.835
TER   
ATOM   3765  O00 WTR   772     -20.381  -0.320   3.654
ATOM   3766  H01 WTR   772     -20.499  -0.862   2.874
ATOM   3767  H02 WTR   772     -20.385  -0.943   4.382
TER   
ATOM   3768  O00 WTR   773     -21.387   1.840   5.700
ATOM   3769  H01 WTR   773     -21.213   1.103   5.113
ATOM   3770  H02 WTR   773     -22.245   2.166   5.427
TER   
ATOM   3771  O00 WTR   774     -18.629   7.344   5.575
ATOM   3772  H01 WTR   774     -18.575   8.284   5.403
ATOM   3773  H02 WTR   774     -17.925   7.173   6.202
TER   
ATOM   3774  O00 WTR   775     -20.330   2.135   8.353
ATOM   3775  H01 WTR   775     -20.749   1.938   7.515
ATOM   3776  H02 WTR   775     -19.504   1.652   8.328
TER   
ATOM   3777  O00 WTR   776     -17.158 -15.059  11.247
ATOM   3778  H01 WTR   776     -18.072 -14.968  10.977
ATOM   3779  H02 WTR   776     -16.653 -14.806  10.474
TER   
ATOM   3780  O00 WTR   777     -15.238   0.261   0.250
ATOM   3781  H01 WTR   777     -16.153   0.207  -0.024
ATOM   3782  H02 WTR   777     -15.258   0.083   1.191
TER   
ATOM   3783  O00 WTR   778     -16.733  -8.307  12.190
ATOM   3784  H01 WTR   778     -16.665  -8.552  13.112
ATOM   3785  H02 WTR   778     -16.599  -7.359  12.183
TER   
ATOM   3786  O00 WTR   779     -14.976  -0.905   2.738
ATOM   3787  H01 WTR   779     -14.515  -0.766   3.566
ATOM   3788  H02 WTR   779     -15.887  -1.050   2.992
TER   
ATOM   3789  O00 WTR   780     -13.464  -6.507  12.612
ATOM   3790  H01 WTR   780     -13.261  -7.340  12.188
ATOM   3791  H02 WTR   780     -12.612  -6.088  12.739
TER   
ATOM   3792  O00 WTR   781     -12.858  -1.658   4.636
ATOM   3793  H01 WTR   781     -12.542  -0.755   4.612
ATOM   3794  H02 WTR   781     -12.131  -2.157   5.009
TER   
ATOM   3795  O00 WTR   782     -13.754  -1.295  11.519
ATOM   3796  H01 WTR   782     -14.490  -1.828  11.217
ATOM   3797  H02 WTR   782     -13.006  -1.892  11.512
TER   
ATOM   3798  O00 WTR   783     -12.255  -7.694 -10.265
ATOM   3799  H01 WTR   783     -12.538  -7.243  -9.469
ATOM   3800  H02 WTR   783     -11.299  -7.652 -10.237
TER   
ATOM   3801  O00 WTR   784     -20.103   3.325  11.333
ATOM   3802  H01 WTR   784     -20.934   3.667  11.662
ATOM   3803  H02 WTR   784     -20.307   2.436  11.043
TER   
ATOM   3804  O00 WTR   785     -17.803  -2.536   1.076
ATOM   3805  H01 WTR   785     -17.752  -2.449   2.028
ATOM   3806  H02 WTR   785     -17.533  -3.438   0.903
TER   
ATOM   3807  O00 WTR   786     -17.267 -17.456   5.245
ATOM   3808  H01 WTR   786     -17.380 -18.379   5.470
ATOM   3809  H02 WTR   786     -18.121 -17.185   4.908
TER   
ATOM   3810  O00 WTR   787     -17.018  -1.604  -4.911
ATOM   3811  H01 WTR   787     -17.521  -0.965  -4.406
ATOM   3812  H02 WTR   787     -17.433  -1.609  -5.774
TER   
ATOM   3813  O00 WTR   788     -16.725 -11.955  10.577
ATOM   3814  H01 WTR   788     -16.005 -11.808  11.191
ATOM   3815  H02 WTR   788     -17.448 -11.433  10.924
TER   
ATOM   3816  O00 WTR   789     -12.019   1.137   4.882
ATOM   3817  H01 WTR   789     -11.502   1.450   5.624
ATOM   3818  H02 WTR   789     -11.400   1.113   4.152
TER   
ATOM   3819  O00 WTR   790     -20.226  -6.433  12.579
ATOM   3820  H01 WTR   790     -19.926  -6.666  11.700
ATOM   3821  H02 WTR   790     -20.135  -7.241  13.085
TER   
ATOM   3822  O00 WTR   791     -11.035  -5.788  13.660
ATOM   3823  H01 WTR   791     -11.409  -5.039  14.124
ATOM   3824  H02 WTR   791     -10.162  -5.496  13.397
TER   
ATOM   3825  O00 WTR   792     -17.210  -1.650   4.027
ATOM   3826  H01 WTR   792     -17.010  -0.794   4.406
ATOM   3827  H02 WTR   792     -16.635  -2.258   4.491
TER   
ATOM   3828  O00 WTR   793     -24.084  -0.317  -0.792
ATOM   3829  H01 WTR   793     -23.218  -0.068  -1.115
ATOM   3830  H02 WTR   793     -24.254  -1.169  -1.193
TER   
ATOM   3831  O00 WTR   794      -7.965  -1.990  11.403
ATOM   3832  H01 WTR   794      -8.884  -1.878  11.161
ATOM   3833  H02 WTR   794      -7.979  -2.647  12.099
TER   
ATOM   3834  O00 WTR   795     -18.580  -8.652   1.498
ATOM   3835  H01 WTR   795     -19.374  -9.076   1.824
ATOM   3836  H02 WTR   795     -18.131  -9.334   0.998
TER   
ATOM   3837  O00 WTR   796     -17.938  -3.440   8.184
ATOM   3838  H01 WTR   796     -18.598  -3.059   7.604
ATOM   3839  H02 WTR   796     -17.986  -2.913   8.981
TER   
ATOM   3840  O00 WTR   797     -14.490   2.637   1.080
ATOM   3841  H01 WTR   797     -15.118   3.240   0.682
ATOM   3842  H02 WTR   797     -14.690   1.788   0.685
TER   
ATOM   3843  O00 WTR   798     -16.180   2.726   8.990
ATOM   3844  H01 WTR   798     -16.663   3.136   9.708
ATOM   3845  H02 WTR   798     -16.697   1.954   8.762
TER   
ATOM   3846  O00 WTR   799     -15.180  -3.277   5.144
ATOM   3847  H01 WTR   799     -14.407  -2.813   4.822
ATOM   3848  H02 WTR   799     -14.936  -3.573   6.021
TER   
ATOM   3849  O00 WTR   800     -19.795  -2.413   5.278
ATOM   3850  H01 WTR   800     -20.167  -3.122   4.754
ATOM   3851  H02 WTR   800     -18.912  -2.294   4.928
TER   
ATOM   3852  O00 WTR   801     -22.260 -12.487  -8.535
ATOM   3853  H01 WTR   801     -22.577 -11.607  -8.335
ATOM   3854  H02 WTR   801     -22.584 -12.664  -9.419
TER   
ATOM   3855  O00 WTR   802     -17.994   0.581   8.432
ATOM   3856  H01 WTR   802     -17.788   0.334   7.530
ATOM   3857  H02 WTR   802     -17.940  -0.239   8.923
TER   
ATOM   3858  O00 WTR   803     -17.601   5.666   8.127
ATOM   3859  H01 WTR   803     -17.407   5.338   9.004
ATOM   3860  H02 WTR   803     -18.126   4.975   7.722
TER   
ATOM   3861  O00 WTR   804     -20.659   5.243   5.084
ATOM   3862  H01 WTR   804     -20.124   5.084   4.305
ATOM   3863  H02 WTR   804     -20.302   6.047   5.460
TER   
ATOM   3864  O00 WTR   805     -14.234  -0.566   7.102
ATOM   3865  H01 WTR   805     -14.157  -1.520   7.078
ATOM   3866  H02 WTR   805     -14.883  -0.360   6.429
TER   
ATOM   3867  O00 WTR   806     -19.832  -1.798  11.938
ATOM   3868  H01 WTR   806     -20.369  -2.496  12.314
ATOM   3869  H02 WTR   806     -20.424  -1.050  11.870
TER   
ATOM   3870  O00 WTR   807     -15.410  -3.271  10.582
ATOM   3871  H01 WTR   807     -15.599  -4.188  10.780
ATOM   3872  H02 WTR   807     -16.265  -2.841  10.602
TER   
ATOM   3873  O00 WTR   808     -11.282   2.810   9.936
ATOM   3874  H01 WTR   808     -11.956   2.287   9.503
ATOM   3875  H02 WTR   808     -11.683   3.672  10.050
TER   
ATOM   3876  O00 WTR   809     -23.110   3.646   4.137
ATOM   3877  H01 WTR   809     -23.555   4.269   3.563
ATOM   3878  H02 WTR   809     -22.369   4.136   4.494
TER   
ATOM   3879  O00 WTR   810     -19.294  -6.282   6.638
ATOM   3880  H01 WTR   810     -20.083  -6.633   7.051
ATOM   3881  H02 WTR   810     -18.862  -5.783   7.331
TER   
ATOM   3882  O00 WTR   811     -19.080   3.618   6.304
ATOM   3883  H01 WTR   811     -19.397   3.429   7.187
ATOM   3884  H02 WTR   811     -19.676   4.289   5.972
TER   
ATOM   3885  O00 WTR   812     -14.283  -3.416   7.913
ATOM   3886  H01 WTR   812     -14.789  -3.506   8.721
ATOM   3887  H02 WTR   812     -13.412  -3.745   8.137
TER   
ATOM   3888  O00 WTR   813     -12.091  -0.409  13.752
ATOM   3889  H01 WTR   813     -12.438   0.033  14.527
ATOM   3890  H02 WTR   813     -12.848  -0.511  13.175
TER   
ATOM   3891  O00 WTR   814     -11.862 -14.419  -0.942
ATOM   3892  H01 WTR   814     -12.154 -13.627  -0.491
ATOM   3893  H02 WTR   814     -12.266 -14.366  -1.807
TER   
ATOM   3894  O00 WTR   815      -8.842 -12.899   0.242
ATOM   3895  H01 WTR   815      -9.323 -13.556   0.746
ATOM   3896  H02 WTR   815      -8.708 -13.305  -0.615
TER   
ATOM   3897  O00 WTR   816     -17.926 -18.043  -2.910
ATOM   3898  H01 WTR   816     -17.825 -17.278  -2.343
ATOM   3899  H02 WTR   816     -17.115 -18.537  -2.794
TER   
ATOM   3900  O00 WTR   817     -13.040 -12.147  -5.129
ATOM   3901  H01 WTR   817     -13.817 -11.768  -5.542
ATOM   3902  H02 WTR   817     -13.123 -11.915  -4.204
TER   
ATOM   3903  O00 WTR   818     -22.991  -6.504  -4.945
ATOM   3904  H01 WTR   818     -23.366  -5.935  -4.273
ATOM   3905  H02 WTR   818     -23.131  -7.391  -4.614
TER   
ATOM   3906  O00 WTR   819     -16.462 -17.578  -7.657
ATOM   3907  H01 WTR   819     -15.850 -18.314  -7.679
ATOM   3908  H02 WTR   819     -16.051 -16.907  -8.202
TER   
ATOM   3909  O00 WTR   820     -21.287 -15.017   6.775
ATOM   3910  H01 WTR   820     -21.374 -15.339   5.877
ATOM   3911  H02 WTR   820     -20.536 -14.424   6.745
TER   
ATOM   3912  O00 WTR   821     -22.169 -16.197   4.303
ATOM   3913  H01 WTR   821     -22.980 -16.668   4.494
ATOM   3914  H02 WTR   821     -22.458 -15.354   3.953
TER   
ATOM   3915  O00 WTR   822     -20.115 -13.253 -11.559
ATOM   3916  H01 WTR   822     -20.422 -13.900 -10.924
ATOM   3917  H02 WTR   822     -19.983 -12.456 -11.045
TER   
ATOM   3918  O00 WTR   823     -16.560 -16.517  -5.214
ATOM   3919  H01 WTR   823     -17.087 -17.129  -4.699
ATOM   3920  H02 WTR   823     -16.498 -16.923  -6.079
TER   
ATOM   3921  O00 WTR   824     -21.701 -12.288 -13.914
ATOM   3922  H01 WTR   824     -21.349 -12.642 -14.730
ATOM   3923  H02 WTR   824     -21.150 -12.668 -13.230
TER   
ATOM   3924  O00 WTR   825     -13.834 -16.153  -0.138
ATOM   3925  H01 WTR   825     -13.664 -16.819  -0.804
ATOM   3926  H02 WTR   825     -13.141 -15.504  -0.265
TER   
ATOM   3927  O00 WTR   826     -22.134  -5.970 -10.140
ATOM   3928  H01 WTR   826     -21.284  -5.651  -9.839
ATOM   3929  H02 WTR   826     -22.469  -6.489  -9.409
TER   
ATOM   3930  O00 WTR   827     -22.983 -11.816 -11.232
ATOM   3931  H01 WTR   827     -22.141 -11.461 -10.949
ATOM   3932  H02 WTR   827     -22.882 -11.952 -12.174
TER   
ATOM   3933  O00 WTR   828     -21.688  -9.612   0.020
ATOM   3934  H01 WTR   828     -21.791  -9.323   0.927
ATOM   3935  H02 WTR   828     -21.044 -10.319   0.065
TER   
ATOM   3936  O00 WTR   829     -14.398 -16.687 -15.846
ATOM   3937  H01 WTR   829     -14.553 -15.746 -15.767
ATOM   3938  H02 WTR   829     -14.010 -16.937 -15.008
TER   
ATOM   3939  O00 WTR   830     -13.048 -18.225  -1.969
ATOM   3940  H01 WTR   830     -12.326 -18.744  -1.615
ATOM   3941  H02 WTR   830     -12.755 -17.970  -2.844
TER   
ATOM   3942  O00 WTR   831     -20.705 -13.693  -6.735
ATOM   3943  H01 WTR   831     -21.269 -13.397  -7.449
ATOM   3944  H02 WTR   831     -19.933 -14.052  -7.172
TER   
ATOM   3945  O00 WTR   832     -17.383 -13.968  -5.049
ATOM   3946  H01 WTR   832     -17.294 -14.920  -5.097
ATOM   3947  H02 WTR   832     -17.003 -13.651  -5.869
TER   
ATOM   3948  O00 WTR   833     -16.737  -4.973   0.419
ATOM   3949  H01 WTR   833     -16.002  -4.501   0.809
ATOM   3950  H02 WTR   833     -16.329  -5.657  -0.112
TER   
ATOM   3951  O00 WTR   834     -13.126 -12.764  14.543
ATOM   3952  H01 WTR   834     -13.219 -13.678  14.273
ATOM   3953  H02 WTR   834     -12.660 -12.346  13.819
TER   
ATOM   3954  O00 WTR   835     -18.647 -11.407  -8.538
ATOM   3955  H01 WTR   835     -17.743 -11.164  -8.737
ATOM   3956  H02 WTR   835     -18.608 -12.345  -8.349
TER   
ATOM   3957  O00 WTR   836     -14.272 -18.900  -5.057
ATOM   3958  H01 WTR   836     -14.341 -19.059  -5.999
ATOM   3959  H02 WTR   836     -14.790 -19.599  -4.658
TER   
ATOM   3960  O00 WTR   837     -21.038  -9.209   2.792
ATOM   3961  H01 WTR   837     -21.551  -8.523   3.219
ATOM   3962  H02 WTR   837     -20.375  -9.451   3.438
TER   
ATOM   3963  O00 WTR   838     -19.604 -16.702   3.589
ATOM   3964  H01 WTR   838     -20.394 -16.337   3.987
ATOM   3965  H02 WTR   838     -19.928 -17.357   2.970
TER   
ATOM   3966  O00 WTR   839     -16.928 -20.245 -11.788
ATOM   3967  H01 WTR   839     -16.525 -19.480 -12.199
ATOM   3968  H02 WTR   839     -16.662 -20.982 -12.338
TER   
ATOM   3969  O00 WTR   840     -13.834 -15.671  -4.355
ATOM   3970  H01 WTR   840     -14.180 -14.885  -3.932
ATOM   3971  H02 WTR   840     -14.596 -16.240  -4.462
TER   
ATOM   3972  O00 WTR   841     -20.389 -10.826 -10.634
ATOM   3973  H01 WTR   841     -19.968 -10.144 -11.158
ATOM   3974  H02 WTR   841     -19.861 -10.877  -9.837
TER   
ATOM   3975  O00 WTR   842      -8.507 -10.020   0.583
ATOM   3976  H01 WTR   842      -9.093 -10.678   0.208
ATOM   3977  H02 WTR   842      -7.824  -9.902  -0.077
TER   
ATOM   3978  O00 WTR   843     -18.930  -8.939 -11.944
ATOM   3979  H01 WTR   843     -19.520  -8.211 -12.138
ATOM   3980  H02 WTR   843     -18.277  -8.567 -11.352
TER   
ATOM   3981  O00 WTR   844     -23.038 -13.769   3.203
ATOM   3982  H01 WTR   844     -23.153 -13.968   2.274
ATOM   3983  H02 WTR   844     -23.128 -12.817   3.257
TER   
ATOM   3984  O00 WTR   845     -17.950 -17.615 -13.786
ATOM   3985  H01 WTR   845     -17.666 -17.909 -14.652
ATOM   3986  H02 WTR   845     -18.748 -18.115 -13.613
TER   
ATOM   3987  O00 WTR   846     -21.335  -4.403   3.501
ATOM   3988  H01 WTR   846     -21.818  -5.229   3.487
ATOM   3989  H02 WTR   846     -22.005  -3.731   3.369
TER   
ATOM   3990  O00 WTR   847     -11.514 -19.414  -7.415
ATOM   3991  H01 WTR   847     -10.774 -19.853  -6.996
ATOM   3992  H02 WTR   847     -11.113 -18.842  -8.070
TER   
ATOM   3993  O00 WTR   848     -14.014 -10.767  -2.945
ATOM   3994  H01 WTR   848     -13.510 -10.532  -2.166
ATOM   3995  H02 WTR   848     -14.159  -9.936  -3.397
TER   
ATOM   3996  O00 WTR   849     -23.171 -14.097   0.488
ATOM   3997  H01 WTR   849     -22.386 -14.456   0.074
ATOM   3998  H02 WTR   849     -23.893 -14.593   0.105
TER   
ATOM   3999  O00 WTR   850     -17.785  -9.976 -14.548
ATOM   4000  H01 WTR   850     -17.926 -10.892 -14.787
ATOM   4001  H02 WTR   850     -18.597  -9.714 -14.115
TER   
ATOM   4002  O00 WTR   851     -19.138 -13.174   6.079
ATOM   4003  H01 WTR   851     -18.437 -13.408   5.470
ATOM   4004  H02 WTR   851     -18.684 -12.940   6.888
TER   
ATOM   4005  O00 WTR   852     -22.405  -6.967  -7.482
ATOM   4006  H01 WTR   852     -22.581  -6.872  -6.546
ATOM   4007  H02 WTR   852     -21.574  -6.513  -7.618
TER   
ATOM   4008  O00 WTR   853     -20.032  -6.907  -5.029
ATOM   4009  H01 WTR   853     -19.419  -6.488  -4.426
ATOM   4010  H02 WTR   853     -20.846  -6.414  -4.926
TER   
ATOM   4011  O00 WTR   854     -15.391 -21.428  -3.816
ATOM   4012  H01 WTR   854     -16.033 -22.091  -3.564
ATOM   4013  H02 WTR   854     -14.545 -21.817  -3.596
TER   
ATOM   4014  O00 WTR   855     -15.160 -13.516  -3.332
ATOM   4015  H01 WTR   855     -15.853 -13.638  -3.982
ATOM   4016  H02 WTR   855     -14.971 -12.578  -3.357
TER   
ATOM   4017  O00 WTR   856     -23.782 -11.301  -0.534
ATOM   4018  H01 WTR   856     -23.358 -12.142  -0.365
ATOM   4019  H02 WTR   856     -23.082 -10.655  -0.431
TER   
ATOM   4020  O00 WTR   857     -18.469  -9.665  -2.286
ATOM   4021  H01 WTR   857     -18.662 -10.536  -1.939
ATOM   4022  H02 WTR   857     -19.282  -9.390  -2.710
TER   
ATOM   4023  O00 WTR   858     -16.432 -13.435  -7.533
ATOM   4024  H01 WTR   858     -16.168 -12.529  -7.375
ATOM   4025  H02 WTR   858     -15.608 -13.919  -7.590
TER   
ATOM   4026  O00 WTR   859     -20.873  -9.079  -3.537
ATOM   4027  H01 WTR   859     -20.614  -8.216  -3.859
ATOM   4028  H02 WTR   859     -21.012  -9.599  -4.328
TER   
ATOM   4029  O00 WTR   860     -15.497 -11.123  -5.980
ATOM   4030  H01 WTR   860     -15.122 -10.259  -6.151
ATOM   4031  H02 WTR   860     -16.416 -10.948  -5.774
TER   
ATOM   4032  O00 WTR   861     -12.976 -14.548  -6.630
ATOM   4033  H01 WTR   861     -12.841 -13.657  -6.307
ATOM   4034  H02 WTR   861     -13.460 -14.986  -5.930
TER   
ATOM   4035  O00 WTR   862     -13.105  -6.831  -7.901
ATOM   4036  H01 WTR   862     -12.310  -7.014  -7.401
ATOM   4037  H02 WTR   862     -13.753  -7.447  -7.557
TER   
ATOM   4038  O00 WTR   863     -23.763  -6.889   1.376
ATOM   4039  H01 WTR   863     -24.249  -6.127   1.690
ATOM   4040  H02 WTR   863     -23.349  -6.593   0.565
TER   
ATOM   4041  O00 WTR   864     -17.753 -14.094 -12.912
ATOM   4042  H01 WTR   864     -17.315 -14.915 -12.685
ATOM   4043  H02 WTR   864     -18.497 -14.046 -12.312
TER   
ATOM   4044  O00 WTR   865     -18.509 -13.840  -0.880
ATOM   4045  H01 WTR   865     -18.684 -13.512  -1.762
ATOM   4046  H02 WTR   865     -17.707 -13.393  -0.612
TER   
ATOM   4047  O00 WTR   866     -16.474  -9.869   0.299
ATOM   4048  H01 WTR   866     -16.221 -10.601  -0.264
ATOM   4049  H02 WTR   866     -15.742  -9.770   0.907
TER   
ATOM   4050  O00 WTR   867     -13.928  -6.213   1.143
ATOM   4051  H01 WTR   867     -14.704  -6.494   0.658
ATOM   4052  H02 WTR   867     -13.588  -5.471   0.643
TER   
ATOM   4053  O00 WTR   868     -22.322  -6.925   3.749
ATOM   4054  H01 WTR   868     -22.813  -6.941   2.928
ATOM   4055  H02 WTR   868     -22.799  -7.519   4.327
TER   
ATOM   4056  O00 WTR   869      -8.197  -6.440 -13.264
ATOM   4057  H01 WTR   869      -8.482  -6.818 -12.432
ATOM   4058  H02 WTR   869      -7.636  -7.112 -13.653
TER   
ATOM   4059  O00 WTR   870     -18.428   0.090  -3.583
ATOM   4060  H01 WTR   870     -18.840  -0.450  -2.908
ATOM   4061  H02 WTR   870     -18.915   0.914  -3.562
TER   
ATOM   4062  O00 WTR   871     -15.736 -17.488 -12.344
ATOM   4063  H01 WTR   871     -15.092 -17.109 -12.942
ATOM   4064  H02 WTR   871     -16.565 -17.439 -12.820
TER   
ATOM   4065  O00 WTR   872     -14.384   1.839   3.879
ATOM   4066  H01 WTR   872     -13.536   1.975   4.301
ATOM   4067  H02 WTR   872     -14.254   2.134   2.978
TER   
ATOM   4068  O00 WTR   873     -18.531  -5.122 -12.557
ATOM   4069  H01 WTR   873     -18.698  -4.329 -13.066
ATOM   4070  H02 WTR   873     -17.962  -5.651 -13.116
TER   
ATOM   4071  O00 WTR   874     -15.212  -8.759  -7.420
ATOM   4072  H01 WTR   874     -15.975  -8.354  -7.008
ATOM   4073  H02 WTR   874     -15.576  -9.292  -8.127
TER   
ATOM   4074  O00 WTR   875     -19.890  -2.378 -13.336
ATOM   4075  H01 WTR   875     -20.593  -2.873 -12.914
ATOM   4076  H02 WTR   875     -20.056  -2.477 -14.273
TER   
ATOM   4077  O00 WTR   876     -23.029  -5.283  -2.510
ATOM   4078  H01 WTR   876     -22.173  -4.884  -2.666
ATOM   4079  H02 WTR   876     -22.856  -5.987  -1.885
TER   
ATOM   4080  O00 WTR   877     -12.538  -4.501  -9.468
ATOM   4081  H01 WTR   877     -11.592  -4.611  -9.370
ATOM   4082  H02 WTR   877     -12.917  -5.233  -8.981
TER   
ATOM   4083  O00 WTR   878     -20.899  -6.997 -12.400
ATOM   4084  H01 WTR   878     -20.171  -6.389 -12.528
ATOM   4085  H02 WTR   878     -21.284  -6.737 -11.564
TER   
ATOM   4086  O00 WTR   879     -19.474   0.245  -9.912
ATOM   4087  H01 WTR   879     -20.395   0.082  -9.711
ATOM   4088  H02 WTR   879     -19.117  -0.618 -10.120
TER   
ATOM   4089  O00 WTR   880     -14.292  -2.417  -2.052
ATOM   4090  H01 WTR   880     -14.076  -2.506  -1.123
ATOM   4091  H02 WTR   880     -13.452  -2.256  -2.480
TER   
ATOM   4092  O00 WTR   881     -15.296   1.102  -9.707
ATOM   4093  H01 WTR   881     -15.662   0.458  -9.101
ATOM   4094  H02 WTR   881     -15.727   1.924  -9.474
TER   
ATOM   4095  O00 WTR   882     -17.864   3.574  -7.235
ATOM   4096  H01 WTR   882     -17.968   4.409  -6.779
ATOM   4097  H02 WTR   882     -16.926   3.387  -7.182
TER   
ATOM   4098  O00 WTR   883      -9.941   3.747   2.990
ATOM   4099  H01 WTR   883      -9.063   3.963   2.674
ATOM   4100  H02 WTR   883     -10.109   4.383   3.686
TER   
ATOM   4101  O00 WTR   884     -19.156  -3.710  -7.313
ATOM   4102  H01 WTR   884     -19.505  -4.081  -8.123
ATOM   4103  H02 WTR   884     -18.886  -2.823  -7.551
TER   
ATOM   4104  O00 WTR   885     -19.055  -7.465  -7.646
ATOM   4105  H01 WTR   885     -18.809  -7.153  -6.775
ATOM   4106  H02 WTR   885     -19.750  -8.103  -7.485
TER   
ATOM   4107  O00 WTR   886     -18.061   0.455   0.168
ATOM   4108  H01 WTR   886     -18.162   1.400   0.054
ATOM   4109  H02 WTR   886     -18.906   0.163   0.511
TER   
ATOM   4110  O00 WTR   887     -12.834   0.487  -1.384
ATOM   4111  H01 WTR   887     -13.652   0.425  -0.892
ATOM   4112  H02 WTR   887     -13.028   0.075  -2.226
TER   
ATOM   4113  O00 WTR   888     -15.262   2.678  -7.019
ATOM   4114  H01 WTR   888     -15.293   1.794  -6.651
ATOM   4115  H02 WTR   888     -14.362   2.777  -7.328
TER   
ATOM   4116  O00 WTR   889     -19.364  -1.893  -1.537
ATOM   4117  H01 WTR   889     -19.519  -2.727  -1.981
ATOM   4118  H02 WTR   889     -18.636  -2.070  -0.941
TER   
ATOM   4119  O00 WTR   890     -20.089  -2.869  -4.631
ATOM   4120  H01 WTR   890     -19.918  -3.067  -5.551
ATOM   4121  H02 WTR   890     -20.392  -1.961  -4.633
TER   
ATOM   4122  O00 WTR   891     -20.208   2.223  -2.810
ATOM   4123  H01 WTR   891     -20.634   2.537  -3.607
ATOM   4124  H02 WTR   891     -19.370   2.687  -2.788
TER   
ATOM   4125  O00 WTR   892     -21.762 -11.986  -4.656
ATOM   4126  H01 WTR   892     -21.620 -12.574  -5.398
ATOM   4127  H02 WTR   892     -22.713 -11.958  -4.551
TER   
ATOM   4128  O00 WTR   893     -17.679  -5.932  -3.270
ATOM   4129  H01 WTR   893     -17.277  -6.493  -2.606
ATOM   4130  H02 WTR   893     -17.053  -5.219  -3.393
TER   
ATOM   4131  O00 WTR   894     -16.798  -6.820 -13.627
ATOM   4132  H01 WTR   894     -16.011  -6.338 -13.372
ATOM   4133  H02 WTR   894     -16.746  -7.640 -13.136
TER   
ATOM   4134  O00 WTR   895     -23.059  -9.830  -7.644
ATOM   4135  H01 WTR   895     -23.113  -9.053  -7.088
ATOM   4136  H02 WTR   895     -23.273  -9.512  -8.521
TER   
ATOM   4137  O00 WTR   896     -18.648   6.456   2.964
ATOM   4138  H01 WTR   896     -17.820   6.615   2.509
ATOM   4139  H02 WTR   896     -18.573   6.952   3.779
TER   
ATOM   4140  O00 WTR   897     -16.687  -5.511  -7.558
ATOM   4141  H01 WTR   897     -16.656  -6.137  -6.835
ATOM   4142  H02 WTR   897     -17.466  -4.982  -7.385
TER   
ATOM   4143  O00 WTR   898     -22.037  -4.062   0.060
ATOM   4144  H01 WTR   898     -22.440  -3.954  -0.801
ATOM   4145  H02 WTR   898     -21.502  -4.851  -0.022
TER   
ATOM   4146  O00 WTR   899     -14.886  -3.601  -7.817
ATOM   4147  H01 WTR   899     -14.414  -3.756  -8.636
ATOM   4148  H02 WTR   899     -15.706  -4.086  -7.918
TER   
ATOM   4149  O00 WTR   900     -15.676  -3.793  -3.984
ATOM   4150  H01 WTR   900     -16.237  -3.099  -4.331
ATOM   4151  H02 WTR   900     -15.290  -3.416  -3.193
TER   
ATOM   4152  O00 WTR   901     -23.567  -1.366   1.869
ATOM   4153  H01 WTR   901     -23.650  -0.979   0.998
ATOM   4154  H02 WTR   901     -22.637  -1.580   1.949
TER   
ATOM   4155  O00 WTR   902     -21.796  -4.405 -12.498
ATOM   4156  H01 WTR   902     -22.291  -4.838 -11.802
ATOM   4157  H02 WTR   902     -21.639  -5.093 -13.145
TER   
ATOM   4158  O00 WTR   903     -21.456  -0.029  -2.118
ATOM   4159  H01 WTR   903     -21.154   0.839  -2.386
ATOM   4160  H02 WTR   903     -20.712  -0.411  -1.654
TER   
ATOM   4161  O00 WTR   904     -12.518  -2.213  -6.856
ATOM   4162  H01 WTR   904     -13.240  -2.836  -6.941
ATOM   4163  H02 WTR   904     -12.660  -1.584  -7.564
TER   
ATOM   4164  O00 WTR   905     -24.124  -4.188   1.912
ATOM   4165  H01 WTR   905     -23.434  -4.179   1.249
ATOM   4166  H02 WTR   905     -24.308  -3.264   2.079
TER   
ATOM   4167  O00 WTR   906     -18.260  -1.169  -7.601
ATOM   4168  H01 WTR   906     -17.387  -1.299  -7.971
ATOM   4169  H02 WTR   906     -18.776  -0.809  -8.323
TER   
ATOM   4170  O00 WTR   907     -18.247   3.153 -10.095
ATOM   4171  H01 WTR   907     -18.168   3.166  -9.141
ATOM   4172  H02 WTR   907     -18.650   2.307 -10.290
TER   
ATOM   4173  O00 WTR   908     -15.804  -1.346  -8.820
ATOM   4174  H01 WTR   908     -15.353  -2.098  -8.438
ATOM   4175  H02 WTR   908     -15.731  -1.476  -9.766
TER   
ATOM   4176  O00 WTR   909     -20.413  -4.562  -2.522
ATOM   4177  H01 WTR   909     -20.285  -4.135  -3.369
ATOM   4178  H02 WTR   909     -19.560  -4.943  -2.314
TER   
ATOM   4179  O00 WTR   910     -16.672   4.334  -0.624
ATOM   4180  H01 WTR   910     -16.800   5.101  -0.067
ATOM   4181  H02 WTR   910     -17.485   3.837  -0.539
TER   
ATOM   4182  O00 WTR   911     -19.353   5.726 -10.423
ATOM   4183  H01 WTR   911     -19.616   5.818  -9.507
ATOM   4184  H02 WTR   911     -19.047   4.822 -10.495
TER   
ATOM   4185  O00 WTR   912     -20.309   3.179  -5.295
ATOM   4186  H01 WTR   912     -19.899   2.799  -6.072
ATOM   4187  H02 WTR   912     -20.693   3.999  -5.603
TER   
ATOM   4188  O00 WTR   913     -10.453 -14.547   1.757
ATOM   4189  H01 WTR   913     -10.601 -15.335   1.235
ATOM   4190  H02 WTR   913     -10.561 -14.836   2.663
TER   
ATOM   4191  O00 WTR   914     -19.126  -6.985  -0.901
ATOM   4192  H01 WTR   914     -18.770  -6.819  -0.028
ATOM   4193  H02 WTR   914     -18.873  -7.887  -1.096
TER   
ATOM   4194  O00 WTR   915     -12.376  -8.224   1.605
ATOM   4195  H01 WTR   915     -13.062  -7.563   1.696
ATOM   4196  H02 WTR   915     -12.840  -9.060   1.655
TER   
ATOM   4197  O00 WTR   916     -11.819 -11.643  12.323
ATOM   4198  H01 WTR   916     -11.358 -10.913  11.911
ATOM   4199  H02 WTR   916     -12.312 -12.049  11.610
TER   
ATOM   4200  O00 WTR   917      -9.090 -14.470  -2.352
ATOM   4201  H01 WTR   917      -9.580 -13.930  -2.973
ATOM   4202  H02 WTR   917      -9.757 -14.830  -1.769
TER   
ATOM   4203  O00 WTR   918      -4.551 -20.752  -0.695
ATOM   4204  H01 WTR   918      -5.261 -20.114  -0.618
ATOM   4205  H02 WTR   918      -3.786 -20.231  -0.937
TER   
ATOM   4206  O00 WTR   919     -10.379 -17.719  14.468
ATOM   4207  H01 WTR   919     -10.183 -16.782  14.471
ATOM   4208  H02 WTR   919     -10.366 -17.963  13.543
TER   
ATOM   4209  O00 WTR   920      -5.568 -14.432  -0.274
ATOM   4210  H01 WTR   920      -5.880 -13.670   0.214
ATOM   4211  H02 WTR   920      -4.690 -14.595   0.070
TER   
ATOM   4212  O00 WTR   921     -10.227 -17.919   7.846
ATOM   4213  H01 WTR   921      -9.272 -17.866   7.834
ATOM   4214  H02 WTR   921     -10.520 -17.043   7.596
TER   
ATOM   4215  O00 WTR   922     -14.337 -13.014   6.241
ATOM   4216  H01 WTR   922     -14.709 -13.834   6.564
ATOM   4217  H02 WTR   922     -13.569 -12.864   6.792
TER   
ATOM   4218  O00 WTR   923      -5.756 -14.754  -6.191
ATOM   4219  H01 WTR   923      -4.851 -14.943  -5.940
ATOM   4220  H02 WTR   923      -5.680 -14.244  -6.997
TER   
ATOM   4221  O00 WTR   924     -11.597  -3.801   3.052
ATOM   4222  H01 WTR   924     -10.927  -3.999   3.707
ATOM   4223  H02 WTR   924     -12.355  -4.321   3.318
TER   
ATOM   4224  O00 WTR   925      -3.483 -13.118   5.594
ATOM   4225  H01 WTR   925      -4.405 -13.012   5.827
ATOM   4226  H02 WTR   925      -3.440 -12.876   4.669
TER   
ATOM   4227  O00 WTR   926      -6.324 -10.711   7.762
ATOM   4228  H01 WTR   926      -6.960 -11.091   7.156
ATOM   4229  H02 WTR   926      -5.811 -10.108   7.225
TER   
ATOM   4230  O00 WTR   927     -14.744  -9.678  10.521
ATOM   4231  H01 WTR   927     -15.358  -9.907   9.823
ATOM   4232  H02 WTR   927     -15.301  -9.455  11.266
TER   
ATOM   4233  O00 WTR   928      -6.640 -10.047   4.814
ATOM   4234  H01 WTR   928      -6.637  -9.880   3.872
ATOM   4235  H02 WTR   928      -6.379  -9.213   5.206
TER   
ATOM   4236  O00 WTR   929      -7.083 -11.320  10.376
ATOM   4237  H01 WTR   929      -6.887 -10.822   9.583
ATOM   4238  H02 WTR   929      -7.168 -10.658  11.062
TER   
ATOM   4239  O00 WTR   930      -7.169 -19.038  10.959
ATOM   4240  H01 WTR   930      -7.041 -19.394  10.079
ATOM   4241  H02 WTR   930      -7.902 -18.428  10.866
TER   
ATOM   4242  O00 WTR   931       0.253 -13.121   8.392
ATOM   4243  H01 WTR   931      -0.226 -13.843   8.799
ATOM   4244  H02 WTR   931      -0.022 -13.138   7.475
TER   
ATOM   4245  O00 WTR   932      -9.110  -9.721   5.833
ATOM   4246  H01 WTR   932      -9.611  -9.055   5.363
ATOM   4247  H02 WTR   932      -8.372  -9.918   5.255
TER   
ATOM   4248  O00 WTR   933     -16.774  -9.081 -16.964
ATOM   4249  H01 WTR   933     -17.086  -9.802 -17.511
ATOM   4250  H02 WTR   933     -17.152  -9.254 -16.101
TER   
ATOM   4251  O00 WTR   934      -8.061  -5.616   1.090
ATOM   4252  H01 WTR   934      -8.543  -6.365   0.740
ATOM   4253  H02 WTR   934      -7.382  -6.004   1.641
TER   
ATOM   4254  O00 WTR   935      -7.986  12.435  16.356
ATOM   4255  H01 WTR   935      -8.329  11.640  16.765
ATOM   4256  H02 WTR   935      -8.431  12.482  15.510
TER   
ATOM   4257  O00 WTR   936      13.629 -17.105   5.768
ATOM   4258  H01 WTR   936      12.959 -17.787   5.718
ATOM   4259  H02 WTR   936      14.258 -17.335   5.084
TER   
ATOM   4260  O00 WTR   937      -5.996 -14.882  19.205
ATOM   4261  H01 WTR   937      -6.915 -15.111  19.069
ATOM   4262  H02 WTR   937      -5.790 -14.279  18.491
TER   
ATOM   4263  O00 WTR   938      -4.144 -16.651   8.534
ATOM   4264  H01 WTR   938      -4.572 -16.287   9.309
ATOM   4265  H02 WTR   938      -4.495 -16.140   7.804
TER   
ATOM   4266  O00 WTR   939      -2.459 -14.270   0.288
ATOM   4267  H01 WTR   939      -1.838 -14.867  -0.129
ATOM   4268  H02 WTR   939      -1.973 -13.890   1.019
TER   
ATOM   4269  O00 WTR   940      -1.265 -18.341   1.585
ATOM   4270  H01 WTR   940      -0.663 -17.599   1.637
ATOM   4271  H02 WTR   940      -0.716 -19.077   1.313
TER   
ATOM   4272  O00 WTR   941      -6.440 -12.765   4.270
ATOM   4273  H01 WTR   941      -6.557 -11.864   4.571
ATOM   4274  H02 WTR   941      -5.669 -12.731   3.705
TER   
ATOM   4275  O00 WTR   942      -6.267 -12.083   1.149
ATOM   4276  H01 WTR   942      -7.199 -12.294   1.205
ATOM   4277  H02 WTR   942      -6.230 -11.303   0.595
TER   
ATOM   4278  O00 WTR   943      -7.273 -14.144  14.386
ATOM   4279  H01 WTR   943      -7.349 -13.607  15.174
ATOM   4280  H02 WTR   943      -6.870 -14.958  14.689
TER   
ATOM   4281  O00 WTR   944     -16.931  -7.491  -5.479
ATOM   4282  H01 WTR   944     -17.362  -8.303  -5.212
ATOM   4283  H02 WTR   944     -17.061  -6.896  -4.741
TER   
ATOM   4284  O00 WTR   945      -9.545 -12.584  10.286
ATOM   4285  H01 WTR   945      -8.685 -12.171  10.212
ATOM   4286  H02 WTR   945      -9.448 -13.422   9.835
TER   
ATOM   4287  O00 WTR   946     -16.876 -16.206 -18.464
ATOM   4288  H01 WTR   946     -17.432 -16.543 -17.761
ATOM   4289  H02 WTR   946     -16.021 -16.607 -18.306
TER   
ATOM   4290  O00 WTR   947       2.105 -19.734   4.886
ATOM   4291  H01 WTR   947       2.922 -20.103   5.222
ATOM   4292  H02 WTR   947       2.365 -19.251   4.101
TER   
ATOM   4293  O00 WTR   948     -13.349 -20.656  13.197
ATOM   4294  H01 WTR   948     -13.058 -20.285  12.364
ATOM   4295  H02 WTR   948     -12.926 -20.113  13.862
TER   
ATOM   4296  O00 WTR   949      -3.717 -12.322  -6.161
ATOM   4297  H01 WTR   949      -2.876 -12.252  -5.709
ATOM   4298  H02 WTR   949      -4.350 -11.944  -5.550
TER   
ATOM   4299  O00 WTR   950      -8.240  -6.428  12.798
ATOM   4300  H01 WTR   950      -8.139  -5.534  13.124
ATOM   4301  H02 WTR   950      -8.690  -6.328  11.959
TER   
ATOM   4302  O00 WTR   951      14.096  -9.880 -19.684
ATOM   4303  H01 WTR   951      14.372  -9.348 -18.937
ATOM   4304  H02 WTR   951      14.109  -9.276 -20.426
TER   
ATOM   4305  O00 WTR   952      -5.266 -16.576  11.018
ATOM   4306  H01 WTR   952      -5.868 -17.315  10.935
ATOM   4307  H02 WTR   952      -5.197 -16.428  11.961
TER   
ATOM   4308  O00 WTR   953      -5.360 -16.834   4.932
ATOM   4309  H01 WTR   953      -4.700 -16.399   4.394
ATOM   4310  H02 WTR   953      -5.110 -17.758   4.919
TER   
ATOM   4311  O00 WTR   954     -11.316  -7.647   4.598
ATOM   4312  H01 WTR   954     -12.009  -8.299   4.500
ATOM   4313  H02 WTR   954     -11.660  -7.026   5.240
TER   
ATOM   4314  O00 WTR   955      -3.972 -16.484  20.405
ATOM   4315  H01 WTR   955      -3.124 -16.067  20.561
ATOM   4316  H02 WTR   955      -4.529 -15.779  20.074
TER   
ATOM   4317  O00 WTR   956      -9.439  -8.376   8.488
ATOM   4318  H01 WTR   956      -9.104  -8.591   7.617
ATOM   4319  H02 WTR   956      -9.004  -7.554   8.716
TER   
ATOM   4320  O00 WTR   957       8.222 -18.471 -11.811
ATOM   4321  H01 WTR   957       8.316 -19.300 -12.282
ATOM   4322  H02 WTR   957       7.289 -18.266 -11.872
TER   
ATOM   4323  O00 WTR   958       7.296 -12.332   8.931
ATOM   4324  H01 WTR   958       7.894 -11.951   9.575
ATOM   4325  H02 WTR   958       6.636 -12.785   9.456
TER   
ATOM   4326  O00 WTR   959      -0.068 -14.932  12.318
ATOM   4327  H01 WTR   959       0.591 -14.262  12.502
ATOM   4328  H02 WTR   959      -0.627 -14.938  13.095
TER   
ATOM   4329  O00 WTR   960     -15.653  -7.302  -0.545
ATOM   4330  H01 WTR   960     -15.089  -7.459  -1.302
ATOM   4331  H02 WTR   960     -16.023  -8.160  -0.339
TER   
ATOM   4332  O00 WTR   961     -10.076  -6.072  10.725
ATOM   4333  H01 WTR   961      -9.862  -5.816   9.827
ATOM   4334  H02 WTR   961     -10.742  -6.752  10.628
TER   
ATOM   4335  O00 WTR   962       0.580 -10.469   9.696
ATOM   4336  H01 WTR   962       0.623  -9.726   9.095
ATOM   4337  H02 WTR   962       0.604 -11.239   9.128
TER   
ATOM   4338  O00 WTR   963       0.692 -11.850  -2.825
ATOM   4339  H01 WTR   963       1.378 -11.819  -3.492
ATOM   4340  H02 WTR   963       0.600 -12.780  -2.619
TER   
ATOM   4341  O00 WTR   964      -5.046   8.148   8.205
ATOM   4342  H01 WTR   964      -5.540   8.906   7.895
ATOM   4343  H02 WTR   964      -4.937   8.300   9.144
TER   
ATOM   4344  O00 WTR   965      -9.748   0.060  20.776
ATOM   4345  H01 WTR   965      -9.796  -0.448  21.586
ATOM   4346  H02 WTR   965      -9.159  -0.441  20.212
TER   
ATOM   4347  O00 WTR   966       3.227 -12.020   5.953
ATOM   4348  H01 WTR   966       3.030 -12.538   6.734
ATOM   4349  H02 WTR   966       2.603 -11.295   5.983
TER   
ATOM   4350  O00 WTR   967      12.715  -7.882   4.449
ATOM   4351  H01 WTR   967      12.043  -8.558   4.535
ATOM   4352  H02 WTR   967      12.558  -7.495   3.588
TER   
ATOM   4353  O00 WTR   968      -2.106 -11.487   7.510
ATOM   4354  H01 WTR   968      -2.823 -12.113   7.607
ATOM   4355  H02 WTR   968      -1.563 -11.849   6.809
TER   
ATOM   4356  O00 WTR   969       7.056 -15.486  10.218
ATOM   4357  H01 WTR   969       6.569 -16.099  10.767
ATOM   4358  H02 WTR   969       7.637 -15.028  10.826
TER   
ATOM   4359  O00 WTR   970       7.851 -16.714   6.409
ATOM   4360  H01 WTR   970       8.370 -16.483   7.180
ATOM   4361  H02 WTR   970       8.179 -17.575   6.148
TER   
ATOM   4362  O00 WTR   971       5.249 -23.502   6.494
ATOM   4363  H01 WTR   971       4.641 -24.130   6.884
ATOM   4364  H02 WTR   971       5.854 -24.040   5.983
TER   
ATOM   4365  O00 WTR   972       4.856 -19.008   1.127
ATOM   4366  H01 WTR   972       4.449 -18.347   0.567
ATOM   4367  H02 WTR   972       5.797 -18.881   1.004
TER   
ATOM   4368  O00 WTR   973      -4.707 -12.936   8.557
ATOM   4369  H01 WTR   973      -5.413 -13.540   8.786
ATOM   4370  H02 WTR   973      -5.154 -12.123   8.319
TER   
ATOM   4371  O00 WTR   974      12.816 -22.767   4.138
ATOM   4372  H01 WTR   974      12.930 -22.899   3.197
ATOM   4373  H02 WTR   974      11.936 -22.401   4.224
TER   
ATOM   4374  O00 WTR   975       6.355 -12.402  15.759
ATOM   4375  H01 WTR   975       5.448 -12.096  15.791
ATOM   4376  H02 WTR   975       6.286 -13.341  15.591
TER   
ATOM   4377  O00 WTR   976      12.850 -14.450   5.496
ATOM   4378  H01 WTR   976      12.780 -14.390   4.543
ATOM   4379  H02 WTR   976      12.929 -15.387   5.673
TER   
ATOM   4380  O00 WTR   977     -11.742  -4.430   8.475
ATOM   4381  H01 WTR   977     -12.048  -5.254   8.097
ATOM   4382  H02 WTR   977     -11.734  -4.587   9.419
TER   
ATOM   4383  O00 WTR   978      -1.846 -15.662  -4.079
ATOM   4384  H01 WTR   978      -1.918 -14.717  -3.945
ATOM   4385  H02 WTR   978      -1.755 -16.024  -3.198
TER   
ATOM   4386  O00 WTR   979      -0.198 -19.495   6.584
ATOM   4387  H01 WTR   979      -0.782 -19.618   5.835
ATOM   4388  H02 WTR   979       0.682 -19.527   6.209
TER   
ATOM   4389  O00 WTR   980       5.077 -17.983   8.452
ATOM   4390  H01 WTR   980       5.423 -18.551   7.763
ATOM   4391  H02 WTR   980       4.526 -17.352   7.989
TER   
ATOM   4392  O00 WTR   981       4.849 -13.698   9.841
ATOM   4393  H01 WTR   981       5.169 -14.550   9.544
ATOM   4394  H02 WTR   981       4.260 -13.407   9.145
TER   
ATOM   4395  O00 WTR   982      10.931 -18.307   8.160
ATOM   4396  H01 WTR   982      10.035 -18.252   8.494
ATOM   4397  H02 WTR   982      10.839 -18.704   7.293
TER   
ATOM   4398  O00 WTR   983      -1.101 -14.296  15.164
ATOM   4399  H01 WTR   983      -1.471 -14.861  15.842
ATOM   4400  H02 WTR   983      -0.706 -13.570  15.647
TER   
ATOM   4401  O00 WTR   984       0.271 -20.428   0.847
ATOM   4402  H01 WTR   984       0.114 -21.069   0.153
ATOM   4403  H02 WTR   984       0.786 -20.902   1.500
TER   
ATOM   4404  O00 WTR   985       8.232 -15.473 -11.895
ATOM   4405  H01 WTR   985       8.355 -15.855 -12.765
ATOM   4406  H02 WTR   985       8.324 -14.530 -12.032
TER   
ATOM   4407  O00 WTR   986      11.407 -11.631  12.693
ATOM   4408  H01 WTR   986      10.795 -11.955  13.354
ATOM   4409  H02 WTR   986      12.251 -11.596  13.143
TER   
ATOM   4410  O00 WTR   987      15.026 -15.814  11.149
ATOM   4411  H01 WTR   987      14.800 -16.096  10.262
ATOM   4412  H02 WTR   987      15.834 -15.313  11.043
TER   
ATOM   4413  O00 WTR   988      -8.792 -11.808  19.489
ATOM   4414  H01 WTR   988      -8.798 -12.389  20.249
ATOM   4415  H02 WTR   988      -9.714 -11.715  19.250
TER   
ATOM   4416  O00 WTR   989      11.007 -10.115   4.650
ATOM   4417  H01 WTR   989      10.985 -10.472   5.538
ATOM   4418  H02 WTR   989      10.237 -10.489   4.222
TER   
ATOM   4419  O00 WTR   990       2.490 -22.338   7.688
ATOM   4420  H01 WTR   990       3.132 -21.661   7.899
ATOM   4421  H02 WTR   990       1.705 -22.085   8.174
TER   
ATOM   4422  O00 WTR   991     -18.022 -22.873  11.276
ATOM   4423  H01 WTR   991     -17.252 -22.882  11.845
ATOM   4424  H02 WTR   991     -18.294 -23.790  11.226
TER   
ATOM   4425  O00 WTR   992       6.077  -9.855   9.188
ATOM   4426  H01 WTR   992       6.110 -10.761   8.881
ATOM   4427  H02 WTR   992       5.631  -9.903  10.033
TER   
ATOM   4428  O00 WTR   993       3.089 -13.645   7.892
ATOM   4429  H01 WTR   993       3.136 -14.354   7.252
ATOM   4430  H02 WTR   993       2.152 -13.534   8.059
TER   
ATOM   4431  O00 WTR   994      11.306 -27.077   6.198
ATOM   4432  H01 WTR   994      11.310 -27.423   7.090
ATOM   4433  H02 WTR   994      12.161 -26.659   6.099
TER   
ATOM   4434  O00 WTR   995       2.422 -20.227  11.300
ATOM   4435  H01 WTR   995       2.704 -19.313  11.329
ATOM   4436  H02 WTR   995       1.469 -20.183  11.229
TER   
ATOM   4437  O00 WTR   996       4.556 -13.296  12.847
ATOM   4438  H01 WTR   996       4.711 -13.240  11.904
ATOM   4439  H02 WTR   996       5.032 -14.080  13.122
TER   
ATOM   4440  O00 WTR   997       5.979 -14.870  18.614
ATOM   4441  H01 WTR   997       5.981 -14.820  19.570
ATOM   4442  H02 WTR   997       5.061 -14.749  18.369
TER   
ATOM   4443  O00 WTR   998      -0.859 -13.775  -8.179
ATOM   4444  H01 WTR   998      -1.530 -13.195  -8.539
ATOM   4445  H02 WTR   998      -0.333 -13.211  -7.612
TER   
ATOM   4446  O00 WTR   999     -14.877 -12.561   3.049
ATOM   4447  H01 WTR   999     -14.954 -13.455   2.714
ATOM   4448  H02 WTR   999     -13.952 -12.470   3.278
TER   
ATOM   4449  O00 WTR  1000       8.760 -14.813  16.135
ATOM   4450  H01 WTR  1000       8.947 -14.545  17.034
ATOM   4451  H02 WTR  1000       7.812 -14.712  16.046
TER   
ATOM   4452  O00 WTR  1001      -5.007 -20.808  -6.077
ATOM   4453  H01 WTR  1001      -4.368 -20.142  -6.328
ATOM   4454  H02 WTR  1001      -5.826 -20.325  -5.963
TER   
ATOM   4455  O00 WTR  1002       3.261 -17.789  11.930
ATOM   4456  H01 WTR  1002       2.938 -16.999  11.498
ATOM   4457  H02 WTR  1002       4.203 -17.787  11.760
TER   
ATOM   4458  O00 WTR  1003       8.498 -10.800   3.505
ATOM   4459  H01 WTR  1003       7.855 -10.413   2.910
ATOM   4460  H02 WTR  1003       7.998 -11.434   4.018
TER   
ATOM   4461  O00 WTR  1004       7.040 -12.347   6.364
ATOM   4462  H01 WTR  1004       6.521 -13.121   6.147
ATOM   4463  H02 WTR  1004       7.144 -12.386   7.315
TER   
ATOM   4464  O00 WTR  1005       1.198 -10.291   6.082
ATOM   4465  H01 WTR  1005       0.518 -10.733   5.573
ATOM   4466  H02 WTR  1005       1.349  -9.468   5.616
TER   
ATOM   4467  O00 WTR  1006       3.480 -16.457   6.715
ATOM   4468  H01 WTR  1006       3.523 -16.821   5.831
ATOM   4469  H02 WTR  1006       2.619 -16.720   7.041
TER   
ATOM   4470  O00 WTR  1007       9.210 -15.029   8.195
ATOM   4471  H01 WTR  1007       8.523 -14.557   8.665
ATOM   4472  H02 WTR  1007       9.385 -14.492   7.423
TER   
ATOM   4473  O00 WTR  1008      -1.642 -15.376   5.218
ATOM   4474  H01 WTR  1008      -1.880 -16.264   5.481
ATOM   4475  H02 WTR  1008      -2.359 -14.829   5.540
TER   
ATOM   4476  O00 WTR  1009      12.380 -15.641  12.228
ATOM   4477  H01 WTR  1009      12.166 -15.461  11.312
ATOM   4478  H02 WTR  1009      13.319 -15.828  12.222
TER   
ATOM   4479  O00 WTR  1010       9.411 -22.589   7.049
ATOM   4480  H01 WTR  1010       9.909 -22.642   7.865
ATOM   4481  H02 WTR  1010       8.552 -22.260   7.312
TER   
ATOM   4482  O00 WTR  1011       9.333 -13.043  14.192
ATOM   4483  H01 WTR  1011       8.863 -13.786  14.572
ATOM   4484  H02 WTR  1011       9.393 -12.406  14.903
TER   
ATOM   4485  O00 WTR  1012       5.232  -5.931   7.132
ATOM   4486  H01 WTR  1012       5.671  -6.223   7.930
ATOM   4487  H02 WTR  1012       5.944  -5.745   6.520
TER   
ATOM   4488  O00 WTR  1013       5.863 -19.633   6.311
ATOM   4489  H01 WTR  1013       6.674 -19.485   5.825
ATOM   4490  H02 WTR  1013       6.042 -20.406   6.847
TER   
ATOM   4491  O00 WTR  1014       6.557  -6.957   9.158
ATOM   4492  H01 WTR  1014       6.426  -7.873   8.914
ATOM   4493  H02 WTR  1014       7.374  -6.708   8.727
TER   
ATOM   4494  O00 WTR  1015       6.181  -7.251  11.962
ATOM   4495  H01 WTR  1015       5.267  -7.535  11.971
ATOM   4496  H02 WTR  1015       6.389  -7.141  11.034
TER   
ATOM   4497  O00 WTR  1016      17.026  -4.820  11.416
ATOM   4498  H01 WTR  1016      16.546  -4.743  12.240
ATOM   4499  H02 WTR  1016      16.347  -4.968  10.757
TER   
ATOM   4500  O00 WTR  1017       9.517 -19.910  10.576
ATOM   4501  H01 WTR  1017       9.321 -19.766  11.502
ATOM   4502  H02 WTR  1017       9.025 -19.228  10.118
TER   
ATOM   4503  O00 WTR  1018       3.469  -5.238 -11.243
ATOM   4504  H01 WTR  1018       3.034  -5.286 -10.391
ATOM   4505  H02 WTR  1018       3.623  -6.151 -11.485
TER   
ATOM   4506  O00 WTR  1019      -6.649   0.308  10.540
ATOM   4507  H01 WTR  1019      -7.191  -0.454  10.745
ATOM   4508  H02 WTR  1019      -7.275   0.988  10.294
TER   
ATOM   4509  O00 WTR  1020      -5.861   2.995   3.943
ATOM   4510  H01 WTR  1020      -6.095   3.890   4.190
ATOM   4511  H02 WTR  1020      -5.271   3.098   3.196
TER   
ATOM   4512  O00 WTR  1021      -7.710   2.389   6.848
ATOM   4513  H01 WTR  1021      -7.563   2.113   5.944
ATOM   4514  H02 WTR  1021      -7.374   3.284   6.884
TER   
ATOM   4515  O00 WTR  1022      -3.895   5.801   6.687
ATOM   4516  H01 WTR  1022      -4.535   5.441   6.072
ATOM   4517  H02 WTR  1022      -3.891   6.741   6.506
TER   
ATOM   4518  O00 WTR  1023     -10.725  -2.816   6.319
ATOM   4519  H01 WTR  1023     -11.043  -3.372   7.030
ATOM   4520  H02 WTR  1023     -10.020  -3.322   5.915
TER   
ATOM   4521  O00 WTR  1024      -8.283   2.620   9.726
ATOM   4522  H01 WTR  1024      -9.213   2.493   9.916
ATOM   4523  H02 WTR  1024      -8.203   2.446   8.789
TER   
ATOM   4524  O00 WTR  1025     -11.921   3.702  15.335
ATOM   4525  H01 WTR  1025     -11.392   3.798  14.543
ATOM   4526  H02 WTR  1025     -11.464   4.226  15.993
TER   
ATOM   4527  O00 WTR  1026     -13.276  -9.535   4.891
ATOM   4528  H01 WTR  1026     -13.862  -9.960   4.265
ATOM   4529  H02 WTR  1026     -13.856  -9.210   5.579
TER   
ATOM   4530  O00 WTR  1027     -11.731   8.019  11.736
ATOM   4531  H01 WTR  1027     -12.626   7.986  11.398
ATOM   4532  H02 WTR  1027     -11.509   8.950  11.738
TER   
ATOM   4533  O00 WTR  1028     -10.191   1.529   6.887
ATOM   4534  H01 WTR  1028     -10.245   0.744   7.432
ATOM   4535  H02 WTR  1028      -9.254   1.710   6.817
TER   
ATOM   4536  O00 WTR  1029      -4.919   3.354   1.493
ATOM   4537  H01 WTR  1029      -4.430   4.123   1.200
ATOM   4538  H02 WTR  1029      -5.198   2.925   0.684
TER   
ATOM   4539  O00 WTR  1030     -14.144  -6.242  -5.385
ATOM   4540  H01 WTR  1030     -13.719  -6.227  -6.243
ATOM   4541  H02 WTR  1030     -14.172  -5.324  -5.115
TER   
ATOM   4542  O00 WTR  1031      -1.616  -5.972  12.708
ATOM   4543  H01 WTR  1031      -1.357  -6.673  12.110
ATOM   4544  H02 WTR  1031      -2.517  -5.765  12.460
TER   
ATOM   4545  O00 WTR  1032     -10.717  -0.692   8.137
ATOM   4546  H01 WTR  1032     -11.622  -0.406   8.011
ATOM   4547  H02 WTR  1032     -10.566  -1.326   7.436
TER   
ATOM   4548  O00 WTR  1033      -8.321   1.815   4.011
ATOM   4549  H01 WTR  1033      -8.960   2.333   3.522
ATOM   4550  H02 WTR  1033      -7.475   2.196   3.779
TER   
ATOM   4551  O00 WTR  1034      -3.003  -6.967  14.962
ATOM   4552  H01 WTR  1034      -2.473  -6.976  14.165
ATOM   4553  H02 WTR  1034      -3.664  -7.644  14.818
TER   
ATOM   4554  O00 WTR  1035      -9.967   5.077  17.485
ATOM   4555  H01 WTR  1035      -9.443   5.846  17.709
ATOM   4556  H02 WTR  1035     -10.151   4.659  18.326
TER   
ATOM   4557  O00 WTR  1036      -8.379   4.494  14.376
ATOM   4558  H01 WTR  1036      -8.682   5.358  14.655
ATOM   4559  H02 WTR  1036      -9.162   4.066  14.029
TER   
ATOM   4560  O00 WTR  1037     -10.466   3.575  12.955
ATOM   4561  H01 WTR  1037     -10.270   2.721  12.569
ATOM   4562  H02 WTR  1037     -11.183   3.919  12.422
TER   
ATOM   4563  O00 WTR  1038     -10.435  -1.630  10.506
ATOM   4564  H01 WTR  1038     -10.542  -1.492   9.565
ATOM   4565  H02 WTR  1038     -10.408  -0.747  10.877
TER   
ATOM   4566  O00 WTR  1039      -1.190   7.974   4.615
ATOM   4567  H01 WTR  1039      -2.107   8.211   4.474
ATOM   4568  H02 WTR  1039      -1.220   7.065   4.913
TER   
ATOM   4569  O00 WTR  1040      -4.023  -0.224  11.641
ATOM   4570  H01 WTR  1040      -4.846  -0.081  11.172
ATOM   4571  H02 WTR  1040      -4.053  -1.145  11.902
TER   
ATOM   4572  O00 WTR  1041      -2.523   2.247   3.900
ATOM   4573  H01 WTR  1041      -1.899   1.797   4.469
ATOM   4574  H02 WTR  1041      -3.291   1.675   3.886
TER   
ATOM   4575  O00 WTR  1042      -7.145   5.054   7.141
ATOM   4576  H01 WTR  1042      -6.570   5.553   6.561
ATOM   4577  H02 WTR  1042      -6.924   5.362   8.020
TER   
ATOM   4578  O00 WTR  1043      17.409   3.368   0.504
ATOM   4579  H01 WTR  1043      17.570   3.760  -0.354
ATOM   4580  H02 WTR  1043      17.842   2.515   0.463
TER   
ATOM   4581  O00 WTR  1044      -9.343   4.630 -10.503
ATOM   4582  H01 WTR  1044      -8.504   4.933 -10.849
ATOM   4583  H02 WTR  1044      -9.849   4.390 -11.279
TER   
ATOM   4584  O00 WTR  1045      -1.454   5.284   5.121
ATOM   4585  H01 WTR  1045      -2.240   5.233   5.665
ATOM   4586  H02 WTR  1045      -1.762   5.090   4.236
TER   
ATOM   4587  O00 WTR  1046      -9.601 -14.413   8.272
ATOM   4588  H01 WTR  1046     -10.300 -13.769   8.391
ATOM   4589  H02 WTR  1046      -9.108 -14.094   7.516
TER   
ATOM   4590  O00 WTR  1047      -6.059 -19.792   2.323
ATOM   4591  H01 WTR  1047      -6.388 -19.956   1.439
ATOM   4592  H02 WTR  1047      -5.178 -19.441   2.190
TER   
ATOM   4593  O00 WTR  1048       5.885   3.052  12.106
ATOM   4594  H01 WTR  1048       6.589   2.883  11.480
ATOM   4595  H02 WTR  1048       6.276   2.871  12.961
TER   
ATOM   4596  O00 WTR  1049       4.357  -4.251  16.196
ATOM   4597  H01 WTR  1049       4.580  -5.083  16.613
ATOM   4598  H02 WTR  1049       3.423  -4.322  16.002
TER   
ATOM   4599  O00 WTR  1050       6.846   2.551  14.490
ATOM   4600  H01 WTR  1050       7.418   3.302  14.650
ATOM   4601  H02 WTR  1050       7.443   1.842  14.252
TER   
ATOM   4602  O00 WTR  1051      10.796   2.229   8.697
ATOM   4603  H01 WTR  1051      11.656   2.535   8.410
ATOM   4604  H02 WTR  1051      10.986   1.521   9.312
TER   
ATOM   4605  O00 WTR  1052     -10.908 -14.620  11.967
ATOM   4606  H01 WTR  1052     -10.519 -14.811  12.821
ATOM   4607  H02 WTR  1052     -10.442 -13.842  11.660
TER   
ATOM   4608  O00 WTR  1053       7.748  -2.743  -7.462
ATOM   4609  H01 WTR  1053       8.050  -2.068  -8.069
ATOM   4610  H02 WTR  1053       8.499  -3.330  -7.363
TER   
ATOM   4611  O00 WTR  1054       5.838 -17.997  11.011
ATOM   4612  H01 WTR  1054       6.251 -18.829  11.244
ATOM   4613  H02 WTR  1054       5.637 -18.082  10.079
TER   
ATOM   4614  O00 WTR  1055       8.810   2.590  11.938
ATOM   4615  H01 WTR  1055       9.737   2.706  12.145
ATOM   4616  H02 WTR  1055       8.349   2.893  12.720
TER   
ATOM   4617  O00 WTR  1056      12.990 -10.107   7.838
ATOM   4618  H01 WTR  1056      12.038 -10.019   7.793
ATOM   4619  H02 WTR  1056      13.177 -10.930   7.386
TER   
ATOM   4620  O00 WTR  1057       3.861 -16.219   3.922
ATOM   4621  H01 WTR  1057       4.737 -16.163   3.542
ATOM   4622  H02 WTR  1057       3.454 -15.378   3.713
TER   
ATOM   4623  O00 WTR  1058     -16.585   6.521 -13.491
ATOM   4624  H01 WTR  1058     -16.283   5.729 -13.047
ATOM   4625  H02 WTR  1058     -15.978   6.633 -14.223
TER   
ATOM   4626  O00 WTR  1059       3.880  -1.029  10.849
ATOM   4627  H01 WTR  1059       4.477  -1.696  10.509
ATOM   4628  H02 WTR  1059       3.021  -1.452  10.846
TER   
ATOM   4629  O00 WTR  1060     -11.989  -7.106   7.779
ATOM   4630  H01 WTR  1060     -11.403  -7.620   8.335
ATOM   4631  H02 WTR  1060     -12.824  -7.573   7.814
TER   
ATOM   4632  O00 WTR  1061       3.296  -1.042  13.692
ATOM   4633  H01 WTR  1061       3.610  -0.201  14.025
ATOM   4634  H02 WTR  1061       3.569  -1.053  12.775
TER   
ATOM   4635  O00 WTR  1062       2.021 -14.340  -2.938
ATOM   4636  H01 WTR  1062       1.707 -15.228  -3.105
ATOM   4637  H02 WTR  1062       2.963 -14.383  -3.102
TER   
ATOM   4638  O00 WTR  1063       8.380   3.488   9.497
ATOM   4639  H01 WTR  1063       8.642   3.187  10.367
ATOM   4640  H02 WTR  1063       8.974   3.035   8.898
TER   
ATOM   4641  O00 WTR  1064      12.232   2.867  12.140
ATOM   4642  H01 WTR  1064      12.584   3.503  11.518
ATOM   4643  H02 WTR  1064      12.699   3.046  12.957
TER   
ATOM   4644  O00 WTR  1065       2.863   7.766  20.129
ATOM   4645  H01 WTR  1065       3.601   7.459  20.657
ATOM   4646  H02 WTR  1065       2.334   8.284  20.735
TER   
ATOM   4647  O00 WTR  1066       6.127 -14.607   5.637
ATOM   4648  H01 WTR  1066       6.816 -15.186   5.962
ATOM   4649  H02 WTR  1066       5.341 -15.153   5.623
TER   
ATOM   4650  O00 WTR  1067      -3.853  -2.822  12.769
ATOM   4651  H01 WTR  1067      -3.332  -3.074  13.532
ATOM   4652  H02 WTR  1067      -4.183  -3.650  12.421
TER   
ATOM   4653  O00 WTR  1068       2.953  -5.346  12.369
ATOM   4654  H01 WTR  1068       3.608  -4.894  12.900
ATOM   4655  H02 WTR  1068       2.254  -5.566  12.985
TER   
ATOM   4656  O00 WTR  1069       0.831 -16.022   2.090
ATOM   4657  H01 WTR  1069       0.489 -15.441   2.769
ATOM   4658  H02 WTR  1069       1.215 -15.432   1.441
TER   
ATOM   4659  O00 WTR  1070       8.375 -21.308  16.804
ATOM   4660  H01 WTR  1070       8.566 -22.237  16.674
ATOM   4661  H02 WTR  1070       7.448 -21.221  16.582
TER   
ATOM   4662  O00 WTR  1071       6.943  -8.048  14.753
ATOM   4663  H01 WTR  1071       7.160  -7.617  13.926
ATOM   4664  H02 WTR  1071       7.041  -8.983  14.569
TER   
ATOM   4665  O00 WTR  1072       7.873  -4.539  11.376
ATOM   4666  H01 WTR  1072       7.040  -4.668  11.829
ATOM   4667  H02 WTR  1072       7.628  -4.203  10.513
TER   
ATOM   4668  O00 WTR  1073     -19.720 -11.523   0.418
ATOM   4669  H01 WTR  1073     -20.012 -11.822   1.280
ATOM   4670  H02 WTR  1073     -19.536 -12.327  -0.066
TER   
ATOM   4671  O00 WTR  1074      -8.595 -13.793 -10.376
ATOM   4672  H01 WTR  1074      -7.826 -14.347 -10.241
ATOM   4673  H02 WTR  1074      -8.929 -14.053 -11.235
TER   
ATOM   4674  O00 WTR  1075     -17.887 -10.389  -5.136
ATOM   4675  H01 WTR  1075     -18.652 -10.139  -5.656
ATOM   4676  H02 WTR  1075     -18.214 -10.440  -4.238
TER   
ATOM   4677  O00 WTR  1076      -9.596  -8.741  -2.710
ATOM   4678  H01 WTR  1076      -9.018  -7.981  -2.774
ATOM   4679  H02 WTR  1076      -9.456  -9.218  -3.528
TER   
ATOM   4680  O00 WTR  1077      -7.406 -16.640  -2.507
ATOM   4681  H01 WTR  1077      -7.916 -15.850  -2.329
ATOM   4682  H02 WTR  1077      -8.036 -17.356  -2.422
TER   
ATOM   4683  O00 WTR  1078      -9.955  -7.653   0.416
ATOM   4684  H01 WTR  1078     -10.878  -7.659   0.670
ATOM   4685  H02 WTR  1078      -9.727  -8.578   0.322
TER   
ATOM   4686  O00 WTR  1079      -9.270 -18.367  -3.417
ATOM   4687  H01 WTR  1079     -10.044 -17.888  -3.712
ATOM   4688  H02 WTR  1079      -9.600 -18.966  -2.747
TER   
ATOM   4689  O00 WTR  1080       7.506 -18.450   0.160
ATOM   4690  H01 WTR  1080       7.871 -18.071   0.959
ATOM   4691  H02 WTR  1080       7.385 -17.703  -0.427
TER   
ATOM   4692  O00 WTR  1081      -0.398 -13.084   5.735
ATOM   4693  H01 WTR  1081      -0.658 -13.967   5.473
ATOM   4694  H02 WTR  1081      -0.383 -12.586   4.918
TER   
ATOM   4695  O00 WTR  1082      -6.883  -6.974  -2.034
ATOM   4696  H01 WTR  1082      -6.576  -7.721  -1.520
ATOM   4697  H02 WTR  1082      -6.205  -6.843  -2.696
TER   
ATOM   4698  O00 WTR  1083      -2.595 -12.759 -13.268
ATOM   4699  H01 WTR  1083      -2.529 -13.696 -13.088
ATOM   4700  H02 WTR  1083      -2.301 -12.668 -14.175
TER   
ATOM   4701  O00 WTR  1084      -9.879 -10.253 -11.436
ATOM   4702  H01 WTR  1084      -9.139 -10.729 -11.061
ATOM   4703  H02 WTR  1084      -9.842 -10.450 -12.372
TER   
ATOM   4704  O00 WTR  1085     -13.107 -14.646   4.219
ATOM   4705  H01 WTR  1085     -13.563 -13.983   4.737
ATOM   4706  H02 WTR  1085     -13.775 -14.985   3.622
TER   
ATOM   4707  O00 WTR  1086      -9.693 -15.794  -5.850
ATOM   4708  H01 WTR  1086     -10.281 -16.246  -5.245
ATOM   4709  H02 WTR  1086      -8.874 -16.287  -5.801
TER   
ATOM   4710  O00 WTR  1087       8.593 -11.190  -4.971
ATOM   4711  H01 WTR  1087       8.038 -10.711  -4.356
ATOM   4712  H02 WTR  1087       9.065 -11.821  -4.427
TER   
ATOM   4713  O00 WTR  1088     -14.025 -26.228  -6.521
ATOM   4714  H01 WTR  1088     -13.242 -25.731  -6.760
ATOM   4715  H02 WTR  1088     -14.732 -25.814  -7.017
TER   
ATOM   4716  O00 WTR  1089      -3.198 -12.156  -1.340
ATOM   4717  H01 WTR  1089      -2.839 -11.549  -0.694
ATOM   4718  H02 WTR  1089      -3.164 -13.011  -0.912
TER   
ATOM   4719  O00 WTR  1090      -7.287 -17.045  -9.479
ATOM   4720  H01 WTR  1090      -7.220 -17.701 -10.173
ATOM   4721  H02 WTR  1090      -6.677 -16.356  -9.740
TER   
ATOM   4722  O00 WTR  1091      -4.941  -9.101  -8.378
ATOM   4723  H01 WTR  1091      -4.661  -8.292  -7.952
ATOM   4724  H02 WTR  1091      -5.752  -8.866  -8.830
TER   
ATOM   4725  O00 WTR  1092      -9.837  -3.572   0.859
ATOM   4726  H01 WTR  1092     -10.467  -3.638   1.577
ATOM   4727  H02 WTR  1092      -9.208  -4.274   1.026
TER   
ATOM   4728  O00 WTR  1093      -7.035  -8.057  -9.572
ATOM   4729  H01 WTR  1093      -6.801  -7.128  -9.567
ATOM   4730  H02 WTR  1093      -7.791  -8.117  -8.988
TER   
ATOM   4731  O00 WTR  1094      -3.870  -6.432  -7.443
ATOM   4732  H01 WTR  1094      -3.618  -6.320  -8.360
ATOM   4733  H02 WTR  1094      -3.040  -6.465  -6.968
TER   
ATOM   4734  O00 WTR  1095     -14.355 -19.309 -10.355
ATOM   4735  H01 WTR  1095     -15.146 -19.057 -10.831
ATOM   4736  H02 WTR  1095     -13.795 -18.533 -10.392
TER   
ATOM   4737  O00 WTR  1096     -12.605 -17.153 -10.313
ATOM   4738  H01 WTR  1096     -13.173 -16.751  -9.656
ATOM   4739  H02 WTR  1096     -11.733 -17.136  -9.918
TER   
ATOM   4740  O00 WTR  1097      -3.412 -11.360  -8.638
ATOM   4741  H01 WTR  1097      -3.899 -10.537  -8.587
ATOM   4742  H02 WTR  1097      -3.290 -11.624  -7.726
TER   
ATOM   4743  O00 WTR  1098      -5.006  -7.026  -4.039
ATOM   4744  H01 WTR  1098      -5.247  -7.633  -4.740
ATOM   4745  H02 WTR  1098      -4.304  -7.473  -3.566
TER   
ATOM   4746  O00 WTR  1099      -7.009 -21.357 -12.763
ATOM   4747  H01 WTR  1099      -7.818 -21.861 -12.687
ATOM   4748  H02 WTR  1099      -7.203 -20.687 -13.419
TER   
ATOM   4749  O00 WTR  1100       5.856   9.541  20.418
ATOM   4750  H01 WTR  1100       6.647   9.980  20.105
ATOM   4751  H02 WTR  1100       5.341  10.238  20.825
TER   
ATOM   4752  O00 WTR  1101      -4.479 -22.749 -12.044
ATOM   4753  H01 WTR  1101      -4.558 -22.715 -11.091
ATOM   4754  H02 WTR  1101      -5.341 -22.482 -12.365
TER   
ATOM   4755  O00 WTR  1102      -8.051 -11.117  -7.649
ATOM   4756  H01 WTR  1102      -8.491 -11.944  -7.450
ATOM   4757  H02 WTR  1102      -8.168 -10.587  -6.861
TER   
ATOM   4758  O00 WTR  1103       1.786 -16.937  -3.106
ATOM   4759  H01 WTR  1103       2.608 -17.321  -3.411
ATOM   4760  H02 WTR  1103       1.679 -17.275  -2.217
TER   
ATOM   4761  O00 WTR  1104      -3.371 -13.693  -9.742
ATOM   4762  H01 WTR  1104      -3.502 -12.835  -9.338
ATOM   4763  H02 WTR  1104      -2.578 -13.591 -10.267
TER   
ATOM   4764  O00 WTR  1105      11.907   6.976  21.028
ATOM   4765  H01 WTR  1105      12.550   6.841  21.724
ATOM   4766  H02 WTR  1105      11.808   6.115  20.622
TER   
ATOM   4767  O00 WTR  1106      -1.235 -12.956 -10.914
ATOM   4768  H01 WTR  1106      -1.331 -12.784 -11.851
ATOM   4769  H02 WTR  1106      -0.297 -13.105 -10.793
TER   
ATOM   4770  O00 WTR  1107     -11.076 -25.555  -6.347
ATOM   4771  H01 WTR  1107     -10.699 -24.790  -5.913
ATOM   4772  H02 WTR  1107     -10.781 -25.486  -7.255
TER   
ATOM   4773  O00 WTR  1108      -6.474  -7.060   2.623
ATOM   4774  H01 WTR  1108      -5.960  -7.798   2.297
ATOM   4775  H02 WTR  1108      -7.324  -7.439   2.847
TER   
ATOM   4776  O00 WTR  1109      -5.412 -13.850  -3.055
ATOM   4777  H01 WTR  1109      -5.285 -14.768  -3.296
ATOM   4778  H02 WTR  1109      -5.623 -13.874  -2.121
TER   
ATOM   4779  O00 WTR  1110      -6.901 -23.209  -4.877
ATOM   4780  H01 WTR  1110      -6.292 -23.907  -5.117
ATOM   4781  H02 WTR  1110      -6.448 -22.722  -4.188
TER   
ATOM   4782  O00 WTR  1111     -15.861 -12.614  -0.798
ATOM   4783  H01 WTR  1111     -15.640 -12.920  -1.678
ATOM   4784  H02 WTR  1111     -15.053 -12.724  -0.296
TER   
ATOM   4785  O00 WTR  1112       3.442 -18.283  -8.321
ATOM   4786  H01 WTR  1112       3.991 -18.685  -8.994
ATOM   4787  H02 WTR  1112       3.805 -18.600  -7.494
TER   
ATOM   4788  O00 WTR  1113      -8.633 -13.658   5.432
ATOM   4789  H01 WTR  1113      -7.870 -13.293   4.984
ATOM   4790  H02 WTR  1113      -8.881 -14.416   4.903
TER   
ATOM   4791  O00 WTR  1114     -10.989  -7.615  -6.247
ATOM   4792  H01 WTR  1114     -10.124  -7.317  -5.964
ATOM   4793  H02 WTR  1114     -11.286  -8.190  -5.542
TER   
ATOM   4794  O00 WTR  1115     -10.505 -13.440  -4.248
ATOM   4795  H01 WTR  1115     -11.302 -13.133  -4.681
ATOM   4796  H02 WTR  1115     -10.211 -14.178  -4.782
TER   
ATOM   4797  O00 WTR  1116      -5.018 -17.609 -14.856
ATOM   4798  H01 WTR  1116      -5.442 -16.758 -14.966
ATOM   4799  H02 WTR  1116      -5.724 -18.194 -14.581
TER   
ATOM   4800  O00 WTR  1117     -11.801  -6.761  -2.190
ATOM   4801  H01 WTR  1117     -11.064  -7.306  -1.912
ATOM   4802  H02 WTR  1117     -11.400  -6.061  -2.705
TER   
ATOM   4803  O00 WTR  1118      -4.221 -12.501   2.902
ATOM   4804  H01 WTR  1118      -3.601 -11.786   2.757
ATOM   4805  H02 WTR  1118      -4.903 -12.365   2.245
TER   
ATOM   4806  O00 WTR  1119     -19.333 -13.178  -3.237
ATOM   4807  H01 WTR  1119     -20.184 -12.867  -3.545
ATOM   4808  H02 WTR  1119     -18.900 -13.512  -4.022
TER   
ATOM   4809  O00 WTR  1120     -16.330 -10.126  -9.672
ATOM   4810  H01 WTR  1120     -15.883 -10.573 -10.390
ATOM   4811  H02 WTR  1120     -16.709  -9.345 -10.074
TER   
ATOM   4812  O00 WTR  1121      -9.626 -17.403   0.440
ATOM   4813  H01 WTR  1121      -8.753 -17.011   0.423
ATOM   4814  H02 WTR  1121      -9.794 -17.574   1.367
TER   
ATOM   4815  O00 WTR  1122      -4.112 -17.598  -8.762
ATOM   4816  H01 WTR  1122      -4.816 -17.093  -9.168
ATOM   4817  H02 WTR  1122      -3.433 -16.951  -8.568
TER   
ATOM   4818  O00 WTR  1123       3.194 -13.550   3.566
ATOM   4819  H01 WTR  1123       3.323 -13.187   4.442
ATOM   4820  H02 WTR  1123       2.433 -13.084   3.222
TER   
ATOM   4821  O00 WTR  1124      -4.754  -8.968  14.093
ATOM   4822  H01 WTR  1124      -5.473  -9.033  13.465
ATOM   4823  H02 WTR  1124      -4.531  -9.877  14.298
TER   
ATOM   4824  O00 WTR  1125       9.819   8.826  21.578
ATOM   4825  H01 WTR  1125      10.532   8.192  21.501
ATOM   4826  H02 WTR  1125       9.108   8.339  21.995
TER   
ATOM   4827  O00 WTR  1126      -9.477  -8.502  -8.474
ATOM   4828  H01 WTR  1126      -9.259  -9.429  -8.378
ATOM   4829  H02 WTR  1126      -9.968  -8.288  -7.680
TER   
ATOM   4830  O00 WTR  1127      -9.414 -13.330  -7.745
ATOM   4831  H01 WTR  1127      -9.331 -14.229  -7.427
ATOM   4832  H02 WTR  1127      -9.493 -13.419  -8.695
TER   
ATOM   4833  O00 WTR  1128     -12.072 -10.806 -10.139
ATOM   4834  H01 WTR  1128     -11.410 -10.719 -10.825
ATOM   4835  H02 WTR  1128     -12.330  -9.906  -9.939
TER   
ATOM   4836  O00 WTR  1129     -13.001 -11.926   0.025
ATOM   4837  H01 WTR  1129     -12.350 -11.491  -0.527
ATOM   4838  H02 WTR  1129     -12.567 -12.029   0.872
TER   
ATOM   4839  O00 WTR  1130      -1.329 -17.172  -1.727
ATOM   4840  H01 WTR  1130      -0.585 -17.522  -1.237
ATOM   4841  H02 WTR  1130      -1.888 -17.931  -1.890
TER   
ATOM   4842  O00 WTR  1131      -5.864  -9.848  -0.339
ATOM   4843  H01 WTR  1131      -5.435 -10.012  -1.178
ATOM   4844  H02 WTR  1131      -5.199  -9.404   0.188
TER   
ATOM   4845  O00 WTR  1132       6.547  -9.989  -3.596
ATOM   4846  H01 WTR  1132       5.701 -10.340  -3.872
ATOM   4847  H02 WTR  1132       6.480  -9.920  -2.644
TER   
ATOM   4848  O00 WTR  1133       5.037 -14.101  -4.356
ATOM   4849  H01 WTR  1133       5.918 -13.842  -4.625
ATOM   4850  H02 WTR  1133       4.601 -14.351  -5.170
TER   
ATOM   4851  O00 WTR  1134       2.076 -12.173  -5.513
ATOM   4852  H01 WTR  1134       1.494 -11.668  -6.080
ATOM   4853  H02 WTR  1134       1.829 -13.085  -5.667
TER   
ATOM   4854  O00 WTR  1135      -1.596  10.600  20.468
ATOM   4855  H01 WTR  1135      -1.829   9.761  20.866
ATOM   4856  H02 WTR  1135      -1.908  10.533  19.565
TER   
ATOM   4857  O00 WTR  1136       4.172 -10.747  -4.471
ATOM   4858  H01 WTR  1136       3.604 -11.428  -4.830
ATOM   4859  H02 WTR  1136       3.571 -10.066  -4.170
TER   
ATOM   4860  O00 WTR  1137      -0.577 -17.769  -6.133
ATOM   4861  H01 WTR  1137      -0.298 -17.112  -5.496
ATOM   4862  H02 WTR  1137      -1.518 -17.865  -5.983
TER   
ATOM   4863  O00 WTR  1138       7.333 -10.154  -8.114
ATOM   4864  H01 WTR  1138       6.526 -10.483  -7.720
ATOM   4865  H02 WTR  1138       7.227  -9.203  -8.122
TER   
ATOM   4866  O00 WTR  1139       5.529 -13.791  -1.746
ATOM   4867  H01 WTR  1139       4.948 -13.072  -1.498
ATOM   4868  H02 WTR  1139       5.362 -13.924  -2.679
TER   
ATOM   4869  O00 WTR  1140       0.521 -10.465 -11.208
ATOM   4870  H01 WTR  1140      -0.352 -10.647 -10.859
ATOM   4871  H02 WTR  1140       0.847 -11.318 -11.495
TER   
ATOM   4872  O00 WTR  1141      10.541  -9.725 -12.534
ATOM   4873  H01 WTR  1141      11.110  -9.389 -11.842
ATOM   4874  H02 WTR  1141       9.745  -9.196 -12.468
TER   
ATOM   4875  O00 WTR  1142       3.661  -7.899  -9.014
ATOM   4876  H01 WTR  1142       3.965  -8.627  -9.556
ATOM   4877  H02 WTR  1142       2.793  -8.169  -8.714
TER   
ATOM   4878  O00 WTR  1143     -11.906 -13.429   7.591
ATOM   4879  H01 WTR  1143     -11.639 -12.878   6.856
ATOM   4880  H02 WTR  1143     -11.603 -14.307   7.356
TER   
ATOM   4881  O00 WTR  1144      12.560   7.146  13.237
ATOM   4882  H01 WTR  1144      13.306   6.752  12.784
ATOM   4883  H02 WTR  1144      12.074   7.601  12.549
TER   
ATOM   4884  O00 WTR  1145      -7.253 -16.885  -6.655
ATOM   4885  H01 WTR  1145      -6.999 -17.008  -7.570
ATOM   4886  H02 WTR  1145      -6.736 -16.134  -6.362
TER   
ATOM   4887  O00 WTR  1146       1.213 -17.897  -0.569
ATOM   4888  H01 WTR  1146       0.980 -18.537   0.103
ATOM   4889  H02 WTR  1146       1.967 -17.432  -0.207
TER   
ATOM   4890  O00 WTR  1147      14.973 -16.445   3.056
ATOM   4891  H01 WTR  1147      15.542 -15.881   3.581
ATOM   4892  H02 WTR  1147      15.436 -16.544   2.224
TER   
ATOM   4893  O00 WTR  1148      11.768 -19.232  -2.089
ATOM   4894  H01 WTR  1148      10.823 -19.321  -2.212
ATOM   4895  H02 WTR  1148      11.980 -19.858  -1.396
TER   
ATOM   4896  O00 WTR  1149       3.964 -17.146  -0.680
ATOM   4897  H01 WTR  1149       4.428 -17.350  -1.492
ATOM   4898  H02 WTR  1149       4.486 -16.455  -0.273
TER   
ATOM   4899  O00 WTR  1150       3.509  -3.616  10.350
ATOM   4900  H01 WTR  1150       3.309  -4.244  11.045
ATOM   4901  H02 WTR  1150       2.669  -3.461   9.919
TER   
ATOM   4902  O00 WTR  1151       3.196  -8.098 -12.444
ATOM   4903  H01 WTR  1151       3.659  -7.657 -13.156
ATOM   4904  H02 WTR  1151       3.752  -8.846 -12.223
TER   
ATOM   4905  O00 WTR  1152      -0.229 -23.073 -12.581
ATOM   4906  H01 WTR  1152       0.361 -22.662 -11.950
ATOM   4907  H02 WTR  1152       0.198 -23.900 -12.806
TER   
ATOM   4908  O00 WTR  1153       5.671 -12.274   2.979
ATOM   4909  H01 WTR  1153       5.123 -12.777   3.582
ATOM   4910  H02 WTR  1153       5.056 -11.713   2.506
TER   
ATOM   4911  O00 WTR  1154       0.626 -11.542   0.082
ATOM   4912  H01 WTR  1154      -0.271 -11.276   0.284
ATOM   4913  H02 WTR  1154       0.799 -11.165  -0.781
TER   
ATOM   4914  O00 WTR  1155      12.827  -7.340  -4.311
ATOM   4915  H01 WTR  1155      12.895  -7.060  -5.224
ATOM   4916  H02 WTR  1155      13.643  -7.812  -4.144
TER   
ATOM   4917  O00 WTR  1156      10.960 -18.263   5.175
ATOM   4918  H01 WTR  1156      10.349 -17.535   5.288
ATOM   4919  H02 WTR  1156      11.136 -18.285   4.235
TER   
ATOM   4920  O00 WTR  1157      11.111 -25.420   2.698
ATOM   4921  H01 WTR  1157      10.882 -25.117   3.577
ATOM   4922  H02 WTR  1157      11.932 -24.971   2.496
TER   
ATOM   4923  O00 WTR  1158       6.542  -7.472  -8.241
ATOM   4924  H01 WTR  1158       5.865  -7.412  -8.915
ATOM   4925  H02 WTR  1158       7.034  -6.655  -8.322
TER   
ATOM   4926  O00 WTR  1159       5.781 -24.808  -9.152
ATOM   4927  H01 WTR  1159       6.564 -25.147  -8.718
ATOM   4928  H02 WTR  1159       5.253 -24.442  -8.442
TER   
ATOM   4929  O00 WTR  1160      11.724 -16.491  -1.692
ATOM   4930  H01 WTR  1160      11.849 -17.439  -1.735
ATOM   4931  H02 WTR  1160      11.313 -16.341  -0.841
TER   
ATOM   4932  O00 WTR  1161      11.683 -10.310  -5.207
ATOM   4933  H01 WTR  1161      12.518 -10.212  -4.748
ATOM   4934  H02 WTR  1161      11.035  -9.942  -4.605
TER   
ATOM   4935  O00 WTR  1162       5.031 -15.018   0.834
ATOM   4936  H01 WTR  1162       4.389 -14.323   0.978
ATOM   4937  H02 WTR  1162       5.793 -14.569   0.470
TER   
ATOM   4938  O00 WTR  1163       5.497 -13.774  -8.742
ATOM   4939  H01 WTR  1163       5.280 -12.929  -8.348
ATOM   4940  H02 WTR  1163       6.451 -13.763  -8.821
TER   
ATOM   4941  O00 WTR  1164       3.190 -20.839  -6.280
ATOM   4942  H01 WTR  1164       2.439 -20.538  -6.791
ATOM   4943  H02 WTR  1164       3.021 -21.769  -6.129
TER   
ATOM   4944  O00 WTR  1165       2.246 -18.405   2.270
ATOM   4945  H01 WTR  1165       1.984 -17.554   2.622
ATOM   4946  H02 WTR  1165       3.193 -18.333   2.151
TER   
ATOM   4947  O00 WTR  1166       5.450 -11.564  -6.808
ATOM   4948  H01 WTR  1166       4.722 -11.219  -6.290
ATOM   4949  H02 WTR  1166       6.041 -11.953  -6.163
TER   
ATOM   4950  O00 WTR  1167       6.501 -15.846   3.131
ATOM   4951  H01 WTR  1167       6.556 -15.131   3.765
ATOM   4952  H02 WTR  1167       6.086 -15.454   2.363
TER   
ATOM   4953  O00 WTR  1168       8.875 -14.014 -15.861
ATOM   4954  H01 WTR  1168       9.600 -13.920 -15.242
ATOM   4955  H02 WTR  1168       9.263 -14.447 -16.621
TER   
ATOM   4956  O00 WTR  1169       1.438 -19.981  -2.926
ATOM   4957  H01 WTR  1169       1.146 -19.070  -2.959
ATOM   4958  H02 WTR  1169       0.674 -20.467  -2.617
TER   
ATOM   4959  O00 WTR  1170      -3.829 -18.338   2.525
ATOM   4960  H01 WTR  1170      -4.119 -17.426   2.518
ATOM   4961  H02 WTR  1170      -2.966 -18.318   2.111
TER   
ATOM   4962  O00 WTR  1171      13.259  -6.983  -7.323
ATOM   4963  H01 WTR  1171      13.104  -6.929  -8.265
ATOM   4964  H02 WTR  1171      14.208  -7.080  -7.241
TER   
ATOM   4965  O00 WTR  1172       1.869 -14.898  -6.056
ATOM   4966  H01 WTR  1172       2.610 -15.202  -6.580
ATOM   4967  H02 WTR  1172       2.008 -15.290  -5.194
TER   
ATOM   4968  O00 WTR  1173       8.033 -12.729  -1.208
ATOM   4969  H01 WTR  1173       7.134 -12.729  -1.536
ATOM   4970  H02 WTR  1173       7.948 -12.916  -0.273
TER   
ATOM   4971  O00 WTR  1174       8.025  -7.716  -4.383
ATOM   4972  H01 WTR  1174       7.512  -8.505  -4.212
ATOM   4973  H02 WTR  1174       7.381  -7.008  -4.390
TER   
ATOM   4974  O00 WTR  1175       5.800  11.242  14.947
ATOM   4975  H01 WTR  1175       5.331  11.651  14.219
ATOM   4976  H02 WTR  1175       5.111  10.959  15.548
TER   
ATOM   4977  O00 WTR  1176      14.727  -6.735  -0.193
ATOM   4978  H01 WTR  1176      15.081  -5.851  -0.096
ATOM   4979  H02 WTR  1176      15.074  -7.216   0.558
TER   
ATOM   4980  O00 WTR  1177       6.107 -17.221  -5.441
ATOM   4981  H01 WTR  1177       6.059 -17.946  -6.065
ATOM   4982  H02 WTR  1177       6.904 -17.390  -4.939
TER   
ATOM   4983  O00 WTR  1178      -4.929  -9.443  -5.466
ATOM   4984  H01 WTR  1178      -5.440 -10.140  -5.878
ATOM   4985  H02 WTR  1178      -4.822  -9.728  -4.559
TER   
ATOM   4986  O00 WTR  1179       7.069 -16.312  -1.464
ATOM   4987  H01 WTR  1179       6.345 -15.750  -1.739
ATOM   4988  H02 WTR  1179       7.743 -15.704  -1.160
TER   
ATOM   4989  O00 WTR  1180      15.734  -9.366  -7.167
ATOM   4990  H01 WTR  1180      15.507  -9.811  -7.983
ATOM   4991  H02 WTR  1180      16.162  -8.556  -7.446
TER   
ATOM   4992  O00 WTR  1181      -9.161   3.629  -7.831
ATOM   4993  H01 WTR  1181      -8.923   4.034  -8.666
ATOM   4994  H02 WTR  1181      -8.478   3.912  -7.224
TER   
ATOM   4995  O00 WTR  1182     -11.581   1.310  -6.636
ATOM   4996  H01 WTR  1182     -11.573   2.220  -6.934
ATOM   4997  H02 WTR  1182     -11.145   0.825  -7.337
TER   
ATOM   4998  O00 WTR  1183      -5.704  -1.419 -13.002
ATOM   4999  H01 WTR  1183      -5.703  -2.375 -13.047
ATOM   5000  H02 WTR  1183      -5.471  -1.221 -12.095
TER   
ATOM   5001  O00 WTR  1184     -10.607 -21.942  13.920
ATOM   5002  H01 WTR  1184     -10.199 -21.960  13.054
ATOM   5003  H02 WTR  1184     -11.527 -21.742  13.748
TER   
ATOM   5004  O00 WTR  1185      13.770  -4.312  -6.412
ATOM   5005  H01 WTR  1185      13.496  -5.209  -6.601
ATOM   5006  H02 WTR  1185      14.466  -4.135  -7.045
TER   
ATOM   5007  O00 WTR  1186     -16.465  -4.396 -10.903
ATOM   5008  H01 WTR  1186     -17.157  -4.496 -11.557
ATOM   5009  H02 WTR  1186     -15.801  -3.860 -11.337
TER   
ATOM   5010  O00 WTR  1187     -17.427  -7.293 -10.041
ATOM   5011  H01 WTR  1187     -17.822  -7.314  -9.170
ATOM   5012  H02 WTR  1187     -16.853  -6.528 -10.026
TER   
ATOM   5013  O00 WTR  1188       5.348   5.144  18.157
ATOM   5014  H01 WTR  1188       4.827   5.430  18.907
ATOM   5015  H02 WTR  1188       5.529   5.948  17.670
TER   
ATOM   5016  O00 WTR  1189      -7.094   0.525 -14.114
ATOM   5017  H01 WTR  1189      -6.453  -0.143 -13.873
ATOM   5018  H02 WTR  1189      -6.775   1.326 -13.698
TER   
ATOM   5019  O00 WTR  1190      -4.320  13.723  14.722
ATOM   5020  H01 WTR  1190      -4.330  13.400  13.821
ATOM   5021  H02 WTR  1190      -4.986  14.410  14.738
TER   
ATOM   5022  O00 WTR  1191      -7.869   7.409  17.447
ATOM   5023  H01 WTR  1191      -7.374   6.594  17.368
ATOM   5024  H02 WTR  1191      -7.553   7.805  18.259
TER   
ATOM   5025  O00 WTR  1192       2.032 -25.926   2.882
ATOM   5026  H01 WTR  1192       2.847 -25.561   2.536
ATOM   5027  H02 WTR  1192       2.070 -25.748   3.822
TER   
ATOM   5028  O00 WTR  1193     -15.137   0.429  -5.732
ATOM   5029  H01 WTR  1193     -15.754  -0.177  -5.322
ATOM   5030  H02 WTR  1193     -14.279   0.153  -5.411
TER   
ATOM   5031  O00 WTR  1194      -8.317  -1.533  -8.034
ATOM   5032  H01 WTR  1194      -8.391  -0.587  -8.156
ATOM   5033  H02 WTR  1194      -8.722  -1.909  -8.816
TER   
ATOM   5034  O00 WTR  1195     -12.873  -0.373  -8.868
ATOM   5035  H01 WTR  1195     -13.619   0.210  -8.727
ATOM   5036  H02 WTR  1195     -12.259   0.146  -9.388
TER   
ATOM   5037  O00 WTR  1196      14.713 -12.659  -8.100
ATOM   5038  H01 WTR  1196      15.316 -13.170  -7.560
ATOM   5039  H02 WTR  1196      14.018 -12.393  -7.497
TER   
ATOM   5040  O00 WTR  1197      -2.892 -21.884  -8.879
ATOM   5041  H01 WTR  1197      -2.787 -21.053  -9.341
ATOM   5042  H02 WTR  1197      -2.070 -22.000  -8.402
TER   
ATOM   5043  O00 WTR  1198      -6.927 -16.573   0.567
ATOM   5044  H01 WTR  1198      -6.867 -16.084   1.388
ATOM   5045  H02 WTR  1198      -6.467 -16.028  -0.071
TER   
ATOM   5046  O00 WTR  1199       8.485  10.331  19.367
ATOM   5047  H01 WTR  1199       9.140  10.762  18.818
ATOM   5048  H02 WTR  1199       8.989   9.943  20.082
TER   
ATOM   5049  O00 WTR  1200      12.264  -2.980  -4.255
ATOM   5050  H01 WTR  1200      11.356  -3.266  -4.158
ATOM   5051  H02 WTR  1200      12.574  -3.431  -5.041
TER   
ATOM   5052  O00 WTR  1201       8.405   4.797  14.524
ATOM   5053  H01 WTR  1201       9.303   5.127  14.577
ATOM   5054  H02 WTR  1201       7.960   5.191  15.274
TER   
ATOM   5055  O00 WTR  1202       5.557  10.594 -12.685
ATOM   5056  H01 WTR  1202       5.142   9.850 -12.248
ATOM   5057  H02 WTR  1202       6.490  10.379 -12.691
TER   
ATOM   5058  O00 WTR  1203      -5.310  10.753  18.579
ATOM   5059  H01 WTR  1203      -5.910  10.474  17.888
ATOM   5060  H02 WTR  1203      -5.400  11.706  18.606
TER   
ATOM   5061  O00 WTR  1204      15.508   2.367  12.762
ATOM   5062  H01 WTR  1204      14.812   2.974  13.013
ATOM   5063  H02 WTR  1204      15.876   2.066  13.593
TER   
ATOM   5064  O00 WTR  1205       8.824  -1.008  -9.164
ATOM   5065  H01 WTR  1205       9.576  -0.725  -8.644
ATOM   5066  H02 WTR  1205       8.284  -0.222  -9.251
TER   
ATOM   5067  O00 WTR  1206      -1.023   7.010  13.464
ATOM   5068  H01 WTR  1206      -0.831   7.528  14.246
ATOM   5069  H02 WTR  1206      -0.964   7.636  12.742
TER   
ATOM   5070  O00 WTR  1207       2.681   1.492  12.345
ATOM   5071  H01 WTR  1207       1.815   1.265  12.682
ATOM   5072  H02 WTR  1207       3.046   0.662  12.041
TER   
ATOM   5073  O00 WTR  1208      -6.376 -10.057 -12.761
ATOM   5074  H01 WTR  1208      -6.689 -10.276 -11.883
ATOM   5075  H02 WTR  1208      -6.114 -10.897 -13.138
TER   
ATOM   5076  O00 WTR  1209     -14.521   5.629  13.174
ATOM   5077  H01 WTR  1209     -14.744   6.257  12.487
ATOM   5078  H02 WTR  1209     -13.865   6.078  13.707
TER   
ATOM   5079  O00 WTR  1210       3.672 -10.564 -10.096
ATOM   5080  H01 WTR  1210       2.735 -10.388 -10.177
ATOM   5081  H02 WTR  1210       3.796 -11.409 -10.530
TER   
ATOM   5082  O00 WTR  1211      -9.300  -2.411 -10.206
ATOM   5083  H01 WTR  1211      -8.761  -2.835 -10.873
ATOM   5084  H02 WTR  1211      -9.966  -1.936 -10.703
TER   
ATOM   5085  O00 WTR  1212       1.171  11.267  20.753
ATOM   5086  H01 WTR  1212       0.630  11.960  21.130
ATOM   5087  H02 WTR  1212       0.615  10.488  20.776
TER   
ATOM   5088  O00 WTR  1213      17.560   5.042  17.760
ATOM   5089  H01 WTR  1213      18.239   4.989  18.433
ATOM   5090  H02 WTR  1213      16.738   5.048  18.249
TER   
ATOM   5091  O00 WTR  1214      17.729 -11.821  -1.059
ATOM   5092  H01 WTR  1214      16.891 -11.965  -1.498
ATOM   5093  H02 WTR  1214      18.271 -11.383  -1.715
TER   
ATOM   5094  O00 WTR  1215      18.795 -13.515   6.705
ATOM   5095  H01 WTR  1215      18.368 -12.709   6.994
ATOM   5096  H02 WTR  1215      18.183 -14.211   6.947
TER   
ATOM   5097  O00 WTR  1216      14.394  -9.481   3.186
ATOM   5098  H01 WTR  1216      14.025 -10.345   3.001
ATOM   5099  H02 WTR  1216      13.740  -9.054   3.738
TER   
ATOM   5100  O00 WTR  1217      15.934 -11.187   5.118
ATOM   5101  H01 WTR  1217      15.403 -10.609   4.570
ATOM   5102  H02 WTR  1217      15.307 -11.804   5.495
TER   
ATOM   5103  O00 WTR  1218      17.715 -10.890  13.988
ATOM   5104  H01 WTR  1218      17.479 -10.781  13.067
ATOM   5105  H02 WTR  1218      16.925 -10.644  14.469
TER   
ATOM   5106  O00 WTR  1219      19.291 -10.145   9.691
ATOM   5107  H01 WTR  1219      20.030 -10.043   9.092
ATOM   5108  H02 WTR  1219      19.108  -9.258  10.000
TER   
ATOM   5109  O00 WTR  1220      21.194 -14.831  11.742
ATOM   5110  H01 WTR  1220      20.474 -14.219  11.895
ATOM   5111  H02 WTR  1220      21.931 -14.460  12.229
TER   
ATOM   5112  O00 WTR  1221      20.938 -17.242   5.326
ATOM   5113  H01 WTR  1221      20.977 -16.643   6.072
ATOM   5114  H02 WTR  1221      21.102 -18.106   5.702
TER   
ATOM   5115  O00 WTR  1222      17.281 -19.537   5.626
ATOM   5116  H01 WTR  1222      17.742 -20.367   5.743
ATOM   5117  H02 WTR  1222      17.602 -18.982   6.336
TER   
ATOM   5118  O00 WTR  1223      17.147 -12.419   2.469
ATOM   5119  H01 WTR  1223      17.362 -11.845   1.733
ATOM   5120  H02 WTR  1223      17.501 -11.968   3.235
TER   
ATOM   5121  O00 WTR  1224      14.225 -12.334   6.994
ATOM   5122  H01 WTR  1224      14.054 -13.229   6.702
ATOM   5123  H02 WTR  1224      14.951 -12.417   7.612
TER   
ATOM   5124  O00 WTR  1225      15.287  -7.993  10.132
ATOM   5125  H01 WTR  1225      15.179  -7.354   9.427
ATOM   5126  H02 WTR  1225      14.475  -8.500  10.123
TER   
ATOM   5127  O00 WTR  1226       9.727 -12.952  -3.344
ATOM   5128  H01 WTR  1226       9.955 -13.859  -3.549
ATOM   5129  H02 WTR  1226       9.191 -13.013  -2.553
TER   
ATOM   5130  O00 WTR  1227      18.872  -8.244   5.149
ATOM   5131  H01 WTR  1227      19.358  -8.375   5.963
ATOM   5132  H02 WTR  1227      18.818  -9.117   4.759
TER   
ATOM   5133  O00 WTR  1228      17.305 -14.222  11.977
ATOM   5134  H01 WTR  1228      17.942 -13.790  11.408
ATOM   5135  H02 WTR  1228      17.475 -13.860  12.846
TER   
ATOM   5136  O00 WTR  1229      13.132 -18.430   9.650
ATOM   5137  H01 WTR  1229      12.298 -18.463   9.182
ATOM   5138  H02 WTR  1229      13.525 -19.290   9.500
TER   
ATOM   5139  O00 WTR  1230      21.291  -8.619   6.737
ATOM   5140  H01 WTR  1230      21.424  -9.517   7.042
ATOM   5141  H02 WTR  1230      21.784  -8.568   5.919
TER   
ATOM   5142  O00 WTR  1231      22.496  -1.850   1.800
ATOM   5143  H01 WTR  1231      21.625  -1.733   1.422
ATOM   5144  H02 WTR  1231      22.595  -1.114   2.405
TER   
ATOM   5145  O00 WTR  1232      21.538 -13.376   9.295
ATOM   5146  H01 WTR  1232      21.477 -13.860  10.119
ATOM   5147  H02 WTR  1232      21.357 -14.030   8.619
TER   
ATOM   5148  O00 WTR  1233      12.644 -18.075   2.624
ATOM   5149  H01 WTR  1233      12.835 -18.971   2.346
ATOM   5150  H02 WTR  1233      13.503 -17.689   2.796
TER   
ATOM   5151  O00 WTR  1234       8.827  -6.673  -9.624
ATOM   5152  H01 WTR  1234       9.018  -6.345  -8.745
ATOM   5153  H02 WTR  1234       9.461  -6.231 -10.188
TER   
ATOM   5154  O00 WTR  1235      12.680  -6.477   2.127
ATOM   5155  H01 WTR  1235      11.849  -6.046   1.926
ATOM   5156  H02 WTR  1235      13.277  -6.179   1.441
TER   
ATOM   5157  O00 WTR  1236      23.088  -4.805   3.677
ATOM   5158  H01 WTR  1236      23.990  -4.499   3.771
ATOM   5159  H02 WTR  1236      22.895  -4.701   2.746
TER   
ATOM   5160  O00 WTR  1237      19.512 -12.570  11.411
ATOM   5161  H01 WTR  1237      19.537 -11.849  10.782
ATOM   5162  H02 WTR  1237      19.914 -12.212  12.202
TER   
ATOM   5163  O00 WTR  1238      13.257 -23.277   1.428
ATOM   5164  H01 WTR  1238      13.844 -22.529   1.544
ATOM   5165  H02 WTR  1238      12.978 -23.223   0.514
TER   
ATOM   5166  O00 WTR  1239      18.987 -18.476   3.655
ATOM   5167  H01 WTR  1239      19.713 -18.080   4.138
ATOM   5168  H02 WTR  1239      18.448 -18.889   4.329
TER   
ATOM   5169  O00 WTR  1240      14.424 -15.619  -1.334
ATOM   5170  H01 WTR  1240      13.502 -15.871  -1.377
ATOM   5171  H02 WTR  1240      14.419 -14.669  -1.446
TER   
ATOM   5172  O00 WTR  1241      23.072  -0.427  -2.863
ATOM   5173  H01 WTR  1241      23.641  -0.753  -3.560
ATOM   5174  H02 WTR  1241      22.298  -0.989  -2.902
TER   
ATOM   5175  O00 WTR  1242      17.579  -7.227  13.464
ATOM   5176  H01 WTR  1242      17.797  -7.167  12.534
ATOM   5177  H02 WTR  1242      17.283  -6.347  13.698
TER   
ATOM   5178  O00 WTR  1243      12.680 -14.540   2.843
ATOM   5179  H01 WTR  1243      13.098 -13.731   2.547
ATOM   5180  H02 WTR  1243      13.358 -15.209   2.751
TER   
ATOM   5181  O00 WTR  1244      17.299 -11.040   7.989
ATOM   5182  H01 WTR  1244      17.953 -10.727   8.614
ATOM   5183  H02 WTR  1244      16.712 -10.294   7.865
TER   
ATOM   5184  O00 WTR  1245       8.492 -12.743 -12.320
ATOM   5185  H01 WTR  1245       7.861 -12.364 -11.708
ATOM   5186  H02 WTR  1245       8.574 -12.089 -13.014
TER   
ATOM   5187  O00 WTR  1246      20.231 -12.191  15.989
ATOM   5188  H01 WTR  1246      19.446 -11.768  16.336
ATOM   5189  H02 WTR  1246      20.953 -11.639  16.287
TER   
ATOM   5190  O00 WTR  1247      21.511 -11.321   7.439
ATOM   5191  H01 WTR  1247      21.287 -11.785   6.633
ATOM   5192  H02 WTR  1247      21.391 -11.971   8.132
TER   
ATOM   5193  O00 WTR  1248      19.865  -9.129  13.046
ATOM   5194  H01 WTR  1248      19.793  -8.547  12.289
ATOM   5195  H02 WTR  1248      18.959  -9.293  13.309
TER   
ATOM   5196  O00 WTR  1249      21.272  -3.918   5.478
ATOM   5197  H01 WTR  1249      21.353  -4.720   5.994
ATOM   5198  H02 WTR  1249      21.882  -4.039   4.750
TER   
ATOM   5199  O00 WTR  1250      18.894  -9.947  17.121
ATOM   5200  H01 WTR  1250      19.008  -9.692  18.037
ATOM   5201  H02 WTR  1250      18.427  -9.212  16.724
TER   
ATOM   5202  O00 WTR  1251      20.903 -15.390   7.487
ATOM   5203  H01 WTR  1251      20.680 -16.016   8.176
ATOM   5204  H02 WTR  1251      20.067 -14.989   7.249
TER   
ATOM   5205  O00 WTR  1252       9.538 -14.415   3.025
ATOM   5206  H01 WTR  1252      10.449 -14.125   2.978
ATOM   5207  H02 WTR  1252       9.368 -14.518   3.962
TER   
ATOM   5208  O00 WTR  1253      15.852 -10.294  19.106
ATOM   5209  H01 WTR  1253      15.512 -10.656  18.287
ATOM   5210  H02 WTR  1253      16.794 -10.211  18.959
TER   
ATOM   5211  O00 WTR  1254      10.390  -8.274   7.869
ATOM   5212  H01 WTR  1254       9.865  -9.059   8.024
ATOM   5213  H02 WTR  1254       9.837  -7.552   8.167
TER   
ATOM   5214  O00 WTR  1255      16.324  -4.442   0.260
ATOM   5215  H01 WTR  1255      16.630  -4.233   1.143
ATOM   5216  H02 WTR  1255      15.516  -3.939   0.161
TER   
ATOM   5217  O00 WTR  1256      15.973  -8.123   1.737
ATOM   5218  H01 WTR  1256      16.695  -7.754   2.246
ATOM   5219  H02 WTR  1256      15.426  -8.568   2.385
TER   
ATOM   5220  O00 WTR  1257      17.848  -2.290  11.355
ATOM   5221  H01 WTR  1257      17.440  -2.134  10.503
ATOM   5222  H02 WTR  1257      17.827  -3.241  11.461
TER   
ATOM   5223  O00 WTR  1258      21.073 -11.541  13.317
ATOM   5224  H01 WTR  1258      20.781 -10.642  13.166
ATOM   5225  H02 WTR  1258      20.736 -11.762  14.185
TER   
ATOM   5226  O00 WTR  1259      14.539  -5.156  12.407
ATOM   5227  H01 WTR  1259      14.567  -5.803  13.112
ATOM   5228  H02 WTR  1259      14.369  -4.325  12.850
TER   
ATOM   5229  O00 WTR  1260      15.841  -5.228 -12.977
ATOM   5230  H01 WTR  1260      15.364  -6.056 -13.015
ATOM   5231  H02 WTR  1260      15.160  -4.556 -13.008
TER   
ATOM   5232  O00 WTR  1261      20.779  -5.710  10.162
ATOM   5233  H01 WTR  1261      20.661  -4.771  10.307
ATOM   5234  H02 WTR  1261      20.695  -5.819   9.215
TER   
ATOM   5235  O00 WTR  1262      15.726   3.795   3.634
ATOM   5236  H01 WTR  1262      15.775   3.859   2.680
ATOM   5237  H02 WTR  1262      15.622   2.859   3.806
TER   
ATOM   5238  O00 WTR  1263      15.014 -12.249  17.079
ATOM   5239  H01 WTR  1263      15.479 -13.059  16.870
ATOM   5240  H02 WTR  1263      14.090 -12.498  17.090
TER   
ATOM   5241  O00 WTR  1264      14.981  -6.011   8.347
ATOM   5242  H01 WTR  1264      14.716  -5.092   8.318
ATOM   5243  H02 WTR  1264      14.252  -6.484   7.947
TER   
ATOM   5244  O00 WTR  1265      20.513 -15.305   3.594
ATOM   5245  H01 WTR  1265      20.381 -15.611   2.697
ATOM   5246  H02 WTR  1265      20.566 -16.106   4.115
TER   
ATOM   5247  O00 WTR  1266       8.689 -13.862  11.499
ATOM   5248  H01 WTR  1266       8.683 -13.501  12.385
ATOM   5249  H02 WTR  1266       9.576 -13.695  11.178
TER   
ATOM   5250  O00 WTR  1267      17.038 -16.001   7.295
ATOM   5251  H01 WTR  1267      16.234 -16.396   7.633
ATOM   5252  H02 WTR  1267      17.677 -16.714   7.302
TER   
ATOM   5253  O00 WTR  1268       8.389 -17.813   8.959
ATOM   5254  H01 WTR  1268       8.675 -16.921   9.154
ATOM   5255  H02 WTR  1268       7.434 -17.778   9.025
TER   
ATOM   5256  O00 WTR  1269       8.628  -5.690   8.045
ATOM   5257  H01 WTR  1269       9.504  -5.322   7.931
ATOM   5258  H02 WTR  1269       8.454  -6.155   7.227
TER   
ATOM   5259  O00 WTR  1270      15.557   0.788   4.425
ATOM   5260  H01 WTR  1270      16.326   0.267   4.194
ATOM   5261  H02 WTR  1270      15.908   1.526   4.923
TER   
ATOM   5262  O00 WTR  1271      13.481  -1.143   9.185
ATOM   5263  H01 WTR  1271      12.980  -0.558   9.754
ATOM   5264  H02 WTR  1271      13.293  -2.021   9.518
TER   
ATOM   5265  O00 WTR  1272      18.870   3.797   7.543
ATOM   5266  H01 WTR  1272      19.826   3.784   7.507
ATOM   5267  H02 WTR  1272      18.658   4.612   7.998
TER   
ATOM   5268  O00 WTR  1273      15.081  -1.102   6.503
ATOM   5269  H01 WTR  1273      14.850  -0.800   7.381
ATOM   5270  H02 WTR  1273      14.972  -0.331   5.947
TER   
ATOM   5271  O00 WTR  1274      15.728  -9.010   6.718
ATOM   5272  H01 WTR  1274      15.722  -9.807   6.189
ATOM   5273  H02 WTR  1274      14.810  -8.867   6.946
TER   
ATOM   5274  O00 WTR  1275      17.990  -2.560  -1.218
ATOM   5275  H01 WTR  1275      17.382  -2.965  -0.599
ATOM   5276  H02 WTR  1275      18.817  -3.023  -1.080
TER   
ATOM   5277  O00 WTR  1276      11.316  -4.890   7.906
ATOM   5278  H01 WTR  1276      11.735  -4.509   8.678
ATOM   5279  H02 WTR  1276      11.917  -5.579   7.623
TER   
ATOM   5280  O00 WTR  1277      20.304  -4.166  -0.717
ATOM   5281  H01 WTR  1277      20.863  -4.353   0.037
ATOM   5282  H02 WTR  1277      20.802  -4.485  -1.470
TER   
ATOM   5283  O00 WTR  1278      12.944  -3.563  10.231
ATOM   5284  H01 WTR  1278      13.431  -4.285  10.628
ATOM   5285  H02 WTR  1278      12.573  -3.087  10.973
TER   
ATOM   5286  O00 WTR  1279      17.959 -14.992   2.854
ATOM   5287  H01 WTR  1279      18.744 -15.189   3.364
ATOM   5288  H02 WTR  1279      18.032 -14.060   2.651
TER   
ATOM   5289  O00 WTR  1280      22.612  -4.500   0.660
ATOM   5290  H01 WTR  1280      22.820  -4.596  -0.269
ATOM   5291  H02 WTR  1280      22.763  -3.573   0.845
TER   
ATOM   5292  O00 WTR  1281      14.747   6.624  11.369
ATOM   5293  H01 WTR  1281      15.163   7.092  10.646
ATOM   5294  H02 WTR  1281      15.399   5.979  11.644
TER   
ATOM   5295  O00 WTR  1282      17.244  -3.234   2.775
ATOM   5296  H01 WTR  1282      17.924  -3.749   3.210
ATOM   5297  H02 WTR  1282      17.550  -2.329   2.839
TER   
ATOM   5298  O00 WTR  1283      21.644  -2.212   7.728
ATOM   5299  H01 WTR  1283      21.351  -2.767   7.005
ATOM   5300  H02 WTR  1283      21.155  -2.529   8.488
TER   
ATOM   5301  O00 WTR  1284      17.485  -0.736   3.396
ATOM   5302  H01 WTR  1284      17.566  -0.158   2.637
ATOM   5303  H02 WTR  1284      18.279  -0.576   3.906
TER   
ATOM   5304  O00 WTR  1285      12.449   0.589   3.983
ATOM   5305  H01 WTR  1285      12.175   0.010   3.272
ATOM   5306  H02 WTR  1285      13.404   0.602   3.928
TER   
ATOM   5307  O00 WTR  1286      13.564   2.686   8.023
ATOM   5308  H01 WTR  1286      13.867   3.300   7.355
ATOM   5309  H02 WTR  1286      13.701   3.145   8.851
TER   
ATOM   5310  O00 WTR  1287      18.454   0.827   1.497
ATOM   5311  H01 WTR  1287      19.012   1.411   2.010
ATOM   5312  H02 WTR  1287      19.059   0.369   0.913
TER   
ATOM   5313  O00 WTR  1288      19.202   4.557   2.206
ATOM   5314  H01 WTR  1288      20.138   4.566   2.007
ATOM   5315  H02 WTR  1288      18.792   4.207   1.415
TER   
ATOM   5316  O00 WTR  1289      14.306   0.121  17.173
ATOM   5317  H01 WTR  1289      14.862  -0.355  17.789
ATOM   5318  H02 WTR  1289      13.510  -0.406  17.110
TER   
ATOM   5319  O00 WTR  1290      18.932  -4.782   4.483
ATOM   5320  H01 WTR  1290      18.416  -5.161   5.194
ATOM   5321  H02 WTR  1290      19.732  -4.471   4.906
TER   
ATOM   5322  O00 WTR  1291      19.549   2.187   3.555
ATOM   5323  H01 WTR  1291      20.433   2.119   3.194
ATOM   5324  H02 WTR  1291      19.232   3.039   3.255
TER   
ATOM   5325  O00 WTR  1292      10.565 -11.300   7.399
ATOM   5326  H01 WTR  1292       9.644 -11.417   7.633
ATOM   5327  H02 WTR  1292      11.045 -11.819   8.045
TER   
ATOM   5328  O00 WTR  1293      15.764  -3.909   4.999
ATOM   5329  H01 WTR  1293      16.183  -3.677   4.171
ATOM   5330  H02 WTR  1293      16.087  -4.789   5.193
TER   
ATOM   5331  O00 WTR  1294      16.183  -3.475   7.655
ATOM   5332  H01 WTR  1294      15.931  -3.235   6.764
ATOM   5333  H02 WTR  1294      16.100  -2.663   8.155
TER   
ATOM   5334  O00 WTR  1295      22.526  -5.180  -1.996
ATOM   5335  H01 WTR  1295      22.556  -4.404  -2.557
ATOM   5336  H02 WTR  1295      22.667  -5.914  -2.594
TER   
ATOM   5337  O00 WTR  1296      23.040   0.205   3.335
ATOM   5338  H01 WTR  1296      22.936   0.475   4.247
ATOM   5339  H02 WTR  1296      22.795   0.978   2.827
TER   
ATOM   5340  O00 WTR  1297      12.722  -6.996   7.008
ATOM   5341  H01 WTR  1297      12.843  -7.212   6.083
ATOM   5342  H02 WTR  1297      12.068  -7.622   7.317
TER   
ATOM   5343  O00 WTR  1298      18.398  -4.849   8.266
ATOM   5344  H01 WTR  1298      17.587  -4.420   7.991
ATOM   5345  H02 WTR  1298      18.487  -5.596   7.675
TER   
ATOM   5346  O00 WTR  1299      16.618   4.956  12.246
ATOM   5347  H01 WTR  1299      16.648   5.300  13.139
ATOM   5348  H02 WTR  1299      16.276   4.067  12.342
TER   
ATOM   5349  O00 WTR  1300      16.822  -6.327   6.026
ATOM   5350  H01 WTR  1300      17.081  -7.248   6.021
ATOM   5351  H02 WTR  1300      16.268  -6.237   6.801
TER   
ATOM   5352  O00 WTR  1301      20.011  -3.191   9.816
ATOM   5353  H01 WTR  1301      19.650  -2.656  10.522
ATOM   5354  H02 WTR  1301      19.249  -3.621   9.427
TER   
ATOM   5355  O00 WTR  1302      23.263  -3.515  -7.109
ATOM   5356  H01 WTR  1302      22.747  -2.788  -7.456
ATOM   5357  H02 WTR  1302      22.740  -4.294  -7.299
TER   
ATOM   5358  O00 WTR  1303      12.033   0.684  10.694
ATOM   5359  H01 WTR  1303      11.270   0.288  11.116
ATOM   5360  H02 WTR  1303      12.070   1.572  11.050
TER   
ATOM   5361  O00 WTR  1304      15.860  -1.314  19.068
ATOM   5362  H01 WTR  1304      16.557  -1.971  19.052
ATOM   5363  H02 WTR  1304      16.099  -0.728  19.786
TER   
ATOM   5364  O00 WTR  1305      21.632   2.282  -6.761
ATOM   5365  H01 WTR  1305      21.060   1.907  -7.429
ATOM   5366  H02 WTR  1305      21.042   2.518  -6.045
TER   
ATOM   5367  O00 WTR  1306      18.242   5.232   9.971
ATOM   5368  H01 WTR  1306      18.995   4.698  10.223
ATOM   5369  H02 WTR  1306      17.723   5.308  10.772
TER   
ATOM   5370  O00 WTR  1307      18.091  -6.762  -4.066
ATOM   5371  H01 WTR  1307      17.299  -6.690  -4.598
ATOM   5372  H02 WTR  1307      17.822  -6.468  -3.195
TER   
ATOM   5373  O00 WTR  1308      14.876   4.333   6.115
ATOM   5374  H01 WTR  1308      15.318   3.954   5.355
ATOM   5375  H02 WTR  1308      14.395   5.083   5.763
TER   
ATOM   5376  O00 WTR  1309      15.887   7.465   9.015
ATOM   5377  H01 WTR  1309      16.677   6.950   9.177
ATOM   5378  H02 WTR  1309      15.566   7.153   8.169
TER   
ATOM   5379  O00 WTR  1310      21.757   1.477  -0.614
ATOM   5380  H01 WTR  1310      22.541   1.298  -1.135
ATOM   5381  H02 WTR  1310      21.431   2.311  -0.951
TER   
ATOM   5382  O00 WTR  1311      16.772  -1.120   9.150
ATOM   5383  H01 WTR  1311      16.374  -0.554   9.811
ATOM   5384  H02 WTR  1311      17.254  -0.521   8.579
TER   
ATOM   5385  O00 WTR  1312      16.098   8.979   6.499
ATOM   5386  H01 WTR  1312      16.398   9.058   7.404
ATOM   5387  H02 WTR  1312      16.571   8.221   6.154
TER   
ATOM   5388  O00 WTR  1313      20.298  -0.717   0.020
ATOM   5389  H01 WTR  1313      20.868  -0.021  -0.305
ATOM   5390  H02 WTR  1313      19.837  -1.033  -0.757
TER   
ATOM   5391  O00 WTR  1314      16.759  -1.447  13.780
ATOM   5392  H01 WTR  1314      16.341  -1.476  12.919
ATOM   5393  H02 WTR  1314      17.693  -1.550  13.597
TER   
ATOM   5394  O00 WTR  1315      22.096  -7.718   4.248
ATOM   5395  H01 WTR  1315      21.436  -8.074   3.653
ATOM   5396  H02 WTR  1315      22.512  -7.013   3.751
TER   
ATOM   5397  O00 WTR  1316      18.345   0.434   7.570
ATOM   5398  H01 WTR  1316      18.619  -0.178   6.886
ATOM   5399  H02 WTR  1316      17.959   1.169   7.094
TER   
ATOM   5400  O00 WTR  1317      10.638 -16.235  14.883
ATOM   5401  H01 WTR  1317      11.028 -15.847  14.100
ATOM   5402  H02 WTR  1317      10.144 -15.519  15.284
TER   
ATOM   5403  O00 WTR  1318      19.821  -0.727   5.132
ATOM   5404  H01 WTR  1318      20.523  -1.357   4.970
ATOM   5405  H02 WTR  1318      20.255   0.013   5.555
TER   
ATOM   5406  O00 WTR  1319      11.385   0.250   6.435
ATOM   5407  H01 WTR  1319      11.723   0.559   5.595
ATOM   5408  H02 WTR  1319      11.939   0.677   7.088
TER   
ATOM   5409  O00 WTR  1320      21.051   1.965   8.395
ATOM   5410  H01 WTR  1320      20.337   1.331   8.329
ATOM   5411  H02 WTR  1320      21.001   2.289   9.294
TER   
ATOM   5412  O00 WTR  1321      21.090 -19.796   6.451
ATOM   5413  H01 WTR  1321      21.240 -19.887   7.393
ATOM   5414  H02 WTR  1321      21.279 -20.664   6.094
TER   
ATOM   5415  O00 WTR  1322       9.623  -7.276  -6.553
ATOM   5416  H01 WTR  1322       9.011  -7.558  -5.872
ATOM   5417  H02 WTR  1322       9.881  -8.086  -6.993
TER   
ATOM   5418  O00 WTR  1323      19.193 -14.143  -1.744
ATOM   5419  H01 WTR  1323      18.500 -13.483  -1.761
ATOM   5420  H02 WTR  1323      18.777 -14.937  -2.080
TER   
ATOM   5421  O00 WTR  1324      13.594 -11.171  -0.160
ATOM   5422  H01 WTR  1324      12.830 -11.241  -0.732
ATOM   5423  H02 WTR  1324      14.052 -10.388  -0.466
TER   
ATOM   5424  O00 WTR  1325      17.913 -15.934  -3.340
ATOM   5425  H01 WTR  1325      17.843 -15.036  -3.664
ATOM   5426  H02 WTR  1325      17.037 -16.301  -3.458
TER   
ATOM   5427  O00 WTR  1326      12.501  -7.633  -1.663
ATOM   5428  H01 WTR  1326      12.675  -7.420  -2.579
ATOM   5429  H02 WTR  1326      13.334  -7.478  -1.217
TER   
ATOM   5430  O00 WTR  1327      14.083 -19.635  -3.991
ATOM   5431  H01 WTR  1327      13.347 -19.743  -3.390
ATOM   5432  H02 WTR  1327      14.681 -20.348  -3.770
TER   
ATOM   5433  O00 WTR  1328      17.257  -8.120  16.148
ATOM   5434  H01 WTR  1328      16.431  -8.593  16.045
ATOM   5435  H02 WTR  1328      17.456  -7.789  15.272
TER   
ATOM   5436  O00 WTR  1329      14.035 -12.117   2.381
ATOM   5437  H01 WTR  1329      13.892 -11.833   1.478
ATOM   5438  H02 WTR  1329      14.987 -12.122   2.483
TER   
ATOM   5439  O00 WTR  1330      16.031  -5.900  -9.993
ATOM   5440  H01 WTR  1330      15.133  -6.223 -10.057
ATOM   5441  H02 WTR  1330      16.157  -5.383 -10.788
TER   
ATOM   5442  O00 WTR  1331      11.010 -14.302  -5.436
ATOM   5443  H01 WTR  1331      10.842 -14.564  -6.341
ATOM   5444  H02 WTR  1331      11.684 -14.910  -5.132
TER   
ATOM   5445  O00 WTR  1332      16.568 -16.585   0.797
ATOM   5446  H01 WTR  1332      17.223 -16.038   1.230
ATOM   5447  H02 WTR  1332      16.061 -15.975   0.262
TER   
ATOM   5448  O00 WTR  1333       1.059  -8.778  -8.030
ATOM   5449  H01 WTR  1333       0.104  -8.835  -7.992
ATOM   5450  H02 WTR  1333       1.323  -8.570  -7.134
TER   
ATOM   5451  O00 WTR  1334      16.553  -8.960 -12.621
ATOM   5452  H01 WTR  1334      15.735  -9.129 -13.087
ATOM   5453  H02 WTR  1334      17.109  -8.519 -13.263
TER   
ATOM   5454  O00 WTR  1335      20.179 -11.995  -3.081
ATOM   5455  H01 WTR  1335      19.869 -12.822  -2.713
ATOM   5456  H02 WTR  1335      20.912 -11.742  -2.521
TER   
ATOM   5457  O00 WTR  1336      17.111 -19.087   1.490
ATOM   5458  H01 WTR  1336      17.041 -18.250   1.032
ATOM   5459  H02 WTR  1336      17.691 -18.908   2.231
TER   
ATOM   5460  O00 WTR  1337       8.517 -16.867  -8.442
ATOM   5461  H01 WTR  1337       7.674 -16.890  -8.894
ATOM   5462  H02 WTR  1337       8.683 -15.937  -8.291
TER   
ATOM   5463  O00 WTR  1338      18.407  -6.965   2.816
ATOM   5464  H01 WTR  1338      18.496  -6.051   3.086
ATOM   5465  H02 WTR  1338      18.419  -7.460   3.635
TER   
ATOM   5466  O00 WTR  1339      16.131  -6.549  -7.367
ATOM   5467  H01 WTR  1339      16.335  -6.663  -8.295
ATOM   5468  H02 WTR  1339      16.140  -5.601  -7.234
TER   
ATOM   5469  O00 WTR  1340      17.265 -10.727  -5.348
ATOM   5470  H01 WTR  1340      18.209 -10.568  -5.358
ATOM   5471  H02 WTR  1340      16.938 -10.282  -6.130
TER   
ATOM   5472  O00 WTR  1341       6.902 -10.863 -10.789
ATOM   5473  H01 WTR  1341       7.385 -10.072 -11.027
ATOM   5474  H02 WTR  1341       6.773 -10.790  -9.844
TER   
ATOM   5475  O00 WTR  1342      16.110 -14.808   4.760
ATOM   5476  H01 WTR  1342      16.767 -14.673   4.077
ATOM   5477  H02 WTR  1342      16.583 -15.255   5.462
TER   
ATOM   5478  O00 WTR  1343      18.315 -11.634  -8.460
ATOM   5479  H01 WTR  1343      19.080 -11.643  -9.036
ATOM   5480  H02 WTR  1343      18.580 -11.093  -7.717
TER   
ATOM   5481  O00 WTR  1344      21.979  -9.198 -10.258
ATOM   5482  H01 WTR  1344      22.066  -8.484 -10.890
ATOM   5483  H02 WTR  1344      21.512  -8.808  -9.519
TER   
ATOM   5484  O00 WTR  1345      11.019 -15.254  -8.039
ATOM   5485  H01 WTR  1345      11.841 -15.623  -8.363
ATOM   5486  H02 WTR  1345      10.601 -14.881  -8.815
TER   
ATOM   5487  O00 WTR  1346      21.276  -6.005   7.309
ATOM   5488  H01 WTR  1346      22.210  -5.864   7.464
ATOM   5489  H02 WTR  1346      21.227  -6.877   6.917
TER   
ATOM   5490  O00 WTR  1347      19.820 -10.581  -5.263
ATOM   5491  H01 WTR  1347      20.536  -9.949  -5.332
ATOM   5492  H02 WTR  1347      20.070 -11.146  -4.531
TER   
ATOM   5493  O00 WTR  1348      19.393  -8.323  -0.795
ATOM   5494  H01 WTR  1348      18.855  -8.579  -0.046
ATOM   5495  H02 WTR  1348      19.057  -7.464  -1.050
TER   
ATOM   5496  O00 WTR  1349       9.746 -18.290  -6.269
ATOM   5497  H01 WTR  1349       9.177 -17.735  -6.802
ATOM   5498  H02 WTR  1349      10.602 -18.234  -6.692
TER   
ATOM   5499  O00 WTR  1350      15.248  -9.201  -1.302
ATOM   5500  H01 WTR  1350      15.067  -8.280  -1.116
ATOM   5501  H02 WTR  1350      16.138  -9.205  -1.653
TER   
ATOM   5502  O00 WTR  1351      16.156 -16.458  -7.811
ATOM   5503  H01 WTR  1351      16.669 -15.653  -7.889
ATOM   5504  H02 WTR  1351      16.441 -16.846  -6.984
TER   
ATOM   5505  O00 WTR  1352      17.928 -10.094   1.006
ATOM   5506  H01 WTR  1352      17.207  -9.512   1.245
ATOM   5507  H02 WTR  1352      17.662 -10.475   0.169
TER   
ATOM   5508  O00 WTR  1353      16.182  -5.620 -17.108
ATOM   5509  H01 WTR  1353      16.945  -5.819 -16.564
ATOM   5510  H02 WTR  1353      15.838  -4.803 -16.747
TER   
ATOM   5511  O00 WTR  1354      24.073   0.316  -7.336
ATOM   5512  H01 WTR  1354      23.601   0.977  -6.829
ATOM   5513  H02 WTR  1354      23.389  -0.157  -7.809
TER   
ATOM   5514  O00 WTR  1355      15.325 -12.906  -1.800
ATOM   5515  H01 WTR  1355      14.777 -12.173  -1.519
ATOM   5516  H02 WTR  1355      15.062 -13.068  -2.707
TER   
ATOM   5517  O00 WTR  1356      16.256 -10.217 -10.092
ATOM   5518  H01 WTR  1356      16.982 -10.752  -9.771
ATOM   5519  H02 WTR  1356      16.549  -9.901 -10.946
TER   
ATOM   5520  O00 WTR  1357      17.904 -14.358  -7.451
ATOM   5521  H01 WTR  1357      17.587 -14.068  -6.595
ATOM   5522  H02 WTR  1357      18.032 -13.549  -7.946
TER   
ATOM   5523  O00 WTR  1358      15.788  -5.349  -4.769
ATOM   5524  H01 WTR  1358      14.971  -5.063  -5.178
ATOM   5525  H02 WTR  1358      15.858  -4.819  -3.975
TER   
ATOM   5526  O00 WTR  1359       8.180 -14.077  -8.005
ATOM   5527  H01 WTR  1359       8.671 -13.264  -8.127
ATOM   5528  H02 WTR  1359       8.077 -14.155  -7.056
TER   
ATOM   5529  O00 WTR  1360      14.271  -9.666  -3.911
ATOM   5530  H01 WTR  1360      14.817  -9.844  -4.678
ATOM   5531  H02 WTR  1360      14.895  -9.540  -3.197
TER   
ATOM   5532  O00 WTR  1361      11.359 -11.330  -1.857
ATOM   5533  H01 WTR  1361      10.939 -10.590  -2.296
ATOM   5534  H02 WTR  1361      11.053 -12.099  -2.337
TER   
ATOM   5535  O00 WTR  1362      19.108 -10.480   3.719
ATOM   5536  H01 WTR  1362      19.837 -11.008   4.043
ATOM   5537  H02 WTR  1362      19.390 -10.189   2.851
TER   
ATOM   5538  O00 WTR  1363      11.980 -12.390   9.644
ATOM   5539  H01 WTR  1363      12.843 -12.102   9.345
ATOM   5540  H02 WTR  1363      11.750 -11.775  10.340
TER   
ATOM   5541  O00 WTR  1364      24.168  -1.572  -5.245
ATOM   5542  H01 WTR  1364      23.775  -2.217  -5.833
ATOM   5543  H02 WTR  1364      24.449  -0.861  -5.822
TER   
ATOM   5544  O00 WTR  1365      16.467  -2.474  -3.485
ATOM   5545  H01 WTR  1365      17.156  -2.528  -2.823
ATOM   5546  H02 WTR  1365      16.916  -2.174  -4.275
TER   
ATOM   5547  O00 WTR  1366      20.610  -8.690   1.842
ATOM   5548  H01 WTR  1366      19.857  -8.162   2.108
ATOM   5549  H02 WTR  1366      20.849  -8.350   0.980
TER   
ATOM   5550  O00 WTR  1367      20.350  -5.903 -14.162
ATOM   5551  H01 WTR  1367      19.812  -5.112 -14.177
ATOM   5552  H02 WTR  1367      20.107  -6.343 -13.347
TER   
ATOM   5553  O00 WTR  1368      22.410   0.081   6.574
ATOM   5554  H01 WTR  1368      22.022   0.718   7.174
ATOM   5555  H02 WTR  1368      22.133  -0.770   6.914
TER   
ATOM   5556  O00 WTR  1369      16.629  -3.646  -7.246
ATOM   5557  H01 WTR  1369      16.464  -2.975  -7.908
ATOM   5558  H02 WTR  1369      17.277  -3.252  -6.662
TER   
ATOM   5559  O00 WTR  1370      16.965 -13.279  -4.818
ATOM   5560  H01 WTR  1370      16.991 -12.336  -4.981
ATOM   5561  H02 WTR  1370      16.045 -13.466  -4.635
TER   
ATOM   5562  O00 WTR  1371      20.379 -12.660   4.629
ATOM   5563  H01 WTR  1371      20.470 -13.569   4.343
ATOM   5564  H02 WTR  1371      19.811 -12.706   5.398
TER   
ATOM   5565  O00 WTR  1372      18.249  -5.846  -1.316
ATOM   5566  H01 WTR  1372      19.017  -5.336  -1.058
ATOM   5567  H02 WTR  1372      17.639  -5.747  -0.585
TER   
ATOM   5568  O00 WTR  1373      17.545  -9.500  -3.194
ATOM   5569  H01 WTR  1373      17.401 -10.000  -3.998
ATOM   5570  H02 WTR  1373      17.990  -8.704  -3.483
TER   
ATOM   5571  O00 WTR  1374      13.771  -3.530   0.081
ATOM   5572  H01 WTR  1374      12.865  -3.441   0.378
ATOM   5573  H02 WTR  1374      13.700  -3.681  -0.862
TER   
ATOM   5574  O00 WTR  1375      21.652  -1.867  -8.560
ATOM   5575  H01 WTR  1375      21.567  -1.839  -9.513
ATOM   5576  H02 WTR  1375      20.751  -1.895  -8.239
TER   
ATOM   5577  O00 WTR  1376      21.742  -8.606  -6.087
ATOM   5578  H01 WTR  1376      22.655  -8.706  -6.358
ATOM   5579  H02 WTR  1376      21.315  -8.186  -6.833
TER   
ATOM   5580  O00 WTR  1377      20.804   4.053  -2.063
ATOM   5581  H01 WTR  1377      21.443   4.655  -2.444
ATOM   5582  H02 WTR  1377      20.243   3.802  -2.798
TER   
ATOM   5583  O00 WTR  1378      11.741  -3.529  -8.208
ATOM   5584  H01 WTR  1378      11.447  -2.629  -8.070
ATOM   5585  H02 WTR  1378      12.505  -3.623  -7.639
TER   
ATOM   5586  O00 WTR  1379      21.527   1.670 -11.128
ATOM   5587  H01 WTR  1379      21.210   1.857 -10.244
ATOM   5588  H02 WTR  1379      20.929   2.148 -11.703
TER   
ATOM   5589  O00 WTR  1380      19.585  -4.556  -4.868
ATOM   5590  H01 WTR  1380      19.059  -3.819  -5.178
ATOM   5591  H02 WTR  1380      18.944  -5.192  -4.551
TER   
ATOM   5592  O00 WTR  1381      21.802   2.231   1.909
ATOM   5593  H01 WTR  1381      21.999   3.148   1.718
ATOM   5594  H02 WTR  1381      21.916   1.781   1.071
TER   
ATOM   5595  O00 WTR  1382      16.232 -14.755  16.376
ATOM   5596  H01 WTR  1382      15.807 -15.426  15.842
ATOM   5597  H02 WTR  1382      16.958 -14.442  15.836
TER   
ATOM   5598  O00 WTR  1383      17.658   2.373   5.640
ATOM   5599  H01 WTR  1383      17.895   3.041   6.283
ATOM   5600  H02 WTR  1383      18.392   2.360   5.026
TER   
ATOM   5601  O00 WTR  1384      22.014  -3.125  -3.635
ATOM   5602  H01 WTR  1384      21.235  -3.331  -4.152
ATOM   5603  H02 WTR  1384      22.649  -2.804  -4.275
TER   
ATOM   5604  O00 WTR  1385       9.624  -4.650  -7.414
ATOM   5605  H01 WTR  1385      10.295  -4.149  -7.877
ATOM   5606  H02 WTR  1385      10.055  -5.475  -7.188
TER   
ATOM   5607  O00 WTR  1386      17.485  -0.317  -9.359
ATOM   5608  H01 WTR  1386      17.229   0.596  -9.230
ATOM   5609  H02 WTR  1386      18.012  -0.530  -8.589
TER   
ATOM   5610  O00 WTR  1387      18.911  -3.959  -8.528
ATOM   5611  H01 WTR  1387      18.955  -3.026  -8.318
ATOM   5612  H02 WTR  1387      18.244  -4.306  -7.935
TER   
ATOM   5613  O00 WTR  1388      20.201  -7.192 -11.554
ATOM   5614  H01 WTR  1388      19.975  -7.605 -10.721
ATOM   5615  H02 WTR  1388      20.220  -6.255 -11.360
TER   
ATOM   5616  O00 WTR  1389      14.900  -0.843  -9.969
ATOM   5617  H01 WTR  1389      15.817  -0.744  -9.713
ATOM   5618  H02 WTR  1389      14.696  -0.039 -10.447
TER   
ATOM   5619  O00 WTR  1390      14.341  -3.673  -2.390
ATOM   5620  H01 WTR  1390      15.103  -3.183  -2.699
ATOM   5621  H02 WTR  1390      13.699  -3.585  -3.094
TER   
ATOM   5622  O00 WTR  1391      20.462  -7.848  -8.424
ATOM   5623  H01 WTR  1391      19.510  -7.945  -8.435
ATOM   5624  H02 WTR  1391      20.608  -6.948  -8.134
TER   
ATOM   5625  O00 WTR  1392      19.722  -4.439 -11.155
ATOM   5626  H01 WTR  1392      20.346  -3.720 -11.256
ATOM   5627  H02 WTR  1392      19.358  -4.319 -10.278
TER   
ATOM   5628  O00 WTR  1393      12.921 -12.518  -6.106
ATOM   5629  H01 WTR  1393      12.227 -13.170  -6.003
ATOM   5630  H02 WTR  1393      12.487 -11.679  -5.949
TER   
ATOM   5631  O00 WTR  1394      21.203 -10.284  -1.083
ATOM   5632  H01 WTR  1394      20.492  -9.664  -0.920
ATOM   5633  H02 WTR  1394      21.488 -10.558  -0.211
TER   
ATOM   5634  O00 WTR  1395      14.505 -13.726  -4.290
ATOM   5635  H01 WTR  1395      14.066 -13.075  -4.837
ATOM   5636  H02 WTR  1395      13.919 -14.483  -4.300
TER   
ATOM   5637  O00 WTR  1396      23.774   5.985  -0.909
ATOM   5638  H01 WTR  1396      23.574   6.892  -0.673
ATOM   5639  H02 WTR  1396      24.152   6.043  -1.786
TER   
ATOM   5640  O00 WTR  1397      22.133  -7.724  -3.477
ATOM   5641  H01 WTR  1397      22.199  -8.577  -3.049
ATOM   5642  H02 WTR  1397      21.696  -7.906  -4.309
TER   
ATOM   5643  O00 WTR  1398      21.654   4.870   0.479
ATOM   5644  H01 WTR  1398      21.084   4.997  -0.280
ATOM   5645  H02 WTR  1398      22.534   5.055   0.152
TER   
ATOM   5646  O00 WTR  1399      14.245  -0.679 -15.657
ATOM   5647  H01 WTR  1399      13.880   0.052 -15.159
ATOM   5648  H02 WTR  1399      14.829  -1.121 -15.041
TER   
ATOM   5649  O00 WTR  1400      20.968  -5.416  -7.267
ATOM   5650  H01 WTR  1400      20.757  -5.360  -6.335
ATOM   5651  H02 WTR  1400      20.404  -4.762  -7.680
TER   
ATOM   5652  O00 WTR  1401     -12.228   8.129   7.079
ATOM   5653  H01 WTR  1401     -11.419   7.941   6.604
ATOM   5654  H02 WTR  1401     -12.096   9.006   7.439
TER   
ATOM   5655  O00 WTR  1402     -12.049  14.193   7.356
ATOM   5656  H01 WTR  1402     -11.414  13.487   7.477
ATOM   5657  H02 WTR  1402     -11.517  14.987   7.304
TER   
ATOM   5658  O00 WTR  1403     -12.520  10.640   8.101
ATOM   5659  H01 WTR  1403     -12.511  10.967   9.000
ATOM   5660  H02 WTR  1403     -11.654  10.857   7.757
TER   
ATOM   5661  O00 WTR  1404     -16.567   0.800   5.300
ATOM   5662  H01 WTR  1404     -15.814   1.212   4.877
ATOM   5663  H02 WTR  1404     -17.264   1.453   5.238
TER   
ATOM   5664  O00 WTR  1405     -21.453   0.670  12.601
ATOM   5665  H01 WTR  1405     -20.700   0.440  13.145
ATOM   5666  H02 WTR  1405     -21.992   1.228  13.162
TER   
ATOM   5667  O00 WTR  1406     -17.120   9.189   3.563
ATOM   5668  H01 WTR  1406     -16.676   9.012   4.393
ATOM   5669  H02 WTR  1406     -16.496   8.910   2.893
TER   
ATOM   5670  O00 WTR  1407     -16.017   8.443   6.035
ATOM   5671  H01 WTR  1407     -16.054   8.879   6.886
ATOM   5672  H02 WTR  1407     -15.232   8.799   5.617
TER   
ATOM   5673  O00 WTR  1408     -13.761   9.187   4.915
ATOM   5674  H01 WTR  1408     -13.293   8.665   5.567
ATOM   5675  H02 WTR  1408     -13.219   9.967   4.798
TER   
ATOM   5676  O00 WTR  1409     -22.286   8.932  -2.376
ATOM   5677  H01 WTR  1409     -21.774   9.462  -1.764
ATOM   5678  H02 WTR  1409     -22.938   8.496  -1.828
TER   
ATOM   5679  O00 WTR  1410     -13.639  14.576   5.053
ATOM   5680  H01 WTR  1410     -13.392  14.700   5.970
ATOM   5681  H02 WTR  1410     -13.471  13.650   4.882
TER   
ATOM   5682  O00 WTR  1411     -20.258   7.551   0.815
ATOM   5683  H01 WTR  1411     -19.713   7.021   1.397
ATOM   5684  H02 WTR  1411     -20.972   6.967   0.558
TER   
ATOM   5685  O00 WTR  1412     -20.671  10.053  -0.582
ATOM   5686  H01 WTR  1412     -20.760  10.737   0.082
ATOM   5687  H02 WTR  1412     -20.399   9.277  -0.092
TER   
ATOM   5688  O00 WTR  1413      -9.207   8.748  13.296
ATOM   5689  H01 WTR  1413      -9.802   8.135  12.865
ATOM   5690  H02 WTR  1413      -8.610   9.031  12.604
TER   
ATOM   5691  O00 WTR  1414     -10.179   6.920   9.391
ATOM   5692  H01 WTR  1414     -10.889   7.097  10.008
ATOM   5693  H02 WTR  1414      -9.859   7.786   9.138
TER   
ATOM   5694  O00 WTR  1415      -5.373  11.079  10.151
ATOM   5695  H01 WTR  1415      -5.458  11.353   9.238
ATOM   5696  H02 WTR  1415      -5.573  11.866  10.658
TER   
ATOM   5697  O00 WTR  1416      -3.372   8.510   6.149
ATOM   5698  H01 WTR  1416      -3.889   8.407   6.948
ATOM   5699  H02 WTR  1416      -3.963   8.947   5.536
TER   
ATOM   5700  O00 WTR  1417      -7.400   6.100   9.658
ATOM   5701  H01 WTR  1417      -7.064   6.994   9.602
ATOM   5702  H02 WTR  1417      -8.352   6.200   9.649
TER   
ATOM   5703  O00 WTR  1418      -1.854  21.334   7.503
ATOM   5704  H01 WTR  1418      -1.660  20.922   6.661
ATOM   5705  H02 WTR  1418      -2.384  20.689   7.970
TER   
ATOM   5706  O00 WTR  1419      -5.943  10.580   7.265
ATOM   5707  H01 WTR  1419      -5.680  10.632   6.346
ATOM   5708  H02 WTR  1419      -6.882  10.767   7.257
TER   
ATOM   5709  O00 WTR  1420      -2.043   7.616   8.733
ATOM   5710  H01 WTR  1420      -2.155   8.007   7.866
ATOM   5711  H02 WTR  1420      -2.875   7.777   9.178
TER   
ATOM   5712  O00 WTR  1421      -6.706  15.146  14.022
ATOM   5713  H01 WTR  1421      -6.485  15.333  13.110
ATOM   5714  H02 WTR  1421      -6.873  14.203  14.040
TER   
ATOM   5715  O00 WTR  1422       2.577  13.497   2.575
ATOM   5716  H01 WTR  1422       2.397  13.260   3.484
ATOM   5717  H02 WTR  1422       1.716  13.510   2.155
TER   
ATOM   5718  O00 WTR  1423      -4.292   8.289  10.836
ATOM   5719  H01 WTR  1423      -4.188   9.234  10.943
ATOM   5720  H02 WTR  1423      -3.893   7.913  11.621
TER   
ATOM   5721  O00 WTR  1424      -7.029   8.820   4.956
ATOM   5722  H01 WTR  1424      -6.156   9.207   4.896
ATOM   5723  H02 WTR  1424      -7.568   9.503   5.355
TER   
ATOM   5724  O00 WTR  1425     -13.977   4.304   9.351
ATOM   5725  H01 WTR  1425     -14.374   4.952   8.769
ATOM   5726  H02 WTR  1425     -14.644   3.624   9.444
TER   
ATOM   5727  O00 WTR  1426     -11.749  13.130   9.962
ATOM   5728  H01 WTR  1426     -11.253  12.435   9.530
ATOM   5729  H02 WTR  1426     -11.943  13.756   9.264
TER   
ATOM   5730  O00 WTR  1427      19.462  13.486  -6.924
ATOM   5731  H01 WTR  1427      19.476  12.560  -6.682
ATOM   5732  H02 WTR  1427      18.871  13.528  -7.676
TER   
ATOM   5733  O00 WTR  1428       0.410  10.146   2.237
ATOM   5734  H01 WTR  1428      -0.111  10.340   3.016
ATOM   5735  H02 WTR  1428       1.313  10.320   2.503
TER   
ATOM   5736  O00 WTR  1429      -3.085  12.172  12.925
ATOM   5737  H01 WTR  1429      -2.396  12.213  12.262
ATOM   5738  H02 WTR  1429      -3.884  12.411  12.456
TER   
ATOM   5739  O00 WTR  1430      -8.802  16.651  12.251
ATOM   5740  H01 WTR  1430      -9.206  15.968  11.715
ATOM   5741  H02 WTR  1430      -8.481  16.189  13.026
TER   
ATOM   5742  O00 WTR  1431      -1.464   4.511   2.555
ATOM   5743  H01 WTR  1431      -2.009   5.011   1.947
ATOM   5744  H02 WTR  1431      -2.013   3.772   2.817
TER   
ATOM   5745  O00 WTR  1432       3.726  11.872  13.333
ATOM   5746  H01 WTR  1432       3.010  11.526  13.866
ATOM   5747  H02 WTR  1432       3.397  12.709  13.004
TER   
ATOM   5748  O00 WTR  1433       0.450   4.450   6.664
ATOM   5749  H01 WTR  1433       0.888   3.969   5.962
ATOM   5750  H02 WTR  1433      -0.379   4.736   6.278
TER   
ATOM   5751  O00 WTR  1434      10.123  10.580  14.589
ATOM   5752  H01 WTR  1434       9.178  10.526  14.448
ATOM   5753  H02 WTR  1434      10.215  11.035  15.427
TER   
ATOM   5754  O00 WTR  1435      11.006  13.803   6.437
ATOM   5755  H01 WTR  1435      10.297  13.651   5.812
ATOM   5756  H02 WTR  1435      11.079  14.756   6.491
TER   
ATOM   5757  O00 WTR  1436       1.496  13.210   4.997
ATOM   5758  H01 WTR  1436       1.412  14.068   5.413
ATOM   5759  H02 WTR  1436       0.963  12.628   5.539
TER   
ATOM   5760  O00 WTR  1437       2.705  14.233  12.455
ATOM   5761  H01 WTR  1437       1.757  14.121  12.381
ATOM   5762  H02 WTR  1437       2.887  15.052  11.995
TER   
ATOM   5763  O00 WTR  1438      -5.929   5.882   4.770
ATOM   5764  H01 WTR  1438      -6.535   6.616   4.866
ATOM   5765  H02 WTR  1438      -5.234   6.217   4.203
TER   
ATOM   5766  O00 WTR  1439      -0.379  10.581   4.812
ATOM   5767  H01 WTR  1439      -1.165  11.003   5.160
ATOM   5768  H02 WTR  1439      -0.527   9.646   4.954
TER   
ATOM   5769  O00 WTR  1440      -7.705   9.161  10.940
ATOM   5770  H01 WTR  1440      -7.021   9.819  10.816
ATOM   5771  H02 WTR  1440      -7.943   8.892  10.053
TER   
ATOM   5772  O00 WTR  1441      -8.401   8.660   8.128
ATOM   5773  H01 WTR  1441      -7.873   8.094   7.565
ATOM   5774  H02 WTR  1441      -8.609   9.417   7.580
TER   
ATOM   5775  O00 WTR  1442       2.348  11.173  17.376
ATOM   5776  H01 WTR  1442       1.703  10.473  17.471
ATOM   5777  H02 WTR  1442       2.152  11.779  18.091
TER   
ATOM   5778  O00 WTR  1443       9.096  13.749   4.384
ATOM   5779  H01 WTR  1443       8.714  14.559   4.049
ATOM   5780  H02 WTR  1443       8.933  13.103   3.696
TER   
ATOM   5781  O00 WTR  1444      -2.627  10.675   9.893
ATOM   5782  H01 WTR  1444      -3.440  11.173   9.976
ATOM   5783  H02 WTR  1444      -2.227  11.001   9.087
TER   
ATOM   5784  O00 WTR  1445       7.451  15.533   3.082
ATOM   5785  H01 WTR  1445       6.707  15.303   2.526
ATOM   5786  H02 WTR  1445       7.525  16.484   3.002
TER   
ATOM   5787  O00 WTR  1446      -2.626  10.948   6.711
ATOM   5788  H01 WTR  1446      -2.997  10.095   6.485
ATOM   5789  H02 WTR  1446      -3.335  11.570   6.548
TER   
ATOM   5790  O00 WTR  1447       0.183  12.521  10.621
ATOM   5791  H01 WTR  1447      -0.257  12.718   9.793
ATOM   5792  H02 WTR  1447       0.974  12.047  10.366
TER   
ATOM   5793  O00 WTR  1448      -0.419  15.997   5.285
ATOM   5794  H01 WTR  1448      -0.966  15.549   4.640
ATOM   5795  H02 WTR  1448      -0.903  15.918   6.107
TER   
ATOM   5796  O00 WTR  1449      10.474   9.821   9.357
ATOM   5797  H01 WTR  1449       9.999   9.658   8.542
ATOM   5798  H02 WTR  1449      11.182  10.415   9.107
TER   
ATOM   5799  O00 WTR  1450       7.755   9.387  14.993
ATOM   5800  H01 WTR  1450       7.127  10.090  15.161
ATOM   5801  H02 WTR  1450       7.775   9.306  14.040
TER   
ATOM   5802  O00 WTR  1451      -3.615   6.591   3.390
ATOM   5803  H01 WTR  1451      -3.694   6.119   2.561
ATOM   5804  H02 WTR  1451      -3.987   7.455   3.210
TER   
ATOM   5805  O00 WTR  1452     -14.475   7.667  10.777
ATOM   5806  H01 WTR  1452     -14.834   8.554  10.773
ATOM   5807  H02 WTR  1452     -14.580   7.362   9.876
TER   
ATOM   5808  O00 WTR  1453      -2.168   9.217  -0.996
ATOM   5809  H01 WTR  1453      -1.984   8.319  -0.722
ATOM   5810  H02 WTR  1453      -2.052   9.207  -1.946
TER   
ATOM   5811  O00 WTR  1454      18.044  12.476  -9.461
ATOM   5812  H01 WTR  1454      17.487  11.768  -9.136
ATOM   5813  H02 WTR  1454      18.574  12.069 -10.147
TER   
ATOM   5814  O00 WTR  1455      -0.848  12.543   7.986
ATOM   5815  H01 WTR  1455      -1.351  11.983   7.395
ATOM   5816  H02 WTR  1455      -1.297  13.388   7.957
TER   
ATOM   5817  O00 WTR  1456      18.654  10.647 -11.630
ATOM   5818  H01 WTR  1456      18.009  10.507 -10.937
ATOM   5819  H02 WTR  1456      18.609   9.854 -12.163
TER   
ATOM   5820  O00 WTR  1457       2.617  10.932   3.085
ATOM   5821  H01 WTR  1457       2.889  11.797   2.779
ATOM   5822  H02 WTR  1457       2.162  11.102   3.910
TER   
ATOM   5823  O00 WTR  1458      -0.446  11.276  -0.220
ATOM   5824  H01 WTR  1458       0.181  11.014   0.454
ATOM   5825  H02 WTR  1458      -0.942  10.480  -0.410
TER   
ATOM   5826  O00 WTR  1459       5.195  14.793   1.157
ATOM   5827  H01 WTR  1459       5.130  14.932   0.212
ATOM   5828  H02 WTR  1459       4.348  14.419   1.403
TER   
ATOM   5829  O00 WTR  1460      -4.743   8.700  15.226
ATOM   5830  H01 WTR  1460      -5.279   9.486  15.331
ATOM   5831  H02 WTR  1460      -3.842   9.022  15.219
TER   
ATOM   5832  O00 WTR  1461      12.564  11.027   7.873
ATOM   5833  H01 WTR  1461      13.229  10.954   7.189
ATOM   5834  H02 WTR  1461      12.214  11.913   7.773
TER   
ATOM   5835  O00 WTR  1462       6.165   7.478  16.561
ATOM   5836  H01 WTR  1462       5.374   7.919  16.871
ATOM   5837  H02 WTR  1462       6.506   8.052  15.875
TER   
ATOM   5838  O00 WTR  1463       7.985   9.273  12.047
ATOM   5839  H01 WTR  1463       8.028   9.625  11.158
ATOM   5840  H02 WTR  1463       8.846   8.881  12.192
TER   
ATOM   5841  O00 WTR  1464      17.321   6.400   6.360
ATOM   5842  H01 WTR  1464      17.933   6.231   5.643
ATOM   5843  H02 WTR  1464      16.720   5.656   6.344
TER   
ATOM   5844  O00 WTR  1465      14.506  11.102   5.911
ATOM   5845  H01 WTR  1465      14.326  11.083   4.971
ATOM   5846  H02 WTR  1465      15.131  10.390   6.050
TER   
ATOM   5847  O00 WTR  1466      13.349   4.466  10.227
ATOM   5848  H01 WTR  1466      12.515   4.857   9.966
ATOM   5849  H02 WTR  1466      13.934   5.212  10.358
TER   
ATOM   5850  O00 WTR  1467      10.985   5.633  15.048
ATOM   5851  H01 WTR  1467      11.464   5.996  14.303
ATOM   5852  H02 WTR  1467      10.570   6.391  15.459
TER   
ATOM   5853  O00 WTR  1468      13.711   7.614  16.365
ATOM   5854  H01 WTR  1468      13.533   7.870  15.460
ATOM   5855  H02 WTR  1468      13.410   6.708  16.423
TER   
ATOM   5856  O00 WTR  1469     -11.365 -24.414  12.190
ATOM   5857  H01 WTR  1469     -11.379 -24.529  13.140
ATOM   5858  H02 WTR  1469     -12.202 -24.771  11.893
TER   
ATOM   5859  O00 WTR  1470      -4.499 -22.077  20.037
ATOM   5860  H01 WTR  1470      -5.158 -22.225  20.715
ATOM   5861  H02 WTR  1470      -4.512 -22.877  19.511
TER   
ATOM   5862  O00 WTR  1471      13.449 -14.312  14.505
ATOM   5863  H01 WTR  1471      14.140 -14.909  14.792
ATOM   5864  H02 WTR  1471      13.199 -14.633  13.639
TER   
ATOM   5865  O00 WTR  1472       0.640 -21.516  14.388
ATOM   5866  H01 WTR  1472       0.896 -21.190  15.251
ATOM   5867  H02 WTR  1472       0.726 -22.467  14.456
TER   
ATOM   5868  O00 WTR  1473      -2.819 -28.705  15.758
ATOM   5869  H01 WTR  1473      -3.390 -28.029  15.393
ATOM   5870  H02 WTR  1473      -3.349 -29.502  15.739
TER   
ATOM   5871  O00 WTR  1474      -7.990 -25.426  13.233
ATOM   5872  H01 WTR  1474      -8.439 -26.223  13.516
ATOM   5873  H02 WTR  1474      -7.608 -25.069  14.035
TER   
ATOM   5874  O00 WTR  1475       0.018 -19.562  21.747
ATOM   5875  H01 WTR  1475       0.900 -19.831  21.493
ATOM   5876  H02 WTR  1475      -0.561 -20.164  21.278
TER   
ATOM   5877  O00 WTR  1476      -6.567 -24.195  15.242
ATOM   5878  H01 WTR  1476      -6.704 -23.291  14.957
ATOM   5879  H02 WTR  1476      -6.934 -24.227  16.125
TER   
ATOM   5880  O00 WTR  1477      -5.367 -25.794  11.700
ATOM   5881  H01 WTR  1477      -4.516 -25.541  12.056
ATOM   5882  H02 WTR  1477      -5.992 -25.570  12.390
TER   
ATOM   5883  O00 WTR  1478      -5.334 -17.834  22.529
ATOM   5884  H01 WTR  1478      -4.948 -17.355  21.796
ATOM   5885  H02 WTR  1478      -5.205 -17.261  23.285
TER   
ATOM   5886  O00 WTR  1479      -3.817 -22.112  13.386
ATOM   5887  H01 WTR  1479      -3.550 -22.951  13.011
ATOM   5888  H02 WTR  1479      -3.036 -21.563  13.327
TER   
ATOM   5889  O00 WTR  1480      -7.427 -18.605  18.998
ATOM   5890  H01 WTR  1480      -6.587 -18.799  18.581
ATOM   5891  H02 WTR  1480      -7.233 -18.599  19.936
TER   
ATOM   5892  O00 WTR  1481      -1.861 -20.492  13.093
ATOM   5893  H01 WTR  1481      -1.843 -20.857  12.208
ATOM   5894  H02 WTR  1481      -1.138 -20.926  13.546
TER   
ATOM   5895  O00 WTR  1482      -5.588 -20.452  17.610
ATOM   5896  H01 WTR  1482      -5.200 -20.905  18.358
ATOM   5897  H02 WTR  1482      -6.467 -20.824  17.534
TER   
ATOM   5898  O00 WTR  1483       2.364 -20.195  20.507
ATOM   5899  H01 WTR  1483       2.013 -19.547  19.896
ATOM   5900  H02 WTR  1483       3.212 -19.838  20.773
TER   
ATOM   5901  O00 WTR  1484      -1.385 -23.222  17.258
ATOM   5902  H01 WTR  1484      -1.381 -23.837  16.524
ATOM   5903  H02 WTR  1484      -1.107 -23.744  18.011
TER   
ATOM   5904  O00 WTR  1485       3.481 -21.348  13.768
ATOM   5905  H01 WTR  1485       2.570 -21.405  14.056
ATOM   5906  H02 WTR  1485       3.429 -21.017  12.872
TER   
ATOM   5907  O00 WTR  1486       5.686 -21.817  16.956
ATOM   5908  H01 WTR  1486       5.059 -22.537  16.895
ATOM   5909  H02 WTR  1486       5.797 -21.518  16.054
TER   
ATOM   5910  O00 WTR  1487      -0.501 -26.081  18.660
ATOM   5911  H01 WTR  1487      -1.165 -26.087  19.349
ATOM   5912  H02 WTR  1487       0.068 -25.344  18.881
TER   
ATOM   5913  O00 WTR  1488       6.162 -15.115  21.259
ATOM   5914  H01 WTR  1488       7.112 -15.031  21.170
ATOM   5915  H02 WTR  1488       5.889 -14.306  21.691
TER   
ATOM   5916  O00 WTR  1489      14.763 -18.112  12.678
ATOM   5917  H01 WTR  1489      15.155 -17.672  11.924
ATOM   5918  H02 WTR  1489      13.912 -18.417  12.362
TER   
ATOM   5919  O00 WTR  1490       2.350 -22.746  19.215
ATOM   5920  H01 WTR  1490       2.681 -22.021  19.745
ATOM   5921  H02 WTR  1490       1.952 -22.325  18.453
TER   
ATOM   5922  O00 WTR  1491       1.679 -29.555  17.161
ATOM   5923  H01 WTR  1491       1.470 -30.480  17.026
ATOM   5924  H02 WTR  1491       0.868 -29.093  16.951
TER   
ATOM   5925  O00 WTR  1492       4.028 -23.881  17.469
ATOM   5926  H01 WTR  1492       3.490 -23.665  18.231
ATOM   5927  H02 WTR  1492       4.918 -23.948  17.815
TER   
ATOM   5928  O00 WTR  1493       3.968 -27.890  15.471
ATOM   5929  H01 WTR  1493       3.617 -27.003  15.551
ATOM   5930  H02 WTR  1493       3.412 -28.420  16.043
TER   
ATOM   5931  O00 WTR  1494      -0.902 -18.226  23.982
ATOM   5932  H01 WTR  1494      -1.754 -18.487  24.330
ATOM   5933  H02 WTR  1494      -0.742 -18.833  23.259
TER   
ATOM   5934  O00 WTR  1495      -0.761 -27.387  12.958
ATOM   5935  H01 WTR  1495       0.082 -27.640  13.332
ATOM   5936  H02 WTR  1495      -0.554 -27.105  12.067
TER   
ATOM   5937  O00 WTR  1496       1.840 -14.578  23.099
ATOM   5938  H01 WTR  1496       1.463 -13.992  22.443
ATOM   5939  H02 WTR  1496       1.085 -15.006  23.501
TER   
ATOM   5940  O00 WTR  1497       2.748 -16.474  20.930
ATOM   5941  H01 WTR  1497       2.769 -16.015  21.770
ATOM   5942  H02 WTR  1497       3.368 -17.196  21.035
TER   
ATOM   5943  O00 WTR  1498      15.038 -16.550  15.118
ATOM   5944  H01 WTR  1498      14.286 -16.851  15.628
ATOM   5945  H02 WTR  1498      15.272 -17.299  14.570
TER   
ATOM   5946  O00 WTR  1499     -15.588 -21.946   8.585
ATOM   5947  H01 WTR  1499     -15.605 -22.887   8.409
ATOM   5948  H02 WTR  1499     -15.206 -21.873   9.460
TER   
ATOM   5949  O00 WTR  1500     -11.203 -15.702  21.178
ATOM   5950  H01 WTR  1500     -11.315 -15.242  22.010
ATOM   5951  H02 WTR  1500     -12.038 -15.584  20.725
TER   
ATOM   5952  O00 WTR  1501     -21.241 -10.476  12.853
ATOM   5953  H01 WTR  1501     -22.078 -10.329  13.294
ATOM   5954  H02 WTR  1501     -20.654  -9.819  13.229
TER   
ATOM   5955  O00 WTR  1502     -12.770 -18.465  15.526
ATOM   5956  H01 WTR  1502     -12.983 -17.882  16.255
ATOM   5957  H02 WTR  1502     -11.976 -18.091  15.145
TER   
ATOM   5958  O00 WTR  1503     -15.917   0.627  11.110
ATOM   5959  H01 WTR  1503     -16.230   1.282  11.734
ATOM   5960  H02 WTR  1503     -15.375   1.122  10.495
TER   
ATOM   5961  O00 WTR  1504     -19.659  -7.325  16.391
ATOM   5962  H01 WTR  1504     -19.511  -6.386  16.282
ATOM   5963  H02 WTR  1504     -20.017  -7.410  17.275
TER   
ATOM   5964  O00 WTR  1505     -22.654   2.310  14.594
ATOM   5965  H01 WTR  1505     -23.002   2.893  15.269
ATOM   5966  H02 WTR  1505     -21.730   2.203  14.823
TER   
ATOM   5967  O00 WTR  1506     -17.568 -17.722   8.976
ATOM   5968  H01 WTR  1506     -17.612 -18.668   8.843
ATOM   5969  H02 WTR  1506     -17.111 -17.617   9.810
TER   
ATOM   5970  O00 WTR  1507     -12.055 -15.745  16.672
ATOM   5971  H01 WTR  1507     -11.336 -16.205  17.104
ATOM   5972  H02 WTR  1507     -12.514 -15.295  17.381
TER   
ATOM   5973  O00 WTR  1508     -14.350 -10.431  17.801
ATOM   5974  H01 WTR  1508     -14.980 -10.207  18.486
ATOM   5975  H02 WTR  1508     -13.535 -10.604  18.272
TER   
ATOM   5976  O00 WTR  1509     -13.504 -15.543  14.176
ATOM   5977  H01 WTR  1509     -13.370 -16.063  13.384
ATOM   5978  H02 WTR  1509     -12.912 -15.931  14.821
TER   
ATOM   5979  O00 WTR  1510     -16.245 -15.062  13.708
ATOM   5980  H01 WTR  1510     -15.302 -15.127  13.552
ATOM   5981  H02 WTR  1510     -16.610 -14.791  12.866
TER   
ATOM   5982  O00 WTR  1511     -15.998 -24.403   7.482
ATOM   5983  H01 WTR  1511     -16.827 -24.013   7.207
ATOM   5984  H02 WTR  1511     -15.589 -24.698   6.669
TER   
ATOM   5985  O00 WTR  1512     -13.800 -15.364  20.482
ATOM   5986  H01 WTR  1512     -14.636 -15.189  20.914
ATOM   5987  H02 WTR  1512     -14.018 -15.969  19.773
TER   
ATOM   5988  O00 WTR  1513      -6.655  -9.685  16.397
ATOM   5989  H01 WTR  1513      -7.473  -9.449  15.960
ATOM   5990  H02 WTR  1513      -5.970  -9.436  15.776
TER   
ATOM   5991  O00 WTR  1514     -15.780 -14.529   8.959
ATOM   5992  H01 WTR  1514     -16.179 -13.659   8.969
ATOM   5993  H02 WTR  1514     -16.236 -14.994   8.258
TER   
ATOM   5994  O00 WTR  1515     -15.760  -5.888  11.205
ATOM   5995  H01 WTR  1515     -15.615  -6.245  10.329
ATOM   5996  H02 WTR  1515     -14.942  -6.058  11.672
TER   
ATOM   5997  O00 WTR  1516     -14.702  -2.152  18.944
ATOM   5998  H01 WTR  1516     -15.163  -1.496  18.422
ATOM   5999  H02 WTR  1516     -15.388  -2.756  19.231
TER   
ATOM   6000  O00 WTR  1517     -13.964  -8.582  15.910
ATOM   6001  H01 WTR  1517     -14.207  -7.802  16.410
ATOM   6002  H02 WTR  1517     -13.764  -9.240  16.576
TER   
ATOM   6003  O00 WTR  1518      -6.186 -14.428  22.231
ATOM   6004  H01 WTR  1518      -5.880 -14.532  21.330
ATOM   6005  H02 WTR  1518      -5.724 -13.654  22.554
TER   
ATOM   6006  O00 WTR  1519     -17.366  -4.887  16.817
ATOM   6007  H01 WTR  1519     -17.981  -4.485  16.204
ATOM   6008  H02 WTR  1519     -16.824  -5.459  16.274
TER   
ATOM   6009  O00 WTR  1520     -12.976 -13.700  18.295
ATOM   6010  H01 WTR  1520     -13.240 -13.994  19.167
ATOM   6011  H02 WTR  1520     -13.748 -13.250  17.951
TER   
ATOM   6012  O00 WTR  1521     -15.243 -16.717  16.226
ATOM   6013  H01 WTR  1521     -14.496 -16.557  15.649
ATOM   6014  H02 WTR  1521     -16.009 -16.516  15.688
TER   
ATOM   6015  O00 WTR  1522     -15.493  -5.803  14.763
ATOM   6016  H01 WTR  1522     -14.806  -6.394  14.455
ATOM   6017  H02 WTR  1522     -15.312  -4.973  14.322
TER   
ATOM   6018  O00 WTR  1523     -15.627 -13.307  21.926
ATOM   6019  H01 WTR  1523     -15.282 -12.555  21.444
ATOM   6020  H02 WTR  1523     -16.155 -12.923  22.625
TER   
ATOM   6021  O00 WTR  1524     -16.163   3.300  12.914
ATOM   6022  H01 WTR  1524     -15.858   4.054  13.419
ATOM   6023  H02 WTR  1524     -16.418   2.657  13.575
TER   
ATOM   6024  O00 WTR  1525     -11.806  -3.668  11.607
ATOM   6025  H01 WTR  1525     -11.362  -2.962  11.138
ATOM   6026  H02 WTR  1525     -11.236  -4.429  11.490
TER   
ATOM   6027  O00 WTR  1526     -19.601  -4.422  15.085
ATOM   6028  H01 WTR  1526     -19.334  -4.763  14.231
ATOM   6029  H02 WTR  1526     -20.136  -3.655  14.880
TER   
ATOM   6030  O00 WTR  1527     -17.597  -1.446  10.286
ATOM   6031  H01 WTR  1527     -17.043  -0.760  10.659
ATOM   6032  H02 WTR  1527     -18.372  -1.459  10.847
TER   
ATOM   6033  O00 WTR  1528     -14.297   6.795   7.897
ATOM   6034  H01 WTR  1528     -14.920   6.676   7.181
ATOM   6035  H02 WTR  1528     -13.571   7.281   7.505
TER   
ATOM   6036  O00 WTR  1529     -17.466   4.320  10.562
ATOM   6037  H01 WTR  1529     -18.371   4.060  10.735
ATOM   6038  H02 WTR  1529     -17.009   4.162  11.387
TER   
ATOM   6039  O00 WTR  1530     -15.596 -19.633  14.451
ATOM   6040  H01 WTR  1530     -15.024 -19.119  15.021
ATOM   6041  H02 WTR  1530     -15.010 -20.260  14.026
TER   
ATOM   6042  O00 WTR  1531     -12.123  -2.753  17.795
ATOM   6043  H01 WTR  1531     -11.760  -1.870  17.858
ATOM   6044  H02 WTR  1531     -12.995  -2.683  18.183
TER   
ATOM   6045  O00 WTR  1532     -10.360   0.873  11.898
ATOM   6046  H01 WTR  1532     -10.849   1.374  11.245
ATOM   6047  H02 WTR  1532     -11.002   0.676  12.580
TER   
ATOM   6048  O00 WTR  1533     -17.342   0.342  14.657
ATOM   6049  H01 WTR  1533     -16.921   0.169  15.499
ATOM   6050  H02 WTR  1533     -17.133  -0.425  14.123
TER   
ATOM   6051  O00 WTR  1534       1.312 -17.057   8.182
ATOM   6052  H01 WTR  1534       0.370 -17.192   8.280
ATOM   6053  H02 WTR  1534       1.705 -17.879   8.475
TER   
ATOM   6054  O00 WTR  1535     -14.404  -3.358  13.600
ATOM   6055  H01 WTR  1535     -14.121  -3.138  12.712
ATOM   6056  H02 WTR  1535     -13.609  -3.287  14.129
TER   
ATOM   6057  O00 WTR  1536       0.052 -17.952  12.464
ATOM   6058  H01 WTR  1536       0.298 -17.853  13.384
ATOM   6059  H02 WTR  1536       0.194 -17.086  12.083
TER   
ATOM   6060  O00 WTR  1537     -11.009 -18.715  20.349
ATOM   6061  H01 WTR  1537     -10.089 -18.906  20.532
ATOM   6062  H02 WTR  1537     -11.168 -17.871  20.771
TER   
ATOM   6063  O00 WTR  1538     -12.475 -16.177   7.265
ATOM   6064  H01 WTR  1538     -12.642 -16.042   8.198
ATOM   6065  H02 WTR  1538     -13.342 -16.156   6.860
TER   
ATOM   6066  O00 WTR  1539      15.000 -12.181  11.128
ATOM   6067  H01 WTR  1539      15.508 -11.374  11.043
ATOM   6068  H02 WTR  1539      15.659 -12.873  11.190
TER   
ATOM   6069  O00 WTR  1540       5.770   0.248  20.769
ATOM   6070  H01 WTR  1540       5.149  -0.152  21.377
ATOM   6071  H02 WTR  1540       6.316  -0.480  20.471
TER   
ATOM   6072  O00 WTR  1541       1.520  -4.045  15.926
ATOM   6073  H01 WTR  1541       0.964  -3.917  16.695
ATOM   6074  H02 WTR  1541       1.429  -3.233  15.427
TER   
ATOM   6075  O00 WTR  1542       1.485 -15.417  15.979
ATOM   6076  H01 WTR  1542       0.851 -15.674  16.648
ATOM   6077  H02 WTR  1542       1.054 -14.708  15.500
TER   
ATOM   6078  O00 WTR  1543       7.060 -20.355  12.576
ATOM   6079  H01 WTR  1543       7.934 -20.746  12.582
ATOM   6080  H02 WTR  1543       6.615 -20.773  11.839
TER   
ATOM   6081  O00 WTR  1544      -2.659 -17.923  12.493
ATOM   6082  H01 WTR  1544      -1.719 -17.745  12.497
ATOM   6083  H02 WTR  1544      -2.780 -18.591  13.168
TER   
ATOM   6084  O00 WTR  1545       8.805 -10.005   9.562
ATOM   6085  H01 WTR  1545       7.869  -9.840   9.449
ATOM   6086  H02 WTR  1545       8.914 -10.133  10.504
TER   
ATOM   6087  O00 WTR  1546     -17.933  -6.171  18.875
ATOM   6088  H01 WTR  1546     -18.475  -6.873  18.514
ATOM   6089  H02 WTR  1546     -17.829  -5.552  18.153
TER   
ATOM   6090  O00 WTR  1547      -5.103  -7.429  22.910
ATOM   6091  H01 WTR  1547      -4.596  -7.632  23.696
ATOM   6092  H02 WTR  1547      -5.365  -6.515  23.023
TER   
ATOM   6093  O00 WTR  1548      -8.393  -3.558  13.593
ATOM   6094  H01 WTR  1548      -9.250  -3.275  13.910
ATOM   6095  H02 WTR  1548      -7.776  -3.236  14.251
TER   
ATOM   6096  O00 WTR  1549       9.474  -4.140  13.368
ATOM   6097  H01 WTR  1549       9.653  -5.015  13.715
ATOM   6098  H02 WTR  1549       8.999  -4.298  12.552
TER   
ATOM   6099  O00 WTR  1550       7.964  -6.247  17.529
ATOM   6100  H01 WTR  1550       7.022  -6.405  17.586
ATOM   6101  H02 WTR  1550       8.041  -5.305  17.378
TER   
ATOM   6102  O00 WTR  1551      -7.835   1.309  13.683
ATOM   6103  H01 WTR  1551      -7.693   0.969  14.566
ATOM   6104  H02 WTR  1551      -8.526   0.754  13.320
TER   
ATOM   6105  O00 WTR  1552      -4.465 -11.774  15.274
ATOM   6106  H01 WTR  1552      -4.238 -12.423  14.608
ATOM   6107  H02 WTR  1552      -3.719 -11.776  15.874
TER   
ATOM   6108  O00 WTR  1553       7.748   1.169  17.384
ATOM   6109  H01 WTR  1553       7.056   0.982  16.749
ATOM   6110  H02 WTR  1553       8.555   1.156  16.870
TER   
ATOM   6111  O00 WTR  1554      -4.271  -8.943  25.227
ATOM   6112  H01 WTR  1554      -4.842  -9.431  25.821
ATOM   6113  H02 WTR  1554      -3.391  -9.268  25.419
TER   
ATOM   6114  O00 WTR  1555      -9.603 -12.445  23.947
ATOM   6115  H01 WTR  1555      -8.728 -12.237  24.275
ATOM   6116  H02 WTR  1555      -9.448 -13.020  23.198
TER   
ATOM   6117  O00 WTR  1556      -5.589 -10.937  26.141
ATOM   6118  H01 WTR  1556      -4.764 -11.421  26.102
ATOM   6119  H02 WTR  1556      -6.013 -11.251  26.941
TER   
ATOM   6120  O00 WTR  1557      -5.799 -13.596  16.790
ATOM   6121  H01 WTR  1557      -6.579 -13.096  17.030
ATOM   6122  H02 WTR  1557      -5.269 -12.985  16.279
TER   
ATOM   6123  O00 WTR  1558      -4.120 -24.019  18.269
ATOM   6124  H01 WTR  1558      -3.302 -23.647  17.940
ATOM   6125  H02 WTR  1558      -4.348 -24.697  17.632
TER   
ATOM   6126  O00 WTR  1559      -8.192 -21.793  17.002
ATOM   6127  H01 WTR  1559      -8.229 -21.191  16.258
ATOM   6128  H02 WTR  1559      -8.481 -21.268  17.748
TER   
ATOM   6129  O00 WTR  1560      -3.010 -15.111  16.996
ATOM   6130  H01 WTR  1560      -3.948 -14.962  16.880
ATOM   6131  H02 WTR  1560      -2.951 -15.995  17.360
TER   
ATOM   6132  O00 WTR  1561     -10.538  -8.843  17.176
ATOM   6133  H01 WTR  1561     -10.763  -8.748  16.251
ATOM   6134  H02 WTR  1561     -10.533  -7.948  17.515
TER   
ATOM   6135  O00 WTR  1562      -4.721 -12.322  22.890
ATOM   6136  H01 WTR  1562      -4.708 -12.027  21.979
ATOM   6137  H02 WTR  1562      -5.496 -11.906  23.266
TER   
ATOM   6138  O00 WTR  1563      -7.696 -19.219  21.771
ATOM   6139  H01 WTR  1563      -8.294 -19.055  22.501
ATOM   6140  H02 WTR  1563      -6.823 -19.177  22.161
TER   
ATOM   6141  O00 WTR  1564      -2.403 -11.228  17.154
ATOM   6142  H01 WTR  1564      -1.949 -10.878  16.388
ATOM   6143  H02 WTR  1564      -3.010 -10.534  17.411
TER   
ATOM   6144  O00 WTR  1565      -2.823 -13.179  18.942
ATOM   6145  H01 WTR  1565      -3.185 -13.832  18.343
ATOM   6146  H02 WTR  1565      -2.467 -12.500  18.370
TER   
ATOM   6147  O00 WTR  1566      -9.167 -13.649  21.539
ATOM   6148  H01 WTR  1566      -8.412 -13.967  22.033
ATOM   6149  H02 WTR  1566      -9.542 -14.435  21.141
TER   
ATOM   6150  O00 WTR  1567      -7.099 -11.605  23.831
ATOM   6151  H01 WTR  1567      -6.555 -11.353  24.578
ATOM   6152  H02 WTR  1567      -7.237 -10.789  23.349
TER   
ATOM   6153  O00 WTR  1568     -11.406 -11.136  18.527
ATOM   6154  H01 WTR  1568     -11.464 -11.854  17.896
ATOM   6155  H02 WTR  1568     -10.995 -10.422  18.040
TER   
ATOM   6156  O00 WTR  1569      -4.193  -6.953  20.181
ATOM   6157  H01 WTR  1569      -4.266  -7.294  21.073
ATOM   6158  H02 WTR  1569      -5.025  -6.506  20.026
TER   
ATOM   6159  O00 WTR  1570     -10.491 -17.585  17.792
ATOM   6160  H01 WTR  1570     -10.132 -18.091  17.063
ATOM   6161  H02 WTR  1570     -10.676 -18.237  18.468
TER   
ATOM   6162  O00 WTR  1571      -6.718 -10.122  19.275
ATOM   6163  H01 WTR  1571      -6.572 -10.068  18.331
ATOM   6164  H02 WTR  1571      -7.543 -10.598  19.364
TER   
ATOM   6165  O00 WTR  1572       3.496  -8.126  12.880
ATOM   6166  H01 WTR  1572       3.494  -8.224  13.832
ATOM   6167  H02 WTR  1572       3.421  -7.183  12.735
TER   
ATOM   6168  O00 WTR  1573      -8.147 -12.486  17.008
ATOM   6169  H01 WTR  1573      -8.358 -12.203  17.898
ATOM   6170  H02 WTR  1573      -8.974 -12.818  16.659
TER   
ATOM   6171  O00 WTR  1574      -0.462 -16.886  17.477
ATOM   6172  H01 WTR  1574      -1.374 -17.150  17.603
ATOM   6173  H02 WTR  1574       0.028 -17.406  18.114
TER   
ATOM   6174  O00 WTR  1575      -3.986 -19.803  15.418
ATOM   6175  H01 WTR  1575      -4.136 -20.539  14.825
ATOM   6176  H02 WTR  1575      -4.608 -19.940  16.133
TER   
ATOM   6177  O00 WTR  1576      -1.669 -10.317  25.711
ATOM   6178  H01 WTR  1576      -1.688 -10.552  26.638
ATOM   6179  H02 WTR  1576      -0.738 -10.257  25.497
TER   
ATOM   6180  O00 WTR  1577      -9.835  -4.095  18.683
ATOM   6181  H01 WTR  1577     -10.128  -4.732  19.334
ATOM   6182  H02 WTR  1577     -10.625  -3.605  18.454
TER   
ATOM   6183  O00 WTR  1578      -5.997   1.390  20.409
ATOM   6184  H01 WTR  1578      -6.699   1.265  21.048
ATOM   6185  H02 WTR  1578      -5.314   1.856  20.891
TER   
ATOM   6186  O00 WTR  1579      -8.130 -16.238  17.374
ATOM   6187  H01 WTR  1579      -9.020 -16.178  17.723
ATOM   6188  H02 WTR  1579      -7.718 -16.934  17.887
TER   
ATOM   6189  O00 WTR  1580       1.144 -20.898  17.260
ATOM   6190  H01 WTR  1580       0.259 -20.689  16.962
ATOM   6191  H02 WTR  1580       1.680 -20.166  16.954
TER   
ATOM   6192  O00 WTR  1581      -1.686 -20.935  20.051
ATOM   6193  H01 WTR  1581      -1.572 -20.197  19.451
ATOM   6194  H02 WTR  1581      -2.622 -21.132  20.014
TER   
ATOM   6195  O00 WTR  1582      -2.238 -12.901  22.119
ATOM   6196  H01 WTR  1582      -1.948 -12.236  21.494
ATOM   6197  H02 WTR  1582      -3.122 -12.629  22.366
TER   
ATOM   6198  O00 WTR  1583     -14.192 -17.065  18.528
ATOM   6199  H01 WTR  1583     -14.285 -17.944  18.894
ATOM   6200  H02 WTR  1583     -14.874 -17.010  17.858
TER   
ATOM   6201  O00 WTR  1584       0.082 -21.460   8.518
ATOM   6202  H01 WTR  1584      -0.028 -20.932   9.309
ATOM   6203  H02 WTR  1584       0.081 -20.824   7.803
TER   
ATOM   6204  O00 WTR  1585     -11.375 -11.198  22.221
ATOM   6205  H01 WTR  1585     -12.306 -11.253  22.437
ATOM   6206  H02 WTR  1585     -10.931 -11.592  22.973
TER   
ATOM   6207  O00 WTR  1586      -5.896 -17.089  15.733
ATOM   6208  H01 WTR  1586      -6.743 -16.974  16.164
ATOM   6209  H02 WTR  1586      -5.960 -17.941  15.301
TER   
ATOM   6210  O00 WTR  1587       0.672 -17.780  19.880
ATOM   6211  H01 WTR  1587       0.242 -18.250  20.595
ATOM   6212  H02 WTR  1587       1.430 -17.363  20.287
TER   
ATOM   6213  O00 WTR  1588      -6.728 -19.272  14.044
ATOM   6214  H01 WTR  1588      -6.707 -19.155  13.095
ATOM   6215  H02 WTR  1588      -7.639 -19.494  14.239
TER   
ATOM   6216  O00 WTR  1589     -15.696  -8.468  19.904
ATOM   6217  H01 WTR  1589     -16.365  -7.867  20.234
ATOM   6218  H02 WTR  1589     -15.182  -7.942  19.293
TER   
ATOM   6219  O00 WTR  1590      -4.832  -3.381  21.159
ATOM   6220  H01 WTR  1590      -5.264  -4.024  20.597
ATOM   6221  H02 WTR  1590      -5.177  -2.537  20.867
TER   
ATOM   6222  O00 WTR  1591      -5.045 -15.759  24.355
ATOM   6223  H01 WTR  1591      -4.127 -15.834  24.094
ATOM   6224  H02 WTR  1591      -5.464 -15.300  23.626
TER   
ATOM   6225  O00 WTR  1592       4.739 -10.251  11.729
ATOM   6226  H01 WTR  1592       4.275  -9.515  12.130
ATOM   6227  H02 WTR  1592       5.485 -10.408  12.308
TER   
ATOM   6228  O00 WTR  1593     -19.433  -8.601  13.856
ATOM   6229  H01 WTR  1593     -19.358  -8.234  14.737
ATOM   6230  H02 WTR  1593     -18.595  -9.037  13.704
TER   
ATOM   6231  O00 WTR  1594      -6.044 -13.284  12.078
ATOM   6232  H01 WTR  1594      -6.463 -13.240  12.938
ATOM   6233  H02 WTR  1594      -6.376 -12.518  11.610
TER   
ATOM   6234  O00 WTR  1595      -4.755 -11.985  20.231
ATOM   6235  H01 WTR  1595      -5.298 -11.458  19.644
ATOM   6236  H02 WTR  1595      -3.985 -12.210  19.708
TER   
ATOM   6237  O00 WTR  1596     -11.621  -7.021  19.016
ATOM   6238  H01 WTR  1596     -10.759  -7.020  19.433
ATOM   6239  H02 WTR  1596     -11.864  -7.946  18.970
TER   
ATOM   6240  O00 WTR  1597      -3.601  -9.134  18.633
ATOM   6241  H01 WTR  1597      -3.154  -9.675  19.284
ATOM   6242  H02 WTR  1597      -4.018  -8.440  19.144
TER   
ATOM   6243  O00 WTR  1598      -5.128  -5.178  14.971
ATOM   6244  H01 WTR  1598      -4.226  -5.493  14.914
ATOM   6245  H02 WTR  1598      -5.555  -5.783  15.578
TER   
ATOM   6246  O00 WTR  1599      -2.872   0.785  19.094
ATOM   6247  H01 WTR  1599      -1.919   0.875  19.101
ATOM   6248  H02 WTR  1599      -3.177   1.422  19.740
TER   
ATOM   6249  O00 WTR  1600      -2.615  -4.610  19.523
ATOM   6250  H01 WTR  1600      -2.305  -4.167  20.313
ATOM   6251  H02 WTR  1600      -3.073  -5.386  19.847
TER   
ATOM   6252  O00 WTR  1601      -3.212 -12.530  25.594
ATOM   6253  H01 WTR  1601      -2.651 -11.806  25.318
ATOM   6254  H02 WTR  1601      -3.522 -12.919  24.776
TER   
ATOM   6255  O00 WTR  1602       6.015 -14.784  25.744
ATOM   6256  H01 WTR  1602       6.201 -14.168  26.453
ATOM   6257  H02 WTR  1602       6.867 -14.952  25.342
TER   
ATOM   6258  O00 WTR  1603       5.583  -9.146  17.989
ATOM   6259  H01 WTR  1603       6.529  -9.225  17.867
ATOM   6260  H02 WTR  1603       5.400  -9.653  18.780
TER   
ATOM   6261  O00 WTR  1604       4.324  -8.692  15.516
ATOM   6262  H01 WTR  1604       4.447  -8.958  16.427
ATOM   6263  H02 WTR  1604       5.202  -8.456  15.215
TER   
ATOM   6264  O00 WTR  1605       3.224 -15.035  18.248
ATOM   6265  H01 WTR  1605       2.733 -15.647  18.795
ATOM   6266  H02 WTR  1605       2.765 -15.042  17.408
TER   
ATOM   6267  O00 WTR  1606      13.980   4.031  14.323
ATOM   6268  H01 WTR  1606      13.466   3.457  14.891
ATOM   6269  H02 WTR  1606      14.503   4.560  14.926
TER   
ATOM   6270  O00 WTR  1607      -1.398 -15.078  20.349
ATOM   6271  H01 WTR  1607      -1.723 -14.452  19.702
ATOM   6272  H02 WTR  1607      -0.679 -15.529  19.907
TER   
ATOM   6273  O00 WTR  1608       8.103 -10.649  18.186
ATOM   6274  H01 WTR  1608       8.856 -10.380  18.713
ATOM   6275  H02 WTR  1608       8.031 -11.592  18.336
TER   
ATOM   6276  O00 WTR  1609      -1.235 -11.134  14.756
ATOM   6277  H01 WTR  1609      -0.951 -10.501  14.097
ATOM   6278  H02 WTR  1609      -0.429 -11.395  15.202
TER   
ATOM   6279  O00 WTR  1610      12.987  -9.662  19.400
ATOM   6280  H01 WTR  1610      13.219  -8.816  19.015
ATOM   6281  H02 WTR  1610      13.824 -10.114  19.505
TER   
ATOM   6282  O00 WTR  1611      -3.318 -13.732  13.682
ATOM   6283  H01 WTR  1611      -3.770 -14.564  13.828
ATOM   6284  H02 WTR  1611      -2.486 -13.827  14.146
TER   
ATOM   6285  O00 WTR  1612       0.746 -10.711  18.454
ATOM   6286  H01 WTR  1612       0.859  -9.771  18.315
ATOM   6287  H02 WTR  1612       1.631 -11.037  18.621
TER   
ATOM   6288  O00 WTR  1613       5.780 -20.148  14.906
ATOM   6289  H01 WTR  1613       4.902 -20.448  14.673
ATOM   6290  H02 WTR  1613       6.331 -20.422  14.173
TER   
ATOM   6291  O00 WTR  1614       7.205 -17.283  17.954
ATOM   6292  H01 WTR  1614       6.585 -16.615  18.245
ATOM   6293  H02 WTR  1614       7.372 -17.072  17.035
TER   
ATOM   6294  O00 WTR  1615       8.874 -14.642  21.001
ATOM   6295  H01 WTR  1615       9.498 -13.969  21.275
ATOM   6296  H02 WTR  1615       9.390 -15.246  20.468
TER   
ATOM   6297  O00 WTR  1616      -2.412 -15.577  23.168
ATOM   6298  H01 WTR  1616      -1.692 -16.172  22.960
ATOM   6299  H02 WTR  1616      -2.273 -14.823  22.596
TER   
ATOM   6300  O00 WTR  1617       1.580  -5.369  19.633
ATOM   6301  H01 WTR  1617       1.194  -6.001  20.239
ATOM   6302  H02 WTR  1617       0.852  -5.100  19.072
TER   
ATOM   6303  O00 WTR  1618       9.097 -10.426  12.124
ATOM   6304  H01 WTR  1618      10.019 -10.673  12.204
ATOM   6305  H02 WTR  1618       9.083  -9.487  12.309
TER   
ATOM   6306  O00 WTR  1619      -2.947 -17.478  18.149
ATOM   6307  H01 WTR  1619      -3.301 -17.346  19.028
ATOM   6308  H02 WTR  1619      -3.310 -18.317  17.867
TER   
ATOM   6309  O00 WTR  1620       9.415  -7.207  19.689
ATOM   6310  H01 WTR  1620       8.538  -7.320  20.053
ATOM   6311  H02 WTR  1620       9.270  -7.045  18.756
TER   
ATOM   6312  O00 WTR  1621      -1.313 -14.879  10.005
ATOM   6313  H01 WTR  1621      -0.832 -14.970  10.828
ATOM   6314  H02 WTR  1621      -1.499 -15.778   9.735
TER   
ATOM   6315  O00 WTR  1622       5.090 -10.951  20.111
ATOM   6316  H01 WTR  1622       4.285 -11.461  20.022
ATOM   6317  H02 WTR  1622       5.762 -11.491  19.694
TER   
ATOM   6318  O00 WTR  1623      -6.657 -14.507   9.321
ATOM   6319  H01 WTR  1623      -6.727 -14.652  10.264
ATOM   6320  H02 WTR  1623      -7.336 -15.066   8.941
TER   
ATOM   6321  O00 WTR  1624       0.178 -15.898  24.859
ATOM   6322  H01 WTR  1624      -0.184 -16.781  24.790
ATOM   6323  H02 WTR  1624       0.984 -16.008  25.365
TER   
ATOM   6324  O00 WTR  1625      16.816 -10.207  11.491
ATOM   6325  H01 WTR  1625      17.338 -10.293  10.693
ATOM   6326  H02 WTR  1625      16.350  -9.377  11.383
TER   
ATOM   6327  O00 WTR  1626       1.698 -13.097  12.887
ATOM   6328  H01 WTR  1626       1.603 -12.157  13.037
ATOM   6329  H02 WTR  1626       2.622 -13.213  12.666
TER   
ATOM   6330  O00 WTR  1627       4.761 -18.394  21.018
ATOM   6331  H01 WTR  1627       5.068 -18.656  20.150
ATOM   6332  H02 WTR  1627       5.376 -17.715  21.295
TER   
ATOM   6333  O00 WTR  1628       8.202 -13.351  18.546
ATOM   6334  H01 WTR  1628       7.444 -13.914  18.702
ATOM   6335  H02 WTR  1628       8.774 -13.504  19.298
TER   
ATOM   6336  O00 WTR  1629       4.005 -13.472  24.329
ATOM   6337  H01 WTR  1629       3.263 -14.007  24.044
ATOM   6338  H02 WTR  1629       4.607 -14.095  24.735
TER   
ATOM   6339  O00 WTR  1630      10.539  -6.221  15.891
ATOM   6340  H01 WTR  1630       9.633  -6.275  16.194
ATOM   6341  H02 WTR  1630      11.032  -5.932  16.659
TER   
ATOM   6342  O00 WTR  1631       5.233  -6.360  17.753
ATOM   6343  H01 WTR  1631       5.281  -7.279  17.488
ATOM   6344  H02 WTR  1631       4.783  -6.377  18.598
TER   
ATOM   6345  O00 WTR  1632       4.032   3.011  21.886
ATOM   6346  H01 WTR  1632       4.491   2.307  22.345
ATOM   6347  H02 WTR  1632       3.764   2.620  21.055
TER   
ATOM   6348  O00 WTR  1633       0.879 -12.149  16.076
ATOM   6349  H01 WTR  1633       0.772 -11.608  16.858
ATOM   6350  H02 WTR  1633       1.754 -11.936  15.754
TER   
ATOM   6351  O00 WTR  1634       7.188  -7.377  21.208
ATOM   6352  H01 WTR  1634       7.764  -7.203  21.953
ATOM   6353  H02 WTR  1634       6.580  -8.045  21.526
TER   
ATOM   6354  O00 WTR  1635       0.791  -7.872  18.082
ATOM   6355  H01 WTR  1635       0.774  -7.141  18.701
ATOM   6356  H02 WTR  1635      -0.072  -7.855  17.667
TER   
ATOM   6357  O00 WTR  1636       5.731 -12.794  22.292
ATOM   6358  H01 WTR  1636       5.148 -13.017  23.019
ATOM   6359  H02 WTR  1636       6.611 -12.950  22.634
TER   
ATOM   6360  O00 WTR  1637       0.600 -13.019  20.996
ATOM   6361  H01 WTR  1637       0.401 -12.108  20.780
ATOM   6362  H02 WTR  1637      -0.257 -13.433  21.104
TER   
ATOM   6363  O00 WTR  1638      12.271 -12.992  17.110
ATOM   6364  H01 WTR  1638      12.312 -13.511  16.307
ATOM   6365  H02 WTR  1638      11.442 -12.517  17.046
TER   
ATOM   6366  O00 WTR  1639       2.897 -12.192  19.426
ATOM   6367  H01 WTR  1639       2.917 -13.022  18.949
ATOM   6368  H02 WTR  1639       2.506 -12.411  20.272
TER   
ATOM   6369  O00 WTR  1640      -0.270 -19.981  10.632
ATOM   6370  H01 WTR  1640      -0.937 -19.639  10.037
ATOM   6371  H02 WTR  1640      -0.277 -19.376  11.374
TER   
ATOM   6372  O00 WTR  1641      12.628   1.355  19.551
ATOM   6373  H01 WTR  1641      13.442   1.361  20.055
ATOM   6374  H02 WTR  1641      12.887   1.053  18.680
TER   
ATOM   6375  O00 WTR  1642      10.071 -11.524  16.418
ATOM   6376  H01 WTR  1642       9.337 -11.416  17.023
ATOM   6377  H02 WTR  1642       9.985 -10.795  15.804
TER   
ATOM   6378  O00 WTR  1643      10.241 -12.413  21.336
ATOM   6379  H01 WTR  1643       9.995 -11.558  20.985
ATOM   6380  H02 WTR  1643      11.132 -12.556  21.018
TER   
ATOM   6381  O00 WTR  1644      11.503  -3.097  19.542
ATOM   6382  H01 WTR  1644      12.263  -3.017  20.118
ATOM   6383  H02 WTR  1644      10.828  -2.563  19.961
TER   
ATOM   6384  O00 WTR  1645      10.478  11.467  17.393
ATOM   6385  H01 WTR  1645      10.526  12.417  17.503
ATOM   6386  H02 WTR  1645      11.302  11.141  17.756
TER   
ATOM   6387  O00 WTR  1646     -15.428  -0.309  16.763
ATOM   6388  H01 WTR  1646     -14.587   0.125  16.622
ATOM   6389  H02 WTR  1646     -15.292  -1.204  16.452
TER   
ATOM   6390  O00 WTR  1647       1.518  10.978  14.715
ATOM   6391  H01 WTR  1647       0.900  11.683  14.523
ATOM   6392  H02 WTR  1647       1.971  11.266  15.508
TER   
ATOM   6393  O00 WTR  1648      -6.838  -0.129  15.971
ATOM   6394  H01 WTR  1648      -6.068   0.439  15.968
ATOM   6395  H02 WTR  1648      -6.608  -0.849  15.384
TER   
ATOM   6396  O00 WTR  1649      -9.393   6.863  15.215
ATOM   6397  H01 WTR  1649      -8.974   7.141  16.029
ATOM   6398  H02 WTR  1649      -9.266   7.598  14.615
TER   
ATOM   6399  O00 WTR  1650     -11.751   6.544  13.898
ATOM   6400  H01 WTR  1650     -10.919   6.572  14.370
ATOM   6401  H02 WTR  1650     -11.582   7.020  13.085
TER   
ATOM   6402  O00 WTR  1651     -11.224  -8.371  14.571
ATOM   6403  H01 WTR  1651     -11.279  -7.469  14.255
ATOM   6404  H02 WTR  1651     -12.073  -8.534  14.982
TER   
ATOM   6405  O00 WTR  1652       0.817  -6.132  14.021
ATOM   6406  H01 WTR  1652      -0.006  -5.826  13.642
ATOM   6407  H02 WTR  1652       0.926  -5.608  14.814
TER   
ATOM   6408  O00 WTR  1653     -15.951  -4.274  19.815
ATOM   6409  H01 WTR  1653     -16.549  -4.862  19.352
ATOM   6410  H02 WTR  1653     -16.492  -3.864  20.490
TER   
ATOM   6411  O00 WTR  1654      -3.720   6.373  13.427
ATOM   6412  H01 WTR  1654      -4.092   6.885  14.145
ATOM   6413  H02 WTR  1654      -2.792   6.605  13.422
TER   
ATOM   6414  O00 WTR  1655      -2.121   6.809  17.964
ATOM   6415  H01 WTR  1655      -2.199   6.406  17.099
ATOM   6416  H02 WTR  1655      -2.518   7.674  17.863
TER   
ATOM   6417  O00 WTR  1656      -5.794  -1.312  19.623
ATOM   6418  H01 WTR  1656      -5.591  -0.396  19.810
ATOM   6419  H02 WTR  1656      -5.181  -1.557  18.930
TER   
ATOM   6420  O00 WTR  1657      -2.714   9.568  18.017
ATOM   6421  H01 WTR  1657      -3.578   9.923  18.223
ATOM   6422  H02 WTR  1657      -2.397  10.112  17.295
TER   
ATOM   6423  O00 WTR  1658      -5.721  13.517  18.104
ATOM   6424  H01 WTR  1658      -6.290  13.292  17.368
ATOM   6425  H02 WTR  1658      -5.920  14.435  18.290
TER   
ATOM   6426  O00 WTR  1659     -11.946  -2.992  14.838
ATOM   6427  H01 WTR  1659     -12.185  -2.801  15.745
ATOM   6428  H02 WTR  1659     -11.983  -2.143  14.397
TER   
ATOM   6429  O00 WTR  1660      -2.535   5.311  15.758
ATOM   6430  H01 WTR  1660      -2.691   5.418  14.820
ATOM   6431  H02 WTR  1660      -3.329   4.889  16.086
TER   
ATOM   6432  O00 WTR  1661      -6.744  -5.176  19.387
ATOM   6433  H01 WTR  1661      -7.083  -4.639  18.670
ATOM   6434  H02 WTR  1661      -7.513  -5.624  19.737
TER   
ATOM   6435  O00 WTR  1662      -7.021   8.773  19.739
ATOM   6436  H01 WTR  1662      -6.255   8.245  19.965
ATOM   6437  H02 WTR  1662      -6.658   9.589  19.396
TER   
ATOM   6438  O00 WTR  1663     -12.488   4.756  11.324
ATOM   6439  H01 WTR  1663     -13.185   4.682  11.975
ATOM   6440  H02 WTR  1663     -12.934   4.653  10.483
TER   
ATOM   6441  O00 WTR  1664       9.941  -9.429  14.868
ATOM   6442  H01 WTR  1664      10.418  -8.729  14.422
ATOM   6443  H02 WTR  1664       9.175  -8.995  15.244
TER   
ATOM   6444  O00 WTR  1665      -9.469  -8.809  21.791
ATOM   6445  H01 WTR  1665      -9.971  -9.614  21.923
ATOM   6446  H02 WTR  1665      -8.576  -9.039  22.048
TER   
ATOM   6447  O00 WTR  1666      -4.842   7.395  20.096
ATOM   6448  H01 WTR  1666      -4.721   6.739  20.783
ATOM   6449  H02 WTR  1666      -4.862   6.889  19.283
TER   
ATOM   6450  O00 WTR  1667      -4.391  -2.585  17.619
ATOM   6451  H01 WTR  1667      -3.882  -2.391  16.832
ATOM   6452  H02 WTR  1667      -3.995  -3.382  17.971
TER   
ATOM   6453  O00 WTR  1668      -1.281 -10.803  20.357
ATOM   6454  H01 WTR  1668      -0.910 -10.745  19.477
ATOM   6455  H02 WTR  1668      -0.813 -10.137  20.860
TER   
ATOM   6456  O00 WTR  1669       1.601  -0.056  20.973
ATOM   6457  H01 WTR  1669       1.341  -0.977  20.957
ATOM   6458  H02 WTR  1669       2.098   0.039  21.785
TER   
ATOM   6459  O00 WTR  1670      -4.661  -5.172  12.105
ATOM   6460  H01 WTR  1670      -5.137  -5.034  12.924
ATOM   6461  H02 WTR  1670      -5.292  -4.950  11.421
TER   
ATOM   6462  O00 WTR  1671      -4.862   1.317  13.807
ATOM   6463  H01 WTR  1671      -5.808   1.252  13.681
ATOM   6464  H02 WTR  1671      -4.491   0.727  13.150
TER   
ATOM   6465  O00 WTR  1672      -6.025  -6.839  16.878
ATOM   6466  H01 WTR  1672      -6.380  -7.723  16.979
ATOM   6467  H02 WTR  1672      -6.717  -6.264  17.204
TER   
ATOM   6468  O00 WTR  1673      -6.547   7.009  12.557
ATOM   6469  H01 WTR  1673      -6.840   7.735  12.006
ATOM   6470  H02 WTR  1673      -5.733   7.321  12.952
TER   
ATOM   6471  O00 WTR  1674      -0.903   3.268  15.766
ATOM   6472  H01 WTR  1674      -0.567   3.390  16.653
ATOM   6473  H02 WTR  1674      -1.630   3.886  15.697
TER   
ATOM   6474  O00 WTR  1675      -7.526  -3.744  17.139
ATOM   6475  H01 WTR  1675      -8.352  -3.703  17.621
ATOM   6476  H02 WTR  1675      -7.141  -2.874  17.249
TER   
ATOM   6477  O00 WTR  1676     -14.001 -10.760  21.106
ATOM   6478  H01 WTR  1676     -13.063 -10.739  20.916
ATOM   6479  H02 WTR  1676     -14.269  -9.842  21.095
TER   
ATOM   6480  O00 WTR  1677       3.358 -10.631  22.900
ATOM   6481  H01 WTR  1677       3.952 -10.109  22.361
ATOM   6482  H02 WTR  1677       3.881 -11.385  23.172
TER   
ATOM   6483  O00 WTR  1678      -7.725   5.022  20.389
ATOM   6484  H01 WTR  1678      -8.574   4.924  20.820
ATOM   6485  H02 WTR  1678      -7.405   5.876  20.680
TER   
ATOM   6486  O00 WTR  1679      -0.258  -4.469  18.096
ATOM   6487  H01 WTR  1679      -0.936  -3.903  18.467
ATOM   6488  H02 WTR  1679      -0.731  -5.246  17.798
TER   
ATOM   6489  O00 WTR  1680      -1.437 -20.510  16.871
ATOM   6490  H01 WTR  1680      -2.219 -20.307  16.357
ATOM   6491  H02 WTR  1680      -1.374 -21.464  16.846
TER   
ATOM   6492  O00 WTR  1681      -6.855  -9.507  21.945
ATOM   6493  H01 WTR  1681      -6.560  -9.698  21.055
ATOM   6494  H02 WTR  1681      -6.260  -8.823  22.253
TER   
ATOM   6495  O00 WTR  1682      -7.455   2.892  18.674
ATOM   6496  H01 WTR  1682      -6.778   2.437  19.175
ATOM   6497  H02 WTR  1682      -7.716   3.624  19.234
TER   
ATOM   6498  O00 WTR  1683     -10.329   4.446  21.331
ATOM   6499  H01 WTR  1683     -11.240   4.736  21.283
ATOM   6500  H02 WTR  1683     -10.285   3.695  20.739
TER   
ATOM   6501  O00 WTR  1684     -10.934  -0.230  17.965
ATOM   6502  H01 WTR  1684     -10.035  -0.501  17.781
ATOM   6503  H02 WTR  1684     -10.916   0.059  18.877
TER   
ATOM   6504  O00 WTR  1685      -8.794  -7.223  19.796
ATOM   6505  H01 WTR  1685      -9.032  -7.831  20.497
ATOM   6506  H02 WTR  1685      -8.389  -7.776  19.127
TER   
ATOM   6507  O00 WTR  1686      -5.971  -2.428  14.591
ATOM   6508  H01 WTR  1686      -5.820  -3.179  15.166
ATOM   6509  H02 WTR  1686      -5.188  -2.384  14.042
TER   
ATOM   6510  O00 WTR  1687      12.389 -13.432  19.766
ATOM   6511  H01 WTR  1687      13.272 -13.102  19.934
ATOM   6512  H02 WTR  1687      12.274 -13.337  18.820
TER   
ATOM   6513  O00 WTR  1688       4.541  -3.563  13.658
ATOM   6514  H01 WTR  1688       4.718  -3.819  14.563
ATOM   6515  H02 WTR  1688       4.102  -2.716  13.730
TER   
ATOM   6516  O00 WTR  1689       0.951 -10.774  25.353
ATOM   6517  H01 WTR  1689       1.885 -10.667  25.534
ATOM   6518  H02 WTR  1689       0.790 -11.710  25.467
TER   
ATOM   6519  O00 WTR  1690      -9.118 -20.057  15.143
ATOM   6520  H01 WTR  1690      -9.735 -19.329  15.072
ATOM   6521  H02 WTR  1690      -9.520 -20.764  14.639
TER   
ATOM   6522  O00 WTR  1691      -0.666  12.846  14.712
ATOM   6523  H01 WTR  1691      -1.209  13.327  14.087
ATOM   6524  H02 WTR  1691      -1.194  12.085  14.953
TER   
ATOM   6525  O00 WTR  1692     -13.041   1.174  15.992
ATOM   6526  H01 WTR  1692     -12.576   1.099  16.826
ATOM   6527  H02 WTR  1692     -12.941   2.093  15.743
TER   
ATOM   6528  O00 WTR  1693     -10.103   2.469  19.483
ATOM   6529  H01 WTR  1693     -10.247   1.665  19.983
ATOM   6530  H02 WTR  1693      -9.307   2.299  18.979
TER   
ATOM   6531  O00 WTR  1694       0.816   8.990  17.935
ATOM   6532  H01 WTR  1694       1.659   8.869  18.372
ATOM   6533  H02 WTR  1694       0.166   8.749  18.595
TER   
ATOM   6534  O00 WTR  1695      -0.399 -13.332  25.361
ATOM   6535  H01 WTR  1695      -0.042 -14.197  25.161
ATOM   6536  H02 WTR  1695      -1.345 -13.469  25.412
TER   
ATOM   6537  O00 WTR  1696       0.460  -6.954  21.491
ATOM   6538  H01 WTR  1696       0.690  -7.859  21.699
ATOM   6539  H02 WTR  1696      -0.496  -6.939  21.504
TER   
ATOM   6540  O00 WTR  1697       0.627  -1.714  14.606
ATOM   6541  H01 WTR  1697       1.474  -1.345  14.356
ATOM   6542  H02 WTR  1697       0.545  -1.516  15.539
TER   
ATOM   6543  O00 WTR  1698      -2.474  -1.966  21.261
ATOM   6544  H01 WTR  1698      -2.803  -1.374  20.584
ATOM   6545  H02 WTR  1698      -3.231  -2.498  21.504
TER   
ATOM   6546  O00 WTR  1699       4.019  -6.313  20.270
ATOM   6547  H01 WTR  1699       3.239  -6.221  19.723
ATOM   6548  H02 WTR  1699       4.126  -5.455  20.681
TER   
ATOM   6549  O00 WTR  1700       4.011  -1.013  23.133
ATOM   6550  H01 WTR  1700       3.250  -1.321  23.625
ATOM   6551  H02 WTR  1700       4.281  -1.769  22.611
TER   
ATOM   6552  O00 WTR  1701       0.316  -1.305  17.241
ATOM   6553  H01 WTR  1701      -0.087  -0.497  17.557
ATOM   6554  H02 WTR  1701       1.255  -1.166  17.357
TER   
ATOM   6555  O00 WTR  1702       5.035  -2.819  21.408
ATOM   6556  H01 WTR  1702       5.964  -2.864  21.182
ATOM   6557  H02 WTR  1702       4.585  -2.767  20.565
TER   
ATOM   6558  O00 WTR  1703      -2.586  -2.200  15.444
ATOM   6559  H01 WTR  1703      -2.447  -1.327  15.079
ATOM   6560  H02 WTR  1703      -1.708  -2.506  15.675
TER   
ATOM   6561  O00 WTR  1704      -1.511   0.228  14.606
ATOM   6562  H01 WTR  1704      -0.764  -0.352  14.457
ATOM   6563  H02 WTR  1704      -1.136   0.998  15.033
TER   
ATOM   6564  O00 WTR  1705      -0.508   7.523  19.991
ATOM   6565  H01 WTR  1705       0.098   6.912  19.571
ATOM   6566  H02 WTR  1705      -1.329   7.415  19.512
TER   
ATOM   6567  O00 WTR  1706       9.674  -0.891  11.354
ATOM   6568  H01 WTR  1706       8.999  -1.363  10.867
ATOM   6569  H02 WTR  1706      10.423  -1.486  11.365
TER   
ATOM   6570  O00 WTR  1707      -0.022   1.039  18.888
ATOM   6571  H01 WTR  1707       0.301   1.921  18.701
ATOM   6572  H02 WTR  1707       0.558   0.713  19.576
TER   
ATOM   6573  O00 WTR  1708      -3.482   4.916  19.629
ATOM   6574  H01 WTR  1708      -3.867   4.578  18.821
ATOM   6575  H02 WTR  1708      -2.819   5.541  19.337
TER   
ATOM   6576  O00 WTR  1709       1.518 -10.252  12.316
ATOM   6577  H01 WTR  1709       2.191  -9.580  12.421
ATOM   6578  H02 WTR  1709       1.447 -10.376  11.370
TER   
ATOM   6579  O00 WTR  1710       7.010  -2.373  13.991
ATOM   6580  H01 WTR  1710       6.296  -2.905  13.641
ATOM   6581  H02 WTR  1710       7.788  -2.922  13.895
TER   
ATOM   6582  O00 WTR  1711      10.560  -0.310  20.499
ATOM   6583  H01 WTR  1711       9.810   0.201  20.804
ATOM   6584  H02 WTR  1711      11.229   0.344  20.295
TER   
ATOM   6585  O00 WTR  1712      12.774   4.580  16.831
ATOM   6586  H01 WTR  1712      12.136   4.044  17.301
ATOM   6587  H02 WTR  1712      12.349   4.784  15.998
TER   
ATOM   6588  O00 WTR  1713      -0.307  -8.661  13.472
ATOM   6589  H01 WTR  1713       0.349  -9.155  12.980
ATOM   6590  H02 WTR  1713       0.148  -7.866  13.748
TER   
ATOM   6591  O00 WTR  1714       4.659  -2.426  18.266
ATOM   6592  H01 WTR  1714       5.504  -1.976  18.250
ATOM   6593  H02 WTR  1714       4.789  -3.200  17.718
TER   
ATOM   6594  O00 WTR  1715       9.821   7.723  16.374
ATOM   6595  H01 WTR  1715       9.372   8.462  15.963
ATOM   6596  H02 WTR  1715      10.373   8.121  17.047
TER   
ATOM   6597  O00 WTR  1716       3.859 -11.494  15.210
ATOM   6598  H01 WTR  1716       4.010 -10.550  15.179
ATOM   6599  H02 WTR  1716       4.409 -11.848  14.512
TER   
ATOM   6600  O00 WTR  1717       0.866   3.473  18.073
ATOM   6601  H01 WTR  1717       1.710   3.467  17.621
ATOM   6602  H02 WTR  1717       0.882   4.271  18.601
TER   
ATOM   6603  O00 WTR  1718       9.435  -7.726  12.434
ATOM   6604  H01 WTR  1718       9.007  -7.057  11.900
ATOM   6605  H02 WTR  1718      10.329  -7.404  12.552
TER   
ATOM   6606  O00 WTR  1719      11.793  -1.036  17.493
ATOM   6607  H01 WTR  1719      11.552  -1.681  18.158
ATOM   6608  H02 WTR  1719      11.202  -1.213  16.761
TER   
ATOM   6609  O00 WTR  1720      12.671   1.853  15.417
ATOM   6610  H01 WTR  1720      11.907   1.920  15.990
ATOM   6611  H02 WTR  1720      13.233   1.206  15.843
TER   
ATOM   6612  O00 WTR  1721       1.465   5.539  19.718
ATOM   6613  H01 WTR  1721       2.090   6.264  19.694
ATOM   6614  H02 WTR  1721       1.281   5.411  20.649
TER   
ATOM   6615  O00 WTR  1722      -1.634  -7.731  17.116
ATOM   6616  H01 WTR  1722      -1.993  -7.749  16.228
ATOM   6617  H02 WTR  1722      -2.317  -8.126  17.658
TER   
ATOM   6618  O00 WTR  1723      -4.458   4.089  17.241
ATOM   6619  H01 WTR  1723      -5.365   4.355  17.094
ATOM   6620  H02 WTR  1723      -4.458   3.143  17.093
TER   
ATOM   6621  O00 WTR  1724       8.342   1.277  21.145
ATOM   6622  H01 WTR  1724       8.395   1.911  20.430
ATOM   6623  H02 WTR  1724       7.406   1.099  21.240
TER   
ATOM   6624  O00 WTR  1725     -14.347  -6.507  18.221
ATOM   6625  H01 WTR  1725     -14.704  -5.743  18.672
ATOM   6626  H02 WTR  1725     -13.399  -6.433  18.337
TER   
ATOM   6627  O00 WTR  1726       3.643   1.162  19.384
ATOM   6628  H01 WTR  1726       2.949   0.829  19.953
ATOM   6629  H02 WTR  1726       4.450   0.809  19.758
TER   
ATOM   6630  O00 WTR  1727       4.841  -8.509  21.568
ATOM   6631  H01 WTR  1727       4.682  -7.700  21.082
ATOM   6632  H02 WTR  1727       5.028  -9.162  20.894
TER   
ATOM   6633  O00 WTR  1728      10.596   1.304  16.863
ATOM   6634  H01 WTR  1728      10.719   1.940  17.568
ATOM   6635  H02 WTR  1728      11.002   0.501  17.190
TER   
ATOM   6636  O00 WTR  1729       0.548  -9.670  22.268
ATOM   6637  H01 WTR  1729       0.419  -9.139  23.054
ATOM   6638  H02 WTR  1729       1.481  -9.883  22.272
TER   
ATOM   6639  O00 WTR  1730       7.159  -1.417  18.766
ATOM   6640  H01 WTR  1730       7.360  -0.560  18.390
ATOM   6641  H02 WTR  1730       7.623  -2.040  18.207
TER   
ATOM   6642  O00 WTR  1731       2.890  -0.668  17.417
ATOM   6643  H01 WTR  1731       2.978   0.122  17.950
ATOM   6644  H02 WTR  1731       3.565  -1.259  17.752
TER   
ATOM   6645  O00 WTR  1732       7.402   7.252  21.170
ATOM   6646  H01 WTR  1732       7.970   7.092  20.417
ATOM   6647  H02 WTR  1732       6.882   8.015  20.920
TER   
ATOM   6648  O00 WTR  1733      -7.108   4.774  16.587
ATOM   6649  H01 WTR  1733      -7.578   4.600  15.772
ATOM   6650  H02 WTR  1733      -7.373   4.065  17.173
TER   
ATOM   6651  O00 WTR  1734       8.617   6.856  18.791
ATOM   6652  H01 WTR  1734       7.985   6.975  18.082
ATOM   6653  H02 WTR  1734       9.452   7.137  18.417
TER   
ATOM   6654  O00 WTR  1735       0.658   4.508  13.658
ATOM   6655  H01 WTR  1735       0.185   5.333  13.759
ATOM   6656  H02 WTR  1735       0.409   3.993  14.425
TER   
ATOM   6657  O00 WTR  1736      -3.594   2.627  21.251
ATOM   6658  H01 WTR  1736      -3.555   3.343  20.616
ATOM   6659  H02 WTR  1736      -3.060   2.929  21.986
TER   
ATOM   6660  O00 WTR  1737       8.016  -3.461  16.900
ATOM   6661  H01 WTR  1737       7.362  -3.214  16.246
ATOM   6662  H02 WTR  1737       8.827  -3.055  16.594
TER   
ATOM   6663  O00 WTR  1738       8.447   0.376  13.817
ATOM   6664  H01 WTR  1738       8.795   0.226  12.937
ATOM   6665  H02 WTR  1738       7.741  -0.264  13.908
TER   
ATOM   6666  O00 WTR  1739       4.931   6.202  20.978
ATOM   6667  H01 WTR  1739       5.718   6.627  21.320
ATOM   6668  H02 WTR  1739       5.053   5.274  21.179
TER   
ATOM   6669  O00 WTR  1740      -4.565   1.493  16.422
ATOM   6670  H01 WTR  1740      -4.310   1.391  15.505
ATOM   6671  H02 WTR  1740      -3.954   0.935  16.904
TER   
ATOM   6672  O00 WTR  1741       4.434   1.603  14.929
ATOM   6673  H01 WTR  1741       4.070   2.137  15.635
ATOM   6674  H02 WTR  1741       5.219   2.075  14.651
TER   
ATOM   6675  O00 WTR  1742      11.946   8.539  18.217
ATOM   6676  H01 WTR  1742      12.498   8.101  17.569
ATOM   6677  H02 WTR  1742      12.135   8.086  19.039
TER   
ATOM   6678  O00 WTR  1743       0.423  -2.453  20.793
ATOM   6679  H01 WTR  1743       0.583  -3.367  20.557
ATOM   6680  H02 WTR  1743      -0.403  -2.471  21.277
TER   
ATOM   6681  O00 WTR  1744      14.188  -6.967  17.977
ATOM   6682  H01 WTR  1744      14.558  -7.097  18.850
ATOM   6683  H02 WTR  1744      13.277  -6.722  18.136
TER   
ATOM   6684  O00 WTR  1745      18.151 -13.544  14.505
ATOM   6685  H01 WTR  1745      18.252 -12.611  14.318
ATOM   6686  H02 WTR  1745      18.857 -13.743  15.121
TER   
ATOM   6687  O00 WTR  1746      13.369  -4.864  15.047
ATOM   6688  H01 WTR  1746      13.681  -5.741  14.822
ATOM   6689  H02 WTR  1746      14.098  -4.463  15.519
TER   
ATOM   6690  O00 WTR  1747      15.922   5.968  15.505
ATOM   6691  H01 WTR  1747      16.572   5.918  16.206
ATOM   6692  H02 WTR  1747      15.374   6.717  15.740
TER   
ATOM   6693  O00 WTR  1748      16.723  -6.462  22.500
ATOM   6694  H01 WTR  1748      17.432  -6.025  22.972
ATOM   6695  H02 WTR  1748      16.840  -7.391  22.698
TER   
ATOM   6696  O00 WTR  1749      15.359 -10.054  15.066
ATOM   6697  H01 WTR  1749      14.844 -10.531  14.416
ATOM   6698  H02 WTR  1749      15.236 -10.546  15.878
TER   
ATOM   6699  O00 WTR  1750      14.822  -7.625  20.703
ATOM   6700  H01 WTR  1750      14.535  -8.458  21.076
ATOM   6701  H02 WTR  1750      15.277  -7.184  21.420
TER   
ATOM   6702  O00 WTR  1751      15.843  -4.324  20.442
ATOM   6703  H01 WTR  1751      15.355  -3.521  20.623
ATOM   6704  H02 WTR  1751      15.781  -4.830  21.253
TER   
ATOM   6705  O00 WTR  1752      18.548  -9.208  19.771
ATOM   6706  H01 WTR  1752      18.196  -8.321  19.850
ATOM   6707  H02 WTR  1752      18.021  -9.730  20.376
TER   
ATOM   6708  O00 WTR  1753      10.271  -9.881  19.909
ATOM   6709  H01 WTR  1753      11.178  -9.745  19.633
ATOM   6710  H02 WTR  1753       9.958  -9.008  20.142
TER   
ATOM   6711  O00 WTR  1754      17.195 -11.133  21.635
ATOM   6712  H01 WTR  1754      16.381 -11.466  21.258
ATOM   6713  H02 WTR  1754      17.656 -11.915  21.940
TER   
ATOM   6714  O00 WTR  1755      11.677  -5.827  18.398
ATOM   6715  H01 WTR  1755      11.745  -4.888  18.574
ATOM   6716  H02 WTR  1755      11.053  -6.148  19.049
TER   
ATOM   6717  O00 WTR  1756      12.747  -9.340  11.014
ATOM   6718  H01 WTR  1756      12.058  -8.741  10.727
ATOM   6719  H02 WTR  1756      12.622  -9.414  11.960
TER   
ATOM   6720  O00 WTR  1757       6.761 -10.672  13.743
ATOM   6721  H01 WTR  1757       6.799 -11.344  14.424
ATOM   6722  H02 WTR  1757       7.634 -10.680  13.350
TER   
ATOM   6723  O00 WTR  1758      14.991 -12.549  20.408
ATOM   6724  H01 WTR  1758      15.244 -11.839  19.818
ATOM   6725  H02 WTR  1758      15.316 -13.342  19.982
TER   
ATOM   6726  O00 WTR  1759      16.212  -5.308  17.120
ATOM   6727  H01 WTR  1759      16.877  -5.965  17.328
ATOM   6728  H02 WTR  1759      15.379  -5.755  17.266
TER   
ATOM   6729  O00 WTR  1760      17.659  -3.442  19.019
ATOM   6730  H01 WTR  1760      17.646  -3.891  18.174
ATOM   6731  H02 WTR  1760      16.953  -3.851  19.519
TER   
ATOM   6732  O00 WTR  1761      16.788   2.183  17.625
ATOM   6733  H01 WTR  1761      17.410   2.862  17.364
ATOM   6734  H02 WTR  1761      16.737   1.601  16.867
TER   
ATOM   6735  O00 WTR  1762      11.002   3.412  18.548
ATOM   6736  H01 WTR  1762      11.376   3.023  19.339
ATOM   6737  H02 WTR  1762      10.144   3.737  18.823
TER   
ATOM   6738  O00 WTR  1763      15.148   0.099  11.397
ATOM   6739  H01 WTR  1763      14.456   0.256  10.754
ATOM   6740  H02 WTR  1763      15.199   0.914  11.897
TER   
ATOM   6741  O00 WTR  1764      13.586  -1.839  20.942
ATOM   6742  H01 WTR  1764      12.842  -1.239  20.898
ATOM   6743  H02 WTR  1764      13.905  -1.893  20.041
TER   
ATOM   6744  O00 WTR  1765      18.958  -7.545  10.906
ATOM   6745  H01 WTR  1765      19.751  -7.051  10.697
ATOM   6746  H02 WTR  1765      18.247  -7.030  10.525
TER   
ATOM   6747  O00 WTR  1766      11.948  -1.995  12.406
ATOM   6748  H01 WTR  1766      11.768  -1.201  12.910
ATOM   6749  H02 WTR  1766      11.544  -2.698  12.915
TER   
ATOM   6750  O00 WTR  1767      15.428   1.582  20.107
ATOM   6751  H01 WTR  1767      15.545   1.308  19.198
ATOM   6752  H02 WTR  1767      15.681   2.506  20.114
TER   
ATOM   6753  O00 WTR  1768      14.587  -7.269  14.098
ATOM   6754  H01 WTR  1768      14.145  -8.082  14.341
ATOM   6755  H02 WTR  1768      15.502  -7.522  13.973
TER   
ATOM   6756  O00 WTR  1769      10.573  -3.137  15.576
ATOM   6757  H01 WTR  1769      11.383  -3.646  15.552
ATOM   6758  H02 WTR  1769      10.101  -3.401  14.785
TER   
ATOM   6759  O00 WTR  1770      16.651  -4.495  14.525
ATOM   6760  H01 WTR  1770      16.441  -4.661  15.444
ATOM   6761  H02 WTR  1770      16.763  -3.546  14.471
TER   
ATOM   6762  O00 WTR  1771      16.776  -9.144  23.488
ATOM   6763  H01 WTR  1771      16.970  -9.912  22.950
ATOM   6764  H02 WTR  1771      16.296  -9.493  24.240
TER   
ATOM   6765  O00 WTR  1772      16.162   0.847  14.828
ATOM   6766  H01 WTR  1772      15.391   0.465  15.246
ATOM   6767  H02 WTR  1772      16.456   0.179  14.209
TER   
ATOM   6768  O00 WTR  1773      14.942   3.956  18.407
ATOM   6769  H01 WTR  1773      15.291   3.217  17.908
ATOM   6770  H02 WTR  1773      14.327   4.380  17.808
TER   
ATOM   6771  O00 WTR  1774      11.268  -0.139  14.329
ATOM   6772  H01 WTR  1774      10.363   0.128  14.488
ATOM   6773  H02 WTR  1774      11.794   0.605  14.623
TER   
ATOM   6774  O00 WTR  1775      11.486 -15.171   9.745
ATOM   6775  H01 WTR  1775      11.852 -14.289   9.679
ATOM   6776  H02 WTR  1775      10.676 -15.133   9.237
TER   
ATOM   6777  O00 WTR  1776      11.717  -6.207  13.331
ATOM   6778  H01 WTR  1776      12.396  -5.782  12.806
ATOM   6779  H02 WTR  1776      11.801  -5.811  14.198
TER   
ATOM   6780  O00 WTR  1777      -9.570  11.435  14.117
ATOM   6781  H01 WTR  1777      -8.729  11.431  13.661
ATOM   6782  H02 WTR  1777      -9.907  10.546  14.008
TER   
ATOM   6783  O00 WTR  1778     -19.634   2.692  14.917
ATOM   6784  H01 WTR  1778     -19.395   3.117  14.093
ATOM   6785  H02 WTR  1778     -18.802   2.392  15.283
TER   
ATOM   6786  O00 WTR  1779     -11.284  10.631  11.744
ATOM   6787  H01 WTR  1779     -10.818  11.043  12.472
ATOM   6788  H02 WTR  1779     -11.739  11.354  11.311
TER   
ATOM   6789  O00 WTR  1780      -5.286  19.795  13.725
ATOM   6790  H01 WTR  1780      -5.171  19.362  14.572
ATOM   6791  H02 WTR  1780      -5.498  19.084  13.120
TER   
ATOM   6792  O00 WTR  1781       0.718   8.570  15.232
ATOM   6793  H01 WTR  1781       0.905   9.455  14.920
ATOM   6794  H02 WTR  1781       0.630   8.663  16.181
TER   
ATOM   6795  O00 WTR  1782      10.694   8.648  11.962
ATOM   6796  H01 WTR  1782      10.826   9.327  12.624
ATOM   6797  H02 WTR  1782      10.621   9.129  11.137
TER   
ATOM   6798  O00 WTR  1783       8.343   3.402  19.243
ATOM   6799  H01 WTR  1783       7.768   2.880  18.684
ATOM   6800  H02 WTR  1783       7.882   4.233  19.353
TER   
ATOM   6801  O00 WTR  1784       4.073   8.743  17.641
ATOM   6802  H01 WTR  1784       3.678   9.605  17.769
ATOM   6803  H02 WTR  1784       3.990   8.312  18.491
TER   
ATOM   6804  O00 WTR  1785       3.575   3.163  17.327
ATOM   6805  H01 WTR  1785       4.239   3.822  17.528
ATOM   6806  H02 WTR  1785       3.739   2.458  17.954
TER   
ATOM   6807  O00 WTR  1786      -8.221  -0.661  18.346
ATOM   6808  H01 WTR  1786      -7.472  -1.016  18.826
ATOM   6809  H02 WTR  1786      -7.838  -0.267  17.562
TER   
ATOM   6810  O00 WTR  1787      -2.309   9.700  14.384
ATOM   6811  H01 WTR  1787      -2.792  10.339  13.861
ATOM   6812  H02 WTR  1787      -1.574   9.440  13.828
TER   
ATOM   6813  O00 WTR  1788     -15.845  -2.712  15.815
ATOM   6814  H01 WTR  1788     -15.340  -3.017  15.061
ATOM   6815  H02 WTR  1788     -16.438  -3.436  16.016
TER   
ATOM   6816  O00 WTR  1789      -0.897   9.307  11.914
ATOM   6817  H01 WTR  1789       0.016   9.476  11.685
ATOM   6818  H02 WTR  1789      -1.397   9.628  11.163
TER   
ATOM   6819  O00 WTR  1790      -5.605  11.270  15.528
ATOM   6820  H01 WTR  1790      -4.776  11.722  15.678
ATOM   6821  H02 WTR  1790      -6.237  11.741  16.071
TER   
ATOM   6822  O00 WTR  1791      -3.348  12.389  16.844
ATOM   6823  H01 WTR  1791      -3.955  12.796  17.463
ATOM   6824  H02 WTR  1791      -3.464  12.885  16.034
TER   
ATOM   6825  O00 WTR  1792      -8.866   9.960  17.317
ATOM   6826  H01 WTR  1792      -8.613   9.044  17.202
ATOM   6827  H02 WTR  1792      -9.578   9.934  17.956
TER   
ATOM   6828  O00 WTR  1793      -2.870  21.147  13.742
ATOM   6829  H01 WTR  1793      -3.765  21.187  14.080
ATOM   6830  H02 WTR  1793      -2.956  20.732  12.884
TER   
ATOM   6831  O00 WTR  1794      -5.966  17.625  12.403
ATOM   6832  H01 WTR  1794      -5.704  16.775  12.049
ATOM   6833  H02 WTR  1794      -6.923  17.603  12.396
TER   
ATOM   6834  O00 WTR  1795      -9.018 -11.113  -4.376
ATOM   6835  H01 WTR  1795      -9.543 -11.909  -4.289
ATOM   6836  H02 WTR  1795      -8.113 -11.423  -4.397
TER   
ATOM   6837  O00 WTR  1796       2.327 -13.621  -0.062
ATOM   6838  H01 WTR  1796       1.545 -13.081   0.055
ATOM   6839  H02 WTR  1796       2.213 -14.025  -0.923
TER   
ATOM   6840  O00 WTR  1797      -3.751  -0.620 -10.677
ATOM   6841  H01 WTR  1797      -3.472   0.142 -10.169
ATOM   6842  H02 WTR  1797      -3.216  -0.587 -11.471
TER   
ATOM   6843  O00 WTR  1798      -4.489  -8.860   2.037
ATOM   6844  H01 WTR  1798      -4.039  -8.530   1.260
ATOM   6845  H02 WTR  1798      -3.862  -9.460   2.441
TER   
ATOM   6846  O00 WTR  1799       4.291  -9.500   4.324
ATOM   6847  H01 WTR  1799       4.208 -10.381   4.690
ATOM   6848  H02 WTR  1799       4.589  -9.641   3.425
TER   
ATOM   6849  O00 WTR  1800       3.289  -5.258  -8.402
ATOM   6850  H01 WTR  1800       3.298  -6.203  -8.556
ATOM   6851  H02 WTR  1800       4.157  -4.962  -8.675
TER   
ATOM   6852  O00 WTR  1801       1.243  -7.424 -10.541
ATOM   6853  H01 WTR  1801       1.757  -7.811 -11.250
ATOM   6854  H02 WTR  1801       0.886  -8.175 -10.066
TER   
ATOM   6855  O00 WTR  1802       4.031 -10.431   1.720
ATOM   6856  H01 WTR  1802       4.045 -10.288   0.773
ATOM   6857  H02 WTR  1802       3.129 -10.687   1.911
TER   
ATOM   6858  O00 WTR  1803      -1.941 -10.302   0.195
ATOM   6859  H01 WTR  1803      -2.447  -9.531  -0.064
ATOM   6860  H02 WTR  1803      -2.279 -10.532   1.060
TER   
ATOM   6861  O00 WTR  1804       0.276  -2.023 -11.312
ATOM   6862  H01 WTR  1804       0.870  -2.646 -11.730
ATOM   6863  H02 WTR  1804       0.070  -2.419 -10.465
TER   
ATOM   6864  O00 WTR  1805      -1.943 -12.690  -3.531
ATOM   6865  H01 WTR  1805      -2.459 -12.488  -2.751
ATOM   6866  H02 WTR  1805      -1.078 -12.323  -3.348
TER   
ATOM   6867  O00 WTR  1806      -6.362 -11.958  -4.840
ATOM   6868  H01 WTR  1806      -6.193 -12.659  -5.470
ATOM   6869  H02 WTR  1806      -6.399 -12.401  -3.993
TER   
ATOM   6870  O00 WTR  1807       4.011 -11.752  -1.203
ATOM   6871  H01 WTR  1807       3.321 -12.312  -0.847
ATOM   6872  H02 WTR  1807       3.551 -10.974  -1.517
TER   
ATOM   6873  O00 WTR  1808      -4.364 -10.220  -2.698
ATOM   6874  H01 WTR  1808      -3.958  -9.425  -2.352
ATOM   6875  H02 WTR  1808      -4.001 -10.927  -2.165
TER   
ATOM   6876  O00 WTR  1809      -1.028  -8.972  -3.093
ATOM   6877  H01 WTR  1809      -0.805  -9.662  -2.467
ATOM   6878  H02 WTR  1809      -1.774  -8.522  -2.697
TER   
ATOM   6879  O00 WTR  1810      -3.445  -6.967  -9.987
ATOM   6880  H01 WTR  1810      -4.315  -7.173 -10.329
ATOM   6881  H02 WTR  1810      -3.037  -6.437 -10.672
TER   
ATOM   6882  O00 WTR  1811      -1.960   1.780 -10.529
ATOM   6883  H01 WTR  1811      -1.988   2.502 -11.158
ATOM   6884  H02 WTR  1811      -1.028   1.647 -10.357
TER   
ATOM   6885  O00 WTR  1812       7.464 -13.357   1.312
ATOM   6886  H01 WTR  1812       6.878 -12.870   1.892
ATOM   6887  H02 WTR  1812       8.050 -13.828   1.904
TER   
ATOM   6888  O00 WTR  1813       1.436  -5.437  -6.386
ATOM   6889  H01 WTR  1813       2.258  -5.536  -6.868
ATOM   6890  H02 WTR  1813       1.537  -4.616  -5.905
TER   
ATOM   6891  O00 WTR  1814       6.294  -9.941  -0.986
ATOM   6892  H01 WTR  1814       5.724 -10.710  -0.953
ATOM   6893  H02 WTR  1814       6.986 -10.129  -0.352
TER   
ATOM   6894  O00 WTR  1815       6.799  -9.692   5.855
ATOM   6895  H01 WTR  1815       6.665 -10.632   5.970
ATOM   6896  H02 WTR  1815       5.922  -9.342   5.693
TER   
ATOM   6897  O00 WTR  1816       5.827  -4.350  -9.172
ATOM   6898  H01 WTR  1816       6.345  -3.712  -8.680
ATOM   6899  H02 WTR  1816       6.292  -4.445 -10.003
TER   
ATOM   6900  O00 WTR  1817       1.545 -11.527   2.718
ATOM   6901  H01 WTR  1817       0.796 -11.290   3.265
ATOM   6902  H02 WTR  1817       1.263 -11.330   1.825
TER   
ATOM   6903  O00 WTR  1818      -1.274  -2.935  -7.569
ATOM   6904  H01 WTR  1818      -1.873  -3.003  -8.312
ATOM   6905  H02 WTR  1818      -0.401  -2.993  -7.957
TER   
ATOM   6906  O00 WTR  1819       0.636  -8.601  -4.970
ATOM   6907  H01 WTR  1819       0.053  -8.738  -4.223
ATOM   6908  H02 WTR  1819       1.507  -8.517  -4.582
TER   
END
