# Supplementary material for: Computationally-guided optimization of small-molecule inhibitors of the Aurora A kinase–TPX2 protein–protein interaction
Source: Chem Commun (Camb). 2017 Aug 2;53(67):9372–5. doi: 10.1039/c7cc05379g (PMC5591577; doi:10.1039/c7cc05379g)
Supplement: Supplementary file 2 [file CC-053-C7CC05379G-s002.zip › aur_data/004to002/l10.pdb]

REMARK     ur                            E=     -21438.946
REMARK    ESX   =      -3430.256    EXX    =        -75.135
REMARK    RADGYR=         14.154
REMARK          Created by MCPRO 2.30     
ATOM      1  H1  ACE     1      11.725   0.547 -13.686
ATOM      2  CH3 ACE     1      11.274   0.357 -12.712
ATOM      3  C   ACE     1      12.290   0.620 -11.563
ATOM      4  H2  ACE     1      10.946  -0.682 -12.677
ATOM      5  H3  ACE     1      10.412   1.013 -12.593
ATOM      6  O   ACE     1      13.442   0.968 -11.840
ATOM      7  N   TRP     2      11.885   0.430 -10.298
ATOM      8  CA  TRP     2      12.673   0.915  -9.153
ATOM      9  C   TRP     2      13.063  -0.126  -8.186
ATOM     10  HN  TRP     2      11.019  -0.057 -10.116
ATOM     11  CB  TRP     2      11.890   1.974  -8.375
ATOM     12  CG  TRP     2      10.873   2.857  -9.028
ATOM     13  CD1 TRP     2       9.521   2.590  -9.219
ATOM     14  NE1 TRP     2       8.909   3.627  -9.886
ATOM     15  HD1 TRP     2       9.093   1.657  -8.853
ATOM     16  CE2 TRP     2       9.804   4.607 -10.185
ATOM     17  HNE TRP     2       7.930   3.671 -10.130
ATOM     18  CZ2 TRP     2       9.648   5.820 -10.857
ATOM     19  CH2 TRP     2      10.794   6.620 -11.014
ATOM     20  HZ2 TRP     2       8.668   6.112 -11.235
ATOM     21  CZ3 TRP     2      12.046   6.215 -10.525
ATOM     22  HH2 TRP     2      10.724   7.580 -11.525
ATOM     23  CE3 TRP     2      12.211   4.996  -9.841
ATOM     24  HZ3 TRP     2      12.920   6.851 -10.672
ATOM     25  CD2 TRP     2      11.102   4.173  -9.661
ATOM     26  HE3 TRP     2      13.193   4.711  -9.463
ATOM     27  HA  TRP     2      13.596   1.370  -9.513
ATOM     28  HB1 TRP     2      11.290   1.530  -7.580
ATOM     29  HB2 TRP     2      12.590   2.576  -7.796
ATOM     30  O   TRP     2      12.329  -1.071  -7.987
ATOM     31  N   ALA     3      14.205   0.066  -7.533
ATOM     32  CA  ALA     3      14.538  -0.719  -6.333
ATOM     33  C   ALA     3      15.024   0.153  -5.150
ATOM     34  HN  ALA     3      14.860   0.761  -7.861
ATOM     35  CB  ALA     3      15.566  -1.777  -6.676
ATOM     36  HA  ALA     3      13.656  -1.265  -5.999
ATOM     37  HB1 ALA     3      15.807  -2.354  -5.783
ATOM     38  HB2 ALA     3      15.163  -2.443  -7.439
ATOM     39  HB3 ALA     3      16.470  -1.298  -7.053
ATOM     40  O   ALA     3      15.516   1.263  -5.360
ATOM     41  N   LEU     4      14.905  -0.348  -3.921
ATOM     42  CA  LEU     4      15.465   0.355  -2.756
ATOM     43  C   LEU     4      16.913   0.814  -2.938
ATOM     44  HN  LEU     4      14.424  -1.225  -3.781
ATOM     45  CB  LEU     4      15.324  -0.468  -1.478
ATOM     46  CG  LEU     4      15.775   0.143  -0.152
ATOM     47  CD1 LEU     4      15.253   1.559   0.049
ATOM     48  CD2 LEU     4      15.306  -0.728   1.010
ATOM     49  HA  LEU     4      14.871   1.245  -2.548
ATOM     50  HB1 LEU     4      14.275  -0.720  -1.321
ATOM     51  HB2 LEU     4      15.907  -1.385  -1.569
ATOM     52  HG  LEU     4      16.864   0.180  -0.121
ATOM     53  HD1 LEU     4      15.604   1.943   1.006
ATOM     54  HD2 LEU     4      15.618   2.198  -0.755
ATOM     55  HD3 LEU     4      14.163   1.549   0.039
ATOM     56  HD4 LEU     4      15.632  -0.286   1.951
ATOM     57  HD5 LEU     4      14.218  -0.796   0.998
ATOM     58  HD6 LEU     4      15.733  -1.727   0.912
ATOM     59  O   LEU     4      17.234   1.953  -2.624
ATOM     60  N   GLU     5      17.788  -0.021  -3.476
ATOM     61  CA  GLU     5      19.156   0.438  -3.668
ATOM     62  C   GLU     5      19.265   1.659  -4.611
ATOM     63  HN  GLU     5      17.497  -0.951  -3.741
ATOM     64  CB  GLU     5      20.107  -0.703  -4.087
ATOM     65  CG  GLU     5      20.501  -0.734  -5.568
ATOM     66  CD  GLU     5      19.830  -1.848  -6.364
ATOM     67  OE1 GLU     5      19.232  -2.750  -5.742
ATOM     68  OE2 GLU     5      19.916  -1.837  -7.615
ATOM     69  HA  GLU     5      19.581   0.727  -2.707
ATOM     70  HB1 GLU     5      21.039  -0.625  -3.526
ATOM     71  HB2 GLU     5      19.637  -1.664  -3.878
ATOM     72  HG1 GLU     5      20.224   0.209  -6.038
ATOM     73  HG2 GLU     5      21.578  -0.880  -5.655
ATOM     74  O   GLU     5      20.352   2.231  -4.737
ATOM     75  N   ASP     6      18.162   2.069  -5.251
ATOM     76  CA  ASP     6      18.201   3.238  -6.158
ATOM     77  C   ASP     6      18.221   4.598  -5.424
ATOM     78  HN  ASP     6      17.291   1.576  -5.115
ATOM     79  CB  ASP     6      17.023   3.233  -7.139
ATOM     80  CG  ASP     6      17.100   2.122  -8.164
ATOM     81  OD1 ASP     6      18.218   1.776  -8.598
ATOM     82  OD2 ASP     6      16.022   1.609  -8.557
ATOM     83  HA  ASP     6      19.099   3.190  -6.774
ATOM     84  HB1 ASP     6      16.091   3.105  -6.588
ATOM     85  HB2 ASP     6      16.998   4.177  -7.682
ATOM     86  O   ASP     6      18.378   5.654  -6.063
ATOM     87  N   PHE     7      18.067   4.557  -4.096
ATOM     88  CA  PHE     7      17.907   5.754  -3.282
ATOM     89  C   PHE     7      18.818   5.767  -2.069
ATOM     90  HN  PHE     7      18.059   3.666  -3.619
ATOM     91  CB  PHE     7      16.472   5.852  -2.746
ATOM     92  CG  PHE     7      15.430   5.748  -3.799
ATOM     93  CD1 PHE     7      15.012   6.874  -4.485
ATOM     94  CE1 PHE     7      14.049   6.778  -5.478
ATOM     95  HD1 PHE     7      15.440   7.847  -4.247
ATOM     96  CZ  PHE     7      13.492   5.547  -5.791
ATOM     97  HE1 PHE     7      13.729   7.671  -6.014
ATOM     98  CE2 PHE     7      13.894   4.405  -5.105
ATOM     99  HZ  PHE     7      12.739   5.473  -6.575
ATOM    100  CD2 PHE     7      14.858   4.508  -4.113
ATOM    101  HE2 PHE     7      13.452   3.438  -5.349
ATOM    102  HD2 PHE     7      15.178   3.619  -3.569
ATOM    103  HA  PHE     7      18.139   6.634  -3.881
ATOM    104  HB1 PHE     7      16.294   5.045  -2.034
ATOM    105  HB2 PHE     7      16.334   6.812  -2.249
ATOM    106  O   PHE     7      19.141   4.710  -1.526
ATOM    107  N   GLU     8      19.184   6.972  -1.631
ATOM    108  CA  GLU     8      19.727   7.169  -0.299
ATOM    109  C   GLU     8      18.629   7.695   0.598
ATOM    110  HN  GLU     8      19.085   7.776  -2.234
ATOM    111  CB  GLU     8      20.849   8.180  -0.340
ATOM    112  CG  GLU     8      21.842   7.938  -1.443
ATOM    113  CD  GLU     8      23.076   8.749  -1.225
ATOM    114  OE1 GLU     8      23.081   9.922  -1.649
ATOM    115  OE2 GLU     8      24.023   8.213  -0.612
ATOM    116  HA  GLU     8      20.098   6.219   0.087
ATOM    117  HB1 GLU     8      20.435   9.177  -0.490
ATOM    118  HB2 GLU     8      21.398   8.152   0.601
ATOM    119  HG1 GLU     8      22.113   6.882  -1.464
ATOM    120  HG2 GLU     8      21.400   8.218  -2.399
ATOM    121  O   GLU     8      17.960   8.665   0.247
ATOM    122  NT  AME     9      18.437   7.049   1.741
ATOM    123  CT  AME     9      17.439   7.457   2.731
ATOM    124  HN  AME     9      18.995   6.235   1.957
ATOM    125  HT1 AME     9      17.470   6.775   3.581
ATOM    126  HT2 AME     9      17.656   8.469   3.070
ATOM    127  HT3 AME     9      16.447   7.430   2.280
ATOM    128  H1  ACE    10       9.700  13.933   7.653
ATOM    129  CH3 ACE    10       9.499  12.919   7.999
ATOM    130  C   ACE    10       8.164  12.841   8.722
ATOM    131  H2  ACE    10      10.298  12.618   8.677
ATOM    132  H3  ACE    10       9.485  12.253   7.136
ATOM    133  O   ACE    10       7.446  13.832   8.865
ATOM    134  N   GLY    11       7.811  11.660   9.188
ATOM    135  CA  GLY    11       6.524  11.491   9.833
ATOM    136  C   GLY    11       6.306  10.022  10.014
ATOM    137  HN  GLY    11       8.440  10.875   9.094
ATOM    138  HA1 GLY    11       6.531  11.998  10.798
ATOM    139  HA2 GLY    11       5.743  11.918   9.204
ATOM    140  O   GLY    11       6.843   9.203   9.263
ATOM    141  N   LYS    12       5.540   9.695  11.043
ATOM    142  CA  LYS    12       5.138   8.327  11.320
ATOM    143  C   LYS    12       3.744   8.140  10.737
ATOM    144  HN  LYS    12       5.212  10.413  11.673
ATOM    145  CB  LYS    12       5.170   8.063  12.835
ATOM    146  CG  LYS    12       5.526   6.639  13.241
ATOM    147  CD  LYS    12       4.297   5.868  13.709
ATOM    148  CE  LYS    12       4.542   4.364  13.773
ATOM    149  NZ  LYS    12       4.187   3.664  12.502
ATOM    150  HZ1 LYS    12       4.369   2.675  12.600
ATOM    151  HZ2 LYS    12       4.745   4.035  11.746
ATOM    152  HZ3 LYS    12       3.208   3.808  12.300
ATOM    153  HA  LYS    12       5.844   7.639  10.854
ATOM    154  HB1 LYS    12       5.912   8.711  13.302
ATOM    155  HB2 LYS    12       4.188   8.269  13.261
ATOM    156  HG1 LYS    12       5.958   6.114  12.388
ATOM    157  HG2 LYS    12       6.249   6.663  14.056
ATOM    158  HD1 LYS    12       4.014   6.204  14.706
ATOM    159  HD2 LYS    12       3.472   6.044  13.019
ATOM    160  HE1 LYS    12       5.597   4.175  13.973
ATOM    161  HE2 LYS    12       3.939   3.930  14.570
ATOM    162  O   LYS    12       2.833   8.930  11.002
ATOM    163  N   GLY    13       3.598   7.124   9.897
ATOM    164  CA  GLY    13       2.293   6.757   9.359
ATOM    165  C   GLY    13       1.722   5.551  10.087
ATOM    166  HN  GLY    13       4.405   6.584   9.617
ATOM    167  HA1 GLY    13       1.604   7.593   9.475
ATOM    168  HA2 GLY    13       2.392   6.511   8.301
ATOM    169  O   GLY    13       2.411   4.909  10.889
ATOM    170  N   LYS    14       0.458   5.247   9.804
ATOM    171  CA  LYS    14      -0.242   4.119  10.418
ATOM    172  C   LYS    14       0.515   2.805  10.203
ATOM    173  HN  LYS    14      -0.056   5.807   9.139
ATOM    174  CB  LYS    14      -1.673   4.033   9.880
ATOM    175  CG  LYS    14      -2.600   3.161  10.708
ATOM    176  CD  LYS    14      -4.051   3.551  10.483
ATOM    177  CE  LYS    14      -4.932   3.142  11.652
ATOM    178  NZ  LYS    14      -6.196   3.933  11.654
ATOM    179  HZ1 LYS    14      -6.769   3.649  12.436
ATOM    180  HZ2 LYS    14      -6.697   3.769  10.792
ATOM    181  HZ3 LYS    14      -5.978   4.915  11.735
ATOM    182  HA  LYS    14      -0.338   4.290  11.490
ATOM    183  HB1 LYS    14      -2.112   5.030   9.854
ATOM    184  HB2 LYS    14      -1.658   3.616   8.873
ATOM    185  HG1 LYS    14      -2.468   2.117  10.423
ATOM    186  HG2 LYS    14      -2.364   3.280  11.765
ATOM    187  HD1 LYS    14      -4.122   4.631  10.362
ATOM    188  HD2 LYS    14      -4.424   3.059   9.584
ATOM    189  HE1 LYS    14      -5.177   2.083  11.570
ATOM    190  HE2 LYS    14      -4.401   3.320  12.587
ATOM    191  O   LYS    14       0.777   2.074  11.158
ATOM    192  N   PHE    15       0.897   2.541   8.952
ATOM    193  CA  PHE    15       1.541   1.279   8.565
ATOM    194  C   PHE    15       3.044   1.430   8.273
ATOM    195  HN  PHE    15       0.745   3.226   8.226
ATOM    196  CB  PHE    15       0.812   0.656   7.350
ATOM    197  CG  PHE    15      -0.667   0.362   7.513
ATOM    198  CD1 PHE    15      -1.104  -0.586   8.431
ATOM    199  CE1 PHE    15      -2.462  -0.852   8.584
ATOM    200  HD1 PHE    15      -0.381  -1.129   9.040
ATOM    201  CZ  PHE    15      -3.403  -0.180   7.813
ATOM    202  HE1 PHE    15      -2.794  -1.592   9.313
ATOM    203  CE2 PHE    15      -2.990   0.761   6.888
ATOM    204  HZ  PHE    15      -4.464  -0.396   7.938
ATOM    205  CD2 PHE    15      -1.631   1.030   6.737
ATOM    206  HE2 PHE    15      -3.725   1.289   6.281
ATOM    207  HD2 PHE    15      -1.300   1.769   6.008
ATOM    208  HA  PHE    15       1.434   0.553   9.371
ATOM    209  HB1 PHE    15       0.970   1.325   6.504
ATOM    210  HB2 PHE    15       1.270  -0.283   7.037
ATOM    211  O   PHE    15       3.647   0.577   7.604
ATOM    212  N   GLY    16       3.644   2.510   8.772
ATOM    213  CA  GLY    16       5.077   2.763   8.587
ATOM    214  C   GLY    16       5.432   4.219   8.335
ATOM    215  HN  GLY    16       3.107   3.185   9.297
ATOM    216  HA1 GLY    16       5.619   2.454   9.481
ATOM    217  HA2 GLY    16       5.439   2.195   7.729
ATOM    218  O   GLY    16       4.552   5.060   8.139
ATOM    219  N   ASN    17       6.728   4.518   8.309
ATOM    220  CA  ASN    17       7.187   5.906   8.214
ATOM    221  C   ASN    17       7.318   6.494   6.806
ATOM    222  HN  ASN    17       7.415   3.778   8.355
ATOM    223  CB  ASN    17       8.509   6.094   8.981
ATOM    224  CG  ASN    17       8.375   5.836  10.475
ATOM    225  ND2 ASN    17       9.503   5.567  11.110
ATOM    226  HD1 ASN    17       9.479   5.387  12.101
ATOM    227  HD2 ASN    17      10.367   5.546  10.591
ATOM    228  OD1 ASN    17       7.283   5.879  11.054
ATOM    229  HA  ASN    17       6.490   6.556   8.742
ATOM    230  HB1 ASN    17       9.257   5.402   8.593
ATOM    231  HB2 ASN    17       8.861   7.117   8.853
ATOM    232  O   ASN    17       7.291   5.789   5.794
ATOM    233  N   VAL    18       7.462   7.811   6.760
ATOM    234  CA  VAL    18       7.873   8.480   5.544
ATOM    235  C   VAL    18       9.297   8.990   5.736
ATOM    236  HN  VAL    18       7.283   8.364   7.585
ATOM    237  CB  VAL    18       6.946   9.659   5.242
ATOM    238  CG1 VAL    18       7.198  10.146   3.829
ATOM    239  CG2 VAL    18       5.497   9.242   5.407
ATOM    240  HA  VAL    18       7.837   7.776   4.712
ATOM    241  HB  VAL    18       7.144  10.466   5.946
ATOM    242  HG1 VAL    18       6.539  10.986   3.611
ATOM    243  HG2 VAL    18       8.236  10.464   3.734
ATOM    244  HG3 VAL    18       7.001   9.337   3.125
ATOM    245  HG4 VAL    18       4.848  10.089   5.189
ATOM    246  HG5 VAL    18       5.273   8.426   4.719
ATOM    247  HG6 VAL    18       5.329   8.909   6.431
ATOM    248  O   VAL    18       9.608   9.576   6.764
ATOM    249  N   TYR    19      10.161   8.746   4.761
ATOM    250  CA  TYR    19      11.560   9.170   4.841
ATOM    251  C   TYR    19      11.910  10.147   3.754
ATOM    252  HN  TYR    19       9.858   8.253   3.933
ATOM    253  CB  TYR    19      12.507   7.965   4.739
ATOM    254  CG  TYR    19      12.375   7.057   5.938
ATOM    255  CD1 TYR    19      11.383   6.075   5.975
ATOM    256  CE1 TYR    19      11.221   5.260   7.063
ATOM    257  HD1 TYR    19      10.715   5.943   5.124
ATOM    258  CZ  TYR    19      12.047   5.416   8.152
ATOM    259  HE1 TYR    19      10.443   4.496   7.061
ATOM    260  CE2 TYR    19      13.044   6.391   8.163
ATOM    261  OH  TYR    19      11.844   4.580   9.224
ATOM    262  CD2 TYR    19      13.197   7.211   7.059
ATOM    263  HE2 TYR    19      13.691   6.499   9.034
ATOM    264  HD2 TYR    19      13.964   7.985   7.058
ATOM    265  HH  TYR    19      11.124   3.960   9.085
ATOM    266  HA  TYR    19      11.741   9.649   5.803
ATOM    267  HB1 TYR    19      12.270   7.390   3.843
ATOM    268  HB2 TYR    19      13.538   8.315   4.683
ATOM    269  O   TYR    19      11.420  10.035   2.623
ATOM    270  N   LEU    20      12.766  11.109   4.085
ATOM    271  CA  LEU    20      13.361  11.953   3.053
ATOM    272  C   LEU    20      14.315  11.043   2.307
ATOM    273  HN  LEU    20      13.006  11.256   5.055
ATOM    274  CB  LEU    20      14.088  13.150   3.680
ATOM    275  CG  LEU    20      14.700  14.143   2.687
ATOM    276  CD1 LEU    20      13.669  14.845   1.816
ATOM    277  CD2 LEU    20      15.580  15.140   3.410
ATOM    278  HA  LEU    20      12.577  12.336   2.400
ATOM    279  HB1 LEU    20      13.390  13.719   4.293
ATOM    280  HB2 LEU    20      14.909  12.792   4.302
ATOM    281  HG  LEU    20      15.385  13.617   2.021
ATOM    282  HD1 LEU    20      14.174  15.532   1.137
ATOM    283  HD2 LEU    20      13.117  14.104   1.237
ATOM    284  HD3 LEU    20      12.977  15.401   2.448
ATOM    285  HD4 LEU    20      16.007  15.838   2.690
ATOM    286  HD5 LEU    20      14.985  15.689   4.139
ATOM    287  HD6 LEU    20      16.384  14.611   3.923
ATOM    288  O   LEU    20      14.898  10.168   2.921
ATOM    289  N   ALA    21      14.459  11.205   0.997
ATOM    290  CA  ALA    21      15.334  10.302   0.249
ATOM    291  C   ALA    21      15.778  10.935  -1.023
ATOM    292  HN  ALA    21      13.965  11.949   0.526
ATOM    293  CB  ALA    21      14.627   9.010  -0.063
ATOM    294  HA  ALA    21      16.212  10.065   0.850
ATOM    295  HB1 ALA    21      15.297   8.354  -0.620
ATOM    296  HB2 ALA    21      14.332   8.523   0.866
ATOM    297  HB3 ALA    21      13.740   9.216  -0.662
ATOM    298  O   ALA    21      15.151  11.895  -1.514
ATOM    299  N   ARG    22      16.858  10.402  -1.583
ATOM    300  CA  ARG    22      17.384  10.979  -2.815
ATOM    301  C   ARG    22      17.710   9.893  -3.816
ATOM    302  HN  ARG    22      17.305   9.604  -1.153
ATOM    303  CB  ARG    22      18.632  11.810  -2.527
ATOM    304  CG  ARG    22      19.137  12.534  -3.765
ATOM    305  CD  ARG    22      20.371  13.374  -3.520
ATOM    306  NE  ARG    22      21.463  12.625  -2.918
ATOM    307  CZ  ARG    22      22.744  12.986  -3.015
ATOM    308  HE  ARG    22      21.066  11.824  -2.442
ATOM    309  NH1 ARG    22      23.081  14.085  -3.707
ATOM    310  H11 ARG    22      22.373  14.648  -4.160
ATOM    311  H12 ARG    22      24.036  14.404  -3.813
ATOM    312  NH2 ARG    22      23.690  12.248  -2.422
ATOM    313  H21 ARG    22      23.469  11.413  -1.894
ATOM    314  H22 ARG    22      24.673  12.485  -2.470
ATOM    315  HA  ARG    22      16.641  11.647  -3.250
ATOM    316  HB1 ARG    22      18.404  12.557  -1.767
ATOM    317  HB2 ARG    22      19.428  11.158  -2.168
ATOM    318  HG1 ARG    22      19.390  11.805  -4.535
ATOM    319  HG2 ARG    22      18.361  13.201  -4.138
ATOM    320  HD1 ARG    22      20.731  13.776  -4.467
ATOM    321  HD2 ARG    22      20.125  14.195  -2.847
ATOM    322  O   ARG    22      18.377   8.914  -3.505
ATOM    323  N   GLU    23      17.239  10.088  -5.025
ATOM    324  CA  GLU    23      17.513   9.185  -6.110
ATOM    325  C   GLU    23      18.978   9.328  -6.581
ATOM    326  HN  GLU    23      16.663  10.895  -5.215
ATOM    327  CB  GLU    23      16.505   9.455  -7.229
ATOM    328  CG  GLU    23      16.403   8.346  -8.248
ATOM    329  CD  GLU    23      17.425   8.488  -9.349
ATOM    330  OE1 GLU    23      17.495   9.593  -9.921
ATOM    331  OE2 GLU    23      18.148   7.511  -9.636
ATOM    332  HA  GLU    23      17.347   8.159  -5.781
ATOM    333  HB1 GLU    23      15.512   9.587  -6.800
ATOM    334  HB2 GLU    23      16.792  10.358  -7.767
ATOM    335  HG1 GLU    23      16.565   7.385  -7.758
ATOM    336  HG2 GLU    23      15.413   8.359  -8.702
ATOM    337  O   GLU    23      19.384  10.347  -7.159
ATOM    338  NT  AME    24      19.764   8.288  -6.330
ATOM    339  CT  AME    24      21.189   8.244  -6.679
ATOM    340  HN  AME    24      19.385   7.470  -5.875
ATOM    341  HT1 AME    24      21.610   7.287  -6.370
ATOM    342  HT2 AME    24      21.304   8.359  -7.757
ATOM    343  HT3 AME    24      21.714   9.052  -6.170
ATOM    344  H1  ACE    25      16.637  13.225  -7.737
ATOM    345  CH3 ACE    25      16.281  14.131  -7.245
ATOM    346  C   ACE    25      15.791  13.833  -5.836
ATOM    347  H2  ACE    25      15.465  14.549  -7.834
ATOM    348  H3  ACE    25      17.101  14.848  -7.201
ATOM    349  O   ACE    25      15.877  12.686  -5.379
ATOM    350  N   ILE    26      15.329  14.862  -5.127
ATOM    351  CA  ILE    26      14.928  14.711  -3.697
ATOM    352  C   ILE    26      13.437  14.382  -3.631
ATOM    353  HN  ILE    26      15.244  15.771  -5.559
ATOM    354  CB  ILE    26      15.372  15.949  -2.838
ATOM    355  CG1 ILE    26      16.883  15.884  -2.593
ATOM    356  CG2 ILE    26      14.736  16.006  -1.452
ATOM    357  CD1 ILE    26      17.306  15.064  -1.385
ATOM    358  HA  ILE    26      15.503  13.904  -3.241
ATOM    359  HB  ILE    26      15.130  16.867  -3.372
ATOM    360  HG1 ILE    26      17.373  15.437  -3.459
ATOM    361  HG2 ILE    26      17.270  16.890  -2.436
ATOM    362  HG3 ILE    26      15.094  16.889  -0.924
ATOM    363  HG4 ILE    26      13.652  16.057  -1.551
ATOM    364  HG5 ILE    26      15.008  15.112  -0.890
ATOM    365  HD1 ILE    26      18.393  15.079  -1.297
ATOM    366  HD2 ILE    26      16.863  15.488  -0.484
ATOM    367  HD3 ILE    26      16.967  14.035  -1.507
ATOM    368  O   ILE    26      12.655  14.851  -4.476
ATOM    369  N   LEU    27      13.044  13.555  -2.669
ATOM    370  CA  LEU    27      11.673  13.014  -2.656
ATOM    371  C   LEU    27      11.334  12.345  -1.349
ATOM    372  HN  LEU    27      13.690  13.292  -1.938
ATOM    373  CB  LEU    27      11.483  11.991  -3.783
ATOM    374  CG  LEU    27      12.623  10.982  -3.977
ATOM    375  CD1 LEU    27      12.553   9.868  -2.966
ATOM    376  CD2 LEU    27      12.615  10.418  -5.387
ATOM    377  HA  LEU    27      10.961  13.823  -2.815
ATOM    378  HB1 LEU    27      10.587  11.400  -3.591
ATOM    379  HB2 LEU    27      11.377  12.512  -4.734
ATOM    380  HG  LEU    27      13.581  11.489  -3.865
ATOM    381  HD1 LEU    27      13.376   9.172  -3.134
ATOM    382  HD2 LEU    27      12.628  10.283  -1.961
ATOM    383  HD3 LEU    27      11.605   9.340  -3.071
ATOM    384  HD4 LEU    27      13.433   9.705  -5.499
ATOM    385  HD5 LEU    27      11.667   9.913  -5.572
ATOM    386  HD6 LEU    27      12.741  11.229  -6.104
ATOM    387  O   LEU    27      12.178  12.222  -0.473
ATOM    388  N   ALA    28      10.100  11.882  -1.216
ATOM    389  CA  ALA    28       9.697  11.172  -0.014
ATOM    390  C   ALA    28       9.275   9.783  -0.402
ATOM    391  HN  ALA    28       9.429  12.022  -1.957
ATOM    392  CB  ALA    28       8.571  11.877   0.674
ATOM    393  HA  ALA    28      10.536  11.126   0.680
ATOM    394  HB1 ALA    28       8.289  11.324   1.570
ATOM    395  HB2 ALA    28       8.887  12.882   0.952
ATOM    396  HB3 ALA    28       7.716  11.938   0.002
ATOM    397  O   ALA    28       8.653   9.569  -1.445
ATOM    398  N   LEU    29       9.628   8.847   0.465
ATOM    399  CA  LEU    29       9.380   7.454   0.292
ATOM    400  C   LEU    29       8.554   7.049   1.453
ATOM    401  HN  LEU    29      10.107   9.105   1.316
ATOM    402  CB  LEU    29      10.685   6.724   0.458
ATOM    403  CG  LEU    29      11.462   6.110  -0.679
ATOM    404  CD1 LEU    29      11.864   4.774  -0.086
ATOM    405  CD2 LEU    29      10.616   5.880  -1.918
ATOM    406  HA  LEU    29       8.851   7.292  -0.647
ATOM    407  HB1 LEU    29      11.425   7.395   0.894
ATOM    408  HB2 LEU    29      10.541   5.866   1.116
ATOM    409  HG  LEU    29      12.313   6.745  -0.924
ATOM    410  HD1 LEU    29      12.445   4.211  -0.817
ATOM    411  HD2 LEU    29      12.467   4.938   0.807
ATOM    412  HD3 LEU    29      10.970   4.209   0.178
ATOM    413  HD4 LEU    29      11.231   5.436  -2.701
ATOM    414  HD5 LEU    29       9.794   5.206  -1.677
ATOM    415  HD6 LEU    29      10.215   6.831  -2.267
ATOM    416  O   LEU    29       9.096   6.941   2.568
ATOM    417  N   LYS    30       7.268   6.767   1.206
ATOM    418  CA  LYS    30       6.383   6.174   2.225
ATOM    419  C   LYS    30       6.711   4.688   2.285
ATOM    420  HN  LYS    30       6.878   6.961   0.295
ATOM    421  CB  LYS    30       4.919   6.395   1.879
ATOM    422  CG  LYS    30       3.958   6.171   3.046
ATOM    423  CD  LYS    30       2.641   6.931   2.966
ATOM    424  CE  LYS    30       1.731   6.620   1.787
ATOM    425  NZ  LYS    30       0.419   7.364   1.757
ATOM    426  HZ1 LYS    30      -0.249   7.099   2.466
ATOM    427  HZ2 LYS    30      -0.111   7.244   0.906
ATOM    428  HZ3 LYS    30       0.423   8.370   1.845
ATOM    429  HA  LYS    30       6.568   6.649   3.188
ATOM    430  HB1 LYS    30       4.823   7.425   1.537
ATOM    431  HB2 LYS    30       4.537   5.782   1.062
ATOM    432  HG1 LYS    30       3.824   5.090   3.005
ATOM    433  HG2 LYS    30       4.440   6.465   3.979
ATOM    434  HD1 LYS    30       2.038   6.891   3.873
ATOM    435  HD2 LYS    30       2.918   7.985   2.953
ATOM    436  HE1 LYS    30       2.305   6.933   0.914
ATOM    437  HE2 LYS    30       1.519   5.556   1.678
ATOM    438  O   LYS    30       6.705   3.990   1.264
ATOM    439  N   VAL    31       7.072   4.188   3.457
ATOM    440  CA  VAL    31       7.371   2.781   3.670
ATOM    441  C   VAL    31       6.144   2.184   4.339
ATOM    442  HN  VAL    31       7.150   4.797   4.259
ATOM    443  CB  VAL    31       8.609   2.592   4.571
ATOM    444  CG1 VAL    31       8.979   1.144   4.823
ATOM    445  CG2 VAL    31       9.773   3.485   4.153
ATOM    446  HA  VAL    31       7.567   2.302   2.711
ATOM    447  HB  VAL    31       8.333   2.976   5.553
ATOM    448  HG1 VAL    31       9.041   0.710   3.825
ATOM    449  HG2 VAL    31       9.951   1.056   5.308
ATOM    450  HG3 VAL    31       8.179   0.686   5.403
ATOM    451  HG4 VAL    31      10.216   3.129   3.223
ATOM    452  HG5 VAL    31       9.511   4.529   3.981
ATOM    453  HG6 VAL    31      10.509   3.383   4.951
ATOM    454  O   VAL    31       5.632   2.721   5.335
ATOM    455  N   LEU    32       5.599   1.085   3.825
ATOM    456  CA  LEU    32       4.495   0.311   4.391
ATOM    457  C   LEU    32       4.990  -1.124   4.635
ATOM    458  HN  LEU    32       5.951   0.710   2.956
ATOM    459  CB  LEU    32       3.258   0.404   3.502
ATOM    460  CG  LEU    32       2.877   1.833   3.066
ATOM    461  CD1 LEU    32       2.162   1.821   1.724
ATOM    462  CD2 LEU    32       2.178   2.598   4.178
ATOM    463  HA  LEU    32       4.178   0.763   5.331
ATOM    464  HB1 LEU    32       3.350  -0.356   2.727
ATOM    465  HB2 LEU    32       2.410   0.028   4.075
ATOM    466  HG  LEU    32       3.760   2.419   2.809
ATOM    467  HD1 LEU    32       1.746   2.771   1.391
ATOM    468  HD2 LEU    32       2.645   1.356   0.865
ATOM    469  HD3 LEU    32       1.326   1.130   1.838
ATOM    470  HD4 LEU    32       2.798   2.550   5.073
ATOM    471  HD5 LEU    32       1.882   3.635   4.016
ATOM    472  HD6 LEU    32       1.297   2.016   4.447
ATOM    473  O   LEU    32       5.677  -1.715   3.785
ATOM    474  N   PHE    33       4.703  -1.669   5.819
ATOM    475  CA  PHE    33       5.111  -3.013   6.255
ATOM    476  C   PHE    33       3.958  -4.015   6.044
ATOM    477  HN  PHE    33       4.164  -1.147   6.495
ATOM    478  CB  PHE    33       5.569  -2.985   7.722
ATOM    479  CG  PHE    33       6.934  -2.398   7.987
ATOM    480  CD1 PHE    33       8.087  -3.123   7.685
ATOM    481  CE1 PHE    33       9.349  -2.596   7.927
ATOM    482  HD1 PHE    33       8.006  -4.120   7.251
ATOM    483  CZ  PHE    33       9.469  -1.331   8.482
ATOM    484  HE1 PHE    33      10.239  -3.176   7.680
ATOM    485  CE2 PHE    33       8.332  -0.593   8.796
ATOM    486  HZ  PHE    33      10.457  -0.911   8.674
ATOM    487  CD2 PHE    33       7.074  -1.127   8.555
ATOM    488  HE2 PHE    33       8.430   0.402   9.231
ATOM    489  HD2 PHE    33       6.181  -0.554   8.808
ATOM    490  HA  PHE    33       5.975  -3.337   5.674
ATOM    491  HB1 PHE    33       4.753  -2.429   8.185
ATOM    492  HB2 PHE    33       5.629  -3.968   8.189
ATOM    493  O   PHE    33       2.902  -3.915   6.694
ATOM    494  N   LYS    34       4.147  -4.979   5.140
ATOM    495  CA  LYS    34       3.256  -6.036   4.657
ATOM    496  C   LYS    34       2.608  -6.789   5.815
ATOM    497  HN  LYS    34       5.036  -5.054   4.665
ATOM    498  CB  LYS    34       4.003  -6.998   3.749
ATOM    499  CG  LYS    34       4.078  -6.494   2.333
ATOM    500  CD  LYS    34       4.568  -7.446   1.264
ATOM    501  CE  LYS    34       4.652  -6.832  -0.117
ATOM    502  NZ  LYS    34       5.163  -7.808  -1.099
ATOM    503  HZ1 LYS    34       4.861  -8.772  -1.086
ATOM    504  HZ2 LYS    34       6.159  -7.842  -0.940
ATOM    505  HZ3 LYS    34       4.989  -7.507  -2.047
ATOM    506  HA  LYS    34       2.467  -5.596   4.047
ATOM    507  HB1 LYS    34       4.993  -7.276   4.109
ATOM    508  HB2 LYS    34       3.410  -7.913   3.742
ATOM    509  HG1 LYS    34       3.055  -6.302   2.009
ATOM    510  HG2 LYS    34       4.678  -5.584   2.345
ATOM    511  HD1 LYS    34       5.590  -7.642   1.588
ATOM    512  HD2 LYS    34       3.895  -8.294   1.144
ATOM    513  HE1 LYS    34       3.763  -6.290  -0.442
ATOM    514  HE2 LYS    34       5.379  -6.025  -0.204
ATOM    515  O   LYS    34       1.381  -7.051   5.795
ATOM    516  N   ALA    35       3.350  -7.160   6.867
ATOM    517  CA  ALA    35       2.864  -7.772   8.107
ATOM    518  C   ALA    35       1.721  -7.022   8.819
ATOM    519  HN  ALA    35       4.351  -7.023   6.848
ATOM    520  CB  ALA    35       4.014  -7.987   9.093
ATOM    521  HA  ALA    35       2.488  -8.772   7.896
ATOM    522  HB1 ALA    35       4.891  -8.508   8.709
ATOM    523  HB2 ALA    35       4.396  -7.048   9.492
ATOM    524  HB3 ALA    35       3.673  -8.570   9.949
ATOM    525  O   ALA    35       0.813  -7.649   9.399
ATOM    526  N   GLN    36       1.810  -5.698   8.693
ATOM    527  CA  GLN    36       0.890  -4.799   9.382
ATOM    528  C   GLN    36      -0.323  -4.596   8.516
ATOM    529  HN  GLN    36       2.530  -5.297   8.108
ATOM    530  CB  GLN    36       1.569  -3.481   9.681
ATOM    531  CG  GLN    36       2.649  -3.732  10.709
ATOM    532  CD  GLN    36       3.469  -2.487  10.919
ATOM    533  NE2 GLN    36       2.761  -1.387  11.173
ATOM    534  HE1 GLN    36       3.302  -0.660  11.614
ATOM    535  HE2 GLN    36       1.771  -1.424  11.361
ATOM    536  OE1 GLN    36       4.710  -2.475  10.846
ATOM    537  HA  GLN    36       0.595  -5.241  10.334
ATOM    538  HB1 GLN    36       1.942  -3.095   8.732
ATOM    539  HB2 GLN    36       0.856  -2.791  10.133
ATOM    540  HG1 GLN    36       2.207  -3.979  11.674
ATOM    541  HG2 GLN    36       3.345  -4.527  10.441
ATOM    542  O   GLN    36      -1.427  -4.402   9.023
ATOM    543  N   LEU    37      -0.157  -4.629   7.200
ATOM    544  CA  LEU    37      -1.159  -4.476   6.166
ATOM    545  C   LEU    37      -1.935  -5.771   6.009
ATOM    546  HN  LEU    37       0.765  -4.776   6.814
ATOM    547  CB  LEU    37      -0.529  -4.050   4.844
ATOM    548  CG  LEU    37       0.343  -2.789   4.913
ATOM    549  CD1 LEU    37       1.521  -2.795   3.954
ATOM    550  CD2 LEU    37      -0.441  -1.516   4.630
ATOM    551  HA  LEU    37      -1.846  -3.675   6.440
ATOM    552  HB1 LEU    37       0.127  -4.853   4.510
ATOM    553  HB2 LEU    37      -1.242  -3.947   4.025
ATOM    554  HG  LEU    37       0.762  -2.642   5.908
ATOM    555  HD1 LEU    37       1.786  -3.739   3.479
ATOM    556  HD2 LEU    37       1.223  -2.214   3.081
ATOM    557  HD3 LEU    37       2.391  -2.256   4.329
ATOM    558  HD4 LEU    37      -0.800  -1.584   3.603
ATOM    559  HD5 LEU    37      -1.327  -1.366   5.247
ATOM    560  HD6 LEU    37       0.123  -0.595   4.777
ATOM    561  O   LEU    37      -3.167  -5.727   6.002
ATOM    562  N   GLU    38      -1.295  -6.947   5.901
ATOM    563  CA  GLU    38      -1.886  -8.305   5.869
ATOM    564  C   GLU    38      -2.878  -8.496   6.980
ATOM    565  HN  GLU    38      -0.287  -6.965   5.829
ATOM    566  CB  GLU    38      -0.876  -9.414   6.120
ATOM    567  CG  GLU    38      -0.029  -9.557   4.889
ATOM    568  CD  GLU    38      -0.555 -10.546   3.869
ATOM    569  OE1 GLU    38       0.217 -11.215   3.148
ATOM    570  OE2 GLU    38      -1.778 -10.699   3.669
ATOM    571  HA  GLU    38      -2.397  -8.457   4.919
ATOM    572  HB1 GLU    38      -0.256  -9.156   6.978
ATOM    573  HB2 GLU    38      -1.449 -10.299   6.398
ATOM    574  HG1 GLU    38       0.387  -8.682   4.391
ATOM    575  HG2 GLU    38       0.898 -10.080   5.124
ATOM    576  O   GLU    38      -3.997  -8.959   6.750
ATOM    577  N   LYS    39      -2.481  -8.167   8.209
ATOM    578  CA  LYS    39      -3.262  -8.353   9.420
ATOM    579  C   LYS    39      -4.339  -7.276   9.624
ATOM    580  HN  LYS    39      -1.570  -7.754   8.348
ATOM    581  CB  LYS    39      -2.354  -8.489  10.655
ATOM    582  CG  LYS    39      -1.482  -9.751  10.704
ATOM    583  CD  LYS    39      -2.094 -11.149  10.818
ATOM    584  CE  LYS    39      -1.140 -12.304  11.111
ATOM    585  NZ  LYS    39      -1.827 -13.622  11.081
ATOM    586  HZ1 LYS    39      -2.243 -13.892  11.960
ATOM    587  HZ2 LYS    39      -1.168 -14.348  10.836
ATOM    588  HZ3 LYS    39      -2.618 -13.684  10.455
ATOM    589  HA  LYS    39      -3.768  -9.317   9.383
ATOM    590  HB1 LYS    39      -1.731  -7.612  10.831
ATOM    591  HB2 LYS    39      -2.974  -8.571  11.549
ATOM    592  HG1 LYS    39      -0.772  -9.817   9.880
ATOM    593  HG2 LYS    39      -0.888  -9.594  11.604
ATOM    594  HD1 LYS    39      -2.824 -11.112  11.627
ATOM    595  HD2 LYS    39      -2.582 -11.330   9.861
ATOM    596  HE1 LYS    39      -0.381 -12.238  10.331
ATOM    597  HE2 LYS    39      -0.629 -12.273  12.073
ATOM    598  O   LYS    39      -5.216  -7.441  10.472
ATOM    599  N   ALA    40      -4.270  -6.227   8.800
ATOM    600  CA  ALA    40      -5.225  -5.120   8.686
ATOM    601  C   ALA    40      -6.278  -5.586   7.671
ATOM    602  HN  ALA    40      -3.491  -6.139   8.163
ATOM    603  CB  ALA    40      -4.519  -3.820   8.330
ATOM    604  HA  ALA    40      -5.672  -4.924   9.661
ATOM    605  HB1 ALA    40      -3.734  -3.699   9.076
ATOM    606  HB2 ALA    40      -4.250  -3.810   7.273
ATOM    607  HB3 ALA    40      -5.272  -3.059   8.534
ATOM    608  O   ALA    40      -7.471  -5.583   7.986
ATOM    609  N   GLY    41      -5.789  -5.969   6.483
ATOM    610  CA  GLY    41      -6.523  -6.453   5.290
ATOM    611  C   GLY    41      -6.766  -5.311   4.302
ATOM    612  HN  GLY    41      -4.792  -5.947   6.320
ATOM    613  HA1 GLY    41      -5.939  -7.229   4.794
ATOM    614  HA2 GLY    41      -7.485  -6.863   5.597
ATOM    615  O   GLY    41      -7.915  -5.033   3.936
ATOM    616  N   VAL    42      -5.664  -4.684   3.883
ATOM    617  CA  VAL    42      -5.591  -3.493   3.025
ATOM    618  C   VAL    42      -4.678  -3.855   1.837
ATOM    619  HN  VAL    42      -4.755  -5.027   4.160
ATOM    620  CB  VAL    42      -5.120  -2.249   3.819
ATOM    621  CG1 VAL    42      -6.072  -1.876   4.939
ATOM    622  CG2 VAL    42      -3.768  -2.558   4.448
ATOM    623  HA  VAL    42      -6.591  -3.232   2.679
ATOM    624  HB  VAL    42      -5.201  -1.411   3.127
ATOM    625  HG1 VAL    42      -7.024  -1.494   4.568
ATOM    626  HG2 VAL    42      -6.271  -2.630   5.701
ATOM    627  HG3 VAL    42      -5.689  -1.093   5.593
ATOM    628  HG4 VAL    42      -3.416  -1.714   5.040
ATOM    629  HG5 VAL    42      -3.668  -3.509   4.970
ATOM    630  HG6 VAL    42      -3.113  -2.604   3.578
ATOM    631  O   VAL    42      -3.950  -3.004   1.320
ATOM    632  N   GLU    43      -4.655  -5.086   1.340
ATOM    633  CA  GLU    43      -3.987  -5.474   0.113
ATOM    634  C   GLU    43      -4.571  -4.819  -1.150
ATOM    635  HN  GLU    43      -5.129  -5.833   1.826
ATOM    636  CB  GLU    43      -4.021  -6.991  -0.078
ATOM    637  CG  GLU    43      -3.136  -7.575  -1.178
ATOM    638  CD  GLU    43      -2.866  -9.032  -0.894
ATOM    639  OE1 GLU    43      -3.259  -9.671   0.117
ATOM    640  OE2 GLU    43      -2.201  -9.605  -1.791
ATOM    641  HA  GLU    43      -2.936  -5.190   0.166
ATOM    642  HB1 GLU    43      -3.770  -7.451   0.877
ATOM    643  HB2 GLU    43      -5.064  -7.243  -0.272
ATOM    644  HG1 GLU    43      -3.584  -7.353  -2.146
ATOM    645  HG2 GLU    43      -2.200  -7.018  -1.128
ATOM    646  O   GLU    43      -3.830  -4.526  -2.113
ATOM    647  N   HIS    44      -5.884  -4.593  -1.190
ATOM    648  CA  HIS    44      -6.569  -4.096  -2.373
ATOM    649  C   HIS    44      -6.644  -2.595  -2.226
ATOM    650  HN  HIS    44      -6.449  -4.769  -0.372
ATOM    651  CB  HIS    44      -7.912  -4.810  -2.635
ATOM    652  CG  HIS    44      -8.474  -4.708  -4.061
ATOM    653  ND1 HIS    44      -9.729  -5.136  -4.393
ATOM    654  CE1 HIS    44      -9.953  -4.904  -5.711
ATOM    655  NE2 HIS    44      -8.843  -4.317  -6.228
ATOM    656  HE  HIS    44     -10.905  -5.187  -6.160
ATOM    657  CD2 HIS    44      -7.914  -4.176  -5.240
ATOM    658  HNE HIS    44      -8.733  -4.033  -7.192
ATOM    659  HD  HIS    44      -6.950  -3.717  -5.459
ATOM    660  HA  HIS    44      -6.005  -4.372  -3.264
ATOM    661  HB1 HIS    44      -7.781  -5.872  -2.430
ATOM    662  HB2 HIS    44      -8.675  -4.357  -2.002
ATOM    663  O   HIS    44      -6.359  -1.858  -3.197
ATOM    664  N   GLN    45      -7.009  -2.115  -1.030
ATOM    665  CA  GLN    45      -7.083  -0.706  -0.600
ATOM    666  C   GLN    45      -5.803   0.124  -0.764
ATOM    667  HN  GLN    45      -7.276  -2.752  -0.294
ATOM    668  CB  GLN    45      -7.506  -0.608   0.856
ATOM    669  CG  GLN    45      -8.889  -1.197   1.058
ATOM    670  CD  GLN    45      -9.163  -1.282   2.547
ATOM    671  NE2 GLN    45      -9.517  -0.228   3.289
ATOM    672  HE1 GLN    45      -9.578  -0.410   4.279
ATOM    673  HE2 GLN    45      -9.443   0.722   2.959
ATOM    674  OE1 GLN    45      -9.183  -2.399   3.067
ATOM    675  HA  GLN    45      -7.850  -0.189  -1.178
ATOM    676  HB1 GLN    45      -6.844  -1.110   1.560
ATOM    677  HB2 GLN    45      -7.598   0.447   1.114
ATOM    678  HG1 GLN    45      -9.674  -0.585   0.614
ATOM    679  HG2 GLN    45      -9.069  -2.178   0.617
ATOM    680  O   GLN    45      -5.881   1.344  -0.979
ATOM    681  N   LEU    46      -4.627  -0.515  -0.710
ATOM    682  CA  LEU    46      -3.359   0.100  -1.064
ATOM    683  C   LEU    46      -3.329   0.404  -2.538
ATOM    684  HN  LEU    46      -4.593  -1.479  -0.409
ATOM    685  CB  LEU    46      -2.202  -0.837  -0.779
ATOM    686  CG  LEU    46      -0.951  -0.250  -0.106
ATOM    687  CD1 LEU    46      -0.313  -1.389   0.683
ATOM    688  CD2 LEU    46       0.010   0.367  -1.111
ATOM    689  HA  LEU    46      -3.235   1.027  -0.504
ATOM    690  HB1 LEU    46      -2.660  -1.570  -0.116
ATOM    691  HB2 LEU    46      -1.968  -1.487  -1.622
ATOM    692  HG  LEU    46      -1.136   0.621   0.522
ATOM    693  HD1 LEU    46      -0.985  -1.668   1.494
ATOM    694  HD2 LEU    46       0.055  -2.171   0.019
ATOM    695  HD3 LEU    46       0.576  -0.919   1.102
ATOM    696  HD4 LEU    46       0.436  -0.370  -1.791
ATOM    697  HD5 LEU    46      -0.342   1.136  -1.798
ATOM    698  HD6 LEU    46       0.860   0.837  -0.617
ATOM    699  O   LEU    46      -3.063   1.531  -2.947
ATOM    700  N   ARG    47      -3.598  -0.601  -3.352
ATOM    701  CA  ARG    47      -3.588  -0.542  -4.792
ATOM    702  C   ARG    47      -4.482   0.550  -5.361
ATOM    703  HN  ARG    47      -3.835  -1.506  -2.972
ATOM    704  CB  ARG    47      -3.840  -1.903  -5.434
ATOM    705  CG  ARG    47      -2.795  -2.983  -5.176
ATOM    706  CD  ARG    47      -3.194  -4.444  -5.333
ATOM    707  NE  ARG    47      -2.410  -5.434  -4.582
ATOM    708  CZ  ARG    47      -1.419  -6.176  -5.095
ATOM    709  HE  ARG    47      -2.753  -5.445  -3.630
ATOM    710  NH1 ARG    47      -1.066  -6.067  -6.388
ATOM    711  H11 ARG    47      -1.544  -5.419  -7.001
ATOM    712  H12 ARG    47      -0.324  -6.611  -6.809
ATOM    713  NH2 ARG    47      -0.782  -7.043  -4.306
ATOM    714  H21 ARG    47      -1.023  -7.159  -3.330
ATOM    715  H22 ARG    47      -0.028  -7.629  -4.641
ATOM    716  HA  ARG    47      -2.574  -0.348  -5.142
ATOM    717  HB1 ARG    47      -4.736  -2.227  -4.904
ATOM    718  HB2 ARG    47      -4.079  -1.792  -6.491
ATOM    719  HG1 ARG    47      -1.886  -2.794  -5.748
ATOM    720  HG2 ARG    47      -2.583  -2.810  -4.120
ATOM    721  HD1 ARG    47      -4.169  -4.535  -4.854
ATOM    722  HD2 ARG    47      -3.453  -4.721  -6.355
ATOM    723  O   ARG    47      -4.016   1.268  -6.221
ATOM    724  N   ARG    48      -5.697   0.665  -4.817
ATOM    725  CA  ARG    48      -6.681   1.745  -5.033
ATOM    726  C   ARG    48      -6.039   3.139  -4.914
ATOM    727  HN  ARG    48      -6.029  -0.043  -4.177
ATOM    728  CB  ARG    48      -7.891   1.640  -4.097
ATOM    729  CG  ARG    48      -8.896   2.792  -4.135
ATOM    730  CD  ARG    48     -10.243   2.628  -3.432
ATOM    731  NE  ARG    48     -10.090   2.016  -2.106
ATOM    732  CZ  ARG    48      -9.649   2.631  -1.002
ATOM    733  HE  ARG    48     -10.378   1.048  -2.176
ATOM    734  NH1 ARG    48      -9.569   1.947   0.135
ATOM    735  H11 ARG    48      -9.837   0.972   0.172
ATOM    736  H12 ARG    48      -9.245   2.351   1.005
ATOM    737  NH2 ARG    48      -9.287   3.913  -1.014
ATOM    738  H21 ARG    48      -9.330   4.476  -1.854
ATOM    739  H22 ARG    48      -8.952   4.390  -0.187
ATOM    740  HA  ARG    48      -7.110   1.652  -6.031
ATOM    741  HB1 ARG    48      -8.549   0.845  -4.446
ATOM    742  HB2 ARG    48      -7.474   1.467  -3.105
ATOM    743  HG1 ARG    48      -8.390   3.593  -3.596
ATOM    744  HG2 ARG    48      -9.120   3.060  -5.168
ATOM    745  HD1 ARG    48     -10.898   3.489  -3.298
ATOM    746  HD2 ARG    48     -10.840   1.881  -3.955
ATOM    747  O   ARG    48      -6.232   3.971  -5.810
ATOM    748  N   GLU    49      -5.287   3.369  -3.824
ATOM    749  CA  GLU    49      -4.581   4.634  -3.598
ATOM    750  C   GLU    49      -3.604   4.939  -4.736
ATOM    751  HN  GLU    49      -5.192   2.652  -3.119
ATOM    752  CB  GLU    49      -3.831   4.660  -2.231
ATOM    753  CG  GLU    49      -3.033   5.930  -1.812
ATOM    754  CD  GLU    49      -2.258   5.993  -0.468
ATOM    755  OE1 GLU    49      -2.427   4.977   0.247
ATOM    756  OE2 GLU    49      -1.386   6.897  -0.290
ATOM    757  HA  GLU    49      -5.304   5.448  -3.535
ATOM    758  HB1 GLU    49      -4.517   4.568  -1.389
ATOM    759  HB2 GLU    49      -3.270   3.732  -2.124
ATOM    760  HG1 GLU    49      -2.261   6.170  -2.543
ATOM    761  HG2 GLU    49      -3.710   6.784  -1.807
ATOM    762  O   GLU    49      -3.572   6.068  -5.238
ATOM    763  N   VAL    50      -2.825   3.942  -5.167
ATOM    764  CA  VAL    50      -1.738   4.105  -6.134
ATOM    765  C   VAL    50      -2.335   4.370  -7.523
ATOM    766  HN  VAL    50      -2.972   3.005  -4.821
ATOM    767  CB  VAL    50      -0.770   2.880  -6.132
ATOM    768  CG1 VAL    50       0.262   2.763  -7.243
ATOM    769  CG2 VAL    50      -0.084   2.779  -4.781
ATOM    770  HA  VAL    50      -1.111   4.947  -5.839
ATOM    771  HB  VAL    50      -1.388   1.995  -6.278
ATOM    772  HG1 VAL    50       0.906   3.641  -7.294
ATOM    773  HG2 VAL    50       0.869   1.883  -7.029
ATOM    774  HG3 VAL    50      -0.226   2.735  -8.217
ATOM    775  HG4 VAL    50       0.602   1.948  -4.948
ATOM    776  HG5 VAL    50       0.404   3.737  -4.599
ATOM    777  HG6 VAL    50      -0.676   2.602  -3.883
ATOM    778  O   VAL    50      -1.858   5.236  -8.269
ATOM    779  N   GLU    51      -3.385   3.637  -7.870
ATOM    780  CA  GLU    51      -4.079   3.754  -9.138
ATOM    781  C   GLU    51      -4.741   5.109  -9.335
ATOM    782  HN  GLU    51      -3.747   2.944  -7.231
ATOM    783  CB  GLU    51      -5.119   2.650  -9.272
ATOM    784  CG  GLU    51      -4.664   1.421 -10.047
ATOM    785  CD  GLU    51      -4.384   1.829 -11.489
ATOM    786  OE1 GLU    51      -5.389   2.114 -12.191
ATOM    787  OE2 GLU    51      -3.196   1.944 -11.873
ATOM    788  HA  GLU    51      -3.371   3.611  -9.955
ATOM    789  HB1 GLU    51      -5.455   2.330  -8.285
ATOM    790  HB2 GLU    51      -6.007   3.087  -9.730
ATOM    791  HG1 GLU    51      -3.720   1.284  -9.519
ATOM    792  HG2 GLU    51      -5.341   0.566 -10.028
ATOM    793  O   GLU    51      -4.551   5.754 -10.368
ATOM    794  N   ILE    52      -5.515   5.616  -8.380
ATOM    795  CA  ILE    52      -6.148   6.937  -8.465
ATOM    796  C   ILE    52      -5.077   8.032  -8.400
ATOM    797  HN  ILE    52      -5.691   5.083  -7.541
ATOM    798  CB  ILE    52      -7.223   7.118  -7.368
ATOM    799  CG1 ILE    52      -8.327   6.066  -7.567
ATOM    800  CG2 ILE    52      -7.800   8.530  -7.295
ATOM    801  CD1 ILE    52      -9.296   6.011  -6.410
ATOM    802  HA  ILE    52      -6.691   7.021  -9.406
ATOM    803  HB  ILE    52      -6.723   6.862  -6.434
ATOM    804  HG1 ILE    52      -8.881   6.357  -8.459
ATOM    805  HG2 ILE    52      -7.840   5.093  -7.641
ATOM    806  HG3 ILE    52      -7.126   9.383  -7.216
ATOM    807  HG4 ILE    52      -8.404   8.598  -8.200
ATOM    808  HG5 ILE    52      -8.654   8.562  -6.618
ATOM    809  HD1 ILE    52     -10.079   6.770  -6.416
ATOM    810  HD2 ILE    52      -9.741   5.023  -6.521
ATOM    811  HD3 ILE    52      -8.903   6.096  -5.397
ATOM    812  O   ILE    52      -5.038   8.912  -9.271
ATOM    813  N   GLN    53      -4.134   8.089  -7.454
ATOM    814  CA  GLN    53      -3.135   9.153  -7.294
ATOM    815  C   GLN    53      -2.106   9.197  -8.436
ATOM    816  HN  GLN    53      -4.069   7.353  -6.765
ATOM    817  CB  GLN    53      -2.451   9.099  -5.906
ATOM    818  CG  GLN    53      -1.630  10.355  -5.615
ATOM    819  CD  GLN    53      -0.882  10.242  -4.271
ATOM    820  NE2 GLN    53      -0.107  11.256  -3.838
ATOM    821  HE1 GLN    53       0.435  11.109  -3.001
ATOM    822  HE2 GLN    53      -0.004  12.114  -4.356
ATOM    823  OE1 GLN    53      -0.975   9.212  -3.570
ATOM    824  HA  GLN    53      -3.635  10.121  -7.265
ATOM    825  HB1 GLN    53      -3.181   9.153  -5.099
ATOM    826  HB2 GLN    53      -1.886   8.194  -5.682
ATOM    827  HG1 GLN    53      -0.744  10.370  -6.251
ATOM    828  HG2 GLN    53      -2.209  11.278  -5.591
ATOM    829  O   GLN    53      -1.651  10.285  -8.796
ATOM    830  N   SER    54      -1.735   8.061  -9.032
ATOM    831  CA  SER    54      -0.759   8.124 -10.133
ATOM    832  C   SER    54      -1.249   8.865 -11.392
ATOM    833  HN  SER    54      -2.124   7.181  -8.724
ATOM    834  CB  SER    54      -0.258   6.736 -10.508
ATOM    835  OG  SER    54      -1.205   5.890 -11.111
ATOM    836  HG  SER    54      -1.844   5.590 -10.452
ATOM    837  HA  SER    54       0.139   8.641  -9.795
ATOM    838  HB1 SER    54       0.611   6.799 -11.163
ATOM    839  HB2 SER    54       0.059   6.183  -9.623
ATOM    840  O   SER    54      -0.431   9.313 -12.210
ATOM    841  N   HIS    55      -2.570   9.005 -11.538
ATOM    842  CA  HIS    55      -3.143   9.705 -12.699
ATOM    843  C   HIS    55      -3.605  11.130 -12.458
ATOM    844  HN  HIS    55      -3.194   8.626 -10.841
ATOM    845  CB  HIS    55      -4.235   8.862 -13.348
ATOM    846  CG  HIS    55      -3.710   7.615 -14.002
ATOM    847  ND1 HIS    55      -4.205   6.394 -13.733
ATOM    848  CE1 HIS    55      -3.529   5.469 -14.449
ATOM    849  NE2 HIS    55      -2.589   6.103 -15.167
ATOM    850  HE  HIS    55      -3.797   4.415 -14.370
ATOM    851  CD2 HIS    55      -2.668   7.427 -14.914
ATOM    852  HNE HIS    55      -1.935   5.652 -15.791
ATOM    853  HD  HIS    55      -1.980   8.117 -15.402
ATOM    854  HA  HIS    55      -2.400   9.759 -13.495
ATOM    855  HB1 HIS    55      -4.957   8.557 -12.591
ATOM    856  HB2 HIS    55      -4.739   9.448 -14.116
ATOM    857  O   HIS    55      -4.317  11.716 -13.285
ATOM    858  N   LEU    56      -3.183  11.719 -11.347
ATOM    859  CA  LEU    56      -3.541  13.110 -11.054
ATOM    860  C   LEU    56      -2.372  14.113 -11.256
ATOM    861  HN  LEU    56      -2.608  11.205 -10.694
ATOM    862  CB  LEU    56      -4.144  13.217  -9.639
ATOM    863  CG  LEU    56      -5.427  12.424  -9.312
ATOM    864  CD1 LEU    56      -5.787  12.519  -7.829
ATOM    865  CD2 LEU    56      -6.609  12.868 -10.172
ATOM    866  HA  LEU    56      -4.353  13.422 -11.711
ATOM    867  HB1 LEU    56      -3.415  12.872  -8.906
ATOM    868  HB2 LEU    56      -4.404  14.255  -9.432
ATOM    869  HG  LEU    56      -5.279  11.373  -9.563
ATOM    870  HD1 LEU    56      -6.695  11.948  -7.638
ATOM    871  HD2 LEU    56      -4.971  12.114  -7.230
ATOM    872  HD3 LEU    56      -5.951  13.562  -7.561
ATOM    873  HD4 LEU    56      -7.490  12.283  -9.908
ATOM    874  HD5 LEU    56      -6.809  13.925  -9.998
ATOM    875  HD6 LEU    56      -6.372  12.712 -11.225
ATOM    876  O   LEU    56      -1.272  13.922 -10.734
ATOM    877  N   ARG    57      -2.615  15.169 -12.021
ATOM    878  CA  ARG    57      -1.640  16.243 -12.151
ATOM    879  C   ARG    57      -2.284  17.543 -11.745
ATOM    880  HN  ARG    57      -3.488  15.234 -12.524
ATOM    881  CB  ARG    57      -1.155  16.425 -13.589
ATOM    882  CG  ARG    57      -0.487  15.229 -14.209
ATOM    883  CD  ARG    57       0.846  14.906 -13.565
ATOM    884  NE  ARG    57       0.992  13.462 -13.602
ATOM    885  CZ  ARG    57       1.731  12.796 -14.485
ATOM    886  HE  ARG    57       0.439  13.074 -12.849
ATOM    887  NH1 ARG    57       2.451  13.442 -15.404
ATOM    888  H11 ARG    57       2.448  14.453 -15.446
ATOM    889  H12 ARG    57       3.025  12.971 -16.092
ATOM    890  NH2 ARG    57       1.751  11.469 -14.428
ATOM    891  H21 ARG    57       1.223  10.952 -13.736
ATOM    892  H22 ARG    57       2.293  10.906 -15.072
ATOM    893  HA  ARG    57      -0.786  16.039 -11.505
ATOM    894  HB1 ARG    57      -2.002  16.667 -14.231
ATOM    895  HB2 ARG    57      -0.426  17.235 -13.628
ATOM    896  HG1 ARG    57      -1.130  14.355 -14.101
ATOM    897  HG2 ARG    57      -0.309  15.419 -15.268
ATOM    898  HD1 ARG    57       1.647  15.389 -14.124
ATOM    899  HD2 ARG    57       0.851  15.268 -12.537
ATOM    900  O   ARG    57      -3.102  18.094 -12.488
ATOM    901  N   HIS    58      -1.918  18.051 -10.580
ATOM    902  CA  HIS    58      -2.390  19.362 -10.197
ATOM    903  C   HIS    58      -1.420  19.987  -9.210
ATOM    904  HN  HIS    58      -1.313  17.520  -9.969
ATOM    905  CB  HIS    58      -3.827  19.266  -9.668
ATOM    906  CG  HIS    58      -4.498  20.599  -9.464
ATOM    907  ND1 HIS    58      -4.171  21.435  -8.446
ATOM    908  CE1 HIS    58      -4.940  22.538  -8.504
ATOM    909  NE2 HIS    58      -5.771  22.409  -9.561
ATOM    910  HE  HIS    58      -4.815  23.328  -7.765
ATOM    911  CD2 HIS    58      -5.524  21.223 -10.169
ATOM    912  HNE HIS    58      -6.460  23.091  -9.843
ATOM    913  HD  HIS    58      -6.099  20.930 -11.047
ATOM    914  HA  HIS    58      -2.463  19.995 -11.081
ATOM    915  HB1 HIS    58      -4.438  18.704 -10.375
ATOM    916  HB2 HIS    58      -3.826  18.756  -8.704
ATOM    917  O   HIS    58      -0.903  19.310  -8.325
ATOM    918  N   PRO    59      -1.138  21.293  -9.358
ATOM    919  CA  PRO    59      -0.234  21.984  -8.428
ATOM    920  C   PRO    59      -0.593  21.869  -6.938
ATOM    921  CB  PRO    59      -0.323  23.450  -8.876
ATOM    922  CG  PRO    59      -1.497  23.547  -9.800
ATOM    923  CD  PRO    59      -1.606  22.194 -10.431
ATOM    924  HA  PRO    59       0.773  21.579  -8.531
ATOM    925  HB1 PRO    59      -0.462  24.089  -8.004
ATOM    926  HB2 PRO    59       0.598  23.730  -9.388
ATOM    927  HG1 PRO    59      -2.390  23.797  -9.228
ATOM    928  HG2 PRO    59      -1.312  24.323 -10.543
ATOM    929  HD1 PRO    59      -2.642  22.007 -10.715
ATOM    930  HD2 PRO    59      -0.974  22.154 -11.318
ATOM    931  O   PRO    59       0.302  22.017  -6.093
ATOM    932  N   ASN    60      -1.865  21.611  -6.612
ATOM    933  CA  ASN    60      -2.277  21.376  -5.207
ATOM    934  C   ASN    60      -2.603  19.923  -4.879
ATOM    935  HN  ASN    60      -2.570  21.573  -7.334
ATOM    936  CB  ASN    60      -3.461  22.257  -4.814
ATOM    937  CG  ASN    60      -3.224  23.716  -5.126
ATOM    938  ND2 ASN    60      -2.300  24.349  -4.388
ATOM    939  HD1 ASN    60      -2.112  25.323  -4.565
ATOM    940  HD2 ASN    60      -1.810  23.838  -3.670
ATOM    941  OD1 ASN    60      -3.862  24.272  -6.027
ATOM    942  HA  ASN    60      -1.473  21.679  -4.537
ATOM    943  HB1 ASN    60      -4.349  21.937  -5.359
ATOM    944  HB2 ASN    60      -3.641  22.167  -3.743
ATOM    945  O   ASN    60      -3.224  19.631  -3.856
ATOM    946  N   ILE    61      -2.178  19.004  -5.736
ATOM    947  CA  ILE    61      -2.238  17.589  -5.375
ATOM    948  C   ILE    61      -0.820  17.013  -5.280
ATOM    949  HN  ILE    61      -1.814  19.286  -6.635
ATOM    950  CB  ILE    61      -3.126  16.809  -6.367
ATOM    951  CG1 ILE    61      -4.558  17.337  -6.274
ATOM    952  CG2 ILE    61      -3.061  15.300  -6.108
ATOM    953  CD1 ILE    61      -5.445  16.738  -7.331
ATOM    954  HA  ILE    61      -2.735  17.480  -4.411
ATOM    955  HB  ILE    61      -2.748  16.947  -7.380
ATOM    956  HG1 ILE    61      -4.974  17.088  -5.298
ATOM    957  HG2 ILE    61      -4.556  18.419  -6.403
ATOM    958  HG3 ILE    61      -3.697  14.780  -6.824
ATOM    959  HG4 ILE    61      -2.033  14.955  -6.220
ATOM    960  HG5 ILE    61      -3.406  15.089  -5.096
ATOM    961  HD1 ILE    61      -6.453  17.139  -7.230
ATOM    962  HD2 ILE    61      -5.053  16.985  -8.318
ATOM    963  HD3 ILE    61      -5.472  15.654  -7.212
ATOM    964  O   ILE    61      -0.004  17.287  -6.136
ATOM    965  N   LEU    62      -0.522  16.244  -4.234
ATOM    966  CA  LEU    62       0.821  15.688  -4.062
ATOM    967  C   LEU    62       1.078  14.630  -5.116
ATOM    968  HN  LEU    62      -1.230  16.037  -3.545
ATOM    969  CB  LEU    62       0.959  15.068  -2.676
ATOM    970  CG  LEU    62       2.430  14.838  -2.302
ATOM    971  CD1 LEU    62       3.139  16.173  -2.133
ATOM    972  CD2 LEU    62       2.585  14.006  -1.030
ATOM    973  HA  LEU    62       1.560  16.483  -4.163
ATOM    974  HB1 LEU    62       0.516  15.732  -1.934
ATOM    975  HB2 LEU    62       0.445  14.106  -2.655
ATOM    976  HG  LEU    62       2.922  14.268  -3.091
ATOM    977  HD1 LEU    62       4.182  16.000  -1.868
ATOM    978  HD2 LEU    62       3.090  16.731  -3.068
ATOM    979  HD3 LEU    62       2.654  16.745  -1.343
ATOM    980  HD4 LEU    62       3.644  13.872  -0.810
ATOM    981  HD5 LEU    62       2.103  14.519  -0.198
ATOM    982  HD6 LEU    62       2.119  13.031  -1.174
ATOM    983  O   LEU    62       0.287  13.698  -5.231
ATOM    984  N   ARG    63       2.163  14.755  -5.882
ATOM    985  CA  ARG    63       2.458  13.792  -6.952
ATOM    986  C   ARG    63       2.865  12.469  -6.354
ATOM    987  HN  ARG    63       2.799  15.524  -5.730
ATOM    988  CB  ARG    63       3.624  14.271  -7.818
ATOM    989  CG  ARG    63       3.278  15.237  -8.926
ATOM    990  CD  ARG    63       2.500  14.556 -10.046
ATOM    991  NE  ARG    63       3.239  13.539 -10.813
ATOM    992  CZ  ARG    63       4.118  13.800 -11.796
ATOM    993  HE  ARG    63       2.965  12.628 -10.467
ATOM    994  NH1 ARG    63       4.418  15.067 -12.135
ATOM    995  H11 ARG    63       3.987  15.846 -11.655
ATOM    996  H12 ARG    63       5.074  15.305 -12.868
ATOM    997  NH2 ARG    63       4.720  12.788 -12.444
ATOM    998  H21 ARG    63       4.535  11.819 -12.218
ATOM    999  H22 ARG    63       5.387  12.941 -13.189
ATOM   1000  HA  ARG    63       1.571  13.649  -7.568
ATOM   1001  HB1 ARG    63       4.357  14.781  -7.192
ATOM   1002  HB2 ARG    63       4.094  13.414  -8.302
ATOM   1003  HG1 ARG    63       2.666  16.045  -8.526
ATOM   1004  HG2 ARG    63       4.194  15.650  -9.348
ATOM   1005  HD1 ARG    63       1.630  14.049  -9.629
ATOM   1006  HD2 ARG    63       2.173  15.303 -10.769
ATOM   1007  O   ARG    63       3.607  12.463  -5.372
ATOM   1008  N   LEU    64       2.402  11.357  -6.934
ATOM   1009  CA  LEU    64       3.015  10.036  -6.683
ATOM   1010  C   LEU    64       3.763   9.662  -7.949
ATOM   1011  HN  LEU    64       1.613  11.409  -7.562
ATOM   1012  CB  LEU    64       1.958   8.981  -6.353
ATOM   1013  CG  LEU    64       2.477   7.551  -6.163
ATOM   1014  CD1 LEU    64       1.854   6.883  -4.965
ATOM   1015  CD2 LEU    64       2.276   6.672  -7.363
ATOM   1016  HA  LEU    64       3.696  10.106  -5.835
ATOM   1017  HB1 LEU    64       1.588   9.239  -5.361
ATOM   1018  HB2 LEU    64       1.105   8.940  -7.030
ATOM   1019  HG  LEU    64       3.537   7.746  -5.997
ATOM   1020  HD1 LEU    64       2.056   7.470  -4.068
ATOM   1021  HD2 LEU    64       0.781   6.822  -5.143
ATOM   1022  HD3 LEU    64       2.292   5.899  -4.800
ATOM   1023  HD4 LEU    64       2.985   5.844  -7.348
ATOM   1024  HD5 LEU    64       1.239   6.336  -7.350
ATOM   1025  HD6 LEU    64       2.490   7.089  -8.347
ATOM   1026  O   LEU    64       3.160   9.575  -9.015
ATOM   1027  N   TYR    65       5.071   9.466  -7.850
ATOM   1028  CA  TYR    65       5.879   9.299  -9.049
ATOM   1029  C   TYR    65       5.887   7.861  -9.530
ATOM   1030  HN  TYR    65       5.506   9.432  -6.939
ATOM   1031  CB  TYR    65       7.314   9.784  -8.826
ATOM   1032  CG  TYR    65       7.413  11.263  -8.602
ATOM   1033  CD1 TYR    65       7.096  12.178  -9.631
ATOM   1034  CE1 TYR    65       7.180  13.551  -9.424
ATOM   1035  HD1 TYR    65       6.779  11.811 -10.608
ATOM   1036  CZ  TYR    65       7.596  14.001  -8.167
ATOM   1037  HE1 TYR    65       6.925  14.240 -10.229
ATOM   1038  CE2 TYR    65       7.937  13.121  -7.149
ATOM   1039  OH  TYR    65       7.703  15.339  -7.911
ATOM   1040  CD2 TYR    65       7.847  11.760  -7.371
ATOM   1041  HE2 TYR    65       8.272  13.505  -6.186
ATOM   1042  HD2 TYR    65       8.117  11.059  -6.580
ATOM   1043  HH  TYR    65       7.468  15.885  -8.665
ATOM   1044  HA  TYR    65       5.479   9.923  -9.848
ATOM   1045  HB1 TYR    65       7.733   9.291  -7.949
ATOM   1046  HB2 TYR    65       7.919   9.543  -9.700
ATOM   1047  O   TYR    65       6.231   7.595 -10.679
ATOM   1048  N   GLY    66       5.625   6.935  -8.611
ATOM   1049  CA  GLY    66       5.865   5.506  -8.824
ATOM   1050  C   GLY    66       5.786   4.830  -7.459
ATOM   1051  HN  GLY    66       5.242   7.208  -7.718
ATOM   1052  HA1 GLY    66       5.106   5.105  -9.496
ATOM   1053  HA2 GLY    66       6.852   5.364  -9.266
ATOM   1054  O   GLY    66       5.585   5.492  -6.426
ATOM   1055  N   TYR    67       5.954   3.514  -7.523
ATOM   1056  CA  TYR    67       5.814   2.548  -6.440
ATOM   1057  C   TYR    67       6.590   1.273  -6.694
ATOM   1058  HN  TYR    67       6.208   3.082  -8.399
ATOM   1059  CB  TYR    67       4.338   2.150  -6.266
ATOM   1060  CG  TYR    67       3.678   1.547  -7.488
ATOM   1061  CD1 TYR    67       3.309   0.182  -7.509
ATOM   1062  CE1 TYR    67       2.704  -0.393  -8.624
ATOM   1063  HD1 TYR    67       3.496  -0.446  -6.639
ATOM   1064  CZ  TYR    67       2.469   0.397  -9.743
ATOM   1065  HE1 TYR    67       2.425  -1.447  -8.610
ATOM   1066  CE2 TYR    67       2.824   1.755  -9.753
ATOM   1067  OH  TYR    67       1.878  -0.188 -10.839
ATOM   1068  CD2 TYR    67       3.427   2.321  -8.630
ATOM   1069  HE2 TYR    67       2.630   2.363 -10.637
ATOM   1070  HD2 TYR    67       3.706   3.375  -8.634
ATOM   1071  HH  TYR    67       1.894  -1.142 -10.940
ATOM   1072  HA  TYR    67       6.184   2.985  -5.512
ATOM   1073  HB1 TYR    67       4.295   1.452  -5.430
ATOM   1074  HB2 TYR    67       3.794   3.036  -5.938
ATOM   1075  O   TYR    67       6.959   1.009  -7.841
ATOM   1076  N   PHE    68       6.866   0.471  -5.664
ATOM   1077  CA  PHE    68       7.522  -0.842  -5.806
ATOM   1078  C   PHE    68       7.350  -1.541  -4.458
ATOM   1079  HN  PHE    68       6.621   0.756  -4.726
ATOM   1080  CB  PHE    68       8.994  -0.724  -6.233
ATOM   1081  CG  PHE    68       9.910   0.091  -5.372
ATOM   1082  CD1 PHE    68       9.842   1.484  -5.369
ATOM   1083  CE1 PHE    68      10.674   2.239  -4.554
ATOM   1084  HD1 PHE    68       9.127   1.996  -6.013
ATOM   1085  CZ  PHE    68      11.585   1.607  -3.725
ATOM   1086  HE1 PHE    68      10.610   3.327  -4.568
ATOM   1087  CE2 PHE    68      11.663   0.227  -3.716
ATOM   1088  HZ  PHE    68      12.238   2.197  -3.083
ATOM   1089  CD2 PHE    68      10.823  -0.526  -4.530
ATOM   1090  HE2 PHE    68      12.385  -0.274  -3.070
ATOM   1091  HD2 PHE    68      10.876  -1.614  -4.511
ATOM   1092  HA  PHE    68       7.043  -1.404  -6.607
ATOM   1093  HB1 PHE    68       9.478  -1.684  -6.414
ATOM   1094  HB2 PHE    68       9.039  -0.074  -7.107
ATOM   1095  O   PHE    68       6.970  -0.899  -3.487
ATOM   1096  N   HIS    69       7.569  -2.849  -4.347
ATOM   1097  CA  HIS    69       7.438  -3.749  -3.176
ATOM   1098  C   HIS    69       8.362  -4.920  -3.350
ATOM   1099  HN  HIS    69       7.877  -3.376  -5.152
ATOM   1100  CB  HIS    69       5.992  -4.215  -2.970
ATOM   1101  CG  HIS    69       5.504  -5.228  -3.997
ATOM   1102  ND1 HIS    69       4.975  -6.419  -3.646
ATOM   1103  CE1 HIS    69       4.642  -7.101  -4.763
ATOM   1104  NE2 HIS    69       4.967  -6.347  -5.836
ATOM   1105  HE  HIS    69       4.192  -8.091  -4.683
ATOM   1106  CD2 HIS    69       5.506  -5.195  -5.404
ATOM   1107  HNE HIS    69       4.822  -6.617  -6.799
ATOM   1108  HD  HIS    69       5.846  -4.449  -6.122
ATOM   1109  HA  HIS    69       7.701  -3.206  -2.268
ATOM   1110  HB1 HIS    69       5.805  -4.637  -1.982
ATOM   1111  HB2 HIS    69       5.261  -3.411  -3.061
ATOM   1112  O   HIS    69       8.758  -5.233  -4.473
ATOM   1113  N   ASP    70       8.744  -5.564  -2.255
ATOM   1114  CA  ASP    70       9.622  -6.713  -2.084
ATOM   1115  C   ASP    70       8.921  -7.668  -1.107
ATOM   1116  HN  ASP    70       8.407  -5.262  -1.352
ATOM   1117  CB  ASP    70      11.009  -6.269  -1.604
ATOM   1118  CG  ASP    70      11.126  -5.552  -0.254
ATOM   1119  OD1 ASP    70      10.422  -5.999   0.691
ATOM   1120  OD2 ASP    70      12.002  -4.678  -0.125
ATOM   1121  HA  ASP    70       9.782  -7.196  -3.048
ATOM   1122  HB1 ASP    70      11.734  -7.082  -1.594
ATOM   1123  HB2 ASP    70      11.288  -5.663  -2.466
ATOM   1124  O   ASP    70       7.715  -7.539  -0.855
ATOM   1125  N   ALA    71       9.625  -8.636  -0.527
ATOM   1126  CA  ALA    71       9.184  -9.621   0.453
ATOM   1127  C   ALA    71       8.571  -9.126   1.761
ATOM   1128  HN  ALA    71      10.601  -8.754  -0.758
ATOM   1129  CB  ALA    71      10.340 -10.542   0.826
ATOM   1130  HA  ALA    71       8.418 -10.257   0.011
ATOM   1131  HB1 ALA    71      10.066 -11.138   1.696
ATOM   1132  HB2 ALA    71      10.367 -11.306   0.049
ATOM   1133  HB3 ALA    71      11.202  -9.883   0.934
ATOM   1134  O   ALA    71       7.675  -9.752   2.309
ATOM   1135  N   THR    72       9.019  -7.964   2.220
ATOM   1136  CA  THR    72       8.864  -7.374   3.541
ATOM   1137  C   THR    72       8.212  -5.982   3.535
ATOM   1138  HN  THR    72       9.552  -7.357   1.615
ATOM   1139  CB  THR    72      10.210  -7.396   4.303
ATOM   1140  OG1 THR    72      10.063  -6.884   5.635
ATOM   1141  HG  THR    72       9.325  -7.386   5.987
ATOM   1142  CG2 THR    72      11.304  -6.609   3.567
ATOM   1143  HA  THR    72       8.236  -8.019   4.156
ATOM   1144  HB  THR    72      10.593  -8.415   4.350
ATOM   1145  HG1 THR    72      11.071  -5.591   3.256
ATOM   1146  HG2 THR    72      12.227  -6.480   4.132
ATOM   1147  HG3 THR    72      11.582  -7.221   2.708
ATOM   1148  O   THR    72       7.329  -5.726   4.369
ATOM   1149  N   ARG    73       8.577  -5.054   2.637
ATOM   1150  CA  ARG    73       8.154  -3.638   2.648
ATOM   1151  C   ARG    73       7.463  -3.294   1.348
ATOM   1152  HN  ARG    73       9.192  -5.307   1.876
ATOM   1153  CB  ARG    73       9.358  -2.735   2.838
ATOM   1154  CG  ARG    73       9.926  -2.917   4.226
ATOM   1155  CD  ARG    73      11.196  -2.172   4.576
ATOM   1156  NE  ARG    73      12.227  -2.604   3.643
ATOM   1157  CZ  ARG    73      13.441  -2.993   3.997
ATOM   1158  HE  ARG    73      11.844  -2.549   2.708
ATOM   1159  NH1 ARG    73      13.786  -3.004   5.285
ATOM   1160  H11 ARG    73      13.128  -2.717   5.999
ATOM   1161  H12 ARG    73      14.699  -3.291   5.613
ATOM   1162  NH2 ARG    73      14.299  -3.378   3.056
ATOM   1163  H21 ARG    73      14.054  -3.383   2.075
ATOM   1164  H22 ARG    73      15.239  -3.684   3.272
ATOM   1165  HA  ARG    73       7.464  -3.470   3.475
ATOM   1166  HB1 ARG    73      10.085  -3.045   2.087
ATOM   1167  HB2 ARG    73       9.269  -1.654   2.732
ATOM   1168  HG1 ARG    73       9.175  -2.608   4.954
ATOM   1169  HG2 ARG    73      10.031  -3.949   4.558
ATOM   1170  HD1 ARG    73      11.098  -1.091   4.477
ATOM   1171  HD2 ARG    73      11.285  -2.511   5.609
ATOM   1172  O   ARG    73       7.675  -3.955   0.321
ATOM   1173  N   VAL    74       6.657  -2.228   1.342
ATOM   1174  CA  VAL    74       6.032  -1.572   0.188
ATOM   1175  C   VAL    74       6.533  -0.121   0.274
ATOM   1176  HN  VAL    74       6.413  -1.778   2.212
ATOM   1177  CB  VAL    74       4.486  -1.686   0.240
ATOM   1178  CG1 VAL    74       3.721  -0.992  -0.879
ATOM   1179  CG2 VAL    74       4.003  -3.124   0.148
ATOM   1180  HA  VAL    74       6.354  -2.064  -0.730
ATOM   1181  HB  VAL    74       4.071  -1.293   1.167
ATOM   1182  HG1 VAL    74       3.788  -1.394  -1.890
ATOM   1183  HG2 VAL    74       2.675  -0.864  -0.601
ATOM   1184  HG3 VAL    74       4.174  -0.021  -1.079
ATOM   1185  HG4 VAL    74       2.931  -3.085   0.342
ATOM   1186  HG5 VAL    74       4.225  -3.515  -0.845
ATOM   1187  HG6 VAL    74       4.376  -3.762   0.950
ATOM   1188  O   VAL    74       6.565   0.453   1.363
ATOM   1189  N   TYR    75       6.891   0.446  -0.882
ATOM   1190  CA  TYR    75       7.446   1.812  -1.016
ATOM   1191  C   TYR    75       6.565   2.548  -2.030
ATOM   1192  HN  TYR    75       6.788  -0.068  -1.746
ATOM   1193  CB  TYR    75       8.915   1.769  -1.491
ATOM   1194  CG  TYR    75       9.751   0.686  -0.854
ATOM   1195  CD1 TYR    75       9.631  -0.643  -1.257
ATOM   1196  CE1 TYR    75      10.384  -1.647  -0.671
ATOM   1197  HD1 TYR    75       8.934  -0.911  -2.051
ATOM   1198  CZ  TYR    75      11.273  -1.327   0.330
ATOM   1199  HE1 TYR    75      10.268  -2.679  -1.003
ATOM   1200  CE2 TYR    75      11.413  -0.012   0.748
ATOM   1201  OH  TYR    75      12.027  -2.323   0.915
ATOM   1202  CD2 TYR    75      10.652   0.983   0.158
ATOM   1203  HE2 TYR    75      12.122   0.237   1.538
ATOM   1204  HD2 TYR    75      10.756   2.017   0.488
ATOM   1205  HH  TYR    75      11.940  -3.201   0.538
ATOM   1206  HA  TYR    75       7.421   2.311  -0.047
ATOM   1207  HB1 TYR    75       8.903   1.455  -2.534
ATOM   1208  HB2 TYR    75       9.416   2.715  -1.287
ATOM   1209  O   TYR    75       6.302   2.041  -3.129
ATOM   1210  N   LEU    76       6.146   3.762  -1.688
ATOM   1211  CA  LEU    76       5.428   4.686  -2.557
ATOM   1212  C   LEU    76       6.384   5.879  -2.618
ATOM   1213  HN  LEU    76       6.323   4.110  -0.757
ATOM   1214  CB  LEU    76       4.057   5.022  -1.962
ATOM   1215  CG  LEU    76       3.060   3.869  -1.845
ATOM   1216  CD1 LEU    76       1.705   4.488  -1.532
ATOM   1217  CD2 LEU    76       2.991   3.105  -3.151
ATOM   1218  HA  LEU    76       5.265   4.219  -3.528
ATOM   1219  HB1 LEU    76       4.057   5.480  -0.973
ATOM   1220  HB2 LEU    76       3.731   5.862  -2.575
ATOM   1221  HG  LEU    76       3.297   3.215  -1.006
ATOM   1222  HD1 LEU    76       0.893   3.761  -1.522
ATOM   1223  HD2 LEU    76       1.755   5.081  -0.619
ATOM   1224  HD3 LEU    76       1.309   5.117  -2.330
ATOM   1225  HD4 LEU    76       2.929   3.764  -4.017
ATOM   1226  HD5 LEU    76       3.869   2.496  -3.368
ATOM   1227  HD6 LEU    76       2.153   2.425  -3.305
ATOM   1228  O   LEU    76       6.779   6.401  -1.576
ATOM   1229  N   ILE    77       6.727   6.320  -3.828
ATOM   1230  CA  ILE    77       7.621   7.439  -4.130
ATOM   1231  C   ILE    77       6.832   8.713  -4.395
ATOM   1232  HN  ILE    77       6.357   5.867  -4.651
ATOM   1233  CB  ILE    77       8.491   7.160  -5.376
ATOM   1234  CG1 ILE    77       9.101   5.766  -5.345
ATOM   1235  CG2 ILE    77       9.689   8.107  -5.449
ATOM   1236  CD1 ILE    77       9.880   5.475  -6.605
ATOM   1237  HA  ILE    77       8.287   7.611  -3.285
ATOM   1238  HB  ILE    77       7.927   7.268  -6.302
ATOM   1239  HG1 ILE    77       9.844   5.758  -4.547
ATOM   1240  HG2 ILE    77       8.387   4.956  -5.195
ATOM   1241  HG3 ILE    77      10.253   8.076  -6.381
ATOM   1242  HG4 ILE    77       9.451   9.138  -5.186
ATOM   1243  HG5 ILE    77      10.326   7.921  -4.584
ATOM   1244  HD1 ILE    77      10.519   4.631  -6.345
ATOM   1245  HD2 ILE    77       9.247   5.092  -7.406
ATOM   1246  HD3 ILE    77      10.723   6.098  -6.903
ATOM   1247  O   ILE    77       6.237   8.883  -5.465
ATOM   1248  N   LEU    78       6.873   9.624  -3.432
ATOM   1249  CA  LEU    78       6.055  10.840  -3.464
ATOM   1250  C   LEU    78       6.885  12.118  -3.601
ATOM   1251  HN  LEU    78       7.486   9.491  -2.640
ATOM   1252  CB  LEU    78       5.226  10.947  -2.173
ATOM   1253  CG  LEU    78       4.550   9.670  -1.671
ATOM   1254  CD1 LEU    78       4.280   9.794  -0.188
ATOM   1255  CD2 LEU    78       3.279   9.362  -2.445
ATOM   1256  HA  LEU    78       5.373  10.797  -4.313
ATOM   1257  HB1 LEU    78       5.867  11.278  -1.356
ATOM   1258  HB2 LEU    78       4.420  11.666  -2.317
ATOM   1259  HG  LEU    78       5.204   8.817  -1.852
ATOM   1260  HD1 LEU    78       3.798   8.884   0.171
ATOM   1261  HD2 LEU    78       5.221   9.939   0.342
ATOM   1262  HD3 LEU    78       3.626  10.646  -0.007
ATOM   1263  HD4 LEU    78       2.830   8.447  -2.058
ATOM   1264  HD5 LEU    78       2.576  10.187  -2.333
ATOM   1265  HD6 LEU    78       3.519   9.229  -3.500
ATOM   1266  O   LEU    78       8.079  12.127  -3.293
ATOM   1267  N   GLU    79       6.223  13.183  -4.060
ATOM   1268  CA  GLU    79       6.767  14.521  -4.085
ATOM   1269  C   GLU    79       7.133  14.988  -2.668
ATOM   1270  HN  GLU    79       5.285  13.075  -4.417
ATOM   1271  CB  GLU    79       5.762  15.455  -4.741
ATOM   1272  CG  GLU    79       5.867  16.926  -4.375
ATOM   1273  CD  GLU    79       4.841  17.786  -5.118
ATOM   1274  OE1 GLU    79       3.929  17.230  -5.803
ATOM   1275  OE2 GLU    79       4.936  19.041  -5.018
ATOM   1276  HA  GLU    79       7.665  14.537  -4.703
ATOM   1277  HB1 GLU    79       5.875  15.408  -5.824
ATOM   1278  HB2 GLU    79       4.752  15.151  -4.469
ATOM   1279  HG1 GLU    79       5.697  17.047  -3.305
ATOM   1280  HG2 GLU    79       6.861  17.293  -4.629
ATOM   1281  O   GLU    79       6.417  14.739  -1.706
ATOM   1282  NT  AME    80       8.278  15.639  -2.531
ATOM   1283  CT  AME    80       8.685  16.091  -1.224
ATOM   1284  HN  AME    80       8.856  15.813  -3.341
ATOM   1285  HT1 AME    80       9.644  16.603  -1.299
ATOM   1286  HT2 AME    80       7.937  16.777  -0.827
ATOM   1287  HT3 AME    80       8.782  15.234  -0.557
ATOM   1288  H1  ACE    81     -10.097  19.165 -11.712
ATOM   1289  CH3 ACE    81     -10.073  18.975 -10.639
ATOM   1290  C   ACE    81     -10.312  17.482 -10.334
ATOM   1291  H2  ACE    81     -10.850  19.572 -10.162
ATOM   1292  H3  ACE    81      -9.098  19.273 -10.254
ATOM   1293  O   ACE    81     -10.510  16.681 -11.259
ATOM   1294  N   CYS    82     -10.306  17.121  -9.047
ATOM   1295  CA  CYS    82     -10.625  15.760  -8.621
ATOM   1296  C   CYS    82     -11.992  15.302  -9.090
ATOM   1297  HN  CYS    82     -10.075  17.800  -8.336
ATOM   1298  CB  CYS    82     -10.602  15.658  -7.111
ATOM   1299  SG  CYS    82      -8.969  15.342  -6.433
ATOM   1300  HG  CYS    82      -9.389  15.328  -5.154
ATOM   1301  HA  CYS    82      -9.886  15.069  -9.027
ATOM   1302  HB1 CYS    82     -10.957  16.592  -6.678
ATOM   1303  HB2 CYS    82     -11.249  14.841  -6.792
ATOM   1304  O   CYS    82     -12.138  14.187  -9.608
ATOM   1305  N   HIS    83     -12.989  16.165  -8.889
ATOM   1306  CA  HIS    83     -14.362  15.864  -9.255
ATOM   1307  C   HIS    83     -14.558  15.757 -10.739
ATOM   1308  HN  HIS    83     -12.798  17.063  -8.469
ATOM   1309  CB  HIS    83     -15.327  16.862  -8.622
ATOM   1310  CG  HIS    83     -15.387  16.765  -7.104
ATOM   1311  ND1 HIS    83     -15.960  17.717  -6.329
ATOM   1312  CE1 HIS    83     -15.859  17.361  -5.026
ATOM   1313  NE2 HIS    83     -15.197  16.189  -4.961
ATOM   1314  HE  HIS    83     -16.283  18.000  -4.252
ATOM   1315  CD2 HIS    83     -14.892  15.791  -6.225
ATOM   1316  HNE HIS    83     -14.971  15.697  -4.108
ATOM   1317  HD  HIS    83     -14.354  14.857  -6.388
ATOM   1318  HA  HIS    83     -14.657  14.913  -8.811
ATOM   1319  HB1 HIS    83     -15.017  17.876  -8.873
ATOM   1320  HB2 HIS    83     -16.333  16.685  -9.001
ATOM   1321  O   HIS    83     -15.383  14.967 -11.188
ATOM   1322  N   SER    84     -13.778  16.520 -11.508
ATOM   1323  CA  SER    84     -13.785  16.445 -12.976
ATOM   1324  C   SER    84     -13.285  15.079 -13.496
ATOM   1325  HN  SER    84     -13.148  17.184 -11.081
ATOM   1326  CB  SER    84     -12.956  17.591 -13.582
ATOM   1327  OG  SER    84     -11.615  17.190 -13.812
ATOM   1328  HG  SER    84     -11.146  17.943 -14.190
ATOM   1329  HA  SER    84     -14.800  16.594 -13.343
ATOM   1330  HB1 SER    84     -13.395  17.894 -14.532
ATOM   1331  HB2 SER    84     -12.952  18.438 -12.897
ATOM   1332  O   SER    84     -13.497  14.733 -14.664
ATOM   1333  N   LYS    85     -12.603  14.326 -12.634
ATOM   1334  CA  LYS    85     -12.225  12.936 -12.934
ATOM   1335  C   LYS    85     -13.046  11.980 -12.088
ATOM   1336  HN  LYS    85     -12.329  14.708 -11.740
ATOM   1337  CB  LYS    85     -10.719  12.703 -12.712
ATOM   1338  CG  LYS    85      -9.835  13.495 -13.668
ATOM   1339  CD  LYS    85      -8.416  12.952 -13.710
ATOM   1340  CE  LYS    85      -7.853  12.889 -15.133
ATOM   1341  NZ  LYS    85      -7.740  14.212 -15.825
ATOM   1342  HZ1 LYS    85      -7.362  14.076 -16.752
ATOM   1343  HZ2 LYS    85      -7.127  14.816 -15.297
ATOM   1344  HZ3 LYS    85      -8.654  14.635 -15.893
ATOM   1345  HA  LYS    85     -12.408  12.728 -13.988
ATOM   1346  HB1 LYS    85     -10.450  12.999 -11.698
ATOM   1347  HB2 LYS    85     -10.489  11.647 -12.854
ATOM   1348  HG1 LYS    85     -10.250  13.443 -14.675
ATOM   1349  HG2 LYS    85      -9.792  14.535 -13.347
ATOM   1350  HD1 LYS    85      -7.763  13.594 -13.120
ATOM   1351  HD2 LYS    85      -8.400  11.942 -13.299
ATOM   1352  HE1 LYS    85      -6.850  12.461 -15.109
ATOM   1353  HE2 LYS    85      -8.498  12.266 -15.752
ATOM   1354  O   LYS    85     -12.669  10.832 -11.893
ATOM   1355  N   ARG    86     -14.166  12.483 -11.578
ATOM   1356  CA  ARG    86     -15.080  11.732 -10.691
ATOM   1357  C   ARG    86     -14.422  11.049  -9.465
ATOM   1358  HN  ARG    86     -14.433  13.433 -11.793
ATOM   1359  CB  ARG    86     -15.957  10.757 -11.501
ATOM   1360  CG  ARG    86     -16.984  11.434 -12.410
ATOM   1361  CD  ARG    86     -18.212  11.962 -11.659
ATOM   1362  NE  ARG    86     -19.313  10.990 -11.541
ATOM   1363  CZ  ARG    86     -20.486  11.234 -10.948
ATOM   1364  HE  ARG    86     -19.016  10.129 -11.983
ATOM   1365  NH1 ARG    86     -21.414  10.286 -10.891
ATOM   1366  H11 ARG    86     -21.245   9.372 -11.294
ATOM   1367  H12 ARG    86     -22.317  10.418 -10.455
ATOM   1368  NH2 ARG    86     -20.731  12.419 -10.397
ATOM   1369  H21 ARG    86     -20.050  13.167 -10.406
ATOM   1370  H22 ARG    86     -21.608  12.634  -9.941
ATOM   1371  HA  ARG    86     -15.837  12.407 -10.293
ATOM   1372  HB1 ARG    86     -15.323  10.143 -12.141
ATOM   1373  HB2 ARG    86     -16.513  10.114 -10.818
ATOM   1374  HG1 ARG    86     -16.520  12.282 -12.914
ATOM   1375  HG2 ARG    86     -17.339  10.719 -13.153
ATOM   1376  HD1 ARG    86     -17.925  12.244 -10.646
ATOM   1377  HD2 ARG    86     -18.610  12.833 -12.179
ATOM   1378  O   ARG    86     -14.912  10.034  -8.945
ATOM   1379  N   VAL    87     -13.328  11.639  -9.001
ATOM   1380  CA  VAL    87     -12.608  11.159  -7.835
ATOM   1381  C   VAL    87     -13.061  11.942  -6.592
ATOM   1382  HN  VAL    87     -12.964  12.459  -9.465
ATOM   1383  CB  VAL    87     -11.085  11.349  -8.043
ATOM   1384  CG1 VAL    87     -10.317  11.007  -6.774
ATOM   1385  CG2 VAL    87     -10.583  10.524  -9.222
ATOM   1386  HA  VAL    87     -12.815  10.098  -7.691
ATOM   1387  HB  VAL    87     -10.880  12.386  -8.307
ATOM   1388  HG1 VAL    87      -9.250  11.148  -6.945
ATOM   1389  HG2 VAL    87     -10.644  11.659  -5.964
ATOM   1390  HG3 VAL    87     -10.506   9.968  -6.503
ATOM   1391  HG4 VAL    87      -9.511  10.677  -9.344
ATOM   1392  HG5 VAL    87     -10.779   9.467  -9.037
ATOM   1393  HG6 VAL    87     -11.099  10.835 -10.130
ATOM   1394  O   VAL    87     -13.016  13.174  -6.588
ATOM   1395  N   ILE    88     -13.504  11.244  -5.545
ATOM   1396  CA  ILE    88     -13.775  11.905  -4.240
ATOM   1397  C   ILE    88     -12.735  11.494  -3.185
ATOM   1398  HN  ILE    88     -13.660  10.250  -5.634
ATOM   1399  CB  ILE    88     -15.236  11.718  -3.699
ATOM   1400  CG1 ILE    88     -15.669  10.243  -3.666
ATOM   1401  CG2 ILE    88     -16.246  12.564  -4.481
ATOM   1402  CD1 ILE    88     -17.013  10.002  -2.989
ATOM   1403  HA  ILE    88     -13.735  12.987  -4.365
ATOM   1404  HB  ILE    88     -15.300  12.108  -2.684
ATOM   1405  HG1 ILE    88     -15.752   9.865  -4.685
ATOM   1406  HG2 ILE    88     -14.927   9.658  -3.122
ATOM   1407  HG3 ILE    88     -17.245  12.405  -4.075
ATOM   1408  HG4 ILE    88     -15.982  13.618  -4.395
ATOM   1409  HG5 ILE    88     -16.230  12.271  -5.531
ATOM   1410  HD1 ILE    88     -17.244   8.937  -3.008
ATOM   1411  HD2 ILE    88     -16.966  10.344  -1.955
ATOM   1412  HD3 ILE    88     -17.791  10.551  -3.519
ATOM   1413  O   ILE    88     -12.343  10.330  -3.114
ATOM   1414  N   HIS    89     -12.277  12.447  -2.378
ATOM   1415  CA  HIS    89     -11.141  12.177  -1.501
ATOM   1416  C   HIS    89     -11.554  11.565  -0.188
ATOM   1417  HN  HIS    89     -12.717  13.356  -2.374
ATOM   1418  CB  HIS    89     -10.256  13.411  -1.310
ATOM   1419  CG  HIS    89      -9.041  13.157  -0.449
ATOM   1420  ND1 HIS    89      -9.124  12.965   0.888
ATOM   1421  CE1 HIS    89      -7.883  12.741   1.395
ATOM   1422  NE2 HIS    89      -7.003  12.803   0.380
ATOM   1423  HE  HIS    89      -7.755  12.555   2.461
ATOM   1424  CD2 HIS    89      -7.684  13.059  -0.774
ATOM   1425  HNE HIS    89      -6.005  12.678   0.470
ATOM   1426  HD  HIS    89      -7.144  13.147  -1.717
ATOM   1427  HA  HIS    89     -10.458  11.483  -1.993
ATOM   1428  HB1 HIS    89      -9.900  13.757  -2.280
ATOM   1429  HB2 HIS    89     -10.833  14.202  -0.832
ATOM   1430  O   HIS    89     -11.048  10.488   0.186
ATOM   1431  N   ARN    90     -12.442  12.253   0.538
ATOM   1432  CA  ARN    90     -13.123  11.703   1.728
ATOM   1433  C   ARN    90     -12.342  11.662   3.047
ATOM   1434  HN  ARN    90     -12.676  13.200   0.279
ATOM   1435  CB  ARN    90     -13.673  10.294   1.456
ATOM   1436  CG  ARN    90     -14.624  10.165   0.271
ATOM   1437  CD  ARN    90     -15.244   8.764   0.177
ATOM   1438  NE  ARN    90     -14.376   7.680   0.675
ATOM   1439  CZ  ARN    90     -14.791   6.442   0.955
ATOM   1440  HE  ARN    90     -13.437   8.047   0.759
ATOM   1441  NH1 ARN    90     -16.065   6.117   0.788
ATOM   1442  H11 ARN    90     -16.732   6.798   0.449
ATOM   1443  NH2 ARN    90     -13.939   5.532   1.418
ATOM   1444  H21 ARN    90     -12.961   5.740   1.573
ATOM   1445  H22 ARN    90     -14.223   4.586   1.639
ATOM   1446  HA  ARN    90     -14.013  12.294   1.943
ATOM   1447  HB1 ARN    90     -12.846   9.613   1.255
ATOM   1448  HB2 ARN    90     -14.227   9.945   2.327
ATOM   1449  HG1 ARN    90     -15.433  10.887   0.374
ATOM   1450  HG2 ARN    90     -14.081  10.357  -0.654
ATOM   1451  HD1 ARN    90     -16.161   8.732   0.764
ATOM   1452  HD2 ARN    90     -15.472   8.536  -0.864
ATOM   1453  O   ARN    90     -12.930  11.397   4.093
ATOM   1454  N   ASP    91     -11.033  11.896   3.018
ATOM   1455  CA  ASP    91     -10.241  11.895   4.264
ATOM   1456  C   ASP    91      -9.366  13.160   4.412
ATOM   1457  HN  ASP    91     -10.575  12.076   2.136
ATOM   1458  CB  ASP    91      -9.434  10.572   4.430
ATOM   1459  CG  ASP    91      -8.810  10.413   5.841
ATOM   1460  OD1 ASP    91      -9.473  10.732   6.859
ATOM   1461  OD2 ASP    91      -7.649   9.957   5.932
ATOM   1462  HA  ASP    91     -10.912  11.850   5.122
ATOM   1463  HB1 ASP    91     -10.093   9.720   4.263
ATOM   1464  HB2 ASP    91      -8.620  10.548   3.705
ATOM   1465  O   ASP    91      -8.163  13.080   4.724
ATOM   1466  N   ILE    92      -9.990  14.324   4.212
ATOM   1467  CA  ILE    92      -9.284  15.603   4.256
ATOM   1468  C   ILE    92      -9.092  16.064   5.710
ATOM   1469  HN  ILE    92     -10.982  14.335   4.023
ATOM   1470  CB  ILE    92     -10.027  16.681   3.446
ATOM   1471  CG1 ILE    92     -10.401  16.167   2.069
ATOM   1472  CG2 ILE    92      -9.143  17.903   3.261
ATOM   1473  CD1 ILE    92      -9.316  16.399   1.039
ATOM   1474  HA  ILE    92      -8.305  15.494   3.787
ATOM   1475  HB  ILE    92     -10.938  16.966   3.971
ATOM   1476  HG1 ILE    92     -10.587  15.094   2.119
ATOM   1477  HG2 ILE    92     -11.301  16.675   1.723
ATOM   1478  HG3 ILE    92      -9.680  18.657   2.687
ATOM   1479  HG4 ILE    92      -8.877  18.310   4.236
ATOM   1480  HG5 ILE    92      -8.236  17.618   2.727
ATOM   1481  HD1 ILE    92      -9.641  16.010   0.074
ATOM   1482  HD2 ILE    92      -9.119  17.467   0.952
ATOM   1483  HD3 ILE    92      -8.405  15.886   1.348
ATOM   1484  O   ILE    92     -10.030  16.493   6.365
ATOM   1485  N   LYN    93      -7.877  15.954   6.219
ATOM   1486  CA  LYN    93      -7.588  16.350   7.575
ATOM   1487  C   LYN    93      -6.345  17.191   7.444
ATOM   1488  HN  LYN    93      -7.127  15.584   5.652
ATOM   1489  CB  LYN    93      -7.186  15.155   8.455
ATOM   1490  CG  LYN    93      -8.137  13.993   8.699
ATOM   1491  CD  LYN    93      -7.227  12.865   9.195
ATOM   1492  CE  LYN    93      -7.858  11.817  10.110
ATOM   1493  NZ  LYN    93      -8.623  10.745   9.384
ATOM   1494  HZ1 LYN    93      -9.008  10.093  10.053
ATOM   1495  HZ2 LYN    93      -8.002  10.254   8.756
ATOM   1496  HA  LYN    93      -8.429  16.915   7.976
ATOM   1497  HB1 LYN    93      -6.306  14.670   8.031
ATOM   1498  HB2 LYN    93      -6.958  15.504   9.462
ATOM   1499  HG1 LYN    93      -8.878  14.279   9.445
ATOM   1500  HG2 LYN    93      -8.641  13.733   7.768
ATOM   1501  HD1 LYN    93      -6.836  12.311   8.341
ATOM   1502  HD2 LYN    93      -6.398  13.288   9.763
ATOM   1503  HE1 LYN    93      -7.077  11.318  10.685
ATOM   1504  HE2 LYN    93      -8.557  12.302  10.791
ATOM   1505  O   LYN    93      -5.500  16.923   6.572
ATOM   1506  N   PRO    94      -6.158  18.151   8.351
ATOM   1507  CA  PRO    94      -4.919  18.928   8.295
ATOM   1508  C   PRO    94      -3.647  18.092   8.245
ATOM   1509  CB  PRO    94      -4.963  19.746   9.585
ATOM   1510  CG  PRO    94      -6.422  19.914   9.821
ATOM   1511  CD  PRO    94      -7.025  18.591   9.451
ATOM   1512  HA  PRO    94      -4.921  19.552   7.401
ATOM   1513  HB1 PRO    94      -4.469  19.192  10.384
ATOM   1514  HB2 PRO    94      -4.450  20.695   9.431
ATOM   1515  HG1 PRO    94      -6.595  20.157  10.869
ATOM   1516  HG2 PRO    94      -6.801  20.720   9.193
ATOM   1517  HD1 PRO    94      -6.992  17.922  10.311
ATOM   1518  HD2 PRO    94      -8.060  18.736   9.144
ATOM   1519  O   PRO    94      -2.680  18.525   7.621
ATOM   1520  N   GLU    95      -3.619  16.920   8.879
ATOM   1521  CA  GLU    95      -2.399  16.098   8.817
ATOM   1522  C   GLU    95      -2.140  15.456   7.463
ATOM   1523  HN  GLU    95      -4.430  16.608   9.393
ATOM   1524  CB  GLU    95      -2.368  15.047   9.892
ATOM   1525  CG  GLU    95      -3.422  14.003   9.716
ATOM   1526  CD  GLU    95      -4.220  13.853  10.982
ATOM   1527  OE1 GLU    95      -4.822  14.877  11.414
ATOM   1528  OE2 GLU    95      -4.239  12.716  11.532
ATOM   1529  HA  GLU    95      -1.531  16.716   9.045
ATOM   1530  HB1 GLU    95      -1.400  14.545   9.883
ATOM   1531  HB2 GLU    95      -2.524  15.515  10.863
ATOM   1532  HG1 GLU    95      -4.090  14.293   8.905
ATOM   1533  HG2 GLU    95      -2.952  13.049   9.475
ATOM   1534  O   GLU    95      -1.052  14.952   7.256
ATOM   1535  N   ASN    96      -3.125  15.477   6.558
ATOM   1536  CA  ASN    96      -2.953  15.068   5.158
ATOM   1537  C   ASN    96      -2.838  16.239   4.201
ATOM   1538  HN  ASN    96      -4.047  15.787   6.827
ATOM   1539  CB  ASN    96      -4.167  14.302   4.680
ATOM   1540  CG  ASN    96      -4.303  12.956   5.323
ATOM   1541  ND2 ASN    96      -5.479  12.357   5.135
ATOM   1542  HD1 ASN    96      -5.638  11.448   5.540
ATOM   1543  HD2 ASN    96      -6.187  12.824   4.591
ATOM   1544  OD1 ASN    96      -3.370  12.439   5.971
ATOM   1545  HA  ASN    96      -2.043  14.474   5.061
ATOM   1546  HB1 ASN    96      -5.069  14.869   4.909
ATOM   1547  HB2 ASN    96      -4.099  14.147   3.603
ATOM   1548  O   ASN    96      -3.070  16.073   3.001
ATOM   1549  N   LEU    97      -2.549  17.426   4.715
ATOM   1550  CA  LEU    97      -2.383  18.597   3.871
ATOM   1551  C   LEU    97      -0.949  19.066   4.090
ATOM   1552  HN  LEU    97      -2.440  17.527   5.714
ATOM   1553  CB  LEU    97      -3.391  19.695   4.234
ATOM   1554  CG  LEU    97      -4.895  19.365   4.295
ATOM   1555  CD1 LEU    97      -5.741  20.610   4.501
ATOM   1556  CD2 LEU    97      -5.407  18.616   3.084
ATOM   1557  HA  LEU    97      -2.554  18.322   2.830
ATOM   1558  HB1 LEU    97      -3.164  20.082   5.227
ATOM   1559  HB2 LEU    97      -3.326  20.503   3.505
ATOM   1560  HG  LEU    97      -5.084  18.683   5.124
ATOM   1561  HD1 LEU    97      -6.794  20.332   4.538
ATOM   1562  HD2 LEU    97      -5.459  21.090   5.438
ATOM   1563  HD3 LEU    97      -5.577  21.302   3.675
ATOM   1564  HD4 LEU    97      -6.473  18.420   3.201
ATOM   1565  HD5 LEU    97      -5.244  19.216   2.189
ATOM   1566  HD6 LEU    97      -4.873  17.670   2.988
ATOM   1567  O   LEU    97      -0.521  19.285   5.219
ATOM   1568  NT  AME    98      -0.194  19.182   3.005
ATOM   1569  CT  AME    98       1.231  19.445   3.095
ATOM   1570  HN  AME    98      -0.611  19.086   2.090
ATOM   1571  HT1 AME    98       1.655  19.501   2.092
ATOM   1572  HT2 AME    98       1.395  20.390   3.612
ATOM   1573  HT3 AME    98       1.716  18.640   3.648
ATOM   1574  H1  ACE    99      -0.170  20.530  -0.620
ATOM   1575  CH3 ACE    99      -0.979  20.171  -1.256
ATOM   1576  C   ACE    99      -1.689  18.970  -0.620
ATOM   1577  H2  ACE    99      -0.560  19.878  -2.219
ATOM   1578  H3  ACE    99      -1.694  20.980  -1.402
ATOM   1579  O   ACE    99      -1.309  18.527   0.494
ATOM   1580  N   ILE   100      -2.704  18.442  -1.316
ATOM   1581  CA  ILE   100      -3.461  17.331  -0.755
ATOM   1582  C   ILE   100      -2.676  16.039  -0.853
ATOM   1583  HN  ILE   100      -2.938  18.816  -2.224
ATOM   1584  CB  ILE   100      -4.808  17.108  -1.457
ATOM   1585  CG1 ILE   100      -5.614  18.396  -1.477
ATOM   1586  CG2 ILE   100      -5.588  15.947  -0.799
ATOM   1587  CD1 ILE   100      -6.953  18.191  -2.162
ATOM   1588  HA  ILE   100      -3.677  17.531   0.294
ATOM   1589  HB  ILE   100      -4.634  16.782  -2.483
ATOM   1590  HG1 ILE   100      -5.793  18.729  -0.455
ATOM   1591  HG2 ILE   100      -5.060  19.163  -2.017
ATOM   1592  HG3 ILE   100      -6.538  15.809  -1.315
ATOM   1593  HG4 ILE   100      -5.002  15.030  -0.867
ATOM   1594  HG5 ILE   100      -5.774  16.181   0.249
ATOM   1595  HD1 ILE   100      -7.509  19.128  -2.162
ATOM   1596  HD2 ILE   100      -6.790  17.865  -3.190
ATOM   1597  HD3 ILE   100      -7.523  17.431  -1.627
ATOM   1598  O   ILE   100      -2.266  15.641  -1.930
ATOM   1599  N   ALA   101      -2.483  15.383   0.276
ATOM   1600  CA  ALA   101      -1.772  14.099   0.330
ATOM   1601  C   ALA   101      -2.704  12.961   0.725
ATOM   1602  HN  ALA   101      -2.831  15.764   1.144
ATOM   1603  CB  ALA   101      -0.621  14.182   1.319
ATOM   1604  HA  ALA   101      -1.350  13.875  -0.650
ATOM   1605  HB1 ALA   101      -0.100  13.225   1.352
ATOM   1606  HB2 ALA   101       0.073  14.962   1.005
ATOM   1607  HB3 ALA   101      -1.009  14.418   2.310
ATOM   1608  O   ALA   101      -3.871  13.190   1.030
ATOM   1609  N   ASP   102      -2.193  11.739   0.717
ATOM   1610  CA  ASP   102      -2.941  10.597   1.239
ATOM   1611  C   ASP   102      -4.301  10.351   0.565
ATOM   1612  HN  ASP   102      -1.267  11.584   0.344
ATOM   1613  CB  ASP   102      -3.110  10.735   2.752
ATOM   1614  CG  ASP   102      -3.582   9.452   3.412
ATOM   1615  OD1 ASP   102      -3.547   8.378   2.760
ATOM   1616  OD2 ASP   102      -3.987   9.522   4.596
ATOM   1617  HA  ASP   102      -2.356   9.687   1.105
ATOM   1618  HB1 ASP   102      -2.155  11.007   3.201
ATOM   1619  HB2 ASP   102      -3.846  11.509   2.967
ATOM   1620  O   ASP   102      -5.356  10.838   1.005
ATOM   1621  N   PHE   103      -4.268   9.564  -0.493
ATOM   1622  CA  PHE   103      -5.488   9.197  -1.174
ATOM   1623  C   PHE   103      -5.948   7.809  -0.764
ATOM   1624  HN  PHE   103      -3.383   9.214  -0.831
ATOM   1625  CB  PHE   103      -5.308   9.336  -2.684
ATOM   1626  CG  PHE   103      -5.442  10.748  -3.158
ATOM   1627  CD1 PHE   103      -4.395  11.656  -3.001
ATOM   1628  CE1 PHE   103      -4.532  12.969  -3.422
ATOM   1629  HD1 PHE   103      -3.459  11.334  -2.544
ATOM   1630  CZ  PHE   103      -5.732  13.392  -3.990
ATOM   1631  HE1 PHE   103      -3.702  13.667  -3.308
ATOM   1632  CE2 PHE   103      -6.784  12.506  -4.140
ATOM   1633  HZ  PHE   103      -5.845  14.425  -4.319
ATOM   1634  CD2 PHE   103      -6.638  11.193  -3.718
ATOM   1635  HE2 PHE   103      -7.719  12.841  -4.587
ATOM   1636  HD2 PHE   103      -7.466  10.491  -3.822
ATOM   1637  HA  PHE   103      -6.273   9.911  -0.925
ATOM   1638  HB1 PHE   103      -4.315   8.984  -2.966
ATOM   1639  HB2 PHE   103      -6.063   8.740  -3.197
ATOM   1640  O   PHE   103      -6.620   7.110  -1.529
ATOM   1641  N   GLY   104      -5.590   7.441   0.465
ATOM   1642  CA  GLY   104      -5.872   6.129   1.033
ATOM   1643  C   GLY   104      -7.341   5.817   1.185
ATOM   1644  HN  GLY   104      -5.093   8.089   1.058
ATOM   1645  HA1 GLY   104      -5.448   5.356   0.392
ATOM   1646  HA2 GLY   104      -5.428   6.059   2.026
ATOM   1647  O   GLY   104      -7.731   4.645   1.150
ATOM   1648  N   TRP   105      -8.158   6.856   1.359
ATOM   1649  CA  TRP   105      -9.601   6.662   1.449
ATOM   1650  C   TRP   105     -10.346   7.077   0.190
ATOM   1651  HN  TRP   105      -7.776   7.788   1.429
ATOM   1652  CB  TRP   105     -10.182   7.284   2.732
ATOM   1653  CG  TRP   105      -9.895   6.446   3.978
ATOM   1654  CD1 TRP   105      -8.713   6.419   4.727
ATOM   1655  NE1 TRP   105      -8.805   5.525   5.771
ATOM   1656  HD1 TRP   105      -7.876   7.058   4.447
ATOM   1657  CE2 TRP   105     -10.015   4.911   5.785
ATOM   1658  HNE TRP   105      -8.079   5.336   6.448
ATOM   1659  CZ2 TRP   105     -10.546   3.947   6.649
ATOM   1660  CH2 TRP   105     -11.852   3.510   6.393
ATOM   1661  HZ2 TRP   105      -9.947   3.569   7.478
ATOM   1662  CZ3 TRP   105     -12.599   4.004   5.310
ATOM   1663  HH2 TRP   105     -12.315   2.767   7.042
ATOM   1664  CE3 TRP   105     -12.084   4.975   4.426
ATOM   1665  HZ3 TRP   105     -13.610   3.636   5.132
ATOM   1666  CD2 TRP   105     -10.782   5.447   4.643
ATOM   1667  HE3 TRP   105     -12.695   5.338   3.600
ATOM   1668  HA  TRP   105      -9.816   5.607   1.624
ATOM   1669  HB1 TRP   105      -9.746   8.271   2.887
ATOM   1670  HB2 TRP   105     -11.263   7.375   2.634
ATOM   1671  O   TRP   105     -11.560   6.854   0.099
ATOM   1672  N   SER   106      -9.633   7.637  -0.802
ATOM   1673  CA  SER   106     -10.248   8.076  -2.091
ATOM   1674  C   SER   106     -10.857   6.934  -2.942
ATOM   1675  HN  SER   106      -8.639   7.774  -0.690
ATOM   1676  CB  SER   106      -9.294   8.976  -2.926
ATOM   1677  OG  SER   106      -8.350   8.244  -3.702
ATOM   1678  HG  SER   106      -7.807   8.882  -4.181
ATOM   1679  HA  SER   106     -11.054   8.780  -1.888
ATOM   1680  HB1 SER   106      -9.879   9.584  -3.616
ATOM   1681  HB2 SER   106      -8.729   9.626  -2.258
ATOM   1682  O   SER   106     -10.453   5.772  -2.824
ATOM   1683  N   VAL   107     -11.829   7.283  -3.789
ATOM   1684  CA  VAL   107     -12.638   6.310  -4.538
ATOM   1685  C   VAL   107     -13.351   7.043  -5.688
ATOM   1686  HN  VAL   107     -12.037   8.259  -3.939
ATOM   1687  CB  VAL   107     -13.631   5.571  -3.584
ATOM   1688  CG1 VAL   107     -14.823   6.456  -3.198
ATOM   1689  CG2 VAL   107     -14.073   4.229  -4.157
ATOM   1690  HA  VAL   107     -11.990   5.531  -4.941
ATOM   1691  HB  VAL   107     -13.111   5.282  -2.670
ATOM   1692  HG1 VAL   107     -15.487   5.902  -2.535
ATOM   1693  HG2 VAL   107     -14.463   7.349  -2.688
ATOM   1694  HG3 VAL   107     -15.367   6.745  -4.097
ATOM   1695  HG4 VAL   107     -14.762   3.746  -3.464
ATOM   1696  HG5 VAL   107     -14.571   4.388  -5.113
ATOM   1697  HG6 VAL   107     -13.201   3.591  -4.304
ATOM   1698  O   VAL   107     -13.230   8.271  -5.795
ATOM   1699  N   HIS   108     -14.052   6.298  -6.553
ATOM   1700  CA  HIS   108     -14.914   6.878  -7.600
ATOM   1701  C   HIS   108     -16.354   7.030  -7.170
ATOM   1702  HN  HIS   108     -14.002   5.290  -6.503
ATOM   1703  CB  HIS   108     -14.819   6.072  -8.890
ATOM   1704  CG  HIS   108     -13.613   6.416  -9.724
ATOM   1705  ND1 HIS   108     -12.436   5.791  -9.579
ATOM   1706  CE1 HIS   108     -11.542   6.308 -10.452
ATOM   1707  NE2 HIS   108     -12.154   7.277 -11.151
ATOM   1708  HE  HIS   108     -10.525   5.917 -10.486
ATOM   1709  CD2 HIS   108     -13.431   7.373 -10.730
ATOM   1710  HNE HIS   108     -11.718   7.835 -11.871
ATOM   1711  HD  HIS   108     -14.098   8.108 -11.178
ATOM   1712  HA  HIS   108     -14.545   7.868  -7.868
ATOM   1713  HB1 HIS   108     -14.759   5.010  -8.652
ATOM   1714  HB2 HIS   108     -15.702   6.257  -9.501
ATOM   1715  O   HIS   108     -16.907   6.148  -6.507
ATOM   1716  N   ALA   109     -16.970   8.150  -7.558
ATOM   1717  CA  ALA   109     -18.329   8.533  -7.116
ATOM   1718  C   ALA   109     -19.454   7.979  -8.008
ATOM   1719  HN  ALA   109     -16.503   8.787  -8.188
ATOM   1720  CB  ALA   109     -18.437  10.056  -7.027
ATOM   1721  HA  ALA   109     -18.503   8.157  -6.108
ATOM   1722  HB1 ALA   109     -19.440  10.331  -6.701
ATOM   1723  HB2 ALA   109     -17.707  10.431  -6.310
ATOM   1724  HB3 ALA   109     -18.241  10.492  -8.007
ATOM   1725  O   ALA   109     -19.266   7.869  -9.219
ATOM   1726  N   PRO   110     -20.629   7.639  -7.424
ATOM   1727  CA  PRO   110     -21.011   7.589  -6.003
ATOM   1728  C   PRO   110     -20.566   6.288  -5.320
ATOM   1729  CB  PRO   110     -22.540   7.680  -6.056
ATOM   1730  CG  PRO   110     -22.903   7.066  -7.361
ATOM   1731  CD  PRO   110     -21.806   7.478  -8.303
ATOM   1732  HA  PRO   110     -20.548   8.421  -5.473
ATOM   1733  HB1 PRO   110     -22.966   7.131  -5.216
ATOM   1734  HB2 PRO   110     -22.844   8.725  -6.000
ATOM   1735  HG1 PRO   110     -22.953   5.982  -7.252
ATOM   1736  HG2 PRO   110     -23.873   7.443  -7.684
ATOM   1737  HD1 PRO   110     -21.658   6.699  -9.052
ATOM   1738  HD2 PRO   110     -22.081   8.409  -8.798
ATOM   1739  O   PRO   110     -20.097   5.374  -6.004
ATOM   1740  N   SER   111     -20.722   6.205  -3.994
ATOM   1741  CA  SER   111     -20.118   5.119  -3.206
ATOM   1742  C   SER   111     -20.756   4.882  -1.817
ATOM   1743  HN  SER   111     -21.268   6.902  -3.508
ATOM   1744  CB  SER   111     -18.607   5.381  -3.049
ATOM   1745  OG  SER   111     -17.917   4.220  -2.620
ATOM   1746  HG  SER   111     -16.982   4.448  -2.542
ATOM   1747  HA  SER   111     -20.206   4.180  -3.753
ATOM   1748  HB1 SER   111     -18.190   5.693  -4.007
ATOM   1749  HB2 SER   111     -18.449   6.166  -2.311
ATOM   1750  O   SER   111     -21.521   5.735  -1.324
ATOM   1751  N   SER   112     -20.443   3.708  -1.233
ATOM   1752  CA  SER   112     -20.673   3.338   0.193
ATOM   1753  C   SER   112     -19.362   2.787   0.811
ATOM   1754  HN  SER   112     -20.008   2.976  -1.777
ATOM   1755  CB  SER   112     -21.817   2.321   0.337
ATOM   1756  OG  SER   112     -23.087   2.928   0.131
ATOM   1757  HG  SER   112     -23.758   2.242   0.234
ATOM   1758  HA  SER   112     -20.991   4.218   0.750
ATOM   1759  HB1 SER   112     -21.692   1.526  -0.399
ATOM   1760  HB2 SER   112     -21.799   1.893   1.339
ATOM   1761  O   SER   112     -18.350   2.696   0.115
ATOM   1762  NT  AME   113     -19.366   2.401   2.090
ATOM   1763  CT  AME   113     -18.103   2.069   2.766
ATOM   1764  HN  AME   113     -20.240   2.337   2.592
ATOM   1765  HT1 AME   113     -18.307   1.778   3.796
ATOM   1766  HT2 AME   113     -17.618   1.243   2.245
ATOM   1767  HT3 AME   113     -17.446   2.938   2.758
TER   
ATOM   1768  C00 UNK   114      -0.728  -6.251   2.329
ATOM   1769  C01 UNK   114      -0.606  -7.636   2.018
ATOM   1770  C02 UNK   114      -0.233  -5.284   1.418
ATOM   1771  H03 UNK   114      -1.392  -5.943   3.092
ATOM   1772  C04 UNK   114       0.177  -8.039   0.921
ATOM   1773  H05 UNK   114      -1.153  -8.321   2.674
ATOM   1774  C06 UNK   114       0.810  -7.092   0.126
ATOM   1775  H07 UNK   114       0.299  -9.122   0.788
ATOM   1776  C08 UNK   114       1.555  -7.420  -1.051
ATOM   1777  C09 UNK   114       0.538  -5.694   0.321
ATOM   1778  C0A UNK   114       1.857  -6.399  -1.995
ATOM   1779  C0B UNK   114       2.047  -8.818  -1.413
ATOM   1780  C0C UNK   114       1.440  -5.115  -1.784
ATOM   1781  H0D UNK   114       2.336  -6.648  -2.976
ATOM   1782  C0E UNK   114       1.301  -4.177  -2.913
ATOM   1783  N0F UNK   114       0.815  -4.770  -0.651
ATOM   1784  C0G UNK   114       2.140  -4.190  -4.025
ATOM   1785  C0H UNK   114       0.320  -3.170  -2.914
ATOM   1786  C0I UNK   114       2.100  -3.194  -5.049
ATOM   1787  H0J UNK   114       2.930  -4.884  -3.953
ATOM   1788  C0K UNK   114       1.052  -2.245  -5.053
ATOM   1789  F0M UNK   114       3.105  -2.998  -5.989
ATOM   1790  C0N UNK   114       0.165  -2.237  -3.931
ATOM   1791  H0O UNK   114       0.894  -1.489  -5.747
ATOM   1792  H0P UNK   114      -0.512  -1.406  -3.776
ATOM   1793  H0Q UNK   114      -0.345  -3.028  -2.166
ATOM   1794  H0R UNK   114      -0.390  -4.194   1.502
ATOM   1795  O0S UNK   114       2.654  -8.939  -2.515
ATOM   1796  O0T UNK   114       2.240  -9.632  -0.476
TER   
TER   
ATOM   1797  O00 WTR   116     -13.882 -20.099 -10.530
ATOM   1798  H01 WTR   116     -13.935 -19.180 -10.792
ATOM   1799  H02 WTR   116     -13.969 -20.587 -11.349
TER   
ATOM   1800  O00 WTR   117      -3.330 -22.518 -20.880
ATOM   1801  H01 WTR   117      -4.116 -21.973 -20.922
ATOM   1802  H02 WTR   117      -3.214 -22.840 -21.774
TER   
ATOM   1803  O00 WTR   118      -5.120 -20.482 -17.670
ATOM   1804  H01 WTR   118      -5.468 -20.053 -18.452
ATOM   1805  H02 WTR   118      -4.966 -19.767 -17.052
TER   
ATOM   1806  O00 WTR   119       1.567 -24.300 -13.708
ATOM   1807  H01 WTR   119       2.215 -24.540 -13.045
ATOM   1808  H02 WTR   119       0.871 -24.949 -13.608
TER   
ATOM   1809  O00 WTR   120      -8.282 -25.101  -5.734
ATOM   1810  H01 WTR   120      -8.303 -24.813  -6.646
ATOM   1811  H02 WTR   120      -9.174 -25.398  -5.555
TER   
ATOM   1812  O00 WTR   121      -2.855 -28.468 -12.036
ATOM   1813  H01 WTR   121      -3.721 -28.725 -11.719
ATOM   1814  H02 WTR   121      -2.866 -28.687 -12.968
TER   
ATOM   1815  O00 WTR   122      -8.526 -21.885 -17.318
ATOM   1816  H01 WTR   122      -7.818 -22.407 -16.939
ATOM   1817  H02 WTR   122      -8.687 -21.196 -16.674
TER   
ATOM   1818  O00 WTR   123      -1.961 -21.718 -11.855
ATOM   1819  H01 WTR   123      -1.052 -21.664 -11.560
ATOM   1820  H02 WTR   123      -2.131 -20.871 -12.267
TER   
ATOM   1821  O00 WTR   124      -3.346 -24.041 -11.717
ATOM   1822  H01 WTR   124      -3.574 -24.224 -10.806
ATOM   1823  H02 WTR   124      -2.706 -23.331 -11.667
TER   
ATOM   1824  O00 WTR   125      -8.591 -20.105 -15.209
ATOM   1825  H01 WTR   125      -8.990 -19.307 -14.863
ATOM   1826  H02 WTR   125      -7.732 -20.146 -14.788
TER   
ATOM   1827  O00 WTR   126      -5.104 -21.005  -9.112
ATOM   1828  H01 WTR   126      -5.197 -21.354  -9.998
ATOM   1829  H02 WTR   126      -5.972 -20.664  -8.896
TER   
ATOM   1830  O00 WTR   127      -5.019 -15.575 -13.260
ATOM   1831  H01 WTR   127      -5.435 -15.000 -12.618
ATOM   1832  H02 WTR   127      -5.260 -16.459 -12.981
TER   
ATOM   1833  O00 WTR   128      -5.338 -14.947 -15.891
ATOM   1834  H01 WTR   128      -6.238 -15.200 -16.098
ATOM   1835  H02 WTR   128      -5.207 -15.242 -14.990
TER   
ATOM   1836  O00 WTR   129      -7.664 -15.342 -18.662
ATOM   1837  H01 WTR   129      -8.600 -15.442 -18.839
ATOM   1838  H02 WTR   129      -7.409 -16.167 -18.248
TER   
ATOM   1839  O00 WTR   130      -6.657 -14.717 -20.942
ATOM   1840  H01 WTR   130      -7.004 -14.996 -20.094
ATOM   1841  H02 WTR   130      -5.738 -14.984 -20.925
TER   
ATOM   1842  O00 WTR   131      -4.486 -24.833 -14.925
ATOM   1843  H01 WTR   131      -3.934 -24.071 -15.103
ATOM   1844  H02 WTR   131      -3.875 -25.569 -14.888
TER   
ATOM   1845  O00 WTR   132      -5.416 -17.333 -18.268
ATOM   1846  H01 WTR   132      -5.328 -17.689 -17.384
ATOM   1847  H02 WTR   132      -6.232 -17.708 -18.598
TER   
ATOM   1848  O00 WTR   133       5.051 -20.916  -8.290
ATOM   1849  H01 WTR   133       4.434 -21.087  -9.002
ATOM   1850  H02 WTR   133       4.934 -21.653  -7.691
TER   
ATOM   1851  O00 WTR   134       2.142 -21.056 -13.657
ATOM   1852  H01 WTR   134       1.932 -21.979 -13.516
ATOM   1853  H02 WTR   134       1.601 -20.587 -13.023
TER   
ATOM   1854  O00 WTR   135       1.249 -20.328 -16.969
ATOM   1855  H01 WTR   135       1.796 -21.109 -16.883
ATOM   1856  H02 WTR   135       1.835 -19.601 -16.760
TER   
ATOM   1857  O00 WTR   136      14.669 -12.981 -10.000
ATOM   1858  H01 WTR   136      15.084 -12.247 -10.453
ATOM   1859  H02 WTR   136      15.229 -13.143  -9.241
TER   
ATOM   1860  O00 WTR   137      -4.322 -16.319 -20.614
ATOM   1861  H01 WTR   137      -3.552 -16.874 -20.737
ATOM   1862  H02 WTR   137      -4.815 -16.744 -19.912
TER   
ATOM   1863  O00 WTR   138      -2.631 -20.150 -18.818
ATOM   1864  H01 WTR   138      -3.529 -20.387 -18.585
ATOM   1865  H02 WTR   138      -2.323 -20.876 -19.360
TER   
ATOM   1866  O00 WTR   139       3.588 -24.229  -9.024
ATOM   1867  H01 WTR   139       3.424 -23.983  -8.113
ATOM   1868  H02 WTR   139       4.522 -24.064  -9.153
TER   
ATOM   1869  O00 WTR   140       1.715 -18.088 -12.873
ATOM   1870  H01 WTR   140       1.220 -17.930 -13.677
ATOM   1871  H02 WTR   140       1.949 -17.214 -12.560
TER   
ATOM   1872  O00 WTR   141       1.922 -16.395 -18.974
ATOM   1873  H01 WTR   141       1.922 -17.194 -18.447
ATOM   1874  H02 WTR   141       2.846 -16.155 -19.046
TER   
ATOM   1875  O00 WTR   142      -1.487 -20.154 -15.823
ATOM   1876  H01 WTR   142      -0.568 -20.277 -15.586
ATOM   1877  H02 WTR   142      -1.477 -20.042 -16.774
TER   
ATOM   1878  O00 WTR   143      10.294 -15.201 -14.752
ATOM   1879  H01 WTR   143      10.337 -16.086 -15.115
ATOM   1880  H02 WTR   143       9.952 -14.664 -15.467
TER   
ATOM   1881  O00 WTR   144       4.081 -25.516  -6.573
ATOM   1882  H01 WTR   144       3.781 -25.796  -5.708
ATOM   1883  H02 WTR   144       4.615 -24.740  -6.402
TER   
ATOM   1884  O00 WTR   145       3.956 -15.838 -15.073
ATOM   1885  H01 WTR   145       3.185 -15.275 -15.143
ATOM   1886  H02 WTR   145       4.220 -15.770 -14.156
TER   
ATOM   1887  O00 WTR   146       3.436 -21.676 -10.286
ATOM   1888  H01 WTR   146       3.150 -22.552 -10.028
ATOM   1889  H02 WTR   146       2.694 -21.314 -10.769
TER   
ATOM   1890  O00 WTR   147       4.154 -25.211 -11.455
ATOM   1891  H01 WTR   147       5.023 -25.613 -11.450
ATOM   1892  H02 WTR   147       3.915 -25.147 -10.530
TER   
ATOM   1893  O00 WTR   148      -3.862 -20.376 -23.491
ATOM   1894  H01 WTR   148      -4.468 -19.704 -23.179
ATOM   1895  H02 WTR   148      -4.040 -20.442 -24.429
TER   
ATOM   1896  O00 WTR   149      -6.604 -24.187  -8.513
ATOM   1897  H01 WTR   149      -7.405 -23.664  -8.493
ATOM   1898  H02 WTR   149      -5.900 -23.545  -8.599
TER   
ATOM   1899  O00 WTR   150       0.883 -20.942 -11.045
ATOM   1900  H01 WTR   150       0.504 -20.103 -10.780
ATOM   1901  H02 WTR   150       0.853 -21.479 -10.253
TER   
ATOM   1902  O00 WTR   151      -1.273 -26.049  -9.881
ATOM   1903  H01 WTR   151      -1.123 -26.988  -9.994
ATOM   1904  H02 WTR   151      -2.185 -25.919 -10.142
TER   
ATOM   1905  O00 WTR   152      -5.630 -10.887 -18.173
ATOM   1906  H01 WTR   152      -5.600 -10.795 -17.221
ATOM   1907  H02 WTR   152      -5.509  -9.997 -18.504
TER   
ATOM   1908  O00 WTR   153      11.830 -13.517  -5.754
ATOM   1909  H01 WTR   153      12.706 -13.786  -6.028
ATOM   1910  H02 WTR   153      11.314 -13.520  -6.560
TER   
ATOM   1911  O00 WTR   154     -12.046  -8.291 -19.624
ATOM   1912  H01 WTR   154     -11.403  -7.592 -19.739
ATOM   1913  H02 WTR   154     -11.915  -8.864 -20.379
TER   
ATOM   1914  O00 WTR   155      -7.891  -9.238 -14.917
ATOM   1915  H01 WTR   155      -6.951  -9.407 -14.977
ATOM   1916  H02 WTR   155      -8.230  -9.453 -15.787
TER   
ATOM   1917  O00 WTR   156     -12.862 -14.315 -19.270
ATOM   1918  H01 WTR   156     -12.769 -13.492 -19.749
ATOM   1919  H02 WTR   156     -13.644 -14.723 -19.643
TER   
ATOM   1920  O00 WTR   157      -9.139 -13.733 -12.770
ATOM   1921  H01 WTR   157      -8.736 -13.055 -13.313
ATOM   1922  H02 WTR   157      -9.839 -13.279 -12.301
TER   
ATOM   1923  O00 WTR   158     -12.865  -6.980 -14.863
ATOM   1924  H01 WTR   158     -13.380  -6.274 -14.472
ATOM   1925  H02 WTR   158     -13.350  -7.777 -14.651
TER   
ATOM   1926  O00 WTR   159     -13.488 -14.940 -16.691
ATOM   1927  H01 WTR   159     -13.521 -14.683 -17.612
ATOM   1928  H02 WTR   159     -14.070 -15.698 -16.633
TER   
ATOM   1929  O00 WTR   160     -16.271 -17.623 -19.354
ATOM   1930  H01 WTR   160     -17.205 -17.806 -19.460
ATOM   1931  H02 WTR   160     -16.164 -17.457 -18.418
TER   
ATOM   1932  O00 WTR   161     -14.310  -3.704 -17.909
ATOM   1933  H01 WTR   161     -13.431  -4.029 -17.717
ATOM   1934  H02 WTR   161     -14.167  -2.935 -18.461
TER   
ATOM   1935  O00 WTR   162      -8.565  -6.861 -20.985
ATOM   1936  H01 WTR   162      -9.437  -6.669 -20.640
ATOM   1937  H02 WTR   162      -8.718  -7.111 -21.896
TER   
ATOM   1938  O00 WTR   163     -11.170 -17.567 -20.773
ATOM   1939  H01 WTR   163     -11.808 -17.219 -21.396
ATOM   1940  H02 WTR   163     -10.327 -17.475 -21.216
TER   
ATOM   1941  O00 WTR   164     -13.383 -12.606 -15.453
ATOM   1942  H01 WTR   164     -13.331 -13.486 -15.827
ATOM   1943  H02 WTR   164     -13.009 -12.037 -16.126
TER   
ATOM   1944  O00 WTR   165     -11.142  -8.428  -9.005
ATOM   1945  H01 WTR   165     -11.903  -9.009  -9.035
ATOM   1946  H02 WTR   165     -10.817  -8.411  -9.905
TER   
ATOM   1947  O00 WTR   166     -13.563  -5.740  -8.151
ATOM   1948  H01 WTR   166     -12.901  -5.137  -8.490
ATOM   1949  H02 WTR   166     -13.123  -6.202  -7.438
TER   
ATOM   1950  O00 WTR   167     -10.278  -5.923 -19.078
ATOM   1951  H01 WTR   167      -9.719  -6.173 -18.343
ATOM   1952  H02 WTR   167     -11.120  -5.708 -18.678
TER   
ATOM   1953  O00 WTR   168     -18.279  -4.031 -14.185
ATOM   1954  H01 WTR   168     -17.353  -3.940 -14.407
ATOM   1955  H02 WTR   168     -18.742  -3.811 -14.993
TER   
ATOM   1956  O00 WTR   169      -9.787   4.754 -12.856
ATOM   1957  H01 WTR   169      -9.026   4.551 -13.401
ATOM   1958  H02 WTR   169     -10.314   3.956 -12.873
TER   
ATOM   1959  O00 WTR   170     -14.318   2.781 -14.647
ATOM   1960  H01 WTR   170     -14.243   2.022 -14.070
ATOM   1961  H02 WTR   170     -14.946   2.512 -15.318
TER   
ATOM   1962  O00 WTR   171     -12.036  -0.624 -12.133
ATOM   1963  H01 WTR   171     -11.247  -0.536 -12.668
ATOM   1964  H02 WTR   171     -11.723  -0.557 -11.231
TER   
ATOM   1965  O00 WTR   172     -14.845   0.275 -10.761
ATOM   1966  H01 WTR   172     -14.331   0.518 -11.531
ATOM   1967  H02 WTR   172     -15.615  -0.168 -11.117
TER   
ATOM   1968  O00 WTR   173      -6.993  -0.794  -7.444
ATOM   1969  H01 WTR   173      -6.260  -0.342  -7.861
ATOM   1970  H02 WTR   173      -6.768  -1.723  -7.504
TER   
ATOM   1971  O00 WTR   174     -11.831   2.908 -10.346
ATOM   1972  H01 WTR   174     -12.365   3.699 -10.268
ATOM   1973  H02 WTR   174     -11.696   2.801 -11.287
TER   
ATOM   1974  O00 WTR   175     -12.608 -10.347 -11.637
ATOM   1975  H01 WTR   175     -13.426 -10.754 -11.351
ATOM   1976  H02 WTR   175     -11.992 -11.075 -11.714
TER   
ATOM   1977  O00 WTR   176     -11.387   2.539 -12.936
ATOM   1978  H01 WTR   176     -11.732   2.618 -13.825
ATOM   1979  H02 WTR   176     -10.784   1.796 -12.978
TER   
ATOM   1980  O00 WTR   177     -14.008   0.683 -13.250
ATOM   1981  H01 WTR   177     -14.573   0.008 -13.626
ATOM   1982  H02 WTR   177     -13.182   0.233 -13.073
TER   
ATOM   1983  O00 WTR   178     -15.153  -2.603 -11.762
ATOM   1984  H01 WTR   178     -14.347  -3.041 -11.488
ATOM   1985  H02 WTR   178     -15.824  -2.945 -11.171
TER   
ATOM   1986  O00 WTR   179      -2.638   2.037 -15.762
ATOM   1987  H01 WTR   179      -2.530   2.287 -16.680
ATOM   1988  H02 WTR   179      -3.570   1.836 -15.677
TER   
ATOM   1989  O00 WTR   180     -14.563  -1.758  -8.543
ATOM   1990  H01 WTR   180     -15.490  -1.633  -8.339
ATOM   1991  H02 WTR   180     -14.431  -1.277  -9.360
TER   
ATOM   1992  O00 WTR   181     -12.613   0.504  -9.208
ATOM   1993  H01 WTR   181     -12.247   1.372  -9.375
ATOM   1994  H02 WTR   181     -13.452   0.505  -9.670
TER   
ATOM   1995  O00 WTR   182     -15.648 -17.266 -16.299
ATOM   1996  H01 WTR   182     -15.373 -18.175 -16.183
ATOM   1997  H02 WTR   182     -16.129 -17.056 -15.498
TER   
ATOM   1998  O00 WTR   183      -3.593 -16.637 -24.155
ATOM   1999  H01 WTR   183      -3.541 -15.978 -23.463
ATOM   2000  H02 WTR   183      -2.999 -17.331 -23.871
TER   
ATOM   2001  O00 WTR   184      -8.866 -10.492 -17.631
ATOM   2002  H01 WTR   184      -8.545 -11.392 -17.579
ATOM   2003  H02 WTR   184      -8.355 -10.096 -18.337
TER   
ATOM   2004  O00 WTR   185      -6.772  -7.455 -18.834
ATOM   2005  H01 WTR   185      -7.172  -7.039 -18.071
ATOM   2006  H02 WTR   185      -7.406  -7.325 -19.539
TER   
ATOM   2007  O00 WTR   186      -5.949  -5.074 -14.055
ATOM   2008  H01 WTR   186      -6.490  -5.749 -13.646
ATOM   2009  H02 WTR   186      -5.169  -5.024 -13.503
TER   
ATOM   2010  O00 WTR   187      -5.933 -17.112 -25.701
ATOM   2011  H01 WTR   187      -5.189 -16.926 -25.127
ATOM   2012  H02 WTR   187      -5.796 -16.545 -26.460
TER   
ATOM   2013  O00 WTR   188     -11.394 -12.662 -11.645
ATOM   2014  H01 WTR   188     -12.006 -13.165 -12.183
ATOM   2015  H02 WTR   188     -11.757 -12.710 -10.760
TER   
ATOM   2016  O00 WTR   189     -10.230 -15.312 -19.147
ATOM   2017  H01 WTR   189     -10.479 -16.226 -19.291
ATOM   2018  H02 WTR   189     -11.001 -14.914 -18.745
TER   
ATOM   2019  O00 WTR   190      -8.633  -6.037 -16.912
ATOM   2020  H01 WTR   190      -9.217  -6.397 -16.244
ATOM   2021  H02 WTR   190      -8.834  -5.101 -16.928
TER   
ATOM   2022  O00 WTR   191      -3.353 -12.288 -19.416
ATOM   2023  H01 WTR   191      -3.994 -11.829 -18.873
ATOM   2024  H02 WTR   191      -2.513 -12.121 -18.990
TER   
ATOM   2025  O00 WTR   192     -12.022  -4.969 -17.167
ATOM   2026  H01 WTR   192     -11.432  -4.438 -16.631
ATOM   2027  H02 WTR   192     -12.324  -5.660 -16.578
TER   
ATOM   2028  O00 WTR   193      -1.848  -3.202 -16.317
ATOM   2029  H01 WTR   193      -2.688  -2.794 -16.109
ATOM   2030  H02 WTR   193      -2.023  -4.143 -16.286
TER   
ATOM   2031  O00 WTR   194     -15.671  -3.569 -15.495
ATOM   2032  H01 WTR   194     -15.177  -4.113 -14.881
ATOM   2033  H02 WTR   194     -15.355  -3.833 -16.358
TER   
ATOM   2034  O00 WTR   195      -8.613 -16.439 -21.914
ATOM   2035  H01 WTR   195      -9.054 -16.041 -22.665
ATOM   2036  H02 WTR   195      -7.866 -15.865 -21.743
TER   
ATOM   2037  O00 WTR   196      -7.144 -12.110 -20.293
ATOM   2038  H01 WTR   196      -7.281 -11.957 -19.359
ATOM   2039  H02 WTR   196      -6.611 -12.905 -20.331
TER   
ATOM   2040  O00 WTR   197      -7.682 -14.801 -24.545
ATOM   2041  H01 WTR   197      -7.382 -15.689 -24.740
ATOM   2042  H02 WTR   197      -6.911 -14.360 -24.189
TER   
ATOM   2043  O00 WTR   198      -5.558  -8.420 -22.909
ATOM   2044  H01 WTR   198      -5.817  -7.499 -22.953
ATOM   2045  H02 WTR   198      -6.381  -8.904 -22.976
TER   
ATOM   2046  O00 WTR   199      -2.767 -18.852  -6.947
ATOM   2047  H01 WTR   199      -2.321 -19.698  -6.908
ATOM   2048  H02 WTR   199      -3.409 -18.884  -6.238
TER   
ATOM   2049  O00 WTR   200      -5.227 -10.306 -15.272
ATOM   2050  H01 WTR   200      -4.509 -10.935 -15.195
ATOM   2051  H02 WTR   200      -4.821  -9.456 -15.106
TER   
ATOM   2052  O00 WTR   201      -2.755  -7.467 -12.304
ATOM   2053  H01 WTR   201      -2.846  -6.953 -11.502
ATOM   2054  H02 WTR   201      -3.479  -8.092 -12.272
TER   
ATOM   2055  O00 WTR   202      -9.594  -7.752 -23.353
ATOM   2056  H01 WTR   202     -10.211  -8.361 -22.947
ATOM   2057  H02 WTR   202     -10.090  -7.346 -24.064
TER   
ATOM   2058  O00 WTR   203      -8.382  -3.258  -8.693
ATOM   2059  H01 WTR   203      -8.750  -2.647  -9.332
ATOM   2060  H02 WTR   203      -7.530  -3.499  -9.054
TER   
ATOM   2061  O00 WTR   204      -5.818 -20.809 -20.803
ATOM   2062  H01 WTR   204      -5.882 -20.172 -21.514
ATOM   2063  H02 WTR   204      -6.711 -20.880 -20.464
TER   
ATOM   2064  O00 WTR   205       2.186 -14.974 -11.843
ATOM   2065  H01 WTR   205       3.123 -15.043 -12.027
ATOM   2066  H02 WTR   205       1.909 -14.181 -12.303
TER   
ATOM   2067  O00 WTR   206      -2.052 -16.916 -10.624
ATOM   2068  H01 WTR   206      -2.077 -16.533 -11.501
ATOM   2069  H02 WTR   206      -2.867 -17.413 -10.556
TER   
ATOM   2070  O00 WTR   207      -2.701 -17.144 -16.163
ATOM   2071  H01 WTR   207      -2.741 -16.662 -16.989
ATOM   2072  H02 WTR   207      -2.092 -17.862 -16.333
TER   
ATOM   2073  O00 WTR   208      -8.698 -16.969 -16.759
ATOM   2074  H01 WTR   208      -9.498 -16.450 -16.847
ATOM   2075  H02 WTR   208      -8.312 -16.678 -15.933
TER   
ATOM   2076  O00 WTR   209      -7.296  -4.065 -19.568
ATOM   2077  H01 WTR   209      -7.232  -4.984 -19.827
ATOM   2078  H02 WTR   209      -8.208  -3.953 -19.301
TER   
ATOM   2079  O00 WTR   210      -1.423 -10.218 -18.438
ATOM   2080  H01 WTR   210      -1.723  -9.473 -18.959
ATOM   2081  H02 WTR   210      -1.241  -9.848 -17.574
TER   
ATOM   2082  O00 WTR   211      -5.133 -18.391 -15.746
ATOM   2083  H01 WTR   211      -4.259 -18.002 -15.710
ATOM   2084  H02 WTR   211      -5.458 -18.336 -14.847
TER   
ATOM   2085  O00 WTR   212      -2.688 -22.553 -14.749
ATOM   2086  H01 WTR   212      -2.615 -22.244 -13.846
ATOM   2087  H02 WTR   212      -2.404 -21.809 -15.281
TER   
ATOM   2088  O00 WTR   213     -12.243 -11.917 -20.306
ATOM   2089  H01 WTR   213     -12.389 -11.412 -19.506
ATOM   2090  H02 WTR   213     -11.399 -12.347 -20.167
TER   
ATOM   2091  O00 WTR   214     -10.285 -15.468 -10.419
ATOM   2092  H01 WTR   214     -10.000 -15.525  -9.507
ATOM   2093  H02 WTR   214     -10.392 -14.530 -10.579
TER   
ATOM   2094  O00 WTR   215     -10.083  -7.544 -15.227
ATOM   2095  H01 WTR   215     -11.030  -7.522 -15.086
ATOM   2096  H02 WTR   215      -9.799  -8.361 -14.818
TER   
ATOM   2097  O00 WTR   216      -9.857 -13.081 -20.884
ATOM   2098  H01 WTR   216      -9.692 -13.948 -20.513
ATOM   2099  H02 WTR   216      -9.018 -12.626 -20.813
TER   
ATOM   2100  O00 WTR   217       6.115  -9.652 -22.584
ATOM   2101  H01 WTR   217       5.685  -8.821 -22.787
ATOM   2102  H02 WTR   217       6.981  -9.402 -22.262
TER   
ATOM   2103  O00 WTR   218      -1.470 -14.413 -20.019
ATOM   2104  H01 WTR   218      -1.524 -15.233 -19.527
ATOM   2105  H02 WTR   218      -2.274 -13.945 -19.794
TER   
ATOM   2106  O00 WTR   219      -3.579 -15.143 -17.846
ATOM   2107  H01 WTR   219      -4.095 -15.488 -18.574
ATOM   2108  H02 WTR   219      -4.220 -14.970 -17.157
TER   
ATOM   2109  O00 WTR   220      -6.000  -5.893 -23.330
ATOM   2110  H01 WTR   220      -5.142  -5.682 -23.699
ATOM   2111  H02 WTR   220      -6.515  -6.195 -24.077
TER   
ATOM   2112  O00 WTR   221       1.563 -11.979  -8.245
ATOM   2113  H01 WTR   221       1.508 -11.766  -7.314
ATOM   2114  H02 WTR   221       1.334 -12.907  -8.293
TER   
ATOM   2115  O00 WTR   222      -9.643   0.509 -12.980
ATOM   2116  H01 WTR   222      -8.914   0.763 -12.416
ATOM   2117  H02 WTR   222      -9.424   0.875 -13.837
TER   
ATOM   2118  O00 WTR   223      -2.344  -8.172 -19.819
ATOM   2119  H01 WTR   223      -2.752  -8.310 -20.674
ATOM   2120  H02 WTR   223      -2.970  -7.631 -19.339
TER   
ATOM   2121  O00 WTR   224     -10.169 -14.420 -23.426
ATOM   2122  H01 WTR   224      -9.808 -13.957 -22.670
ATOM   2123  H02 WTR   224      -9.406 -14.633 -23.964
TER   
ATOM   2124  O00 WTR   225      -7.562  -7.017 -12.733
ATOM   2125  H01 WTR   225      -7.688  -7.518 -13.539
ATOM   2126  H02 WTR   225      -8.404  -6.587 -12.583
TER   
ATOM   2127  O00 WTR   226      -7.642   4.821 -14.692
ATOM   2128  H01 WTR   226      -7.028   4.682 -13.972
ATOM   2129  H02 WTR   226      -7.404   4.160 -15.342
TER   
ATOM   2130  O00 WTR   227     -10.304  -3.849 -13.034
ATOM   2131  H01 WTR   227     -10.095  -4.631 -12.523
ATOM   2132  H02 WTR   227      -9.523  -3.301 -12.965
TER   
ATOM   2133  O00 WTR   228      -2.521 -14.147 -22.766
ATOM   2134  H01 WTR   228      -2.703 -13.208 -22.815
ATOM   2135  H02 WTR   228      -2.506 -14.340 -21.829
TER   
ATOM   2136  O00 WTR   229       2.774  -8.784 -17.945
ATOM   2137  H01 WTR   229       2.864  -9.690 -17.650
ATOM   2138  H02 WTR   229       2.173  -8.385 -17.316
TER   
ATOM   2139  O00 WTR   230       2.857 -17.864 -16.592
ATOM   2140  H01 WTR   230       3.632 -18.414 -16.708
ATOM   2141  H02 WTR   230       3.154 -17.145 -16.035
TER   
ATOM   2142  O00 WTR   231       8.606 -13.913 -13.126
ATOM   2143  H01 WTR   231       9.125 -13.164 -12.831
ATOM   2144  H02 WTR   231       9.230 -14.466 -13.596
TER   
ATOM   2145  O00 WTR   232       8.037 -19.369 -15.722
ATOM   2146  H01 WTR   232       7.556 -19.165 -14.920
ATOM   2147  H02 WTR   232       7.361 -19.449 -16.394
TER   
ATOM   2148  O00 WTR   233      -1.434 -17.450 -18.713
ATOM   2149  H01 WTR   233      -1.995 -18.100 -19.138
ATOM   2150  H02 WTR   233      -0.543 -17.742 -18.902
TER   
ATOM   2151  O00 WTR   234      -6.415 -11.243 -11.001
ATOM   2152  H01 WTR   234      -6.779 -11.354 -11.879
ATOM   2153  H02 WTR   234      -5.550 -10.860 -11.147
TER   
ATOM   2154  O00 WTR   235       1.331 -10.582 -21.985
ATOM   2155  H01 WTR   235       2.207 -10.475 -21.616
ATOM   2156  H02 WTR   235       1.051 -11.449 -21.690
TER   
ATOM   2157  O00 WTR   236      11.753  -8.839  -4.556
ATOM   2158  H01 WTR   236      11.287  -8.112  -4.969
ATOM   2159  H02 WTR   236      11.767  -9.525  -5.223
TER   
ATOM   2160  O00 WTR   237       3.359  -3.000 -20.343
ATOM   2161  H01 WTR   237       3.677  -2.106 -20.216
ATOM   2162  H02 WTR   237       4.140  -3.547 -20.260
TER   
ATOM   2163  O00 WTR   238      12.881  -5.264 -18.157
ATOM   2164  H01 WTR   238      13.480  -4.742 -18.690
ATOM   2165  H02 WTR   238      12.755  -4.747 -17.361
TER   
ATOM   2166  O00 WTR   239       6.207 -14.284 -17.014
ATOM   2167  H01 WTR   239       5.474 -14.646 -16.518
ATOM   2168  H02 WTR   239       5.819 -14.000 -17.842
TER   
ATOM   2169  O00 WTR   240     -14.122  -9.201 -13.694
ATOM   2170  H01 WTR   240     -13.596  -9.701 -13.071
ATOM   2171  H02 WTR   240     -14.752  -9.833 -14.039
TER   
ATOM   2172  O00 WTR   241      -2.974 -11.706 -15.582
ATOM   2173  H01 WTR   241      -2.341 -11.162 -16.050
ATOM   2174  H02 WTR   241      -2.533 -12.548 -15.474
TER   
ATOM   2175  O00 WTR   242      -5.871 -12.845 -22.883
ATOM   2176  H01 WTR   242      -5.089 -12.368 -22.604
ATOM   2177  H02 WTR   242      -6.211 -13.238 -22.079
TER   
ATOM   2178  O00 WTR   243      14.163 -13.985 -14.859
ATOM   2179  H01 WTR   243      13.337 -14.469 -14.872
ATOM   2180  H02 WTR   243      14.746 -14.520 -14.321
TER   
ATOM   2181  O00 WTR   244       0.639 -14.084 -17.418
ATOM   2182  H01 WTR   244       0.885 -13.454 -18.095
ATOM   2183  H02 WTR   244       0.963 -14.924 -17.742
TER   
ATOM   2184  O00 WTR   245      11.649 -14.006 -17.594
ATOM   2185  H01 WTR   245      11.739 -13.181 -17.117
ATOM   2186  H02 WTR   245      10.716 -14.213 -17.541
TER   
ATOM   2187  O00 WTR   246       0.532  -3.591 -21.368
ATOM   2188  H01 WTR   246       0.505  -4.354 -21.945
ATOM   2189  H02 WTR   246       1.375  -3.178 -21.555
TER   
ATOM   2190  O00 WTR   247      -2.270 -16.175 -13.289
ATOM   2191  H01 WTR   247      -1.832 -16.291 -14.132
ATOM   2192  H02 WTR   247      -3.188 -16.025 -13.514
TER   
ATOM   2193  O00 WTR   248       0.799   1.989 -17.558
ATOM   2194  H01 WTR   248       0.250   2.645 -17.987
ATOM   2195  H02 WTR   248       0.221   1.573 -16.919
TER   
ATOM   2196  O00 WTR   249       5.904 -12.513 -21.599
ATOM   2197  H01 WTR   249       5.578 -12.870 -22.425
ATOM   2198  H02 WTR   249       6.249 -11.651 -21.830
TER   
ATOM   2199  O00 WTR   250      -3.086  -8.798 -22.383
ATOM   2200  H01 WTR   250      -2.535  -8.294 -22.980
ATOM   2201  H02 WTR   250      -3.976  -8.668 -22.710
TER   
ATOM   2202  O00 WTR   251       7.075  -1.389 -19.438
ATOM   2203  H01 WTR   251       7.507  -0.713 -18.916
ATOM   2204  H02 WTR   251       7.739  -2.072 -19.543
TER   
ATOM   2205  O00 WTR   252      11.567 -11.782 -16.318
ATOM   2206  H01 WTR   252      12.514 -11.890 -16.232
ATOM   2207  H02 WTR   252      11.336 -11.141 -15.646
TER   
ATOM   2208  O00 WTR   253     -11.436 -16.957 -12.683
ATOM   2209  H01 WTR   253     -10.981 -16.485 -11.986
ATOM   2210  H02 WTR   253     -11.283 -16.430 -13.468
TER   
ATOM   2211  O00 WTR   254      -1.791  -6.987 -24.251
ATOM   2212  H01 WTR   254      -2.332  -6.207 -24.371
ATOM   2213  H02 WTR   254      -1.842  -7.446 -25.090
TER   
ATOM   2214  O00 WTR   255      -6.287 -23.281 -16.235
ATOM   2215  H01 WTR   255      -5.575 -23.862 -15.968
ATOM   2216  H02 WTR   255      -5.859 -22.602 -16.758
TER   
ATOM   2217  O00 WTR   256       6.821  -5.428 -15.969
ATOM   2218  H01 WTR   256       6.401  -6.192 -16.364
ATOM   2219  H02 WTR   256       6.716  -4.733 -16.619
TER   
ATOM   2220  O00 WTR   257      -2.418 -18.344 -21.336
ATOM   2221  H01 WTR   257      -1.541 -18.201 -21.693
ATOM   2222  H02 WTR   257      -2.588 -19.274 -21.481
TER   
ATOM   2223  O00 WTR   258      -1.667 -14.179 -15.970
ATOM   2224  H01 WTR   258      -2.328 -14.602 -16.517
ATOM   2225  H02 WTR   258      -0.921 -14.046 -16.555
TER   
ATOM   2226  O00 WTR   259       7.271 -15.746 -11.510
ATOM   2227  H01 WTR   259       7.884 -16.481 -11.519
ATOM   2228  H02 WTR   259       7.709 -15.062 -12.017
TER   
ATOM   2229  O00 WTR   260      -0.642 -17.339 -23.118
ATOM   2230  H01 WTR   260      -0.883 -16.413 -23.144
ATOM   2231  H02 WTR   260       0.220 -17.375 -23.532
TER   
ATOM   2232  O00 WTR   261       4.619  -5.610 -18.943
ATOM   2233  H01 WTR   261       4.013  -6.234 -19.342
ATOM   2234  H02 WTR   261       4.090  -5.140 -18.299
TER   
ATOM   2235  O00 WTR   262       9.887 -11.719 -18.885
ATOM   2236  H01 WTR   262      10.419 -12.359 -18.412
ATOM   2237  H02 WTR   262       8.990 -12.040 -18.796
TER   
ATOM   2238  O00 WTR   263       9.590  -2.453 -15.613
ATOM   2239  H01 WTR   263      10.315  -1.832 -15.550
ATOM   2240  H02 WTR   263       9.244  -2.510 -14.722
TER   
ATOM   2241  O00 WTR   264       0.138 -18.477 -10.635
ATOM   2242  H01 WTR   264       0.600 -18.246 -11.441
ATOM   2243  H02 WTR   264      -0.698 -18.014 -10.697
TER   
ATOM   2244  O00 WTR   265       3.779   4.475 -18.688
ATOM   2245  H01 WTR   265       3.742   3.747 -18.068
ATOM   2246  H02 WTR   265       3.942   4.061 -19.536
TER   
ATOM   2247  O00 WTR   266      -3.462 -11.708 -22.111
ATOM   2248  H01 WTR   266      -3.451 -11.806 -21.159
ATOM   2249  H02 WTR   266      -3.301 -10.776 -22.259
TER   
ATOM   2250  O00 WTR   267     -10.630 -10.079 -21.976
ATOM   2251  H01 WTR   267     -11.075 -10.806 -21.540
ATOM   2252  H02 WTR   267     -10.108 -10.494 -22.663
TER   
ATOM   2253  O00 WTR   268      -7.777 -10.567 -22.706
ATOM   2254  H01 WTR   268      -7.457 -10.660 -21.808
ATOM   2255  H02 WTR   268      -7.568 -11.403 -23.123
TER   
ATOM   2256  O00 WTR   269       3.751  -9.936 -20.981
ATOM   2257  H01 WTR   269       4.479 -10.126 -21.572
ATOM   2258  H02 WTR   269       3.747  -8.981 -20.904
TER   
ATOM   2259  O00 WTR   270      -0.095  -5.851 -22.623
ATOM   2260  H01 WTR   270      -0.450  -6.202 -23.440
ATOM   2261  H02 WTR   270      -0.122  -6.589 -22.013
TER   
ATOM   2262  O00 WTR   271       1.276 -11.210 -15.587
ATOM   2263  H01 WTR   271       2.173 -10.880 -15.644
ATOM   2264  H02 WTR   271       1.250 -11.692 -14.761
TER   
ATOM   2265  O00 WTR   272       4.593 -19.824 -13.818
ATOM   2266  H01 WTR   272       3.636 -19.831 -13.850
ATOM   2267  H02 WTR   272       4.837 -20.746 -13.739
TER   
ATOM   2268  O00 WTR   273       1.797 -14.362 -15.122
ATOM   2269  H01 WTR   273       1.385 -14.061 -15.932
ATOM   2270  H02 WTR   273       1.718 -13.620 -14.523
TER   
ATOM   2271  O00 WTR   274       0.166   1.047 -21.202
ATOM   2272  H01 WTR   274      -0.371   0.438 -21.708
ATOM   2273  H02 WTR   274       0.591   0.500 -20.541
TER   
ATOM   2274  O00 WTR   275       5.000 -13.348 -19.101
ATOM   2275  H01 WTR   275       4.156 -12.897 -19.130
ATOM   2276  H02 WTR   275       5.404 -13.156 -19.947
TER   
ATOM   2277  O00 WTR   276       2.782  -7.362 -20.195
ATOM   2278  H01 WTR   276       1.891  -7.413 -20.540
ATOM   2279  H02 WTR   276       2.725  -7.753 -19.323
TER   
ATOM   2280  O00 WTR   277       3.625 -21.821 -16.044
ATOM   2281  H01 WTR   277       3.081 -21.529 -15.312
ATOM   2282  H02 WTR   277       3.568 -22.776 -16.019
TER   
ATOM   2283  O00 WTR   278       4.423  -2.642 -15.651
ATOM   2284  H01 WTR   278       5.306  -2.447 -15.965
ATOM   2285  H02 WTR   278       4.529  -2.790 -14.712
TER   
ATOM   2286  O00 WTR   279       8.718 -10.017 -16.880
ATOM   2287  H01 WTR   279       9.409 -10.436 -17.393
ATOM   2288  H02 WTR   279       9.058 -10.004 -15.985
TER   
ATOM   2289  O00 WTR   280      11.937  -7.689 -17.620
ATOM   2290  H01 WTR   280      12.330  -6.863 -17.903
ATOM   2291  H02 WTR   280      11.430  -7.459 -16.842
TER   
ATOM   2292  O00 WTR   281      10.690 -18.363 -15.101
ATOM   2293  H01 WTR   281       9.932 -18.565 -15.649
ATOM   2294  H02 WTR   281      11.329 -17.984 -15.704
TER   
ATOM   2295  O00 WTR   282     -11.071   5.374 -15.306
ATOM   2296  H01 WTR   282     -11.724   5.206 -14.627
ATOM   2297  H02 WTR   282     -10.245   5.460 -14.829
TER   
ATOM   2298  O00 WTR   283      -6.980   2.698 -16.459
ATOM   2299  H01 WTR   283      -6.433   2.447 -15.715
ATOM   2300  H02 WTR   283      -6.431   2.536 -17.226
TER   
ATOM   2301  O00 WTR   284      -5.476   8.048 -18.029
ATOM   2302  H01 WTR   284      -5.539   7.823 -17.101
ATOM   2303  H02 WTR   284      -5.858   7.298 -18.485
TER   
ATOM   2304  O00 WTR   285      -4.437  -0.633 -15.624
ATOM   2305  H01 WTR   285      -4.841  -1.451 -15.332
ATOM   2306  H02 WTR   285      -4.900  -0.413 -16.433
TER   
ATOM   2307  O00 WTR   286     -12.247 -10.903 -17.645
ATOM   2308  H01 WTR   286     -11.303 -10.806 -17.775
ATOM   2309  H02 WTR   286     -12.569 -10.007 -17.548
TER   
ATOM   2310  O00 WTR   287      -0.328  -4.341 -18.868
ATOM   2311  H01 WTR   287       0.343  -4.781 -18.347
ATOM   2312  H02 WTR   287       0.148  -3.976 -19.614
TER   
ATOM   2313  O00 WTR   288     -19.658   8.245 -12.157
ATOM   2314  H01 WTR   288     -19.848   7.608 -12.846
ATOM   2315  H02 WTR   288     -19.474   7.713 -11.383
TER   
ATOM   2316  O00 WTR   289      -4.216  -1.674 -11.768
ATOM   2317  H01 WTR   289      -4.118  -2.580 -12.062
ATOM   2318  H02 WTR   289      -3.767  -1.155 -12.435
TER   
ATOM   2319  O00 WTR   290       1.588  -0.246 -19.151
ATOM   2320  H01 WTR   290       1.468   0.589 -18.699
ATOM   2321  H02 WTR   290       1.121  -0.882 -18.609
TER   
ATOM   2322  O00 WTR   291       3.209  -2.783 -13.061
ATOM   2323  H01 WTR   291       2.675  -3.573 -12.972
ATOM   2324  H02 WTR   291       2.614  -2.132 -13.432
TER   
ATOM   2325  O00 WTR   292      -9.986   8.559 -12.652
ATOM   2326  H01 WTR   292      -9.948   9.022 -11.815
ATOM   2327  H02 WTR   292      -9.177   8.047 -12.680
TER   
ATOM   2328  O00 WTR   293      -7.767   1.449 -11.180
ATOM   2329  H01 WTR   293      -7.091   1.846 -11.728
ATOM   2330  H02 WTR   293      -8.210   2.192 -10.770
TER   
ATOM   2331  O00 WTR   294      -0.571   3.918 -18.997
ATOM   2332  H01 WTR   294      -0.081   4.502 -19.576
ATOM   2333  H02 WTR   294      -0.563   4.358 -18.147
TER   
ATOM   2334  O00 WTR   295       0.738  -4.211 -15.882
ATOM   2335  H01 WTR   295      -0.043  -3.689 -16.067
ATOM   2336  H02 WTR   295       1.469  -3.639 -16.115
TER   
ATOM   2337  O00 WTR   296      -0.783  -9.548 -16.031
ATOM   2338  H01 WTR   296      -0.002 -10.046 -15.791
ATOM   2339  H02 WTR   296      -0.915  -8.942 -15.302
TER   
ATOM   2340  O00 WTR   297      -2.518   1.803 -18.370
ATOM   2341  H01 WTR   297      -1.891   2.473 -18.639
ATOM   2342  H02 WTR   297      -2.185   0.993 -18.757
TER   
ATOM   2343  O00 WTR   298     -12.441  -3.198 -11.524
ATOM   2344  H01 WTR   298     -12.524  -2.293 -11.825
ATOM   2345  H02 WTR   298     -11.718  -3.557 -12.039
TER   
ATOM   2346  O00 WTR   299      -5.583  -3.469  -7.838
ATOM   2347  H01 WTR   299      -5.285  -4.373  -7.943
ATOM   2348  H02 WTR   299      -5.034  -2.965  -8.439
TER   
ATOM   2349  O00 WTR   300      -2.115  -0.560 -19.565
ATOM   2350  H01 WTR   300      -2.933  -0.779 -19.119
ATOM   2351  H02 WTR   300      -1.437  -0.999 -19.050
TER   
ATOM   2352  O00 WTR   301       0.006  -1.540 -17.493
ATOM   2353  H01 WTR   301      -0.458  -2.368 -17.366
ATOM   2354  H02 WTR   301      -0.273  -0.994 -16.758
TER   
ATOM   2355  O00 WTR   302      -9.981  -3.822 -15.697
ATOM   2356  H01 WTR   302     -10.393  -3.843 -14.833
ATOM   2357  H02 WTR   302      -9.696  -2.915 -15.805
TER   
ATOM   2358  O00 WTR   303       1.225  -5.701 -12.315
ATOM   2359  H01 WTR   303       1.728  -6.073 -13.039
ATOM   2360  H02 WTR   303       1.114  -6.428 -11.702
TER   
ATOM   2361  O00 WTR   304      -2.267  -3.601 -21.949
ATOM   2362  H01 WTR   304      -2.137  -2.653 -21.959
ATOM   2363  H02 WTR   304      -1.382  -3.965 -21.942
TER   
ATOM   2364  O00 WTR   305      -3.697  -4.679 -24.226
ATOM   2365  H01 WTR   305      -3.828  -3.995 -24.883
ATOM   2366  H02 WTR   305      -3.272  -4.231 -23.495
TER   
ATOM   2367  O00 WTR   306       2.034   3.398 -21.385
ATOM   2368  H01 WTR   306       1.373   2.740 -21.601
ATOM   2369  H02 WTR   306       2.863   2.920 -21.404
TER   
ATOM   2370  O00 WTR   307      -2.485   0.091 -13.548
ATOM   2371  H01 WTR   307      -2.544   0.954 -13.139
ATOM   2372  H02 WTR   307      -2.863   0.212 -14.419
TER   
ATOM   2373  O00 WTR   308      -9.265  -1.423 -16.395
ATOM   2374  H01 WTR   308      -9.326  -0.468 -16.403
ATOM   2375  H02 WTR   308      -8.419  -1.613 -16.803
TER   
ATOM   2376  O00 WTR   309      -6.072  -2.526 -14.914
ATOM   2377  H01 WTR   309      -6.038  -3.451 -14.672
ATOM   2378  H02 WTR   309      -6.910  -2.218 -14.568
TER   
ATOM   2379  O00 WTR   310      -5.171   1.821 -14.679
ATOM   2380  H01 WTR   310      -5.162   0.875 -14.822
ATOM   2381  H02 WTR   310      -5.219   1.919 -13.728
TER   
ATOM   2382  O00 WTR   311      -4.612  -7.679 -15.308
ATOM   2383  H01 WTR   311      -4.443  -7.429 -16.216
ATOM   2384  H02 WTR   311      -5.044  -6.915 -14.926
TER   
ATOM   2385  O00 WTR   312      -6.952  -2.388 -17.431
ATOM   2386  H01 WTR   312      -6.572  -2.650 -16.592
ATOM   2387  H02 WTR   312      -6.822  -3.147 -18.000
TER   
ATOM   2388  O00 WTR   313      -3.343  -2.307  -9.140
ATOM   2389  H01 WTR   313      -2.892  -1.722  -8.531
ATOM   2390  H02 WTR   313      -3.238  -1.891  -9.995
TER   
ATOM   2391  O00 WTR   314     -12.799   5.275 -13.295
ATOM   2392  H01 WTR   314     -13.598   5.045 -12.820
ATOM   2393  H02 WTR   314     -12.111   5.255 -12.630
TER   
ATOM   2394  O00 WTR   315      -7.864  -8.719  -1.737
ATOM   2395  H01 WTR   315      -7.423  -8.159  -2.376
ATOM   2396  H02 WTR   315      -7.155  -9.203  -1.312
TER   
ATOM   2397  O00 WTR   316       3.508   2.759 -16.496
ATOM   2398  H01 WTR   316       3.704   1.880 -16.173
ATOM   2399  H02 WTR   316       2.552   2.801 -16.514
TER   
ATOM   2400  O00 WTR   317      -1.013   3.168 -13.274
ATOM   2401  H01 WTR   317      -1.784   3.147 -12.706
ATOM   2402  H02 WTR   317      -1.355   2.980 -14.148
TER   
ATOM   2403  O00 WTR   318     -10.511   2.750  -7.466
ATOM   2404  H01 WTR   318     -11.330   3.237  -7.560
ATOM   2405  H02 WTR   318      -9.985   3.018  -8.219
TER   
ATOM   2406  O00 WTR   319      -3.082  -4.647 -19.222
ATOM   2407  H01 WTR   319      -2.168  -4.708 -18.945
ATOM   2408  H02 WTR   319      -3.041  -4.614 -20.178
TER   
ATOM   2409  O00 WTR   320      -6.736  10.811 -17.060
ATOM   2410  H01 WTR   320      -7.161  10.356 -16.334
ATOM   2411  H02 WTR   320      -6.205  10.139 -17.487
TER   
ATOM   2412  O00 WTR   321      -5.401   1.407 -18.032
ATOM   2413  H01 WTR   321      -4.576   1.835 -18.261
ATOM   2414  H02 WTR   321      -5.699   1.007 -18.849
TER   
ATOM   2415  O00 WTR   322       2.922  10.146 -16.549
ATOM   2416  H01 WTR   322       3.004   9.196 -16.459
ATOM   2417  H02 WTR   322       3.281  10.337 -17.415
TER   
ATOM   2418  O00 WTR   323      -0.206   6.293 -13.591
ATOM   2419  H01 WTR   323      -0.522   6.158 -12.697
ATOM   2420  H02 WTR   323      -1.001   6.316 -14.124
TER   
ATOM   2421  O00 WTR   324      -1.923  -6.920 -15.164
ATOM   2422  H01 WTR   324      -1.621  -6.355 -14.452
ATOM   2423  H02 WTR   324      -2.878  -6.892 -15.103
TER   
ATOM   2424  O00 WTR   325       1.513   4.316 -14.624
ATOM   2425  H01 WTR   325       2.421   4.581 -14.478
ATOM   2426  H02 WTR   325       1.017   4.780 -13.950
TER   
ATOM   2427  O00 WTR   326      -0.162   5.504 -16.601
ATOM   2428  H01 WTR   326       0.327   4.975 -15.971
ATOM   2429  H02 WTR   326       0.358   6.302 -16.699
TER   
ATOM   2430  O00 WTR   327      -6.971  13.282 -18.611
ATOM   2431  H01 WTR   327      -6.745  12.371 -18.423
ATOM   2432  H02 WTR   327      -7.070  13.313 -19.563
TER   
ATOM   2433  O00 WTR   328      -1.426 -13.680 -12.423
ATOM   2434  H01 WTR   328      -1.878 -14.375 -12.902
ATOM   2435  H02 WTR   328      -1.092 -14.110 -11.635
TER   
ATOM   2436  O00 WTR   329      -6.261 -19.076 -22.811
ATOM   2437  H01 WTR   329      -6.267 -18.205 -22.416
ATOM   2438  H02 WTR   329      -6.835 -18.998 -23.573
TER   
ATOM   2439  O00 WTR   330      -4.655  -2.028 -18.566
ATOM   2440  H01 WTR   330      -4.319  -2.897 -18.789
ATOM   2441  H02 WTR   330      -5.555  -2.185 -18.280
TER   
ATOM   2442  O00 WTR   331       5.669  -7.572 -17.235
ATOM   2443  H01 WTR   331       5.881  -8.273 -17.852
ATOM   2444  H02 WTR   331       5.241  -6.904 -17.771
TER   
ATOM   2445  O00 WTR   332       0.799   5.590 -20.389
ATOM   2446  H01 WTR   332       0.761   6.174 -21.147
ATOM   2447  H02 WTR   332       1.463   4.940 -20.619
TER   
ATOM   2448  O00 WTR   333       1.397  -6.915 -16.540
ATOM   2449  H01 WTR   333       0.536  -7.228 -16.261
ATOM   2450  H02 WTR   333       1.295  -5.967 -16.614
TER   
ATOM   2451  O00 WTR   334       6.146   2.823 -10.263
ATOM   2452  H01 WTR   334       6.532   2.049 -10.674
ATOM   2453  H02 WTR   334       5.515   3.146 -10.906
TER   
ATOM   2454  O00 WTR   335       6.999  -5.606 -20.494
ATOM   2455  H01 WTR   335       6.189  -5.618 -19.984
ATOM   2456  H02 WTR   335       7.087  -6.500 -20.824
TER   
ATOM   2457  O00 WTR   336      -0.841 -10.826  -7.857
ATOM   2458  H01 WTR   336      -0.260 -11.587  -7.862
ATOM   2459  H02 WTR   336      -1.116 -10.740  -6.944
TER   
ATOM   2460  O00 WTR   337       1.516  -8.772 -11.739
ATOM   2461  H01 WTR   337       0.780  -9.058 -12.281
ATOM   2462  H02 WTR   337       2.203  -9.416 -11.907
TER   
ATOM   2463  O00 WTR   338      16.837  -1.087 -15.342
ATOM   2464  H01 WTR   338      16.386  -0.520 -14.716
ATOM   2465  H02 WTR   338      16.882  -1.938 -14.907
TER   
ATOM   2466  O00 WTR   339      11.447  -2.864 -10.381
ATOM   2467  H01 WTR   339      12.159  -2.417  -9.924
ATOM   2468  H02 WTR   339      11.784  -3.744 -10.549
TER   
ATOM   2469  O00 WTR   340      -4.859  13.985 -14.557
ATOM   2470  H01 WTR   340      -4.752  13.157 -14.089
ATOM   2471  H02 WTR   340      -4.514  13.812 -15.433
TER   
ATOM   2472  O00 WTR   341      15.365  -5.891 -16.280
ATOM   2473  H01 WTR   341      15.854  -5.184 -16.702
ATOM   2474  H02 WTR   341      14.519  -5.500 -16.062
TER   
ATOM   2475  O00 WTR   342      -7.715 -12.810 -17.332
ATOM   2476  H01 WTR   342      -7.654 -13.750 -17.503
ATOM   2477  H02 WTR   342      -7.151 -12.667 -16.572
TER   
ATOM   2478  O00 WTR   343       2.924  -3.590 -17.534
ATOM   2479  H01 WTR   343       3.182  -3.319 -18.415
ATOM   2480  H02 WTR   343       3.592  -3.213 -16.962
TER   
ATOM   2481  O00 WTR   344      -1.768  -0.934 -22.139
ATOM   2482  H01 WTR   344      -2.168  -0.188 -22.585
ATOM   2483  H02 WTR   344      -2.034  -0.837 -21.224
TER   
ATOM   2484  O00 WTR   345      12.609  -1.821 -15.162
ATOM   2485  H01 WTR   345      13.268  -1.126 -15.163
ATOM   2486  H02 WTR   345      12.644  -2.183 -14.276
TER   
ATOM   2487  O00 WTR   346       6.766  -4.042 -10.810
ATOM   2488  H01 WTR   346       6.128  -3.586 -10.261
ATOM   2489  H02 WTR   346       7.580  -4.012 -10.307
TER   
ATOM   2490  O00 WTR   347       4.126  -0.120 -19.465
ATOM   2491  H01 WTR   347       3.173  -0.161 -19.380
ATOM   2492  H02 WTR   347       4.448  -0.132 -18.564
TER   
ATOM   2493  O00 WTR   348       3.609  13.320 -17.925
ATOM   2494  H01 WTR   348       3.867  13.246 -18.844
ATOM   2495  H02 WTR   348       3.400  14.247 -17.809
TER   
ATOM   2496  O00 WTR   349       2.195 -20.631  -6.424
ATOM   2497  H01 WTR   349       1.535 -20.942  -7.044
ATOM   2498  H02 WTR   349       2.951 -20.412  -6.969
TER   
ATOM   2499  O00 WTR   350       0.272  -8.128 -20.980
ATOM   2500  H01 WTR   350       0.458  -8.954 -21.426
ATOM   2501  H02 WTR   350      -0.513  -8.306 -20.462
TER   
ATOM   2502  O00 WTR   351       4.847  -2.939  -8.682
ATOM   2503  H01 WTR   351       5.408  -2.261  -8.307
ATOM   2504  H02 WTR   351       4.220  -3.143  -7.988
TER   
ATOM   2505  O00 WTR   352       4.886   4.774 -15.248
ATOM   2506  H01 WTR   352       5.537   4.230 -14.805
ATOM   2507  H02 WTR   352       4.485   4.190 -15.892
TER   
ATOM   2508  O00 WTR   353       5.941 -10.314 -18.312
ATOM   2509  H01 WTR   353       5.347 -11.036 -18.106
ATOM   2510  H02 WTR   353       6.632 -10.376 -17.653
TER   
ATOM   2511  O00 WTR   354      17.825   0.942 -11.532
ATOM   2512  H01 WTR   354      18.325   1.011 -10.718
ATOM   2513  H02 WTR   354      17.306   1.745 -11.563
TER   
ATOM   2514  O00 WTR   355       8.734  -3.749 -20.019
ATOM   2515  H01 WTR   355       9.472  -4.012 -20.569
ATOM   2516  H02 WTR   355       8.120  -4.482 -20.077
TER   
ATOM   2517  O00 WTR   356       2.738   7.127 -18.888
ATOM   2518  H01 WTR   356       3.257   6.332 -19.011
ATOM   2519  H02 WTR   356       1.876   6.908 -19.244
TER   
ATOM   2520  O00 WTR   357       7.229  -2.728 -13.233
ATOM   2521  H01 WTR   357       8.157  -2.799 -13.008
ATOM   2522  H02 WTR   357       6.770  -3.077 -12.469
TER   
ATOM   2523  O00 WTR   358       6.241 -11.930 -15.526
ATOM   2524  H01 WTR   358       6.127 -12.196 -14.614
ATOM   2525  H02 WTR   358       6.385 -12.749 -15.999
TER   
ATOM   2526  O00 WTR   359      -9.402   1.435 -15.809
ATOM   2527  H01 WTR   359      -8.661   1.937 -16.148
ATOM   2528  H02 WTR   359     -10.174   1.935 -16.076
TER   
ATOM   2529  O00 WTR   360       8.795  -2.779  -9.623
ATOM   2530  H01 WTR   360       8.526  -1.861  -9.629
ATOM   2531  H02 WTR   360       9.739  -2.755  -9.778
TER   
ATOM   2532  O00 WTR   361       7.050  -8.456  -9.955
ATOM   2533  H01 WTR   361       6.179  -8.062  -9.913
ATOM   2534  H02 WTR   361       7.194  -8.815  -9.079
TER   
ATOM   2535  O00 WTR   362      11.700  -4.399 -15.603
ATOM   2536  H01 WTR   362      10.864  -4.856 -15.691
ATOM   2537  H02 WTR   362      11.510  -3.498 -15.865
TER   
ATOM   2538  O00 WTR   363       1.993   1.592 -13.222
ATOM   2539  H01 WTR   363       1.542   2.437 -13.211
ATOM   2540  H02 WTR   363       1.568   1.085 -12.530
TER   
ATOM   2541  O00 WTR   364       6.710   0.376 -12.275
ATOM   2542  H01 WTR   364       7.166  -0.112 -12.961
ATOM   2543  H02 WTR   364       6.055  -0.237 -11.940
TER   
ATOM   2544  O00 WTR   365       8.692 -13.586 -16.708
ATOM   2545  H01 WTR   365       8.534 -12.889 -16.071
ATOM   2546  H02 WTR   365       7.826 -13.961 -16.872
TER   
ATOM   2547  O00 WTR   366      -0.210   0.493 -15.546
ATOM   2548  H01 WTR   366      -1.040   0.803 -15.184
ATOM   2549  H02 WTR   366       0.459   0.922 -15.013
TER   
ATOM   2550  O00 WTR   367       5.858   7.486 -13.339
ATOM   2551  H01 WTR   367       5.777   7.357 -12.394
ATOM   2552  H02 WTR   367       5.693   6.621 -13.714
TER   
ATOM   2553  O00 WTR   368       1.365  -1.034 -14.208
ATOM   2554  H01 WTR   368       0.699  -1.018 -14.895
ATOM   2555  H02 WTR   368       0.868  -0.994 -13.391
TER   
ATOM   2556  O00 WTR   369       6.650  -8.483 -13.991
ATOM   2557  H01 WTR   369       7.084  -7.644 -13.841
ATOM   2558  H02 WTR   369       6.559  -8.540 -14.943
TER   
ATOM   2559  O00 WTR   370       2.884  -6.841 -14.396
ATOM   2560  H01 WTR   370       2.410  -6.962 -15.219
ATOM   2561  H02 WTR   370       3.626  -6.281 -14.626
TER   
ATOM   2562  O00 WTR   371      18.972  -2.055 -12.947
ATOM   2563  H01 WTR   371      19.412  -2.626 -12.317
ATOM   2564  H02 WTR   371      19.171  -1.168 -12.646
TER   
ATOM   2565  O00 WTR   372      13.012  -7.014  -7.265
ATOM   2566  H01 WTR   372      12.697  -6.342  -6.661
ATOM   2567  H02 WTR   372      12.912  -6.623  -8.133
TER   
ATOM   2568  O00 WTR   373      20.166   6.829 -11.427
ATOM   2569  H01 WTR   373      19.537   6.228 -11.825
ATOM   2570  H02 WTR   373      19.695   7.215 -10.689
TER   
ATOM   2571  O00 WTR   374       4.627   2.411 -12.857
ATOM   2572  H01 WTR   374       3.706   2.161 -12.923
ATOM   2573  H02 WTR   374       5.104   1.582 -12.889
TER   
ATOM   2574  O00 WTR   375       6.932  -2.732 -17.034
ATOM   2575  H01 WTR   375       6.975  -2.343 -17.907
ATOM   2576  H02 WTR   375       7.807  -2.599 -16.668
TER   
ATOM   2577  O00 WTR   376       5.087  -1.386 -11.349
ATOM   2578  H01 WTR   376       4.804  -1.794 -10.531
ATOM   2579  H02 WTR   376       4.345  -1.501 -11.944
TER   
ATOM   2580  O00 WTR   377       1.741 -16.544  -9.324
ATOM   2581  H01 WTR   377       1.080 -17.193  -9.567
ATOM   2582  H02 WTR   377       1.871 -16.024 -10.116
TER   
ATOM   2583  O00 WTR   378      21.887   0.980 -10.679
ATOM   2584  H01 WTR   378      21.035   0.590 -10.485
ATOM   2585  H02 WTR   378      21.755   1.920 -10.555
TER   
ATOM   2586  O00 WTR   379       4.612  -6.006 -10.780
ATOM   2587  H01 WTR   379       4.415  -6.528 -11.557
ATOM   2588  H02 WTR   379       5.484  -5.647 -10.947
TER   
ATOM   2589  O00 WTR   380       8.312  -0.184 -10.076
ATOM   2590  H01 WTR   380       7.713   0.140  -9.403
ATOM   2591  H02 WTR   380       7.857  -0.018 -10.902
TER   
ATOM   2592  O00 WTR   381      -7.226  -8.916  -9.946
ATOM   2593  H01 WTR   381      -7.505  -8.414 -10.711
ATOM   2594  H02 WTR   381      -6.707  -9.635 -10.307
TER   
ATOM   2595  O00 WTR   382     -12.849 -16.533 -22.590
ATOM   2596  H01 WTR   382     -13.085 -17.156 -23.277
ATOM   2597  H02 WTR   382     -12.907 -15.676 -23.012
TER   
ATOM   2598  O00 WTR   383     -14.293  -4.912 -13.679
ATOM   2599  H01 WTR   383     -14.732  -5.519 -13.083
ATOM   2600  H02 WTR   383     -13.835  -4.299 -13.102
TER   
ATOM   2601  O00 WTR   384       2.836 -11.721 -18.752
ATOM   2602  H01 WTR   384       2.989 -11.227 -19.558
ATOM   2603  H02 WTR   384       2.054 -12.241 -18.935
TER   
ATOM   2604  O00 WTR   385       0.501 -16.948 -15.238
ATOM   2605  H01 WTR   385       0.909 -16.103 -15.052
ATOM   2606  H02 WTR   385       0.957 -17.269 -16.016
TER   
ATOM   2607  O00 WTR   386       4.645   2.304 -20.556
ATOM   2608  H01 WTR   386       4.441   1.461 -20.153
ATOM   2609  H02 WTR   386       5.600   2.361 -20.525
TER   
ATOM   2610  O00 WTR   387       0.242 -12.253 -19.888
ATOM   2611  H01 WTR   387      -0.288 -13.022 -20.098
ATOM   2612  H02 WTR   387      -0.364 -11.516 -19.968
TER   
ATOM   2613  O00 WTR   388      -5.400 -18.290 -12.773
ATOM   2614  H01 WTR   388      -4.904 -18.248 -11.955
ATOM   2615  H02 WTR   388      -6.125 -18.886 -12.584
TER   
ATOM   2616  O00 WTR   389     -11.173  11.770  13.015
ATOM   2617  H01 WTR   389     -11.820  12.154  12.423
ATOM   2618  H02 WTR   389     -10.730  11.105  12.488
TER   
ATOM   2619  O00 WTR   390       0.492   3.824 -11.084
ATOM   2620  H01 WTR   390      -0.057   3.801 -11.868
ATOM   2621  H02 WTR   390       0.234   4.629 -10.635
TER   
ATOM   2622  O00 WTR   391      19.118  -6.212  -9.613
ATOM   2623  H01 WTR   391      19.683  -6.308  -8.846
ATOM   2624  H02 WTR   391      18.283  -6.595  -9.346
TER   
ATOM   2625  O00 WTR   392       5.054 -19.456 -16.503
ATOM   2626  H01 WTR   392       5.044 -19.291 -15.560
ATOM   2627  H02 WTR   392       4.841 -20.386 -16.586
TER   
ATOM   2628  O00 WTR   393       6.535 -18.302 -13.425
ATOM   2629  H01 WTR   393       6.211 -17.402 -13.406
ATOM   2630  H02 WTR   393       5.745 -18.842 -13.423
TER   
ATOM   2631  O00 WTR   394      13.936 -11.532 -13.512
ATOM   2632  H01 WTR   394      13.940 -12.165 -14.230
ATOM   2633  H02 WTR   394      13.514 -10.755 -13.880
TER   
ATOM   2634  O00 WTR   395      12.592 -16.087 -13.280
ATOM   2635  H01 WTR   395      12.487 -17.029 -13.148
ATOM   2636  H02 WTR   395      11.860 -15.841 -13.846
TER   
ATOM   2637  O00 WTR   396      14.366  -8.202 -15.783
ATOM   2638  H01 WTR   396      14.910  -7.415 -15.826
ATOM   2639  H02 WTR   396      13.951  -8.254 -16.644
TER   
ATOM   2640  O00 WTR   397      17.839  -6.748 -12.169
ATOM   2641  H01 WTR   397      18.329  -6.958 -11.374
ATOM   2642  H02 WTR   397      17.043  -7.275 -12.106
TER   
ATOM   2643  O00 WTR   398      17.880 -13.634 -10.528
ATOM   2644  H01 WTR   398      17.241 -14.347 -10.551
ATOM   2645  H02 WTR   398      17.696 -13.121 -11.315
TER   
ATOM   2646  O00 WTR   399      12.320 -16.487 -16.477
ATOM   2647  H01 WTR   399      12.216 -15.615 -16.858
ATOM   2648  H02 WTR   399      13.266 -16.593 -16.376
TER   
ATOM   2649  O00 WTR   400      12.810  -5.312  -9.284
ATOM   2650  H01 WTR   400      12.794  -4.663  -8.581
ATOM   2651  H02 WTR   400      13.685  -5.232  -9.665
TER   
ATOM   2652  O00 WTR   401      10.850  -9.116 -19.887
ATOM   2653  H01 WTR   401      11.234  -8.670 -19.132
ATOM   2654  H02 WTR   401      10.726 -10.019 -19.596
TER   
ATOM   2655  O00 WTR   402       9.425  -6.254 -16.153
ATOM   2656  H01 WTR   402       9.320  -6.709 -16.989
ATOM   2657  H02 WTR   402       8.584  -5.822 -16.008
TER   
ATOM   2658  O00 WTR   403      16.678  -3.698 -17.229
ATOM   2659  H01 WTR   403      17.566  -4.044 -17.318
ATOM   2660  H02 WTR   403      16.798  -2.810 -16.894
TER   
ATOM   2661  O00 WTR   404      15.309  -8.275 -11.637
ATOM   2662  H01 WTR   404      14.512  -7.758 -11.750
ATOM   2663  H02 WTR   404      14.997  -9.157 -11.437
TER   
ATOM   2664  O00 WTR   405      12.700  -7.773 -11.845
ATOM   2665  H01 WTR   405      12.394  -7.856 -10.942
ATOM   2666  H02 WTR   405      12.236  -7.008 -12.186
TER   
ATOM   2667  O00 WTR   406      14.930 -18.293 -15.972
ATOM   2668  H01 WTR   406      15.601 -17.948 -15.382
ATOM   2669  H02 WTR   406      15.079 -19.238 -15.978
TER   
ATOM   2670  O00 WTR   407      15.593   0.217 -13.140
ATOM   2671  H01 WTR   407      14.887   0.655 -12.665
ATOM   2672  H02 WTR   407      16.353   0.293 -12.564
TER   
ATOM   2673  O00 WTR   408      17.791  -5.155 -14.620
ATOM   2674  H01 WTR   408      17.386  -5.568 -15.383
ATOM   2675  H02 WTR   408      18.062  -5.887 -14.066
TER   
ATOM   2676  O00 WTR   409       7.810  -8.340 -21.163
ATOM   2677  H01 WTR   409       7.547  -8.312 -20.243
ATOM   2678  H02 WTR   409       8.765  -8.283 -21.142
TER   
ATOM   2679  O00 WTR   410      20.192   3.216  -9.471
ATOM   2680  H01 WTR   410      19.531   2.613  -9.132
ATOM   2681  H02 WTR   410      20.370   3.811  -8.742
TER   
ATOM   2682  O00 WTR   411       8.936  -7.722 -18.437
ATOM   2683  H01 WTR   411       8.809  -8.518 -17.920
ATOM   2684  H02 WTR   411       9.511  -7.991 -19.153
TER   
ATOM   2685  O00 WTR   412      22.460   0.084  -8.096
ATOM   2686  H01 WTR   412      22.228   0.512  -8.920
ATOM   2687  H02 WTR   412      21.761  -0.554  -7.953
TER   
ATOM   2688  O00 WTR   413      12.479  -9.363 -14.075
ATOM   2689  H01 WTR   413      12.521  -8.916 -13.230
ATOM   2690  H02 WTR   413      13.004  -8.819 -14.662
TER   
ATOM   2691  O00 WTR   414      18.819 -10.958 -11.480
ATOM   2692  H01 WTR   414      18.723 -10.912 -10.529
ATOM   2693  H02 WTR   414      19.759 -10.860 -11.631
TER   
ATOM   2694  O00 WTR   415      20.380   5.451  -7.883
ATOM   2695  H01 WTR   415      19.662   5.486  -7.251
ATOM   2696  H02 WTR   415      20.196   6.163  -8.496
TER   
ATOM   2697  O00 WTR   416      22.730   2.249  -6.377
ATOM   2698  H01 WTR   416      22.875   1.612  -7.076
ATOM   2699  H02 WTR   416      21.885   2.005  -6.001
TER   
ATOM   2700  O00 WTR   417      17.939   5.043 -10.158
ATOM   2701  H01 WTR   417      18.738   4.678  -9.777
ATOM   2702  H02 WTR   417      17.983   5.978  -9.958
TER   
ATOM   2703  O00 WTR   418      19.637  -3.772 -10.847
ATOM   2704  H01 WTR   418      19.697  -4.725 -10.781
ATOM   2705  H02 WTR   418      18.857  -3.545 -10.341
TER   
ATOM   2706  O00 WTR   419      16.157   2.963 -10.961
ATOM   2707  H01 WTR   419      16.677   3.757 -10.842
ATOM   2708  H02 WTR   419      16.018   2.631 -10.074
TER   
ATOM   2709  O00 WTR   420       7.448  -5.988 -13.185
ATOM   2710  H01 WTR   420       7.087  -5.520 -13.938
ATOM   2711  H02 WTR   420       7.643  -5.302 -12.547
TER   
ATOM   2712  O00 WTR   421       9.900  -3.097 -12.872
ATOM   2713  H01 WTR   421      10.375  -2.626 -12.187
ATOM   2714  H02 WTR   421      10.095  -4.020 -12.708
TER   
ATOM   2715  O00 WTR   422      19.465  -3.249 -15.557
ATOM   2716  H01 WTR   422      18.844  -3.923 -15.280
ATOM   2717  H02 WTR   422      19.497  -2.636 -14.822
TER   
ATOM   2718  O00 WTR   423       9.613 -22.329 -11.656
ATOM   2719  H01 WTR   423       9.398 -21.983 -12.522
ATOM   2720  H02 WTR   423      10.515 -22.050 -11.503
TER   
ATOM   2721  O00 WTR   424      -6.378   7.114 -15.525
ATOM   2722  H01 WTR   424      -6.961   6.358 -15.455
ATOM   2723  H02 WTR   424      -5.622   6.885 -14.986
TER   
ATOM   2724  O00 WTR   425      -6.239   4.564 -12.535
ATOM   2725  H01 WTR   425      -5.522   5.189 -12.645
ATOM   2726  H02 WTR   425      -5.811   3.708 -12.514
TER   
ATOM   2727  O00 WTR   426       1.909   8.380 -14.402
ATOM   2728  H01 WTR   426       1.211   7.792 -14.112
ATOM   2729  H02 WTR   426       2.440   7.849 -14.995
TER   
ATOM   2730  O00 WTR   427      -7.542   8.740 -11.109
ATOM   2731  H01 WTR   427      -6.776   9.027 -10.611
ATOM   2732  H02 WTR   427      -7.614   7.804 -10.919
TER   
ATOM   2733  O00 WTR   428       6.634  10.346 -12.987
ATOM   2734  H01 WTR   428       6.821  10.216 -12.057
ATOM   2735  H02 WTR   428       6.651   9.464 -13.360
TER   
ATOM   2736  O00 WTR   429       6.133  15.274 -14.327
ATOM   2737  H01 WTR   429       6.720  15.977 -14.605
ATOM   2738  H02 WTR   429       6.329  14.549 -14.920
TER   
ATOM   2739  O00 WTR   430       6.083  12.488 -14.880
ATOM   2740  H01 WTR   430       6.139  12.219 -15.797
ATOM   2741  H02 WTR   430       6.643  11.868 -14.414
TER   
ATOM   2742  O00 WTR   431       1.270  11.491  -9.854
ATOM   2743  H01 WTR   431       0.407  11.148  -9.625
ATOM   2744  H02 WTR   431       1.863  10.749  -9.733
TER   
ATOM   2745  O00 WTR   432       3.082   6.948 -16.292
ATOM   2746  H01 WTR   432       2.926   6.966 -17.237
ATOM   2747  H02 WTR   432       3.942   6.537 -16.199
TER   
ATOM   2748  O00 WTR   433       3.566  18.565  -8.026
ATOM   2749  H01 WTR   433       3.597  17.997  -7.257
ATOM   2750  H02 WTR   433       3.668  19.450  -7.675
TER   
ATOM   2751  O00 WTR   434       3.162   7.398 -11.703
ATOM   2752  H01 WTR   434       3.226   6.445 -11.642
ATOM   2753  H02 WTR   434       2.817   7.560 -12.581
TER   
ATOM   2754  O00 WTR   435       3.580  17.720 -10.803
ATOM   2755  H01 WTR   435       4.513  17.915 -10.724
ATOM   2756  H02 WTR   435       3.262  17.695  -9.901
TER   
ATOM   2757  O00 WTR   436       3.943  10.005 -12.185
ATOM   2758  H01 WTR   436       3.640   9.275 -11.645
ATOM   2759  H02 WTR   436       4.055   9.627 -13.057
TER   
ATOM   2760  O00 WTR   437       2.055  16.214 -16.722
ATOM   2761  H01 WTR   437       1.401  16.343 -17.409
ATOM   2762  H02 WTR   437       2.618  16.985 -16.779
TER   
ATOM   2763  O00 WTR   438      -8.177   9.194 -15.460
ATOM   2764  H01 WTR   438      -8.945   8.627 -15.393
ATOM   2765  H02 WTR   438      -7.431   8.596 -15.399
TER   
ATOM   2766  O00 WTR   439       3.711   0.046 -15.682
ATOM   2767  H01 WTR   439       3.120   0.134 -14.934
ATOM   2768  H02 WTR   439       3.807  -0.898 -15.803
TER   
ATOM   2769  O00 WTR   440      -8.109   5.801 -11.188
ATOM   2770  H01 WTR   440      -8.747   5.563 -11.860
ATOM   2771  H02 WTR   440      -7.282   5.435 -11.502
TER   
ATOM   2772  O00 WTR   441     -19.637 -17.118  -3.978
ATOM   2773  H01 WTR   441     -19.715 -16.834  -3.067
ATOM   2774  H02 WTR   441     -19.389 -16.326  -4.455
TER   
ATOM   2775  O00 WTR   442     -16.490 -12.004   7.154
ATOM   2776  H01 WTR   442     -17.291 -12.226   6.680
ATOM   2777  H02 WTR   442     -16.792 -11.713   8.014
TER   
ATOM   2778  O00 WTR   443     -14.615 -23.324   7.475
ATOM   2779  H01 WTR   443     -13.910 -23.632   8.046
ATOM   2780  H02 WTR   443     -15.000 -22.586   7.946
TER   
ATOM   2781  O00 WTR   444     -11.010 -22.089  11.329
ATOM   2782  H01 WTR   444     -11.672 -21.631  10.812
ATOM   2783  H02 WTR   444     -11.231 -21.884  12.238
TER   
ATOM   2784  O00 WTR   445     -10.575 -14.408   8.208
ATOM   2785  H01 WTR   445     -10.245 -14.893   7.452
ATOM   2786  H02 WTR   445     -10.101 -13.577   8.186
TER   
ATOM   2787  O00 WTR   446     -15.346 -19.788   7.038
ATOM   2788  H01 WTR   446     -15.865 -20.278   6.400
ATOM   2789  H02 WTR   446     -14.437 -19.974   6.801
TER   
ATOM   2790  O00 WTR   447     -13.082 -19.981  16.331
ATOM   2791  H01 WTR   447     -13.229 -19.282  15.695
ATOM   2792  H02 WTR   447     -13.933 -20.108  16.750
TER   
ATOM   2793  O00 WTR   448     -18.124 -20.868   2.674
ATOM   2794  H01 WTR   448     -17.509 -21.141   1.993
ATOM   2795  H02 WTR   448     -18.814 -21.531   2.653
TER   
ATOM   2796  O00 WTR   449     -12.631 -21.380  13.313
ATOM   2797  H01 WTR   449     -12.801 -20.929  14.140
ATOM   2798  H02 WTR   449     -13.440 -21.857  13.129
TER   
ATOM   2799  O00 WTR   450     -13.109 -14.234   4.553
ATOM   2800  H01 WTR   450     -12.592 -13.429   4.586
ATOM   2801  H02 WTR   450     -13.422 -14.356   5.449
TER   
ATOM   2802  O00 WTR   451     -12.356 -19.450  -0.169
ATOM   2803  H01 WTR   451     -12.976 -19.227   0.525
ATOM   2804  H02 WTR   451     -12.474 -18.764  -0.826
TER   
ATOM   2805  O00 WTR   452     -14.744 -23.386  -5.605
ATOM   2806  H01 WTR   452     -14.805 -23.265  -4.658
ATOM   2807  H02 WTR   452     -15.426 -22.818  -5.964
TER   
ATOM   2808  O00 WTR   453     -16.251 -21.281  -6.688
ATOM   2809  H01 WTR   453     -16.675 -21.709  -7.432
ATOM   2810  H02 WTR   453     -15.660 -20.641  -7.085
TER   
ATOM   2811  O00 WTR   454     -14.441 -22.506  -2.943
ATOM   2812  H01 WTR   454     -13.843 -22.215  -2.254
ATOM   2813  H02 WTR   454     -14.997 -21.746  -3.114
TER   
ATOM   2814  O00 WTR   455     -15.412 -24.702   2.497
ATOM   2815  H01 WTR   455     -14.722 -24.500   1.865
ATOM   2816  H02 WTR   455     -15.051 -24.431   3.341
TER   
ATOM   2817  O00 WTR   456     -17.004 -21.089   5.145
ATOM   2818  H01 WTR   456     -17.474 -21.190   4.317
ATOM   2819  H02 WTR   456     -16.694 -21.971   5.354
TER   
ATOM   2820  O00 WTR   457      -8.925 -25.029  -3.021
ATOM   2821  H01 WTR   457      -9.364 -25.872  -3.134
ATOM   2822  H02 WTR   457      -8.620 -24.797  -3.898
TER   
ATOM   2823  O00 WTR   458      -8.659 -23.382   1.501
ATOM   2824  H01 WTR   458      -8.245 -22.533   1.346
ATOM   2825  H02 WTR   458      -8.481 -23.884   0.705
TER   
ATOM   2826  O00 WTR   459      -8.745 -22.717  -7.951
ATOM   2827  H01 WTR   459      -9.228 -21.968  -7.601
ATOM   2828  H02 WTR   459      -9.423 -23.338  -8.216
TER   
ATOM   2829  O00 WTR   460     -15.184 -19.536   0.881
ATOM   2830  H01 WTR   460     -15.309 -20.484   0.842
ATOM   2831  H02 WTR   460     -15.213 -19.328   1.815
TER   
ATOM   2832  O00 WTR   461     -13.098 -13.803 -23.598
ATOM   2833  H01 WTR   461     -13.390 -13.182 -22.931
ATOM   2834  H02 WTR   461     -12.165 -13.925 -23.420
TER   
ATOM   2835  O00 WTR   462     -11.994 -22.480  -4.526
ATOM   2836  H01 WTR   462     -11.385 -22.654  -3.808
ATOM   2837  H02 WTR   462     -12.856 -22.464  -4.110
TER   
ATOM   2838  O00 WTR   463      -6.623 -27.796  -0.188
ATOM   2839  H01 WTR   463      -6.854 -27.795   0.741
ATOM   2840  H02 WTR   463      -6.091 -28.583  -0.302
TER   
ATOM   2841  O00 WTR   464     -10.507 -20.573  -7.684
ATOM   2842  H01 WTR   464     -10.777 -20.404  -8.587
ATOM   2843  H02 WTR   464     -10.816 -19.810  -7.195
TER   
ATOM   2844  O00 WTR   465     -17.509 -14.316   4.293
ATOM   2845  H01 WTR   465     -17.558 -13.426   4.640
ATOM   2846  H02 WTR   465     -16.682 -14.341   3.812
TER   
ATOM   2847  O00 WTR   466     -16.133 -20.573  -3.945
ATOM   2848  H01 WTR   466     -16.694 -19.849  -3.668
ATOM   2849  H02 WTR   466     -16.450 -20.802  -4.819
TER   
ATOM   2850  O00 WTR   467      -9.726 -24.713 -11.511
ATOM   2851  H01 WTR   467      -9.149 -24.861 -12.260
ATOM   2852  H02 WTR   467      -9.837 -25.579 -11.119
TER   
ATOM   2853  O00 WTR   468     -10.596 -22.125 -12.963
ATOM   2854  H01 WTR   468     -10.629 -22.758 -12.246
ATOM   2855  H02 WTR   468      -9.971 -22.499 -13.585
TER   
ATOM   2856  O00 WTR   469     -11.279 -24.793  -5.510
ATOM   2857  H01 WTR   469     -11.955 -25.368  -5.151
ATOM   2858  H02 WTR   469     -11.473 -23.933  -5.138
TER   
ATOM   2859  O00 WTR   470     -12.512 -22.689  -8.217
ATOM   2860  H01 WTR   470     -13.218 -23.052  -7.683
ATOM   2861  H02 WTR   470     -11.978 -22.188  -7.600
TER   
ATOM   2862  O00 WTR   471     -17.204 -18.393  -3.288
ATOM   2863  H01 WTR   471     -18.044 -18.019  -3.555
ATOM   2864  H02 WTR   471     -17.145 -18.204  -2.351
TER   
ATOM   2865  O00 WTR   472      -8.755 -19.125   1.282
ATOM   2866  H01 WTR   472      -9.639 -19.257   1.624
ATOM   2867  H02 WTR   472      -8.288 -18.677   1.988
TER   
ATOM   2868  O00 WTR   473      -5.183 -21.653  14.851
ATOM   2869  H01 WTR   473      -4.486 -21.892  14.240
ATOM   2870  H02 WTR   473      -5.937 -21.462  14.292
TER   
ATOM   2871  O00 WTR   474       8.346 -29.211   4.762
ATOM   2872  H01 WTR   474       9.279 -29.397   4.863
ATOM   2873  H02 WTR   474       8.126 -28.667   5.519
TER   
ATOM   2874  O00 WTR   475      10.201 -20.089  -1.763
ATOM   2875  H01 WTR   475      10.144 -20.977  -2.116
ATOM   2876  H02 WTR   475       9.336 -19.923  -1.389
TER   
ATOM   2877  O00 WTR   476       5.844 -15.202   0.769
ATOM   2878  H01 WTR   476       5.794 -15.904   0.120
ATOM   2879  H02 WTR   476       5.551 -15.607   1.585
TER   
ATOM   2880  O00 WTR   477      -3.028 -27.875   3.384
ATOM   2881  H01 WTR   477      -2.189 -27.969   3.836
ATOM   2882  H02 WTR   477      -3.242 -26.946   3.465
TER   
ATOM   2883  O00 WTR   478     -10.102 -25.628   8.996
ATOM   2884  H01 WTR   478      -9.203 -25.402   8.759
ATOM   2885  H02 WTR   478     -10.433 -26.118   8.244
TER   
ATOM   2886  O00 WTR   479     -10.663 -16.116  -3.339
ATOM   2887  H01 WTR   479     -11.155 -16.827  -2.927
ATOM   2888  H02 WTR   479      -9.817 -16.505  -3.558
TER   
ATOM   2889  O00 WTR   480     -15.186 -22.793  11.734
ATOM   2890  H01 WTR   480     -14.821 -23.642  11.982
ATOM   2891  H02 WTR   480     -15.250 -22.829  10.780
TER   
ATOM   2892  O00 WTR   481      -9.255 -25.833   3.628
ATOM   2893  H01 WTR   481      -8.588 -26.037   2.973
ATOM   2894  H02 WTR   481     -10.054 -25.689   3.121
TER   
ATOM   2895  O00 WTR   482      -8.309 -25.276  11.642
ATOM   2896  H01 WTR   482      -8.267 -25.925  10.939
ATOM   2897  H02 WTR   482      -7.404 -25.184  11.938
TER   
ATOM   2898  O00 WTR   483       3.251 -30.071   3.616
ATOM   2899  H01 WTR   483       3.469 -29.947   2.692
ATOM   2900  H02 WTR   483       4.099 -30.144   4.054
TER   
ATOM   2901  O00 WTR   484     -14.377 -23.757   4.863
ATOM   2902  H01 WTR   484     -13.475 -24.020   5.049
ATOM   2903  H02 WTR   484     -14.740 -23.524   5.717
TER   
ATOM   2904  O00 WTR   485      -2.664 -27.934   0.663
ATOM   2905  H01 WTR   485      -2.746 -27.928   1.617
ATOM   2906  H02 WTR   485      -2.661 -27.009   0.417
TER   
ATOM   2907  O00 WTR   486      -6.110 -28.957  13.458
ATOM   2908  H01 WTR   486      -6.770 -28.430  13.908
ATOM   2909  H02 WTR   486      -6.614 -29.535  12.885
TER   
ATOM   2910  O00 WTR   487      10.168 -23.602   0.051
ATOM   2911  H01 WTR   487       9.997 -23.369  -0.861
ATOM   2912  H02 WTR   487      11.122 -23.618   0.121
TER   
ATOM   2913  O00 WTR   488      -7.376 -24.829  -0.556
ATOM   2914  H01 WTR   488      -8.131 -24.964  -1.130
ATOM   2915  H02 WTR   488      -6.920 -25.671  -0.558
TER   
ATOM   2916  O00 WTR   489      -4.679 -26.260  15.797
ATOM   2917  H01 WTR   489      -4.037 -26.513  15.133
ATOM   2918  H02 WTR   489      -4.203 -25.664  16.376
TER   
ATOM   2919  O00 WTR   490     -17.079 -17.228  16.395
ATOM   2920  H01 WTR   490     -16.897 -16.494  16.983
ATOM   2921  H02 WTR   490     -18.019 -17.171  16.225
TER   
ATOM   2922  O00 WTR   491     -16.452 -22.654   1.044
ATOM   2923  H01 WTR   491     -16.543 -23.151   0.231
ATOM   2924  H02 WTR   491     -16.275 -23.317   1.712
TER   
ATOM   2925  O00 WTR   492      -7.982 -22.731   4.316
ATOM   2926  H01 WTR   492      -8.393 -22.905   3.470
ATOM   2927  H02 WTR   492      -7.711 -23.593   4.633
TER   
ATOM   2928  O00 WTR   493       0.892 -21.516   6.654
ATOM   2929  H01 WTR   493       0.455 -22.102   7.273
ATOM   2930  H02 WTR   493       1.109 -20.740   7.172
TER   
ATOM   2931  O00 WTR   494     -10.639 -20.355   5.395
ATOM   2932  H01 WTR   494     -11.295 -20.107   6.046
ATOM   2933  H02 WTR   494      -9.811 -20.347   5.874
TER   
ATOM   2934  O00 WTR   495      -5.971 -20.928   4.839
ATOM   2935  H01 WTR   495      -6.883 -21.198   4.729
ATOM   2936  H02 WTR   495      -5.472 -21.541   4.299
TER   
ATOM   2937  O00 WTR   496      -7.259 -27.668  15.583
ATOM   2938  H01 WTR   496      -6.411 -27.237  15.683
ATOM   2939  H02 WTR   496      -7.889 -26.949  15.529
TER   
ATOM   2940  O00 WTR   497     -12.763 -21.922  -1.086
ATOM   2941  H01 WTR   497     -12.527 -21.020  -0.871
ATOM   2942  H02 WTR   497     -11.959 -22.302  -1.441
TER   
ATOM   2943  O00 WTR   498      -4.498 -15.580  -0.727
ATOM   2944  H01 WTR   498      -4.718 -15.885  -1.607
ATOM   2945  H02 WTR   498      -4.549 -14.626  -0.784
TER   
ATOM   2946  O00 WTR   499      -4.673 -25.431  11.480
ATOM   2947  H01 WTR   499      -4.047 -26.105  11.746
ATOM   2948  H02 WTR   499      -4.295 -24.613  11.802
TER   
ATOM   2949  O00 WTR   500      -4.784 -24.600   8.946
ATOM   2950  H01 WTR   500      -5.673 -24.930   8.815
ATOM   2951  H02 WTR   500      -4.585 -24.802   9.860
TER   
ATOM   2952  O00 WTR   501      -2.238 -23.253   4.581
ATOM   2953  H01 WTR   501      -2.214 -22.834   5.441
ATOM   2954  H02 WTR   501      -1.337 -23.199   4.262
TER   
ATOM   2955  O00 WTR   502      -0.959 -24.943  -2.564
ATOM   2956  H01 WTR   502      -1.347 -24.616  -3.375
ATOM   2957  H02 WTR   502      -0.213 -25.470  -2.849
TER   
ATOM   2958  O00 WTR   503      -5.246 -25.162   4.309
ATOM   2959  H01 WTR   503      -4.881 -24.878   5.147
ATOM   2960  H02 WTR   503      -5.165 -24.397   3.740
TER   
ATOM   2961  O00 WTR   504       4.465 -23.166   3.739
ATOM   2962  H01 WTR   504       4.779 -22.262   3.769
ATOM   2963  H02 WTR   504       4.982 -23.577   3.047
TER   
ATOM   2964  O00 WTR   505      -4.898 -17.901   3.023
ATOM   2965  H01 WTR   505      -4.614 -17.046   2.699
ATOM   2966  H02 WTR   505      -5.839 -17.803   3.168
TER   
ATOM   2967  O00 WTR   506     -11.011 -24.211   2.298
ATOM   2968  H01 WTR   506     -11.747 -23.890   1.778
ATOM   2969  H02 WTR   506     -10.235 -23.873   1.852
TER   
ATOM   2970  O00 WTR   507      -6.013 -22.545  17.365
ATOM   2971  H01 WTR   507      -5.718 -22.009  18.101
ATOM   2972  H02 WTR   507      -6.007 -21.949  16.616
TER   
ATOM   2973  O00 WTR   508      -6.460 -27.159  10.375
ATOM   2974  H01 WTR   508      -6.371 -27.888  10.989
ATOM   2975  H02 WTR   508      -5.759 -26.554  10.618
TER   
ATOM   2976  O00 WTR   509     -10.470 -24.464  13.506
ATOM   2977  H01 WTR   509      -9.907 -24.532  12.735
ATOM   2978  H02 WTR   509      -9.879 -24.594  14.248
TER   
ATOM   2979  O00 WTR   510       0.667 -26.958   0.482
ATOM   2980  H01 WTR   510       0.209 -27.780   0.305
ATOM   2981  H02 WTR   510       0.036 -26.277   0.248
TER   
ATOM   2982  O00 WTR   511     -12.920 -17.776  10.596
ATOM   2983  H01 WTR   511     -11.984 -17.580  10.547
ATOM   2984  H02 WTR   511     -13.290 -17.375   9.810
TER   
ATOM   2985  O00 WTR   512      -6.753 -25.926   2.097
ATOM   2986  H01 WTR   512      -6.130 -25.798   2.813
ATOM   2987  H02 WTR   512      -6.821 -25.065   1.683
TER   
ATOM   2988  O00 WTR   513       8.739 -22.575   2.128
ATOM   2989  H01 WTR   513       8.132 -21.898   1.829
ATOM   2990  H02 WTR   513       9.312 -22.731   1.378
TER   
ATOM   2991  O00 WTR   514      -6.207 -20.992   9.942
ATOM   2992  H01 WTR   514      -6.284 -21.126   8.997
ATOM   2993  H02 WTR   514      -6.856 -21.584  10.322
TER   
ATOM   2994  O00 WTR   515       0.788 -28.252   7.048
ATOM   2995  H01 WTR   515       1.102 -27.354   6.943
ATOM   2996  H02 WTR   515       0.515 -28.514   6.169
TER   
ATOM   2997  O00 WTR   516     -14.578 -16.882   8.201
ATOM   2998  H01 WTR   516     -14.948 -17.630   7.732
ATOM   2999  H02 WTR   516     -13.678 -16.818   7.881
TER   
ATOM   3000  O00 WTR   517      -7.170 -22.335   7.535
ATOM   3001  H01 WTR   517      -7.807 -23.045   7.453
ATOM   3002  H02 WTR   517      -6.921 -22.130   6.634
TER   
ATOM   3003  O00 WTR   518      11.928 -16.582  -3.975
ATOM   3004  H01 WTR   518      11.963 -16.073  -3.165
ATOM   3005  H02 WTR   518      11.992 -15.928  -4.672
TER   
ATOM   3006  O00 WTR   519       7.170 -22.003   5.860
ATOM   3007  H01 WTR   519       6.739 -22.848   5.981
ATOM   3008  H02 WTR   519       6.561 -21.498   5.320
TER   
ATOM   3009  O00 WTR   520      11.007 -17.198  -7.956
ATOM   3010  H01 WTR   520      10.883 -16.622  -8.710
ATOM   3011  H02 WTR   520      10.353 -16.906  -7.321
TER   
ATOM   3012  O00 WTR   521     -10.280 -18.941  -4.482
ATOM   3013  H01 WTR   521      -9.421 -19.080  -4.880
ATOM   3014  H02 WTR   521     -10.100 -18.858  -3.546
TER   
ATOM   3015  O00 WTR   522      -0.210 -23.415   8.366
ATOM   3016  H01 WTR   522      -1.141 -23.407   8.143
ATOM   3017  H02 WTR   522      -0.144 -22.855   9.139
TER   
ATOM   3018  O00 WTR   523      -9.899 -16.641  -0.309
ATOM   3019  H01 WTR   523     -10.272 -15.937  -0.841
ATOM   3020  H02 WTR   523     -10.635 -16.962   0.212
TER   
ATOM   3021  O00 WTR   524      -0.433 -18.079   3.984
ATOM   3022  H01 WTR   524      -0.433 -17.824   3.061
ATOM   3023  H02 WTR   524      -1.206 -18.634   4.080
TER   
ATOM   3024  O00 WTR   525     -13.059 -21.498   2.896
ATOM   3025  H01 WTR   525     -13.622 -20.808   3.248
ATOM   3026  H02 WTR   525     -13.039 -22.165   3.582
TER   
ATOM   3027  O00 WTR   526      -4.467 -22.653   3.021
ATOM   3028  H01 WTR   526      -4.230 -22.859   2.117
ATOM   3029  H02 WTR   526      -3.633 -22.637   3.491
TER   
ATOM   3030  O00 WTR   527       1.683 -24.326   4.197
ATOM   3031  H01 WTR   527       2.509 -23.881   4.011
ATOM   3032  H02 WTR   527       1.663 -25.062   3.586
TER   
ATOM   3033  O00 WTR   528      -7.580 -25.107   5.509
ATOM   3034  H01 WTR   528      -8.375 -25.457   5.108
ATOM   3035  H02 WTR   528      -6.897 -25.250   4.854
TER   
ATOM   3036  O00 WTR   529       1.082 -22.520  10.834
ATOM   3037  H01 WTR   529       0.587 -21.735  11.069
ATOM   3038  H02 WTR   529       1.998 -22.247  10.872
TER   
ATOM   3039  O00 WTR   530       6.513 -29.392  11.393
ATOM   3040  H01 WTR   530       7.102 -30.145  11.347
ATOM   3041  H02 WTR   530       5.959 -29.567  12.153
TER   
ATOM   3042  O00 WTR   531       3.364 -15.981  10.094
ATOM   3043  H01 WTR   531       3.140 -15.636   9.229
ATOM   3044  H02 WTR   531       4.115 -15.458  10.373
TER   
ATOM   3045  O00 WTR   532      -2.340 -25.549  13.969
ATOM   3046  H01 WTR   532      -1.527 -25.400  13.487
ATOM   3047  H02 WTR   532      -2.774 -26.259  13.496
TER   
ATOM   3048  O00 WTR   533       4.308 -18.046   8.406
ATOM   3049  H01 WTR   533       4.877 -17.726   7.706
ATOM   3050  H02 WTR   533       4.173 -17.285   8.972
TER   
ATOM   3051  O00 WTR   534       4.571 -22.299  10.433
ATOM   3052  H01 WTR   534       5.393 -21.874  10.188
ATOM   3053  H02 WTR   534       4.072 -22.344   9.617
TER   
ATOM   3054  O00 WTR   535      10.970 -24.365   6.052
ATOM   3055  H01 WTR   535      11.418 -23.553   6.288
ATOM   3056  H02 WTR   535      10.195 -24.079   5.567
TER   
ATOM   3057  O00 WTR   536       3.567 -26.100   8.836
ATOM   3058  H01 WTR   536       3.004 -25.813   8.117
ATOM   3059  H02 WTR   536       3.072 -25.891   9.628
TER   
ATOM   3060  O00 WTR   537      11.440 -26.114   3.947
ATOM   3061  H01 WTR   537      11.468 -25.509   4.689
ATOM   3062  H02 WTR   537      12.181 -25.855   3.398
TER   
ATOM   3063  O00 WTR   538     -12.910 -15.050   9.946
ATOM   3064  H01 WTR   538     -12.511 -14.792  10.777
ATOM   3065  H02 WTR   538     -12.215 -14.933   9.299
TER   
ATOM   3066  O00 WTR   539      13.108 -20.535  14.976
ATOM   3067  H01 WTR   539      12.398 -19.930  15.192
ATOM   3068  H02 WTR   539      13.903 -20.082  15.261
TER   
ATOM   3069  O00 WTR   540       9.306 -20.049   5.242
ATOM   3070  H01 WTR   540       9.619 -19.302   5.752
ATOM   3071  H02 WTR   540       8.601 -20.422   5.771
TER   
ATOM   3072  O00 WTR   541       8.205 -27.192  10.730
ATOM   3073  H01 WTR   541       8.344 -26.885  11.626
ATOM   3074  H02 WTR   541       7.948 -28.109  10.828
TER   
ATOM   3075  O00 WTR   542       0.568 -26.932  10.978
ATOM   3076  H01 WTR   542       1.480 -27.218  11.030
ATOM   3077  H02 WTR   542       0.147 -27.573  10.405
TER   
ATOM   3078  O00 WTR   543       8.990 -23.384   9.256
ATOM   3079  H01 WTR   543       8.320 -23.701   8.650
ATOM   3080  H02 WTR   543       9.468 -24.171   9.518
TER   
ATOM   3081  O00 WTR   544      10.446 -25.648  10.166
ATOM   3082  H01 WTR   544       9.646 -26.088  10.455
ATOM   3083  H02 WTR   544      10.638 -26.035   9.312
TER   
ATOM   3084  O00 WTR   545       8.136 -25.526   0.812
ATOM   3085  H01 WTR   545       8.600 -24.691   0.746
ATOM   3086  H02 WTR   545       8.595 -26.003   1.503
TER   
ATOM   3087  O00 WTR   546      -0.481 -20.333  15.413
ATOM   3088  H01 WTR   546      -1.363 -20.563  15.705
ATOM   3089  H02 WTR   546      -0.012 -21.167  15.387
TER   
ATOM   3090  O00 WTR   547       9.250 -27.278   2.625
ATOM   3091  H01 WTR   547      10.003 -26.946   3.114
ATOM   3092  H02 WTR   547       9.104 -28.156   2.977
TER   
ATOM   3093  O00 WTR   548      -3.824 -27.565  12.962
ATOM   3094  H01 WTR   548      -4.657 -27.906  13.287
ATOM   3095  H02 WTR   548      -3.496 -28.250  12.378
TER   
ATOM   3096  O00 WTR   549       7.418 -25.644   4.248
ATOM   3097  H01 WTR   549       8.156 -26.026   3.772
ATOM   3098  H02 WTR   549       7.536 -24.698   4.153
TER   
ATOM   3099  O00 WTR   550      10.392 -17.750   6.387
ATOM   3100  H01 WTR   550       9.556 -17.557   6.810
ATOM   3101  H02 WTR   550      10.962 -18.036   7.101
TER   
ATOM   3102  O00 WTR   551       9.328 -23.608  13.960
ATOM   3103  H01 WTR   551      10.261 -23.551  13.754
ATOM   3104  H02 WTR   551       9.029 -24.394  13.503
TER   
ATOM   3105  O00 WTR   552       8.736 -31.099  11.179
ATOM   3106  H01 WTR   552       9.258 -31.899  11.222
ATOM   3107  H02 WTR   552       9.378 -30.390  11.223
TER   
ATOM   3108  O00 WTR   553       4.740 -29.247   9.527
ATOM   3109  H01 WTR   553       5.348 -29.564  10.195
ATOM   3110  H02 WTR   553       3.976 -28.948  10.020
TER   
ATOM   3111  O00 WTR   554       5.210 -20.680   4.351
ATOM   3112  H01 WTR   554       4.699 -20.703   5.160
ATOM   3113  H02 WTR   554       5.322 -19.748   4.163
TER   
ATOM   3114  O00 WTR   555     -16.845 -19.731  12.380
ATOM   3115  H01 WTR   555     -17.533 -19.378  12.945
ATOM   3116  H02 WTR   555     -16.674 -20.606  12.728
TER   
ATOM   3117  O00 WTR   556      -7.734 -18.304 -19.154
ATOM   3118  H01 WTR   556      -8.391 -18.377 -18.462
ATOM   3119  H02 WTR   556      -7.865 -19.085 -19.692
TER   
ATOM   3120  O00 WTR   557      13.234 -18.965   5.125
ATOM   3121  H01 WTR   557      14.002 -19.431   5.455
ATOM   3122  H02 WTR   557      13.164 -18.192   5.686
TER   
ATOM   3123  O00 WTR   558       1.565 -25.307   6.916
ATOM   3124  H01 WTR   558       0.804 -24.858   7.286
ATOM   3125  H02 WTR   558       1.716 -24.871   6.078
TER   
ATOM   3126  O00 WTR   559       7.619 -26.430  15.957
ATOM   3127  H01 WTR   559       8.472 -26.061  16.186
ATOM   3128  H02 WTR   559       7.016 -25.689  16.003
TER   
ATOM   3129  O00 WTR   560       3.116 -27.630  11.689
ATOM   3130  H01 WTR   560       3.217 -27.659  12.640
ATOM   3131  H02 WTR   560       3.640 -26.877  11.415
TER   
ATOM   3132  O00 WTR   561       6.341 -25.937   9.149
ATOM   3133  H01 WTR   561       6.863 -26.349   9.838
ATOM   3134  H02 WTR   561       5.475 -26.334   9.234
TER   
ATOM   3135  O00 WTR   562       4.834 -19.100  16.339
ATOM   3136  H01 WTR   562       4.795 -18.820  17.253
ATOM   3137  H02 WTR   562       4.370 -19.937  16.324
TER   
ATOM   3138  O00 WTR   563      12.498 -22.056   6.694
ATOM   3139  H01 WTR   563      12.001 -21.782   7.465
ATOM   3140  H02 WTR   563      12.325 -21.376   6.043
TER   
ATOM   3141  O00 WTR   564      12.170 -20.760  19.615
ATOM   3142  H01 WTR   564      13.051 -20.562  19.298
ATOM   3143  H02 WTR   564      11.710 -19.922  19.584
TER   
ATOM   3144  O00 WTR   565      10.738 -26.648   7.681
ATOM   3145  H01 WTR   565      10.605 -25.862   7.150
ATOM   3146  H02 WTR   565       9.871 -27.050   7.734
TER   
ATOM   3147  O00 WTR   566       8.356 -18.381   8.190
ATOM   3148  H01 WTR   566       8.159 -17.720   8.854
ATOM   3149  H02 WTR   566       8.975 -18.973   8.617
TER   
ATOM   3150  O00 WTR   567      10.481 -16.405  11.575
ATOM   3151  H01 WTR   567       9.719 -16.669  12.091
ATOM   3152  H02 WTR   567      10.144 -16.298  10.686
TER   
ATOM   3153  O00 WTR   568       3.537 -19.945   6.855
ATOM   3154  H01 WTR   568       3.258 -20.765   7.264
ATOM   3155  H02 WTR   568       3.701 -19.354   7.590
TER   
ATOM   3156  O00 WTR   569      10.086 -20.810   8.907
ATOM   3157  H01 WTR   569       9.734 -21.700   8.885
ATOM   3158  H02 WTR   569      10.320 -20.667   9.824
TER   
ATOM   3159  O00 WTR   570      -2.813 -29.285  11.227
ATOM   3160  H01 WTR   570      -2.528 -30.188  11.089
ATOM   3161  H02 WTR   570      -2.258 -28.767  10.644
TER   
ATOM   3162  O00 WTR   571      16.123 -19.866   5.874
ATOM   3163  H01 WTR   571      16.941 -19.780   5.385
ATOM   3164  H02 WTR   571      16.012 -20.810   5.992
TER   
ATOM   3165  O00 WTR   572      11.385 -18.462  15.398
ATOM   3166  H01 WTR   572      11.577 -18.062  14.549
ATOM   3167  H02 WTR   572      10.433 -18.562  15.406
TER   
ATOM   3168  O00 WTR   573      13.005 -14.734   8.082
ATOM   3169  H01 WTR   573      13.824 -14.631   7.598
ATOM   3170  H02 WTR   573      12.675 -15.592   7.817
TER   
ATOM   3171  O00 WTR   574       7.030 -21.363  10.049
ATOM   3172  H01 WTR   574       7.644 -21.561  10.755
ATOM   3173  H02 WTR   574       7.537 -21.490   9.247
TER   
ATOM   3174  O00 WTR   575       9.254 -23.263   4.516
ATOM   3175  H01 WTR   575       9.001 -22.968   3.641
ATOM   3176  H02 WTR   575       8.800 -22.667   5.111
TER   
ATOM   3177  O00 WTR   576      14.456 -17.491  12.990
ATOM   3178  H01 WTR   576      14.303 -16.598  13.299
ATOM   3179  H02 WTR   576      14.822 -17.948  13.747
TER   
ATOM   3180  O00 WTR   577       5.717 -24.560  16.567
ATOM   3181  H01 WTR   577       5.307 -23.821  16.117
ATOM   3182  H02 WTR   577       5.842 -24.254  17.466
TER   
ATOM   3183  O00 WTR   578      13.832 -16.500 -10.168
ATOM   3184  H01 WTR   578      12.983 -16.639 -10.587
ATOM   3185  H02 WTR   578      13.629 -16.411  -9.237
TER   
ATOM   3186  O00 WTR   579      -0.316 -28.940  -2.491
ATOM   3187  H01 WTR   579      -1.156 -29.041  -2.940
ATOM   3188  H02 WTR   579      -0.513 -29.124  -1.572
TER   
ATOM   3189  O00 WTR   580       8.430 -12.348  -8.405
ATOM   3190  H01 WTR   580       7.852 -13.066  -8.148
ATOM   3191  H02 WTR   580       8.365 -11.718  -7.688
TER   
ATOM   3192  O00 WTR   581       6.374 -28.972   2.854
ATOM   3193  H01 WTR   581       6.901 -28.780   2.078
ATOM   3194  H02 WTR   581       6.990 -29.371   3.468
TER   
ATOM   3195  O00 WTR   582       6.213 -16.365  -8.972
ATOM   3196  H01 WTR   582       6.573 -16.131  -9.828
ATOM   3197  H02 WTR   582       6.713 -17.137  -8.705
TER   
ATOM   3198  O00 WTR   583      -0.465 -29.271  -5.780
ATOM   3199  H01 WTR   583      -0.528 -29.783  -6.586
ATOM   3200  H02 WTR   583       0.348 -29.567  -5.371
TER   
ATOM   3201  O00 WTR   584       7.784 -23.367  -6.985
ATOM   3202  H01 WTR   584       8.534 -22.810  -7.194
ATOM   3203  H02 WTR   584       8.169 -24.151  -6.593
TER   
ATOM   3204  O00 WTR   585       0.498 -25.381  -8.010
ATOM   3205  H01 WTR   585       1.187 -26.039  -8.093
ATOM   3206  H02 WTR   585      -0.188 -25.673  -8.611
TER   
ATOM   3207  O00 WTR   586      -9.551 -27.043  -9.958
ATOM   3208  H01 WTR   586      -8.597 -27.097 -10.019
ATOM   3209  H02 WTR   586      -9.711 -26.346  -9.322
TER   
ATOM   3210  O00 WTR   587      -4.366 -26.266  -0.923
ATOM   3211  H01 WTR   587      -5.038 -26.814  -0.518
ATOM   3212  H02 WTR   587      -4.661 -25.369  -0.767
TER   
ATOM   3213  O00 WTR   588      -4.136 -16.382  -3.187
ATOM   3214  H01 WTR   588      -4.862 -16.321  -3.808
ATOM   3215  H02 WTR   588      -3.447 -15.838  -3.568
TER   
ATOM   3216  O00 WTR   589      -4.002 -27.068  -3.533
ATOM   3217  H01 WTR   589      -4.036 -26.591  -2.704
ATOM   3218  H02 WTR   589      -3.260 -27.665  -3.435
TER   
ATOM   3219  O00 WTR   590      -6.385 -28.364  -3.059
ATOM   3220  H01 WTR   590      -5.549 -27.898  -3.051
ATOM   3221  H02 WTR   590      -6.913 -27.921  -2.394
TER   
ATOM   3222  O00 WTR   591      -0.432 -19.890   0.485
ATOM   3223  H01 WTR   591      -1.070 -20.162   1.145
ATOM   3224  H02 WTR   591       0.419 -20.048   0.894
TER   
ATOM   3225  O00 WTR   592      -2.019 -25.183 -13.836
ATOM   3226  H01 WTR   592      -2.643 -24.884 -13.174
ATOM   3227  H02 WTR   592      -1.876 -24.418 -14.394
TER   
ATOM   3228  O00 WTR   593      -2.936 -25.188  -5.232
ATOM   3229  H01 WTR   593      -3.317 -26.014  -4.932
ATOM   3230  H02 WTR   593      -2.108 -25.440  -5.641
TER   
ATOM   3231  O00 WTR   594      -7.823 -20.438  -9.685
ATOM   3232  H01 WTR   594      -8.684 -20.733  -9.390
ATOM   3233  H02 WTR   594      -7.861 -20.504 -10.639
TER   
ATOM   3234  O00 WTR   595       2.373 -27.814 -10.740
ATOM   3235  H01 WTR   595       3.086 -28.225 -11.228
ATOM   3236  H02 WTR   595       2.340 -26.917 -11.073
TER   
ATOM   3237  O00 WTR   596      -7.900 -22.800 -13.817
ATOM   3238  H01 WTR   596      -7.305 -23.313 -13.271
ATOM   3239  H02 WTR   596      -7.795 -23.165 -14.695
TER   
ATOM   3240  O00 WTR   597       1.857 -20.504   1.898
ATOM   3241  H01 WTR   597       2.649 -20.099   2.252
ATOM   3242  H02 WTR   597       1.433 -20.904   2.657
TER   
ATOM   3243  O00 WTR   598      -6.865 -21.325   1.509
ATOM   3244  H01 WTR   598      -7.092 -20.395   1.513
ATOM   3245  H02 WTR   598      -6.449 -21.473   2.358
TER   
ATOM   3246  O00 WTR   599      -5.536 -28.003  -8.568
ATOM   3247  H01 WTR   599      -5.836 -27.478  -9.310
ATOM   3248  H02 WTR   599      -5.246 -27.360  -7.921
TER   
ATOM   3249  O00 WTR   600      -0.428 -29.458   0.469
ATOM   3250  H01 WTR   600      -1.329 -29.155   0.584
ATOM   3251  H02 WTR   600      -0.220 -29.910   1.287
TER   
ATOM   3252  O00 WTR   601      -9.145 -28.213  -6.059
ATOM   3253  H01 WTR   601      -8.295 -28.257  -5.620
ATOM   3254  H02 WTR   601      -9.046 -28.774  -6.829
TER   
ATOM   3255  O00 WTR   602      -5.209 -25.936  -6.716
ATOM   3256  H01 WTR   602      -6.003 -25.497  -7.021
ATOM   3257  H02 WTR   602      -4.705 -25.246  -6.285
TER   
ATOM   3258  O00 WTR   603     -12.336 -16.604   1.260
ATOM   3259  H01 WTR   603     -12.917 -16.490   0.508
ATOM   3260  H02 WTR   603     -12.912 -16.898   1.966
TER   
ATOM   3261  O00 WTR   604       2.466 -19.173   4.405
ATOM   3262  H01 WTR   604       1.521 -19.296   4.318
ATOM   3263  H02 WTR   604       2.674 -19.520   5.273
TER   
ATOM   3264  O00 WTR   605      -4.741 -29.467  -0.542
ATOM   3265  H01 WTR   605      -4.684 -30.121  -1.238
ATOM   3266  H02 WTR   605      -3.832 -29.309  -0.286
TER   
ATOM   3267  O00 WTR   606     -10.626 -23.170  -2.088
ATOM   3268  H01 WTR   606      -9.980 -22.669  -1.591
ATOM   3269  H02 WTR   606     -10.152 -23.947  -2.383
TER   
ATOM   3270  O00 WTR   607      -4.336 -23.500  -2.844
ATOM   3271  H01 WTR   607      -3.753 -24.115  -3.290
ATOM   3272  H02 WTR   607      -5.088 -23.415  -3.429
TER   
ATOM   3273  O00 WTR   608      -9.925 -27.495  -3.653
ATOM   3274  H01 WTR   608      -9.869 -28.295  -3.132
ATOM   3275  H02 WTR   608      -9.738 -27.778  -4.548
TER   
ATOM   3276  O00 WTR   609       4.363 -24.497  -1.577
ATOM   3277  H01 WTR   609       3.917 -24.901  -2.321
ATOM   3278  H02 WTR   609       4.731 -25.234  -1.089
TER   
ATOM   3279  O00 WTR   610      -6.742 -32.001  -7.668
ATOM   3280  H01 WTR   610      -6.081 -31.820  -8.336
ATOM   3281  H02 WTR   610      -6.242 -32.099  -6.857
TER   
ATOM   3282  O00 WTR   611      -1.795 -21.534  -6.336
ATOM   3283  H01 WTR   611      -1.180 -22.268  -6.327
ATOM   3284  H02 WTR   611      -2.069 -21.439  -5.424
TER   
ATOM   3285  O00 WTR   612       0.161 -23.499   1.168
ATOM   3286  H01 WTR   612       0.963 -23.321   0.675
ATOM   3287  H02 WTR   612       0.197 -22.896   1.910
TER   
ATOM   3288  O00 WTR   613       0.743 -30.725   2.956
ATOM   3289  H01 WTR   613       1.672 -30.504   3.033
ATOM   3290  H02 WTR   613       0.702 -31.660   3.156
TER   
ATOM   3291  O00 WTR   614      -3.892 -21.492  -0.220
ATOM   3292  H01 WTR   614      -3.995 -20.685   0.286
ATOM   3293  H02 WTR   614      -4.737 -21.613  -0.652
TER   
ATOM   3294  O00 WTR   615      -5.983 -23.051  -4.919
ATOM   3295  H01 WTR   615      -5.355 -23.064  -5.641
ATOM   3296  H02 WTR   615      -6.810 -23.328  -5.315
TER   
ATOM   3297  O00 WTR   616     -11.161 -23.026   4.940
ATOM   3298  H01 WTR   616     -10.798 -23.318   4.103
ATOM   3299  H02 WTR   616     -10.718 -22.196   5.117
TER   
ATOM   3300  O00 WTR   617      -5.615 -31.030  -2.447
ATOM   3301  H01 WTR   617      -6.127 -30.245  -2.640
ATOM   3302  H02 WTR   617      -6.028 -31.400  -1.666
TER   
ATOM   3303  O00 WTR   618      -7.390 -17.536  -3.099
ATOM   3304  H01 WTR   618      -7.068 -17.680  -2.209
ATOM   3305  H02 WTR   618      -6.944 -18.198  -3.627
TER   
ATOM   3306  O00 WTR   619      -0.045 -28.366   4.158
ATOM   3307  H01 WTR   619       0.662 -27.983   3.638
ATOM   3308  H02 WTR   619      -0.159 -29.246   3.799
TER   
ATOM   3309  O00 WTR   620      -3.850 -24.137  17.189
ATOM   3310  H01 WTR   620      -4.647 -23.608  17.207
ATOM   3311  H02 WTR   620      -3.296 -23.713  16.533
TER   
ATOM   3312  O00 WTR   621      -4.972 -30.384  -5.016
ATOM   3313  H01 WTR   621      -4.899 -30.484  -4.067
ATOM   3314  H02 WTR   621      -5.489 -29.587  -5.134
TER   
ATOM   3315  O00 WTR   622      -6.502 -28.117  -5.642
ATOM   3316  H01 WTR   622      -6.697 -28.101  -4.705
ATOM   3317  H02 WTR   622      -6.099 -27.267  -5.818
TER   
ATOM   3318  O00 WTR   623     -10.943 -16.586  -5.962
ATOM   3319  H01 WTR   623     -10.805 -16.429  -5.028
ATOM   3320  H02 WTR   623     -10.131 -16.994  -6.260
TER   
ATOM   3321  O00 WTR   624      -6.749 -26.441 -10.327
ATOM   3322  H01 WTR   624      -6.936 -25.737  -9.705
ATOM   3323  H02 WTR   624      -6.648 -25.996 -11.169
TER   
ATOM   3324  O00 WTR   625       4.937 -23.796   6.376
ATOM   3325  H01 WTR   625       4.746 -23.567   5.467
ATOM   3326  H02 WTR   625       4.816 -24.745   6.416
TER   
ATOM   3327  O00 WTR   626       8.168 -27.863   7.268
ATOM   3328  H01 WTR   626       7.973 -27.019   7.675
ATOM   3329  H02 WTR   626       7.311 -28.268   7.134
TER   
ATOM   3330  O00 WTR   627      -4.404 -30.650  -8.667
ATOM   3331  H01 WTR   627      -4.170 -31.101  -7.856
ATOM   3332  H02 WTR   627      -4.955 -29.919  -8.384
TER   
ATOM   3333  O00 WTR   628       3.527 -25.433  -3.826
ATOM   3334  H01 WTR   628       2.886 -26.042  -3.458
ATOM   3335  H02 WTR   628       3.011 -24.669  -4.085
TER   
ATOM   3336  O00 WTR   629      -9.699 -18.634  -1.930
ATOM   3337  H01 WTR   629      -9.936 -18.082  -1.185
ATOM   3338  H02 WTR   629      -8.820 -18.343  -2.174
TER   
ATOM   3339  O00 WTR   630      -6.230 -24.666 -12.672
ATOM   3340  H01 WTR   630      -6.114 -25.322 -13.360
ATOM   3341  H02 WTR   630      -5.344 -24.353 -12.487
TER   
ATOM   3342  O00 WTR   631      -2.399 -15.460  -4.762
ATOM   3343  H01 WTR   631      -2.104 -14.609  -4.437
ATOM   3344  H02 WTR   631      -1.595 -15.908  -5.025
TER   
ATOM   3345  O00 WTR   632     -13.416 -21.576 -12.834
ATOM   3346  H01 WTR   632     -12.484 -21.787 -12.791
ATOM   3347  H02 WTR   632     -13.774 -22.197 -13.469
TER   
ATOM   3348  O00 WTR   633      -6.455 -21.744  -1.339
ATOM   3349  H01 WTR   633      -6.947 -21.227  -0.701
ATOM   3350  H02 WTR   633      -6.763 -22.641  -1.209
TER   
ATOM   3351  O00 WTR   634      -3.677 -24.003   0.810
ATOM   3352  H01 WTR   634      -2.853 -24.381   0.503
ATOM   3353  H02 WTR   634      -3.808 -23.233   0.257
TER   
ATOM   3354  O00 WTR   635       5.155 -23.061  -6.438
ATOM   3355  H01 WTR   635       5.096 -22.837  -5.509
ATOM   3356  H02 WTR   635       6.091 -23.186  -6.595
TER   
ATOM   3357  O00 WTR   636       6.541 -25.511  -4.149
ATOM   3358  H01 WTR   636       5.925 -26.069  -3.673
ATOM   3359  H02 WTR   636       7.398 -25.735  -3.786
TER   
ATOM   3360  O00 WTR   637       8.986 -27.225  -8.873
ATOM   3361  H01 WTR   637       8.284 -27.832  -9.104
ATOM   3362  H02 WTR   637       9.291 -26.879  -9.712
TER   
ATOM   3363  O00 WTR   638      -0.455 -26.581  -5.730
ATOM   3364  H01 WTR   638      -0.353 -27.518  -5.565
ATOM   3365  H02 WTR   638       0.046 -26.422  -6.530
TER   
ATOM   3366  O00 WTR   639       1.936 -26.598   2.758
ATOM   3367  H01 WTR   639       2.869 -26.806   2.713
ATOM   3368  H02 WTR   639       1.592 -26.850   1.901
TER   
ATOM   3369  O00 WTR   640       0.870 -22.111  -2.764
ATOM   3370  H01 WTR   640      -0.042 -22.051  -2.480
ATOM   3371  H02 WTR   640       1.172 -21.204  -2.798
TER   
ATOM   3372  O00 WTR   641       5.624 -26.746  -8.378
ATOM   3373  H01 WTR   641       5.195 -26.290  -7.653
ATOM   3374  H02 WTR   641       5.948 -26.046  -8.944
TER   
ATOM   3375  O00 WTR   642       8.473 -25.938  -6.233
ATOM   3376  H01 WTR   642       7.717 -26.106  -5.670
ATOM   3377  H02 WTR   642       8.310 -26.464  -7.016
TER   
ATOM   3378  O00 WTR   643      -2.992 -21.375  -3.748
ATOM   3379  H01 WTR   643      -3.565 -22.116  -3.548
ATOM   3380  H02 WTR   643      -2.216 -21.519  -3.208
TER   
ATOM   3381  O00 WTR   644       5.965 -22.161 -13.913
ATOM   3382  H01 WTR   644       5.677 -23.000 -14.272
ATOM   3383  H02 WTR   644       5.980 -22.297 -12.966
TER   
ATOM   3384  O00 WTR   645      -2.270 -19.499 -13.207
ATOM   3385  H01 WTR   645      -2.059 -18.567 -13.144
ATOM   3386  H02 WTR   645      -1.908 -19.770 -14.051
TER   
ATOM   3387  O00 WTR   646      10.099 -21.799  -7.897
ATOM   3388  H01 WTR   646      10.127 -20.888  -8.189
ATOM   3389  H02 WTR   646      10.670 -22.265  -8.508
TER   
ATOM   3390  O00 WTR   647      -3.886 -32.484  -6.535
ATOM   3391  H01 WTR   647      -4.258 -31.912  -5.865
ATOM   3392  H02 WTR   647      -2.939 -32.383  -6.439
TER   
ATOM   3393  O00 WTR   648      -0.002 -26.074 -12.262
ATOM   3394  H01 WTR   648      -0.186 -25.897 -11.339
ATOM   3395  H02 WTR   648      -0.822 -25.871 -12.713
TER   
ATOM   3396  O00 WTR   649       9.359 -23.061  -2.712
ATOM   3397  H01 WTR   649       8.604 -22.566  -3.029
ATOM   3398  H02 WTR   649       9.117 -23.978  -2.846
TER   
ATOM   3399  O00 WTR   650      -3.937 -25.038  -9.323
ATOM   3400  H01 WTR   650      -3.747 -24.402  -8.634
ATOM   3401  H02 WTR   650      -4.365 -25.764  -8.868
TER   
ATOM   3402  O00 WTR   651      -2.884 -16.402  11.099
ATOM   3403  H01 WTR   651      -3.720 -16.047  11.401
ATOM   3404  H02 WTR   651      -3.105 -16.901  10.312
TER   
ATOM   3405  O00 WTR   652      16.614 -12.269   4.182
ATOM   3406  H01 WTR   652      16.016 -11.549   3.978
ATOM   3407  H02 WTR   652      16.434 -12.477   5.099
TER   
ATOM   3408  O00 WTR   653       4.568 -25.235  11.930
ATOM   3409  H01 WTR   653       4.818 -24.515  11.350
ATOM   3410  H02 WTR   653       3.723 -24.969  12.292
TER   
ATOM   3411  O00 WTR   654       9.876 -25.334 -11.055
ATOM   3412  H01 WTR   654       9.563 -24.609 -11.596
ATOM   3413  H02 WTR   654      10.645 -24.983 -10.606
TER   
ATOM   3414  O00 WTR   655      10.746 -28.953  11.614
ATOM   3415  H01 WTR   655      10.497 -28.745  10.713
ATOM   3416  H02 WTR   655      11.355 -28.257  11.860
TER   
ATOM   3417  O00 WTR   656       8.996 -25.948  -3.119
ATOM   3418  H01 WTR   656       9.818 -26.262  -3.496
ATOM   3419  H02 WTR   656       8.799 -26.571  -2.420
TER   
ATOM   3420  O00 WTR   657       7.090 -29.146  -9.107
ATOM   3421  H01 WTR   657       6.460 -28.518  -8.753
ATOM   3422  H02 WTR   657       6.560 -29.903  -9.356
TER   
ATOM   3423  O00 WTR   658      -1.628 -30.293  -8.538
ATOM   3424  H01 WTR   658      -1.253 -29.747  -9.228
ATOM   3425  H02 WTR   658      -2.564 -30.325  -8.738
TER   
ATOM   3426  O00 WTR   659       8.170 -27.569  -1.146
ATOM   3427  H01 WTR   659       7.288 -27.263  -0.935
ATOM   3428  H02 WTR   659       8.707 -27.283  -0.407
TER   
ATOM   3429  O00 WTR   660      12.651 -18.693 -12.916
ATOM   3430  H01 WTR   660      12.422 -19.431 -12.350
ATOM   3431  H02 WTR   660      12.062 -18.774 -13.666
TER   
ATOM   3432  O00 WTR   661      12.722 -22.924   0.853
ATOM   3433  H01 WTR   661      13.351 -22.262   0.565
ATOM   3434  H02 WTR   661      12.316 -22.547   1.633
TER   
ATOM   3435  O00 WTR   662      -5.682 -29.651 -12.406
ATOM   3436  H01 WTR   662      -6.599 -29.761 -12.657
ATOM   3437  H02 WTR   662      -5.519 -30.353 -11.776
TER   
ATOM   3438  O00 WTR   663       0.986 -26.480  -3.274
ATOM   3439  H01 WTR   663       0.676 -26.491  -4.179
ATOM   3440  H02 WTR   663       0.693 -27.314  -2.909
TER   
ATOM   3441  O00 WTR   664       7.657 -25.026   6.897
ATOM   3442  H01 WTR   664       7.431 -25.274   6.001
ATOM   3443  H02 WTR   664       6.872 -25.224   7.407
TER   
ATOM   3444  O00 WTR   665       8.452 -13.326   4.554
ATOM   3445  H01 WTR   665       8.095 -13.455   3.676
ATOM   3446  H02 WTR   665       8.170 -12.446   4.802
TER   
ATOM   3447  O00 WTR   666       4.706 -27.000   3.126
ATOM   3448  H01 WTR   666       5.217 -26.194   3.054
ATOM   3449  H02 WTR   666       5.327 -27.697   2.914
TER   
ATOM   3450  O00 WTR   667       5.527 -26.898  -0.366
ATOM   3451  H01 WTR   667       4.858 -27.412   0.087
ATOM   3452  H02 WTR   667       5.946 -26.387   0.327
TER   
ATOM   3453  O00 WTR   668      -1.351 -25.333  -0.046
ATOM   3454  H01 WTR   668      -0.792 -24.708   0.414
ATOM   3455  H02 WTR   668      -1.302 -25.069  -0.965
TER   
ATOM   3456  O00 WTR   669       4.232 -15.678  -4.653
ATOM   3457  H01 WTR   669       4.037 -16.137  -5.469
ATOM   3458  H02 WTR   669       5.008 -16.122  -4.308
TER   
ATOM   3459  O00 WTR   670      -6.824 -18.775  -0.854
ATOM   3460  H01 WTR   670      -5.989 -18.652  -0.402
ATOM   3461  H02 WTR   670      -7.478 -18.777  -0.154
TER   
ATOM   3462  O00 WTR   671       5.958 -29.262   7.080
ATOM   3463  H01 WTR   671       6.103 -30.113   6.665
ATOM   3464  H02 WTR   671       5.609 -29.474   7.946
TER   
ATOM   3465  O00 WTR   672       2.188 -27.573  -8.039
ATOM   3466  H01 WTR   672       3.039 -27.139  -7.979
ATOM   3467  H02 WTR   672       2.134 -27.872  -8.947
TER   
ATOM   3468  O00 WTR   673       2.011 -19.558  -2.875
ATOM   3469  H01 WTR   673       1.206 -19.075  -2.690
ATOM   3470  H02 WTR   673       2.327 -19.190  -3.700
TER   
ATOM   3471  O00 WTR   674      -1.480 -21.453  -1.518
ATOM   3472  H01 WTR   674      -2.358 -21.431  -1.138
ATOM   3473  H02 WTR   674      -0.928 -21.015  -0.870
TER   
ATOM   3474  O00 WTR   675      -2.580 -29.500  -4.112
ATOM   3475  H01 WTR   675      -3.381 -29.716  -4.589
ATOM   3476  H02 WTR   675      -1.971 -29.203  -4.789
TER   
ATOM   3477  O00 WTR   676       6.835 -22.320 -11.230
ATOM   3478  H01 WTR   676       7.756 -22.061 -11.218
ATOM   3479  H02 WTR   676       6.355 -21.511 -11.051
TER   
ATOM   3480  O00 WTR   677      -3.384 -16.034  -7.187
ATOM   3481  H01 WTR   677      -3.255 -16.982  -7.203
ATOM   3482  H02 WTR   677      -3.102 -15.767  -6.312
TER   
ATOM   3483  O00 WTR   678       0.503 -22.018   3.790
ATOM   3484  H01 WTR   678       0.909 -22.875   3.922
ATOM   3485  H02 WTR   678       0.304 -21.708   4.673
TER   
ATOM   3486  O00 WTR   679      -4.057 -23.191  12.976
ATOM   3487  H01 WTR   679      -3.829 -22.547  12.305
ATOM   3488  H02 WTR   679      -3.224 -23.403  13.398
TER   
ATOM   3489  O00 WTR   680       7.505 -20.964  -3.439
ATOM   3490  H01 WTR   680       7.694 -20.293  -4.095
ATOM   3491  H02 WTR   680       6.670 -21.341  -3.715
TER   
ATOM   3492  O00 WTR   681       2.346 -23.024  -0.565
ATOM   3493  H01 WTR   681       2.995 -23.661  -0.865
ATOM   3494  H02 WTR   681       1.783 -22.878  -1.325
TER   
ATOM   3495  O00 WTR   682      -0.528 -28.673 -10.411
ATOM   3496  H01 WTR   682       0.371 -28.586 -10.728
ATOM   3497  H02 WTR   682      -1.070 -28.547 -11.190
TER   
ATOM   3498  O00 WTR   683       2.356 -23.184  -4.845
ATOM   3499  H01 WTR   683       2.460 -22.464  -5.466
ATOM   3500  H02 WTR   683       1.706 -22.868  -4.217
TER   
ATOM   3501  O00 WTR   684      13.225 -22.712  -7.342
ATOM   3502  H01 WTR   684      14.071 -22.471  -6.965
ATOM   3503  H02 WTR   684      12.827 -23.291  -6.692
TER   
ATOM   3504  O00 WTR   685      10.975 -28.615   5.235
ATOM   3505  H01 WTR   685      11.197 -27.836   4.724
ATOM   3506  H02 WTR   685      10.823 -28.286   6.121
TER   
ATOM   3507  O00 WTR   686      14.452 -18.235  15.981
ATOM   3508  H01 WTR   686      14.651 -17.304  16.073
ATOM   3509  H02 WTR   686      13.517 -18.301  16.176
TER   
ATOM   3510  O00 WTR   687      14.619 -20.795  -0.107
ATOM   3511  H01 WTR   687      13.965 -20.901  -0.798
ATOM   3512  H02 WTR   687      15.459 -20.822  -0.565
TER   
ATOM   3513  O00 WTR   688      11.640 -24.611  -5.856
ATOM   3514  H01 WTR   688      11.797 -25.520  -5.598
ATOM   3515  H02 WTR   688      11.322 -24.670  -6.757
TER   
ATOM   3516  O00 WTR   689      14.938 -18.751   8.193
ATOM   3517  H01 WTR   689      14.707 -18.072   7.559
ATOM   3518  H02 WTR   689      15.578 -19.297   7.736
TER   
ATOM   3519  O00 WTR   690      15.472 -21.141  -6.503
ATOM   3520  H01 WTR   690      14.809 -20.604  -6.070
ATOM   3521  H02 WTR   690      15.980 -20.521  -7.026
TER   
ATOM   3522  O00 WTR   691      12.135 -22.679  13.518
ATOM   3523  H01 WTR   691      12.646 -22.763  12.712
ATOM   3524  H02 WTR   691      12.545 -21.951  13.986
TER   
ATOM   3525  O00 WTR   692      15.189 -22.438   6.418
ATOM   3526  H01 WTR   692      14.310 -22.267   6.757
ATOM   3527  H02 WTR   692      15.046 -22.979   5.641
TER   
ATOM   3528  O00 WTR   693       7.224 -19.983  -0.807
ATOM   3529  H01 WTR   693       7.094 -20.285  -1.706
ATOM   3530  H02 WTR   693       6.822 -19.114  -0.785
TER   
ATOM   3531  O00 WTR   694      10.935 -28.407  -7.508
ATOM   3532  H01 WTR   694      10.234 -27.968  -7.991
ATOM   3533  H02 WTR   694      11.456 -28.841  -8.183
TER   
ATOM   3534  O00 WTR   695      15.995 -18.292  -8.220
ATOM   3535  H01 WTR   695      16.720 -18.262  -7.597
ATOM   3536  H02 WTR   695      15.283 -17.825  -7.783
TER   
ATOM   3537  O00 WTR   696      18.970  -8.993  12.478
ATOM   3538  H01 WTR   696      19.815  -8.675  12.161
ATOM   3539  H02 WTR   696      18.772  -8.438  13.232
TER   
ATOM   3540  O00 WTR   697      15.441 -15.372  16.304
ATOM   3541  H01 WTR   697      16.329 -15.079  16.508
ATOM   3542  H02 WTR   697      14.969 -15.302  17.134
TER   
ATOM   3543  O00 WTR   698      18.765 -20.156   2.134
ATOM   3544  H01 WTR   698      18.027 -19.584   2.343
ATOM   3545  H02 WTR   698      18.985 -20.578   2.965
TER   
ATOM   3546  O00 WTR   699      15.797 -17.167  10.135
ATOM   3547  H01 WTR   699      15.361 -17.700   9.470
ATOM   3548  H02 WTR   699      15.519 -17.548  10.968
TER   
ATOM   3549  O00 WTR   700      13.059 -20.265  -8.580
ATOM   3550  H01 WTR   700      12.615 -19.647  -7.999
ATOM   3551  H02 WTR   700      13.176 -21.052  -8.047
TER   
ATOM   3552  O00 WTR   701      10.940 -20.664  -5.622
ATOM   3553  H01 WTR   701      10.751 -21.328  -6.286
ATOM   3554  H02 WTR   701      11.076 -21.163  -4.816
TER   
ATOM   3555  O00 WTR   702      13.481 -25.096   2.136
ATOM   3556  H01 WTR   702      14.262 -25.608   1.924
ATOM   3557  H02 WTR   702      13.595 -24.275   1.658
TER   
ATOM   3558  O00 WTR   703      18.764 -18.840   4.929
ATOM   3559  H01 WTR   703      18.537 -18.435   4.092
ATOM   3560  H02 WTR   703      19.008 -18.106   5.493
TER   
ATOM   3561  O00 WTR   704      17.689 -18.006  -6.173
ATOM   3562  H01 WTR   704      18.574 -17.645  -6.137
ATOM   3563  H02 WTR   704      17.196 -17.498  -5.528
TER   
ATOM   3564  O00 WTR   705      10.907 -15.705 -10.287
ATOM   3565  H01 WTR   705      11.368 -15.122 -10.890
ATOM   3566  H02 WTR   705      10.254 -16.146 -10.831
TER   
ATOM   3567  O00 WTR   706      14.453 -22.268 -11.055
ATOM   3568  H01 WTR   706      14.977 -21.526 -10.754
ATOM   3569  H02 WTR   706      15.040 -23.021 -10.984
TER   
ATOM   3570  O00 WTR   707       6.202 -24.208  -9.399
ATOM   3571  H01 WTR   707       6.832 -24.044  -8.697
ATOM   3572  H02 WTR   707       6.422 -23.566 -10.074
TER   
ATOM   3573  O00 WTR   708       0.164 -20.041  -8.064
ATOM   3574  H01 WTR   708      -0.084 -19.506  -8.817
ATOM   3575  H02 WTR   708      -0.556 -19.930  -7.443
TER   
ATOM   3576  O00 WTR   709      12.183 -20.871 -11.373
ATOM   3577  H01 WTR   709      12.020 -20.553 -10.485
ATOM   3578  H02 WTR   709      13.003 -21.361 -11.306
TER   
ATOM   3579  O00 WTR   710      14.614 -18.562  -3.131
ATOM   3580  H01 WTR   710      13.788 -18.337  -2.704
ATOM   3581  H02 WTR   710      14.952 -19.301  -2.626
TER   
ATOM   3582  O00 WTR   711      11.923 -15.482   5.462
ATOM   3583  H01 WTR   711      12.434 -15.449   4.654
ATOM   3584  H02 WTR   711      11.344 -16.236   5.349
TER   
ATOM   3585  O00 WTR   712      10.524 -27.224  -4.947
ATOM   3586  H01 WTR   712      10.790 -27.842  -5.628
ATOM   3587  H02 WTR   712       9.730 -26.815  -5.291
TER   
ATOM   3588  O00 WTR   713      12.822 -20.557  -1.989
ATOM   3589  H01 WTR   713      12.558 -21.136  -2.704
ATOM   3590  H02 WTR   713      12.014 -20.115  -1.727
TER   
ATOM   3591  O00 WTR   714      16.591 -22.471  -8.915
ATOM   3592  H01 WTR   714      16.072 -22.263  -8.138
ATOM   3593  H02 WTR   714      16.371 -21.782  -9.542
TER   
ATOM   3594  O00 WTR   715      17.365 -24.596 -10.679
ATOM   3595  H01 WTR   715      18.179 -24.588 -11.183
ATOM   3596  H02 WTR   715      17.481 -23.907 -10.025
TER   
ATOM   3597  O00 WTR   716      16.093 -20.195 -10.420
ATOM   3598  H01 WTR   716      15.846 -19.583 -11.113
ATOM   3599  H02 WTR   716      15.967 -19.703  -9.609
TER   
ATOM   3600  O00 WTR   717       8.914 -21.637 -14.253
ATOM   3601  H01 WTR   717       8.928 -20.885 -14.846
ATOM   3602  H02 WTR   717       7.996 -21.904 -14.226
TER   
ATOM   3603  O00 WTR   718      12.148 -24.121  -9.545
ATOM   3604  H01 WTR   718      12.450 -23.526  -8.860
ATOM   3605  H02 WTR   718      12.502 -23.754 -10.355
TER   
ATOM   3606  O00 WTR   719      -8.733 -20.072   7.500
ATOM   3607  H01 WTR   719      -8.716 -19.840   8.429
ATOM   3608  H02 WTR   719      -8.630 -21.024   7.489
TER   
ATOM   3609  O00 WTR   720      -4.179  -6.885 -18.470
ATOM   3610  H01 WTR   720      -3.921  -5.999 -18.725
ATOM   3611  H02 WTR   720      -5.077  -6.974 -18.788
TER   
ATOM   3612  O00 WTR   721     -18.539  -9.249   4.490
ATOM   3613  H01 WTR   721     -17.758  -9.100   5.022
ATOM   3614  H02 WTR   721     -18.778  -8.380   4.166
TER   
ATOM   3615  O00 WTR   722      -8.847  -6.999   0.121
ATOM   3616  H01 WTR   722      -8.475  -7.690  -0.426
ATOM   3617  H02 WTR   722      -8.880  -7.380   0.999
TER   
ATOM   3618  O00 WTR   723     -11.760 -13.837  -6.845
ATOM   3619  H01 WTR   723     -10.866 -13.521  -6.715
ATOM   3620  H02 WTR   723     -11.717 -14.772  -6.645
TER   
ATOM   3621  O00 WTR   724     -20.946 -11.902   7.158
ATOM   3622  H01 WTR   724     -20.198 -12.015   6.572
ATOM   3623  H02 WTR   724     -21.049 -10.953   7.236
TER   
ATOM   3624  O00 WTR   725     -15.824  -5.284   7.962
ATOM   3625  H01 WTR   725     -15.302  -5.609   8.696
ATOM   3626  H02 WTR   725     -15.361  -5.593   7.183
TER   
ATOM   3627  O00 WTR   726     -13.372 -23.556   1.214
ATOM   3628  H01 WTR   726     -13.337 -22.765   1.752
ATOM   3629  H02 WTR   726     -13.198 -23.248   0.324
TER   
ATOM   3630  O00 WTR   727     -12.576  -7.272   7.499
ATOM   3631  H01 WTR   727     -11.847  -7.311   6.879
ATOM   3632  H02 WTR   727     -13.186  -7.943   7.194
TER   
ATOM   3633  O00 WTR   728     -21.828 -13.040   4.599
ATOM   3634  H01 WTR   728     -22.033 -13.277   5.504
ATOM   3635  H02 WTR   728     -21.917 -13.858   4.110
TER   
ATOM   3636  O00 WTR   729     -13.761 -10.982   0.615
ATOM   3637  H01 WTR   729     -13.332 -10.442   1.279
ATOM   3638  H02 WTR   729     -13.041 -11.395   0.139
TER   
ATOM   3639  O00 WTR   730     -19.813  -7.634   7.748
ATOM   3640  H01 WTR   730     -18.992  -8.080   7.539
ATOM   3641  H02 WTR   730     -20.493  -8.201   7.384
TER   
ATOM   3642  O00 WTR   731     -12.795 -24.498   9.393
ATOM   3643  H01 WTR   731     -12.957 -24.532  10.336
ATOM   3644  H02 WTR   731     -11.844 -24.562   9.310
TER   
ATOM   3645  O00 WTR   732     -22.284  -9.201   6.574
ATOM   3646  H01 WTR   732     -22.759  -8.370   6.606
ATOM   3647  H02 WTR   732     -22.561  -9.604   5.751
TER   
ATOM   3648  O00 WTR   733      -9.992  -7.967   3.046
ATOM   3649  H01 WTR   733      -9.359  -8.513   3.513
ATOM   3650  H02 WTR   733     -10.662  -8.580   2.745
TER   
ATOM   3651  O00 WTR   734     -14.102  -9.182   6.457
ATOM   3652  H01 WTR   734     -13.734  -9.837   7.050
ATOM   3653  H02 WTR   734     -15.028  -9.135   6.697
TER   
ATOM   3654  O00 WTR   735     -20.924 -12.119   9.892
ATOM   3655  H01 WTR   735     -20.946 -12.470   9.002
ATOM   3656  H02 WTR   735     -21.160 -11.197   9.792
TER   
ATOM   3657  O00 WTR   736     -14.880 -19.379   3.604
ATOM   3658  H01 WTR   736     -15.689 -19.531   4.093
ATOM   3659  H02 WTR   736     -14.535 -18.560   3.960
TER   
ATOM   3660  O00 WTR   737     -17.357 -12.276   9.965
ATOM   3661  H01 WTR   737     -17.101 -13.197   9.907
ATOM   3662  H02 WTR   737     -18.028 -12.256  10.647
TER   
ATOM   3663  O00 WTR   738     -10.255 -22.712   7.474
ATOM   3664  H01 WTR   738     -11.056 -22.577   7.979
ATOM   3665  H02 WTR   738     -10.560 -22.943   6.596
TER   
ATOM   3666  O00 WTR   739     -19.051 -19.127   7.157
ATOM   3667  H01 WTR   739     -18.220 -18.773   6.838
ATOM   3668  H02 WTR   739     -19.364 -18.474   7.784
TER   
ATOM   3669  O00 WTR   740     -17.367 -11.229  14.213
ATOM   3670  H01 WTR   740     -18.196 -11.441  13.785
ATOM   3671  H02 WTR   740     -16.708 -11.339  13.528
TER   
ATOM   3672  O00 WTR   741     -23.666  -6.317   6.470
ATOM   3673  H01 WTR   741     -23.123  -5.538   6.346
ATOM   3674  H02 WTR   741     -23.617  -6.779   5.633
TER   
ATOM   3675  O00 WTR   742     -13.315  -5.698   2.789
ATOM   3676  H01 WTR   742     -13.408  -5.633   3.739
ATOM   3677  H02 WTR   742     -12.416  -5.417   2.616
TER   
ATOM   3678  O00 WTR   743     -18.175 -14.803 -10.761
ATOM   3679  H01 WTR   743     -18.794 -14.722 -10.035
ATOM   3680  H02 WTR   743     -18.182 -15.735 -10.979
TER   
ATOM   3681  O00 WTR   744     -14.833 -15.835  14.992
ATOM   3682  H01 WTR   744     -15.630 -16.129  15.434
ATOM   3683  H02 WTR   744     -14.120 -16.205  15.512
TER   
ATOM   3684  O00 WTR   745     -16.903 -16.696   5.216
ATOM   3685  H01 WTR   745     -17.132 -15.778   5.067
ATOM   3686  H02 WTR   745     -16.929 -17.094   4.346
TER   
ATOM   3687  O00 WTR   746     -18.585 -14.523  -4.953
ATOM   3688  H01 WTR   746     -17.890 -14.647  -5.600
ATOM   3689  H02 WTR   746     -18.123 -14.289  -4.148
TER   
ATOM   3690  O00 WTR   747      -7.049 -10.008   1.908
ATOM   3691  H01 WTR   747      -6.700 -10.172   1.032
ATOM   3692  H02 WTR   747      -6.519 -10.558   2.485
TER   
ATOM   3693  O00 WTR   748     -22.282  -4.603  10.771
ATOM   3694  H01 WTR   748     -22.603  -5.125  11.507
ATOM   3695  H02 WTR   748     -21.838  -3.861  11.181
TER   
ATOM   3696  O00 WTR   749     -16.489  -8.411   7.356
ATOM   3697  H01 WTR   749     -16.595  -8.567   8.295
ATOM   3698  H02 WTR   749     -16.586  -7.464   7.258
TER   
ATOM   3699  O00 WTR   750     -15.383 -21.124   9.466
ATOM   3700  H01 WTR   750     -15.484 -20.698   8.614
ATOM   3701  H02 WTR   750     -16.020 -20.687  10.030
TER   
ATOM   3702  O00 WTR   751     -13.760 -14.851  18.488
ATOM   3703  H01 WTR   751     -13.226 -14.870  19.282
ATOM   3704  H02 WTR   751     -13.217 -15.274  17.823
TER   
ATOM   3705  O00 WTR   752     -13.620  -9.399   9.512
ATOM   3706  H01 WTR   752     -13.598  -9.655  10.434
ATOM   3707  H02 WTR   752     -13.949  -8.500   9.520
TER   
ATOM   3708  O00 WTR   753     -11.130 -16.253 -15.482
ATOM   3709  H01 WTR   753     -11.286 -17.062 -15.970
ATOM   3710  H02 WTR   753     -11.836 -15.668 -15.754
TER   
ATOM   3711  O00 WTR   754     -11.458  -9.833   1.856
ATOM   3712  H01 WTR   754     -10.709 -10.032   1.294
ATOM   3713  H02 WTR   754     -11.367 -10.432   2.597
TER   
ATOM   3714  O00 WTR   755     -16.527  -6.289   4.755
ATOM   3715  H01 WTR   755     -16.581  -6.373   3.803
ATOM   3716  H02 WTR   755     -15.641  -5.965   4.918
TER   
ATOM   3717  O00 WTR   756     -17.411   2.130   7.561
ATOM   3718  H01 WTR   756     -17.692   2.855   7.003
ATOM   3719  H02 WTR   756     -16.952   2.550   8.288
TER   
ATOM   3720  O00 WTR   757     -18.891 -11.774   5.422
ATOM   3721  H01 WTR   757     -19.614 -12.114   4.895
ATOM   3722  H02 WTR   757     -18.644 -10.956   4.992
TER   
ATOM   3723  O00 WTR   758     -11.450 -10.537   8.526
ATOM   3724  H01 WTR   758     -12.208 -10.139   8.954
ATOM   3725  H02 WTR   758     -11.812 -11.268   8.025
TER   
ATOM   3726  O00 WTR   759     -23.706  -7.644   3.939
ATOM   3727  H01 WTR   759     -23.653  -7.137   3.128
ATOM   3728  H02 WTR   759     -24.353  -8.325   3.754
TER   
ATOM   3729  O00 WTR   760     -14.473 -14.343   7.102
ATOM   3730  H01 WTR   760     -15.219 -13.764   7.260
ATOM   3731  H02 WTR   760     -14.764 -15.200   7.415
TER   
ATOM   3732  O00 WTR   761     -22.381 -15.278   3.114
ATOM   3733  H01 WTR   761     -21.442 -15.418   2.989
ATOM   3734  H02 WTR   761     -22.763 -16.155   3.068
TER   
ATOM   3735  O00 WTR   762     -22.987  -5.869   1.804
ATOM   3736  H01 WTR   762     -23.225  -5.448   0.978
ATOM   3737  H02 WTR   762     -22.659  -5.155   2.351
TER   
ATOM   3738  O00 WTR   763      -6.761  -9.457   7.151
ATOM   3739  H01 WTR   763      -7.250  -9.191   6.373
ATOM   3740  H02 WTR   763      -5.843  -9.426   6.882
TER   
ATOM   3741  O00 WTR   764     -16.296 -14.882   9.754
ATOM   3742  H01 WTR   764     -15.714 -15.579   9.453
ATOM   3743  H02 WTR   764     -16.135 -14.824  10.696
TER   
ATOM   3744  O00 WTR   765     -19.739 -15.676   2.805
ATOM   3745  H01 WTR   765     -19.343 -16.545   2.745
ATOM   3746  H02 WTR   765     -19.165 -15.191   3.397
TER   
ATOM   3747  O00 WTR   766     -18.510  -3.941   5.058
ATOM   3748  H01 WTR   766     -19.350  -4.262   5.387
ATOM   3749  H02 WTR   766     -17.977  -4.729   4.953
TER   
ATOM   3750  O00 WTR   767     -16.411 -14.879  12.712
ATOM   3751  H01 WTR   767     -15.938 -15.697  12.865
ATOM   3752  H02 WTR   767     -15.951 -14.232  13.246
TER   
ATOM   3753  O00 WTR   768     -12.689  -4.127   8.536
ATOM   3754  H01 WTR   768     -11.978  -3.531   8.298
ATOM   3755  H02 WTR   768     -12.280  -4.992   8.554
TER   
ATOM   3756  O00 WTR   769     -12.280 -13.693   1.598
ATOM   3757  H01 WTR   769     -12.210 -13.532   0.657
ATOM   3758  H02 WTR   769     -12.128 -14.634   1.692
TER   
ATOM   3759  O00 WTR   770     -18.372 -11.435  -6.696
ATOM   3760  H01 WTR   770     -18.329 -10.479  -6.721
ATOM   3761  H02 WTR   770     -19.271 -11.628  -6.429
TER   
ATOM   3762  O00 WTR   771     -18.605  -5.306  15.143
ATOM   3763  H01 WTR   771     -17.983  -5.731  14.552
ATOM   3764  H02 WTR   771     -18.094  -5.109  15.928
TER   
ATOM   3765  O00 WTR   772     -18.079  -5.592  -3.801
ATOM   3766  H01 WTR   772     -17.749  -6.490  -3.826
ATOM   3767  H02 WTR   772     -18.957  -5.670  -3.429
TER   
ATOM   3768  O00 WTR   773     -23.936  -3.320   8.177
ATOM   3769  H01 WTR   773     -24.457  -3.925   7.649
ATOM   3770  H02 WTR   773     -23.553  -3.868   8.862
TER   
ATOM   3771  O00 WTR   774     -15.968   7.783  12.485
ATOM   3772  H01 WTR   774     -16.439   6.957  12.594
ATOM   3773  H02 WTR   774     -16.621   8.459  12.667
TER   
ATOM   3774  O00 WTR   775     -17.746  -3.003   7.341
ATOM   3775  H01 WTR   775     -17.929  -3.633   8.038
ATOM   3776  H02 WTR   775     -18.118  -3.401   6.554
TER   
ATOM   3777  O00 WTR   776     -18.512 -17.627  13.718
ATOM   3778  H01 WTR   776     -17.702 -17.451  14.198
ATOM   3779  H02 WTR   776     -19.021 -16.821  13.802
TER   
ATOM   3780  O00 WTR   777     -15.228   0.907   0.652
ATOM   3781  H01 WTR   777     -15.204   1.030  -0.297
ATOM   3782  H02 WTR   777     -14.647   0.163   0.812
TER   
ATOM   3783  O00 WTR   778     -20.257  -2.702  11.712
ATOM   3784  H01 WTR   778     -20.157  -1.759  11.580
ATOM   3785  H02 WTR   778     -19.510  -3.089  11.255
TER   
ATOM   3786  O00 WTR   779     -14.972   1.080   5.779
ATOM   3787  H01 WTR   779     -15.712   0.533   5.515
ATOM   3788  H02 WTR   779     -15.375   1.863   6.155
TER   
ATOM   3789  O00 WTR   780     -11.388  -4.662  17.511
ATOM   3790  H01 WTR   780     -11.780  -4.819  16.652
ATOM   3791  H02 WTR   780     -10.762  -5.378  17.622
TER   
ATOM   3792  O00 WTR   781     -14.033  -2.826   5.638
ATOM   3793  H01 WTR   781     -14.354  -2.659   6.525
ATOM   3794  H02 WTR   781     -14.497  -2.192   5.091
TER   
ATOM   3795  O00 WTR   782     -10.691  -7.384   5.598
ATOM   3796  H01 WTR   782     -10.183  -6.576   5.669
ATOM   3797  H02 WTR   782     -10.631  -7.625   4.673
TER   
ATOM   3798  O00 WTR   783     -18.911  -8.660  -6.365
ATOM   3799  H01 WTR   783     -18.144  -8.163  -6.648
ATOM   3800  H02 WTR   783     -19.652  -8.082  -6.548
TER   
ATOM   3801  O00 WTR   784     -11.633  -2.024  13.668
ATOM   3802  H01 WTR   784     -12.066  -2.870  13.777
ATOM   3803  H02 WTR   784     -12.340  -1.382  13.731
TER   
ATOM   3804  O00 WTR   785     -15.202  -1.108   3.672
ATOM   3805  H01 WTR   785     -14.450  -0.948   3.101
ATOM   3806  H02 WTR   785     -15.946  -1.177   3.074
TER   
ATOM   3807  O00 WTR   786     -16.751 -17.679  -0.630
ATOM   3808  H01 WTR   786     -17.685 -17.869  -0.542
ATOM   3809  H02 WTR   786     -16.326 -18.275  -0.013
TER   
ATOM   3810  O00 WTR   787     -17.901   2.091  -4.197
ATOM   3811  H01 WTR   787     -18.377   2.261  -5.010
ATOM   3812  H02 WTR   787     -18.007   2.893  -3.685
TER   
ATOM   3813  O00 WTR   788     -14.657  -6.361  10.201
ATOM   3814  H01 WTR   788     -15.072  -6.498  11.053
ATOM   3815  H02 WTR   788     -13.720  -6.335  10.392
TER   
ATOM   3816  O00 WTR   789     -15.181  -2.544   8.315
ATOM   3817  H01 WTR   789     -14.941  -3.460   8.453
ATOM   3818  H02 WTR   789     -16.129  -2.561   8.187
TER   
ATOM   3819  O00 WTR   790     -21.906   1.526   4.998
ATOM   3820  H01 WTR   790     -21.832   0.911   5.728
ATOM   3821  H02 WTR   790     -21.850   2.390   5.406
TER   
ATOM   3822  O00 WTR   791     -21.510  -8.931   9.858
ATOM   3823  H01 WTR   791     -21.669  -8.252  10.514
ATOM   3824  H02 WTR   791     -20.679  -8.684   9.453
TER   
ATOM   3825  O00 WTR   792     -20.494  -7.406   4.429
ATOM   3826  H01 WTR   792     -20.878  -7.367   3.553
ATOM   3827  H02 WTR   792     -20.901  -8.170   4.836
TER   
ATOM   3828  O00 WTR   793     -21.547  -2.312   7.432
ATOM   3829  H01 WTR   793     -22.462  -2.548   7.587
ATOM   3830  H02 WTR   793     -21.166  -3.087   7.020
TER   
ATOM   3831  O00 WTR   794      -5.539  -8.668  12.942
ATOM   3832  H01 WTR   794      -5.637  -9.582  12.674
ATOM   3833  H02 WTR   794      -5.337  -8.200  12.131
TER   
ATOM   3834  O00 WTR   795     -14.182  -5.639   5.785
ATOM   3835  H01 WTR   795     -13.787  -6.186   6.464
ATOM   3836  H02 WTR   795     -13.735  -4.796   5.866
TER   
ATOM   3837  O00 WTR   796     -12.078  -4.736  13.963
ATOM   3838  H01 WTR   796     -11.181  -4.701  14.298
ATOM   3839  H02 WTR   796     -12.029  -5.320  13.207
TER   
ATOM   3840  O00 WTR   797     -16.400   3.937   5.114
ATOM   3841  H01 WTR   797     -15.912   4.697   4.797
ATOM   3842  H02 WTR   797     -17.160   4.310   5.561
TER   
ATOM   3843  O00 WTR   798     -14.694   2.317  15.137
ATOM   3844  H01 WTR   798     -14.145   1.537  15.060
ATOM   3845  H02 WTR   798     -15.163   2.363  14.304
TER   
ATOM   3846  O00 WTR   799     -17.957  -0.258   6.345
ATOM   3847  H01 WTR   799     -17.733   0.551   6.804
ATOM   3848  H02 WTR   799     -17.700  -0.955   6.948
TER   
ATOM   3849  O00 WTR   800     -12.891   6.740  12.851
ATOM   3850  H01 WTR   800     -13.696   7.101  12.479
ATOM   3851  H02 WTR   800     -12.336   6.560  12.093
TER   
ATOM   3852  O00 WTR   801     -22.051  -1.184  -5.906
ATOM   3853  H01 WTR   801     -21.168  -1.552  -5.910
ATOM   3854  H02 WTR   801     -22.563  -1.793  -5.374
TER   
ATOM   3855  O00 WTR   802     -15.845  -4.256   2.145
ATOM   3856  H01 WTR   802     -16.414  -3.492   2.245
ATOM   3857  H02 WTR   802     -14.971  -3.934   2.367
TER   
ATOM   3858  O00 WTR   803     -18.507   4.773   6.691
ATOM   3859  H01 WTR   803     -19.293   5.102   7.128
ATOM   3860  H02 WTR   803     -17.981   5.555   6.523
TER   
ATOM   3861  O00 WTR   804     -20.536  -4.735  13.504
ATOM   3862  H01 WTR   804     -19.924  -4.746  14.239
ATOM   3863  H02 WTR   804     -20.324  -3.934  13.026
TER   
ATOM   3864  O00 WTR   805     -17.549  -1.339  11.066
ATOM   3865  H01 WTR   805     -17.984  -0.914  10.328
ATOM   3866  H02 WTR   805     -17.435  -0.642  11.712
TER   
ATOM   3867  O00 WTR   806     -20.274  -6.297  11.423
ATOM   3868  H01 WTR   806     -20.650  -5.561  10.940
ATOM   3869  H02 WTR   806     -20.383  -6.060  12.344
TER   
ATOM   3870  O00 WTR   807     -20.611  -5.201   6.230
ATOM   3871  H01 WTR   807     -20.630  -5.460   7.151
ATOM   3872  H02 WTR   807     -20.443  -6.015   5.755
TER   
ATOM   3873  O00 WTR   808     -12.355   1.887   9.450
ATOM   3874  H01 WTR   808     -12.648   1.396   8.682
ATOM   3875  H02 WTR   808     -12.328   1.239  10.153
TER   
ATOM   3876  O00 WTR   809     -19.161  -1.379   4.107
ATOM   3877  H01 WTR   809     -18.623  -0.881   4.723
ATOM   3878  H02 WTR   809     -19.170  -2.268   4.462
TER   
ATOM   3879  O00 WTR   810     -17.310   0.581  13.343
ATOM   3880  H01 WTR   810     -17.713   1.075  14.057
ATOM   3881  H02 WTR   810     -16.850  -0.137  13.778
TER   
ATOM   3882  O00 WTR   811     -20.346   0.050   7.052
ATOM   3883  H01 WTR   811     -19.440  -0.165   6.828
ATOM   3884  H02 WTR   811     -20.778  -0.799   7.144
TER   
ATOM   3885  O00 WTR   812     -16.126  -8.508  12.806
ATOM   3886  H01 WTR   812     -16.240  -7.841  13.483
ATOM   3887  H02 WTR   812     -16.362  -9.330  13.237
TER   
ATOM   3888  O00 WTR   813     -16.257   4.240  15.380
ATOM   3889  H01 WTR   813     -16.161   4.868  16.095
ATOM   3890  H02 WTR   813     -15.640   3.539  15.591
TER   
ATOM   3891  O00 WTR   814     -11.925 -17.270   7.752
ATOM   3892  H01 WTR   814     -11.432 -16.820   7.066
ATOM   3893  H02 WTR   814     -11.428 -17.103   8.553
TER   
ATOM   3894  O00 WTR   815      -7.489 -20.238 -12.482
ATOM   3895  H01 WTR   815      -7.314 -21.074 -12.912
ATOM   3896  H02 WTR   815      -8.408 -20.055 -12.678
TER   
ATOM   3897  O00 WTR   816     -16.548 -23.746  -1.699
ATOM   3898  H01 WTR   816     -16.602 -24.625  -2.073
ATOM   3899  H02 WTR   816     -15.721 -23.395  -2.031
TER   
ATOM   3900  O00 WTR   817     -17.167 -11.930  -4.261
ATOM   3901  H01 WTR   817     -17.506 -11.822  -5.150
ATOM   3902  H02 WTR   817     -16.428 -11.323  -4.211
TER   
ATOM   3903  O00 WTR   818     -19.246 -11.481  -0.855
ATOM   3904  H01 WTR   818     -18.381 -11.251  -0.516
ATOM   3905  H02 WTR   818     -19.375 -12.391  -0.585
TER   
ATOM   3906  O00 WTR   819     -17.460 -11.615  -9.288
ATOM   3907  H01 WTR   819     -17.600 -11.344  -8.381
ATOM   3908  H02 WTR   819     -18.035 -12.373  -9.403
TER   
ATOM   3909  O00 WTR   820     -15.315 -14.376   2.696
ATOM   3910  H01 WTR   820     -14.563 -14.651   2.172
ATOM   3911  H02 WTR   820     -15.048 -13.542   3.082
TER   
ATOM   3912  O00 WTR   821     -19.527 -17.445  -0.277
ATOM   3913  H01 WTR   821     -20.351 -17.510  -0.760
ATOM   3914  H02 WTR   821     -19.413 -16.508  -0.119
TER   
ATOM   3915  O00 WTR   822     -11.083 -18.463 -18.064
ATOM   3916  H01 WTR   822     -11.157 -18.604 -19.008
ATOM   3917  H02 WTR   822     -11.122 -19.341 -17.686
TER   
ATOM   3918  O00 WTR   823     -15.878 -17.256  -7.131
ATOM   3919  H01 WTR   823     -15.711 -17.158  -6.194
ATOM   3920  H02 WTR   823     -15.413 -18.055  -7.376
TER   
ATOM   3921  O00 WTR   824     -15.596 -14.265 -11.299
ATOM   3922  H01 WTR   824     -15.076 -14.585 -10.562
ATOM   3923  H02 WTR   824     -16.486 -14.196 -10.953
TER   
ATOM   3924  O00 WTR   825     -19.108 -18.266   2.584
ATOM   3925  H01 WTR   825     -19.385 -18.258   1.668
ATOM   3926  H02 WTR   825     -18.600 -19.072   2.675
TER   
ATOM   3927  O00 WTR   826     -14.558 -10.481  -7.711
ATOM   3928  H01 WTR   826     -14.447 -10.007  -6.887
ATOM   3929  H02 WTR   826     -14.589  -9.796  -8.379
TER   
ATOM   3930  O00 WTR   827     -19.387 -13.747  -8.376
ATOM   3931  H01 WTR   827     -19.787 -13.298  -7.631
ATOM   3932  H02 WTR   827     -18.520 -14.006  -8.063
TER   
ATOM   3933  O00 WTR   828      -8.779 -13.890  -5.920
ATOM   3934  H01 WTR   828      -8.520 -14.095  -5.022
ATOM   3935  H02 WTR   828      -8.156 -13.221  -6.203
TER   
ATOM   3936  O00 WTR   829     -14.924 -15.681 -20.775
ATOM   3937  H01 WTR   829     -14.184 -16.042 -21.263
ATOM   3938  H02 WTR   829     -15.301 -16.434 -20.319
TER   
ATOM   3939  O00 WTR   830     -11.826 -12.395  -0.721
ATOM   3940  H01 WTR   830     -11.137 -11.731  -0.694
ATOM   3941  H02 WTR   830     -11.747 -12.788  -1.590
TER   
ATOM   3942  O00 WTR   831     -16.090 -16.267 -13.502
ATOM   3943  H01 WTR   831     -15.477 -16.786 -12.981
ATOM   3944  H02 WTR   831     -15.907 -15.361 -13.254
TER   
ATOM   3945  O00 WTR   832     -14.501 -16.068  -0.473
ATOM   3946  H01 WTR   832     -15.280 -16.622  -0.422
ATOM   3947  H02 WTR   832     -14.687 -15.458  -1.187
TER   
ATOM   3948  O00 WTR   833     -21.920  -1.434   0.428
ATOM   3949  H01 WTR   833     -21.360  -1.211  -0.315
ATOM   3950  H02 WTR   833     -21.569  -0.921   1.156
TER   
ATOM   3951  O00 WTR   834     -15.038 -11.472  12.434
ATOM   3952  H01 WTR   834     -14.561 -12.042  13.038
ATOM   3953  H02 WTR   834     -14.849 -11.829  11.566
TER   
ATOM   3954  O00 WTR   835     -17.646  -6.022 -12.649
ATOM   3955  H01 WTR   835     -17.784  -5.363 -13.330
ATOM   3956  H02 WTR   835     -18.124  -5.687 -11.890
TER   
ATOM   3957  O00 WTR   836     -12.545 -19.662  -5.539
ATOM   3958  H01 WTR   836     -11.747 -19.316  -5.140
ATOM   3959  H02 WTR   836     -12.628 -20.547  -5.183
TER   
ATOM   3960  O00 WTR   837     -22.835  -4.178  -0.445
ATOM   3961  H01 WTR   837     -22.851  -3.369   0.066
ATOM   3962  H02 WTR   837     -22.000  -4.151  -0.912
TER   
ATOM   3963  O00 WTR   838     -12.219 -12.508  -9.201
ATOM   3964  H01 WTR   838     -13.054 -12.044  -9.134
ATOM   3965  H02 WTR   838     -12.235 -13.135  -8.478
TER   
ATOM   3966  O00 WTR   839     -10.490 -24.827  -7.967
ATOM   3967  H01 WTR   839     -11.365 -24.740  -8.345
ATOM   3968  H02 WTR   839     -10.645 -24.973  -7.034
TER   
ATOM   3969  O00 WTR   840     -12.738 -17.554  -2.231
ATOM   3970  H01 WTR   840     -13.158 -17.746  -3.070
ATOM   3971  H02 WTR   840     -13.393 -17.053  -1.745
TER   
ATOM   3972  O00 WTR   841     -20.533 -12.693  -5.794
ATOM   3973  H01 WTR   841     -19.800 -13.232  -5.495
ATOM   3974  H02 WTR   841     -21.313 -13.179  -5.525
TER   
ATOM   3975  O00 WTR   842     -11.176  -9.259  -5.094
ATOM   3976  H01 WTR   842     -10.361  -9.283  -5.597
ATOM   3977  H02 WTR   842     -10.981  -8.691  -4.349
TER   
ATOM   3978  O00 WTR   843      -9.992  -6.057  -9.230
ATOM   3979  H01 WTR   843     -10.611  -6.745  -8.986
ATOM   3980  H02 WTR   843     -10.435  -5.242  -8.996
TER   
ATOM   3981  O00 WTR   844     -16.161  -9.581   2.219
ATOM   3982  H01 WTR   844     -16.218  -8.713   1.819
ATOM   3983  H02 WTR   844     -17.072  -9.849   2.340
TER   
ATOM   3984  O00 WTR   845     -14.966 -11.629 -10.544
ATOM   3985  H01 WTR   845     -15.327 -12.494 -10.737
ATOM   3986  H02 WTR   845     -15.502 -11.301  -9.821
TER   
ATOM   3987  O00 WTR   846     -20.455  -3.364   1.894
ATOM   3988  H01 WTR   846     -20.210  -2.826   2.648
ATOM   3989  H02 WTR   846     -21.188  -2.896   1.494
TER   
ATOM   3990  O00 WTR   847     -11.807 -17.266  -9.092
ATOM   3991  H01 WTR   847     -11.516 -18.130  -9.386
ATOM   3992  H02 WTR   847     -11.430 -16.657  -9.727
TER   
ATOM   3993  O00 WTR   848     -12.342  -7.565 -11.670
ATOM   3994  H01 WTR   848     -13.262  -7.388 -11.867
ATOM   3995  H02 WTR   848     -12.169  -8.412 -12.080
TER   
ATOM   3996  O00 WTR   849     -21.904 -18.211   3.735
ATOM   3997  H01 WTR   849     -21.013 -18.536   3.602
ATOM   3998  H02 WTR   849     -21.888 -17.817   4.608
TER   
ATOM   3999  O00 WTR   850     -13.284 -14.277 -13.146
ATOM   4000  H01 WTR   850     -13.512 -13.646 -13.830
ATOM   4001  H02 WTR   850     -14.067 -14.329 -12.598
TER   
ATOM   4002  O00 WTR   851     -22.672 -14.311   0.197
ATOM   4003  H01 WTR   851     -22.589 -14.692   1.071
ATOM   4004  H02 WTR   851     -23.612 -14.167   0.086
TER   
ATOM   4005  O00 WTR   852     -12.523  -5.043  -3.588
ATOM   4006  H01 WTR   852     -13.002  -5.328  -2.811
ATOM   4007  H02 WTR   852     -11.602  -5.176  -3.365
TER   
ATOM   4008  O00 WTR   853     -15.668  -3.954  -7.109
ATOM   4009  H01 WTR   853     -15.154  -3.552  -6.409
ATOM   4010  H02 WTR   853     -15.058  -4.553  -7.540
TER   
ATOM   4011  O00 WTR   854     -14.580 -17.858  -4.528
ATOM   4012  H01 WTR   854     -15.287 -18.406  -4.186
ATOM   4013  H02 WTR   854     -13.928 -18.480  -4.849
TER   
ATOM   4014  O00 WTR   855     -17.000 -14.664  -7.615
ATOM   4015  H01 WTR   855     -16.132 -14.281  -7.485
ATOM   4016  H02 WTR   855     -16.834 -15.600  -7.730
TER   
ATOM   4017  O00 WTR   856     -21.024 -15.491  -2.018
ATOM   4018  H01 WTR   856     -20.380 -14.784  -2.015
ATOM   4019  H02 WTR   856     -21.664 -15.237  -1.354
TER   
ATOM   4020  O00 WTR   857     -20.615  -7.237   1.644
ATOM   4021  H01 WTR   857     -19.923  -6.576   1.619
ATOM   4022  H02 WTR   857     -21.428  -6.733   1.661
TER   
ATOM   4023  O00 WTR   858     -16.364  -6.785   2.066
ATOM   4024  H01 WTR   858     -17.079  -6.776   1.429
ATOM   4025  H02 WTR   858     -16.007  -5.898   2.039
TER   
ATOM   4026  O00 WTR   859     -19.629  -2.872  -6.068
ATOM   4027  H01 WTR   859     -19.114  -3.679  -6.056
ATOM   4028  H02 WTR   859     -18.998  -2.182  -5.863
TER   
ATOM   4029  O00 WTR   860     -14.798  -7.988  -9.431
ATOM   4030  H01 WTR   860     -14.296  -7.208  -9.195
ATOM   4031  H02 WTR   860     -15.008  -7.867 -10.357
TER   
ATOM   4032  O00 WTR   861     -14.472 -13.398  -7.420
ATOM   4033  H01 WTR   861     -14.709 -12.480  -7.553
ATOM   4034  H02 WTR   861     -13.560 -13.371  -7.130
TER   
ATOM   4035  O00 WTR   862     -16.638 -11.394   0.108
ATOM   4036  H01 WTR   862     -16.157 -10.696   0.551
ATOM   4037  H02 WTR   862     -15.992 -12.089  -0.018
TER   
ATOM   4038  O00 WTR   863     -18.847  -4.370  -0.047
ATOM   4039  H01 WTR   863     -19.440  -3.986   0.598
ATOM   4040  H02 WTR   863     -17.995  -3.980   0.146
TER   
ATOM   4041  O00 WTR   864     -12.679  -6.890  -5.860
ATOM   4042  H01 WTR   864     -12.002  -7.561  -5.770
ATOM   4043  H02 WTR   864     -12.452  -6.230  -5.204
TER   
ATOM   4044  O00 WTR   865     -19.124 -14.226   0.377
ATOM   4045  H01 WTR   865     -18.201 -14.043   0.201
ATOM   4046  H02 WTR   865     -19.144 -14.495   1.295
TER   
ATOM   4047  O00 WTR   866     -18.047  -7.065  -0.060
ATOM   4048  H01 WTR   866     -18.757  -7.482  -0.547
ATOM   4049  H02 WTR   866     -18.172  -6.128  -0.207
TER   
ATOM   4050  O00 WTR   867     -15.944  -7.723  -1.673
ATOM   4051  H01 WTR   867     -16.558  -7.993  -2.355
ATOM   4052  H02 WTR   867     -16.365  -7.984  -0.854
TER   
ATOM   4053  O00 WTR   868     -22.602 -10.487   4.113
ATOM   4054  H01 WTR   868     -22.245 -11.280   4.513
ATOM   4055  H02 WTR   868     -22.629 -10.681   3.177
TER   
ATOM   4056  O00 WTR   869     -13.416  -3.062  -5.139
ATOM   4057  H01 WTR   869     -13.041  -3.775  -4.623
ATOM   4058  H02 WTR   869     -12.729  -2.830  -5.764
TER   
ATOM   4059  O00 WTR   870     -21.606   1.463  -4.859
ATOM   4060  H01 WTR   870     -21.905   0.601  -5.147
ATOM   4061  H02 WTR   870     -21.021   1.759  -5.557
TER   
ATOM   4062  O00 WTR   871     -14.267 -17.599 -11.880
ATOM   4063  H01 WTR   871     -14.541 -17.152 -11.080
ATOM   4064  H02 WTR   871     -13.384 -17.268 -12.050
TER   
ATOM   4065  O00 WTR   872     -12.211   0.542   4.627
ATOM   4066  H01 WTR   872     -11.941  -0.355   4.823
ATOM   4067  H02 WTR   872     -13.056   0.640   5.067
TER   
ATOM   4068  O00 WTR   873     -20.203 -10.019  -2.740
ATOM   4069  H01 WTR   873     -19.848 -10.703  -2.173
ATOM   4070  H02 WTR   873     -20.671 -10.495  -3.426
TER   
ATOM   4071  O00 WTR   874     -17.624   0.157 -11.438
ATOM   4072  H01 WTR   874     -18.260  -0.504 -11.166
ATOM   4073  H02 WTR   874     -17.666   0.152 -12.394
TER   
ATOM   4074  O00 WTR   875     -17.966  -5.226  -6.585
ATOM   4075  H01 WTR   875     -17.914  -5.216  -5.629
ATOM   4076  H02 WTR   875     -17.124  -4.875  -6.875
TER   
ATOM   4077  O00 WTR   876     -20.332  -1.225  -1.687
ATOM   4078  H01 WTR   876     -20.091  -0.454  -2.201
ATOM   4079  H02 WTR   876     -20.898  -1.733  -2.269
TER   
ATOM   4080  O00 WTR   877     -10.333  -1.057  -9.478
ATOM   4081  H01 WTR   877      -9.698  -1.011  -8.763
ATOM   4082  H02 WTR   877     -10.965  -0.365  -9.283
TER   
ATOM   4083  O00 WTR   878     -19.710  -3.014  -8.667
ATOM   4084  H01 WTR   878     -20.480  -2.453  -8.766
ATOM   4085  H02 WTR   878     -19.439  -2.890  -7.757
TER   
ATOM   4086  O00 WTR   879     -15.822  -1.113 -14.062
ATOM   4087  H01 WTR   879     -15.802  -1.540 -13.206
ATOM   4088  H02 WTR   879     -15.779  -1.833 -14.691
TER   
ATOM   4089  O00 WTR   880     -14.197   2.856   2.213
ATOM   4090  H01 WTR   880     -14.778   2.739   2.965
ATOM   4091  H02 WTR   880     -14.617   2.364   1.507
TER   
ATOM   4092  O00 WTR   881     -17.400  -1.053  -8.445
ATOM   4093  H01 WTR   881     -17.996  -0.362  -8.734
ATOM   4094  H02 WTR   881     -17.618  -1.188  -7.523
TER   
ATOM   4095  O00 WTR   882     -16.650   2.374  -7.385
ATOM   4096  H01 WTR   882     -16.966   3.006  -6.740
ATOM   4097  H02 WTR   882     -15.832   2.041  -7.015
TER   
ATOM   4098  O00 WTR   883      -9.147   2.682   2.803
ATOM   4099  H01 WTR   883      -9.782   3.101   3.384
ATOM   4100  H02 WTR   883      -8.296   2.983   3.120
TER   
ATOM   4101  O00 WTR   884     -21.754  -3.064  -3.873
ATOM   4102  H01 WTR   884     -21.950  -3.789  -3.279
ATOM   4103  H02 WTR   884     -20.978  -3.350  -4.353
TER   
ATOM   4104  O00 WTR   885     -19.214  -1.983 -12.100
ATOM   4105  H01 WTR   885     -19.307  -2.600 -12.826
ATOM   4106  H02 WTR   885     -19.299  -2.523 -11.314
TER   
ATOM   4107  O00 WTR   886     -14.258   1.633  -1.907
ATOM   4108  H01 WTR   886     -14.521   2.399  -1.396
ATOM   4109  H02 WTR   886     -15.083   1.230  -2.177
TER   
ATOM   4110  O00 WTR   887     -13.375  -1.959  -1.471
ATOM   4111  H01 WTR   887     -12.682  -2.560  -1.199
ATOM   4112  H02 WTR   887     -14.017  -2.516  -1.910
TER   
ATOM   4113  O00 WTR   888     -13.956   1.739  -6.987
ATOM   4114  H01 WTR   888     -13.722   1.350  -6.144
ATOM   4115  H02 WTR   888     -13.356   1.334  -7.613
TER   
ATOM   4116  O00 WTR   889     -17.370  -1.955   2.110
ATOM   4117  H01 WTR   889     -17.685  -1.380   1.412
ATOM   4118  H02 WTR   889     -17.987  -1.818   2.830
TER   
ATOM   4119  O00 WTR   890     -18.208  -0.349   0.051
ATOM   4120  H01 WTR   890     -18.287  -0.717  -0.829
ATOM   4121  H02 WTR   890     -18.021   0.579  -0.093
TER   
ATOM   4122  O00 WTR   891     -20.123   1.292  -2.638
ATOM   4123  H01 WTR   891     -20.816   1.277  -3.298
ATOM   4124  H02 WTR   891     -19.311   1.328  -3.143
TER   
ATOM   4125  O00 WTR   892     -20.450  -6.546  -7.007
ATOM   4126  H01 WTR   892     -19.595  -6.143  -7.161
ATOM   4127  H02 WTR   892     -21.081  -5.893  -7.310
TER   
ATOM   4128  O00 WTR   893     -16.613   0.386  -2.659
ATOM   4129  H01 WTR   893     -17.029   0.856  -3.382
ATOM   4130  H02 WTR   893     -16.230  -0.391  -3.067
TER   
ATOM   4131  O00 WTR   894     -18.677  -4.872 -10.362
ATOM   4132  H01 WTR   894     -17.893  -4.500  -9.957
ATOM   4133  H02 WTR   894     -19.405  -4.454  -9.903
TER   
ATOM   4134  O00 WTR   895     -16.906  -7.766  -7.915
ATOM   4135  H01 WTR   895     -17.592  -7.223  -8.303
ATOM   4136  H02 WTR   895     -16.282  -7.908  -8.627
TER   
ATOM   4137  O00 WTR   896     -18.276   6.642   2.600
ATOM   4138  H01 WTR   896     -17.867   5.874   2.203
ATOM   4139  H02 WTR   896     -17.761   6.806   3.391
TER   
ATOM   4140  O00 WTR   897     -16.049  -3.718  -2.138
ATOM   4141  H01 WTR   897     -15.353  -4.321  -1.877
ATOM   4142  H02 WTR   897     -16.643  -4.252  -2.665
TER   
ATOM   4143  O00 WTR   898     -14.869  -8.487  -5.783
ATOM   4144  H01 WTR   898     -15.399  -8.077  -6.466
ATOM   4145  H02 WTR   898     -14.122  -7.897  -5.674
TER   
ATOM   4146  O00 WTR   899     -13.536  -7.801   0.953
ATOM   4147  H01 WTR   899     -13.807  -7.126   1.575
ATOM   4148  H02 WTR   899     -12.981  -8.390   1.465
TER   
ATOM   4149  O00 WTR   900     -15.281   6.238   3.987
ATOM   4150  H01 WTR   900     -14.711   7.004   4.059
ATOM   4151  H02 WTR   900     -15.538   6.215   3.066
TER   
ATOM   4152  O00 WTR   901     -17.471  -0.963  -5.817
ATOM   4153  H01 WTR   901     -16.726  -1.233  -5.281
ATOM   4154  H02 WTR   901     -17.283  -0.053  -6.049
TER   
ATOM   4155  O00 WTR   902     -16.635  -3.352  -9.627
ATOM   4156  H01 WTR   902     -16.052  -3.467  -8.877
ATOM   4157  H02 WTR   902     -17.298  -2.733  -9.322
TER   
ATOM   4158  O00 WTR   903     -21.330  -0.106   2.911
ATOM   4159  H01 WTR   903     -21.693   0.487   3.569
ATOM   4160  H02 WTR   903     -20.609  -0.548   3.359
TER   
ATOM   4161  O00 WTR   904     -12.963   0.483  -4.622
ATOM   4162  H01 WTR   904     -13.026   0.695  -3.690
ATOM   4163  H02 WTR   904     -13.195  -0.445  -4.673
TER   
ATOM   4164  O00 WTR   905     -20.708  -5.022  -2.109
ATOM   4165  H01 WTR   905     -20.004  -4.759  -1.517
ATOM   4166  H02 WTR   905     -20.783  -5.968  -1.988
TER   
ATOM   4167  O00 WTR   906     -21.823  -1.142  -8.758
ATOM   4168  H01 WTR   906     -22.204  -1.150  -7.879
ATOM   4169  H02 WTR   906     -21.647  -0.218  -8.934
TER   
ATOM   4170  O00 WTR   907     -15.630   2.722  -9.867
ATOM   4171  H01 WTR   907     -15.408   1.851 -10.196
ATOM   4172  H02 WTR   907     -15.886   2.576  -8.956
TER   
ATOM   4173  O00 WTR   908      -8.127  -2.019 -13.105
ATOM   4174  H01 WTR   908      -8.650  -1.223 -13.204
ATOM   4175  H02 WTR   908      -7.577  -1.851 -12.340
TER   
ATOM   4176  O00 WTR   909     -17.169  -8.228  -4.048
ATOM   4177  H01 WTR   909     -16.513  -8.323  -4.738
ATOM   4178  H02 WTR   909     -17.943  -8.674  -4.390
TER   
ATOM   4179  O00 WTR   910     -15.894   3.740  -0.579
ATOM   4180  H01 WTR   910     -16.069   4.579  -0.153
ATOM   4181  H02 WTR   910     -16.706   3.245  -0.476
TER   
ATOM   4182  O00 WTR   911     -18.741   1.522  -8.863
ATOM   4183  H01 WTR   911     -18.460   1.619  -9.773
ATOM   4184  H02 WTR   911     -17.970   1.757  -8.347
TER   
ATOM   4185  O00 WTR   912     -19.588   2.677  -6.366
ATOM   4186  H01 WTR   912     -19.311   2.416  -7.244
ATOM   4187  H02 WTR   912     -19.862   3.589  -6.463
TER   
ATOM   4188  O00 WTR   913     -11.409 -13.508  -2.950
ATOM   4189  H01 WTR   913     -12.312 -13.529  -3.267
ATOM   4190  H02 WTR   913     -11.120 -14.420  -2.988
TER   
ATOM   4191  O00 WTR   914     -14.633 -10.675  -4.004
ATOM   4192  H01 WTR   914     -14.365 -10.395  -3.129
ATOM   4193  H02 WTR   914     -14.089 -10.159  -4.598
TER   
ATOM   4194  O00 WTR   915     -10.981 -19.584   2.678
ATOM   4195  H01 WTR   915     -10.836 -19.675   3.620
ATOM   4196  H02 WTR   915     -11.431 -20.391   2.426
TER   
ATOM   4197  O00 WTR   916      -7.698  -8.435  10.263
ATOM   4198  H01 WTR   916      -8.068  -8.246   9.401
ATOM   4199  H02 WTR   916      -6.826  -8.042  10.241
TER   
ATOM   4200  O00 WTR   917     -13.643 -13.305  -4.259
ATOM   4201  H01 WTR   917     -14.154 -12.500  -4.347
ATOM   4202  H02 WTR   917     -13.305 -13.472  -5.139
TER   
ATOM   4203  O00 WTR   918      -6.390 -18.942   6.870
ATOM   4204  H01 WTR   918      -7.303 -19.220   6.950
ATOM   4205  H02 WTR   918      -6.006 -19.555   6.244
TER   
ATOM   4206  O00 WTR   919      -3.575 -21.579  10.962
ATOM   4207  H01 WTR   919      -4.420 -21.449  10.533
ATOM   4208  H02 WTR   919      -3.271 -20.694  11.167
TER   
ATOM   4209  O00 WTR   920     -10.900 -15.746   5.495
ATOM   4210  H01 WTR   920      -9.992 -15.516   5.296
ATOM   4211  H02 WTR   920     -11.412 -15.006   5.169
TER   
ATOM   4212  O00 WTR   921     -12.740 -20.463   9.824
ATOM   4213  H01 WTR   921     -12.809 -19.586  10.201
ATOM   4214  H02 WTR   921     -13.626 -20.819   9.879
TER   
ATOM   4215  O00 WTR   922      -5.486 -10.733  -3.482
ATOM   4216  H01 WTR   922      -6.391 -10.437  -3.572
ATOM   4217  H02 WTR   922      -5.487 -11.267  -2.688
TER   
ATOM   4218  O00 WTR   923      -7.373 -11.798 -13.782
ATOM   4219  H01 WTR   923      -7.697 -11.048 -14.281
ATOM   4220  H02 WTR   923      -6.499 -11.963 -14.136
TER   
ATOM   4221  O00 WTR   924     -11.563  -2.086   4.905
ATOM   4222  H01 WTR   924     -11.475  -2.430   4.017
ATOM   4223  H02 WTR   924     -12.446  -2.340   5.174
TER   
ATOM   4224  O00 WTR   925      -2.751 -12.438   5.349
ATOM   4225  H01 WTR   925      -3.671 -12.182   5.417
ATOM   4226  H02 WTR   925      -2.397 -11.880   4.656
TER   
ATOM   4227  O00 WTR   926      -4.860 -15.721   8.132
ATOM   4228  H01 WTR   926      -5.544 -15.992   7.520
ATOM   4229  H02 WTR   926      -4.244 -16.454   8.143
TER   
ATOM   4230  O00 WTR   927     -12.394 -12.617   7.189
ATOM   4231  H01 WTR   927     -11.752 -13.165   7.640
ATOM   4232  H02 WTR   927     -13.242 -12.957   7.473
TER   
ATOM   4233  O00 WTR   928      -0.680 -13.222   0.175
ATOM   4234  H01 WTR   928       0.164 -12.772   0.200
ATOM   4235  H02 WTR   928      -1.305 -12.575   0.504
TER   
ATOM   4236  O00 WTR   929      -7.839 -18.761  10.771
ATOM   4237  H01 WTR   929      -7.420 -19.615  10.665
ATOM   4238  H02 WTR   929      -7.294 -18.303  11.410
TER   
ATOM   4239  O00 WTR   930      -6.473 -17.419  12.739
ATOM   4240  H01 WTR   930      -5.698 -17.904  13.021
ATOM   4241  H02 WTR   930      -7.206 -17.872  13.157
TER   
ATOM   4242  O00 WTR   931      -4.934 -14.564   4.686
ATOM   4243  H01 WTR   931      -5.265 -14.190   5.502
ATOM   4244  H02 WTR   931      -4.075 -14.159   4.566
TER   
ATOM   4245  O00 WTR   932      -9.718 -10.792   0.010
ATOM   4246  H01 WTR   932      -8.856 -11.204   0.071
ATOM   4247  H02 WTR   932      -9.631 -10.156  -0.700
TER   
ATOM   4248  O00 WTR   933     -15.067  -7.129 -12.162
ATOM   4249  H01 WTR   933     -14.942  -7.746 -12.883
ATOM   4250  H02 WTR   933     -16.003  -6.929 -12.177
TER   
ATOM   4251  O00 WTR   934      -7.902  -4.249   1.015
ATOM   4252  H01 WTR   934      -8.065  -4.066   1.940
ATOM   4253  H02 WTR   934      -8.312  -5.100   0.862
TER   
ATOM   4254  O00 WTR   935      -8.976  10.775  16.042
ATOM   4255  H01 WTR   935      -8.870  11.211  16.887
ATOM   4256  H02 WTR   935      -8.100  10.783  15.656
TER   
ATOM   4257  O00 WTR   936       8.187 -21.499  12.335
ATOM   4258  H01 WTR   936       8.336 -22.212  12.956
ATOM   4259  H02 WTR   936       9.035 -21.061  12.265
TER   
ATOM   4260  O00 WTR   937      -3.146 -20.410  16.537
ATOM   4261  H01 WTR   937      -3.868 -20.917  16.165
ATOM   4262  H02 WTR   937      -3.504 -19.530  16.650
TER   
ATOM   4263  O00 WTR   938      -5.589 -15.288  11.127
ATOM   4264  H01 WTR   938      -6.069 -15.896  11.690
ATOM   4265  H02 WTR   938      -6.117 -15.231  10.331
TER   
ATOM   4266  O00 WTR   939      -6.200 -12.750  -1.733
ATOM   4267  H01 WTR   939      -6.580 -13.329  -2.395
ATOM   4268  H02 WTR   939      -6.920 -12.573  -1.128
TER   
ATOM   4269  O00 WTR   940       4.738 -12.764  -5.111
ATOM   4270  H01 WTR   940       4.312 -13.610  -4.971
ATOM   4271  H02 WTR   940       4.692 -12.329  -4.259
TER   
ATOM   4272  O00 WTR   941     -13.671  -9.460  -1.663
ATOM   4273  H01 WTR   941     -14.340  -8.778  -1.709
ATOM   4274  H02 WTR   941     -13.742  -9.807  -0.774
TER   
ATOM   4275  O00 WTR   942      -7.834 -12.747   3.418
ATOM   4276  H01 WTR   942      -8.062 -12.830   2.492
ATOM   4277  H02 WTR   942      -6.981 -12.314   3.418
TER   
ATOM   4278  O00 WTR   943      -4.761 -11.642  18.990
ATOM   4279  H01 WTR   943      -5.003 -12.450  18.538
ATOM   4280  H02 WTR   943      -4.745 -10.978  18.300
TER   
ATOM   4281  O00 WTR   944     -17.340 -13.927  -2.025
ATOM   4282  H01 WTR   944     -17.362 -13.051  -2.410
ATOM   4283  H02 WTR   944     -16.585 -14.349  -2.435
TER   
ATOM   4284  O00 WTR   945      -6.033 -11.298  12.251
ATOM   4285  H01 WTR   945      -6.661 -12.017  12.324
ATOM   4286  H02 WTR   945      -5.225 -11.715  11.952
TER   
ATOM   4287  O00 WTR   946     -14.412 -16.165  -9.568
ATOM   4288  H01 WTR   946     -14.752 -16.189  -8.674
ATOM   4289  H02 WTR   946     -13.528 -16.526  -9.499
TER   
ATOM   4290  O00 WTR   947       1.158 -16.947   6.007
ATOM   4291  H01 WTR   947       0.746 -17.357   5.247
ATOM   4292  H02 WTR   947       1.391 -17.679   6.578
TER   
ATOM   4293  O00 WTR   948      -8.954 -12.245  12.110
ATOM   4294  H01 WTR   948      -9.134 -11.330  11.897
ATOM   4295  H02 WTR   948      -8.786 -12.244  13.052
TER   
ATOM   4296  O00 WTR   949       3.928 -14.297  -0.907
ATOM   4297  H01 WTR   949       3.398 -13.562  -0.598
ATOM   4298  H02 WTR   949       4.553 -14.456  -0.199
TER   
ATOM   4299  O00 WTR   950      -9.150 -12.031   8.237
ATOM   4300  H01 WTR   950      -9.301 -12.136   7.298
ATOM   4301  H02 WTR   950      -9.808 -11.395   8.517
TER   
ATOM   4302  O00 WTR   951      12.675 -14.089 -11.635
ATOM   4303  H01 WTR   951      13.415 -13.949 -11.044
ATOM   4304  H02 WTR   951      12.945 -14.819 -12.191
TER   
ATOM   4305  O00 WTR   952      -2.783 -19.420   4.214
ATOM   4306  H01 WTR   952      -3.406 -18.962   3.650
ATOM   4307  H02 WTR   952      -3.200 -20.262   4.397
TER   
ATOM   4308  O00 WTR   953     -12.567 -19.685   7.271
ATOM   4309  H01 WTR   953     -12.566 -19.931   8.196
ATOM   4310  H02 WTR   953     -12.145 -18.826   7.250
TER   
ATOM   4311  O00 WTR   954     -11.438  -3.799  -0.320
ATOM   4312  H01 WTR   954     -11.607  -3.819   0.622
ATOM   4313  H02 WTR   954     -11.298  -4.716  -0.558
TER   
ATOM   4314  O00 WTR   955     -10.151  -7.444  16.751
ATOM   4315  H01 WTR   955     -10.299  -7.712  17.658
ATOM   4316  H02 WTR   955     -10.971  -7.651  16.302
TER   
ATOM   4317  O00 WTR   956      -9.612  -8.224   8.320
ATOM   4318  H01 WTR   956      -9.572  -7.873   7.430
ATOM   4319  H02 WTR   956     -10.207  -8.971   8.256
TER   
ATOM   4320  O00 WTR   957      11.680 -10.697  -6.359
ATOM   4321  H01 WTR   957      12.090 -11.519  -6.089
ATOM   4322  H02 WTR   957      12.088 -10.490  -7.199
TER   
ATOM   4323  O00 WTR   958      -0.828 -15.962   7.715
ATOM   4324  H01 WTR   958      -0.187 -16.283   7.081
ATOM   4325  H02 WTR   958      -1.274 -15.245   7.264
TER   
ATOM   4326  O00 WTR   959      -2.776 -18.949  12.286
ATOM   4327  H01 WTR   959      -3.282 -18.909  13.097
ATOM   4328  H02 WTR   959      -2.791 -18.053  11.948
TER   
ATOM   4329  O00 WTR   960     -11.878 -11.941   3.623
ATOM   4330  H01 WTR   960     -12.767 -11.592   3.692
ATOM   4331  H02 WTR   960     -11.884 -12.451   2.813
TER   
ATOM   4332  O00 WTR   961      -3.041 -15.647  14.276
ATOM   4333  H01 WTR   961      -2.785 -15.213  15.091
ATOM   4334  H02 WTR   961      -2.762 -16.555  14.390
TER   
ATOM   4335  O00 WTR   962      -3.917 -13.480   9.244
ATOM   4336  H01 WTR   962      -4.735 -12.983   9.250
ATOM   4337  H02 WTR   962      -4.167 -14.349   8.931
TER   
ATOM   4338  O00 WTR   963       1.474 -13.477  -2.755
ATOM   4339  H01 WTR   963       1.726 -14.350  -3.056
ATOM   4340  H02 WTR   963       0.722 -13.628  -2.182
TER   
ATOM   4341  O00 WTR   964      -3.564   7.737   6.534
ATOM   4342  H01 WTR   964      -4.254   7.894   7.179
ATOM   4343  H02 WTR   964      -3.701   8.410   5.867
TER   
ATOM   4344  O00 WTR   965      -4.329 -13.454  12.678
ATOM   4345  H01 WTR   965      -4.812 -14.109  12.174
ATOM   4346  H02 WTR   965      -4.094 -13.902  13.491
TER   
ATOM   4347  O00 WTR   966       9.626 -12.311   9.102
ATOM   4348  H01 WTR   966       9.007 -12.922   8.703
ATOM   4349  H02 WTR   966      10.096 -12.835   9.751
TER   
ATOM   4350  O00 WTR   967      13.133  -9.218   5.826
ATOM   4351  H01 WTR   967      13.259  -8.277   5.941
ATOM   4352  H02 WTR   967      12.482  -9.456   6.487
TER   
ATOM   4353  O00 WTR   968      -1.405 -12.593   7.773
ATOM   4354  H01 WTR   968      -1.714 -12.363   6.897
ATOM   4355  H02 WTR   968      -0.594 -13.080   7.621
TER   
ATOM   4356  O00 WTR   969       8.028  -9.113  11.127
ATOM   4357  H01 WTR   969       8.183  -9.774  11.801
ATOM   4358  H02 WTR   969       8.902  -8.802  10.890
TER   
ATOM   4359  O00 WTR   970      -2.836 -15.891   2.891
ATOM   4360  H01 WTR   970      -2.275 -16.264   2.210
ATOM   4361  H02 WTR   970      -2.251 -15.334   3.404
TER   
ATOM   4362  O00 WTR   971       5.920 -24.444   1.652
ATOM   4363  H01 WTR   971       5.909 -23.542   1.332
ATOM   4364  H02 WTR   971       6.754 -24.798   1.342
TER   
ATOM   4365  O00 WTR   972      11.510 -22.758  -3.928
ATOM   4366  H01 WTR   972      10.692 -22.992  -3.489
ATOM   4367  H02 WTR   972      11.656 -23.464  -4.558
TER   
ATOM   4368  O00 WTR   973      -2.640 -17.735   8.508
ATOM   4369  H01 WTR   973      -1.837 -17.216   8.471
ATOM   4370  H02 WTR   973      -2.896 -17.847   7.593
TER   
ATOM   4371  O00 WTR   974       9.029 -17.189  -2.217
ATOM   4372  H01 WTR   974       9.356 -16.332  -1.942
ATOM   4373  H02 WTR   974       9.646 -17.814  -1.837
TER   
ATOM   4374  O00 WTR   975       3.740 -17.533  14.200
ATOM   4375  H01 WTR   975       4.085 -18.125  14.869
ATOM   4376  H02 WTR   975       3.921 -17.977  13.371
TER   
ATOM   4377  O00 WTR   976      12.744 -12.826   0.773
ATOM   4378  H01 WTR   976      11.865 -12.527   1.005
ATOM   4379  H02 WTR   976      13.229 -12.811   1.598
TER   
ATOM   4380  O00 WTR   977     -13.525  -9.282  12.491
ATOM   4381  H01 WTR   977     -13.789 -10.201  12.529
ATOM   4382  H02 WTR   977     -14.346  -8.801  12.378
TER   
ATOM   4383  O00 WTR   978       2.097 -12.675   4.314
ATOM   4384  H01 WTR   978       2.204 -13.368   3.662
ATOM   4385  H02 WTR   978       1.392 -12.127   3.968
TER   
ATOM   4386  O00 WTR   979      -7.137 -14.227   8.906
ATOM   4387  H01 WTR   979      -6.427 -13.941   8.331
ATOM   4388  H02 WTR   979      -7.665 -13.441   9.045
TER   
ATOM   4389  O00 WTR   980      13.267 -12.964   3.377
ATOM   4390  H01 WTR   980      13.890 -12.272   3.600
ATOM   4391  H02 WTR   980      12.535 -12.830   3.980
TER   
ATOM   4392  O00 WTR   981       0.262 -15.033  10.161
ATOM   4393  H01 WTR   981       0.017 -15.333   9.286
ATOM   4394  H02 WTR   981       1.201 -15.205  10.220
TER   
ATOM   4395  O00 WTR   982      11.165 -11.040  13.650
ATOM   4396  H01 WTR   982      11.755 -10.781  14.358
ATOM   4397  H02 WTR   982      11.497 -11.890  13.360
TER   
ATOM   4398  O00 WTR   983       1.589 -10.060  10.502
ATOM   4399  H01 WTR   983       2.184  -9.853  11.223
ATOM   4400  H02 WTR   983       1.339  -9.207  10.145
TER   
ATOM   4401  O00 WTR   984       1.923 -12.641   0.496
ATOM   4402  H01 WTR   984       1.863 -13.455   0.995
ATOM   4403  H02 WTR   984       2.301 -12.011   1.110
TER   
ATOM   4404  O00 WTR   985       5.023 -15.236 -12.538
ATOM   4405  H01 WTR   985       5.253 -14.323 -12.710
ATOM   4406  H02 WTR   985       5.821 -15.622 -12.178
TER   
ATOM   4407  O00 WTR   986       8.438  -8.574   6.785
ATOM   4408  H01 WTR   986       8.556  -9.494   6.548
ATOM   4409  H02 WTR   986       7.756  -8.585   7.456
TER   
ATOM   4410  O00 WTR   987      16.578 -16.654   5.124
ATOM   4411  H01 WTR   987      17.481 -16.682   5.439
ATOM   4412  H02 WTR   987      16.571 -15.950   4.475
TER   
ATOM   4413  O00 WTR   988      -9.201 -14.595  10.772
ATOM   4414  H01 WTR   988      -8.446 -14.721  10.197
ATOM   4415  H02 WTR   988      -9.036 -13.757  11.205
TER   
ATOM   4416  O00 WTR   989       8.309 -15.993   5.623
ATOM   4417  H01 WTR   989       8.662 -16.689   5.069
ATOM   4418  H02 WTR   989       8.417 -15.195   5.105
TER   
ATOM   4419  O00 WTR   990       6.285 -18.336   3.421
ATOM   4420  H01 WTR   990       6.238 -18.290   4.376
ATOM   4421  H02 WTR   990       7.222 -18.360   3.227
TER   
ATOM   4422  O00 WTR   991      -9.494 -20.966  -0.776
ATOM   4423  H01 WTR   991      -9.779 -20.241  -1.333
ATOM   4424  H02 WTR   991      -9.197 -20.546   0.032
TER   
ATOM   4425  O00 WTR   992       6.680 -12.494  11.484
ATOM   4426  H01 WTR   992       7.330 -12.108  12.071
ATOM   4427  H02 WTR   992       6.780 -12.011  10.664
TER   
ATOM   4428  O00 WTR   993      -3.259 -17.306   5.933
ATOM   4429  H01 WTR   993      -2.921 -18.060   5.450
ATOM   4430  H02 WTR   993      -2.756 -16.563   5.601
TER   
ATOM   4431  O00 WTR   994       8.938 -18.264   3.492
ATOM   4432  H01 WTR   994       9.043 -18.898   4.201
ATOM   4433  H02 WTR   994       9.832 -18.070   3.209
TER   
ATOM   4434  O00 WTR   995      -0.764 -14.443  20.826
ATOM   4435  H01 WTR   995      -0.025 -14.472  20.218
ATOM   4436  H02 WTR   995      -1.235 -13.643  20.594
TER   
ATOM   4437  O00 WTR   996       3.430 -14.481  14.487
ATOM   4438  H01 WTR   996       3.380 -15.429  14.364
ATOM   4439  H02 WTR   996       2.795 -14.125  13.865
TER   
ATOM   4440  O00 WTR   997      12.050 -18.890   8.312
ATOM   4441  H01 WTR   997      12.909 -19.088   8.685
ATOM   4442  H02 WTR   997      11.516 -19.657   8.519
TER   
ATOM   4443  O00 WTR   998       7.018 -18.700  -7.694
ATOM   4444  H01 WTR   998       6.371 -19.390  -7.842
ATOM   4445  H02 WTR   998       7.412 -18.918  -6.850
TER   
ATOM   4446  O00 WTR   999      -9.080 -14.131  -1.661
ATOM   4447  H01 WTR   999      -9.852 -13.611  -1.881
ATOM   4448  H02 WTR   999      -8.780 -14.482  -2.499
TER   
ATOM   4449  O00 WTR  1000       2.715 -11.446   8.284
ATOM   4450  H01 WTR  1000       2.207 -10.885   8.870
ATOM   4451  H02 WTR  1000       2.064 -11.832   7.698
TER   
ATOM   4452  O00 WTR  1001      -3.950 -22.838  -7.613
ATOM   4453  H01 WTR  1001      -3.063 -22.503  -7.483
ATOM   4454  H02 WTR  1001      -4.398 -22.148  -8.102
TER   
ATOM   4455  O00 WTR  1002       7.628 -13.609   7.653
ATOM   4456  H01 WTR  1002       8.037 -13.696   6.792
ATOM   4457  H02 WTR  1002       6.726 -13.349   7.464
TER   
ATOM   4458  O00 WTR  1003      11.779 -14.268  10.600
ATOM   4459  H01 WTR  1003      11.374 -15.010  11.049
ATOM   4460  H02 WTR  1003      12.391 -14.667   9.982
TER   
ATOM   4461  O00 WTR  1004      -0.403 -14.432  13.636
ATOM   4462  H01 WTR  1004      -0.316 -15.374  13.783
ATOM   4463  H02 WTR  1004       0.041 -14.030  14.382
TER   
ATOM   4464  O00 WTR  1005      -1.855 -14.935   5.379
ATOM   4465  H01 WTR  1005      -1.095 -14.775   4.820
ATOM   4466  H02 WTR  1005      -2.283 -14.082   5.453
TER   
ATOM   4467  O00 WTR  1006       5.172 -12.354   7.873
ATOM   4468  H01 WTR  1006       4.292 -12.079   8.130
ATOM   4469  H02 WTR  1006       5.757 -11.804   8.394
TER   
ATOM   4470  O00 WTR  1007      10.540  -7.811  11.340
ATOM   4471  H01 WTR  1007      10.777  -7.169  10.672
ATOM   4472  H02 WTR  1007      11.081  -8.576  11.141
TER   
ATOM   4473  O00 WTR  1008      -0.178 -19.944  11.687
ATOM   4474  H01 WTR  1008      -0.811 -19.443  12.201
ATOM   4475  H02 WTR  1008       0.543 -19.334  11.532
TER   
ATOM   4476  O00 WTR  1009      13.031 -12.992  12.828
ATOM   4477  H01 WTR  1009      12.858 -13.689  12.196
ATOM   4478  H02 WTR  1009      13.814 -12.554  12.493
TER   
ATOM   4479  O00 WTR  1010       5.480 -14.558   5.585
ATOM   4480  H01 WTR  1010       6.371 -14.363   5.296
ATOM   4481  H02 WTR  1010       5.113 -15.097   4.884
TER   
ATOM   4482  O00 WTR  1011       6.347 -16.269  13.644
ATOM   4483  H01 WTR  1011       5.498 -16.639  13.889
ATOM   4484  H02 WTR  1011       6.753 -16.028  14.477
TER   
ATOM   4485  O00 WTR  1012       6.145  -6.420   7.276
ATOM   4486  H01 WTR  1012       6.717  -6.490   8.040
ATOM   4487  H02 WTR  1012       6.713  -6.623   6.532
TER   
ATOM   4488  O00 WTR  1013       7.818 -10.651   5.022
ATOM   4489  H01 WTR  1013       7.098 -10.299   5.545
ATOM   4490  H02 WTR  1013       7.466 -10.706   4.134
TER   
ATOM   4491  O00 WTR  1014       6.332  -7.046  11.443
ATOM   4492  H01 WTR  1014       6.878  -7.525  12.068
ATOM   4493  H02 WTR  1014       5.435  -7.290  11.672
TER   
ATOM   4494  O00 WTR  1015       3.607  -8.372  18.007
ATOM   4495  H01 WTR  1015       4.482  -8.747  17.905
ATOM   4496  H02 WTR  1015       3.160  -8.576  17.186
TER   
ATOM   4497  O00 WTR  1016      15.112  -8.962  13.400
ATOM   4498  H01 WTR  1016      14.416  -9.326  13.947
ATOM   4499  H02 WTR  1016      14.754  -8.137  13.072
TER   
ATOM   4500  O00 WTR  1017       9.164 -13.289  17.997
ATOM   4501  H01 WTR  1017       8.364 -13.126  17.498
ATOM   4502  H02 WTR  1017       9.034 -14.156  18.382
TER   
ATOM   4503  O00 WTR  1018       6.037 -12.541 -12.776
ATOM   4504  H01 WTR  1018       6.972 -12.722 -12.872
ATOM   4505  H02 WTR  1018       5.986 -11.922 -12.047
TER   
ATOM   4506  O00 WTR  1019     -10.446  -2.791   7.861
ATOM   4507  H01 WTR  1019     -10.439  -2.090   7.210
ATOM   4508  H02 WTR  1019     -10.163  -3.569   7.379
TER   
ATOM   4509  O00 WTR  1020      -3.668   3.105   1.287
ATOM   4510  H01 WTR  1020      -4.232   2.824   0.567
ATOM   4511  H02 WTR  1020      -3.118   3.790   0.906
TER   
ATOM   4512  O00 WTR  1021      -7.653   1.173   5.247
ATOM   4513  H01 WTR  1021      -7.176   1.879   4.811
ATOM   4514  H02 WTR  1021      -7.335   1.191   6.150
TER   
ATOM   4515  O00 WTR  1022      -6.592   8.980   3.836
ATOM   4516  H01 WTR  1022      -7.055   9.383   4.571
ATOM   4517  H02 WTR  1022      -5.736   9.407   3.829
TER   
ATOM   4518  O00 WTR  1023     -13.666  -1.279   1.456
ATOM   4519  H01 WTR  1023     -12.997  -0.596   1.497
ATOM   4520  H02 WTR  1023     -13.767  -1.459   0.521
TER   
ATOM   4521  O00 WTR  1024      -7.837   0.945   8.360
ATOM   4522  H01 WTR  1024      -7.383   0.452   9.043
ATOM   4523  H02 WTR  1024      -8.605   0.413   8.150
TER   
ATOM   4524  O00 WTR  1025     -11.299   0.914  15.185
ATOM   4525  H01 WTR  1025     -12.039   0.342  14.983
ATOM   4526  H02 WTR  1025     -11.637   1.800  15.050
TER   
ATOM   4527  O00 WTR  1026      -8.360 -15.064   4.840
ATOM   4528  H01 WTR  1026      -8.005 -14.275   4.431
ATOM   4529  H02 WTR  1026      -7.661 -15.371   5.417
TER   
ATOM   4530  O00 WTR  1027     -13.665   3.817  10.808
ATOM   4531  H01 WTR  1027     -13.235   3.248  10.170
ATOM   4532  H02 WTR  1027     -13.505   4.704  10.485
TER   
ATOM   4533  O00 WTR  1028      -9.858  -0.192   6.895
ATOM   4534  H01 WTR  1028      -9.553   0.649   6.556
ATOM   4535  H02 WTR  1028     -10.725  -0.309   6.507
TER   
ATOM   4536  O00 WTR  1029      -3.642   3.845   3.927
ATOM   4537  H01 WTR  1029      -3.519   2.954   3.601
ATOM   4538  H02 WTR  1029      -3.534   4.401   3.156
TER   
ATOM   4539  O00 WTR  1030     -12.106   0.899   1.787
ATOM   4540  H01 WTR  1030     -12.137   0.761   2.733
ATOM   4541  H02 WTR  1030     -12.592   1.712   1.646
TER   
ATOM   4542  O00 WTR  1031     -12.216  -5.830  11.515
ATOM   4543  H01 WTR  1031     -11.390  -5.851  11.032
ATOM   4544  H02 WTR  1031     -12.513  -4.923  11.443
TER   
ATOM   4545  O00 WTR  1032      -9.444  -4.814   6.244
ATOM   4546  H01 WTR  1032      -8.845  -4.915   6.984
ATOM   4547  H02 WTR  1032      -8.879  -4.582   5.507
TER   
ATOM   4548  O00 WTR  1033      -6.519   3.429   3.699
ATOM   4549  H01 WTR  1033      -6.737   4.343   3.881
ATOM   4550  H02 WTR  1033      -5.581   3.440   3.507
TER   
ATOM   4551  O00 WTR  1034       0.038  -1.710  12.320
ATOM   4552  H01 WTR  1034       0.048  -2.642  12.536
ATOM   4553  H02 WTR  1034      -0.890  -1.488  12.255
TER   
ATOM   4554  O00 WTR  1035     -11.369   6.979  15.387
ATOM   4555  H01 WTR  1035     -11.589   7.878  15.142
ATOM   4556  H02 WTR  1035     -12.178   6.488  15.246
TER   
ATOM   4557  O00 WTR  1036      -7.412   1.254  12.355
ATOM   4558  H01 WTR  1036      -8.353   1.093  12.420
ATOM   4559  H02 WTR  1036      -7.088   1.143  13.249
TER   
ATOM   4560  O00 WTR  1037      -7.921   3.714   9.301
ATOM   4561  H01 WTR  1037      -7.102   4.095   8.984
ATOM   4562  H02 WTR  1037      -7.928   2.826   8.944
TER   
ATOM   4563  O00 WTR  1038      -9.945  -5.851   9.906
ATOM   4564  H01 WTR  1038      -9.008  -5.729   9.751
ATOM   4565  H02 WTR  1038     -10.205  -6.529   9.283
TER   
ATOM   4566  O00 WTR  1039      -0.561   3.937   1.785
ATOM   4567  H01 WTR  1039      -0.480   3.029   1.494
ATOM   4568  H02 WTR  1039      -1.274   4.296   1.256
TER   
ATOM   4569  O00 WTR  1040      -6.534  -0.552  10.385
ATOM   4570  H01 WTR  1040      -7.258  -1.145  10.183
ATOM   4571  H02 WTR  1040      -6.799  -0.116  11.194
TER   
ATOM   4572  O00 WTR  1041      -3.603   5.149   6.958
ATOM   4573  H01 WTR  1041      -3.754   4.956   6.032
ATOM   4574  H02 WTR  1041      -3.213   6.023   6.960
TER   
ATOM   4575  O00 WTR  1042      -9.624   6.991  10.335
ATOM   4576  H01 WTR  1042      -9.491   7.326   9.448
ATOM   4577  H02 WTR  1042      -8.745   6.952  10.711
TER   
ATOM   4578  O00 WTR  1043      15.743   4.797   0.955
ATOM   4579  H01 WTR  1043      15.510   5.321   0.189
ATOM   4580  H02 WTR  1043      16.644   4.520   0.791
TER   
ATOM   4581  O00 WTR  1044     -15.104   4.457 -12.265
ATOM   4582  H01 WTR  1044     -14.950   3.903 -13.030
ATOM   4583  H02 WTR  1044     -15.173   3.843 -11.534
TER   
ATOM   4584  O00 WTR  1045      -1.062   3.890   4.571
ATOM   4585  H01 WTR  1045      -1.981   4.159   4.589
ATOM   4586  H02 WTR  1045      -0.826   3.902   3.644
TER   
ATOM   4587  O00 WTR  1046      -1.365 -20.222   9.247
ATOM   4588  H01 WTR  1046      -1.212 -20.277  10.191
ATOM   4589  H02 WTR  1046      -1.984 -19.499   9.146
TER   
ATOM   4590  O00 WTR  1047       2.650 -16.109  -2.090
ATOM   4591  H01 WTR  1047       3.116 -16.255  -2.913
ATOM   4592  H02 WTR  1047       3.040 -15.312  -1.732
TER   
ATOM   4593  O00 WTR  1048       6.898   2.814  11.729
ATOM   4594  H01 WTR  1048       7.271   2.372  12.492
ATOM   4595  H02 WTR  1048       7.480   3.558  11.575
TER   
ATOM   4596  O00 WTR  1049       0.657  -6.967  12.925
ATOM   4597  H01 WTR  1049       0.113  -6.194  12.771
ATOM   4598  H02 WTR  1049       0.341  -7.320  13.756
TER   
ATOM   4599  O00 WTR  1050       6.166  -4.757  12.889
ATOM   4600  H01 WTR  1050       6.005  -5.511  12.321
ATOM   4601  H02 WTR  1050       5.499  -4.824  13.572
TER   
ATOM   4602  O00 WTR  1051      14.451   2.706   7.905
ATOM   4603  H01 WTR  1051      14.072   2.700   7.026
ATOM   4604  H02 WTR  1051      13.699   2.627   8.491
TER   
ATOM   4605  O00 WTR  1052     -13.997 -10.032   3.773
ATOM   4606  H01 WTR  1052     -14.797  -9.792   3.307
ATOM   4607  H02 WTR  1052     -14.156  -9.764   4.679
TER   
ATOM   4608  O00 WTR  1053       9.262  -6.685 -10.085
ATOM   4609  H01 WTR  1053       8.432  -7.154 -10.162
ATOM   4610  H02 WTR  1053       9.891  -7.354  -9.814
TER   
ATOM   4611  O00 WTR  1054       4.711 -16.191   3.124
ATOM   4612  H01 WTR  1054       4.949 -17.083   3.376
ATOM   4613  H02 WTR  1054       3.803 -16.259   2.829
TER   
ATOM   4614  O00 WTR  1055      10.719   0.555  13.072
ATOM   4615  H01 WTR  1055      10.683   0.667  14.022
ATOM   4616  H02 WTR  1055      10.344  -0.312  12.918
TER   
ATOM   4617  O00 WTR  1056      12.929  -2.840   7.790
ATOM   4618  H01 WTR  1056      12.749  -3.780   7.801
ATOM   4619  H02 WTR  1056      12.451  -2.496   8.544
TER   
ATOM   4620  O00 WTR  1057      10.968  -6.700   8.808
ATOM   4621  H01 WTR  1057      11.376  -6.226   8.084
ATOM   4622  H02 WTR  1057      10.069  -6.855   8.516
TER   
ATOM   4623  O00 WTR  1058     -11.672   2.864 -16.070
ATOM   4624  H01 WTR  1058     -11.455   3.791 -16.170
ATOM   4625  H02 WTR  1058     -12.606   2.857 -15.863
TER   
ATOM   4626  O00 WTR  1059       8.239  -4.489  10.982
ATOM   4627  H01 WTR  1059       7.442  -4.598  11.501
ATOM   4628  H02 WTR  1059       8.143  -3.629  10.573
TER   
ATOM   4629  O00 WTR  1060     -10.806  -4.931   2.546
ATOM   4630  H01 WTR  1060     -10.051  -4.350   2.636
ATOM   4631  H02 WTR  1060     -10.460  -5.805   2.727
TER   
ATOM   4632  O00 WTR  1061      10.604   0.969  15.838
ATOM   4633  H01 WTR  1061      11.263   0.370  16.189
ATOM   4634  H02 WTR  1061      10.086   1.229  16.599
TER   
ATOM   4635  O00 WTR  1062       0.957  -9.036  -4.572
ATOM   4636  H01 WTR  1062       0.488  -9.718  -4.090
ATOM   4637  H02 WTR  1062       1.673  -8.780  -3.991
TER   
ATOM   4638  O00 WTR  1063       9.674   2.629   8.952
ATOM   4639  H01 WTR  1063       9.804   2.605   9.900
ATOM   4640  H02 WTR  1063      10.182   1.889   8.622
TER   
ATOM   4641  O00 WTR  1064       7.813   3.655  16.334
ATOM   4642  H01 WTR  1064       8.293   4.404  15.981
ATOM   4643  H02 WTR  1064       7.363   4.000  17.105
TER   
ATOM   4644  O00 WTR  1065       7.974   9.019  16.287
ATOM   4645  H01 WTR  1065       8.517   8.930  17.070
ATOM   4646  H02 WTR  1065       8.068   9.937  16.033
TER   
ATOM   4647  O00 WTR  1066       6.437 -21.206   1.397
ATOM   4648  H01 WTR  1066       5.804 -20.731   1.936
ATOM   4649  H02 WTR  1066       6.587 -20.635   0.644
TER   
ATOM   4650  O00 WTR  1067       0.986   0.621  13.563
ATOM   4651  H01 WTR  1067       0.719   1.293  12.935
ATOM   4652  H02 WTR  1067       0.738  -0.206  13.149
TER   
ATOM   4653  O00 WTR  1068       3.980 -10.322  15.641
ATOM   4654  H01 WTR  1068       4.300 -10.988  15.033
ATOM   4655  H02 WTR  1068       3.195 -10.709  16.030
TER   
ATOM   4656  O00 WTR  1069       2.047 -14.792   2.276
ATOM   4657  H01 WTR  1069       1.215 -14.589   2.703
ATOM   4658  H02 WTR  1069       1.877 -15.598   1.789
TER   
ATOM   4659  O00 WTR  1070       8.374 -18.457  14.798
ATOM   4660  H01 WTR  1070       8.310 -18.778  13.899
ATOM   4661  H02 WTR  1070       7.787 -19.024  15.298
TER   
ATOM   4662  O00 WTR  1071       9.776  -8.927  15.330
ATOM   4663  H01 WTR  1071      10.446  -8.270  15.146
ATOM   4664  H02 WTR  1071      10.126  -9.428  16.067
TER   
ATOM   4665  O00 WTR  1072      10.566   2.843  11.624
ATOM   4666  H01 WTR  1072      11.055   3.496  12.124
ATOM   4667  H02 WTR  1072      10.604   2.051  12.161
TER   
ATOM   4668  O00 WTR  1073     -20.263  -7.760  -1.227
ATOM   4669  H01 WTR  1073     -20.191  -8.658  -1.550
ATOM   4670  H02 WTR  1073     -20.506  -7.855  -0.307
TER   
ATOM   4671  O00 WTR  1074      -6.942 -14.658  -3.812
ATOM   4672  H01 WTR  1074      -6.858 -15.609  -3.878
ATOM   4673  H02 WTR  1074      -6.126 -14.318  -4.181
TER   
ATOM   4674  O00 WTR  1075      -7.742 -10.045  -4.503
ATOM   4675  H01 WTR  1075      -7.874  -9.212  -4.954
ATOM   4676  H02 WTR  1075      -8.621 -10.317  -4.239
TER   
ATOM   4677  O00 WTR  1076      -3.327  -8.121  -6.746
ATOM   4678  H01 WTR  1076      -3.115  -8.309  -5.832
ATOM   4679  H02 WTR  1076      -4.047  -8.717  -6.952
TER   
ATOM   4680  O00 WTR  1077      -7.178 -20.706  -4.100
ATOM   4681  H01 WTR  1077      -6.902 -20.753  -3.185
ATOM   4682  H02 WTR  1077      -6.766 -21.463  -4.515
TER   
ATOM   4683  O00 WTR  1078     -14.393 -19.416  -7.883
ATOM   4684  H01 WTR  1078     -13.519 -19.347  -7.498
ATOM   4685  H02 WTR  1078     -14.243 -19.791  -8.751
TER   
ATOM   4686  O00 WTR  1079      -4.982 -19.310  -4.921
ATOM   4687  H01 WTR  1079      -5.781 -19.811  -4.756
ATOM   4688  H02 WTR  1079      -4.380 -19.585  -4.228
TER   
ATOM   4689  O00 WTR  1080      14.745 -24.316   4.414
ATOM   4690  H01 WTR  1080      14.208 -24.689   3.715
ATOM   4691  H02 WTR  1080      14.982 -25.065   4.961
TER   
ATOM   4692  O00 WTR  1081      -7.534 -17.033   2.854
ATOM   4693  H01 WTR  1081      -7.782 -16.558   3.647
ATOM   4694  H02 WTR  1081      -7.158 -16.364   2.282
TER   
ATOM   4695  O00 WTR  1082     -10.315  -1.280  -4.538
ATOM   4696  H01 WTR  1082     -10.044  -0.716  -5.262
ATOM   4697  H02 WTR  1082     -10.113  -2.167  -4.836
TER   
ATOM   4698  O00 WTR  1083      -2.214 -11.310 -13.235
ATOM   4699  H01 WTR  1083      -1.840 -12.172 -13.055
ATOM   4700  H02 WTR  1083      -2.641 -11.407 -14.087
TER   
ATOM   4701  O00 WTR  1084      -3.463 -12.477  -7.756
ATOM   4702  H01 WTR  1084      -2.670 -12.210  -8.220
ATOM   4703  H02 WTR  1084      -3.376 -12.087  -6.886
TER   
ATOM   4704  O00 WTR  1085      -8.455  -7.114  12.644
ATOM   4705  H01 WTR  1085      -8.065  -7.747  12.041
ATOM   4706  H02 WTR  1085      -7.772  -6.951  13.295
TER   
ATOM   4707  O00 WTR  1086      -8.940 -10.441  -8.466
ATOM   4708  H01 WTR  1086      -8.247 -10.253  -9.099
ATOM   4709  H02 WTR  1086      -9.694 -10.689  -9.002
TER   
ATOM   4710  O00 WTR  1087      11.309 -15.030   0.900
ATOM   4711  H01 WTR  1087      12.062 -14.466   1.072
ATOM   4712  H02 WTR  1087      11.482 -15.823   1.407
TER   
ATOM   4713  O00 WTR  1088      -8.387 -21.009 -19.912
ATOM   4714  H01 WTR  1088      -9.038 -21.531 -20.381
ATOM   4715  H02 WTR  1088      -8.552 -21.194 -18.987
TER   
ATOM   4716  O00 WTR  1089      -5.941 -16.775  -5.325
ATOM   4717  H01 WTR  1089      -5.597 -16.384  -6.128
ATOM   4718  H02 WTR  1089      -5.504 -17.625  -5.266
TER   
ATOM   4719  O00 WTR  1090      -9.755 -11.004  -3.079
ATOM   4720  H01 WTR  1090     -10.565 -11.513  -3.112
ATOM   4721  H02 WTR  1090     -10.034 -10.126  -2.820
TER   
ATOM   4722  O00 WTR  1091      -5.106 -14.507  -8.656
ATOM   4723  H01 WTR  1091      -4.586 -15.144  -8.165
ATOM   4724  H02 WTR  1091      -4.856 -13.659  -8.289
TER   
ATOM   4725  O00 WTR  1092      -5.356 -11.418   3.091
ATOM   4726  H01 WTR  1092      -5.035 -12.220   2.680
ATOM   4727  H02 WTR  1092      -4.681 -10.766   2.906
TER   
ATOM   4728  O00 WTR  1093      -3.664  -4.229 -12.379
ATOM   4729  H01 WTR  1093      -2.792  -4.171 -12.769
ATOM   4730  H02 WTR  1093      -3.528  -4.702 -11.558
TER   
ATOM   4731  O00 WTR  1094      -1.995 -10.669  -5.535
ATOM   4732  H01 WTR  1094      -2.012 -11.526  -5.109
ATOM   4733  H02 WTR  1094      -2.673 -10.165  -5.085
TER   
ATOM   4734  O00 WTR  1095      -8.504 -15.210  -8.321
ATOM   4735  H01 WTR  1095      -8.754 -14.969  -7.429
ATOM   4736  H02 WTR  1095      -7.569 -15.404  -8.264
TER   
ATOM   4737  O00 WTR  1096      -8.363 -17.766  -6.536
ATOM   4738  H01 WTR  1096      -7.994 -17.968  -7.395
ATOM   4739  H02 WTR  1096      -7.635 -17.387  -6.044
TER   
ATOM   4740  O00 WTR  1097      -0.029 -10.702  -2.701
ATOM   4741  H01 WTR  1097       0.616 -10.790  -1.999
ATOM   4742  H02 WTR  1097      -0.782 -10.283  -2.284
TER   
ATOM   4743  O00 WTR  1098      -8.537  -7.652  -5.678
ATOM   4744  H01 WTR  1098      -8.254  -7.345  -6.539
ATOM   4745  H02 WTR  1098      -8.778  -6.855  -5.206
TER   
ATOM   4746  O00 WTR  1099      -6.837 -17.926  -9.307
ATOM   4747  H01 WTR  1099      -6.918 -17.350 -10.067
ATOM   4748  H02 WTR  1099      -7.392 -18.677  -9.514
TER   
ATOM   4749  O00 WTR  1100       9.175   9.029  11.413
ATOM   4750  H01 WTR  1100       9.677   9.772  11.078
ATOM   4751  H02 WTR  1100       8.457   8.924  10.789
TER   
ATOM   4752  O00 WTR  1101      -4.405 -18.529 -10.388
ATOM   4753  H01 WTR  1101      -3.943 -19.283 -10.019
ATOM   4754  H02 WTR  1101      -5.139 -18.382  -9.792
TER   
ATOM   4755  O00 WTR  1102      -5.162  -9.990  -7.531
ATOM   4756  H01 WTR  1102      -5.711 -10.706  -7.210
ATOM   4757  H02 WTR  1102      -5.019 -10.193  -8.455
TER   
ATOM   4758  O00 WTR  1103       0.262 -17.639  -2.202
ATOM   4759  H01 WTR  1103       1.130 -17.256  -2.330
ATOM   4760  H02 WTR  1103      -0.345 -16.960  -2.498
TER   
ATOM   4761  O00 WTR  1104       2.724 -11.129 -11.146
ATOM   4762  H01 WTR  1104       2.466 -11.379 -10.260
ATOM   4763  H02 WTR  1104       3.662 -10.949 -11.081
TER   
ATOM   4764  O00 WTR  1105       9.788   8.702  18.248
ATOM   4765  H01 WTR  1105       9.902   9.064  19.127
ATOM   4766  H02 WTR  1105       9.549   7.787  18.395
TER   
ATOM   4767  O00 WTR  1106      -3.266  -5.573 -10.278
ATOM   4768  H01 WTR  1106      -4.062  -5.631  -9.748
ATOM   4769  H02 WTR  1106      -2.605  -5.226  -9.680
TER   
ATOM   4770  O00 WTR  1107      -8.130 -29.937  -8.092
ATOM   4771  H01 WTR  1107      -7.415 -29.341  -8.314
ATOM   4772  H02 WTR  1107      -7.703 -30.779  -7.939
TER   
ATOM   4773  O00 WTR  1108      -5.801  -7.714   2.398
ATOM   4774  H01 WTR  1108      -6.394  -8.402   2.096
ATOM   4775  H02 WTR  1108      -4.961  -8.157   2.517
TER   
ATOM   4776  O00 WTR  1109      -1.150 -17.212   0.841
ATOM   4777  H01 WTR  1109      -0.920 -18.063   0.467
ATOM   4778  H02 WTR  1109      -1.292 -16.647   0.082
TER   
ATOM   4779  O00 WTR  1110      -4.390 -18.561   0.374
ATOM   4780  H01 WTR  1110      -3.746 -17.921   0.072
ATOM   4781  H02 WTR  1110      -4.556 -18.323   1.286
TER   
ATOM   4782  O00 WTR  1111      -7.770 -13.066   0.478
ATOM   4783  H01 WTR  1111      -8.350 -13.511  -0.141
ATOM   4784  H02 WTR  1111      -7.068 -13.695   0.644
TER   
ATOM   4785  O00 WTR  1112      -0.733 -22.478  -9.337
ATOM   4786  H01 WTR  1112      -0.952 -23.346  -8.998
ATOM   4787  H02 WTR  1112      -0.475 -21.976  -8.563
TER   
ATOM   4788  O00 WTR  1113      -9.746 -11.943   5.303
ATOM   4789  H01 WTR  1113     -10.655 -11.943   5.004
ATOM   4790  H02 WTR  1113      -9.265 -12.393   4.608
TER   
ATOM   4791  O00 WTR  1114      -7.679  -6.887  -8.289
ATOM   4792  H01 WTR  1114      -8.581  -6.792  -8.596
ATOM   4793  H02 WTR  1114      -7.379  -7.709  -8.677
TER   
ATOM   4794  O00 WTR  1115      -7.206 -11.736  -6.543
ATOM   4795  H01 WTR  1115      -7.909 -11.414  -7.108
ATOM   4796  H02 WTR  1115      -7.409 -11.378  -5.679
TER   
ATOM   4797  O00 WTR  1116      -8.187 -16.144 -13.918
ATOM   4798  H01 WTR  1116      -8.620 -15.312 -13.726
ATOM   4799  H02 WTR  1116      -7.735 -16.373 -13.105
TER   
ATOM   4800  O00 WTR  1117     -11.560  -6.567  -0.521
ATOM   4801  H01 WTR  1117     -12.203  -7.154  -0.123
ATOM   4802  H02 WTR  1117     -10.717  -6.872  -0.185
TER   
ATOM   4803  O00 WTR  1118      -3.423  -8.900  -4.047
ATOM   4804  H01 WTR  1118      -4.151  -9.511  -3.927
ATOM   4805  H02 WTR  1118      -2.761  -9.191  -3.419
TER   
ATOM   4806  O00 WTR  1119     -15.056 -15.110  -3.056
ATOM   4807  H01 WTR  1119     -14.643 -14.452  -3.615
ATOM   4808  H02 WTR  1119     -14.971 -15.928  -3.546
TER   
ATOM   4809  O00 WTR  1120     -10.998  -8.647  -2.313
ATOM   4810  H01 WTR  1120     -10.877  -7.759  -1.976
ATOM   4811  H02 WTR  1120     -11.886  -8.885  -2.047
TER   
ATOM   4812  O00 WTR  1121     -11.197 -20.016 -10.224
ATOM   4813  H01 WTR  1121     -10.778 -19.572 -10.961
ATOM   4814  H02 WTR  1121     -12.117 -20.087 -10.479
TER   
ATOM   4815  O00 WTR  1122      -5.061 -13.022  -5.083
ATOM   4816  H01 WTR  1122      -5.186 -12.192  -4.623
ATOM   4817  H02 WTR  1122      -5.721 -13.013  -5.777
TER   
ATOM   4818  O00 WTR  1123      -6.359 -16.537   5.836
ATOM   4819  H01 WTR  1123      -5.535 -16.334   5.394
ATOM   4820  H02 WTR  1123      -6.208 -17.388   6.248
TER   
ATOM   4821  O00 WTR  1124      -8.788 -12.732  14.740
ATOM   4822  H01 WTR  1124      -8.087 -12.968  15.347
ATOM   4823  H02 WTR  1124      -9.482 -12.382  15.299
TER   
ATOM   4824  O00 WTR  1125      11.579   5.089  18.920
ATOM   4825  H01 WTR  1125      12.386   5.598  18.997
ATOM   4826  H02 WTR  1125      11.310   5.202  18.009
TER   
ATOM   4827  O00 WTR  1126      -6.070 -14.042 -11.028
ATOM   4828  H01 WTR  1126      -6.197 -13.093 -11.024
ATOM   4829  H02 WTR  1126      -5.506 -14.212 -10.274
TER   
ATOM   4830  O00 WTR  1127      -7.613 -16.083 -11.382
ATOM   4831  H01 WTR  1127      -7.113 -15.306 -11.132
ATOM   4832  H02 WTR  1127      -8.490 -15.927 -11.030
TER   
ATOM   4833  O00 WTR  1128     -10.031  -6.259 -11.922
ATOM   4834  H01 WTR  1128      -9.975  -6.192 -10.969
ATOM   4835  H02 WTR  1128     -10.826  -6.768 -12.081
TER   
ATOM   4836  O00 WTR  1129      -5.943  -7.446  -3.381
ATOM   4837  H01 WTR  1129      -5.061  -7.815  -3.326
ATOM   4838  H02 WTR  1129      -6.210  -7.598  -4.288
TER   
ATOM   4839  O00 WTR  1130      -1.851 -14.461  -9.263
ATOM   4840  H01 WTR  1130      -2.464 -14.323  -8.541
ATOM   4841  H02 WTR  1130      -2.044 -15.345  -9.575
TER   
ATOM   4842  O00 WTR  1131      -8.191  -9.587   4.535
ATOM   4843  H01 WTR  1131      -8.505 -10.432   4.857
ATOM   4844  H02 WTR  1131      -7.919  -9.760   3.634
TER   
ATOM   4845  O00 WTR  1132       6.307  -9.922  -3.279
ATOM   4846  H01 WTR  1132       7.120 -10.303  -2.945
ATOM   4847  H02 WTR  1132       5.614 -10.451  -2.883
TER   
ATOM   4848  O00 WTR  1133       9.374 -16.666  -5.704
ATOM   4849  H01 WTR  1133      10.015 -16.858  -5.019
ATOM   4850  H02 WTR  1133       8.989 -15.829  -5.444
TER   
ATOM   4851  O00 WTR  1134       8.359 -14.283  -5.248
ATOM   4852  H01 WTR  1134       7.816 -13.928  -5.952
ATOM   4853  H02 WTR  1134       8.278 -13.645  -4.539
TER   
ATOM   4854  O00 WTR  1135       1.591  15.686  14.735
ATOM   4855  H01 WTR  1135       1.848  16.558  15.036
ATOM   4856  H02 WTR  1135       0.672  15.605  14.990
TER   
ATOM   4857  O00 WTR  1136       9.569 -19.241  -9.134
ATOM   4858  H01 WTR  1136      10.077 -18.502  -8.798
ATOM   4859  H02 WTR  1136       8.711 -19.149  -8.720
TER   
ATOM   4860  O00 WTR  1137       0.079 -15.926  -5.213
ATOM   4861  H01 WTR  1137       0.636 -16.648  -5.503
ATOM   4862  H02 WTR  1137       0.277 -15.212  -5.818
TER   
ATOM   4863  O00 WTR  1138       9.902 -10.413 -14.425
ATOM   4864  H01 WTR  1138      10.038 -11.097 -13.769
ATOM   4865  H02 WTR  1138      10.520  -9.723 -14.183
TER   
ATOM   4866  O00 WTR  1139      10.273 -14.694  -1.382
ATOM   4867  H01 WTR  1139      10.716 -14.784  -0.538
ATOM   4868  H02 WTR  1139      10.900 -14.226  -1.933
TER   
ATOM   4869  O00 WTR  1140      -4.105  -9.884 -11.437
ATOM   4870  H01 WTR  1140      -3.476  -9.539 -10.803
ATOM   4871  H02 WTR  1140      -3.583 -10.442 -12.014
TER   
ATOM   4872  O00 WTR  1141      15.096 -13.293  -3.386
ATOM   4873  H01 WTR  1141      14.752 -12.803  -2.639
ATOM   4874  H02 WTR  1141      15.656 -12.668  -3.846
TER   
ATOM   4875  O00 WTR  1142       0.247  -7.508  -9.876
ATOM   4876  H01 WTR  1142       0.756  -8.186 -10.320
ATOM   4877  H02 WTR  1142      -0.580  -7.937  -9.653
TER   
ATOM   4878  O00 WTR  1143      -5.597 -12.181   6.504
ATOM   4879  H01 WTR  1143      -6.018 -11.372   6.213
ATOM   4880  H02 WTR  1143      -5.199 -11.956   7.345
TER   
ATOM   4881  O00 WTR  1144      14.350   1.598  13.759
ATOM   4882  H01 WTR  1144      14.763   2.276  13.224
ATOM   4883  H02 WTR  1144      14.189   0.877  13.150
TER   
ATOM   4884  O00 WTR  1145       8.942 -10.964  -5.691
ATOM   4885  H01 WTR  1145       8.798 -10.096  -5.314
ATOM   4886  H02 WTR  1145       9.763 -10.881  -6.177
TER   
ATOM   4887  O00 WTR  1146       8.250 -12.923  -0.538
ATOM   4888  H01 WTR  1146       8.837 -13.575  -0.921
ATOM   4889  H02 WTR  1146       8.125 -13.213   0.365
TER   
ATOM   4890  O00 WTR  1147      11.815 -22.267   3.317
ATOM   4891  H01 WTR  1147      10.936 -21.930   3.494
ATOM   4892  H02 WTR  1147      11.875 -23.066   3.840
TER   
ATOM   4893  O00 WTR  1148       5.737 -17.690  -0.812
ATOM   4894  H01 WTR  1148       5.649 -17.265  -1.666
ATOM   4895  H02 WTR  1148       4.872 -18.063  -0.640
TER   
ATOM   4896  O00 WTR  1149       1.711 -11.554  -5.506
ATOM   4897  H01 WTR  1149       1.528 -12.093  -4.736
ATOM   4898  H02 WTR  1149       1.376 -10.687  -5.276
TER   
ATOM   4899  O00 WTR  1150       7.283 -10.938   9.379
ATOM   4900  H01 WTR  1150       8.127 -11.389   9.393
ATOM   4901  H02 WTR  1150       7.402 -10.190   9.965
TER   
ATOM   4902  O00 WTR  1151       3.972 -10.550 -15.916
ATOM   4903  H01 WTR  1151       4.777 -11.061 -15.828
ATOM   4904  H02 WTR  1151       4.220  -9.803 -16.461
TER   
ATOM   4905  O00 WTR  1152      -0.049 -23.624  -6.112
ATOM   4906  H01 WTR  1152       0.693 -23.601  -5.508
ATOM   4907  H02 WTR  1152       0.199 -24.270  -6.774
TER   
ATOM   4908  O00 WTR  1153       3.212 -15.136   7.321
ATOM   4909  H01 WTR  1153       3.834 -14.662   6.769
ATOM   4910  H02 WTR  1153       2.902 -15.855   6.771
TER   
ATOM   4911  O00 WTR  1154       3.932 -16.729  -7.163
ATOM   4912  H01 WTR  1154       4.765 -16.514  -7.582
ATOM   4913  H02 WTR  1154       3.310 -16.796  -7.887
TER   
ATOM   4914  O00 WTR  1155      18.615  -9.377  -4.327
ATOM   4915  H01 WTR  1155      18.438  -9.514  -3.396
ATOM   4916  H02 WTR  1155      18.234  -8.521  -4.521
TER   
ATOM   4917  O00 WTR  1156       6.386 -13.938  -2.591
ATOM   4918  H01 WTR  1156       7.047 -13.423  -2.128
ATOM   4919  H02 WTR  1156       5.601 -13.862  -2.049
TER   
ATOM   4920  O00 WTR  1157      11.616 -18.954   2.922
ATOM   4921  H01 WTR  1157      11.124 -19.726   3.203
ATOM   4922  H02 WTR  1157      12.174 -18.741   3.670
TER   
ATOM   4923  O00 WTR  1158       1.438 -12.633 -13.000
ATOM   4924  H01 WTR  1158       1.957 -12.140 -12.365
ATOM   4925  H02 WTR  1158       0.534 -12.533 -12.701
TER   
ATOM   4926  O00 WTR  1159       0.456 -14.391  -7.970
ATOM   4927  H01 WTR  1159      -0.350 -14.395  -8.486
ATOM   4928  H02 WTR  1159       0.986 -15.092  -8.349
TER   
ATOM   4929  O00 WTR  1160      13.452 -19.540  -5.405
ATOM   4930  H01 WTR  1160      13.661 -19.023  -4.627
ATOM   4931  H02 WTR  1160      12.503 -19.659  -5.367
TER   
ATOM   4932  O00 WTR  1161       9.735 -10.350 -10.087
ATOM   4933  H01 WTR  1161       9.065 -10.803  -9.575
ATOM   4934  H02 WTR  1161       9.241  -9.814 -10.707
TER   
ATOM   4935  O00 WTR  1162       7.394 -13.409   1.978
ATOM   4936  H01 WTR  1162       7.066 -14.190   1.532
ATOM   4937  H02 WTR  1162       6.663 -12.792   1.949
TER   
ATOM   4938  O00 WTR  1163       4.725 -11.146  -7.271
ATOM   4939  H01 WTR  1163       3.908 -10.665  -7.401
ATOM   4940  H02 WTR  1163       4.636 -11.540  -6.403
TER   
ATOM   4941  O00 WTR  1164       4.015 -20.289  -1.009
ATOM   4942  H01 WTR  1164       3.213 -19.992  -1.439
ATOM   4943  H02 WTR  1164       3.791 -21.148  -0.651
TER   
ATOM   4944  O00 WTR  1165       4.995 -22.139  -3.266
ATOM   4945  H01 WTR  1165       4.799 -22.977  -2.847
ATOM   4946  H02 WTR  1165       4.427 -21.510  -2.822
TER   
ATOM   4947  O00 WTR  1166       6.658 -13.981  -7.329
ATOM   4948  H01 WTR  1166       6.257 -14.689  -7.833
ATOM   4949  H02 WTR  1166       6.012 -13.771  -6.654
TER   
ATOM   4950  O00 WTR  1167       2.330 -16.922   0.498
ATOM   4951  H01 WTR  1167       2.559 -16.626  -0.383
ATOM   4952  H02 WTR  1167       1.437 -17.257   0.415
TER   
ATOM   4953  O00 WTR  1168       9.171 -17.613 -11.429
ATOM   4954  H01 WTR  1168       9.060 -18.365 -10.848
ATOM   4955  H02 WTR  1168       9.131 -17.983 -12.311
TER   
ATOM   4956  O00 WTR  1169      10.025 -15.977   8.586
ATOM   4957  H01 WTR  1169       9.072 -15.941   8.670
ATOM   4958  H02 WTR  1169      10.186 -15.893   7.646
TER   
ATOM   4959  O00 WTR  1170      -1.666 -15.571  -1.042
ATOM   4960  H01 WTR  1170      -1.324 -14.687  -0.909
ATOM   4961  H02 WTR  1170      -2.612 -15.452  -1.127
TER   
ATOM   4962  O00 WTR  1171       7.392  -9.899  -7.652
ATOM   4963  H01 WTR  1171       6.814 -10.634  -7.448
ATOM   4964  H02 WTR  1171       7.735  -9.621  -6.802
TER   
ATOM   4965  O00 WTR  1172       6.519 -16.677  -3.445
ATOM   4966  H01 WTR  1172       7.371 -17.095  -3.320
ATOM   4967  H02 WTR  1172       6.674 -15.753  -3.246
TER   
ATOM   4968  O00 WTR  1173       5.423 -10.622 -10.238
ATOM   4969  H01 WTR  1173       5.349 -10.957  -9.345
ATOM   4970  H02 WTR  1173       5.983  -9.850 -10.159
TER   
ATOM   4971  O00 WTR  1174       8.132  -8.575  -4.837
ATOM   4972  H01 WTR  1174       7.373  -8.871  -4.335
ATOM   4973  H02 WTR  1174       7.910  -7.682  -5.103
TER   
ATOM   4974  O00 WTR  1175       4.800  11.610  14.705
ATOM   4975  H01 WTR  1175       4.095  11.521  15.346
ATOM   4976  H02 WTR  1175       4.384  11.424  13.863
TER   
ATOM   4977  O00 WTR  1176      11.650 -10.494  -2.221
ATOM   4978  H01 WTR  1176      11.580  -9.951  -3.006
ATOM   4979  H02 WTR  1176      11.716 -11.389  -2.553
TER   
ATOM   4980  O00 WTR  1177       2.024 -18.050  -5.286
ATOM   4981  H01 WTR  1177       2.636 -17.740  -5.954
ATOM   4982  H02 WTR  1177       1.798 -18.939  -5.563
TER   
ATOM   4983  O00 WTR  1178      -2.135  -8.887  -9.135
ATOM   4984  H01 WTR  1178      -2.406  -8.400  -8.357
ATOM   4985  H02 WTR  1178      -1.731  -9.684  -8.790
TER   
ATOM   4986  O00 WTR  1179       8.407 -19.391  -5.549
ATOM   4987  H01 WTR  1179       8.666 -18.475  -5.455
ATOM   4988  H02 WTR  1179       9.233 -19.873  -5.576
TER   
ATOM   4989  O00 WTR  1180       8.713 -11.166  -2.533
ATOM   4990  H01 WTR  1180       9.655 -11.000  -2.573
ATOM   4991  H02 WTR  1180       8.603 -11.742  -1.776
TER   
ATOM   4992  O00 WTR  1181      -1.496  -4.066  -8.264
ATOM   4993  H01 WTR  1181      -2.212  -3.462  -8.460
ATOM   4994  H02 WTR  1181      -0.739  -3.694  -8.717
TER   
ATOM   4995  O00 WTR  1182      -9.212   3.254  -9.773
ATOM   4996  H01 WTR  1182     -10.146   3.314  -9.977
ATOM   4997  H02 WTR  1182      -8.808   3.952 -10.288
TER   
ATOM   4998  O00 WTR  1183      -1.137  -0.765  -8.054
ATOM   4999  H01 WTR  1183      -0.929  -0.226  -8.817
ATOM   5000  H02 WTR  1183      -0.369  -0.689  -7.489
TER   
ATOM   5001  O00 WTR  1184      -2.167 -23.074  15.302
ATOM   5002  H01 WTR  1184      -1.997 -24.000  15.133
ATOM   5003  H02 WTR  1184      -1.298 -22.675  15.348
TER   
ATOM   5004  O00 WTR  1185      14.203  -2.418 -10.112
ATOM   5005  H01 WTR  1185      14.904  -1.808  -9.882
ATOM   5006  H02 WTR  1185      14.090  -2.308 -11.056
TER   
ATOM   5007  O00 WTR  1186     -11.684  -3.864  -8.855
ATOM   5008  H01 WTR  1186     -11.796  -3.697  -9.791
ATOM   5009  H02 WTR  1186     -11.232  -3.088  -8.525
TER   
ATOM   5010  O00 WTR  1187     -14.039  -5.579  -1.524
ATOM   5011  H01 WTR  1187     -13.364  -5.851  -0.902
ATOM   5012  H02 WTR  1187     -14.580  -6.359  -1.646
TER   
ATOM   5013  O00 WTR  1188       5.924   5.012  17.931
ATOM   5014  H01 WTR  1188       5.644   5.917  18.074
ATOM   5015  H02 WTR  1188       6.195   4.706  18.796
TER   
ATOM   5016  O00 WTR  1189      -6.682  -1.406 -11.033
ATOM   5017  H01 WTR  1189      -5.729  -1.455 -11.110
ATOM   5018  H02 WTR  1189      -6.869  -0.471 -10.955
TER   
ATOM   5019  O00 WTR  1190      -4.088  10.269  17.037
ATOM   5020  H01 WTR  1190      -4.167  11.219  17.120
ATOM   5021  H02 WTR  1190      -3.270  10.137  16.557
TER   
ATOM   5022  O00 WTR  1191       1.450   6.981  14.599
ATOM   5023  H01 WTR  1191       1.156   6.079  14.468
ATOM   5024  H02 WTR  1191       0.921   7.497  13.991
TER   
ATOM   5025  O00 WTR  1192      -2.721 -22.908   7.610
ATOM   5026  H01 WTR  1192      -3.415 -23.374   8.076
ATOM   5027  H02 WTR  1192      -2.571 -22.118   8.130
TER   
ATOM   5028  O00 WTR  1193     -15.557  -1.878  -4.063
ATOM   5029  H01 WTR  1193     -15.878  -2.457  -3.372
ATOM   5030  H02 WTR  1193     -14.753  -2.296  -4.371
TER   
ATOM   5031  O00 WTR  1194      -9.519  -0.083  -6.985
ATOM   5032  H01 WTR  1194      -9.753   0.828  -7.162
ATOM   5033  H02 WTR  1194      -8.562  -0.096  -7.013
TER   
ATOM   5034  O00 WTR  1195     -10.827  -0.772  -1.839
ATOM   5035  H01 WTR  1195     -10.546  -1.228  -2.633
ATOM   5036  H02 WTR  1195     -11.700  -1.120  -1.659
TER   
ATOM   5037  O00 WTR  1196      17.153 -16.046  -8.927
ATOM   5038  H01 WTR  1196      16.615 -15.368  -8.519
ATOM   5039  H02 WTR  1196      16.623 -16.841  -8.867
TER   
ATOM   5040  O00 WTR  1197     -10.067 -19.168 -12.608
ATOM   5041  H01 WTR  1197     -10.581 -19.915 -12.916
ATOM   5042  H02 WTR  1197     -10.610 -18.405 -12.808
TER   
ATOM   5043  O00 WTR  1198     -13.490 -16.972   3.534
ATOM   5044  H01 WTR  1198     -12.610 -17.273   3.759
ATOM   5045  H02 WTR  1198     -13.461 -16.025   3.666
TER   
ATOM   5046  O00 WTR  1199       5.251   8.696  16.029
ATOM   5047  H01 WTR  1199       6.189   8.818  16.177
ATOM   5048  H02 WTR  1199       4.917   9.578  15.869
TER   
ATOM   5049  O00 WTR  1200      11.401  -5.479  -5.535
ATOM   5050  H01 WTR  1200      10.504  -5.174  -5.397
ATOM   5051  H02 WTR  1200      11.806  -4.797  -6.071
TER   
ATOM   5052  O00 WTR  1201      14.849   7.324  13.052
ATOM   5053  H01 WTR  1201      13.956   7.468  12.739
ATOM   5054  H02 WTR  1201      14.764   7.266  14.003
TER   
ATOM   5055  O00 WTR  1202       3.107   4.604 -11.833
ATOM   5056  H01 WTR  1202       3.677   3.853 -11.999
ATOM   5057  H02 WTR  1202       2.255   4.218 -11.627
TER   
ATOM   5058  O00 WTR  1203      -5.850   8.477  14.783
ATOM   5059  H01 WTR  1203      -5.802   9.220  15.386
ATOM   5060  H02 WTR  1203      -6.632   8.646  14.256
TER   
ATOM   5061  O00 WTR  1204      10.648   6.107  16.612
ATOM   5062  H01 WTR  1204      10.782   5.636  15.789
ATOM   5063  H02 WTR  1204      10.831   7.022  16.397
TER   
ATOM   5064  O00 WTR  1205       8.470  -9.181 -12.075
ATOM   5065  H01 WTR  1205       7.804  -9.212 -12.763
ATOM   5066  H02 WTR  1205       8.012  -8.822 -11.315
TER   
ATOM   5067  O00 WTR  1206       0.103  12.757  17.016
ATOM   5068  H01 WTR  1206      -0.542  12.132  16.685
ATOM   5069  H02 WTR  1206      -0.202  13.607  16.698
TER   
ATOM   5070  O00 WTR  1207       6.227  -1.875  12.828
ATOM   5071  H01 WTR  1207       5.655  -1.842  12.061
ATOM   5072  H02 WTR  1207       6.479  -2.796  12.900
TER   
ATOM   5073  O00 WTR  1208      -1.024  -4.937 -13.668
ATOM   5074  H01 WTR  1208      -0.578  -4.617 -14.452
ATOM   5075  H02 WTR  1208      -0.332  -5.344 -13.147
TER   
ATOM   5076  O00 WTR  1209     -10.897   3.519  12.128
ATOM   5077  H01 WTR  1209     -11.507   3.636  11.399
ATOM   5078  H02 WTR  1209     -11.450   3.538  12.909
TER   
ATOM   5079  O00 WTR  1210       2.790  -9.356  -8.331
ATOM   5080  H01 WTR  1210       2.314  -8.559  -8.097
ATOM   5081  H02 WTR  1210       2.106 -10.008  -8.483
TER   
ATOM   5082  O00 WTR  1211     -12.029  -1.741  -7.183
ATOM   5083  H01 WTR  1211     -12.898  -1.542  -7.533
ATOM   5084  H02 WTR  1211     -11.466  -1.050  -7.532
TER   
ATOM   5085  O00 WTR  1212      -0.524   8.013  18.427
ATOM   5086  H01 WTR  1212      -1.034   7.231  18.214
ATOM   5087  H02 WTR  1212      -0.393   7.963  19.374
TER   
ATOM   5088  O00 WTR  1213      12.445   2.639  19.606
ATOM   5089  H01 WTR  1213      13.167   2.600  18.978
ATOM   5090  H02 WTR  1213      12.037   3.491  19.451
TER   
ATOM   5091  O00 WTR  1214      10.802 -12.649  -3.538
ATOM   5092  H01 WTR  1214      11.172 -13.043  -4.328
ATOM   5093  H02 WTR  1214      10.055 -12.138  -3.851
TER   
ATOM   5094  O00 WTR  1215      17.670 -10.766   8.626
ATOM   5095  H01 WTR  1215      16.761 -10.708   8.331
ATOM   5096  H02 WTR  1215      17.632 -10.571   9.563
TER   
ATOM   5097  O00 WTR  1216      16.820  -4.435   3.181
ATOM   5098  H01 WTR  1216      16.808  -5.263   2.699
ATOM   5099  H02 WTR  1216      17.402  -3.870   2.673
TER   
ATOM   5100  O00 WTR  1217      17.762 -11.048  11.313
ATOM   5101  H01 WTR  1217      17.003 -11.348  11.814
ATOM   5102  H02 WTR  1217      18.180 -10.398  11.878
TER   
ATOM   5103  O00 WTR  1218      18.513  -7.768   9.645
ATOM   5104  H01 WTR  1218      18.254  -8.139  10.489
ATOM   5105  H02 WTR  1218      17.759  -7.917   9.075
TER   
ATOM   5106  O00 WTR  1219      18.085 -13.947  10.608
ATOM   5107  H01 WTR  1219      17.611 -14.112   9.793
ATOM   5108  H02 WTR  1219      18.183 -12.996  10.641
TER   
ATOM   5109  O00 WTR  1220      12.054 -18.565  12.049
ATOM   5110  H01 WTR  1220      11.559 -17.820  11.706
ATOM   5111  H02 WTR  1220      12.826 -18.173  12.457
TER   
ATOM   5112  O00 WTR  1221      16.977 -20.994  -1.193
ATOM   5113  H01 WTR  1221      17.550 -21.486  -0.604
ATOM   5114  H02 WTR  1221      17.509 -20.842  -1.974
TER   
ATOM   5115  O00 WTR  1222      14.271 -16.798   6.564
ATOM   5116  H01 WTR  1222      13.614 -16.225   6.168
ATOM   5117  H02 WTR  1222      15.102 -16.503   6.191
TER   
ATOM   5118  O00 WTR  1223      13.234 -15.046  -2.146
ATOM   5119  H01 WTR  1223      13.938 -14.733  -2.714
ATOM   5120  H02 WTR  1223      13.683 -15.378  -1.368
TER   
ATOM   5121  O00 WTR  1224      11.228 -10.992   7.356
ATOM   5122  H01 WTR  1224      11.377 -11.516   6.569
ATOM   5123  H02 WTR  1224      10.546 -11.465   7.833
TER   
ATOM   5124  O00 WTR  1225      15.160 -11.262   7.626
ATOM   5125  H01 WTR  1225      14.512 -11.378   8.320
ATOM   5126  H02 WTR  1225      14.736 -10.677   6.998
TER   
ATOM   5127  O00 WTR  1226      17.093  -6.778   1.923
ATOM   5128  H01 WTR  1226      16.830  -7.237   1.126
ATOM   5129  H02 WTR  1226      18.004  -6.529   1.768
TER   
ATOM   5130  O00 WTR  1227      19.282  -6.734   6.719
ATOM   5131  H01 WTR  1227      19.426  -7.676   6.631
ATOM   5132  H02 WTR  1227      18.481  -6.567   6.223
TER   
ATOM   5133  O00 WTR  1228      21.624 -14.860   2.570
ATOM   5134  H01 WTR  1228      21.222 -14.026   2.810
ATOM   5135  H02 WTR  1228      22.192 -14.649   1.828
TER   
ATOM   5136  O00 WTR  1229      14.482  -8.743   1.813
ATOM   5137  H01 WTR  1229      14.096  -9.298   1.135
ATOM   5138  H02 WTR  1229      14.463  -7.862   1.441
TER   
ATOM   5139  O00 WTR  1230      19.315 -13.097   7.846
ATOM   5140  H01 WTR  1230      18.904 -12.338   8.260
ATOM   5141  H02 WTR  1230      19.302 -13.774   8.521
TER   
ATOM   5142  O00 WTR  1231      23.672  -2.425  -1.388
ATOM   5143  H01 WTR  1231      23.479  -2.749  -2.268
ATOM   5144  H02 WTR  1231      23.814  -1.485  -1.505
TER   
ATOM   5145  O00 WTR  1232      21.173 -13.030   5.784
ATOM   5146  H01 WTR  1232      20.285 -12.884   6.112
ATOM   5147  H02 WTR  1232      21.246 -12.453   5.024
TER   
ATOM   5148  O00 WTR  1233      10.986 -12.964   4.995
ATOM   5149  H01 WTR  1233      10.034 -12.885   4.930
ATOM   5150  H02 WTR  1233      11.139 -13.893   5.164
TER   
ATOM   5151  O00 WTR  1234      15.980 -10.724  -7.768
ATOM   5152  H01 WTR  1234      16.823 -10.826  -8.210
ATOM   5153  H02 WTR  1234      16.062  -9.905  -7.280
TER   
ATOM   5154  O00 WTR  1235      13.650  -3.308  -2.123
ATOM   5155  H01 WTR  1235      13.153  -3.803  -1.472
ATOM   5156  H02 WTR  1235      13.729  -3.903  -2.868
TER   
ATOM   5157  O00 WTR  1236      24.668  -7.410   8.395
ATOM   5158  H01 WTR  1236      24.944  -6.539   8.109
ATOM   5159  H02 WTR  1236      25.030  -8.004   7.738
TER   
ATOM   5160  O00 WTR  1237      18.100 -10.481  15.446
ATOM   5161  H01 WTR  1237      18.541 -11.016  14.787
ATOM   5162  H02 WTR  1237      17.971  -9.634  15.020
TER   
ATOM   5163  O00 WTR  1238      10.730 -20.807  11.668
ATOM   5164  H01 WTR  1238      11.109 -21.507  12.199
ATOM   5165  H02 WTR  1238      11.180 -20.014  11.959
TER   
ATOM   5166  O00 WTR  1239      20.831 -11.790   3.342
ATOM   5167  H01 WTR  1239      21.217 -11.040   3.793
ATOM   5168  H02 WTR  1239      21.210 -11.764   2.464
TER   
ATOM   5169  O00 WTR  1240      14.674 -16.106  -0.010
ATOM   5170  H01 WTR  1240      14.518 -16.973   0.363
ATOM   5171  H02 WTR  1240      15.530 -16.176  -0.433
TER   
ATOM   5172  O00 WTR  1241      23.671  -3.616   1.598
ATOM   5173  H01 WTR  1241      23.993  -3.299   0.754
ATOM   5174  H02 WTR  1241      22.871  -3.114   1.754
TER   
ATOM   5175  O00 WTR  1242      17.596  -5.149  13.528
ATOM   5176  H01 WTR  1242      17.969  -5.124  12.646
ATOM   5177  H02 WTR  1242      17.063  -4.356  13.586
TER   
ATOM   5178  O00 WTR  1243      14.757 -10.314   3.826
ATOM   5179  H01 WTR  1243      14.921  -9.708   3.103
ATOM   5180  H02 WTR  1243      14.056  -9.902   4.330
TER   
ATOM   5181  O00 WTR  1244      18.062 -15.002  13.093
ATOM   5182  H01 WTR  1244      18.133 -14.658  12.203
ATOM   5183  H02 WTR  1244      17.216 -15.449  13.111
TER   
ATOM   5184  O00 WTR  1245      15.424  -5.147  -9.969
ATOM   5185  H01 WTR  1245      15.617  -4.280 -10.325
ATOM   5186  H02 WTR  1245      16.060  -5.726 -10.390
TER   
ATOM   5187  O00 WTR  1246      16.063 -14.372  22.030
ATOM   5188  H01 WTR  1246      16.326 -13.926  21.225
ATOM   5189  H02 WTR  1246      16.766 -14.182  22.651
TER   
ATOM   5190  O00 WTR  1247      15.285 -13.875   6.918
ATOM   5191  H01 WTR  1247      15.337 -12.964   7.208
ATOM   5192  H02 WTR  1247      15.972 -14.324   7.411
TER   
ATOM   5193  O00 WTR  1248      12.075 -10.023  11.227
ATOM   5194  H01 WTR  1248      11.885 -10.377  12.096
ATOM   5195  H02 WTR  1248      12.347 -10.783  10.713
TER   
ATOM   5196  O00 WTR  1249      24.234  -2.139   6.043
ATOM   5197  H01 WTR  1249      23.303  -2.342   6.129
ATOM   5198  H02 WTR  1249      24.376  -2.057   5.100
TER   
ATOM   5199  O00 WTR  1250      11.609 -11.531  21.348
ATOM   5200  H01 WTR  1250      12.445 -11.740  21.767
ATOM   5201  H02 WTR  1250      11.089 -11.123  22.040
TER   
ATOM   5202  O00 WTR  1251      14.064 -18.577   1.263
ATOM   5203  H01 WTR  1251      13.224 -18.789   1.670
ATOM   5204  H02 WTR  1251      14.288 -19.356   0.753
TER   
ATOM   5205  O00 WTR  1252      17.557  -9.471   5.808
ATOM   5206  H01 WTR  1252      17.663 -10.049   6.564
ATOM   5207  H02 WTR  1252      17.562 -10.060   5.054
TER   
ATOM   5208  O00 WTR  1253      10.335  -7.748  19.965
ATOM   5209  H01 WTR  1253      10.088  -7.340  19.135
ATOM   5210  H02 WTR  1253       9.510  -8.064  20.332
TER   
ATOM   5211  O00 WTR  1254      17.016 -15.224   8.398
ATOM   5212  H01 WTR  1254      17.501 -15.511   7.624
ATOM   5213  H02 WTR  1254      16.704 -16.034   8.800
TER   
ATOM   5214  O00 WTR  1255      21.529  -7.264   3.467
ATOM   5215  H01 WTR  1255      21.578  -6.484   4.019
ATOM   5216  H02 WTR  1255      22.376  -7.296   3.022
TER   
ATOM   5217  O00 WTR  1256      16.033  -4.064   6.222
ATOM   5218  H01 WTR  1256      16.988  -4.017   6.275
ATOM   5219  H02 WTR  1256      15.835  -4.999   6.288
TER   
ATOM   5220  O00 WTR  1257      17.115  -6.780   4.992
ATOM   5221  H01 WTR  1257      17.441  -6.526   4.128
ATOM   5222  H02 WTR  1257      17.332  -7.709   5.066
TER   
ATOM   5223  O00 WTR  1258      15.394 -11.611  12.984
ATOM   5224  H01 WTR  1258      15.818 -11.463  13.829
ATOM   5225  H02 WTR  1258      15.214 -10.733  12.648
TER   
ATOM   5226  O00 WTR  1259      21.610  -9.635   4.876
ATOM   5227  H01 WTR  1259      21.138  -9.276   5.627
ATOM   5228  H02 WTR  1259      21.625  -8.921   4.238
TER   
ATOM   5229  O00 WTR  1260      16.648  -3.494 -12.824
ATOM   5230  H01 WTR  1260      17.037  -4.181 -13.366
ATOM   5231  H02 WTR  1260      17.346  -2.846 -12.721
TER   
ATOM   5232  O00 WTR  1261      20.275  -9.373   7.075
ATOM   5233  H01 WTR  1261      19.563  -9.494   7.704
ATOM   5234  H02 WTR  1261      21.071  -9.545   7.578
TER   
ATOM   5235  O00 WTR  1262      19.759   3.463   5.841
ATOM   5236  H01 WTR  1262      20.012   4.374   5.990
ATOM   5237  H02 WTR  1262      20.569   3.031   5.569
TER   
ATOM   5238  O00 WTR  1263      17.793  -9.529  18.162
ATOM   5239  H01 WTR  1263      17.553  -9.105  17.338
ATOM   5240  H02 WTR  1263      18.738  -9.668  18.094
TER   
ATOM   5241  O00 WTR  1264      14.197  -3.475  11.381
ATOM   5242  H01 WTR  1264      14.920  -3.852  10.881
ATOM   5243  H02 WTR  1264      14.329  -2.529  11.318
TER   
ATOM   5244  O00 WTR  1265      18.027 -15.582   1.444
ATOM   5245  H01 WTR  1265      18.520 -16.347   1.742
ATOM   5246  H02 WTR  1265      17.381 -15.936   0.833
TER   
ATOM   5247  O00 WTR  1266       7.304  -9.787  15.750
ATOM   5248  H01 WTR  1266       7.212  -9.490  16.656
ATOM   5249  H02 WTR  1266       8.116  -9.382  15.446
TER   
ATOM   5250  O00 WTR  1267      16.365 -18.692   3.155
ATOM   5251  H01 WTR  1267      15.652 -18.633   2.520
ATOM   5252  H02 WTR  1267      16.040 -18.226   3.925
TER   
ATOM   5253  O00 WTR  1268       6.241 -17.734   6.155
ATOM   5254  H01 WTR  1268       6.951 -18.051   6.714
ATOM   5255  H02 WTR  1268       6.525 -16.863   5.878
TER   
ATOM   5256  O00 WTR  1269      12.166  -5.519   6.691
ATOM   5257  H01 WTR  1269      11.481  -5.942   6.173
ATOM   5258  H02 WTR  1269      12.976  -5.944   6.411
TER   
ATOM   5259  O00 WTR  1270      20.056   4.832   2.532
ATOM   5260  H01 WTR  1270      19.555   4.150   2.979
ATOM   5261  H02 WTR  1270      20.692   4.354   2.000
TER   
ATOM   5262  O00 WTR  1271      18.780  -3.988   6.388
ATOM   5263  H01 WTR  1271      18.493  -3.154   6.758
ATOM   5264  H02 WTR  1271      18.519  -4.642   7.037
TER   
ATOM   5265  O00 WTR  1272      19.750   1.001   1.580
ATOM   5266  H01 WTR  1272      20.049   0.525   0.806
ATOM   5267  H02 WTR  1272      19.185   1.692   1.234
TER   
ATOM   5268  O00 WTR  1273      16.398  -3.990   9.985
ATOM   5269  H01 WTR  1273      17.251  -4.390  10.152
ATOM   5270  H02 WTR  1273      16.602  -3.158   9.559
TER   
ATOM   5271  O00 WTR  1274      13.606  -8.318   9.384
ATOM   5272  H01 WTR  1274      13.398  -8.871  10.137
ATOM   5273  H02 WTR  1274      12.757  -7.994   9.083
TER   
ATOM   5274  O00 WTR  1275      21.386  -4.211  -1.656
ATOM   5275  H01 WTR  1275      22.134  -3.703  -1.342
ATOM   5276  H02 WTR  1275      21.470  -5.058  -1.217
TER   
ATOM   5277  O00 WTR  1276      12.767   0.064   7.253
ATOM   5278  H01 WTR  1276      13.050  -0.825   7.470
ATOM   5279  H02 WTR  1276      12.971   0.578   8.034
TER   
ATOM   5280  O00 WTR  1277      19.087  -2.752  -1.392
ATOM   5281  H01 WTR  1277      19.811  -3.286  -1.722
ATOM   5282  H02 WTR  1277      18.494  -2.666  -2.138
TER   
ATOM   5283  O00 WTR  1278      16.075  -0.621   9.050
ATOM   5284  H01 WTR  1278      16.800  -0.372   9.623
ATOM   5285  H02 WTR  1278      16.489  -1.101   8.333
TER   
ATOM   5286  O00 WTR  1279      21.272 -15.796   5.612
ATOM   5287  H01 WTR  1279      21.402 -14.855   5.732
ATOM   5288  H02 WTR  1279      21.306 -15.924   4.664
TER   
ATOM   5289  O00 WTR  1280      23.263  -2.991  -4.037
ATOM   5290  H01 WTR  1280      22.489  -3.353  -4.468
ATOM   5291  H02 WTR  1280      23.750  -2.561  -4.740
TER   
ATOM   5292  O00 WTR  1281      18.428  -0.152  10.633
ATOM   5293  H01 WTR  1281      18.505   0.757  10.924
ATOM   5294  H02 WTR  1281      19.244  -0.323  10.163
TER   
ATOM   5295  O00 WTR  1282      20.872  -0.461  -0.398
ATOM   5296  H01 WTR  1282      21.406   0.011  -1.037
ATOM   5297  H02 WTR  1282      20.214  -0.916  -0.923
TER   
ATOM   5298  O00 WTR  1283      19.188 -12.476  13.997
ATOM   5299  H01 WTR  1283      20.047 -12.646  13.610
ATOM   5300  H02 WTR  1283      18.633 -13.182  13.667
TER   
ATOM   5301  O00 WTR  1284      18.277   0.334   3.778
ATOM   5302  H01 WTR  1284      18.974   0.077   4.381
ATOM   5303  H02 WTR  1284      18.669   0.252   2.909
TER   
ATOM   5304  O00 WTR  1285      13.250   0.769   4.718
ATOM   5305  H01 WTR  1285      12.999   0.401   5.566
ATOM   5306  H02 WTR  1285      13.318   1.711   4.876
TER   
ATOM   5307  O00 WTR  1286      15.477   4.756   3.750
ATOM   5308  H01 WTR  1286      15.280   4.848   2.818
ATOM   5309  H02 WTR  1286      16.255   4.199   3.777
TER   
ATOM   5310  O00 WTR  1287      18.239   2.952   0.317
ATOM   5311  H01 WTR  1287      18.815   3.640  -0.015
ATOM   5312  H02 WTR  1287      17.811   2.599  -0.463
TER   
ATOM   5313  O00 WTR  1288      24.089   5.911   0.588
ATOM   5314  H01 WTR  1288      25.010   5.794   0.352
ATOM   5315  H02 WTR  1288      23.859   6.771   0.236
TER   
ATOM   5316  O00 WTR  1289      20.709   0.930   8.935
ATOM   5317  H01 WTR  1289      21.336   0.764   8.231
ATOM   5318  H02 WTR  1289      21.250   1.182   9.684
TER   
ATOM   5319  O00 WTR  1290      20.953  -2.945   3.164
ATOM   5320  H01 WTR  1290      20.227  -3.033   2.546
ATOM   5321  H02 WTR  1290      21.493  -2.243   2.802
TER   
ATOM   5322  O00 WTR  1291      21.930   3.731  -2.086
ATOM   5323  H01 WTR  1291      21.081   3.963  -2.462
ATOM   5324  H02 WTR  1291      22.559   3.915  -2.784
TER   
ATOM   5325  O00 WTR  1292      14.164  -6.062   0.818
ATOM   5326  H01 WTR  1292      14.840  -5.384   0.801
ATOM   5327  H02 WTR  1292      13.349  -5.591   0.645
TER   
ATOM   5328  O00 WTR  1293      18.694  -3.442   1.322
ATOM   5329  H01 WTR  1293      19.146  -4.286   1.322
ATOM   5330  H02 WTR  1293      18.679  -3.178   0.401
TER   
ATOM   5331  O00 WTR  1294      16.030  -0.738   4.953
ATOM   5332  H01 WTR  1294      15.180  -0.301   4.890
ATOM   5333  H02 WTR  1294      16.644  -0.129   4.544
TER   
ATOM   5334  O00 WTR  1295      22.506 -11.878  -1.690
ATOM   5335  H01 WTR  1295      22.129 -12.190  -2.512
ATOM   5336  H02 WTR  1295      22.539 -10.926  -1.787
TER   
ATOM   5337  O00 WTR  1296      22.532  -0.918   1.876
ATOM   5338  H01 WTR  1296      22.521   0.003   2.139
ATOM   5339  H02 WTR  1296      22.090  -0.930   1.028
TER   
ATOM   5340  O00 WTR  1297      14.635  -6.737   6.284
ATOM   5341  H01 WTR  1297      15.191  -7.127   6.959
ATOM   5342  H02 WTR  1297      15.117  -6.871   5.468
TER   
ATOM   5343  O00 WTR  1298      20.491  -1.363   5.215
ATOM   5344  H01 WTR  1298      20.829  -1.747   6.025
ATOM   5345  H02 WTR  1298      20.383  -2.108   4.624
TER   
ATOM   5346  O00 WTR  1299      16.244   6.099   8.870
ATOM   5347  H01 WTR  1299      16.421   5.159   8.899
ATOM   5348  H02 WTR  1299      16.675   6.449   9.650
TER   
ATOM   5349  O00 WTR  1300      21.276  -4.989   4.908
ATOM   5350  H01 WTR  1300      21.311  -4.207   4.357
ATOM   5351  H02 WTR  1300      20.543  -4.830   5.503
TER   
ATOM   5352  O00 WTR  1301      18.961   0.853   7.167
ATOM   5353  H01 WTR  1301      18.968   1.743   6.815
ATOM   5354  H02 WTR  1301      19.510   0.900   7.950
TER   
ATOM   5355  O00 WTR  1302      24.606  -1.774   3.327
ATOM   5356  H01 WTR  1302      24.767  -2.586   2.846
ATOM   5357  H02 WTR  1302      24.094  -1.235   2.724
TER   
ATOM   5358  O00 WTR  1303      11.995  -2.040  10.498
ATOM   5359  H01 WTR  1303      12.644  -2.733  10.616
ATOM   5360  H02 WTR  1303      11.187  -2.403  10.861
TER   
ATOM   5361  O00 WTR  1304      17.083  -0.839  13.061
ATOM   5362  H01 WTR  1304      17.640  -0.666  12.302
ATOM   5363  H02 WTR  1304      17.033   0.000  13.518
TER   
ATOM   5364  O00 WTR  1305      22.999   5.953  -3.851
ATOM   5365  H01 WTR  1305      22.173   6.364  -3.597
ATOM   5366  H02 WTR  1305      22.915   5.805  -4.793
TER   
ATOM   5367  O00 WTR  1306      17.634  -1.671   7.114
ATOM   5368  H01 WTR  1306      18.030  -0.800   7.144
ATOM   5369  H02 WTR  1306      17.046  -1.641   6.359
TER   
ATOM   5370  O00 WTR  1307      19.465  -7.330  -1.233
ATOM   5371  H01 WTR  1307      19.480  -8.261  -1.011
ATOM   5372  H02 WTR  1307      20.336  -7.154  -1.589
TER   
ATOM   5373  O00 WTR  1308      13.326   3.576   5.353
ATOM   5374  H01 WTR  1308      14.065   4.004   4.920
ATOM   5375  H02 WTR  1308      12.972   4.243   5.941
TER   
ATOM   5376  O00 WTR  1309      12.141   1.311   9.899
ATOM   5377  H01 WTR  1309      12.434   0.424  10.105
ATOM   5378  H02 WTR  1309      11.473   1.503  10.557
TER   
ATOM   5379  O00 WTR  1310      23.659   0.430  -4.747
ATOM   5380  H01 WTR  1310      23.154   1.059  -5.263
ATOM   5381  H02 WTR  1310      24.155  -0.069  -5.396
TER   
ATOM   5382  O00 WTR  1311      21.789  -2.396   7.505
ATOM   5383  H01 WTR  1311      22.607  -2.157   7.942
ATOM   5384  H02 WTR  1311      21.532  -3.223   7.914
TER   
ATOM   5385  O00 WTR  1312      16.669   9.620   8.195
ATOM   5386  H01 WTR  1312      16.440   9.825   7.289
ATOM   5387  H02 WTR  1312      17.525   9.196   8.136
TER   
ATOM   5388  O00 WTR  1313      19.689  -6.219   1.666
ATOM   5389  H01 WTR  1313      20.144  -6.297   0.828
ATOM   5390  H02 WTR  1313      20.321  -6.533   2.313
TER   
ATOM   5391  O00 WTR  1314      16.478   3.397   9.460
ATOM   5392  H01 WTR  1314      15.884   2.858   8.938
ATOM   5393  H02 WTR  1314      16.096   3.393  10.338
TER   
ATOM   5394  O00 WTR  1315      22.763  -9.077   8.683
ATOM   5395  H01 WTR  1315      23.501  -8.468   8.731
ATOM   5396  H02 WTR  1315      23.130  -9.868   8.290
TER   
ATOM   5397  O00 WTR  1316      21.684   1.347   5.520
ATOM   5398  H01 WTR  1316      21.939   1.260   4.601
ATOM   5399  H02 WTR  1316      21.070   0.628   5.667
TER   
ATOM   5400  O00 WTR  1317      12.043 -16.820  17.633
ATOM   5401  H01 WTR  1317      11.768 -16.042  17.149
ATOM   5402  H02 WTR  1317      11.987 -17.532  16.996
TER   
ATOM   5403  O00 WTR  1318      23.828  -4.805   6.166
ATOM   5404  H01 WTR  1318      22.948  -4.897   5.799
ATOM   5405  H02 WTR  1318      24.014  -3.868   6.109
TER   
ATOM   5406  O00 WTR  1319      17.992   3.107   3.897
ATOM   5407  H01 WTR  1319      18.255   2.190   3.825
ATOM   5408  H02 WTR  1319      18.547   3.463   4.591
TER   
ATOM   5409  O00 WTR  1320      15.793  -7.278   8.669
ATOM   5410  H01 WTR  1320      15.679  -6.420   9.076
ATOM   5411  H02 WTR  1320      15.044  -7.790   8.974
TER   
ATOM   5412  O00 WTR  1321      14.722 -14.554  10.432
ATOM   5413  H01 WTR  1321      14.298 -14.642   9.578
ATOM   5414  H02 WTR  1321      15.075 -15.425  10.615
TER   
ATOM   5415  O00 WTR  1322      14.468 -12.102  -1.053
ATOM   5416  H01 WTR  1322      14.071 -11.239  -0.931
ATOM   5417  H02 WTR  1322      13.940 -12.688  -0.511
TER   
ATOM   5418  O00 WTR  1323      19.872 -16.699  -9.413
ATOM   5419  H01 WTR  1323      18.956 -16.477  -9.246
ATOM   5420  H02 WTR  1323      19.833 -17.489  -9.952
TER   
ATOM   5421  O00 WTR  1324      17.247 -12.704  -1.183
ATOM   5422  H01 WTR  1324      17.455 -11.799  -1.416
ATOM   5423  H02 WTR  1324      16.318 -12.685  -0.953
TER   
ATOM   5424  O00 WTR  1325      17.959 -14.377  -3.046
ATOM   5425  H01 WTR  1325      17.142 -14.745  -3.382
ATOM   5426  H02 WTR  1325      17.682 -13.751  -2.376
TER   
ATOM   5427  O00 WTR  1326      16.339 -11.154  -4.395
ATOM   5428  H01 WTR  1326      17.104 -10.766  -4.820
ATOM   5429  H02 WTR  1326      15.666 -10.475  -4.444
TER   
ATOM   5430  O00 WTR  1327      16.013 -14.753   3.151
ATOM   5431  H01 WTR  1327      16.823 -14.987   2.698
ATOM   5432  H02 WTR  1327      16.271 -14.063   3.762
TER   
ATOM   5433  O00 WTR  1328      17.467  -7.870  14.609
ATOM   5434  H01 WTR  1328      16.788  -8.286  14.078
ATOM   5435  H02 WTR  1328      17.552  -6.989  14.243
TER   
ATOM   5436  O00 WTR  1329      16.138 -16.604  -4.406
ATOM   5437  H01 WTR  1329      15.907 -17.352  -3.854
ATOM   5438  H02 WTR  1329      15.297 -16.250  -4.694
TER   
ATOM   5439  O00 WTR  1330      14.905  -4.901  -6.179
ATOM   5440  H01 WTR  1330      15.789  -4.558  -6.309
ATOM   5441  H02 WTR  1330      14.872  -5.692  -6.718
TER   
ATOM   5442  O00 WTR  1331      18.504 -11.626  -8.681
ATOM   5443  H01 WTR  1331      19.356 -11.681  -8.248
ATOM   5444  H02 WTR  1331      18.431 -12.445  -9.171
TER   
ATOM   5445  O00 WTR  1332      25.476  -8.881   6.224
ATOM   5446  H01 WTR  1332      26.266  -9.408   6.343
ATOM   5447  H02 WTR  1332      24.755  -9.495   6.366
TER   
ATOM   5448  O00 WTR  1333       4.854 -10.316   0.018
ATOM   5449  H01 WTR  1333       3.949 -10.443  -0.265
ATOM   5450  H02 WTR  1333       4.948 -10.882   0.784
TER   
ATOM   5451  O00 WTR  1334      16.890  -7.886  -9.247
ATOM   5452  H01 WTR  1334      16.568  -8.452  -8.545
ATOM   5453  H02 WTR  1334      16.191  -7.895  -9.902
TER   
ATOM   5454  O00 WTR  1335      21.701  -9.236  11.543
ATOM   5455  H01 WTR  1335      22.366  -8.552  11.624
ATOM   5456  H02 WTR  1335      21.678  -9.437  10.607
TER   
ATOM   5457  O00 WTR  1336      14.143 -16.605  -7.250
ATOM   5458  H01 WTR  1336      13.265 -16.911  -7.024
ATOM   5459  H02 WTR  1336      14.238 -15.777  -6.780
TER   
ATOM   5460  O00 WTR  1337      11.664  -8.432  -9.570
ATOM   5461  H01 WTR  1337      12.291  -8.519  -8.852
ATOM   5462  H02 WTR  1337      11.304  -9.311  -9.682
TER   
ATOM   5463  O00 WTR  1338      24.727  -6.597   4.306
ATOM   5464  H01 WTR  1338      24.548  -5.852   4.880
ATOM   5465  H02 WTR  1338      24.875  -7.330   4.903
TER   
ATOM   5466  O00 WTR  1339      20.556  -6.062  -7.431
ATOM   5467  H01 WTR  1339      19.799  -5.591  -7.082
ATOM   5468  H02 WTR  1339      21.196  -5.378  -7.626
TER   
ATOM   5469  O00 WTR  1340      21.502  -9.014  -6.243
ATOM   5470  H01 WTR  1340      21.375  -8.235  -6.783
ATOM   5471  H02 WTR  1340      21.426  -8.697  -5.343
TER   
ATOM   5472  O00 WTR  1341      10.728 -13.813  -8.331
ATOM   5473  H01 WTR  1341      10.493 -14.514  -8.939
ATOM   5474  H02 WTR  1341       9.988 -13.207  -8.365
TER   
ATOM   5475  O00 WTR  1342      19.856 -19.115  -0.315
ATOM   5476  H01 WTR  1342      20.003 -19.715  -1.046
ATOM   5477  H02 WTR  1342      19.695 -19.687   0.436
TER   
ATOM   5478  O00 WTR  1343      20.233 -16.721  -6.717
ATOM   5479  H01 WTR  1343      20.493 -16.744  -7.638
ATOM   5480  H02 WTR  1343      20.999 -16.372  -6.261
TER   
ATOM   5481  O00 WTR  1344      17.543 -20.982  -4.102
ATOM   5482  H01 WTR  1344      17.859 -20.357  -4.754
ATOM   5483  H02 WTR  1344      16.770 -21.379  -4.504
TER   
ATOM   5484  O00 WTR  1345      10.280 -12.205 -12.335
ATOM   5485  H01 WTR  1345      11.207 -12.444 -12.314
ATOM   5486  H02 WTR  1345      10.196 -11.513 -11.679
TER   
ATOM   5487  O00 WTR  1346      23.513 -11.147   6.505
ATOM   5488  H01 WTR  1346      23.074 -11.985   6.653
ATOM   5489  H02 WTR  1346      22.954 -10.691   5.876
TER   
ATOM   5490  O00 WTR  1347      16.003  -8.490  -6.450
ATOM   5491  H01 WTR  1347      16.689  -8.087  -5.918
ATOM   5492  H02 WTR  1347      15.243  -8.532  -5.871
TER   
ATOM   5493  O00 WTR  1348      18.752 -16.682   6.761
ATOM   5494  H01 WTR  1348      19.105 -17.107   7.542
ATOM   5495  H02 WTR  1348      19.475 -16.152   6.428
TER   
ATOM   5496  O00 WTR  1349      15.462 -16.288 -13.706
ATOM   5497  H01 WTR  1349      15.454 -16.994 -13.059
ATOM   5498  H02 WTR  1349      14.557 -16.232 -14.011
TER   
ATOM   5499  O00 WTR  1350      17.694 -10.113  -1.941
ATOM   5500  H01 WTR  1350      17.353 -10.073  -1.047
ATOM   5501  H02 WTR  1350      16.919 -10.247  -2.487
TER   
ATOM   5502  O00 WTR  1351      13.357 -11.006  -8.470
ATOM   5503  H01 WTR  1351      14.201 -10.765  -8.088
ATOM   5504  H02 WTR  1351      13.545 -11.784  -8.996
TER   
ATOM   5505  O00 WTR  1352      20.523 -13.033  -3.739
ATOM   5506  H01 WTR  1352      20.205 -12.517  -4.480
ATOM   5507  H02 WTR  1352      19.817 -13.653  -3.558
TER   
ATOM   5508  O00 WTR  1353      15.894 -10.954 -11.630
ATOM   5509  H01 WTR  1353      16.738 -10.850 -12.070
ATOM   5510  H02 WTR  1353      15.264 -11.063 -12.342
TER   
ATOM   5511  O00 WTR  1354      23.075  -9.162  -2.547
ATOM   5512  H01 WTR  1354      22.337  -8.738  -2.986
ATOM   5513  H02 WTR  1354      23.483  -9.699  -3.227
TER   
ATOM   5514  O00 WTR  1355      13.563 -15.863   3.356
ATOM   5515  H01 WTR  1355      14.295 -15.257   3.248
ATOM   5516  H02 WTR  1355      13.759 -16.586   2.760
TER   
ATOM   5517  O00 WTR  1356      15.092 -18.341 -12.031
ATOM   5518  H01 WTR  1356      14.312 -18.674 -12.475
ATOM   5519  H02 WTR  1356      14.750 -17.821 -11.304
TER   
ATOM   5520  O00 WTR  1357      23.980 -10.244  -4.759
ATOM   5521  H01 WTR  1357      24.405 -10.850  -5.366
ATOM   5522  H02 WTR  1357      23.078 -10.183  -5.073
TER   
ATOM   5523  O00 WTR  1358      17.572  -6.737  -5.012
ATOM   5524  H01 WTR  1358      17.392  -6.273  -4.195
ATOM   5525  H02 WTR  1358      17.700  -6.043  -5.659
TER   
ATOM   5526  O00 WTR  1359      19.893 -11.336  -6.432
ATOM   5527  H01 WTR  1359      20.313 -10.477  -6.445
ATOM   5528  H02 WTR  1359      18.957 -11.147  -6.504
TER   
ATOM   5529  O00 WTR  1360      10.815  -5.905 -12.203
ATOM   5530  H01 WTR  1360      10.236  -6.089 -11.464
ATOM   5531  H02 WTR  1360      10.366  -6.282 -12.960
TER   
ATOM   5532  O00 WTR  1361      14.931  -7.094  -1.898
ATOM   5533  H01 WTR  1361      14.743  -6.886  -0.982
ATOM   5534  H02 WTR  1361      14.357  -6.513  -2.398
TER   
ATOM   5535  O00 WTR  1362      17.161 -16.616  -1.184
ATOM   5536  H01 WTR  1362      17.537 -17.495  -1.130
ATOM   5537  H02 WTR  1362      17.718 -16.155  -1.811
TER   
ATOM   5538  O00 WTR  1363      13.717  -6.642  12.915
ATOM   5539  H01 WTR  1363      13.397  -5.848  12.486
ATOM   5540  H02 WTR  1363      12.997  -6.915  13.483
TER   
ATOM   5541  O00 WTR  1364      19.156 -13.176   0.646
ATOM   5542  H01 WTR  1364      18.920 -13.987   1.095
ATOM   5543  H02 WTR  1364      18.473 -13.060  -0.015
TER   
ATOM   5544  O00 WTR  1365      17.613  -2.935  -3.628
ATOM   5545  H01 WTR  1365      17.598  -3.868  -3.416
ATOM   5546  H02 WTR  1365      18.212  -2.866  -4.371
TER   
ATOM   5547  O00 WTR  1366      18.335 -10.563   2.933
ATOM   5548  H01 WTR  1366      17.944 -11.334   3.344
ATOM   5549  H02 WTR  1366      19.217 -10.843   2.688
TER   
ATOM   5550  O00 WTR  1367      18.714 -14.269  -6.708
ATOM   5551  H01 WTR  1367      19.404 -13.683  -7.019
ATOM   5552  H02 WTR  1367      19.172 -15.076  -6.473
TER   
ATOM   5553  O00 WTR  1368      22.190  -7.073  -0.486
ATOM   5554  H01 WTR  1368      22.814  -6.916   0.222
ATOM   5555  H02 WTR  1368      22.588  -7.770  -1.008
TER   
ATOM   5556  O00 WTR  1369      18.019  -4.705  -6.832
ATOM   5557  H01 WTR  1369      17.714  -4.512  -7.718
ATOM   5558  H02 WTR  1369      18.461  -3.904  -6.550
TER   
ATOM   5559  O00 WTR  1370      16.210 -13.701  -7.691
ATOM   5560  H01 WTR  1370      17.027 -13.915  -7.240
ATOM   5561  H02 WTR  1370      16.181 -12.744  -7.694
TER   
ATOM   5562  O00 WTR  1371      20.021 -17.437   2.571
ATOM   5563  H01 WTR  1371      20.612 -16.756   2.247
ATOM   5564  H02 WTR  1371      20.066 -18.127   1.909
TER   
ATOM   5565  O00 WTR  1372      13.857  -9.460  -0.815
ATOM   5566  H01 WTR  1372      13.051  -9.689  -1.279
ATOM   5567  H02 WTR  1372      14.239  -8.753  -1.334
TER   
ATOM   5568  O00 WTR  1373      16.866  -9.746   0.774
ATOM   5569  H01 WTR  1373      16.069  -9.356   1.133
ATOM   5570  H02 WTR  1373      17.425  -9.894   1.537
TER   
ATOM   5571  O00 WTR  1374      15.514  -3.939  -0.355
ATOM   5572  H01 WTR  1374      16.292  -3.923  -0.912
ATOM   5573  H02 WTR  1374      14.794  -3.702  -0.940
TER   
ATOM   5574  O00 WTR  1375      23.842  -2.514  -8.526
ATOM   5575  H01 WTR  1375      23.468  -1.633  -8.517
ATOM   5576  H02 WTR  1375      23.092  -3.091  -8.668
TER   
ATOM   5577  O00 WTR  1376      17.498  -5.741  -2.348
ATOM   5578  H01 WTR  1376      16.604  -6.072  -2.259
ATOM   5579  H02 WTR  1376      18.023  -6.316  -1.792
TER   
ATOM   5580  O00 WTR  1377      22.751   5.044  -6.815
ATOM   5581  H01 WTR  1377      21.907   5.177  -7.246
ATOM   5582  H02 WTR  1377      22.917   4.105  -6.894
TER   
ATOM   5583  O00 WTR  1378      14.198  -2.132 -12.861
ATOM   5584  H01 WTR  1378      14.953  -2.720 -12.832
ATOM   5585  H02 WTR  1378      14.575  -1.264 -13.005
TER   
ATOM   5586  O00 WTR  1379      26.064   7.181  -2.150
ATOM   5587  H01 WTR  1379      25.581   7.668  -1.482
ATOM   5588  H02 WTR  1379      25.398   6.654  -2.591
TER   
ATOM   5589  O00 WTR  1380      20.929  -8.111  -3.846
ATOM   5590  H01 WTR  1380      20.816  -7.201  -4.122
ATOM   5591  H02 WTR  1380      20.046  -8.479  -3.866
TER   
ATOM   5592  O00 WTR  1381      23.086   0.634  -1.947
ATOM   5593  H01 WTR  1381      23.028   1.589  -1.921
ATOM   5594  H02 WTR  1381      23.303   0.430  -2.856
TER   
ATOM   5595  O00 WTR  1382      13.630 -13.159  15.763
ATOM   5596  H01 WTR  1382      14.366 -13.747  15.932
ATOM   5597  H02 WTR  1382      13.564 -13.126  14.808
TER   
ATOM   5598  O00 WTR  1383      22.186   1.588   2.829
ATOM   5599  H01 WTR  1383      21.348   1.538   2.368
ATOM   5600  H02 WTR  1383      22.535   2.449   2.598
TER   
ATOM   5601  O00 WTR  1384      23.879  -6.426   1.775
ATOM   5602  H01 WTR  1384      24.406  -6.749   2.506
ATOM   5603  H02 WTR  1384      24.066  -5.488   1.741
TER   
ATOM   5604  O00 WTR  1385      12.577  -3.750  -6.929
ATOM   5605  H01 WTR  1385      12.365  -2.927  -7.370
ATOM   5606  H02 WTR  1385      13.533  -3.793  -6.949
TER   
ATOM   5607  O00 WTR  1386      19.582  -0.095  -9.418
ATOM   5608  H01 WTR  1386      19.012   0.612  -9.113
ATOM   5609  H02 WTR  1386      19.662  -0.680  -8.664
TER   
ATOM   5610  O00 WTR  1387      17.775  -2.859  -8.991
ATOM   5611  H01 WTR  1387      17.446  -2.065  -9.412
ATOM   5612  H02 WTR  1387      18.319  -2.541  -8.270
TER   
ATOM   5613  O00 WTR  1388      24.832  -2.326  -6.036
ATOM   5614  H01 WTR  1388      24.372  -2.425  -6.869
ATOM   5615  H02 WTR  1388      25.276  -3.164  -5.905
TER   
ATOM   5616  O00 WTR  1389      16.327  -0.621  -9.915
ATOM   5617  H01 WTR  1389      16.108   0.179  -9.437
ATOM   5618  H02 WTR  1389      16.794  -0.316 -10.693
TER   
ATOM   5619  O00 WTR  1390      13.688  -5.634  -3.836
ATOM   5620  H01 WTR  1390      14.259  -5.390  -4.564
ATOM   5621  H02 WTR  1390      12.853  -5.853  -4.249
TER   
ATOM   5622  O00 WTR  1391      20.397  -5.212  -4.333
ATOM   5623  H01 WTR  1391      20.115  -4.580  -4.994
ATOM   5624  H02 WTR  1391      20.744  -4.675  -3.621
TER   
ATOM   5625  O00 WTR  1392      21.417  -3.788  -8.519
ATOM   5626  H01 WTR  1392      21.168  -3.874  -9.439
ATOM   5627  H02 WTR  1392      20.818  -3.130  -8.168
TER   
ATOM   5628  O00 WTR  1393      14.536  -8.958  -4.097
ATOM   5629  H01 WTR  1393      14.821  -8.354  -3.411
ATOM   5630  H02 WTR  1393      13.623  -8.723  -4.260
TER   
ATOM   5631  O00 WTR  1394      21.674 -12.407   0.919
ATOM   5632  H01 WTR  1394      22.043 -12.313   0.041
ATOM   5633  H02 WTR  1394      20.806 -12.784   0.776
TER   
ATOM   5634  O00 WTR  1395      14.507 -14.325  -5.753
ATOM   5635  H01 WTR  1395      14.717 -13.892  -4.925
ATOM   5636  H02 WTR  1395      15.190 -14.033  -6.357
TER   
ATOM   5637  O00 WTR  1396      25.953  10.267  -1.641
ATOM   5638  H01 WTR  1396      25.220   9.694  -1.417
ATOM   5639  H02 WTR  1396      26.599   9.685  -2.041
TER   
ATOM   5640  O00 WTR  1397      20.451 -14.114  -9.981
ATOM   5641  H01 WTR  1397      20.394 -15.054  -9.812
ATOM   5642  H02 WTR  1397      19.556 -13.855 -10.202
TER   
ATOM   5643  O00 WTR  1398      22.070   4.045   0.983
ATOM   5644  H01 WTR  1398      21.849   4.011   0.052
ATOM   5645  H02 WTR  1398      22.722   4.743   1.050
TER   
ATOM   5646  O00 WTR  1399      20.402   0.764 -12.935
ATOM   5647  H01 WTR  1399      19.656   1.298 -12.661
ATOM   5648  H02 WTR  1399      21.032   0.848 -12.219
TER   
ATOM   5649  O00 WTR  1400      19.660  -0.260 -15.582
ATOM   5650  H01 WTR  1400      20.148   0.133 -14.859
ATOM   5651  H02 WTR  1400      18.886  -0.643 -15.170
TER   
ATOM   5652  O00 WTR  1401     -16.728   6.174   9.495
ATOM   5653  H01 WTR  1401     -16.643   6.286  10.442
ATOM   5654  H02 WTR  1401     -16.055   6.745   9.124
TER   
ATOM   5655  O00 WTR  1402     -11.689  15.681   8.570
ATOM   5656  H01 WTR  1402     -11.331  16.048   7.762
ATOM   5657  H02 WTR  1402     -10.926  15.339   9.036
TER   
ATOM   5658  O00 WTR  1403     -11.783  10.649   7.820
ATOM   5659  H01 WTR  1403     -10.914  10.571   7.427
ATOM   5660  H02 WTR  1403     -11.667  11.271   8.539
TER   
ATOM   5661  O00 WTR  1404     -15.400   3.983   8.735
ATOM   5662  H01 WTR  1404     -15.964   4.705   9.012
ATOM   5663  H02 WTR  1404     -14.807   3.845   9.474
TER   
ATOM   5664  O00 WTR  1405     -13.399   6.583   6.925
ATOM   5665  H01 WTR  1405     -13.310   5.979   6.188
ATOM   5666  H02 WTR  1405     -13.021   6.113   7.668
TER   
ATOM   5667  O00 WTR  1406     -13.259   8.249   4.751
ATOM   5668  H01 WTR  1406     -13.133   7.883   5.627
ATOM   5669  H02 WTR  1406     -13.254   9.197   4.884
TER   
ATOM   5670  O00 WTR  1407     -16.978   7.212   5.952
ATOM   5671  H01 WTR  1407     -16.361   7.285   5.224
ATOM   5672  H02 WTR  1407     -16.567   7.699   6.666
TER   
ATOM   5673  O00 WTR  1408     -18.742   0.432   9.274
ATOM   5674  H01 WTR  1408     -19.397   0.276   8.595
ATOM   5675  H02 WTR  1408     -18.158   1.091   8.897
TER   
ATOM   5676  O00 WTR  1409     -22.456   8.055  -2.682
ATOM   5677  H01 WTR  1409     -21.765   8.570  -2.266
ATOM   5678  H02 WTR  1409     -22.578   7.304  -2.101
TER   
ATOM   5679  O00 WTR  1410     -14.136  10.626   6.399
ATOM   5680  H01 WTR  1410     -13.340  10.666   6.929
ATOM   5681  H02 WTR  1410     -13.874  10.972   5.546
TER   
ATOM   5682  O00 WTR  1411     -19.130   7.786   0.126
ATOM   5683  H01 WTR  1411     -18.944   7.540   1.032
ATOM   5684  H02 WTR  1411     -19.715   7.098  -0.194
TER   
ATOM   5685  O00 WTR  1412     -20.356   9.620  -1.701
ATOM   5686  H01 WTR  1412     -19.831   9.020  -1.171
ATOM   5687  H02 WTR  1412     -20.289  10.461  -1.250
TER   
ATOM   5688  O00 WTR  1413     -10.059   1.030  12.237
ATOM   5689  H01 WTR  1413     -10.278   1.962  12.236
ATOM   5690  H02 WTR  1413     -10.117   0.771  13.157
TER   
ATOM   5691  O00 WTR  1414      -9.918   7.912   7.914
ATOM   5692  H01 WTR  1414      -9.629   8.816   7.794
ATOM   5693  H02 WTR  1414      -9.705   7.480   7.086
TER   
ATOM   5694  O00 WTR  1415      -2.335  10.929   7.865
ATOM   5695  H01 WTR  1415      -2.715  11.488   7.187
ATOM   5696  H02 WTR  1415      -3.082  10.656   8.397
TER   
ATOM   5697  O00 WTR  1416       0.628   7.643   6.901
ATOM   5698  H01 WTR  1416       0.870   8.545   7.111
ATOM   5699  H02 WTR  1416       0.045   7.720   6.146
TER   
ATOM   5700  O00 WTR  1417      -5.507   6.512  12.272
ATOM   5701  H01 WTR  1417      -6.309   6.855  12.666
ATOM   5702  H02 WTR  1417      -5.502   6.874  11.386
TER   
ATOM   5703  O00 WTR  1418       0.877  16.886   5.755
ATOM   5704  H01 WTR  1418       0.297  16.493   6.407
ATOM   5705  H02 WTR  1418       0.490  17.742   5.575
TER   
ATOM   5706  O00 WTR  1419      -5.254  10.242   7.048
ATOM   5707  H01 WTR  1419      -4.704  10.123   6.274
ATOM   5708  H02 WTR  1419      -6.150  10.166   6.720
TER   
ATOM   5709  O00 WTR  1420      -0.978   8.455  10.005
ATOM   5710  H01 WTR  1420      -0.513   8.725   9.213
ATOM   5711  H02 WTR  1420      -1.756   9.012  10.028
TER   
ATOM   5712  O00 WTR  1421      -8.640  13.245  13.443
ATOM   5713  H01 WTR  1421      -8.104  12.539  13.804
ATOM   5714  H02 WTR  1421      -9.469  12.824  13.214
TER   
ATOM   5715  O00 WTR  1422       4.786  13.936   7.169
ATOM   5716  H01 WTR  1422       4.745  14.838   6.853
ATOM   5717  H02 WTR  1422       5.376  13.972   7.922
TER   
ATOM   5718  O00 WTR  1423      -6.505   8.028  10.044
ATOM   5719  H01 WTR  1423      -5.740   8.598  10.118
ATOM   5720  H02 WTR  1423      -6.561   7.820   9.112
TER   
ATOM   5721  O00 WTR  1424      -7.870   9.722   0.999
ATOM   5722  H01 WTR  1424      -7.052  10.127   1.286
ATOM   5723  H02 WTR  1424      -8.474  10.456   0.887
TER   
ATOM   5724  O00 WTR  1425     -15.290   8.391   7.946
ATOM   5725  H01 WTR  1425     -15.356   9.186   7.418
ATOM   5726  H02 WTR  1425     -14.674   7.835   7.468
TER   
ATOM   5727  O00 WTR  1426     -10.723  12.629   9.456
ATOM   5728  H01 WTR  1426     -10.031  11.982   9.320
ATOM   5729  H02 WTR  1426     -10.824  13.055   8.604
TER   
ATOM   5730  O00 WTR  1427      18.093  12.277  -9.536
ATOM   5731  H01 WTR  1427      17.777  11.385  -9.388
ATOM   5732  H02 WTR  1427      18.509  12.245 -10.397
TER   
ATOM   5733  O00 WTR  1428      -0.939  10.797   5.386
ATOM   5734  H01 WTR  1428      -1.808  10.904   4.999
ATOM   5735  H02 WTR  1428      -1.106  10.657   6.318
TER   
ATOM   5736  O00 WTR  1429      -4.118  10.183   9.671
ATOM   5737  H01 WTR  1429      -4.599  10.307   8.853
ATOM   5738  H02 WTR  1429      -4.152  11.037  10.102
TER   
ATOM   5739  O00 WTR  1430      -6.856  15.843  12.386
ATOM   5740  H01 WTR  1430      -7.490  15.129  12.449
ATOM   5741  H02 WTR  1430      -6.056  15.427  12.064
TER   
ATOM   5742  O00 WTR  1431      -5.752   5.161   8.386
ATOM   5743  H01 WTR  1431      -6.076   5.950   7.951
ATOM   5744  H02 WTR  1431      -4.967   4.921   7.893
TER   
ATOM   5745  O00 WTR  1432      17.090   7.007  11.609
ATOM   5746  H01 WTR  1432      17.742   6.609  12.186
ATOM   5747  H02 WTR  1432      16.360   7.227  12.187
TER   
ATOM   5748  O00 WTR  1433       0.477   4.681   6.756
ATOM   5749  H01 WTR  1433       0.710   5.596   6.600
ATOM   5750  H02 WTR  1433      -0.129   4.464   6.048
TER   
ATOM   5751  O00 WTR  1434      13.530   7.498  15.570
ATOM   5752  H01 WTR  1434      14.188   7.983  16.067
ATOM   5753  H02 WTR  1434      12.803   8.112  15.471
TER   
ATOM   5754  O00 WTR  1435       4.183  16.410   6.410
ATOM   5755  H01 WTR  1435       4.546  16.325   5.528
ATOM   5756  H02 WTR  1435       3.235  16.407   6.281
TER   
ATOM   5757  O00 WTR  1436       2.683  16.586   1.196
ATOM   5758  H01 WTR  1436       1.876  16.073   1.156
ATOM   5759  H02 WTR  1436       2.877  16.656   2.131
TER   
ATOM   5760  O00 WTR  1437      -3.666  17.478  12.009
ATOM   5761  H01 WTR  1437      -2.713  17.540  11.941
ATOM   5762  H02 WTR  1437      -3.846  16.538  12.020
TER   
ATOM   5763  O00 WTR  1438      -5.132   6.568   4.819
ATOM   5764  H01 WTR  1438      -4.428   6.919   5.365
ATOM   5765  H02 WTR  1438      -5.343   7.280   4.214
TER   
ATOM   5766  O00 WTR  1439      -0.859   7.719   4.476
ATOM   5767  H01 WTR  1439      -1.661   8.172   4.739
ATOM   5768  H02 WTR  1439      -1.136   6.817   4.314
TER   
ATOM   5769  O00 WTR  1440      -6.003  17.332  14.690
ATOM   5770  H01 WTR  1440      -5.673  18.115  14.249
ATOM   5771  H02 WTR  1440      -6.126  16.694  13.987
TER   
ATOM   5772  O00 WTR  1441      -6.584   7.596   6.850
ATOM   5773  H01 WTR  1441      -7.010   8.378   6.497
ATOM   5774  H02 WTR  1441      -6.159   7.192   6.094
TER   
ATOM   5775  O00 WTR  1442      -0.245  12.290   9.230
ATOM   5776  H01 WTR  1442      -0.978  11.873   8.778
ATOM   5777  H02 WTR  1442      -0.313  13.215   8.996
TER   
ATOM   5778  O00 WTR  1443       8.857   7.616  13.795
ATOM   5779  H01 WTR  1443       8.956   8.046  12.945
ATOM   5780  H02 WTR  1443       8.284   8.199  14.293
TER   
ATOM   5781  O00 WTR  1444      -1.474  11.720  11.634
ATOM   5782  H01 WTR  1444      -0.936  11.914  10.867
ATOM   5783  H02 WTR  1444      -2.283  12.211  11.491
TER   
ATOM   5784  O00 WTR  1445       4.521  16.124   3.317
ATOM   5785  H01 WTR  1445       3.875  15.418   3.337
ATOM   5786  H02 WTR  1445       4.840  16.131   2.414
TER   
ATOM   5787  O00 WTR  1446       1.240  10.106   7.767
ATOM   5788  H01 WTR  1446       2.093  10.242   7.355
ATOM   5789  H02 WTR  1446       1.067  10.923   8.236
TER   
ATOM   5790  O00 WTR  1447       2.596  12.134   6.294
ATOM   5791  H01 WTR  1447       1.954  12.833   6.168
ATOM   5792  H02 WTR  1447       3.299  12.542   6.799
TER   
ATOM   5793  O00 WTR  1448       1.183  15.114   3.792
ATOM   5794  H01 WTR  1448       0.611  14.411   4.101
ATOM   5795  H02 WTR  1448       1.163  15.765   4.495
TER   
ATOM   5796  O00 WTR  1449      11.886   9.796   8.899
ATOM   5797  H01 WTR  1449      11.241   9.420   8.299
ATOM   5798  H02 WTR  1449      12.523  10.225   8.327
TER   
ATOM   5799  O00 WTR  1450      11.076  10.896  11.059
ATOM   5800  H01 WTR  1450      11.338  11.809  11.179
ATOM   5801  H02 WTR  1450      11.682  10.558  10.399
TER   
ATOM   5802  O00 WTR  1451      -2.267   6.170   2.801
ATOM   5803  H01 WTR  1451      -2.306   6.005   1.859
ATOM   5804  H02 WTR  1451      -2.642   7.045   2.906
TER   
ATOM   5805  O00 WTR  1452     -13.056   8.910   9.454
ATOM   5806  H01 WTR  1452     -12.451   9.259   8.800
ATOM   5807  H02 WTR  1452     -13.890   8.831   8.991
TER   
ATOM   5808  O00 WTR  1453      -0.297   9.046  -0.962
ATOM   5809  H01 WTR  1453      -0.870   8.340  -0.664
ATOM   5810  H02 WTR  1453      -0.336   9.000  -1.917
TER   
ATOM   5811  O00 WTR  1454      18.851   9.375 -12.483
ATOM   5812  H01 WTR  1454      18.402   9.516 -11.649
ATOM   5813  H02 WTR  1454      19.158   8.469 -12.439
TER   
ATOM   5814  O00 WTR  1455       0.194  13.237   5.511
ATOM   5815  H01 WTR  1455      -0.417  13.711   6.074
ATOM   5816  H02 WTR  1455      -0.153  12.345   5.477
TER   
ATOM   5817  O00 WTR  1456      19.481  13.001  -7.101
ATOM   5818  H01 WTR  1456      19.371  12.050  -7.101
ATOM   5819  H02 WTR  1456      19.229  13.272  -7.984
TER   
ATOM   5820  O00 WTR  1457       2.700  11.679   3.674
ATOM   5821  H01 WTR  1457       2.755  11.598   4.626
ATOM   5822  H02 WTR  1457       2.840  12.610   3.503
TER   
ATOM   5823  O00 WTR  1458       0.945   9.857   3.000
ATOM   5824  H01 WTR  1458       1.458  10.627   3.245
ATOM   5825  H02 WTR  1458       0.341   9.728   3.731
TER   
ATOM   5826  O00 WTR  1459       5.305  16.077   0.612
ATOM   5827  H01 WTR  1459       4.400  16.370   0.501
ATOM   5828  H02 WTR  1459       5.592  15.844  -0.271
TER   
ATOM   5829  O00 WTR  1460     -13.408  11.125  11.311
ATOM   5830  H01 WTR  1460     -13.353  10.250  10.926
ATOM   5831  H02 WTR  1460     -14.346  11.315  11.341
TER   
ATOM   5832  O00 WTR  1461      13.591  11.074   7.319
ATOM   5833  H01 WTR  1461      13.992  11.341   8.145
ATOM   5834  H02 WTR  1461      14.275  10.577   6.869
TER   
ATOM   5835  O00 WTR  1462      12.682   4.787  11.996
ATOM   5836  H01 WTR  1462      12.697   5.744  11.973
ATOM   5837  H02 WTR  1462      12.648   4.525  11.077
TER   
ATOM   5838  O00 WTR  1463      14.931   8.533  10.200
ATOM   5839  H01 WTR  1463      15.449   8.569   9.396
ATOM   5840  H02 WTR  1463      15.562   8.303  10.882
TER   
ATOM   5841  O00 WTR  1464      16.657   6.758   5.956
ATOM   5842  H01 WTR  1464      16.459   6.489   6.853
ATOM   5843  H02 WTR  1464      16.008   6.301   5.420
TER   
ATOM   5844  O00 WTR  1465      15.763   9.760   5.479
ATOM   5845  H01 WTR  1465      15.454  10.038   4.617
ATOM   5846  H02 WTR  1465      15.979   8.834   5.370
TER   
ATOM   5847  O00 WTR  1466      14.565  11.360   9.831
ATOM   5848  H01 WTR  1466      15.418  11.351  10.266
ATOM   5849  H02 WTR  1466      14.291  10.442   9.822
TER   
ATOM   5850  O00 WTR  1467      15.714   3.646  12.320
ATOM   5851  H01 WTR  1467      15.118   4.352  12.070
ATOM   5852  H02 WTR  1467      16.354   4.066  12.896
TER   
ATOM   5853  O00 WTR  1468       9.554   4.930  13.720
ATOM   5854  H01 WTR  1468      10.398   4.818  14.157
ATOM   5855  H02 WTR  1468       9.378   5.869  13.776
TER   
ATOM   5856  O00 WTR  1469     -13.267 -24.754  12.444
ATOM   5857  H01 WTR  1469     -13.362 -25.668  12.713
ATOM   5858  H02 WTR  1469     -12.391 -24.508  12.741
TER   
ATOM   5859  O00 WTR  1470      -8.379 -22.546  11.073
ATOM   5860  H01 WTR  1470      -8.360 -23.500  10.997
ATOM   5861  H02 WTR  1470      -9.291 -22.310  10.906
TER   
ATOM   5862  O00 WTR  1471      15.188 -15.042  13.548
ATOM   5863  H01 WTR  1471      15.342 -14.859  14.475
ATOM   5864  H02 WTR  1471      14.830 -14.226  13.199
TER   
ATOM   5865  O00 WTR  1472       2.042 -18.725  10.375
ATOM   5866  H01 WTR  1472       2.697 -19.155  10.925
ATOM   5867  H02 WTR  1472       2.235 -17.791  10.458
TER   
ATOM   5868  O00 WTR  1473      -9.379 -27.099  13.213
ATOM   5869  H01 WTR  1473      -8.853 -26.448  12.747
ATOM   5870  H02 WTR  1473      -9.670 -26.649  14.006
TER   
ATOM   5871  O00 WTR  1474       2.284 -24.626  13.621
ATOM   5872  H01 WTR  1474       1.481 -24.696  13.104
ATOM   5873  H02 WTR  1474       2.390 -25.490  14.018
TER   
ATOM   5874  O00 WTR  1475      -1.126 -28.055   8.957
ATOM   5875  H01 WTR  1475      -1.615 -27.324   8.580
ATOM   5876  H02 WTR  1475      -0.476 -28.278   8.291
TER   
ATOM   5877  O00 WTR  1476      -9.850 -22.153  15.164
ATOM   5878  H01 WTR  1476     -10.417 -22.723  14.645
ATOM   5879  H02 WTR  1476      -9.088 -21.999  14.605
TER   
ATOM   5880  O00 WTR  1477      -8.337 -29.345  12.001
ATOM   5881  H01 WTR  1477      -9.112 -29.874  11.812
ATOM   5882  H02 WTR  1477      -8.666 -28.619  12.530
TER   
ATOM   5883  O00 WTR  1478      -8.695 -25.344  15.503
ATOM   5884  H01 WTR  1478      -7.827 -25.007  15.280
ATOM   5885  H02 WTR  1478      -8.853 -25.026  16.392
TER   
ATOM   5886  O00 WTR  1479       4.567 -26.399   5.892
ATOM   5887  H01 WTR  1479       4.580 -27.178   6.448
ATOM   5888  H02 WTR  1479       4.691 -26.735   5.004
TER   
ATOM   5889  O00 WTR  1480      -8.368 -15.962  25.355
ATOM   5890  H01 WTR  1480      -7.574 -15.556  25.704
ATOM   5891  H02 WTR  1480      -8.374 -16.841  25.734
TER   
ATOM   5892  O00 WTR  1481       0.095 -26.307  15.999
ATOM   5893  H01 WTR  1481      -0.604 -26.903  15.733
ATOM   5894  H02 WTR  1481       0.024 -26.265  16.953
TER   
ATOM   5895  O00 WTR  1482      -7.744 -21.305  13.593
ATOM   5896  H01 WTR  1482      -7.719 -21.793  12.770
ATOM   5897  H02 WTR  1482      -8.087 -20.445  13.352
TER   
ATOM   5898  O00 WTR  1483      -8.647 -23.133  17.528
ATOM   5899  H01 WTR  1483      -9.093 -22.570  16.895
ATOM   5900  H02 WTR  1483      -7.720 -22.914  17.431
TER   
ATOM   5901  O00 WTR  1484       0.948 -19.800  17.540
ATOM   5902  H01 WTR  1484       1.772 -20.236  17.322
ATOM   5903  H02 WTR  1484       0.357 -20.031  16.823
TER   
ATOM   5904  O00 WTR  1485       3.287 -22.410   7.933
ATOM   5905  H01 WTR  1485       2.365 -22.594   7.750
ATOM   5906  H02 WTR  1485       3.763 -23.125   7.511
TER   
ATOM   5907  O00 WTR  1486       4.750 -27.307  16.474
ATOM   5908  H01 WTR  1486       5.693 -27.337  16.310
ATOM   5909  H02 WTR  1486       4.584 -26.407  16.753
TER   
ATOM   5910  O00 WTR  1487       3.519 -20.775  20.871
ATOM   5911  H01 WTR  1487       3.447 -19.907  20.474
ATOM   5912  H02 WTR  1487       2.627 -20.987  21.147
TER   
ATOM   5913  O00 WTR  1488       4.159 -23.094  14.929
ATOM   5914  H01 WTR  1488       3.371 -23.521  14.594
ATOM   5915  H02 WTR  1488       4.589 -22.739  14.151
TER   
ATOM   5916  O00 WTR  1489       5.255 -21.543  12.955
ATOM   5917  H01 WTR  1489       5.002 -21.755  12.056
ATOM   5918  H02 WTR  1489       6.116 -21.133  12.871
TER   
ATOM   5919  O00 WTR  1490       3.114 -27.422  14.451
ATOM   5920  H01 WTR  1490       3.668 -27.408  15.232
ATOM   5921  H02 WTR  1490       2.235 -27.607  14.783
TER   
ATOM   5922  O00 WTR  1491       7.687 -25.726  13.024
ATOM   5923  H01 WTR  1491       7.669 -26.112  13.899
ATOM   5924  H02 WTR  1491       6.765 -25.635  12.783
TER   
ATOM   5925  O00 WTR  1492       9.990 -24.807  16.637
ATOM   5926  H01 WTR  1492       9.916 -24.260  15.855
ATOM   5927  H02 WTR  1492      10.779 -24.489  17.078
TER   
ATOM   5928  O00 WTR  1493       1.341 -23.556  18.246
ATOM   5929  H01 WTR  1493       0.886 -22.901  18.776
ATOM   5930  H02 WTR  1493       0.841 -24.361  18.378
TER   
ATOM   5931  O00 WTR  1494      -2.672 -26.287  18.187
ATOM   5932  H01 WTR  1494      -3.253 -25.535  18.070
ATOM   5933  H02 WTR  1494      -3.215 -27.045  17.972
TER   
ATOM   5934  O00 WTR  1495      -0.264 -25.721  18.753
ATOM   5935  H01 WTR  1495      -1.214 -25.796  18.668
ATOM   5936  H02 WTR  1495      -0.033 -26.350  19.437
TER   
ATOM   5937  O00 WTR  1496       0.012 -24.625  12.331
ATOM   5938  H01 WTR  1496       0.134 -23.995  11.621
ATOM   5939  H02 WTR  1496       0.120 -25.480  11.914
TER   
ATOM   5940  O00 WTR  1497       4.458 -22.816  18.995
ATOM   5941  H01 WTR  1497       3.649 -23.327  19.020
ATOM   5942  H02 WTR  1497       4.419 -22.265  19.777
TER   
ATOM   5943  O00 WTR  1498      14.080 -20.772  21.511
ATOM   5944  H01 WTR  1498      13.356 -20.996  20.926
ATOM   5945  H02 WTR  1498      14.304 -21.597  21.942
TER   
ATOM   5946  O00 WTR  1499     -13.270 -18.233  14.203
ATOM   5947  H01 WTR  1499     -12.457 -18.259  13.697
ATOM   5948  H02 WTR  1499     -13.859 -17.688  13.682
TER   
ATOM   5949  O00 WTR  1500      -8.617  -9.413  15.575
ATOM   5950  H01 WTR  1500      -9.184  -8.738  15.947
ATOM   5951  H02 WTR  1500      -7.750  -9.008  15.544
TER   
ATOM   5952  O00 WTR  1501     -16.371 -14.734  17.530
ATOM   5953  H01 WTR  1501     -16.726 -13.846  17.498
ATOM   5954  H02 WTR  1501     -15.429 -14.612  17.647
TER   
ATOM   5955  O00 WTR  1502     -13.902 -13.288  14.468
ATOM   5956  H01 WTR  1502     -13.168 -13.529  13.902
ATOM   5957  H02 WTR  1502     -14.261 -14.124  14.764
TER   
ATOM   5958  O00 WTR  1503     -18.480  -4.627   9.729
ATOM   5959  H01 WTR  1503     -17.705  -4.254  10.149
ATOM   5960  H02 WTR  1503     -18.703  -5.387  10.267
TER   
ATOM   5961  O00 WTR  1504     -15.933  -9.624  17.904
ATOM   5962  H01 WTR  1504     -16.536  -9.382  18.607
ATOM   5963  H02 WTR  1504     -16.247 -10.476  17.601
TER   
ATOM   5964  O00 WTR  1505     -13.681   5.404  15.076
ATOM   5965  H01 WTR  1505     -13.333   5.798  14.276
ATOM   5966  H02 WTR  1505     -14.550   5.090  14.830
TER   
ATOM   5967  O00 WTR  1506     -15.040 -17.357  12.057
ATOM   5968  H01 WTR  1506     -14.243 -17.439  11.533
ATOM   5969  H02 WTR  1506     -15.481 -18.201  11.957
TER   
ATOM   5970  O00 WTR  1507     -11.869 -13.991  12.533
ATOM   5971  H01 WTR  1507     -11.756 -13.147  12.095
ATOM   5972  H02 WTR  1507     -10.979 -14.323  12.648
TER   
ATOM   5973  O00 WTR  1508     -19.294 -12.232  12.048
ATOM   5974  H01 WTR  1508     -19.452 -13.157  12.235
ATOM   5975  H02 WTR  1508     -19.926 -12.015  11.362
TER   
ATOM   5976  O00 WTR  1509     -13.519 -12.565  16.911
ATOM   5977  H01 WTR  1509     -13.677 -12.947  16.048
ATOM   5978  H02 WTR  1509     -13.735 -13.265  17.527
TER   
ATOM   5979  O00 WTR  1510     -15.965  -5.723  13.489
ATOM   5980  H01 WTR  1510     -15.924  -4.982  12.884
ATOM   5981  H02 WTR  1510     -15.520  -5.413  14.278
TER   
ATOM   5982  O00 WTR  1511     -11.256 -16.486  19.630
ATOM   5983  H01 WTR  1511     -11.380 -15.617  20.012
ATOM   5984  H02 WTR  1511     -10.309 -16.624  19.651
TER   
ATOM   5985  O00 WTR  1512     -12.094 -15.837  16.710
ATOM   5986  H01 WTR  1512     -11.827 -16.746  16.850
ATOM   5987  H02 WTR  1512     -11.407 -15.468  16.154
TER   
ATOM   5988  O00 WTR  1513     -11.844 -11.824  11.150
ATOM   5989  H01 WTR  1513     -12.275 -11.867  10.296
ATOM   5990  H02 WTR  1513     -11.183 -11.139  11.050
TER   
ATOM   5991  O00 WTR  1514     -14.241 -12.441   9.453
ATOM   5992  H01 WTR  1514     -14.041 -13.342   9.202
ATOM   5993  H02 WTR  1514     -15.190 -12.369   9.355
TER   
ATOM   5994  O00 WTR  1515     -13.540  -6.982  18.773
ATOM   5995  H01 WTR  1515     -14.097  -6.286  19.123
ATOM   5996  H02 WTR  1515     -14.024  -7.319  18.019
TER   
ATOM   5997  O00 WTR  1516     -10.858  -7.381  19.425
ATOM   5998  H01 WTR  1516     -11.801  -7.217  19.453
ATOM   5999  H02 WTR  1516     -10.729  -8.134  20.002
TER   
ATOM   6000  O00 WTR  1517     -12.357  -9.130  15.600
ATOM   6001  H01 WTR  1517     -12.111 -10.052  15.525
ATOM   6002  H02 WTR  1517     -12.078  -8.738  14.773
TER   
ATOM   6003  O00 WTR  1518     -10.808 -12.136  16.567
ATOM   6004  H01 WTR  1518     -11.705 -12.465  16.519
ATOM   6005  H02 WTR  1518     -10.804 -11.559  17.330
TER   
ATOM   6006  O00 WTR  1519     -14.536  -7.865  16.422
ATOM   6007  H01 WTR  1519     -15.179  -8.560  16.559
ATOM   6008  H02 WTR  1519     -13.740  -8.324  16.153
TER   
ATOM   6009  O00 WTR  1520     -14.257  -5.141  15.453
ATOM   6010  H01 WTR  1520     -14.279  -6.076  15.659
ATOM   6011  H02 WTR  1520     -13.505  -5.041  14.870
TER   
ATOM   6012  O00 WTR  1521     -11.140 -18.352  17.327
ATOM   6013  H01 WTR  1521     -11.297 -18.113  18.241
ATOM   6014  H02 WTR  1521     -11.933 -18.816  17.061
TER   
ATOM   6015  O00 WTR  1522     -16.027  -1.589  14.799
ATOM   6016  H01 WTR  1522     -16.152  -2.302  14.173
ATOM   6017  H02 WTR  1522     -15.817  -2.028  15.623
TER   
ATOM   6018  O00 WTR  1523     -11.975  -3.079  21.465
ATOM   6019  H01 WTR  1523     -11.319  -3.760  21.613
ATOM   6020  H02 WTR  1523     -11.479  -2.343  21.106
TER   
ATOM   6021  O00 WTR  1524     -10.063   9.361  11.477
ATOM   6022  H01 WTR  1524     -10.897   9.681  11.133
ATOM   6023  H02 WTR  1524     -10.005   8.458  11.165
TER   
ATOM   6024  O00 WTR  1525      -9.328   0.821  17.388
ATOM   6025  H01 WTR  1525      -9.591   1.537  17.965
ATOM   6026  H02 WTR  1525      -9.949   0.859  16.660
TER   
ATOM   6027  O00 WTR  1526     -14.841   1.778  12.321
ATOM   6028  H01 WTR  1526     -15.797   1.726  12.307
ATOM   6029  H02 WTR  1526     -14.630   2.479  11.704
TER   
ATOM   6030  O00 WTR  1527     -17.636  -4.465  17.736
ATOM   6031  H01 WTR  1527     -17.553  -4.348  18.682
ATOM   6032  H02 WTR  1527     -16.952  -3.907  17.364
TER   
ATOM   6033  O00 WTR  1528     -13.232  -3.119  11.048
ATOM   6034  H01 WTR  1528     -12.882  -2.262  11.291
ATOM   6035  H02 WTR  1528     -12.840  -3.306  10.196
TER   
ATOM   6036  O00 WTR  1529     -16.491   5.101  12.750
ATOM   6037  H01 WTR  1529     -15.569   4.941  12.549
ATOM   6038  H02 WTR  1529     -16.616   4.720  13.620
TER   
ATOM   6039  O00 WTR  1530     -19.201 -15.059  12.651
ATOM   6040  H01 WTR  1530     -19.553 -15.478  11.865
ATOM   6041  H02 WTR  1530     -18.260 -15.228  12.612
TER   
ATOM   6042  O00 WTR  1531     -13.750  -0.163  13.989
ATOM   6043  H01 WTR  1531     -14.421  -0.740  14.354
ATOM   6044  H02 WTR  1531     -14.178   0.260  13.244
TER   
ATOM   6045  O00 WTR  1532     -11.834   3.660  14.816
ATOM   6046  H01 WTR  1532     -12.685   4.072  14.963
ATOM   6047  H02 WTR  1532     -11.283   3.987  15.526
TER   
ATOM   6048  O00 WTR  1533      -8.877  -2.147  14.108
ATOM   6049  H01 WTR  1533      -8.810  -2.200  13.155
ATOM   6050  H02 WTR  1533      -9.689  -1.664  14.265
TER   
ATOM   6051  O00 WTR  1534       0.766 -19.407   8.151
ATOM   6052  H01 WTR  1534       0.020 -19.884   8.514
ATOM   6053  H02 WTR  1534       1.368 -19.306   8.888
TER   
ATOM   6054  O00 WTR  1535      -9.661  -3.589  11.878
ATOM   6055  H01 WTR  1535      -9.580  -4.497  11.587
ATOM   6056  H02 WTR  1535     -10.553  -3.525  12.220
TER   
ATOM   6057  O00 WTR  1536       2.087 -15.248  21.938
ATOM   6058  H01 WTR  1536       2.519 -14.543  22.419
ATOM   6059  H02 WTR  1536       1.942 -14.889  21.063
TER   
ATOM   6060  O00 WTR  1537     -13.119  -9.983  19.183
ATOM   6061  H01 WTR  1537     -13.313  -9.055  19.047
ATOM   6062  H02 WTR  1537     -13.740 -10.443  18.618
TER   
ATOM   6063  O00 WTR  1538     -10.729 -17.273  13.177
ATOM   6064  H01 WTR  1538     -10.709 -17.034  12.250
ATOM   6065  H02 WTR  1538     -10.468 -16.475  13.637
TER   
ATOM   6066  O00 WTR  1539       9.244 -14.753  14.288
ATOM   6067  H01 WTR  1539      10.032 -14.798  14.830
ATOM   6068  H02 WTR  1539       9.503 -14.226  13.532
TER   
ATOM   6069  O00 WTR  1540      11.212 -14.211  20.844
ATOM   6070  H01 WTR  1540      11.236 -13.254  20.823
ATOM   6071  H02 WTR  1540      11.998 -14.460  21.329
TER   
ATOM   6072  O00 WTR  1541      -2.662  -4.143  14.843
ATOM   6073  H01 WTR  1541      -3.108  -4.791  14.296
ATOM   6074  H02 WTR  1541      -2.638  -4.540  15.714
TER   
ATOM   6075  O00 WTR  1542      -2.990 -14.563  16.619
ATOM   6076  H01 WTR  1542      -3.796 -14.294  17.059
ATOM   6077  H02 WTR  1542      -2.751 -13.813  16.075
TER   
ATOM   6078  O00 WTR  1543      11.349 -14.478  16.664
ATOM   6079  H01 WTR  1543      12.108 -13.912  16.522
ATOM   6080  H02 WTR  1543      10.748 -13.946  17.186
TER   
ATOM   6081  O00 WTR  1544      -6.320 -24.268  14.775
ATOM   6082  H01 WTR  1544      -5.746 -23.536  14.550
ATOM   6083  H02 WTR  1544      -5.750 -25.036  14.749
TER   
ATOM   6084  O00 WTR  1545      13.140 -11.769   9.346
ATOM   6085  H01 WTR  1545      12.572 -11.485   8.630
ATOM   6086  H02 WTR  1545      12.863 -12.666   9.531
TER   
ATOM   6087  O00 WTR  1546      -9.248  -9.966  21.210
ATOM   6088  H01 WTR  1546      -8.508  -9.767  20.636
ATOM   6089  H02 WTR  1546      -9.058 -10.841  21.551
TER   
ATOM   6090  O00 WTR  1547       2.399 -11.452  18.439
ATOM   6091  H01 WTR  1547       1.642 -11.883  18.836
ATOM   6092  H02 WTR  1547       2.905 -11.124  19.183
TER   
ATOM   6093  O00 WTR  1548      -8.914  -1.635  10.014
ATOM   6094  H01 WTR  1548      -9.359  -1.826   9.189
ATOM   6095  H02 WTR  1548      -9.202  -2.327  10.609
TER   
ATOM   6096  O00 WTR  1549      10.129  -5.605  12.866
ATOM   6097  H01 WTR  1549      10.254  -6.309  12.230
ATOM   6098  H02 WTR  1549       9.658  -4.926  12.384
TER   
ATOM   6099  O00 WTR  1550       2.393  -6.867  19.864
ATOM   6100  H01 WTR  1550       2.697  -7.437  19.158
ATOM   6101  H02 WTR  1550       2.209  -7.463  20.591
TER   
ATOM   6102  O00 WTR  1551     -11.946  -0.342  11.037
ATOM   6103  H01 WTR  1551     -11.652  -0.527  10.145
ATOM   6104  H02 WTR  1551     -11.237   0.174  11.421
TER   
ATOM   6105  O00 WTR  1552      -5.012 -16.916  16.179
ATOM   6106  H01 WTR  1552      -5.966 -16.899  16.258
ATOM   6107  H02 WTR  1552      -4.745 -16.003  16.288
TER   
ATOM   6108  O00 WTR  1553       4.401  -6.010  22.260
ATOM   6109  H01 WTR  1553       3.623  -5.943  21.707
ATOM   6110  H02 WTR  1553       4.843  -5.166  22.157
TER   
ATOM   6111  O00 WTR  1554      -5.572 -19.292  19.252
ATOM   6112  H01 WTR  1554      -4.731 -19.741  19.335
ATOM   6113  H02 WTR  1554      -5.397 -18.397  19.545
TER   
ATOM   6114  O00 WTR  1555     -10.914  -8.065  13.301
ATOM   6115  H01 WTR  1555     -10.086  -7.586  13.319
ATOM   6116  H02 WTR  1555     -11.491  -7.527  12.760
TER   
ATOM   6117  O00 WTR  1556      -2.844  -9.416  22.992
ATOM   6118  H01 WTR  1556      -2.936 -10.109  23.645
ATOM   6119  H02 WTR  1556      -3.613  -9.510  22.431
TER   
ATOM   6120  O00 WTR  1557      -8.415 -19.432  20.161
ATOM   6121  H01 WTR  1557      -8.812 -20.299  20.087
ATOM   6122  H02 WTR  1557      -7.477 -19.587  20.047
TER   
ATOM   6123  O00 WTR  1558      -0.165 -21.684  19.530
ATOM   6124  H01 WTR  1558       0.306 -20.995  19.062
ATOM   6125  H02 WTR  1558      -1.089 -21.493  19.372
TER   
ATOM   6126  O00 WTR  1559     -12.256 -14.064  20.670
ATOM   6127  H01 WTR  1559     -12.375 -13.754  21.568
ATOM   6128  H02 WTR  1559     -11.739 -13.378  20.247
TER   
ATOM   6129  O00 WTR  1560      -3.266 -11.952  24.162
ATOM   6130  H01 WTR  1560      -4.063 -12.389  23.860
ATOM   6131  H02 WTR  1560      -2.555 -12.523  23.872
TER   
ATOM   6132  O00 WTR  1561      -7.830 -10.815  17.889
ATOM   6133  H01 WTR  1561      -8.554 -11.286  18.302
ATOM   6134  H02 WTR  1561      -8.221 -10.404  17.117
TER   
ATOM   6135  O00 WTR  1562      -7.315 -15.165  19.915
ATOM   6136  H01 WTR  1562      -6.985 -15.510  20.745
ATOM   6137  H02 WTR  1562      -7.658 -14.299  20.135
TER   
ATOM   6138  O00 WTR  1563      -7.207 -25.494   8.247
ATOM   6139  H01 WTR  1563      -7.030 -25.664   7.321
ATOM   6140  H02 WTR  1563      -6.893 -26.276   8.699
TER   
ATOM   6141  O00 WTR  1564     -10.509 -15.060  23.551
ATOM   6142  H01 WTR  1564     -10.492 -15.900  23.092
ATOM   6143  H02 WTR  1564      -9.836 -15.142  24.226
TER   
ATOM   6144  O00 WTR  1565      -8.714 -17.078  18.844
ATOM   6145  H01 WTR  1565      -8.561 -17.932  19.249
ATOM   6146  H02 WTR  1565      -8.048 -16.508  19.228
TER   
ATOM   6147  O00 WTR  1566      -9.083 -18.402  22.625
ATOM   6148  H01 WTR  1566      -8.772 -18.781  21.803
ATOM   6149  H02 WTR  1566     -10.017 -18.249  22.481
TER   
ATOM   6150  O00 WTR  1567      -8.226 -12.849  20.205
ATOM   6151  H01 WTR  1567      -8.594 -12.715  21.078
ATOM   6152  H02 WTR  1567      -8.944 -13.226  19.697
TER   
ATOM   6153  O00 WTR  1568     -17.071  -9.368   9.960
ATOM   6154  H01 WTR  1568     -16.750  -9.109  10.824
ATOM   6155  H02 WTR  1568     -17.169 -10.319  10.017
TER   
ATOM   6156  O00 WTR  1569      -7.148  -9.088  19.829
ATOM   6157  H01 WTR  1569      -7.390  -9.689  19.124
ATOM   6158  H02 WTR  1569      -6.364  -9.477  20.216
TER   
ATOM   6159  O00 WTR  1570      -9.180 -19.978  16.677
ATOM   6160  H01 WTR  1570      -9.698 -20.736  16.405
ATOM   6161  H02 WTR  1570      -9.823 -19.363  17.031
TER   
ATOM   6162  O00 WTR  1571      -2.715 -12.216  20.745
ATOM   6163  H01 WTR  1571      -3.335 -11.970  20.058
ATOM   6164  H02 WTR  1571      -1.889 -11.812  20.480
TER   
ATOM   6165  O00 WTR  1572      -0.157 -10.350  22.716
ATOM   6166  H01 WTR  1572      -1.054 -10.035  22.607
ATOM   6167  H02 WTR  1572      -0.252 -11.203  23.141
TER   
ATOM   6168  O00 WTR  1573     -11.646 -17.668  22.198
ATOM   6169  H01 WTR  1573     -12.540 -17.979  22.337
ATOM   6170  H02 WTR  1573     -11.698 -17.134  21.405
TER   
ATOM   6171  O00 WTR  1574      -1.687 -18.451  19.550
ATOM   6172  H01 WTR  1574      -1.902 -18.145  18.669
ATOM   6173  H02 WTR  1574      -0.817 -18.091  19.724
TER   
ATOM   6174  O00 WTR  1575      -6.585 -19.697  16.816
ATOM   6175  H01 WTR  1575      -7.526 -19.780  16.973
ATOM   6176  H02 WTR  1575      -6.199 -19.645  17.691
TER   
ATOM   6177  O00 WTR  1576      -7.753  -6.639  21.774
ATOM   6178  H01 WTR  1576      -6.812  -6.726  21.929
ATOM   6179  H02 WTR  1576      -8.006  -7.464  21.360
TER   
ATOM   6180  O00 WTR  1577      -7.497 -13.418  17.184
ATOM   6181  H01 WTR  1577      -8.140 -13.903  17.701
ATOM   6182  H02 WTR  1577      -7.586 -12.512  17.479
TER   
ATOM   6183  O00 WTR  1578     -10.001  -5.214  21.270
ATOM   6184  H01 WTR  1578     -10.467  -5.810  20.684
ATOM   6185  H02 WTR  1578      -9.175  -5.659  21.460
TER   
ATOM   6186  O00 WTR  1579      -5.638 -10.751   9.358
ATOM   6187  H01 WTR  1579      -6.109 -10.919  10.174
ATOM   6188  H02 WTR  1579      -6.194 -10.133   8.883
TER   
ATOM   6189  O00 WTR  1580       0.702 -19.556  21.273
ATOM   6190  H01 WTR  1580       0.172 -18.839  21.622
ATOM   6191  H02 WTR  1580       0.064 -20.179  20.925
TER   
ATOM   6192  O00 WTR  1581      -4.742  -9.591  20.848
ATOM   6193  H01 WTR  1581      -4.087  -9.007  20.466
ATOM   6194  H02 WTR  1581      -4.686 -10.390  20.323
TER   
ATOM   6195  O00 WTR  1582      -0.767 -17.194  22.320
ATOM   6196  H01 WTR  1582      -0.182 -16.490  22.038
ATOM   6197  H02 WTR  1582      -1.541 -17.098  21.765
TER   
ATOM   6198  O00 WTR  1583     -16.541 -12.103  17.261
ATOM   6199  H01 WTR  1583     -16.986 -12.216  16.421
ATOM   6200  H02 WTR  1583     -15.637 -12.366  17.090
TER   
ATOM   6201  O00 WTR  1584       4.201 -19.322  11.989
ATOM   6202  H01 WTR  1584       4.968 -19.290  11.419
ATOM   6203  H02 WTR  1584       4.332 -20.105  12.525
TER   
ATOM   6204  O00 WTR  1585      -7.959 -11.081  25.523
ATOM   6205  H01 WTR  1585      -8.513 -10.419  25.937
ATOM   6206  H02 WTR  1585      -7.433 -10.591  24.890
TER   
ATOM   6207  O00 WTR  1586      -0.260 -17.577  14.748
ATOM   6208  H01 WTR  1586       0.562 -17.305  15.154
ATOM   6209  H02 WTR  1586      -0.374 -18.487  15.022
TER   
ATOM   6210  O00 WTR  1587      -0.441 -13.106  23.301
ATOM   6211  H01 WTR  1587       0.354 -13.436  23.719
ATOM   6212  H02 WTR  1587      -0.640 -13.750  22.621
TER   
ATOM   6213  O00 WTR  1588     -10.142 -17.174  10.360
ATOM   6214  H01 WTR  1588      -9.725 -16.351  10.107
ATOM   6215  H02 WTR  1588      -9.414 -17.782  10.487
TER   
ATOM   6216  O00 WTR  1589      -9.484 -12.674  22.676
ATOM   6217  H01 WTR  1589      -9.597 -13.598  22.902
ATOM   6218  H02 WTR  1589      -9.205 -12.260  23.493
TER   
ATOM   6219  O00 WTR  1590      -6.317  -8.176  15.652
ATOM   6220  H01 WTR  1590      -5.916  -8.509  14.850
ATOM   6221  H02 WTR  1590      -6.593  -7.287  15.431
TER   
ATOM   6222  O00 WTR  1591     -10.541 -11.340  19.154
ATOM   6223  H01 WTR  1591     -10.184 -10.846  19.891
ATOM   6224  H02 WTR  1591     -11.439 -11.021  19.063
TER   
ATOM   6225  O00 WTR  1592       1.472  -4.294  16.162
ATOM   6226  H01 WTR  1592       2.099  -3.589  16.321
ATOM   6227  H02 WTR  1592       1.496  -4.427  15.214
TER   
ATOM   6228  O00 WTR  1593      -8.547 -18.769  14.093
ATOM   6229  H01 WTR  1593      -8.787 -19.378  14.792
ATOM   6230  H02 WTR  1593      -9.315 -18.207  13.990
TER   
ATOM   6231  O00 WTR  1594      -3.675 -16.944  20.613
ATOM   6232  H01 WTR  1594      -3.009 -17.462  20.162
ATOM   6233  H02 WTR  1594      -3.398 -16.036  20.489
TER   
ATOM   6234  O00 WTR  1595      -6.615 -16.634  22.185
ATOM   6235  H01 WTR  1595      -5.820 -17.097  21.919
ATOM   6236  H02 WTR  1595      -7.061 -17.242  22.774
TER   
ATOM   6237  O00 WTR  1596      -9.962  -9.819  11.628
ATOM   6238  H01 WTR  1596      -9.325  -9.338  11.099
ATOM   6239  H02 WTR  1596     -10.324  -9.162  12.223
TER   
ATOM   6240  O00 WTR  1597      -5.111 -14.269  18.056
ATOM   6241  H01 WTR  1597      -5.210 -14.504  18.978
ATOM   6242  H02 WTR  1597      -5.992 -14.025  17.774
TER   
ATOM   6243  O00 WTR  1598      -8.196 -16.758  16.101
ATOM   6244  H01 WTR  1598      -8.116 -17.608  15.667
ATOM   6245  H02 WTR  1598      -8.304 -16.971  17.028
TER   
ATOM   6246  O00 WTR  1599      -0.326  -8.531  19.735
ATOM   6247  H01 WTR  1599       0.104  -7.926  19.131
ATOM   6248  H02 WTR  1599      -1.250  -8.284  19.705
TER   
ATOM   6249  O00 WTR  1600      -5.247  -6.597  19.585
ATOM   6250  H01 WTR  1600      -4.453  -7.039  19.886
ATOM   6251  H02 WTR  1600      -5.879  -7.303  19.453
TER   
ATOM   6252  O00 WTR  1601      -1.910 -17.427  17.040
ATOM   6253  H01 WTR  1601      -1.459 -17.175  16.234
ATOM   6254  H02 WTR  1601      -2.685 -16.866  17.067
TER   
ATOM   6255  O00 WTR  1602       3.241 -21.366  16.805
ATOM   6256  H01 WTR  1602       3.839 -22.008  17.190
ATOM   6257  H02 WTR  1602       2.973 -21.757  15.974
TER   
ATOM   6258  O00 WTR  1603       0.431  -7.959  15.542
ATOM   6259  H01 WTR  1603       0.246  -7.485  16.353
ATOM   6260  H02 WTR  1603       0.843  -8.774  15.829
TER   
ATOM   6261  O00 WTR  1604       3.752 -15.217  18.072
ATOM   6262  H01 WTR  1604       4.347 -14.472  17.985
ATOM   6263  H02 WTR  1604       4.304 -15.929  18.394
TER   
ATOM   6264  O00 WTR  1605       7.570 -19.081  18.878
ATOM   6265  H01 WTR  1605       7.358 -19.961  19.191
ATOM   6266  H02 WTR  1605       6.796 -18.558  19.090
TER   
ATOM   6267  O00 WTR  1606      11.116   8.997  15.565
ATOM   6268  H01 WTR  1606      10.336   8.815  15.041
ATOM   6269  H02 WTR  1606      10.777   9.214  16.434
TER   
ATOM   6270  O00 WTR  1607       0.956 -17.497  19.207
ATOM   6271  H01 WTR  1607       1.614 -17.683  19.877
ATOM   6272  H02 WTR  1607       1.177 -18.083  18.483
TER   
ATOM   6273  O00 WTR  1608       1.167 -14.773  18.929
ATOM   6274  H01 WTR  1608       0.871 -15.652  18.694
ATOM   6275  H02 WTR  1608       2.113 -14.793  18.787
TER   
ATOM   6276  O00 WTR  1609      -2.374  -8.509  15.427
ATOM   6277  H01 WTR  1609      -2.804  -8.172  14.641
ATOM   6278  H02 WTR  1609      -1.440  -8.476  15.222
TER   
ATOM   6279  O00 WTR  1610       6.758 -16.162  18.790
ATOM   6280  H01 WTR  1610       6.874 -16.183  17.840
ATOM   6281  H02 WTR  1610       7.648 -16.186  19.141
TER   
ATOM   6282  O00 WTR  1611       2.872  -9.157  12.791
ATOM   6283  H01 WTR  1611       3.365  -9.163  13.611
ATOM   6284  H02 WTR  1611       2.170  -8.524  12.938
TER   
ATOM   6285  O00 WTR  1612      -1.523 -17.525  24.800
ATOM   6286  H01 WTR  1612      -1.243 -17.301  23.913
ATOM   6287  H02 WTR  1612      -2.232 -18.156  24.675
TER   
ATOM   6288  O00 WTR  1613       2.217 -17.108  16.260
ATOM   6289  H01 WTR  1613       2.771 -16.502  16.753
ATOM   6290  H02 WTR  1613       2.777 -17.422  15.551
TER   
ATOM   6291  O00 WTR  1614       6.260 -18.609  10.280
ATOM   6292  H01 WTR  1614       5.890 -18.090   9.565
ATOM   6293  H02 WTR  1614       6.468 -19.453   9.880
TER   
ATOM   6294  O00 WTR  1615      10.496 -18.368  19.440
ATOM   6295  H01 WTR  1615       9.699 -18.670  19.004
ATOM   6296  H02 WTR  1615      10.879 -17.738  18.830
TER   
ATOM   6297  O00 WTR  1616      -3.201 -15.305  24.643
ATOM   6298  H01 WTR  1616      -3.194 -14.764  25.432
ATOM   6299  H02 WTR  1616      -2.615 -16.034  24.847
TER   
ATOM   6300  O00 WTR  1617       3.808   1.728  21.436
ATOM   6301  H01 WTR  1617       3.131   2.221  21.900
ATOM   6302  H02 WTR  1617       4.521   1.645  22.069
TER   
ATOM   6303  O00 WTR  1618       7.668  -6.858  14.966
ATOM   6304  H01 WTR  1618       7.525  -5.915  14.884
ATOM   6305  H02 WTR  1618       8.376  -7.047  14.349
TER   
ATOM   6306  O00 WTR  1619      -4.488 -18.955  14.385
ATOM   6307  H01 WTR  1619      -4.867 -19.765  14.726
ATOM   6308  H02 WTR  1619      -4.580 -18.327  15.102
TER   
ATOM   6309  O00 WTR  1620      12.307 -11.765  18.671
ATOM   6310  H01 WTR  1620      12.175 -11.567  19.598
ATOM   6311  H02 WTR  1620      11.562 -11.356  18.230
TER   
ATOM   6312  O00 WTR  1621       7.874 -17.702  12.162
ATOM   6313  H01 WTR  1621       7.382 -17.274  12.863
ATOM   6314  H02 WTR  1621       7.206 -17.987  11.539
TER   
ATOM   6315  O00 WTR  1622       2.856 -17.909  21.027
ATOM   6316  H01 WTR  1622       2.292 -18.503  21.521
ATOM   6317  H02 WTR  1622       2.650 -17.040  21.372
TER   
ATOM   6318  O00 WTR  1623       0.697 -22.827  15.210
ATOM   6319  H01 WTR  1623       0.814 -23.549  14.593
ATOM   6320  H02 WTR  1623       0.982 -23.182  16.052
TER   
ATOM   6321  O00 WTR  1624       8.000 -12.730  21.809
ATOM   6322  H01 WTR  1624       8.592 -13.479  21.879
ATOM   6323  H02 WTR  1624       7.191 -13.096  21.450
TER   
ATOM   6324  O00 WTR  1625       9.391 -15.744  19.731
ATOM   6325  H01 WTR  1625       9.604 -16.655  19.933
ATOM   6326  H02 WTR  1625      10.116 -15.241  20.102
TER   
ATOM   6327  O00 WTR  1626       5.345 -12.243  13.896
ATOM   6328  H01 WTR  1626       4.682 -12.933  13.881
ATOM   6329  H02 WTR  1626       5.644 -12.179  12.989
TER   
ATOM   6330  O00 WTR  1627       4.894 -17.990  19.087
ATOM   6331  H01 WTR  1627       5.592 -17.346  18.972
ATOM   6332  H02 WTR  1627       4.459 -17.730  19.899
TER   
ATOM   6333  O00 WTR  1628      18.045 -14.570  16.455
ATOM   6334  H01 WTR  1628      18.095 -14.505  15.501
ATOM   6335  H02 WTR  1628      17.785 -13.695  16.743
TER   
ATOM   6336  O00 WTR  1629      10.120 -10.652  23.454
ATOM   6337  H01 WTR  1629       9.491 -11.368  23.545
ATOM   6338  H02 WTR  1629      10.240 -10.323  24.345
TER   
ATOM   6339  O00 WTR  1630       7.549 -15.867  16.181
ATOM   6340  H01 WTR  1630       7.909 -16.735  15.999
ATOM   6341  H02 WTR  1630       8.155 -15.262  15.753
TER   
ATOM   6342  O00 WTR  1631       9.553   0.147  20.410
ATOM   6343  H01 WTR  1631      10.484   0.359  20.473
ATOM   6344  H02 WTR  1631       9.288   0.478  19.552
TER   
ATOM   6345  O00 WTR  1632       3.369   7.251  16.913
ATOM   6346  H01 WTR  1632       4.025   7.883  16.617
ATOM   6347  H02 WTR  1632       2.922   6.978  16.112
TER   
ATOM   6348  O00 WTR  1633      -4.449 -14.312  20.914
ATOM   6349  H01 WTR  1633      -5.034 -14.076  21.634
ATOM   6350  H02 WTR  1633      -3.833 -13.581  20.856
TER   
ATOM   6351  O00 WTR  1634       5.062 -12.642  18.362
ATOM   6352  H01 WTR  1634       4.159 -12.353  18.231
ATOM   6353  H02 WTR  1634       5.534 -12.310  17.598
TER   
ATOM   6354  O00 WTR  1635      -0.125 -11.395  20.140
ATOM   6355  H01 WTR  1635       0.090 -11.246  21.061
ATOM   6356  H02 WTR  1635      -0.191 -10.517  19.764
TER   
ATOM   6357  O00 WTR  1636       5.675 -13.915  20.757
ATOM   6358  H01 WTR  1636       6.063 -14.620  20.238
ATOM   6359  H02 WTR  1636       5.285 -13.327  20.109
TER   
ATOM   6360  O00 WTR  1637       1.266 -10.433  16.355
ATOM   6361  H01 WTR  1637       1.444 -10.590  17.282
ATOM   6362  H02 WTR  1637       0.887 -11.254  16.041
TER   
ATOM   6363  O00 WTR  1638       8.389 -11.002  12.921
ATOM   6364  H01 WTR  1638       9.263 -10.685  13.150
ATOM   6365  H02 WTR  1638       7.824 -10.678  13.623
TER   
ATOM   6366  O00 WTR  1639       3.933 -10.423  20.721
ATOM   6367  H01 WTR  1639       3.201 -10.014  21.182
ATOM   6368  H02 WTR  1639       4.598  -9.737  20.671
TER   
ATOM   6369  O00 WTR  1640       1.069 -13.845  16.250
ATOM   6370  H01 WTR  1640       1.933 -14.076  15.908
ATOM   6371  H02 WTR  1640       0.958 -14.402  17.020
TER   
ATOM   6372  O00 WTR  1641       4.632  -3.286  21.475
ATOM   6373  H01 WTR  1641       4.514  -3.202  22.421
ATOM   6374  H02 WTR  1641       3.754  -3.168  21.113
TER   
ATOM   6375  O00 WTR  1642       3.374 -12.762  22.166
ATOM   6376  H01 WTR  1642       4.185 -13.266  22.095
ATOM   6377  H02 WTR  1642       3.480 -12.048  21.536
TER   
ATOM   6378  O00 WTR  1643       7.856 -10.752  19.988
ATOM   6379  H01 WTR  1643       8.033 -11.524  20.525
ATOM   6380  H02 WTR  1643       6.915 -10.789  19.817
TER   
ATOM   6381  O00 WTR  1644       4.701  -5.136  15.659
ATOM   6382  H01 WTR  1644       5.261  -5.903  15.536
ATOM   6383  H02 WTR  1644       4.343  -5.239  16.540
TER   
ATOM   6384  O00 WTR  1645       7.063   3.311  19.972
ATOM   6385  H01 WTR  1645       6.863   2.375  19.941
ATOM   6386  H02 WTR  1645       6.380   3.684  20.529
TER   
ATOM   6387  O00 WTR  1646     -11.689   9.640  14.845
ATOM   6388  H01 WTR  1646     -11.710  10.315  14.168
ATOM   6389  H02 WTR  1646     -10.898   9.831  15.350
TER   
ATOM   6390  O00 WTR  1647      -0.148   8.528  12.666
ATOM   6391  H01 WTR  1647      -1.007   8.587  13.086
ATOM   6392  H02 WTR  1647      -0.185   9.169  11.955
TER   
ATOM   6393  O00 WTR  1648      -4.879  -2.487  11.329
ATOM   6394  H01 WTR  1648      -5.458  -1.983  10.757
ATOM   6395  H02 WTR  1648      -5.195  -2.302  12.214
TER   
ATOM   6396  O00 WTR  1649      -7.637   3.139  16.785
ATOM   6397  H01 WTR  1649      -6.710   2.930  16.669
ATOM   6398  H02 WTR  1649      -8.070   2.287  16.842
TER   
ATOM   6399  O00 WTR  1650      -2.572  -4.348  17.842
ATOM   6400  H01 WTR  1650      -1.981  -3.660  18.149
ATOM   6401  H02 WTR  1650      -3.150  -4.516  18.586
TER   
ATOM   6402  O00 WTR  1651     -13.479  -4.189  19.478
ATOM   6403  H01 WTR  1651     -12.739  -4.137  18.872
ATOM   6404  H02 WTR  1651     -13.112  -3.940  20.327
TER   
ATOM   6405  O00 WTR  1652      -6.107  -2.203  14.345
ATOM   6406  H01 WTR  1652      -7.057  -2.223  14.458
ATOM   6407  H02 WTR  1652      -5.758  -2.406  15.213
TER   
ATOM   6408  O00 WTR  1653     -15.290  -3.129  17.066
ATOM   6409  H01 WTR  1653     -14.766  -2.955  17.848
ATOM   6410  H02 WTR  1653     -15.109  -4.045  16.855
TER   
ATOM   6411  O00 WTR  1654       0.289  11.005  14.135
ATOM   6412  H01 WTR  1654       0.919  11.723  14.202
ATOM   6413  H02 WTR  1654       0.651  10.431  13.461
TER   
ATOM   6414  O00 WTR  1655      -2.758   6.001  18.116
ATOM   6415  H01 WTR  1655      -2.955   5.138  18.479
ATOM   6416  H02 WTR  1655      -2.996   6.614  18.812
TER   
ATOM   6417  O00 WTR  1656      -4.817   1.731  20.682
ATOM   6418  H01 WTR  1656      -4.863   1.631  21.632
ATOM   6419  H02 WTR  1656      -5.324   0.995  20.338
TER   
ATOM   6420  O00 WTR  1657      -4.992   2.475  16.646
ATOM   6421  H01 WTR  1657      -4.614   2.306  17.509
ATOM   6422  H02 WTR  1657      -4.498   3.223  16.310
TER   
ATOM   6423  O00 WTR  1658      -3.862   5.214  15.964
ATOM   6424  H01 WTR  1658      -3.313   5.538  16.678
ATOM   6425  H02 WTR  1658      -4.320   5.991  15.642
TER   
ATOM   6426  O00 WTR  1659     -16.110  -3.717  11.547
ATOM   6427  H01 WTR  1659     -16.442  -2.875  11.236
ATOM   6428  H02 WTR  1659     -15.159  -3.646  11.462
TER   
ATOM   6429  O00 WTR  1660      -1.909   4.525  14.040
ATOM   6430  H01 WTR  1660      -1.915   5.353  13.560
ATOM   6431  H02 WTR  1660      -2.371   4.717  14.856
TER   
ATOM   6432  O00 WTR  1661      -5.845  -0.911  19.790
ATOM   6433  H01 WTR  1661      -6.447  -1.642  19.935
ATOM   6434  H02 WTR  1661      -5.476  -1.073  18.922
TER   
ATOM   6435  O00 WTR  1662      -7.849  -3.030  20.813
ATOM   6436  H01 WTR  1662      -8.200  -3.400  21.623
ATOM   6437  H02 WTR  1662      -8.610  -2.949  20.237
TER   
ATOM   6438  O00 WTR  1663     -13.054  -0.414   7.713
ATOM   6439  H01 WTR  1663     -13.592  -1.137   8.036
ATOM   6440  H02 WTR  1663     -13.652   0.110   7.180
TER   
ATOM   6441  O00 WTR  1664      12.816  -5.119  16.343
ATOM   6442  H01 WTR  1664      13.655  -5.556  16.488
ATOM   6443  H02 WTR  1664      12.974  -4.534  15.602
TER   
ATOM   6444  O00 WTR  1665      -6.381 -14.011  25.846
ATOM   6445  H01 WTR  1665      -6.162 -13.955  24.916
ATOM   6446  H02 WTR  1665      -6.505 -13.102  26.119
TER   
ATOM   6447  O00 WTR  1666       1.835   9.455  17.801
ATOM   6448  H01 WTR  1666       0.910   9.215  17.858
ATOM   6449  H02 WTR  1666       2.296   8.620  17.729
TER   
ATOM   6450  O00 WTR  1667      -3.021  -1.226  14.802
ATOM   6451  H01 WTR  1667      -3.045  -2.182  14.847
ATOM   6452  H02 WTR  1667      -2.113  -0.998  15.002
TER   
ATOM   6453  O00 WTR  1668      -9.966 -14.041  18.395
ATOM   6454  H01 WTR  1668     -10.092 -13.535  17.592
ATOM   6455  H02 WTR  1668     -10.492 -14.830  18.267
TER   
ATOM   6456  O00 WTR  1669      -1.972  -1.617  18.958
ATOM   6457  H01 WTR  1669      -2.693  -1.551  18.331
ATOM   6458  H02 WTR  1669      -1.221  -1.240  18.500
TER   
ATOM   6459  O00 WTR  1670      -4.423  -9.636  16.853
ATOM   6460  H01 WTR  1670      -5.300  -9.345  16.604
ATOM   6461  H02 WTR  1670      -3.835  -8.991  16.459
TER   
ATOM   6462  O00 WTR  1671      -8.079  -4.753  17.478
ATOM   6463  H01 WTR  1671      -7.451  -5.376  17.846
ATOM   6464  H02 WTR  1671      -8.283  -4.162  18.203
TER   
ATOM   6465  O00 WTR  1672      -3.257  -2.386  21.362
ATOM   6466  H01 WTR  1672      -2.778  -2.301  20.538
ATOM   6467  H02 WTR  1672      -3.686  -1.538  21.479
TER   
ATOM   6468  O00 WTR  1673      -4.834  -3.863  19.566
ATOM   6469  H01 WTR  1673      -4.576  -3.372  20.346
ATOM   6470  H02 WTR  1673      -5.133  -4.708  19.902
TER   
ATOM   6471  O00 WTR  1674      -0.989  14.982  15.744
ATOM   6472  H01 WTR  1674      -1.225  14.759  14.843
ATOM   6473  H02 WTR  1674      -1.813  14.929  16.227
TER   
ATOM   6474  O00 WTR  1675      -2.893  -4.531  11.517
ATOM   6475  H01 WTR  1675      -3.439  -3.750  11.609
ATOM   6476  H02 WTR  1675      -2.609  -4.519  10.603
TER   
ATOM   6477  O00 WTR  1676      -6.954  -5.370  14.758
ATOM   6478  H01 WTR  1676      -6.512  -4.537  14.924
ATOM   6479  H02 WTR  1676      -7.886  -5.167  14.841
TER   
ATOM   6480  O00 WTR  1677       0.309  -6.385  17.608
ATOM   6481  H01 WTR  1677       0.853  -5.708  17.207
ATOM   6482  H02 WTR  1677      -0.296  -5.903  18.172
TER   
ATOM   6483  O00 WTR  1678      -2.158   0.762  20.573
ATOM   6484  H01 WTR  1678      -2.156  -0.044  20.057
ATOM   6485  H02 WTR  1678      -2.932   1.238  20.271
TER   
ATOM   6486  O00 WTR  1679      -5.897  -3.393  17.085
ATOM   6487  H01 WTR  1679      -6.796  -3.718  17.129
ATOM   6488  H02 WTR  1679      -5.506  -3.654  17.918
TER   
ATOM   6489  O00 WTR  1680      -8.401 -22.235  20.287
ATOM   6490  H01 WTR  1680      -8.734 -22.787  20.994
ATOM   6491  H02 WTR  1680      -8.555 -22.744  19.491
TER   
ATOM   6492  O00 WTR  1681      -2.813  -7.806  20.552
ATOM   6493  H01 WTR  1681      -2.545  -6.887  20.556
ATOM   6494  H02 WTR  1681      -2.556  -8.134  21.414
TER   
ATOM   6495  O00 WTR  1682      -3.319  -6.629  13.134
ATOM   6496  H01 WTR  1682      -3.383  -5.816  12.633
ATOM   6497  H02 WTR  1682      -4.225  -6.853  13.345
TER   
ATOM   6498  O00 WTR  1683      -9.938  -2.935  19.119
ATOM   6499  H01 WTR  1683      -9.430  -2.276  18.647
ATOM   6500  H02 WTR  1683     -10.555  -3.273  18.470
TER   
ATOM   6501  O00 WTR  1684     -10.310   4.190  17.295
ATOM   6502  H01 WTR  1684     -10.660   5.056  17.505
ATOM   6503  H02 WTR  1684      -9.372   4.334  17.171
TER   
ATOM   6504  O00 WTR  1685      -9.418  -4.591  15.028
ATOM   6505  H01 WTR  1685      -9.334  -3.700  14.689
ATOM   6506  H02 WTR  1685      -8.964  -4.570  15.871
TER   
ATOM   6507  O00 WTR  1686      -3.703   3.457  18.910
ATOM   6508  H01 WTR  1686      -4.074   2.882  19.580
ATOM   6509  H02 WTR  1686      -2.913   3.004  18.615
TER   
ATOM   6510  O00 WTR  1687      13.954 -17.384  19.936
ATOM   6511  H01 WTR  1687      13.671 -17.221  19.036
ATOM   6512  H02 WTR  1687      13.543 -18.216  20.170
TER   
ATOM   6513  O00 WTR  1688       2.669  -5.072  13.745
ATOM   6514  H01 WTR  1688       2.017  -5.651  13.352
ATOM   6515  H02 WTR  1688       3.110  -5.615  14.398
TER   
ATOM   6516  O00 WTR  1689      -2.197  -5.228  21.159
ATOM   6517  H01 WTR  1689      -2.302  -4.299  21.362
ATOM   6518  H02 WTR  1689      -1.252  -5.349  21.068
TER   
ATOM   6519  O00 WTR  1690     -10.036 -15.265  14.885
ATOM   6520  H01 WTR  1690      -9.280 -15.788  15.151
ATOM   6521  H02 WTR  1690      -9.675 -14.398  14.699
TER   
ATOM   6522  O00 WTR  1691      -1.774  10.248  15.577
ATOM   6523  H01 WTR  1691      -1.228  10.511  14.836
ATOM   6524  H02 WTR  1691      -1.214   9.668  16.094
TER   
ATOM   6525  O00 WTR  1692      -4.138  -1.196  17.175
ATOM   6526  H01 WTR  1692      -4.453  -2.083  16.999
ATOM   6527  H02 WTR  1692      -3.745  -0.913  16.350
TER   
ATOM   6528  O00 WTR  1693      -3.475   8.963  13.617
ATOM   6529  H01 WTR  1693      -4.329   8.863  14.038
ATOM   6530  H02 WTR  1693      -2.934   9.400  14.274
TER   
ATOM   6531  O00 WTR  1694      -2.122   6.718  12.272
ATOM   6532  H01 WTR  1694      -2.816   7.286  12.606
ATOM   6533  H02 WTR  1694      -1.569   7.297  11.748
TER   
ATOM   6534  O00 WTR  1695      -3.041 -20.798  19.184
ATOM   6535  H01 WTR  1695      -2.519 -19.996  19.168
ATOM   6536  H02 WTR  1695      -2.993 -21.133  18.288
TER   
ATOM   6537  O00 WTR  1696      -5.404 -14.231  23.503
ATOM   6538  H01 WTR  1696      -4.632 -14.613  23.919
ATOM   6539  H02 WTR  1696      -5.861 -14.976  23.114
TER   
ATOM   6540  O00 WTR  1697       9.641  -2.354  15.445
ATOM   6541  H01 WTR  1697      10.423  -2.028  15.892
ATOM   6542  H02 WTR  1697       9.000  -1.650  15.539
TER   
ATOM   6543  O00 WTR  1698       1.638   8.523  20.429
ATOM   6544  H01 WTR  1698       1.361   9.063  19.688
ATOM   6545  H02 WTR  1698       2.411   8.969  20.775
TER   
ATOM   6546  O00 WTR  1699       5.294  -8.018  14.197
ATOM   6547  H01 WTR  1699       5.184  -8.788  14.754
ATOM   6548  H02 WTR  1699       6.148  -7.663  14.444
TER   
ATOM   6549  O00 WTR  1700       2.987  -0.109  15.136
ATOM   6550  H01 WTR  1700       2.248   0.081  14.557
ATOM   6551  H02 WTR  1700       3.246  -1.002  14.909
TER   
ATOM   6552  O00 WTR  1701       4.191  -4.959  18.307
ATOM   6553  H01 WTR  1701       3.584  -5.569  18.724
ATOM   6554  H02 WTR  1701       5.042  -5.166  18.693
TER   
ATOM   6555  O00 WTR  1702       6.740  -4.063  23.730
ATOM   6556  H01 WTR  1702       7.029  -4.272  24.619
ATOM   6557  H02 WTR  1702       7.172  -4.715  23.178
TER   
ATOM   6558  O00 WTR  1703      -0.557   0.030  15.594
ATOM   6559  H01 WTR  1703       0.084   0.349  14.959
ATOM   6560  H02 WTR  1703      -0.064  -0.053  16.411
TER   
ATOM   6561  O00 WTR  1704       8.342  -3.936  17.357
ATOM   6562  H01 WTR  1704       8.704  -3.314  16.726
ATOM   6563  H02 WTR  1704       7.868  -3.391  17.986
TER   
ATOM   6564  O00 WTR  1705       1.979   3.964  22.389
ATOM   6565  H01 WTR  1705       2.203   4.685  21.801
ATOM   6566  H02 WTR  1705       1.751   4.389  23.216
TER   
ATOM   6567  O00 WTR  1706       6.642  -5.790  19.340
ATOM   6568  H01 WTR  1706       6.902  -5.850  20.259
ATOM   6569  H02 WTR  1706       7.464  -5.668  18.865
TER   
ATOM   6570  O00 WTR  1707       4.548   0.930  12.774
ATOM   6571  H01 WTR  1707       4.087   0.802  13.603
ATOM   6572  H02 WTR  1707       5.418   0.561  12.924
TER   
ATOM   6573  O00 WTR  1708       1.998  -8.534  21.919
ATOM   6574  H01 WTR  1708       1.311  -9.122  22.234
ATOM   6575  H02 WTR  1708       2.366  -8.148  22.714
TER   
ATOM   6576  O00 WTR  1709      -3.165 -12.139  15.044
ATOM   6577  H01 WTR  1709      -2.896 -11.355  15.525
ATOM   6578  H02 WTR  1709      -4.117 -12.166  15.142
TER   
ATOM   6579  O00 WTR  1710      11.614  -6.878  14.661
ATOM   6580  H01 WTR  1710      11.131  -6.216  14.167
ATOM   6581  H02 WTR  1710      12.092  -6.380  15.325
TER   
ATOM   6582  O00 WTR  1711       6.445  -1.903  19.755
ATOM   6583  H01 WTR  1711       5.900  -2.221  20.475
ATOM   6584  H02 WTR  1711       7.314  -2.261  19.936
TER   
ATOM   6585  O00 WTR  1712       9.185  -2.500  19.927
ATOM   6586  H01 WTR  1712       9.264  -1.576  20.165
ATOM   6587  H02 WTR  1712       9.822  -2.622  19.223
TER   
ATOM   6588  O00 WTR  1713      -0.656  -4.474  12.939
ATOM   6589  H01 WTR  1713      -0.878  -4.538  13.869
ATOM   6590  H02 WTR  1713      -1.503  -4.429  12.494
TER   
ATOM   6591  O00 WTR  1714       6.080   1.003  22.901
ATOM   6592  H01 WTR  1714       6.852   1.563  22.978
ATOM   6593  H02 WTR  1714       6.425   0.153  22.629
TER   
ATOM   6594  O00 WTR  1715       4.820   4.383  20.949
ATOM   6595  H01 WTR  1715       4.277   3.596  20.999
ATOM   6596  H02 WTR  1715       4.208   5.106  21.084
TER   
ATOM   6597  O00 WTR  1716       2.785 -12.172  12.827
ATOM   6598  H01 WTR  1716       2.200 -11.424  12.946
ATOM   6599  H02 WTR  1716       3.122 -12.073  11.937
TER   
ATOM   6600  O00 WTR  1717       9.158  -1.651  12.832
ATOM   6601  H01 WTR  1717       8.274  -1.285  12.808
ATOM   6602  H02 WTR  1717       9.189  -2.151  13.648
TER   
ATOM   6603  O00 WTR  1718       5.692 -14.954  11.350
ATOM   6604  H01 WTR  1718       6.016 -14.059  11.456
ATOM   6605  H02 WTR  1718       6.035 -15.425  12.110
TER   
ATOM   6606  O00 WTR  1719      15.928   1.152  15.779
ATOM   6607  H01 WTR  1719      15.227   1.234  15.132
ATOM   6608  H02 WTR  1719      15.569   0.572  16.450
TER   
ATOM   6609  O00 WTR  1720       9.089   1.122  18.009
ATOM   6610  H01 WTR  1720       8.673   0.590  17.331
ATOM   6611  H02 WTR  1720       8.414   1.747  18.273
TER   
ATOM   6612  O00 WTR  1721       0.607  -0.830  17.993
ATOM   6613  H01 WTR  1721       1.001  -0.425  18.766
ATOM   6614  H02 WTR  1721       1.337  -1.263  17.550
TER   
ATOM   6615  O00 WTR  1722       3.247  -2.493  17.599
ATOM   6616  H01 WTR  1722       3.511  -3.413  17.600
ATOM   6617  H02 WTR  1722       3.928  -2.048  17.095
TER   
ATOM   6618  O00 WTR  1723       0.475  -4.619  20.440
ATOM   6619  H01 WTR  1723       0.793  -3.740  20.236
ATOM   6620  H02 WTR  1723       1.208  -5.196  20.225
TER   
ATOM   6621  O00 WTR  1724       5.964   0.817  19.512
ATOM   6622  H01 WTR  1724       5.242   0.827  20.141
ATOM   6623  H02 WTR  1724       6.215  -0.105  19.451
TER   
ATOM   6624  O00 WTR  1725      -2.755  -0.938  12.021
ATOM   6625  H01 WTR  1725      -3.474  -1.456  11.659
ATOM   6626  H02 WTR  1725      -2.955  -0.869  12.954
TER   
ATOM   6627  O00 WTR  1726       0.244   2.542  20.768
ATOM   6628  H01 WTR  1726      -0.682   2.305  20.834
ATOM   6629  H02 WTR  1726       0.451   2.935  21.616
TER   
ATOM   6630  O00 WTR  1727       7.493  -1.373  23.008
ATOM   6631  H01 WTR  1727       8.448  -1.335  23.066
ATOM   6632  H02 WTR  1727       7.250  -2.126  23.546
TER   
ATOM   6633  O00 WTR  1728       1.370   0.270  20.355
ATOM   6634  H01 WTR  1728       2.239   0.668  20.309
ATOM   6635  H02 WTR  1728       0.780   1.003  20.531
TER   
ATOM   6636  O00 WTR  1729       5.539  -8.259  21.192
ATOM   6637  H01 WTR  1729       4.919  -7.680  21.637
ATOM   6638  H02 WTR  1729       6.299  -8.288  21.774
TER   
ATOM   6639  O00 WTR  1730       3.881  -2.589  14.482
ATOM   6640  H01 WTR  1730       4.570  -2.579  13.818
ATOM   6641  H02 WTR  1730       3.312  -3.315  14.226
TER   
ATOM   6642  O00 WTR  1731       7.869   2.041  14.147
ATOM   6643  H01 WTR  1731       8.809   1.926  14.007
ATOM   6644  H02 WTR  1731       7.807   2.548  14.956
TER   
ATOM   6645  O00 WTR  1732       2.330   5.648  20.409
ATOM   6646  H01 WTR  1732       1.520   5.285  20.050
ATOM   6647  H02 WTR  1732       2.272   6.586  20.227
TER   
ATOM   6648  O00 WTR  1733      -1.443   2.173  17.627
ATOM   6649  H01 WTR  1733      -0.571   2.407  17.946
ATOM   6650  H02 WTR  1733      -1.279   1.638  16.850
TER   
ATOM   6651  O00 WTR  1734       8.757   6.603  19.913
ATOM   6652  H01 WTR  1734       8.334   6.695  20.767
ATOM   6653  H02 WTR  1734       9.235   5.776  19.969
TER   
ATOM   6654  O00 WTR  1735       1.166   4.212  14.593
ATOM   6655  H01 WTR  1735       1.200   3.862  15.483
ATOM   6656  H02 WTR  1735       0.300   3.964  14.270
TER   
ATOM   6657  O00 WTR  1736       0.953   3.533  17.948
ATOM   6658  H01 WTR  1736       1.850   3.750  17.694
ATOM   6659  H02 WTR  1736       1.006   3.361  18.888
TER   
ATOM   6660  O00 WTR  1737      14.850  -0.934  17.308
ATOM   6661  H01 WTR  1737      14.825  -1.072  18.255
ATOM   6662  H02 WTR  1737      13.943  -1.048  17.025
TER   
ATOM   6663  O00 WTR  1738       2.257  -2.393  20.335
ATOM   6664  H01 WTR  1738       1.787  -1.569  20.463
ATOM   6665  H02 WTR  1738       2.636  -2.320  19.459
TER   
ATOM   6666  O00 WTR  1739       2.119  12.888  14.082
ATOM   6667  H01 WTR  1739       2.421  12.594  14.942
ATOM   6668  H02 WTR  1739       2.215  13.840  14.107
TER   
ATOM   6669  O00 WTR  1740       5.895  -2.146  17.058
ATOM   6670  H01 WTR  1740       5.957  -3.091  16.924
ATOM   6671  H02 WTR  1740       5.869  -2.039  18.009
TER   
ATOM   6672  O00 WTR  1741       3.658   3.535  17.345
ATOM   6673  H01 WTR  1741       4.219   2.817  17.052
ATOM   6674  H02 WTR  1741       4.268   4.222  17.613
TER   
ATOM   6675  O00 WTR  1742       7.686  11.755  15.625
ATOM   6676  H01 WTR  1742       8.065  12.608  15.411
ATOM   6677  H02 WTR  1742       6.799  11.790  15.267
TER   
ATOM   6678  O00 WTR  1743       6.921  -8.447  18.023
ATOM   6679  H01 WTR  1743       6.516  -8.275  18.873
ATOM   6680  H02 WTR  1743       7.504  -7.701  17.880
TER   
ATOM   6681  O00 WTR  1744      10.112 -10.495  17.869
ATOM   6682  H01 WTR  1744       9.825 -11.391  18.044
ATOM   6683  H02 WTR  1744       9.926 -10.021  18.680
TER   
ATOM   6684  O00 WTR  1745      16.565 -12.254  16.789
ATOM   6685  H01 WTR  1745      17.189 -11.635  16.410
ATOM   6686  H02 WTR  1745      16.734 -12.219  17.731
TER   
ATOM   6687  O00 WTR  1746      12.138  -1.532  16.571
ATOM   6688  H01 WTR  1746      12.488  -1.949  15.784
ATOM   6689  H02 WTR  1746      11.833  -2.259  17.113
TER   
ATOM   6690  O00 WTR  1747      14.141   4.761  16.519
ATOM   6691  H01 WTR  1747      13.434   4.136  16.679
ATOM   6692  H02 WTR  1747      13.694   5.576  16.293
TER   
ATOM   6693  O00 WTR  1748       8.495  -8.722  21.731
ATOM   6694  H01 WTR  1748       8.999  -9.343  22.256
ATOM   6695  H02 WTR  1748       8.131  -9.249  21.019
TER   
ATOM   6696  O00 WTR  1749      13.241  -3.166  14.593
ATOM   6697  H01 WTR  1749      14.155  -2.885  14.535
ATOM   6698  H02 WTR  1749      12.914  -3.105  13.696
TER   
ATOM   6699  O00 WTR  1750      15.040  -6.714  15.685
ATOM   6700  H01 WTR  1750      14.923  -6.748  14.736
ATOM   6701  H02 WTR  1750      15.907  -7.091  15.834
TER   
ATOM   6702  O00 WTR  1751      13.399  -1.653  19.726
ATOM   6703  H01 WTR  1751      13.015  -0.847  20.072
ATOM   6704  H02 WTR  1751      13.672  -2.141  20.503
TER   
ATOM   6705  O00 WTR  1752      13.369 -15.310  22.144
ATOM   6706  H01 WTR  1752      14.303 -15.158  22.289
ATOM   6707  H02 WTR  1752      13.336 -16.078  21.574
TER   
ATOM   6708  O00 WTR  1753      14.198 -12.461  21.808
ATOM   6709  H01 WTR  1753      14.904 -11.857  21.581
ATOM   6710  H02 WTR  1753      14.618 -13.321  21.838
TER   
ATOM   6711  O00 WTR  1754      13.006  -9.508  15.170
ATOM   6712  H01 WTR  1754      12.737  -8.669  15.545
ATOM   6713  H02 WTR  1754      13.567  -9.900  15.839
TER   
ATOM   6714  O00 WTR  1755      11.193  -4.985  21.053
ATOM   6715  H01 WTR  1755      11.002  -4.603  20.197
ATOM   6716  H02 WTR  1755      11.146  -5.930  20.910
TER   
ATOM   6717  O00 WTR  1756       8.904  -6.593  17.595
ATOM   6718  H01 WTR  1756       8.795  -5.650  17.472
ATOM   6719  H02 WTR  1756       8.766  -6.965  16.724
TER   
ATOM   6720  O00 WTR  1757      14.489 -10.658  17.598
ATOM   6721  H01 WTR  1757      14.808 -11.369  17.042
ATOM   6722  H02 WTR  1757      13.591 -10.907  17.816
TER   
ATOM   6723  O00 WTR  1758      16.429 -13.314  19.540
ATOM   6724  H01 WTR  1758      15.739 -13.840  19.136
ATOM   6725  H02 WTR  1758      15.994 -12.497  19.785
TER   
ATOM   6726  O00 WTR  1759      21.232  -4.916   8.379
ATOM   6727  H01 WTR  1759      22.032  -5.433   8.471
ATOM   6728  H02 WTR  1759      20.676  -5.436   7.799
TER   
ATOM   6729  O00 WTR  1760      12.696  -2.961  22.291
ATOM   6730  H01 WTR  1760      11.993  -2.421  22.653
ATOM   6731  H02 WTR  1760      12.244  -3.690  21.867
TER   
ATOM   6732  O00 WTR  1761      15.622 -10.679  20.221
ATOM   6733  H01 WTR  1761      15.591  -9.741  20.405
ATOM   6734  H02 WTR  1761      15.254 -10.764  19.342
TER   
ATOM   6735  O00 WTR  1762      12.189   0.568  21.220
ATOM   6736  H01 WTR  1762      12.546   1.317  20.742
ATOM   6737  H02 WTR  1762      12.282   0.806  22.142
TER   
ATOM   6738  O00 WTR  1763      18.502   2.666  11.060
ATOM   6739  H01 WTR  1763      18.410   3.365  11.708
ATOM   6740  H02 WTR  1763      17.951   2.944  10.328
TER   
ATOM   6741  O00 WTR  1764      11.538   3.837  15.156
ATOM   6742  H01 WTR  1764      11.124   2.980  15.258
ATOM   6743  H02 WTR  1764      12.300   3.670  14.601
TER   
ATOM   6744  O00 WTR  1765      24.716  -0.714   8.328
ATOM   6745  H01 WTR  1765      24.682  -1.125   7.464
ATOM   6746  H02 WTR  1765      25.650  -0.593   8.500
TER   
ATOM   6747  O00 WTR  1766      16.552   3.941  15.380
ATOM   6748  H01 WTR  1766      16.375   3.007  15.495
ATOM   6749  H02 WTR  1766      15.735   4.373  15.627
TER   
ATOM   6750  O00 WTR  1767      11.711  -3.458  18.419
ATOM   6751  H01 WTR  1767      12.004  -4.182  17.867
ATOM   6752  H02 WTR  1767      12.518  -3.084  18.772
TER   
ATOM   6753  O00 WTR  1768      16.156  -2.327  15.208
ATOM   6754  H01 WTR  1768      15.938  -1.699  15.897
ATOM   6755  H02 WTR  1768      16.604  -1.805  14.542
TER   
ATOM   6756  O00 WTR  1769       8.014  -6.840   9.358
ATOM   6757  H01 WTR  1769       8.358  -6.063   9.799
ATOM   6758  H02 WTR  1769       7.414  -7.231   9.993
TER   
ATOM   6759  O00 WTR  1770      18.847  -5.189  10.257
ATOM   6760  H01 WTR  1770      18.690  -6.041   9.850
ATOM   6761  H02 WTR  1770      19.689  -4.905   9.902
TER   
ATOM   6762  O00 WTR  1771      10.025  -1.773  22.776
ATOM   6763  H01 WTR  1771      10.073  -0.912  22.361
ATOM   6764  H02 WTR  1771       9.855  -2.378  22.055
TER   
ATOM   6765  O00 WTR  1772      18.209   5.099  13.538
ATOM   6766  H01 WTR  1772      17.592   4.837  14.222
ATOM   6767  H02 WTR  1772      19.026   4.658  13.771
TER   
ATOM   6768  O00 WTR  1773      14.882  -0.689  11.570
ATOM   6769  H01 WTR  1773      15.130  -0.714  10.646
ATOM   6770  H02 WTR  1773      15.689  -0.899  12.041
TER   
ATOM   6771  O00 WTR  1774       8.181  -5.791  21.938
ATOM   6772  H01 WTR  1774       8.907  -5.177  21.827
ATOM   6773  H02 WTR  1774       8.604  -6.639  22.075
TER   
ATOM   6774  O00 WTR  1775      14.019 -14.169  18.672
ATOM   6775  H01 WTR  1775      13.440 -13.444  18.439
ATOM   6776  H02 WTR  1775      13.515 -14.687  19.300
TER   
ATOM   6777  O00 WTR  1776       7.129 -12.587  16.130
ATOM   6778  H01 WTR  1776       6.604 -12.831  15.368
ATOM   6779  H02 WTR  1776       7.185 -11.632  16.086
TER   
ATOM   6780  O00 WTR  1777      -7.869   4.022  13.986
ATOM   6781  H01 WTR  1777      -7.886   3.916  14.938
ATOM   6782  H02 WTR  1777      -8.445   4.767  13.818
TER   
ATOM   6783  O00 WTR  1778      -9.781   5.953  13.302
ATOM   6784  H01 WTR  1778     -10.168   5.142  12.971
ATOM   6785  H02 WTR  1778     -10.426   6.290  13.924
TER   
ATOM   6786  O00 WTR  1779     -12.597   6.122   9.758
ATOM   6787  H01 WTR  1779     -11.752   5.834   9.412
ATOM   6788  H02 WTR  1779     -12.640   7.053   9.541
TER   
ATOM   6789  O00 WTR  1780      -5.608  19.209  12.720
ATOM   6790  H01 WTR  1780      -6.326  18.584  12.627
ATOM   6791  H02 WTR  1780      -4.829  18.722  12.451
TER   
ATOM   6792  O00 WTR  1781       2.926  11.801  16.686
ATOM   6793  H01 WTR  1781       2.573  12.509  17.226
ATOM   6794  H02 WTR  1781       2.629  11.000  17.117
TER   
ATOM   6795  O00 WTR  1782      12.637   7.400  11.233
ATOM   6796  H01 WTR  1782      11.926   7.937  10.883
ATOM   6797  H02 WTR  1782      13.433   7.800  10.885
TER   
ATOM   6798  O00 WTR  1783       7.521  -0.200  16.214
ATOM   6799  H01 WTR  1783       6.996   0.525  15.875
ATOM   6800  H02 WTR  1783       6.881  -0.803  16.593
TER   
ATOM   6801  O00 WTR  1784       3.566  11.485  12.405
ATOM   6802  H01 WTR  1784       3.080  12.225  12.768
ATOM   6803  H02 WTR  1784       2.906  10.967  11.944
TER   
ATOM   6804  O00 WTR  1785       5.151   1.278  16.637
ATOM   6805  H01 WTR  1785       4.424   0.688  16.438
ATOM   6806  H02 WTR  1785       5.474   0.982  17.488
TER   
ATOM   6807  O00 WTR  1786      -6.552   0.573  15.092
ATOM   6808  H01 WTR  1786      -6.156  -0.286  14.948
ATOM   6809  H02 WTR  1786      -6.029   0.965  15.792
TER   
ATOM   6810  O00 WTR  1787      -6.650  11.410  14.574
ATOM   6811  H01 WTR  1787      -6.305  10.833  13.893
ATOM   6812  H02 WTR  1787      -6.077  12.176  14.554
TER   
ATOM   6813  O00 WTR  1788      -8.021  -1.501  17.926
ATOM   6814  H01 WTR  1788      -8.629  -0.913  17.479
ATOM   6815  H02 WTR  1788      -7.554  -0.939  18.544
TER   
ATOM   6816  O00 WTR  1789      -3.931  13.997  16.568
ATOM   6817  H01 WTR  1789      -4.276  14.875  16.409
ATOM   6818  H02 WTR  1789      -4.356  13.449  15.907
TER   
ATOM   6819  O00 WTR  1790      -9.395  17.094  10.463
ATOM   6820  H01 WTR  1790     -10.006  16.578   9.936
ATOM   6821  H02 WTR  1790      -8.873  16.442  10.931
TER   
ATOM   6822  O00 WTR  1791      -5.304  10.548  12.422
ATOM   6823  H01 WTR  1791      -5.017  11.342  11.971
ATOM   6824  H02 WTR  1791      -4.492  10.086  12.634
TER   
ATOM   6825  O00 WTR  1792      -7.729   8.499  12.709
ATOM   6826  H01 WTR  1792      -8.610   8.833  12.541
ATOM   6827  H02 WTR  1792      -7.235   8.718  11.919
TER   
ATOM   6828  O00 WTR  1793      -1.585  14.143  13.313
ATOM   6829  H01 WTR  1793      -1.242  13.292  13.039
ATOM   6830  H02 WTR  1793      -2.454  13.949  13.664
TER   
ATOM   6831  O00 WTR  1794      -4.714  13.397  14.078
ATOM   6832  H01 WTR  1794      -4.484  13.151  13.182
ATOM   6833  H02 WTR  1794      -5.294  14.152  13.978
TER   
ATOM   6834  O00 WTR  1795      -3.703  -9.304   2.507
ATOM   6835  H01 WTR  1795      -3.434  -9.253   1.590
ATOM   6836  H02 WTR  1795      -2.995  -9.783   2.938
TER   
ATOM   6837  O00 WTR  1796      -2.628 -11.672   1.396
ATOM   6838  H01 WTR  1796      -2.046 -11.390   2.103
ATOM   6839  H02 WTR  1796      -2.679 -10.915   0.812
TER   
ATOM   6840  O00 WTR  1797       2.205  -4.473  -8.798
ATOM   6841  H01 WTR  1797       2.813  -4.762  -9.479
ATOM   6842  H02 WTR  1797       1.508  -4.022  -9.274
TER   
ATOM   6843  O00 WTR  1798      -5.748 -10.387  -0.422
ATOM   6844  H01 WTR  1798      -5.715 -11.308  -0.680
ATOM   6845  H02 WTR  1798      -4.842 -10.164  -0.210
TER   
ATOM   6846  O00 WTR  1799       2.495 -10.413   1.965
ATOM   6847  H01 WTR  1799       1.651 -10.448   2.414
ATOM   6848  H02 WTR  1799       2.291 -10.065   1.097
TER   
ATOM   6849  O00 WTR  1800       4.547  -8.314 -12.326
ATOM   6850  H01 WTR  1800       5.315  -8.396 -12.890
ATOM   6851  H02 WTR  1800       3.865  -7.963 -12.898
TER   
ATOM   6852  O00 WTR  1801      -0.702  -9.076 -13.258
ATOM   6853  H01 WTR  1801      -1.142  -9.906 -13.443
ATOM   6854  H02 WTR  1801      -1.385  -8.521 -12.881
TER   
ATOM   6855  O00 WTR  1802       1.216 -13.425   6.808
ATOM   6856  H01 WTR  1802       1.404 -13.225   5.891
ATOM   6857  H02 WTR  1802       1.891 -14.055   7.060
TER   
ATOM   6858  O00 WTR  1803      -4.171 -13.731   2.089
ATOM   6859  H01 WTR  1803      -3.501 -13.086   1.866
ATOM   6860  H02 WTR  1803      -3.680 -14.485   2.415
TER   
ATOM   6861  O00 WTR  1804       0.378  -3.175 -10.179
ATOM   6862  H01 WTR  1804       0.381  -3.634 -11.019
ATOM   6863  H02 WTR  1804      -0.040  -2.334 -10.367
TER   
ATOM   6864  O00 WTR  1805      -6.318 -15.126   1.184
ATOM   6865  H01 WTR  1805      -5.670 -14.646   1.700
ATOM   6866  H02 WTR  1805      -5.829 -15.447   0.426
TER   
ATOM   6867  O00 WTR  1806      -1.862 -12.926  -3.743
ATOM   6868  H01 WTR  1806      -2.119 -12.687  -2.852
ATOM   6869  H02 WTR  1806      -0.985 -12.558  -3.846
TER   
ATOM   6870  O00 WTR  1807       4.299 -10.699   4.029
ATOM   6871  H01 WTR  1807       3.705 -10.225   3.447
ATOM   6872  H02 WTR  1807       3.774 -11.421   4.373
TER   
ATOM   6873  O00 WTR  1808      -3.094 -12.091  -1.563
ATOM   6874  H01 WTR  1808      -3.286 -11.864  -0.653
ATOM   6875  H02 WTR  1808      -2.773 -11.277  -1.951
TER   
ATOM   6876  O00 WTR  1809       3.968 -11.314  -2.786
ATOM   6877  H01 WTR  1809       3.502 -10.607  -3.233
ATOM   6878  H02 WTR  1809       3.276 -11.896  -2.472
TER   
ATOM   6879  O00 WTR  1810      -4.778  -6.035  -8.046
ATOM   6880  H01 WTR  1810      -4.258  -6.759  -7.696
ATOM   6881  H02 WTR  1810      -5.609  -6.437  -8.301
TER   
ATOM   6882  O00 WTR  1811      -0.948   1.531 -10.612
ATOM   6883  H01 WTR  1811      -0.365   2.289 -10.560
ATOM   6884  H02 WTR  1811      -1.731   1.861 -11.051
TER   
ATOM   6885  O00 WTR  1812       5.498  -9.953   6.453
ATOM   6886  H01 WTR  1812       5.211 -10.782   6.835
ATOM   6887  H02 WTR  1812       5.094  -9.935   5.585
TER   
ATOM   6888  O00 WTR  1813       4.917  -7.627  -8.516
ATOM   6889  H01 WTR  1813       4.392  -8.427  -8.511
ATOM   6890  H02 WTR  1813       4.538  -7.094  -9.215
TER   
ATOM   6891  O00 WTR  1814       5.035 -12.367   2.014
ATOM   6892  H01 WTR  1814       4.674 -11.773   2.671
ATOM   6893  H02 WTR  1814       4.621 -13.210   2.199
TER   
ATOM   6894  O00 WTR  1815       7.318 -15.818   9.157
ATOM   6895  H01 WTR  1815       6.753 -15.618   9.903
ATOM   6896  H02 WTR  1815       7.056 -15.191   8.483
TER   
ATOM   6897  O00 WTR  1816       8.308  -3.849  -7.056
ATOM   6898  H01 WTR  1816       8.719  -4.695  -6.880
ATOM   6899  H02 WTR  1816       8.493  -3.681  -7.980
TER   
ATOM   6900  O00 WTR  1817      -0.703 -13.932   2.721
ATOM   6901  H01 WTR  1817      -0.617 -14.048   1.775
ATOM   6902  H02 WTR  1817      -0.738 -12.983   2.844
TER   
ATOM   6903  O00 WTR  1818      -0.330  -0.964 -11.889
ATOM   6904  H01 WTR  1818      -0.221  -0.112 -11.467
ATOM   6905  H02 WTR  1818      -1.146  -0.885 -12.383
TER   
ATOM   6906  O00 WTR  1819       1.384  -6.998  -7.581
ATOM   6907  H01 WTR  1819       0.929  -7.124  -8.413
ATOM   6908  H02 WTR  1819       1.904  -6.205  -7.710
TER   
END
