# Supplementary material for: Computationally-guided optimization of small-molecule inhibitors of the Aurora A kinase–TPX2 protein–protein interaction
Source: Chem Commun (Camb). 2017 Aug 2;53(67):9372–5. doi: 10.1039/c7cc05379g (PMC5591577; doi:10.1039/c7cc05379g)
Supplement: Supplementary file 2 [file CC-053-C7CC05379G-s002.zip › aur_data/005to003/l0.pdb]

REMARK     ur                            E=     -21275.585
REMARK    ESX   =      -3335.856    EXX    =        -63.751
REMARK    RADGYR=         14.147
REMARK          Created by MCPRO 2.30     
ATOM      1  H1  ACE     1      11.528   0.458 -13.797
ATOM      2  CH3 ACE     1      11.077   0.267 -12.823
ATOM      3  C   ACE     1      12.093   0.530 -11.674
ATOM      4  H2  ACE     1      10.749  -0.771 -12.788
ATOM      5  H3  ACE     1      10.215   0.924 -12.704
ATOM      6  O   ACE     1      13.245   0.878 -11.951
ATOM      7  N   TRP     2      11.688   0.340 -10.409
ATOM      8  CA  TRP     2      12.476   0.825  -9.264
ATOM      9  C   TRP     2      12.866  -0.216  -8.297
ATOM     10  HN  TRP     2      10.822  -0.146 -10.227
ATOM     11  CB  TRP     2      11.693   1.884  -8.486
ATOM     12  CG  TRP     2      11.549   3.244  -9.098
ATOM     13  CD1 TRP     2      10.383   3.837  -9.572
ATOM     14  NE1 TRP     2      10.649   5.082 -10.094
ATOM     15  HD1 TRP     2       9.433   3.308  -9.498
ATOM     16  CE2 TRP     2      11.976   5.370 -10.013
ATOM     17  HNE TRP     2       9.963   5.712 -10.488
ATOM     18  CZ2 TRP     2      12.700   6.491 -10.422
ATOM     19  CH2 TRP     2      14.089   6.475 -10.201
ATOM     20  HZ2 TRP     2      12.187   7.330 -10.892
ATOM     21  CZ3 TRP     2      14.726   5.376  -9.603
ATOM     22  HH2 TRP     2      14.698   7.329 -10.496
ATOM     23  CE3 TRP     2      14.002   4.244  -9.182
ATOM     24  HZ3 TRP     2      15.806   5.387  -9.455
ATOM     25  CD2 TRP     2      12.624   4.218  -9.380
ATOM     26  HE3 TRP     2      14.521   3.409  -8.711
ATOM     27  HA  TRP     2      13.398   1.281  -9.624
ATOM     28  HB1 TRP     2      10.671   1.527  -8.359
ATOM     29  HB2 TRP     2      12.151   2.151  -7.534
ATOM     30  O   TRP     2      12.132  -1.161  -8.098
ATOM     31  N   ALA     3      14.008  -0.024  -7.644
ATOM     32  CA  ALA     3      14.341  -0.809  -6.444
ATOM     33  C   ALA     3      14.827   0.063  -5.261
ATOM     34  HN  ALA     3      14.663   0.672  -7.972
ATOM     35  CB  ALA     3      15.369  -1.867  -6.787
ATOM     36  HA  ALA     3      13.458  -1.354  -6.110
ATOM     37  HB1 ALA     3      15.609  -2.443  -5.894
ATOM     38  HB2 ALA     3      14.965  -2.532  -7.551
ATOM     39  HB3 ALA     3      16.272  -1.387  -7.164
ATOM     40  O   ALA     3      15.319   1.173  -5.471
ATOM     41  N   LEU     4      14.708  -0.438  -4.032
ATOM     42  CA  LEU     4      15.268   0.265  -2.867
ATOM     43  C   LEU     4      16.716   0.724  -3.049
ATOM     44  HN  LEU     4      14.226  -1.314  -3.892
ATOM     45  CB  LEU     4      15.127  -0.558  -1.589
ATOM     46  CG  LEU     4      15.578   0.053  -0.263
ATOM     47  CD1 LEU     4      15.056   1.469  -0.062
ATOM     48  CD2 LEU     4      15.109  -0.818   0.899
ATOM     49  HA  LEU     4      14.674   1.156  -2.659
ATOM     50  HB1 LEU     4      14.078  -0.809  -1.432
ATOM     51  HB2 LEU     4      15.709  -1.474  -1.681
ATOM     52  HG  LEU     4      16.666   0.091  -0.232
ATOM     53  HD1 LEU     4      15.407   1.854   0.895
ATOM     54  HD2 LEU     4      15.420   2.109  -0.866
ATOM     55  HD3 LEU     4      13.966   1.460  -0.072
ATOM     56  HD4 LEU     4      15.434  -0.375   1.840
ATOM     57  HD5 LEU     4      14.021  -0.885   0.887
ATOM     58  HD6 LEU     4      15.535  -1.816   0.801
ATOM     59  O   LEU     4      17.037   1.863  -2.735
ATOM     60  N   GLU     5      17.591  -0.111  -3.587
ATOM     61  CA  GLU     5      18.959   0.348  -3.779
ATOM     62  C   GLU     5      19.068   1.569  -4.722
ATOM     63  HN  GLU     5      17.299  -1.041  -3.853
ATOM     64  CB  GLU     5      19.910  -0.793  -4.198
ATOM     65  CG  GLU     5      20.304  -0.824  -5.679
ATOM     66  CD  GLU     5      19.633  -1.938  -6.475
ATOM     67  OE1 GLU     5      19.035  -2.840  -5.853
ATOM     68  OE2 GLU     5      19.719  -1.927  -7.726
ATOM     69  HA  GLU     5      19.384   0.638  -2.818
ATOM     70  HB1 GLU     5      20.841  -0.714  -3.638
ATOM     71  HB2 GLU     5      19.440  -1.753  -3.989
ATOM     72  HG1 GLU     5      20.026   0.120  -6.149
ATOM     73  HG2 GLU     5      21.380  -0.969  -5.766
ATOM     74  O   GLU     5      20.155   2.141  -4.848
ATOM     75  N   ASP     6      17.965   1.979  -5.362
ATOM     76  CA  ASP     6      18.004   3.148  -6.269
ATOM     77  C   ASP     6      18.024   4.508  -5.535
ATOM     78  HN  ASP     6      17.093   1.487  -5.227
ATOM     79  CB  ASP     6      16.826   3.143  -7.250
ATOM     80  CG  ASP     6      16.903   2.032  -8.275
ATOM     81  OD1 ASP     6      18.021   1.686  -8.709
ATOM     82  OD2 ASP     6      15.825   1.519  -8.668
ATOM     83  HA  ASP     6      18.901   3.101  -6.886
ATOM     84  HB1 ASP     6      15.894   3.016  -6.699
ATOM     85  HB2 ASP     6      16.800   4.088  -7.793
ATOM     86  O   ASP     6      18.181   5.564  -6.174
ATOM     87  N   PHE     7      17.870   4.467  -4.207
ATOM     88  CA  PHE     7      17.710   5.664  -3.393
ATOM     89  C   PHE     7      18.621   5.677  -2.180
ATOM     90  HN  PHE     7      17.861   3.577  -3.730
ATOM     91  CB  PHE     7      16.275   5.762  -2.857
ATOM     92  CG  PHE     7      15.233   5.658  -3.910
ATOM     93  CD1 PHE     7      14.815   6.784  -4.596
ATOM     94  CE1 PHE     7      13.852   6.688  -5.589
ATOM     95  HD1 PHE     7      15.243   7.758  -4.358
ATOM     96  CZ  PHE     7      13.295   5.457  -5.902
ATOM     97  HE1 PHE     7      13.531   7.582  -6.126
ATOM     98  CE2 PHE     7      13.697   4.315  -5.216
ATOM     99  HZ  PHE     7      12.541   5.384  -6.686
ATOM    100  CD2 PHE     7      14.661   4.418  -4.224
ATOM    101  HE2 PHE     7      13.255   3.349  -5.460
ATOM    102  HD2 PHE     7      14.980   3.530  -3.680
ATOM    103  HA  PHE     7      17.941   6.545  -3.992
ATOM    104  HB1 PHE     7      16.096   4.956  -2.146
ATOM    105  HB2 PHE     7      16.137   6.723  -2.360
ATOM    106  O   PHE     7      18.944   4.620  -1.637
ATOM    107  N   GLU     8      18.987   6.882  -1.742
ATOM    108  CA  GLU     8      19.530   7.079  -0.410
ATOM    109  C   GLU     8      18.432   7.605   0.487
ATOM    110  HN  GLU     8      18.888   7.687  -2.345
ATOM    111  CB  GLU     8      20.652   8.090  -0.451
ATOM    112  CG  GLU     8      21.645   7.848  -1.554
ATOM    113  CD  GLU     8      22.879   8.659  -1.336
ATOM    114  OE1 GLU     8      22.884   9.832  -1.760
ATOM    115  OE2 GLU     8      23.826   8.123  -0.723
ATOM    116  HA  GLU     8      19.900   6.130  -0.024
ATOM    117  HB1 GLU     8      20.238   9.088  -0.601
ATOM    118  HB2 GLU     8      21.200   8.063   0.490
ATOM    119  HG1 GLU     8      21.915   6.793  -1.575
ATOM    120  HG2 GLU     8      21.202   8.129  -2.510
ATOM    121  O   GLU     8      17.763   8.575   0.136
ATOM    122  NT  AME     9      18.240   6.959   1.630
ATOM    123  CT  AME     9      17.242   7.367   2.620
ATOM    124  HN  AME     9      18.797   6.146   1.846
ATOM    125  HT1 AME     9      17.272   6.686   3.470
ATOM    126  HT2 AME     9      17.459   8.380   2.959
ATOM    127  HT3 AME     9      16.250   7.341   2.169
ATOM    128  H1  ACE    10       9.502  13.844   7.542
ATOM    129  CH3 ACE    10       9.302  12.829   7.888
ATOM    130  C   ACE    10       7.967  12.751   8.611
ATOM    131  H2  ACE    10      10.101  12.528   8.565
ATOM    132  H3  ACE    10       9.288  12.164   7.025
ATOM    133  O   ACE    10       7.249  13.742   8.754
ATOM    134  N   GLY    11       7.614  11.570   9.077
ATOM    135  CA  GLY    11       6.327  11.401   9.722
ATOM    136  C   GLY    11       6.109   9.932   9.903
ATOM    137  HN  GLY    11       8.242  10.785   8.983
ATOM    138  HA1 GLY    11       6.334  11.908  10.687
ATOM    139  HA2 GLY    11       5.546  11.829   9.093
ATOM    140  O   GLY    11       6.646   9.113   9.152
ATOM    141  N   LYS    12       5.343   9.605  10.932
ATOM    142  CA  LYS    12       4.941   8.237  11.209
ATOM    143  C   LYS    12       3.547   8.050  10.626
ATOM    144  HN  LYS    12       5.014  10.324  11.561
ATOM    145  CB  LYS    12       4.973   7.973  12.724
ATOM    146  CG  LYS    12       5.329   6.549  13.130
ATOM    147  CD  LYS    12       4.100   5.778  13.598
ATOM    148  CE  LYS    12       4.345   4.274  13.662
ATOM    149  NZ  LYS    12       3.990   3.574  12.391
ATOM    150  HZ1 LYS    12       4.171   2.586  12.489
ATOM    151  HZ2 LYS    12       4.547   3.946  11.635
ATOM    152  HZ3 LYS    12       3.011   3.719  12.189
ATOM    153  HA  LYS    12       5.646   7.550  10.743
ATOM    154  HB1 LYS    12       5.714   8.622  13.190
ATOM    155  HB2 LYS    12       3.991   8.180  13.150
ATOM    156  HG1 LYS    12       5.760   6.025  12.277
ATOM    157  HG2 LYS    12       6.052   6.574  13.945
ATOM    158  HD1 LYS    12       3.817   6.115  14.595
ATOM    159  HD2 LYS    12       3.275   5.955  12.908
ATOM    160  HE1 LYS    12       5.399   4.086  13.861
ATOM    161  HE2 LYS    12       3.741   3.841  14.459
ATOM    162  O   LYS    12       2.636   8.840  10.891
ATOM    163  N   GLY    13       3.401   7.034   9.786
ATOM    164  CA  GLY    13       2.096   6.667   9.248
ATOM    165  C   GLY    13       1.525   5.461   9.976
ATOM    166  HN  GLY    13       4.207   6.495   9.505
ATOM    167  HA1 GLY    13       1.406   7.504   9.364
ATOM    168  HA2 GLY    13       2.194   6.422   8.190
ATOM    169  O   GLY    13       2.214   4.819  10.778
ATOM    170  N   LYS    14       0.261   5.157   9.693
ATOM    171  CA  LYS    14      -0.439   4.029  10.307
ATOM    172  C   LYS    14       0.318   2.715  10.092
ATOM    173  HN  LYS    14      -0.254   5.718   9.028
ATOM    174  CB  LYS    14      -1.870   3.943   9.769
ATOM    175  CG  LYS    14      -2.797   3.071  10.597
ATOM    176  CD  LYS    14      -4.248   3.461  10.372
ATOM    177  CE  LYS    14      -5.129   3.052  11.541
ATOM    178  NZ  LYS    14      -6.393   3.843  11.543
ATOM    179  HZ1 LYS    14      -6.967   3.560  12.324
ATOM    180  HZ2 LYS    14      -6.894   3.680  10.681
ATOM    181  HZ3 LYS    14      -6.175   4.826  11.624
ATOM    182  HA  LYS    14      -0.535   4.201  11.379
ATOM    183  HB1 LYS    14      -2.310   4.941   9.743
ATOM    184  HB2 LYS    14      -1.856   3.527   8.762
ATOM    185  HG1 LYS    14      -2.666   2.028  10.312
ATOM    186  HG2 LYS    14      -2.562   3.191  11.654
ATOM    187  HD1 LYS    14      -4.320   4.542  10.251
ATOM    188  HD2 LYS    14      -4.622   2.970   9.473
ATOM    189  HE1 LYS    14      -5.374   1.994  11.459
ATOM    190  HE2 LYS    14      -4.599   3.231  12.476
ATOM    191  O   LYS    14       0.580   1.984  11.047
ATOM    192  N   PHE    15       0.700   2.451   8.841
ATOM    193  CA  PHE    15       1.344   1.189   8.454
ATOM    194  C   PHE    15       2.847   1.340   8.162
ATOM    195  HN  PHE    15       0.548   3.137   8.114
ATOM    196  CB  PHE    15       0.615   0.566   7.239
ATOM    197  CG  PHE    15      -0.898   0.626   7.334
ATOM    198  CD1 PHE    15      -1.564   0.041   8.406
ATOM    199  CE1 PHE    15      -2.952   0.100   8.495
ATOM    200  HD1 PHE    15      -0.999  -0.469   9.186
ATOM    201  CZ  PHE    15      -3.696   0.736   7.508
ATOM    202  HE1 PHE    15      -3.463  -0.355   9.344
ATOM    203  CE2 PHE    15      -3.054   1.317   6.429
ATOM    204  HZ  PHE    15      -4.783   0.776   7.586
ATOM    205  CD2 PHE    15      -1.665   1.261   6.341
ATOM    206  HE2 PHE    15      -3.635   1.815   5.653
ATOM    207  HD2 PHE    15      -1.154   1.716   5.492
ATOM    208  HA  PHE    15       1.237   0.464   9.260
ATOM    209  HB1 PHE    15       0.919   1.109   6.344
ATOM    210  HB2 PHE    15       0.950  -0.467   7.152
ATOM    211  O   PHE    15       3.450   0.487   7.493
ATOM    212  N   GLY    16       3.447   2.420   8.661
ATOM    213  CA  GLY    16       4.880   2.673   8.476
ATOM    214  C   GLY    16       5.235   4.129   8.224
ATOM    215  HN  GLY    16       2.909   3.096   9.186
ATOM    216  HA1 GLY    16       5.422   2.365   9.370
ATOM    217  HA2 GLY    16       5.241   2.106   7.618
ATOM    218  O   GLY    16       4.355   4.970   8.028
ATOM    219  N   ASN    17       6.531   4.428   8.198
ATOM    220  CA  ASN    17       6.990   5.816   8.103
ATOM    221  C   ASN    17       7.121   6.404   6.695
ATOM    222  HN  ASN    17       7.217   3.689   8.244
ATOM    223  CB  ASN    17       8.312   6.004   8.870
ATOM    224  CG  ASN    17       8.178   5.746  10.364
ATOM    225  ND2 ASN    17       9.306   5.477  10.999
ATOM    226  HD1 ASN    17       9.281   5.298  11.990
ATOM    227  HD2 ASN    17      10.169   5.457  10.480
ATOM    228  OD1 ASN    17       7.086   5.789  10.943
ATOM    229  HA  ASN    17       6.292   6.467   8.630
ATOM    230  HB1 ASN    17       9.059   5.313   8.481
ATOM    231  HB2 ASN    17       8.664   7.028   8.742
ATOM    232  O   ASN    17       7.094   5.699   5.683
ATOM    233  N   VAL    18       7.265   7.721   6.649
ATOM    234  CA  VAL    18       7.676   8.390   5.433
ATOM    235  C   VAL    18       9.100   8.900   5.625
ATOM    236  HN  VAL    18       7.086   8.275   7.474
ATOM    237  CB  VAL    18       6.749   9.569   5.131
ATOM    238  CG1 VAL    18       7.001  10.056   3.718
ATOM    239  CG2 VAL    18       5.300   9.152   5.296
ATOM    240  HA  VAL    18       7.640   7.687   4.601
ATOM    241  HB  VAL    18       6.946  10.377   5.835
ATOM    242  HG1 VAL    18       6.341  10.897   3.499
ATOM    243  HG2 VAL    18       8.039  10.375   3.622
ATOM    244  HG3 VAL    18       6.803   9.248   3.014
ATOM    245  HG4 VAL    18       4.650  10.000   5.078
ATOM    246  HG5 VAL    18       5.075   8.337   4.608
ATOM    247  HG6 VAL    18       5.131   8.820   6.320
ATOM    248  O   VAL    18       9.411   9.486   6.653
ATOM    249  N   TYR    19       9.964   8.656   4.650
ATOM    250  CA  TYR    19      11.363   9.080   4.730
ATOM    251  C   TYR    19      11.713  10.057   3.643
ATOM    252  HN  TYR    19       9.660   8.164   3.822
ATOM    253  CB  TYR    19      12.310   7.875   4.628
ATOM    254  CG  TYR    19      12.178   6.967   5.827
ATOM    255  CD1 TYR    19      11.186   5.985   5.864
ATOM    256  CE1 TYR    19      11.024   5.170   6.952
ATOM    257  HD1 TYR    19      10.517   5.854   5.013
ATOM    258  CZ  TYR    19      11.850   5.326   8.041
ATOM    259  HE1 TYR    19      10.246   4.407   6.950
ATOM    260  CE2 TYR    19      12.847   6.301   8.052
ATOM    261  OH  TYR    19      11.647   4.490   9.113
ATOM    262  CD2 TYR    19      13.000   7.121   6.948
ATOM    263  HE2 TYR    19      13.493   6.410   8.923
ATOM    264  HD2 TYR    19      13.766   7.896   6.946
ATOM    265  HH  TYR    19      10.926   3.871   8.974
ATOM    266  HA  TYR    19      11.543   9.560   5.692
ATOM    267  HB1 TYR    19      12.073   7.301   3.732
ATOM    268  HB2 TYR    19      13.340   8.226   4.572
ATOM    269  O   TYR    19      11.223   9.945   2.512
ATOM    270  N   LEU    20      12.569  11.019   3.974
ATOM    271  CA  LEU    20      13.164  11.863   2.942
ATOM    272  C   LEU    20      14.118  10.953   2.196
ATOM    273  HN  LEU    20      12.808  11.166   4.944
ATOM    274  CB  LEU    20      13.891  13.060   3.569
ATOM    275  CG  LEU    20      14.503  14.053   2.576
ATOM    276  CD1 LEU    20      13.472  14.755   1.705
ATOM    277  CD2 LEU    20      15.383  15.050   3.299
ATOM    278  HA  LEU    20      12.380  12.247   2.289
ATOM    279  HB1 LEU    20      13.192  13.630   4.182
ATOM    280  HB2 LEU    20      14.711  12.703   4.191
ATOM    281  HG  LEU    20      15.187  13.527   1.910
ATOM    282  HD1 LEU    20      13.976  15.443   1.026
ATOM    283  HD2 LEU    20      12.919  14.015   1.126
ATOM    284  HD3 LEU    20      12.780  15.312   2.337
ATOM    285  HD4 LEU    20      15.809  15.749   2.578
ATOM    286  HD5 LEU    20      14.787  15.600   4.028
ATOM    287  HD6 LEU    20      16.186  14.522   3.812
ATOM    288  O   LEU    20      14.701  10.078   2.810
ATOM    289  N   ALA    21      14.262  11.115   0.886
ATOM    290  CA  ALA    21      15.137  10.212   0.138
ATOM    291  C   ALA    21      15.581  10.845  -1.134
ATOM    292  HN  ALA    21      13.767  11.860   0.415
ATOM    293  CB  ALA    21      14.430   8.920  -0.174
ATOM    294  HA  ALA    21      16.015   9.976   0.739
ATOM    295  HB1 ALA    21      15.099   8.265  -0.731
ATOM    296  HB2 ALA    21      14.134   8.434   0.755
ATOM    297  HB3 ALA    21      13.543   9.127  -0.773
ATOM    298  O   ALA    21      14.954  11.805  -1.625
ATOM    299  N   ARG    22      16.661  10.312  -1.694
ATOM    300  CA  ARG    22      17.187  10.889  -2.926
ATOM    301  C   ARG    22      17.513   9.803  -3.927
ATOM    302  HN  ARG    22      17.107   9.515  -1.264
ATOM    303  CB  ARG    22      18.435  11.720  -2.638
ATOM    304  CG  ARG    22      18.940  12.444  -3.876
ATOM    305  CD  ARG    22      20.174  13.284  -3.631
ATOM    306  NE  ARG    22      21.266  12.535  -3.029
ATOM    307  CZ  ARG    22      22.547  12.896  -3.126
ATOM    308  HE  ARG    22      20.869  11.735  -2.553
ATOM    309  NH1 ARG    22      22.884  13.995  -3.818
ATOM    310  H11 ARG    22      22.175  14.559  -4.271
ATOM    311  H12 ARG    22      23.838  14.315  -3.924
ATOM    312  NH2 ARG    22      23.493  12.158  -2.533
ATOM    313  H21 ARG    22      23.271  11.324  -2.006
ATOM    314  H22 ARG    22      24.475  12.396  -2.582
ATOM    315  HA  ARG    22      16.444  11.558  -3.361
ATOM    316  HB1 ARG    22      18.207  12.468  -1.878
ATOM    317  HB2 ARG    22      19.231  11.069  -2.279
ATOM    318  HG1 ARG    22      19.192  11.716  -4.646
ATOM    319  HG2 ARG    22      18.163  13.112  -4.250
ATOM    320  HD1 ARG    22      20.533  13.687  -4.578
ATOM    321  HD2 ARG    22      19.927  14.105  -2.958
ATOM    322  O   ARG    22      18.180   8.824  -3.616
ATOM    323  N   GLU    23      17.042   9.998  -5.136
ATOM    324  CA  GLU    23      17.316   9.095  -6.221
ATOM    325  C   GLU    23      18.781   9.238  -6.692
ATOM    326  HN  GLU    23      16.465  10.806  -5.326
ATOM    327  CB  GLU    23      16.308   9.365  -7.340
ATOM    328  CG  GLU    23      16.206   8.256  -8.359
ATOM    329  CD  GLU    23      17.228   8.398  -9.460
ATOM    330  OE1 GLU    23      17.298   9.503 -10.032
ATOM    331  OE2 GLU    23      17.951   7.421  -9.747
ATOM    332  HA  GLU    23      17.150   8.070  -5.892
ATOM    333  HB1 GLU    23      15.314   9.498  -6.911
ATOM    334  HB2 GLU    23      16.594  10.269  -7.878
ATOM    335  HG1 GLU    23      16.367   7.296  -7.869
ATOM    336  HG2 GLU    23      15.215   8.270  -8.814
ATOM    337  O   GLU    23      19.187  10.257  -7.270
ATOM    338  NT  AME    24      19.567   8.198  -6.441
ATOM    339  CT  AME    24      20.992   8.154  -6.790
ATOM    340  HN  AME    24      19.187   7.381  -5.986
ATOM    341  HT1 AME    24      21.412   7.198  -6.481
ATOM    342  HT2 AME    24      21.106   8.270  -7.868
ATOM    343  HT3 AME    24      21.516   8.963  -6.281
ATOM    344  H1  ACE    25      16.439  13.136  -7.848
ATOM    345  CH3 ACE    25      16.084  14.041  -7.356
ATOM    346  C   ACE    25      15.594  13.743  -5.947
ATOM    347  H2  ACE    25      15.267  14.460  -7.945
ATOM    348  H3  ACE    25      16.903  14.759  -7.312
ATOM    349  O   ACE    25      15.680  12.596  -5.490
ATOM    350  N   ILE    26      15.132  14.772  -5.238
ATOM    351  CA  ILE    26      14.731  14.621  -3.808
ATOM    352  C   ILE    26      13.240  14.292  -3.742
ATOM    353  HN  ILE    26      15.047  15.682  -5.670
ATOM    354  CB  ILE    26      15.175  15.859  -2.949
ATOM    355  CG1 ILE    26      16.686  15.794  -2.704
ATOM    356  CG2 ILE    26      14.539  15.916  -1.563
ATOM    357  CD1 ILE    26      17.109  14.974  -1.496
ATOM    358  HA  ILE    26      15.305  13.815  -3.352
ATOM    359  HB  ILE    26      14.932  16.778  -3.483
ATOM    360  HG1 ILE    26      17.176  15.348  -3.570
ATOM    361  HG2 ILE    26      17.072  16.801  -2.547
ATOM    362  HG3 ILE    26      14.897  16.800  -1.035
ATOM    363  HG4 ILE    26      13.454  15.968  -1.662
ATOM    364  HG5 ILE    26      14.810  15.023  -1.001
ATOM    365  HD1 ILE    26      18.195  14.990  -1.408
ATOM    366  HD2 ILE    26      16.666  15.399  -0.595
ATOM    367  HD3 ILE    26      16.769  13.946  -1.618
ATOM    368  O   ILE    26      12.458  14.761  -4.587
ATOM    369  N   LEU    27      12.847  13.465  -2.780
ATOM    370  CA  LEU    27      11.476  12.924  -2.767
ATOM    371  C   LEU    27      11.137  12.255  -1.460
ATOM    372  HN  LEU    27      13.492  13.203  -2.049
ATOM    373  CB  LEU    27      11.286  11.901  -3.894
ATOM    374  CG  LEU    27      12.426  10.892  -4.088
ATOM    375  CD1 LEU    27      12.356   9.778  -3.077
ATOM    376  CD2 LEU    27      12.418  10.328  -5.498
ATOM    377  HA  LEU    27      10.763  13.734  -2.926
ATOM    378  HB1 LEU    27      10.390  11.311  -3.703
ATOM    379  HB2 LEU    27      11.180  12.423  -4.845
ATOM    380  HG  LEU    27      13.384  11.400  -3.976
ATOM    381  HD1 LEU    27      13.178   9.083  -3.245
ATOM    382  HD2 LEU    27      12.431  10.194  -2.072
ATOM    383  HD3 LEU    27      11.407   9.251  -3.182
ATOM    384  HD4 LEU    27      13.235   9.616  -5.610
ATOM    385  HD5 LEU    27      11.469   9.824  -5.683
ATOM    386  HD6 LEU    27      12.543  11.140  -6.215
ATOM    387  O   LEU    27      11.981  12.132  -0.584
ATOM    388  N   ALA    28       9.903  11.792  -1.327
ATOM    389  CA  ALA    28       9.500  11.082  -0.125
ATOM    390  C   ALA    28       9.078   9.693  -0.513
ATOM    391  HN  ALA    28       9.231  11.933  -2.069
ATOM    392  CB  ALA    28       8.374  11.787   0.563
ATOM    393  HA  ALA    28      10.339  11.037   0.569
ATOM    394  HB1 ALA    28       8.092  11.235   1.459
ATOM    395  HB2 ALA    28       8.690  12.793   0.841
ATOM    396  HB3 ALA    28       7.518  11.849  -0.110
ATOM    397  O   ALA    28       8.456   9.479  -1.556
ATOM    398  N   LEU    29       9.431   8.757   0.354
ATOM    399  CA  LEU    29       9.183   7.364   0.181
ATOM    400  C   LEU    29       8.357   6.959   1.342
ATOM    401  HN  LEU    29       9.909   9.016   1.205
ATOM    402  CB  LEU    29      10.488   6.634   0.347
ATOM    403  CG  LEU    29      11.265   6.020  -0.790
ATOM    404  CD1 LEU    29      11.667   4.684  -0.197
ATOM    405  CD2 LEU    29      10.419   5.790  -2.029
ATOM    406  HA  LEU    29       8.653   7.203  -0.758
ATOM    407  HB1 LEU    29      11.227   7.306   0.783
ATOM    408  HB2 LEU    29      10.344   5.777   1.004
ATOM    409  HG  LEU    29      12.116   6.656  -1.035
ATOM    410  HD1 LEU    29      12.248   4.122  -0.928
ATOM    411  HD2 LEU    29      12.269   4.849   0.696
ATOM    412  HD3 LEU    29      10.772   4.120   0.067
ATOM    413  HD4 LEU    29      11.033   5.347  -2.812
ATOM    414  HD5 LEU    29       9.596   5.117  -1.788
ATOM    415  HD6 LEU    29      10.018   6.742  -2.378
ATOM    416  O   LEU    29       8.922   6.690   2.417
ATOM    417  N   LYS    30       7.071   6.677   1.095
ATOM    418  CA  LYS    30       6.186   6.084   2.114
ATOM    419  C   LYS    30       6.455   4.586   2.108
ATOM    420  HN  LYS    30       6.680   6.872   0.184
ATOM    421  CB  LYS    30       4.725   6.379   1.813
ATOM    422  CG  LYS    30       3.805   6.100   3.001
ATOM    423  CD  LYS    30       2.490   6.867   2.990
ATOM    424  CE  LYS    30       1.517   6.487   1.883
ATOM    425  NZ  LYS    30       0.263   7.308   1.712
ATOM    426  HZ1 LYS    30      -0.369   7.087   2.468
ATOM    427  HZ2 LYS    30      -0.215   6.895   0.924
ATOM    428  HZ3 LYS    30       0.429   8.304   1.707
ATOM    429  HA  LYS    30       6.413   6.516   3.089
ATOM    430  HB1 LYS    30       4.637   7.460   1.699
ATOM    431  HB2 LYS    30       4.352   5.813   0.959
ATOM    432  HG1 LYS    30       3.747   5.056   3.309
ATOM    433  HG2 LYS    30       4.338   6.506   3.861
ATOM    434  HD1 LYS    30       1.908   6.748   3.904
ATOM    435  HD2 LYS    30       2.781   7.918   2.979
ATOM    436  HE1 LYS    30       2.140   6.586   0.994
ATOM    437  HE2 LYS    30       1.198   5.455   2.028
ATOM    438  O   LYS    30       6.116   3.879   1.151
ATOM    439  N   VAL    31       7.125   4.044   3.113
ATOM    440  CA  VAL    31       7.446   2.640   3.312
ATOM    441  C   VAL    31       6.309   2.023   4.111
ATOM    442  HN  VAL    31       7.477   4.631   3.856
ATOM    443  CB  VAL    31       8.771   2.461   4.084
ATOM    444  CG1 VAL    31       9.153   0.995   4.115
ATOM    445  CG2 VAL    31       9.935   3.175   3.403
ATOM    446  HA  VAL    31       7.543   2.148   2.344
ATOM    447  HB  VAL    31       8.671   2.770   5.124
ATOM    448  HG1 VAL    31       9.470   0.602   3.149
ATOM    449  HG2 VAL    31      10.036   0.919   4.751
ATOM    450  HG3 VAL    31       8.370   0.377   4.554
ATOM    451  HG4 VAL    31      10.192   2.839   2.398
ATOM    452  HG5 VAL    31       9.755   4.247   3.333
ATOM    453  HG6 VAL    31      10.827   3.084   4.023
ATOM    454  O   VAL    31       5.992   2.472   5.224
ATOM    455  N   LEU    32       5.637   1.008   3.577
ATOM    456  CA  LEU    32       4.613   0.296   4.339
ATOM    457  C   LEU    32       5.121  -1.131   4.605
ATOM    458  HN  LEU    32       5.832   0.720   2.629
ATOM    459  CB  LEU    32       3.265   0.359   3.626
ATOM    460  CG  LEU    32       2.806   1.752   3.153
ATOM    461  CD1 LEU    32       2.235   1.760   1.744
ATOM    462  CD2 LEU    32       1.876   2.464   4.123
ATOM    463  HA  LEU    32       4.436   0.813   5.282
ATOM    464  HB1 LEU    32       3.273  -0.344   2.794
ATOM    465  HB2 LEU    32       2.546   0.012   4.368
ATOM    466  HG  LEU    32       3.686   2.391   3.073
ATOM    467  HD1 LEU    32       1.675   2.681   1.579
ATOM    468  HD2 LEU    32       3.037   1.767   1.006
ATOM    469  HD3 LEU    32       1.558   0.925   1.568
ATOM    470  HD4 LEU    32       2.290   2.550   5.128
ATOM    471  HD5 LEU    32       1.599   3.490   3.881
ATOM    472  HD6 LEU    32       0.988   1.850   4.271
ATOM    473  O   LEU    32       5.806  -1.731   3.758
ATOM    474  N   PHE    33       4.866  -1.684   5.792
ATOM    475  CA  PHE    33       5.272  -3.009   6.282
ATOM    476  C   PHE    33       4.109  -3.974   5.973
ATOM    477  HN  PHE    33       4.331  -1.172   6.479
ATOM    478  CB  PHE    33       5.623  -2.944   7.777
ATOM    479  CG  PHE    33       6.872  -2.106   7.903
ATOM    480  CD1 PHE    33       8.133  -2.695   7.805
ATOM    481  CE1 PHE    33       9.290  -1.936   7.922
ATOM    482  HD1 PHE    33       8.221  -3.768   7.634
ATOM    483  CZ  PHE    33       9.194  -0.570   8.144
ATOM    484  HE1 PHE    33      10.266  -2.414   7.840
ATOM    485  CE2 PHE    33       7.947   0.037   8.250
ATOM    486  HZ  PHE    33      10.099   0.032   8.237
ATOM    487  CD2 PHE    33       6.794  -0.728   8.136
ATOM    488  HE2 PHE    33       7.876   1.111   8.423
ATOM    489  HD2 PHE    33       5.816  -0.257   8.227
ATOM    490  HA  PHE    33       6.181  -3.323   5.770
ATOM    491  HB1 PHE    33       4.826  -2.551   8.408
ATOM    492  HB2 PHE    33       6.001  -3.919   8.085
ATOM    493  O   PHE    33       2.981  -3.791   6.464
ATOM    494  N   LYS    34       4.319  -5.016   5.164
ATOM    495  CA  LYS    34       3.301  -5.975   4.730
ATOM    496  C   LYS    34       2.620  -6.689   5.894
ATOM    497  HN  LYS    34       5.245  -5.191   4.802
ATOM    498  CB  LYS    34       3.898  -7.002   3.781
ATOM    499  CG  LYS    34       4.241  -6.496   2.406
ATOM    500  CD  LYS    34       5.045  -7.555   1.686
ATOM    501  CE  LYS    34       5.259  -7.043   0.278
ATOM    502  NZ  LYS    34       5.687  -8.124  -0.632
ATOM    503  HZ1 LYS    34       5.062  -8.883  -0.859
ATOM    504  HZ2 LYS    34       6.571  -8.490  -0.308
ATOM    505  HZ3 LYS    34       5.834  -7.672  -1.524
ATOM    506  HA  LYS    34       2.529  -5.455   4.163
ATOM    507  HB1 LYS    34       4.834  -7.408   4.166
ATOM    508  HB2 LYS    34       3.150  -7.770   3.582
ATOM    509  HG1 LYS    34       3.317  -6.412   1.833
ATOM    510  HG2 LYS    34       4.634  -5.480   2.457
ATOM    511  HD1 LYS    34       6.043  -7.809   2.044
ATOM    512  HD2 LYS    34       4.523  -8.512   1.672
ATOM    513  HE1 LYS    34       4.374  -6.608  -0.186
ATOM    514  HE2 LYS    34       5.957  -6.206   0.273
ATOM    515  O   LYS    34       1.392  -6.946   5.850
ATOM    516  N   ALA    35       3.350  -7.021   6.965
ATOM    517  CA  ALA    35       2.785  -7.588   8.193
ATOM    518  C   ALA    35       1.547  -6.870   8.766
ATOM    519  HN  ALA    35       4.351  -6.883   6.953
ATOM    520  CB  ALA    35       3.850  -7.687   9.287
ATOM    521  HA  ALA    35       2.478  -8.618   8.010
ATOM    522  HB1 ALA    35       4.586  -8.479   9.151
ATOM    523  HB2 ALA    35       4.317  -6.711   9.423
ATOM    524  HB3 ALA    35       3.303  -7.979  10.183
ATOM    525  O   ALA    35       0.541  -7.518   9.115
ATOM    526  N   GLN    36       1.709  -5.547   8.773
ATOM    527  CA  GLN    36       0.703  -4.677   9.375
ATOM    528  C   GLN    36      -0.431  -4.502   8.402
ATOM    529  HN  GLN    36       2.535  -5.141   8.358
ATOM    530  CB  GLN    36       1.316  -3.342   9.737
ATOM    531  CG  GLN    36       2.474  -3.406  10.706
ATOM    532  CD  GLN    36       3.155  -2.092  10.982
ATOM    533  NE2 GLN    36       4.462  -2.106  11.243
ATOM    534  HE1 GLN    36       4.900  -1.219  11.436
ATOM    535  HE2 GLN    36       4.910  -3.009  11.256
ATOM    536  OE1 GLN    36       2.540  -1.019  10.850
ATOM    537  HA  GLN    36       0.334  -5.130  10.295
ATOM    538  HB1 GLN    36       1.653  -2.940   8.781
ATOM    539  HB2 GLN    36       0.532  -2.660  10.067
ATOM    540  HG1 GLN    36       2.244  -3.735  11.719
ATOM    541  HG2 GLN    36       3.280  -3.994  10.267
ATOM    542  O   GLN    36      -1.589  -4.400   8.804
ATOM    543  N   LEU    37      -0.088  -4.464   7.120
ATOM    544  CA  LEU    37      -1.059  -4.316   6.055
ATOM    545  C   LEU    37      -1.938  -5.536   5.849
ATOM    546  HN  LEU    37       0.884  -4.540   6.858
ATOM    547  CB  LEU    37      -0.381  -3.971   4.733
ATOM    548  CG  LEU    37       0.536  -2.740   4.758
ATOM    549  CD1 LEU    37       1.482  -2.780   3.571
ATOM    550  CD2 LEU    37      -0.359  -1.516   4.656
ATOM    551  HA  LEU    37      -1.719  -3.478   6.278
ATOM    552  HB1 LEU    37       0.089  -4.860   4.312
ATOM    553  HB2 LEU    37      -1.198  -3.829   4.026
ATOM    554  HG  LEU    37       1.137  -2.611   5.659
ATOM    555  HD1 LEU    37       1.605  -1.792   3.127
ATOM    556  HD2 LEU    37       2.488  -3.098   3.849
ATOM    557  HD3 LEU    37       1.027  -3.437   2.830
ATOM    558  HD4 LEU    37       0.204  -0.582   4.668
ATOM    559  HD5 LEU    37      -0.885  -1.445   3.704
ATOM    560  HD6 LEU    37      -1.110  -1.452   5.444
ATOM    561  O   LEU    37      -3.146  -5.372   5.671
ATOM    562  N   GLU    38      -1.335  -6.736   5.895
ATOM    563  CA  GLU    38      -1.985  -8.066   5.852
ATOM    564  C   GLU    38      -3.001  -8.244   6.944
ATOM    565  HN  GLU    38      -0.329  -6.789   5.967
ATOM    566  CB  GLU    38      -1.028  -9.219   6.107
ATOM    567  CG  GLU    38      -0.220  -9.587   4.897
ATOM    568  CD  GLU    38      -0.884 -10.692   4.101
ATOM    569  OE1 GLU    38      -2.117 -10.853   4.234
ATOM    570  OE2 GLU    38      -0.217 -11.510   3.434
ATOM    571  HA  GLU    38      -2.495  -8.191   4.897
ATOM    572  HB1 GLU    38      -0.369  -8.877   6.905
ATOM    573  HB2 GLU    38      -1.382 -10.148   6.554
ATOM    574  HG1 GLU    38      -0.102  -8.651   4.351
ATOM    575  HG2 GLU    38       0.729  -9.909   5.325
ATOM    576  O   GLU    38      -4.061  -8.832   6.726
ATOM    577  N   LYS    39      -2.736  -7.779   8.164
ATOM    578  CA  LYS    39      -3.550  -7.920   9.361
ATOM    579  C   LYS    39      -4.638  -6.842   9.477
ATOM    580  HN  LYS    39      -1.885  -7.262   8.331
ATOM    581  CB  LYS    39      -2.676  -7.994  10.625
ATOM    582  CG  LYS    39      -1.929  -9.335  10.593
ATOM    583  CD  LYS    39      -2.721 -10.638  10.723
ATOM    584  CE  LYS    39      -1.858 -11.895  10.671
ATOM    585  NZ  LYS    39      -2.692 -13.123  10.582
ATOM    586  HZ1 LYS    39      -3.247 -13.384  11.384
ATOM    587  HZ2 LYS    39      -2.048 -13.873  10.376
ATOM    588  HZ3 LYS    39      -3.443 -13.015   9.915
ATOM    589  HA  LYS    39      -4.046  -8.891   9.351
ATOM    590  HB1 LYS    39      -1.957  -7.216  10.881
ATOM    591  HB2 LYS    39      -3.246  -8.036  11.553
ATOM    592  HG1 LYS    39      -1.213  -9.362   9.772
ATOM    593  HG2 LYS    39      -1.259  -9.348  11.453
ATOM    594  HD1 LYS    39      -3.195 -10.718  11.701
ATOM    595  HD2 LYS    39      -3.471 -10.767   9.942
ATOM    596  HE1 LYS    39      -1.189 -11.822   9.814
ATOM    597  HE2 LYS    39      -1.169 -11.823  11.513
ATOM    598  O   LYS    39      -5.742  -7.135   9.936
ATOM    599  N   ALA    40      -4.346  -5.623   9.017
ATOM    600  CA  ALA    40      -5.339  -4.547   8.956
ATOM    601  C   ALA    40      -6.546  -4.788   8.036
ATOM    602  HN  ALA    40      -3.410  -5.419   8.695
ATOM    603  CB  ALA    40      -4.692  -3.222   8.581
ATOM    604  HA  ALA    40      -5.750  -4.374   9.950
ATOM    605  HB1 ALA    40      -4.198  -3.264   7.611
ATOM    606  HB2 ALA    40      -5.406  -2.406   8.471
ATOM    607  HB3 ALA    40      -3.931  -2.973   9.320
ATOM    608  O   ALA    40      -7.674  -4.464   8.415
ATOM    609  N   GLY    41      -6.274  -5.351   6.851
ATOM    610  CA  GLY    41      -7.334  -5.629   5.853
ATOM    611  C   GLY    41      -7.306  -4.471   4.854
ATOM    612  HN  GLY    41      -5.323  -5.597   6.618
ATOM    613  HA1 GLY    41      -7.126  -6.577   5.356
ATOM    614  HA2 GLY    41      -8.300  -5.687   6.355
ATOM    615  O   GLY    41      -8.354  -3.897   4.532
ATOM    616  N   VAL    42      -6.109  -4.144   4.360
ATOM    617  CA  VAL    42      -5.909  -2.984   3.479
ATOM    618  C   VAL    42      -5.066  -3.323   2.234
ATOM    619  HN  VAL    42      -5.301  -4.704   4.591
ATOM    620  CB  VAL    42      -5.289  -1.790   4.246
ATOM    621  CG1 VAL    42      -6.054  -1.408   5.498
ATOM    622  CG2 VAL    42      -3.836  -2.011   4.647
ATOM    623  HA  VAL    42      -6.876  -2.616   3.137
ATOM    624  HB  VAL    42      -5.331  -0.989   3.508
ATOM    625  HG1 VAL    42      -7.074  -1.285   5.136
ATOM    626  HG2 VAL    42      -5.988  -2.174   6.270
ATOM    627  HG3 VAL    42      -5.573  -0.540   5.950
ATOM    628  HG4 VAL    42      -3.191  -1.942   3.771
ATOM    629  HG5 VAL    42      -3.476  -1.271   5.362
ATOM    630  HG6 VAL    42      -3.765  -2.950   5.194
ATOM    631  O   VAL    42      -4.694  -2.432   1.465
ATOM    632  N   GLU    43      -4.726  -4.576   1.959
ATOM    633  CA  GLU    43      -4.110  -5.030   0.728
ATOM    634  C   GLU    43      -4.822  -4.429  -0.496
ATOM    635  HN  GLU    43      -4.894  -5.302   2.640
ATOM    636  CB  GLU    43      -4.121  -6.557   0.636
ATOM    637  CG  GLU    43      -3.411  -7.151  -0.580
ATOM    638  CD  GLU    43      -3.350  -8.657  -0.524
ATOM    639  OE1 GLU    43      -3.424  -9.239   0.590
ATOM    640  OE2 GLU    43      -3.247  -9.225  -1.638
ATOM    641  HA  GLU    43      -3.064  -4.724   0.709
ATOM    642  HB1 GLU    43      -3.642  -6.974   1.522
ATOM    643  HB2 GLU    43      -5.097  -7.028   0.749
ATOM    644  HG1 GLU    43      -3.865  -6.864  -1.528
ATOM    645  HG2 GLU    43      -2.357  -6.875  -0.605
ATOM    646  O   GLU    43      -4.172  -3.826  -1.375
ATOM    647  N   HIS    44      -6.141  -4.564  -0.635
ATOM    648  CA  HIS    44      -6.834  -4.122  -1.835
ATOM    649  C   HIS    44      -7.035  -2.626  -1.771
ATOM    650  HN  HIS    44      -6.684  -4.983   0.107
ATOM    651  CB  HIS    44      -8.126  -4.919  -2.112
ATOM    652  CG  HIS    44      -8.980  -4.347  -3.253
ATOM    653  ND1 HIS    44     -10.253  -3.883  -3.063
ATOM    654  CE1 HIS    44     -10.749  -3.427  -4.240
ATOM    655  NE2 HIS    44      -9.792  -3.588  -5.190
ATOM    656  HE  HIS    44     -11.761  -3.023  -4.285
ATOM    657  CD2 HIS    44      -8.688  -4.147  -4.617
ATOM    658  HNE HIS    44      -9.891  -3.331  -6.162
ATOM    659  HD  HIS    44      -7.804  -4.350  -5.221
ATOM    660  HA  HIS    44      -6.238  -4.373  -2.713
ATOM    661  HB1 HIS    44      -7.788  -5.949  -2.226
ATOM    662  HB2 HIS    44      -8.674  -4.860  -1.171
ATOM    663  O   HIS    44      -7.226  -1.977  -2.824
ATOM    664  N   GLN    45      -6.981  -2.076  -0.551
ATOM    665  CA  GLN    45      -7.076  -0.617  -0.352
ATOM    666  C   GLN    45      -5.762   0.120  -0.636
ATOM    667  HN  GLN    45      -6.872  -2.666   0.261
ATOM    668  CB  GLN    45      -7.533  -0.295   1.061
ATOM    669  CG  GLN    45      -8.954  -0.753   1.327
ATOM    670  CD  GLN    45      -9.314  -0.528   2.783
ATOM    671  NE2 GLN    45     -10.348  -1.173   3.333
ATOM    672  HE1 GLN    45     -10.449  -1.272   4.331
ATOM    673  HE2 GLN    45     -10.873  -1.874   2.834
ATOM    674  OE1 GLN    45      -8.628   0.159   3.543
ATOM    675  HA  GLN    45      -7.834  -0.207  -1.019
ATOM    676  HB1 GLN    45      -6.812  -0.628   1.807
ATOM    677  HB2 GLN    45      -7.575   0.774   1.270
ATOM    678  HG1 GLN    45      -9.623  -0.242   0.635
ATOM    679  HG2 GLN    45      -8.991  -1.835   1.198
ATOM    680  O   GLN    45      -5.769   1.348  -0.822
ATOM    681  N   LEU    46      -4.630  -0.592  -0.718
ATOM    682  CA  LEU    46      -3.377  -0.032  -1.198
ATOM    683  C   LEU    46      -3.456   0.034  -2.699
ATOM    684  HN  LEU    46      -4.626  -1.563  -0.439
ATOM    685  CB  LEU    46      -2.206  -0.917  -0.820
ATOM    686  CG  LEU    46      -1.030  -0.260  -0.079
ATOM    687  CD1 LEU    46      -0.256   0.633  -1.043
ATOM    688  CD2 LEU    46      -1.438   0.477   1.187
ATOM    689  HA  LEU    46      -3.241   0.965  -0.780
ATOM    690  HB1 LEU    46      -2.527  -1.769  -0.221
ATOM    691  HB2 LEU    46      -1.787  -1.469  -1.661
ATOM    692  HG  LEU    46      -0.315  -1.051   0.147
ATOM    693  HD1 LEU    46       0.011   0.194  -2.005
ATOM    694  HD2 LEU    46      -0.922   1.470  -1.251
ATOM    695  HD3 LEU    46       0.581   1.114  -0.536
ATOM    696  HD4 LEU    46      -1.973   1.422   1.097
ATOM    697  HD5 LEU    46      -2.134  -0.128   1.767
ATOM    698  HD6 LEU    46      -0.604   0.432   1.889
ATOM    699  O   LEU    46      -3.117   1.045  -3.308
ATOM    700  N   ARG    47      -3.890  -1.002  -3.396
ATOM    701  CA  ARG    47      -3.950  -1.006  -4.836
ATOM    702  C   ARG    47      -4.908   0.058  -5.350
ATOM    703  HN  ARG    47      -4.197  -1.836  -2.917
ATOM    704  CB  ARG    47      -4.198  -2.400  -5.405
ATOM    705  CG  ARG    47      -3.068  -3.375  -5.093
ATOM    706  CD  ARG    47      -3.484  -4.785  -5.495
ATOM    707  NE  ARG    47      -2.499  -5.866  -5.358
ATOM    708  CZ  ARG    47      -1.360  -5.959  -6.059
ATOM    709  HE  ARG    47      -2.838  -6.508  -4.653
ATOM    710  NH1 ARG    47      -1.031  -5.034  -6.978
ATOM    711  H11 ARG    47      -1.641  -4.246  -7.159
ATOM    712  H12 ARG    47      -0.181  -5.072  -7.525
ATOM    713  NH2 ARG    47      -0.547  -6.994  -5.842
ATOM    714  H21 ARG    47      -0.762  -7.714  -5.164
ATOM    715  H22 ARG    47       0.325  -7.114  -6.342
ATOM    716  HA  ARG    47      -2.958  -0.806  -5.242
ATOM    717  HB1 ARG    47      -5.097  -2.719  -4.878
ATOM    718  HB2 ARG    47      -4.413  -2.400  -6.474
ATOM    719  HG1 ARG    47      -2.084  -3.103  -5.475
ATOM    720  HG2 ARG    47      -2.890  -3.437  -4.020
ATOM    721  HD1 ARG    47      -4.381  -5.095  -4.959
ATOM    722  HD2 ARG    47      -3.810  -4.838  -6.533
ATOM    723  O   ARG    47      -4.554   0.722  -6.301
ATOM    724  N   ARG    48      -6.050   0.221  -4.676
ATOM    725  CA  ARG    48      -7.054   1.293  -4.831
ATOM    726  C   ARG    48      -6.359   2.666  -4.848
ATOM    727  HN  ARG    48      -6.310  -0.442  -3.959
ATOM    728  CB  ARG    48      -8.150   1.238  -3.759
ATOM    729  CG  ARG    48      -9.607   1.431  -4.181
ATOM    730  CD  ARG    48     -10.298   2.575  -3.441
ATOM    731  NE  ARG    48     -10.702   2.162  -2.091
ATOM    732  CZ  ARG    48     -10.139   2.562  -0.944
ATOM    733  HE  ARG    48     -11.481   1.523  -2.182
ATOM    734  NH1 ARG    48     -10.618   2.107   0.209
ATOM    735  H11 ARG    48     -11.400   1.464   0.226
ATOM    736  H12 ARG    48     -10.239   2.369   1.110
ATOM    737  NH2 ARG    48      -9.108   3.407  -0.930
ATOM    738  H21 ARG    48      -8.708   3.781  -1.781
ATOM    739  H22 ARG    48      -8.673   3.717  -0.070
ATOM    740  HA  ARG    48      -7.594   1.153  -5.768
ATOM    741  HB1 ARG    48      -8.041   0.244  -3.324
ATOM    742  HB2 ARG    48      -7.915   1.869  -2.902
ATOM    743  HG1 ARG    48      -9.688   1.636  -5.248
ATOM    744  HG2 ARG    48     -10.060   0.452  -4.022
ATOM    745  HD1 ARG    48      -9.872   3.575  -3.525
ATOM    746  HD2 ARG    48     -11.270   2.799  -3.879
ATOM    747  O   ARG    48      -6.490   3.397  -5.838
ATOM    748  N   GLU    49      -5.630   2.999  -3.768
ATOM    749  CA  GLU    49      -4.821   4.185  -3.471
ATOM    750  C   GLU    49      -3.934   4.569  -4.657
ATOM    751  HN  GLU    49      -5.583   2.369  -2.981
ATOM    752  CB  GLU    49      -3.950   4.004  -2.191
ATOM    753  CG  GLU    49      -3.424   5.329  -1.566
ATOM    754  CD  GLU    49      -2.548   5.189  -0.291
ATOM    755  OE1 GLU    49      -2.808   4.260   0.509
ATOM    756  OE2 GLU    49      -1.666   6.090  -0.148
ATOM    757  HA  GLU    49      -5.478   5.025  -3.245
ATOM    758  HB1 GLU    49      -4.622   3.572  -1.450
ATOM    759  HB2 GLU    49      -3.128   3.291  -2.258
ATOM    760  HG1 GLU    49      -2.787   5.801  -2.314
ATOM    761  HG2 GLU    49      -4.301   5.946  -1.372
ATOM    762  O   GLU    49      -4.092   5.658  -5.221
ATOM    763  N   VAL    50      -3.031   3.655  -5.028
ATOM    764  CA  VAL    50      -2.020   3.965  -6.041
ATOM    765  C   VAL    50      -2.606   4.093  -7.454
ATOM    766  HN  VAL    50      -3.044   2.738  -4.606
ATOM    767  CB  VAL    50      -0.857   2.924  -6.038
ATOM    768  CG1 VAL    50      -1.287   1.542  -6.506
ATOM    769  CG2 VAL    50       0.433   3.366  -6.706
ATOM    770  HA  VAL    50      -1.538   4.911  -5.797
ATOM    771  HB  VAL    50      -0.532   2.920  -4.997
ATOM    772  HG1 VAL    50      -1.818   1.452  -7.454
ATOM    773  HG2 VAL    50      -0.436   0.908  -6.758
ATOM    774  HG3 VAL    50      -1.920   1.064  -5.759
ATOM    775  HG4 VAL    50       1.118   2.523  -6.622
ATOM    776  HG5 VAL    50       0.327   3.586  -7.768
ATOM    777  HG6 VAL    50       0.929   4.247  -6.298
ATOM    778  O   VAL    50      -2.027   4.754  -8.328
ATOM    779  N   GLU    51      -3.756   3.478  -7.694
ATOM    780  CA  GLU    51      -4.439   3.506  -8.972
ATOM    781  C   GLU    51      -4.975   4.891  -9.303
ATOM    782  HN  GLU    51      -4.206   2.951  -6.959
ATOM    783  CB  GLU    51      -5.568   2.485  -8.988
ATOM    784  CG  GLU    51      -5.939   1.722 -10.254
ATOM    785  CD  GLU    51      -5.983   2.483 -11.575
ATOM    786  OE1 GLU    51      -7.070   3.042 -11.874
ATOM    787  OE2 GLU    51      -5.029   2.376 -12.382
ATOM    788  HA  GLU    51      -3.747   3.213  -9.761
ATOM    789  HB1 GLU    51      -5.479   1.704  -8.234
ATOM    790  HB2 GLU    51      -6.564   2.890  -8.804
ATOM    791  HG1 GLU    51      -5.139   0.998 -10.413
ATOM    792  HG2 GLU    51      -6.851   1.126 -10.235
ATOM    793  O   GLU    51      -4.570   5.498 -10.296
ATOM    794  N   ILE    52      -5.869   5.392  -8.456
ATOM    795  CA  ILE    52      -6.472   6.726  -8.558
ATOM    796  C   ILE    52      -5.391   7.813  -8.540
ATOM    797  HN  ILE    52      -6.180   4.839  -7.670
ATOM    798  CB  ILE    52      -7.520   6.957  -7.444
ATOM    799  CG1 ILE    52      -8.660   5.924  -7.404
ATOM    800  CG2 ILE    52      -8.134   8.356  -7.457
ATOM    801  CD1 ILE    52      -9.328   5.798  -6.056
ATOM    802  HA  ILE    52      -7.032   6.802  -9.490
ATOM    803  HB  ILE    52      -7.066   6.730  -6.479
ATOM    804  HG1 ILE    52      -9.374   6.178  -8.188
ATOM    805  HG2 ILE    52      -8.303   4.928  -7.664
ATOM    806  HG3 ILE    52      -8.839   8.379  -8.288
ATOM    807  HG4 ILE    52      -8.727   8.497  -6.553
ATOM    808  HG5 ILE    52      -7.476   9.222  -7.518
ATOM    809  HD1 ILE    52     -10.110   5.041  -6.103
ATOM    810  HD2 ILE    52      -8.603   5.413  -5.338
ATOM    811  HD3 ILE    52      -9.672   6.741  -5.630
ATOM    812  O   ILE    52      -5.323   8.632  -9.467
ATOM    813  N   GLN    53      -4.506   7.858  -7.540
ATOM    814  CA  GLN    53      -3.477   8.892  -7.363
ATOM    815  C   GLN    53      -2.448   9.021  -8.499
ATOM    816  HN  GLN    53      -4.514   7.141  -6.829
ATOM    817  CB  GLN    53      -2.752   8.758  -6.002
ATOM    818  CG  GLN    53      -1.905   9.976  -5.633
ATOM    819  CD  GLN    53      -1.181   9.942  -4.271
ATOM    820  NE2 GLN    53      -0.722  11.133  -3.840
ATOM    821  HE1 GLN    53      -0.188  11.071  -2.987
ATOM    822  HE2 GLN    53      -0.921  12.015  -4.287
ATOM    823  OE1 GLN    53      -0.956   8.876  -3.661
ATOM    824  HA  GLN    53      -3.953   9.868  -7.275
ATOM    825  HB1 GLN    53      -3.399   8.739  -5.126
ATOM    826  HB2 GLN    53      -2.219   7.845  -5.736
ATOM    827  HG1 GLN    53      -1.092  10.170  -6.333
ATOM    828  HG2 GLN    53      -2.477  10.897  -5.746
ATOM    829  O   GLN    53      -2.083  10.143  -8.857
ATOM    830  N   SER    54      -1.931   7.971  -9.143
ATOM    831  CA  SER    54      -0.955   8.033 -10.244
ATOM    832  C   SER    54      -1.444   8.774 -11.503
ATOM    833  HN  SER    54      -2.208   7.036  -8.881
ATOM    834  CB  SER    54      -0.454   6.645 -10.618
ATOM    835  OG  SER    54      -1.414   5.924 -11.350
ATOM    836  HG  SER    54      -2.159   5.623 -10.816
ATOM    837  HA  SER    54      -0.057   8.550  -9.905
ATOM    838  HB1 SER    54       0.360   6.894 -11.298
ATOM    839  HB2 SER    54       0.019   6.032  -9.850
ATOM    840  O   SER    54      -0.626   9.222 -12.321
ATOM    841  N   HIS    55      -2.765   8.915 -11.649
ATOM    842  CA  HIS    55      -3.340   9.615 -12.810
ATOM    843  C   HIS    55      -3.802  11.040 -12.569
ATOM    844  HN  HIS    55      -3.392   8.537 -10.952
ATOM    845  CB  HIS    55      -4.432   8.772 -13.459
ATOM    846  CG  HIS    55      -3.907   7.525 -14.113
ATOM    847  ND1 HIS    55      -4.402   6.304 -13.844
ATOM    848  CE1 HIS    55      -3.726   5.379 -14.560
ATOM    849  NE2 HIS    55      -2.786   6.013 -15.278
ATOM    850  HE  HIS    55      -3.995   4.326 -14.481
ATOM    851  CD2 HIS    55      -2.865   7.337 -15.025
ATOM    852  HNE HIS    55      -2.132   5.563 -15.902
ATOM    853  HD  HIS    55      -2.177   8.028 -15.513
ATOM    854  HA  HIS    55      -2.597   9.670 -13.606
ATOM    855  HB1 HIS    55      -5.155   8.468 -12.702
ATOM    856  HB2 HIS    55      -4.937   9.359 -14.227
ATOM    857  O   HIS    55      -4.514  11.626 -13.396
ATOM    858  N   LEU    56      -3.380  11.629 -11.458
ATOM    859  CA  LEU    56      -3.738  13.020 -11.165
ATOM    860  C   LEU    56      -2.569  14.023 -11.367
ATOM    861  HN  LEU    56      -2.806  11.116 -10.805
ATOM    862  CB  LEU    56      -4.341  13.127  -9.750
ATOM    863  CG  LEU    56      -5.624  12.334  -9.423
ATOM    864  CD1 LEU    56      -5.984  12.429  -7.940
ATOM    865  CD2 LEU    56      -6.806  12.778 -10.283
ATOM    866  HA  LEU    56      -4.550  13.333 -11.822
ATOM    867  HB1 LEU    56      -3.612  12.783  -9.017
ATOM    868  HB2 LEU    56      -4.601  14.166  -9.543
ATOM    869  HG  LEU    56      -5.477  11.284  -9.674
ATOM    870  HD1 LEU    56      -6.893  11.859  -7.749
ATOM    871  HD2 LEU    56      -5.169  12.025  -7.341
ATOM    872  HD3 LEU    56      -6.148  13.473  -7.672
ATOM    873  HD4 LEU    56      -7.688  12.194 -10.020
ATOM    874  HD5 LEU    56      -7.006  13.836 -10.109
ATOM    875  HD6 LEU    56      -6.569  12.623 -11.336
ATOM    876  O   LEU    56      -1.469  13.832 -10.845
ATOM    877  N   ARG    57      -2.812  15.079 -12.132
ATOM    878  CA  ARG    57      -1.837  16.153 -12.262
ATOM    879  C   ARG    57      -2.481  17.453 -11.856
ATOM    880  HN  ARG    57      -3.686  15.145 -12.635
ATOM    881  CB  ARG    57      -1.352  16.335 -13.700
ATOM    882  CG  ARG    57      -0.684  15.139 -14.320
ATOM    883  CD  ARG    57       0.649  14.816 -13.676
ATOM    884  NE  ARG    57       0.795  13.372 -13.713
ATOM    885  CZ  ARG    57       1.534  12.706 -14.596
ATOM    886  HE  ARG    57       0.242  12.985 -12.960
ATOM    887  NH1 ARG    57       2.254  13.352 -15.515
ATOM    888  H11 ARG    57       2.250  14.364 -15.557
ATOM    889  H12 ARG    57       2.828  12.882 -16.203
ATOM    890  NH2 ARG    57       1.554  11.379 -14.539
ATOM    891  H21 ARG    57       1.026  10.863 -13.847
ATOM    892  H22 ARG    57       2.096  10.817 -15.183
ATOM    893  HA  ARG    57      -0.983  15.950 -11.617
ATOM    894  HB1 ARG    57      -2.199  16.578 -14.342
ATOM    895  HB2 ARG    57      -0.624  17.146 -13.739
ATOM    896  HG1 ARG    57      -1.328  14.266 -14.212
ATOM    897  HG2 ARG    57      -0.507  15.330 -15.379
ATOM    898  HD1 ARG    57       1.450  15.300 -14.235
ATOM    899  HD2 ARG    57       0.653  15.179 -12.648
ATOM    900  O   ARG    57      -3.299  18.004 -12.599
ATOM    901  N   HIS    58      -2.115  17.961 -10.691
ATOM    902  CA  HIS    58      -2.587  19.272 -10.308
ATOM    903  C   HIS    58      -1.617  19.897  -9.321
ATOM    904  HN  HIS    58      -1.511  17.431 -10.080
ATOM    905  CB  HIS    58      -4.024  19.176  -9.779
ATOM    906  CG  HIS    58      -4.695  20.509  -9.575
ATOM    907  ND1 HIS    58      -4.368  21.345  -8.557
ATOM    908  CE1 HIS    58      -5.137  22.448  -8.615
ATOM    909  NE2 HIS    58      -5.968  22.319  -9.672
ATOM    910  HE  HIS    58      -5.013  23.239  -7.876
ATOM    911  CD2 HIS    58      -5.721  21.133 -10.280
ATOM    912  HNE HIS    58      -6.657  23.002  -9.954
ATOM    913  HD  HIS    58      -6.297  20.841 -11.158
ATOM    914  HA  HIS    58      -2.661  19.906 -11.193
ATOM    915  HB1 HIS    58      -4.636  18.615 -10.486
ATOM    916  HB2 HIS    58      -4.024  18.667  -8.816
ATOM    917  O   HIS    58      -1.100  19.220  -8.436
ATOM    918  N   PRO    59      -1.335  21.203  -9.469
ATOM    919  CA  PRO    59      -0.431  21.894  -8.539
ATOM    920  C   PRO    59      -0.790  21.779  -7.049
ATOM    921  CB  PRO    59      -0.520  23.360  -8.987
ATOM    922  CG  PRO    59      -1.694  23.457  -9.911
ATOM    923  CD  PRO    59      -1.803  22.104 -10.542
ATOM    924  HA  PRO    59       0.575  21.490  -8.642
ATOM    925  HB1 PRO    59      -0.660  24.000  -8.115
ATOM    926  HB2 PRO    59       0.400  23.641  -9.499
ATOM    927  HG1 PRO    59      -2.588  23.708  -9.339
ATOM    928  HG2 PRO    59      -1.510  24.234 -10.654
ATOM    929  HD1 PRO    59      -2.839  21.918 -10.826
ATOM    930  HD2 PRO    59      -1.172  22.065 -11.430
ATOM    931  O   PRO    59       0.105  21.927  -6.204
ATOM    932  N   ASN    60      -2.062  21.521  -6.723
ATOM    933  CA  ASN    60      -2.474  21.286  -5.318
ATOM    934  C   ASN    60      -2.800  19.833  -4.990
ATOM    935  HN  ASN    60      -2.768  21.484  -7.445
ATOM    936  CB  ASN    60      -3.658  22.167  -4.925
ATOM    937  CG  ASN    60      -3.421  23.626  -5.237
ATOM    938  ND2 ASN    60      -2.497  24.259  -4.499
ATOM    939  HD1 ASN    60      -2.310  25.234  -4.676
ATOM    940  HD2 ASN    60      -2.008  23.749  -3.781
ATOM    941  OD1 ASN    60      -4.059  24.182  -6.138
ATOM    942  HA  ASN    60      -1.670  21.590  -4.648
ATOM    943  HB1 ASN    60      -4.547  21.848  -5.470
ATOM    944  HB2 ASN    60      -3.838  22.078  -3.854
ATOM    945  O   ASN    60      -3.421  19.541  -3.967
ATOM    946  N   ILE    61      -2.375  18.914  -5.847
ATOM    947  CA  ILE    61      -2.435  17.499  -5.486
ATOM    948  C   ILE    61      -1.017  16.923  -5.391
ATOM    949  HN  ILE    61      -2.012  19.197  -6.746
ATOM    950  CB  ILE    61      -3.323  16.719  -6.478
ATOM    951  CG1 ILE    61      -4.755  17.247  -6.385
ATOM    952  CG2 ILE    61      -3.258  15.210  -6.219
ATOM    953  CD1 ILE    61      -5.642  16.648  -7.442
ATOM    954  HA  ILE    61      -2.932  17.391  -4.522
ATOM    955  HB  ILE    61      -2.946  16.858  -7.491
ATOM    956  HG1 ILE    61      -5.172  16.999  -5.409
ATOM    957  HG2 ILE    61      -4.753  18.330  -6.514
ATOM    958  HG3 ILE    61      -3.895  14.691  -6.935
ATOM    959  HG4 ILE    61      -2.230  14.866  -6.331
ATOM    960  HG5 ILE    61      -3.604  15.000  -5.207
ATOM    961  HD1 ILE    61      -6.651  17.050  -7.341
ATOM    962  HD2 ILE    61      -5.251  16.896  -8.429
ATOM    963  HD3 ILE    61      -5.669  15.565  -7.324
ATOM    964  O   ILE    61      -0.201  17.197  -6.247
ATOM    965  N   LEU    62      -0.719  16.154  -4.345
ATOM    966  CA  LEU    62       0.624  15.598  -4.173
ATOM    967  C   LEU    62       0.881  14.540  -5.227
ATOM    968  HN  LEU    62      -1.428  15.948  -3.656
ATOM    969  CB  LEU    62       0.762  14.978  -2.787
ATOM    970  CG  LEU    62       2.233  14.748  -2.413
ATOM    971  CD1 LEU    62       2.942  16.083  -2.244
ATOM    972  CD2 LEU    62       2.388  13.916  -1.141
ATOM    973  HA  LEU    62       1.362  16.394  -4.274
ATOM    974  HB1 LEU    62       0.319  15.643  -2.046
ATOM    975  HB2 LEU    62       0.248  14.017  -2.766
ATOM    976  HG  LEU    62       2.724  14.179  -3.202
ATOM    977  HD1 LEU    62       3.985  15.911  -1.979
ATOM    978  HD2 LEU    62       2.893  16.642  -3.179
ATOM    979  HD3 LEU    62       2.456  16.656  -1.454
ATOM    980  HD4 LEU    62       3.447  13.783  -0.921
ATOM    981  HD5 LEU    62       1.906  14.430  -0.309
ATOM    982  HD6 LEU    62       1.921  12.942  -1.285
ATOM    983  O   LEU    62       0.090  13.608  -5.342
ATOM    984  N   ARG    63       1.966  14.665  -5.993
ATOM    985  CA  ARG    63       2.261  13.702  -7.063
ATOM    986  C   ARG    63       2.668  12.379  -6.465
ATOM    987  HN  ARG    63       2.602  15.435  -5.841
ATOM    988  CB  ARG    63       3.427  14.181  -7.929
ATOM    989  CG  ARG    63       3.081  15.147  -9.037
ATOM    990  CD  ARG    63       2.303  14.466 -10.157
ATOM    991  NE  ARG    63       3.042  13.449 -10.924
ATOM    992  CZ  ARG    63       3.921  13.710 -11.907
ATOM    993  HE  ARG    63       2.768  12.539 -10.578
ATOM    994  NH1 ARG    63       4.221  14.977 -12.246
ATOM    995  H11 ARG    63       3.789  15.757 -11.766
ATOM    996  H12 ARG    63       4.876  15.216 -12.979
ATOM    997  NH2 ARG    63       4.523  12.698 -12.555
ATOM    998  H21 ARG    63       4.338  11.730 -12.329
ATOM    999  H22 ARG    63       5.190  12.852 -13.300
ATOM   1000  HA  ARG    63       1.373  13.560  -7.680
ATOM   1001  HB1 ARG    63       4.159  14.692  -7.304
ATOM   1002  HB2 ARG    63       3.896  13.325  -8.413
ATOM   1003  HG1 ARG    63       2.468  15.956  -8.637
ATOM   1004  HG2 ARG    63       3.997  15.561  -9.459
ATOM   1005  HD1 ARG    63       1.432  13.960  -9.740
ATOM   1006  HD2 ARG    63       1.975  15.214 -10.880
ATOM   1007  O   ARG    63       3.410  12.373  -5.483
ATOM   1008  N   LEU    64       2.205  11.267  -7.045
ATOM   1009  CA  LEU    64       2.818   9.946  -6.794
ATOM   1010  C   LEU    64       3.566   9.572  -8.060
ATOM   1011  HN  LEU    64       1.415  11.320  -7.673
ATOM   1012  CB  LEU    64       1.761   8.891  -6.464
ATOM   1013  CG  LEU    64       2.288   7.521  -6.028
ATOM   1014  CD1 LEU    64       1.507   6.876  -4.912
ATOM   1015  CD2 LEU    64       2.220   6.543  -7.165
ATOM   1016  HA  LEU    64       3.498  10.017  -5.946
ATOM   1017  HB1 LEU    64       1.215   9.290  -5.609
ATOM   1018  HB2 LEU    64       1.000   8.909  -7.245
ATOM   1019  HG  LEU    64       3.330   7.579  -5.711
ATOM   1020  HD1 LEU    64       1.989   5.936  -4.642
ATOM   1021  HD2 LEU    64       1.638   7.580  -4.090
ATOM   1022  HD3 LEU    64       0.434   6.807  -5.091
ATOM   1023  HD4 LEU    64       1.298   6.386  -7.725
ATOM   1024  HD5 LEU    64       2.859   7.003  -7.919
ATOM   1025  HD6 LEU    64       2.591   5.533  -6.987
ATOM   1026  O   LEU    64       2.963   9.485  -9.126
ATOM   1027  N   TYR    65       4.874   9.376  -7.961
ATOM   1028  CA  TYR    65       5.682   9.209  -9.160
ATOM   1029  C   TYR    65       5.690   7.771  -9.641
ATOM   1030  HN  TYR    65       5.309   9.343  -7.050
ATOM   1031  CB  TYR    65       7.117   9.694  -8.937
ATOM   1032  CG  TYR    65       7.216  11.173  -8.713
ATOM   1033  CD1 TYR    65       6.899  12.088  -9.742
ATOM   1034  CE1 TYR    65       6.983  13.461  -9.535
ATOM   1035  HD1 TYR    65       6.582  11.722 -10.719
ATOM   1036  CZ  TYR    65       7.399  13.911  -8.278
ATOM   1037  HE1 TYR    65       6.728  14.151 -10.340
ATOM   1038  CE2 TYR    65       7.740  13.031  -7.260
ATOM   1039  OH  TYR    65       7.506  15.249  -8.022
ATOM   1040  CD2 TYR    65       7.650  11.670  -7.482
ATOM   1041  HE2 TYR    65       8.075  13.416  -6.297
ATOM   1042  HD2 TYR    65       7.919  10.970  -6.692
ATOM   1043  HH  TYR    65       7.271  15.796  -8.776
ATOM   1044  HA  TYR    65       5.281   9.834  -9.959
ATOM   1045  HB1 TYR    65       7.535   9.202  -8.060
ATOM   1046  HB2 TYR    65       7.722   9.454  -9.811
ATOM   1047  O   TYR    65       5.892   7.517 -10.826
ATOM   1048  N   GLY    66       5.428   6.845  -8.722
ATOM   1049  CA  GLY    66       5.668   5.416  -8.935
ATOM   1050  C   GLY    66       5.648   4.669  -7.607
ATOM   1051  HN  GLY    66       5.045   7.119  -7.829
ATOM   1052  HA1 GLY    66       4.890   5.009  -9.582
ATOM   1053  HA2 GLY    66       6.641   5.277  -9.406
ATOM   1054  O   GLY    66       5.423   5.263  -6.538
ATOM   1055  N   TYR    67       5.887   3.365  -7.686
ATOM   1056  CA  TYR    67       5.818   2.356  -6.635
ATOM   1057  C   TYR    67       6.583   1.070  -6.866
ATOM   1058  HN  TYR    67       6.159   2.957  -8.569
ATOM   1059  CB  TYR    67       4.361   1.911  -6.418
ATOM   1060  CG  TYR    67       3.704   1.180  -7.569
ATOM   1061  CD1 TYR    67       3.506  -0.218  -7.517
ATOM   1062  CE1 TYR    67       2.907  -0.911  -8.567
ATOM   1063  HD1 TYR    67       3.824  -0.782  -6.640
ATOM   1064  CZ  TYR    67       2.504  -0.204  -9.693
ATOM   1065  HE1 TYR    67       2.760  -1.988  -8.496
ATOM   1066  CE2 TYR    67       2.688   1.186  -9.776
ATOM   1067  OH  TYR    67       1.921  -0.902 -10.725
ATOM   1068  CD2 TYR    67       3.286   1.868  -8.717
ATOM   1069  HE2 TYR    67       2.364   1.726 -10.666
ATOM   1070  HD2 TYR    67       3.433   2.947  -8.778
ATOM   1071  HH  TYR    67       2.036  -1.852 -10.640
ATOM   1072  HA  TYR    67       6.213   2.770  -5.707
ATOM   1073  HB1 TYR    67       4.378   1.296  -5.518
ATOM   1074  HB2 TYR    67       3.753   2.758  -6.099
ATOM   1075  O   TYR    67       6.838   0.718  -8.019
ATOM   1076  N   PHE    68       6.971   0.354  -5.808
ATOM   1077  CA  PHE    68       7.632  -0.964  -5.839
ATOM   1078  C   PHE    68       7.382  -1.622  -4.482
ATOM   1079  HN  PHE    68       6.817   0.712  -4.876
ATOM   1080  CB  PHE    68       9.130  -0.867  -6.170
ATOM   1081  CG  PHE    68       9.949   0.081  -5.348
ATOM   1082  CD1 PHE    68       9.871   1.459  -5.552
ATOM   1083  CE1 PHE    68      10.612   2.340  -4.777
ATOM   1084  HD1 PHE    68       9.219   1.859  -6.329
ATOM   1085  CZ  PHE    68      11.441   1.851  -3.781
ATOM   1086  HE1 PHE    68      10.542   3.413  -4.953
ATOM   1087  CE2 PHE    68      11.528   0.489  -3.566
ATOM   1088  HZ  PHE    68      12.023   2.541  -3.169
ATOM   1089  CD2 PHE    68      10.778  -0.389  -4.342
ATOM   1090  HE2 PHE    68      12.185   0.101  -2.788
ATOM   1091  HD2 PHE    68      10.838  -1.463  -4.162
ATOM   1092  HA  PHE    68       7.206  -1.566  -6.642
ATOM   1093  HB1 PHE    68       9.626  -1.831  -6.282
ATOM   1094  HB2 PHE    68       9.299  -0.419  -7.149
ATOM   1095  O   PHE    68       6.667  -1.063  -3.661
ATOM   1096  N   HIS    69       7.950  -2.813  -4.313
ATOM   1097  CA  HIS    69       7.843  -3.685  -3.118
ATOM   1098  C   HIS    69       8.885  -4.766  -3.103
ATOM   1099  HN  HIS    69       8.522  -3.205  -5.047
ATOM   1100  CB  HIS    69       6.454  -4.322  -2.995
ATOM   1101  CG  HIS    69       6.099  -5.595  -3.753
ATOM   1102  ND1 HIS    69       5.343  -6.573  -3.212
ATOM   1103  CE1 HIS    69       5.204  -7.572  -4.111
ATOM   1104  NE2 HIS    69       5.880  -7.235  -5.231
ATOM   1105  HE  HIS    69       4.617  -8.455  -3.858
ATOM   1106  CD2 HIS    69       6.450  -6.033  -5.043
ATOM   1107  HNE HIS    69       5.940  -7.803  -6.064
ATOM   1108  HD  HIS    69       7.053  -5.586  -5.833
ATOM   1109  HA  HIS    69       7.968  -3.084  -2.217
ATOM   1110  HB1 HIS    69       6.298  -4.475  -1.927
ATOM   1111  HB2 HIS    69       5.677  -3.586  -3.200
ATOM   1112  O   HIS    69       9.459  -5.087  -4.144
ATOM   1113  N   ASP    70       9.186  -5.339  -1.944
ATOM   1114  CA  ASP    70      10.144  -6.390  -1.634
ATOM   1115  C   ASP    70       9.461  -7.403  -0.703
ATOM   1116  HN  ASP    70       8.712  -5.046  -1.101
ATOM   1117  CB  ASP    70      11.419  -5.799  -1.022
ATOM   1118  CG  ASP    70      11.380  -5.510   0.482
ATOM   1119  OD1 ASP    70      10.613  -4.625   0.948
ATOM   1120  OD2 ASP    70      12.122  -6.191   1.213
ATOM   1121  HA  ASP    70      10.456  -6.881  -2.556
ATOM   1122  HB1 ASP    70      12.180  -6.570  -1.141
ATOM   1123  HB2 ASP    70      11.738  -4.897  -1.544
ATOM   1124  O   ASP    70       8.246  -7.329  -0.473
ATOM   1125  N   ALA    71      10.269  -8.325  -0.188
ATOM   1126  CA  ALA    71       9.885  -9.371   0.753
ATOM   1127  C   ALA    71       8.963  -8.941   1.893
ATOM   1128  HN  ALA    71      11.245  -8.338  -0.446
ATOM   1129  CB  ALA    71      11.128 -10.013   1.358
ATOM   1130  HA  ALA    71       9.359 -10.164   0.222
ATOM   1131  HB1 ALA    71      11.631  -9.332   2.045
ATOM   1132  HB2 ALA    71      10.878 -10.895   1.947
ATOM   1133  HB3 ALA    71      11.788 -10.333   0.551
ATOM   1134  O   ALA    71       7.927  -9.550   2.123
ATOM   1135  N   THR    72       9.322  -7.851   2.559
ATOM   1136  CA  THR    72       8.739  -7.497   3.844
ATOM   1137  C   THR    72       7.988  -6.172   3.640
ATOM   1138  HN  THR    72      10.023  -7.236   2.173
ATOM   1139  CB  THR    72       9.819  -7.526   4.951
ATOM   1140  OG1 THR    72       9.204  -7.262   6.220
ATOM   1141  HG  THR    72       8.508  -7.914   6.332
ATOM   1142  CG2 THR    72      10.988  -6.538   4.826
ATOM   1143  HA  THR    72       8.056  -8.285   4.163
ATOM   1144  HB  THR    72      10.270  -8.518   4.919
ATOM   1145  HG1 THR    72      11.617  -6.607   5.713
ATOM   1146  HG2 THR    72      11.615  -6.715   3.953
ATOM   1147  HG3 THR    72      10.520  -5.561   4.703
ATOM   1148  O   THR    72       7.045  -5.891   4.397
ATOM   1149  N   ARG    73       8.292  -5.298   2.669
ATOM   1150  CA  ARG    73       7.701  -3.945   2.576
ATOM   1151  C   ARG    73       7.117  -3.562   1.236
ATOM   1152  HN  ARG    73       8.957  -5.554   1.953
ATOM   1153  CB  ARG    73       8.748  -2.896   2.900
ATOM   1154  CG  ARG    73       9.217  -2.821   4.334
ATOM   1155  CD  ARG    73      10.708  -2.573   4.401
ATOM   1156  NE  ARG    73      11.551  -3.521   3.687
ATOM   1157  CZ  ARG    73      12.874  -3.516   3.717
ATOM   1158  HE  ARG    73      10.946  -4.158   3.185
ATOM   1159  NH1 ARG    73      13.519  -2.597   4.435
ATOM   1160  H11 ARG    73      13.008  -1.899   4.961
ATOM   1161  H12 ARG    73      14.528  -2.545   4.495
ATOM   1162  NH2 ARG    73      13.541  -4.441   3.032
ATOM   1163  H21 ARG    73      13.070  -5.151   2.487
ATOM   1164  H22 ARG    73      14.552  -4.482   3.021
ATOM   1165  HA  ARG    73       6.888  -3.854   3.296
ATOM   1166  HB1 ARG    73       9.566  -3.088   2.206
ATOM   1167  HB2 ARG    73       8.530  -1.897   2.523
ATOM   1168  HG1 ARG    73       8.655  -1.935   4.633
ATOM   1169  HG2 ARG    73       8.979  -3.611   5.046
ATOM   1170  HD1 ARG    73      10.976  -1.575   4.054
ATOM   1171  HD2 ARG    73      11.004  -2.620   5.449
ATOM   1172  O   ARG    73       7.471  -4.139   0.199
ATOM   1173  N   VAL    74       6.244  -2.550   1.223
ATOM   1174  CA  VAL    74       5.727  -1.900   0.014
ATOM   1175  C   VAL    74       6.234  -0.449  -0.012
ATOM   1176  HN  VAL    74       5.892  -2.179   2.094
ATOM   1177  CB  VAL    74       4.176  -1.941  -0.033
ATOM   1178  CG1 VAL    74       3.635  -1.502  -1.385
ATOM   1179  CG2 VAL    74       3.640  -3.349   0.169
ATOM   1180  HA  VAL    74       6.082  -2.435  -0.867
ATOM   1181  HB  VAL    74       3.759  -1.259   0.709
ATOM   1182  HG1 VAL    74       4.032  -2.092  -2.211
ATOM   1183  HG2 VAL    74       2.558  -1.674  -1.392
ATOM   1184  HG3 VAL    74       3.766  -0.431  -1.541
ATOM   1185  HG4 VAL    74       2.562  -3.388   0.013
ATOM   1186  HG5 VAL    74       4.082  -4.048  -0.540
ATOM   1187  HG6 VAL    74       3.844  -3.696   1.182
ATOM   1188  O   VAL    74       6.292   0.198   1.034
ATOM   1189  N   TYR    75       6.595   0.136  -1.157
ATOM   1190  CA  TYR    75       7.140   1.510  -1.251
ATOM   1191  C   TYR    75       6.453   2.345  -2.337
ATOM   1192  HN  TYR    75       6.502  -0.365  -2.028
ATOM   1193  CB  TYR    75       8.652   1.486  -1.561
ATOM   1194  CG  TYR    75       9.547   0.444  -0.938
ATOM   1195  CD1 TYR    75       9.420  -0.904  -1.273
ATOM   1196  CE1 TYR    75      10.226  -1.872  -0.698
ATOM   1197  HD1 TYR    75       8.674  -1.215  -2.004
ATOM   1198  CZ  TYR    75      11.178  -1.496   0.224
ATOM   1199  HE1 TYR    75      10.104  -2.919  -0.975
ATOM   1200  CE2 TYR    75      11.326  -0.162   0.573
ATOM   1201  OH  TYR    75      11.985  -2.455   0.798
ATOM   1202  CD2 TYR    75      10.511   0.796  -0.005
ATOM   1203  HE2 TYR    75      12.084   0.130   1.301
ATOM   1204  HD2 TYR    75      10.622   1.845   0.272
ATOM   1205  HH  TYR    75      11.432  -3.240   0.777
ATOM   1206  HA  TYR    75       7.001   2.023  -0.299
ATOM   1207  HB1 TYR    75       8.889   1.448  -2.625
ATOM   1208  HB2 TYR    75       9.153   2.397  -1.233
ATOM   1209  O   TYR    75       6.536   2.026  -3.530
ATOM   1210  N   LEU    76       5.815   3.441  -1.940
ATOM   1211  CA  LEU    76       5.206   4.477  -2.764
ATOM   1212  C   LEU    76       6.182   5.656  -2.788
ATOM   1213  HN  LEU    76       5.708   3.630  -0.954
ATOM   1214  CB  LEU    76       3.847   4.887  -2.190
ATOM   1215  CG  LEU    76       2.821   3.754  -2.153
ATOM   1216  CD1 LEU    76       1.461   4.232  -1.666
ATOM   1217  CD2 LEU    76       2.540   3.075  -3.478
ATOM   1218  HA  LEU    76       5.041   4.092  -3.771
ATOM   1219  HB1 LEU    76       3.869   5.292  -1.178
ATOM   1220  HB2 LEU    76       3.414   5.703  -2.769
ATOM   1221  HG  LEU    76       3.126   2.939  -1.496
ATOM   1222  HD1 LEU    76       1.040   5.099  -2.175
ATOM   1223  HD2 LEU    76       0.767   3.397  -1.767
ATOM   1224  HD3 LEU    76       1.374   4.578  -0.636
ATOM   1225  HD4 LEU    76       3.408   2.554  -3.883
ATOM   1226  HD5 LEU    76       1.805   2.273  -3.417
ATOM   1227  HD6 LEU    76       2.236   3.731  -4.295
ATOM   1228  O   LEU    76       6.634   6.098  -1.733
ATOM   1229  N   ILE    77       6.530   6.231  -3.939
ATOM   1230  CA  ILE    77       7.424   7.350  -4.241
ATOM   1231  C   ILE    77       6.635   8.624  -4.506
ATOM   1232  HN  ILE    77       6.147   5.887  -4.808
ATOM   1233  CB  ILE    77       8.294   7.071  -5.487
ATOM   1234  CG1 ILE    77       9.079   5.767  -5.484
ATOM   1235  CG2 ILE    77       9.246   8.206  -5.864
ATOM   1236  CD1 ILE    77       9.190   5.091  -6.829
ATOM   1237  HA  ILE    77       8.090   7.522  -3.396
ATOM   1238  HB  ILE    77       7.644   7.007  -6.360
ATOM   1239  HG1 ILE    77      10.085   5.982  -5.123
ATOM   1240  HG2 ILE    77       8.664   4.978  -4.858
ATOM   1241  HG3 ILE    77      10.000   7.851  -6.566
ATOM   1242  HG4 ILE    77       8.771   9.126  -6.207
ATOM   1243  HG5 ILE    77       9.812   8.555  -5.000
ATOM   1244  HD1 ILE    77       9.943   4.309  -6.731
ATOM   1245  HD2 ILE    77       8.281   4.676  -7.264
ATOM   1246  HD3 ILE    77       9.604   5.760  -7.583
ATOM   1247  O   ILE    77       6.040   8.794  -5.576
ATOM   1248  N   LEU    78       6.676   9.535  -3.543
ATOM   1249  CA  LEU    78       5.858  10.750  -3.575
ATOM   1250  C   LEU    78       6.688  12.028  -3.712
ATOM   1251  HN  LEU    78       7.288   9.402  -2.752
ATOM   1252  CB  LEU    78       5.029  10.857  -2.284
ATOM   1253  CG  LEU    78       4.353   9.580  -1.782
ATOM   1254  CD1 LEU    78       4.083   9.704  -0.299
ATOM   1255  CD2 LEU    78       3.082   9.272  -2.556
ATOM   1256  HA  LEU    78       5.175  10.707  -4.424
ATOM   1257  HB1 LEU    78       5.669  11.189  -1.467
ATOM   1258  HB2 LEU    78       4.222  11.577  -2.428
ATOM   1259  HG  LEU    78       5.007   8.727  -1.963
ATOM   1260  HD1 LEU    78       3.601   8.795   0.060
ATOM   1261  HD2 LEU    78       5.024   9.850   0.231
ATOM   1262  HD3 LEU    78       3.428  10.557  -0.119
ATOM   1263  HD4 LEU    78       2.632   8.358  -2.169
ATOM   1264  HD5 LEU    78       2.379  10.098  -2.445
ATOM   1265  HD6 LEU    78       3.321   9.140  -3.611
ATOM   1266  O   LEU    78       7.882  12.037  -3.404
ATOM   1267  N   GLU    79       6.026  13.093  -4.171
ATOM   1268  CA  GLU    79       6.570  14.431  -4.196
ATOM   1269  C   GLU    79       6.936  14.898  -2.779
ATOM   1270  HN  GLU    79       5.087  12.986  -4.528
ATOM   1271  CB  GLU    79       5.565  15.365  -4.852
ATOM   1272  CG  GLU    79       5.670  16.836  -4.486
ATOM   1273  CD  GLU    79       4.644  17.696  -5.229
ATOM   1274  OE1 GLU    79       3.732  17.140  -5.914
ATOM   1275  OE2 GLU    79       4.739  18.951  -5.129
ATOM   1276  HA  GLU    79       7.468  14.448  -4.814
ATOM   1277  HB1 GLU    79       5.678  15.319  -5.935
ATOM   1278  HB2 GLU    79       4.554  15.062  -4.580
ATOM   1279  HG1 GLU    79       5.499  16.958  -3.417
ATOM   1280  HG2 GLU    79       6.664  17.204  -4.740
ATOM   1281  O   GLU    79       6.220  14.649  -1.817
ATOM   1282  NT  AME    80       8.081  15.549  -2.642
ATOM   1283  CT  AME    80       8.488  16.001  -1.335
ATOM   1284  HN  AME    80       8.659  15.724  -3.452
ATOM   1285  HT1 AME    80       9.447  16.514  -1.410
ATOM   1286  HT2 AME    80       7.740  16.688  -0.938
ATOM   1287  HT3 AME    80       8.584  15.145  -0.668
ATOM   1288  H1  ACE    81     -10.294  19.076 -11.823
ATOM   1289  CH3 ACE    81     -10.270  18.885 -10.750
ATOM   1290  C   ACE    81     -10.509  17.392 -10.445
ATOM   1291  H2  ACE    81     -11.047  19.483 -10.273
ATOM   1292  H3  ACE    81      -9.295  19.184 -10.365
ATOM   1293  O   ACE    81     -10.707  16.591 -11.370
ATOM   1294  N   CYS    82     -10.503  17.031  -9.158
ATOM   1295  CA  CYS    82     -10.822  15.670  -8.732
ATOM   1296  C   CYS    82     -12.189  15.212  -9.201
ATOM   1297  HN  CYS    82     -10.273  17.711  -8.447
ATOM   1298  CB  CYS    82     -10.799  15.568  -7.222
ATOM   1299  SG  CYS    82      -9.166  15.252  -6.544
ATOM   1300  HG  CYS    82      -9.586  15.239  -5.266
ATOM   1301  HA  CYS    82     -10.083  14.980  -9.138
ATOM   1302  HB1 CYS    82     -11.155  16.503  -6.789
ATOM   1303  HB2 CYS    82     -11.446  14.752  -6.903
ATOM   1304  O   CYS    82     -12.335  14.097  -9.719
ATOM   1305  N   HIS    83     -13.186  16.075  -9.000
ATOM   1306  CA  HIS    83     -14.559  15.774  -9.366
ATOM   1307  C   HIS    83     -14.755  15.667 -10.850
ATOM   1308  HN  HIS    83     -12.996  16.974  -8.580
ATOM   1309  CB  HIS    83     -15.524  16.772  -8.733
ATOM   1310  CG  HIS    83     -15.584  16.675  -7.215
ATOM   1311  ND1 HIS    83     -16.157  17.627  -6.440
ATOM   1312  CE1 HIS    83     -16.056  17.271  -5.137
ATOM   1313  NE2 HIS    83     -15.394  16.099  -5.072
ATOM   1314  HE  HIS    83     -16.481  17.911  -4.363
ATOM   1315  CD2 HIS    83     -15.089  15.701  -6.336
ATOM   1316  HNE HIS    83     -15.168  15.608  -4.219
ATOM   1317  HD  HIS    83     -14.551  14.768  -6.499
ATOM   1318  HA  HIS    83     -14.854  14.824  -8.922
ATOM   1319  HB1 HIS    83     -15.215  17.787  -8.984
ATOM   1320  HB2 HIS    83     -16.531  16.596  -9.112
ATOM   1321  O   HIS    83     -15.580  14.877 -11.299
ATOM   1322  N   SER    84     -13.975  16.430 -11.619
ATOM   1323  CA  SER    84     -13.982  16.355 -13.087
ATOM   1324  C   SER    84     -13.482  14.989 -13.607
ATOM   1325  HN  SER    84     -13.346  17.095 -11.193
ATOM   1326  CB  SER    84     -13.153  17.501 -13.693
ATOM   1327  OG  SER    84     -11.812  17.100 -13.923
ATOM   1328  HG  SER    84     -11.343  17.854 -14.301
ATOM   1329  HA  SER    84     -14.998  16.505 -13.454
ATOM   1330  HB1 SER    84     -13.592  17.805 -14.644
ATOM   1331  HB2 SER    84     -13.149  18.349 -13.008
ATOM   1332  O   SER    84     -13.694  14.643 -14.775
ATOM   1333  N   LYS    85     -12.800  14.236 -12.745
ATOM   1334  CA  LYS    85     -12.422  12.846 -13.045
ATOM   1335  C   LYS    85     -13.243  11.890 -12.199
ATOM   1336  HN  LYS    85     -12.527  14.619 -11.852
ATOM   1337  CB  LYS    85     -10.916  12.613 -12.823
ATOM   1338  CG  LYS    85     -10.032  13.405 -13.779
ATOM   1339  CD  LYS    85      -8.613  12.862 -13.821
ATOM   1340  CE  LYS    85      -8.050  12.799 -15.244
ATOM   1341  NZ  LYS    85      -7.937  14.122 -15.936
ATOM   1342  HZ1 LYS    85      -7.559  13.986 -16.863
ATOM   1343  HZ2 LYS    85      -7.325  14.727 -15.408
ATOM   1344  HZ3 LYS    85      -8.852  14.546 -16.004
ATOM   1345  HA  LYS    85     -12.605  12.639 -14.100
ATOM   1346  HB1 LYS    85     -10.648  12.910 -11.809
ATOM   1347  HB2 LYS    85     -10.687  11.557 -12.965
ATOM   1348  HG1 LYS    85     -10.447  13.353 -14.786
ATOM   1349  HG2 LYS    85      -9.990  14.446 -13.458
ATOM   1350  HD1 LYS    85      -7.960  13.505 -13.231
ATOM   1351  HD2 LYS    85      -8.598  11.853 -13.410
ATOM   1352  HE1 LYS    85      -7.048  12.372 -15.220
ATOM   1353  HE2 LYS    85      -8.696  12.176 -15.864
ATOM   1354  O   LYS    85     -12.866  10.742 -12.004
ATOM   1355  N   ARG    86     -14.363  12.393 -11.689
ATOM   1356  CA  ARG    86     -15.277  11.642 -10.802
ATOM   1357  C   ARG    86     -14.619  10.959  -9.576
ATOM   1358  HN  ARG    86     -14.630  13.344 -11.904
ATOM   1359  CB  ARG    86     -16.154  10.667 -11.612
ATOM   1360  CG  ARG    86     -17.181  11.344 -12.521
ATOM   1361  CD  ARG    86     -18.409  11.872 -11.770
ATOM   1362  NE  ARG    86     -19.510  10.900 -11.652
ATOM   1363  CZ  ARG    86     -20.683  11.144 -11.059
ATOM   1364  HE  ARG    86     -19.214  10.040 -12.094
ATOM   1365  NH1 ARG    86     -21.611  10.196 -11.002
ATOM   1366  H11 ARG    86     -21.443   9.283 -11.405
ATOM   1367  H12 ARG    86     -22.515  10.329 -10.566
ATOM   1368  NH2 ARG    86     -20.928  12.329 -10.508
ATOM   1369  H21 ARG    86     -20.247  13.078 -10.517
ATOM   1370  H22 ARG    86     -21.806  12.545 -10.052
ATOM   1371  HA  ARG    86     -16.034  12.318 -10.404
ATOM   1372  HB1 ARG    86     -15.521  10.054 -12.252
ATOM   1373  HB2 ARG    86     -16.710  10.025 -10.929
ATOM   1374  HG1 ARG    86     -16.718  12.193 -13.025
ATOM   1375  HG2 ARG    86     -17.536  10.630 -13.264
ATOM   1376  HD1 ARG    86     -18.123  12.155 -10.757
ATOM   1377  HD2 ARG    86     -18.807  12.744 -12.291
ATOM   1378  O   ARG    86     -15.109   9.944  -9.056
ATOM   1379  N   VAL    87     -13.525  11.549  -9.112
ATOM   1380  CA  VAL    87     -12.805  11.069  -7.946
ATOM   1381  C   VAL    87     -13.258  11.852  -6.703
ATOM   1382  HN  VAL    87     -13.162  12.369  -9.577
ATOM   1383  CB  VAL    87     -11.282  11.259  -8.154
ATOM   1384  CG1 VAL    87     -10.514  10.917  -6.885
ATOM   1385  CG2 VAL    87     -10.780  10.434  -9.333
ATOM   1386  HA  VAL    87     -13.012  10.009  -7.802
ATOM   1387  HB  VAL    87     -11.078  12.297  -8.419
ATOM   1388  HG1 VAL    87      -9.447  11.059  -7.057
ATOM   1389  HG2 VAL    87     -10.841  11.570  -6.075
ATOM   1390  HG3 VAL    87     -10.704   9.879  -6.614
ATOM   1391  HG4 VAL    87      -9.708  10.588  -9.455
ATOM   1392  HG5 VAL    87     -10.977   9.378  -9.148
ATOM   1393  HG6 VAL    87     -11.297  10.746 -10.241
ATOM   1394  O   VAL    87     -13.213  13.084  -6.699
ATOM   1395  N   ILE    88     -13.701  11.154  -5.656
ATOM   1396  CA  ILE    88     -13.972  11.815  -4.351
ATOM   1397  C   ILE    88     -12.932  11.404  -3.296
ATOM   1398  HN  ILE    88     -13.857  10.161  -5.745
ATOM   1399  CB  ILE    88     -15.433  11.628  -3.810
ATOM   1400  CG1 ILE    88     -15.866  10.153  -3.777
ATOM   1401  CG2 ILE    88     -16.443  12.474  -4.592
ATOM   1402  CD1 ILE    88     -17.210   9.912  -3.100
ATOM   1403  HA  ILE    88     -13.933  12.898  -4.476
ATOM   1404  HB  ILE    88     -15.498  12.019  -2.795
ATOM   1405  HG1 ILE    88     -15.950   9.776  -4.796
ATOM   1406  HG2 ILE    88     -15.125   9.569  -3.233
ATOM   1407  HG3 ILE    88     -17.442  12.316  -4.186
ATOM   1408  HG4 ILE    88     -16.179  13.529  -4.506
ATOM   1409  HG5 ILE    88     -16.428  12.182  -5.642
ATOM   1410  HD1 ILE    88     -17.442   8.847  -3.119
ATOM   1411  HD2 ILE    88     -17.164  10.255  -2.067
ATOM   1412  HD3 ILE    88     -17.988  10.462  -3.630
ATOM   1413  O   ILE    88     -12.540  10.240  -3.225
ATOM   1414  N   HIS    89     -12.474  12.357  -2.489
ATOM   1415  CA  HIS    89     -11.338  12.087  -1.612
ATOM   1416  C   HIS    89     -11.751  11.475  -0.299
ATOM   1417  HN  HIS    89     -12.915  13.267  -2.486
ATOM   1418  CB  HIS    89     -10.453  13.321  -1.421
ATOM   1419  CG  HIS    89      -9.238  13.067  -0.560
ATOM   1420  ND1 HIS    89      -9.321  12.875   0.777
ATOM   1421  CE1 HIS    89      -8.080  12.651   1.284
ATOM   1422  NE2 HIS    89      -7.200  12.713   0.269
ATOM   1423  HE  HIS    89      -7.953  12.465   2.350
ATOM   1424  CD2 HIS    89      -7.881  12.969  -0.885
ATOM   1425  HNE HIS    89      -6.202  12.589   0.359
ATOM   1426  HD  HIS    89      -7.342  13.058  -1.828
ATOM   1427  HA  HIS    89     -10.656  11.394  -2.104
ATOM   1428  HB1 HIS    89     -10.097  13.668  -2.392
ATOM   1429  HB2 HIS    89     -11.031  14.113  -0.943
ATOM   1430  O   HIS    89     -11.245  10.398   0.075
ATOM   1431  N   ARN    90     -12.639  12.163   0.427
ATOM   1432  CA  ARN    90     -13.320  11.613   1.617
ATOM   1433  C   ARN    90     -12.539  11.572   2.936
ATOM   1434  HN  ARN    90     -12.873  13.111   0.167
ATOM   1435  CB  ARN    90     -13.870  10.204   1.345
ATOM   1436  CG  ARN    90     -14.821  10.075   0.160
ATOM   1437  CD  ARN    90     -15.441   8.674   0.066
ATOM   1438  NE  ARN    90     -14.573   7.590   0.564
ATOM   1439  CZ  ARN    90     -14.988   6.352   0.844
ATOM   1440  HE  ARN    90     -13.634   7.958   0.648
ATOM   1441  NH1 ARN    90     -16.262   6.027   0.677
ATOM   1442  H11 ARN    90     -16.929   6.709   0.338
ATOM   1443  NH2 ARN    90     -14.136   5.442   1.307
ATOM   1444  H21 ARN    90     -13.158   5.651   1.461
ATOM   1445  H22 ARN    90     -14.420   4.497   1.528
ATOM   1446  HA  ARN    90     -14.210  12.205   1.832
ATOM   1447  HB1 ARN    90     -13.043   9.524   1.144
ATOM   1448  HB2 ARN    90     -14.424   9.856   2.216
ATOM   1449  HG1 ARN    90     -15.631  10.798   0.263
ATOM   1450  HG2 ARN    90     -14.278  10.268  -0.765
ATOM   1451  HD1 ARN    90     -16.359   8.642   0.653
ATOM   1452  HD2 ARN    90     -15.669   8.447  -0.976
ATOM   1453  O   ARN    90     -13.127  11.307   3.982
ATOM   1454  N   ASP    91     -11.230  11.806   2.907
ATOM   1455  CA  ASP    91     -10.438  11.805   4.153
ATOM   1456  C   ASP    91      -9.563  13.070   4.301
ATOM   1457  HN  ASP    91     -10.772  11.987   2.025
ATOM   1458  CB  ASP    91      -9.631  10.482   4.319
ATOM   1459  CG  ASP    91      -9.007  10.323   5.730
ATOM   1460  OD1 ASP    91      -9.670  10.642   6.748
ATOM   1461  OD2 ASP    91      -7.846   9.867   5.821
ATOM   1462  HA  ASP    91     -11.110  11.761   5.010
ATOM   1463  HB1 ASP    91     -10.291   9.631   4.152
ATOM   1464  HB2 ASP    91      -8.818  10.459   3.594
ATOM   1465  O   ASP    91      -8.360  12.990   4.613
ATOM   1466  N   ILE    92     -10.187  14.234   4.101
ATOM   1467  CA  ILE    92      -9.481  15.513   4.145
ATOM   1468  C   ILE    92      -9.289  15.974   5.599
ATOM   1469  HN  ILE    92     -11.180  14.246   3.912
ATOM   1470  CB  ILE    92     -10.224  16.591   3.335
ATOM   1471  CG1 ILE    92     -10.598  16.077   1.958
ATOM   1472  CG2 ILE    92      -9.340  17.813   3.150
ATOM   1473  CD1 ILE    92      -9.513  16.309   0.928
ATOM   1474  HA  ILE    92      -8.503  15.405   3.676
ATOM   1475  HB  ILE    92     -11.136  16.877   3.860
ATOM   1476  HG1 ILE    92     -10.784  15.005   2.008
ATOM   1477  HG2 ILE    92     -11.498  16.586   1.612
ATOM   1478  HG3 ILE    92      -9.878  18.568   2.575
ATOM   1479  HG4 ILE    92      -9.075  18.221   4.125
ATOM   1480  HG5 ILE    92      -8.434  17.529   2.616
ATOM   1481  HD1 ILE    92      -9.839  15.921  -0.037
ATOM   1482  HD2 ILE    92      -9.317  17.378   0.841
ATOM   1483  HD3 ILE    92      -8.603  15.797   1.237
ATOM   1484  O   ILE    92     -10.227  16.403   6.254
ATOM   1485  N   LYN    93      -8.074  15.864   6.108
ATOM   1486  CA  LYN    93      -7.785  16.260   7.464
ATOM   1487  C   LYN    93      -6.542  17.101   7.333
ATOM   1488  HN  LYN    93      -7.324  15.495   5.541
ATOM   1489  CB  LYN    93      -7.383  15.065   8.344
ATOM   1490  CG  LYN    93      -8.334  13.903   8.588
ATOM   1491  CD  LYN    93      -7.424  12.775   9.084
ATOM   1492  CE  LYN    93      -8.055  11.727   9.999
ATOM   1493  NZ  LYN    93      -8.820  10.655   9.273
ATOM   1494  HZ1 LYN    93      -9.205  10.004   9.942
ATOM   1495  HZ2 LYN    93      -8.199  10.165   8.645
ATOM   1496  HA  LYN    93      -8.626  16.826   7.865
ATOM   1497  HB1 LYN    93      -6.503  14.581   7.920
ATOM   1498  HB2 LYN    93      -7.156  15.415   9.351
ATOM   1499  HG1 LYN    93      -9.075  14.190   9.334
ATOM   1500  HG2 LYN    93      -8.838  13.644   7.657
ATOM   1501  HD1 LYN    93      -7.033  12.222   8.230
ATOM   1502  HD2 LYN    93      -6.596  13.199   9.652
ATOM   1503  HE1 LYN    93      -7.275  11.229  10.574
ATOM   1504  HE2 LYN    93      -8.754  12.213  10.680
ATOM   1505  O   LYN    93      -5.697  16.833   6.461
ATOM   1506  N   PRO    94      -6.355  18.061   8.240
ATOM   1507  CA  PRO    94      -5.116  18.838   8.184
ATOM   1508  C   PRO    94      -3.844  18.002   8.134
ATOM   1509  CB  PRO    94      -5.160  19.656   9.474
ATOM   1510  CG  PRO    94      -6.619  19.824   9.710
ATOM   1511  CD  PRO    94      -7.222  18.501   9.340
ATOM   1512  HA  PRO    94      -5.119  19.463   7.290
ATOM   1513  HB1 PRO    94      -4.667  19.103  10.273
ATOM   1514  HB2 PRO    94      -4.648  20.606   9.320
ATOM   1515  HG1 PRO    94      -6.793  20.068  10.758
ATOM   1516  HG2 PRO    94      -6.999  20.631   9.082
ATOM   1517  HD1 PRO    94      -7.190  17.833  10.200
ATOM   1518  HD2 PRO    94      -8.258  18.647   9.033
ATOM   1519  O   PRO    94      -2.877  18.435   7.510
ATOM   1520  N   GLU    95      -3.816  16.830   8.768
ATOM   1521  CA  GLU    95      -2.596  16.008   8.706
ATOM   1522  C   GLU    95      -2.337  15.366   7.352
ATOM   1523  HN  GLU    95      -4.628  16.519   9.282
ATOM   1524  CB  GLU    95      -2.565  14.957   9.781
ATOM   1525  CG  GLU    95      -3.619  13.913   9.605
ATOM   1526  CD  GLU    95      -4.417  13.763  10.871
ATOM   1527  OE1 GLU    95      -5.019  14.787  11.303
ATOM   1528  OE2 GLU    95      -4.436  12.626  11.421
ATOM   1529  HA  GLU    95      -1.729  16.627   8.934
ATOM   1530  HB1 GLU    95      -1.598  14.456   9.772
ATOM   1531  HB2 GLU    95      -2.722  15.426  10.752
ATOM   1532  HG1 GLU    95      -4.288  14.204   8.794
ATOM   1533  HG2 GLU    95      -3.150  12.960   9.364
ATOM   1534  O   GLU    95      -1.249  14.862   7.145
ATOM   1535  N   ASN    96      -3.322  15.387   6.447
ATOM   1536  CA  ASN    96      -3.150  14.978   5.047
ATOM   1537  C   ASN    96      -3.035  16.149   4.090
ATOM   1538  HN  ASN    96      -4.245  15.698   6.716
ATOM   1539  CB  ASN    96      -4.364  14.212   4.569
ATOM   1540  CG  ASN    96      -4.500  12.866   5.212
ATOM   1541  ND2 ASN    96      -5.676  12.267   5.024
ATOM   1542  HD1 ASN    96      -5.836  11.359   5.429
ATOM   1543  HD2 ASN    96      -6.385  12.735   4.479
ATOM   1544  OD1 ASN    96      -3.567  12.349   5.860
ATOM   1545  HA  ASN    96      -2.241  14.385   4.950
ATOM   1546  HB1 ASN    96      -5.266  14.780   4.798
ATOM   1547  HB2 ASN    96      -4.297  14.058   3.492
ATOM   1548  O   ASN    96      -3.267  15.983   2.890
ATOM   1549  N   LEU    97      -2.746  17.336   4.604
ATOM   1550  CA  LEU    97      -2.580  18.507   3.760
ATOM   1551  C   LEU    97      -1.146  18.976   3.979
ATOM   1552  HN  LEU    97      -2.638  17.438   5.603
ATOM   1553  CB  LEU    97      -3.588  19.605   4.123
ATOM   1554  CG  LEU    97      -5.092  19.275   4.184
ATOM   1555  CD1 LEU    97      -5.938  20.520   4.390
ATOM   1556  CD2 LEU    97      -5.604  18.526   2.973
ATOM   1557  HA  LEU    97      -2.752  18.233   2.719
ATOM   1558  HB1 LEU    97      -3.362  19.993   5.116
ATOM   1559  HB2 LEU    97      -3.524  20.414   3.394
ATOM   1560  HG  LEU    97      -5.282  18.594   5.013
ATOM   1561  HD1 LEU    97      -6.992  20.243   4.427
ATOM   1562  HD2 LEU    97      -5.657  21.001   5.327
ATOM   1563  HD3 LEU    97      -5.775  21.212   3.564
ATOM   1564  HD4 LEU    97      -6.670  18.331   3.090
ATOM   1565  HD5 LEU    97      -5.442  19.127   2.078
ATOM   1566  HD6 LEU    97      -5.070  17.581   2.877
ATOM   1567  O   LEU    97      -0.718  19.195   5.108
ATOM   1568  NT  AME    98      -0.391  19.092   2.894
ATOM   1569  CT  AME    98       1.034  19.355   2.984
ATOM   1570  HN  AME    98      -0.809  18.997   1.979
ATOM   1571  HT1 AME    98       1.457  19.412   1.981
ATOM   1572  HT2 AME    98       1.197  20.301   3.501
ATOM   1573  HT3 AME    98       1.518  18.551   3.537
ATOM   1574  H1  ACE    99      -0.368  20.441  -0.731
ATOM   1575  CH3 ACE    99      -1.176  20.081  -1.367
ATOM   1576  C   ACE    99      -1.886  18.880  -0.731
ATOM   1577  H2  ACE    99      -0.758  19.789  -2.330
ATOM   1578  H3  ACE    99      -1.891  20.891  -1.514
ATOM   1579  O   ACE    99      -1.506  18.437   0.383
ATOM   1580  N   ILE   100      -2.901  18.352  -1.427
ATOM   1581  CA  ILE   100      -3.658  17.241  -0.866
ATOM   1582  C   ILE   100      -2.873  15.949  -0.964
ATOM   1583  HN  ILE   100      -3.136  18.727  -2.336
ATOM   1584  CB  ILE   100      -5.005  17.018  -1.568
ATOM   1585  CG1 ILE   100      -5.811  18.306  -1.588
ATOM   1586  CG2 ILE   100      -5.785  15.857  -0.910
ATOM   1587  CD1 ILE   100      -7.150  18.101  -2.273
ATOM   1588  HA  ILE   100      -3.874  17.442   0.183
ATOM   1589  HB  ILE   100      -4.832  16.693  -2.594
ATOM   1590  HG1 ILE   100      -5.990  18.640  -0.566
ATOM   1591  HG2 ILE   100      -5.257  19.074  -2.128
ATOM   1592  HG3 ILE   100      -6.736  15.720  -1.426
ATOM   1593  HG4 ILE   100      -5.199  14.941  -0.978
ATOM   1594  HG5 ILE   100      -5.972  16.092   0.138
ATOM   1595  HD1 ILE   100      -7.706  19.039  -2.273
ATOM   1596  HD2 ILE   100      -6.987  17.776  -3.301
ATOM   1597  HD3 ILE   100      -7.720  17.342  -1.738
ATOM   1598  O   ILE   100      -2.463  15.551  -2.041
ATOM   1599  N   ALA   101      -2.680  15.293   0.165
ATOM   1600  CA  ALA   101      -1.969  14.009   0.219
ATOM   1601  C   ALA   101      -2.901  12.871   0.614
ATOM   1602  HN  ALA   101      -3.028  15.675   1.033
ATOM   1603  CB  ALA   101      -0.818  14.092   1.208
ATOM   1604  HA  ALA   101      -1.548  13.785  -0.761
ATOM   1605  HB1 ALA   101      -0.297  13.136   1.241
ATOM   1606  HB2 ALA   101      -0.125  14.873   0.894
ATOM   1607  HB3 ALA   101      -1.206  14.329   2.199
ATOM   1608  O   ALA   101      -4.068  13.100   0.919
ATOM   1609  N   ASP   102      -2.390  11.649   0.606
ATOM   1610  CA  ASP   102      -3.138  10.507   1.128
ATOM   1611  C   ASP   102      -4.498  10.261   0.454
ATOM   1612  HN  ASP   102      -1.465  11.495   0.233
ATOM   1613  CB  ASP   102      -3.307  10.645   2.641
ATOM   1614  CG  ASP   102      -3.779   9.362   3.301
ATOM   1615  OD1 ASP   102      -3.744   8.288   2.649
ATOM   1616  OD2 ASP   102      -4.184   9.432   4.485
ATOM   1617  HA  ASP   102      -2.554   9.597   0.993
ATOM   1618  HB1 ASP   102      -2.353  10.918   3.090
ATOM   1619  HB2 ASP   102      -4.044  11.420   2.855
ATOM   1620  O   ASP   102      -5.553  10.748   0.894
ATOM   1621  N   PHE   103      -4.465   9.474  -0.604
ATOM   1622  CA  PHE   103      -5.685   9.107  -1.285
ATOM   1623  C   PHE   103      -6.145   7.719  -0.875
ATOM   1624  HN  PHE   103      -3.580   9.125  -0.942
ATOM   1625  CB  PHE   103      -5.505   9.246  -2.795
ATOM   1626  CG  PHE   103      -5.639  10.658  -3.269
ATOM   1627  CD1 PHE   103      -4.592  11.566  -3.112
ATOM   1628  CE1 PHE   103      -4.729  12.879  -3.533
ATOM   1629  HD1 PHE   103      -3.656  11.245  -2.655
ATOM   1630  CZ  PHE   103      -5.929  13.302  -4.101
ATOM   1631  HE1 PHE   103      -3.900  13.578  -3.420
ATOM   1632  CE2 PHE   103      -6.981  12.416  -4.251
ATOM   1633  HZ  PHE   103      -6.043  14.336  -4.430
ATOM   1634  CD2 PHE   103      -6.835  11.103  -3.829
ATOM   1635  HE2 PHE   103      -7.917  12.752  -4.699
ATOM   1636  HD2 PHE   103      -7.663  10.402  -3.933
ATOM   1637  HA  PHE   103      -6.470   9.822  -1.036
ATOM   1638  HB1 PHE   103      -4.513   8.895  -3.077
ATOM   1639  HB2 PHE   103      -6.261   8.651  -3.308
ATOM   1640  O   PHE   103      -6.817   7.020  -1.640
ATOM   1641  N   GLY   104      -5.787   7.351   0.354
ATOM   1642  CA  GLY   104      -6.069   6.039   0.922
ATOM   1643  C   GLY   104      -7.538   5.727   1.074
ATOM   1644  HN  GLY   104      -5.291   8.000   0.947
ATOM   1645  HA1 GLY   104      -5.646   5.267   0.280
ATOM   1646  HA2 GLY   104      -5.626   5.970   1.915
ATOM   1647  O   GLY   104      -7.928   4.555   1.039
ATOM   1648  N   TRP   105      -8.355   6.766   1.248
ATOM   1649  CA  TRP   105      -9.798   6.572   1.338
ATOM   1650  C   TRP   105     -10.543   6.987   0.079
ATOM   1651  HN  TRP   105      -7.974   7.699   1.318
ATOM   1652  CB  TRP   105     -10.379   7.194   2.621
ATOM   1653  CG  TRP   105     -10.092   6.356   3.867
ATOM   1654  CD1 TRP   105      -8.910   6.329   4.616
ATOM   1655  NE1 TRP   105      -9.002   5.435   5.660
ATOM   1656  HD1 TRP   105      -8.073   6.969   4.336
ATOM   1657  CE2 TRP   105     -10.212   4.821   5.674
ATOM   1658  HNE TRP   105      -8.277   5.247   6.336
ATOM   1659  CZ2 TRP   105     -10.743   3.857   6.538
ATOM   1660  CH2 TRP   105     -12.049   3.420   6.282
ATOM   1661  HZ2 TRP   105     -10.145   3.480   7.367
ATOM   1662  CZ3 TRP   105     -12.796   3.914   5.199
ATOM   1663  HH2 TRP   105     -12.513   2.678   6.931
ATOM   1664  CE3 TRP   105     -12.281   4.885   4.315
ATOM   1665  HZ3 TRP   105     -13.807   3.547   5.021
ATOM   1666  CD2 TRP   105     -10.979   5.357   4.532
ATOM   1667  HE3 TRP   105     -12.893   5.249   3.489
ATOM   1668  HA  TRP   105     -10.014   5.518   1.512
ATOM   1669  HB1 TRP   105      -9.944   8.182   2.776
ATOM   1670  HB2 TRP   105     -11.461   7.286   2.523
ATOM   1671  O   TRP   105     -11.757   6.764  -0.012
ATOM   1672  N   SER   106      -9.830   7.547  -0.913
ATOM   1673  CA  SER   106     -10.445   7.986  -2.202
ATOM   1674  C   SER   106     -11.054   6.844  -3.053
ATOM   1675  HN  SER   106      -8.836   7.685  -0.801
ATOM   1676  CB  SER   106      -9.491   8.886  -3.037
ATOM   1677  OG  SER   106      -8.547   8.154  -3.813
ATOM   1678  HG  SER   106      -8.005   8.793  -4.292
ATOM   1679  HA  SER   106     -11.252   8.691  -1.999
ATOM   1680  HB1 SER   106     -10.076   9.495  -3.727
ATOM   1681  HB2 SER   106      -8.927   9.537  -2.369
ATOM   1682  O   SER   106     -10.650   5.682  -2.935
ATOM   1683  N   VAL   107     -12.026   7.193  -3.900
ATOM   1684  CA  VAL   107     -12.835   6.220  -4.649
ATOM   1685  C   VAL   107     -13.548   6.953  -5.799
ATOM   1686  HN  VAL   107     -12.235   8.170  -4.050
ATOM   1687  CB  VAL   107     -13.828   5.481  -3.695
ATOM   1688  CG1 VAL   107     -15.020   6.366  -3.309
ATOM   1689  CG2 VAL   107     -14.270   4.139  -4.268
ATOM   1690  HA  VAL   107     -12.188   5.442  -5.052
ATOM   1691  HB  VAL   107     -13.309   5.193  -2.781
ATOM   1692  HG1 VAL   107     -15.685   5.813  -2.646
ATOM   1693  HG2 VAL   107     -14.660   7.260  -2.799
ATOM   1694  HG3 VAL   107     -15.565   6.656  -4.208
ATOM   1695  HG4 VAL   107     -14.960   3.657  -3.575
ATOM   1696  HG5 VAL   107     -14.769   4.299  -5.224
ATOM   1697  HG6 VAL   107     -13.399   3.502  -4.415
ATOM   1698  O   VAL   107     -13.427   8.181  -5.906
ATOM   1699  N   HIS   108     -14.249   6.208  -6.664
ATOM   1700  CA  HIS   108     -15.111   6.788  -7.711
ATOM   1701  C   HIS   108     -16.551   6.940  -7.281
ATOM   1702  HN  HIS   108     -14.199   5.201  -6.614
ATOM   1703  CB  HIS   108     -15.016   5.982  -9.001
ATOM   1704  CG  HIS   108     -13.810   6.326  -9.835
ATOM   1705  ND1 HIS   108     -12.633   5.701  -9.690
ATOM   1706  CE1 HIS   108     -11.739   6.218 -10.563
ATOM   1707  NE2 HIS   108     -12.351   7.187 -11.262
ATOM   1708  HE  HIS   108     -10.722   5.828 -10.597
ATOM   1709  CD2 HIS   108     -13.628   7.283 -10.841
ATOM   1710  HNE HIS   108     -11.916   7.746 -11.983
ATOM   1711  HD  HIS   108     -14.296   8.019 -11.289
ATOM   1712  HA  HIS   108     -14.742   7.778  -7.979
ATOM   1713  HB1 HIS   108     -14.957   4.920  -8.763
ATOM   1714  HB2 HIS   108     -15.900   6.168  -9.612
ATOM   1715  O   HIS   108     -17.104   6.058  -6.618
ATOM   1716  N   ALA   109     -17.167   8.060  -7.669
ATOM   1717  CA  ALA   109     -18.526   8.443  -7.227
ATOM   1718  C   ALA   109     -19.651   7.889  -8.119
ATOM   1719  HN  ALA   109     -16.701   8.698  -8.299
ATOM   1720  CB  ALA   109     -18.634   9.966  -7.138
ATOM   1721  HA  ALA   109     -18.700   8.068  -6.219
ATOM   1722  HB1 ALA   109     -19.637  10.242  -6.812
ATOM   1723  HB2 ALA   109     -17.904  10.342  -6.421
ATOM   1724  HB3 ALA   109     -18.439  10.403  -8.118
ATOM   1725  O   ALA   109     -19.463   7.779  -9.330
ATOM   1726  N   PRO   110     -20.826   7.549  -7.535
ATOM   1727  CA  PRO   110     -21.208   7.499  -6.114
ATOM   1728  C   PRO   110     -20.763   6.198  -5.431
ATOM   1729  CB  PRO   110     -22.737   7.590  -6.167
ATOM   1730  CG  PRO   110     -23.100   6.976  -7.472
ATOM   1731  CD  PRO   110     -22.003   7.388  -8.414
ATOM   1732  HA  PRO   110     -20.746   8.332  -5.584
ATOM   1733  HB1 PRO   110     -23.164   7.042  -5.327
ATOM   1734  HB2 PRO   110     -23.042   8.636  -6.111
ATOM   1735  HG1 PRO   110     -23.151   5.893  -7.363
ATOM   1736  HG2 PRO   110     -24.071   7.354  -7.795
ATOM   1737  HD1 PRO   110     -21.855   6.610  -9.163
ATOM   1738  HD2 PRO   110     -22.279   8.320  -8.909
ATOM   1739  O   PRO   110     -20.294   5.284  -6.115
ATOM   1740  N   SER   111     -20.919   6.115  -4.105
ATOM   1741  CA  SER   111     -20.315   5.029  -3.317
ATOM   1742  C   SER   111     -20.953   4.792  -1.928
ATOM   1743  HN  SER   111     -21.465   6.813  -3.619
ATOM   1744  CB  SER   111     -18.804   5.291  -3.160
ATOM   1745  OG  SER   111     -18.114   4.130  -2.731
ATOM   1746  HG  SER   111     -17.180   4.359  -2.653
ATOM   1747  HA  SER   111     -20.404   4.091  -3.864
ATOM   1748  HB1 SER   111     -18.388   5.604  -4.118
ATOM   1749  HB2 SER   111     -18.646   6.077  -2.422
ATOM   1750  O   SER   111     -21.718   5.645  -1.435
ATOM   1751  N   SER   112     -20.640   3.618  -1.344
ATOM   1752  CA  SER   112     -20.870   3.248   0.082
ATOM   1753  C   SER   112     -19.559   2.697   0.700
ATOM   1754  HN  SER   112     -20.205   2.887  -1.889
ATOM   1755  CB  SER   112     -22.014   2.231   0.226
ATOM   1756  OG  SER   112     -23.284   2.838   0.020
ATOM   1757  HG  SER   112     -23.956   2.153   0.123
ATOM   1758  HA  SER   112     -21.189   4.129   0.639
ATOM   1759  HB1 SER   112     -21.890   1.437  -0.510
ATOM   1760  HB2 SER   112     -21.997   1.803   1.228
ATOM   1761  O   SER   112     -18.547   2.606   0.004
ATOM   1762  NT  AME   113     -19.563   2.311   1.979
ATOM   1763  CT  AME   113     -18.300   1.979   2.655
ATOM   1764  HN  AME   113     -20.437   2.248   2.481
ATOM   1765  HT1 AME   113     -18.505   1.689   3.685
ATOM   1766  HT2 AME   113     -17.815   1.154   2.134
ATOM   1767  HT3 AME   113     -17.644   2.849   2.647
TER   
ATOM   1768  C00 UNK   114      -1.076  -6.201   2.064
ATOM   1769  C01 UNK   114      -0.693  -7.567   1.958
ATOM   1770  C02 UNK   114      -0.555  -5.260   1.161
ATOM   1771  H03 UNK   114      -1.676  -5.824   2.891
ATOM   1772  C04 UNK   114       0.198  -7.969   0.972
ATOM   1773  H05 UNK   114      -1.170  -8.236   2.525
ATOM   1774  C06 UNK   114       0.574  -7.049  -0.014
ATOM   1775  H07 UNK   114       0.519  -9.047   0.939
ATOM   1776  C08 UNK   114       1.325  -7.525  -1.118
ATOM   1777  C09 UNK   114       0.087  -5.732  -0.013
ATOM   1778  C0A UNK   114       1.633  -6.613  -2.188
ATOM   1779  C0B UNK   114       1.970  -8.928  -1.186
ATOM   1780  C0C UNK   114       1.041  -5.295  -2.080
ATOM   1781  H0D UNK   114       2.248  -6.918  -3.006
ATOM   1782  C0E UNK   114       1.403  -4.246  -3.030
ATOM   1783  N0F UNK   114       0.371  -4.822  -1.019
ATOM   1784  C0G UNK   114       2.448  -4.358  -3.939
ATOM   1785  C0H UNK   114       0.568  -3.109  -3.133
ATOM   1786  C0I UNK   114       2.698  -3.396  -4.888
ATOM   1787  H0J UNK   114       3.057  -5.198  -3.719
ATOM   1788  C0K UNK   114       1.763  -2.313  -5.069
ATOM   1789 CL0M UNK   114       4.167  -3.484  -5.849
ATOM   1790  C0N UNK   114       0.645  -2.208  -4.202
ATOM   1791  H0O UNK   114       1.924  -1.530  -5.746
ATOM   1792  F0P UNK   114      -0.078  -1.104  -4.224
ATOM   1793  H0Q UNK   114      -0.328  -2.971  -2.541
ATOM   1794  H0R UNK   114      -0.810  -4.136   1.223
ATOM   1795  O0S UNK   114       1.723  -9.614  -2.196
ATOM   1796  O0T UNK   114       2.530  -9.429  -0.203
TER   
TER   
ATOM   1797  O00 WTR   116     -10.920 -16.072  -9.377
ATOM   1798  H01 WTR   116     -11.264 -16.366  -8.534
ATOM   1799  H02 WTR   116     -10.037 -15.759  -9.180
TER   
ATOM   1800  O00 WTR   117       1.723 -16.912 -15.566
ATOM   1801  H01 WTR   117       2.592 -17.308 -15.511
ATOM   1802  H02 WTR   117       1.850 -16.128 -16.100
TER   
ATOM   1803  O00 WTR   118      -0.497 -18.766 -16.413
ATOM   1804  H01 WTR   118       0.394 -18.890 -16.084
ATOM   1805  H02 WTR   118      -0.660 -19.534 -16.960
TER   
ATOM   1806  O00 WTR   119       4.033 -14.025 -16.628
ATOM   1807  H01 WTR   119       3.138 -13.713 -16.499
ATOM   1808  H02 WTR   119       4.583 -13.268 -16.425
TER   
ATOM   1809  O00 WTR   120     -10.375 -21.685 -14.753
ATOM   1810  H01 WTR   120     -10.106 -22.125 -15.559
ATOM   1811  H02 WTR   120     -11.269 -21.390 -14.927
TER   
ATOM   1812  O00 WTR   121       3.025 -27.345 -11.603
ATOM   1813  H01 WTR   121       3.616 -26.997 -10.935
ATOM   1814  H02 WTR   121       3.256 -26.867 -12.400
TER   
ATOM   1815  O00 WTR   122      -6.440 -22.873 -15.027
ATOM   1816  H01 WTR   122      -5.975 -22.390 -15.711
ATOM   1817  H02 WTR   122      -6.168 -22.454 -14.211
TER   
ATOM   1818  O00 WTR   123      -4.995  -7.588 -10.486
ATOM   1819  H01 WTR   123      -4.568  -8.172 -11.113
ATOM   1820  H02 WTR   123      -5.929  -7.772 -10.583
TER   
ATOM   1821  O00 WTR   124       4.687 -22.402 -20.808
ATOM   1822  H01 WTR   124       5.126 -21.564 -20.952
ATOM   1823  H02 WTR   124       5.290 -22.897 -20.252
TER   
ATOM   1824  O00 WTR   125     -14.283 -16.866 -11.179
ATOM   1825  H01 WTR   125     -13.638 -16.386 -11.700
ATOM   1826  H02 WTR   125     -14.292 -17.744 -11.559
TER   
ATOM   1827  O00 WTR   126      -5.202 -25.555 -10.718
ATOM   1828  H01 WTR   126      -4.840 -25.267  -9.880
ATOM   1829  H02 WTR   126      -6.057 -25.925 -10.497
TER   
ATOM   1830  O00 WTR   127      -7.899 -20.957 -17.600
ATOM   1831  H01 WTR   127      -7.940 -21.898 -17.432
ATOM   1832  H02 WTR   127      -7.560 -20.583 -16.787
TER   
ATOM   1833  O00 WTR   128      -5.201 -21.290 -13.080
ATOM   1834  H01 WTR   128      -4.432 -20.940 -13.530
ATOM   1835  H02 WTR   128      -5.784 -20.537 -12.979
TER   
ATOM   1836  O00 WTR   129      -3.458 -19.047 -20.051
ATOM   1837  H01 WTR   129      -2.974 -18.223 -20.114
ATOM   1838  H02 WTR   129      -3.033 -19.625 -20.684
TER   
ATOM   1839  O00 WTR   130      -2.894 -20.970 -14.698
ATOM   1840  H01 WTR   130      -2.899 -20.525 -15.545
ATOM   1841  H02 WTR   130      -2.036 -20.769 -14.326
TER   
ATOM   1842  O00 WTR   131      -8.020 -23.766 -17.025
ATOM   1843  H01 WTR   131      -7.547 -23.701 -16.195
ATOM   1844  H02 WTR   131      -7.337 -23.912 -17.679
TER   
ATOM   1845  O00 WTR   132      -1.553 -16.856 -14.407
ATOM   1846  H01 WTR   132      -2.499 -16.725 -14.467
ATOM   1847  H02 WTR   132      -1.393 -17.673 -14.878
TER   
ATOM   1848  O00 WTR   133       2.091 -23.370 -16.573
ATOM   1849  H01 WTR   133       1.843 -22.525 -16.950
ATOM   1850  H02 WTR   133       1.278 -23.717 -16.206
TER   
ATOM   1851  O00 WTR   134      -0.519 -25.201  -7.372
ATOM   1852  H01 WTR   134      -0.438 -24.714  -8.193
ATOM   1853  H02 WTR   134       0.012 -25.986  -7.506
TER   
ATOM   1854  O00 WTR   135      -2.616 -22.303 -21.383
ATOM   1855  H01 WTR   135      -3.417 -22.134 -20.887
ATOM   1856  H02 WTR   135      -2.915 -22.435 -22.283
TER   
ATOM   1857  O00 WTR   136       7.723 -23.926 -15.234
ATOM   1858  H01 WTR   136       6.911 -23.539 -15.563
ATOM   1859  H02 WTR   136       7.499 -24.246 -14.360
TER   
ATOM   1860  O00 WTR   137      -2.185 -27.402 -10.116
ATOM   1861  H01 WTR   137      -2.494 -27.526 -11.013
ATOM   1862  H02 WTR   137      -1.236 -27.315 -10.199
TER   
ATOM   1863  O00 WTR   138       2.213 -24.040  -5.914
ATOM   1864  H01 WTR   138       1.429 -24.563  -5.742
ATOM   1865  H02 WTR   138       2.265 -23.993  -6.868
TER   
ATOM   1866  O00 WTR   139       4.570 -20.935  -6.310
ATOM   1867  H01 WTR   139       5.432 -21.348  -6.251
ATOM   1868  H02 WTR   139       4.172 -21.322  -7.089
TER   
ATOM   1869  O00 WTR   140       8.903 -16.307  -8.772
ATOM   1870  H01 WTR   140       9.291 -17.014  -9.288
ATOM   1871  H02 WTR   140       9.632 -15.715  -8.589
TER   
ATOM   1872  O00 WTR   141       5.059 -16.762 -12.025
ATOM   1873  H01 WTR   141       4.288 -16.203 -11.928
ATOM   1874  H02 WTR   141       5.796 -16.152 -12.058
TER   
ATOM   1875  O00 WTR   142       0.720 -28.048 -10.152
ATOM   1876  H01 WTR   142       1.072 -28.530  -9.404
ATOM   1877  H02 WTR   142       1.297 -28.279 -10.880
TER   
ATOM   1878  O00 WTR   143       3.347 -25.279 -13.879
ATOM   1879  H01 WTR   143       2.840 -24.630 -13.391
ATOM   1880  H02 WTR   143       3.108 -25.130 -14.794
TER   
ATOM   1881  O00 WTR   144      -4.431 -24.216  -8.280
ATOM   1882  H01 WTR   144      -5.256 -23.993  -7.848
ATOM   1883  H02 WTR   144      -3.994 -24.811  -7.671
TER   
ATOM   1884  O00 WTR   145       8.009 -19.854 -14.737
ATOM   1885  H01 WTR   145       7.321 -19.755 -14.079
ATOM   1886  H02 WTR   145       8.534 -20.591 -14.427
TER   
ATOM   1887  O00 WTR   146       6.972 -22.532 -18.847
ATOM   1888  H01 WTR   146       7.871 -22.403 -18.545
ATOM   1889  H02 WTR   146       6.880 -21.932 -19.588
TER   
ATOM   1890  O00 WTR   147       8.937 -22.199 -13.559
ATOM   1891  H01 WTR   147       8.505 -22.829 -14.137
ATOM   1892  H02 WTR   147       9.863 -22.254 -13.794
TER   
ATOM   1893  O00 WTR   148      -3.349 -19.851 -17.258
ATOM   1894  H01 WTR   148      -4.041 -19.230 -17.032
ATOM   1895  H02 WTR   148      -3.282 -19.800 -18.211
TER   
ATOM   1896  O00 WTR   149       2.485 -21.413  -8.345
ATOM   1897  H01 WTR   149       2.477 -22.360  -8.483
ATOM   1898  H02 WTR   149       2.012 -21.286  -7.523
TER   
ATOM   1899  O00 WTR   150      -1.748 -19.529 -10.510
ATOM   1900  H01 WTR   150      -1.216 -20.019  -9.883
ATOM   1901  H02 WTR   150      -2.593 -19.979 -10.511
TER   
ATOM   1902  O00 WTR   151       1.107 -27.367  -6.686
ATOM   1903  H01 WTR   151       2.009 -27.546  -6.951
ATOM   1904  H02 WTR   151       0.939 -27.985  -5.975
TER   
ATOM   1905  O00 WTR   152      -7.270 -23.399 -10.721
ATOM   1906  H01 WTR   152      -7.845 -24.154 -10.600
ATOM   1907  H02 WTR   152      -6.427 -23.776 -10.973
TER   
ATOM   1908  O00 WTR   153      15.677 -12.275 -13.819
ATOM   1909  H01 WTR   153      16.033 -12.771 -13.082
ATOM   1910  H02 WTR   153      14.848 -11.925 -13.495
TER   
ATOM   1911  O00 WTR   154     -13.548  -3.394 -19.354
ATOM   1912  H01 WTR   154     -13.391  -2.807 -18.615
ATOM   1913  H02 WTR   154     -14.487  -3.576 -19.322
TER   
ATOM   1914  O00 WTR   155     -15.877 -11.208 -15.586
ATOM   1915  H01 WTR   155     -15.881 -10.289 -15.317
ATOM   1916  H02 WTR   155     -16.279 -11.674 -14.853
TER   
ATOM   1917  O00 WTR   156     -14.515 -17.914 -14.455
ATOM   1918  H01 WTR   156     -14.739 -18.546 -15.138
ATOM   1919  H02 WTR   156     -14.644 -17.060 -14.867
TER   
ATOM   1920  O00 WTR   157     -16.717 -12.705 -13.174
ATOM   1921  H01 WTR   157     -16.633 -12.076 -12.458
ATOM   1922  H02 WTR   157     -17.639 -12.962 -13.161
TER   
ATOM   1923  O00 WTR   158     -13.601 -12.338 -16.578
ATOM   1924  H01 WTR   158     -12.943 -11.664 -16.410
ATOM   1925  H02 WTR   158     -14.428 -11.940 -16.306
TER   
ATOM   1926  O00 WTR   159     -16.100 -14.736 -10.812
ATOM   1927  H01 WTR   159     -15.919 -14.077 -11.483
ATOM   1928  H02 WTR   159     -15.466 -15.432 -10.983
TER   
ATOM   1929  O00 WTR   160     -14.803 -18.986 -17.025
ATOM   1930  H01 WTR   160     -14.474 -18.317 -17.624
ATOM   1931  H02 WTR   160     -14.186 -19.713 -17.113
TER   
ATOM   1932  O00 WTR   161     -11.956  -5.583 -14.419
ATOM   1933  H01 WTR   161     -11.821  -5.965 -13.551
ATOM   1934  H02 WTR   161     -11.085  -5.294 -14.691
TER   
ATOM   1935  O00 WTR   162     -13.169 -16.966 -18.299
ATOM   1936  H01 WTR   162     -13.294 -16.315 -17.609
ATOM   1937  H02 WTR   162     -13.116 -16.454 -19.106
TER   
ATOM   1938  O00 WTR   163     -16.007 -19.063 -11.946
ATOM   1939  H01 WTR   163     -16.207 -18.507 -12.699
ATOM   1940  H02 WTR   163     -16.194 -18.513 -11.185
TER   
ATOM   1941  O00 WTR   164     -12.557 -12.638 -12.382
ATOM   1942  H01 WTR   164     -13.115 -13.168 -12.950
ATOM   1943  H02 WTR   164     -11.721 -12.588 -12.845
TER   
ATOM   1944  O00 WTR   165     -14.222  -3.573 -14.768
ATOM   1945  H01 WTR   165     -14.414  -2.782 -15.272
ATOM   1946  H02 WTR   165     -13.625  -4.073 -15.324
TER   
ATOM   1947  O00 WTR   166     -11.113  -8.709 -14.054
ATOM   1948  H01 WTR   166     -11.797  -8.958 -13.433
ATOM   1949  H02 WTR   166     -11.574  -8.227 -14.740
TER   
ATOM   1950  O00 WTR   167     -12.515  -7.714 -16.087
ATOM   1951  H01 WTR   167     -11.959  -6.937 -16.141
ATOM   1952  H02 WTR   167     -13.109  -7.636 -16.834
TER   
ATOM   1953  O00 WTR   168     -12.657  -1.978 -13.026
ATOM   1954  H01 WTR   168     -11.727  -2.205 -13.019
ATOM   1955  H02 WTR   168     -13.090  -2.753 -13.383
TER   
ATOM   1956  O00 WTR   169     -11.406   2.984 -11.245
ATOM   1957  H01 WTR   169     -11.687   3.690 -11.826
ATOM   1958  H02 WTR   169     -11.006   2.338 -11.828
TER   
ATOM   1959  O00 WTR   170     -11.149   0.807 -18.207
ATOM   1960  H01 WTR   170     -11.036   1.734 -18.417
ATOM   1961  H02 WTR   170     -10.268   0.499 -17.995
TER   
ATOM   1962  O00 WTR   171     -13.855  -0.756 -15.371
ATOM   1963  H01 WTR   171     -13.696  -0.949 -14.447
ATOM   1964  H02 WTR   171     -13.729   0.190 -15.444
TER   
ATOM   1965  O00 WTR   172     -12.939   3.610 -13.830
ATOM   1966  H01 WTR   172     -12.826   2.788 -13.353
ATOM   1967  H02 WTR   172     -13.776   3.956 -13.517
TER   
ATOM   1968  O00 WTR   173     -12.435  -2.017 -10.355
ATOM   1969  H01 WTR   173     -11.606  -1.539 -10.323
ATOM   1970  H02 WTR   173     -12.674  -2.020 -11.282
TER   
ATOM   1971  O00 WTR   174     -12.995   1.863 -16.732
ATOM   1972  H01 WTR   174     -12.368   2.227 -16.108
ATOM   1973  H02 WTR   174     -12.454   1.429 -17.392
TER   
ATOM   1974  O00 WTR   175     -11.084 -10.568 -16.643
ATOM   1975  H01 WTR   175     -10.214 -10.408 -17.008
ATOM   1976  H02 WTR   175     -11.429  -9.696 -16.451
TER   
ATOM   1977  O00 WTR   176     -16.106  -4.098 -13.029
ATOM   1978  H01 WTR   176     -16.182  -5.031 -12.830
ATOM   1979  H02 WTR   176     -15.364  -4.041 -13.631
TER   
ATOM   1980  O00 WTR   177     -12.448  -1.648 -17.430
ATOM   1981  H01 WTR   177     -12.267  -0.831 -17.895
ATOM   1982  H02 WTR   177     -12.979  -1.383 -16.679
TER   
ATOM   1983  O00 WTR   178     -17.552  -0.009  -9.776
ATOM   1984  H01 WTR   178     -16.751   0.428  -9.485
ATOM   1985  H02 WTR   178     -17.245  -0.773 -10.265
TER   
ATOM   1986  O00 WTR   179     -10.946   3.637 -15.717
ATOM   1987  H01 WTR   179     -11.545   4.108 -15.138
ATOM   1988  H02 WTR   179     -10.147   3.531 -15.200
TER   
ATOM   1989  O00 WTR   180     -14.681  -8.573 -14.352
ATOM   1990  H01 WTR   180     -14.028  -8.034 -14.800
ATOM   1991  H02 WTR   180     -14.168  -9.238 -13.893
TER   
ATOM   1992  O00 WTR   181     -17.816   3.916 -10.138
ATOM   1993  H01 WTR   181     -18.529   3.338 -10.414
ATOM   1994  H02 WTR   181     -17.709   3.734  -9.205
TER   
ATOM   1995  O00 WTR   182     -17.815  -7.333 -11.428
ATOM   1996  H01 WTR   182     -18.184  -6.483 -11.191
ATOM   1997  H02 WTR   182     -16.961  -7.128 -11.807
TER   
ATOM   1998  O00 WTR   183     -10.117 -18.999 -21.887
ATOM   1999  H01 WTR   183      -9.270 -19.414 -21.720
ATOM   2000  H02 WTR   183     -10.626 -19.166 -21.094
TER   
ATOM   2001  O00 WTR   184      -4.503  -6.245 -23.246
ATOM   2002  H01 WTR   184      -4.765  -5.856 -22.412
ATOM   2003  H02 WTR   184      -4.081  -5.530 -23.722
TER   
ATOM   2004  O00 WTR   185      -7.005 -19.754 -20.252
ATOM   2005  H01 WTR   185      -7.063 -18.832 -20.504
ATOM   2006  H02 WTR   185      -7.634 -19.847 -19.537
TER   
ATOM   2007  O00 WTR   186      -3.338 -11.917 -12.199
ATOM   2008  H01 WTR   186      -3.220 -12.828 -11.930
ATOM   2009  H02 WTR   186      -3.540 -11.451 -11.388
TER   
ATOM   2010  O00 WTR   187      -3.765 -15.295 -21.829
ATOM   2011  H01 WTR   187      -3.945 -14.561 -21.242
ATOM   2012  H02 WTR   187      -3.069 -15.786 -21.393
TER   
ATOM   2013  O00 WTR   188      -6.895 -19.298 -12.479
ATOM   2014  H01 WTR   188      -7.472 -19.202 -11.721
ATOM   2015  H02 WTR   188      -6.344 -18.515 -12.463
TER   
ATOM   2016  O00 WTR   189     -10.802 -17.727 -16.788
ATOM   2017  H01 WTR   189     -11.682 -17.571 -17.131
ATOM   2018  H02 WTR   189     -10.944 -18.035 -15.893
TER   
ATOM   2019  O00 WTR   190      -7.258 -13.485 -19.949
ATOM   2020  H01 WTR   190      -6.395 -13.131 -19.738
ATOM   2021  H02 WTR   190      -7.148 -13.891 -20.808
TER   
ATOM   2022  O00 WTR   191      -4.204 -13.017 -20.413
ATOM   2023  H01 WTR   191      -3.879 -13.369 -19.585
ATOM   2024  H02 WTR   191      -3.584 -12.324 -20.639
TER   
ATOM   2025  O00 WTR   192       1.187  -7.718 -19.787
ATOM   2026  H01 WTR   192       1.346  -7.816 -18.848
ATOM   2027  H02 WTR   192       1.057  -8.612 -20.103
TER   
ATOM   2028  O00 WTR   193       0.884  -6.960 -13.660
ATOM   2029  H01 WTR   193       0.895  -6.885 -14.614
ATOM   2030  H02 WTR   193      -0.042  -6.894 -13.425
TER   
ATOM   2031  O00 WTR   194     -12.521 -14.207 -20.987
ATOM   2032  H01 WTR   194     -12.449 -13.797 -21.849
ATOM   2033  H02 WTR   194     -12.369 -13.493 -20.368
TER   
ATOM   2034  O00 WTR   195      -3.249 -23.505 -15.381
ATOM   2035  H01 WTR   195      -3.775 -23.850 -14.660
ATOM   2036  H02 WTR   195      -3.087 -22.592 -15.143
TER   
ATOM   2037  O00 WTR   196      -3.008 -16.968 -17.542
ATOM   2038  H01 WTR   196      -3.512 -16.942 -16.729
ATOM   2039  H02 WTR   196      -2.682 -17.867 -17.594
TER   
ATOM   2040  O00 WTR   197      -5.618 -17.120 -20.478
ATOM   2041  H01 WTR   197      -4.971 -17.824 -20.426
ATOM   2042  H02 WTR   197      -5.473 -16.724 -21.337
TER   
ATOM   2043  O00 WTR   198      -3.977  -8.286 -15.609
ATOM   2044  H01 WTR   198      -3.598  -7.419 -15.465
ATOM   2045  H02 WTR   198      -3.255  -8.894 -15.449
TER   
ATOM   2046  O00 WTR   199      -5.399 -12.208 -14.043
ATOM   2047  H01 WTR   199      -4.735 -12.037 -13.375
ATOM   2048  H02 WTR   199      -6.228 -12.204 -13.563
TER   
ATOM   2049  O00 WTR   200      -3.281  -8.944 -12.066
ATOM   2050  H01 WTR   200      -2.756  -9.654 -11.695
ATOM   2051  H02 WTR   200      -3.505  -9.245 -12.946
TER   
ATOM   2052  O00 WTR   201      -2.543  -9.381 -18.911
ATOM   2053  H01 WTR   201      -3.223  -8.709 -18.940
ATOM   2054  H02 WTR   201      -2.633  -9.850 -19.740
TER   
ATOM   2055  O00 WTR   202       3.378  -5.464 -16.594
ATOM   2056  H01 WTR   202       4.227  -5.586 -16.169
ATOM   2057  H02 WTR   202       3.439  -5.973 -17.402
TER   
ATOM   2058  O00 WTR   203      -0.875 -11.492 -13.240
ATOM   2059  H01 WTR   203      -1.772 -11.739 -13.015
ATOM   2060  H02 WTR   203      -0.488 -12.292 -13.596
TER   
ATOM   2061  O00 WTR   204      -5.796 -18.677 -16.313
ATOM   2062  H01 WTR   204      -6.116 -18.207 -17.083
ATOM   2063  H02 WTR   204      -6.574 -18.809 -15.771
TER   
ATOM   2064  O00 WTR   205       4.375 -19.669 -18.067
ATOM   2065  H01 WTR   205       4.775 -20.420 -17.628
ATOM   2066  H02 WTR   205       4.894 -18.918 -17.781
TER   
ATOM   2067  O00 WTR   206      -0.944 -15.913  -4.130
ATOM   2068  H01 WTR   206      -1.514 -15.328  -3.631
ATOM   2069  H02 WTR   206      -1.544 -16.446  -4.652
TER   
ATOM   2070  O00 WTR   207       0.825  -6.152 -16.556
ATOM   2071  H01 WTR   207       0.388  -5.322 -16.368
ATOM   2072  H02 WTR   207       1.753  -5.975 -16.403
TER   
ATOM   2073  O00 WTR   208     -10.565 -16.241 -20.496
ATOM   2074  H01 WTR   208     -10.627 -16.937 -21.150
ATOM   2075  H02 WTR   208     -11.300 -15.661 -20.694
TER   
ATOM   2076  O00 WTR   209      -2.585  -5.529 -17.726
ATOM   2077  H01 WTR   209      -2.041  -5.833 -18.453
ATOM   2078  H02 WTR   209      -2.851  -4.645 -17.980
TER   
ATOM   2079  O00 WTR   210       9.154  -3.004 -13.217
ATOM   2080  H01 WTR   210       8.207  -3.124 -13.140
ATOM   2081  H02 WTR   210       9.256  -2.331 -13.890
TER   
ATOM   2082  O00 WTR   211     -13.144 -15.011 -16.554
ATOM   2083  H01 WTR   211     -13.360 -14.079 -16.532
ATOM   2084  H02 WTR   211     -12.229 -15.052 -16.276
TER   
ATOM   2085  O00 WTR   212     -10.013 -19.650 -19.190
ATOM   2086  H01 WTR   212      -9.731 -20.355 -18.607
ATOM   2087  H02 WTR   212     -10.003 -18.866 -18.642
TER   
ATOM   2088  O00 WTR   213      -9.690 -14.091 -18.822
ATOM   2089  H01 WTR   213      -8.918 -13.694 -19.226
ATOM   2090  H02 WTR   213      -9.932 -14.802 -19.415
TER   
ATOM   2091  O00 WTR   214      -9.339  -7.217 -12.760
ATOM   2092  H01 WTR   214      -9.811  -7.905 -13.229
ATOM   2093  H02 WTR   214     -10.014  -6.763 -12.256
TER   
ATOM   2094  O00 WTR   215      -6.282 -14.466 -16.517
ATOM   2095  H01 WTR   215      -6.664 -15.031 -17.189
ATOM   2096  H02 WTR   215      -6.605 -14.825 -15.690
TER   
ATOM   2097  O00 WTR   216      -4.239 -10.864 -16.989
ATOM   2098  H01 WTR   216      -3.599 -10.284 -17.402
ATOM   2099  H02 WTR   216      -3.909 -10.988 -16.099
TER   
ATOM   2100  O00 WTR   217       7.575  -6.961 -20.395
ATOM   2101  H01 WTR   217       7.686  -6.767 -19.464
ATOM   2102  H02 WTR   217       8.357  -7.461 -20.631
TER   
ATOM   2103  O00 WTR   218      -1.690 -10.122 -15.310
ATOM   2104  H01 WTR   218      -0.957  -9.695 -15.754
ATOM   2105  H02 WTR   218      -1.279 -10.696 -14.665
TER   
ATOM   2106  O00 WTR   219      -3.880 -24.015 -12.641
ATOM   2107  H01 WTR   219      -3.967 -23.142 -12.257
ATOM   2108  H02 WTR   219      -4.269 -24.602 -11.992
TER   
ATOM   2109  O00 WTR   220     -11.436 -12.075 -19.461
ATOM   2110  H01 WTR   220     -11.797 -11.592 -18.718
ATOM   2111  H02 WTR   220     -10.753 -12.626 -19.079
TER   
ATOM   2112  O00 WTR   221      -7.745  -8.756 -11.301
ATOM   2113  H01 WTR   221      -7.813  -9.586 -11.773
ATOM   2114  H02 WTR   221      -8.108  -8.107 -11.904
TER   
ATOM   2115  O00 WTR   222      -8.705 -11.262 -11.962
ATOM   2116  H01 WTR   222      -9.343 -11.241 -11.249
ATOM   2117  H02 WTR   222      -9.187 -11.627 -12.704
TER   
ATOM   2118  O00 WTR   223       1.220 -10.598 -11.619
ATOM   2119  H01 WTR   223       1.748 -10.146 -12.278
ATOM   2120  H02 WTR   223       0.439 -10.885 -12.093
TER   
ATOM   2121  O00 WTR   224      -7.296 -16.509 -18.409
ATOM   2122  H01 WTR   224      -8.108 -16.507 -18.915
ATOM   2123  H02 WTR   224      -6.605 -16.407 -19.064
TER   
ATOM   2124  O00 WTR   225       2.687 -10.076 -15.792
ATOM   2125  H01 WTR   225       2.517 -11.007 -15.939
ATOM   2126  H02 WTR   225       2.019  -9.627 -16.310
TER   
ATOM   2127  O00 WTR   226      -6.264   7.191 -15.753
ATOM   2128  H01 WTR   226      -5.558   6.991 -15.138
ATOM   2129  H02 WTR   226      -5.991   6.781 -16.574
TER   
ATOM   2130  O00 WTR   227       1.660 -12.727 -15.902
ATOM   2131  H01 WTR   227       1.140 -12.950 -16.674
ATOM   2132  H02 WTR   227       1.339 -13.314 -15.218
TER   
ATOM   2133  O00 WTR   228       5.113  -8.663 -20.305
ATOM   2134  H01 WTR   228       5.839  -8.050 -20.417
ATOM   2135  H02 WTR   228       5.358  -9.189 -19.544
TER   
ATOM   2136  O00 WTR   229       6.875 -14.793 -12.485
ATOM   2137  H01 WTR   229       7.137 -14.657 -11.574
ATOM   2138  H02 WTR   229       6.225 -14.110 -12.652
TER   
ATOM   2139  O00 WTR   230       0.176 -17.754 -19.007
ATOM   2140  H01 WTR   230       0.204 -18.697 -19.167
ATOM   2141  H02 WTR   230      -0.220 -17.668 -18.140
TER   
ATOM   2142  O00 WTR   231       5.782 -18.451  -9.797
ATOM   2143  H01 WTR   231       5.109 -19.130  -9.852
ATOM   2144  H02 WTR   231       5.516 -17.797 -10.443
TER   
ATOM   2145  O00 WTR   232       4.883 -13.398 -13.443
ATOM   2146  H01 WTR   232       4.391 -12.743 -12.948
ATOM   2147  H02 WTR   232       5.631 -12.919 -13.799
TER   
ATOM   2148  O00 WTR   233      -2.001 -16.840 -20.087
ATOM   2149  H01 WTR   233      -2.414 -16.684 -19.237
ATOM   2150  H02 WTR   233      -1.161 -17.247 -19.875
TER   
ATOM   2151  O00 WTR   234       2.631 -15.491 -11.725
ATOM   2152  H01 WTR   234       2.481 -14.580 -11.471
ATOM   2153  H02 WTR   234       2.012 -15.646 -12.438
TER   
ATOM   2154  O00 WTR   235       2.281 -21.065 -20.707
ATOM   2155  H01 WTR   235       3.041 -21.643 -20.642
ATOM   2156  H02 WTR   235       2.610 -20.285 -21.154
TER   
ATOM   2157  O00 WTR   236       4.660 -25.138  -5.662
ATOM   2158  H01 WTR   236       3.799 -24.803  -5.912
ATOM   2159  H02 WTR   236       5.278 -24.499  -6.017
TER   
ATOM   2160  O00 WTR   237       5.494 -12.008 -10.777
ATOM   2161  H01 WTR   237       5.747 -11.220 -11.258
ATOM   2162  H02 WTR   237       6.289 -12.542 -10.758
TER   
ATOM   2163  O00 WTR   238      10.325  -7.882 -17.143
ATOM   2164  H01 WTR   238      10.549  -6.981 -16.911
ATOM   2165  H02 WTR   238      10.564  -8.396 -16.372
TER   
ATOM   2166  O00 WTR   239       3.872  -6.796 -18.958
ATOM   2167  H01 WTR   239       3.053  -6.749 -19.452
ATOM   2168  H02 WTR   239       4.403  -7.434 -19.433
TER   
ATOM   2169  O00 WTR   240     -10.391  -7.407  -7.117
ATOM   2170  H01 WTR   240      -9.959  -6.606  -7.414
ATOM   2171  H02 WTR   240     -10.852  -7.732  -7.890
TER   
ATOM   2172  O00 WTR   241       2.438  -9.056 -13.346
ATOM   2173  H01 WTR   241       2.438  -9.479 -14.205
ATOM   2174  H02 WTR   241       1.882  -8.285 -13.458
TER   
ATOM   2175  O00 WTR   242      -4.073 -13.404 -17.450
ATOM   2176  H01 WTR   242      -4.926 -13.632 -17.080
ATOM   2177  H02 WTR   242      -4.043 -12.448 -17.413
TER   
ATOM   2178  O00 WTR   243       6.896 -17.528 -20.919
ATOM   2179  H01 WTR   243       6.351 -17.310 -21.675
ATOM   2180  H02 WTR   243       6.972 -16.707 -20.433
TER   
ATOM   2181  O00 WTR   244       2.389 -17.310  -9.637
ATOM   2182  H01 WTR   244       2.641 -16.498 -10.077
ATOM   2183  H02 WTR   244       1.971 -17.023  -8.825
TER   
ATOM   2184  O00 WTR   245       7.225 -14.003 -16.894
ATOM   2185  H01 WTR   245       6.893 -14.751 -16.397
ATOM   2186  H02 WTR   245       6.960 -14.179 -17.797
TER   
ATOM   2187  O00 WTR   246      -0.109 -10.555 -19.896
ATOM   2188  H01 WTR   246      -0.910 -10.828 -20.342
ATOM   2189  H02 WTR   246      -0.024 -11.162 -19.161
TER   
ATOM   2190  O00 WTR   247       1.380  -4.882  -8.515
ATOM   2191  H01 WTR   247       2.102  -5.416  -8.185
ATOM   2192  H02 WTR   247       1.026  -5.383  -9.250
TER   
ATOM   2193  O00 WTR   248       0.559  -2.170 -17.189
ATOM   2194  H01 WTR   248       0.101  -2.692 -16.531
ATOM   2195  H02 WTR   248       1.404  -2.607 -17.296
TER   
ATOM   2196  O00 WTR   249       7.688  -6.238 -17.754
ATOM   2197  H01 WTR   249       8.408  -5.607 -17.750
ATOM   2198  H02 WTR   249       7.076  -5.907 -17.096
TER   
ATOM   2199  O00 WTR   250      -4.985 -21.771 -20.034
ATOM   2200  H01 WTR   250      -5.279 -21.918 -19.135
ATOM   2201  H02 WTR   250      -5.441 -20.975 -20.308
TER   
ATOM   2202  O00 WTR   251       6.059 -15.991 -15.170
ATOM   2203  H01 WTR   251       5.258 -15.521 -15.402
ATOM   2204  H02 WTR   251       6.370 -15.558 -14.375
TER   
ATOM   2205  O00 WTR   252      10.730 -10.967 -11.959
ATOM   2206  H01 WTR   252      10.787 -10.015 -11.871
ATOM   2207  H02 WTR   252      10.312 -11.104 -12.809
TER   
ATOM   2208  O00 WTR   253     -10.466 -12.114 -14.083
ATOM   2209  H01 WTR   253     -10.538 -11.313 -14.602
ATOM   2210  H02 WTR   253     -10.226 -12.790 -14.718
TER   
ATOM   2211  O00 WTR   254      -0.319 -20.232 -19.881
ATOM   2212  H01 WTR   254      -0.815 -21.031 -20.058
ATOM   2213  H02 WTR   254       0.562 -20.418 -20.207
TER   
ATOM   2214  O00 WTR   255      -8.254 -19.256 -14.903
ATOM   2215  H01 WTR   255      -8.874 -19.951 -14.682
ATOM   2216  H02 WTR   255      -7.900 -18.973 -14.060
TER   
ATOM   2217  O00 WTR   256       6.140  -7.805 -14.510
ATOM   2218  H01 WTR   256       6.864  -7.586 -13.922
ATOM   2219  H02 WTR   256       6.565  -8.057 -15.330
TER   
ATOM   2220  O00 WTR   257       6.296 -18.371 -16.566
ATOM   2221  H01 WTR   257       6.877 -18.981 -16.112
ATOM   2222  H02 WTR   257       6.231 -17.618 -15.979
TER   
ATOM   2223  O00 WTR   258       1.437 -17.940 -13.040
ATOM   2224  H01 WTR   258       2.378 -17.880 -12.877
ATOM   2225  H02 WTR   258       1.326 -17.605 -13.930
TER   
ATOM   2226  O00 WTR   259       6.893 -14.836 -19.467
ATOM   2227  H01 WTR   259       6.766 -13.962 -19.836
ATOM   2228  H02 WTR   259       6.007 -15.179 -19.352
TER   
ATOM   2229  O00 WTR   260       8.463 -18.746 -11.372
ATOM   2230  H01 WTR   260       7.723 -18.435 -10.851
ATOM   2231  H02 WTR   260       8.678 -19.600 -10.996
TER   
ATOM   2232  O00 WTR   261       2.777 -12.740 -10.889
ATOM   2233  H01 WTR   261       3.651 -12.370 -10.759
ATOM   2234  H02 WTR   261       2.233 -11.990 -11.130
TER   
ATOM   2235  O00 WTR   262       6.554 -12.211 -20.232
ATOM   2236  H01 WTR   262       5.762 -12.130 -20.764
ATOM   2237  H02 WTR   262       6.465 -11.532 -19.564
TER   
ATOM   2238  O00 WTR   263      10.053  -2.250  -9.726
ATOM   2239  H01 WTR   263      10.614  -1.889  -9.040
ATOM   2240  H02 WTR   263      10.610  -2.879 -10.185
TER   
ATOM   2241  O00 WTR   264      -0.684 -15.663 -12.214
ATOM   2242  H01 WTR   264      -0.281 -16.241 -11.566
ATOM   2243  H02 WTR   264      -0.735 -16.194 -13.009
TER   
ATOM   2244  O00 WTR   265       0.339   7.596 -16.072
ATOM   2245  H01 WTR   265      -0.102   7.014 -16.691
ATOM   2246  H02 WTR   265       0.473   7.058 -15.291
TER   
ATOM   2247  O00 WTR   266       0.379 -13.124 -18.363
ATOM   2248  H01 WTR   266       0.884 -13.933 -18.441
ATOM   2249  H02 WTR   266      -0.465 -13.400 -18.006
TER   
ATOM   2250  O00 WTR   267       0.360  -8.664 -17.117
ATOM   2251  H01 WTR   267       0.412  -7.716 -17.001
ATOM   2252  H02 WTR   267      -0.170  -8.781 -17.906
TER   
ATOM   2253  O00 WTR   268      -3.027  -5.902 -14.718
ATOM   2254  H01 WTR   268      -2.855  -5.482 -15.561
ATOM   2255  H02 WTR   268      -3.482  -5.234 -14.205
TER   
ATOM   2256  O00 WTR   269       5.572  -5.004 -20.049
ATOM   2257  H01 WTR   269       4.896  -5.547 -19.644
ATOM   2258  H02 WTR   269       6.227  -5.629 -20.362
TER   
ATOM   2259  O00 WTR   270       4.461 -10.995 -21.773
ATOM   2260  H01 WTR   270       4.671 -10.095 -21.524
ATOM   2261  H02 WTR   270       4.848 -11.100 -22.643
TER   
ATOM   2262  O00 WTR   271       3.792 -21.201 -14.556
ATOM   2263  H01 WTR   271       3.586 -21.480 -15.449
ATOM   2264  H02 WTR   271       4.605 -21.659 -14.343
TER   
ATOM   2265  O00 WTR   272      11.195 -17.045 -15.481
ATOM   2266  H01 WTR   272      11.885 -16.429 -15.236
ATOM   2267  H02 WTR   272      10.512 -16.499 -15.869
TER   
ATOM   2268  O00 WTR   273       4.978 -22.389 -17.023
ATOM   2269  H01 WTR   273       4.284 -22.938 -17.390
ATOM   2270  H02 WTR   273       5.704 -22.475 -17.641
TER   
ATOM   2271  O00 WTR   274       0.808  -3.830 -20.362
ATOM   2272  H01 WTR   274       1.654  -3.776 -20.808
ATOM   2273  H02 WTR   274       0.353  -3.026 -20.612
TER   
ATOM   2274  O00 WTR   275      15.592 -17.573  -4.281
ATOM   2275  H01 WTR   275      16.151 -17.177  -4.950
ATOM   2276  H02 WTR   275      15.050 -18.199  -4.761
TER   
ATOM   2277  O00 WTR   276       6.633 -11.444 -23.398
ATOM   2278  H01 WTR   276       7.045 -12.143 -22.891
ATOM   2279  H02 WTR   276       7.202 -10.686 -23.269
TER   
ATOM   2280  O00 WTR   277       1.748 -15.495 -18.377
ATOM   2281  H01 WTR   277       2.523 -15.415 -18.933
ATOM   2282  H02 WTR   277       1.421 -16.379 -18.547
TER   
ATOM   2283  O00 WTR   278       5.867  -5.334 -15.804
ATOM   2284  H01 WTR   278       6.104  -4.723 -15.107
ATOM   2285  H02 WTR   278       5.747  -6.172 -15.358
TER   
ATOM   2286  O00 WTR   279       7.629  -5.932 -10.415
ATOM   2287  H01 WTR   279       7.479  -6.777  -9.992
ATOM   2288  H02 WTR   279       8.477  -5.642 -10.078
TER   
ATOM   2289  O00 WTR   280       6.140 -10.057 -18.259
ATOM   2290  H01 WTR   280       5.748 -10.623 -17.594
ATOM   2291  H02 WTR   280       6.682  -9.443 -17.763
TER   
ATOM   2292  O00 WTR   281       9.484 -22.552 -17.372
ATOM   2293  H01 WTR   281       9.441 -21.601 -17.471
ATOM   2294  H02 WTR   281       9.212 -22.711 -16.468
TER   
ATOM   2295  O00 WTR   282      -8.573   3.768 -14.164
ATOM   2296  H01 WTR   282      -8.115   3.429 -13.395
ATOM   2297  H02 WTR   282      -8.553   4.719 -14.056
TER   
ATOM   2298  O00 WTR   283      -9.988  -1.880 -16.141
ATOM   2299  H01 WTR   283      -9.918  -2.803 -16.386
ATOM   2300  H02 WTR   283     -10.789  -1.578 -16.568
TER   
ATOM   2301  O00 WTR   284     -11.399   3.492 -18.636
ATOM   2302  H01 WTR   284     -12.331   3.414 -18.431
ATOM   2303  H02 WTR   284     -11.003   3.824 -17.830
TER   
ATOM   2304  O00 WTR   285     -10.022  -0.349 -10.154
ATOM   2305  H01 WTR   285      -9.729   0.435 -10.619
ATOM   2306  H02 WTR   285      -9.659  -0.256  -9.273
TER   
ATOM   2307  O00 WTR   286      -7.202 -11.587 -16.571
ATOM   2308  H01 WTR   286      -6.253 -11.520 -16.675
ATOM   2309  H02 WTR   286      -7.447 -12.356 -17.086
TER   
ATOM   2310  O00 WTR   287      -4.692  -6.924 -18.211
ATOM   2311  H01 WTR   287      -3.916  -6.365 -18.163
ATOM   2312  H02 WTR   287      -4.654  -7.455 -17.415
TER   
ATOM   2313  O00 WTR   288     -10.113  -2.506 -13.502
ATOM   2314  H01 WTR   288      -9.653  -1.830 -13.005
ATOM   2315  H02 WTR   288     -10.069  -2.208 -14.410
TER   
ATOM   2316  O00 WTR   289      -8.483   6.729 -14.221
ATOM   2317  H01 WTR   289      -7.985   6.354 -13.495
ATOM   2318  H02 WTR   289      -7.818   6.992 -14.857
TER   
ATOM   2319  O00 WTR   290       2.314  -1.080 -22.068
ATOM   2320  H01 WTR   290       2.459  -0.581 -22.871
ATOM   2321  H02 WTR   290       1.365  -1.201 -22.028
TER   
ATOM   2322  O00 WTR   291      -3.420   0.559 -12.739
ATOM   2323  H01 WTR   291      -3.023   0.553 -13.610
ATOM   2324  H02 WTR   291      -3.872   1.401 -12.688
TER   
ATOM   2325  O00 WTR   292      -8.920   1.243 -12.325
ATOM   2326  H01 WTR   292      -8.789   0.896 -13.208
ATOM   2327  H02 WTR   292      -8.184   1.840 -12.190
TER   
ATOM   2328  O00 WTR   293     -10.139  -4.643 -16.894
ATOM   2329  H01 WTR   293     -10.969  -4.872 -17.312
ATOM   2330  H02 WTR   293      -9.683  -5.478 -16.793
TER   
ATOM   2331  O00 WTR   294      -8.665   0.405 -17.105
ATOM   2332  H01 WTR   294      -8.049   0.349 -17.835
ATOM   2333  H02 WTR   294      -8.809  -0.504 -16.842
TER   
ATOM   2334  O00 WTR   295      -4.810  -3.746 -13.469
ATOM   2335  H01 WTR   295      -5.163  -2.979 -13.018
ATOM   2336  H02 WTR   295      -5.336  -3.820 -14.265
TER   
ATOM   2337  O00 WTR   296      -4.307  -1.679 -15.667
ATOM   2338  H01 WTR   296      -3.713  -1.824 -14.930
ATOM   2339  H02 WTR   296      -5.182  -1.790 -15.295
TER   
ATOM   2340  O00 WTR   297      -8.535  -4.701 -14.067
ATOM   2341  H01 WTR   297      -8.747  -5.165 -13.258
ATOM   2342  H02 WTR   297      -8.974  -3.854 -13.982
TER   
ATOM   2343  O00 WTR   298      -9.874  -6.863 -19.052
ATOM   2344  H01 WTR   298      -9.289  -6.828 -19.809
ATOM   2345  H02 WTR   298      -9.803  -7.763 -18.734
TER   
ATOM   2346  O00 WTR   299      -2.460  -2.490 -13.871
ATOM   2347  H01 WTR   299      -1.977  -2.266 -13.076
ATOM   2348  H02 WTR   299      -3.267  -2.896 -13.555
TER   
ATOM   2349  O00 WTR   300      -6.968  -4.646 -18.234
ATOM   2350  H01 WTR   300      -7.913  -4.700 -18.093
ATOM   2351  H02 WTR   300      -6.658  -5.545 -18.126
TER   
ATOM   2352  O00 WTR   301      -4.452   0.476 -17.290
ATOM   2353  H01 WTR   301      -4.457  -0.388 -16.878
ATOM   2354  H02 WTR   301      -4.824   1.059 -16.628
TER   
ATOM   2355  O00 WTR   302      -8.769  -9.496 -17.408
ATOM   2356  H01 WTR   302      -8.215 -10.274 -17.343
ATOM   2357  H02 WTR   302      -8.277  -8.811 -16.957
TER   
ATOM   2358  O00 WTR   303      -7.873  -4.814 -10.647
ATOM   2359  H01 WTR   303      -8.150  -3.969 -10.294
ATOM   2360  H02 WTR   303      -7.069  -4.620 -11.130
TER   
ATOM   2361  O00 WTR   304      -2.301 -10.965 -21.459
ATOM   2362  H01 WTR   304      -1.985 -11.607 -22.094
ATOM   2363  H02 WTR   304      -2.453 -10.172 -21.974
TER   
ATOM   2364  O00 WTR   305      -3.134  -8.660 -22.967
ATOM   2365  H01 WTR   305      -3.720  -7.907 -23.043
ATOM   2366  H02 WTR   305      -3.442  -9.272 -23.635
TER   
ATOM   2367  O00 WTR   306      -1.011  -5.964 -19.983
ATOM   2368  H01 WTR   306      -0.279  -6.525 -20.240
ATOM   2369  H02 WTR   306      -0.716  -5.076 -20.186
TER   
ATOM   2370  O00 WTR   307      -6.625  -3.678 -15.918
ATOM   2371  H01 WTR   307      -7.398  -4.029 -15.476
ATOM   2372  H02 WTR   307      -6.674  -4.034 -16.805
TER   
ATOM   2373  O00 WTR   308      -5.697  -2.695 -19.689
ATOM   2374  H01 WTR   308      -6.313  -3.236 -19.195
ATOM   2375  H02 WTR   308      -4.912  -2.664 -19.142
TER   
ATOM   2376  O00 WTR   309      -6.766  -8.673 -15.731
ATOM   2377  H01 WTR   309      -6.867  -9.611 -15.568
ATOM   2378  H02 WTR   309      -5.821  -8.526 -15.707
TER   
ATOM   2379  O00 WTR   310      -8.926   3.901 -10.209
ATOM   2380  H01 WTR   310      -8.211   3.707 -10.815
ATOM   2381  H02 WTR   310      -9.707   3.554 -10.641
TER   
ATOM   2382  O00 WTR   311      -1.795  -6.663 -12.499
ATOM   2383  H01 WTR   311      -2.406  -7.296 -12.121
ATOM   2384  H02 WTR   311      -2.137  -6.495 -13.377
TER   
ATOM   2385  O00 WTR   312      -3.663  -2.776 -18.064
ATOM   2386  H01 WTR   312      -3.843  -2.579 -17.145
ATOM   2387  H02 WTR   312      -2.977  -2.156 -18.312
TER   
ATOM   2388  O00 WTR   313      -4.219  -1.310  -9.334
ATOM   2389  H01 WTR   313      -3.547  -1.818  -8.879
ATOM   2390  H02 WTR   313      -3.762  -0.528  -9.642
TER   
ATOM   2391  O00 WTR   314      -7.509   0.080 -14.409
ATOM   2392  H01 WTR   314      -7.808   0.085 -15.318
ATOM   2393  H02 WTR   314      -6.725   0.629 -14.411
TER   
ATOM   2394  O00 WTR   315      -8.644  -5.441  -8.173
ATOM   2395  H01 WTR   315      -9.131  -4.622  -8.077
ATOM   2396  H02 WTR   315      -8.414  -5.475  -9.102
TER   
ATOM   2397  O00 WTR   316      -5.479   1.825 -15.194
ATOM   2398  H01 WTR   316      -6.197   2.279 -15.635
ATOM   2399  H02 WTR   316      -5.436   2.229 -14.327
TER   
ATOM   2400  O00 WTR   317      -2.797   3.704 -12.292
ATOM   2401  H01 WTR   317      -3.696   3.420 -12.128
ATOM   2402  H02 WTR   317      -2.856   4.657 -12.366
TER   
ATOM   2403  O00 WTR   318      -7.718  -2.073  -9.932
ATOM   2404  H01 WTR   318      -8.240  -1.306 -10.166
ATOM   2405  H02 WTR   318      -6.859  -1.906 -10.321
TER   
ATOM   2406  O00 WTR   319      -5.393  -5.251 -20.645
ATOM   2407  H01 WTR   319      -5.613  -4.389 -20.292
ATOM   2408  H02 WTR   319      -5.324  -5.815 -19.874
TER   
ATOM   2409  O00 WTR   320      -7.269   3.202 -16.718
ATOM   2410  H01 WTR   320      -7.682   2.339 -16.742
ATOM   2411  H02 WTR   320      -7.742   3.676 -16.034
TER   
ATOM   2412  O00 WTR   321      -5.315   5.420 -17.855
ATOM   2413  H01 WTR   321      -4.550   5.045 -18.293
ATOM   2414  H02 WTR   321      -5.981   4.735 -17.910
TER   
ATOM   2415  O00 WTR   322      -1.775   0.977 -17.355
ATOM   2416  H01 WTR   322      -1.603   0.564 -16.508
ATOM   2417  H02 WTR   322      -2.709   0.831 -17.507
TER   
ATOM   2418  O00 WTR   323       1.944   0.116 -16.230
ATOM   2419  H01 WTR   323       2.398  -0.199 -15.448
ATOM   2420  H02 WTR   323       1.300  -0.564 -16.424
TER   
ATOM   2421  O00 WTR   324      -5.970  -4.569  -7.365
ATOM   2422  H01 WTR   324      -6.791  -5.008  -7.586
ATOM   2423  H02 WTR   324      -5.517  -4.472  -8.202
TER   
ATOM   2424  O00 WTR   325       2.198   2.962 -16.502
ATOM   2425  H01 WTR   325       2.091   2.018 -16.619
ATOM   2426  H02 WTR   325       1.942   3.338 -17.345
TER   
ATOM   2427  O00 WTR   326      -0.494  -1.441 -21.420
ATOM   2428  H01 WTR   326      -0.910  -1.219 -20.587
ATOM   2429  H02 WTR   326      -1.176  -1.894 -21.916
TER   
ATOM   2430  O00 WTR   327      -0.987   4.606 -16.915
ATOM   2431  H01 WTR   327      -0.968   4.007 -17.662
ATOM   2432  H02 WTR   327      -1.216   4.051 -16.169
TER   
ATOM   2433  O00 WTR   328      -0.241 -24.159 -15.246
ATOM   2434  H01 WTR   328      -1.088 -23.823 -15.537
ATOM   2435  H02 WTR   328      -0.450 -24.726 -14.503
TER   
ATOM   2436  O00 WTR   329       1.836 -20.903 -17.660
ATOM   2437  H01 WTR   329       2.670 -20.438 -17.720
ATOM   2438  H02 WTR   329       1.573 -21.043 -18.570
TER   
ATOM   2439  O00 WTR   330      -5.838  -1.444 -12.438
ATOM   2440  H01 WTR   330      -6.523  -0.988 -12.929
ATOM   2441  H02 WTR   330      -5.087  -0.851 -12.468
TER   
ATOM   2442  O00 WTR   331       5.107  -1.350 -15.062
ATOM   2443  H01 WTR   331       4.557  -0.684 -14.649
ATOM   2444  H02 WTR   331       4.814  -1.372 -15.973
TER   
ATOM   2445  O00 WTR   332       2.836  -3.167 -17.989
ATOM   2446  H01 WTR   332       2.345  -3.586 -18.696
ATOM   2447  H02 WTR   332       3.199  -3.895 -17.485
TER   
ATOM   2448  O00 WTR   333       8.048  -0.986 -17.416
ATOM   2449  H01 WTR   333       7.885  -0.294 -18.057
ATOM   2450  H02 WTR   333       7.324  -1.601 -17.538
TER   
ATOM   2451  O00 WTR   334       4.430   3.350 -14.566
ATOM   2452  H01 WTR   334       4.773   4.227 -14.741
ATOM   2453  H02 WTR   334       3.857   3.163 -15.310
TER   
ATOM   2454  O00 WTR   335       6.917  -8.819  -7.478
ATOM   2455  H01 WTR   335       7.579  -9.191  -6.896
ATOM   2456  H02 WTR   335       6.355  -9.559  -7.707
TER   
ATOM   2457  O00 WTR   336      -0.283  -3.865 -15.133
ATOM   2458  H01 WTR   336      -1.139  -3.634 -14.772
ATOM   2459  H02 WTR   336       0.338  -3.329 -14.639
TER   
ATOM   2460  O00 WTR   337       6.184  -3.615 -13.637
ATOM   2461  H01 WTR   337       5.946  -3.717 -12.715
ATOM   2462  H02 WTR   337       5.569  -2.963 -13.973
TER   
ATOM   2463  O00 WTR   338       6.521  -3.236 -17.897
ATOM   2464  H01 WTR   338       6.363  -4.018 -17.369
ATOM   2465  H02 WTR   338       6.117  -3.432 -18.742
TER   
ATOM   2466  O00 WTR   339      11.768  -3.612  -7.033
ATOM   2467  H01 WTR   339      12.015  -2.710  -7.236
ATOM   2468  H02 WTR   339      12.541  -4.130  -7.260
TER   
ATOM   2469  O00 WTR   340       4.364   7.946 -15.161
ATOM   2470  H01 WTR   340       5.268   7.668 -15.014
ATOM   2471  H02 WTR   340       3.878   7.582 -14.421
TER   
ATOM   2472  O00 WTR   341      14.654  -3.856 -14.592
ATOM   2473  H01 WTR   341      15.310  -4.038 -13.919
ATOM   2474  H02 WTR   341      14.344  -2.973 -14.391
TER   
ATOM   2475  O00 WTR   342     -13.046 -20.651 -14.558
ATOM   2476  H01 WTR   342     -13.725 -20.962 -13.959
ATOM   2477  H02 WTR   342     -12.778 -19.805 -14.198
TER   
ATOM   2478  O00 WTR   343       1.558  -2.325 -13.320
ATOM   2479  H01 WTR   343       1.928  -2.763 -12.554
ATOM   2480  H02 WTR   343       2.094  -1.539 -13.429
TER   
ATOM   2481  O00 WTR   344       2.609   0.294 -19.778
ATOM   2482  H01 WTR   344       2.614  -0.325 -20.508
ATOM   2483  H02 WTR   344       3.295  -0.022 -19.190
TER   
ATOM   2484  O00 WTR   345       6.404   1.524 -13.132
ATOM   2485  H01 WTR   345       7.108   1.219 -13.704
ATOM   2486  H02 WTR   345       5.858   2.072 -13.695
TER   
ATOM   2487  O00 WTR   346      10.331  -5.233 -13.537
ATOM   2488  H01 WTR   346       9.718  -5.873 -13.176
ATOM   2489  H02 WTR   346       9.888  -4.390 -13.432
TER   
ATOM   2490  O00 WTR   347      -1.470  -1.206 -18.915
ATOM   2491  H01 WTR   347      -1.806  -0.511 -18.349
ATOM   2492  H02 WTR   347      -0.676  -1.510 -18.476
TER   
ATOM   2493  O00 WTR   348       1.092   3.745 -11.930
ATOM   2494  H01 WTR   348       0.411   3.528 -11.293
ATOM   2495  H02 WTR   348       0.651   4.302 -12.572
TER   
ATOM   2496  O00 WTR   349       6.162 -20.226 -20.377
ATOM   2497  H01 WTR   349       6.672 -19.430 -20.529
ATOM   2498  H02 WTR   349       5.660 -20.041 -19.584
TER   
ATOM   2499  O00 WTR   350       3.205  -3.578 -21.266
ATOM   2500  H01 WTR   350       3.286  -2.697 -21.633
ATOM   2501  H02 WTR   350       4.108  -3.860 -21.118
TER   
ATOM   2502  O00 WTR   351       3.128   0.103 -13.420
ATOM   2503  H01 WTR   351       2.328   0.562 -13.162
ATOM   2504  H02 WTR   351       3.598  -0.039 -12.598
TER   
ATOM   2505  O00 WTR   352      13.603   3.427 -13.640
ATOM   2506  H01 WTR   352      13.749   2.527 -13.349
ATOM   2507  H02 WTR   352      14.476   3.819 -13.654
TER   
ATOM   2508  O00 WTR   353       4.544  -7.837 -12.318
ATOM   2509  H01 WTR   353       4.958  -7.790 -13.180
ATOM   2510  H02 WTR   353       3.725  -8.309 -12.470
TER   
ATOM   2511  O00 WTR   354      16.244  -0.880 -10.125
ATOM   2512  H01 WTR   354      15.988  -0.167  -9.540
ATOM   2513  H02 WTR   354      16.802  -0.462 -10.782
TER   
ATOM   2514  O00 WTR   355      10.370  -6.949 -22.003
ATOM   2515  H01 WTR   355      11.009  -6.593 -22.620
ATOM   2516  H02 WTR   355       9.576  -6.438 -22.159
TER   
ATOM   2517  O00 WTR   356      -6.786  -0.137 -19.026
ATOM   2518  H01 WTR   356      -5.989   0.165 -18.590
ATOM   2519  H02 WTR   356      -6.597  -1.043 -19.271
TER   
ATOM   2520  O00 WTR   357      14.529  -2.974 -10.793
ATOM   2521  H01 WTR   357      14.944  -3.727 -11.215
ATOM   2522  H02 WTR   357      15.260  -2.428 -10.503
TER   
ATOM   2523  O00 WTR   358      11.893 -11.067 -17.959
ATOM   2524  H01 WTR   358      12.791 -10.780 -17.798
ATOM   2525  H02 WTR   358      11.648 -11.546 -17.167
TER   
ATOM   2526  O00 WTR   359     -11.734  -4.503  -9.671
ATOM   2527  H01 WTR   359     -12.222  -3.736  -9.970
ATOM   2528  H02 WTR   359     -12.391  -5.054  -9.244
TER   
ATOM   2529  O00 WTR   360       6.948   3.140 -10.828
ATOM   2530  H01 WTR   360       5.992   3.165 -10.870
ATOM   2531  H02 WTR   360       7.193   2.408 -11.395
TER   
ATOM   2532  O00 WTR   361      -3.367  -8.890  -6.557
ATOM   2533  H01 WTR   361      -3.458  -8.402  -5.739
ATOM   2534  H02 WTR   361      -4.240  -8.863  -6.950
TER   
ATOM   2535  O00 WTR   362      11.119  -5.449 -16.277
ATOM   2536  H01 WTR   362      10.874  -5.397 -15.353
ATOM   2537  H02 WTR   362      10.678  -4.703 -16.684
TER   
ATOM   2538  O00 WTR   363       5.807  -3.787 -10.841
ATOM   2539  H01 WTR   363       6.351  -4.412 -10.362
ATOM   2540  H02 WTR   363       6.010  -2.940 -10.445
TER   
ATOM   2541  O00 WTR   364       4.154  -0.835 -17.825
ATOM   2542  H01 WTR   364       3.319  -0.544 -17.458
ATOM   2543  H02 WTR   364       3.998  -1.743 -18.084
TER   
ATOM   2544  O00 WTR   365       8.214  -9.439 -21.911
ATOM   2545  H01 WTR   365       8.271  -9.788 -21.021
ATOM   2546  H02 WTR   365       9.124  -9.358 -22.196
TER   
ATOM   2547  O00 WTR   366       1.509   3.112 -19.137
ATOM   2548  H01 WTR   366       1.716   2.253 -19.505
ATOM   2549  H02 WTR   366       1.618   3.719 -19.869
TER   
ATOM   2550  O00 WTR   367       1.681  11.040 -10.816
ATOM   2551  H01 WTR   367       2.195  10.316 -10.457
ATOM   2552  H02 WTR   367       1.135  11.330 -10.086
TER   
ATOM   2553  O00 WTR   368      -1.792   3.053 -14.730
ATOM   2554  H01 WTR   368      -1.632   2.114 -14.824
ATOM   2555  H02 WTR   368      -2.206   3.141 -13.871
TER   
ATOM   2556  O00 WTR   369      10.242  -1.415 -15.502
ATOM   2557  H01 WTR   369       9.496  -0.834 -15.358
ATOM   2558  H02 WTR   369      10.455  -1.307 -16.429
TER   
ATOM   2559  O00 WTR   370       0.707   1.286 -13.335
ATOM   2560  H01 WTR   370       0.843   1.735 -14.169
ATOM   2561  H02 WTR   370       0.788   1.975 -12.675
TER   
ATOM   2562  O00 WTR   371      13.694  -5.641 -17.001
ATOM   2563  H01 WTR   371      12.746  -5.581 -16.886
ATOM   2564  H02 WTR   371      14.049  -4.957 -16.433
TER   
ATOM   2565  O00 WTR   372       8.382  -0.718 -11.273
ATOM   2566  H01 WTR   372       8.812  -0.731 -12.128
ATOM   2567  H02 WTR   372       8.967  -1.217 -10.703
TER   
ATOM   2568  O00 WTR   373      11.020   3.611 -12.556
ATOM   2569  H01 WTR   373      11.747   3.633 -13.178
ATOM   2570  H02 WTR   373      11.309   4.164 -11.830
TER   
ATOM   2571  O00 WTR   374       3.234   6.962 -11.741
ATOM   2572  H01 WTR   374       3.123   6.033 -11.944
ATOM   2573  H02 WTR   374       4.065   7.007 -11.269
TER   
ATOM   2574  O00 WTR   375       9.292  -3.785 -18.120
ATOM   2575  H01 WTR   375       9.657  -2.971 -18.465
ATOM   2576  H02 WTR   375       8.416  -3.547 -17.819
TER   
ATOM   2577  O00 WTR   376       5.387  -0.704 -12.178
ATOM   2578  H01 WTR   376       5.531  -0.664 -11.232
ATOM   2579  H02 WTR   376       5.690   0.143 -12.503
TER   
ATOM   2580  O00 WTR   377      11.661 -22.555 -13.791
ATOM   2581  H01 WTR   377      11.997 -21.860 -14.357
ATOM   2582  H02 WTR   377      11.964 -23.366 -14.200
TER   
ATOM   2583  O00 WTR   378      16.400   3.682 -13.471
ATOM   2584  H01 WTR   378      16.887   4.319 -12.947
ATOM   2585  H02 WTR   378      16.470   2.864 -12.980
TER   
ATOM   2586  O00 WTR   379       7.641  -8.728 -16.443
ATOM   2587  H01 WTR   379       8.465  -8.243 -16.475
ATOM   2588  H02 WTR   379       7.904  -9.649 -16.433
TER   
ATOM   2589  O00 WTR   380       6.668  -1.697  -9.408
ATOM   2590  H01 WTR   380       6.591  -0.881  -8.912
ATOM   2591  H02 WTR   380       7.315  -1.505 -10.086
TER   
ATOM   2592  O00 WTR   381      -2.661 -14.378 -10.875
ATOM   2593  H01 WTR   381      -1.992 -14.973 -11.215
ATOM   2594  H02 WTR   381      -2.326 -14.102 -10.022
TER   
ATOM   2595  O00 WTR   382      -2.416 -13.316 -23.066
ATOM   2596  H01 WTR   382      -2.638 -13.613 -23.948
ATOM   2597  H02 WTR   382      -3.140 -13.623 -22.520
TER   
ATOM   2598  O00 WTR   383     -12.244  -5.538 -18.152
ATOM   2599  H01 WTR   383     -12.752  -5.009 -18.768
ATOM   2600  H02 WTR   383     -11.643  -6.039 -18.704
TER   
ATOM   2601  O00 WTR   384       4.250 -14.688 -19.223
ATOM   2602  H01 WTR   384       4.140 -14.389 -18.321
ATOM   2603  H02 WTR   384       3.693 -14.105 -19.739
TER   
ATOM   2604  O00 WTR   385       9.826 -11.833  -9.544
ATOM   2605  H01 WTR   385       9.289 -11.065  -9.348
ATOM   2606  H02 WTR   385      10.224 -11.638 -10.392
TER   
ATOM   2607  O00 WTR   386       5.178 -11.492 -16.309
ATOM   2608  H01 WTR   386       5.758 -11.545 -15.550
ATOM   2609  H02 WTR   386       4.591 -10.761 -16.112
TER   
ATOM   2610  O00 WTR   387       2.762 -12.877 -20.763
ATOM   2611  H01 WTR   387       1.921 -12.484 -20.533
ATOM   2612  H02 WTR   387       3.331 -12.132 -20.956
TER   
ATOM   2613  O00 WTR   388     -10.169 -15.136 -16.217
ATOM   2614  H01 WTR   388     -10.215 -16.092 -16.203
ATOM   2615  H02 WTR   388     -10.233 -14.906 -17.144
TER   
ATOM   2616  O00 WTR   389      -6.550  12.152  12.919
ATOM   2617  H01 WTR   389      -6.939  13.025  12.876
ATOM   2618  H02 WTR   389      -5.706  12.243  12.478
TER   
ATOM   2619  O00 WTR   390      -0.928   3.067 -10.419
ATOM   2620  H01 WTR   390      -1.104   3.683  -9.707
ATOM   2621  H02 WTR   390      -1.671   3.171 -11.014
TER   
ATOM   2622  O00 WTR   391      17.953  -7.062 -12.278
ATOM   2623  H01 WTR   391      18.895  -6.922 -12.184
ATOM   2624  H02 WTR   391      17.849  -8.014 -12.267
TER   
ATOM   2625  O00 WTR   392       9.383 -14.332 -13.227
ATOM   2626  H01 WTR   392       9.808 -14.447 -12.377
ATOM   2627  H02 WTR   392       8.455 -14.495 -13.056
TER   
ATOM   2628  O00 WTR   393      10.414 -19.572 -16.936
ATOM   2629  H01 WTR   393      10.940 -18.815 -16.677
ATOM   2630  H02 WTR   393       9.509 -19.296 -16.790
TER   
ATOM   2631  O00 WTR   394       9.644  -9.871 -19.037
ATOM   2632  H01 WTR   394       9.525  -9.186 -18.379
ATOM   2633  H02 WTR   394      10.502 -10.247 -18.839
TER   
ATOM   2634  O00 WTR   395      14.007  -8.103 -18.264
ATOM   2635  H01 WTR   395      13.326  -8.109 -18.937
ATOM   2636  H02 WTR   395      13.905  -7.256 -17.828
TER   
ATOM   2637  O00 WTR   396      14.347 -10.269 -16.696
ATOM   2638  H01 WTR   396      15.218 -10.666 -16.692
ATOM   2639  H02 WTR   396      14.467  -9.431 -17.142
TER   
ATOM   2640  O00 WTR   397      20.689  -6.807 -11.737
ATOM   2641  H01 WTR   397      21.129  -5.993 -11.982
ATOM   2642  H02 WTR   397      20.713  -6.814 -10.780
TER   
ATOM   2643  O00 WTR   398      12.352 -14.659 -14.360
ATOM   2644  H01 WTR   398      12.990 -14.447 -13.680
ATOM   2645  H02 WTR   398      11.520 -14.741 -13.893
TER   
ATOM   2646  O00 WTR   399       9.451 -11.864 -14.251
ATOM   2647  H01 WTR   399       9.450 -12.755 -13.900
ATOM   2648  H02 WTR   399       9.683 -11.970 -15.173
TER   
ATOM   2649  O00 WTR   400       7.865 -13.668  -9.988
ATOM   2650  H01 WTR   400       8.481 -12.963  -9.792
ATOM   2651  H02 WTR   400       8.143 -14.393  -9.429
TER   
ATOM   2652  O00 WTR   401      13.560 -11.201 -12.153
ATOM   2653  H01 WTR   401      12.813 -11.401 -12.718
ATOM   2654  H02 WTR   401      14.041 -10.520 -12.623
TER   
ATOM   2655  O00 WTR   402       9.936 -15.065 -17.063
ATOM   2656  H01 WTR   402      10.213 -15.503 -17.868
ATOM   2657  H02 WTR   402       9.011 -14.865 -17.206
TER   
ATOM   2658  O00 WTR   403      16.099 -10.662  -8.758
ATOM   2659  H01 WTR   403      16.061  -9.984  -8.083
ATOM   2660  H02 WTR   403      15.190 -10.777  -9.035
TER   
ATOM   2661  O00 WTR   404      12.077  -9.323  -5.731
ATOM   2662  H01 WTR   404      12.570  -8.542  -5.481
ATOM   2663  H02 WTR   404      12.737 -10.013  -5.799
TER   
ATOM   2664  O00 WTR   405       8.227  -7.217 -12.908
ATOM   2665  H01 WTR   405       8.826  -7.769 -12.405
ATOM   2666  H02 WTR   405       7.940  -6.546 -12.289
TER   
ATOM   2667  O00 WTR   406      12.229 -20.142 -14.896
ATOM   2668  H01 WTR   406      11.838 -20.346 -15.746
ATOM   2669  H02 WTR   406      12.115 -19.196 -14.801
TER   
ATOM   2670  O00 WTR   407      19.249  10.332 -11.611
ATOM   2671  H01 WTR   407      18.699  10.004 -10.900
ATOM   2672  H02 WTR   407      19.536   9.546 -12.075
TER   
ATOM   2673  O00 WTR   408      18.795 -10.936 -13.860
ATOM   2674  H01 WTR   408      19.594 -10.458 -13.638
ATOM   2675  H02 WTR   408      18.267 -10.904 -13.063
TER   
ATOM   2676  O00 WTR   409      11.411  -9.013 -14.556
ATOM   2677  H01 WTR   409      11.757  -9.893 -14.703
ATOM   2678  H02 WTR   409      12.181  -8.444 -14.582
TER   
ATOM   2679  O00 WTR   410      19.068   3.368 -10.249
ATOM   2680  H01 WTR   410      18.769   2.775  -9.560
ATOM   2681  H02 WTR   410      19.160   4.215  -9.813
TER   
ATOM   2682  O00 WTR   411      11.707  -7.719 -19.678
ATOM   2683  H01 WTR   411      11.172  -8.035 -18.950
ATOM   2684  H02 WTR   411      11.083  -7.571 -20.389
TER   
ATOM   2685  O00 WTR   412      11.936  -3.570 -11.054
ATOM   2686  H01 WTR   412      12.857  -3.377 -10.877
ATOM   2687  H02 WTR   412      11.958  -4.302 -11.670
TER   
ATOM   2688  O00 WTR   413       8.957 -11.357 -16.904
ATOM   2689  H01 WTR   413       8.831 -11.026 -17.794
ATOM   2690  H02 WTR   413       8.572 -12.233 -16.917
TER   
ATOM   2691  O00 WTR   414      12.745 -11.942 -15.170
ATOM   2692  H01 WTR   414      13.411 -11.659 -15.797
ATOM   2693  H02 WTR   414      12.668 -12.886 -15.313
TER   
ATOM   2694  O00 WTR   415      19.450   5.687  -8.598
ATOM   2695  H01 WTR   415      18.883   5.501  -7.850
ATOM   2696  H02 WTR   415      19.003   6.390  -9.069
TER   
ATOM   2697  O00 WTR   416      19.772   0.032  -9.407
ATOM   2698  H01 WTR   416      19.596  -0.676  -8.787
ATOM   2699  H02 WTR   416      19.183   0.737  -9.140
TER   
ATOM   2700  O00 WTR   417      17.051   1.956 -11.496
ATOM   2701  H01 WTR   417      17.737   2.502 -11.113
ATOM   2702  H02 WTR   417      16.459   1.768 -10.768
TER   
ATOM   2703  O00 WTR   418      13.385  -5.859 -12.302
ATOM   2704  H01 WTR   418      14.222  -5.669 -12.726
ATOM   2705  H02 WTR   418      13.581  -6.575 -11.697
TER   
ATOM   2706  O00 WTR   419      15.004  -1.249 -13.025
ATOM   2707  H01 WTR   419      14.964  -1.848 -12.280
ATOM   2708  H02 WTR   419      14.517  -0.477 -12.739
TER   
ATOM   2709  O00 WTR   420      16.717 -11.182 -16.020
ATOM   2710  H01 WTR   420      16.554 -11.751 -15.267
ATOM   2711  H02 WTR   420      17.578 -10.801 -15.852
TER   
ATOM   2712  O00 WTR   421      15.041  -9.289 -13.246
ATOM   2713  H01 WTR   421      14.734  -8.594 -13.828
ATOM   2714  H02 WTR   421      15.520  -9.888 -13.819
TER   
ATOM   2715  O00 WTR   422      10.411  -5.258  -9.766
ATOM   2716  H01 WTR   422      11.078  -4.682 -10.141
ATOM   2717  H02 WTR   422      10.438  -5.076  -8.827
TER   
ATOM   2718  O00 WTR   423      12.289 -15.154 -10.464
ATOM   2719  H01 WTR   423      11.941 -14.976  -9.590
ATOM   2720  H02 WTR   423      11.678 -15.786 -10.842
TER   
ATOM   2721  O00 WTR   424     -19.802   8.223 -12.553
ATOM   2722  H01 WTR   424     -19.244   7.760 -11.929
ATOM   2723  H02 WTR   424     -19.729   7.717 -13.362
TER   
ATOM   2724  O00 WTR   425      -7.447   9.897 -15.458
ATOM   2725  H01 WTR   425      -7.870   9.595 -14.654
ATOM   2726  H02 WTR   425      -7.039   9.112 -15.824
TER   
ATOM   2727  O00 WTR   426       0.300   5.370 -14.116
ATOM   2728  H01 WTR   426       0.372   4.739 -14.831
ATOM   2729  H02 WTR   426      -0.641   5.512 -14.014
TER   
ATOM   2730  O00 WTR   427      -7.139   8.989 -11.360
ATOM   2731  H01 WTR   427      -6.437   8.979 -10.709
ATOM   2732  H02 WTR   427      -7.463   8.089 -11.377
TER   
ATOM   2733  O00 WTR   428       4.415  12.116 -17.102
ATOM   2734  H01 WTR   428       4.060  11.238 -16.963
ATOM   2735  H02 WTR   428       4.342  12.257 -18.046
TER   
ATOM   2736  O00 WTR   429       3.261  17.741 -11.000
ATOM   2737  H01 WTR   429       3.364  17.803 -10.050
ATOM   2738  H02 WTR   429       3.445  18.624 -11.319
TER   
ATOM   2739  O00 WTR   430       6.303  12.662 -15.209
ATOM   2740  H01 WTR   430       5.779  12.422 -15.973
ATOM   2741  H02 WTR   430       7.210  12.557 -15.497
TER   
ATOM   2742  O00 WTR   431       5.305  15.252 -14.650
ATOM   2743  H01 WTR   431       5.655  14.484 -15.102
ATOM   2744  H02 WTR   431       5.639  15.997 -15.148
TER   
ATOM   2745  O00 WTR   432       8.783   4.948 -12.525
ATOM   2746  H01 WTR   432       8.046   4.443 -12.183
ATOM   2747  H02 WTR   432       9.515   4.331 -12.534
TER   
ATOM   2748  O00 WTR   433       3.549  18.540  -8.247
ATOM   2749  H01 WTR   433       4.026  19.268  -7.850
ATOM   2750  H02 WTR   433       3.395  17.932  -7.524
TER   
ATOM   2751  O00 WTR   434       1.741   8.779 -13.339
ATOM   2752  H01 WTR   434       2.093   8.004 -12.901
ATOM   2753  H02 WTR   434       0.819   8.802 -13.080
TER   
ATOM   2754  O00 WTR   435      -0.098  11.807  -8.747
ATOM   2755  H01 WTR   435      -0.625  12.591  -8.903
ATOM   2756  H02 WTR   435      -0.740  11.105  -8.637
TER   
ATOM   2757  O00 WTR   436       6.321   5.910 -13.386
ATOM   2758  H01 WTR   436       7.264   5.749 -13.342
ATOM   2759  H02 WTR   436       5.989   5.616 -12.537
TER   
ATOM   2760  O00 WTR   437       2.686   9.919 -16.490
ATOM   2761  H01 WTR   437       1.960   9.295 -16.458
ATOM   2762  H02 WTR   437       3.456   9.403 -16.250
TER   
ATOM   2763  O00 WTR   438      -9.327   9.343 -13.529
ATOM   2764  H01 WTR   438      -9.238   8.424 -13.784
ATOM   2765  H02 WTR   438      -8.725   9.446 -12.792
TER   
ATOM   2766  O00 WTR   439       4.310   9.843 -12.567
ATOM   2767  H01 WTR   439       3.406   9.578 -12.735
ATOM   2768  H02 WTR   439       4.836   9.094 -12.846
TER   
ATOM   2769  O00 WTR   440      -6.964   5.889 -12.183
ATOM   2770  H01 WTR   440      -6.885   4.981 -11.891
ATOM   2771  H02 WTR   440      -6.062   6.174 -12.329
TER   
ATOM   2772  O00 WTR   441     -20.058 -15.826   2.431
ATOM   2773  H01 WTR   441     -19.357 -16.309   1.993
ATOM   2774  H02 WTR   441     -20.111 -14.997   1.955
TER   
ATOM   2775  O00 WTR   442     -12.147 -22.971   3.815
ATOM   2776  H01 WTR   442     -11.793 -23.546   3.136
ATOM   2777  H02 WTR   442     -12.004 -23.448   4.632
TER   
ATOM   2778  O00 WTR   443     -16.909 -23.135   4.271
ATOM   2779  H01 WTR   443     -16.299 -22.828   3.600
ATOM   2780  H02 WTR   443     -17.520 -22.408   4.391
TER   
ATOM   2781  O00 WTR   444     -14.485 -20.945  12.520
ATOM   2782  H01 WTR   444     -14.158 -20.144  12.110
ATOM   2783  H02 WTR   444     -15.370 -21.049  12.170
TER   
ATOM   2784  O00 WTR   445      -5.998 -17.389  25.300
ATOM   2785  H01 WTR   445      -5.561 -17.950  25.941
ATOM   2786  H02 WTR   445      -5.396 -17.362  24.555
TER   
ATOM   2787  O00 WTR   446     -12.913 -26.596   9.872
ATOM   2788  H01 WTR   446     -12.573 -26.786  10.746
ATOM   2789  H02 WTR   446     -13.801 -26.954   9.877
TER   
ATOM   2790  O00 WTR   447     -14.397 -20.129  17.279
ATOM   2791  H01 WTR   447     -13.898 -20.734  17.828
ATOM   2792  H02 WTR   447     -14.017 -19.270  17.463
TER   
ATOM   2793  O00 WTR   448     -16.495 -23.557   8.192
ATOM   2794  H01 WTR   448     -16.706 -22.823   7.615
ATOM   2795  H02 WTR   448     -16.818 -24.328   7.726
TER   
ATOM   2796  O00 WTR   449     -13.027 -20.731  14.961
ATOM   2797  H01 WTR   449     -13.415 -20.360  15.754
ATOM   2798  H02 WTR   449     -13.773 -20.909  14.389
TER   
ATOM   2799  O00 WTR   450     -16.581 -21.441  10.378
ATOM   2800  H01 WTR   450     -16.876 -22.061   9.711
ATOM   2801  H02 WTR   450     -16.163 -20.737   9.883
TER   
ATOM   2802  O00 WTR   451     -11.932 -18.636  -3.517
ATOM   2803  H01 WTR   451     -11.656 -18.343  -4.385
ATOM   2804  H02 WTR   451     -12.443 -17.906  -3.168
TER   
ATOM   2805  O00 WTR   452      -9.180 -28.990  -3.659
ATOM   2806  H01 WTR   452      -9.806 -28.271  -3.571
ATOM   2807  H02 WTR   452      -8.699 -28.992  -2.831
TER   
ATOM   2808  O00 WTR   453     -13.362 -18.266  -8.759
ATOM   2809  H01 WTR   453     -13.359 -17.599  -9.445
ATOM   2810  H02 WTR   453     -14.138 -18.068  -8.234
TER   
ATOM   2811  O00 WTR   454     -12.310 -20.207 -10.622
ATOM   2812  H01 WTR   454     -11.385 -19.983 -10.514
ATOM   2813  H02 WTR   454     -12.761 -19.693  -9.952
TER   
ATOM   2814  O00 WTR   455     -13.583 -25.819   3.006
ATOM   2815  H01 WTR   455     -12.953 -26.487   3.276
ATOM   2816  H02 WTR   455     -13.952 -25.491   3.826
TER   
ATOM   2817  O00 WTR   456      -7.346 -28.491  -5.655
ATOM   2818  H01 WTR   456      -7.781 -28.175  -4.863
ATOM   2819  H02 WTR   456      -7.638 -29.399  -5.744
TER   
ATOM   2820  O00 WTR   457     -11.168 -24.653  -2.883
ATOM   2821  H01 WTR   457     -11.438 -24.073  -2.172
ATOM   2822  H02 WTR   457     -11.453 -24.205  -3.680
TER   
ATOM   2823  O00 WTR   458     -14.254 -24.012   0.802
ATOM   2824  H01 WTR   458     -14.490 -23.637   1.651
ATOM   2825  H02 WTR   458     -14.590 -24.907   0.833
TER   
ATOM   2826  O00 WTR   459      -7.132 -31.599  -2.275
ATOM   2827  H01 WTR   459      -7.102 -30.769  -2.750
ATOM   2828  H02 WTR   459      -7.883 -31.513  -1.688
TER   
ATOM   2829  O00 WTR   460     -16.501 -18.898   1.824
ATOM   2830  H01 WTR   460     -16.751 -19.207   2.694
ATOM   2831  H02 WTR   460     -15.870 -19.546   1.511
TER   
ATOM   2832  O00 WTR   461     -14.348 -21.353 -12.026
ATOM   2833  H01 WTR   461     -15.116 -20.782 -12.046
ATOM   2834  H02 WTR   461     -13.771 -20.955 -11.374
TER   
ATOM   2835  O00 WTR   462     -14.622 -20.864  -7.236
ATOM   2836  H01 WTR   462     -13.685 -20.691  -7.148
ATOM   2837  H02 WTR   462     -14.889 -21.186  -6.375
TER   
ATOM   2838  O00 WTR   463      -8.415 -22.645  -3.552
ATOM   2839  H01 WTR   463      -9.104 -23.307  -3.498
ATOM   2840  H02 WTR   463      -8.376 -22.268  -2.673
TER   
ATOM   2841  O00 WTR   464     -11.273 -26.357  -9.915
ATOM   2842  H01 WTR   464     -12.187 -26.621 -10.015
ATOM   2843  H02 WTR   464     -11.308 -25.408  -9.793
TER   
ATOM   2844  O00 WTR   465     -14.538 -20.575   0.680
ATOM   2845  H01 WTR   465     -14.894 -21.037  -0.079
ATOM   2846  H02 WTR   465     -13.869 -19.996   0.317
TER   
ATOM   2847  O00 WTR   466     -14.963 -25.017   5.327
ATOM   2848  H01 WTR   466     -14.140 -24.748   5.735
ATOM   2849  H02 WTR   466     -15.444 -24.201   5.195
TER   
ATOM   2850  O00 WTR   467     -14.365 -24.070  -6.742
ATOM   2851  H01 WTR   467     -13.530 -24.359  -6.375
ATOM   2852  H02 WTR   467     -14.156 -23.811  -7.640
TER   
ATOM   2853  O00 WTR   468      -8.300 -14.724  -9.676
ATOM   2854  H01 WTR   468      -8.275 -14.479  -8.751
ATOM   2855  H02 WTR   468      -7.723 -14.093 -10.107
TER   
ATOM   2856  O00 WTR   469     -13.120 -16.718  -1.797
ATOM   2857  H01 WTR   469     -12.558 -15.971  -1.593
ATOM   2858  H02 WTR   469     -14.008 -16.407  -1.618
TER   
ATOM   2859  O00 WTR   470     -15.710 -17.992  -7.170
ATOM   2860  H01 WTR   470     -15.594 -18.926  -6.998
ATOM   2861  H02 WTR   470     -16.657 -17.859  -7.146
TER   
ATOM   2862  O00 WTR   471     -12.192 -21.302  -3.690
ATOM   2863  H01 WTR   471     -12.195 -21.632  -2.791
ATOM   2864  H02 WTR   471     -12.218 -20.350  -3.596
TER   
ATOM   2865  O00 WTR   472       0.015 -20.304   5.335
ATOM   2866  H01 WTR   472       0.779 -20.672   5.779
ATOM   2867  H02 WTR   472      -0.361 -21.041   4.855
TER   
ATOM   2868  O00 WTR   473     -12.581 -20.864   8.652
ATOM   2869  H01 WTR   473     -12.244 -20.496   7.835
ATOM   2870  H02 WTR   473     -12.945 -21.713   8.400
TER   
ATOM   2871  O00 WTR   474       6.577 -29.461  10.775
ATOM   2872  H01 WTR   474       7.322 -29.199  10.235
ATOM   2873  H02 WTR   474       5.809 -29.229  10.253
TER   
ATOM   2874  O00 WTR   475       7.043 -22.146   3.813
ATOM   2875  H01 WTR   475       7.920 -22.528   3.854
ATOM   2876  H02 WTR   475       7.126 -21.418   3.199
TER   
ATOM   2877  O00 WTR   476       6.629 -16.659   4.515
ATOM   2878  H01 WTR   476       6.123 -16.024   4.008
ATOM   2879  H02 WTR   476       7.542 -16.413   4.365
TER   
ATOM   2880  O00 WTR   477       4.293 -29.445  -4.338
ATOM   2881  H01 WTR   477       4.668 -29.212  -3.488
ATOM   2882  H02 WTR   477       3.394 -29.120  -4.300
TER   
ATOM   2883  O00 WTR   478      -6.649 -24.358  14.844
ATOM   2884  H01 WTR   478      -7.509 -24.160  14.473
ATOM   2885  H02 WTR   478      -6.690 -24.022  15.739
TER   
ATOM   2886  O00 WTR   479      -2.186 -17.549   0.271
ATOM   2887  H01 WTR   479      -1.675 -17.782  -0.504
ATOM   2888  H02 WTR   479      -2.951 -18.123   0.236
TER   
ATOM   2889  O00 WTR   480     -11.389 -27.627   1.037
ATOM   2890  H01 WTR   480     -11.112 -28.016   0.208
ATOM   2891  H02 WTR   480     -12.128 -28.165   1.320
TER   
ATOM   2892  O00 WTR   481     -10.753 -22.539   7.097
ATOM   2893  H01 WTR   481     -11.058 -23.225   6.503
ATOM   2894  H02 WTR   481     -10.840 -22.922   7.970
TER   
ATOM   2895  O00 WTR   482      -9.283 -23.495  13.995
ATOM   2896  H01 WTR   482      -9.230 -23.105  13.123
ATOM   2897  H02 WTR   482     -10.217 -23.654  14.131
TER   
ATOM   2898  O00 WTR   483      -6.587 -30.155   9.305
ATOM   2899  H01 WTR   483      -6.370 -31.087   9.329
ATOM   2900  H02 WTR   483      -7.497 -30.128   9.009
TER   
ATOM   2901  O00 WTR   484     -13.924 -23.198   8.650
ATOM   2902  H01 WTR   484     -13.576 -23.861   9.247
ATOM   2903  H02 WTR   484     -14.856 -23.404   8.580
TER   
ATOM   2904  O00 WTR   485      -6.935 -28.951  -2.084
ATOM   2905  H01 WTR   485      -6.446 -29.046  -1.267
ATOM   2906  H02 WTR   485      -6.572 -28.164  -2.491
TER   
ATOM   2907  O00 WTR   486      -6.077 -22.621  12.715
ATOM   2908  H01 WTR   486      -6.361 -23.357  13.258
ATOM   2909  H02 WTR   486      -5.520 -23.018  12.046
TER   
ATOM   2910  O00 WTR   487      -0.738 -31.137   4.286
ATOM   2911  H01 WTR   487      -1.352 -31.868   4.349
ATOM   2912  H02 WTR   487      -0.519 -31.086   3.355
TER   
ATOM   2913  O00 WTR   488     -11.526 -19.301   6.522
ATOM   2914  H01 WTR   488     -11.781 -19.452   5.612
ATOM   2915  H02 WTR   488     -10.635 -19.645   6.582
TER   
ATOM   2916  O00 WTR   489       0.088 -21.730  13.025
ATOM   2917  H01 WTR   489      -0.429 -21.142  12.474
ATOM   2918  H02 WTR   489       0.710 -21.155  13.472
TER   
ATOM   2919  O00 WTR   490     -17.338 -15.216   4.380
ATOM   2920  H01 WTR   490     -17.183 -16.092   4.733
ATOM   2921  H02 WTR   490     -16.644 -14.677   4.761
TER   
ATOM   2922  O00 WTR   491      -9.208 -28.205  10.174
ATOM   2923  H01 WTR   491      -8.351 -27.793  10.066
ATOM   2924  H02 WTR   491      -9.627 -27.706  10.876
TER   
ATOM   2925  O00 WTR   492      -4.948 -28.236  10.625
ATOM   2926  H01 WTR   492      -4.431 -28.410   9.838
ATOM   2927  H02 WTR   492      -5.654 -28.883  10.596
TER   
ATOM   2928  O00 WTR   493       1.703 -21.973   9.837
ATOM   2929  H01 WTR   493       1.359 -22.826  10.104
ATOM   2930  H02 WTR   493       1.138 -21.338  10.275
TER   
ATOM   2931  O00 WTR   494     -11.633 -26.738   7.210
ATOM   2932  H01 WTR   494     -10.680 -26.689   7.282
ATOM   2933  H02 WTR   494     -11.946 -26.677   8.112
TER   
ATOM   2934  O00 WTR   495     -11.158 -24.153   1.686
ATOM   2935  H01 WTR   495     -11.940 -24.387   1.186
ATOM   2936  H02 WTR   495     -10.879 -24.973   2.093
TER   
ATOM   2937  O00 WTR   496      -8.218 -21.395  15.115
ATOM   2938  H01 WTR   496      -8.902 -22.065  15.096
ATOM   2939  H02 WTR   496      -8.019 -21.229  14.194
TER   
ATOM   2940  O00 WTR   497     -11.548 -16.793   1.918
ATOM   2941  H01 WTR   497     -12.180 -16.466   2.557
ATOM   2942  H02 WTR   497     -10.784 -16.225   2.023
TER   
ATOM   2943  O00 WTR   498       2.115 -23.393   3.819
ATOM   2944  H01 WTR   498       2.723 -23.174   4.525
ATOM   2945  H02 WTR   498       1.279 -23.540   4.261
TER   
ATOM   2946  O00 WTR   499      -4.091 -21.695   6.667
ATOM   2947  H01 WTR   499      -3.604 -21.285   7.381
ATOM   2948  H02 WTR   499      -3.964 -21.107   5.922
TER   
ATOM   2949  O00 WTR   500      -3.695 -24.427  11.339
ATOM   2950  H01 WTR   500      -3.190 -23.629  11.179
ATOM   2951  H02 WTR   500      -4.047 -24.664  10.481
TER   
ATOM   2952  O00 WTR   501      -2.462 -26.684  11.756
ATOM   2953  H01 WTR   501      -2.675 -25.753  11.817
ATOM   2954  H02 WTR   501      -3.232 -27.131  12.108
TER   
ATOM   2955  O00 WTR   502      -4.648 -25.147   2.720
ATOM   2956  H01 WTR   502      -4.280 -24.605   3.417
ATOM   2957  H02 WTR   502      -5.327 -24.600   2.324
TER   
ATOM   2958  O00 WTR   503      -6.787 -26.573   9.934
ATOM   2959  H01 WTR   503      -5.984 -27.061  10.117
ATOM   2960  H02 WTR   503      -6.812 -26.502   8.980
TER   
ATOM   2961  O00 WTR   504       2.483 -27.606   5.371
ATOM   2962  H01 WTR   504       1.546 -27.552   5.184
ATOM   2963  H02 WTR   504       2.906 -27.407   4.536
TER   
ATOM   2964  O00 WTR   505     -10.880 -23.719   9.506
ATOM   2965  H01 WTR   505     -10.275 -24.170  10.095
ATOM   2966  H02 WTR   505     -11.744 -23.866   9.892
TER   
ATOM   2967  O00 WTR   506     -10.631 -26.567  11.981
ATOM   2968  H01 WTR   506     -10.127 -25.865  11.571
ATOM   2969  H02 WTR   506     -10.404 -26.515  12.909
TER   
ATOM   2970  O00 WTR   507      -8.807 -25.051  10.882
ATOM   2971  H01 WTR   507      -8.182 -25.702  10.564
ATOM   2972  H02 WTR   507      -8.265 -24.381  11.299
TER   
ATOM   2973  O00 WTR   508      -1.890 -33.517   7.835
ATOM   2974  H01 WTR   508      -2.262 -33.614   8.712
ATOM   2975  H02 WTR   508      -1.212 -32.849   7.935
TER   
ATOM   2976  O00 WTR   509      -3.471 -21.215  13.140
ATOM   2977  H01 WTR   509      -3.832 -22.079  13.341
ATOM   2978  H02 WTR   509      -3.355 -20.799  13.994
TER   
ATOM   2979  O00 WTR   510       3.156 -30.638   1.957
ATOM   2980  H01 WTR   510       3.597 -29.901   1.535
ATOM   2981  H02 WTR   510       3.681 -30.818   2.737
TER   
ATOM   2982  O00 WTR   511      -5.394 -24.385   5.604
ATOM   2983  H01 WTR   511      -5.727 -24.676   4.755
ATOM   2984  H02 WTR   511      -5.992 -23.687   5.869
TER   
ATOM   2985  O00 WTR   512      -9.152 -29.973   8.089
ATOM   2986  H01 WTR   512      -9.206 -29.393   8.848
ATOM   2987  H02 WTR   512      -9.682 -29.541   7.419
TER   
ATOM   2988  O00 WTR   513      -2.824 -16.140  12.580
ATOM   2989  H01 WTR   513      -2.987 -17.059  12.367
ATOM   2990  H02 WTR   513      -2.107 -16.163  13.213
TER   
ATOM   2991  O00 WTR   514     -11.450 -27.915   4.252
ATOM   2992  H01 WTR   514     -10.759 -27.343   3.916
ATOM   2993  H02 WTR   514     -11.666 -27.551   5.111
TER   
ATOM   2994  O00 WTR   515      -6.798 -22.521   6.878
ATOM   2995  H01 WTR   515      -5.915 -22.179   6.738
ATOM   2996  H02 WTR   515      -6.784 -22.865   7.771
TER   
ATOM   2997  O00 WTR   516     -12.562 -24.467   6.283
ATOM   2998  H01 WTR   516     -12.207 -25.318   6.539
ATOM   2999  H02 WTR   516     -13.093 -24.193   7.031
TER   
ATOM   3000  O00 WTR   517      -8.396 -18.579   8.299
ATOM   3001  H01 WTR   517      -8.859 -19.288   7.853
ATOM   3002  H02 WTR   517      -9.043 -18.211   8.901
TER   
ATOM   3003  O00 WTR   518       8.939 -20.613   6.081
ATOM   3004  H01 WTR   518       9.733 -20.082   6.138
ATOM   3005  H02 WTR   518       9.132 -21.261   5.404
TER   
ATOM   3006  O00 WTR   519      -9.000 -26.913   6.017
ATOM   3007  H01 WTR   519      -8.183 -26.565   6.373
ATOM   3008  H02 WTR   519      -8.791 -27.815   5.775
TER   
ATOM   3009  O00 WTR   520       7.993 -15.100  -1.881
ATOM   3010  H01 WTR   520       7.576 -15.523  -1.130
ATOM   3011  H02 WTR   520       8.766 -14.670  -1.516
TER   
ATOM   3012  O00 WTR   521     -14.556 -23.955 -13.261
ATOM   3013  H01 WTR   521     -13.942 -24.063 -13.987
ATOM   3014  H02 WTR   521     -14.319 -23.115 -12.869
TER   
ATOM   3015  O00 WTR   522       1.805 -31.714   5.515
ATOM   3016  H01 WTR   522       1.051 -31.475   4.974
ATOM   3017  H02 WTR   522       1.718 -32.658   5.644
TER   
ATOM   3018  O00 WTR   523      -7.143 -20.792   2.808
ATOM   3019  H01 WTR   523      -6.578 -20.277   3.385
ATOM   3020  H02 WTR   523      -7.862 -21.079   3.371
TER   
ATOM   3021  O00 WTR   524       1.939 -21.059   7.115
ATOM   3022  H01 WTR   524       2.761 -21.504   6.906
ATOM   3023  H02 WTR   524       1.709 -21.379   7.987
TER   
ATOM   3024  O00 WTR   525      -3.344 -25.645   8.469
ATOM   3025  H01 WTR   525      -3.073 -26.357   9.047
ATOM   3026  H02 WTR   525      -3.861 -26.072   7.786
TER   
ATOM   3027  O00 WTR   526      -3.057 -23.083   4.034
ATOM   3028  H01 WTR   526      -2.696 -22.209   3.884
ATOM   3029  H02 WTR   526      -3.649 -22.974   4.778
TER   
ATOM   3030  O00 WTR   527     -10.294 -10.027   1.182
ATOM   3031  H01 WTR   527      -9.904 -10.878   0.981
ATOM   3032  H02 WTR   527     -11.238 -10.176   1.122
TER   
ATOM   3033  O00 WTR   528      -5.520 -22.313   9.562
ATOM   3034  H01 WTR   528      -4.995 -22.313   8.761
ATOM   3035  H02 WTR   528      -5.943 -21.454   9.571
TER   
ATOM   3036  O00 WTR   529      -2.609 -19.005  11.752
ATOM   3037  H01 WTR   529      -2.878 -19.776  12.253
ATOM   3038  H02 WTR   529      -1.834 -19.292  11.269
TER   
ATOM   3039  O00 WTR   530       6.809 -20.936  19.087
ATOM   3040  H01 WTR   530       6.394 -20.222  18.602
ATOM   3041  H02 WTR   530       7.012 -20.558  19.942
TER   
ATOM   3042  O00 WTR   531      -0.428 -23.578   4.812
ATOM   3043  H01 WTR   531      -0.409 -23.825   5.736
ATOM   3044  H02 WTR   531      -1.349 -23.655   4.563
TER   
ATOM   3045  O00 WTR   532      -0.362 -31.103   8.786
ATOM   3046  H01 WTR   532       0.085 -30.493   8.200
ATOM   3047  H02 WTR   532      -0.582 -30.578   9.556
TER   
ATOM   3048  O00 WTR   533       8.384 -22.889  15.265
ATOM   3049  H01 WTR   533       7.878 -23.654  14.992
ATOM   3050  H02 WTR   533       8.518 -22.390  14.459
TER   
ATOM   3051  O00 WTR   534       6.907 -26.821  11.674
ATOM   3052  H01 WTR   534       7.817 -26.955  11.407
ATOM   3053  H02 WTR   534       6.503 -27.684  11.591
TER   
ATOM   3054  O00 WTR   535       9.482 -30.059  -2.938
ATOM   3055  H01 WTR   535       8.756 -30.067  -3.563
ATOM   3056  H02 WTR   535       9.698 -29.132  -2.835
TER   
ATOM   3057  O00 WTR   536      -0.646 -26.344  13.871
ATOM   3058  H01 WTR   536       0.016 -26.772  13.329
ATOM   3059  H02 WTR   536      -1.350 -26.123  13.261
TER   
ATOM   3060  O00 WTR   537       8.059 -24.660  -2.255
ATOM   3061  H01 WTR   537       8.887 -25.093  -2.044
ATOM   3062  H02 WTR   537       7.456 -24.950  -1.570
TER   
ATOM   3063  O00 WTR   538       5.760 -24.227  10.449
ATOM   3064  H01 WTR   538       6.133 -25.080  10.668
ATOM   3065  H02 WTR   538       6.288 -23.915   9.714
TER   
ATOM   3066  O00 WTR   539       8.483 -19.957   1.945
ATOM   3067  H01 WTR   539       8.371 -20.330   1.071
ATOM   3068  H02 WTR   539       7.764 -19.332   2.034
TER   
ATOM   3069  O00 WTR   540       4.485 -21.262  -2.072
ATOM   3070  H01 WTR   540       5.190 -21.524  -2.664
ATOM   3071  H02 WTR   540       3.685 -21.386  -2.582
TER   
ATOM   3072  O00 WTR   541       1.003 -25.938   9.085
ATOM   3073  H01 WTR   541       1.387 -26.632   9.620
ATOM   3074  H02 WTR   541       0.667 -25.304   9.719
TER   
ATOM   3075  O00 WTR   542       2.061 -27.998  10.538
ATOM   3076  H01 WTR   542       2.882 -28.109  10.059
ATOM   3077  H02 WTR   542       2.309 -27.528  11.334
TER   
ATOM   3078  O00 WTR   543       8.765 -27.894   9.867
ATOM   3079  H01 WTR   543       8.341 -27.348   9.205
ATOM   3080  H02 WTR   543       9.585 -27.440  10.062
TER   
ATOM   3081  O00 WTR   544       2.549 -29.672   7.286
ATOM   3082  H01 WTR   544       2.532 -29.001   6.604
ATOM   3083  H02 WTR   544       2.332 -30.485   6.829
TER   
ATOM   3084  O00 WTR   545       4.361 -30.814   4.555
ATOM   3085  H01 WTR   545       3.550 -31.039   5.011
ATOM   3086  H02 WTR   545       5.023 -31.383   4.947
TER   
ATOM   3087  O00 WTR   546       3.886 -20.476  10.421
ATOM   3088  H01 WTR   546       4.549 -20.830  11.015
ATOM   3089  H02 WTR   546       3.283 -21.204  10.273
TER   
ATOM   3090  O00 WTR   547       8.007 -28.226   0.278
ATOM   3091  H01 WTR   547       8.149 -27.452   0.823
ATOM   3092  H02 WTR   547       8.650 -28.862   0.592
TER   
ATOM   3093  O00 WTR   548       4.908 -25.562  12.923
ATOM   3094  H01 WTR   548       4.684 -24.860  12.313
ATOM   3095  H02 WTR   548       5.636 -26.021  12.504
TER   
ATOM   3096  O00 WTR   549      10.250 -25.355  -9.332
ATOM   3097  H01 WTR   549       9.414 -25.804  -9.205
ATOM   3098  H02 WTR   549      10.008 -24.475  -9.620
TER   
ATOM   3099  O00 WTR   550       5.774 -23.726  19.170
ATOM   3100  H01 WTR   550       6.179 -22.862  19.090
ATOM   3101  H02 WTR   550       6.443 -24.334  18.854
TER   
ATOM   3102  O00 WTR   551       8.783 -24.461  12.626
ATOM   3103  H01 WTR   551       8.415 -25.284  12.948
ATOM   3104  H02 WTR   551       9.480 -24.249  13.247
TER   
ATOM   3105  O00 WTR   552       6.673 -26.555  16.813
ATOM   3106  H01 WTR   552       5.730 -26.416  16.903
ATOM   3107  H02 WTR   552       7.063 -26.010  17.497
TER   
ATOM   3108  O00 WTR   553       6.536 -26.289   3.736
ATOM   3109  H01 WTR   553       6.729 -27.189   3.998
ATOM   3110  H02 WTR   553       5.652 -26.330   3.372
TER   
ATOM   3111  O00 WTR   554       6.612 -28.874   4.512
ATOM   3112  H01 WTR   554       5.802 -29.383   4.482
ATOM   3113  H02 WTR   554       7.069 -29.196   5.290
TER   
ATOM   3114  O00 WTR   555     -10.557 -20.708   0.243
ATOM   3115  H01 WTR   555     -11.108 -19.926   0.277
ATOM   3116  H02 WTR   555      -9.874 -20.494  -0.392
TER   
ATOM   3117  O00 WTR   556      -4.903 -22.200 -17.394
ATOM   3118  H01 WTR   556      -4.384 -22.909 -17.014
ATOM   3119  H02 WTR   556      -4.329 -21.435 -17.354
TER   
ATOM   3120  O00 WTR   557      -2.805 -28.509   8.474
ATOM   3121  H01 WTR   557      -2.556 -28.729   7.576
ATOM   3122  H02 WTR   557      -2.053 -28.774   9.003
TER   
ATOM   3123  O00 WTR   558       6.513 -24.697  14.793
ATOM   3124  H01 WTR   558       5.890 -25.057  14.161
ATOM   3125  H02 WTR   558       6.509 -25.323  15.517
TER   
ATOM   3126  O00 WTR   559       9.524 -26.093  16.361
ATOM   3127  H01 WTR   559       9.889 -25.962  15.486
ATOM   3128  H02 WTR   559       8.901 -26.812  16.257
TER   
ATOM   3129  O00 WTR   560       5.388 -22.093  14.240
ATOM   3130  H01 WTR   560       5.873 -22.710  14.788
ATOM   3131  H02 WTR   560       4.475 -22.369  14.320
TER   
ATOM   3132  O00 WTR   561       4.313 -28.706   9.376
ATOM   3133  H01 WTR   561       4.648 -27.994   8.831
ATOM   3134  H02 WTR   561       4.168 -29.429   8.766
TER   
ATOM   3135  O00 WTR   562       3.978 -22.958  21.128
ATOM   3136  H01 WTR   562       4.565 -23.076  20.381
ATOM   3137  H02 WTR   562       3.316 -23.641  21.022
TER   
ATOM   3138  O00 WTR   563       6.765 -21.671   8.459
ATOM   3139  H01 WTR   563       6.351 -20.880   8.803
ATOM   3140  H02 WTR   563       6.256 -21.889   7.678
TER   
ATOM   3141  O00 WTR   564       7.612 -17.834  17.019
ATOM   3142  H01 WTR   564       8.363 -18.422  17.100
ATOM   3143  H02 WTR   564       7.983 -17.013  16.697
TER   
ATOM   3144  O00 WTR   565       2.199 -28.883  14.847
ATOM   3145  H01 WTR   565       2.753 -29.509  14.382
ATOM   3146  H02 WTR   565       2.800 -28.411  15.422
TER   
ATOM   3147  O00 WTR   566      10.231 -26.739   7.267
ATOM   3148  H01 WTR   566      10.337 -25.999   7.865
ATOM   3149  H02 WTR   566       9.380 -27.112   7.496
TER   
ATOM   3150  O00 WTR   567       6.022 -21.580  11.661
ATOM   3151  H01 WTR   567       5.951 -21.853  12.576
ATOM   3152  H02 WTR   567       5.881 -22.382  11.159
TER   
ATOM   3153  O00 WTR   568       2.884 -23.190  14.987
ATOM   3154  H01 WTR   568       2.945 -22.743  15.831
ATOM   3155  H02 WTR   568       1.958 -23.420  14.904
TER   
ATOM   3156  O00 WTR   569      11.366 -23.234  16.588
ATOM   3157  H01 WTR   569      10.466 -23.153  16.905
ATOM   3158  H02 WTR   569      11.767 -23.881  17.169
TER   
ATOM   3159  O00 WTR   570      -0.708 -28.516  10.349
ATOM   3160  H01 WTR   570       0.237 -28.394  10.256
ATOM   3161  H02 WTR   570      -0.958 -27.918  11.054
TER   
ATOM   3162  O00 WTR   571       7.502 -27.135   7.200
ATOM   3163  H01 WTR   571       6.810 -26.784   7.759
ATOM   3164  H02 WTR   571       7.611 -26.479   6.511
TER   
ATOM   3165  O00 WTR   572       9.552 -19.757  17.664
ATOM   3166  H01 WTR   572       9.280 -20.675  17.666
ATOM   3167  H02 WTR   572       9.830 -19.587  18.564
TER   
ATOM   3168  O00 WTR   573       2.625 -25.264   7.114
ATOM   3169  H01 WTR   573       1.958 -25.484   7.764
ATOM   3170  H02 WTR   573       2.643 -26.019   6.524
TER   
ATOM   3171  O00 WTR   574       2.532 -26.798  12.906
ATOM   3172  H01 WTR   574       3.440 -26.522  13.036
ATOM   3173  H02 WTR   574       2.460 -27.620  13.391
TER   
ATOM   3174  O00 WTR   575       4.983 -26.217   8.521
ATOM   3175  H01 WTR   575       5.349 -25.462   8.981
ATOM   3176  H02 WTR   575       4.236 -25.865   8.037
TER   
ATOM   3177  O00 WTR   576       6.454 -24.298   5.615
ATOM   3178  H01 WTR   576       6.458 -24.991   4.955
ATOM   3179  H02 WTR   576       6.578 -23.490   5.117
TER   
ATOM   3180  O00 WTR   577       6.943 -19.728  21.522
ATOM   3181  H01 WTR   577       6.532 -20.478  21.953
ATOM   3182  H02 WTR   577       6.209 -19.201  21.207
TER   
ATOM   3183  O00 WTR   578      14.041 -23.066  -5.469
ATOM   3184  H01 WTR   578      13.280 -22.758  -4.976
ATOM   3185  H02 WTR   578      14.476 -23.681  -4.879
TER   
ATOM   3186  O00 WTR   579      -7.291 -26.437   1.920
ATOM   3187  H01 WTR   579      -6.335 -26.475   1.954
ATOM   3188  H02 WTR   579      -7.493 -26.274   0.999
TER   
ATOM   3189  O00 WTR   580      15.345 -20.593 -10.340
ATOM   3190  H01 WTR   580      14.547 -20.930 -10.747
ATOM   3191  H02 WTR   580      15.477 -21.151  -9.573
TER   
ATOM   3192  O00 WTR   581       6.276 -28.179  -2.173
ATOM   3193  H01 WTR   581       6.937 -28.477  -2.798
ATOM   3194  H02 WTR   581       6.588 -28.494  -1.325
TER   
ATOM   3195  O00 WTR   582       9.689 -18.311  -6.140
ATOM   3196  H01 WTR   582      10.220 -18.726  -6.820
ATOM   3197  H02 WTR   582      10.096 -17.454  -6.008
TER   
ATOM   3198  O00 WTR   583       6.260 -25.137  -0.197
ATOM   3199  H01 WTR   583       5.992 -24.282   0.140
ATOM   3200  H02 WTR   583       5.439 -25.581  -0.408
TER   
ATOM   3201  O00 WTR   584       9.594 -17.526  -1.154
ATOM   3202  H01 WTR   584       9.956 -17.841  -0.326
ATOM   3203  H02 WTR   584       8.661 -17.732  -1.102
TER   
ATOM   3204  O00 WTR   585      -6.667 -24.430  -6.889
ATOM   3205  H01 WTR   585      -6.699 -25.366  -7.087
ATOM   3206  H02 WTR   585      -6.662 -24.388  -5.933
TER   
ATOM   3207  O00 WTR   586      -4.748 -29.636   0.067
ATOM   3208  H01 WTR   586      -4.156 -29.496   0.806
ATOM   3209  H02 WTR   586      -4.373 -30.381  -0.403
TER   
ATOM   3210  O00 WTR   587      -2.857 -30.510  -3.377
ATOM   3211  H01 WTR   587      -3.536 -30.140  -3.942
ATOM   3212  H02 WTR   587      -3.312 -31.175  -2.861
TER   
ATOM   3213  O00 WTR   588      -0.132 -30.108  -3.396
ATOM   3214  H01 WTR   588      -0.050 -29.736  -2.518
ATOM   3215  H02 WTR   588      -1.017 -30.472  -3.421
TER   
ATOM   3216  O00 WTR   589      -8.150 -25.885  -9.957
ATOM   3217  H01 WTR   589      -9.106 -25.837  -9.936
ATOM   3218  H02 WTR   589      -7.923 -26.457  -9.224
TER   
ATOM   3219  O00 WTR   590     -10.474 -26.125  -7.244
ATOM   3220  H01 WTR   590     -10.357 -27.074  -7.203
ATOM   3221  H02 WTR   590     -10.824 -25.964  -8.120
TER   
ATOM   3222  O00 WTR   591      -8.729 -29.200   4.411
ATOM   3223  H01 WTR   591      -8.536 -28.307   4.127
ATOM   3224  H02 WTR   591      -9.667 -29.305   4.255
TER   
ATOM   3225  O00 WTR   592      -1.165 -25.140 -12.814
ATOM   3226  H01 WTR   592      -0.962 -25.270 -11.888
ATOM   3227  H02 WTR   592      -2.108 -24.978 -12.833
TER   
ATOM   3228  O00 WTR   593      -3.624 -29.283   2.635
ATOM   3229  H01 WTR   593      -4.356 -29.685   3.103
ATOM   3230  H02 WTR   593      -2.995 -29.995   2.515
TER   
ATOM   3231  O00 WTR   594     -10.598 -18.225 -13.519
ATOM   3232  H01 WTR   594     -10.371 -18.816 -12.801
ATOM   3233  H02 WTR   594      -9.892 -18.339 -14.155
TER   
ATOM   3234  O00 WTR   595      -2.458 -22.398  -7.374
ATOM   3235  H01 WTR   595      -3.042 -22.992  -7.845
ATOM   3236  H02 WTR   595      -2.934 -21.569  -7.340
TER   
ATOM   3237  O00 WTR   596      -7.889 -22.374  -8.179
ATOM   3238  H01 WTR   596      -7.777 -23.205  -7.717
ATOM   3239  H02 WTR   596      -7.536 -22.536  -9.054
TER   
ATOM   3240  O00 WTR   597      -0.423 -27.141   4.971
ATOM   3241  H01 WTR   597      -0.949 -27.069   4.174
ATOM   3242  H02 WTR   597      -0.652 -26.364   5.481
TER   
ATOM   3243  O00 WTR   598      -8.942 -23.489  -0.437
ATOM   3244  H01 WTR   598      -8.857 -22.559  -0.646
ATOM   3245  H02 WTR   598      -9.574 -23.516   0.282
TER   
ATOM   3246  O00 WTR   599      -4.161 -20.587 -10.705
ATOM   3247  H01 WTR   599      -4.402 -20.753 -11.616
ATOM   3248  H02 WTR   599      -4.991 -20.396 -10.268
TER   
ATOM   3249  O00 WTR   600     -11.830 -24.139  -6.002
ATOM   3250  H01 WTR   600     -11.406 -23.519  -6.596
ATOM   3251  H02 WTR   600     -11.493 -24.995  -6.267
TER   
ATOM   3252  O00 WTR   601      -4.550 -32.053  -1.598
ATOM   3253  H01 WTR   601      -5.491 -32.069  -1.775
ATOM   3254  H02 WTR   601      -4.443 -32.601  -0.820
TER   
ATOM   3255  O00 WTR   602     -11.673 -23.710 -10.005
ATOM   3256  H01 WTR   602     -12.528 -23.321  -9.824
ATOM   3257  H02 WTR   602     -11.407 -23.326 -10.840
TER   
ATOM   3258  O00 WTR   603      -0.917 -25.412   7.056
ATOM   3259  H01 WTR   603      -1.798 -25.457   7.429
ATOM   3260  H02 WTR   603      -0.343 -25.715   7.760
TER   
ATOM   3261  O00 WTR   604      -6.436 -19.728   9.619
ATOM   3262  H01 WTR   604      -5.716 -19.097   9.654
ATOM   3263  H02 WTR   604      -7.031 -19.377   8.957
TER   
ATOM   3264  O00 WTR   605      -5.825 -29.370   4.272
ATOM   3265  H01 WTR   605      -6.767 -29.461   4.131
ATOM   3266  H02 WTR   605      -5.745 -29.074   5.178
TER   
ATOM   3267  O00 WTR   606      -6.676 -23.306   2.112
ATOM   3268  H01 WTR   606      -6.922 -22.443   2.443
ATOM   3269  H02 WTR   606      -7.478 -23.651   1.721
TER   
ATOM   3270  O00 WTR   607       1.150 -33.180  -3.216
ATOM   3271  H01 WTR   607       1.365 -32.279  -3.458
ATOM   3272  H02 WTR   607       1.451 -33.706  -3.956
TER   
ATOM   3273  O00 WTR   608      -3.878 -27.933  -7.952
ATOM   3274  H01 WTR   608      -3.719 -27.766  -8.881
ATOM   3275  H02 WTR   608      -3.386 -27.249  -7.498
TER   
ATOM   3276  O00 WTR   609      10.378 -30.180  -0.350
ATOM   3277  H01 WTR   609      10.738 -31.052  -0.191
ATOM   3278  H02 WTR   609      10.189 -30.166  -1.288
TER   
ATOM   3279  O00 WTR   610      -2.730 -32.127   1.206
ATOM   3280  H01 WTR   610      -2.051 -32.480   0.631
ATOM   3281  H02 WTR   610      -2.544 -32.513   2.062
TER   
ATOM   3282  O00 WTR   611      -3.617 -25.821  -3.877
ATOM   3283  H01 WTR   611      -3.963 -24.945  -4.046
ATOM   3284  H02 WTR   611      -2.756 -25.669  -3.488
TER   
ATOM   3285  O00 WTR   612       4.784 -28.424   0.874
ATOM   3286  H01 WTR   612       5.736 -28.338   0.925
ATOM   3287  H02 WTR   612       4.524 -27.800   0.196
TER   
ATOM   3288  O00 WTR   613      -7.524 -25.921  -0.817
ATOM   3289  H01 WTR   613      -7.852 -25.022  -0.809
ATOM   3290  H02 WTR   613      -6.840 -25.920  -1.487
TER   
ATOM   3291  O00 WTR   614      -0.922 -32.551  -0.777
ATOM   3292  H01 WTR   614      -0.468 -32.756  -1.594
ATOM   3293  H02 WTR   614      -0.266 -32.694  -0.095
TER   
ATOM   3294  O00 WTR   615      -4.480 -29.215  -5.206
ATOM   3295  H01 WTR   615      -5.377 -29.025  -5.479
ATOM   3296  H02 WTR   615      -3.935 -28.858  -5.907
TER   
ATOM   3297  O00 WTR   616     -10.474 -21.024   2.883
ATOM   3298  H01 WTR   616     -10.881 -21.758   3.343
ATOM   3299  H02 WTR   616     -10.476 -21.287   1.963
TER   
ATOM   3300  O00 WTR   617      -2.890 -27.787  -1.099
ATOM   3301  H01 WTR   617      -3.708 -28.175  -0.788
ATOM   3302  H02 WTR   617      -2.691 -28.262  -1.906
TER   
ATOM   3303  O00 WTR   618      -5.990 -26.463  -2.819
ATOM   3304  H01 WTR   618      -5.070 -26.533  -3.072
ATOM   3305  H02 WTR   618      -6.323 -25.725  -3.329
TER   
ATOM   3306  O00 WTR   619      -2.301 -20.882   1.769
ATOM   3307  H01 WTR   619      -1.534 -20.558   1.298
ATOM   3308  H02 WTR   619      -2.489 -21.730   1.367
TER   
ATOM   3309  O00 WTR   620      -3.626 -24.162  14.979
ATOM   3310  H01 WTR   620      -4.483 -24.507  14.726
ATOM   3311  H02 WTR   620      -3.099 -24.940  15.161
TER   
ATOM   3312  O00 WTR   621      -6.476 -27.054  -7.712
ATOM   3313  H01 WTR   621      -5.531 -27.187  -7.635
ATOM   3314  H02 WTR   621      -6.856 -27.669  -7.084
TER   
ATOM   3315  O00 WTR   622      -9.969 -27.064  -1.363
ATOM   3316  H01 WTR   622      -9.072 -26.756  -1.229
ATOM   3317  H02 WTR   622     -10.404 -26.343  -1.819
TER   
ATOM   3318  O00 WTR   623      -9.622 -19.725 -11.350
ATOM   3319  H01 WTR   623      -9.203 -19.678 -10.491
ATOM   3320  H02 WTR   623      -9.676 -20.662 -11.539
TER   
ATOM   3321  O00 WTR   624     -10.736 -22.250  -7.653
ATOM   3322  H01 WTR   624     -11.237 -22.444  -8.445
ATOM   3323  H02 WTR   624      -9.824 -22.391  -7.905
TER   
ATOM   3324  O00 WTR   625      -0.161 -21.076  -8.943
ATOM   3325  H01 WTR   625      -0.531 -21.389  -8.117
ATOM   3326  H02 WTR   625       0.675 -20.680  -8.696
TER   
ATOM   3327  O00 WTR   626      13.465 -24.583   3.721
ATOM   3328  H01 WTR   626      13.185 -23.678   3.859
ATOM   3329  H02 WTR   626      13.560 -24.663   2.772
TER   
ATOM   3330  O00 WTR   627       1.996 -25.903  -2.309
ATOM   3331  H01 WTR   627       1.102 -25.883  -1.967
ATOM   3332  H02 WTR   627       2.271 -24.986  -2.314
TER   
ATOM   3333  O00 WTR   628      -4.683 -28.154   6.468
ATOM   3334  H01 WTR   628      -4.144 -28.004   5.692
ATOM   3335  H02 WTR   628      -4.128 -28.676   7.048
TER   
ATOM   3336  O00 WTR   629      -6.396 -24.161  -4.292
ATOM   3337  H01 WTR   629      -7.027 -23.633  -3.803
ATOM   3338  H02 WTR   629      -5.578 -23.666  -4.242
TER   
ATOM   3339  O00 WTR   630      -7.025 -17.180 -10.423
ATOM   3340  H01 WTR   630      -7.435 -16.336 -10.234
ATOM   3341  H02 WTR   630      -6.085 -17.001 -10.395
TER   
ATOM   3342  O00 WTR   631      -3.006 -25.602  -6.557
ATOM   3343  H01 WTR   631      -2.129 -25.260  -6.730
ATOM   3344  H02 WTR   631      -3.128 -25.483  -5.615
TER   
ATOM   3345  O00 WTR   632      -2.129 -29.205   5.705
ATOM   3346  H01 WTR   632      -1.671 -28.375   5.573
ATOM   3347  H02 WTR   632      -1.722 -29.805   5.080
TER   
ATOM   3348  O00 WTR   633      -6.674 -26.332   7.195
ATOM   3349  H01 WTR   633      -6.146 -27.035   6.817
ATOM   3350  H02 WTR   633      -6.299 -25.529   6.833
TER   
ATOM   3351  O00 WTR   634      -9.777 -26.457   2.780
ATOM   3352  H01 WTR   634     -10.316 -26.862   2.101
ATOM   3353  H02 WTR   634      -8.888 -26.475   2.424
TER   
ATOM   3354  O00 WTR   635       4.017 -27.577  -7.086
ATOM   3355  H01 WTR   635       4.261 -26.780  -6.614
ATOM   3356  H02 WTR   635       4.459 -28.281  -6.610
TER   
ATOM   3357  O00 WTR   636      -2.643 -13.026   0.005
ATOM   3358  H01 WTR   636      -2.219 -12.560   0.726
ATOM   3359  H02 WTR   636      -3.024 -13.803   0.412
TER   
ATOM   3360  O00 WTR   637       9.602 -21.869   8.754
ATOM   3361  H01 WTR   637       9.680 -21.099   9.318
ATOM   3362  H02 WTR   637       9.071 -21.573   8.015
TER   
ATOM   3363  O00 WTR   638       4.156 -26.627  -1.172
ATOM   3364  H01 WTR   638       3.389 -26.513  -1.733
ATOM   3365  H02 WTR   638       4.822 -27.002  -1.748
TER   
ATOM   3366  O00 WTR   639       2.587 -21.588  -4.546
ATOM   3367  H01 WTR   639       2.439 -22.491  -4.826
ATOM   3368  H02 WTR   639       3.263 -21.260  -5.139
TER   
ATOM   3369  O00 WTR   640       1.865 -28.230  -3.958
ATOM   3370  H01 WTR   640       1.716 -27.415  -3.479
ATOM   3371  H02 WTR   640       1.173 -28.818  -3.653
TER   
ATOM   3372  O00 WTR   641      10.305 -19.047  -8.958
ATOM   3373  H01 WTR   641      10.294 -19.946  -8.628
ATOM   3374  H02 WTR   641      10.900 -19.073  -9.707
TER   
ATOM   3375  O00 WTR   642       7.866 -21.299  -5.623
ATOM   3376  H01 WTR   642       8.718 -21.300  -5.187
ATOM   3377  H02 WTR   642       7.920 -20.580  -6.253
TER   
ATOM   3378  O00 WTR   643      -0.991 -22.585  -1.960
ATOM   3379  H01 WTR   643      -0.458 -23.323  -1.664
ATOM   3380  H02 WTR   643      -0.413 -21.826  -1.884
TER   
ATOM   3381  O00 WTR   644      11.701 -24.999  -7.076
ATOM   3382  H01 WTR   644      11.042 -25.190  -7.743
ATOM   3383  H02 WTR   644      12.441 -24.641  -7.565
TER   
ATOM   3384  O00 WTR   645       3.364 -19.597  -9.906
ATOM   3385  H01 WTR   645       3.101 -18.725  -9.613
ATOM   3386  H02 WTR   645       2.924 -20.196  -9.302
TER   
ATOM   3387  O00 WTR   646      13.322 -25.002  -3.081
ATOM   3388  H01 WTR   646      12.789 -24.481  -2.481
ATOM   3389  H02 WTR   646      14.134 -25.166  -2.600
TER   
ATOM   3390  O00 WTR   647       3.771 -26.749   2.866
ATOM   3391  H01 WTR   647       4.115 -27.426   2.284
ATOM   3392  H02 WTR   647       3.073 -26.331   2.362
TER   
ATOM   3393  O00 WTR   648       5.328 -21.615 -11.402
ATOM   3394  H01 WTR   648       5.767 -20.960 -11.944
ATOM   3395  H02 WTR   648       4.452 -21.692 -11.781
TER   
ATOM   3396  O00 WTR   649      11.310 -21.067  -0.319
ATOM   3397  H01 WTR   649      11.180 -21.214   0.618
ATOM   3398  H02 WTR   649      10.534 -21.446  -0.732
TER   
ATOM   3399  O00 WTR   650       1.360 -23.790 -12.767
ATOM   3400  H01 WTR   650       0.770 -23.802 -13.520
ATOM   3401  H02 WTR   650       1.301 -22.896 -12.429
TER   
ATOM   3402  O00 WTR   651       0.172 -24.061  10.805
ATOM   3403  H01 WTR   651      -0.709 -23.726  10.638
ATOM   3404  H02 WTR   651       0.250 -24.067  11.759
TER   
ATOM   3405  O00 WTR   652       3.088 -18.480   6.698
ATOM   3406  H01 WTR   652       2.726 -17.710   7.137
ATOM   3407  H02 WTR   652       2.618 -19.219   7.083
TER   
ATOM   3408  O00 WTR   653       5.718 -18.942   8.837
ATOM   3409  H01 WTR   653       4.990 -19.440   9.209
ATOM   3410  H02 WTR   653       5.308 -18.360   8.196
TER   
ATOM   3411  O00 WTR   654      11.173 -22.680  -4.622
ATOM   3412  H01 WTR   654      10.676 -22.372  -3.864
ATOM   3413  H02 WTR   654      11.111 -23.634  -4.578
TER   
ATOM   3414  O00 WTR   655      10.228 -25.226   0.035
ATOM   3415  H01 WTR   655       9.613 -25.293   0.765
ATOM   3416  H02 WTR   655      10.375 -26.131  -0.240
TER   
ATOM   3417  O00 WTR   656       7.000 -26.098  -4.488
ATOM   3418  H01 WTR   656       7.491 -25.756  -3.741
ATOM   3419  H02 WTR   656       6.157 -25.645  -4.449
TER   
ATOM   3420  O00 WTR   657       9.015 -19.132  -3.458
ATOM   3421  H01 WTR   657       9.200 -18.975  -4.384
ATOM   3422  H02 WTR   657       9.064 -18.266  -3.054
TER   
ATOM   3423  O00 WTR   658       4.726 -25.704  -9.153
ATOM   3424  H01 WTR   658       4.679 -26.369  -8.466
ATOM   3425  H02 WTR   658       5.663 -25.581  -9.304
TER   
ATOM   3426  O00 WTR   659       7.093 -24.012  -7.141
ATOM   3427  H01 WTR   659       7.532 -23.811  -6.315
ATOM   3428  H02 WTR   659       6.941 -23.158  -7.546
TER   
ATOM   3429  O00 WTR   660      11.092 -21.176  -7.098
ATOM   3430  H01 WTR   660      11.973 -20.813  -7.192
ATOM   3431  H02 WTR   660      11.179 -21.846  -6.421
TER   
ATOM   3432  O00 WTR   661       9.574 -22.911   4.405
ATOM   3433  H01 WTR   661      10.156 -23.450   4.942
ATOM   3434  H02 WTR   661      10.145 -22.542   3.730
TER   
ATOM   3435  O00 WTR   662       2.387 -24.122  -8.646
ATOM   3436  H01 WTR   662       1.558 -24.427  -9.013
ATOM   3437  H02 WTR   662       3.032 -24.764  -8.943
TER   
ATOM   3438  O00 WTR   663       8.562 -27.020  -6.545
ATOM   3439  H01 WTR   663       9.352 -27.319  -6.095
ATOM   3440  H02 WTR   663       8.112 -26.473  -5.901
TER   
ATOM   3441  O00 WTR   664       5.889 -22.688   1.042
ATOM   3442  H01 WTR   664       6.045 -22.780   1.982
ATOM   3443  H02 WTR   664       4.944 -22.555   0.968
TER   
ATOM   3444  O00 WTR   665       8.129 -25.970   1.810
ATOM   3445  H01 WTR   665       7.535 -26.299   2.485
ATOM   3446  H02 WTR   665       7.557 -25.533   1.179
TER   
ATOM   3447  O00 WTR   666       2.534 -18.639  -0.616
ATOM   3448  H01 WTR   666       2.777 -18.296   0.244
ATOM   3449  H02 WTR   666       1.831 -19.263  -0.435
TER   
ATOM   3450  O00 WTR   667      -3.420 -23.271  -5.014
ATOM   3451  H01 WTR   667      -3.026 -23.087  -5.867
ATOM   3452  H02 WTR   667      -3.349 -22.446  -4.534
TER   
ATOM   3453  O00 WTR   668       0.267 -30.783   1.576
ATOM   3454  H01 WTR   668      -0.017 -30.381   0.754
ATOM   3455  H02 WTR   668       1.217 -30.861   1.489
TER   
ATOM   3456  O00 WTR   669       8.604 -21.339 -10.894
ATOM   3457  H01 WTR   669       7.740 -21.633 -10.606
ATOM   3458  H02 WTR   669       8.630 -21.548 -11.828
TER   
ATOM   3459  O00 WTR   670      -8.191 -18.885  -8.777
ATOM   3460  H01 WTR   670      -7.692 -18.158  -9.150
ATOM   3461  H02 WTR   670      -7.576 -19.317  -8.184
TER   
ATOM   3462  O00 WTR   671      -0.726 -29.681  -0.700
ATOM   3463  H01 WTR   671      -1.075 -30.533  -0.962
ATOM   3464  H02 WTR   671      -1.492 -29.107  -0.670
TER   
ATOM   3465  O00 WTR   672       7.412 -25.871  -9.052
ATOM   3466  H01 WTR   672       7.550 -26.631  -8.488
ATOM   3467  H02 WTR   672       7.498 -25.119  -8.467
TER   
ATOM   3468  O00 WTR   673      -0.655 -25.957  -1.226
ATOM   3469  H01 WTR   673      -1.287 -26.676  -1.253
ATOM   3470  H02 WTR   673      -0.511 -25.798  -0.294
TER   
ATOM   3471  O00 WTR   674       3.983 -23.264   6.159
ATOM   3472  H01 WTR   674       4.859 -23.582   5.939
ATOM   3473  H02 WTR   674       3.443 -24.054   6.196
TER   
ATOM   3474  O00 WTR   675      -3.075 -21.324  -3.468
ATOM   3475  H01 WTR   675      -2.446 -20.714  -3.853
ATOM   3476  H02 WTR   675      -2.544 -21.905  -2.924
TER   
ATOM   3477  O00 WTR   676      14.770 -16.599  -7.964
ATOM   3478  H01 WTR   676      15.670 -16.901  -7.835
ATOM   3479  H02 WTR   676      14.444 -17.123  -8.696
TER   
ATOM   3480  O00 WTR   677       6.460 -21.827  -8.708
ATOM   3481  H01 WTR   677       5.955 -21.789  -9.520
ATOM   3482  H02 WTR   677       6.606 -20.911  -8.473
TER   
ATOM   3483  O00 WTR   678      -3.234 -32.721   5.608
ATOM   3484  H01 WTR   678      -2.864 -33.233   6.327
ATOM   3485  H02 WTR   678      -3.374 -31.850   5.981
TER   
ATOM   3486  O00 WTR   679      -2.111 -22.247  10.873
ATOM   3487  H01 WTR   679      -2.077 -21.677  10.105
ATOM   3488  H02 WTR   679      -2.785 -21.858  11.430
TER   
ATOM   3489  O00 WTR   680      14.333 -24.225   1.070
ATOM   3490  H01 WTR   680      15.171 -23.917   0.724
ATOM   3491  H02 WTR   680      13.694 -23.981   0.401
TER   
ATOM   3492  O00 WTR   681       3.234 -22.709   0.077
ATOM   3493  H01 WTR   681       3.031 -22.069   0.760
ATOM   3494  H02 WTR   681       3.742 -22.217  -0.568
TER   
ATOM   3495  O00 WTR   682       0.539 -25.264 -10.381
ATOM   3496  H01 WTR   682       0.853 -26.161 -10.266
ATOM   3497  H02 WTR   682       1.100 -24.899 -11.065
TER   
ATOM   3498  O00 WTR   683       5.813 -18.840  -3.735
ATOM   3499  H01 WTR   683       6.072 -19.541  -4.334
ATOM   3500  H02 WTR   683       6.283 -18.068  -4.052
TER   
ATOM   3501  O00 WTR   684       6.242 -22.400  -3.838
ATOM   3502  H01 WTR   684       6.820 -22.987  -3.350
ATOM   3503  H02 WTR   684       6.821 -21.948  -4.451
TER   
ATOM   3504  O00 WTR   685       7.453 -21.211  -0.427
ATOM   3505  H01 WTR   685       6.866 -20.499  -0.685
ATOM   3506  H02 WTR   685       6.913 -21.779   0.123
TER   
ATOM   3507  O00 WTR   686      13.941 -22.156   9.559
ATOM   3508  H01 WTR   686      13.991 -22.646  10.379
ATOM   3509  H02 WTR   686      13.448 -22.726   8.968
TER   
ATOM   3510  O00 WTR   687      16.834 -23.010   0.151
ATOM   3511  H01 WTR   687      16.786 -23.144  -0.795
ATOM   3512  H02 WTR   687      17.771 -22.942   0.336
TER   
ATOM   3513  O00 WTR   688      13.308 -19.206   0.596
ATOM   3514  H01 WTR   688      13.181 -18.312   0.915
ATOM   3515  H02 WTR   688      12.651 -19.311  -0.092
TER   
ATOM   3516  O00 WTR   689      11.690 -20.197   7.125
ATOM   3517  H01 WTR   689      11.912 -20.858   6.469
ATOM   3518  H02 WTR   689      11.927 -20.600   7.961
TER   
ATOM   3519  O00 WTR   690      15.053 -23.354   5.627
ATOM   3520  H01 WTR   690      15.878 -23.507   5.167
ATOM   3521  H02 WTR   690      14.490 -24.080   5.358
TER   
ATOM   3522  O00 WTR   691      12.052 -23.018   7.753
ATOM   3523  H01 WTR   691      11.172 -22.769   8.036
ATOM   3524  H02 WTR   691      11.918 -23.789   7.202
TER   
ATOM   3525  O00 WTR   692      10.766 -21.317   2.390
ATOM   3526  H01 WTR   692      11.310 -20.593   2.699
ATOM   3527  H02 WTR   692       9.901 -20.928   2.259
TER   
ATOM   3528  O00 WTR   693      15.349 -20.846  -1.976
ATOM   3529  H01 WTR   693      15.501 -21.400  -1.210
ATOM   3530  H02 WTR   693      14.400 -20.721  -1.998
TER   
ATOM   3531  O00 WTR   694      11.977 -16.771  -2.394
ATOM   3532  H01 WTR   694      11.149 -16.990  -1.965
ATOM   3533  H02 WTR   694      11.901 -17.151  -3.269
TER   
ATOM   3534  O00 WTR   695      12.693 -22.081   4.809
ATOM   3535  H01 WTR   695      13.065 -21.496   4.148
ATOM   3536  H02 WTR   695      13.445 -22.364   5.329
TER   
ATOM   3537  O00 WTR   696      11.309 -24.903   5.761
ATOM   3538  H01 WTR   696      12.093 -25.206   5.302
ATOM   3539  H02 WTR   696      10.939 -25.695   6.151
TER   
ATOM   3540  O00 WTR   697      16.936 -19.204   7.074
ATOM   3541  H01 WTR   697      16.967 -18.986   8.006
ATOM   3542  H02 WTR   697      16.243 -19.860   7.004
TER   
ATOM   3543  O00 WTR   698      15.491 -25.794  -1.265
ATOM   3544  H01 WTR   698      16.304 -26.291  -1.352
ATOM   3545  H02 WTR   698      15.116 -26.091  -0.436
TER   
ATOM   3546  O00 WTR   699      17.198 -23.731   3.545
ATOM   3547  H01 WTR   699      17.172 -24.019   2.632
ATOM   3548  H02 WTR   699      18.006 -23.222   3.613
TER   
ATOM   3549  O00 WTR   700      18.969 -18.418  -8.467
ATOM   3550  H01 WTR   700      18.662 -17.639  -8.002
ATOM   3551  H02 WTR   700      18.369 -18.507  -9.207
TER   
ATOM   3552  O00 WTR   701      12.879 -19.888  -2.247
ATOM   3553  H01 WTR   701      12.509 -19.626  -3.090
ATOM   3554  H02 WTR   701      12.262 -20.534  -1.903
TER   
ATOM   3555  O00 WTR   702      13.993 -20.328   3.159
ATOM   3556  H01 WTR   702      13.863 -20.271   2.213
ATOM   3557  H02 WTR   702      14.939 -20.426   3.266
TER   
ATOM   3558  O00 WTR   703      13.777 -27.023   0.983
ATOM   3559  H01 WTR   703      13.549 -26.098   0.894
ATOM   3560  H02 WTR   703      14.094 -27.106   1.883
TER   
ATOM   3561  O00 WTR   704      12.083 -18.596   3.684
ATOM   3562  H01 WTR   704      12.792 -19.232   3.586
ATOM   3563  H02 WTR   704      12.528 -17.765   3.851
TER   
ATOM   3564  O00 WTR   705      13.654 -18.343  -9.623
ATOM   3565  H01 WTR   705      14.201 -19.122  -9.726
ATOM   3566  H02 WTR   705      13.849 -17.810 -10.394
TER   
ATOM   3567  O00 WTR   706      13.265 -19.603  -7.115
ATOM   3568  H01 WTR   706      13.959 -20.211  -7.369
ATOM   3569  H02 WTR   706      13.119 -19.066  -7.894
TER   
ATOM   3570  O00 WTR   707      19.138 -21.838   1.151
ATOM   3571  H01 WTR   707      19.368 -22.007   2.065
ATOM   3572  H02 WTR   707      18.841 -20.929   1.142
TER   
ATOM   3573  O00 WTR   708       7.074 -29.236  -5.208
ATOM   3574  H01 WTR   708       6.174 -29.478  -4.987
ATOM   3575  H02 WTR   708       7.052 -28.283  -5.293
TER   
ATOM   3576  O00 WTR   709      10.741 -22.497  -9.413
ATOM   3577  H01 WTR   709      10.686 -22.294  -8.480
ATOM   3578  H02 WTR   709      10.030 -21.995  -9.811
TER   
ATOM   3579  O00 WTR   710      11.044 -25.583  -4.466
ATOM   3580  H01 WTR   710      11.321 -25.410  -5.366
ATOM   3581  H02 WTR   710      11.859 -25.605  -3.964
TER   
ATOM   3582  O00 WTR   711      12.042 -13.764  -1.358
ATOM   3583  H01 WTR   711      12.063 -13.180  -2.117
ATOM   3584  H02 WTR   711      12.402 -14.590  -1.681
TER   
ATOM   3585  O00 WTR   712      12.301 -23.651  -0.528
ATOM   3586  H01 WTR   712      11.470 -24.079  -0.320
ATOM   3587  H02 WTR   712      12.134 -22.720  -0.379
TER   
ATOM   3588  O00 WTR   713      10.116 -27.519  -2.827
ATOM   3589  H01 WTR   713      10.715 -27.624  -2.088
ATOM   3590  H02 WTR   713      10.603 -26.988  -3.457
TER   
ATOM   3591  O00 WTR   714      11.668 -27.628  -0.499
ATOM   3592  H01 WTR   714      11.378 -28.480  -0.173
ATOM   3593  H02 WTR   714      12.453 -27.430   0.012
TER   
ATOM   3594  O00 WTR   715      13.010 -21.675 -11.116
ATOM   3595  H01 WTR   715      12.775 -21.852 -12.027
ATOM   3596  H02 WTR   715      12.207 -21.846 -10.624
TER   
ATOM   3597  O00 WTR   716      17.422 -20.317  -6.812
ATOM   3598  H01 WTR   716      18.043 -19.744  -7.261
ATOM   3599  H02 WTR   716      17.542 -20.121  -5.883
TER   
ATOM   3600  O00 WTR   717      17.374 -18.896 -10.563
ATOM   3601  H01 WTR   717      16.555 -19.392 -10.580
ATOM   3602  H02 WTR   717      17.806 -19.118 -11.388
TER   
ATOM   3603  O00 WTR   718      19.487 -22.263  -1.563
ATOM   3604  H01 WTR   718      19.263 -22.071  -0.653
ATOM   3605  H02 WTR   718      20.443 -22.225  -1.587
TER   
ATOM   3606  O00 WTR   719     -15.590 -15.378  -1.269
ATOM   3607  H01 WTR   719     -15.575 -14.840  -2.061
ATOM   3608  H02 WTR   719     -16.201 -14.927  -0.685
TER   
ATOM   3609  O00 WTR   720     -10.372 -22.200 -12.082
ATOM   3610  H01 WTR   720      -9.699 -22.880 -12.051
ATOM   3611  H02 WTR   720     -10.527 -22.057 -13.015
TER   
ATOM   3612  O00 WTR   721     -18.736 -11.966   4.218
ATOM   3613  H01 WTR   721     -17.853 -12.000   3.851
ATOM   3614  H02 WTR   721     -18.952 -11.034   4.240
TER   
ATOM   3615  O00 WTR   722     -16.669  -8.382  -0.288
ATOM   3616  H01 WTR   722     -17.563  -8.074  -0.437
ATOM   3617  H02 WTR   722     -16.158  -7.584  -0.158
TER   
ATOM   3618  O00 WTR   723     -18.929  -9.721 -10.117
ATOM   3619  H01 WTR   723     -18.743  -8.805 -10.325
ATOM   3620  H02 WTR   723     -19.560  -9.994 -10.783
TER   
ATOM   3621  O00 WTR   724     -19.194 -12.039   9.207
ATOM   3622  H01 WTR   724     -19.673 -12.827   9.463
ATOM   3623  H02 WTR   724     -18.915 -12.210   8.307
TER   
ATOM   3624  O00 WTR   725     -16.454  -9.770   6.279
ATOM   3625  H01 WTR   725     -17.017  -9.018   6.463
ATOM   3626  H02 WTR   725     -15.958  -9.515   5.501
TER   
ATOM   3627  O00 WTR   726     -18.364 -17.246   0.808
ATOM   3628  H01 WTR   726     -19.131 -17.760   0.558
ATOM   3629  H02 WTR   726     -17.746 -17.891   1.154
TER   
ATOM   3630  O00 WTR   727     -14.351 -11.642  10.476
ATOM   3631  H01 WTR   727     -14.100 -11.611   9.553
ATOM   3632  H02 WTR   727     -13.519 -11.654  10.950
TER   
ATOM   3633  O00 WTR   728     -20.546 -14.045  10.223
ATOM   3634  H01 WTR   728     -20.775 -14.825   9.717
ATOM   3635  H02 WTR   728     -19.806 -14.319  10.765
TER   
ATOM   3636  O00 WTR   729     -12.561 -18.930  -0.060
ATOM   3637  H01 WTR   729     -12.913 -18.251  -0.635
ATOM   3638  H02 WTR   729     -12.173 -18.448   0.671
TER   
ATOM   3639  O00 WTR   730     -20.129  -5.341   6.032
ATOM   3640  H01 WTR   730     -20.748  -5.236   6.754
ATOM   3641  H02 WTR   730     -19.541  -4.590   6.109
TER   
ATOM   3642  O00 WTR   731     -15.797 -17.718  10.896
ATOM   3643  H01 WTR   731     -15.523 -17.009  11.478
ATOM   3644  H02 WTR   731     -16.477 -18.181  11.386
TER   
ATOM   3645  O00 WTR   732     -20.963  -8.247  10.231
ATOM   3646  H01 WTR   732     -21.286  -9.132  10.060
ATOM   3647  H02 WTR   732     -20.010  -8.324  10.172
TER   
ATOM   3648  O00 WTR   733     -14.091 -10.938   7.562
ATOM   3649  H01 WTR   733     -14.864 -10.516   7.188
ATOM   3650  H02 WTR   733     -13.844 -11.601   6.918
TER   
ATOM   3651  O00 WTR   734     -18.143 -10.674  -5.586
ATOM   3652  H01 WTR   734     -17.897 -10.276  -4.751
ATOM   3653  H02 WTR   734     -17.343 -10.643  -6.111
TER   
ATOM   3654  O00 WTR   735     -17.296 -13.385  12.809
ATOM   3655  H01 WTR   735     -17.051 -12.778  12.111
ATOM   3656  H02 WTR   735     -17.438 -12.827  13.574
TER   
ATOM   3657  O00 WTR   736     -15.584 -14.217   5.967
ATOM   3658  H01 WTR   736     -15.462 -14.928   6.597
ATOM   3659  H02 WTR   736     -16.395 -13.790   6.242
TER   
ATOM   3660  O00 WTR   737     -11.045 -20.143  18.097
ATOM   3661  H01 WTR   737     -10.535 -20.174  17.288
ATOM   3662  H02 WTR   737     -11.131 -19.209  18.291
TER   
ATOM   3663  O00 WTR   738     -11.383 -14.311   4.602
ATOM   3664  H01 WTR   738     -10.836 -14.399   3.821
ATOM   3665  H02 WTR   738     -10.989 -14.906   5.239
TER   
ATOM   3666  O00 WTR   739     -23.843 -14.115   1.259
ATOM   3667  H01 WTR   739     -24.733 -13.822   1.065
ATOM   3668  H02 WTR   739     -23.832 -14.238   2.208
TER   
ATOM   3669  O00 WTR   740     -22.047  -6.135   8.615
ATOM   3670  H01 WTR   740     -22.699  -5.800   9.231
ATOM   3671  H02 WTR   740     -21.657  -6.886   9.063
TER   
ATOM   3672  O00 WTR   741     -22.510  -4.230   3.734
ATOM   3673  H01 WTR   741     -22.942  -5.072   3.881
ATOM   3674  H02 WTR   741     -22.893  -3.902   2.920
TER   
ATOM   3675  O00 WTR   742     -12.877  -4.782   3.370
ATOM   3676  H01 WTR   742     -13.484  -5.488   3.147
ATOM   3677  H02 WTR   742     -12.237  -5.191   3.952
TER   
ATOM   3678  O00 WTR   743     -15.764 -15.434  -8.059
ATOM   3679  H01 WTR   743     -15.868 -15.175  -8.975
ATOM   3680  H02 WTR   743     -15.664 -16.386  -8.090
TER   
ATOM   3681  O00 WTR   744     -21.552 -10.765   9.877
ATOM   3682  H01 WTR   744     -20.820 -11.347   9.674
ATOM   3683  H02 WTR   744     -22.220 -11.341  10.248
TER   
ATOM   3684  O00 WTR   745      -8.619 -10.112   4.597
ATOM   3685  H01 WTR   745      -9.522 -10.166   4.910
ATOM   3686  H02 WTR   745      -8.672  -9.583   3.801
TER   
ATOM   3687  O00 WTR   746      -8.471 -17.334   5.542
ATOM   3688  H01 WTR   746      -9.016 -17.867   4.963
ATOM   3689  H02 WTR   746      -8.309 -17.895   6.301
TER   
ATOM   3690  O00 WTR   747     -11.995 -12.603   1.532
ATOM   3691  H01 WTR   747     -11.387 -13.214   1.948
ATOM   3692  H02 WTR   747     -12.857 -13.000   1.655
TER   
ATOM   3693  O00 WTR   748     -16.668  -4.617   5.120
ATOM   3694  H01 WTR   748     -17.268  -3.991   4.715
ATOM   3695  H02 WTR   748     -17.142  -4.944   5.885
TER   
ATOM   3696  O00 WTR   749     -20.093 -14.431   4.936
ATOM   3697  H01 WTR   749     -19.756 -13.559   4.729
ATOM   3698  H02 WTR   749     -19.910 -14.951   4.154
TER   
ATOM   3699  O00 WTR   750     -16.915 -11.165  10.819
ATOM   3700  H01 WTR   750     -17.314 -11.806  10.230
ATOM   3701  H02 WTR   750     -15.973 -11.286  10.702
TER   
ATOM   3702  O00 WTR   751     -18.342 -18.043   6.344
ATOM   3703  H01 WTR   751     -18.640 -18.854   6.756
ATOM   3704  H02 WTR   751     -17.527 -18.283   5.904
TER   
ATOM   3705  O00 WTR   752     -17.680 -12.605   6.669
ATOM   3706  H01 WTR   752     -17.168 -11.797   6.682
ATOM   3707  H02 WTR   752     -18.321 -12.473   5.970
TER   
ATOM   3708  O00 WTR   753     -16.186 -10.782 -10.732
ATOM   3709  H01 WTR   753     -16.264 -11.314  -9.940
ATOM   3710  H02 WTR   753     -16.986 -10.258 -10.748
TER   
ATOM   3711  O00 WTR   754     -13.399 -12.693   5.425
ATOM   3712  H01 WTR   754     -14.206 -13.200   5.506
ATOM   3713  H02 WTR   754     -12.781 -13.290   5.004
TER   
ATOM   3714  O00 WTR   755     -10.411  -7.246   8.594
ATOM   3715  H01 WTR   755     -10.353  -6.396   9.029
ATOM   3716  H02 WTR   755      -9.590  -7.685   8.814
TER   
ATOM   3717  O00 WTR   756     -17.644   2.820   9.091
ATOM   3718  H01 WTR   756     -17.341   1.912   9.087
ATOM   3719  H02 WTR   756     -17.670   3.059  10.018
TER   
ATOM   3720  O00 WTR   757     -18.496  -8.578   9.145
ATOM   3721  H01 WTR   757     -17.744  -8.472   9.729
ATOM   3722  H02 WTR   757     -18.534  -9.519   8.972
TER   
ATOM   3723  O00 WTR   758     -16.266 -11.626   3.311
ATOM   3724  H01 WTR   758     -15.807 -10.880   3.696
ATOM   3725  H02 WTR   758     -16.355 -11.402   2.385
TER   
ATOM   3726  O00 WTR   759     -21.851  -7.360   6.038
ATOM   3727  H01 WTR   759     -22.028  -7.335   6.979
ATOM   3728  H02 WTR   759     -21.313  -6.586   5.875
TER   
ATOM   3729  O00 WTR   760     -16.041 -14.865   9.836
ATOM   3730  H01 WTR   760     -15.546 -15.080  10.627
ATOM   3731  H02 WTR   760     -16.958 -14.940  10.099
TER   
ATOM   3732  O00 WTR   761     -17.080  -6.925   7.090
ATOM   3733  H01 WTR   761     -16.192  -6.736   7.394
ATOM   3734  H02 WTR   761     -17.550  -7.200   7.877
TER   
ATOM   3735  O00 WTR   762     -20.138  -5.375   2.599
ATOM   3736  H01 WTR   762     -20.991  -5.102   2.935
ATOM   3737  H02 WTR   762     -20.221  -6.320   2.469
TER   
ATOM   3738  O00 WTR   763     -14.468 -15.615  12.014
ATOM   3739  H01 WTR   763     -13.512 -15.645  12.055
ATOM   3740  H02 WTR   763     -14.733 -15.259  12.863
TER   
ATOM   3741  O00 WTR   764     -14.595  -6.126   8.415
ATOM   3742  H01 WTR   764     -14.183  -6.419   9.228
ATOM   3743  H02 WTR   764     -14.763  -5.194   8.554
TER   
ATOM   3744  O00 WTR   765     -13.574 -15.777   3.639
ATOM   3745  H01 WTR   765     -12.969 -15.208   4.116
ATOM   3746  H02 WTR   765     -13.942 -15.217   2.956
TER   
ATOM   3747  O00 WTR   766     -18.479  -3.451  11.003
ATOM   3748  H01 WTR   766     -18.666  -4.174  10.404
ATOM   3749  H02 WTR   766     -18.543  -3.840  11.876
TER   
ATOM   3750  O00 WTR   767     -12.301  -8.782   7.536
ATOM   3751  H01 WTR   767     -11.638  -8.389   8.104
ATOM   3752  H02 WTR   767     -12.896  -9.231   8.136
TER   
ATOM   3753  O00 WTR   768     -11.753 -11.232  11.500
ATOM   3754  H01 WTR   768     -10.931 -11.204  11.009
ATOM   3755  H02 WTR   768     -11.905 -10.325  11.765
TER   
ATOM   3756  O00 WTR   769     -14.505 -22.098   2.920
ATOM   3757  H01 WTR   769     -14.456 -21.414   2.252
ATOM   3758  H02 WTR   769     -13.626 -22.475   2.943
TER   
ATOM   3759  O00 WTR   770     -18.936  -4.997 -11.169
ATOM   3760  H01 WTR   770     -19.477  -5.060 -10.382
ATOM   3761  H02 WTR   770     -19.532  -5.210 -11.887
TER   
ATOM   3762  O00 WTR   771     -22.932  -4.868  10.899
ATOM   3763  H01 WTR   771     -23.878  -4.721  10.921
ATOM   3764  H02 WTR   771     -22.569  -4.047  10.568
TER   
ATOM   3765  O00 WTR   772     -21.397  -2.000   4.917
ATOM   3766  H01 WTR   772     -22.062  -2.653   4.698
ATOM   3767  H02 WTR   772     -20.567  -2.414   4.677
TER   
ATOM   3768  O00 WTR   773     -21.935   0.250   9.065
ATOM   3769  H01 WTR   773     -21.494   0.848   9.669
ATOM   3770  H02 WTR   773     -22.307   0.819   8.392
TER   
ATOM   3771  O00 WTR   774     -13.080   3.091  13.161
ATOM   3772  H01 WTR   774     -13.019   2.139  13.084
ATOM   3773  H02 WTR   774     -13.116   3.403  12.257
TER   
ATOM   3774  O00 WTR   775      -9.633  -7.506  13.591
ATOM   3775  H01 WTR   775      -9.825  -6.887  12.887
ATOM   3776  H02 WTR   775      -9.293  -6.963  14.302
TER   
ATOM   3777  O00 WTR   776     -18.417 -16.194  10.477
ATOM   3778  H01 WTR   776     -17.614 -16.648  10.222
ATOM   3779  H02 WTR   776     -18.906 -16.094   9.660
TER   
ATOM   3780  O00 WTR   777     -19.375  -1.136   1.817
ATOM   3781  H01 WTR   777     -18.776  -0.705   1.208
ATOM   3782  H02 WTR   777     -19.492  -0.505   2.527
TER   
ATOM   3783  O00 WTR   778     -19.199  -5.363   9.175
ATOM   3784  H01 WTR   778     -18.977  -5.667   8.295
ATOM   3785  H02 WTR   778     -20.151  -5.264   9.161
TER   
ATOM   3786  O00 WTR   779     -19.571  -9.486   4.219
ATOM   3787  H01 WTR   779     -18.880  -8.959   3.817
ATOM   3788  H02 WTR   779     -20.015  -8.885   4.816
TER   
ATOM   3789  O00 WTR   780     -10.230  -5.349  11.930
ATOM   3790  H01 WTR   780     -10.465  -5.323  11.003
ATOM   3791  H02 WTR   780      -9.324  -5.042  11.957
TER   
ATOM   3792  O00 WTR   781     -13.007   1.343   9.048
ATOM   3793  H01 WTR   781     -13.602   0.994   9.712
ATOM   3794  H02 WTR   781     -12.673   2.155   9.428
TER   
ATOM   3795  O00 WTR   782     -21.184   0.528  12.115
ATOM   3796  H01 WTR   782     -21.383   0.187  12.987
ATOM   3797  H02 WTR   782     -20.714   1.345  12.279
TER   
ATOM   3798  O00 WTR   783     -21.325   2.424  -6.177
ATOM   3799  H01 WTR   783     -21.573   2.166  -5.289
ATOM   3800  H02 WTR   783     -21.046   3.336  -6.093
TER   
ATOM   3801  O00 WTR   784     -18.366  -2.952   6.847
ATOM   3802  H01 WTR   784     -18.977  -2.562   7.471
ATOM   3803  H02 WTR   784     -17.563  -3.089   7.350
TER   
ATOM   3804  O00 WTR   785     -21.941  -1.069   0.961
ATOM   3805  H01 WTR   785     -22.025  -1.057   0.007
ATOM   3806  H02 WTR   785     -21.018  -1.270   1.118
TER   
ATOM   3807  O00 WTR   786     -15.965 -20.276   4.374
ATOM   3808  H01 WTR   786     -15.314 -20.770   3.876
ATOM   3809  H02 WTR   786     -15.464 -19.578   4.796
TER   
ATOM   3810  O00 WTR   787     -12.995  -4.784  -6.124
ATOM   3811  H01 WTR   787     -13.589  -5.373  -5.660
ATOM   3812  H02 WTR   787     -13.559  -4.083  -6.451
TER   
ATOM   3813  O00 WTR   788     -18.126  -4.434  15.972
ATOM   3814  H01 WTR   788     -17.788  -4.987  16.676
ATOM   3815  H02 WTR   788     -17.627  -3.621  16.044
TER   
ATOM   3816  O00 WTR   789     -12.728   3.735  10.238
ATOM   3817  H01 WTR   789     -11.782   3.824  10.352
ATOM   3818  H02 WTR   789     -13.016   4.598   9.940
TER   
ATOM   3819  O00 WTR   790     -20.643  -1.718   7.518
ATOM   3820  H01 WTR   790     -20.962  -1.538   6.634
ATOM   3821  H02 WTR   790     -21.095  -1.080   8.071
TER   
ATOM   3822  O00 WTR   791     -14.154  -5.921  12.874
ATOM   3823  H01 WTR   791     -14.477  -6.122  13.752
ATOM   3824  H02 WTR   791     -13.339  -5.442  13.022
TER   
ATOM   3825  O00 WTR   792     -22.616  -3.913   0.023
ATOM   3826  H01 WTR   792     -22.719  -2.997  -0.233
ATOM   3827  H02 WTR   792     -21.691  -3.995   0.255
TER   
ATOM   3828  O00 WTR   793     -22.549  -6.256  -2.549
ATOM   3829  H01 WTR   793     -22.515  -5.299  -2.552
ATOM   3830  H02 WTR   793     -23.098  -6.474  -1.797
TER   
ATOM   3831  O00 WTR   794     -14.981  -3.257   8.890
ATOM   3832  H01 WTR   794     -15.147  -3.311   9.831
ATOM   3833  H02 WTR   794     -14.037  -3.114   8.821
TER   
ATOM   3834  O00 WTR   795     -14.978  -9.198   4.127
ATOM   3835  H01 WTR   795     -14.508  -9.415   3.322
ATOM   3836  H02 WTR   795     -14.451  -8.512   4.536
TER   
ATOM   3837  O00 WTR   796     -16.715   2.113   6.558
ATOM   3838  H01 WTR   796     -16.491   2.835   5.971
ATOM   3839  H02 WTR   796     -17.224   2.521   7.258
TER   
ATOM   3840  O00 WTR   797     -15.834  -0.861   3.746
ATOM   3841  H01 WTR   797     -16.625  -1.010   4.264
ATOM   3842  H02 WTR   797     -15.706  -1.678   3.263
TER   
ATOM   3843  O00 WTR   798     -15.659   1.836  13.796
ATOM   3844  H01 WTR   798     -14.936   2.459  13.879
ATOM   3845  H02 WTR   798     -15.458   1.341  13.002
TER   
ATOM   3846  O00 WTR   799     -18.042  -0.698   5.203
ATOM   3847  H01 WTR   799     -17.535  -0.045   5.685
ATOM   3848  H02 WTR   799     -18.094  -1.447   5.796
TER   
ATOM   3849  O00 WTR   800     -14.364  -0.285  16.561
ATOM   3850  H01 WTR   800     -15.037  -0.962  16.496
ATOM   3851  H02 WTR   800     -14.763   0.398  17.100
TER   
ATOM   3852  O00 WTR   801     -15.283  -6.917 -12.274
ATOM   3853  H01 WTR   801     -14.881  -7.128 -11.431
ATOM   3854  H02 WTR   801     -14.841  -7.490 -12.901
TER   
ATOM   3855  O00 WTR   802     -18.728  -0.772  11.232
ATOM   3856  H01 WTR   802     -18.893  -1.713  11.189
ATOM   3857  H02 WTR   802     -19.596  -0.379  11.328
TER   
ATOM   3858  O00 WTR   803     -22.735   1.994   7.123
ATOM   3859  H01 WTR   803     -21.988   1.781   6.564
ATOM   3860  H02 WTR   803     -22.567   2.889   7.418
TER   
ATOM   3861  O00 WTR   804     -11.863   5.646  13.423
ATOM   3862  H01 WTR   804     -11.830   6.201  12.644
ATOM   3863  H02 WTR   804     -12.159   4.795  13.100
TER   
ATOM   3864  O00 WTR   805     -13.707   6.173   9.441
ATOM   3865  H01 WTR   805     -12.925   6.550   9.036
ATOM   3866  H02 WTR   805     -14.348   6.132   8.731
TER   
ATOM   3867  O00 WTR   806     -16.113  -1.307   7.492
ATOM   3868  H01 WTR   806     -15.461  -1.236   6.795
ATOM   3869  H02 WTR   806     -15.737  -1.934   8.109
TER   
ATOM   3870  O00 WTR   807     -13.436  -2.047  13.822
ATOM   3871  H01 WTR   807     -13.173  -1.878  14.726
ATOM   3872  H02 WTR   807     -13.157  -2.947  13.654
TER   
ATOM   3873  O00 WTR   808     -10.020   2.956  10.079
ATOM   3874  H01 WTR   808      -9.217   3.194   9.615
ATOM   3875  H02 WTR   808      -9.811   2.127  10.510
TER   
ATOM   3876  O00 WTR   809     -20.353   1.201   5.642
ATOM   3877  H01 WTR   809     -19.485   0.812   5.752
ATOM   3878  H02 WTR   809     -20.764   0.679   4.953
TER   
ATOM   3879  O00 WTR   810     -22.496  -2.537   9.560
ATOM   3880  H01 WTR   810     -22.336  -2.693   8.629
ATOM   3881  H02 WTR   810     -22.551  -1.585   9.638
TER   
ATOM   3882  O00 WTR   811     -18.404   0.615  14.346
ATOM   3883  H01 WTR   811     -18.370  -0.330  14.203
ATOM   3884  H02 WTR   811     -17.555   0.935  14.043
TER   
ATOM   3885  O00 WTR   812     -18.435  -8.004  12.803
ATOM   3886  H01 WTR   812     -19.130  -8.497  12.366
ATOM   3887  H02 WTR   812     -18.839  -7.165  13.024
TER   
ATOM   3888  O00 WTR   813     -15.906  -3.483  11.387
ATOM   3889  H01 WTR   813     -15.695  -4.411  11.487
ATOM   3890  H02 WTR   813     -16.846  -3.469  11.203
TER   
ATOM   3891  O00 WTR   814     -19.658 -12.326   1.704
ATOM   3892  H01 WTR   814     -19.441 -12.021   2.585
ATOM   3893  H02 WTR   814     -18.897 -12.088   1.174
TER   
ATOM   3894  O00 WTR   815     -10.305 -15.001  -5.010
ATOM   3895  H01 WTR   815      -9.463 -14.784  -5.410
ATOM   3896  H02 WTR   815     -10.812 -15.396  -5.719
TER   
ATOM   3897  O00 WTR   816     -22.713 -13.822   3.717
ATOM   3898  H01 WTR   816     -21.854 -13.928   4.127
ATOM   3899  H02 WTR   816     -22.881 -12.880   3.752
TER   
ATOM   3900  O00 WTR   817     -17.227 -11.991   0.533
ATOM   3901  H01 WTR   817     -16.866 -12.864   0.685
ATOM   3902  H02 WTR   817     -16.662 -11.611  -0.139
TER   
ATOM   3903  O00 WTR   818     -18.660 -13.385  -4.992
ATOM   3904  H01 WTR   818     -18.637 -13.853  -5.826
ATOM   3905  H02 WTR   818     -18.522 -12.467  -5.228
TER   
ATOM   3906  O00 WTR   819     -20.974  -7.867  -4.099
ATOM   3907  H01 WTR   819     -21.635  -7.273  -3.743
ATOM   3908  H02 WTR   819     -20.882  -8.550  -3.436
TER   
ATOM   3909  O00 WTR   820     -12.679  -9.955  -0.512
ATOM   3910  H01 WTR   820     -12.836 -10.477  -1.299
ATOM   3911  H02 WTR   820     -12.879  -9.057  -0.777
TER   
ATOM   3912  O00 WTR   821     -19.802 -14.773  -2.839
ATOM   3913  H01 WTR   821     -19.224 -15.428  -2.448
ATOM   3914  H02 WTR   821     -19.291 -14.400  -3.557
TER   
ATOM   3915  O00 WTR   822     -21.691 -15.750  -4.810
ATOM   3916  H01 WTR   822     -21.783 -14.900  -5.240
ATOM   3917  H02 WTR   822     -21.111 -15.582  -4.068
TER   
ATOM   3918  O00 WTR   823     -18.879 -13.540  -7.760
ATOM   3919  H01 WTR   823     -18.048 -13.082  -7.885
ATOM   3920  H02 WTR   823     -18.648 -14.468  -7.785
TER   
ATOM   3921  O00 WTR   824     -22.642  -8.954  -6.712
ATOM   3922  H01 WTR   824     -22.534  -8.981  -5.761
ATOM   3923  H02 WTR   824     -22.198  -9.741  -7.027
TER   
ATOM   3924  O00 WTR   825     -20.966 -18.549   0.147
ATOM   3925  H01 WTR   825     -21.608 -19.145  -0.239
ATOM   3926  H02 WTR   825     -21.404 -17.698   0.158
TER   
ATOM   3927  O00 WTR   826     -10.639 -11.101  -9.770
ATOM   3928  H01 WTR   826     -11.037 -11.972  -9.783
ATOM   3929  H02 WTR   826     -10.161 -11.068  -8.941
TER   
ATOM   3930  O00 WTR   827     -16.251 -12.503  -8.317
ATOM   3931  H01 WTR   827     -15.813 -13.137  -7.749
ATOM   3932  H02 WTR   827     -16.023 -11.651  -7.946
TER   
ATOM   3933  O00 WTR   828     -23.101  -7.001   3.206
ATOM   3934  H01 WTR   828     -22.343  -7.374   2.756
ATOM   3935  H02 WTR   828     -22.887  -7.071   4.136
TER   
ATOM   3936  O00 WTR   829     -14.538  -9.988   1.519
ATOM   3937  H01 WTR   829     -13.832 -10.225   0.917
ATOM   3938  H02 WTR   829     -15.242  -9.675   0.951
TER   
ATOM   3939  O00 WTR   830     -19.465 -16.350  -6.796
ATOM   3940  H01 WTR   830     -19.280 -17.284  -6.898
ATOM   3941  H02 WTR   830     -20.396 -16.313  -6.577
TER   
ATOM   3942  O00 WTR   831     -16.120 -14.018  -3.590
ATOM   3943  H01 WTR   831     -15.599 -14.519  -4.217
ATOM   3944  H02 WTR   831     -16.947 -13.853  -4.043
TER   
ATOM   3945  O00 WTR   832     -20.596 -11.065  -8.240
ATOM   3946  H01 WTR   832     -20.173 -11.896  -8.023
ATOM   3947  H02 WTR   832     -19.903 -10.541  -8.642
TER   
ATOM   3948  O00 WTR   833     -19.260  -5.611  -2.741
ATOM   3949  H01 WTR   833     -19.745  -6.265  -3.245
ATOM   3950  H02 WTR   833     -19.179  -5.994  -1.868
TER   
ATOM   3951  O00 WTR   834     -19.032 -15.413   7.899
ATOM   3952  H01 WTR   834     -18.978 -16.239   7.418
ATOM   3953  H02 WTR   834     -19.191 -14.753   7.224
TER   
ATOM   3954  O00 WTR   835     -11.823  -6.831 -11.366
ATOM   3955  H01 WTR   835     -12.040  -7.654 -10.926
ATOM   3956  H02 WTR   835     -11.605  -6.229 -10.654
TER   
ATOM   3957  O00 WTR   836     -17.840 -21.612  -4.980
ATOM   3958  H01 WTR   836     -16.949 -21.923  -4.822
ATOM   3959  H02 WTR   836     -18.008 -20.992  -4.271
TER   
ATOM   3960  O00 WTR   837     -14.184 -22.641  -9.322
ATOM   3961  H01 WTR   837     -14.409 -22.477 -10.238
ATOM   3962  H02 WTR   837     -14.737 -22.037  -8.827
TER   
ATOM   3963  O00 WTR   838      -8.571 -12.397  -4.320
ATOM   3964  H01 WTR   838      -7.909 -12.140  -3.678
ATOM   3965  H02 WTR   838      -9.406 -12.262  -3.871
TER   
ATOM   3966  O00 WTR   839     -13.707 -14.709 -13.841
ATOM   3967  H01 WTR   839     -12.953 -15.222 -13.551
ATOM   3968  H02 WTR   839     -13.733 -14.835 -14.790
TER   
ATOM   3969  O00 WTR   840     -14.561 -13.445   1.836
ATOM   3970  H01 WTR   840     -15.338 -14.003   1.886
ATOM   3971  H02 WTR   840     -14.768 -12.695   2.394
TER   
ATOM   3972  O00 WTR   841     -22.080 -16.156   0.415
ATOM   3973  H01 WTR   841     -22.864 -15.676   0.681
ATOM   3974  H02 WTR   841     -21.545 -16.199   1.208
TER   
ATOM   3975  O00 WTR   842     -11.485 -17.070  -6.714
ATOM   3976  H01 WTR   842     -10.724 -17.638  -6.602
ATOM   3977  H02 WTR   842     -12.146 -17.630  -7.121
TER   
ATOM   3978  O00 WTR   843     -10.292  -8.312  -4.636
ATOM   3979  H01 WTR   843     -10.318  -8.106  -5.571
ATOM   3980  H02 WTR   843      -9.361  -8.398  -4.434
TER   
ATOM   3981  O00 WTR   844     -16.957  -9.504  -3.210
ATOM   3982  H01 WTR   844     -17.131  -8.664  -3.634
ATOM   3983  H02 WTR   844     -16.421  -9.283  -2.449
TER   
ATOM   3984  O00 WTR   845     -21.648 -18.107  -3.087
ATOM   3985  H01 WTR   845     -21.494 -17.615  -2.280
ATOM   3986  H02 WTR   845     -22.228 -17.547  -3.603
TER   
ATOM   3987  O00 WTR   846     -19.367  -7.843  -0.470
ATOM   3988  H01 WTR   846     -19.761  -8.554  -0.975
ATOM   3989  H02 WTR   846     -19.796  -7.889   0.385
TER   
ATOM   3990  O00 WTR   847     -17.803 -16.826  -2.150
ATOM   3991  H01 WTR   847     -17.999 -17.340  -1.367
ATOM   3992  H02 WTR   847     -16.872 -16.619  -2.076
TER   
ATOM   3993  O00 WTR   848     -10.619 -20.199  -6.100
ATOM   3994  H01 WTR   848     -10.833 -20.925  -6.687
ATOM   3995  H02 WTR   848     -10.743 -20.557  -5.221
TER   
ATOM   3996  O00 WTR   849     -20.841  -7.865   1.825
ATOM   3997  H01 WTR   849     -20.358  -8.554   2.280
ATOM   3998  H02 WTR   849     -21.547  -8.326   1.372
TER   
ATOM   3999  O00 WTR   850      -4.317 -16.850 -14.829
ATOM   4000  H01 WTR   850      -4.794 -16.106 -14.462
ATOM   4001  H02 WTR   850      -4.993 -17.387 -15.242
TER   
ATOM   4002  O00 WTR   851     -17.615  -8.253   2.627
ATOM   4003  H01 WTR   851     -17.351  -8.180   1.710
ATOM   4004  H02 WTR   851     -16.814  -8.079   3.122
TER   
ATOM   4005  O00 WTR   852     -14.493  -8.581 -10.038
ATOM   4006  H01 WTR   852     -15.044  -7.936  -9.594
ATOM   4007  H02 WTR   852     -15.098  -9.278 -10.292
TER   
ATOM   4008  O00 WTR   853      -9.633 -11.432  -6.958
ATOM   4009  H01 WTR   853     -10.167 -11.237  -6.188
ATOM   4010  H02 WTR   853      -8.878 -10.850  -6.881
TER   
ATOM   4011  O00 WTR   854     -18.995 -18.712  -3.734
ATOM   4012  H01 WTR   854     -18.568 -17.969  -3.307
ATOM   4013  H02 WTR   854     -19.927 -18.587  -3.554
TER   
ATOM   4014  O00 WTR   855     -23.036  -6.240  -7.633
ATOM   4015  H01 WTR   855     -22.499  -5.989  -6.882
ATOM   4016  H02 WTR   855     -23.009  -7.197  -7.639
TER   
ATOM   4017  O00 WTR   856     -24.891  -8.467  -1.163
ATOM   4018  H01 WTR   856     -25.342  -8.569  -2.001
ATOM   4019  H02 WTR   856     -24.992  -7.540  -0.948
TER   
ATOM   4020  O00 WTR   857     -15.842  -4.055  -9.172
ATOM   4021  H01 WTR   857     -16.198  -3.524  -9.884
ATOM   4022  H02 WTR   857     -16.552  -4.104  -8.531
TER   
ATOM   4023  O00 WTR   858      -8.854  -9.590  -1.772
ATOM   4024  H01 WTR   858      -9.249 -10.326  -1.305
ATOM   4025  H02 WTR   858      -9.266  -8.815  -1.390
TER   
ATOM   4026  O00 WTR   859     -19.079  -7.140  -8.542
ATOM   4027  H01 WTR   859     -19.203  -7.497  -7.662
ATOM   4028  H02 WTR   859     -19.829  -6.562  -8.675
TER   
ATOM   4029  O00 WTR   860      -8.462  -9.285  -8.347
ATOM   4030  H01 WTR   860      -8.559  -9.235  -9.298
ATOM   4031  H02 WTR   860      -8.849  -8.471  -8.023
TER   
ATOM   4032  O00 WTR   861     -14.792 -22.253  -4.912
ATOM   4033  H01 WTR   861     -13.909 -22.091  -4.581
ATOM   4034  H02 WTR   861     -14.690 -22.988  -5.517
TER   
ATOM   4035  O00 WTR   862     -11.497 -10.119   5.200
ATOM   4036  H01 WTR   862     -11.879  -9.597   5.905
ATOM   4037  H02 WTR   862     -12.222 -10.655   4.878
TER   
ATOM   4038  O00 WTR   863     -13.530  -8.750  -6.654
ATOM   4039  H01 WTR   863     -12.700  -9.094  -6.325
ATOM   4040  H02 WTR   863     -13.284  -7.981  -7.169
TER   
ATOM   4041  O00 WTR   864     -15.849 -11.906  -1.958
ATOM   4042  H01 WTR   864     -15.810 -12.677  -2.524
ATOM   4043  H02 WTR   864     -16.441 -11.305  -2.411
TER   
ATOM   4044  O00 WTR   865     -17.250  -1.063  -0.599
ATOM   4045  H01 WTR   865     -17.329  -1.114  -1.552
ATOM   4046  H02 WTR   865     -16.396  -0.658  -0.450
TER   
ATOM   4047  O00 WTR   866     -18.792  -3.311   3.657
ATOM   4048  H01 WTR   866     -19.190  -4.129   3.359
ATOM   4049  H02 WTR   866     -18.843  -2.729   2.898
TER   
ATOM   4050  O00 WTR   867     -17.752   1.477  -3.439
ATOM   4051  H01 WTR   867     -17.996   2.316  -3.048
ATOM   4052  H02 WTR   867     -18.137   1.499  -4.315
TER   
ATOM   4053  O00 WTR   868     -20.615 -12.331  -2.202
ATOM   4054  H01 WTR   868     -20.315 -13.180  -2.525
ATOM   4055  H02 WTR   868     -20.970 -12.516  -1.333
TER   
ATOM   4056  O00 WTR   869     -11.734  -8.774  -9.382
ATOM   4057  H01 WTR   869     -11.387  -9.661  -9.471
ATOM   4058  H02 WTR   869     -12.685  -8.885  -9.402
TER   
ATOM   4059  O00 WTR   870     -24.216  -6.193   0.408
ATOM   4060  H01 WTR   870     -23.701  -5.397   0.276
ATOM   4061  H02 WTR   870     -23.993  -6.478   1.295
TER   
ATOM   4062  O00 WTR   871     -13.477 -12.053  -7.024
ATOM   4063  H01 WTR   871     -12.719 -11.478  -6.917
ATOM   4064  H02 WTR   871     -13.360 -12.445  -7.890
TER   
ATOM   4065  O00 WTR   872     -13.870  -1.620   5.267
ATOM   4066  H01 WTR   872     -14.576  -1.727   4.630
ATOM   4067  H02 WTR   872     -13.886  -0.689   5.488
TER   
ATOM   4068  O00 WTR   873     -16.746  -2.154  -6.053
ATOM   4069  H01 WTR   873     -17.279  -1.741  -6.733
ATOM   4070  H02 WTR   873     -17.347  -2.751  -5.607
TER   
ATOM   4071  O00 WTR   874     -15.526   0.579  -5.016
ATOM   4072  H01 WTR   874     -15.609  -0.348  -5.241
ATOM   4073  H02 WTR   874     -16.233   0.739  -4.391
TER   
ATOM   4074  O00 WTR   875     -20.455  -3.523  -6.029
ATOM   4075  H01 WTR   875     -20.687  -2.862  -6.681
ATOM   4076  H02 WTR   875     -19.785  -4.057  -6.456
TER   
ATOM   4077  O00 WTR   876     -19.871  -4.199   0.236
ATOM   4078  H01 WTR   876     -19.693  -4.850   0.915
ATOM   4079  H02 WTR   876     -19.024  -4.056  -0.187
TER   
ATOM   4080  O00 WTR   877     -16.563  -6.036  -5.998
ATOM   4081  H01 WTR   877     -15.787  -6.127  -5.445
ATOM   4082  H02 WTR   877     -17.071  -6.830  -5.831
TER   
ATOM   4083  O00 WTR   878     -20.806  -5.087  -9.057
ATOM   4084  H01 WTR   878     -20.754  -4.142  -8.909
ATOM   4085  H02 WTR   878     -21.695  -5.323  -8.792
TER   
ATOM   4086  O00 WTR   879     -17.383  -2.562 -11.069
ATOM   4087  H01 WTR   879     -18.139  -3.146 -11.120
ATOM   4088  H02 WTR   879     -16.845  -2.799 -11.825
TER   
ATOM   4089  O00 WTR   880     -14.912   0.436  -0.154
ATOM   4090  H01 WTR   880     -15.206   1.347  -0.177
ATOM   4091  H02 WTR   880     -14.248   0.416   0.535
TER   
ATOM   4092  O00 WTR   881     -12.434   3.942  -7.193
ATOM   4093  H01 WTR   881     -12.587   3.083  -7.587
ATOM   4094  H02 WTR   881     -12.548   4.561  -7.914
TER   
ATOM   4095  O00 WTR   882     -18.820   1.676  -5.929
ATOM   4096  H01 WTR   882     -18.581   2.428  -6.471
ATOM   4097  H02 WTR   882     -19.766   1.585  -6.049
TER   
ATOM   4098  O00 WTR   883     -12.612   0.358   1.589
ATOM   4099  H01 WTR   883     -12.056  -0.376   1.851
ATOM   4100  H02 WTR   883     -12.953   0.707   2.413
TER   
ATOM   4101  O00 WTR   884     -14.192  -2.630  -7.104
ATOM   4102  H01 WTR   884     -14.986  -2.289  -6.692
ATOM   4103  H02 WTR   884     -14.494  -3.012  -7.928
TER   
ATOM   4104  O00 WTR   885     -18.682  -0.728  -7.549
ATOM   4105  H01 WTR   885     -18.335  -0.301  -8.332
ATOM   4106  H02 WTR   885     -18.750  -0.025  -6.903
TER   
ATOM   4107  O00 WTR   886     -18.281  -1.935  -3.185
ATOM   4108  H01 WTR   886     -19.120  -2.385  -3.083
ATOM   4109  H02 WTR   886     -18.480  -1.175  -3.732
TER   
ATOM   4110  O00 WTR   887     -13.043  -0.317  -4.360
ATOM   4111  H01 WTR   887     -13.851   0.185  -4.464
ATOM   4112  H02 WTR   887     -12.626  -0.282  -5.221
TER   
ATOM   4113  O00 WTR   888     -18.008   6.584 -11.027
ATOM   4114  H01 WTR   888     -18.418   6.810 -10.191
ATOM   4115  H02 WTR   888     -17.772   5.661 -10.936
TER   
ATOM   4116  O00 WTR   889     -15.673  -5.940   0.262
ATOM   4117  H01 WTR   889     -14.790  -5.917  -0.108
ATOM   4118  H02 WTR   889     -16.096  -5.152  -0.080
TER   
ATOM   4119  O00 WTR   890     -20.565  -2.393  -8.765
ATOM   4120  H01 WTR   890     -21.141  -1.954  -9.391
ATOM   4121  H02 WTR   890     -19.784  -1.842  -8.729
TER   
ATOM   4122  O00 WTR   891     -12.400  -2.432   1.742
ATOM   4123  H01 WTR   891     -12.462  -3.352   2.000
ATOM   4124  H02 WTR   891     -12.006  -2.454   0.869
TER   
ATOM   4125  O00 WTR   892     -13.691  -5.980  -8.380
ATOM   4126  H01 WTR   892     -14.624  -5.866  -8.562
ATOM   4127  H02 WTR   892     -13.564  -5.583  -7.519
TER   
ATOM   4128  O00 WTR   893     -14.050  -6.718   5.775
ATOM   4129  H01 WTR   893     -13.821  -6.727   6.704
ATOM   4130  H02 WTR   893     -14.711  -6.030   5.697
TER   
ATOM   4131  O00 WTR   894     -11.747  -0.475  -6.754
ATOM   4132  H01 WTR   894     -10.810  -0.671  -6.764
ATOM   4133  H02 WTR   894     -12.170  -1.319  -6.912
TER   
ATOM   4134  O00 WTR   895     -16.046  -9.894  -7.445
ATOM   4135  H01 WTR   895     -16.206  -9.162  -8.041
ATOM   4136  H02 WTR   895     -15.217  -9.678  -7.017
TER   
ATOM   4137  O00 WTR   896     -14.323   0.845   6.433
ATOM   4138  H01 WTR   896     -15.197   1.182   6.628
ATOM   4139  H02 WTR   896     -13.883   0.813   7.283
TER   
ATOM   4140  O00 WTR   897     -16.513  -7.269  -8.601
ATOM   4141  H01 WTR   897     -17.405  -7.282  -8.947
ATOM   4142  H02 WTR   897     -16.525  -6.585  -7.932
TER   
ATOM   4143  O00 WTR   898     -22.706  -9.371  -0.024
ATOM   4144  H01 WTR   898     -22.619 -10.324  -0.057
ATOM   4145  H02 WTR   898     -23.607  -9.202  -0.300
TER   
ATOM   4146  O00 WTR   899     -15.311  -2.966   2.101
ATOM   4147  H01 WTR   899     -14.413  -2.685   1.924
ATOM   4148  H02 WTR   899     -15.216  -3.719   2.684
TER   
ATOM   4149  O00 WTR   900     -14.130   1.371   3.618
ATOM   4150  H01 WTR   900     -13.909   1.355   4.549
ATOM   4151  H02 WTR   900     -14.591   0.546   3.467
TER   
ATOM   4152  O00 WTR   901     -15.968   2.916  -0.573
ATOM   4153  H01 WTR   901     -15.883   3.824  -0.284
ATOM   4154  H02 WTR   901     -16.904   2.729  -0.506
TER   
ATOM   4155  O00 WTR   902     -22.303  -1.492  -1.982
ATOM   4156  H01 WTR   902     -21.584  -0.892  -2.177
ATOM   4157  H02 WTR   902     -22.080  -2.295  -2.454
TER   
ATOM   4158  O00 WTR   903     -18.934  -8.143  -6.161
ATOM   4159  H01 WTR   903     -18.629  -9.038  -6.017
ATOM   4160  H02 WTR   903     -19.721  -8.068  -5.621
TER   
ATOM   4161  O00 WTR   904     -17.165   3.307  -7.416
ATOM   4162  H01 WTR   904     -16.278   2.967  -7.298
ATOM   4163  H02 WTR   904     -17.190   4.103  -6.884
TER   
ATOM   4164  O00 WTR   905     -17.259  -3.916  -0.916
ATOM   4165  H01 WTR   905     -17.427  -4.067  -1.846
ATOM   4166  H02 WTR   905     -17.164  -2.966  -0.840
TER   
ATOM   4167  O00 WTR   906     -20.126   0.398  -2.585
ATOM   4168  H01 WTR   906     -19.412   0.583  -3.195
ATOM   4169  H02 WTR   906     -19.690   0.084  -1.793
TER   
ATOM   4170  O00 WTR   907     -20.761  -3.307  -3.123
ATOM   4171  H01 WTR   907     -20.345  -4.149  -2.936
ATOM   4172  H02 WTR   907     -20.831  -3.281  -4.078
TER   
ATOM   4173  O00 WTR   908     -14.853   0.709 -10.550
ATOM   4174  H01 WTR   908     -14.087   0.815  -9.985
ATOM   4175  H02 WTR   908     -14.752   1.385 -11.220
TER   
ATOM   4176  O00 WTR   909     -20.784  -9.687  -2.168
ATOM   4177  H01 WTR   909     -20.809 -10.635  -2.304
ATOM   4178  H02 WTR   909     -21.612  -9.485  -1.733
TER   
ATOM   4179  O00 WTR   910      -7.948   5.010  -2.749
ATOM   4180  H01 WTR   910      -8.685   5.483  -3.136
ATOM   4181  H02 WTR   910      -7.639   5.580  -2.046
TER   
ATOM   4182  O00 WTR   911     -18.199  -4.517  -7.382
ATOM   4183  H01 WTR   911     -17.620  -4.856  -6.700
ATOM   4184  H02 WTR   911     -18.610  -5.296  -7.757
TER   
ATOM   4185  O00 WTR   912     -22.644   2.583  -3.267
ATOM   4186  H01 WTR   912     -22.621   1.663  -3.005
ATOM   4187  H02 WTR   912     -23.039   3.035  -2.521
TER   
ATOM   4188  O00 WTR   913     -12.345 -22.423  -1.159
ATOM   4189  H01 WTR   913     -11.980 -21.705  -0.642
ATOM   4190  H02 WTR   913     -13.045 -22.780  -0.613
TER   
ATOM   4191  O00 WTR   914     -21.878 -12.109   0.438
ATOM   4192  H01 WTR   914     -22.381 -12.791   0.883
ATOM   4193  H02 WTR   914     -21.052 -12.068   0.921
TER   
ATOM   4194  O00 WTR   915     -10.266 -17.775   9.787
ATOM   4195  H01 WTR   915      -9.872 -17.561  10.633
ATOM   4196  H02 WTR   915     -11.051 -18.276  10.008
TER   
ATOM   4197  O00 WTR   916      -3.549 -11.691   6.285
ATOM   4198  H01 WTR   916      -3.334 -11.377   5.406
ATOM   4199  H02 WTR   916      -3.687 -10.893   6.797
TER   
ATOM   4200  O00 WTR   917      -5.874 -11.570   2.922
ATOM   4201  H01 WTR   917      -5.483 -10.797   3.328
ATOM   4202  H02 WTR   917      -6.059 -11.300   2.022
TER   
ATOM   4203  O00 WTR   918      -5.354 -13.652   5.719
ATOM   4204  H01 WTR   918      -5.478 -13.202   4.883
ATOM   4205  H02 WTR   918      -4.636 -13.180   6.141
TER   
ATOM   4206  O00 WTR   919      -8.944 -14.754   8.336
ATOM   4207  H01 WTR   919      -9.518 -15.169   7.693
ATOM   4208  H02 WTR   919      -8.986 -13.820   8.128
TER   
ATOM   4209  O00 WTR   920      -5.551 -19.692   5.069
ATOM   4210  H01 WTR   920      -5.798 -18.873   5.498
ATOM   4211  H02 WTR   920      -4.652 -19.547   4.774
TER   
ATOM   4212  O00 WTR   921     -10.680 -15.855   6.449
ATOM   4213  H01 WTR   921     -10.129 -16.587   6.171
ATOM   4214  H02 WTR   921     -11.428 -16.268   6.880
TER   
ATOM   4215  O00 WTR   922      -4.815 -11.389   0.333
ATOM   4216  H01 WTR   922      -4.432 -10.559   0.048
ATOM   4217  H02 WTR   922      -4.095 -12.018   0.275
TER   
ATOM   4218  O00 WTR   923      -0.825 -19.604 -13.238
ATOM   4219  H01 WTR   923       0.008 -19.134 -13.280
ATOM   4220  H02 WTR   923      -1.038 -19.633 -12.305
TER   
ATOM   4221  O00 WTR   924     -14.813 -16.377   7.831
ATOM   4222  H01 WTR   924     -13.885 -16.568   7.966
ATOM   4223  H02 WTR   924     -15.103 -16.000   8.662
TER   
ATOM   4224  O00 WTR   925       0.649 -13.333   5.163
ATOM   4225  H01 WTR   925       0.201 -14.167   5.302
ATOM   4226  H02 WTR   925       0.190 -12.935   4.422
TER   
ATOM   4227  O00 WTR   926     -11.544 -10.574  -5.345
ATOM   4228  H01 WTR   926     -12.257 -10.771  -4.737
ATOM   4229  H02 WTR   926     -10.977  -9.972  -4.863
TER   
ATOM   4230  O00 WTR   927     -15.219 -19.521   8.307
ATOM   4231  H01 WTR   927     -14.313 -19.799   8.443
ATOM   4232  H02 WTR   927     -15.223 -18.593   8.540
TER   
ATOM   4233  O00 WTR   928     -12.335 -17.275   8.089
ATOM   4234  H01 WTR   928     -12.233 -17.893   7.365
ATOM   4235  H02 WTR   928     -11.486 -17.278   8.530
TER   
ATOM   4236  O00 WTR   929      -1.624 -13.184   7.380
ATOM   4237  H01 WTR   929      -2.313 -12.604   7.058
ATOM   4238  H02 WTR   929      -1.063 -13.335   6.620
TER   
ATOM   4239  O00 WTR   930      -4.073 -13.640  12.955
ATOM   4240  H01 WTR   930      -3.715 -14.528  12.993
ATOM   4241  H02 WTR   930      -5.018 -13.758  13.046
TER   
ATOM   4242  O00 WTR   931      -9.006 -20.519   6.723
ATOM   4243  H01 WTR   931      -8.127 -20.888   6.641
ATOM   4244  H02 WTR   931      -9.558 -21.265   6.958
TER   
ATOM   4245  O00 WTR   932      -3.387 -12.735   3.135
ATOM   4246  H01 WTR   932      -2.963 -12.045   3.644
ATOM   4247  H02 WTR   932      -4.194 -12.334   2.812
TER   
ATOM   4248  O00 WTR   933      -8.451  -6.558 -16.073
ATOM   4249  H01 WTR   933      -8.538  -5.990 -15.308
ATOM   4250  H02 WTR   933      -8.129  -7.388 -15.720
TER   
ATOM   4251  O00 WTR   934     -11.847  -3.472   5.890
ATOM   4252  H01 WTR   934     -11.952  -4.414   5.753
ATOM   4253  H02 WTR   934     -12.599  -3.080   5.447
TER   
ATOM   4254  O00 WTR   935      -8.224   7.649  18.674
ATOM   4255  H01 WTR   935      -8.438   6.997  19.342
ATOM   4256  H02 WTR   935      -9.041   8.130  18.540
TER   
ATOM   4257  O00 WTR   936      13.596 -18.403   9.290
ATOM   4258  H01 WTR   936      13.846 -18.789  10.130
ATOM   4259  H02 WTR   936      13.547 -19.147   8.690
TER   
ATOM   4260  O00 WTR   937      -3.729 -18.364  15.235
ATOM   4261  H01 WTR   937      -2.833 -18.700  15.255
ATOM   4262  H02 WTR   937      -3.686 -17.535  15.711
TER   
ATOM   4263  O00 WTR   938      -7.844 -11.524  13.971
ATOM   4264  H01 WTR   938      -7.656 -11.099  14.808
ATOM   4265  H02 WTR   938      -8.799 -11.554  13.926
TER   
ATOM   4266  O00 WTR   939      -9.553 -15.355  -1.430
ATOM   4267  H01 WTR   939      -8.837 -15.118  -0.841
ATOM   4268  H02 WTR   939      -9.186 -15.248  -2.308
TER   
ATOM   4269  O00 WTR   940      -4.294 -16.685 -10.503
ATOM   4270  H01 WTR   940      -3.787 -15.882 -10.618
ATOM   4271  H02 WTR   940      -4.065 -17.224 -11.261
TER   
ATOM   4272  O00 WTR   941     -13.181 -11.368  -2.952
ATOM   4273  H01 WTR   941     -12.791 -12.240  -3.006
ATOM   4274  H02 WTR   941     -14.109 -11.530  -2.780
TER   
ATOM   4275  O00 WTR   942      -9.061 -17.958  -6.459
ATOM   4276  H01 WTR   942      -8.829 -18.149  -7.368
ATOM   4277  H02 WTR   942      -9.154 -18.818  -6.049
TER   
ATOM   4278  O00 WTR   943      -7.214  -9.539  15.636
ATOM   4279  H01 WTR   943      -6.828  -9.980  16.393
ATOM   4280  H02 WTR   943      -7.979  -9.084  15.987
TER   
ATOM   4281  O00 WTR   944      -6.763  -9.355   0.956
ATOM   4282  H01 WTR   944      -6.927 -10.112   0.394
ATOM   4283  H02 WTR   944      -5.809  -9.292   1.001
TER   
ATOM   4284  O00 WTR   945     -10.580 -11.547   7.430
ATOM   4285  H01 WTR   945      -9.881 -12.061   7.024
ATOM   4286  H02 WTR   945     -11.193 -11.370   6.716
TER   
ATOM   4287  O00 WTR   946     -13.223  -9.995 -12.458
ATOM   4288  H01 WTR   946     -13.309 -10.948 -12.426
ATOM   4289  H02 WTR   946     -13.321  -9.714 -11.548
TER   
ATOM   4290  O00 WTR   947      -0.465 -15.280  10.449
ATOM   4291  H01 WTR   947      -1.119 -15.768  10.948
ATOM   4292  H02 WTR   947      -0.631 -15.521   9.537
TER   
ATOM   4293  O00 WTR   948      -7.895 -16.577  14.272
ATOM   4294  H01 WTR   948      -7.032 -16.991  14.234
ATOM   4295  H02 WTR   948      -8.231 -16.804  15.139
TER   
ATOM   4296  O00 WTR   949      -7.421 -16.109   0.264
ATOM   4297  H01 WTR   949      -7.572 -16.991   0.603
ATOM   4298  H02 WTR   949      -7.211 -15.586   1.038
TER   
ATOM   4299  O00 WTR   950      -9.657 -14.040  11.170
ATOM   4300  H01 WTR   950      -9.824 -13.998  10.229
ATOM   4301  H02 WTR   950      -8.849 -13.542  11.293
TER   
ATOM   4302  O00 WTR   951       5.949 -24.041 -13.253
ATOM   4303  H01 WTR   951       5.160 -24.332 -13.711
ATOM   4304  H02 WTR   951       5.638 -23.762 -12.392
TER   
ATOM   4305  O00 WTR   952      -5.712 -18.149  13.475
ATOM   4306  H01 WTR   952      -6.108 -18.997  13.275
ATOM   4307  H02 WTR   952      -4.872 -18.367  13.880
TER   
ATOM   4308  O00 WTR   953      -2.876 -20.660   8.712
ATOM   4309  H01 WTR   953      -2.068 -20.277   8.370
ATOM   4310  H02 WTR   953      -3.454 -19.911   8.859
TER   
ATOM   4311  O00 WTR   954      -6.044 -17.634   7.376
ATOM   4312  H01 WTR   954      -6.058 -16.677   7.390
ATOM   4313  H02 WTR   954      -6.765 -17.892   7.951
TER   
ATOM   4314  O00 WTR   955     -11.802 -15.956  12.102
ATOM   4315  H01 WTR   955     -11.238 -16.296  12.797
ATOM   4316  H02 WTR   955     -11.196 -15.594  11.456
TER   
ATOM   4317  O00 WTR   956      -4.750 -12.710   8.957
ATOM   4318  H01 WTR   956      -5.559 -12.434   9.386
ATOM   4319  H02 WTR   956      -4.943 -13.583   8.617
TER   
ATOM   4320  O00 WTR   957      10.806 -11.840  -7.186
ATOM   4321  H01 WTR   957      10.254 -11.167  -6.788
ATOM   4322  H02 WTR   957      10.537 -11.858  -8.105
TER   
ATOM   4323  O00 WTR   958       1.873 -16.298   7.838
ATOM   4324  H01 WTR   958       2.050 -15.428   8.197
ATOM   4325  H02 WTR   958       1.180 -16.155   7.193
TER   
ATOM   4326  O00 WTR   959      -4.079 -18.491   9.692
ATOM   4327  H01 WTR   959      -3.687 -18.799  10.510
ATOM   4328  H02 WTR   959      -4.668 -17.786   9.959
TER   
ATOM   4329  O00 WTR   960     -15.302  -6.478   2.999
ATOM   4330  H01 WTR   960     -15.946  -6.049   3.564
ATOM   4331  H02 WTR   960     -15.516  -6.172   2.117
TER   
ATOM   4332  O00 WTR   961      -7.226 -12.498  10.440
ATOM   4333  H01 WTR   961      -7.837 -11.842  10.106
ATOM   4334  H02 WTR   961      -6.688 -12.025  11.075
TER   
ATOM   4335  O00 WTR   962      -8.244 -12.649   3.856
ATOM   4336  H01 WTR   962      -8.639 -11.797   4.044
ATOM   4337  H02 WTR   962      -7.322 -12.454   3.688
TER   
ATOM   4338  O00 WTR   963      -1.776 -10.493 -10.367
ATOM   4339  H01 WTR   963      -1.312  -9.952  -9.728
ATOM   4340  H02 WTR   963      -1.297 -11.322 -10.372
TER   
ATOM   4341  O00 WTR   964      -4.425   7.070   7.757
ATOM   4342  H01 WTR   964      -4.763   7.879   7.374
ATOM   4343  H02 WTR   964      -3.768   6.764   7.132
TER   
ATOM   4344  O00 WTR   965     -11.489 -10.122  16.738
ATOM   4345  H01 WTR   965     -12.174  -9.524  16.437
ATOM   4346  H02 WTR   965     -10.722  -9.563  16.865
TER   
ATOM   4347  O00 WTR   966      -6.148 -14.968   8.095
ATOM   4348  H01 WTR   966      -7.019 -14.860   8.477
ATOM   4349  H02 WTR   966      -6.168 -14.436   7.300
TER   
ATOM   4350  O00 WTR   967      10.308 -17.050  12.666
ATOM   4351  H01 WTR   967       9.644 -17.014  11.978
ATOM   4352  H02 WTR   967      10.741 -16.197  12.628
TER   
ATOM   4353  O00 WTR   968       3.503 -10.940   5.555
ATOM   4354  H01 WTR   968       3.540 -11.387   4.709
ATOM   4355  H02 WTR   968       2.822 -11.403   6.042
TER   
ATOM   4356  O00 WTR   969      10.310 -10.937   7.615
ATOM   4357  H01 WTR   969      10.136 -11.793   7.223
ATOM   4358  H02 WTR   969       9.582 -10.799   8.221
TER   
ATOM   4359  O00 WTR   970       8.229 -10.387   9.117
ATOM   4360  H01 WTR   970       8.736  -9.696   9.542
ATOM   4361  H02 WTR   970       8.212 -11.100   9.755
TER   
ATOM   4362  O00 WTR   971       2.488 -21.006   2.357
ATOM   4363  H01 WTR   971       3.159 -20.522   2.839
ATOM   4364  H02 WTR   971       2.387 -21.825   2.843
TER   
ATOM   4365  O00 WTR   972       5.846 -20.960   5.894
ATOM   4366  H01 WTR   972       6.447 -20.298   6.236
ATOM   4367  H02 WTR   972       6.296 -21.319   5.129
TER   
ATOM   4368  O00 WTR   973      -0.883 -19.186   7.861
ATOM   4369  H01 WTR   973      -0.692 -19.621   7.030
ATOM   4370  H02 WTR   973      -1.672 -18.672   7.687
TER   
ATOM   4371  O00 WTR   974       8.904 -15.801   8.177
ATOM   4372  H01 WTR   974       8.542 -15.024   7.750
ATOM   4373  H02 WTR   974       9.180 -16.366   7.455
TER   
ATOM   4374  O00 WTR   975       7.326 -13.405   7.261
ATOM   4375  H01 WTR   975       6.523 -13.921   7.329
ATOM   4376  H02 WTR   975       7.038 -12.497   7.352
TER   
ATOM   4377  O00 WTR   976       4.220 -19.574   3.828
ATOM   4378  H01 WTR   976       4.917 -19.206   3.285
ATOM   4379  H02 WTR   976       4.653 -19.802   4.651
TER   
ATOM   4380  O00 WTR   977     -16.298  -8.392  11.051
ATOM   4381  H01 WTR   977     -16.840  -8.077  11.775
ATOM   4382  H02 WTR   977     -16.445  -9.337  11.034
TER   
ATOM   4383  O00 WTR   978       5.432 -17.144   6.747
ATOM   4384  H01 WTR   978       5.777 -16.823   5.914
ATOM   4385  H02 WTR   978       4.593 -17.545   6.521
TER   
ATOM   4386  O00 WTR   979       0.410 -17.218   1.088
ATOM   4387  H01 WTR   979      -0.533 -17.160   0.936
ATOM   4388  H02 WTR   979       0.495 -17.306   2.037
TER   
ATOM   4389  O00 WTR   980      10.288 -17.433   1.671
ATOM   4390  H01 WTR   980      10.609 -17.920   2.431
ATOM   4391  H02 WTR   980       9.626 -16.841   2.028
TER   
ATOM   4392  O00 WTR   981       7.456 -12.014  11.214
ATOM   4393  H01 WTR   981       7.465 -11.129  11.578
ATOM   4394  H02 WTR   981       6.585 -12.350  11.422
TER   
ATOM   4395  O00 WTR   982      10.576 -23.697  10.581
ATOM   4396  H01 WTR   982       9.844 -24.018  11.108
ATOM   4397  H02 WTR   982      10.268 -22.865  10.223
TER   
ATOM   4398  O00 WTR   983       0.689  -7.231  12.133
ATOM   4399  H01 WTR   983       0.120  -6.809  12.776
ATOM   4400  H02 WTR   983       0.218  -7.146  11.303
TER   
ATOM   4401  O00 WTR   984      -5.308 -22.203  -0.133
ATOM   4402  H01 WTR   984      -5.610 -22.428   0.747
ATOM   4403  H02 WTR   984      -4.479 -22.672  -0.229
TER   
ATOM   4404  O00 WTR   985       6.214 -19.364 -12.831
ATOM   4405  H01 WTR   985       5.697 -18.559 -12.868
ATOM   4406  H02 WTR   985       6.985 -19.131 -12.314
TER   
ATOM   4407  O00 WTR   986       8.360  -6.113   9.086
ATOM   4408  H01 WTR   986       9.115  -6.692   8.983
ATOM   4409  H02 WTR   986       7.934  -6.120   8.229
TER   
ATOM   4410  O00 WTR   987       9.817 -13.077   6.025
ATOM   4411  H01 WTR   987       8.966 -13.454   6.248
ATOM   4412  H02 WTR   987      10.441 -13.788   6.171
TER   
ATOM   4413  O00 WTR   988      -6.882 -22.716  17.139
ATOM   4414  H01 WTR   988      -6.016 -22.318  17.225
ATOM   4415  H02 WTR   988      -7.321 -22.193  16.469
TER   
ATOM   4416  O00 WTR   989       3.019 -13.039   3.596
ATOM   4417  H01 WTR   989       2.127 -13.004   3.941
ATOM   4418  H02 WTR   989       3.006 -12.457   2.836
TER   
ATOM   4419  O00 WTR   990       4.662 -15.227   3.052
ATOM   4420  H01 WTR   990       4.197 -15.953   2.636
ATOM   4421  H02 WTR   990       3.974 -14.712   3.475
TER   
ATOM   4422  O00 WTR   991     -17.072 -14.623   1.815
ATOM   4423  H01 WTR   991     -17.504 -15.349   1.363
ATOM   4424  H02 WTR   991     -17.344 -14.714   2.728
TER   
ATOM   4425  O00 WTR   992       0.906 -10.114  15.842
ATOM   4426  H01 WTR   992       0.463  -9.289  15.642
ATOM   4427  H02 WTR   992       1.810  -9.975  15.561
TER   
ATOM   4428  O00 WTR   993       6.611 -11.779   3.221
ATOM   4429  H01 WTR   993       5.876 -12.116   2.709
ATOM   4430  H02 WTR   993       7.032 -11.140   2.645
TER   
ATOM   4431  O00 WTR   994       8.275 -24.490   8.765
ATOM   4432  H01 WTR   994       8.148 -23.905   8.018
ATOM   4433  H02 WTR   994       8.586 -23.919   9.467
TER   
ATOM   4434  O00 WTR   995       2.899 -13.764   8.748
ATOM   4435  H01 WTR   995       2.913 -13.738   9.705
ATOM   4436  H02 WTR   995       3.782 -14.038   8.502
TER   
ATOM   4437  O00 WTR   996      11.587 -14.501  15.409
ATOM   4438  H01 WTR   996      12.297 -14.883  15.925
ATOM   4439  H02 WTR   996      10.801 -14.956  15.709
TER   
ATOM   4440  O00 WTR   997      -0.317 -11.534  13.632
ATOM   4441  H01 WTR   997       0.232 -10.862  13.229
ATOM   4442  H02 WTR   997       0.303 -12.140  14.036
TER   
ATOM   4443  O00 WTR   998       2.484 -21.300 -11.960
ATOM   4444  H01 WTR   998       2.389 -20.442 -11.546
ATOM   4445  H02 WTR   998       2.240 -21.154 -12.874
TER   
ATOM   4446  O00 WTR   999     -18.577 -19.266  -6.487
ATOM   4447  H01 WTR   999     -18.345 -20.194  -6.543
ATOM   4448  H02 WTR   999     -18.836 -19.138  -5.575
TER   
ATOM   4449  O00 WTR  1000       1.144  -9.756  12.314
ATOM   4450  H01 WTR  1000       1.325  -9.996  11.405
ATOM   4451  H02 WTR  1000       0.827  -8.854  12.265
TER   
ATOM   4452  O00 WTR  1001      -6.486 -20.345  -7.023
ATOM   4453  H01 WTR  1001      -7.065 -21.027  -7.364
ATOM   4454  H02 WTR  1001      -6.624 -20.363  -6.076
TER   
ATOM   4455  O00 WTR  1002      14.275 -13.535   0.220
ATOM   4456  H01 WTR  1002      13.529 -13.598  -0.377
ATOM   4457  H02 WTR  1002      13.891 -13.619   1.093
TER   
ATOM   4458  O00 WTR  1003      11.308  -6.223  11.048
ATOM   4459  H01 WTR  1003      10.948  -5.371  11.293
ATOM   4460  H02 WTR  1003      10.547  -6.801  11.001
TER   
ATOM   4461  O00 WTR  1004       7.097 -18.366  14.398
ATOM   4462  H01 WTR  1004       7.067 -17.488  14.019
ATOM   4463  H02 WTR  1004       7.327 -18.223  15.316
TER   
ATOM   4464  O00 WTR  1005       5.395 -10.998   7.936
ATOM   4465  H01 WTR  1005       4.730 -10.641   7.347
ATOM   4466  H02 WTR  1005       5.026 -10.885   8.812
TER   
ATOM   4467  O00 WTR  1006       7.286  -9.139   6.700
ATOM   4468  H01 WTR  1006       6.771  -9.566   6.016
ATOM   4469  H02 WTR  1006       7.233  -9.735   7.448
TER   
ATOM   4470  O00 WTR  1007       9.808  -9.283  14.401
ATOM   4471  H01 WTR  1007       9.704  -8.331  14.395
ATOM   4472  H02 WTR  1007      10.736  -9.424  14.213
TER   
ATOM   4473  O00 WTR  1008      -0.178 -19.514  10.489
ATOM   4474  H01 WTR  1008       0.621 -19.034  10.703
ATOM   4475  H02 WTR  1008      -0.289 -19.389   9.547
TER   
ATOM   4476  O00 WTR  1009       9.902 -20.493  14.040
ATOM   4477  H01 WTR  1009       9.386 -19.720  14.268
ATOM   4478  H02 WTR  1009      10.602 -20.514  14.693
TER   
ATOM   4479  O00 WTR  1010       8.076 -17.831  10.004
ATOM   4480  H01 WTR  1010       7.418 -18.481   9.756
ATOM   4481  H02 WTR  1010       8.157 -17.267   9.235
TER   
ATOM   4482  O00 WTR  1011      13.962 -16.338  11.690
ATOM   4483  H01 WTR  1011      13.300 -15.669  11.519
ATOM   4484  H02 WTR  1011      13.563 -17.154  11.390
TER   
ATOM   4485  O00 WTR  1012       6.183  -6.589   6.872
ATOM   4486  H01 WTR  1012       6.412  -6.341   5.976
ATOM   4487  H02 WTR  1012       6.353  -7.530   6.912
TER   
ATOM   4488  O00 WTR  1013       1.517 -11.706   7.508
ATOM   4489  H01 WTR  1013       0.797 -12.014   6.958
ATOM   4490  H02 WTR  1013       2.061 -12.481   7.648
TER   
ATOM   4491  O00 WTR  1014       5.595  -4.528  11.766
ATOM   4492  H01 WTR  1014       5.948  -4.540  12.656
ATOM   4493  H02 WTR  1014       4.800  -5.058  11.815
TER   
ATOM   4494  O00 WTR  1015       7.249  -7.115  16.218
ATOM   4495  H01 WTR  1015       8.103  -7.176  16.645
ATOM   4496  H02 WTR  1015       7.168  -7.932  15.726
TER   
ATOM   4497  O00 WTR  1016      13.860  -7.326  11.580
ATOM   4498  H01 WTR  1016      13.721  -7.467  12.516
ATOM   4499  H02 WTR  1016      13.042  -6.936  11.272
TER   
ATOM   4500  O00 WTR  1017      10.164 -19.438   9.821
ATOM   4501  H01 WTR  1017      10.108 -19.318   8.873
ATOM   4502  H02 WTR  1017       9.445 -18.912  10.172
TER   
ATOM   4503  O00 WTR  1018       6.803 -11.591 -14.250
ATOM   4504  H01 WTR  1018       7.698 -11.848 -14.472
ATOM   4505  H02 WTR  1018       6.907 -10.844 -13.661
TER   
ATOM   4506  O00 WTR  1019      -7.785  -2.520  10.307
ATOM   4507  H01 WTR  1019      -7.899  -2.899  11.179
ATOM   4508  H02 WTR  1019      -7.892  -3.259   9.709
TER   
ATOM   4509  O00 WTR  1020      -4.199   2.537   1.825
ATOM   4510  H01 WTR  1020      -4.823   2.635   1.106
ATOM   4511  H02 WTR  1020      -3.442   3.059   1.559
TER   
ATOM   4512  O00 WTR  1021      -6.709   0.478   9.147
ATOM   4513  H01 WTR  1021      -7.490   0.300   8.623
ATOM   4514  H02 WTR  1021      -6.846  -0.014   9.956
TER   
ATOM   4515  O00 WTR  1022      -6.841   1.446   5.389
ATOM   4516  H01 WTR  1022      -7.535   1.199   4.777
ATOM   4517  H02 WTR  1022      -6.558   2.311   5.094
TER   
ATOM   4518  O00 WTR  1023      -7.865  -8.552   9.172
ATOM   4519  H01 WTR  1023      -7.177  -7.978   9.509
ATOM   4520  H02 WTR  1023      -7.460  -9.005   8.433
TER   
ATOM   4521  O00 WTR  1024     -10.003  -4.827   9.416
ATOM   4522  H01 WTR  1024     -10.472  -4.005   9.272
ATOM   4523  H02 WTR  1024      -9.209  -4.746   8.886
TER   
ATOM   4524  O00 WTR  1025      -0.454  -0.609  12.270
ATOM   4525  H01 WTR  1025      -1.045  -0.918  11.583
ATOM   4526  H02 WTR  1025       0.279  -0.216  11.797
TER   
ATOM   4527  O00 WTR  1026     -10.647 -18.450   3.835
ATOM   4528  H01 WTR  1026     -10.876 -17.892   3.092
ATOM   4529  H02 WTR  1026     -10.490 -19.311   3.449
TER   
ATOM   4530  O00 WTR  1027     -10.828  -0.558   9.360
ATOM   4531  H01 WTR  1027     -10.299  -0.243   8.627
ATOM   4532  H02 WTR  1027     -11.641  -0.056   9.302
TER   
ATOM   4533  O00 WTR  1028      -8.829   0.506   7.328
ATOM   4534  H01 WTR  1028      -9.005  -0.247   6.764
ATOM   4535  H02 WTR  1028      -8.194   1.030   6.838
TER   
ATOM   4536  O00 WTR  1029      -5.496   3.847   4.183
ATOM   4537  H01 WTR  1029      -5.460   4.772   3.939
ATOM   4538  H02 WTR  1029      -4.828   3.429   3.639
TER   
ATOM   4539  O00 WTR  1030      -9.664  -2.032   6.034
ATOM   4540  H01 WTR  1030      -9.175  -2.629   5.467
ATOM   4541  H02 WTR  1030     -10.491  -2.484   6.202
TER   
ATOM   4542  O00 WTR  1031      -5.864  -6.140  12.788
ATOM   4543  H01 WTR  1031      -6.095  -6.343  11.881
ATOM   4544  H02 WTR  1031      -6.047  -6.948  13.269
TER   
ATOM   4545  O00 WTR  1032     -12.028  -2.956   8.539
ATOM   4546  H01 WTR  1032     -12.071  -3.156   7.604
ATOM   4547  H02 WTR  1032     -11.572  -2.115   8.584
TER   
ATOM   4548  O00 WTR  1033      -6.864  -9.740   6.734
ATOM   4549  H01 WTR  1033      -5.992  -9.478   6.440
ATOM   4550  H02 WTR  1033      -7.386  -9.782   5.933
TER   
ATOM   4551  O00 WTR  1034      -4.319  -5.455  15.309
ATOM   4552  H01 WTR  1034      -4.648  -6.091  14.674
ATOM   4553  H02 WTR  1034      -5.100  -4.997  15.617
TER   
ATOM   4554  O00 WTR  1035      -8.766   5.272  11.943
ATOM   4555  H01 WTR  1035      -9.578   5.651  11.606
ATOM   4556  H02 WTR  1035      -8.710   5.589  12.845
TER   
ATOM   4557  O00 WTR  1036       2.338  -3.378  14.609
ATOM   4558  H01 WTR  1036       1.559  -2.866  14.824
ATOM   4559  H02 WTR  1036       3.047  -2.950  15.089
TER   
ATOM   4560  O00 WTR  1037      -6.353   6.239   9.686
ATOM   4561  H01 WTR  1037      -6.635   7.133   9.882
ATOM   4562  H02 WTR  1037      -5.629   6.345   9.069
TER   
ATOM   4563  O00 WTR  1038      -8.098 -12.344   6.890
ATOM   4564  H01 WTR  1038      -8.083 -12.618   5.973
ATOM   4565  H02 WTR  1038      -7.813 -11.430   6.873
TER   
ATOM   4566  O00 WTR  1039      -0.513   3.757   1.916
ATOM   4567  H01 WTR  1039      -1.282   4.135   1.489
ATOM   4568  H02 WTR  1039      -0.387   2.914   1.481
TER   
ATOM   4569  O00 WTR  1040      -7.769  -4.244  12.477
ATOM   4570  H01 WTR  1040      -8.327  -4.065  13.234
ATOM   4571  H02 WTR  1040      -7.196  -4.955  12.763
TER   
ATOM   4572  O00 WTR  1041      -9.315   2.838   2.614
ATOM   4573  H01 WTR  1041      -8.890   3.696   2.642
ATOM   4574  H02 WTR  1041      -9.099   2.436   3.455
TER   
ATOM   4575  O00 WTR  1042      -6.643   4.897   6.969
ATOM   4576  H01 WTR  1042      -6.418   5.737   7.369
ATOM   4577  H02 WTR  1042      -6.125   4.867   6.165
TER   
ATOM   4578  O00 WTR  1043      15.221   4.569   1.292
ATOM   4579  H01 WTR  1043      15.269   5.472   0.978
ATOM   4580  H02 WTR  1043      16.135   4.301   1.390
TER   
ATOM   4581  O00 WTR  1044     -12.677   1.428  -8.874
ATOM   4582  H01 WTR  1044     -11.927   1.882  -9.257
ATOM   4583  H02 WTR  1044     -12.292   0.716  -8.362
TER   
ATOM   4584  O00 WTR  1045      -5.246   6.650   4.417
ATOM   4585  H01 WTR  1045      -4.433   6.967   4.022
ATOM   4586  H02 WTR  1045      -5.812   7.421   4.452
TER   
ATOM   4587  O00 WTR  1046      -2.806 -15.344   8.619
ATOM   4588  H01 WTR  1046      -2.904 -16.125   8.073
ATOM   4589  H02 WTR  1046      -2.548 -14.655   8.007
TER   
ATOM   4590  O00 WTR  1047      -6.244 -14.775   2.272
ATOM   4591  H01 WTR  1047      -6.246 -15.195   3.133
ATOM   4592  H02 WTR  1047      -5.351 -14.894   1.949
TER   
ATOM   4593  O00 WTR  1048       6.373   1.831  11.649
ATOM   4594  H01 WTR  1048       6.373   0.980  12.088
ATOM   4595  H02 WTR  1048       7.296   2.012  11.475
TER   
ATOM   4596  O00 WTR  1049       8.081  -5.420  11.677
ATOM   4597  H01 WTR  1049       7.148  -5.247  11.803
ATOM   4598  H02 WTR  1049       8.156  -5.673  10.757
TER   
ATOM   4599  O00 WTR  1050       9.236  -3.531  13.868
ATOM   4600  H01 WTR  1050       9.020  -3.296  12.965
ATOM   4601  H02 WTR  1050      10.134  -3.861  13.822
TER   
ATOM   4602  O00 WTR  1051      11.968   1.995   7.129
ATOM   4603  H01 WTR  1051      11.996   1.107   6.772
ATOM   4604  H02 WTR  1051      12.488   2.516   6.518
TER   
ATOM   4605  O00 WTR  1052     -16.788 -21.216   6.900
ATOM   4606  H01 WTR  1052     -16.495 -21.016   6.011
ATOM   4607  H02 WTR  1052     -16.367 -20.553   7.446
TER   
ATOM   4608  O00 WTR  1053      10.723  -8.204 -11.896
ATOM   4609  H01 WTR  1053      10.938  -8.259 -12.827
ATOM   4610  H02 WTR  1053      11.448  -7.711 -11.511
TER   
ATOM   4611  O00 WTR  1054      12.002 -18.970  11.655
ATOM   4612  H01 WTR  1054      11.438 -19.181  10.910
ATOM   4613  H02 WTR  1054      11.446 -18.452  12.237
TER   
ATOM   4614  O00 WTR  1055       8.993   2.730  12.178
ATOM   4615  H01 WTR  1055       9.931   2.539  12.194
ATOM   4616  H02 WTR  1055       8.862   3.354  12.892
TER   
ATOM   4617  O00 WTR  1056      16.818  -7.859   7.926
ATOM   4618  H01 WTR  1056      16.218  -8.204   8.587
ATOM   4619  H02 WTR  1056      16.247  -7.460   7.270
TER   
ATOM   4620  O00 WTR  1057      15.044  -6.332   6.312
ATOM   4621  H01 WTR  1057      15.831  -5.804   6.179
ATOM   4622  H02 WTR  1057      14.961  -6.845   5.508
TER   
ATOM   4623  O00 WTR  1058     -15.218   3.822 -11.714
ATOM   4624  H01 WTR  1058     -14.707   4.213 -11.005
ATOM   4625  H02 WTR  1058     -15.946   3.385 -11.273
TER   
ATOM   4626  O00 WTR  1059      11.037  -5.283   7.750
ATOM   4627  H01 WTR  1059      10.936  -5.410   8.693
ATOM   4628  H02 WTR  1059      10.647  -6.066   7.360
TER   
ATOM   4629  O00 WTR  1060      -3.376  -5.316  12.208
ATOM   4630  H01 WTR  1060      -2.750  -5.769  12.772
ATOM   4631  H02 WTR  1060      -4.204  -5.775  12.351
TER   
ATOM   4632  O00 WTR  1061       6.642  -0.832  13.067
ATOM   4633  H01 WTR  1061       6.961  -0.826  13.969
ATOM   4634  H02 WTR  1061       7.317  -1.302  12.577
TER   
ATOM   4635  O00 WTR  1062      -0.594 -11.580  -4.407
ATOM   4636  H01 WTR  1062      -0.693 -10.674  -4.113
ATOM   4637  H02 WTR  1062      -0.665 -12.101  -3.607
TER   
ATOM   4638  O00 WTR  1063       9.468   2.724   9.410
ATOM   4639  H01 WTR  1063       9.237   3.003  10.296
ATOM   4640  H02 WTR  1063      10.252   2.187   9.523
TER   
ATOM   4641  O00 WTR  1064       8.839   5.502  13.663
ATOM   4642  H01 WTR  1064       8.677   6.443  13.602
ATOM   4643  H02 WTR  1064       9.618   5.427  14.214
TER   
ATOM   4644  O00 WTR  1065      -7.744   3.368  16.823
ATOM   4645  H01 WTR  1065      -7.313   4.211  16.968
ATOM   4646  H02 WTR  1065      -8.480   3.366  17.435
TER   
ATOM   4647  O00 WTR  1066      -2.687 -23.216   0.119
ATOM   4648  H01 WTR  1066      -2.266 -24.029   0.396
ATOM   4649  H02 WTR  1066      -2.122 -22.877  -0.575
TER   
ATOM   4650  O00 WTR  1067      -1.496  -6.485  13.610
ATOM   4651  H01 WTR  1067      -1.338  -6.035  14.440
ATOM   4652  H02 WTR  1067      -1.686  -7.390  13.860
TER   
ATOM   4653  O00 WTR  1068       2.954  -6.140  15.132
ATOM   4654  H01 WTR  1068       2.605  -5.315  14.796
ATOM   4655  H02 WTR  1068       3.390  -5.902  15.950
TER   
ATOM   4656  O00 WTR  1069       2.400 -24.896   1.608
ATOM   4657  H01 WTR  1069       2.298 -24.281   2.334
ATOM   4658  H02 WTR  1069       2.746 -24.365   0.891
TER   
ATOM   4659  O00 WTR  1070       7.212 -15.561  13.258
ATOM   4660  H01 WTR  1070       7.915 -15.393  12.631
ATOM   4661  H02 WTR  1070       7.144 -14.752  13.765
TER   
ATOM   4662  O00 WTR  1071       9.529  -8.471  10.620
ATOM   4663  H01 WTR  1071       9.096  -8.857  11.381
ATOM   4664  H02 WTR  1071      10.200  -9.110  10.376
TER   
ATOM   4665  O00 WTR  1072       6.591  -0.954  15.795
ATOM   4666  H01 WTR  1072       7.446  -1.378  15.880
ATOM   4667  H02 WTR  1072       5.959  -1.658  15.940
TER   
ATOM   4668  O00 WTR  1073     -15.364 -17.398   5.366
ATOM   4669  H01 WTR  1073     -15.223 -17.004   6.226
ATOM   4670  H02 WTR  1073     -14.934 -16.800   4.754
TER   
ATOM   4671  O00 WTR  1074      -4.637 -11.352  -9.607
ATOM   4672  H01 WTR  1074      -3.701 -11.467  -9.438
ATOM   4673  H02 WTR  1074      -4.892 -10.615  -9.053
TER   
ATOM   4674  O00 WTR  1075      -1.844 -12.768  -8.527
ATOM   4675  H01 WTR  1075      -0.953 -12.841  -8.186
ATOM   4676  H02 WTR  1075      -2.376 -12.549  -7.762
TER   
ATOM   4677  O00 WTR  1076      -3.016 -11.842  -5.923
ATOM   4678  H01 WTR  1076      -3.303 -10.936  -6.033
ATOM   4679  H02 WTR  1076      -2.316 -11.795  -5.271
TER   
ATOM   4680  O00 WTR  1077      -9.287 -18.330  -2.434
ATOM   4681  H01 WTR  1077      -9.403 -17.467  -2.036
ATOM   4682  H02 WTR  1077     -10.152 -18.556  -2.774
TER   
ATOM   4683  O00 WTR  1078      -4.186 -19.205   0.607
ATOM   4684  H01 WTR  1078      -3.991 -20.090   0.915
ATOM   4685  H02 WTR  1078      -4.620 -19.333  -0.236
TER   
ATOM   4686  O00 WTR  1079      -1.504 -14.335 -16.966
ATOM   4687  H01 WTR  1079      -1.719 -15.267 -16.921
ATOM   4688  H02 WTR  1079      -2.351 -13.898 -17.050
TER   
ATOM   4689  O00 WTR  1080       9.503 -21.574  -2.541
ATOM   4690  H01 WTR  1080       9.390 -20.644  -2.738
ATOM   4691  H02 WTR  1080       8.778 -21.784  -1.952
TER   
ATOM   4692  O00 WTR  1081      -3.317 -16.882   4.420
ATOM   4693  H01 WTR  1081      -2.845 -16.225   3.909
ATOM   4694  H02 WTR  1081      -4.220 -16.565   4.444
TER   
ATOM   4695  O00 WTR  1082     -11.036  -2.294  -0.631
ATOM   4696  H01 WTR  1082     -10.677  -2.705  -1.417
ATOM   4697  H02 WTR  1082     -11.401  -1.465  -0.939
TER   
ATOM   4698  O00 WTR  1083      -3.543 -19.941  -7.211
ATOM   4699  H01 WTR  1083      -4.487 -19.987  -7.057
ATOM   4700  H02 WTR  1083      -3.401 -19.065  -7.569
TER   
ATOM   4701  O00 WTR  1084      -6.082 -15.531 -13.397
ATOM   4702  H01 WTR  1084      -5.897 -14.778 -12.836
ATOM   4703  H02 WTR  1084      -7.002 -15.428 -13.640
TER   
ATOM   4704  O00 WTR  1085       1.112   9.737  12.927
ATOM   4705  H01 WTR  1085       1.735   9.525  12.232
ATOM   4706  H02 WTR  1085       1.648  10.113  13.625
TER   
ATOM   4707  O00 WTR  1086     -14.426  -6.624  -4.673
ATOM   4708  H01 WTR  1086     -13.620  -6.589  -4.159
ATOM   4709  H02 WTR  1086     -14.351  -7.429  -5.184
TER   
ATOM   4710  O00 WTR  1087      19.655 -16.033  -5.526
ATOM   4711  H01 WTR  1087      20.502 -15.752  -5.874
ATOM   4712  H02 WTR  1087      19.805 -16.929  -5.224
TER   
ATOM   4713  O00 WTR  1088      -6.680 -12.932 -11.132
ATOM   4714  H01 WTR  1088      -5.979 -12.637 -10.550
ATOM   4715  H02 WTR  1088      -7.289 -12.194 -11.165
TER   
ATOM   4716  O00 WTR  1089      -1.527 -19.922  -5.288
ATOM   4717  H01 WTR  1089      -1.651 -19.024  -4.981
ATOM   4718  H02 WTR  1089      -2.084 -19.990  -6.063
TER   
ATOM   4719  O00 WTR  1090      -7.350 -17.162  -4.224
ATOM   4720  H01 WTR  1090      -7.939 -17.293  -4.967
ATOM   4721  H02 WTR  1090      -7.650 -17.790  -3.566
TER   
ATOM   4722  O00 WTR  1091      -8.292 -14.429 -14.294
ATOM   4723  H01 WTR  1091      -8.170 -13.481 -14.352
ATOM   4724  H02 WTR  1091      -9.039 -14.610 -14.865
TER   
ATOM   4725  O00 WTR  1092      -9.969  -4.252   2.169
ATOM   4726  H01 WTR  1092      -9.249  -4.737   1.767
ATOM   4727  H02 WTR  1092      -9.808  -4.319   3.110
TER   
ATOM   4728  O00 WTR  1093      -9.315  -7.423  -0.089
ATOM   4729  H01 WTR  1093      -9.249  -8.221   0.435
ATOM   4730  H02 WTR  1093     -10.155  -7.039   0.162
TER   
ATOM   4731  O00 WTR  1094      -4.989  -4.796  -9.921
ATOM   4732  H01 WTR  1094      -4.239  -4.332 -10.293
ATOM   4733  H02 WTR  1094      -4.890  -5.698 -10.225
TER   
ATOM   4734  O00 WTR  1095     -12.136 -13.408  -9.709
ATOM   4735  H01 WTR  1095     -11.625 -14.217  -9.745
ATOM   4736  H02 WTR  1095     -12.341 -13.213 -10.623
TER   
ATOM   4737  O00 WTR  1096      -7.148 -18.816   0.815
ATOM   4738  H01 WTR  1096      -6.233 -18.989   1.037
ATOM   4739  H02 WTR  1096      -7.650 -19.297   1.474
TER   
ATOM   4740  O00 WTR  1097      -3.094 -11.699  -2.460
ATOM   4741  H01 WTR  1097      -2.614 -12.144  -1.761
ATOM   4742  H02 WTR  1097      -3.342 -10.856  -2.082
TER   
ATOM   4743  O00 WTR  1098       4.802 -10.270  -8.627
ATOM   4744  H01 WTR  1098       3.977  -9.866  -8.896
ATOM   4745  H02 WTR  1098       4.966 -10.943  -9.288
TER   
ATOM   4746  O00 WTR  1099     -14.341 -14.460  -5.764
ATOM   4747  H01 WTR  1099     -14.783 -14.856  -6.516
ATOM   4748  H02 WTR  1099     -14.047 -13.606  -6.081
TER   
ATOM   4749  O00 WTR  1100      -1.081  12.521  15.544
ATOM   4750  H01 WTR  1100      -1.701  11.856  15.245
ATOM   4751  H02 WTR  1100      -1.627  13.187  15.963
TER   
ATOM   4752  O00 WTR  1101       1.015 -20.239  -6.435
ATOM   4753  H01 WTR  1101       1.356 -20.605  -5.619
ATOM   4754  H02 WTR  1101       0.095 -20.052  -6.249
TER   
ATOM   4755  O00 WTR  1102      -7.885 -13.862  -6.908
ATOM   4756  H01 WTR  1102      -7.089 -13.367  -6.711
ATOM   4757  H02 WTR  1102      -8.598 -13.301  -6.603
TER   
ATOM   4758  O00 WTR  1103      -5.171 -15.687  -4.560
ATOM   4759  H01 WTR  1103      -5.866 -16.341  -4.484
ATOM   4760  H02 WTR  1103      -5.341 -15.253  -5.396
TER   
ATOM   4761  O00 WTR  1104      -3.875  -8.029  -3.917
ATOM   4762  H01 WTR  1104      -4.701  -7.685  -3.578
ATOM   4763  H02 WTR  1104      -3.457  -8.441  -3.161
TER   
ATOM   4764  O00 WTR  1105      14.049   5.908  16.840
ATOM   4765  H01 WTR  1105      13.850   6.819  16.627
ATOM   4766  H02 WTR  1105      14.790   5.686  16.276
TER   
ATOM   4767  O00 WTR  1106      -7.288 -20.286  -4.250
ATOM   4768  H01 WTR  1106      -6.730 -20.349  -3.475
ATOM   4769  H02 WTR  1106      -7.883 -21.032  -4.179
TER   
ATOM   4770  O00 WTR  1107      -8.416 -20.772  -1.318
ATOM   4771  H01 WTR  1107      -8.491 -20.180  -2.066
ATOM   4772  H02 WTR  1107      -7.702 -20.408  -0.794
TER   
ATOM   4773  O00 WTR  1108     -13.170  -7.177  -1.063
ATOM   4774  H01 WTR  1108     -12.684  -6.630  -0.446
ATOM   4775  H02 WTR  1108     -12.751  -7.016  -1.908
TER   
ATOM   4776  O00 WTR  1109       0.164 -19.896   1.026
ATOM   4777  H01 WTR  1109       0.246 -18.948   0.918
ATOM   4778  H02 WTR  1109       1.067 -20.216   1.027
TER   
ATOM   4779  O00 WTR  1110       1.436 -17.786   3.890
ATOM   4780  H01 WTR  1110       0.984 -18.624   3.990
ATOM   4781  H02 WTR  1110       2.057 -17.760   4.618
TER   
ATOM   4782  O00 WTR  1111      -8.262 -12.354   0.561
ATOM   4783  H01 WTR  1111      -7.634 -12.515  -0.143
ATOM   4784  H02 WTR  1111      -7.790 -12.585   1.361
TER   
ATOM   4785  O00 WTR  1112      -3.087 -17.356  -4.905
ATOM   4786  H01 WTR  1112      -3.065 -17.589  -5.833
ATOM   4787  H02 WTR  1112      -3.937 -16.934  -4.784
TER   
ATOM   4788  O00 WTR  1113     -12.675 -13.951  -3.668
ATOM   4789  H01 WTR  1113     -13.181 -14.328  -4.387
ATOM   4790  H02 WTR  1113     -11.781 -14.258  -3.816
TER   
ATOM   4791  O00 WTR  1114      -3.401 -17.371  -8.059
ATOM   4792  H01 WTR  1114      -3.856 -17.033  -8.831
ATOM   4793  H02 WTR  1114      -2.732 -16.713  -7.868
TER   
ATOM   4794  O00 WTR  1115      -5.375 -13.112  -6.123
ATOM   4795  H01 WTR  1115      -5.561 -12.629  -5.318
ATOM   4796  H02 WTR  1115      -4.519 -12.788  -6.404
TER   
ATOM   4797  O00 WTR  1116      -5.503 -11.777  -3.859
ATOM   4798  H01 WTR  1116      -4.623 -11.406  -3.793
ATOM   4799  H02 WTR  1116      -5.693 -12.101  -2.979
TER   
ATOM   4800  O00 WTR  1117      -5.704  -9.103  -8.138
ATOM   4801  H01 WTR  1117      -6.585  -9.372  -8.396
ATOM   4802  H02 WTR  1117      -5.447  -8.458  -8.797
TER   
ATOM   4803  O00 WTR  1118      -7.912  -5.753   1.562
ATOM   4804  H01 WTR  1118      -7.777  -6.400   2.254
ATOM   4805  H02 WTR  1118      -8.082  -6.274   0.777
TER   
ATOM   4806  O00 WTR  1119      -9.505 -14.670   2.284
ATOM   4807  H01 WTR  1119      -9.013 -14.006   2.767
ATOM   4808  H02 WTR  1119      -8.943 -14.890   1.540
TER   
ATOM   4809  O00 WTR  1120     -12.108  -6.750  -3.356
ATOM   4810  H01 WTR  1120     -11.720  -5.885  -3.485
ATOM   4811  H02 WTR  1120     -11.525  -7.348  -3.825
TER   
ATOM   4812  O00 WTR  1121      -5.443 -15.397  -1.723
ATOM   4813  H01 WTR  1121      -5.620 -15.376  -2.664
ATOM   4814  H02 WTR  1121      -6.135 -15.951  -1.362
TER   
ATOM   4815  O00 WTR  1122      -0.187 -17.090 -10.010
ATOM   4816  H01 WTR  1122       0.640 -17.503 -10.259
ATOM   4817  H02 WTR  1122      -0.827 -17.801 -10.035
TER   
ATOM   4818  O00 WTR  1123      -0.454 -24.612   1.066
ATOM   4819  H01 WTR  1123       0.496 -24.621   0.949
ATOM   4820  H02 WTR  1123      -0.602 -25.109   1.871
TER   
ATOM   4821  O00 WTR  1124      -9.332  -3.326  14.573
ATOM   4822  H01 WTR  1124      -8.968  -2.441  14.603
ATOM   4823  H02 WTR  1124     -10.169  -3.226  14.120
TER   
ATOM   4824  O00 WTR  1125       3.489   5.343  22.280
ATOM   4825  H01 WTR  1125       4.336   5.055  21.942
ATOM   4826  H02 WTR  1125       3.696   6.090  22.842
TER   
ATOM   4827  O00 WTR  1126     -11.600  -5.662   0.604
ATOM   4828  H01 WTR  1126     -11.066  -4.871   0.672
ATOM   4829  H02 WTR  1126     -11.503  -6.091   1.454
TER   
ATOM   4830  O00 WTR  1127      -5.094 -20.535  -2.113
ATOM   4831  H01 WTR  1127      -5.217 -21.215  -1.451
ATOM   4832  H02 WTR  1127      -4.226 -20.709  -2.478
TER   
ATOM   4833  O00 WTR  1128      -7.500  -9.331  -4.500
ATOM   4834  H01 WTR  1128      -7.083  -9.226  -3.646
ATOM   4835  H02 WTR  1128      -7.779 -10.246  -4.520
TER   
ATOM   4836  O00 WTR  1129      -7.194  -8.018   3.220
ATOM   4837  H01 WTR  1129      -7.064  -8.505   2.406
ATOM   4838  H02 WTR  1129      -6.353  -7.590   3.381
TER   
ATOM   4839  O00 WTR  1130      -4.000 -18.407 -12.694
ATOM   4840  H01 WTR  1130      -3.068 -18.609 -12.605
ATOM   4841  H02 WTR  1130      -4.055 -17.870 -13.485
TER   
ATOM   4842  O00 WTR  1131     -11.228  -8.102   2.677
ATOM   4843  H01 WTR  1131     -10.776  -8.840   2.269
ATOM   4844  H02 WTR  1131     -11.227  -8.307   3.612
TER   
ATOM   4845  O00 WTR  1132       6.314 -16.200   0.150
ATOM   4846  H01 WTR  1132       5.689 -15.517   0.394
ATOM   4847  H02 WTR  1132       5.824 -16.777  -0.435
TER   
ATOM   4848  O00 WTR  1133      -3.020 -14.155  -3.543
ATOM   4849  H01 WTR  1133      -3.828 -14.587  -3.817
ATOM   4850  H02 WTR  1133      -3.294 -13.275  -3.283
TER   
ATOM   4851  O00 WTR  1134       0.661 -20.244  -2.170
ATOM   4852  H01 WTR  1134       0.136 -19.449  -2.079
ATOM   4853  H02 WTR  1134       1.466 -19.952  -2.597
TER   
ATOM   4854  O00 WTR  1135       3.123  15.089  12.456
ATOM   4855  H01 WTR  1135       3.281  15.073  11.512
ATOM   4856  H02 WTR  1135       2.224  14.774  12.554
TER   
ATOM   4857  O00 WTR  1136       7.002 -16.387  -4.102
ATOM   4858  H01 WTR  1136       6.133 -15.988  -4.051
ATOM   4859  H02 WTR  1136       7.473 -16.033  -3.348
TER   
ATOM   4860  O00 WTR  1137       9.254 -13.155   2.911
ATOM   4861  H01 WTR  1137      10.114 -12.737   2.948
ATOM   4862  H02 WTR  1137       8.663 -12.527   3.327
TER   
ATOM   4863  O00 WTR  1138       5.133 -17.135  -7.403
ATOM   4864  H01 WTR  1138       5.109 -17.586  -8.247
ATOM   4865  H02 WTR  1138       5.897 -16.561  -7.459
TER   
ATOM   4866  O00 WTR  1139       5.802 -18.784  -1.034
ATOM   4867  H01 WTR  1139       6.037 -18.779  -1.962
ATOM   4868  H02 WTR  1139       4.894 -19.087  -1.018
TER   
ATOM   4869  O00 WTR  1140      -6.312  -8.255  -2.228
ATOM   4870  H01 WTR  1140      -5.529  -8.749  -1.986
ATOM   4871  H02 WTR  1140      -7.019  -8.669  -1.733
TER   
ATOM   4872  O00 WTR  1141       8.621  -9.067  -9.591
ATOM   4873  H01 WTR  1141       8.131  -8.822  -8.807
ATOM   4874  H02 WTR  1141       9.483  -8.668  -9.470
TER   
ATOM   4875  O00 WTR  1142       6.538  -9.710 -12.025
ATOM   4876  H01 WTR  1142       5.920  -9.024 -12.276
ATOM   4877  H02 WTR  1142       7.159  -9.272 -11.442
TER   
ATOM   4878  O00 WTR  1143     -11.415  -6.291   5.629
ATOM   4879  H01 WTR  1143     -12.251  -6.757   5.643
ATOM   4880  H02 WTR  1143     -10.961  -6.589   6.418
TER   
ATOM   4881  O00 WTR  1144      -0.151   7.064  21.254
ATOM   4882  H01 WTR  1144      -0.766   7.659  20.825
ATOM   4883  H02 WTR  1144      -0.508   6.191  21.089
TER   
ATOM   4884  O00 WTR  1145       1.634 -17.604  -7.008
ATOM   4885  H01 WTR  1145       1.385 -18.483  -6.723
ATOM   4886  H02 WTR  1145       2.482 -17.448  -6.591
TER   
ATOM   4887  O00 WTR  1146       8.718 -10.475  -6.124
ATOM   4888  H01 WTR  1146       8.083 -11.081  -5.743
ATOM   4889  H02 WTR  1146       8.679  -9.701  -5.562
TER   
ATOM   4890  O00 WTR  1147      11.610 -11.926   3.962
ATOM   4891  H01 WTR  1147      10.994 -12.164   4.655
ATOM   4892  H02 WTR  1147      12.012 -11.112   4.268
TER   
ATOM   4893  O00 WTR  1148       7.466 -19.116  -7.141
ATOM   4894  H01 WTR  1148       6.788 -18.513  -7.447
ATOM   4895  H02 WTR  1148       8.203 -18.550  -6.909
TER   
ATOM   4896  O00 WTR  1149       3.706 -18.472 -14.522
ATOM   4897  H01 WTR  1149       4.586 -18.507 -14.897
ATOM   4898  H02 WTR  1149       3.529 -19.370 -14.241
TER   
ATOM   4899  O00 WTR  1150       1.613 -10.615   9.851
ATOM   4900  H01 WTR  1150       1.391 -11.014   9.010
ATOM   4901  H02 WTR  1150       2.562 -10.490   9.814
TER   
ATOM   4902  O00 WTR  1151      13.016  -8.012 -10.293
ATOM   4903  H01 WTR  1151      12.969  -8.946 -10.499
ATOM   4904  H02 WTR  1151      12.470  -7.911  -9.513
TER   
ATOM   4905  O00 WTR  1152       3.500 -17.106   1.755
ATOM   4906  H01 WTR  1152       3.134 -16.437   1.175
ATOM   4907  H02 WTR  1152       2.807 -17.277   2.392
TER   
ATOM   4908  O00 WTR  1153       8.987 -15.571   3.889
ATOM   4909  H01 WTR  1153       9.035 -14.660   3.599
ATOM   4910  H02 WTR  1153       9.658 -15.643   4.567
TER   
ATOM   4911  O00 WTR  1154       7.509  -9.506  -2.481
ATOM   4912  H01 WTR  1154       8.194 -10.173  -2.427
ATOM   4913  H02 WTR  1154       6.972  -9.773  -3.226
TER   
ATOM   4914  O00 WTR  1155       9.812 -11.542  -2.496
ATOM   4915  H01 WTR  1155       9.580 -12.134  -1.780
ATOM   4916  H02 WTR  1155       9.680 -12.060  -3.289
TER   
ATOM   4917  O00 WTR  1156      11.995 -18.716  -4.719
ATOM   4918  H01 WTR  1156      11.077 -18.896  -4.921
ATOM   4919  H02 WTR  1156      12.440 -18.759  -5.565
TER   
ATOM   4920  O00 WTR  1157      12.916 -11.998  -3.142
ATOM   4921  H01 WTR  1157      13.650 -12.570  -2.919
ATOM   4922  H02 WTR  1157      12.979 -11.274  -2.519
TER   
ATOM   4923  O00 WTR  1158       4.318 -10.528  -2.319
ATOM   4924  H01 WTR  1158       4.073 -10.695  -3.229
ATOM   4925  H02 WTR  1158       3.493 -10.313  -1.884
TER   
ATOM   4926  O00 WTR  1159       5.733 -13.104  -6.054
ATOM   4927  H01 WTR  1159       6.399 -13.526  -6.597
ATOM   4928  H02 WTR  1159       4.974 -13.685  -6.111
TER   
ATOM   4929  O00 WTR  1160       4.649 -14.765  -3.325
ATOM   4930  H01 WTR  1160       3.724 -14.902  -3.530
ATOM   4931  H02 WTR  1160       4.644 -14.151  -2.591
TER   
ATOM   4932  O00 WTR  1161      11.217  -8.226  -8.292
ATOM   4933  H01 WTR  1161      10.740  -7.488  -7.914
ATOM   4934  H02 WTR  1161      11.514  -8.733  -7.536
TER   
ATOM   4935  O00 WTR  1162      10.512 -15.788  -5.858
ATOM   4936  H01 WTR  1162      10.024 -15.052  -5.491
ATOM   4937  H02 WTR  1162      11.409 -15.660  -5.548
TER   
ATOM   4938  O00 WTR  1163      -0.507 -13.928 -14.219
ATOM   4939  H01 WTR  1163      -0.962 -14.215 -15.011
ATOM   4940  H02 WTR  1163      -0.853 -14.490 -13.526
TER   
ATOM   4941  O00 WTR  1164       3.568 -16.760  -5.111
ATOM   4942  H01 WTR  1164       3.316 -17.409  -4.454
ATOM   4943  H02 WTR  1164       4.262 -17.185  -5.614
TER   
ATOM   4944  O00 WTR  1165       3.210 -18.698  -3.285
ATOM   4945  H01 WTR  1165       4.154 -18.770  -3.421
ATOM   4946  H02 WTR  1165       3.103 -18.705  -2.334
TER   
ATOM   4947  O00 WTR  1166       6.894 -12.770  -2.014
ATOM   4948  H01 WTR  1166       7.311 -13.610  -2.207
ATOM   4949  H02 WTR  1166       6.042 -13.005  -1.646
TER   
ATOM   4950  O00 WTR  1167       3.362 -16.413  12.462
ATOM   4951  H01 WTR  1167       4.190 -16.416  11.982
ATOM   4952  H02 WTR  1167       2.872 -17.151  12.099
TER   
ATOM   4953  O00 WTR  1168      10.392 -16.799 -11.944
ATOM   4954  H01 WTR  1168      10.265 -16.651 -12.881
ATOM   4955  H02 WTR  1168      10.022 -17.667 -11.785
TER   
ATOM   4956  O00 WTR  1169       5.327 -15.080   8.621
ATOM   4957  H01 WTR  1169       5.199 -15.818   8.025
ATOM   4958  H02 WTR  1169       5.403 -15.481   9.487
TER   
ATOM   4959  O00 WTR  1170      -3.095 -17.587   6.977
ATOM   4960  H01 WTR  1170      -3.179 -17.322   6.061
ATOM   4961  H02 WTR  1170      -3.997 -17.691   7.280
TER   
ATOM   4962  O00 WTR  1171       8.704  -8.160  -4.824
ATOM   4963  H01 WTR  1171       8.016  -7.585  -4.488
ATOM   4964  H02 WTR  1171       9.218  -8.396  -4.052
TER   
ATOM   4965  O00 WTR  1172      -0.112 -16.114   5.653
ATOM   4966  H01 WTR  1172       0.435 -16.681   5.109
ATOM   4967  H02 WTR  1172      -0.974 -16.140   5.237
TER   
ATOM   4968  O00 WTR  1173       0.170 -10.671  -7.535
ATOM   4969  H01 WTR  1173       1.109 -10.492  -7.585
ATOM   4970  H02 WTR  1173       0.034 -10.996  -6.645
TER   
ATOM   4971  O00 WTR  1174       7.161 -15.491  -6.879
ATOM   4972  H01 WTR  1174       7.846 -15.940  -7.374
ATOM   4973  H02 WTR  1174       7.360 -15.684  -5.963
TER   
ATOM   4974  O00 WTR  1175       0.142  11.714  11.547
ATOM   4975  H01 WTR  1175       0.545  10.916  11.888
ATOM   4976  H02 WTR  1175       0.774  12.048  10.909
TER   
ATOM   4977  O00 WTR  1176       6.571 -11.173  -4.359
ATOM   4978  H01 WTR  1176       6.032 -11.748  -4.902
ATOM   4979  H02 WTR  1176       6.758 -11.689  -3.575
TER   
ATOM   4980  O00 WTR  1177       6.416 -18.264   2.504
ATOM   4981  H01 WTR  1177       6.385 -18.042   3.435
ATOM   4982  H02 WTR  1177       6.444 -17.418   2.057
TER   
ATOM   4983  O00 WTR  1178      -1.268 -15.832  -7.321
ATOM   4984  H01 WTR  1178      -0.597 -16.247  -7.862
ATOM   4985  H02 WTR  1178      -0.797 -15.161  -6.826
TER   
ATOM   4986  O00 WTR  1179       0.376 -13.776  -6.565
ATOM   4987  H01 WTR  1179       1.140 -13.845  -7.138
ATOM   4988  H02 WTR  1179       0.741 -13.740  -5.681
TER   
ATOM   4989  O00 WTR  1180       2.000 -11.005  -4.388
ATOM   4990  H01 WTR  1180       1.127 -11.359  -4.554
ATOM   4991  H02 WTR  1180       1.904 -10.495  -3.584
TER   
ATOM   4992  O00 WTR  1181      -2.185  -2.889  -8.172
ATOM   4993  H01 WTR  1181      -1.727  -2.103  -8.470
ATOM   4994  H02 WTR  1181      -2.354  -3.386  -8.972
TER   
ATOM   4995  O00 WTR  1182      -9.860   2.542  -7.909
ATOM   4996  H01 WTR  1182     -10.206   3.249  -7.365
ATOM   4997  H02 WTR  1182      -9.414   2.989  -8.629
TER   
ATOM   4998  O00 WTR  1183      -0.587  -2.423 -11.610
ATOM   4999  H01 WTR  1183      -0.646  -1.824 -10.865
ATOM   5000  H02 WTR  1183       0.155  -2.098 -12.120
TER   
ATOM   5001  O00 WTR  1184      -9.959 -18.969  12.821
ATOM   5002  H01 WTR  1184     -10.302 -19.679  12.278
ATOM   5003  H02 WTR  1184      -9.009 -19.088  12.800
TER   
ATOM   5004  O00 WTR  1185      12.163  -4.787  -4.347
ATOM   5005  H01 WTR  1185      11.210  -4.765  -4.257
ATOM   5006  H02 WTR  1185      12.327  -4.480  -5.239
TER   
ATOM   5007  O00 WTR  1186      -6.161  -6.888  -5.349
ATOM   5008  H01 WTR  1186      -6.444  -7.801  -5.388
ATOM   5009  H02 WTR  1186      -5.990  -6.650  -6.260
TER   
ATOM   5010  O00 WTR  1187     -10.316  -3.156  -7.937
ATOM   5011  H01 WTR  1187      -9.737  -2.575  -8.430
ATOM   5012  H02 WTR  1187     -10.917  -3.509  -8.593
TER   
ATOM   5013  O00 WTR  1188       1.766   9.367  19.005
ATOM   5014  H01 WTR  1188       0.860   9.229  19.284
ATOM   5015  H02 WTR  1188       2.284   8.818  19.593
TER   
ATOM   5016  O00 WTR  1189      -6.398  -1.598  -7.526
ATOM   5017  H01 WTR  1189      -5.627  -1.402  -8.057
ATOM   5018  H02 WTR  1189      -6.417  -2.554  -7.475
TER   
ATOM   5019  O00 WTR  1190       5.012  11.287  13.174
ATOM   5020  H01 WTR  1190       5.687  10.983  13.781
ATOM   5021  H02 WTR  1190       5.336  12.131  12.859
TER   
ATOM   5022  O00 WTR  1191      -0.867  -0.222  16.160
ATOM   5023  H01 WTR  1191      -1.310   0.167  15.406
ATOM   5024  H02 WTR  1191      -0.047   0.267  16.236
TER   
ATOM   5025  O00 WTR  1192      -3.981 -15.413   0.997
ATOM   5026  H01 WTR  1192      -4.407 -15.434   0.140
ATOM   5027  H02 WTR  1192      -3.156 -15.880   0.866
TER   
ATOM   5028  O00 WTR  1193     -12.559   0.112  -1.670
ATOM   5029  H01 WTR  1193     -12.763  -0.121  -2.576
ATOM   5030  H02 WTR  1193     -13.385   0.000  -1.201
TER   
ATOM   5031  O00 WTR  1194      -8.908  -0.347  -7.662
ATOM   5032  H01 WTR  1194      -8.743   0.587  -7.798
ATOM   5033  H02 WTR  1194      -8.037  -0.735  -7.581
TER   
ATOM   5034  O00 WTR  1195     -14.750   2.323  -6.907
ATOM   5035  H01 WTR  1195     -15.138   1.732  -6.261
ATOM   5036  H02 WTR  1195     -14.037   1.818  -7.297
TER   
ATOM   5037  O00 WTR  1196      15.058 -21.585  -7.508
ATOM   5038  H01 WTR  1196      15.852 -21.138  -7.217
ATOM   5039  H02 WTR  1196      14.849 -22.192  -6.798
TER   
ATOM   5040  O00 WTR  1197     -11.885 -16.078 -11.903
ATOM   5041  H01 WTR  1197     -11.621 -16.783 -12.494
ATOM   5042  H02 WTR  1197     -11.392 -16.242 -11.099
TER   
ATOM   5043  O00 WTR  1198      -2.333 -26.634   2.462
ATOM   5044  H01 WTR  1198      -3.045 -25.994   2.474
ATOM   5045  H02 WTR  1198      -2.773 -27.483   2.491
TER   
ATOM   5046  O00 WTR  1199      -1.642   8.930  19.739
ATOM   5047  H01 WTR  1199      -2.469   8.502  19.518
ATOM   5048  H02 WTR  1199      -1.888   9.828  19.961
TER   
ATOM   5049  O00 WTR  1200       9.726 -13.212  -4.796
ATOM   5050  H01 WTR  1200      10.621 -13.340  -4.482
ATOM   5051  H02 WTR  1200       9.829 -12.829  -5.666
TER   
ATOM   5052  O00 WTR  1201       9.343  11.877  16.253
ATOM   5053  H01 WTR  1201       8.895  11.475  16.997
ATOM   5054  H02 WTR  1201      10.020  11.245  16.010
TER   
ATOM   5055  O00 WTR  1202       3.941   3.998 -11.960
ATOM   5056  H01 WTR  1202       3.022   3.734 -11.926
ATOM   5057  H02 WTR  1202       4.221   3.781 -12.849
TER   
ATOM   5058  O00 WTR  1203      -2.487   9.445  16.876
ATOM   5059  H01 WTR  1203      -2.711  10.342  16.629
ATOM   5060  H02 WTR  1203      -1.980   9.537  17.682
TER   
ATOM   5061  O00 WTR  1204      13.753   3.402  18.760
ATOM   5062  H01 WTR  1204      13.689   4.356  18.727
ATOM   5063  H02 WTR  1204      14.521   3.232  19.307
TER   
ATOM   5064  O00 WTR  1205       8.128  -3.813  -8.001
ATOM   5065  H01 WTR  1205       8.837  -3.498  -8.562
ATOM   5066  H02 WTR  1205       7.328  -3.594  -8.480
TER   
ATOM   5067  O00 WTR  1206      -0.752   7.416  12.503
ATOM   5068  H01 WTR  1206      -1.343   7.533  11.759
ATOM   5069  H02 WTR  1206      -0.115   8.125  12.418
TER   
ATOM   5070  O00 WTR  1207       1.327   3.224  13.657
ATOM   5071  H01 WTR  1207       1.055   2.640  12.949
ATOM   5072  H02 WTR  1207       0.619   3.865  13.724
TER   
ATOM   5073  O00 WTR  1208      -1.340  -8.531  -8.468
ATOM   5074  H01 WTR  1208      -2.190  -8.538  -8.029
ATOM   5075  H02 WTR  1208      -0.768  -9.037  -7.891
TER   
ATOM   5076  O00 WTR  1209      -8.841   5.463  14.702
ATOM   5077  H01 WTR  1209      -9.015   4.539  14.524
ATOM   5078  H02 WTR  1209      -8.165   5.453  15.380
TER   
ATOM   5079  O00 WTR  1210       2.430  -9.193  -9.586
ATOM   5080  H01 WTR  1210       2.048  -9.694 -10.307
ATOM   5081  H02 WTR  1210       2.588  -8.324  -9.953
TER   
ATOM   5082  O00 WTR  1211     -13.020   1.342 -12.600
ATOM   5083  H01 WTR  1211     -13.150   0.467 -12.232
ATOM   5084  H02 WTR  1211     -12.648   1.851 -11.880
TER   
ATOM   5085  O00 WTR  1212      -3.236  14.715  13.576
ATOM   5086  H01 WTR  1212      -3.929  14.888  12.938
ATOM   5087  H02 WTR  1212      -2.993  13.802  13.424
TER   
ATOM   5088  O00 WTR  1213      13.999   3.160  10.261
ATOM   5089  H01 WTR  1213      13.311   3.544   9.718
ATOM   5090  H02 WTR  1213      14.161   3.814  10.941
TER   
ATOM   5091  O00 WTR  1214      15.768  -9.986   1.311
ATOM   5092  H01 WTR  1214      16.662  -9.698   1.499
ATOM   5093  H02 WTR  1214      15.260  -9.176   1.261
TER   
ATOM   5094  O00 WTR  1215       8.857 -14.881  11.183
ATOM   5095  H01 WTR  1215       8.045 -14.450  10.915
ATOM   5096  H02 WTR  1215       9.084 -15.446  10.444
TER   
ATOM   5097  O00 WTR  1216      18.109  -8.832   4.162
ATOM   5098  H01 WTR  1216      18.802  -8.493   4.729
ATOM   5099  H02 WTR  1216      17.979  -9.734   4.455
TER   
ATOM   5100  O00 WTR  1217      11.202 -15.168   5.936
ATOM   5101  H01 WTR  1217      11.788 -15.412   5.219
ATOM   5102  H02 WTR  1217      11.776 -15.094   6.699
TER   
ATOM   5103  O00 WTR  1218      17.380 -10.433  15.298
ATOM   5104  H01 WTR  1218      16.973  -9.729  15.803
ATOM   5105  H02 WTR  1218      16.683 -11.079  15.182
TER   
ATOM   5106  O00 WTR  1219      19.902 -13.116  10.258
ATOM   5107  H01 WTR  1219      19.410 -13.835   9.861
ATOM   5108  H02 WTR  1219      19.663 -12.347   9.741
TER   
ATOM   5109  O00 WTR  1220      14.960 -21.022   7.163
ATOM   5110  H01 WTR  1220      15.006 -21.687   6.475
ATOM   5111  H02 WTR  1220      14.671 -21.501   7.940
TER   
ATOM   5112  O00 WTR  1221      18.441 -19.324   1.145
ATOM   5113  H01 WTR  1221      18.842 -18.758   1.805
ATOM   5114  H02 WTR  1221      17.535 -19.021   1.088
TER   
ATOM   5115  O00 WTR  1222      10.985 -26.912  10.832
ATOM   5116  H01 WTR  1222      11.864 -26.747  10.492
ATOM   5117  H02 WTR  1222      10.913 -26.342  11.598
TER   
ATOM   5118  O00 WTR  1223      17.991 -12.738   2.232
ATOM   5119  H01 WTR  1223      17.250 -12.151   2.077
ATOM   5120  H02 WTR  1223      18.356 -12.448   3.067
TER   
ATOM   5121  O00 WTR  1224      12.793  -9.474   4.989
ATOM   5122  H01 WTR  1224      12.760  -9.283   5.926
ATOM   5123  H02 WTR  1224      13.590  -9.042   4.684
TER   
ATOM   5124  O00 WTR  1225      21.817 -13.078  12.384
ATOM   5125  H01 WTR  1225      22.422 -12.350  12.242
ATOM   5126  H02 WTR  1225      21.339 -13.156  11.558
TER   
ATOM   5127  O00 WTR  1226      22.192 -17.569   1.496
ATOM   5128  H01 WTR  1226      21.529 -17.014   1.084
ATOM   5129  H02 WTR  1226      22.239 -18.342   0.934
TER   
ATOM   5130  O00 WTR  1227      19.325 -12.322  12.856
ATOM   5131  H01 WTR  1227      20.265 -12.430  13.004
ATOM   5132  H02 WTR  1227      19.241 -12.222  11.908
TER   
ATOM   5133  O00 WTR  1228      11.769 -14.648  11.979
ATOM   5134  H01 WTR  1228      11.308 -14.611  11.141
ATOM   5135  H02 WTR  1228      11.371 -13.952  12.502
TER   
ATOM   5136  O00 WTR  1229      14.193 -13.078  12.663
ATOM   5137  H01 WTR  1229      13.325 -13.451  12.510
ATOM   5138  H02 WTR  1229      14.483 -12.782  11.801
TER   
ATOM   5139  O00 WTR  1230      17.690 -16.370   4.338
ATOM   5140  H01 WTR  1230      17.318 -15.592   3.923
ATOM   5141  H02 WTR  1230      16.952 -16.777   4.792
TER   
ATOM   5142  O00 WTR  1231      19.370 -15.081  13.374
ATOM   5143  H01 WTR  1231      20.291 -15.311  13.249
ATOM   5144  H02 WTR  1231      19.293 -14.196  13.019
TER   
ATOM   5145  O00 WTR  1232      16.456 -15.542  11.126
ATOM   5146  H01 WTR  1232      16.876 -15.536  11.986
ATOM   5147  H02 WTR  1232      15.536 -15.736  11.310
TER   
ATOM   5148  O00 WTR  1233      16.217 -15.319   0.097
ATOM   5149  H01 WTR  1233      15.765 -16.162   0.128
ATOM   5150  H02 WTR  1233      15.519 -14.677  -0.031
TER   
ATOM   5151  O00 WTR  1234      17.794 -10.378 -11.511
ATOM   5152  H01 WTR  1234      18.350 -10.325 -10.734
ATOM   5153  H02 WTR  1234      17.064 -10.938 -11.246
TER   
ATOM   5154  O00 WTR  1235      14.297  -7.744   1.485
ATOM   5155  H01 WTR  1235      13.417  -7.394   1.344
ATOM   5156  H02 WTR  1235      14.882  -7.058   1.165
TER   
ATOM   5157  O00 WTR  1236      24.841  -7.902   1.243
ATOM   5158  H01 WTR  1236      24.932  -6.976   1.464
ATOM   5159  H02 WTR  1236      25.004  -8.363   2.066
TER   
ATOM   5160  O00 WTR  1237      17.521 -15.778   7.873
ATOM   5161  H01 WTR  1237      17.375 -14.985   8.389
ATOM   5162  H02 WTR  1237      18.035 -16.346   8.446
TER   
ATOM   5163  O00 WTR  1238      13.372 -16.183   4.457
ATOM   5164  H01 WTR  1238      14.156 -16.175   5.006
ATOM   5165  H02 WTR  1238      13.381 -15.335   4.013
TER   
ATOM   5166  O00 WTR  1239      14.634 -13.487   7.538
ATOM   5167  H01 WTR  1239      15.248 -13.557   8.269
ATOM   5168  H02 WTR  1239      14.050 -14.238   7.642
TER   
ATOM   5169  O00 WTR  1240      10.473 -17.754   6.898
ATOM   5170  H01 WTR  1240      11.097 -18.476   6.829
ATOM   5171  H02 WTR  1240      10.892 -17.030   6.432
TER   
ATOM   5172  O00 WTR  1241      18.791 -14.818   0.223
ATOM   5173  H01 WTR  1241      17.921 -14.953  -0.154
ATOM   5174  H02 WTR  1241      18.622 -14.548   1.126
TER   
ATOM   5175  O00 WTR  1242      20.079  -9.630  13.497
ATOM   5176  H01 WTR  1242      19.487  -9.530  14.242
ATOM   5177  H02 WTR  1242      19.783 -10.430  13.061
TER   
ATOM   5178  O00 WTR  1243      11.113 -16.402   9.668
ATOM   5179  H01 WTR  1243      11.640 -17.201   9.639
ATOM   5180  H02 WTR  1243      10.426 -16.544   9.017
TER   
ATOM   5181  O00 WTR  1244      16.700 -18.511   9.703
ATOM   5182  H01 WTR  1244      17.592 -18.201   9.859
ATOM   5183  H02 WTR  1244      16.195 -17.716   9.535
TER   
ATOM   5184  O00 WTR  1245      13.247 -14.804  -5.455
ATOM   5185  H01 WTR  1245      13.917 -15.054  -4.819
ATOM   5186  H02 WTR  1245      13.741 -14.547  -6.235
TER   
ATOM   5187  O00 WTR  1246      15.208 -17.415  13.799
ATOM   5188  H01 WTR  1246      14.752 -16.863  13.163
ATOM   5189  H02 WTR  1246      15.786 -16.814  14.268
TER   
ATOM   5190  O00 WTR  1247      18.734 -20.216   5.327
ATOM   5191  H01 WTR  1247      18.075 -19.855   5.920
ATOM   5192  H02 WTR  1247      19.022 -19.467   4.804
TER   
ATOM   5193  O00 WTR  1248      16.828 -13.382   9.471
ATOM   5194  H01 WTR  1248      16.582 -13.938  10.211
ATOM   5195  H02 WTR  1248      16.355 -12.563   9.618
TER   
ATOM   5196  O00 WTR  1249      19.449  -5.045   1.713
ATOM   5197  H01 WTR  1249      20.265  -5.535   1.815
ATOM   5198  H02 WTR  1249      18.977  -5.507   1.020
TER   
ATOM   5199  O00 WTR  1250      19.087 -17.288   9.492
ATOM   5200  H01 WTR  1250      19.180 -17.519  10.417
ATOM   5201  H02 WTR  1250      19.617 -17.936   9.028
TER   
ATOM   5202  O00 WTR  1251      19.583 -19.688   8.090
ATOM   5203  H01 WTR  1251      19.977 -20.280   7.449
ATOM   5204  H02 WTR  1251      18.654 -19.672   7.862
TER   
ATOM   5205  O00 WTR  1252      20.233  -8.185   5.758
ATOM   5206  H01 WTR  1252      20.421  -8.884   6.385
ATOM   5207  H02 WTR  1252      19.653  -7.588   6.230
TER   
ATOM   5208  O00 WTR  1253      12.040  -8.831  18.509
ATOM   5209  H01 WTR  1253      12.382  -9.108  19.359
ATOM   5210  H02 WTR  1253      11.241  -9.345  18.393
TER   
ATOM   5211  O00 WTR  1254      19.121 -12.526  16.773
ATOM   5212  H01 WTR  1254      18.364 -11.966  16.598
ATOM   5213  H02 WTR  1254      19.866 -11.925  16.786
TER   
ATOM   5214  O00 WTR  1255      23.465  -7.830   3.891
ATOM   5215  H01 WTR  1255      23.121  -7.351   4.646
ATOM   5216  H02 WTR  1255      22.954  -8.639   3.867
TER   
ATOM   5217  O00 WTR  1256      16.906  -5.577   3.111
ATOM   5218  H01 WTR  1256      16.548  -6.045   2.357
ATOM   5219  H02 WTR  1256      17.812  -5.387   2.868
TER   
ATOM   5220  O00 WTR  1257      15.250 -11.364  10.807
ATOM   5221  H01 WTR  1257      15.800 -11.021  11.511
ATOM   5222  H02 WTR  1257      15.065 -10.604  10.255
TER   
ATOM   5223  O00 WTR  1258      20.424 -10.495   7.222
ATOM   5224  H01 WTR  1258      20.857 -10.994   6.529
ATOM   5225  H02 WTR  1258      19.633 -10.997   7.420
TER   
ATOM   5226  O00 WTR  1259      17.324 -10.406   7.403
ATOM   5227  H01 WTR  1259      17.294 -10.699   6.492
ATOM   5228  H02 WTR  1259      17.235  -9.455   7.353
TER   
ATOM   5229  O00 WTR  1260      19.127  -9.878  -9.147
ATOM   5230  H01 WTR  1260      18.739  -9.024  -8.958
ATOM   5231  H02 WTR  1260      19.060 -10.360  -8.323
TER   
ATOM   5232  O00 WTR  1261      22.686 -10.618  10.774
ATOM   5233  H01 WTR  1261      22.698 -10.954   9.878
ATOM   5234  H02 WTR  1261      22.103  -9.860  10.738
TER   
ATOM   5235  O00 WTR  1262      19.914   2.782   4.238
ATOM   5236  H01 WTR  1262      20.529   2.446   3.587
ATOM   5237  H02 WTR  1262      20.302   3.606   4.533
TER   
ATOM   5238  O00 WTR  1263      16.953 -15.618  14.922
ATOM   5239  H01 WTR  1263      17.903 -15.570  14.817
ATOM   5240  H02 WTR  1263      16.820 -15.707  15.865
TER   
ATOM   5241  O00 WTR  1264      13.879  -4.160  11.596
ATOM   5242  H01 WTR  1264      13.589  -5.057  11.758
ATOM   5243  H02 WTR  1264      13.258  -3.819  10.953
TER   
ATOM   5244  O00 WTR  1265      15.592 -16.888   6.344
ATOM   5245  H01 WTR  1265      16.129 -17.670   6.476
ATOM   5246  H02 WTR  1265      16.082 -16.186   6.773
TER   
ATOM   5247  O00 WTR  1266      12.875 -15.754   7.777
ATOM   5248  H01 WTR  1266      12.354 -15.916   8.563
ATOM   5249  H02 WTR  1266      13.363 -16.567   7.641
TER   
ATOM   5250  O00 WTR  1267      13.455 -17.854  20.882
ATOM   5251  H01 WTR  1267      13.962 -17.850  20.070
ATOM   5252  H02 WTR  1267      14.109 -17.749  21.574
TER   
ATOM   5253  O00 WTR  1268      12.970 -16.427   1.154
ATOM   5254  H01 WTR  1268      13.110 -15.636   1.674
ATOM   5255  H02 WTR  1268      12.019 -16.522   1.112
TER   
ATOM   5256  O00 WTR  1269      12.981  -3.203   7.398
ATOM   5257  H01 WTR  1269      12.351  -3.923   7.397
ATOM   5258  H02 WTR  1269      13.822  -3.620   7.582
TER   
ATOM   5259  O00 WTR  1270      21.035   5.649   2.591
ATOM   5260  H01 WTR  1270      21.110   4.708   2.432
ATOM   5261  H02 WTR  1270      21.814   6.025   2.182
TER   
ATOM   5262  O00 WTR  1271      12.384  -0.754   6.302
ATOM   5263  H01 WTR  1271      13.225  -0.296   6.297
ATOM   5264  H02 WTR  1271      12.551  -1.557   6.795
TER   
ATOM   5265  O00 WTR  1272      13.867   3.316   3.371
ATOM   5266  H01 WTR  1272      14.531   2.652   3.553
ATOM   5267  H02 WTR  1272      14.161   3.735   2.562
TER   
ATOM   5268  O00 WTR  1273      18.315 -10.273  10.519
ATOM   5269  H01 WTR  1273      19.155  -9.821  10.597
ATOM   5270  H02 WTR  1273      17.911  -9.895   9.738
TER   
ATOM   5271  O00 WTR  1274      12.500  -9.625   8.598
ATOM   5272  H01 WTR  1274      13.214 -10.154   8.243
ATOM   5273  H02 WTR  1274      11.717  -9.946   8.151
TER   
ATOM   5274  O00 WTR  1275      19.785  -2.316   1.857
ATOM   5275  H01 WTR  1275      19.097  -2.282   1.193
ATOM   5276  H02 WTR  1275      19.972  -3.249   1.961
TER   
ATOM   5277  O00 WTR  1276       8.464  -2.194  10.985
ATOM   5278  H01 WTR  1276       8.276  -1.667  10.208
ATOM   5279  H02 WTR  1276       7.975  -3.005  10.849
TER   
ATOM   5280  O00 WTR  1277      21.360   5.425  -4.700
ATOM   5281  H01 WTR  1277      20.476   5.680  -4.436
ATOM   5282  H02 WTR  1277      21.227   4.786  -5.400
TER   
ATOM   5283  O00 WTR  1278      18.528   0.450   5.051
ATOM   5284  H01 WTR  1278      19.135  -0.260   4.842
ATOM   5285  H02 WTR  1278      19.014   1.249   4.845
TER   
ATOM   5286  O00 WTR  1279      16.308 -14.637   2.962
ATOM   5287  H01 WTR  1279      16.824 -13.914   2.604
ATOM   5288  H02 WTR  1279      16.086 -15.173   2.200
TER   
ATOM   5289  O00 WTR  1280      21.393   2.988   1.978
ATOM   5290  H01 WTR  1280      21.500   3.365   1.104
ATOM   5291  H02 WTR  1280      21.791   2.120   1.915
TER   
ATOM   5292  O00 WTR  1281      15.610   3.681   8.183
ATOM   5293  H01 WTR  1281      14.937   3.527   8.847
ATOM   5294  H02 WTR  1281      15.122   3.778   7.365
TER   
ATOM   5295  O00 WTR  1282      22.787   1.745  -4.666
ATOM   5296  H01 WTR  1282      21.856   1.950  -4.755
ATOM   5297  H02 WTR  1282      23.009   1.283  -5.474
TER   
ATOM   5298  O00 WTR  1283      21.817  -6.151   5.277
ATOM   5299  H01 WTR  1283      21.616  -5.539   5.985
ATOM   5300  H02 WTR  1283      21.227  -6.890   5.424
TER   
ATOM   5301  O00 WTR  1284      23.242  -2.069   3.211
ATOM   5302  H01 WTR  1284      23.316  -2.689   2.484
ATOM   5303  H02 WTR  1284      22.892  -1.273   2.812
TER   
ATOM   5304  O00 WTR  1285      20.310  -1.510   4.567
ATOM   5305  H01 WTR  1285      20.041  -1.816   3.700
ATOM   5306  H02 WTR  1285      21.119  -1.988   4.750
TER   
ATOM   5307  O00 WTR  1286      17.099   0.616  12.980
ATOM   5308  H01 WTR  1286      16.807   0.192  13.787
ATOM   5309  H02 WTR  1286      17.584   1.386  13.276
TER   
ATOM   5310  O00 WTR  1287      16.120   1.864   3.679
ATOM   5311  H01 WTR  1287      16.685   1.230   4.121
ATOM   5312  H02 WTR  1287      16.696   2.307   3.057
TER   
ATOM   5313  O00 WTR  1288      23.496   6.673   1.502
ATOM   5314  H01 WTR  1288      23.884   5.901   1.089
ATOM   5315  H02 WTR  1288      23.506   7.342   0.817
TER   
ATOM   5316  O00 WTR  1289      16.747  -9.925  12.645
ATOM   5317  H01 WTR  1289      17.059 -10.207  13.505
ATOM   5318  H02 WTR  1289      17.506 -10.022  12.070
TER   
ATOM   5319  O00 WTR  1290      14.656 -10.967   7.031
ATOM   5320  H01 WTR  1290      14.542 -11.891   7.252
ATOM   5321  H02 WTR  1290      15.556 -10.767   7.288
TER   
ATOM   5322  O00 WTR  1291      25.437  10.671  -1.085
ATOM   5323  H01 WTR  1291      25.756  10.383  -0.230
ATOM   5324  H02 WTR  1291      24.764  10.031  -1.318
TER   
ATOM   5325  O00 WTR  1292      15.049  -8.301   4.285
ATOM   5326  H01 WTR  1292      15.964  -8.580   4.332
ATOM   5327  H02 WTR  1292      14.889  -8.161   3.351
TER   
ATOM   5328  O00 WTR  1293      23.160  -5.005  -3.629
ATOM   5329  H01 WTR  1293      23.706  -4.229  -3.759
ATOM   5330  H02 WTR  1293      22.462  -4.919  -4.278
TER   
ATOM   5331  O00 WTR  1294      21.203 -12.747   1.867
ATOM   5332  H01 WTR  1294      21.284 -11.883   1.463
ATOM   5333  H02 WTR  1294      20.460 -13.152   1.420
TER   
ATOM   5334  O00 WTR  1295      23.572  -3.100   5.931
ATOM   5335  H01 WTR  1295      24.493  -3.358   5.976
ATOM   5336  H02 WTR  1295      23.474  -2.712   5.062
TER   
ATOM   5337  O00 WTR  1296      21.764  -4.179   7.480
ATOM   5338  H01 WTR  1296      20.993  -3.632   7.328
ATOM   5339  H02 WTR  1296      22.465  -3.748   6.992
TER   
ATOM   5340  O00 WTR  1297      19.242  -5.828   7.814
ATOM   5341  H01 WTR  1297      18.532  -5.547   7.236
ATOM   5342  H02 WTR  1297      18.802  -6.107   8.616
TER   
ATOM   5343  O00 WTR  1298      14.990  -9.032   9.391
ATOM   5344  H01 WTR  1298      14.194  -9.325   8.949
ATOM   5345  H02 WTR  1298      14.681  -8.434  10.072
TER   
ATOM   5346  O00 WTR  1299      12.208  -0.774  11.812
ATOM   5347  H01 WTR  1299      13.144  -0.595  11.898
ATOM   5348  H02 WTR  1299      11.967  -0.391  10.968
TER   
ATOM   5349  O00 WTR  1300      20.439 -13.875   4.304
ATOM   5350  H01 WTR  1300      20.671 -13.424   3.492
ATOM   5351  H02 WTR  1300      20.763 -14.768   4.184
TER   
ATOM   5352  O00 WTR  1301      18.255   0.339   8.563
ATOM   5353  H01 WTR  1301      18.255   1.143   8.044
ATOM   5354  H02 WTR  1301      17.328   0.146   8.706
TER   
ATOM   5355  O00 WTR  1302      22.340  -3.587  -1.528
ATOM   5356  H01 WTR  1302      22.672  -4.178  -2.204
ATOM   5357  H02 WTR  1302      21.401  -3.771  -1.488
TER   
ATOM   5358  O00 WTR  1303      17.573   2.592  10.335
ATOM   5359  H01 WTR  1303      17.320   3.161   9.608
ATOM   5360  H02 WTR  1303      17.908   1.800   9.915
TER   
ATOM   5361  O00 WTR  1304      20.668  -8.841   9.488
ATOM   5362  H01 WTR  1304      21.023  -7.967   9.321
ATOM   5363  H02 WTR  1304      20.999  -9.376   8.766
TER   
ATOM   5364  O00 WTR  1305      21.642   4.121  -0.570
ATOM   5365  H01 WTR  1305      22.445   4.600  -0.777
ATOM   5366  H02 WTR  1305      21.328   3.802  -1.416
TER   
ATOM   5367  O00 WTR  1306      22.206  -6.201   1.765
ATOM   5368  H01 WTR  1306      22.544  -6.800   1.100
ATOM   5369  H02 WTR  1306      22.536  -6.551   2.593
TER   
ATOM   5370  O00 WTR  1307      17.348 -11.387   4.767
ATOM   5371  H01 WTR  1307      16.437 -11.669   4.682
ATOM   5372  H02 WTR  1307      17.748 -12.040   5.341
TER   
ATOM   5373  O00 WTR  1308      17.470  -5.088   5.762
ATOM   5374  H01 WTR  1308      17.546  -4.138   5.849
ATOM   5375  H02 WTR  1308      17.221  -5.226   4.848
TER   
ATOM   5376  O00 WTR  1309      15.057   0.725   6.639
ATOM   5377  H01 WTR  1309      15.224   0.623   7.576
ATOM   5378  H02 WTR  1309      15.009   1.671   6.505
TER   
ATOM   5379  O00 WTR  1310      21.913   1.230  -1.979
ATOM   5380  H01 WTR  1310      22.165   1.305  -2.899
ATOM   5381  H02 WTR  1310      22.364   1.955  -1.547
TER   
ATOM   5382  O00 WTR  1311      21.507  -6.119   9.704
ATOM   5383  H01 WTR  1311      21.559  -5.526  10.454
ATOM   5384  H02 WTR  1311      21.538  -5.544   8.940
TER   
ATOM   5385  O00 WTR  1312      17.930   3.147   2.262
ATOM   5386  H01 WTR  1312      18.746   3.190   2.761
ATOM   5387  H02 WTR  1312      18.168   2.698   1.451
TER   
ATOM   5388  O00 WTR  1313      16.063  -1.968   4.868
ATOM   5389  H01 WTR  1313      16.750  -2.118   5.517
ATOM   5390  H02 WTR  1313      16.437  -1.321   4.269
TER   
ATOM   5391  O00 WTR  1314      18.696  -0.963  11.088
ATOM   5392  H01 WTR  1314      19.028  -0.591  10.271
ATOM   5393  H02 WTR  1314      18.179  -0.259  11.479
TER   
ATOM   5394  O00 WTR  1315      17.353  -2.678   9.358
ATOM   5395  H01 WTR  1315      17.378  -3.461   9.908
ATOM   5396  H02 WTR  1315      17.828  -2.016   9.862
TER   
ATOM   5397  O00 WTR  1316      17.656  -2.708  13.438
ATOM   5398  H01 WTR  1316      18.161  -2.341  12.712
ATOM   5399  H02 WTR  1316      17.177  -3.440  13.051
TER   
ATOM   5400  O00 WTR  1317      10.352 -17.410  15.709
ATOM   5401  H01 WTR  1317      11.234 -17.715  15.924
ATOM   5402  H02 WTR  1317      10.386 -17.218  14.772
TER   
ATOM   5403  O00 WTR  1318      23.584  -4.080   1.104
ATOM   5404  H01 WTR  1318      23.100  -4.820   1.470
ATOM   5405  H02 WTR  1318      23.254  -3.995   0.210
TER   
ATOM   5406  O00 WTR  1319      13.929   4.019   6.033
ATOM   5407  H01 WTR  1319      14.078   3.751   5.126
ATOM   5408  H02 WTR  1319      13.398   4.812   5.966
TER   
ATOM   5409  O00 WTR  1320      13.003  -7.453  14.504
ATOM   5410  H01 WTR  1320      13.785  -7.110  14.936
ATOM   5411  H02 WTR  1320      12.434  -6.691  14.397
TER   
ATOM   5412  O00 WTR  1321      19.707 -22.180   3.832
ATOM   5413  H01 WTR  1321      19.207 -21.600   4.405
ATOM   5414  H02 WTR  1321      20.613 -21.884   3.922
TER   
ATOM   5415  O00 WTR  1322      15.324  -8.931  -3.097
ATOM   5416  H01 WTR  1322      15.862  -8.144  -3.011
ATOM   5417  H02 WTR  1322      15.533  -9.451  -2.321
TER   
ATOM   5418  O00 WTR  1323      17.471 -16.421  -6.929
ATOM   5419  H01 WTR  1323      17.548 -15.671  -7.519
ATOM   5420  H02 WTR  1323      18.215 -16.336  -6.334
TER   
ATOM   5421  O00 WTR  1324      18.648 -13.393  -2.027
ATOM   5422  H01 WTR  1324      18.775 -13.922  -1.239
ATOM   5423  H02 WTR  1324      18.963 -12.522  -1.785
TER   
ATOM   5424  O00 WTR  1325      22.601  -8.545  -0.734
ATOM   5425  H01 WTR  1325      22.688  -9.218  -1.409
ATOM   5426  H02 WTR  1325      23.430  -8.573  -0.257
TER   
ATOM   5427  O00 WTR  1326      15.955 -13.313  -2.810
ATOM   5428  H01 WTR  1326      15.484 -14.141  -2.715
ATOM   5429  H02 WTR  1326      16.781 -13.452  -2.348
TER   
ATOM   5430  O00 WTR  1327      16.766 -18.735  -1.994
ATOM   5431  H01 WTR  1327      16.300 -18.282  -2.697
ATOM   5432  H02 WTR  1327      16.365 -19.603  -1.961
TER   
ATOM   5433  O00 WTR  1328      16.704  -7.654  19.893
ATOM   5434  H01 WTR  1328      16.902  -6.832  19.444
ATOM   5435  H02 WTR  1328      15.781  -7.579  20.136
TER   
ATOM   5436  O00 WTR  1329      22.236 -15.927   3.828
ATOM   5437  H01 WTR  1329      22.781 -15.244   4.219
ATOM   5438  H02 WTR  1329      22.774 -16.291   3.125
TER   
ATOM   5439  O00 WTR  1330      15.981  -5.372  -5.264
ATOM   5440  H01 WTR  1330      16.554  -5.217  -6.015
ATOM   5441  H02 WTR  1330      15.363  -6.037  -5.566
TER   
ATOM   5442  O00 WTR  1331      18.294 -11.511  -7.063
ATOM   5443  H01 WTR  1331      17.574 -11.044  -7.487
ATOM   5444  H02 WTR  1331      18.480 -11.001  -6.275
TER   
ATOM   5445  O00 WTR  1332      18.627 -13.511   6.363
ATOM   5446  H01 WTR  1332      18.130 -14.292   6.603
ATOM   5447  H02 WTR  1332      19.250 -13.816   5.703
TER   
ATOM   5448  O00 WTR  1333      13.071  -9.724  -1.587
ATOM   5449  H01 WTR  1333      13.819  -9.365  -2.065
ATOM   5450  H02 WTR  1333      12.306  -9.339  -2.014
TER   
ATOM   5451  O00 WTR  1334      14.591 -13.946  -7.756
ATOM   5452  H01 WTR  1334      14.616 -14.876  -7.981
ATOM   5453  H02 WTR  1334      15.415 -13.788  -7.295
TER   
ATOM   5454  O00 WTR  1335      21.045  -6.146  -1.439
ATOM   5455  H01 WTR  1335      21.546  -6.918  -1.175
ATOM   5456  H02 WTR  1335      21.337  -5.965  -2.333
TER   
ATOM   5457  O00 WTR  1336      20.023 -13.467  -4.340
ATOM   5458  H01 WTR  1336      19.824 -14.351  -4.649
ATOM   5459  H02 WTR  1336      19.571 -13.400  -3.498
TER   
ATOM   5460  O00 WTR  1337      11.024 -14.708  -8.199
ATOM   5461  H01 WTR  1337      11.097 -13.758  -8.101
ATOM   5462  H02 WTR  1337      10.967 -15.037  -7.302
TER   
ATOM   5463  O00 WTR  1338      20.270  -0.301  -0.231
ATOM   5464  H01 WTR  1338      19.875   0.570  -0.200
ATOM   5465  H02 WTR  1338      20.892  -0.257  -0.958
TER   
ATOM   5466  O00 WTR  1339      20.706  -6.514  -9.020
ATOM   5467  H01 WTR  1339      19.752  -6.523  -8.941
ATOM   5468  H02 WTR  1339      20.966  -5.654  -8.691
TER   
ATOM   5469  O00 WTR  1340      15.275  -7.469  -9.034
ATOM   5470  H01 WTR  1340      14.585  -7.841  -9.583
ATOM   5471  H02 WTR  1340      15.964  -8.133  -9.030
TER   
ATOM   5472  O00 WTR  1341       3.519 -14.658  -6.897
ATOM   5473  H01 WTR  1341       4.141 -15.180  -7.403
ATOM   5474  H02 WTR  1341       3.237 -15.240  -6.190
TER   
ATOM   5475  O00 WTR  1342      20.296 -18.143  -3.770
ATOM   5476  H01 WTR  1342      20.420 -17.864  -2.863
ATOM   5477  H02 WTR  1342      19.662 -18.858  -3.717
TER   
ATOM   5478  O00 WTR  1343      22.562 -11.926  -4.811
ATOM   5479  H01 WTR  1343      22.295 -11.494  -5.623
ATOM   5480  H02 WTR  1343      21.950 -12.655  -4.714
TER   
ATOM   5481  O00 WTR  1344      17.060  -6.575  -3.099
ATOM   5482  H01 WTR  1344      16.735  -6.257  -3.941
ATOM   5483  H02 WTR  1344      17.265  -5.781  -2.605
TER   
ATOM   5484  O00 WTR  1345      14.384 -15.661  -2.971
ATOM   5485  H01 WTR  1345      14.768 -16.465  -3.322
ATOM   5486  H02 WTR  1345      13.488 -15.904  -2.740
TER   
ATOM   5487  O00 WTR  1346      19.484 -18.177   3.354
ATOM   5488  H01 WTR  1346      18.839 -17.547   3.674
ATOM   5489  H02 WTR  1346      20.329 -17.750   3.496
TER   
ATOM   5490  O00 WTR  1347      18.032  -7.077  -9.199
ATOM   5491  H01 WTR  1347      17.680  -6.866 -10.064
ATOM   5492  H02 WTR  1347      17.694  -6.389  -8.627
TER   
ATOM   5493  O00 WTR  1348      20.820 -10.433   0.325
ATOM   5494  H01 WTR  1348      21.566  -9.975  -0.062
ATOM   5495  H02 WTR  1348      20.251 -10.634  -0.418
TER   
ATOM   5496  O00 WTR  1349      15.821 -18.308   0.377
ATOM   5497  H01 WTR  1349      16.284 -18.376  -0.458
ATOM   5498  H02 WTR  1349      14.918 -18.552   0.171
TER   
ATOM   5499  O00 WTR  1350      18.310  -9.639   1.599
ATOM   5500  H01 WTR  1350      19.197  -9.797   1.278
ATOM   5501  H02 WTR  1350      18.417  -9.483   2.537
TER   
ATOM   5502  O00 WTR  1351      16.230 -10.943  -1.343
ATOM   5503  H01 WTR  1351      15.835 -10.932  -0.471
ATOM   5504  H02 WTR  1351      15.876 -11.730  -1.757
TER   
ATOM   5505  O00 WTR  1352      16.053  -5.774   0.604
ATOM   5506  H01 WTR  1352      16.909  -5.546   0.241
ATOM   5507  H02 WTR  1352      15.429  -5.265   0.086
TER   
ATOM   5508  O00 WTR  1353      13.674 -11.114  -9.385
ATOM   5509  H01 WTR  1353      13.134 -11.630  -8.786
ATOM   5510  H02 WTR  1353      13.638 -11.593 -10.213
TER   
ATOM   5511  O00 WTR  1354      21.377  -4.081 -12.421
ATOM   5512  H01 WTR  1354      21.573  -3.702 -11.565
ATOM   5513  H02 WTR  1354      20.805  -3.439 -12.843
TER   
ATOM   5514  O00 WTR  1355      14.712 -11.567   4.108
ATOM   5515  H01 WTR  1355      14.594 -11.205   3.230
ATOM   5516  H02 WTR  1355      14.273 -10.943   4.686
TER   
ATOM   5517  O00 WTR  1356      14.051 -13.943 -12.195
ATOM   5518  H01 WTR  1356      14.031 -12.988 -12.138
ATOM   5519  H02 WTR  1356      13.394 -14.235 -11.563
TER   
ATOM   5520  O00 WTR  1357       9.829 -13.174  -0.222
ATOM   5521  H01 WTR  1357      10.685 -13.453  -0.547
ATOM   5522  H02 WTR  1357       9.832 -13.416   0.704
TER   
ATOM   5523  O00 WTR  1358      19.448  -7.443  -4.668
ATOM   5524  H01 WTR  1358      18.970  -8.272  -4.640
ATOM   5525  H02 WTR  1358      19.271  -7.036  -3.820
TER   
ATOM   5526  O00 WTR  1359      13.615 -11.562  -6.270
ATOM   5527  H01 WTR  1359      12.806 -11.997  -6.540
ATOM   5528  H02 WTR  1359      14.268 -12.262  -6.250
TER   
ATOM   5529  O00 WTR  1360       9.634  -6.399  -6.879
ATOM   5530  H01 WTR  1360       9.361  -6.946  -6.143
ATOM   5531  H02 WTR  1360       9.270  -5.535  -6.683
TER   
ATOM   5532  O00 WTR  1361      13.301 -13.658   2.700
ATOM   5533  H01 WTR  1361      14.133 -13.320   3.031
ATOM   5534  H02 WTR  1361      12.661 -12.981   2.922
TER   
ATOM   5535  O00 WTR  1362      18.594 -20.221  -3.425
ATOM   5536  H01 WTR  1362      18.960 -20.881  -2.836
ATOM   5537  H02 WTR  1362      18.121 -19.621  -2.849
TER   
ATOM   5538  O00 WTR  1363      15.708 -13.112  14.901
ATOM   5539  H01 WTR  1363      15.093 -13.141  14.168
ATOM   5540  H02 WTR  1363      16.249 -13.894  14.791
TER   
ATOM   5541  O00 WTR  1364      19.982 -17.359  -0.276
ATOM   5542  H01 WTR  1364      19.547 -16.519  -0.128
ATOM   5543  H02 WTR  1364      19.368 -18.010   0.064
TER   
ATOM   5544  O00 WTR  1365      18.060  -3.012  -9.547
ATOM   5545  H01 WTR  1365      18.611  -2.661  -8.848
ATOM   5546  H02 WTR  1365      17.734  -2.238 -10.007
TER   
ATOM   5547  O00 WTR  1366      19.024 -10.594  -1.725
ATOM   5548  H01 WTR  1366      18.131 -10.313  -1.524
ATOM   5549  H02 WTR  1366      19.482  -9.787  -1.958
TER   
ATOM   5550  O00 WTR  1367      18.515  -0.414 -11.842
ATOM   5551  H01 WTR  1367      19.018  -0.377 -11.029
ATOM   5552  H02 WTR  1367      18.032   0.412 -11.863
TER   
ATOM   5553  O00 WTR  1368      22.623 -10.135  -2.723
ATOM   5554  H01 WTR  1368      22.926  -9.310  -3.102
ATOM   5555  H02 WTR  1368      22.743 -10.778  -3.421
TER   
ATOM   5556  O00 WTR  1369      20.764  -4.755  -4.854
ATOM   5557  H01 WTR  1369      20.239  -5.389  -5.343
ATOM   5558  H02 WTR  1369      20.317  -3.919  -4.988
TER   
ATOM   5559  O00 WTR  1370      16.383 -13.226  -5.815
ATOM   5560  H01 WTR  1370      17.088 -12.714  -6.212
ATOM   5561  H02 WTR  1370      16.673 -13.376  -4.915
TER   
ATOM   5562  O00 WTR  1371      23.547  -0.761  -0.368
ATOM   5563  H01 WTR  1371      23.024  -1.521  -0.623
ATOM   5564  H02 WTR  1371      23.196  -0.042  -0.894
TER   
ATOM   5565  O00 WTR  1372      11.023  -9.026  -3.239
ATOM   5566  H01 WTR  1372      10.574  -9.864  -3.122
ATOM   5567  H02 WTR  1372      11.277  -9.017  -4.162
TER   
ATOM   5568  O00 WTR  1373      17.309  -3.217  -3.900
ATOM   5569  H01 WTR  1373      17.927  -3.070  -4.616
ATOM   5570  H02 WTR  1373      16.695  -3.867  -4.243
TER   
ATOM   5571  O00 WTR  1374      14.347  -3.755  -0.319
ATOM   5572  H01 WTR  1374      14.316  -3.572  -1.258
ATOM   5573  H02 WTR  1374      13.688  -3.173   0.060
TER   
ATOM   5574  O00 WTR  1375      18.572  -3.080 -12.443
ATOM   5575  H01 WTR  1375      18.649  -3.545 -11.610
ATOM   5576  H02 WTR  1375      18.430  -2.166 -12.196
TER   
ATOM   5577  O00 WTR  1376      18.311  -2.176  -0.759
ATOM   5578  H01 WTR  1376      17.925  -2.077  -1.629
ATOM   5579  H02 WTR  1376      18.892  -1.421  -0.667
TER   
ATOM   5580  O00 WTR  1377      23.323  -7.857  -4.156
ATOM   5581  H01 WTR  1377      22.732  -8.087  -4.873
ATOM   5582  H02 WTR  1377      23.404  -6.905  -4.207
TER   
ATOM   5583  O00 WTR  1378      13.489  -7.450 -14.729
ATOM   5584  H01 WTR  1378      13.494  -6.770 -14.055
ATOM   5585  H02 WTR  1378      13.593  -6.973 -15.552
TER   
ATOM   5586  O00 WTR  1379      21.694   3.999  -7.613
ATOM   5587  H01 WTR  1379      21.201   4.705  -8.031
ATOM   5588  H02 WTR  1379      21.429   3.210  -8.086
TER   
ATOM   5589  O00 WTR  1380      18.275  -4.969  -1.183
ATOM   5590  H01 WTR  1380      18.290  -4.041  -0.952
ATOM   5591  H02 WTR  1380      19.195  -5.198  -1.318
TER   
ATOM   5592  O00 WTR  1381      18.518   2.052  -0.284
ATOM   5593  H01 WTR  1381      18.868   2.902  -0.551
ATOM   5594  H02 WTR  1381      17.860   1.845  -0.947
TER   
ATOM   5595  O00 WTR  1382      15.231 -19.588  11.823
ATOM   5596  H01 WTR  1382      15.986 -19.389  11.270
ATOM   5597  H02 WTR  1382      15.242 -18.910  12.498
TER   
ATOM   5598  O00 WTR  1383      17.985  -2.578   6.755
ATOM   5599  H01 WTR  1383      18.378  -1.706   6.786
ATOM   5600  H02 WTR  1383      17.557  -2.679   7.605
TER   
ATOM   5601  O00 WTR  1384      22.171   0.136   1.832
ATOM   5602  H01 WTR  1384      21.373  -0.152   1.389
ATOM   5603  H02 WTR  1384      22.850   0.091   1.158
TER   
ATOM   5604  O00 WTR  1385      13.838  -7.089  -4.880
ATOM   5605  H01 WTR  1385      14.064  -7.418  -4.010
ATOM   5606  H02 WTR  1385      13.312  -6.307  -4.711
TER   
ATOM   5607  O00 WTR  1386      13.864  -4.932  -8.069
ATOM   5608  H01 WTR  1386      14.378  -5.637  -8.464
ATOM   5609  H02 WTR  1386      13.874  -4.233  -8.722
TER   
ATOM   5610  O00 WTR  1387      18.020  -4.643  -7.384
ATOM   5611  H01 WTR  1387      17.815  -4.113  -8.154
ATOM   5612  H02 WTR  1387      18.404  -4.025  -6.763
TER   
ATOM   5613  O00 WTR  1388      21.364  -2.559 -10.210
ATOM   5614  H01 WTR  1388      20.803  -2.160  -9.546
ATOM   5615  H02 WTR  1388      22.070  -1.926 -10.340
TER   
ATOM   5616  O00 WTR  1389      21.407   2.100  -9.478
ATOM   5617  H01 WTR  1389      20.967   1.264  -9.327
ATOM   5618  H02 WTR  1389      20.732   2.662  -9.858
TER   
ATOM   5619  O00 WTR  1390      14.296  -3.268  -3.057
ATOM   5620  H01 WTR  1390      13.624  -3.792  -3.492
ATOM   5621  H02 WTR  1390      15.124  -3.628  -3.376
TER   
ATOM   5622  O00 WTR  1391      21.552  -7.902  -6.744
ATOM   5623  H01 WTR  1391      21.320  -7.604  -7.624
ATOM   5624  H02 WTR  1391      20.800  -7.662  -6.203
TER   
ATOM   5625  O00 WTR  1392      23.003   0.700  -7.395
ATOM   5626  H01 WTR  1392      22.650  -0.043  -7.884
ATOM   5627  H02 WTR  1392      22.621   1.469  -7.818
TER   
ATOM   5628  O00 WTR  1393      15.334  -9.157  -6.263
ATOM   5629  H01 WTR  1393      15.042  -8.449  -5.689
ATOM   5630  H02 WTR  1393      14.891  -9.936  -5.928
TER   
ATOM   5631  O00 WTR  1394      18.007  -9.952  -4.469
ATOM   5632  H01 WTR  1394      17.082  -9.833  -4.682
ATOM   5633  H02 WTR  1394      18.005 -10.479  -3.670
TER   
ATOM   5634  O00 WTR  1395      14.220 -16.945 -11.700
ATOM   5635  H01 WTR  1395      14.646 -16.130 -11.436
ATOM   5636  H02 WTR  1395      13.401 -16.666 -12.109
TER   
ATOM   5637  O00 WTR  1396      23.286   4.112  -3.208
ATOM   5638  H01 WTR  1396      23.507   3.450  -3.863
ATOM   5639  H02 WTR  1396      22.691   4.709  -3.662
TER   
ATOM   5640  O00 WTR  1397      21.684 -10.553  -6.948
ATOM   5641  H01 WTR  1397      21.865  -9.615  -7.005
ATOM   5642  H02 WTR  1397      21.239 -10.762  -7.770
TER   
ATOM   5643  O00 WTR  1398      24.243   5.462  -1.050
ATOM   5644  H01 WTR  1398      24.194   5.302  -1.992
ATOM   5645  H02 WTR  1398      23.968   6.373  -0.946
TER   
ATOM   5646  O00 WTR  1399      16.184  -4.686 -12.556
ATOM   5647  H01 WTR  1399      16.788  -3.943 -12.564
ATOM   5648  H02 WTR  1399      16.740  -5.450 -12.705
TER   
ATOM   5649  O00 WTR  1400      21.777  -4.181  -7.969
ATOM   5650  H01 WTR  1400      21.169  -3.749  -7.369
ATOM   5651  H02 WTR  1400      21.800  -3.611  -8.739
TER   
ATOM   5652  O00 WTR  1401     -16.445   6.445   3.422
ATOM   5653  H01 WTR  1401     -15.778   7.056   3.737
ATOM   5654  H02 WTR  1401     -16.372   6.481   2.468
TER   
ATOM   5655  O00 WTR  1402     -11.885  15.096   8.364
ATOM   5656  H01 WTR  1402     -11.268  15.407   7.702
ATOM   5657  H02 WTR  1402     -11.643  14.181   8.506
TER   
ATOM   5658  O00 WTR  1403     -17.474  10.203   3.191
ATOM   5659  H01 WTR  1403     -17.530  11.134   3.408
ATOM   5660  H02 WTR  1403     -16.769   9.870   3.747
TER   
ATOM   5661  O00 WTR  1404     -11.998   6.866  16.945
ATOM   5662  H01 WTR  1404     -12.407   6.967  16.086
ATOM   5663  H02 WTR  1404     -11.572   7.708  17.108
TER   
ATOM   5664  O00 WTR  1405     -11.648   6.935   7.856
ATOM   5665  H01 WTR  1405     -11.406   6.466   7.057
ATOM   5666  H02 WTR  1405     -10.838   6.977   8.364
TER   
ATOM   5667  O00 WTR  1406     -12.350   9.676  10.219
ATOM   5668  H01 WTR  1406     -12.170  10.607  10.088
ATOM   5669  H02 WTR  1406     -12.331   9.302   9.338
TER   
ATOM   5670  O00 WTR  1407     -21.947   0.416   3.455
ATOM   5671  H01 WTR  1407     -22.306   0.005   2.669
ATOM   5672  H02 WTR  1407     -21.722  -0.317   4.028
TER   
ATOM   5673  O00 WTR  1408     -16.549   3.955   4.546
ATOM   5674  H01 WTR  1408     -17.006   3.384   3.929
ATOM   5675  H02 WTR  1408     -16.436   4.779   4.073
TER   
ATOM   5676  O00 WTR  1409     -22.974   7.865  -2.620
ATOM   5677  H01 WTR  1409     -23.922   7.994  -2.593
ATOM   5678  H02 WTR  1409     -22.831   7.038  -2.160
TER   
ATOM   5679  O00 WTR  1410     -18.479   7.853   2.130
ATOM   5680  H01 WTR  1410     -18.054   7.322   2.804
ATOM   5681  H02 WTR  1410     -18.288   8.757   2.381
TER   
ATOM   5682  O00 WTR  1411     -19.553   7.946  -0.576
ATOM   5683  H01 WTR  1411     -19.398   7.996   0.368
ATOM   5684  H02 WTR  1411     -20.358   7.436  -0.660
TER   
ATOM   5685  O00 WTR  1412     -20.382   9.495  -3.134
ATOM   5686  H01 WTR  1412     -19.772   9.257  -2.436
ATOM   5687  H02 WTR  1412     -21.231   9.174  -2.832
TER   
ATOM   5688  O00 WTR  1413     -11.863   9.417   6.539
ATOM   5689  H01 WTR  1413     -11.720   8.574   6.970
ATOM   5690  H02 WTR  1413     -11.024   9.871   6.616
TER   
ATOM   5691  O00 WTR  1414     -14.967   9.468   5.046
ATOM   5692  H01 WTR  1414     -15.357   9.745   5.875
ATOM   5693  H02 WTR  1414     -14.123   9.918   5.016
TER   
ATOM   5694  O00 WTR  1415      -2.790  10.934   7.821
ATOM   5695  H01 WTR  1415      -3.611  10.513   8.076
ATOM   5696  H02 WTR  1415      -3.030  11.507   7.093
TER   
ATOM   5697  O00 WTR  1416      -2.744   5.797   5.842
ATOM   5698  H01 WTR  1416      -3.263   5.468   5.107
ATOM   5699  H02 WTR  1416      -2.384   6.627   5.529
TER   
ATOM   5700  O00 WTR  1417      -5.361   6.252  12.440
ATOM   5701  H01 WTR  1417      -5.383   6.730  13.269
ATOM   5702  H02 WTR  1417      -5.612   6.900  11.782
TER   
ATOM   5703  O00 WTR  1418       0.079  18.253   7.989
ATOM   5704  H01 WTR  1418       0.446  18.596   7.175
ATOM   5705  H02 WTR  1418      -0.863  18.199   7.823
TER   
ATOM   5706  O00 WTR  1419      -5.442   9.475   6.664
ATOM   5707  H01 WTR  1419      -4.959   9.627   5.851
ATOM   5708  H02 WTR  1419      -6.353   9.666   6.440
TER   
ATOM   5709  O00 WTR  1420      -2.671   7.812  10.193
ATOM   5710  H01 WTR  1420      -3.098   8.617  10.486
ATOM   5711  H02 WTR  1420      -3.286   7.429   9.567
TER   
ATOM   5712  O00 WTR  1421      -6.297   8.526  11.181
ATOM   5713  H01 WTR  1421      -5.699   9.184  10.826
ATOM   5714  H02 WTR  1421      -7.128   8.990  11.288
TER   
ATOM   5715  O00 WTR  1422       4.317  13.416   7.265
ATOM   5716  H01 WTR  1422       5.168  13.196   7.643
ATOM   5717  H02 WTR  1422       3.865  13.901   7.956
TER   
ATOM   5718  O00 WTR  1423      -4.640  10.397  10.050
ATOM   5719  H01 WTR  1423      -4.561  11.186  10.586
ATOM   5720  H02 WTR  1423      -5.242  10.644   9.348
TER   
ATOM   5721  O00 WTR  1424      -6.688   8.838   3.554
ATOM   5722  H01 WTR  1424      -5.744   8.849   3.707
ATOM   5723  H02 WTR  1424      -7.065   9.223   4.345
TER   
ATOM   5724  O00 WTR  1425     -10.016   9.225  17.416
ATOM   5725  H01 WTR  1425      -9.690  10.125  17.416
ATOM   5726  H02 WTR  1425      -9.845   8.908  16.529
TER   
ATOM   5727  O00 WTR  1426     -11.141  12.232   8.425
ATOM   5728  H01 WTR  1426     -10.731  11.818   7.666
ATOM   5729  H02 WTR  1426     -10.533  12.069   9.146
TER   
ATOM   5730  O00 WTR  1427      20.792  11.430  -9.252
ATOM   5731  H01 WTR  1427      20.363  11.218 -10.081
ATOM   5732  H02 WTR  1427      20.270  10.979  -8.589
TER   
ATOM   5733  O00 WTR  1428      -2.031   8.828   5.890
ATOM   5734  H01 WTR  1428      -2.005   9.512   6.559
ATOM   5735  H02 WTR  1428      -2.815   9.025   5.377
TER   
ATOM   5736  O00 WTR  1429      -0.707   7.674   8.288
ATOM   5737  H01 WTR  1429      -1.438   7.893   8.865
ATOM   5738  H02 WTR  1429      -1.025   7.879   7.409
TER   
ATOM   5739  O00 WTR  1430      -7.515  14.471  12.209
ATOM   5740  H01 WTR  1430      -7.788  14.052  11.393
ATOM   5741  H02 WTR  1430      -6.618  14.762  12.041
TER   
ATOM   5742  O00 WTR  1431      -0.763  11.702   5.087
ATOM   5743  H01 WTR  1431      -0.933  11.731   6.029
ATOM   5744  H02 WTR  1431      -1.571  11.355   4.708
TER   
ATOM   5745  O00 WTR  1432       2.493  10.931  14.799
ATOM   5746  H01 WTR  1432       3.287  11.108  14.294
ATOM   5747  H02 WTR  1432       1.926  11.682  14.626
TER   
ATOM   5748  O00 WTR  1433       1.531   4.466   6.833
ATOM   5749  H01 WTR  1433       2.231   5.055   6.549
ATOM   5750  H02 WTR  1433       0.979   4.358   6.059
TER   
ATOM   5751  O00 WTR  1434       8.391   7.632  15.940
ATOM   5752  H01 WTR  1434       7.497   7.850  16.203
ATOM   5753  H02 WTR  1434       8.467   7.967  15.047
TER   
ATOM   5754  O00 WTR  1435      12.140  12.829   6.367
ATOM   5755  H01 WTR  1435      12.575  13.679   6.428
ATOM   5756  H02 WTR  1435      11.303  13.017   5.943
TER   
ATOM   5757  O00 WTR  1436       7.148  13.324   4.625
ATOM   5758  H01 WTR  1436       6.666  13.342   3.798
ATOM   5759  H02 WTR  1436       6.746  14.015   5.152
TER   
ATOM   5760  O00 WTR  1437       5.562  13.917  12.476
ATOM   5761  H01 WTR  1437       4.778  14.433  12.666
ATOM   5762  H02 WTR  1437       6.090  14.481  11.911
TER   
ATOM   5763  O00 WTR  1438      -0.473   4.695   4.740
ATOM   5764  H01 WTR  1438      -0.810   4.613   3.848
ATOM   5765  H02 WTR  1438      -1.224   4.992   5.253
TER   
ATOM   5766  O00 WTR  1439       3.982  10.645   2.843
ATOM   5767  H01 WTR  1439       4.406  11.490   2.695
ATOM   5768  H02 WTR  1439       3.677  10.685   3.749
TER   
ATOM   5769  O00 WTR  1440     -14.078  16.515   7.342
ATOM   5770  H01 WTR  1440     -13.671  15.825   7.866
ATOM   5771  H02 WTR  1440     -13.663  16.440   6.483
TER   
ATOM   5772  O00 WTR  1441      -8.883   7.812   7.953
ATOM   5773  H01 WTR  1441      -8.177   7.382   7.471
ATOM   5774  H02 WTR  1441      -9.017   8.641   7.493
TER   
ATOM   5775  O00 WTR  1442      -0.023   9.085   4.045
ATOM   5776  H01 WTR  1442      -0.054  10.035   4.161
ATOM   5777  H02 WTR  1442      -0.770   8.758   4.546
TER   
ATOM   5778  O00 WTR  1443       8.598   8.060  12.980
ATOM   5779  H01 WTR  1443       9.077   8.876  12.833
ATOM   5780  H02 WTR  1443       8.012   7.987  12.227
TER   
ATOM   5781  O00 WTR  1444       1.975  12.911   9.650
ATOM   5782  H01 WTR  1444       1.360  13.194   8.973
ATOM   5783  H02 WTR  1444       2.238  12.031   9.382
TER   
ATOM   5784  O00 WTR  1445       9.926  13.149   4.557
ATOM   5785  H01 WTR  1445       8.989  13.337   4.601
ATOM   5786  H02 WTR  1445      10.156  13.284   3.638
TER   
ATOM   5787  O00 WTR  1446       2.445  16.878   8.660
ATOM   5788  H01 WTR  1446       3.073  17.549   8.395
ATOM   5789  H02 WTR  1446       1.589  17.292   8.548
TER   
ATOM   5790  O00 WTR  1447       2.268  11.018   5.631
ATOM   5791  H01 WTR  1447       2.363  10.909   6.577
ATOM   5792  H02 WTR  1447       1.803  11.848   5.531
TER   
ATOM   5793  O00 WTR  1448       0.989  13.875   5.297
ATOM   5794  H01 WTR  1448       0.631  14.619   5.782
ATOM   5795  H02 WTR  1448       0.332  13.186   5.395
TER   
ATOM   5796  O00 WTR  1449       6.793  11.615  15.643
ATOM   5797  H01 WTR  1449       6.355  12.359  16.056
ATOM   5798  H02 WTR  1449       7.715  11.869  15.607
TER   
ATOM   5799  O00 WTR  1450       8.121  10.053  18.095
ATOM   5800  H01 WTR  1450       8.446   9.415  17.460
ATOM   5801  H02 WTR  1450       7.948   9.539  18.884
TER   
ATOM   5802  O00 WTR  1451      -2.074   6.473   2.763
ATOM   5803  H01 WTR  1451      -2.013   6.171   1.857
ATOM   5804  H02 WTR  1451      -2.676   7.216   2.728
TER   
ATOM   5805  O00 WTR  1452     -11.924   8.424  14.219
ATOM   5806  H01 WTR  1452     -12.067   7.484  14.112
ATOM   5807  H02 WTR  1452     -12.717   8.829  13.867
TER   
ATOM   5808  O00 WTR  1453      -1.400   8.686  -1.098
ATOM   5809  H01 WTR  1453      -1.640   7.761  -1.035
ATOM   5810  H02 WTR  1453      -1.064   8.786  -1.989
TER   
ATOM   5811  O00 WTR  1454      10.003  15.581  -4.482
ATOM   5812  H01 WTR  1454      10.025  16.464  -4.851
ATOM   5813  H02 WTR  1454      10.922  15.317  -4.436
TER   
ATOM   5814  O00 WTR  1455       3.587  13.907   4.586
ATOM   5815  H01 WTR  1455       2.644  14.000   4.720
ATOM   5816  H02 WTR  1455       3.928  13.660   5.446
TER   
ATOM   5817  O00 WTR  1456      10.275  15.781  -7.191
ATOM   5818  H01 WTR  1456       9.347  15.649  -7.383
ATOM   5819  H02 WTR  1456      10.467  15.152  -6.495
TER   
ATOM   5820  O00 WTR  1457       5.363  13.115   2.547
ATOM   5821  H01 WTR  1457       5.324  13.811   1.891
ATOM   5822  H02 WTR  1457       4.773  13.408   3.242
TER   
ATOM   5823  O00 WTR  1458       1.325  10.055   1.646
ATOM   5824  H01 WTR  1458       2.241  10.248   1.845
ATOM   5825  H02 WTR  1458       0.873  10.143   2.486
TER   
ATOM   5826  O00 WTR  1459       5.501  15.109   0.799
ATOM   5827  H01 WTR  1459       4.602  15.372   0.605
ATOM   5828  H02 WTR  1459       5.871  14.874  -0.053
TER   
ATOM   5829  O00 WTR  1460     -10.763   7.298  11.257
ATOM   5830  H01 WTR  1460     -11.430   7.983  11.229
ATOM   5831  H02 WTR  1460      -9.976   7.742  11.574
TER   
ATOM   5832  O00 WTR  1461      10.095   9.778   9.405
ATOM   5833  H01 WTR  1461      10.920  10.262   9.378
ATOM   5834  H02 WTR  1461       9.814   9.730   8.492
TER   
ATOM   5835  O00 WTR  1462      15.993   4.883  15.161
ATOM   5836  H01 WTR  1462      16.514   4.441  14.491
ATOM   5837  H02 WTR  1462      15.435   4.195  15.523
TER   
ATOM   5838  O00 WTR  1463      10.157  10.220  12.112
ATOM   5839  H01 WTR  1463       9.934   9.955  11.220
ATOM   5840  H02 WTR  1463      11.094  10.036  12.189
TER   
ATOM   5841  O00 WTR  1464      17.404   3.609  13.115
ATOM   5842  H01 WTR  1464      17.087   3.205  12.308
ATOM   5843  H02 WTR  1464      18.288   3.908  12.903
TER   
ATOM   5844  O00 WTR  1465      18.426   2.790   7.322
ATOM   5845  H01 WTR  1465      18.474   2.691   6.371
ATOM   5846  H02 WTR  1465      17.585   3.220   7.477
TER   
ATOM   5847  O00 WTR  1466      14.461   4.616  12.607
ATOM   5848  H01 WTR  1466      13.588   4.462  12.970
ATOM   5849  H02 WTR  1466      15.060   4.255  13.261
TER   
ATOM   5850  O00 WTR  1467      11.276   4.937  15.542
ATOM   5851  H01 WTR  1467      11.022   5.226  16.418
ATOM   5852  H02 WTR  1467      12.158   4.581  15.653
TER   
ATOM   5853  O00 WTR  1468      11.774   3.981  13.091
ATOM   5854  H01 WTR  1468      11.728   3.098  13.459
ATOM   5855  H02 WTR  1468      11.725   4.561  13.851
TER   
ATOM   5856  O00 WTR  1469     -11.553 -20.664  11.274
ATOM   5857  H01 WTR  1469     -12.169 -19.932  11.259
ATOM   5858  H02 WTR  1469     -11.859 -21.250  10.582
TER   
ATOM   5859  O00 WTR  1470     -13.628 -23.659  11.460
ATOM   5860  H01 WTR  1470     -14.412 -24.188  11.606
ATOM   5861  H02 WTR  1470     -13.961 -22.777  11.292
TER   
ATOM   5862  O00 WTR  1471       8.906 -18.200  20.106
ATOM   5863  H01 WTR  1471       8.583 -18.857  20.722
ATOM   5864  H02 WTR  1471       8.176 -17.590  20.000
TER   
ATOM   5865  O00 WTR  1472       7.951 -11.683  21.595
ATOM   5866  H01 WTR  1472       8.802 -12.051  21.835
ATOM   5867  H02 WTR  1472       8.124 -10.753  21.451
TER   
ATOM   5868  O00 WTR  1473      -1.344 -22.495  15.223
ATOM   5869  H01 WTR  1473      -0.901 -22.357  14.386
ATOM   5870  H02 WTR  1473      -2.127 -22.999  15.000
TER   
ATOM   5871  O00 WTR  1474      -1.702 -19.871  16.052
ATOM   5872  H01 WTR  1474      -1.517 -20.764  15.760
ATOM   5873  H02 WTR  1474      -1.189 -19.769  16.853
TER   
ATOM   5874  O00 WTR  1475      -2.002 -27.014  16.469
ATOM   5875  H01 WTR  1475      -1.540 -27.851  16.513
ATOM   5876  H02 WTR  1475      -1.375 -26.415  16.063
TER   
ATOM   5877  O00 WTR  1476      -9.275 -22.237  11.697
ATOM   5878  H01 WTR  1476      -8.688 -21.497  11.853
ATOM   5879  H02 WTR  1476     -10.115 -21.835  11.478
TER   
ATOM   5880  O00 WTR  1477      -4.535 -21.040  16.174
ATOM   5881  H01 WTR  1477      -4.712 -20.147  15.877
ATOM   5882  H02 WTR  1477      -3.794 -20.951  16.773
TER   
ATOM   5883  O00 WTR  1478      -4.835 -19.071  18.603
ATOM   5884  H01 WTR  1478      -4.519 -19.092  17.700
ATOM   5885  H02 WTR  1478      -4.413 -18.303  18.987
TER   
ATOM   5886  O00 WTR  1479      -0.111 -24.750  15.931
ATOM   5887  H01 WTR  1479      -0.407 -23.872  15.691
ATOM   5888  H02 WTR  1479      -0.294 -25.285  15.159
TER   
ATOM   5889  O00 WTR  1480      -6.780 -19.023  20.741
ATOM   5890  H01 WTR  1480      -6.147 -18.959  20.025
ATOM   5891  H02 WTR  1480      -7.612 -18.758  20.349
TER   
ATOM   5892  O00 WTR  1481      -0.696 -19.818  18.648
ATOM   5893  H01 WTR  1481      -1.482 -20.355  18.749
ATOM   5894  H02 WTR  1481      -0.219 -19.932  19.470
TER   
ATOM   5895  O00 WTR  1482      -7.302 -20.282  12.158
ATOM   5896  H01 WTR  1482      -6.681 -21.009  12.213
ATOM   5897  H02 WTR  1482      -7.260 -19.998  11.245
TER   
ATOM   5898  O00 WTR  1483      -1.464 -17.297  18.099
ATOM   5899  H01 WTR  1483      -2.169 -17.021  18.685
ATOM   5900  H02 WTR  1483      -1.023 -18.003  18.571
TER   
ATOM   5901  O00 WTR  1484      -0.109 -20.502  21.213
ATOM   5902  H01 WTR  1484      -0.528 -21.319  21.487
ATOM   5903  H02 WTR  1484       0.828 -20.665  21.321
TER   
ATOM   5904  O00 WTR  1485       4.355 -18.643  20.343
ATOM   5905  H01 WTR  1485       3.614 -18.073  20.547
ATOM   5906  H02 WTR  1485       4.429 -18.610  19.390
TER   
ATOM   5907  O00 WTR  1486       1.298 -26.467  17.616
ATOM   5908  H01 WTR  1486       0.975 -26.018  16.835
ATOM   5909  H02 WTR  1486       0.529 -26.550  18.181
TER   
ATOM   5910  O00 WTR  1487       2.840 -20.629  21.538
ATOM   5911  H01 WTR  1487       3.455 -19.990  21.178
ATOM   5912  H02 WTR  1487       3.203 -21.479  21.286
TER   
ATOM   5913  O00 WTR  1488       4.568 -19.468  14.930
ATOM   5914  H01 WTR  1488       4.808 -20.313  14.551
ATOM   5915  H02 WTR  1488       5.305 -18.894  14.721
TER   
ATOM   5916  O00 WTR  1489       9.043 -21.615  11.717
ATOM   5917  H01 WTR  1489       8.132 -21.502  11.445
ATOM   5918  H02 WTR  1489       9.118 -21.103  12.522
TER   
ATOM   5919  O00 WTR  1490       3.887 -27.753  16.659
ATOM   5920  H01 WTR  1490       4.202 -28.588  17.005
ATOM   5921  H02 WTR  1490       3.295 -27.421  17.334
TER   
ATOM   5922  O00 WTR  1491       1.050 -34.819   6.962
ATOM   5923  H01 WTR  1491       0.123 -35.056   6.928
ATOM   5924  H02 WTR  1491       1.084 -34.068   7.554
TER   
ATOM   5925  O00 WTR  1492       8.714 -22.437  17.884
ATOM   5926  H01 WTR  1492       8.361 -22.621  17.013
ATOM   5927  H02 WTR  1492       7.973 -22.075  18.371
TER   
ATOM   5928  O00 WTR  1493      -3.000 -21.009  19.339
ATOM   5929  H01 WTR  1493      -3.627 -20.293  19.446
ATOM   5930  H02 WTR  1493      -3.340 -21.711  19.894
TER   
ATOM   5931  O00 WTR  1494       5.507 -21.605  22.728
ATOM   5932  H01 WTR  1494       4.823 -20.947  22.606
ATOM   5933  H02 WTR  1494       5.198 -22.366  22.236
TER   
ATOM   5934  O00 WTR  1495       1.824 -16.217  17.904
ATOM   5935  H01 WTR  1495       1.348 -16.565  17.150
ATOM   5936  H02 WTR  1495       1.185 -15.670  18.360
TER   
ATOM   5937  O00 WTR  1496       5.388 -19.154  17.669
ATOM   5938  H01 WTR  1496       5.130 -19.588  16.855
ATOM   5939  H02 WTR  1496       6.189 -18.680  17.444
TER   
ATOM   5940  O00 WTR  1497       4.347 -12.512  22.096
ATOM   5941  H01 WTR  1497       4.341 -11.793  22.727
ATOM   5942  H02 WTR  1497       4.650 -12.113  21.280
TER   
ATOM   5943  O00 WTR  1498       8.498 -25.029  18.795
ATOM   5944  H01 WTR  1498       9.052 -25.520  18.188
ATOM   5945  H02 WTR  1498       8.858 -24.142  18.785
TER   
ATOM   5946  O00 WTR  1499     -11.871 -23.018  13.599
ATOM   5947  H01 WTR  1499     -12.359 -22.979  12.777
ATOM   5948  H02 WTR  1499     -12.012 -22.162  14.003
TER   
ATOM   5949  O00 WTR  1500     -14.597 -13.890  14.074
ATOM   5950  H01 WTR  1500     -15.318 -13.776  13.455
ATOM   5951  H02 WTR  1500     -13.815 -13.640  13.581
TER   
ATOM   5952  O00 WTR  1501     -19.018  -5.208  13.352
ATOM   5953  H01 WTR  1501     -18.815  -4.668  14.117
ATOM   5954  H02 WTR  1501     -19.928  -5.475  13.482
TER   
ATOM   5955  O00 WTR  1502     -12.117 -13.167  13.273
ATOM   5956  H01 WTR  1502     -11.461 -13.749  12.889
ATOM   5957  H02 WTR  1502     -12.178 -12.436  12.658
TER   
ATOM   5958  O00 WTR  1503     -16.962  -1.725  16.028
ATOM   5959  H01 WTR  1503     -17.603  -1.033  16.193
ATOM   5960  H02 WTR  1503     -16.606  -1.521  15.164
TER   
ATOM   5961  O00 WTR  1504     -11.992  -5.974  16.007
ATOM   5962  H01 WTR  1504     -11.597  -5.921  16.877
ATOM   5963  H02 WTR  1504     -12.244  -6.893  15.914
TER   
ATOM   5964  O00 WTR  1505     -11.616   0.618  13.512
ATOM   5965  H01 WTR  1505     -11.488   0.676  14.459
ATOM   5966  H02 WTR  1505     -11.999  -0.248  13.375
TER   
ATOM   5967  O00 WTR  1506     -15.362 -17.717  14.015
ATOM   5968  H01 WTR  1506     -14.411 -17.826  13.993
ATOM   5969  H02 WTR  1506     -15.586 -17.755  14.945
TER   
ATOM   5970  O00 WTR  1507     -17.075  -8.734  14.965
ATOM   5971  H01 WTR  1507     -17.639  -8.486  14.233
ATOM   5972  H02 WTR  1507     -16.278  -8.219  14.839
TER   
ATOM   5973  O00 WTR  1508     -21.472  -6.545  12.621
ATOM   5974  H01 WTR  1508     -22.164  -5.988  12.264
ATOM   5975  H02 WTR  1508     -21.360  -7.236  11.968
TER   
ATOM   5976  O00 WTR  1509     -14.779 -10.312  16.791
ATOM   5977  H01 WTR  1509     -15.618 -10.247  17.247
ATOM   5978  H02 WTR  1509     -14.357 -11.082  17.173
TER   
ATOM   5979  O00 WTR  1510     -13.576  -7.396  10.678
ATOM   5980  H01 WTR  1510     -13.772  -6.711  11.317
ATOM   5981  H02 WTR  1510     -14.376  -7.920  10.636
TER   
ATOM   5982  O00 WTR  1511     -10.044 -19.313  15.441
ATOM   5983  H01 WTR  1511     -10.205 -19.086  14.525
ATOM   5984  H02 WTR  1511      -9.431 -20.047  15.403
TER   
ATOM   5985  O00 WTR  1512     -12.848 -17.888  14.426
ATOM   5986  H01 WTR  1512     -12.700 -18.790  14.713
ATOM   5987  H02 WTR  1512     -12.282 -17.361  14.990
TER   
ATOM   5988  O00 WTR  1513     -10.465 -11.894  15.082
ATOM   5989  H01 WTR  1513     -10.956 -11.177  15.485
ATOM   5990  H02 WTR  1513     -11.055 -12.242  14.413
TER   
ATOM   5991  O00 WTR  1514      -6.492 -21.950  20.182
ATOM   5992  H01 WTR  1514      -6.567 -22.225  19.269
ATOM   5993  H02 WTR  1514      -6.548 -20.995  20.151
TER   
ATOM   5994  O00 WTR  1515     -18.400 -11.559  18.049
ATOM   5995  H01 WTR  1515     -18.862 -12.178  18.614
ATOM   5996  H02 WTR  1515     -17.870 -12.110  17.473
TER   
ATOM   5997  O00 WTR  1516      -4.830  -5.880  21.283
ATOM   5998  H01 WTR  1516      -4.979  -6.147  20.376
ATOM   5999  H02 WTR  1516      -5.270  -5.033  21.359
TER   
ATOM   6000  O00 WTR  1517     -13.279  -8.485  15.327
ATOM   6001  H01 WTR  1517     -12.924  -8.744  14.476
ATOM   6002  H02 WTR  1517     -13.914  -9.168  15.540
TER   
ATOM   6003  O00 WTR  1518     -17.616 -18.295  12.608
ATOM   6004  H01 WTR  1518     -16.846 -17.943  13.054
ATOM   6005  H02 WTR  1518     -18.316 -17.674  12.811
TER   
ATOM   6006  O00 WTR  1519     -11.019  -6.123  18.604
ATOM   6007  H01 WTR  1519     -11.350  -7.004  18.776
ATOM   6008  H02 WTR  1519     -10.150  -6.110  19.007
TER   
ATOM   6009  O00 WTR  1520     -14.378  -6.220  19.543
ATOM   6010  H01 WTR  1520     -13.609  -6.749  19.757
ATOM   6011  H02 WTR  1520     -14.075  -5.315  19.619
TER   
ATOM   6012  O00 WTR  1521     -14.054 -14.299  19.477
ATOM   6013  H01 WTR  1521     -15.000 -14.170  19.547
ATOM   6014  H02 WTR  1521     -13.726 -13.478  19.111
TER   
ATOM   6015  O00 WTR  1522     -14.934  -5.613  15.663
ATOM   6016  H01 WTR  1522     -14.061  -5.643  16.055
ATOM   6017  H02 WTR  1522     -15.486  -6.104  16.271
TER   
ATOM   6018  O00 WTR  1523      -9.343  -8.437  17.035
ATOM   6019  H01 WTR  1523      -8.821  -8.411  17.837
ATOM   6020  H02 WTR  1523      -9.310  -7.542  16.699
TER   
ATOM   6021  O00 WTR  1524     -16.657  -6.431  17.788
ATOM   6022  H01 WTR  1524     -17.139  -7.254  17.714
ATOM   6023  H02 WTR  1524     -16.227  -6.481  18.642
TER   
ATOM   6024  O00 WTR  1525     -13.756  -1.886  23.942
ATOM   6025  H01 WTR  1525     -14.582  -1.409  24.015
ATOM   6026  H02 WTR  1525     -13.372  -1.577  23.121
TER   
ATOM   6027  O00 WTR  1526     -12.649   3.406  15.898
ATOM   6028  H01 WTR  1526     -12.685   3.561  14.954
ATOM   6029  H02 WTR  1526     -12.506   4.272  16.278
TER   
ATOM   6030  O00 WTR  1527     -11.937  -1.590  15.955
ATOM   6031  H01 WTR  1527     -12.647  -1.029  16.268
ATOM   6032  H02 WTR  1527     -11.904  -2.310  16.584
TER   
ATOM   6033  O00 WTR  1528     -16.867   0.358   9.592
ATOM   6034  H01 WTR  1528     -17.583  -0.106  10.027
ATOM   6035  H02 WTR  1528     -16.649  -0.191   8.838
TER   
ATOM   6036  O00 WTR  1529     -16.098  -1.378  13.544
ATOM   6037  H01 WTR  1529     -15.196  -1.420  13.861
ATOM   6038  H02 WTR  1529     -16.175  -2.118  12.941
TER   
ATOM   6039  O00 WTR  1530     -11.969  -8.669  12.913
ATOM   6040  H01 WTR  1530     -12.325  -7.991  12.340
ATOM   6041  H02 WTR  1530     -11.088  -8.362  13.130
TER   
ATOM   6042  O00 WTR  1531      -9.346   8.329  14.753
ATOM   6043  H01 WTR  1531     -10.269   8.280  14.504
ATOM   6044  H02 WTR  1531      -9.066   7.416  14.814
TER   
ATOM   6045  O00 WTR  1532     -14.320  -3.261  16.836
ATOM   6046  H01 WTR  1532     -15.105  -3.076  17.353
ATOM   6047  H02 WTR  1532     -14.506  -4.097  16.408
TER   
ATOM   6048  O00 WTR  1533     -12.105  -4.360  13.749
ATOM   6049  H01 WTR  1533     -11.491  -4.688  13.091
ATOM   6050  H02 WTR  1533     -11.942  -4.902  14.521
TER   
ATOM   6051  O00 WTR  1534      -5.625 -16.513  11.169
ATOM   6052  H01 WTR  1534      -6.578 -16.582  11.223
ATOM   6053  H02 WTR  1534      -5.307 -16.977  11.943
TER   
ATOM   6054  O00 WTR  1535      -9.252 -10.886   9.860
ATOM   6055  H01 WTR  1535      -9.006  -9.978   9.681
ATOM   6056  H02 WTR  1535      -9.542 -11.228   9.014
TER   
ATOM   6057  O00 WTR  1536       1.623 -13.287  14.495
ATOM   6058  H01 WTR  1536       2.178 -13.397  13.723
ATOM   6059  H02 WTR  1536       2.079 -13.763  15.189
TER   
ATOM   6060  O00 WTR  1537     -10.712 -18.088  22.168
ATOM   6061  H01 WTR  1537     -11.075 -18.944  22.396
ATOM   6062  H02 WTR  1537      -9.894 -18.035  22.662
TER   
ATOM   6063  O00 WTR  1538     -13.281 -18.655  11.710
ATOM   6064  H01 WTR  1538     -14.169 -18.371  11.491
ATOM   6065  H02 WTR  1538     -13.059 -18.160  12.499
TER   
ATOM   6066  O00 WTR  1539      12.183 -20.857  15.629
ATOM   6067  H01 WTR  1539      11.833 -21.701  15.914
ATOM   6068  H02 WTR  1539      12.522 -21.022  14.749
TER   
ATOM   6069  O00 WTR  1540      12.398 -14.402  20.645
ATOM   6070  H01 WTR  1540      13.255 -14.541  21.047
ATOM   6071  H02 WTR  1540      11.891 -15.178  20.884
TER   
ATOM   6072  O00 WTR  1541      -6.572 -12.022  17.247
ATOM   6073  H01 WTR  1541      -5.710 -12.435  17.288
ATOM   6074  H02 WTR  1541      -7.105 -12.628  16.732
TER   
ATOM   6075  O00 WTR  1542       6.444 -14.093  21.597
ATOM   6076  H01 WTR  1542       7.144 -13.445  21.666
ATOM   6077  H02 WTR  1542       5.674 -13.654  21.957
TER   
ATOM   6078  O00 WTR  1543       5.780 -16.463  11.160
ATOM   6079  H01 WTR  1543       6.370 -17.122  10.793
ATOM   6080  H02 WTR  1543       6.305 -16.015  11.824
TER   
ATOM   6081  O00 WTR  1544      -3.531 -16.947  19.726
ATOM   6082  H01 WTR  1544      -4.321 -16.411  19.802
ATOM   6083  H02 WTR  1544      -2.908 -16.543  20.331
TER   
ATOM   6084  O00 WTR  1545       7.845  -9.674  12.557
ATOM   6085  H01 WTR  1545       8.312  -9.664  13.393
ATOM   6086  H02 WTR  1545       6.937  -9.479  12.787
TER   
ATOM   6087  O00 WTR  1546      -1.122  -4.649  16.064
ATOM   6088  H01 WTR  1546      -1.237  -3.912  15.464
ATOM   6089  H02 WTR  1546      -1.824  -4.547  16.707
TER   
ATOM   6090  O00 WTR  1547       2.523  -5.843  23.016
ATOM   6091  H01 WTR  1547       2.301  -4.957  22.731
ATOM   6092  H02 WTR  1547       3.436  -5.782  23.299
TER   
ATOM   6093  O00 WTR  1548     -14.394   0.203  11.249
ATOM   6094  H01 WTR  1548     -14.088  -0.638  10.912
ATOM   6095  H02 WTR  1548     -15.325   0.227  11.028
TER   
ATOM   6096  O00 WTR  1549       7.937 -10.559  17.087
ATOM   6097  H01 WTR  1549       7.303  -9.965  17.488
ATOM   6098  H02 WTR  1549       7.516 -11.418  17.121
TER   
ATOM   6099  O00 WTR  1550       5.300  -5.087  23.183
ATOM   6100  H01 WTR  1550       5.431  -5.051  22.235
ATOM   6101  H02 WTR  1550       6.025  -5.623  23.505
TER   
ATOM   6102  O00 WTR  1551      -9.609   0.650  11.500
ATOM   6103  H01 WTR  1551     -10.033   0.192  10.774
ATOM   6104  H02 WTR  1551     -10.243   0.603  12.216
TER   
ATOM   6105  O00 WTR  1552      -0.948 -15.559  14.475
ATOM   6106  H01 WTR  1552      -0.372 -14.813  14.306
ATOM   6107  H02 WTR  1552      -1.580 -15.234  15.117
TER   
ATOM   6108  O00 WTR  1553      -0.493  -2.399  14.633
ATOM   6109  H01 WTR  1553      -0.413  -1.987  13.773
ATOM   6110  H02 WTR  1553      -0.460  -1.670  15.253
TER   
ATOM   6111  O00 WTR  1554      -8.807 -13.541  16.618
ATOM   6112  H01 WTR  1554      -9.317 -13.857  17.364
ATOM   6113  H02 WTR  1554      -9.407 -12.963  16.145
TER   
ATOM   6114  O00 WTR  1555     -10.248 -14.160  23.543
ATOM   6115  H01 WTR  1555      -9.757 -13.691  24.217
ATOM   6116  H02 WTR  1555     -10.440 -13.496  22.880
TER   
ATOM   6117  O00 WTR  1556     -10.337  -5.987  23.910
ATOM   6118  H01 WTR  1556     -11.027  -5.444  23.529
ATOM   6119  H02 WTR  1556     -10.806  -6.655  24.411
TER   
ATOM   6120  O00 WTR  1557      -9.788 -21.493  20.193
ATOM   6121  H01 WTR  1557     -10.348 -21.408  19.421
ATOM   6122  H02 WTR  1557      -9.292 -22.298  20.042
TER   
ATOM   6123  O00 WTR  1558       5.060 -15.699  17.785
ATOM   6124  H01 WTR  1558       4.456 -16.436  17.690
ATOM   6125  H02 WTR  1558       5.672 -15.978  18.466
TER   
ATOM   6126  O00 WTR  1559     -17.321  -9.118  17.461
ATOM   6127  H01 WTR  1559     -17.474  -9.084  16.517
ATOM   6128  H02 WTR  1559     -17.879  -9.832  17.770
TER   
ATOM   6129  O00 WTR  1560       0.588 -14.770  19.583
ATOM   6130  H01 WTR  1560      -0.325 -15.053  19.621
ATOM   6131  H02 WTR  1560       0.544 -13.814  19.590
TER   
ATOM   6132  O00 WTR  1561      -6.727 -10.186  11.942
ATOM   6133  H01 WTR  1561      -7.379  -9.562  11.622
ATOM   6134  H02 WTR  1561      -7.083 -10.499  12.773
TER   
ATOM   6135  O00 WTR  1562     -13.124 -12.020  18.067
ATOM   6136  H01 WTR  1562     -12.540 -11.665  18.738
ATOM   6137  H02 WTR  1562     -12.611 -11.986  17.260
TER   
ATOM   6138  O00 WTR  1563     -13.520 -17.191  17.396
ATOM   6139  H01 WTR  1563     -13.753 -16.347  17.011
ATOM   6140  H02 WTR  1563     -13.030 -16.967  18.187
TER   
ATOM   6141  O00 WTR  1564      -7.035 -15.466  17.464
ATOM   6142  H01 WTR  1564      -7.480 -14.813  16.923
ATOM   6143  H02 WTR  1564      -7.495 -16.285  17.280
TER   
ATOM   6144  O00 WTR  1565      -8.743 -17.724  17.200
ATOM   6145  H01 WTR  1565      -8.942 -18.098  18.058
ATOM   6146  H02 WTR  1565      -9.059 -18.376  16.574
TER   
ATOM   6147  O00 WTR  1566     -10.174 -10.845  19.386
ATOM   6148  H01 WTR  1566      -9.627 -10.119  19.687
ATOM   6149  H02 WTR  1566      -9.556 -11.471  19.009
TER   
ATOM   6150  O00 WTR  1567     -10.162  -9.556  25.678
ATOM   6151  H01 WTR  1567      -9.969 -10.493  25.703
ATOM   6152  H02 WTR  1567      -9.308  -9.137  25.565
TER   
ATOM   6153  O00 WTR  1568      -4.196 -13.086  16.860
ATOM   6154  H01 WTR  1568      -3.742 -12.622  16.157
ATOM   6155  H02 WTR  1568      -3.549 -13.147  17.563
TER   
ATOM   6156  O00 WTR  1569      -3.181 -10.408  20.089
ATOM   6157  H01 WTR  1569      -2.944 -10.686  19.204
ATOM   6158  H02 WTR  1569      -3.200 -11.218  20.598
TER   
ATOM   6159  O00 WTR  1570     -11.012 -16.166  15.960
ATOM   6160  H01 WTR  1570     -10.485 -16.545  16.663
ATOM   6161  H02 WTR  1570     -11.683 -15.654  16.412
TER   
ATOM   6162  O00 WTR  1571      -8.189 -15.466  21.899
ATOM   6163  H01 WTR  1571      -8.897 -14.944  22.277
ATOM   6164  H02 WTR  1571      -8.199 -16.283  22.398
TER   
ATOM   6165  O00 WTR  1572      -5.913 -10.254  19.354
ATOM   6166  H01 WTR  1572      -4.980 -10.127  19.524
ATOM   6167  H02 WTR  1572      -5.947 -10.985  18.736
TER   
ATOM   6168  O00 WTR  1573      -9.343 -18.740  19.766
ATOM   6169  H01 WTR  1573      -9.695 -19.630  19.757
ATOM   6170  H02 WTR  1573      -9.789 -18.314  20.498
TER   
ATOM   6171  O00 WTR  1574      -2.999 -15.649  16.153
ATOM   6172  H01 WTR  1574      -2.860 -15.644  17.100
ATOM   6173  H02 WTR  1574      -3.895 -15.330  16.040
TER   
ATOM   6174  O00 WTR  1575     -11.417 -20.619  22.322
ATOM   6175  H01 WTR  1575     -11.931 -21.393  22.556
ATOM   6176  H02 WTR  1575     -10.972 -20.863  21.510
TER   
ATOM   6177  O00 WTR  1576      -7.778 -15.175  26.023
ATOM   6178  H01 WTR  1576      -8.483 -15.645  25.578
ATOM   6179  H02 WTR  1576      -7.079 -15.822  26.116
TER   
ATOM   6180  O00 WTR  1577      -5.814 -15.487  20.196
ATOM   6181  H01 WTR  1577      -6.278 -15.420  19.361
ATOM   6182  H02 WTR  1577      -6.507 -15.485  20.856
TER   
ATOM   6183  O00 WTR  1578      -7.303 -11.901  22.840
ATOM   6184  H01 WTR  1578      -6.713 -12.607  23.105
ATOM   6185  H02 WTR  1578      -7.593 -12.148  21.962
TER   
ATOM   6186  O00 WTR  1579      -3.949  -6.640  18.378
ATOM   6187  H01 WTR  1579      -3.141  -7.128  18.222
ATOM   6188  H02 WTR  1579      -4.290  -6.456  17.502
TER   
ATOM   6189  O00 WTR  1580     -11.927 -15.914  19.413
ATOM   6190  H01 WTR  1580     -12.028 -16.369  20.249
ATOM   6191  H02 WTR  1580     -12.613 -15.245  19.420
TER   
ATOM   6192  O00 WTR  1581      -2.115 -15.931  21.759
ATOM   6193  H01 WTR  1581      -1.721 -15.232  22.281
ATOM   6194  H02 WTR  1581      -1.373 -16.461  21.470
TER   
ATOM   6195  O00 WTR  1582      -5.931 -14.252  24.106
ATOM   6196  H01 WTR  1582      -6.052 -15.087  23.654
ATOM   6197  H02 WTR  1582      -6.527 -14.295  24.853
TER   
ATOM   6198  O00 WTR  1583     -10.958 -12.311  21.509
ATOM   6199  H01 WTR  1583     -10.506 -11.668  20.964
ATOM   6200  H02 WTR  1583     -11.397 -11.789  22.182
TER   
ATOM   6201  O00 WTR  1584       2.167 -18.732  11.670
ATOM   6202  H01 WTR  1584       1.988 -19.042  12.557
ATOM   6203  H02 WTR  1584       2.861 -19.307  11.349
TER   
ATOM   6204  O00 WTR  1585      -9.522  -1.275  22.148
ATOM   6205  H01 WTR  1585      -9.486  -1.639  21.264
ATOM   6206  H02 WTR  1585      -9.090  -1.931  22.695
TER   
ATOM   6207  O00 WTR  1586      -9.983 -14.007  19.325
ATOM   6208  H01 WTR  1586     -10.235 -13.573  20.140
ATOM   6209  H02 WTR  1586     -10.621 -14.713  19.221
TER   
ATOM   6210  O00 WTR  1587      -8.702  -9.629  22.301
ATOM   6211  H01 WTR  1587      -8.001 -10.281  22.332
ATOM   6212  H02 WTR  1587      -8.466  -9.057  21.571
TER   
ATOM   6213  O00 WTR  1588      -8.406 -16.608  11.547
ATOM   6214  H01 WTR  1588      -8.515 -16.534  12.495
ATOM   6215  H02 WTR  1588      -8.684 -15.758  11.206
TER   
ATOM   6216  O00 WTR  1589      -6.660 -14.193  13.697
ATOM   6217  H01 WTR  1589      -7.321 -13.520  13.534
ATOM   6218  H02 WTR  1589      -7.129 -14.879  14.172
TER   
ATOM   6219  O00 WTR  1590      -3.414 -13.340  20.897
ATOM   6220  H01 WTR  1590      -3.938 -14.131  20.771
ATOM   6221  H02 WTR  1590      -2.748 -13.593  21.536
TER   
ATOM   6222  O00 WTR  1591     -13.504  -8.086  22.686
ATOM   6223  H01 WTR  1591     -14.285  -8.524  23.024
ATOM   6224  H02 WTR  1591     -12.806  -8.734  22.779
TER   
ATOM   6225  O00 WTR  1592      -8.181  -8.871  19.810
ATOM   6226  H01 WTR  1592      -7.751  -8.132  20.239
ATOM   6227  H02 WTR  1592      -7.464  -9.448  19.549
TER   
ATOM   6228  O00 WTR  1593     -15.905 -13.047  16.920
ATOM   6229  H01 WTR  1593     -15.097 -13.558  16.867
ATOM   6230  H02 WTR  1593     -16.361 -13.232  16.099
TER   
ATOM   6231  O00 WTR  1594      -7.830 -12.611  19.930
ATOM   6232  H01 WTR  1594      -8.465 -13.302  19.741
ATOM   6233  H02 WTR  1594      -7.175 -12.691  19.236
TER   
ATOM   6234  O00 WTR  1595      -1.996 -10.984  17.558
ATOM   6235  H01 WTR  1595      -1.741 -11.300  16.691
ATOM   6236  H02 WTR  1595      -1.296 -11.283  18.138
TER   
ATOM   6237  O00 WTR  1596      -8.402  -5.482  19.184
ATOM   6238  H01 WTR  1596      -8.257  -5.207  20.090
ATOM   6239  H02 WTR  1596      -8.935  -4.784  18.804
TER   
ATOM   6240  O00 WTR  1597     -10.011 -16.489  24.747
ATOM   6241  H01 WTR  1597     -10.238 -15.621  24.412
ATOM   6242  H02 WTR  1597     -10.449 -17.098  24.152
TER   
ATOM   6243  O00 WTR  1598     -13.491 -14.631  16.410
ATOM   6244  H01 WTR  1598     -13.879 -14.513  15.542
ATOM   6245  H02 WTR  1598     -12.740 -14.038  16.419
TER   
ATOM   6246  O00 WTR  1599       0.391  -1.281  22.559
ATOM   6247  H01 WTR  1599       0.160  -0.402  22.256
ATOM   6248  H02 WTR  1599       0.737  -1.147  23.441
TER   
ATOM   6249  O00 WTR  1600      -6.787  -4.652  17.081
ATOM   6250  H01 WTR  1600      -7.279  -4.951  17.846
ATOM   6251  H02 WTR  1600      -6.319  -3.875  17.385
TER   
ATOM   6252  O00 WTR  1601      -7.946 -17.956  23.111
ATOM   6253  H01 WTR  1601      -7.651 -17.868  24.017
ATOM   6254  H02 WTR  1601      -7.151 -18.157  22.618
TER   
ATOM   6255  O00 WTR  1602      -1.556 -13.576  23.017
ATOM   6256  H01 WTR  1602      -2.273 -13.173  23.508
ATOM   6257  H02 WTR  1602      -1.046 -12.836  22.687
TER   
ATOM   6258  O00 WTR  1603       4.802 -10.411  23.832
ATOM   6259  H01 WTR  1603       4.268  -9.668  24.112
ATOM   6260  H02 WTR  1603       5.409 -10.042  23.190
TER   
ATOM   6261  O00 WTR  1604       7.059 -16.129  19.723
ATOM   6262  H01 WTR  1604       7.683 -15.634  19.192
ATOM   6263  H02 WTR  1604       6.809 -15.526  20.424
TER   
ATOM   6264  O00 WTR  1605       0.243 -11.765  22.485
ATOM   6265  H01 WTR  1605      -0.118 -10.922  22.759
ATOM   6266  H02 WTR  1605       0.774 -12.052  23.228
TER   
ATOM   6267  O00 WTR  1606       5.822   4.291  21.646
ATOM   6268  H01 WTR  1606       5.976   3.932  22.520
ATOM   6269  H02 WTR  1606       5.833   3.528  21.068
TER   
ATOM   6270  O00 WTR  1607      -0.506  -8.978  20.727
ATOM   6271  H01 WTR  1607      -0.776  -8.804  21.629
ATOM   6272  H02 WTR  1607      -1.249  -9.441  20.339
TER   
ATOM   6273  O00 WTR  1608       4.393 -11.045  10.598
ATOM   6274  H01 WTR  1608       4.256 -11.757  11.223
ATOM   6275  H02 WTR  1608       4.647 -10.297  11.139
TER   
ATOM   6276  O00 WTR  1609       3.498  -0.013  15.517
ATOM   6277  H01 WTR  1609       4.015  -0.465  16.183
ATOM   6278  H02 WTR  1609       2.735   0.320  15.989
TER   
ATOM   6279  O00 WTR  1610      10.785 -12.209  12.846
ATOM   6280  H01 WTR  1610      10.064 -11.951  12.271
ATOM   6281  H02 WTR  1610      11.461 -11.549  12.695
TER   
ATOM   6282  O00 WTR  1611       6.153 -12.581  17.925
ATOM   6283  H01 WTR  1611       6.331 -13.185  17.205
ATOM   6284  H02 WTR  1611       6.677 -12.915  18.653
TER   
ATOM   6285  O00 WTR  1612      -5.517  -9.956  24.520
ATOM   6286  H01 WTR  1612      -6.075  -9.369  25.029
ATOM   6287  H02 WTR  1612      -6.029 -10.151  23.734
TER   
ATOM   6288  O00 WTR  1613       2.788 -13.851  17.147
ATOM   6289  H01 WTR  1613       2.262 -14.555  17.526
ATOM   6290  H02 WTR  1613       3.692 -14.085  17.359
TER   
ATOM   6291  O00 WTR  1614      11.250 -16.889  19.826
ATOM   6292  H01 WTR  1614      10.416 -17.340  19.960
ATOM   6293  H02 WTR  1614      11.824 -17.239  20.507
TER   
ATOM   6294  O00 WTR  1615      10.871 -13.211  18.571
ATOM   6295  H01 WTR  1615      11.639 -13.014  18.034
ATOM   6296  H02 WTR  1615      11.223 -13.672  19.332
TER   
ATOM   6297  O00 WTR  1616      -2.229 -14.208  18.668
ATOM   6298  H01 WTR  1616      -1.632 -13.470  18.545
ATOM   6299  H02 WTR  1616      -2.676 -14.020  19.493
TER   
ATOM   6300  O00 WTR  1617       0.184  -5.993  20.182
ATOM   6301  H01 WTR  1617       0.016  -6.902  20.429
ATOM   6302  H02 WTR  1617       0.541  -6.047  19.296
TER   
ATOM   6303  O00 WTR  1618      11.294  -4.229  17.278
ATOM   6304  H01 WTR  1618      10.971  -4.956  17.810
ATOM   6305  H02 WTR  1618      12.245  -4.254  17.390
TER   
ATOM   6306  O00 WTR  1619       1.613 -19.661  14.266
ATOM   6307  H01 WTR  1619       2.553 -19.552  14.413
ATOM   6308  H02 WTR  1619       1.212 -18.922  14.722
TER   
ATOM   6309  O00 WTR  1620       7.849  -9.061  21.234
ATOM   6310  H01 WTR  1620       8.066  -8.250  20.774
ATOM   6311  H02 WTR  1620       6.894  -9.116  21.187
TER   
ATOM   6312  O00 WTR  1621       2.171 -14.224  11.344
ATOM   6313  H01 WTR  1621       1.359 -14.593  10.996
ATOM   6314  H02 WTR  1621       2.616 -14.967  11.752
TER   
ATOM   6315  O00 WTR  1622       9.126 -15.065  17.206
ATOM   6316  H01 WTR  1622       9.708 -14.443  17.642
ATOM   6317  H02 WTR  1622       9.671 -15.837  17.053
TER   
ATOM   6318  O00 WTR  1623       4.106 -14.802  14.684
ATOM   6319  H01 WTR  1623       4.527 -15.269  15.406
ATOM   6320  H02 WTR  1623       3.777 -15.493  14.110
TER   
ATOM   6321  O00 WTR  1624      13.806 -13.994  17.187
ATOM   6322  H01 WTR  1624      14.583 -13.819  16.655
ATOM   6323  H02 WTR  1624      13.945 -14.876  17.532
TER   
ATOM   6324  O00 WTR  1625      12.381  -9.995  13.721
ATOM   6325  H01 WTR  1625      12.495 -10.621  14.436
ATOM   6326  H02 WTR  1625      12.749  -9.177  14.057
TER   
ATOM   6327  O00 WTR  1626      -2.610 -12.169  14.863
ATOM   6328  H01 WTR  1626      -1.901 -11.787  14.344
ATOM   6329  H02 WTR  1626      -3.105 -12.699  14.238
TER   
ATOM   6330  O00 WTR  1627      -0.137 -17.687  21.337
ATOM   6331  H01 WTR  1627      -0.173 -18.643  21.353
ATOM   6332  H02 WTR  1627       0.666 -17.484  20.857
TER   
ATOM   6333  O00 WTR  1628      12.816  -9.191  20.990
ATOM   6334  H01 WTR  1628      12.376 -10.004  21.239
ATOM   6335  H02 WTR  1628      13.215  -8.877  21.801
TER   
ATOM   6336  O00 WTR  1629      11.114 -24.523  14.387
ATOM   6337  H01 WTR  1629      11.344 -24.051  15.187
ATOM   6338  H02 WTR  1629      11.735 -24.203  13.732
TER   
ATOM   6339  O00 WTR  1630       4.978 -12.752  12.998
ATOM   6340  H01 WTR  1630       5.560 -12.339  13.636
ATOM   6341  H02 WTR  1630       4.669 -13.546  13.435
TER   
ATOM   6342  O00 WTR  1631       4.369  -1.492  18.178
ATOM   6343  H01 WTR  1631       5.185  -1.493  18.677
ATOM   6344  H02 WTR  1631       4.501  -2.154  17.500
TER   
ATOM   6345  O00 WTR  1632       6.160   3.185  19.236
ATOM   6346  H01 WTR  1632       6.952   3.275  18.706
ATOM   6347  H02 WTR  1632       5.477   3.614  18.721
TER   
ATOM   6348  O00 WTR  1633       1.922 -11.421  18.057
ATOM   6349  H01 WTR  1633       2.475 -12.066  17.616
ATOM   6350  H02 WTR  1633       1.558 -10.891  17.348
TER   
ATOM   6351  O00 WTR  1634      -3.622 -12.194  24.308
ATOM   6352  H01 WTR  1634      -4.010 -11.406  24.689
ATOM   6353  H02 WTR  1634      -4.303 -12.861  24.389
TER   
ATOM   6354  O00 WTR  1635       5.057  -5.708  17.639
ATOM   6355  H01 WTR  1635       5.471  -6.388  17.107
ATOM   6356  H02 WTR  1635       4.486  -6.187  18.238
TER   
ATOM   6357  O00 WTR  1636       9.591 -11.983  15.267
ATOM   6358  H01 WTR  1636       9.372 -11.052  15.279
ATOM   6359  H02 WTR  1636      10.030 -12.117  14.427
TER   
ATOM   6360  O00 WTR  1637       0.678 -17.402  15.505
ATOM   6361  H01 WTR  1637       0.121 -17.742  16.205
ATOM   6362  H02 WTR  1637       0.119 -16.787  15.030
TER   
ATOM   6363  O00 WTR  1638      11.238 -11.599  21.261
ATOM   6364  H01 WTR  1638      11.080 -11.652  20.318
ATOM   6365  H02 WTR  1638      11.441 -12.497  21.521
TER   
ATOM   6366  O00 WTR  1639       2.458 -16.810  20.987
ATOM   6367  H01 WTR  1639       2.493 -16.218  20.235
ATOM   6368  H02 WTR  1639       2.556 -16.238  21.748
TER   
ATOM   6369  O00 WTR  1640       5.309  -8.959  13.174
ATOM   6370  H01 WTR  1640       4.932  -8.157  12.813
ATOM   6371  H02 WTR  1640       4.603  -9.343  13.694
TER   
ATOM   6372  O00 WTR  1641      -0.195 -12.125  19.482
ATOM   6373  H01 WTR  1641       0.063 -11.991  20.394
ATOM   6374  H02 WTR  1641       0.592 -11.921  18.977
TER   
ATOM   6375  O00 WTR  1642      10.153 -10.740  18.602
ATOM   6376  H01 WTR  1642      10.459 -11.645  18.554
ATOM   6377  H02 WTR  1642       9.356 -10.727  18.073
TER   
ATOM   6378  O00 WTR  1643       5.125  -8.968  21.142
ATOM   6379  H01 WTR  1643       4.736  -9.677  20.630
ATOM   6380  H02 WTR  1643       4.383  -8.421  21.398
TER   
ATOM   6381  O00 WTR  1644      13.400  -6.492  19.399
ATOM   6382  H01 WTR  1644      13.644  -6.099  18.561
ATOM   6383  H02 WTR  1644      12.779  -7.183  19.169
TER   
ATOM   6384  O00 WTR  1645      12.251  -5.340  21.620
ATOM   6385  H01 WTR  1645      12.731  -4.528  21.787
ATOM   6386  H02 WTR  1645      12.564  -5.630  20.763
TER   
ATOM   6387  O00 WTR  1646     -11.751  -0.129  19.099
ATOM   6388  H01 WTR  1646     -11.887  -1.049  18.872
ATOM   6389  H02 WTR  1646     -10.808   0.004  19.003
TER   
ATOM   6390  O00 WTR  1647      -1.803  -3.146  11.345
ATOM   6391  H01 WTR  1647      -2.018  -3.372  10.440
ATOM   6392  H02 WTR  1647      -2.350  -3.728  11.874
TER   
ATOM   6393  O00 WTR  1648      -7.370   1.510  20.329
ATOM   6394  H01 WTR  1648      -7.303   2.200  20.988
ATOM   6395  H02 WTR  1648      -6.651   1.686  19.722
TER   
ATOM   6396  O00 WTR  1649      -7.156   0.937  16.384
ATOM   6397  H01 WTR  1649      -6.304   0.924  16.820
ATOM   6398  H02 WTR  1649      -7.452   1.844  16.462
TER   
ATOM   6399  O00 WTR  1650      -7.830  -8.339  24.728
ATOM   6400  H01 WTR  1650      -8.204  -8.753  23.950
ATOM   6401  H02 WTR  1650      -7.487  -7.502  24.414
TER   
ATOM   6402  O00 WTR  1651      -9.242  -2.883  19.455
ATOM   6403  H01 WTR  1651     -10.087  -3.016  19.027
ATOM   6404  H02 WTR  1651      -8.937  -2.037  19.126
TER   
ATOM   6405  O00 WTR  1652      -8.839  -6.073  15.576
ATOM   6406  H01 WTR  1652      -8.048  -5.610  15.850
ATOM   6407  H02 WTR  1652      -9.467  -5.379  15.376
TER   
ATOM   6408  O00 WTR  1653      -8.333  -6.778  22.421
ATOM   6409  H01 WTR  1653      -9.098  -6.455  22.898
ATOM   6410  H02 WTR  1653      -7.823  -5.992  22.226
TER   
ATOM   6411  O00 WTR  1654      -1.842   1.049  13.766
ATOM   6412  H01 WTR  1654      -1.448   0.476  13.108
ATOM   6413  H02 WTR  1654      -2.783   0.992  13.601
TER   
ATOM   6414  O00 WTR  1655      -5.510  -2.414  19.281
ATOM   6415  H01 WTR  1655      -4.627  -2.724  19.080
ATOM   6416  H02 WTR  1655      -5.748  -1.865  18.534
TER   
ATOM   6417  O00 WTR  1656     -12.850  -4.072  25.247
ATOM   6418  H01 WTR  1656     -13.058  -3.350  24.654
ATOM   6419  H02 WTR  1656     -13.243  -3.817  26.082
TER   
ATOM   6420  O00 WTR  1657      -5.278   2.016  23.695
ATOM   6421  H01 WTR  1657      -5.679   2.644  23.095
ATOM   6422  H02 WTR  1657      -5.807   1.223  23.602
TER   
ATOM   6423  O00 WTR  1658      -7.200   2.347  13.819
ATOM   6424  H01 WTR  1658      -6.848   2.051  14.659
ATOM   6425  H02 WTR  1658      -8.098   2.614  14.017
TER   
ATOM   6426  O00 WTR  1659      -2.539   0.539  18.127
ATOM   6427  H01 WTR  1659      -1.928   0.272  17.441
ATOM   6428  H02 WTR  1659      -2.145   0.218  18.938
TER   
ATOM   6429  O00 WTR  1660      -7.609  -1.226  14.563
ATOM   6430  H01 WTR  1660      -7.170  -1.092  13.723
ATOM   6431  H02 WTR  1660      -7.597  -0.365  14.981
TER   
ATOM   6432  O00 WTR  1661      -3.215  -3.655  18.146
ATOM   6433  H01 WTR  1661      -2.543  -3.747  18.822
ATOM   6434  H02 WTR  1661      -3.658  -4.503  18.132
TER   
ATOM   6435  O00 WTR  1662      -8.549  -0.481  18.524
ATOM   6436  H01 WTR  1662      -8.237  -0.273  17.643
ATOM   6437  H02 WTR  1662      -7.949  -0.015  19.107
TER   
ATOM   6438  O00 WTR  1663     -12.001  -2.863  18.792
ATOM   6439  H01 WTR  1663     -12.656  -2.968  18.102
ATOM   6440  H02 WTR  1663     -12.408  -3.245  19.570
TER   
ATOM   6441  O00 WTR  1664       9.797  -2.204  16.010
ATOM   6442  H01 WTR  1664      10.444  -2.819  16.355
ATOM   6443  H02 WTR  1664       9.492  -2.608  15.198
TER   
ATOM   6444  O00 WTR  1665      -9.048 -12.177  25.034
ATOM   6445  H01 WTR  1665      -8.304 -12.347  25.613
ATOM   6446  H02 WTR  1665      -8.654 -12.033  24.173
TER   
ATOM   6447  O00 WTR  1666      -5.367   1.386  18.114
ATOM   6448  H01 WTR  1666      -4.528   0.979  18.330
ATOM   6449  H02 WTR  1666      -5.140   2.276  17.844
TER   
ATOM   6450  O00 WTR  1667      -4.040  11.752  15.672
ATOM   6451  H01 WTR  1667      -4.589  11.252  15.068
ATOM   6452  H02 WTR  1667      -4.219  12.667  15.457
TER   
ATOM   6453  O00 WTR  1668      -3.390  -8.084  22.046
ATOM   6454  H01 WTR  1668      -3.994  -7.344  21.990
ATOM   6455  H02 WTR  1668      -3.841  -8.796  21.590
TER   
ATOM   6456  O00 WTR  1669       3.517  -6.953  20.851
ATOM   6457  H01 WTR  1669       2.935  -7.044  20.097
ATOM   6458  H02 WTR  1669       2.998  -6.475  21.499
TER   
ATOM   6459  O00 WTR  1670      -5.233  -8.857  13.963
ATOM   6460  H01 WTR  1670      -5.846  -9.027  14.679
ATOM   6461  H02 WTR  1670      -5.621  -9.297  13.206
TER   
ATOM   6462  O00 WTR  1671     -17.788 -11.540  14.715
ATOM   6463  H01 WTR  1671     -18.684 -11.210  14.785
ATOM   6464  H02 WTR  1671     -17.274 -10.782  14.436
TER   
ATOM   6465  O00 WTR  1672      -2.179  -8.999  14.211
ATOM   6466  H01 WTR  1672      -1.818  -9.870  14.379
ATOM   6467  H02 WTR  1672      -3.015  -8.992  14.678
TER   
ATOM   6468  O00 WTR  1673      -4.193  -0.152  12.725
ATOM   6469  H01 WTR  1673      -5.112  -0.050  12.474
ATOM   6470  H02 WTR  1673      -4.115  -1.072  12.979
TER   
ATOM   6471  O00 WTR  1674      -3.089  -1.484  20.959
ATOM   6472  H01 WTR  1674      -4.043  -1.560  20.964
ATOM   6473  H02 WTR  1674      -2.776  -2.387  20.910
TER   
ATOM   6474  O00 WTR  1675      -7.482   3.225   9.063
ATOM   6475  H01 WTR  1675      -7.199   2.365   8.752
ATOM   6476  H02 WTR  1675      -7.088   3.844   8.449
TER   
ATOM   6477  O00 WTR  1676     -12.260  -8.380  19.840
ATOM   6478  H01 WTR  1676     -11.936  -9.254  19.624
ATOM   6479  H02 WTR  1676     -13.065  -8.537  20.334
TER   
ATOM   6480  O00 WTR  1677      -1.247  -8.119  17.823
ATOM   6481  H01 WTR  1677      -1.187  -9.074  17.849
ATOM   6482  H02 WTR  1677      -0.589  -7.855  17.180
TER   
ATOM   6483  O00 WTR  1678      -7.263  -0.006  23.093
ATOM   6484  H01 WTR  1678      -7.615   0.048  22.205
ATOM   6485  H02 WTR  1678      -7.973  -0.387  23.610
TER   
ATOM   6486  O00 WTR  1679       1.477  -4.181  17.568
ATOM   6487  H01 WTR  1679       0.826  -3.752  17.014
ATOM   6488  H02 WTR  1679       1.616  -3.571  18.292
TER   
ATOM   6489  O00 WTR  1680      -4.774 -17.022  22.758
ATOM   6490  H01 WTR  1680      -4.947 -17.044  21.817
ATOM   6491  H02 WTR  1680      -3.821 -16.969  22.825
TER   
ATOM   6492  O00 WTR  1681     -11.393  -9.745  22.936
ATOM   6493  H01 WTR  1681     -11.131  -9.821  23.854
ATOM   6494  H02 WTR  1681     -10.568  -9.760  22.449
TER   
ATOM   6495  O00 WTR  1682     -13.226  -3.837  20.897
ATOM   6496  H01 WTR  1682     -13.043  -4.640  21.385
ATOM   6497  H02 WTR  1682     -13.178  -3.141  21.553
TER   
ATOM   6498  O00 WTR  1683     -12.401  -1.231  21.780
ATOM   6499  H01 WTR  1683     -11.517  -1.040  22.094
ATOM   6500  H02 WTR  1683     -12.312  -1.284  20.829
TER   
ATOM   6501  O00 WTR  1684      -6.491  -2.653  23.505
ATOM   6502  H01 WTR  1684      -6.786  -2.850  24.394
ATOM   6503  H02 WTR  1684      -6.316  -1.712  23.513
TER   
ATOM   6504  O00 WTR  1685     -12.691  -5.477  22.964
ATOM   6505  H01 WTR  1685     -12.925  -5.322  23.879
ATOM   6506  H02 WTR  1685     -13.012  -6.360  22.781
TER   
ATOM   6507  O00 WTR  1686      -0.651   5.054  14.271
ATOM   6508  H01 WTR  1686      -0.767   5.592  13.487
ATOM   6509  H02 WTR  1686      -0.318   5.661  14.932
TER   
ATOM   6510  O00 WTR  1687      13.314 -18.304  15.921
ATOM   6511  H01 WTR  1687      12.894 -19.159  15.832
ATOM   6512  H02 WTR  1687      13.972 -18.287  15.226
TER   
ATOM   6513  O00 WTR  1688      -5.451  -2.154  16.560
ATOM   6514  H01 WTR  1688      -5.854  -2.069  15.695
ATOM   6515  H02 WTR  1688      -4.514  -2.228  16.382
TER   
ATOM   6516  O00 WTR  1689      -6.957  -4.114  21.284
ATOM   6517  H01 WTR  1689      -6.821  -3.522  22.024
ATOM   6518  H02 WTR  1689      -6.898  -3.551  20.512
TER   
ATOM   6519  O00 WTR  1690      -8.696 -23.969  20.476
ATOM   6520  H01 WTR  1690      -8.010 -23.431  20.872
ATOM   6521  H02 WTR  1690      -8.417 -24.082  19.567
TER   
ATOM   6522  O00 WTR  1691      -6.877   4.191  22.221
ATOM   6523  H01 WTR  1691      -6.358   4.729  21.622
ATOM   6524  H02 WTR  1691      -7.688   4.683  22.343
TER   
ATOM   6525  O00 WTR  1692      -6.976   6.156  16.895
ATOM   6526  H01 WTR  1692      -7.417   6.557  17.645
ATOM   6527  H02 WTR  1692      -6.708   6.895  16.351
TER   
ATOM   6528  O00 WTR  1693      -4.470   4.313  17.695
ATOM   6529  H01 WTR  1693      -3.599   3.973  17.899
ATOM   6530  H02 WTR  1693      -4.561   4.189  16.750
TER   
ATOM   6531  O00 WTR  1694      -2.750   3.421  14.883
ATOM   6532  H01 WTR  1694      -2.292   2.691  14.468
ATOM   6533  H02 WTR  1694      -2.135   4.153  14.827
TER   
ATOM   6534  O00 WTR  1695       2.259 -12.521  24.047
ATOM   6535  H01 WTR  1695       2.684 -11.867  24.602
ATOM   6536  H02 WTR  1695       2.961 -12.855  23.489
TER   
ATOM   6537  O00 WTR  1696       1.374  -3.809  21.261
ATOM   6538  H01 WTR  1696       1.029  -4.615  20.876
ATOM   6539  H02 WTR  1696       0.602  -3.356  21.599
TER   
ATOM   6540  O00 WTR  1697       2.372  -6.727  18.299
ATOM   6541  H01 WTR  1697       2.140  -5.842  18.016
ATOM   6542  H02 WTR  1697       1.868  -7.303  17.724
TER   
ATOM   6543  O00 WTR  1698      -5.096   5.183  20.385
ATOM   6544  H01 WTR  1698      -5.259   6.068  20.058
ATOM   6545  H02 WTR  1698      -5.163   4.625  19.610
TER   
ATOM   6546  O00 WTR  1699       7.957  -6.778  19.976
ATOM   6547  H01 WTR  1699       8.380  -6.322  20.703
ATOM   6548  H02 WTR  1699       7.020  -6.658  20.129
TER   
ATOM   6549  O00 WTR  1700       6.861  -1.586  19.574
ATOM   6550  H01 WTR  1700       7.146  -2.102  20.329
ATOM   6551  H02 WTR  1700       7.674  -1.265  19.182
TER   
ATOM   6552  O00 WTR  1701      -1.837  -9.771  23.343
ATOM   6553  H01 WTR  1701      -2.509  -9.112  23.167
ATOM   6554  H02 WTR  1701      -2.327 -10.579  23.496
TER   
ATOM   6555  O00 WTR  1702       9.287   0.182  14.927
ATOM   6556  H01 WTR  1702       9.034   0.786  15.626
ATOM   6557  H02 WTR  1702       9.582  -0.604  15.385
TER   
ATOM   6558  O00 WTR  1703      -3.205  -2.475  14.117
ATOM   6559  H01 WTR  1703      -3.302  -3.427  14.117
ATOM   6560  H02 WTR  1703      -2.260  -2.330  14.171
TER   
ATOM   6561  O00 WTR  1704       4.880  -3.212  16.245
ATOM   6562  H01 WTR  1704       5.471  -3.675  15.652
ATOM   6563  H02 WTR  1704       4.568  -3.886  16.849
TER   
ATOM   6564  O00 WTR  1705       0.904  13.383  13.546
ATOM   6565  H01 WTR  1705       0.633  12.924  12.751
ATOM   6566  H02 WTR  1705       0.229  13.167  14.190
TER   
ATOM   6567  O00 WTR  1706      11.274   1.210  13.312
ATOM   6568  H01 WTR  1706      10.488   0.959  13.796
ATOM   6569  H02 WTR  1706      11.437   0.475  12.721
TER   
ATOM   6570  O00 WTR  1707       3.266   9.043  16.692
ATOM   6571  H01 WTR  1707       2.809   9.575  16.041
ATOM   6572  H02 WTR  1707       2.991   9.405  17.534
TER   
ATOM   6573  O00 WTR  1708       0.655   0.415  18.902
ATOM   6574  H01 WTR  1708       0.835  -0.516  18.774
ATOM   6575  H02 WTR  1708       0.292   0.471  19.785
TER   
ATOM   6576  O00 WTR  1709       3.678  -6.437  12.374
ATOM   6577  H01 WTR  1709       3.586  -6.512  13.323
ATOM   6578  H02 WTR  1709       2.780  -6.461  12.043
TER   
ATOM   6579  O00 WTR  1710       6.232   1.970  15.449
ATOM   6580  H01 WTR  1710       5.960   1.255  16.024
ATOM   6581  H02 WTR  1710       6.791   1.552  14.795
TER   
ATOM   6582  O00 WTR  1711       6.676  -2.727  22.781
ATOM   6583  H01 WTR  1711       6.176  -3.530  22.929
ATOM   6584  H02 WTR  1711       6.092  -2.024  23.067
TER   
ATOM   6585  O00 WTR  1712       8.868   5.390  17.481
ATOM   6586  H01 WTR  1712       8.459   5.992  16.858
ATOM   6587  H02 WTR  1712       8.488   5.625  18.327
TER   
ATOM   6588  O00 WTR  1713       0.453  -6.939  16.018
ATOM   6589  H01 WTR  1713       1.247  -6.648  15.569
ATOM   6590  H02 WTR  1713       0.054  -6.133  16.345
TER   
ATOM   6591  O00 WTR  1714       4.346  -0.543  22.674
ATOM   6592  H01 WTR  1714       4.885  -0.289  21.924
ATOM   6593  H02 WTR  1714       3.559  -0.924  22.285
TER   
ATOM   6594  O00 WTR  1715       5.414   0.588  20.118
ATOM   6595  H01 WTR  1715       5.709   1.444  19.807
ATOM   6596  H02 WTR  1715       6.118  -0.012  19.872
TER   
ATOM   6597  O00 WTR  1716       4.341 -11.102  19.513
ATOM   6598  H01 WTR  1716       3.454 -11.442  19.397
ATOM   6599  H02 WTR  1716       4.881 -11.636  18.931
TER   
ATOM   6600  O00 WTR  1717       3.072   1.789  18.598
ATOM   6601  H01 WTR  1717       2.309   1.242  18.786
ATOM   6602  H02 WTR  1717       3.822   1.251  18.854
TER   
ATOM   6603  O00 WTR  1718       3.755  -8.937  15.523
ATOM   6604  H01 WTR  1718       4.301  -9.011  16.307
ATOM   6605  H02 WTR  1718       3.313  -8.093  15.617
TER   
ATOM   6606  O00 WTR  1719      17.544  -5.337  18.968
ATOM   6607  H01 WTR  1719      17.274  -4.529  18.533
ATOM   6608  H02 WTR  1719      18.272  -5.663  18.438
TER   
ATOM   6609  O00 WTR  1720       8.564   2.547  16.810
ATOM   6610  H01 WTR  1720       8.715   3.481  16.956
ATOM   6611  H02 WTR  1720       7.632   2.484  16.604
TER   
ATOM   6612  O00 WTR  1721       3.793   0.882  12.701
ATOM   6613  H01 WTR  1721       3.450   0.236  12.085
ATOM   6614  H02 WTR  1721       3.935   0.390  13.510
TER   
ATOM   6615  O00 WTR  1722       7.990  -6.743  23.748
ATOM   6616  H01 WTR  1722       8.197  -7.445  23.132
ATOM   6617  H02 WTR  1722       8.474  -5.985  23.421
TER   
ATOM   6618  O00 WTR  1723       1.759  -1.991  19.009
ATOM   6619  H01 WTR  1723       1.608  -2.515  19.795
ATOM   6620  H02 WTR  1723       2.711  -1.911  18.954
TER   
ATOM   6621  O00 WTR  1724       9.598  -5.288  21.908
ATOM   6622  H01 WTR  1724      10.548  -5.181  21.958
ATOM   6623  H02 WTR  1724       9.246  -4.463  22.240
TER   
ATOM   6624  O00 WTR  1725      -7.068  -0.601  11.990
ATOM   6625  H01 WTR  1725      -7.281  -1.361  11.449
ATOM   6626  H02 WTR  1725      -7.843  -0.042  11.934
TER   
ATOM   6627  O00 WTR  1726      -0.451   1.068  21.368
ATOM   6628  H01 WTR  1726      -1.363   1.214  21.618
ATOM   6629  H02 WTR  1726      -0.128   1.935  21.123
TER   
ATOM   6630  O00 WTR  1727      -1.915  -4.230  20.660
ATOM   6631  H01 WTR  1727      -1.272  -4.940  20.676
ATOM   6632  H02 WTR  1727      -2.683  -4.593  21.102
TER   
ATOM   6633  O00 WTR  1728       6.098   9.244  16.367
ATOM   6634  H01 WTR  1728       6.414  10.147  16.336
ATOM   6635  H02 WTR  1728       5.155   9.315  16.220
TER   
ATOM   6636  O00 WTR  1729       5.645  -8.980  18.028
ATOM   6637  H01 WTR  1729       5.912  -8.245  18.579
ATOM   6638  H02 WTR  1729       5.242  -9.602  18.634
TER   
ATOM   6639  O00 WTR  1730       1.554   3.315  20.637
ATOM   6640  H01 WTR  1730       1.894   3.481  21.516
ATOM   6641  H02 WTR  1730       2.296   2.949  20.158
TER   
ATOM   6642  O00 WTR  1731      -2.180   3.274  18.466
ATOM   6643  H01 WTR  1731      -2.262   3.537  19.383
ATOM   6644  H02 WTR  1731      -2.330   2.329  18.473
TER   
ATOM   6645  O00 WTR  1732       2.339   6.690  20.063
ATOM   6646  H01 WTR  1732       2.818   6.129  20.673
ATOM   6647  H02 WTR  1732       1.513   6.879  20.508
TER   
ATOM   6648  O00 WTR  1733       1.253   1.544  15.994
ATOM   6649  H01 WTR  1733       1.480   1.905  16.851
ATOM   6650  H02 WTR  1733       1.515   2.223  15.371
TER   
ATOM   6651  O00 WTR  1734       2.371   6.613  17.367
ATOM   6652  H01 WTR  1734       2.909   7.273  16.931
ATOM   6653  H02 WTR  1734       2.378   6.869  18.290
TER   
ATOM   6654  O00 WTR  1735      -0.085   6.168  16.721
ATOM   6655  H01 WTR  1735       0.804   6.500  16.846
ATOM   6656  H02 WTR  1735      -0.096   5.330  17.184
TER   
ATOM   6657  O00 WTR  1736      -3.223   1.665  21.878
ATOM   6658  H01 WTR  1736      -3.467   0.807  21.532
ATOM   6659  H02 WTR  1736      -3.726   1.749  22.688
TER   
ATOM   6660  O00 WTR  1737       6.771  -4.572  14.729
ATOM   6661  H01 WTR  1737       6.898  -5.404  15.185
ATOM   6662  H02 WTR  1737       7.651  -4.204  14.651
TER   
ATOM   6663  O00 WTR  1738       5.539  -5.230  20.525
ATOM   6664  H01 WTR  1738       5.411  -4.956  19.616
ATOM   6665  H02 WTR  1738       4.994  -6.012  20.619
TER   
ATOM   6666  O00 WTR  1739      -2.496   4.154  20.840
ATOM   6667  H01 WTR  1739      -2.768   3.356  21.292
ATOM   6668  H02 WTR  1739      -3.290   4.686  20.793
TER   
ATOM   6669  O00 WTR  1740       4.185   4.854  18.053
ATOM   6670  H01 WTR  1740       3.794   4.038  17.742
ATOM   6671  H02 WTR  1740       3.585   5.538  17.756
TER   
ATOM   6672  O00 WTR  1741       0.461   3.701  17.946
ATOM   6673  H01 WTR  1741      -0.451   3.424  18.031
ATOM   6674  H02 WTR  1741       0.809   3.658  18.837
TER   
ATOM   6675  O00 WTR  1742       9.498  -0.768  18.509
ATOM   6676  H01 WTR  1742      10.067   0.002  18.512
ATOM   6677  H02 WTR  1742       9.556  -1.105  17.615
TER   
ATOM   6678  O00 WTR  1743       7.388 -13.681  15.571
ATOM   6679  H01 WTR  1743       8.112 -13.055  15.542
ATOM   6680  H02 WTR  1743       7.682 -14.358  16.180
TER   
ATOM   6681  O00 WTR  1744      14.148  -4.898  17.213
ATOM   6682  H01 WTR  1744      14.730  -4.143  17.306
ATOM   6683  H02 WTR  1744      14.525  -5.405  16.494
TER   
ATOM   6684  O00 WTR  1745      11.548 -10.343  11.015
ATOM   6685  H01 WTR  1745      12.229 -10.093  11.640
ATOM   6686  H02 WTR  1745      11.958 -10.235  10.157
TER   
ATOM   6687  O00 WTR  1746      11.188  -3.182  10.952
ATOM   6688  H01 WTR  1746      11.419  -2.323  11.307
ATOM   6689  H02 WTR  1746      10.231  -3.199  10.969
TER   
ATOM   6690  O00 WTR  1747      11.570   1.192   9.901
ATOM   6691  H01 WTR  1747      11.933   1.067   9.024
ATOM   6692  H02 WTR  1747      12.240   1.690  10.369
TER   
ATOM   6693  O00 WTR  1748      10.357  -6.539  18.227
ATOM   6694  H01 WTR  1748       9.606  -6.499  18.820
ATOM   6695  H02 WTR  1748      10.710  -7.420  18.345
TER   
ATOM   6696  O00 WTR  1749      18.028  -9.703  21.528
ATOM   6697  H01 WTR  1749      18.814  -9.456  22.016
ATOM   6698  H02 WTR  1749      17.759  -8.899  21.083
TER   
ATOM   6699  O00 WTR  1750      18.114 -14.365  18.779
ATOM   6700  H01 WTR  1750      18.060 -13.588  19.336
ATOM   6701  H02 WTR  1750      18.313 -14.022  17.908
TER   
ATOM   6702  O00 WTR  1751      15.559  -6.187  15.459
ATOM   6703  H01 WTR  1751      15.736  -7.051  15.832
ATOM   6704  H02 WTR  1751      16.000  -6.198  14.609
TER   
ATOM   6705  O00 WTR  1752      13.425 -16.594  17.972
ATOM   6706  H01 WTR  1752      13.424 -17.313  17.340
ATOM   6707  H02 WTR  1752      12.610 -16.705  18.463
TER   
ATOM   6708  O00 WTR  1753      17.734 -15.441  21.327
ATOM   6709  H01 WTR  1753      17.905 -14.499  21.309
ATOM   6710  H02 WTR  1753      17.998 -15.749  20.461
TER   
ATOM   6711  O00 WTR  1754      13.098 -20.998  13.007
ATOM   6712  H01 WTR  1754      12.395 -20.551  12.537
ATOM   6713  H02 WTR  1754      13.903 -20.641  12.632
TER   
ATOM   6714  O00 WTR  1755      17.136 -12.646  20.632
ATOM   6715  H01 WTR  1755      16.466 -12.375  20.005
ATOM   6716  H02 WTR  1755      17.540 -11.828  20.921
TER   
ATOM   6717  O00 WTR  1756      15.182 -14.352  21.714
ATOM   6718  H01 WTR  1756      15.659 -15.181  21.680
ATOM   6719  H02 WTR  1756      15.820 -13.697  21.430
TER   
ATOM   6720  O00 WTR  1757      13.828 -10.048  17.083
ATOM   6721  H01 WTR  1757      13.291 -10.720  16.662
ATOM   6722  H02 WTR  1757      13.200  -9.500  17.553
TER   
ATOM   6723  O00 WTR  1758      16.515  -2.900  17.582
ATOM   6724  H01 WTR  1758      16.135  -2.060  17.329
ATOM   6725  H02 WTR  1758      17.249  -3.023  16.980
TER   
ATOM   6726  O00 WTR  1759      16.237 -16.003  17.420
ATOM   6727  H01 WTR  1759      16.537 -15.450  18.142
ATOM   6728  H02 WTR  1759      15.340 -16.239  17.655
TER   
ATOM   6729  O00 WTR  1760      17.131  -6.941  12.932
ATOM   6730  H01 WTR  1760      17.054  -7.892  12.860
ATOM   6731  H02 WTR  1760      18.055  -6.761  12.754
TER   
ATOM   6732  O00 WTR  1761      14.768   0.628  11.629
ATOM   6733  H01 WTR  1761      15.430   0.550  12.316
ATOM   6734  H02 WTR  1761      14.658   1.571  11.507
TER   
ATOM   6735  O00 WTR  1762      11.161   1.441  17.658
ATOM   6736  H01 WTR  1762      10.589   2.180  17.455
ATOM   6737  H02 WTR  1762      11.723   1.759  18.365
TER   
ATOM   6738  O00 WTR  1763      13.921   2.922  15.872
ATOM   6739  H01 WTR  1763      13.832   3.054  16.816
ATOM   6740  H02 WTR  1763      13.494   2.081  15.706
TER   
ATOM   6741  O00 WTR  1764      11.749  -4.634  14.622
ATOM   6742  H01 WTR  1764      11.576  -4.671  15.562
ATOM   6743  H02 WTR  1764      12.613  -4.229  14.552
TER   
ATOM   6744  O00 WTR  1765      16.811  -4.683  11.180
ATOM   6745  H01 WTR  1765      17.019  -5.445  11.722
ATOM   6746  H02 WTR  1765      15.865  -4.738  11.043
TER   
ATOM   6747  O00 WTR  1766      14.230  -3.187  14.194
ATOM   6748  H01 WTR  1766      14.116  -3.446  13.279
ATOM   6749  H02 WTR  1766      15.136  -3.418  14.398
TER   
ATOM   6750  O00 WTR  1767      20.049  -6.980  12.115
ATOM   6751  H01 WTR  1767      20.157  -7.795  12.605
ATOM   6752  H02 WTR  1767      20.504  -7.135  11.288
TER   
ATOM   6753  O00 WTR  1768      12.451  -0.448  15.748
ATOM   6754  H01 WTR  1768      11.666  -0.003  16.068
ATOM   6755  H02 WTR  1768      12.299  -0.559  14.810
TER   
ATOM   6756  O00 WTR  1769      12.277 -11.747  15.694
ATOM   6757  H01 WTR  1769      11.349 -11.513  15.712
ATOM   6758  H02 WTR  1769      12.286 -12.700  15.787
TER   
ATOM   6759  O00 WTR  1770      15.736  -0.225   9.170
ATOM   6760  H01 WTR  1770      15.419   0.179   9.978
ATOM   6761  H02 WTR  1770      15.576  -1.160   9.290
TER   
ATOM   6762  O00 WTR  1771      14.976 -12.010  18.678
ATOM   6763  H01 WTR  1771      14.424 -12.785  18.569
ATOM   6764  H02 WTR  1771      14.536 -11.329  18.170
TER   
ATOM   6765  O00 WTR  1772      16.468  -8.860  17.279
ATOM   6766  H01 WTR  1772      16.522  -8.579  18.192
ATOM   6767  H02 WTR  1772      15.764  -9.508  17.269
TER   
ATOM   6768  O00 WTR  1773      18.559  -3.279  15.970
ATOM   6769  H01 WTR  1773      19.234  -3.868  15.633
ATOM   6770  H02 WTR  1773      18.240  -2.813  15.197
TER   
ATOM   6771  O00 WTR  1774      15.189  -1.140  15.894
ATOM   6772  H01 WTR  1774      14.997  -1.841  15.270
ATOM   6773  H02 WTR  1774      14.343  -0.722  16.052
TER   
ATOM   6774  O00 WTR  1775      12.576 -23.622  12.427
ATOM   6775  H01 WTR  1775      12.778 -22.686  12.440
ATOM   6776  H02 WTR  1775      12.049 -23.742  11.637
TER   
ATOM   6777  O00 WTR  1776       9.643  -6.602  13.888
ATOM   6778  H01 WTR  1776      10.149  -5.829  14.138
ATOM   6779  H02 WTR  1776       9.114  -6.312  13.145
TER   
ATOM   6780  O00 WTR  1777      -9.759   2.831  14.341
ATOM   6781  H01 WTR  1777     -10.454   2.788  13.684
ATOM   6782  H02 WTR  1777     -10.099   2.330  15.083
TER   
ATOM   6783  O00 WTR  1778     -13.823   7.876  12.067
ATOM   6784  H01 WTR  1778     -13.905   7.253  11.345
ATOM   6785  H02 WTR  1778     -13.751   8.730  11.641
TER   
ATOM   6786  O00 WTR  1779     -11.090   1.369  16.517
ATOM   6787  H01 WTR  1779     -11.827   1.913  16.240
ATOM   6788  H02 WTR  1779     -11.425   0.872  17.263
TER   
ATOM   6789  O00 WTR  1780      -2.545  11.282  12.532
ATOM   6790  H01 WTR  1780      -1.766  11.395  11.988
ATOM   6791  H02 WTR  1780      -3.233  11.759  12.068
TER   
ATOM   6792  O00 WTR  1781      -0.293  12.281   7.800
ATOM   6793  H01 WTR  1781      -0.743  13.097   7.584
ATOM   6794  H02 WTR  1781      -0.883  11.835   8.408
TER   
ATOM   6795  O00 WTR  1782       6.132   7.894  18.945
ATOM   6796  H01 WTR  1782       6.219   8.565  18.268
ATOM   6797  H02 WTR  1782       5.940   7.090  18.462
TER   
ATOM   6798  O00 WTR  1783       7.502   5.731  20.107
ATOM   6799  H01 WTR  1783       6.773   5.268  20.522
ATOM   6800  H02 WTR  1783       7.245   6.653  20.131
TER   
ATOM   6801  O00 WTR  1784       3.849  14.728   9.655
ATOM   6802  H01 WTR  1784       3.223  14.005   9.611
ATOM   6803  H02 WTR  1784       3.377  15.476   9.290
TER   
ATOM   6804  O00 WTR  1785      -4.736   7.780  18.621
ATOM   6805  H01 WTR  1785      -5.145   8.506  18.151
ATOM   6806  H02 WTR  1785      -4.312   7.259  17.939
TER   
ATOM   6807  O00 WTR  1786      -2.823   6.930  16.776
ATOM   6808  H01 WTR  1786      -1.945   6.591  16.601
ATOM   6809  H02 WTR  1786      -2.720   7.882  16.756
TER   
ATOM   6810  O00 WTR  1787      -5.444   7.568  14.916
ATOM   6811  H01 WTR  1787      -4.625   7.158  15.194
ATOM   6812  H02 WTR  1787      -5.234   8.500  14.850
TER   
ATOM   6813  O00 WTR  1788      -9.361   2.929  18.816
ATOM   6814  H01 WTR  1788     -10.017   2.433  18.326
ATOM   6815  H02 WTR  1788      -8.888   2.268  19.321
TER   
ATOM   6816  O00 WTR  1789      -5.200  10.085  13.847
ATOM   6817  H01 WTR  1789      -5.691  10.858  13.570
ATOM   6818  H02 WTR  1789      -4.388  10.122  13.341
TER   
ATOM   6819  O00 WTR  1790      -8.495   9.521  12.407
ATOM   6820  H01 WTR  1790      -8.577   9.197  13.304
ATOM   6821  H02 WTR  1790      -8.228  10.435  12.506
TER   
ATOM   6822  O00 WTR  1791      -3.274  14.737  16.419
ATOM   6823  H01 WTR  1791      -3.360  15.032  15.513
ATOM   6824  H02 WTR  1791      -4.175  14.651  16.730
TER   
ATOM   6825  O00 WTR  1792      -9.223   5.424  20.056
ATOM   6826  H01 WTR  1792      -9.972   5.900  19.696
ATOM   6827  H02 WTR  1792      -9.441   4.501  19.927
TER   
ATOM   6828  O00 WTR  1793       2.212  10.368   8.572
ATOM   6829  H01 WTR  1793       2.409   9.604   9.115
ATOM   6830  H02 WTR  1793       1.262  10.470   8.637
TER   
ATOM   6831  O00 WTR  1794      -1.614 -14.925   3.209
ATOM   6832  H01 WTR  1794      -2.358 -14.359   3.002
ATOM   6833  H02 WTR  1794      -1.088 -14.932   2.409
TER   
ATOM   6834  O00 WTR  1795       2.482 -15.002   0.275
ATOM   6835  H01 WTR  1795       1.990 -15.139  -0.534
ATOM   6836  H02 WTR  1795       1.844 -14.625   0.882
TER   
ATOM   6837  O00 WTR  1796       2.665  -6.644 -10.704
ATOM   6838  H01 WTR  1796       3.530  -6.930 -10.999
ATOM   6839  H02 WTR  1796       2.266  -6.249 -11.479
TER   
ATOM   6840  O00 WTR  1797      -3.059 -19.807   3.999
ATOM   6841  H01 WTR  1797      -2.806 -20.161   3.147
ATOM   6842  H02 WTR  1797      -2.762 -18.897   3.979
TER   
ATOM   6843  O00 WTR  1798       2.575  -3.500 -10.599
ATOM   6844  H01 WTR  1798       3.415  -3.956 -10.654
ATOM   6845  H02 WTR  1798       2.129  -3.909  -9.858
TER   
ATOM   6846  O00 WTR  1799      -0.487 -13.619  -2.522
ATOM   6847  H01 WTR  1799      -1.434 -13.720  -2.622
ATOM   6848  H02 WTR  1799      -0.384 -13.088  -1.733
TER   
ATOM   6849  O00 WTR  1800       4.324 -13.330  -1.097
ATOM   6850  H01 WTR  1800       4.047 -12.438  -1.308
ATOM   6851  H02 WTR  1800       3.568 -13.718  -0.656
TER   
ATOM   6852  O00 WTR  1801      -1.172 -10.844   0.946
ATOM   6853  H01 WTR  1801      -2.009 -10.382   0.981
ATOM   6854  H02 WTR  1801      -0.926 -10.966   1.863
TER   
ATOM   6855  O00 WTR  1802       3.283  -9.572  -6.036
ATOM   6856  H01 WTR  1802       2.837 -10.288  -5.583
ATOM   6857  H02 WTR  1802       3.625  -9.971  -6.836
TER   
ATOM   6858  O00 WTR  1803      -0.896  -8.824  -3.475
ATOM   6859  H01 WTR  1803      -1.541  -9.254  -2.913
ATOM   6860  H02 WTR  1803      -0.182  -8.586  -2.884
TER   
ATOM   6861  O00 WTR  1804       1.577 -15.422  -2.288
ATOM   6862  H01 WTR  1804       1.540 -16.213  -2.826
ATOM   6863  H02 WTR  1804       0.891 -14.857  -2.645
TER   
ATOM   6864  O00 WTR  1805       2.443 -10.912   1.961
ATOM   6865  H01 WTR  1805       1.521 -10.908   2.217
ATOM   6866  H02 WTR  1805       2.457 -10.480   1.107
TER   
ATOM   6867  O00 WTR  1806      -6.032 -16.050   4.761
ATOM   6868  H01 WTR  1806      -6.894 -16.220   5.140
ATOM   6869  H02 WTR  1806      -5.727 -15.258   5.205
TER   
ATOM   6870  O00 WTR  1807      -6.391 -12.763  -1.276
ATOM   6871  H01 WTR  1807      -5.771 -12.297  -0.715
ATOM   6872  H02 WTR  1807      -5.946 -13.581  -1.499
TER   
ATOM   6873  O00 WTR  1808      -2.411  -4.241 -10.504
ATOM   6874  H01 WTR  1808      -1.870  -3.506 -10.795
ATOM   6875  H02 WTR  1808      -1.903  -5.019 -10.736
TER   
ATOM   6876  O00 WTR  1809       5.677  -9.632   4.671
ATOM   6877  H01 WTR  1809       6.041 -10.248   4.035
ATOM   6878  H02 WTR  1809       4.854 -10.032   4.949
TER   
ATOM   6879  O00 WTR  1810       0.046 -13.841   1.239
ATOM   6880  H01 WTR  1810      -0.029 -13.264   1.999
ATOM   6881  H02 WTR  1810       0.201 -13.250   0.502
TER   
ATOM   6882  O00 WTR  1811      -1.029  -0.206 -14.834
ATOM   6883  H01 WTR  1811      -0.256   0.185 -14.426
ATOM   6884  H02 WTR  1811      -1.311  -0.880 -14.215
TER   
ATOM   6885  O00 WTR  1812      -0.574 -17.649  -1.975
ATOM   6886  H01 WTR  1812      -0.720 -17.039  -2.699
ATOM   6887  H02 WTR  1812       0.215 -17.323  -1.542
TER   
ATOM   6888  O00 WTR  1813       0.480 -11.993  -0.607
ATOM   6889  H01 WTR  1813       1.250 -11.429  -0.524
ATOM   6890  H02 WTR  1813      -0.176 -11.589  -0.039
TER   
ATOM   6891  O00 WTR  1814      -4.152  -9.596   3.260
ATOM   6892  H01 WTR  1814      -4.039  -9.595   2.310
ATOM   6893  H02 WTR  1814      -3.373 -10.040   3.594
TER   
ATOM   6894  O00 WTR  1815       7.902  -0.274 -14.777
ATOM   6895  H01 WTR  1815       7.118  -0.760 -14.519
ATOM   6896  H02 WTR  1815       7.942  -0.371 -15.729
TER   
ATOM   6897  O00 WTR  1816       1.824  -7.578  -7.402
ATOM   6898  H01 WTR  1816       2.315  -8.055  -6.732
ATOM   6899  H02 WTR  1816       1.803  -8.172  -8.152
TER   
ATOM   6900  O00 WTR  1817      -0.334  -6.296  -9.918
ATOM   6901  H01 WTR  1817      -0.495  -7.029  -9.323
ATOM   6902  H02 WTR  1817      -0.321  -6.693 -10.789
TER   
ATOM   6903  O00 WTR  1818      -4.565  -6.876   3.731
ATOM   6904  H01 WTR  1818      -3.945  -6.554   4.385
ATOM   6905  H02 WTR  1818      -4.433  -7.824   3.722
TER   
ATOM   6906  O00 WTR  1819      -2.516   0.664 -10.192
ATOM   6907  H01 WTR  1819      -2.032   1.490 -10.199
ATOM   6908  H02 WTR  1819      -2.715   0.495 -11.113
TER   
ATOM   6909  O00 WTR  1820      -0.627  -0.944  -9.268
ATOM   6910  H01 WTR  1820      -1.214  -0.254  -9.578
ATOM   6911  H02 WTR  1820       0.246  -0.651  -9.530
TER   
END
