# Supplementary material for: Computationally-guided optimization of small-molecule inhibitors of the Aurora A kinase–TPX2 protein–protein interaction
Source: Chem Commun (Camb). 2017 Aug 2;53(67):9372–5. doi: 10.1039/c7cc05379g (PMC5591577; doi:10.1039/c7cc05379g)
Supplement: Supplementary file 2 [file CC-053-C7CC05379G-s002.zip › aur_data/005to003/l10.pdb]

REMARK     ur                            E=     -21269.787
REMARK    ESX   =      -3235.169    EXX    =        -82.297
REMARK    RADGYR=         14.133
REMARK          Created by MCPRO 2.30     
ATOM      1  H1  ACE     1      11.200   0.771 -13.453
ATOM      2  CH3 ACE     1      10.749   0.581 -12.479
ATOM      3  C   ACE     1      11.765   0.844 -11.330
ATOM      4  H2  ACE     1      10.421  -0.458 -12.444
ATOM      5  H3  ACE     1       9.887   1.238 -12.360
ATOM      6  O   ACE     1      12.917   1.192 -11.607
ATOM      7  N   TRP     2      11.360   0.654 -10.065
ATOM      8  CA  TRP     2      12.148   1.139  -8.920
ATOM      9  C   TRP     2      12.538   0.098  -7.953
ATOM     10  HN  TRP     2      10.494   0.167  -9.883
ATOM     11  CB  TRP     2      11.365   2.198  -8.142
ATOM     12  CG  TRP     2      11.157   3.473  -8.899
ATOM     13  CD1 TRP     2      10.008   3.878  -9.572
ATOM     14  NE1 TRP     2      10.204   5.097 -10.178
ATOM     15  HD1 TRP     2       9.120   3.246  -9.563
ATOM     16  CE2 TRP     2      11.469   5.550  -9.962
ATOM     17  HNE TRP     2       9.514   5.603 -10.715
ATOM     18  CZ2 TRP     2      12.115   6.712 -10.389
ATOM     19  CH2 TRP     2      13.454   6.883  -9.996
ATOM     20  HZ2 TRP     2      11.581   7.439 -11.000
ATOM     21  CZ3 TRP     2      14.121   5.925  -9.217
ATOM     22  HH2 TRP     2      14.001   7.776 -10.298
ATOM     23  CE3 TRP     2      13.475   4.753  -8.778
ATOM     24  HZ3 TRP     2      15.163   6.079  -8.938
ATOM     25  CD2 TRP     2      12.147   4.543  -9.142
ATOM     26  HE3 TRP     2      14.014   4.030  -8.165
ATOM     27  HA  TRP     2      13.070   1.594  -9.280
ATOM     28  HB1 TRP     2      10.408   1.794  -7.810
ATOM     29  HB2 TRP     2      11.785   2.522  -7.190
ATOM     30  O   TRP     2      11.804  -0.847  -7.754
ATOM     31  N   ALA     3      13.680   0.290  -7.300
ATOM     32  CA  ALA     3      14.013  -0.495  -6.100
ATOM     33  C   ALA     3      14.499   0.377  -4.917
ATOM     34  HN  ALA     3      14.335   0.985  -7.628
ATOM     35  CB  ALA     3      15.041  -1.553  -6.443
ATOM     36  HA  ALA     3      13.130  -1.041  -5.766
ATOM     37  HB1 ALA     3      15.282  -2.129  -5.550
ATOM     38  HB2 ALA     3      14.637  -2.218  -7.206
ATOM     39  HB3 ALA     3      15.944  -1.074  -6.820
ATOM     40  O   ALA     3      14.991   1.487  -5.127
ATOM     41  N   LEU     4      14.380  -0.124  -3.688
ATOM     42  CA  LEU     4      14.940   0.579  -2.523
ATOM     43  C   LEU     4      16.388   1.038  -2.705
ATOM     44  HN  LEU     4      13.898  -1.001  -3.548
ATOM     45  CB  LEU     4      14.799  -0.244  -1.245
ATOM     46  CG  LEU     4      15.250   0.367   0.081
ATOM     47  CD1 LEU     4      14.728   1.783   0.282
ATOM     48  CD2 LEU     4      14.781  -0.504   1.243
ATOM     49  HA  LEU     4      14.346   1.469  -2.315
ATOM     50  HB1 LEU     4      13.750  -0.495  -1.088
ATOM     51  HB2 LEU     4      15.381  -1.160  -1.336
ATOM     52  HG  LEU     4      16.339   0.405   0.113
ATOM     53  HD1 LEU     4      15.079   2.168   1.240
ATOM     54  HD2 LEU     4      15.092   2.423  -0.521
ATOM     55  HD3 LEU     4      13.638   1.774   0.272
ATOM     56  HD4 LEU     4      15.106  -0.061   2.184
ATOM     57  HD5 LEU     4      13.693  -0.572   1.231
ATOM     58  HD6 LEU     4      15.207  -1.502   1.145
ATOM     59  O   LEU     4      16.709   2.177  -2.391
ATOM     60  N   GLU     5      17.263   0.203  -3.243
ATOM     61  CA  GLU     5      18.631   0.662  -3.435
ATOM     62  C   GLU     5      18.740   1.883  -4.378
ATOM     63  HN  GLU     5      16.971  -0.727  -3.508
ATOM     64  CB  GLU     5      19.582  -0.479  -3.854
ATOM     65  CG  GLU     5      19.976  -0.510  -5.335
ATOM     66  CD  GLU     5      19.305  -1.624  -6.131
ATOM     67  OE1 GLU     5      18.707  -2.526  -5.509
ATOM     68  OE2 GLU     5      19.391  -1.613  -7.382
ATOM     69  HA  GLU     5      19.056   0.951  -2.474
ATOM     70  HB1 GLU     5      20.513  -0.401  -3.293
ATOM     71  HB2 GLU     5      19.112  -1.440  -3.644
ATOM     72  HG1 GLU     5      19.698   0.434  -5.805
ATOM     73  HG2 GLU     5      21.052  -0.656  -5.422
ATOM     74  O   GLU     5      19.827   2.455  -4.504
ATOM     75  N   ASP     6      17.637   2.293  -5.018
ATOM     76  CA  ASP     6      17.676   3.462  -5.925
ATOM     77  C   ASP     6      17.696   4.822  -5.191
ATOM     78  HN  ASP     6      16.765   1.801  -4.882
ATOM     79  CB  ASP     6      16.498   3.457  -6.906
ATOM     80  CG  ASP     6      16.575   2.346  -7.931
ATOM     81  OD1 ASP     6      17.693   2.000  -8.365
ATOM     82  OD2 ASP     6      15.497   1.833  -8.324
ATOM     83  HA  ASP     6      18.573   3.415  -6.541
ATOM     84  HB1 ASP     6      15.566   3.330  -6.355
ATOM     85  HB2 ASP     6      16.472   4.402  -7.449
ATOM     86  O   ASP     6      17.853   5.878  -5.830
ATOM     87  N   PHE     7      17.542   4.781  -3.863
ATOM     88  CA  PHE     7      17.382   5.978  -3.049
ATOM     89  C   PHE     7      18.293   5.991  -1.836
ATOM     90  HN  PHE     7      17.533   3.891  -3.386
ATOM     91  CB  PHE     7      15.947   6.076  -2.513
ATOM     92  CG  PHE     7      14.905   5.972  -3.566
ATOM     93  CD1 PHE     7      14.487   7.098  -4.252
ATOM     94  CE1 PHE     7      13.524   7.002  -5.245
ATOM     95  HD1 PHE     7      14.915   8.072  -4.014
ATOM     96  CZ  PHE     7      12.967   5.771  -5.558
ATOM     97  HE1 PHE     7      13.203   7.895  -5.781
ATOM     98  CE2 PHE     7      13.369   4.629  -4.872
ATOM     99  HZ  PHE     7      12.213   5.697  -6.342
ATOM    100  CD2 PHE     7      14.333   4.732  -3.880
ATOM    101  HE2 PHE     7      12.927   3.663  -5.116
ATOM    102  HD2 PHE     7      14.652   3.843  -3.336
ATOM    103  HA  PHE     7      17.613   6.859  -3.648
ATOM    104  HB1 PHE     7      15.768   5.270  -1.801
ATOM    105  HB2 PHE     7      15.809   7.036  -2.016
ATOM    106  O   PHE     7      18.616   4.934  -1.293
ATOM    107  N   GLU     8      18.659   7.196  -1.398
ATOM    108  CA  GLU     8      19.202   7.393  -0.066
ATOM    109  C   GLU     8      18.104   7.919   0.831
ATOM    110  HN  GLU     8      18.560   8.001  -2.000
ATOM    111  CB  GLU     8      20.324   8.404  -0.107
ATOM    112  CG  GLU     8      21.317   8.162  -1.210
ATOM    113  CD  GLU     8      22.551   8.973  -0.992
ATOM    114  OE1 GLU     8      22.556  10.146  -1.416
ATOM    115  OE2 GLU     8      23.498   8.437  -0.379
ATOM    116  HA  GLU     8      19.572   6.443   0.320
ATOM    117  HB1 GLU     8      19.910   9.401  -0.257
ATOM    118  HB2 GLU     8      20.872   8.377   0.835
ATOM    119  HG1 GLU     8      21.587   7.106  -1.231
ATOM    120  HG2 GLU     8      20.874   8.442  -2.166
ATOM    121  O   GLU     8      17.435   8.889   0.480
ATOM    122  NT  AME     9      17.912   7.273   1.974
ATOM    123  CT  AME     9      16.914   7.681   2.964
ATOM    124  HN  AME     9      18.469   6.459   2.191
ATOM    125  HT1 AME     9      16.944   6.999   3.814
ATOM    126  HT2 AME     9      17.131   8.694   3.304
ATOM    127  HT3 AME     9      15.922   7.654   2.513
ATOM    128  H1  ACE    10       9.174  14.157   7.886
ATOM    129  CH3 ACE    10       8.974  13.143   8.232
ATOM    130  C   ACE    10       7.639  13.065   8.955
ATOM    131  H2  ACE    10       9.773  12.842   8.910
ATOM    132  H3  ACE    10       8.960  12.477   7.369
ATOM    133  O   ACE    10       6.921  14.056   9.098
ATOM    134  N   GLY    11       7.286  11.884   9.421
ATOM    135  CA  GLY    11       5.999  11.715  10.066
ATOM    136  C   GLY    11       5.781  10.246  10.247
ATOM    137  HN  GLY    11       7.914  11.099   9.327
ATOM    138  HA1 GLY    11       6.006  12.222  11.031
ATOM    139  HA2 GLY    11       5.218  12.143   9.438
ATOM    140  O   GLY    11       6.318   9.427   9.496
ATOM    141  N   LYS    12       5.015   9.919  11.276
ATOM    142  CA  LYS    12       4.613   8.551  11.553
ATOM    143  C   LYS    12       3.219   8.364  10.970
ATOM    144  HN  LYS    12       4.686  10.637  11.906
ATOM    145  CB  LYS    12       4.645   8.287  13.068
ATOM    146  CG  LYS    12       5.001   6.863  13.474
ATOM    147  CD  LYS    12       3.772   6.092  13.942
ATOM    148  CE  LYS    12       4.017   4.588  14.006
ATOM    149  NZ  LYS    12       3.662   3.888  12.735
ATOM    150  HZ1 LYS    12       3.843   2.899  12.833
ATOM    151  HZ2 LYS    12       4.219   4.259  11.979
ATOM    152  HZ3 LYS    12       2.683   4.032  12.534
ATOM    153  HA  LYS    12       5.318   7.863  11.087
ATOM    154  HB1 LYS    12       5.386   8.936  13.535
ATOM    155  HB2 LYS    12       3.663   8.493  13.494
ATOM    156  HG1 LYS    12       5.432   6.339  12.622
ATOM    157  HG2 LYS    12       5.724   6.887  14.290
ATOM    158  HD1 LYS    12       3.489   6.429  14.940
ATOM    159  HD2 LYS    12       2.947   6.269  13.252
ATOM    160  HE1 LYS    12       5.071   4.399  14.206
ATOM    161  HE2 LYS    12       3.413   4.155  14.804
ATOM    162  O   LYS    12       2.308   9.154  11.235
ATOM    163  N   GLY    13       3.073   7.348  10.130
ATOM    164  CA  GLY    13       1.768   6.981   9.592
ATOM    165  C   GLY    13       1.197   5.775  10.320
ATOM    166  HN  GLY    13       3.879   6.809   9.850
ATOM    167  HA1 GLY    13       1.078   7.817   9.708
ATOM    168  HA2 GLY    13       1.866   6.736   8.535
ATOM    169  O   GLY    13       1.886   5.133  11.122
ATOM    170  N   LYS    14      -0.067   5.471  10.037
ATOM    171  CA  LYS    14      -0.767   4.343  10.651
ATOM    172  C   LYS    14      -0.010   3.029  10.436
ATOM    173  HN  LYS    14      -0.582   6.031   9.373
ATOM    174  CB  LYS    14      -2.198   4.257  10.113
ATOM    175  CG  LYS    14      -3.125   3.385  10.941
ATOM    176  CD  LYS    14      -4.576   3.775  10.716
ATOM    177  CE  LYS    14      -5.457   3.366  11.885
ATOM    178  NZ  LYS    14      -6.721   4.157  11.887
ATOM    179  HZ1 LYS    14      -7.295   3.874  12.669
ATOM    180  HZ2 LYS    14      -7.222   3.993  11.026
ATOM    181  HZ3 LYS    14      -6.503   5.140  11.968
ATOM    182  HA  LYS    14      -0.863   4.514  11.723
ATOM    183  HB1 LYS    14      -2.638   5.254  10.087
ATOM    184  HB2 LYS    14      -2.184   3.840   9.106
ATOM    185  HG1 LYS    14      -2.994   2.341  10.656
ATOM    186  HG2 LYS    14      -2.889   3.505  11.999
ATOM    187  HD1 LYS    14      -4.648   4.856  10.595
ATOM    188  HD2 LYS    14      -4.950   3.284   9.818
ATOM    189  HE1 LYS    14      -5.702   2.307  11.803
ATOM    190  HE2 LYS    14      -4.927   3.544  12.820
ATOM    191  O   LYS    14       0.252   2.298  11.391
ATOM    192  N   PHE    15       0.372   2.765   9.185
ATOM    193  CA  PHE    15       1.016   1.503   8.798
ATOM    194  C   PHE    15       2.519   1.654   8.506
ATOM    195  HN  PHE    15       0.220   3.450   8.459
ATOM    196  CB  PHE    15       0.287   0.880   7.583
ATOM    197  CG  PHE    15      -1.200   1.180   7.569
ATOM    198  CD1 PHE    15      -2.101   0.327   8.197
ATOM    199  CE1 PHE    15      -3.465   0.605   8.188
ATOM    200  HD1 PHE    15      -1.741  -0.570   8.701
ATOM    201  CZ  PHE    15      -3.950   1.736   7.542
ATOM    202  HE1 PHE    15      -4.161  -0.067   8.690
ATOM    203  CE2 PHE    15      -3.072   2.594   6.905
ATOM    204  HZ  PHE    15      -5.020   1.945   7.539
ATOM    205  CD2 PHE    15      -1.707   2.318   6.917
ATOM    206  HE2 PHE    15      -3.449   3.482   6.397
ATOM    207  HD2 PHE    15      -1.011   2.990   6.415
ATOM    208  HA  PHE    15       0.909   0.778   9.605
ATOM    209  HB1 PHE    15       0.767   1.272   6.687
ATOM    210  HB2 PHE    15       0.450  -0.193   7.480
ATOM    211  O   PHE    15       3.122   0.801   7.837
ATOM    212  N   GLY    16       3.119   2.734   9.005
ATOM    213  CA  GLY    16       4.552   2.987   8.820
ATOM    214  C   GLY    16       4.907   4.443   8.568
ATOM    215  HN  GLY    16       2.581   3.409   9.530
ATOM    216  HA1 GLY    16       5.094   2.679   9.714
ATOM    217  HA2 GLY    16       4.914   2.420   7.963
ATOM    218  O   GLY    16       4.027   5.284   8.372
ATOM    219  N   ASN    17       6.203   4.742   8.542
ATOM    220  CA  ASN    17       6.662   6.130   8.447
ATOM    221  C   ASN    17       6.793   6.718   7.039
ATOM    222  HN  ASN    17       6.889   4.003   8.588
ATOM    223  CB  ASN    17       7.984   6.318   9.214
ATOM    224  CG  ASN    17       7.850   6.060  10.708
ATOM    225  ND2 ASN    17       8.978   5.791  11.343
ATOM    226  HD1 ASN    17       8.953   5.611  12.335
ATOM    227  HD2 ASN    17       9.841   5.771  10.824
ATOM    228  OD1 ASN    17       6.758   6.103  11.287
ATOM    229  HA  ASN    17       5.964   6.781   8.975
ATOM    230  HB1 ASN    17       8.731   5.626   8.826
ATOM    231  HB2 ASN    17       8.336   7.342   9.087
ATOM    232  O   ASN    17       6.766   6.013   6.027
ATOM    233  N   VAL    18       6.937   8.035   6.993
ATOM    234  CA  VAL    18       7.348   8.704   5.777
ATOM    235  C   VAL    18       8.772   9.214   5.969
ATOM    236  HN  VAL    18       6.758   8.589   7.819
ATOM    237  CB  VAL    18       6.421   9.883   5.475
ATOM    238  CG1 VAL    18       6.673  10.370   4.062
ATOM    239  CG2 VAL    18       4.972   9.466   5.640
ATOM    240  HA  VAL    18       7.312   8.001   4.945
ATOM    241  HB  VAL    18       6.618  10.691   6.180
ATOM    242  HG1 VAL    18       6.013  11.210   3.844
ATOM    243  HG2 VAL    18       7.711  10.689   3.967
ATOM    244  HG3 VAL    18       6.475   9.562   3.358
ATOM    245  HG4 VAL    18       4.322  10.314   5.422
ATOM    246  HG5 VAL    18       4.747   8.651   4.952
ATOM    247  HG6 VAL    18       4.803   9.133   6.664
ATOM    248  O   VAL    18       9.083   9.800   6.997
ATOM    249  N   TYR    19       9.636   8.970   4.994
ATOM    250  CA  TYR    19      11.035   9.394   5.074
ATOM    251  C   TYR    19      11.385  10.371   3.987
ATOM    252  HN  TYR    19       9.332   8.478   4.166
ATOM    253  CB  TYR    19      11.982   8.189   4.972
ATOM    254  CG  TYR    19      11.850   7.281   6.171
ATOM    255  CD1 TYR    19      10.858   6.299   6.208
ATOM    256  CE1 TYR    19      10.696   5.484   7.296
ATOM    257  HD1 TYR    19      10.189   6.167   5.357
ATOM    258  CZ  TYR    19      11.522   5.640   8.385
ATOM    259  HE1 TYR    19       9.918   4.720   7.294
ATOM    260  CE2 TYR    19      12.519   6.615   8.396
ATOM    261  OH  TYR    19      11.319   4.804   9.457
ATOM    262  CD2 TYR    19      12.672   7.435   7.292
ATOM    263  HE2 TYR    19      13.165   6.724   9.267
ATOM    264  HD2 TYR    19      13.438   8.210   7.291
ATOM    265  HH  TYR    19      10.598   4.185   9.319
ATOM    266  HA  TYR    19      11.215   9.874   6.036
ATOM    267  HB1 TYR    19      11.745   7.615   4.076
ATOM    268  HB2 TYR    19      13.012   8.540   4.916
ATOM    269  O   TYR    19      10.895  10.259   2.856
ATOM    270  N   LEU    20      12.241  11.333   4.318
ATOM    271  CA  LEU    20      12.836  12.177   3.286
ATOM    272  C   LEU    20      13.790  11.267   2.540
ATOM    273  HN  LEU    20      12.480  11.480   5.288
ATOM    274  CB  LEU    20      13.563  13.374   3.913
ATOM    275  CG  LEU    20      14.175  14.367   2.920
ATOM    276  CD1 LEU    20      13.144  15.069   2.049
ATOM    277  CD2 LEU    20      15.055  15.364   3.643
ATOM    278  HA  LEU    20      12.052  12.561   2.633
ATOM    279  HB1 LEU    20      12.864  13.944   4.526
ATOM    280  HB2 LEU    20      14.383  13.016   4.535
ATOM    281  HG  LEU    20      14.859  13.841   2.255
ATOM    282  HD1 LEU    20      13.648  15.757   1.371
ATOM    283  HD2 LEU    20      12.591  14.329   1.471
ATOM    284  HD3 LEU    20      12.452  15.625   2.681
ATOM    285  HD4 LEU    20      15.481  16.062   2.923
ATOM    286  HD5 LEU    20      14.459  15.914   4.372
ATOM    287  HD6 LEU    20      15.858  14.835   4.156
ATOM    288  O   LEU    20      14.373  10.392   3.154
ATOM    289  N   ALA    21      13.934  11.429   1.230
ATOM    290  CA  ALA    21      14.809  10.526   0.482
ATOM    291  C   ALA    21      15.253  11.159  -0.790
ATOM    292  HN  ALA    21      13.439  12.173   0.759
ATOM    293  CB  ALA    21      14.102   9.234   0.170
ATOM    294  HA  ALA    21      15.687  10.289   1.083
ATOM    295  HB1 ALA    21      14.771   8.578  -0.386
ATOM    296  HB2 ALA    21      13.806   8.747   1.100
ATOM    297  HB3 ALA    21      13.215   9.440  -0.429
ATOM    298  O   ALA    21      14.626  12.119  -1.281
ATOM    299  N   ARG    22      16.333  10.626  -1.350
ATOM    300  CA  ARG    22      16.859  11.203  -2.582
ATOM    301  C   ARG    22      17.185  10.117  -3.583
ATOM    302  HN  ARG    22      16.779   9.829  -0.920
ATOM    303  CB  ARG    22      18.107  12.034  -2.294
ATOM    304  CG  ARG    22      18.612  12.758  -3.532
ATOM    305  CD  ARG    22      19.846  13.598  -3.287
ATOM    306  NE  ARG    22      20.938  12.849  -2.685
ATOM    307  CZ  ARG    22      22.219  13.210  -2.782
ATOM    308  HE  ARG    22      20.541  12.049  -2.209
ATOM    309  NH1 ARG    22      22.556  14.309  -3.474
ATOM    310  H11 ARG    22      21.847  14.872  -3.926
ATOM    311  H12 ARG    22      23.510  14.628  -3.579
ATOM    312  NH2 ARG    22      23.165  12.472  -2.189
ATOM    313  H21 ARG    22      22.943  11.637  -1.661
ATOM    314  H22 ARG    22      24.147  12.709  -2.237
ATOM    315  HA  ARG    22      16.116  11.872  -3.017
ATOM    316  HB1 ARG    22      17.879  12.781  -1.534
ATOM    317  HB2 ARG    22      18.903  11.382  -1.934
ATOM    318  HG1 ARG    22      18.864  12.029  -4.302
ATOM    319  HG2 ARG    22      17.835  13.426  -3.905
ATOM    320  HD1 ARG    22      20.205  14.001  -4.234
ATOM    321  HD2 ARG    22      19.599  14.419  -2.613
ATOM    322  O   ARG    22      17.852   9.138  -3.272
ATOM    323  N   GLU    23      16.714  10.312  -4.792
ATOM    324  CA  GLU    23      16.988   9.409  -5.877
ATOM    325  C   GLU    23      18.453   9.552  -6.348
ATOM    326  HN  GLU    23      16.138  11.120  -4.982
ATOM    327  CB  GLU    23      15.980   9.679  -6.996
ATOM    328  CG  GLU    23      15.878   8.570  -8.015
ATOM    329  CD  GLU    23      16.900   8.712  -9.116
ATOM    330  OE1 GLU    23      16.970   9.817  -9.688
ATOM    331  OE2 GLU    23      17.623   7.735  -9.403
ATOM    332  HA  GLU    23      16.822   8.383  -5.547
ATOM    333  HB1 GLU    23      14.987   9.812  -6.567
ATOM    334  HB2 GLU    23      16.266  10.583  -7.534
ATOM    335  HG1 GLU    23      16.039   7.610  -7.525
ATOM    336  HG2 GLU    23      14.887   8.583  -8.469
ATOM    337  O   GLU    23      18.859  10.571  -6.926
ATOM    338  NT  AME    24      19.239   8.512  -6.097
ATOM    339  CT  AME    24      20.664   8.468  -6.446
ATOM    340  HN  AME    24      18.859   7.694  -5.642
ATOM    341  HT1 AME    24      21.085   7.511  -6.137
ATOM    342  HT2 AME    24      20.778   8.584  -7.524
ATOM    343  HT3 AME    24      21.188   9.277  -5.937
ATOM    344  H1  ACE    25      16.111  13.449  -7.503
ATOM    345  CH3 ACE    25      15.756  14.355  -7.012
ATOM    346  C   ACE    25      15.266  14.057  -5.603
ATOM    347  H2  ACE    25      14.939  14.773  -7.600
ATOM    348  H3  ACE    25      16.575  15.072  -6.968
ATOM    349  O   ACE    25      15.352  12.910  -5.146
ATOM    350  N   ILE    26      14.804  15.086  -4.894
ATOM    351  CA  ILE    26      14.403  14.935  -3.464
ATOM    352  C   ILE    26      12.912  14.606  -3.398
ATOM    353  HN  ILE    26      14.719  15.995  -5.325
ATOM    354  CB  ILE    26      14.847  16.173  -2.605
ATOM    355  CG1 ILE    26      16.358  16.108  -2.360
ATOM    356  CG2 ILE    26      14.211  16.230  -1.219
ATOM    357  CD1 ILE    26      16.781  15.288  -1.152
ATOM    358  HA  ILE    26      14.977  14.129  -3.008
ATOM    359  HB  ILE    26      14.604  17.092  -3.139
ATOM    360  HG1 ILE    26      16.848  15.662  -3.225
ATOM    361  HG2 ILE    26      16.744  17.115  -2.203
ATOM    362  HG3 ILE    26      14.569  17.114  -0.690
ATOM    363  HG4 ILE    26      13.126  16.281  -1.318
ATOM    364  HG5 ILE    26      14.482  15.336  -0.657
ATOM    365  HD1 ILE    26      17.867  15.303  -1.064
ATOM    366  HD2 ILE    26      16.338  15.712  -0.251
ATOM    367  HD3 ILE    26      16.441  14.259  -1.273
ATOM    368  O   ILE    26      12.130  15.075  -4.243
ATOM    369  N   LEU    27      12.519  13.779  -2.436
ATOM    370  CA  LEU    27      11.148  13.238  -2.423
ATOM    371  C   LEU    27      10.809  12.569  -1.116
ATOM    372  HN  LEU    27      13.164  13.517  -1.705
ATOM    373  CB  LEU    27      10.958  12.215  -3.550
ATOM    374  CG  LEU    27      12.098  11.206  -3.744
ATOM    375  CD1 LEU    27      12.028  10.092  -2.733
ATOM    376  CD2 LEU    27      12.090  10.642  -5.154
ATOM    377  HA  LEU    27      10.435  14.048  -2.582
ATOM    378  HB1 LEU    27      10.062  11.625  -3.358
ATOM    379  HB2 LEU    27      10.852  12.737  -4.501
ATOM    380  HG  LEU    27      13.056  11.714  -3.631
ATOM    381  HD1 LEU    27      12.850   9.397  -2.900
ATOM    382  HD2 LEU    27      12.103  10.507  -1.728
ATOM    383  HD3 LEU    27      11.079   9.565  -2.838
ATOM    384  HD4 LEU    27      12.907   9.930  -5.265
ATOM    385  HD5 LEU    27      11.141  10.138  -5.339
ATOM    386  HD6 LEU    27      12.215  11.453  -5.871
ATOM    387  O   LEU    27      11.653  12.446  -0.240
ATOM    388  N   ALA    28       9.575  12.106  -0.983
ATOM    389  CA  ALA    28       9.172  11.396   0.219
ATOM    390  C   ALA    28       8.750  10.007  -0.169
ATOM    391  HN  ALA    28       8.903  12.247  -1.724
ATOM    392  CB  ALA    28       8.046  12.101   0.907
ATOM    393  HA  ALA    28      10.011  11.350   0.913
ATOM    394  HB1 ALA    28       7.764  11.548   1.803
ATOM    395  HB2 ALA    28       8.362  13.107   1.185
ATOM    396  HB3 ALA    28       7.190  12.163   0.235
ATOM    397  O   ALA    28       8.128   9.793  -1.212
ATOM    398  N   LEU    29       9.103   9.071   0.698
ATOM    399  CA  LEU    29       8.855   7.678   0.525
ATOM    400  C   LEU    29       8.029   7.273   1.686
ATOM    401  HN  LEU    29       9.581   9.330   1.549
ATOM    402  CB  LEU    29      10.160   6.948   0.691
ATOM    403  CG  LEU    29      10.937   6.334  -0.446
ATOM    404  CD1 LEU    29      11.339   4.998   0.147
ATOM    405  CD2 LEU    29      10.091   6.104  -1.685
ATOM    406  HA  LEU    29       8.325   7.517  -0.414
ATOM    407  HB1 LEU    29      10.899   7.620   1.127
ATOM    408  HB2 LEU    29      10.016   6.091   1.349
ATOM    409  HG  LEU    29      11.788   6.970  -0.690
ATOM    410  HD1 LEU    29      11.920   4.436  -0.584
ATOM    411  HD2 LEU    29      11.941   5.163   1.041
ATOM    412  HD3 LEU    29      10.444   4.434   0.412
ATOM    413  HD4 LEU    29      10.705   5.660  -2.468
ATOM    414  HD5 LEU    29       9.268   5.430  -1.444
ATOM    415  HD6 LEU    29       9.690   7.056  -2.034
ATOM    416  O   LEU    29       8.554   7.236   2.814
ATOM    417  N   LYS    30       6.743   6.991   1.439
ATOM    418  CA  LYS    30       5.858   6.398   2.458
ATOM    419  C   LYS    30       6.176   4.917   2.615
ATOM    420  HN  LYS    30       6.352   7.186   0.528
ATOM    421  CB  LYS    30       4.394   6.566   2.082
ATOM    422  CG  LYS    30       3.449   6.392   3.270
ATOM    423  CD  LYS    30       2.129   7.126   3.076
ATOM    424  CE  LYS    30       1.232   6.823   1.884
ATOM    425  NZ  LYS    30      -0.066   7.591   1.873
ATOM    426  HZ1 LYS    30      -0.613   7.225   1.106
ATOM    427  HZ2 LYS    30       0.156   8.554   1.668
ATOM    428  HZ3 LYS    30      -0.655   7.463   2.684
ATOM    429  HA  LYS    30       6.011   6.903   3.412
ATOM    430  HB1 LYS    30       4.314   7.533   1.584
ATOM    431  HB2 LYS    30       4.135   5.765   1.390
ATOM    432  HG1 LYS    30       3.386   5.344   3.563
ATOM    433  HG2 LYS    30       3.917   6.873   4.129
ATOM    434  HD1 LYS    30       1.545   6.932   3.976
ATOM    435  HD2 LYS    30       2.341   8.194   3.105
ATOM    436  HE1 LYS    30       1.795   7.123   1.000
ATOM    437  HE2 LYS    30       1.031   5.755   1.797
ATOM    438  O   LYS    30       5.996   4.123   1.683
ATOM    439  N   VAL    31       6.719   4.485   3.742
ATOM    440  CA  VAL    31       6.997   3.072   3.945
ATOM    441  C   VAL    31       5.743   2.454   4.543
ATOM    442  HN  VAL    31       6.946   5.143   4.474
ATOM    443  CB  VAL    31       8.187   2.857   4.903
ATOM    444  CG1 VAL    31       8.305   1.372   5.181
ATOM    445  CG2 VAL    31       9.507   3.398   4.364
ATOM    446  HA  VAL    31       7.236   2.608   2.988
ATOM    447  HB  VAL    31       8.059   3.297   5.892
ATOM    448  HG1 VAL    31       9.251   1.195   5.693
ATOM    449  HG2 VAL    31       7.541   1.007   5.868
ATOM    450  HG3 VAL    31       8.363   0.743   4.292
ATOM    451  HG4 VAL    31       9.760   2.960   3.398
ATOM    452  HG5 VAL    31       9.504   4.483   4.258
ATOM    453  HG6 VAL    31      10.342   3.001   4.941
ATOM    454  O   VAL    31       5.179   2.969   5.521
ATOM    455  N   LEU    32       5.213   1.361   4.001
ATOM    456  CA  LEU    32       4.080   0.647   4.589
ATOM    457  C   LEU    32       4.388  -0.846   4.789
ATOM    458  HN  LEU    32       5.595   0.990   3.143
ATOM    459  CB  LEU    32       2.814   0.870   3.766
ATOM    460  CG  LEU    32       2.431   2.292   3.312
ATOM    461  CD1 LEU    32       1.224   2.132   2.401
ATOM    462  CD2 LEU    32       2.181   3.251   4.465
ATOM    463  HA  LEU    32       3.842   1.080   5.560
ATOM    464  HB1 LEU    32       2.947   0.260   2.872
ATOM    465  HB2 LEU    32       1.983   0.388   4.281
ATOM    466  HG  LEU    32       3.238   2.624   2.659
ATOM    467  HD1 LEU    32       1.605   1.615   1.521
ATOM    468  HD2 LEU    32       0.359   1.596   2.792
ATOM    469  HD3 LEU    32       1.028   3.164   2.111
ATOM    470  HD4 LEU    32       1.550   4.077   4.134
ATOM    471  HD5 LEU    32       1.807   2.700   5.328
ATOM    472  HD6 LEU    32       3.075   3.759   4.826
ATOM    473  O   LEU    32       4.880  -1.524   3.871
ATOM    474  N   PHE    33       4.165  -1.354   6.002
ATOM    475  CA  PHE    33       4.418  -2.743   6.414
ATOM    476  C   PHE    33       3.224  -3.663   6.087
ATOM    477  HN  PHE    33       3.788  -0.766   6.732
ATOM    478  CB  PHE    33       4.752  -2.805   7.913
ATOM    479  CG  PHE    33       5.838  -1.912   8.463
ATOM    480  CD1 PHE    33       7.162  -2.072   8.051
ATOM    481  CE1 PHE    33       8.171  -1.259   8.551
ATOM    482  HD1 PHE    33       7.418  -2.844   7.326
ATOM    483  CZ  PHE    33       7.862  -0.273   9.478
ATOM    484  HE1 PHE    33       9.199  -1.396   8.215
ATOM    485  CE2 PHE    33       6.549  -0.101   9.906
ATOM    486  HZ  PHE    33       8.649   0.368   9.874
ATOM    487  CD2 PHE    33       5.546  -0.919   9.404
ATOM    488  HE2 PHE    33       6.310   0.676  10.632
ATOM    489  HD2 PHE    33       4.518  -0.792   9.744
ATOM    490  HA  PHE    33       5.296  -3.122   5.892
ATOM    491  HB1 PHE    33       3.876  -2.715   8.554
ATOM    492  HB2 PHE    33       5.164  -3.794   8.116
ATOM    493  O   PHE    33       2.115  -3.480   6.619
ATOM    494  N   LYS    34       3.436  -4.650   5.213
ATOM    495  CA  LYS    34       2.445  -5.602   4.704
ATOM    496  C   LYS    34       1.697  -6.247   5.866
ATOM    497  HN  LYS    34       4.362  -4.796   4.836
ATOM    498  CB  LYS    34       3.107  -6.650   3.824
ATOM    499  CG  LYS    34       3.433  -6.086   2.468
ATOM    500  CD  LYS    34       3.985  -7.183   1.584
ATOM    501  CE  LYS    34       4.859  -6.783   0.415
ATOM    502  NZ  LYS    34       5.187  -7.923  -0.463
ATOM    503  HZ1 LYS    34       5.825  -7.661  -1.200
ATOM    504  HZ2 LYS    34       4.423  -8.324  -0.988
ATOM    505  HZ3 LYS    34       5.559  -8.698   0.067
ATOM    506  HA  LYS    34       1.733  -5.078   4.066
ATOM    507  HB1 LYS    34       3.896  -7.277   4.238
ATOM    508  HB2 LYS    34       2.305  -7.317   3.506
ATOM    509  HG1 LYS    34       2.632  -5.602   1.909
ATOM    510  HG2 LYS    34       4.142  -5.289   2.688
ATOM    511  HD1 LYS    34       4.390  -8.081   2.052
ATOM    512  HD2 LYS    34       3.136  -7.682   1.117
ATOM    513  HE1 LYS    34       4.459  -5.958  -0.175
ATOM    514  HE2 LYS    34       5.796  -6.380   0.798
ATOM    515  O   LYS    34       0.444  -6.306   5.861
ATOM    516  N   ALA    35       2.413  -6.731   6.889
ATOM    517  CA  ALA    35       1.851  -7.262   8.135
ATOM    518  C   ALA    35       0.663  -6.445   8.682
ATOM    519  HN  ALA    35       3.422  -6.746   6.833
ATOM    520  CB  ALA    35       2.935  -7.400   9.205
ATOM    521  HA  ALA    35       1.493  -8.278   7.968
ATOM    522  HB1 ALA    35       3.718  -8.086   8.883
ATOM    523  HB2 ALA    35       3.481  -6.459   9.274
ATOM    524  HB3 ALA    35       2.422  -7.676  10.126
ATOM    525  O   ALA    35      -0.351  -7.017   9.126
ATOM    526  N   GLN    36       0.759  -5.118   8.615
ATOM    527  CA  GLN    36      -0.244  -4.230   9.195
ATOM    528  C   GLN    36      -1.423  -4.072   8.274
ATOM    529  HN  GLN    36       1.550  -4.694   8.150
ATOM    530  CB  GLN    36       0.361  -2.874   9.485
ATOM    531  CG  GLN    36       1.567  -2.882  10.396
ATOM    532  CD  GLN    36       1.464  -3.426  11.796
ATOM    533  NE2 GLN    36       2.130  -4.538  12.103
ATOM    534  HE1 GLN    36       2.010  -5.030  12.975
ATOM    535  HE2 GLN    36       2.730  -5.005  11.442
ATOM    536  OE1 GLN    36       0.826  -2.773  12.641
ATOM    537  HA  GLN    36      -0.593  -4.644  10.141
ATOM    538  HB1 GLN    36       0.638  -2.378   8.555
ATOM    539  HB2 GLN    36      -0.361  -2.190   9.932
ATOM    540  HG1 GLN    36       2.270  -3.551   9.901
ATOM    541  HG2 GLN    36       1.942  -1.864  10.504
ATOM    542  O   GLN    36      -2.571  -4.186   8.704
ATOM    543  N   LEU    37      -1.096  -3.808   7.016
ATOM    544  CA  LEU    37      -1.993  -3.617   5.895
ATOM    545  C   LEU    37      -2.855  -4.842   5.655
ATOM    546  HN  LEU    37      -0.123  -3.719   6.758
ATOM    547  CB  LEU    37      -1.225  -3.260   4.626
ATOM    548  CG  LEU    37      -0.313  -2.027   4.565
ATOM    549  CD1 LEU    37       0.637  -2.068   3.381
ATOM    550  CD2 LEU    37      -1.114  -0.735   4.590
ATOM    551  HA  LEU    37      -2.648  -2.769   6.094
ATOM    552  HB1 LEU    37      -0.670  -4.198   4.610
ATOM    553  HB2 LEU    37      -1.975  -3.181   3.839
ATOM    554  HG  LEU    37       0.285  -1.927   5.470
ATOM    555  HD1 LEU    37       1.466  -2.738   3.610
ATOM    556  HD2 LEU    37       0.059  -2.433   2.532
ATOM    557  HD3 LEU    37       1.029  -1.079   3.145
ATOM    558  HD4 LEU    37      -1.730  -0.860   5.480
ATOM    559  HD5 LEU    37      -0.466   0.141   4.614
ATOM    560  HD6 LEU    37      -1.795  -0.516   3.767
ATOM    561  O   LEU    37      -4.051  -4.686   5.402
ATOM    562  N   GLU    38      -2.331  -6.077   5.737
ATOM    563  CA  GLU    38      -3.097  -7.342   5.653
ATOM    564  C   GLU    38      -4.054  -7.463   6.804
ATOM    565  HN  GLU    38      -1.336  -6.193   5.867
ATOM    566  CB  GLU    38      -2.234  -8.586   5.786
ATOM    567  CG  GLU    38      -1.403  -8.729   4.545
ATOM    568  CD  GLU    38      -0.632 -10.032   4.614
ATOM    569  OE1 GLU    38      -1.252 -11.047   4.230
ATOM    570  OE2 GLU    38       0.435 -10.055   5.262
ATOM    571  HA  GLU    38      -3.663  -7.364   4.722
ATOM    572  HB1 GLU    38      -1.561  -8.451   6.633
ATOM    573  HB2 GLU    38      -2.832  -9.452   6.069
ATOM    574  HG1 GLU    38      -2.055  -8.773   3.673
ATOM    575  HG2 GLU    38      -0.661  -7.949   4.377
ATOM    576  O   GLU    38      -5.257  -7.648   6.605
ATOM    577  N   LYS    39      -3.600  -7.392   8.054
ATOM    578  CA  LYS    39      -4.356  -7.562   9.284
ATOM    579  C   LYS    39      -5.277  -6.367   9.576
ATOM    580  HN  LYS    39      -2.623  -7.199   8.223
ATOM    581  CB  LYS    39      -3.429  -7.887  10.469
ATOM    582  CG  LYS    39      -2.589  -9.172  10.458
ATOM    583  CD  LYS    39      -3.324 -10.438  10.906
ATOM    584  CE  LYS    39      -3.692 -10.575  12.380
ATOM    585  NZ  LYS    39      -4.011 -11.975  12.769
ATOM    586  HZ1 LYS    39      -4.713 -11.932  13.494
ATOM    587  HZ2 LYS    39      -3.246 -12.547  13.098
ATOM    588  HZ3 LYS    39      -4.444 -12.456  11.994
ATOM    589  HA  LYS    39      -4.977  -8.454   9.209
ATOM    590  HB1 LYS    39      -2.721  -7.077  10.644
ATOM    591  HB2 LYS    39      -4.136  -7.945  11.297
ATOM    592  HG1 LYS    39      -2.217  -9.219   9.435
ATOM    593  HG2 LYS    39      -1.703  -9.145  11.092
ATOM    594  HD1 LYS    39      -4.330 -10.496  10.489
ATOM    595  HD2 LYS    39      -2.728 -11.252  10.493
ATOM    596  HE1 LYS    39      -2.792 -10.324  12.942
ATOM    597  HE2 LYS    39      -4.376  -9.809  12.745
ATOM    598  O   LYS    39      -6.167  -6.473  10.421
ATOM    599  N   ALA    40      -5.176  -5.219   8.902
ATOM    600  CA  ALA    40      -6.065  -4.057   9.001
ATOM    601  C   ALA    40      -7.212  -4.188   7.989
ATOM    602  HN  ALA    40      -4.423  -5.090   8.241
ATOM    603  CB  ALA    40      -5.291  -2.758   8.841
ATOM    604  HA  ALA    40      -6.479  -4.001  10.008
ATOM    605  HB1 ALA    40      -5.904  -1.857   8.852
ATOM    606  HB2 ALA    40      -4.625  -2.578   9.684
ATOM    607  HB3 ALA    40      -4.701  -2.693   7.926
ATOM    608  O   ALA    40      -8.250  -3.544   8.159
ATOM    609  N   GLY    41      -6.930  -5.033   6.988
ATOM    610  CA  GLY    41      -7.751  -5.420   5.816
ATOM    611  C   GLY    41      -7.787  -4.284   4.794
ATOM    612  HN  GLY    41      -6.040  -5.510   6.970
ATOM    613  HA1 GLY    41      -7.321  -6.306   5.348
ATOM    614  HA2 GLY    41      -8.768  -5.639   6.141
ATOM    615  O   GLY    41      -8.849  -3.973   4.240
ATOM    616  N   VAL    42      -6.653  -3.643   4.500
ATOM    617  CA  VAL    42      -6.528  -2.465   3.629
ATOM    618  C   VAL    42      -5.573  -2.704   2.443
ATOM    619  HN  VAL    42      -5.779  -3.964   4.892
ATOM    620  CB  VAL    42      -6.098  -1.211   4.428
ATOM    621  CG1 VAL    42      -7.215  -0.641   5.282
ATOM    622  CG2 VAL    42      -4.802  -1.434   5.196
ATOM    623  HA  VAL    42      -7.506  -2.207   3.223
ATOM    624  HB  VAL    42      -5.884  -0.414   3.716
ATOM    625  HG1 VAL    42      -7.487  -1.269   6.130
ATOM    626  HG2 VAL    42      -6.965   0.344   5.676
ATOM    627  HG3 VAL    42      -8.126  -0.450   4.715
ATOM    628  HG4 VAL    42      -4.797  -2.342   5.800
ATOM    629  HG5 VAL    42      -4.028  -1.655   4.462
ATOM    630  HG6 VAL    42      -4.585  -0.486   5.688
ATOM    631  O   VAL    42      -5.047  -1.753   1.858
ATOM    632  N   GLU    43      -5.349  -3.962   2.083
ATOM    633  CA  GLU    43      -4.639  -4.310   0.869
ATOM    634  C   GLU    43      -5.323  -3.640  -0.335
ATOM    635  HN  GLU    43      -5.680  -4.717   2.666
ATOM    636  CB  GLU    43      -4.580  -5.827   0.679
ATOM    637  CG  GLU    43      -3.501  -6.334  -0.277
ATOM    638  CD  GLU    43      -3.364  -7.833  -0.367
ATOM    639  OE1 GLU    43      -3.934  -8.547   0.501
ATOM    640  OE2 GLU    43      -2.816  -8.305  -1.392
ATOM    641  HA  GLU    43      -3.607  -3.965   0.939
ATOM    642  HB1 GLU    43      -4.303  -6.237   1.650
ATOM    643  HB2 GLU    43      -5.568  -6.110   0.316
ATOM    644  HG1 GLU    43      -3.744  -5.981  -1.279
ATOM    645  HG2 GLU    43      -2.575  -5.899   0.098
ATOM    646  O   GLU    43      -4.649  -3.008  -1.177
ATOM    647  N   HIS    44      -6.644  -3.780  -0.442
ATOM    648  CA  HIS    44      -7.337  -3.282  -1.620
ATOM    649  C   HIS    44      -7.609  -1.802  -1.493
ATOM    650  HN  HIS    44      -7.162  -4.233   0.298
ATOM    651  CB  HIS    44      -8.596  -4.103  -1.969
ATOM    652  CG  HIS    44      -9.298  -3.903  -3.320
ATOM    653  ND1 HIS    44     -10.554  -4.378  -3.579
ATOM    654  CE1 HIS    44     -10.916  -4.037  -4.841
ATOM    655  NE2 HIS    44      -9.896  -3.333  -5.395
ATOM    656  HE  HIS    44     -11.890  -4.338  -5.228
ATOM    657  CD2 HIS    44      -8.885  -3.227  -4.486
ATOM    658  HNE HIS    44      -9.895  -2.953  -6.331
ATOM    659  HD  HIS    44      -7.974  -2.688  -4.744
ATOM    660  HA  HIS    44      -6.721  -3.452  -2.503
ATOM    661  HB1 HIS    44      -8.172  -5.106  -1.923
ATOM    662  HB2 HIS    44      -9.341  -4.014  -1.179
ATOM    663  O   HIS    44      -7.637  -1.083  -2.517
ATOM    664  N   GLN    45      -7.799  -1.321  -0.257
ATOM    665  CA  GLN    45      -7.988   0.122  -0.014
ATOM    666  C   GLN    45      -6.676   0.883  -0.247
ATOM    667  HN  GLN    45      -7.815  -1.953   0.530
ATOM    668  CB  GLN    45      -8.509   0.368   1.391
ATOM    669  CG  GLN    45      -9.588  -0.500   2.010
ATOM    670  CD  GLN    45     -10.666  -1.064   1.105
ATOM    671  NE2 GLN    45     -10.719  -2.368   0.818
ATOM    672  HE1 GLN    45     -11.194  -2.476  -0.064
ATOM    673  HE2 GLN    45     -10.062  -3.043   1.177
ATOM    674  OE1 GLN    45     -11.365  -0.344   0.388
ATOM    675  HA  GLN    45      -8.746   0.509  -0.694
ATOM    676  HB1 GLN    45      -7.668   0.300   2.081
ATOM    677  HB2 GLN    45      -8.826   1.409   1.440
ATOM    678  HG1 GLN    45      -9.214  -1.332   2.607
ATOM    679  HG2 GLN    45     -10.148  -0.006   2.805
ATOM    680  O   GLN    45      -6.706   2.086  -0.551
ATOM    681  N   LEU    46      -5.520   0.212  -0.153
ATOM    682  CA  LEU    46      -4.219   0.724  -0.551
ATOM    683  C   LEU    46      -4.093   0.716  -2.051
ATOM    684  HN  LEU    46      -5.513  -0.727   0.218
ATOM    685  CB  LEU    46      -3.103  -0.146  -0.009
ATOM    686  CG  LEU    46      -1.677   0.356  -0.284
ATOM    687  CD1 LEU    46      -1.311   1.781   0.117
ATOM    688  CD2 LEU    46      -0.656  -0.594   0.323
ATOM    689  HA  LEU    46      -4.105   1.746  -0.189
ATOM    690  HB1 LEU    46      -3.281  -0.246   1.062
ATOM    691  HB2 LEU    46      -3.222  -1.133  -0.457
ATOM    692  HG  LEU    46      -1.464   0.341  -1.353
ATOM    693  HD1 LEU    46      -1.833   2.484  -0.532
ATOM    694  HD2 LEU    46      -1.620   1.855   1.159
ATOM    695  HD3 LEU    46      -0.243   1.929  -0.043
ATOM    696  HD4 LEU    46       0.368  -0.221   0.338
ATOM    697  HD5 LEU    46      -0.847  -0.775   1.381
ATOM    698  HD6 LEU    46      -0.603  -1.539  -0.218
ATOM    699  O   LEU    46      -3.533   1.633  -2.645
ATOM    700  N   ARG    47      -4.585  -0.291  -2.751
ATOM    701  CA  ARG    47      -4.465  -0.378  -4.184
ATOM    702  C   ARG    47      -5.277   0.698  -4.887
ATOM    703  HN  ARG    47      -5.070  -1.041  -2.279
ATOM    704  CB  ARG    47      -4.726  -1.787  -4.707
ATOM    705  CG  ARG    47      -3.615  -2.787  -4.406
ATOM    706  CD  ARG    47      -3.953  -4.186  -4.906
ATOM    707  NE  ARG    47      -3.420  -5.289  -4.095
ATOM    708  CZ  ARG    47      -2.256  -5.915  -4.322
ATOM    709  HE  ARG    47      -4.082  -5.478  -3.354
ATOM    710  NH1 ARG    47      -1.469  -5.567  -5.355
ATOM    711  H11 ARG    47      -1.741  -4.822  -5.984
ATOM    712  H12 ARG    47      -0.585  -6.017  -5.557
ATOM    713  NH2 ARG    47      -1.883  -6.906  -3.511
ATOM    714  H21 ARG    47      -2.451  -7.202  -2.727
ATOM    715  H22 ARG    47      -1.016  -7.412  -3.636
ATOM    716  HA  ARG    47      -3.419  -0.257  -4.469
ATOM    717  HB1 ARG    47      -5.661  -2.068  -4.221
ATOM    718  HB2 ARG    47      -4.875  -1.779  -5.786
ATOM    719  HG1 ARG    47      -2.754  -2.465  -4.991
ATOM    720  HG2 ARG    47      -3.363  -2.908  -3.352
ATOM    721  HD1 ARG    47      -5.034  -4.316  -4.862
ATOM    722  HD2 ARG    47      -3.838  -4.222  -5.990
ATOM    723  O   ARG    47      -4.783   1.234  -5.857
ATOM    724  N   ARG    48      -6.456   1.006  -4.337
ATOM    725  CA  ARG    48      -7.303   2.149  -4.734
ATOM    726  C   ARG    48      -6.624   3.512  -4.514
ATOM    727  HN  ARG    48      -6.826   0.435  -3.591
ATOM    728  CB  ARG    48      -8.669   2.144  -4.037
ATOM    729  CG  ARG    48      -9.729   2.994  -4.739
ATOM    730  CD  ARG    48     -11.121   2.854  -4.124
ATOM    731  NE  ARG    48     -11.491   1.433  -4.129
ATOM    732  CZ  ARG    48     -11.564   0.636  -3.056
ATOM    733  HE  ARG    48     -11.682   1.164  -5.086
ATOM    734  NH1 ARG    48     -11.920  -0.635  -3.213
ATOM    735  H11 ARG    48     -12.135  -1.002  -4.131
ATOM    736  H12 ARG    48     -11.995  -1.291  -2.445
ATOM    737  NH2 ARG    48     -11.287   1.085  -1.832
ATOM    738  H21 ARG    48     -11.011   2.043  -1.661
ATOM    739  H22 ARG    48     -11.338   0.493  -1.013
ATOM    740  HA  ARG    48      -7.547   2.070  -5.793
ATOM    741  HB1 ARG    48      -8.967   1.096  -4.071
ATOM    742  HB2 ARG    48      -8.580   2.405  -2.982
ATOM    743  HG1 ARG    48      -9.517   4.043  -4.534
ATOM    744  HG2 ARG    48      -9.820   2.874  -5.818
ATOM    745  HD1 ARG    48     -11.276   3.387  -3.186
ATOM    746  HD2 ARG    48     -11.829   3.326  -4.806
ATOM    747  O   ARG    48      -6.828   4.426  -5.324
ATOM    748  N   GLU    49      -5.814   3.705  -3.458
ATOM    749  CA  GLU    49      -5.106   4.966  -3.218
ATOM    750  C   GLU    49      -4.181   5.329  -4.382
ATOM    751  HN  GLU    49      -5.675   2.961  -2.790
ATOM    752  CB  GLU    49      -4.295   4.948  -1.887
ATOM    753  CG  GLU    49      -3.446   6.165  -1.415
ATOM    754  CD  GLU    49      -2.741   5.980  -0.044
ATOM    755  OE1 GLU    49      -3.089   5.055   0.727
ATOM    756  OE2 GLU    49      -1.712   6.697   0.151
ATOM    757  HA  GLU    49      -5.830   5.771  -3.093
ATOM    758  HB1 GLU    49      -5.047   4.851  -1.104
ATOM    759  HB2 GLU    49      -3.719   4.026  -1.804
ATOM    760  HG1 GLU    49      -2.658   6.348  -2.145
ATOM    761  HG2 GLU    49      -4.020   7.091  -1.445
ATOM    762  O   GLU    49      -4.229   6.459  -4.881
ATOM    763  N   VAL    50      -3.376   4.348  -4.802
ATOM    764  CA  VAL    50      -2.297   4.461  -5.785
ATOM    765  C   VAL    50      -2.807   4.705  -7.212
ATOM    766  HN  VAL    50      -3.486   3.415  -4.430
ATOM    767  CB  VAL    50      -1.358   3.214  -5.762
ATOM    768  CG1 VAL    50      -0.238   3.231  -6.792
ATOM    769  CG2 VAL    50      -0.754   3.202  -4.368
ATOM    770  HA  VAL    50      -1.648   5.295  -5.520
ATOM    771  HB  VAL    50      -1.841   2.249  -5.913
ATOM    772  HG1 VAL    50      -0.559   3.087  -7.824
ATOM    773  HG2 VAL    50       0.302   4.169  -6.668
ATOM    774  HG3 VAL    50       0.353   2.344  -6.563
ATOM    775  HG4 VAL    50      -0.203   2.291  -4.132
ATOM    776  HG5 VAL    50      -0.081   4.029  -4.142
ATOM    777  HG6 VAL    50      -1.456   3.300  -3.541
ATOM    778  O   VAL    50      -2.163   5.400  -8.010
ATOM    779  N   GLU    51      -3.968   4.141  -7.516
ATOM    780  CA  GLU    51      -4.659   4.226  -8.788
ATOM    781  C   GLU    51      -5.356   5.558  -9.023
ATOM    782  HN  GLU    51      -4.455   3.589  -6.825
ATOM    783  CB  GLU    51      -5.675   3.099  -8.912
ATOM    784  CG  GLU    51      -5.112   1.935  -9.719
ATOM    785  CD  GLU    51      -5.016   2.235 -11.211
ATOM    786  OE1 GLU    51      -6.118   2.484 -11.766
ATOM    787  OE2 GLU    51      -3.912   2.121 -11.795
ATOM    788  HA  GLU    51      -3.945   4.089  -9.600
ATOM    789  HB1 GLU    51      -6.093   2.814  -7.947
ATOM    790  HB2 GLU    51      -6.605   3.425  -9.377
ATOM    791  HG1 GLU    51      -4.176   1.504  -9.363
ATOM    792  HG2 GLU    51      -5.852   1.136  -9.739
ATOM    793  O   GLU    51      -5.295   6.110 -10.123
ATOM    794  N   ILE    52      -6.003   6.092  -7.991
ATOM    795  CA  ILE    52      -6.651   7.401  -8.133
ATOM    796  C   ILE    52      -5.501   8.413  -8.101
ATOM    797  HN  ILE    52      -6.046   5.594  -7.114
ATOM    798  CB  ILE    52      -7.728   7.616  -7.045
ATOM    799  CG1 ILE    52      -8.911   6.647  -7.211
ATOM    800  CG2 ILE    52      -8.303   9.027  -6.930
ATOM    801  CD1 ILE    52      -9.743   6.344  -5.988
ATOM    802  HA  ILE    52      -7.195   7.437  -9.077
ATOM    803  HB  ILE    52      -7.170   7.288  -6.168
ATOM    804  HG1 ILE    52      -9.576   6.899  -8.036
ATOM    805  HG2 ILE    52      -8.446   5.708  -7.511
ATOM    806  HG3 ILE    52      -8.741   9.393  -7.859
ATOM    807  HG4 ILE    52      -9.124   9.019  -6.213
ATOM    808  HG5 ILE    52      -7.485   9.725  -6.751
ATOM    809  HD1 ILE    52      -9.193   6.144  -5.069
ATOM    810  HD2 ILE    52     -10.332   7.229  -5.750
ATOM    811  HD3 ILE    52     -10.383   5.504  -6.262
ATOM    812  O   ILE    52      -5.384   9.246  -9.011
ATOM    813  N   GLN    53      -4.636   8.332  -7.085
ATOM    814  CA  GLN    53      -3.546   9.301  -6.908
ATOM    815  C   GLN    53      -2.517   9.360  -8.049
ATOM    816  HN  GLN    53      -4.724   7.586  -6.409
ATOM    817  CB  GLN    53      -2.831   9.123  -5.547
ATOM    818  CG  GLN    53      -2.192  10.403  -5.008
ATOM    819  CD  GLN    53      -1.583  10.247  -3.600
ATOM    820  NE2 GLN    53      -0.844  11.255  -3.097
ATOM    821  HE1 GLN    53      -0.507  11.150  -2.153
ATOM    822  HE2 GLN    53      -0.605  12.069  -3.641
ATOM    823  OE1 GLN    53      -1.805   9.190  -2.972
ATOM    824  HA  GLN    53      -3.963  10.305  -6.819
ATOM    825  HB1 GLN    53      -3.617   8.818  -4.856
ATOM    826  HB2 GLN    53      -2.121   8.296  -5.582
ATOM    827  HG1 GLN    53      -1.346  10.857  -5.522
ATOM    828  HG2 GLN    53      -2.979  11.085  -4.684
ATOM    829  O   GLN    53      -1.935  10.422  -8.282
ATOM    830  N   SER    54      -2.260   8.285  -8.799
ATOM    831  CA  SER    54      -1.284   8.348  -9.900
ATOM    832  C   SER    54      -1.773   9.089 -11.158
ATOM    833  HN  SER    54      -2.740   7.416  -8.611
ATOM    834  CB  SER    54      -0.783   6.960 -10.274
ATOM    835  OG  SER    54      -1.670   5.955 -10.697
ATOM    836  HG  SER    54      -2.088   5.636  -9.887
ATOM    837  HA  SER    54      -0.386   8.865  -9.561
ATOM    838  HB1 SER    54       0.000   7.037 -11.029
ATOM    839  HB2 SER    54      -0.096   6.656  -9.484
ATOM    840  O   SER    54      -0.955   9.538 -11.976
ATOM    841  N   HIS    55      -3.094   9.230 -11.305
ATOM    842  CA  HIS    55      -3.668   9.929 -12.466
ATOM    843  C   HIS    55      -4.130  11.354 -12.225
ATOM    844  HN  HIS    55      -3.720   8.850 -10.608
ATOM    845  CB  HIS    55      -4.760   9.086 -13.115
ATOM    846  CG  HIS    55      -4.235   7.839 -13.769
ATOM    847  ND1 HIS    55      -4.730   6.618 -13.500
ATOM    848  CE1 HIS    55      -4.054   5.693 -14.216
ATOM    849  NE2 HIS    55      -3.114   6.327 -14.934
ATOM    850  HE  HIS    55      -4.323   4.640 -14.137
ATOM    851  CD2 HIS    55      -3.193   7.651 -14.681
ATOM    852  HNE HIS    55      -2.460   5.877 -15.558
ATOM    853  HD  HIS    55      -2.505   8.341 -15.169
ATOM    854  HA  HIS    55      -2.925   9.984 -13.262
ATOM    855  HB1 HIS    55      -5.483   8.781 -12.358
ATOM    856  HB2 HIS    55      -5.265   9.673 -13.883
ATOM    857  O   HIS    55      -4.842  11.940 -13.052
ATOM    858  N   LEU    56      -3.708  11.943 -11.114
ATOM    859  CA  LEU    56      -4.066  13.334 -10.821
ATOM    860  C   LEU    56      -2.897  14.337 -11.023
ATOM    861  HN  LEU    56      -3.134  11.430 -10.461
ATOM    862  CB  LEU    56      -4.669  13.441  -9.406
ATOM    863  CG  LEU    56      -5.952  12.648  -9.079
ATOM    864  CD1 LEU    56      -6.312  12.743  -7.596
ATOM    865  CD2 LEU    56      -7.134  13.092  -9.939
ATOM    866  HA  LEU    56      -4.878  13.647 -11.477
ATOM    867  HB1 LEU    56      -3.940  13.096  -8.673
ATOM    868  HB2 LEU    56      -4.929  14.479  -9.199
ATOM    869  HG  LEU    56      -5.805  11.598  -9.329
ATOM    870  HD1 LEU    56      -7.221  12.172  -7.405
ATOM    871  HD2 LEU    56      -5.497  12.338  -6.997
ATOM    872  HD3 LEU    56      -6.476  13.787  -7.327
ATOM    873  HD4 LEU    56      -8.016  12.508  -9.675
ATOM    874  HD5 LEU    56      -7.334  14.149  -9.764
ATOM    875  HD6 LEU    56      -6.897  12.936 -10.991
ATOM    876  O   LEU    56      -1.797  14.146 -10.501
ATOM    877  N   ARG    57      -3.140  15.393 -11.788
ATOM    878  CA  ARG    57      -2.165  16.467 -11.918
ATOM    879  C   ARG    57      -2.809  17.767 -11.512
ATOM    880  HN  ARG    57      -4.014  15.458 -12.290
ATOM    881  CB  ARG    57      -1.680  16.649 -13.356
ATOM    882  CG  ARG    57      -1.012  15.453 -13.976
ATOM    883  CD  ARG    57       0.321  15.130 -13.332
ATOM    884  NE  ARG    57       0.467  13.686 -13.369
ATOM    885  CZ  ARG    57       1.206  13.020 -14.252
ATOM    886  HE  ARG    57      -0.086  13.298 -12.615
ATOM    887  NH1 ARG    57       1.926  13.666 -15.171
ATOM    888  H11 ARG    57       1.922  14.677 -15.213
ATOM    889  H12 ARG    57       2.500  13.195 -15.859
ATOM    890  NH2 ARG    57       1.226  11.693 -14.195
ATOM    891  H21 ARG    57       0.698  11.177 -13.503
ATOM    892  H22 ARG    57       1.768  11.131 -14.838
ATOM    893  HA  ARG    57      -1.311  16.263 -11.272
ATOM    894  HB1 ARG    57      -2.527  16.892 -13.997
ATOM    895  HB2 ARG    57      -0.952  17.459 -13.394
ATOM    896  HG1 ARG    57      -1.656  14.580 -13.867
ATOM    897  HG2 ARG    57      -0.835  15.644 -15.034
ATOM    898  HD1 ARG    57       1.122  15.614 -13.891
ATOM    899  HD2 ARG    57       0.325  15.493 -12.304
ATOM    900  O   ARG    57      -3.627  18.318 -12.255
ATOM    901  N   HIS    58      -2.443  18.275 -10.347
ATOM    902  CA  HIS    58      -2.915  19.586  -9.964
ATOM    903  C   HIS    58      -1.945  20.211  -8.977
ATOM    904  HN  HIS    58      -1.839  17.745  -9.736
ATOM    905  CB  HIS    58      -4.352  19.490  -9.435
ATOM    906  CG  HIS    58      -5.023  20.823  -9.231
ATOM    907  ND1 HIS    58      -4.696  21.659  -8.213
ATOM    908  CE1 HIS    58      -5.465  22.762  -8.271
ATOM    909  NE2 HIS    58      -6.296  22.633  -9.328
ATOM    910  HE  HIS    58      -5.341  23.553  -7.531
ATOM    911  CD2 HIS    58      -6.049  21.447  -9.936
ATOM    912  HNE HIS    58      -6.985  23.316  -9.610
ATOM    913  HD  HIS    58      -6.625  21.154 -10.814
ATOM    914  HA  HIS    58      -2.989  20.219 -10.848
ATOM    915  HB1 HIS    58      -4.964  18.929 -10.142
ATOM    916  HB2 HIS    58      -4.352  18.981  -8.471
ATOM    917  O   HIS    58      -1.428  19.534  -8.092
ATOM    918  N   PRO    59      -1.663  21.517  -9.125
ATOM    919  CA  PRO    59      -0.759  22.208  -8.195
ATOM    920  C   PRO    59      -1.118  22.093  -6.705
ATOM    921  CB  PRO    59      -0.848  23.674  -8.643
ATOM    922  CG  PRO    59      -2.022  23.771  -9.567
ATOM    923  CD  PRO    59      -2.131  22.418 -10.198
ATOM    924  HA  PRO    59       0.247  21.803  -8.298
ATOM    925  HB1 PRO    59      -0.988  24.313  -7.771
ATOM    926  HB2 PRO    59       0.072  23.955  -9.155
ATOM    927  HG1 PRO    59      -2.916  24.021  -8.995
ATOM    928  HG2 PRO    59      -1.838  24.547 -10.309
ATOM    929  HD1 PRO    59      -3.167  22.231 -10.481
ATOM    930  HD2 PRO    59      -1.500  22.378 -11.085
ATOM    931  O   PRO    59      -0.223  22.241  -5.860
ATOM    932  N   ASN    60      -2.390  21.835  -6.379
ATOM    933  CA  ASN    60      -2.802  21.600  -4.974
ATOM    934  C   ASN    60      -3.128  20.147  -4.646
ATOM    935  HN  ASN    60      -3.096  21.797  -7.101
ATOM    936  CB  ASN    60      -3.986  22.481  -4.581
ATOM    937  CG  ASN    60      -3.749  23.940  -4.893
ATOM    938  ND2 ASN    60      -2.825  24.573  -4.155
ATOM    939  HD1 ASN    60      -2.638  25.547  -4.332
ATOM    940  HD2 ASN    60      -2.336  24.063  -3.437
ATOM    941  OD1 ASN    60      -4.387  24.496  -5.794
ATOM    942  HA  ASN    60      -1.998  21.904  -4.303
ATOM    943  HB1 ASN    60      -4.875  22.161  -5.126
ATOM    944  HB2 ASN    60      -4.166  22.392  -3.509
ATOM    945  O   ASN    60      -3.749  19.855  -3.623
ATOM    946  N   ILE    61      -2.703  19.228  -5.503
ATOM    947  CA  ILE    61      -2.763  17.813  -5.142
ATOM    948  C   ILE    61      -1.345  17.237  -5.047
ATOM    949  HN  ILE    61      -2.340  19.510  -6.402
ATOM    950  CB  ILE    61      -3.651  17.033  -6.134
ATOM    951  CG1 ILE    61      -5.083  17.561  -6.041
ATOM    952  CG2 ILE    61      -3.586  15.524  -5.875
ATOM    953  CD1 ILE    61      -5.970  16.962  -7.098
ATOM    954  HA  ILE    61      -3.260  17.704  -4.178
ATOM    955  HB  ILE    61      -3.274  17.172  -7.147
ATOM    956  HG1 ILE    61      -5.500  17.313  -5.065
ATOM    957  HG2 ILE    61      -5.081  18.643  -6.170
ATOM    958  HG3 ILE    61      -4.223  15.004  -6.591
ATOM    959  HG4 ILE    61      -2.558  15.180  -5.987
ATOM    960  HG5 ILE    61      -3.932  15.313  -4.863
ATOM    961  HD1 ILE    61      -6.979  17.363  -6.997
ATOM    962  HD2 ILE    61      -5.579  17.209  -8.084
ATOM    963  HD3 ILE    61      -5.997  15.879  -6.979
ATOM    964  O   ILE    61      -0.529  17.511  -5.903
ATOM    965  N   LEU    62      -1.047  16.468  -4.001
ATOM    966  CA  LEU    62       0.296  15.912  -3.829
ATOM    967  C   LEU    62       0.553  14.854  -4.883
ATOM    968  HN  LEU    62      -1.756  16.262  -3.311
ATOM    969  CB  LEU    62       0.434  15.292  -2.443
ATOM    970  CG  LEU    62       1.905  15.062  -2.069
ATOM    971  CD1 LEU    62       2.614  16.397  -1.900
ATOM    972  CD2 LEU    62       2.060  14.230  -0.797
ATOM    973  HA  LEU    62       1.034  16.707  -3.929
ATOM    974  HB1 LEU    62      -0.009  15.957  -1.701
ATOM    975  HB2 LEU    62      -0.080  14.331  -2.421
ATOM    976  HG  LEU    62       2.396  14.493  -2.858
ATOM    977  HD1 LEU    62       3.657  16.224  -1.635
ATOM    978  HD2 LEU    62       2.565  16.956  -2.834
ATOM    979  HD3 LEU    62       2.128  16.969  -1.109
ATOM    980  HD4 LEU    62       3.119  14.096  -0.576
ATOM    981  HD5 LEU    62       1.578  14.744   0.035
ATOM    982  HD6 LEU    62       1.593  13.255  -0.940
ATOM    983  O   LEU    62      -0.238  13.922  -4.998
ATOM    984  N   ARG    63       1.638  14.979  -5.649
ATOM    985  CA  ARG    63       1.933  14.016  -6.719
ATOM    986  C   ARG    63       2.340  12.693  -6.121
ATOM    987  HN  ARG    63       2.274  15.749  -5.496
ATOM    988  CB  ARG    63       3.099  14.495  -7.585
ATOM    989  CG  ARG    63       2.753  15.461  -8.693
ATOM    990  CD  ARG    63       1.975  14.780  -9.813
ATOM    991  NE  ARG    63       2.714  13.763 -10.580
ATOM    992  CZ  ARG    63       3.593  14.024 -11.563
ATOM    993  HE  ARG    63       2.440  12.852 -10.234
ATOM    994  NH1 ARG    63       3.893  15.291 -11.902
ATOM    995  H11 ARG    63       3.461  16.070 -11.422
ATOM    996  H12 ARG    63       4.548  15.530 -12.635
ATOM    997  NH2 ARG    63       4.195  13.012 -12.211
ATOM    998  H21 ARG    63       4.010  12.043 -11.985
ATOM    999  H22 ARG    63       4.862  13.166 -12.956
ATOM   1000  HA  ARG    63       1.045  13.874  -7.335
ATOM   1001  HB1 ARG    63       3.831  15.005  -6.959
ATOM   1002  HB2 ARG    63       3.568  13.639  -8.069
ATOM   1003  HG1 ARG    63       2.140  16.269  -8.293
ATOM   1004  HG2 ARG    63       3.669  15.874  -9.114
ATOM   1005  HD1 ARG    63       1.104  14.274  -9.395
ATOM   1006  HD2 ARG    63       1.647  15.528 -10.535
ATOM   1007  O   ARG    63       3.082  12.687  -5.139
ATOM   1008  N   LEU    64       1.877  11.581  -6.701
ATOM   1009  CA  LEU    64       2.490  10.260  -6.450
ATOM   1010  C   LEU    64       3.238   9.886  -7.716
ATOM   1011  HN  LEU    64       1.087  11.634  -7.329
ATOM   1012  CB  LEU    64       1.433   9.205  -6.120
ATOM   1013  CG  LEU    64       1.872   7.753  -5.900
ATOM   1014  CD1 LEU    64       0.965   7.186  -4.838
ATOM   1015  CD2 LEU    64       1.677   6.931  -7.142
ATOM   1016  HA  LEU    64       3.170  10.330  -5.601
ATOM   1017  HB1 LEU    64       0.981   9.557  -5.192
ATOM   1018  HB2 LEU    64       0.674   9.371  -6.885
ATOM   1019  HG  LEU    64       2.876   7.540  -5.535
ATOM   1020  HD1 LEU    64      -0.095   7.415  -4.945
ATOM   1021  HD2 LEU    64       1.129   6.126  -4.645
ATOM   1022  HD3 LEU    64       1.209   7.544  -3.838
ATOM   1023  HD4 LEU    64       2.047   7.433  -8.035
ATOM   1024  HD5 LEU    64       2.159   5.957  -7.065
ATOM   1025  HD6 LEU    64       0.632   6.691  -7.341
ATOM   1026  O   LEU    64       2.635   9.799  -8.782
ATOM   1027  N   TYR    65       4.546   9.690  -7.617
ATOM   1028  CA  TYR    65       5.354   9.523  -8.816
ATOM   1029  C   TYR    65       5.362   8.085  -9.297
ATOM   1030  HN  TYR    65       4.981   9.657  -6.706
ATOM   1031  CB  TYR    65       6.789  10.008  -8.593
ATOM   1032  CG  TYR    65       6.888  11.487  -8.369
ATOM   1033  CD1 TYR    65       6.571  12.402  -9.398
ATOM   1034  CE1 TYR    65       6.655  13.775  -9.191
ATOM   1035  HD1 TYR    65       6.254  12.036 -10.374
ATOM   1036  CZ  TYR    65       7.071  14.225  -7.934
ATOM   1037  HE1 TYR    65       6.400  14.464  -9.996
ATOM   1038  CE2 TYR    65       7.412  13.345  -6.916
ATOM   1039  OH  TYR    65       7.178  15.563  -7.678
ATOM   1040  CD2 TYR    65       7.322  11.984  -7.138
ATOM   1041  HE2 TYR    65       7.747  13.730  -5.952
ATOM   1042  HD2 TYR    65       7.591  11.284  -6.347
ATOM   1043  HH  TYR    65       6.943  16.109  -8.432
ATOM   1044  HA  TYR    65       4.953  10.147  -9.614
ATOM   1045  HB1 TYR    65       7.207   9.515  -7.715
ATOM   1046  HB2 TYR    65       7.394   9.768  -9.467
ATOM   1047  O   TYR    65       5.404   7.836 -10.499
ATOM   1048  N   GLY    66       5.100   7.159  -8.378
ATOM   1049  CA  GLY    66       5.340   5.730  -8.591
ATOM   1050  C   GLY    66       5.463   4.993  -7.262
ATOM   1051  HN  GLY    66       4.717   7.433  -7.484
ATOM   1052  HA1 GLY    66       4.509   5.301  -9.152
ATOM   1053  HA2 GLY    66       6.264   5.596  -9.152
ATOM   1054  O   GLY    66       5.343   5.593  -6.180
ATOM   1055  N   TYR    67       5.707   3.692  -7.371
ATOM   1056  CA  TYR    67       5.728   2.785  -6.229
ATOM   1057  C   TYR    67       6.509   1.519  -6.513
ATOM   1058  HN  TYR    67       5.889   3.289  -8.279
ATOM   1059  CB  TYR    67       4.296   2.360  -5.858
ATOM   1060  CG  TYR    67       3.556   1.722  -7.015
ATOM   1061  CD1 TYR    67       3.633   0.329  -7.241
ATOM   1062  CE1 TYR    67       2.963  -0.277  -8.301
ATOM   1063  HD1 TYR    67       4.227  -0.298  -6.577
ATOM   1064  CZ  TYR    67       2.209   0.514  -9.158
ATOM   1065  HE1 TYR    67       3.035  -1.355  -8.446
ATOM   1066  CE2 TYR    67       2.113   1.902  -8.962
ATOM   1067  OH  TYR    67       1.559  -0.097 -10.205
ATOM   1068  CD2 TYR    67       2.786   2.497  -7.895
ATOM   1069  HE2 TYR    67       1.515   2.509  -9.641
ATOM   1070  HD2 TYR    67       2.716   3.573  -7.739
ATOM   1071  HH  TYR    67       2.139  -0.824 -10.443
ATOM   1072  HA  TYR    67       6.191   3.283  -5.378
ATOM   1073  HB1 TYR    67       4.248   1.807  -4.921
ATOM   1074  HB2 TYR    67       3.679   3.209  -5.565
ATOM   1075  O   TYR    67       6.683   1.166  -7.681
ATOM   1076  N   PHE    68       6.981   0.856  -5.455
ATOM   1077  CA  PHE    68       7.669  -0.444  -5.569
ATOM   1078  C   PHE    68       7.441  -1.126  -4.221
ATOM   1079  HN  PHE    68       6.872   1.244  -4.529
ATOM   1080  CB  PHE    68       9.155  -0.296  -5.936
ATOM   1081  CG  PHE    68       9.986   0.543  -5.014
ATOM   1082  CD1 PHE    68       9.955   1.936  -5.089
ATOM   1083  CE1 PHE    68      10.708   2.715  -4.221
ATOM   1084  HD1 PHE    68       9.334   2.428  -5.837
ATOM   1085  CZ  PHE    68      11.499   2.109  -3.261
ATOM   1086  HE1 PHE    68      10.675   3.802  -4.297
ATOM   1087  CE2 PHE    68      11.538   0.730  -3.173
ATOM   1088  HZ  PHE    68      12.089   2.719  -2.576
ATOM   1089  CD2 PHE    68      10.778  -0.046  -4.041
ATOM   1090  HE2 PHE    68      12.166   0.250  -2.423
ATOM   1091  HD2 PHE    68      10.800  -1.133  -3.962
ATOM   1092  HA  PHE    68       7.234  -1.015  -6.390
ATOM   1093  HB1 PHE    68       9.688  -1.244  -6.010
ATOM   1094  HB2 PHE    68       9.248   0.058  -6.962
ATOM   1095  O   PHE    68       6.868  -0.521  -3.325
ATOM   1096  N   HIS    69       7.841  -2.387  -4.076
ATOM   1097  CA  HIS    69       7.674  -3.224  -2.863
ATOM   1098  C   HIS    69       8.684  -4.335  -2.886
ATOM   1099  HN  HIS    69       8.306  -2.858  -4.839
ATOM   1100  CB  HIS    69       6.250  -3.779  -2.739
ATOM   1101  CG  HIS    69       5.885  -4.937  -3.660
ATOM   1102  ND1 HIS    69       5.277  -6.055  -3.211
ATOM   1103  CE1 HIS    69       5.088  -6.901  -4.246
ATOM   1104  NE2 HIS    69       5.585  -6.326  -5.363
ATOM   1105  HE  HIS    69       4.603  -7.863  -4.082
ATOM   1106  CD2 HIS    69       6.090  -5.123  -5.039
ATOM   1107  HNE HIS    69       5.572  -6.741  -6.284
ATOM   1108  HD  HIS    69       6.551  -4.501  -5.806
ATOM   1109  HA  HIS    69       7.825  -2.611  -1.974
ATOM   1110  HB1 HIS    69       5.973  -3.941  -1.698
ATOM   1111  HB2 HIS    69       5.615  -2.946  -3.042
ATOM   1112  O   HIS    69       9.372  -4.525  -3.890
ATOM   1113  N   ASP    70       8.803  -5.055  -1.777
ATOM   1114  CA  ASP    70       9.724  -6.167  -1.592
ATOM   1115  C   ASP    70       8.905  -7.259  -0.888
ATOM   1116  HN  ASP    70       8.224  -4.843  -0.977
ATOM   1117  CB  ASP    70      10.966  -5.718  -0.813
ATOM   1118  CG  ASP    70      10.803  -5.120   0.588
ATOM   1119  OD1 ASP    70      10.005  -5.661   1.400
ATOM   1120  OD2 ASP    70      11.613  -4.260   0.981
ATOM   1121  HA  ASP    70      10.088  -6.504  -2.563
ATOM   1122  HB1 ASP    70      11.701  -6.501  -0.627
ATOM   1123  HB2 ASP    70      11.337  -4.877  -1.398
ATOM   1124  O   ASP    70       7.669  -7.267  -0.963
ATOM   1125  N   ALA    71       9.560  -8.186  -0.195
ATOM   1126  CA  ALA    71       8.905  -9.250   0.555
ATOM   1127  C   ALA    71       8.008  -8.785   1.701
ATOM   1128  HN  ALA    71      10.570  -8.175  -0.172
ATOM   1129  CB  ALA    71       9.943 -10.218   1.107
ATOM   1130  HA  ALA    71       8.271  -9.831  -0.115
ATOM   1131  HB1 ALA    71      10.771  -9.679   1.568
ATOM   1132  HB2 ALA    71       9.595 -11.041   1.732
ATOM   1133  HB3 ALA    71      10.433 -10.602   0.212
ATOM   1134  O   ALA    71       6.947  -9.348   1.934
ATOM   1135  N   THR    72       8.432  -7.716   2.363
ATOM   1136  CA  THR    72       7.841  -7.387   3.651
ATOM   1137  C   THR    72       7.195  -5.995   3.564
ATOM   1138  HN  THR    72       9.160  -7.138   1.969
ATOM   1139  CB  THR    72       8.879  -7.572   4.783
ATOM   1140  OG1 THR    72       8.324  -7.239   6.063
ATOM   1141  HG  THR    72       7.842  -7.952   6.489
ATOM   1142  CG2 THR    72      10.202  -6.801   4.669
ATOM   1143  HA  THR    72       7.083  -8.128   3.904
ATOM   1144  HB  THR    72       9.100  -8.639   4.826
ATOM   1145  HG1 THR    72      10.720  -7.065   3.747
ATOM   1146  HG2 THR    72       9.990  -5.740   4.539
ATOM   1147  HG3 THR    72      10.874  -6.907   5.520
ATOM   1148  O   THR    72       6.106  -5.798   4.126
ATOM   1149  N   ARG    73       7.829  -5.038   2.868
ATOM   1150  CA  ARG    73       7.450  -3.609   2.827
ATOM   1151  C   ARG    73       6.871  -3.215   1.487
ATOM   1152  HN  ARG    73       8.638  -5.274   2.312
ATOM   1153  CB  ARG    73       8.662  -2.740   3.103
ATOM   1154  CG  ARG    73       9.098  -2.880   4.543
ATOM   1155  CD  ARG    73      10.594  -2.788   4.756
ATOM   1156  NE  ARG    73      11.346  -3.670   3.875
ATOM   1157  CZ  ARG    73      12.343  -4.447   4.268
ATOM   1158  HE  ARG    73      10.969  -3.573   2.941
ATOM   1159  NH1 ARG    73      12.717  -4.452   5.548
ATOM   1160  H11 ARG    73      12.246  -3.866   6.226
ATOM   1161  H12 ARG    73      13.471  -5.025   5.904
ATOM   1162  NH2 ARG    73      12.952  -5.221   3.375
ATOM   1163  H21 ARG    73      12.678  -5.236   2.401
ATOM   1164  H22 ARG    73      13.719  -5.833   3.621
ATOM   1165  HA  ARG    73       6.701  -3.409   3.593
ATOM   1166  HB1 ARG    73       9.494  -2.854   2.407
ATOM   1167  HB2 ARG    73       8.463  -1.682   2.937
ATOM   1168  HG1 ARG    73       8.672  -2.055   5.114
ATOM   1169  HG2 ARG    73       8.775  -3.794   5.042
ATOM   1170  HD1 ARG    73      10.854  -1.806   4.363
ATOM   1171  HD2 ARG    73      10.898  -2.831   5.802
ATOM   1172  O   ARG    73       7.209  -3.803   0.451
ATOM   1173  N   VAL    74       6.016  -2.190   1.422
ATOM   1174  CA  VAL    74       5.477  -1.500   0.245
ATOM   1175  C   VAL    74       5.925  -0.033   0.345
ATOM   1176  HN  VAL    74       5.652  -1.785   2.273
ATOM   1177  CB  VAL    74       3.932  -1.622   0.176
ATOM   1178  CG1 VAL    74       3.388  -0.912  -1.056
ATOM   1179  CG2 VAL    74       3.475  -3.071   0.176
ATOM   1180  HA  VAL    74       5.871  -1.963  -0.660
ATOM   1181  HB  VAL    74       3.481  -1.059   0.993
ATOM   1182  HG1 VAL    74       3.327  -1.505  -1.968
ATOM   1183  HG2 VAL    74       2.346  -0.731  -0.791
ATOM   1184  HG3 VAL    74       3.778   0.075  -1.308
ATOM   1185  HG4 VAL    74       2.385  -3.073   0.193
ATOM   1186  HG5 VAL    74       3.714  -3.589  -0.752
ATOM   1187  HG6 VAL    74       3.853  -3.660   1.012
ATOM   1188  O   VAL    74       5.919   0.536   1.436
ATOM   1189  N   TYR    75       6.294   0.606  -0.770
ATOM   1190  CA  TYR    75       6.798   1.996  -0.855
ATOM   1191  C   TYR    75       6.019   2.837  -1.872
ATOM   1192  HN  TYR    75       6.239   0.133  -1.660
ATOM   1193  CB  TYR    75       8.288   2.020  -1.260
ATOM   1194  CG  TYR    75       9.185   1.142  -0.422
ATOM   1195  CD1 TYR    75       9.520  -0.145  -0.839
ATOM   1196  CE1 TYR    75      10.332  -0.966  -0.072
ATOM   1197  HD1 TYR    75       9.143  -0.527  -1.788
ATOM   1198  CZ  TYR    75      10.821  -0.499   1.127
ATOM   1199  HE1 TYR    75      10.576  -1.969  -0.420
ATOM   1200  CE2 TYR    75      10.505   0.779   1.563
ATOM   1201  OH  TYR    75      11.633  -1.310   1.892
ATOM   1202  CD2 TYR    75       9.689   1.588   0.791
ATOM   1203  HE2 TYR    75      10.899   1.145   2.511
ATOM   1204  HD2 TYR    75       9.434   2.591   1.134
ATOM   1205  HH  TYR    75      12.168  -1.935   1.398
ATOM   1206  HA  TYR    75       6.707   2.476   0.119
ATOM   1207  HB1 TYR    75       8.435   1.551  -2.233
ATOM   1208  HB2 TYR    75       8.664   3.042  -1.285
ATOM   1209  O   TYR    75       5.923   2.477  -3.053
ATOM   1210  N   LEU    76       5.494   3.985  -1.459
ATOM   1211  CA  LEU    76       4.867   4.931  -2.373
ATOM   1212  C   LEU    76       5.813   6.135  -2.388
ATOM   1213  HN  LEU    76       5.522   4.226  -0.479
ATOM   1214  CB  LEU    76       3.461   5.292  -1.887
ATOM   1215  CG  LEU    76       2.525   4.101  -1.677
ATOM   1216  CD1 LEU    76       1.203   4.750  -1.298
ATOM   1217  CD2 LEU    76       2.396   3.194  -2.885
ATOM   1218  HA  LEU    76       4.774   4.476  -3.359
ATOM   1219  HB1 LEU    76       3.454   5.977  -1.039
ATOM   1220  HB2 LEU    76       3.039   5.868  -2.711
ATOM   1221  HG  LEU    76       2.847   3.525  -0.810
ATOM   1222  HD1 LEU    76       1.124   5.124  -0.277
ATOM   1223  HD2 LEU    76       0.864   5.540  -1.968
ATOM   1224  HD3 LEU    76       0.343   4.088  -1.399
ATOM   1225  HD4 LEU    76       2.168   3.753  -3.792
ATOM   1226  HD5 LEU    76       3.284   2.647  -3.201
ATOM   1227  HD6 LEU    76       1.615   2.433  -2.900
ATOM   1228  O   LEU    76       6.140   6.669  -1.329
ATOM   1229  N   ILE    77       6.202   6.545  -3.595
ATOM   1230  CA  ILE    77       7.096   7.664  -3.897
ATOM   1231  C   ILE    77       6.307   8.938  -4.162
ATOM   1232  HN  ILE    77       5.871   6.064  -4.419
ATOM   1233  CB  ILE    77       7.966   7.384  -5.143
ATOM   1234  CG1 ILE    77       8.780   6.098  -5.165
ATOM   1235  CG2 ILE    77       8.907   8.565  -5.383
ATOM   1236  CD1 ILE    77       9.181   5.570  -6.520
ATOM   1237  HA  ILE    77       7.762   7.836  -3.051
ATOM   1238  HB  ILE    77       7.385   7.367  -6.065
ATOM   1239  HG1 ILE    77       9.691   6.157  -4.569
ATOM   1240  HG2 ILE    77       8.103   5.347  -4.759
ATOM   1241  HG3 ILE    77       8.376   9.423  -5.795
ATOM   1242  HG4 ILE    77       9.459   8.932  -4.518
ATOM   1243  HG5 ILE    77       9.770   8.299  -5.993
ATOM   1244  HD1 ILE    77       8.299   5.558  -7.161
ATOM   1245  HD2 ILE    77       9.880   6.167  -7.106
ATOM   1246  HD3 ILE    77       9.662   4.593  -6.572
ATOM   1247  O   ILE    77       5.712   9.108  -5.232
ATOM   1248  N   LEU    78       6.348   9.849  -3.199
ATOM   1249  CA  LEU    78       5.530  11.064  -3.231
ATOM   1250  C   LEU    78       6.360  12.342  -3.368
ATOM   1251  HN  LEU    78       6.960   9.715  -2.407
ATOM   1252  CB  LEU    78       4.701  11.171  -1.940
ATOM   1253  CG  LEU    78       4.025   9.894  -1.438
ATOM   1254  CD1 LEU    78       3.755  10.018   0.045
ATOM   1255  CD2 LEU    78       2.754   9.586  -2.212
ATOM   1256  HA  LEU    78       4.847  11.021  -4.080
ATOM   1257  HB1 LEU    78       5.341  11.503  -1.122
ATOM   1258  HB2 LEU    78       3.894  11.890  -2.084
ATOM   1259  HG  LEU    78       4.679   9.041  -1.618
ATOM   1260  HD1 LEU    78       3.273   9.109   0.405
ATOM   1261  HD2 LEU    78       4.696  10.164   0.575
ATOM   1262  HD3 LEU    78       3.100  10.871   0.226
ATOM   1263  HD4 LEU    78       2.304   8.672  -1.824
ATOM   1264  HD5 LEU    78       2.051  10.411  -2.100
ATOM   1265  HD6 LEU    78       2.993   9.454  -3.267
ATOM   1266  O   LEU    78       7.554  12.351  -3.060
ATOM   1267  N   GLU    79       5.698  13.407  -3.827
ATOM   1268  CA  GLU    79       6.242  14.745  -3.852
ATOM   1269  C   GLU    79       6.608  15.212  -2.435
ATOM   1270  HN  GLU    79       4.759  13.299  -4.184
ATOM   1271  CB  GLU    79       5.237  15.679  -4.508
ATOM   1272  CG  GLU    79       5.342  17.150  -4.142
ATOM   1273  CD  GLU    79       4.316  18.010  -4.885
ATOM   1274  OE1 GLU    79       3.404  17.454  -5.570
ATOM   1275  OE2 GLU    79       4.411  19.265  -4.785
ATOM   1276  HA  GLU    79       7.140  14.761  -4.470
ATOM   1277  HB1 GLU    79       5.350  15.633  -5.591
ATOM   1278  HB2 GLU    79       4.226  15.375  -4.235
ATOM   1279  HG1 GLU    79       5.171  17.272  -3.072
ATOM   1280  HG2 GLU    79       6.336  17.518  -4.395
ATOM   1281  O   GLU    79       5.892  14.963  -1.473
ATOM   1282  NT  AME    80       7.753  15.863  -2.298
ATOM   1283  CT  AME    80       8.160  16.315  -0.991
ATOM   1284  HN  AME    80       8.331  16.038  -3.107
ATOM   1285  HT1 AME    80       9.119  16.827  -1.065
ATOM   1286  HT2 AME    80       7.412  17.002  -0.594
ATOM   1287  HT3 AME    80       8.256  15.459  -0.323
ATOM   1288  H1  ACE    81     -10.622  19.389 -11.479
ATOM   1289  CH3 ACE    81     -10.598  19.199 -10.406
ATOM   1290  C   ACE    81     -10.837  17.706 -10.101
ATOM   1291  H2  ACE    81     -11.375  19.797  -9.929
ATOM   1292  H3  ACE    81      -9.623  19.498 -10.021
ATOM   1293  O   ACE    81     -11.035  16.905 -11.026
ATOM   1294  N   CYS    82     -10.831  17.345  -8.814
ATOM   1295  CA  CYS    82     -11.150  15.984  -8.388
ATOM   1296  C   CYS    82     -12.517  15.526  -8.857
ATOM   1297  HN  CYS    82     -10.601  18.025  -8.103
ATOM   1298  CB  CYS    82     -11.127  15.882  -6.878
ATOM   1299  SG  CYS    82      -9.494  15.566  -6.200
ATOM   1300  HG  CYS    82      -9.914  15.553  -4.921
ATOM   1301  HA  CYS    82     -10.411  15.293  -8.793
ATOM   1302  HB1 CYS    82     -11.483  16.817  -6.445
ATOM   1303  HB2 CYS    82     -11.774  15.065  -6.558
ATOM   1304  O   CYS    82     -12.663  14.411  -9.375
ATOM   1305  N   HIS    83     -13.514  16.389  -8.656
ATOM   1306  CA  HIS    83     -14.887  16.088  -9.022
ATOM   1307  C   HIS    83     -15.083  15.981 -10.506
ATOM   1308  HN  HIS    83     -13.324  17.287  -8.235
ATOM   1309  CB  HIS    83     -15.852  17.086  -8.389
ATOM   1310  CG  HIS    83     -15.912  16.989  -6.871
ATOM   1311  ND1 HIS    83     -16.485  17.941  -6.096
ATOM   1312  CE1 HIS    83     -16.384  17.585  -4.793
ATOM   1313  NE2 HIS    83     -15.722  16.413  -4.728
ATOM   1314  HE  HIS    83     -16.809  18.224  -4.019
ATOM   1315  CD2 HIS    83     -15.417  16.015  -5.992
ATOM   1316  HNE HIS    83     -15.496  15.922  -3.875
ATOM   1317  HD  HIS    83     -14.879  15.081  -6.154
ATOM   1318  HA  HIS    83     -15.182  15.137  -8.578
ATOM   1319  HB1 HIS    83     -15.543  18.101  -8.640
ATOM   1320  HB2 HIS    83     -16.859  16.909  -8.768
ATOM   1321  O   HIS    83     -15.908  15.191 -10.955
ATOM   1322  N   SER    84     -14.303  16.744 -11.275
ATOM   1323  CA  SER    84     -14.310  16.669 -12.743
ATOM   1324  C   SER    84     -13.810  15.303 -13.263
ATOM   1325  HN  SER    84     -13.674  17.408 -10.848
ATOM   1326  CB  SER    84     -13.481  17.815 -13.349
ATOM   1327  OG  SER    84     -12.140  17.414 -13.579
ATOM   1328  HG  SER    84     -11.671  18.168 -13.957
ATOM   1329  HA  SER    84     -15.326  16.818 -13.110
ATOM   1330  HB1 SER    84     -13.920  18.119 -14.299
ATOM   1331  HB2 SER    84     -13.477  18.663 -12.664
ATOM   1332  O   SER    84     -14.022  14.957 -14.431
ATOM   1333  N   LYS    85     -13.128  14.550 -12.401
ATOM   1334  CA  LYS    85     -12.750  13.160 -12.701
ATOM   1335  C   LYS    85     -13.571  12.204 -11.855
ATOM   1336  HN  LYS    85     -12.855  14.933 -11.507
ATOM   1337  CB  LYS    85     -11.244  12.927 -12.479
ATOM   1338  CG  LYS    85     -10.360  13.719 -13.435
ATOM   1339  CD  LYS    85      -8.941  13.176 -13.477
ATOM   1340  CE  LYS    85      -8.378  13.113 -14.900
ATOM   1341  NZ  LYS    85      -8.265  14.436 -15.592
ATOM   1342  HZ1 LYS    85      -7.887  14.300 -16.518
ATOM   1343  HZ2 LYS    85      -7.653  15.041 -15.064
ATOM   1344  HZ3 LYS    85      -9.180  14.860 -15.660
ATOM   1345  HA  LYS    85     -12.933  12.953 -13.755
ATOM   1346  HB1 LYS    85     -10.976  13.223 -11.465
ATOM   1347  HB2 LYS    85     -11.015  11.871 -12.621
ATOM   1348  HG1 LYS    85     -10.775  13.667 -14.441
ATOM   1349  HG2 LYS    85     -10.318  14.760 -13.113
ATOM   1350  HD1 LYS    85      -8.288  13.819 -12.886
ATOM   1351  HD2 LYS    85      -8.926  12.167 -13.065
ATOM   1352  HE1 LYS    85      -7.376  12.686 -14.876
ATOM   1353  HE2 LYS    85      -9.024  12.490 -15.519
ATOM   1354  O   LYS    85     -13.194  11.056 -11.660
ATOM   1355  N   ARG    86     -14.691  12.707 -11.345
ATOM   1356  CA  ARG    86     -15.605  11.956 -10.458
ATOM   1357  C   ARG    86     -14.947  11.273  -9.232
ATOM   1358  HN  ARG    86     -14.958  13.657 -11.560
ATOM   1359  CB  ARG    86     -16.482  10.981 -11.268
ATOM   1360  CG  ARG    86     -17.509  11.658 -12.177
ATOM   1361  CD  ARG    86     -18.737  12.186 -11.426
ATOM   1362  NE  ARG    86     -19.838  11.214 -11.308
ATOM   1363  CZ  ARG    86     -21.011  11.458 -10.715
ATOM   1364  HE  ARG    86     -19.542  10.353 -11.750
ATOM   1365  NH1 ARG    86     -21.939  10.510 -10.658
ATOM   1366  H11 ARG    86     -21.771   9.597 -11.060
ATOM   1367  H12 ARG    86     -22.843  10.642 -10.221
ATOM   1368  NH2 ARG    86     -21.256  12.643 -10.164
ATOM   1369  H21 ARG    86     -20.575  13.392 -10.173
ATOM   1370  H22 ARG    86     -22.134  12.858  -9.708
ATOM   1371  HA  ARG    86     -16.362  12.632 -10.059
ATOM   1372  HB1 ARG    86     -15.848  10.367 -11.908
ATOM   1373  HB2 ARG    86     -17.038  10.339 -10.585
ATOM   1374  HG1 ARG    86     -17.046  12.506 -12.681
ATOM   1375  HG2 ARG    86     -17.864  10.944 -12.920
ATOM   1376  HD1 ARG    86     -18.451  12.468 -10.413
ATOM   1377  HD2 ARG    86     -19.135  13.057 -11.946
ATOM   1378  O   ARG    86     -15.437  10.258  -8.712
ATOM   1379  N   VAL    87     -13.853  11.863  -8.768
ATOM   1380  CA  VAL    87     -13.133  11.383  -7.602
ATOM   1381  C   VAL    87     -13.586  12.166  -6.359
ATOM   1382  HN  VAL    87     -13.490  12.683  -9.232
ATOM   1383  CB  VAL    87     -11.610  11.573  -7.810
ATOM   1384  CG1 VAL    87     -10.842  11.231  -6.541
ATOM   1385  CG2 VAL    87     -11.108  10.748  -8.989
ATOM   1386  HA  VAL    87     -13.340  10.323  -7.457
ATOM   1387  HB  VAL    87     -11.406  12.611  -8.074
ATOM   1388  HG1 VAL    87      -9.775  11.372  -6.712
ATOM   1389  HG2 VAL    87     -11.169  11.883  -5.731
ATOM   1390  HG3 VAL    87     -11.032  10.193  -6.270
ATOM   1391  HG4 VAL    87     -10.036  10.902  -9.110
ATOM   1392  HG5 VAL    87     -11.305   9.692  -8.804
ATOM   1393  HG6 VAL    87     -11.625  11.059  -9.897
ATOM   1394  O   VAL    87     -13.541  13.398  -6.355
ATOM   1395  N   ILE    88     -14.029  11.468  -5.312
ATOM   1396  CA  ILE    88     -14.300  12.129  -4.007
ATOM   1397  C   ILE    88     -13.260  11.718  -2.952
ATOM   1398  HN  ILE    88     -14.185  10.474  -5.401
ATOM   1399  CB  ILE    88     -15.761  11.942  -3.466
ATOM   1400  CG1 ILE    88     -16.194  10.467  -3.433
ATOM   1401  CG2 ILE    88     -16.771  12.788  -4.248
ATOM   1402  CD1 ILE    88     -17.538  10.226  -2.756
ATOM   1403  HA  ILE    88     -14.261  13.211  -4.132
ATOM   1404  HB  ILE    88     -15.826  12.333  -2.450
ATOM   1405  HG1 ILE    88     -16.278  10.089  -4.452
ATOM   1406  HG2 ILE    88     -15.453   9.882  -2.888
ATOM   1407  HG3 ILE    88     -17.770  12.630  -3.842
ATOM   1408  HG4 ILE    88     -16.507  13.842  -4.161
ATOM   1409  HG5 ILE    88     -16.756  12.495  -5.298
ATOM   1410  HD1 ILE    88     -17.770   9.161  -2.775
ATOM   1411  HD2 ILE    88     -17.492  10.569  -1.722
ATOM   1412  HD3 ILE    88     -18.316  10.776  -3.285
ATOM   1413  O   ILE    88     -12.868  10.554  -2.881
ATOM   1414  N   HIS    89     -12.802  12.671  -2.145
ATOM   1415  CA  HIS    89     -11.666  12.401  -1.268
ATOM   1416  C   HIS    89     -12.079  11.789   0.045
ATOM   1417  HN  HIS    89     -13.243  13.580  -2.141
ATOM   1418  CB  HIS    89     -10.781  13.635  -1.077
ATOM   1419  CG  HIS    89      -9.566  13.381  -0.216
ATOM   1420  ND1 HIS    89      -9.649  13.189   1.121
ATOM   1421  CE1 HIS    89      -8.408  12.965   1.628
ATOM   1422  NE2 HIS    89      -7.528  13.027   0.613
ATOM   1423  HE  HIS    89      -8.281  12.779   2.695
ATOM   1424  CD2 HIS    89      -8.209  13.283  -0.541
ATOM   1425  HNE HIS    89      -6.530  12.903   0.704
ATOM   1426  HD  HIS    89      -7.670  13.372  -1.484
ATOM   1427  HA  HIS    89     -10.984  11.708  -1.759
ATOM   1428  HB1 HIS    89     -10.425  13.981  -2.047
ATOM   1429  HB2 HIS    89     -11.359  14.426  -0.599
ATOM   1430  O   HIS    89     -11.573  10.712   0.419
ATOM   1431  N   ARN    90     -12.967  12.477   0.771
ATOM   1432  CA  ARN    90     -13.648  11.927   1.961
ATOM   1433  C   ARN    90     -12.867  11.886   3.280
ATOM   1434  HN  ARN    90     -13.201  13.425   0.512
ATOM   1435  CB  ARN    90     -14.198  10.518   1.689
ATOM   1436  CG  ARN    90     -15.149  10.389   0.504
ATOM   1437  CD  ARN    90     -15.769   8.988   0.410
ATOM   1438  NE  ARN    90     -14.901   7.904   0.908
ATOM   1439  CZ  ARN    90     -15.316   6.666   1.188
ATOM   1440  HE  ARN    90     -13.962   8.272   0.993
ATOM   1441  NH1 ARN    90     -16.590   6.341   1.021
ATOM   1442  H11 ARN    90     -17.257   7.023   0.682
ATOM   1443  NH2 ARN    90     -14.464   5.756   1.651
ATOM   1444  H21 ARN    90     -13.486   5.965   1.806
ATOM   1445  H22 ARN    90     -14.748   4.810   1.872
ATOM   1446  HA  ARN    90     -14.538  12.518   2.177
ATOM   1447  HB1 ARN    90     -13.371   9.837   1.489
ATOM   1448  HB2 ARN    90     -14.752  10.169   2.561
ATOM   1449  HG1 ARN    90     -15.959  11.112   0.607
ATOM   1450  HG2 ARN    90     -14.606  10.582  -0.421
ATOM   1451  HD1 ARN    90     -16.687   8.956   0.998
ATOM   1452  HD2 ARN    90     -15.997   8.760  -0.631
ATOM   1453  O   ARN    90     -13.455  11.621   4.326
ATOM   1454  N   ASP    91     -11.558  12.120   3.251
ATOM   1455  CA  ASP    91     -10.766  12.119   4.497
ATOM   1456  C   ASP    91      -9.891  13.384   4.645
ATOM   1457  HN  ASP    91     -11.100  12.300   2.369
ATOM   1458  CB  ASP    91      -9.959  10.796   4.663
ATOM   1459  CG  ASP    91      -9.335  10.637   6.074
ATOM   1460  OD1 ASP    91      -9.998  10.956   7.092
ATOM   1461  OD2 ASP    91      -8.174  10.181   6.165
ATOM   1462  HA  ASP    91     -11.438  12.074   5.355
ATOM   1463  HB1 ASP    91     -10.619   9.944   4.496
ATOM   1464  HB2 ASP    91      -9.146  10.773   3.938
ATOM   1465  O   ASP    91      -8.688  13.304   4.957
ATOM   1466  N   ILE    92     -10.515  14.548   4.445
ATOM   1467  CA  ILE    92      -9.809  15.827   4.489
ATOM   1468  C   ILE    92      -9.617  16.288   5.943
ATOM   1469  HN  ILE    92     -11.508  14.560   4.256
ATOM   1470  CB  ILE    92     -10.552  16.905   3.679
ATOM   1471  CG1 ILE    92     -10.926  16.391   2.302
ATOM   1472  CG2 ILE    92      -9.668  18.127   3.494
ATOM   1473  CD1 ILE    92      -9.841  16.623   1.272
ATOM   1474  HA  ILE    92      -8.831  15.719   4.021
ATOM   1475  HB  ILE    92     -11.464  17.191   4.204
ATOM   1476  HG1 ILE    92     -11.112  15.318   2.352
ATOM   1477  HG2 ILE    92     -11.826  16.899   1.956
ATOM   1478  HG3 ILE    92     -10.206  18.881   2.920
ATOM   1479  HG4 ILE    92      -9.403  18.535   4.469
ATOM   1480  HG5 ILE    92      -8.762  17.843   2.960
ATOM   1481  HD1 ILE    92     -10.167  16.234   0.307
ATOM   1482  HD2 ILE    92      -9.645  17.692   1.185
ATOM   1483  HD3 ILE    92      -8.930  16.111   1.581
ATOM   1484  O   ILE    92     -10.555  16.717   6.598
ATOM   1485  N   LYN    93      -8.402  16.178   6.452
ATOM   1486  CA  LYN    93      -8.113  16.574   7.808
ATOM   1487  C   LYN    93      -6.870  17.415   7.677
ATOM   1488  HN  LYN    93      -7.652  15.809   5.885
ATOM   1489  CB  LYN    93      -7.711  15.379   8.688
ATOM   1490  CG  LYN    93      -8.662  14.217   8.932
ATOM   1491  CD  LYN    93      -7.752  13.089   9.428
ATOM   1492  CE  LYN    93      -8.383  12.041  10.343
ATOM   1493  NZ  LYN    93      -9.148  10.969   9.617
ATOM   1494  HZ1 LYN    93      -9.533  10.318  10.287
ATOM   1495  HZ2 LYN    93      -8.527  10.479   8.989
ATOM   1496  HA  LYN    93      -8.954  17.140   8.209
ATOM   1497  HB1 LYN    93      -6.831  14.895   8.265
ATOM   1498  HB2 LYN    93      -7.484  15.729   9.695
ATOM   1499  HG1 LYN    93      -9.403  14.504   9.678
ATOM   1500  HG2 LYN    93      -9.166  13.958   8.001
ATOM   1501  HD1 LYN    93      -7.361  12.535   8.575
ATOM   1502  HD2 LYN    93      -6.924  13.513   9.996
ATOM   1503  HE1 LYN    93      -7.603  11.543  10.918
ATOM   1504  HE2 LYN    93      -9.082  12.526  11.025
ATOM   1505  O   LYN    93      -6.025  17.147   6.805
ATOM   1506  N   PRO    94      -6.683  18.375   8.584
ATOM   1507  CA  PRO    94      -5.444  19.152   8.528
ATOM   1508  C   PRO    94      -4.172  18.316   8.478
ATOM   1509  CB  PRO    94      -5.488  19.970   9.818
ATOM   1510  CG  PRO    94      -6.947  20.138  10.054
ATOM   1511  CD  PRO    94      -7.550  18.815   9.684
ATOM   1512  HA  PRO    94      -5.447  19.777   7.635
ATOM   1513  HB1 PRO    94      -4.995  19.417  10.617
ATOM   1514  HB2 PRO    94      -4.976  20.920   9.665
ATOM   1515  HG1 PRO    94      -7.121  20.382  11.102
ATOM   1516  HG2 PRO    94      -7.327  20.944   9.427
ATOM   1517  HD1 PRO    94      -7.518  18.147  10.545
ATOM   1518  HD2 PRO    94      -8.586  18.960   9.377
ATOM   1519  O   PRO    94      -3.205  18.749   7.854
ATOM   1520  N   GLU    95      -4.144  17.144   9.112
ATOM   1521  CA  GLU    95      -2.924  16.322   9.050
ATOM   1522  C   GLU    95      -2.665  15.680   7.696
ATOM   1523  HN  GLU    95      -4.956  16.832   9.627
ATOM   1524  CB  GLU    95      -2.893  15.271  10.125
ATOM   1525  CG  GLU    95      -3.947  14.227   9.949
ATOM   1526  CD  GLU    95      -4.745  14.077  11.215
ATOM   1527  OE1 GLU    95      -5.347  15.101  11.647
ATOM   1528  OE2 GLU    95      -4.764  12.940  11.765
ATOM   1529  HA  GLU    95      -2.057  16.941   9.279
ATOM   1530  HB1 GLU    95      -1.926  14.770  10.116
ATOM   1531  HB2 GLU    95      -3.050  15.740  11.097
ATOM   1532  HG1 GLU    95      -4.616  14.518   9.139
ATOM   1533  HG2 GLU    95      -3.478  13.273   9.708
ATOM   1534  O   GLU    95      -1.577  15.176   7.489
ATOM   1535  N   ASN    96      -3.650  15.701   6.791
ATOM   1536  CA  ASN    96      -3.478  15.292   5.391
ATOM   1537  C   ASN    96      -3.363  16.463   4.434
ATOM   1538  HN  ASN    96      -4.573  16.011   7.061
ATOM   1539  CB  ASN    96      -4.692  14.526   4.913
ATOM   1540  CG  ASN    96      -4.828  13.180   5.556
ATOM   1541  ND2 ASN    96      -6.004  12.581   5.368
ATOM   1542  HD1 ASN    96      -6.164  11.672   5.774
ATOM   1543  HD2 ASN    96      -6.713  13.048   4.824
ATOM   1544  OD1 ASN    96      -3.895  12.663   6.204
ATOM   1545  HA  ASN    96      -2.569  14.699   5.295
ATOM   1546  HB1 ASN    96      -5.594  15.094   5.142
ATOM   1547  HB2 ASN    96      -4.625  14.372   3.836
ATOM   1548  O   ASN    96      -3.595  16.297   3.234
ATOM   1549  N   LEU    97      -3.074  17.650   4.948
ATOM   1550  CA  LEU    97      -2.908  18.821   4.104
ATOM   1551  C   LEU    97      -1.474  19.290   4.323
ATOM   1552  HN  LEU    97      -2.966  17.751   5.947
ATOM   1553  CB  LEU    97      -3.916  19.919   4.467
ATOM   1554  CG  LEU    97      -5.420  19.589   4.528
ATOM   1555  CD1 LEU    97      -6.266  20.834   4.734
ATOM   1556  CD2 LEU    97      -5.932  18.840   3.317
ATOM   1557  HA  LEU    97      -3.080  18.547   3.063
ATOM   1558  HB1 LEU    97      -3.690  20.307   5.460
ATOM   1559  HB2 LEU    97      -3.852  20.727   3.739
ATOM   1560  HG  LEU    97      -5.610  18.907   5.357
ATOM   1561  HD1 LEU    97      -7.320  20.556   4.771
ATOM   1562  HD2 LEU    97      -5.985  21.314   5.671
ATOM   1563  HD3 LEU    97      -6.103  21.526   3.908
ATOM   1564  HD4 LEU    97      -6.998  18.644   3.434
ATOM   1565  HD5 LEU    97      -5.770  19.441   2.422
ATOM   1566  HD6 LEU    97      -5.398  17.895   3.221
ATOM   1567  O   LEU    97      -1.046  19.509   5.452
ATOM   1568  NT  AME    98      -0.719  19.406   3.238
ATOM   1569  CT  AME    98       0.706  19.669   3.328
ATOM   1570  HN  AME    98      -1.137  19.311   2.324
ATOM   1571  HT1 AME    98       1.129  19.726   2.325
ATOM   1572  HT2 AME    98       0.869  20.615   3.845
ATOM   1573  HT3 AME    98       1.190  18.864   3.881
ATOM   1574  H1  ACE    99      -0.696  20.755  -0.387
ATOM   1575  CH3 ACE    99      -1.504  20.395  -1.023
ATOM   1576  C   ACE    99      -2.214  19.194  -0.387
ATOM   1577  H2  ACE    99      -1.086  20.102  -1.986
ATOM   1578  H3  ACE    99      -2.219  21.205  -1.169
ATOM   1579  O   ACE    99      -1.834  18.751   0.727
ATOM   1580  N   ILE   100      -3.229  18.666  -1.083
ATOM   1581  CA  ILE   100      -3.986  17.555  -0.522
ATOM   1582  C   ILE   100      -3.201  16.263  -0.620
ATOM   1583  HN  ILE   100      -3.464  19.041  -1.991
ATOM   1584  CB  ILE   100      -5.333  17.332  -1.224
ATOM   1585  CG1 ILE   100      -6.139  18.620  -1.244
ATOM   1586  CG2 ILE   100      -6.113  16.171  -0.566
ATOM   1587  CD1 ILE   100      -7.478  18.415  -1.929
ATOM   1588  HA  ILE   100      -4.202  17.755   0.528
ATOM   1589  HB  ILE   100      -5.160  17.006  -2.249
ATOM   1590  HG1 ILE   100      -6.318  18.953  -0.222
ATOM   1591  HG2 ILE   100      -5.585  19.388  -1.784
ATOM   1592  HG3 ILE   100      -7.064  16.033  -1.081
ATOM   1593  HG4 ILE   100      -5.527  15.254  -0.634
ATOM   1594  HG5 ILE   100      -6.300  16.406   0.482
ATOM   1595  HD1 ILE   100      -8.034  19.353  -1.929
ATOM   1596  HD2 ILE   100      -7.315  18.090  -2.956
ATOM   1597  HD3 ILE   100      -8.048  17.655  -1.394
ATOM   1598  O   ILE   100      -2.791  15.865  -1.697
ATOM   1599  N   ALA   101      -3.008  15.607   0.509
ATOM   1600  CA  ALA   101      -2.297  14.323   0.563
ATOM   1601  C   ALA   101      -3.229  13.185   0.958
ATOM   1602  HN  ALA   101      -3.356  15.989   1.377
ATOM   1603  CB  ALA   101      -1.146  14.406   1.552
ATOM   1604  HA  ALA   101      -1.876  14.099  -0.417
ATOM   1605  HB1 ALA   101      -0.625  13.449   1.585
ATOM   1606  HB2 ALA   101      -0.453  15.186   1.239
ATOM   1607  HB3 ALA   101      -1.534  14.642   2.543
ATOM   1608  O   ALA   101      -4.396  13.414   1.263
ATOM   1609  N   ASP   102      -2.718  11.963   0.950
ATOM   1610  CA  ASP   102      -3.466  10.821   1.472
ATOM   1611  C   ASP   102      -4.826  10.575   0.798
ATOM   1612  HN  ASP   102      -1.793  11.809   0.577
ATOM   1613  CB  ASP   102      -3.635  10.959   2.985
ATOM   1614  CG  ASP   102      -4.107   9.676   3.645
ATOM   1615  OD1 ASP   102      -4.072   8.602   2.993
ATOM   1616  OD2 ASP   102      -4.512   9.746   4.829
ATOM   1617  HA  ASP   102      -2.882   9.911   1.338
ATOM   1618  HB1 ASP   102      -2.681  11.232   3.435
ATOM   1619  HB2 ASP   102      -4.372  11.733   3.200
ATOM   1620  O   ASP   102      -5.881  11.062   1.238
ATOM   1621  N   PHE   103      -4.793   9.788  -0.260
ATOM   1622  CA  PHE   103      -6.013   9.421  -0.941
ATOM   1623  C   PHE   103      -6.473   8.033  -0.531
ATOM   1624  HN  PHE   103      -3.908   9.438  -0.598
ATOM   1625  CB  PHE   103      -5.833   9.560  -2.451
ATOM   1626  CG  PHE   103      -5.967  10.972  -2.925
ATOM   1627  CD1 PHE   103      -4.920  11.880  -2.768
ATOM   1628  CE1 PHE   103      -5.057  13.193  -3.189
ATOM   1629  HD1 PHE   103      -3.984  11.559  -2.311
ATOM   1630  CZ  PHE   103      -6.257  13.616  -3.757
ATOM   1631  HE1 PHE   103      -4.228  13.891  -3.075
ATOM   1632  CE2 PHE   103      -7.309  12.730  -3.907
ATOM   1633  HZ  PHE   103      -6.371  14.649  -4.085
ATOM   1634  CD2 PHE   103      -7.163  11.417  -3.485
ATOM   1635  HE2 PHE   103      -8.245  13.066  -4.354
ATOM   1636  HD2 PHE   103      -7.991  10.716  -3.589
ATOM   1637  HA  PHE   103      -6.798  10.135  -0.692
ATOM   1638  HB1 PHE   103      -4.841   9.208  -2.733
ATOM   1639  HB2 PHE   103      -6.589   8.965  -2.964
ATOM   1640  O   PHE   103      -7.145   7.334  -1.296
ATOM   1641  N   GLY   104      -6.115   7.665   0.698
ATOM   1642  CA  GLY   104      -6.397   6.353   1.266
ATOM   1643  C   GLY   104      -7.866   6.041   1.418
ATOM   1644  HN  GLY   104      -5.619   8.314   1.292
ATOM   1645  HA1 GLY   104      -5.974   5.580   0.625
ATOM   1646  HA2 GLY   104      -5.954   6.284   2.259
ATOM   1647  O   GLY   104      -8.256   4.869   1.383
ATOM   1648  N   TRP   105      -8.683   7.080   1.592
ATOM   1649  CA  TRP   105     -10.126   6.886   1.682
ATOM   1650  C   TRP   105     -10.871   7.301   0.423
ATOM   1651  HN  TRP   105      -8.302   8.012   1.663
ATOM   1652  CB  TRP   105     -10.707   7.508   2.965
ATOM   1653  CG  TRP   105     -10.420   6.670   4.211
ATOM   1654  CD1 TRP   105      -9.238   6.643   4.960
ATOM   1655  NE1 TRP   105      -9.330   5.749   6.004
ATOM   1656  HD1 TRP   105      -8.401   7.283   4.680
ATOM   1657  CE2 TRP   105     -10.540   5.135   6.018
ATOM   1658  HNE TRP   105      -8.605   5.561   6.681
ATOM   1659  CZ2 TRP   105     -11.071   4.171   6.882
ATOM   1660  CH2 TRP   105     -12.377   3.734   6.626
ATOM   1661  HZ2 TRP   105     -10.473   3.793   7.711
ATOM   1662  CZ3 TRP   105     -13.124   4.228   5.543
ATOM   1663  HH2 TRP   105     -12.841   2.991   7.276
ATOM   1664  CE3 TRP   105     -12.609   5.199   4.659
ATOM   1665  HZ3 TRP   105     -14.135   3.861   5.366
ATOM   1666  CD2 TRP   105     -11.307   5.671   4.876
ATOM   1667  HE3 TRP   105     -13.221   5.563   3.833
ATOM   1668  HA  TRP   105     -10.342   5.832   1.857
ATOM   1669  HB1 TRP   105     -10.272   8.495   3.120
ATOM   1670  HB2 TRP   105     -11.789   7.600   2.868
ATOM   1671  O   TRP   105     -12.085   7.078   0.332
ATOM   1672  N   SER   106     -10.158   7.861  -0.569
ATOM   1673  CA  SER   106     -10.773   8.300  -1.858
ATOM   1674  C   SER   106     -11.382   7.158  -2.709
ATOM   1675  HN  SER   106      -9.164   7.999  -0.456
ATOM   1676  CB  SER   106      -9.819   9.200  -2.693
ATOM   1677  OG  SER   106      -8.875   8.468  -3.469
ATOM   1678  HG  SER   106      -8.333   9.107  -3.947
ATOM   1679  HA  SER   106     -11.580   9.005  -1.655
ATOM   1680  HB1 SER   106     -10.404   9.808  -3.383
ATOM   1681  HB2 SER   106      -9.255   9.850  -2.025
ATOM   1682  O   SER   106     -10.978   5.996  -2.591
ATOM   1683  N   VAL   107     -12.354   7.507  -3.556
ATOM   1684  CA  VAL   107     -13.163   6.534  -4.305
ATOM   1685  C   VAL   107     -13.876   7.267  -5.455
ATOM   1686  HN  VAL   107     -12.563   8.484  -3.706
ATOM   1687  CB  VAL   107     -14.156   5.795  -3.351
ATOM   1688  CG1 VAL   107     -15.348   6.680  -2.965
ATOM   1689  CG2 VAL   107     -14.598   4.453  -3.924
ATOM   1690  HA  VAL   107     -12.515   5.756  -4.707
ATOM   1691  HB  VAL   107     -13.637   5.507  -2.437
ATOM   1692  HG1 VAL   107     -16.013   6.127  -2.301
ATOM   1693  HG2 VAL   107     -14.988   7.574  -2.455
ATOM   1694  HG3 VAL   107     -15.892   6.970  -3.864
ATOM   1695  HG4 VAL   107     -15.288   3.971  -3.231
ATOM   1696  HG5 VAL   107     -15.097   4.612  -4.880
ATOM   1697  HG6 VAL   107     -13.727   3.815  -4.071
ATOM   1698  O   VAL   107     -13.755   8.495  -5.562
ATOM   1699  N   HIS   108     -14.577   6.522  -6.320
ATOM   1700  CA  HIS   108     -15.439   7.102  -7.367
ATOM   1701  C   HIS   108     -16.879   7.254  -6.937
ATOM   1702  HN  HIS   108     -14.527   5.515  -6.270
ATOM   1703  CB  HIS   108     -15.344   6.296  -8.657
ATOM   1704  CG  HIS   108     -14.138   6.640  -9.491
ATOM   1705  ND1 HIS   108     -12.961   6.015  -9.346
ATOM   1706  CE1 HIS   108     -12.067   6.532 -10.219
ATOM   1707  NE2 HIS   108     -12.679   7.501 -10.918
ATOM   1708  HE  HIS   108     -11.050   6.142 -10.253
ATOM   1709  CD2 HIS   108     -13.956   7.597 -10.497
ATOM   1710  HNE HIS   108     -12.244   8.059 -11.638
ATOM   1711  HD  HIS   108     -14.624   8.333 -10.945
ATOM   1712  HA  HIS   108     -15.070   8.092  -7.635
ATOM   1713  HB1 HIS   108     -15.285   5.234  -8.419
ATOM   1714  HB2 HIS   108     -16.228   6.482  -9.268
ATOM   1715  O   HIS   108     -17.432   6.372  -6.274
ATOM   1716  N   ALA   109     -17.495   8.374  -7.325
ATOM   1717  CA  ALA   109     -18.854   8.757  -6.883
ATOM   1718  C   ALA   109     -19.979   8.203  -7.775
ATOM   1719  HN  ALA   109     -17.029   9.011  -7.954
ATOM   1720  CB  ALA   109     -18.962  10.280  -6.794
ATOM   1721  HA  ALA   109     -19.028   8.382  -5.874
ATOM   1722  HB1 ALA   109     -19.965  10.555  -6.468
ATOM   1723  HB2 ALA   109     -18.232  10.655  -6.077
ATOM   1724  HB3 ALA   109     -18.767  10.717  -7.773
ATOM   1725  O   ALA   109     -19.791   8.093  -8.986
ATOM   1726  N   PRO   110     -21.154   7.863  -7.191
ATOM   1727  CA  PRO   110     -21.536   7.813  -5.770
ATOM   1728  C   PRO   110     -21.091   6.512  -5.087
ATOM   1729  CB  PRO   110     -23.065   7.904  -5.823
ATOM   1730  CG  PRO   110     -23.428   7.290  -7.128
ATOM   1731  CD  PRO   110     -22.331   7.702  -8.070
ATOM   1732  HA  PRO   110     -21.074   8.645  -5.239
ATOM   1733  HB1 PRO   110     -23.492   7.356  -4.983
ATOM   1734  HB2 PRO   110     -23.370   8.949  -5.766
ATOM   1735  HG1 PRO   110     -23.479   6.207  -7.019
ATOM   1736  HG2 PRO   110     -24.399   7.668  -7.450
ATOM   1737  HD1 PRO   110     -22.183   6.924  -8.819
ATOM   1738  HD2 PRO   110     -22.607   8.634  -8.564
ATOM   1739  O   PRO   110     -20.622   5.598  -5.771
ATOM   1740  N   SER   111     -21.247   6.429  -3.761
ATOM   1741  CA  SER   111     -20.643   5.343  -2.973
ATOM   1742  C   SER   111     -21.281   5.106  -1.584
ATOM   1743  HN  SER   111     -21.793   7.126  -3.275
ATOM   1744  CB  SER   111     -19.132   5.605  -2.816
ATOM   1745  OG  SER   111     -18.442   4.444  -2.387
ATOM   1746  HG  SER   111     -17.508   4.672  -2.308
ATOM   1747  HA  SER   111     -20.732   4.404  -3.519
ATOM   1748  HB1 SER   111     -18.716   5.918  -3.773
ATOM   1749  HB2 SER   111     -18.974   6.391  -2.077
ATOM   1750  O   SER   111     -22.046   5.959  -1.091
ATOM   1751  N   SER   112     -20.968   3.932  -1.000
ATOM   1752  CA  SER   112     -21.198   3.562   0.426
ATOM   1753  C   SER   112     -19.887   3.011   1.044
ATOM   1754  HN  SER   112     -20.533   3.201  -1.544
ATOM   1755  CB  SER   112     -22.342   2.545   0.570
ATOM   1756  OG  SER   112     -23.612   3.152   0.364
ATOM   1757  HG  SER   112     -24.284   2.467   0.467
ATOM   1758  HA  SER   112     -21.517   4.443   0.984
ATOM   1759  HB1 SER   112     -22.218   1.751  -0.166
ATOM   1760  HB2 SER   112     -22.325   2.117   1.573
ATOM   1761  O   SER   112     -18.875   2.920   0.348
ATOM   1762  NT  AME   113     -19.891   2.625   2.323
ATOM   1763  CT  AME   113     -18.628   2.293   2.999
ATOM   1764  HN  AME   113     -20.765   2.562   2.826
ATOM   1765  HT1 AME   113     -18.833   2.002   4.030
ATOM   1766  HT2 AME   113     -18.143   1.467   2.479
ATOM   1767  HT3 AME   113     -17.972   3.163   2.991
TER   
ATOM   1768  C00 UNK   114      -0.623  -6.771   1.703
ATOM   1769  C01 UNK   114      -0.206  -8.039   1.383
ATOM   1770  C02 UNK   114      -0.333  -5.681   0.818
ATOM   1771  H03 UNK   114      -1.179  -6.514   2.529
ATOM   1772  C04 UNK   114       0.514  -8.296   0.249
ATOM   1773  H05 UNK   114      -0.470  -8.931   1.935
ATOM   1774  C06 UNK   114       0.850  -7.230  -0.638
ATOM   1775  H07 UNK   114       0.763  -9.360   0.145
ATOM   1776  C08 UNK   114       1.712  -7.374  -1.809
ATOM   1777  C09 UNK   114       0.300  -5.925  -0.413
ATOM   1778  C0A UNK   114       1.829  -6.258  -2.668
ATOM   1779  C0B UNK   114       2.368  -8.691  -2.144
ATOM   1780  C0C UNK   114       1.312  -5.024  -2.293
ATOM   1781  H0D UNK   114       2.306  -6.332  -3.591
ATOM   1782  C0E UNK   114       1.408  -3.855  -3.177
ATOM   1783  N0F UNK   114       0.506  -4.883  -1.232
ATOM   1784  C0G UNK   114       0.387  -2.914  -3.310
ATOM   1785  C0H UNK   114       2.604  -3.552  -3.903
ATOM   1786  C0I UNK   114       0.544  -1.737  -4.080
ATOM   1787  H0J UNK   114      -0.540  -2.983  -2.759
ATOM   1788  C0K UNK   114       1.662  -1.525  -4.794
ATOM   1789  F0M UNK   114      -0.469  -0.856  -4.143
ATOM   1790  C0N UNK   114       2.674  -2.449  -4.790
ATOM   1791  H0O UNK   114       1.784  -0.676  -5.393
ATOM   1792  F0P UNK   114       3.760  -2.377  -5.555
ATOM   1793  H0Q UNK   114       3.342  -4.351  -3.978
ATOM   1794  H0R UNK   114      -0.745  -4.746   1.119
ATOM   1795  O0S UNK   114       2.506  -8.987  -3.376
ATOM   1796  O0T UNK   114       2.928  -9.306  -1.187
TER   
TER   
ATOM   1797  O00 WTR   116     -16.988 -14.887 -10.924
ATOM   1798  H01 WTR   116     -17.191 -14.686 -10.010
ATOM   1799  H02 WTR   116     -17.037 -15.842 -10.975
TER   
ATOM   1800  O00 WTR   117       2.182 -16.558 -12.965
ATOM   1801  H01 WTR   117       2.376 -17.373 -13.427
ATOM   1802  H02 WTR   117       1.774 -16.838 -12.145
TER   
ATOM   1803  O00 WTR   118      -3.233 -16.548 -16.664
ATOM   1804  H01 WTR   118      -3.790 -17.247 -16.321
ATOM   1805  H02 WTR   118      -3.325 -16.612 -17.615
TER   
ATOM   1806  O00 WTR   119       2.492 -14.028 -20.580
ATOM   1807  H01 WTR   119       1.911 -14.628 -21.048
ATOM   1808  H02 WTR   119       2.301 -14.182 -19.655
TER   
ATOM   1809  O00 WTR   120      -5.456 -22.819 -14.341
ATOM   1810  H01 WTR   120      -4.647 -23.254 -14.609
ATOM   1811  H02 WTR   120      -5.261 -21.884 -14.414
TER   
ATOM   1812  O00 WTR   121      -1.311 -22.448  -9.030
ATOM   1813  H01 WTR   121      -1.582 -23.270  -8.622
ATOM   1814  H02 WTR   121      -2.066 -22.180  -9.554
TER   
ATOM   1815  O00 WTR   122      -5.011 -21.134 -18.654
ATOM   1816  H01 WTR   122      -4.186 -20.677 -18.820
ATOM   1817  H02 WTR   122      -4.838 -22.041 -18.905
TER   
ATOM   1818  O00 WTR   123      -5.005 -16.559 -12.897
ATOM   1819  H01 WTR   123      -5.175 -16.197 -12.028
ATOM   1820  H02 WTR   123      -5.461 -15.969 -13.497
TER   
ATOM   1821  O00 WTR   124       3.814 -24.475 -18.194
ATOM   1822  H01 WTR   124       3.056 -24.840 -18.650
ATOM   1823  H02 WTR   124       3.973 -23.635 -18.625
TER   
ATOM   1824  O00 WTR   125     -14.546 -22.976  -9.095
ATOM   1825  H01 WTR   125     -14.884 -22.724  -8.235
ATOM   1826  H02 WTR   125     -14.147 -22.176  -9.439
TER   
ATOM   1827  O00 WTR   126      -4.522 -19.861  -9.089
ATOM   1828  H01 WTR   126      -5.289 -20.423  -9.196
ATOM   1829  H02 WTR   126      -4.395 -19.804  -8.142
TER   
ATOM   1830  O00 WTR   127      -8.799 -16.406 -17.557
ATOM   1831  H01 WTR   127      -9.000 -17.327 -17.392
ATOM   1832  H02 WTR   127      -8.327 -16.119 -16.775
TER   
ATOM   1833  O00 WTR   128      -0.310 -23.124 -12.066
ATOM   1834  H01 WTR   128       0.526 -23.590 -12.092
ATOM   1835  H02 WTR   128      -0.093 -22.264 -11.706
TER   
ATOM   1836  O00 WTR   129      -5.757 -18.781 -16.922
ATOM   1837  H01 WTR   129      -5.815 -19.476 -17.577
ATOM   1838  H02 WTR   129      -5.729 -19.244 -16.084
TER   
ATOM   1839  O00 WTR   130      -2.378 -20.107 -19.514
ATOM   1840  H01 WTR   130      -2.764 -20.323 -20.362
ATOM   1841  H02 WTR   130      -1.782 -19.381 -19.700
TER   
ATOM   1842  O00 WTR   131      -7.778 -23.731 -13.025
ATOM   1843  H01 WTR   131      -7.899 -24.679 -12.979
ATOM   1844  H02 WTR   131      -7.037 -23.612 -13.620
TER   
ATOM   1845  O00 WTR   132      -8.251 -18.903 -13.187
ATOM   1846  H01 WTR   132      -8.443 -19.756 -12.797
ATOM   1847  H02 WTR   132      -8.226 -18.300 -12.445
TER   
ATOM   1848  O00 WTR   133       7.653 -23.105 -13.898
ATOM   1849  H01 WTR   133       6.739 -23.055 -13.620
ATOM   1850  H02 WTR   133       8.141 -22.670 -13.198
TER   
ATOM   1851  O00 WTR   134       2.479 -26.551 -12.045
ATOM   1852  H01 WTR   134       2.199 -25.785 -12.547
ATOM   1853  H02 WTR   134       3.324 -26.298 -11.674
TER   
ATOM   1854  O00 WTR   135       4.061 -25.665 -15.198
ATOM   1855  H01 WTR   135       4.279 -25.275 -16.044
ATOM   1856  H02 WTR   135       3.679 -26.515 -15.417
TER   
ATOM   1857  O00 WTR   136      12.383 -23.332 -11.669
ATOM   1858  H01 WTR   136      11.821 -22.571 -11.810
ATOM   1859  H02 WTR   136      12.733 -23.536 -12.536
TER   
ATOM   1860  O00 WTR   137       1.954 -24.458  -8.508
ATOM   1861  H01 WTR   137       2.777 -24.573  -8.033
ATOM   1862  H02 WTR   137       1.679 -23.565  -8.300
TER   
ATOM   1863  O00 WTR   138       1.722 -26.281  -2.512
ATOM   1864  H01 WTR   138       0.810 -26.298  -2.223
ATOM   1865  H02 WTR   138       1.808 -25.454  -2.986
TER   
ATOM   1866  O00 WTR   139       6.237 -25.826 -13.427
ATOM   1867  H01 WTR   139       6.829 -25.151 -13.760
ATOM   1868  H02 WTR   139       5.497 -25.816 -14.033
TER   
ATOM   1869  O00 WTR   140       8.127 -18.949  -8.457
ATOM   1870  H01 WTR   140       7.281 -19.159  -8.062
ATOM   1871  H02 WTR   140       7.906 -18.529  -9.288
TER   
ATOM   1872  O00 WTR   141       4.802 -16.597 -15.274
ATOM   1873  H01 WTR   141       5.539 -16.882 -15.814
ATOM   1874  H02 WTR   141       4.550 -17.378 -14.780
TER   
ATOM   1875  O00 WTR   142       0.903 -28.413 -10.254
ATOM   1876  H01 WTR   142       1.519 -27.874 -10.751
ATOM   1877  H02 WTR   142       0.043 -28.049 -10.464
TER   
ATOM   1878  O00 WTR   143       9.849 -22.252 -15.163
ATOM   1879  H01 WTR   143       9.052 -22.710 -14.897
ATOM   1880  H02 WTR   143       9.545 -21.395 -15.462
TER   
ATOM   1881  O00 WTR   144      -0.065 -29.782  -5.119
ATOM   1882  H01 WTR   144      -0.859 -29.855  -4.588
ATOM   1883  H02 WTR   144       0.626 -30.154  -4.570
TER   
ATOM   1884  O00 WTR   145       7.207 -19.226 -13.627
ATOM   1885  H01 WTR   145       6.343 -18.852 -13.452
ATOM   1886  H02 WTR   145       7.808 -18.484 -13.555
TER   
ATOM   1887  O00 WTR   146       8.906 -19.882 -15.690
ATOM   1888  H01 WTR   146       8.464 -19.349 -16.351
ATOM   1889  H02 WTR   146       8.297 -19.903 -14.952
TER   
ATOM   1890  O00 WTR   147       8.972 -23.060  -7.577
ATOM   1891  H01 WTR   147       9.162 -23.948  -7.275
ATOM   1892  H02 WTR   147       9.710 -22.835  -8.144
TER   
ATOM   1893  O00 WTR   148      -2.855 -20.694 -13.408
ATOM   1894  H01 WTR   148      -2.591 -21.416 -13.978
ATOM   1895  H02 WTR   148      -2.377 -19.936 -13.744
TER   
ATOM   1896  O00 WTR   149      -3.760 -24.336 -12.199
ATOM   1897  H01 WTR   149      -4.265 -23.719 -12.728
ATOM   1898  H02 WTR   149      -3.043 -23.814 -11.838
TER   
ATOM   1899  O00 WTR   150      -0.942 -18.668 -14.966
ATOM   1900  H01 WTR   150      -0.814 -17.946 -14.350
ATOM   1901  H02 WTR   150      -0.751 -18.288 -15.824
TER   
ATOM   1902  O00 WTR   151       5.650 -28.426  -8.685
ATOM   1903  H01 WTR   151       5.595 -28.433  -7.730
ATOM   1904  H02 WTR   151       6.517 -28.782  -8.878
TER   
ATOM   1905  O00 WTR   152      -5.350 -19.908 -14.301
ATOM   1906  H01 WTR   152      -5.929 -19.359 -13.773
ATOM   1907  H02 WTR   152      -4.553 -19.990 -13.777
TER   
ATOM   1908  O00 WTR   153      13.037 -15.247 -14.475
ATOM   1909  H01 WTR   153      12.490 -14.483 -14.292
ATOM   1910  H02 WTR   153      13.605 -15.324 -13.708
TER   
ATOM   1911  O00 WTR   154     -17.099  -2.814 -12.446
ATOM   1912  H01 WTR   154     -17.034  -2.653 -11.505
ATOM   1913  H02 WTR   154     -16.310  -2.415 -12.813
TER   
ATOM   1914  O00 WTR   155     -17.432 -15.147 -13.748
ATOM   1915  H01 WTR   155     -17.504 -15.085 -12.796
ATOM   1916  H02 WTR   155     -16.560 -15.512 -13.899
TER   
ATOM   1917  O00 WTR   156     -16.618  -9.692 -14.131
ATOM   1918  H01 WTR   156     -17.291 -10.269 -13.771
ATOM   1919  H02 WTR   156     -16.954  -8.808 -13.980
TER   
ATOM   1920  O00 WTR   157     -17.971 -11.573 -17.246
ATOM   1921  H01 WTR   157     -17.218 -11.041 -16.988
ATOM   1922  H02 WTR   157     -18.382 -11.823 -16.419
TER   
ATOM   1923  O00 WTR   158     -14.216 -12.688  -9.814
ATOM   1924  H01 WTR   158     -14.488 -12.719 -10.731
ATOM   1925  H02 WTR   158     -13.948 -13.584  -9.612
TER   
ATOM   1926  O00 WTR   159     -15.446 -10.267 -16.721
ATOM   1927  H01 WTR   159     -15.435  -9.422 -17.169
ATOM   1928  H02 WTR   159     -15.634 -10.052 -15.808
TER   
ATOM   1929  O00 WTR   160     -12.041 -18.060 -15.105
ATOM   1930  H01 WTR   160     -12.853 -18.313 -15.545
ATOM   1931  H02 WTR   160     -11.347 -18.411 -15.663
TER   
ATOM   1932  O00 WTR   161     -10.584  -2.085 -10.321
ATOM   1933  H01 WTR   161     -10.309  -1.725  -9.478
ATOM   1934  H02 WTR   161      -9.835  -1.943 -10.899
TER   
ATOM   1935  O00 WTR   162     -18.200 -12.724 -14.785
ATOM   1936  H01 WTR   162     -18.445 -12.245 -13.993
ATOM   1937  H02 WTR   162     -18.028 -13.616 -14.483
TER   
ATOM   1938  O00 WTR   163     -14.007 -16.134 -16.711
ATOM   1939  H01 WTR   163     -13.108 -15.823 -16.608
ATOM   1940  H02 WTR   163     -14.361 -15.609 -17.429
TER   
ATOM   1941  O00 WTR   164     -12.011 -18.131 -12.303
ATOM   1942  H01 WTR   164     -12.113 -18.131 -13.255
ATOM   1943  H02 WTR   164     -12.685 -18.734 -11.989
TER   
ATOM   1944  O00 WTR   165     -13.930  -6.660 -16.194
ATOM   1945  H01 WTR   165     -13.084  -6.921 -16.556
ATOM   1946  H02 WTR   165     -13.783  -5.780 -15.849
TER   
ATOM   1947  O00 WTR   166     -14.516  -6.448 -12.046
ATOM   1948  H01 WTR   166     -13.876  -6.990 -12.507
ATOM   1949  H02 WTR   166     -14.939  -7.048 -11.431
TER   
ATOM   1950  O00 WTR   167     -14.011 -10.538 -13.792
ATOM   1951  H01 WTR   167     -14.929 -10.340 -13.605
ATOM   1952  H02 WTR   167     -13.826 -11.325 -13.279
TER   
ATOM   1953  O00 WTR   168     -17.057  -1.986  -9.546
ATOM   1954  H01 WTR   168     -17.672  -2.711  -9.433
ATOM   1955  H02 WTR   168     -16.210  -2.347  -9.287
TER   
ATOM   1956  O00 WTR   169     -16.424   3.304 -10.353
ATOM   1957  H01 WTR   169     -16.363   3.688 -11.227
ATOM   1958  H02 WTR   169     -16.623   2.381 -10.509
TER   
ATOM   1959  O00 WTR   170     -16.168   0.820 -13.038
ATOM   1960  H01 WTR   170     -16.585  -0.014 -13.253
ATOM   1961  H02 WTR   170     -16.165   0.848 -12.081
TER   
ATOM   1962  O00 WTR   171     -14.803  -2.025 -13.655
ATOM   1963  H01 WTR   171     -14.255  -1.598 -12.997
ATOM   1964  H02 WTR   171     -14.236  -2.692 -14.043
TER   
ATOM   1965  O00 WTR   172     -19.330   2.653  -8.854
ATOM   1966  H01 WTR   172     -19.119   1.738  -9.038
ATOM   1967  H02 WTR   172     -18.756   2.890  -8.126
TER   
ATOM   1968  O00 WTR   173      -7.757   1.096 -18.026
ATOM   1969  H01 WTR   173      -8.530   1.213 -17.474
ATOM   1970  H02 WTR   173      -7.600   1.960 -18.407
TER   
ATOM   1971  O00 WTR   174     -10.619  -8.472 -13.191
ATOM   1972  H01 WTR   174     -10.813  -9.231 -12.640
ATOM   1973  H02 WTR   174     -11.450  -8.267 -13.618
TER   
ATOM   1974  O00 WTR   175     -13.137  -8.069 -13.948
ATOM   1975  H01 WTR   175     -13.407  -7.816 -14.831
ATOM   1976  H02 WTR   175     -13.466  -8.962 -13.843
TER   
ATOM   1977  O00 WTR   176     -15.690   2.576  -6.163
ATOM   1978  H01 WTR   176     -15.126   2.218  -5.478
ATOM   1979  H02 WTR   176     -15.124   2.639  -6.932
TER   
ATOM   1980  O00 WTR   177     -12.843  -1.079 -11.590
ATOM   1981  H01 WTR   177     -12.140  -1.300 -10.980
ATOM   1982  H02 WTR   177     -12.551  -0.271 -12.011
TER   
ATOM   1983  O00 WTR   178     -13.521  -0.497  -8.828
ATOM   1984  H01 WTR   178     -13.053  -0.414  -9.658
ATOM   1985  H02 WTR   178     -13.789  -1.415  -8.793
TER   
ATOM   1986  O00 WTR   179     -12.171   6.846 -14.938
ATOM   1987  H01 WTR   179     -11.773   7.380 -15.626
ATOM   1988  H02 WTR   179     -11.480   6.743 -14.284
TER   
ATOM   1989  O00 WTR   180     -14.448  -3.201  -9.129
ATOM   1990  H01 WTR   180     -13.755  -3.568  -9.678
ATOM   1991  H02 WTR   180     -14.459  -3.760  -8.351
TER   
ATOM   1992  O00 WTR   181     -18.662   5.366  -9.488
ATOM   1993  H01 WTR   181     -18.017   5.267  -8.788
ATOM   1994  H02 WTR   181     -18.760   4.485  -9.851
TER   
ATOM   1995  O00 WTR   182     -18.139  -7.167 -13.934
ATOM   1996  H01 WTR   182     -18.056  -6.845 -14.831
ATOM   1997  H02 WTR   182     -17.949  -6.406 -13.386
TER   
ATOM   1998  O00 WTR   183      -9.642 -19.040 -16.033
ATOM   1999  H01 WTR   183      -9.076 -18.875 -15.279
ATOM   2000  H02 WTR   183      -9.617 -19.990 -16.148
TER   
ATOM   2001  O00 WTR   184     -11.227  -3.761 -12.485
ATOM   2002  H01 WTR   184     -10.568  -4.310 -12.061
ATOM   2003  H02 WTR   184     -11.419  -3.078 -11.842
TER   
ATOM   2004  O00 WTR   185     -11.254 -12.926 -18.072
ATOM   2005  H01 WTR   185     -11.891 -12.400 -17.588
ATOM   2006  H02 WTR   185     -10.766 -12.291 -18.596
TER   
ATOM   2007  O00 WTR   186      -5.072  -8.587 -11.670
ATOM   2008  H01 WTR   186      -5.162  -8.212 -10.794
ATOM   2009  H02 WTR   186      -5.567  -9.405 -11.632
TER   
ATOM   2010  O00 WTR   187      -7.010 -10.626 -21.075
ATOM   2011  H01 WTR   187      -6.833 -10.627 -20.134
ATOM   2012  H02 WTR   187      -7.069  -9.699 -21.307
TER   
ATOM   2013  O00 WTR   188     -13.453 -20.459  -9.539
ATOM   2014  H01 WTR   188     -14.002 -19.685  -9.409
ATOM   2015  H02 WTR   188     -12.852 -20.455  -8.794
TER   
ATOM   2016  O00 WTR   189     -11.145 -15.405 -16.827
ATOM   2017  H01 WTR   189     -11.091 -14.656 -17.421
ATOM   2018  H02 WTR   189     -10.391 -15.948 -17.056
TER   
ATOM   2019  O00 WTR   190     -11.526  -7.966 -17.514
ATOM   2020  H01 WTR   190     -11.408  -8.049 -18.460
ATOM   2021  H02 WTR   190     -10.941  -7.251 -17.261
TER   
ATOM   2022  O00 WTR   191      -3.078 -13.588 -15.888
ATOM   2023  H01 WTR   191      -3.271 -14.489 -16.147
ATOM   2024  H02 WTR   191      -2.163 -13.609 -15.609
TER   
ATOM   2025  O00 WTR   192      -2.868  -9.907 -23.475
ATOM   2026  H01 WTR   192      -3.499 -10.355 -22.912
ATOM   2027  H02 WTR   192      -3.363  -9.188 -23.866
TER   
ATOM   2028  O00 WTR   193       0.011 -10.064 -17.876
ATOM   2029  H01 WTR   193       0.400 -10.412 -18.678
ATOM   2030  H02 WTR   193       0.300  -9.152 -17.846
TER   
ATOM   2031  O00 WTR   194     -15.290 -12.726 -15.071
ATOM   2032  H01 WTR   194     -15.892 -13.176 -15.663
ATOM   2033  H02 WTR   194     -14.439 -12.780 -15.507
TER   
ATOM   2034  O00 WTR   195     -14.780 -19.121 -16.948
ATOM   2035  H01 WTR   195     -14.539 -18.246 -17.253
ATOM   2036  H02 WTR   195     -14.365 -19.715 -17.573
TER   
ATOM   2037  O00 WTR   196      -5.892 -14.602 -14.737
ATOM   2038  H01 WTR   196      -6.587 -15.110 -15.156
ATOM   2039  H02 WTR   196      -6.064 -13.698 -15.000
TER   
ATOM   2040  O00 WTR   197      -3.931 -11.640 -18.544
ATOM   2041  H01 WTR   197      -3.162 -12.147 -18.283
ATOM   2042  H02 WTR   197      -3.696 -11.269 -19.394
TER   
ATOM   2043  O00 WTR   198      -4.469  -8.228 -21.246
ATOM   2044  H01 WTR   198      -4.796  -8.469 -20.379
ATOM   2045  H02 WTR   198      -4.825  -7.353 -21.402
TER   
ATOM   2046  O00 WTR   199      -0.944 -15.686 -11.986
ATOM   2047  H01 WTR   199      -0.297 -16.227 -11.533
ATOM   2048  H02 WTR   199      -1.515 -15.362 -11.290
TER   
ATOM   2049  O00 WTR   200      -6.588 -10.324 -18.415
ATOM   2050  H01 WTR   200      -5.663 -10.565 -18.390
ATOM   2051  H02 WTR   200      -6.592  -9.374 -18.296
TER   
ATOM   2052  O00 WTR   201      -3.220 -11.016 -15.203
ATOM   2053  H01 WTR   201      -2.488 -11.005 -14.586
ATOM   2054  H02 WTR   201      -3.238 -11.913 -15.537
TER   
ATOM   2055  O00 WTR   202      -1.155  -2.872 -18.983
ATOM   2056  H01 WTR   202      -0.699  -2.080 -18.698
ATOM   2057  H02 WTR   202      -0.608  -3.591 -18.667
TER   
ATOM   2058  O00 WTR   203      -2.278 -10.605  -9.498
ATOM   2059  H01 WTR   203      -1.386 -10.355  -9.254
ATOM   2060  H02 WTR   203      -2.821 -10.291  -8.776
TER   
ATOM   2061  O00 WTR   204      -7.913 -16.249 -14.767
ATOM   2062  H01 WTR   204      -8.808 -16.049 -14.495
ATOM   2063  H02 WTR   204      -7.636 -16.955 -14.182
TER   
ATOM   2064  O00 WTR   205       4.909 -22.740 -12.782
ATOM   2065  H01 WTR   205       5.401 -22.569 -11.978
ATOM   2066  H02 WTR   205       4.574 -23.630 -12.674
TER   
ATOM   2067  O00 WTR   206       1.715  -9.199  -6.357
ATOM   2068  H01 WTR   206       2.588  -9.375  -6.708
ATOM   2069  H02 WTR   206       1.562  -9.906  -5.730
TER   
ATOM   2070  O00 WTR   207      -2.608 -14.128 -10.361
ATOM   2071  H01 WTR   207      -2.910 -13.903 -11.241
ATOM   2072  H02 WTR   207      -1.919 -13.490 -10.174
TER   
ATOM   2073  O00 WTR   208     -17.119 -19.855 -15.824
ATOM   2074  H01 WTR   208     -17.676 -19.087 -15.946
ATOM   2075  H02 WTR   208     -16.260 -19.583 -16.147
TER   
ATOM   2076  O00 WTR   209      -1.088  -7.277 -14.197
ATOM   2077  H01 WTR   209      -1.784  -6.858 -14.703
ATOM   2078  H02 WTR   209      -1.545  -7.888 -13.620
TER   
ATOM   2079  O00 WTR   210       9.311  -6.796 -18.479
ATOM   2080  H01 WTR   210       9.141  -6.958 -19.407
ATOM   2081  H02 WTR   210       9.906  -7.498 -18.218
TER   
ATOM   2082  O00 WTR   211     -10.117 -13.111 -14.774
ATOM   2083  H01 WTR   211     -10.297 -12.749 -15.641
ATOM   2084  H02 WTR   211      -9.558 -12.458 -14.353
TER   
ATOM   2085  O00 WTR   212      -8.895 -21.391 -12.061
ATOM   2086  H01 WTR   212      -8.685 -22.236 -12.460
ATOM   2087  H02 WTR   212      -9.802 -21.482 -11.769
TER   
ATOM   2088  O00 WTR   213      -4.512 -11.459 -21.734
ATOM   2089  H01 WTR   213      -4.556 -12.412 -21.662
ATOM   2090  H02 WTR   213      -5.358 -11.154 -21.406
TER   
ATOM   2091  O00 WTR   214      -8.433 -12.666  -8.890
ATOM   2092  H01 WTR   214      -9.033 -13.038  -8.243
ATOM   2093  H02 WTR   214      -7.750 -12.244  -8.369
TER   
ATOM   2094  O00 WTR   215     -11.466 -10.640 -11.448
ATOM   2095  H01 WTR   215     -11.959 -10.549 -10.633
ATOM   2096  H02 WTR   215     -11.388 -11.586 -11.578
TER   
ATOM   2097  O00 WTR   216      -6.154 -16.206 -18.279
ATOM   2098  H01 WTR   216      -6.130 -16.711 -17.466
ATOM   2099  H02 WTR   216      -7.084 -16.033 -18.427
TER   
ATOM   2100  O00 WTR   217       6.857  -3.596 -14.282
ATOM   2101  H01 WTR   217       7.190  -2.857 -13.774
ATOM   2102  H02 WTR   217       7.619  -4.161 -14.412
TER   
ATOM   2103  O00 WTR   218     -12.962 -11.490 -16.273
ATOM   2104  H01 WTR   218     -13.414 -10.847 -16.820
ATOM   2105  H02 WTR   218     -13.281 -11.318 -15.387
TER   
ATOM   2106  O00 WTR   219       1.032 -20.832 -10.770
ATOM   2107  H01 WTR   219       0.701 -20.629  -9.895
ATOM   2108  H02 WTR   219       1.749 -21.448 -10.619
TER   
ATOM   2109  O00 WTR   220     -15.910 -13.624 -18.134
ATOM   2110  H01 WTR   220     -15.077 -13.291 -17.801
ATOM   2111  H02 WTR   220     -16.500 -12.871 -18.103
TER   
ATOM   2112  O00 WTR   221      -2.251 -12.877  -7.822
ATOM   2113  H01 WTR   221      -2.399 -13.605  -8.425
ATOM   2114  H02 WTR   221      -2.561 -12.106  -8.296
TER   
ATOM   2115  O00 WTR   222     -12.505 -12.891 -12.891
ATOM   2116  H01 WTR   222     -11.738 -12.933 -13.463
ATOM   2117  H02 WTR   222     -12.604 -13.783 -12.557
TER   
ATOM   2118  O00 WTR   223      -1.347 -11.119 -12.881
ATOM   2119  H01 WTR   223      -1.243 -11.585 -12.051
ATOM   2120  H02 WTR   223      -1.870 -10.349 -12.660
TER   
ATOM   2121  O00 WTR   224     -18.519 -17.346 -15.687
ATOM   2122  H01 WTR   224     -18.832 -17.220 -14.792
ATOM   2123  H02 WTR   224     -18.897 -16.616 -16.179
TER   
ATOM   2124  O00 WTR   225      -2.529  -8.796 -12.275
ATOM   2125  H01 WTR   225      -3.483  -8.857 -12.224
ATOM   2126  H02 WTR   225      -2.304  -8.072 -11.691
TER   
ATOM   2127  O00 WTR   226      -7.859   7.396 -14.951
ATOM   2128  H01 WTR   226      -6.992   7.534 -14.571
ATOM   2129  H02 WTR   226      -7.825   6.510 -15.311
TER   
ATOM   2130  O00 WTR   227      -3.530 -13.597 -12.936
ATOM   2131  H01 WTR   227      -4.030 -13.900 -13.693
ATOM   2132  H02 WTR   227      -2.763 -13.165 -13.312
TER   
ATOM   2133  O00 WTR   228       3.071 -10.990 -17.860
ATOM   2134  H01 WTR   228       2.714 -10.822 -16.988
ATOM   2135  H02 WTR   228       2.904 -10.184 -18.348
TER   
ATOM   2136  O00 WTR   229      -0.979 -13.997 -13.945
ATOM   2137  H01 WTR   229      -0.049 -13.790 -14.037
ATOM   2138  H02 WTR   229      -1.011 -14.654 -13.250
TER   
ATOM   2139  O00 WTR   230       1.182 -11.431 -20.201
ATOM   2140  H01 WTR   230       1.718 -10.794 -20.674
ATOM   2141  H02 WTR   230       1.409 -12.274 -20.592
TER   
ATOM   2142  O00 WTR   231       4.551 -13.924 -15.892
ATOM   2143  H01 WTR   231       4.912 -14.790 -15.701
ATOM   2144  H02 WTR   231       5.087 -13.594 -16.613
TER   
ATOM   2145  O00 WTR   232       5.582 -13.381 -11.369
ATOM   2146  H01 WTR   232       6.044 -14.106 -11.788
ATOM   2147  H02 WTR   232       5.868 -13.409 -10.456
TER   
ATOM   2148  O00 WTR   233      -0.550 -17.279 -17.405
ATOM   2149  H01 WTR   233      -1.272 -16.739 -17.086
ATOM   2150  H02 WTR   233       0.230 -16.901 -17.000
TER   
ATOM   2151  O00 WTR   234       0.569 -12.341 -16.403
ATOM   2152  H01 WTR   234       0.532 -11.994 -15.512
ATOM   2153  H02 WTR   234       0.375 -11.588 -16.962
TER   
ATOM   2154  O00 WTR   235      12.983 -13.008 -16.931
ATOM   2155  H01 WTR   235      12.834 -13.024 -15.986
ATOM   2156  H02 WTR   235      12.327 -12.398 -17.268
TER   
ATOM   2157  O00 WTR   236       5.487 -21.061  -6.361
ATOM   2158  H01 WTR   236       4.641 -20.615  -6.407
ATOM   2159  H02 WTR   236       6.075 -20.418  -5.964
TER   
ATOM   2160  O00 WTR   237       4.428 -10.125 -11.922
ATOM   2161  H01 WTR   237       4.539 -10.756 -12.633
ATOM   2162  H02 WTR   237       3.480 -10.049 -11.814
TER   
ATOM   2163  O00 WTR   238       7.371 -10.584 -14.008
ATOM   2164  H01 WTR   238       6.971 -10.360 -14.849
ATOM   2165  H02 WTR   238       6.707 -11.106 -13.558
TER   
ATOM   2166  O00 WTR   239       6.227  -7.967 -13.083
ATOM   2167  H01 WTR   239       5.528  -8.317 -12.530
ATOM   2168  H02 WTR   239       6.879  -8.667 -13.117
TER   
ATOM   2169  O00 WTR   240      -9.540  -6.093 -11.936
ATOM   2170  H01 WTR   240      -9.817  -6.388 -11.069
ATOM   2171  H02 WTR   240      -9.942  -6.717 -12.542
TER   
ATOM   2172  O00 WTR   241       1.927  -9.668 -10.811
ATOM   2173  H01 WTR   241       1.574  -8.929 -11.307
ATOM   2174  H02 WTR   241       1.825 -10.419 -11.395
TER   
ATOM   2175  O00 WTR   242      -5.752  -7.854 -17.665
ATOM   2176  H01 WTR   242      -5.009  -8.339 -17.306
ATOM   2177  H02 WTR   242      -6.371  -7.791 -16.938
TER   
ATOM   2178  O00 WTR   243       7.207 -10.134 -16.999
ATOM   2179  H01 WTR   243       7.015 -10.396 -17.899
ATOM   2180  H02 WTR   243       7.146  -9.179 -17.009
TER   
ATOM   2181  O00 WTR   244       4.617 -11.813 -14.182
ATOM   2182  H01 WTR   244       4.656 -12.607 -14.715
ATOM   2183  H02 WTR   244       4.071 -11.211 -14.688
TER   
ATOM   2184  O00 WTR   245       2.305 -14.109 -17.815
ATOM   2185  H01 WTR   245       1.671 -13.509 -17.422
ATOM   2186  H02 WTR   245       3.153 -13.809 -17.488
TER   
ATOM   2187  O00 WTR   246      -0.798  -5.711 -20.735
ATOM   2188  H01 WTR   246      -0.556  -4.847 -21.068
ATOM   2189  H02 WTR   246      -1.374  -5.530 -19.992
TER   
ATOM   2190  O00 WTR   247      10.311  -9.974 -10.983
ATOM   2191  H01 WTR   247       9.750 -10.192 -10.238
ATOM   2192  H02 WTR   247       9.798 -10.226 -11.751
TER   
ATOM   2193  O00 WTR   248      -3.809  -2.910 -19.450
ATOM   2194  H01 WTR   248      -2.853  -2.873 -19.480
ATOM   2195  H02 WTR   248      -4.015  -3.844 -19.504
TER   
ATOM   2196  O00 WTR   249       8.697  -5.601 -15.305
ATOM   2197  H01 WTR   249       9.397  -6.159 -15.645
ATOM   2198  H02 WTR   249       8.685  -4.846 -15.894
TER   
ATOM   2199  O00 WTR   250      -1.033 -17.792 -20.019
ATOM   2200  H01 WTR   250      -0.860 -17.761 -19.078
ATOM   2201  H02 WTR   250      -1.945 -17.515 -20.105
TER   
ATOM   2202  O00 WTR   251       8.814  -7.219 -21.168
ATOM   2203  H01 WTR   251       9.311  -7.842 -21.699
ATOM   2204  H02 WTR   251       7.942  -7.606 -21.097
TER   
ATOM   2205  O00 WTR   252       8.679 -12.683 -15.839
ATOM   2206  H01 WTR   252       7.966 -12.099 -16.099
ATOM   2207  H02 WTR   252       8.774 -12.540 -14.897
TER   
ATOM   2208  O00 WTR   253     -15.144 -16.463 -14.095
ATOM   2209  H01 WTR   253     -15.568 -17.316 -13.998
ATOM   2210  H02 WTR   253     -15.313 -16.213 -15.003
TER   
ATOM   2211  O00 WTR   254       1.421 -16.735 -20.122
ATOM   2212  H01 WTR   254       0.537 -17.039 -20.326
ATOM   2213  H02 WTR   254       1.535 -16.934 -19.193
TER   
ATOM   2214  O00 WTR   255      -3.671 -16.796 -19.660
ATOM   2215  H01 WTR   255      -4.538 -17.180 -19.528
ATOM   2216  H02 WTR   255      -3.835 -15.857 -19.745
TER   
ATOM   2217  O00 WTR   256       2.967 -10.270 -15.302
ATOM   2218  H01 WTR   256       2.317 -10.668 -14.723
ATOM   2219  H02 WTR   256       2.721  -9.345 -15.340
TER   
ATOM   2220  O00 WTR   257       7.384 -17.278 -16.581
ATOM   2221  H01 WTR   257       7.177 -16.832 -17.402
ATOM   2222  H02 WTR   257       8.333 -17.189 -16.492
TER   
ATOM   2223  O00 WTR   258       3.212 -18.981 -10.734
ATOM   2224  H01 WTR   258       2.664 -19.763 -10.807
ATOM   2225  H02 WTR   258       2.616 -18.299 -10.424
TER   
ATOM   2226  O00 WTR   259       6.661 -16.141 -18.927
ATOM   2227  H01 WTR   259       7.241 -15.946 -19.664
ATOM   2228  H02 WTR   259       5.821 -16.353 -19.334
TER   
ATOM   2229  O00 WTR   260       1.789 -13.950 -13.829
ATOM   2230  H01 WTR   260       2.233 -13.690 -14.636
ATOM   2231  H02 WTR   260       2.213 -14.770 -13.574
TER   
ATOM   2232  O00 WTR   261       1.099  -7.729 -12.679
ATOM   2233  H01 WTR   261       1.127  -7.003 -12.057
ATOM   2234  H02 WTR   261       0.343  -7.539 -13.236
TER   
ATOM   2235  O00 WTR   262      10.812  -8.946 -17.768
ATOM   2236  H01 WTR   262      11.008  -8.602 -16.897
ATOM   2237  H02 WTR   262      10.804  -9.897 -17.654
TER   
ATOM   2238  O00 WTR   263      10.690  -2.737 -10.053
ATOM   2239  H01 WTR   263      10.836  -3.637  -9.761
ATOM   2240  H02 WTR   263      11.555  -2.329 -10.015
TER   
ATOM   2241  O00 WTR   264       1.303 -11.282 -13.026
ATOM   2242  H01 WTR   264       1.418 -12.227 -12.930
ATOM   2243  H02 WTR   264       0.356 -11.162 -13.098
TER   
ATOM   2244  O00 WTR   265       0.530   8.986 -17.295
ATOM   2245  H01 WTR   265       0.480   8.032 -17.352
ATOM   2246  H02 WTR   265      -0.336   9.289 -17.569
TER   
ATOM   2247  O00 WTR   266      -1.331 -10.751 -21.112
ATOM   2248  H01 WTR   266      -0.381 -10.824 -21.017
ATOM   2249  H02 WTR   266      -1.470 -10.637 -22.053
TER   
ATOM   2250  O00 WTR   267      -2.479  -9.094 -19.045
ATOM   2251  H01 WTR   267      -2.499  -9.216 -19.994
ATOM   2252  H02 WTR   267      -1.861  -9.753 -18.731
TER   
ATOM   2253  O00 WTR   268      -3.553  -8.574 -16.434
ATOM   2254  H01 WTR   268      -3.474  -9.398 -15.953
ATOM   2255  H02 WTR   268      -3.065  -8.722 -17.244
TER   
ATOM   2256  O00 WTR   269       6.638 -10.574 -20.198
ATOM   2257  H01 WTR   269       5.863 -11.028 -19.868
ATOM   2258  H02 WTR   269       7.258 -11.274 -20.402
TER   
ATOM   2259  O00 WTR   270       7.847  -4.201 -19.217
ATOM   2260  H01 WTR   270       6.977  -4.391 -18.865
ATOM   2261  H02 WTR   270       8.013  -4.906 -19.842
TER   
ATOM   2262  O00 WTR   271       6.101 -21.725 -10.348
ATOM   2263  H01 WTR   271       6.270 -22.198  -9.533
ATOM   2264  H02 WTR   271       6.040 -20.807 -10.084
TER   
ATOM   2265  O00 WTR   272       6.449 -13.570 -18.133
ATOM   2266  H01 WTR   272       5.752 -13.312 -18.736
ATOM   2267  H02 WTR   272       6.588 -14.500 -18.311
TER   
ATOM   2268  O00 WTR   273       4.277 -18.457 -13.300
ATOM   2269  H01 WTR   273       3.522 -18.856 -13.732
ATOM   2270  H02 WTR   273       4.133 -18.619 -12.367
TER   
ATOM   2271  O00 WTR   274       1.160  -0.481 -15.747
ATOM   2272  H01 WTR   274       1.770   0.256 -15.779
ATOM   2273  H02 WTR   274       1.161  -0.754 -14.829
TER   
ATOM   2274  O00 WTR   275      10.058 -14.385 -11.177
ATOM   2275  H01 WTR   275      10.761 -13.745 -11.070
ATOM   2276  H02 WTR   275      10.505 -15.231 -11.199
TER   
ATOM   2277  O00 WTR   276       8.611 -12.575 -19.446
ATOM   2278  H01 WTR   276       7.974 -12.642 -18.735
ATOM   2279  H02 WTR   276       8.923 -13.470 -19.574
TER   
ATOM   2280  O00 WTR   277       0.751  -7.336 -17.900
ATOM   2281  H01 WTR   277       1.208  -7.374 -17.060
ATOM   2282  H02 WTR   277       1.423  -7.547 -18.548
TER   
ATOM   2283  O00 WTR   278       6.317  -7.517  -7.925
ATOM   2284  H01 WTR   278       6.962  -8.222  -7.990
ATOM   2285  H02 WTR   278       5.570  -7.827  -8.436
TER   
ATOM   2286  O00 WTR   279       5.186  -4.102  -8.897
ATOM   2287  H01 WTR   279       4.398  -4.193  -8.361
ATOM   2288  H02 WTR   279       5.902  -4.050  -8.264
TER   
ATOM   2289  O00 WTR   280       9.297 -12.836 -13.221
ATOM   2290  H01 WTR   280       8.803 -12.145 -12.780
ATOM   2291  H02 WTR   280       9.230 -13.590 -12.635
TER   
ATOM   2292  O00 WTR   281       2.550 -22.053 -14.108
ATOM   2293  H01 WTR   281       3.412 -22.225 -13.730
ATOM   2294  H02 WTR   281       2.081 -22.884 -14.023
TER   
ATOM   2295  O00 WTR   282      -9.293   1.966 -13.554
ATOM   2296  H01 WTR   282      -8.638   2.602 -13.843
ATOM   2297  H02 WTR   282      -9.673   1.628 -14.366
TER   
ATOM   2298  O00 WTR   283      -9.881   1.516 -16.247
ATOM   2299  H01 WTR   283     -10.470   2.241 -16.455
ATOM   2300  H02 WTR   283     -10.464   0.791 -16.023
TER   
ATOM   2301  O00 WTR   284      -3.857  -0.649 -11.159
ATOM   2302  H01 WTR   284      -3.007  -0.999 -11.426
ATOM   2303  H02 WTR   284      -3.803   0.287 -11.353
TER   
ATOM   2304  O00 WTR   285      -9.056   1.162  -8.547
ATOM   2305  H01 WTR   285      -9.268   2.033  -8.212
ATOM   2306  H02 WTR   285      -8.682   1.322  -9.414
TER   
ATOM   2307  O00 WTR   286      -9.154 -11.248 -19.345
ATOM   2308  H01 WTR   286      -8.609 -11.324 -20.128
ATOM   2309  H02 WTR   286      -8.537 -11.039 -18.643
TER   
ATOM   2310  O00 WTR   287      -3.143  -2.734 -16.648
ATOM   2311  H01 WTR   287      -3.276  -2.996 -17.560
ATOM   2312  H02 WTR   287      -2.193  -2.716 -16.540
TER   
ATOM   2313  O00 WTR   288     -10.379  -2.937 -15.468
ATOM   2314  H01 WTR   288      -9.814  -3.370 -14.829
ATOM   2315  H02 WTR   288      -9.794  -2.350 -15.948
TER   
ATOM   2316  O00 WTR   289      -7.488   4.812 -14.863
ATOM   2317  H01 WTR   289      -7.162   4.866 -13.965
ATOM   2318  H02 WTR   289      -7.139   3.985 -15.196
TER   
ATOM   2319  O00 WTR   290      -7.142  -3.453 -18.385
ATOM   2320  H01 WTR   290      -7.002  -2.913 -19.162
ATOM   2321  H02 WTR   290      -7.642  -2.894 -17.790
TER   
ATOM   2322  O00 WTR   291       1.299   3.627 -13.588
ATOM   2323  H01 WTR   291       1.018   3.567 -14.501
ATOM   2324  H02 WTR   291       0.619   4.148 -13.161
TER   
ATOM   2325  O00 WTR   292     -13.610   4.759 -13.770
ATOM   2326  H01 WTR   292     -13.290   5.584 -14.134
ATOM   2327  H02 WTR   292     -13.405   4.106 -14.440
TER   
ATOM   2328  O00 WTR   293      -9.612  -9.817 -15.924
ATOM   2329  H01 WTR   293      -9.987  -9.653 -15.059
ATOM   2330  H02 WTR   293     -10.271  -9.492 -16.537
TER   
ATOM   2331  O00 WTR   294      -5.141  -5.212 -18.499
ATOM   2332  H01 WTR   294      -5.746  -5.939 -18.350
ATOM   2333  H02 WTR   294      -5.543  -4.469 -18.050
TER   
ATOM   2334  O00 WTR   295       0.062  -1.027  -7.355
ATOM   2335  H01 WTR   295       0.902  -0.576  -7.438
ATOM   2336  H02 WTR   295      -0.390  -0.565  -6.649
TER   
ATOM   2337  O00 WTR   296      -0.468  -0.314 -17.989
ATOM   2338  H01 WTR   296      -1.370  -0.189 -17.693
ATOM   2339  H02 WTR   296       0.040  -0.397 -17.182
TER   
ATOM   2340  O00 WTR   297     -13.090  -3.915 -14.710
ATOM   2341  H01 WTR   297     -12.322  -3.491 -15.094
ATOM   2342  H02 WTR   297     -12.846  -4.073 -13.798
TER   
ATOM   2343  O00 WTR   298     -14.747  -1.222 -16.399
ATOM   2344  H01 WTR   298     -15.534  -0.705 -16.571
ATOM   2345  H02 WTR   298     -14.878  -1.573 -15.518
TER   
ATOM   2346  O00 WTR   299      -4.723  -3.986 -12.256
ATOM   2347  H01 WTR   299      -4.914  -4.654 -12.915
ATOM   2348  H02 WTR   299      -4.894  -3.156 -12.701
TER   
ATOM   2349  O00 WTR   300      -8.524  -2.306 -12.071
ATOM   2350  H01 WTR   300      -8.605  -2.880 -12.833
ATOM   2351  H02 WTR   300      -7.887  -1.642 -12.337
TER   
ATOM   2352  O00 WTR   301      -2.799   0.982 -13.743
ATOM   2353  H01 WTR   301      -3.325   1.480 -13.117
ATOM   2354  H02 WTR   301      -2.768   1.535 -14.524
TER   
ATOM   2355  O00 WTR   302      -9.812  -6.074 -17.067
ATOM   2356  H01 WTR   302      -9.041  -6.281 -16.539
ATOM   2357  H02 WTR   302     -10.021  -5.167 -16.842
TER   
ATOM   2358  O00 WTR   303      -0.593  -2.085 -11.078
ATOM   2359  H01 WTR   303      -0.753  -1.170 -10.849
ATOM   2360  H02 WTR   303      -0.837  -2.147 -12.002
TER   
ATOM   2361  O00 WTR   304      -7.955  -5.993 -18.993
ATOM   2362  H01 WTR   304      -7.518  -5.142 -19.027
ATOM   2363  H02 WTR   304      -8.604  -5.901 -18.296
TER   
ATOM   2364  O00 WTR   305      -6.189  -1.949 -20.455
ATOM   2365  H01 WTR   305      -6.182  -1.993 -21.411
ATOM   2366  H02 WTR   305      -5.322  -2.259 -20.194
TER   
ATOM   2367  O00 WTR   306      -2.581  -6.210 -18.568
ATOM   2368  H01 WTR   306      -2.541  -7.104 -18.907
ATOM   2369  H02 WTR   306      -3.496  -6.090 -18.314
TER   
ATOM   2370  O00 WTR   307      -0.537   0.944 -12.370
ATOM   2371  H01 WTR   307      -0.546   1.753 -11.858
ATOM   2372  H02 WTR   307      -1.315   1.003 -12.925
TER   
ATOM   2373  O00 WTR   308     -13.101   0.688 -17.569
ATOM   2374  H01 WTR   308     -12.389   0.344 -18.109
ATOM   2375  H02 WTR   308     -13.585  -0.088 -17.287
TER   
ATOM   2376  O00 WTR   309      -5.392  -5.311 -14.556
ATOM   2377  H01 WTR   309      -5.644  -6.230 -14.646
ATOM   2378  H02 WTR   309      -4.536  -5.255 -14.982
TER   
ATOM   2379  O00 WTR   310      -9.486   4.302 -11.302
ATOM   2380  H01 WTR   310      -8.564   4.559 -11.287
ATOM   2381  H02 WTR   310      -9.495   3.467 -11.771
TER   
ATOM   2382  O00 WTR   311      -2.666  -3.607 -10.410
ATOM   2383  H01 WTR   311      -1.829  -3.264 -10.724
ATOM   2384  H02 WTR   311      -3.264  -3.495 -11.149
TER   
ATOM   2385  O00 WTR   312       3.042   4.460 -17.500
ATOM   2386  H01 WTR   312       3.650   4.655 -16.787
ATOM   2387  H02 WTR   312       3.571   3.991 -18.145
TER   
ATOM   2388  O00 WTR   313      -6.166  -0.793 -12.482
ATOM   2389  H01 WTR   313      -6.627  -0.058 -12.077
ATOM   2390  H02 WTR   313      -5.302  -0.790 -12.069
TER   
ATOM   2391  O00 WTR   314      -8.037   0.869 -11.310
ATOM   2392  H01 WTR   314      -7.340   1.525 -11.292
ATOM   2393  H02 WTR   314      -8.553   1.087 -12.086
TER   
ATOM   2394  O00 WTR   315     -11.862  -5.695  -7.873
ATOM   2395  H01 WTR   315     -12.125  -5.566  -8.785
ATOM   2396  H02 WTR   315     -11.908  -6.642  -7.743
TER   
ATOM   2397  O00 WTR   316      -6.852  -0.393 -14.938
ATOM   2398  H01 WTR   316      -6.212  -0.898 -15.440
ATOM   2399  H02 WTR   316      -6.581  -0.500 -14.027
TER   
ATOM   2400  O00 WTR   317      -0.885   4.987 -12.979
ATOM   2401  H01 WTR   317      -1.732   5.156 -13.389
ATOM   2402  H02 WTR   317      -1.008   5.236 -12.063
TER   
ATOM   2403  O00 WTR   318      -2.831   0.139  -7.092
ATOM   2404  H01 WTR   318      -3.215   0.965  -6.799
ATOM   2405  H02 WTR   318      -2.170   0.396  -7.735
TER   
ATOM   2406  O00 WTR   319      -2.779  -5.956 -15.687
ATOM   2407  H01 WTR   319      -2.989  -6.857 -15.930
ATOM   2408  H02 WTR   319      -2.401  -5.576 -16.480
TER   
ATOM   2409  O00 WTR   320     -12.925   2.793 -15.606
ATOM   2410  H01 WTR   320     -13.000   2.397 -16.474
ATOM   2411  H02 WTR   320     -12.731   2.058 -15.023
TER   
ATOM   2412  O00 WTR   321      -8.347  -1.534 -16.835
ATOM   2413  H01 WTR   321      -8.061  -1.337 -15.943
ATOM   2414  H02 WTR   321      -8.139  -0.745 -17.335
TER   
ATOM   2415  O00 WTR   322      -8.526  -4.490 -13.936
ATOM   2416  H01 WTR   322      -8.840  -5.071 -13.244
ATOM   2417  H02 WTR   322      -7.665  -4.837 -14.169
TER   
ATOM   2418  O00 WTR   323      -3.534   2.224 -16.042
ATOM   2419  H01 WTR   323      -4.390   2.259 -15.616
ATOM   2420  H02 WTR   323      -3.701   1.797 -16.882
TER   
ATOM   2421  O00 WTR   324      -7.764  -4.088  -9.804
ATOM   2422  H01 WTR   324      -8.307  -3.652 -10.460
ATOM   2423  H02 WTR   324      -6.884  -4.087 -10.181
TER   
ATOM   2424  O00 WTR   325       0.826   3.224 -16.753
ATOM   2425  H01 WTR   325       0.514   2.802 -17.554
ATOM   2426  H02 WTR   325       1.517   3.817 -17.049
TER   
ATOM   2427  O00 WTR   326      -7.845  -7.927 -21.181
ATOM   2428  H01 WTR   326      -8.773  -8.137 -21.070
ATOM   2429  H02 WTR   326      -7.672  -7.250 -20.527
TER   
ATOM   2430  O00 WTR   327      -1.945   4.568 -16.972
ATOM   2431  H01 WTR   327      -2.640   3.915 -17.057
ATOM   2432  H02 WTR   327      -1.151   4.055 -16.823
TER   
ATOM   2433  O00 WTR   328       2.458 -16.798 -17.648
ATOM   2434  H01 WTR   328       2.363 -15.882 -17.909
ATOM   2435  H02 WTR   328       3.034 -16.771 -16.884
TER   
ATOM   2436  O00 WTR   329      -2.861 -22.654 -15.537
ATOM   2437  H01 WTR   329      -2.252 -23.303 -15.186
ATOM   2438  H02 WTR   329      -2.934 -22.871 -16.466
TER   
ATOM   2439  O00 WTR   330      -6.075   2.602 -14.792
ATOM   2440  H01 WTR   330      -6.643   1.835 -14.864
ATOM   2441  H02 WTR   330      -5.926   2.702 -13.852
TER   
ATOM   2442  O00 WTR   331       6.949  -7.406 -17.282
ATOM   2443  H01 WTR   331       7.828  -7.183 -17.586
ATOM   2444  H02 WTR   331       6.696  -6.674 -16.720
TER   
ATOM   2445  O00 WTR   332       2.442  -4.604 -15.344
ATOM   2446  H01 WTR   332       2.465  -4.337 -14.426
ATOM   2447  H02 WTR   332       3.322  -4.939 -15.519
TER   
ATOM   2448  O00 WTR   333       0.475  -4.632 -17.414
ATOM   2449  H01 WTR   333       1.211  -4.684 -16.805
ATOM   2450  H02 WTR   333       0.316  -5.538 -17.676
TER   
ATOM   2451  O00 WTR   334       6.401   3.042 -15.919
ATOM   2452  H01 WTR   334       5.726   2.435 -16.224
ATOM   2453  H02 WTR   334       7.068   2.480 -15.525
TER   
ATOM   2454  O00 WTR   335       4.940  -5.772 -10.881
ATOM   2455  H01 WTR   335       5.104  -5.193 -10.137
ATOM   2456  H02 WTR   335       4.968  -5.195 -11.645
TER   
ATOM   2457  O00 WTR   336       2.194  -7.566 -15.476
ATOM   2458  H01 WTR   336       2.892  -6.914 -15.534
ATOM   2459  H02 WTR   336       1.810  -7.430 -14.610
TER   
ATOM   2460  O00 WTR   337       4.565  -4.105 -12.949
ATOM   2461  H01 WTR   337       4.062  -3.461 -12.451
ATOM   2462  H02 WTR   337       5.347  -3.631 -13.232
TER   
ATOM   2463  O00 WTR   338       9.363  -3.453 -16.906
ATOM   2464  H01 WTR   338      10.189  -3.908 -17.076
ATOM   2465  H02 WTR   338       8.792  -3.715 -17.627
TER   
ATOM   2466  O00 WTR   339      13.363  -2.204 -10.418
ATOM   2467  H01 WTR   339      14.067  -2.096  -9.778
ATOM   2468  H02 WTR   339      13.549  -1.550 -11.092
TER   
ATOM   2469  O00 WTR   340       0.812   6.210 -17.483
ATOM   2470  H01 WTR   340       0.086   5.633 -17.720
ATOM   2471  H02 WTR   340       1.592   5.662 -17.569
TER   
ATOM   2472  O00 WTR   341      11.671  -2.736 -14.832
ATOM   2473  H01 WTR   341      12.297  -2.266 -14.282
ATOM   2474  H02 WTR   341      11.159  -2.047 -15.256
TER   
ATOM   2475  O00 WTR   342     -13.787 -20.221 -12.403
ATOM   2476  H01 WTR   342     -13.693 -20.530 -11.502
ATOM   2477  H02 WTR   342     -13.354 -20.890 -12.933
TER   
ATOM   2478  O00 WTR   343      -2.043  -1.772 -13.503
ATOM   2479  H01 WTR   343      -2.278  -0.845 -13.522
ATOM   2480  H02 WTR   343      -1.830  -1.986 -14.411
TER   
ATOM   2481  O00 WTR   344       1.215  -1.082 -13.203
ATOM   2482  H01 WTR   344       1.966  -1.128 -12.611
ATOM   2483  H02 WTR   344       0.595  -0.503 -12.760
TER   
ATOM   2484  O00 WTR   345       6.002   0.705 -12.705
ATOM   2485  H01 WTR   345       6.189   1.063 -11.837
ATOM   2486  H02 WTR   345       5.047   0.721 -12.769
TER   
ATOM   2487  O00 WTR   346       5.401  -5.841 -15.643
ATOM   2488  H01 WTR   346       5.150  -6.533 -15.030
ATOM   2489  H02 WTR   346       5.764  -5.150 -15.088
TER   
ATOM   2490  O00 WTR   347      -0.541  -2.732 -16.085
ATOM   2491  H01 WTR   347       0.117  -2.042 -16.164
ATOM   2492  H02 WTR   347      -0.168  -3.475 -16.560
TER   
ATOM   2493  O00 WTR   348       2.395   6.553 -10.929
ATOM   2494  H01 WTR   348       2.306   7.169 -11.656
ATOM   2495  H02 WTR   348       2.070   5.722 -11.276
TER   
ATOM   2496  O00 WTR   349       1.790 -19.480 -14.354
ATOM   2497  H01 WTR   349       1.952 -20.422 -14.297
ATOM   2498  H02 WTR   349       1.109 -19.394 -15.020
TER   
ATOM   2499  O00 WTR   350       0.361  -8.607 -21.270
ATOM   2500  H01 WTR   350      -0.418  -9.057 -21.596
ATOM   2501  H02 WTR   350       0.040  -7.755 -20.974
TER   
ATOM   2502  O00 WTR   351       7.618  -1.543 -12.527
ATOM   2503  H01 WTR   351       7.172  -2.317 -12.185
ATOM   2504  H02 WTR   351       6.914  -0.920 -12.706
TER   
ATOM   2505  O00 WTR   352      11.475   4.067 -12.849
ATOM   2506  H01 WTR   352      12.425   3.989 -12.934
ATOM   2507  H02 WTR   352      11.338   4.368 -11.951
TER   
ATOM   2508  O00 WTR   353       7.056  -3.788 -11.204
ATOM   2509  H01 WTR   353       7.699  -4.306 -11.688
ATOM   2510  H02 WTR   353       6.326  -4.389 -11.056
TER   
ATOM   2511  O00 WTR   354      15.687  -0.855  -9.393
ATOM   2512  H01 WTR   354      15.563  -0.062  -8.872
ATOM   2513  H02 WTR   354      16.022  -0.542 -10.233
TER   
ATOM   2514  O00 WTR   355       9.488  -0.877 -16.143
ATOM   2515  H01 WTR   355       9.228  -0.446 -16.958
ATOM   2516  H02 WTR   355       9.348  -1.809 -16.310
TER   
ATOM   2517  O00 WTR   356      -3.392  -0.215 -17.761
ATOM   2518  H01 WTR   356      -4.034  -0.476 -18.421
ATOM   2519  H02 WTR   356      -3.355  -0.956 -17.156
TER   
ATOM   2520  O00 WTR   357      13.826  -1.428 -13.302
ATOM   2521  H01 WTR   357      14.381  -0.673 -13.497
ATOM   2522  H02 WTR   357      14.380  -2.186 -13.491
TER   
ATOM   2523  O00 WTR   358      15.639 -12.482 -13.507
ATOM   2524  H01 WTR   358      15.300 -11.641 -13.812
ATOM   2525  H02 WTR   358      15.896 -12.941 -14.307
TER   
ATOM   2526  O00 WTR   359     -11.273  -0.370 -14.888
ATOM   2527  H01 WTR   359     -11.906  -0.127 -14.211
ATOM   2528  H02 WTR   359     -11.176  -1.317 -14.796
TER   
ATOM   2529  O00 WTR   360       7.515   2.781 -11.797
ATOM   2530  H01 WTR   360       7.167   2.306 -12.552
ATOM   2531  H02 WTR   360       8.101   2.156 -11.370
TER   
ATOM   2532  O00 WTR   361      -5.813  -7.671  -9.286
ATOM   2533  H01 WTR   361      -5.257  -8.274  -8.792
ATOM   2534  H02 WTR   361      -6.463  -7.370  -8.651
TER   
ATOM   2535  O00 WTR   362      13.049  -6.086 -14.863
ATOM   2536  H01 WTR   362      12.965  -6.311 -13.936
ATOM   2537  H02 WTR   362      12.609  -5.240 -14.945
TER   
ATOM   2538  O00 WTR   363       2.787  -5.102  -7.258
ATOM   2539  H01 WTR   363       3.076  -5.919  -7.665
ATOM   2540  H02 WTR   363       2.350  -4.625  -7.963
TER   
ATOM   2541  O00 WTR   364      10.915   6.214 -14.637
ATOM   2542  H01 WTR   364      11.768   6.572 -14.885
ATOM   2543  H02 WTR   364      11.121   5.470 -14.073
TER   
ATOM   2544  O00 WTR   365      12.671 -10.392 -12.414
ATOM   2545  H01 WTR   365      12.790  -9.446 -12.502
ATOM   2546  H02 WTR   365      11.940 -10.486 -11.804
TER   
ATOM   2547  O00 WTR   366       7.576   5.752 -16.258
ATOM   2548  H01 WTR   366       7.874   5.919 -17.152
ATOM   2549  H02 WTR   366       7.611   4.800 -16.167
TER   
ATOM   2550  O00 WTR   367       6.520   8.735 -12.950
ATOM   2551  H01 WTR   367       6.220   8.332 -12.135
ATOM   2552  H02 WTR   367       7.296   8.233 -13.195
TER   
ATOM   2553  O00 WTR   368       3.199   0.988 -13.120
ATOM   2554  H01 WTR   368       2.462   0.474 -12.792
ATOM   2555  H02 WTR   368       3.303   1.694 -12.482
TER   
ATOM   2556  O00 WTR   369       4.695   5.375 -15.384
ATOM   2557  H01 WTR   369       4.760   5.516 -14.440
ATOM   2558  H02 WTR   369       5.485   4.883 -15.608
TER   
ATOM   2559  O00 WTR   370       3.516   3.479 -11.823
ATOM   2560  H01 WTR   370       2.755   3.537 -12.401
ATOM   2561  H02 WTR   370       4.006   4.285 -11.990
TER   
ATOM   2562  O00 WTR   371      10.269  -3.984 -12.736
ATOM   2563  H01 WTR   371      10.365  -3.435 -11.958
ATOM   2564  H02 WTR   371      10.717  -3.498 -13.429
TER   
ATOM   2565  O00 WTR   372       8.090  -2.323  -9.105
ATOM   2566  H01 WTR   372       7.589  -2.852  -9.725
ATOM   2567  H02 WTR   372       8.993  -2.373  -9.420
TER   
ATOM   2568  O00 WTR   373       7.663   5.684 -11.626
ATOM   2569  H01 WTR   373       8.109   6.042 -12.393
ATOM   2570  H02 WTR   373       7.920   4.762 -11.607
TER   
ATOM   2571  O00 WTR   374       3.221   1.538 -15.931
ATOM   2572  H01 WTR   374       2.611   2.261 -15.782
ATOM   2573  H02 WTR   374       3.609   1.372 -15.072
TER   
ATOM   2574  O00 WTR   375       8.274   1.347 -14.746
ATOM   2575  H01 WTR   375       8.874   0.844 -15.296
ATOM   2576  H02 WTR   375       7.666   0.695 -14.396
TER   
ATOM   2577  O00 WTR   376       4.972   5.856 -12.364
ATOM   2578  H01 WTR   376       5.924   5.805 -12.274
ATOM   2579  H02 WTR   376       4.698   6.460 -11.674
TER   
ATOM   2580  O00 WTR   377       8.443 -21.051 -11.891
ATOM   2581  H01 WTR   377       8.018 -20.307 -12.318
ATOM   2582  H02 WTR   377       7.751 -21.454 -11.366
TER   
ATOM   2583  O00 WTR   378      13.835   6.444 -14.300
ATOM   2584  H01 WTR   378      14.435   7.029 -13.838
ATOM   2585  H02 WTR   378      13.868   5.626 -13.804
TER   
ATOM   2586  O00 WTR   379       6.502 -13.481  -8.750
ATOM   2587  H01 WTR   379       6.238 -12.741  -8.203
ATOM   2588  H02 WTR   379       7.415 -13.641  -8.513
TER   
ATOM   2589  O00 WTR   380       8.341   0.771  -9.917
ATOM   2590  H01 WTR   380       7.967   0.876  -9.042
ATOM   2591  H02 WTR   380       8.040  -0.090 -10.205
TER   
ATOM   2592  O00 WTR   381      -5.919 -13.445  -4.817
ATOM   2593  H01 WTR   381      -5.050 -13.620  -5.178
ATOM   2594  H02 WTR   381      -6.418 -14.242  -4.997
TER   
ATOM   2595  O00 WTR   382     -10.374  -8.826 -20.339
ATOM   2596  H01 WTR   382     -11.025  -8.943 -21.031
ATOM   2597  H02 WTR   382     -10.171  -9.715 -20.048
TER   
ATOM   2598  O00 WTR   383      -7.694  -7.781 -15.696
ATOM   2599  H01 WTR   383      -7.699  -7.585 -14.759
ATOM   2600  H02 WTR   383      -8.389  -8.430 -15.810
TER   
ATOM   2601  O00 WTR   384       5.303  -8.352 -19.675
ATOM   2602  H01 WTR   384       5.812  -9.106 -19.970
ATOM   2603  H02 WTR   384       5.840  -7.952 -18.991
TER   
ATOM   2604  O00 WTR   385      -1.865  -6.435 -11.141
ATOM   2605  H01 WTR   385      -2.005  -6.652 -10.219
ATOM   2606  H02 WTR   385      -2.355  -5.623 -11.273
TER   
ATOM   2607  O00 WTR   386       4.584 -12.504 -19.567
ATOM   2608  H01 WTR   386       4.063 -11.897 -19.042
ATOM   2609  H02 WTR   386       3.949 -13.140 -19.900
TER   
ATOM   2610  O00 WTR   387       2.650  -8.831 -19.307
ATOM   2611  H01 WTR   387       3.580  -8.667 -19.464
ATOM   2612  H02 WTR   387       2.238  -8.718 -20.164
TER   
ATOM   2613  O00 WTR   388      -8.051 -17.759 -10.698
ATOM   2614  H01 WTR   388      -8.825 -17.202 -10.778
ATOM   2615  H02 WTR   388      -7.360 -17.169 -10.400
TER   
ATOM   2616  O00 WTR   389      -6.796  12.294  13.369
ATOM   2617  H01 WTR   389      -7.570  12.682  12.960
ATOM   2618  H02 WTR   389      -6.057  12.686  12.903
TER   
ATOM   2619  O00 WTR   390      -1.718   3.009 -10.581
ATOM   2620  H01 WTR   390      -2.529   2.809 -11.049
ATOM   2621  H02 WTR   390      -1.445   3.859 -10.926
TER   
ATOM   2622  O00 WTR   391      18.936 -12.809 -10.513
ATOM   2623  H01 WTR   391      19.323 -12.873  -9.640
ATOM   2624  H02 WTR   391      18.211 -13.434 -10.501
TER   
ATOM   2625  O00 WTR   392      12.720 -17.451 -16.004
ATOM   2626  H01 WTR   392      13.047 -16.831 -15.352
ATOM   2627  H02 WTR   392      12.572 -18.259 -15.514
TER   
ATOM   2628  O00 WTR   393       4.322 -16.093 -20.354
ATOM   2629  H01 WTR   393       3.455 -16.497 -20.381
ATOM   2630  H02 WTR   393       4.216 -15.264 -20.821
TER   
ATOM   2631  O00 WTR   394      10.999  -7.624 -15.191
ATOM   2632  H01 WTR   394      11.841  -7.186 -15.067
ATOM   2633  H02 WTR   394      10.882  -8.147 -14.398
TER   
ATOM   2634  O00 WTR   395      10.657 -11.811 -17.732
ATOM   2635  H01 WTR   395      10.321 -11.981 -18.612
ATOM   2636  H02 WTR   395       9.913 -11.982 -17.154
TER   
ATOM   2637  O00 WTR   396      20.182  -1.357 -13.764
ATOM   2638  H01 WTR   396      20.365  -0.631 -13.167
ATOM   2639  H02 WTR   396      19.604  -1.936 -13.267
TER   
ATOM   2640  O00 WTR   397      19.116 -12.734  -7.424
ATOM   2641  H01 WTR   397      18.516 -13.449  -7.211
ATOM   2642  H02 WTR   397      19.579 -12.558  -6.605
TER   
ATOM   2643  O00 WTR   398      15.731 -13.828 -15.863
ATOM   2644  H01 WTR   398      16.140 -14.669 -16.065
ATOM   2645  H02 WTR   398      15.073 -13.710 -16.549
TER   
ATOM   2646  O00 WTR   399       9.492 -15.452 -15.501
ATOM   2647  H01 WTR   399      10.293 -15.225 -15.974
ATOM   2648  H02 WTR   399       8.929 -14.684 -15.602
TER   
ATOM   2649  O00 WTR   400      14.833 -11.199 -10.374
ATOM   2650  H01 WTR   400      14.356 -10.743 -11.068
ATOM   2651  H02 WTR   400      14.648 -10.694  -9.583
TER   
ATOM   2652  O00 WTR   401      17.184 -10.687  -7.729
ATOM   2653  H01 WTR   401      17.670 -11.379  -7.280
ATOM   2654  H02 WTR   401      17.347 -10.845  -8.659
TER   
ATOM   2655  O00 WTR   402       9.797 -15.247 -19.375
ATOM   2656  H01 WTR   402      10.287 -15.385 -18.565
ATOM   2657  H02 WTR   402      10.412 -15.479 -20.070
TER   
ATOM   2658  O00 WTR   403      16.450 -13.942 -11.247
ATOM   2659  H01 WTR   403      16.107 -13.428 -11.978
ATOM   2660  H02 WTR   403      15.909 -13.687 -10.499
TER   
ATOM   2661  O00 WTR   404      17.093  -7.947  -7.547
ATOM   2662  H01 WTR   404      16.996  -8.850  -7.850
ATOM   2663  H02 WTR   404      17.858  -7.966  -6.973
TER   
ATOM   2664  O00 WTR   405       8.761  -6.310  -9.889
ATOM   2665  H01 WTR   405       7.951  -6.712  -9.575
ATOM   2666  H02 WTR   405       8.651  -6.259 -10.838
TER   
ATOM   2667  O00 WTR   406      14.442 -18.557 -11.303
ATOM   2668  H01 WTR   406      14.566 -19.141 -12.052
ATOM   2669  H02 WTR   406      14.450 -17.678 -11.681
TER   
ATOM   2670  O00 WTR   407      15.658   3.240 -10.630
ATOM   2671  H01 WTR   407      16.533   3.628 -10.620
ATOM   2672  H02 WTR   407      15.593   2.774  -9.796
TER   
ATOM   2673  O00 WTR   408      16.453  -3.292 -11.803
ATOM   2674  H01 WTR   408      17.360  -3.065 -12.011
ATOM   2675  H02 WTR   408      16.503  -3.717 -10.947
TER   
ATOM   2676  O00 WTR   409      11.814 -12.872 -14.342
ATOM   2677  H01 WTR   409      12.087 -12.026 -13.985
ATOM   2678  H02 WTR   409      10.859 -12.864 -14.273
TER   
ATOM   2679  O00 WTR   410      18.634   4.024  -9.795
ATOM   2680  H01 WTR   410      18.453   3.262  -9.246
ATOM   2681  H02 WTR   410      18.813   4.730  -9.174
TER   
ATOM   2682  O00 WTR   411       9.722  -9.351 -13.651
ATOM   2683  H01 WTR   411       9.445  -8.815 -12.908
ATOM   2684  H02 WTR   411       8.929  -9.815 -13.921
TER   
ATOM   2685  O00 WTR   412      15.976  -8.113 -13.003
ATOM   2686  H01 WTR   412      16.225  -7.969 -13.916
ATOM   2687  H02 WTR   412      16.759  -8.482 -12.596
TER   
ATOM   2688  O00 WTR   413       8.362  -6.261 -12.504
ATOM   2689  H01 WTR   413       7.595  -6.784 -12.737
ATOM   2690  H02 WTR   413       8.637  -5.858 -13.328
TER   
ATOM   2691  O00 WTR   414      17.340 -10.571 -10.410
ATOM   2692  H01 WTR   414      18.043 -11.140 -10.724
ATOM   2693  H02 WTR   414      16.537 -10.992 -10.715
TER   
ATOM   2694  O00 WTR   415      19.392   6.041  -8.340
ATOM   2695  H01 WTR   415      18.939   5.753  -7.548
ATOM   2696  H02 WTR   415      18.779   6.643  -8.762
TER   
ATOM   2697  O00 WTR   416      19.047   0.056  -9.478
ATOM   2698  H01 WTR   416      19.087  -0.656  -8.840
ATOM   2699  H02 WTR   416      18.591   0.762  -9.020
TER   
ATOM   2700  O00 WTR   417      14.151   4.150 -12.932
ATOM   2701  H01 WTR   417      14.347   4.003 -12.007
ATOM   2702  H02 WTR   417      14.692   3.512 -13.397
TER   
ATOM   2703  O00 WTR   418      13.073  -6.079 -10.323
ATOM   2704  H01 WTR   418      13.797  -6.338  -9.753
ATOM   2705  H02 WTR   418      13.483  -5.546 -11.004
TER   
ATOM   2706  O00 WTR   419      15.139   1.297 -13.407
ATOM   2707  H01 WTR   419      15.977   1.263 -12.946
ATOM   2708  H02 WTR   419      14.496   1.485 -12.723
TER   
ATOM   2709  O00 WTR   420      11.768 -15.278 -17.405
ATOM   2710  H01 WTR   420      12.185 -15.923 -16.834
ATOM   2711  H02 WTR   420      12.304 -14.490 -17.308
TER   
ATOM   2712  O00 WTR   421      13.178  -7.657 -12.687
ATOM   2713  H01 WTR   421      13.174  -7.190 -11.851
ATOM   2714  H02 WTR   421      14.105  -7.805 -12.874
TER   
ATOM   2715  O00 WTR   422      12.062 -19.549 -14.444
ATOM   2716  H01 WTR   422      11.338 -19.836 -15.001
ATOM   2717  H02 WTR   422      11.854 -19.904 -13.579
TER   
ATOM   2718  O00 WTR   423      16.146 -17.556  -6.620
ATOM   2719  H01 WTR   423      15.583 -17.999  -7.254
ATOM   2720  H02 WTR   423      16.630 -18.264  -6.193
TER   
ATOM   2721  O00 WTR   424      -9.702   6.399 -13.142
ATOM   2722  H01 WTR   424      -9.736   5.636 -12.565
ATOM   2723  H02 WTR   424      -8.945   6.242 -13.705
TER   
ATOM   2724  O00 WTR   425      -7.605  13.902 -18.428
ATOM   2725  H01 WTR   425      -7.396  13.008 -18.699
ATOM   2726  H02 WTR   425      -7.591  14.409 -19.240
TER   
ATOM   2727  O00 WTR   426       0.534   7.135 -14.273
ATOM   2728  H01 WTR   426       0.276   7.030 -15.189
ATOM   2729  H02 WTR   426       0.006   6.492 -13.800
TER   
ATOM   2730  O00 WTR   427      -9.444   9.379 -11.215
ATOM   2731  H01 WTR   427      -8.810   9.395 -10.498
ATOM   2732  H02 WTR   427      -9.256   8.565 -11.683
TER   
ATOM   2733  O00 WTR   428       7.270  11.289 -13.687
ATOM   2734  H01 WTR   428       6.964  10.453 -13.335
ATOM   2735  H02 WTR   428       8.225  11.227 -13.654
TER   
ATOM   2736  O00 WTR   429       0.135  12.303 -10.229
ATOM   2737  H01 WTR   429      -0.075  11.372 -10.150
ATOM   2738  H02 WTR   429      -0.632  12.753  -9.876
TER   
ATOM   2739  O00 WTR   430       3.769  12.597 -16.923
ATOM   2740  H01 WTR   430       3.881  12.744 -17.862
ATOM   2741  H02 WTR   430       3.767  11.644 -16.828
TER   
ATOM   2742  O00 WTR   431       1.977  16.562 -15.975
ATOM   2743  H01 WTR   431       2.410  17.189 -16.555
ATOM   2744  H02 WTR   431       1.171  16.327 -16.435
TER   
ATOM   2745  O00 WTR   432       4.694   8.060 -15.189
ATOM   2746  H01 WTR   432       5.419   8.224 -14.585
ATOM   2747  H02 WTR   432       4.798   7.144 -15.446
TER   
ATOM   2748  O00 WTR   433       5.740  13.217 -14.639
ATOM   2749  H01 WTR   433       6.235  12.489 -14.263
ATOM   2750  H02 WTR   433       5.775  13.069 -15.584
TER   
ATOM   2751  O00 WTR   434       2.791   8.258 -13.205
ATOM   2752  H01 WTR   434       2.047   7.813 -13.611
ATOM   2753  H02 WTR   434       3.507   8.147 -13.831
TER   
ATOM   2754  O00 WTR   435      -1.153  12.922  -7.549
ATOM   2755  H01 WTR   435      -1.603  12.088  -7.412
ATOM   2756  H02 WTR   435      -0.855  13.180  -6.677
TER   
ATOM   2757  O00 WTR   436       3.240  10.460 -11.474
ATOM   2758  H01 WTR   436       3.019   9.769 -12.098
ATOM   2759  H02 WTR   436       3.034  10.084 -10.618
TER   
ATOM   2760  O00 WTR   437       2.759   9.905 -16.037
ATOM   2761  H01 WTR   437       2.078   9.720 -16.684
ATOM   2762  H02 WTR   437       3.155   9.053 -15.854
TER   
ATOM   2763  O00 WTR   438      -8.964   9.956 -13.954
ATOM   2764  H01 WTR   438      -9.180   9.889 -13.024
ATOM   2765  H02 WTR   438      -9.045   9.061 -14.284
TER   
ATOM   2766  O00 WTR   439       8.503   7.040 -13.802
ATOM   2767  H01 WTR   439       9.376   6.889 -14.164
ATOM   2768  H02 WTR   439       7.904   6.759 -14.494
TER   
ATOM   2769  O00 WTR   440      -7.063   5.021 -12.124
ATOM   2770  H01 WTR   440      -6.758   4.180 -11.785
ATOM   2771  H02 WTR   440      -6.268   5.545 -12.217
TER   
ATOM   2772  O00 WTR   441     -18.699 -13.782  -1.289
ATOM   2773  H01 WTR   441     -19.243 -14.558  -1.423
ATOM   2774  H02 WTR   441     -18.272 -13.932  -0.445
TER   
ATOM   2775  O00 WTR   442     -15.816 -22.569   7.513
ATOM   2776  H01 WTR   442     -15.074 -22.488   6.914
ATOM   2777  H02 WTR   442     -16.011 -23.506   7.529
TER   
ATOM   2778  O00 WTR   443     -17.450 -16.465   5.510
ATOM   2779  H01 WTR   443     -16.829 -16.418   4.783
ATOM   2780  H02 WTR   443     -17.190 -15.753   6.094
TER   
ATOM   2781  O00 WTR   444     -14.142 -21.820   9.413
ATOM   2782  H01 WTR   444     -14.748 -21.412  10.031
ATOM   2783  H02 WTR   444     -14.706 -22.280   8.792
TER   
ATOM   2784  O00 WTR   445     -12.659 -23.515  10.850
ATOM   2785  H01 WTR   445     -12.856 -23.272  11.754
ATOM   2786  H02 WTR   445     -13.257 -22.985  10.323
TER   
ATOM   2787  O00 WTR   446     -16.459 -25.193   7.697
ATOM   2788  H01 WTR   446     -17.183 -25.793   7.521
ATOM   2789  H02 WTR   446     -16.461 -25.085   8.648
TER   
ATOM   2790  O00 WTR   447     -16.315 -20.992  14.747
ATOM   2791  H01 WTR   447     -16.928 -20.265  14.860
ATOM   2792  H02 WTR   447     -16.473 -21.557  15.503
TER   
ATOM   2793  O00 WTR   448     -18.938 -19.199  10.218
ATOM   2794  H01 WTR   448     -19.456 -19.150   9.414
ATOM   2795  H02 WTR   448     -19.212 -20.019  10.630
TER   
ATOM   2796  O00 WTR   449     -13.423 -18.341  12.859
ATOM   2797  H01 WTR   449     -13.243 -18.448  13.793
ATOM   2798  H02 WTR   449     -14.377 -18.376  12.793
TER   
ATOM   2799  O00 WTR   450     -15.617 -19.657  10.606
ATOM   2800  H01 WTR   450     -15.767 -19.367   9.706
ATOM   2801  H02 WTR   450     -16.418 -20.122  10.845
TER   
ATOM   2802  O00 WTR   451      -7.871 -19.351  -1.215
ATOM   2803  H01 WTR   451      -8.653 -18.920  -1.560
ATOM   2804  H02 WTR   451      -7.478 -18.703  -0.630
TER   
ATOM   2805  O00 WTR   452     -12.355 -24.840  -1.606
ATOM   2806  H01 WTR   452     -12.199 -23.981  -1.998
ATOM   2807  H02 WTR   452     -12.042 -25.463  -2.262
TER   
ATOM   2808  O00 WTR   453     -17.179 -17.523 -11.235
ATOM   2809  H01 WTR   453     -16.612 -17.909 -10.567
ATOM   2810  H02 WTR   453     -16.984 -18.019 -12.030
TER   
ATOM   2811  O00 WTR   454     -15.099 -22.215  -6.545
ATOM   2812  H01 WTR   454     -14.608 -22.309  -5.729
ATOM   2813  H02 WTR   454     -16.013 -22.351  -6.292
TER   
ATOM   2814  O00 WTR   455     -14.904 -19.608  -0.570
ATOM   2815  H01 WTR   455     -13.973 -19.821  -0.633
ATOM   2816  H02 WTR   455     -15.318 -20.134  -1.254
TER   
ATOM   2817  O00 WTR   456     -16.537 -19.879  -5.653
ATOM   2818  H01 WTR   456     -16.230 -19.012  -5.918
ATOM   2819  H02 WTR   456     -16.135 -20.478  -6.282
TER   
ATOM   2820  O00 WTR   457      -8.849 -21.970  -1.376
ATOM   2821  H01 WTR   457      -8.789 -21.015  -1.356
ATOM   2822  H02 WTR   457      -7.941 -22.267  -1.431
TER   
ATOM   2823  O00 WTR   458     -11.793 -20.303  -1.298
ATOM   2824  H01 WTR   458     -11.052 -19.780  -1.604
ATOM   2825  H02 WTR   458     -11.532 -20.602  -0.426
TER   
ATOM   2826  O00 WTR   459     -13.338 -25.905   1.096
ATOM   2827  H01 WTR   459     -13.073 -25.771   0.186
ATOM   2828  H02 WTR   459     -13.603 -25.037   1.399
TER   
ATOM   2829  O00 WTR   460     -21.207 -18.936  -2.629
ATOM   2830  H01 WTR   460     -21.439 -18.138  -3.105
ATOM   2831  H02 WTR   460     -20.716 -19.458  -3.263
TER   
ATOM   2832  O00 WTR   461     -15.423 -18.053  -9.023
ATOM   2833  H01 WTR   461     -15.849 -17.791  -8.208
ATOM   2834  H02 WTR   461     -15.019 -17.250  -9.352
TER   
ATOM   2835  O00 WTR   462     -14.287 -22.784  -4.147
ATOM   2836  H01 WTR   462     -13.496 -22.641  -3.627
ATOM   2837  H02 WTR   462     -14.659 -23.595  -3.800
TER   
ATOM   2838  O00 WTR   463     -10.221 -23.519   0.154
ATOM   2839  H01 WTR   463      -9.743 -23.146  -0.587
ATOM   2840  H02 WTR   463     -10.897 -24.066  -0.247
TER   
ATOM   2841  O00 WTR   464     -12.118 -23.758  -7.909
ATOM   2842  H01 WTR   464     -11.939 -24.644  -7.595
ATOM   2843  H02 WTR   464     -13.018 -23.795  -8.232
TER   
ATOM   2844  O00 WTR   465     -20.548 -15.644   4.046
ATOM   2845  H01 WTR   465     -20.859 -15.352   4.903
ATOM   2846  H02 WTR   465     -19.600 -15.509   4.076
TER   
ATOM   2847  O00 WTR   466     -16.325 -22.345   4.238
ATOM   2848  H01 WTR   466     -16.945 -21.841   4.765
ATOM   2849  H02 WTR   466     -16.304 -23.208   4.652
TER   
ATOM   2850  O00 WTR   467     -10.991 -26.300  -3.763
ATOM   2851  H01 WTR   467     -10.787 -27.197  -3.499
ATOM   2852  H02 WTR   467     -10.193 -25.807  -3.576
TER   
ATOM   2853  O00 WTR   468     -10.429 -15.758 -14.005
ATOM   2854  H01 WTR   468     -11.231 -16.094 -14.405
ATOM   2855  H02 WTR   468     -10.348 -14.866 -14.342
TER   
ATOM   2856  O00 WTR   469     -13.121 -18.068   1.756
ATOM   2857  H01 WTR   469     -12.885 -18.993   1.833
ATOM   2858  H02 WTR   469     -14.076 -18.059   1.810
TER   
ATOM   2859  O00 WTR   470     -15.303 -14.034  -3.142
ATOM   2860  H01 WTR   470     -14.452 -13.730  -2.827
ATOM   2861  H02 WTR   470     -15.397 -14.911  -2.770
TER   
ATOM   2862  O00 WTR   471     -18.980 -19.404  -0.687
ATOM   2863  H01 WTR   471     -19.816 -19.396  -1.153
ATOM   2864  H02 WTR   471     -18.514 -20.160  -1.044
TER   
ATOM   2865  O00 WTR   472      -3.505 -18.050   4.208
ATOM   2866  H01 WTR   472      -4.111 -17.933   3.476
ATOM   2867  H02 WTR   472      -3.221 -17.163   4.429
TER   
ATOM   2868  O00 WTR   473     -11.013 -13.228  11.306
ATOM   2869  H01 WTR   473     -11.247 -13.636  12.140
ATOM   2870  H02 WTR   473     -10.482 -12.470  11.550
TER   
ATOM   2871  O00 WTR   474       4.287 -24.538   3.210
ATOM   2872  H01 WTR   474       3.904 -25.170   2.602
ATOM   2873  H02 WTR   474       3.859 -24.720   4.046
TER   
ATOM   2874  O00 WTR   475       7.211 -16.160   6.003
ATOM   2875  H01 WTR   475       7.438 -15.727   6.826
ATOM   2876  H02 WTR   475       7.954 -16.737   5.823
TER   
ATOM   2877  O00 WTR   476       1.781 -14.128  10.449
ATOM   2878  H01 WTR   476       1.064 -14.510  10.956
ATOM   2879  H02 WTR   476       1.425 -14.031   9.566
TER   
ATOM   2880  O00 WTR   477       3.376 -30.808  -8.530
ATOM   2881  H01 WTR   477       4.078 -30.208  -8.779
ATOM   2882  H02 WTR   477       2.657 -30.238  -8.257
TER   
ATOM   2883  O00 WTR   478     -10.314 -24.316   9.813
ATOM   2884  H01 WTR   478     -10.517 -24.478   8.891
ATOM   2885  H02 WTR   478     -11.109 -23.916  10.167
TER   
ATOM   2886  O00 WTR   479      -5.115 -25.466   4.547
ATOM   2887  H01 WTR   479      -5.175 -25.671   5.480
ATOM   2888  H02 WTR   479      -4.188 -25.575   4.337
TER   
ATOM   2889  O00 WTR   480     -10.484 -21.503   7.599
ATOM   2890  H01 WTR   480      -9.898 -22.168   7.237
ATOM   2891  H02 WTR   480     -10.239 -20.696   7.147
TER   
ATOM   2892  O00 WTR   481      -6.891 -21.500   1.794
ATOM   2893  H01 WTR   481      -6.340 -21.321   1.032
ATOM   2894  H02 WTR   481      -6.428 -22.192   2.267
TER   
ATOM   2895  O00 WTR   482      -6.652 -26.558  10.255
ATOM   2896  H01 WTR   482      -7.593 -26.565  10.434
ATOM   2897  H02 WTR   482      -6.486 -27.389   9.810
TER   
ATOM   2898  O00 WTR   483       0.615 -29.542   3.563
ATOM   2899  H01 WTR   483      -0.079 -30.183   3.408
ATOM   2900  H02 WTR   483       1.001 -29.392   2.700
TER   
ATOM   2901  O00 WTR   484     -12.145 -20.008   9.192
ATOM   2902  H01 WTR   484     -12.822 -20.656   9.385
ATOM   2903  H02 WTR   484     -11.455 -20.505   8.752
TER   
ATOM   2904  O00 WTR   485      -9.824 -24.368   2.629
ATOM   2905  H01 WTR   485      -9.314 -23.728   3.126
ATOM   2906  H02 WTR   485      -9.872 -24.002   1.746
TER   
ATOM   2907  O00 WTR   486      -5.767 -22.445  17.001
ATOM   2908  H01 WTR   486      -5.075 -22.031  16.485
ATOM   2909  H02 WTR   486      -5.609 -22.146  17.897
TER   
ATOM   2910  O00 WTR   487      -2.386 -26.777  -0.942
ATOM   2911  H01 WTR   487      -1.754 -27.203  -0.363
ATOM   2912  H02 WTR   487      -1.850 -26.331  -1.597
TER   
ATOM   2913  O00 WTR   488     -12.179 -20.663   1.323
ATOM   2914  H01 WTR   488     -11.781 -21.014   2.119
ATOM   2915  H02 WTR   488     -12.971 -21.188   1.200
TER   
ATOM   2916  O00 WTR   489       4.391 -19.253  10.850
ATOM   2917  H01 WTR   489       5.139 -19.282  11.447
ATOM   2918  H02 WTR   489       4.096 -18.343  10.880
TER   
ATOM   2919  O00 WTR   490     -16.131 -17.643  12.337
ATOM   2920  H01 WTR   490     -15.957 -18.211  11.586
ATOM   2921  H02 WTR   490     -15.390 -17.037  12.356
TER   
ATOM   2922  O00 WTR   491     -16.151 -24.929  10.359
ATOM   2923  H01 WTR   491     -15.584 -25.639  10.662
ATOM   2924  H02 WTR   491     -16.108 -24.274  11.056
TER   
ATOM   2925  O00 WTR   492      -7.066 -31.465   8.517
ATOM   2926  H01 WTR   492      -6.816 -31.973   9.288
ATOM   2927  H02 WTR   492      -6.742 -30.582   8.696
TER   
ATOM   2928  O00 WTR   493      -3.604 -20.493   9.505
ATOM   2929  H01 WTR   493      -3.472 -19.870   8.791
ATOM   2930  H02 WTR   493      -3.717 -19.946  10.283
TER   
ATOM   2931  O00 WTR   494      -1.404 -31.387   3.267
ATOM   2932  H01 WTR   494      -2.096 -31.092   2.676
ATOM   2933  H02 WTR   494      -1.870 -31.760   4.015
TER   
ATOM   2934  O00 WTR   495     -13.262 -23.827   3.480
ATOM   2935  H01 WTR   495     -13.481 -23.091   4.052
ATOM   2936  H02 WTR   495     -12.573 -23.489   2.907
TER   
ATOM   2937  O00 WTR   496     -10.926 -17.846  16.062
ATOM   2938  H01 WTR   496     -10.657 -17.546  16.930
ATOM   2939  H02 WTR   496     -10.651 -18.763  16.029
TER   
ATOM   2940  O00 WTR   497     -11.204 -20.978   3.710
ATOM   2941  H01 WTR   497     -11.057 -20.141   4.152
ATOM   2942  H02 WTR   497     -10.442 -21.509   3.943
TER   
ATOM   2943  O00 WTR   498       1.562 -18.630   3.928
ATOM   2944  H01 WTR   498       0.762 -19.062   3.629
ATOM   2945  H02 WTR   498       1.655 -18.902   4.841
TER   
ATOM   2946  O00 WTR   499      -9.750 -27.124   4.073
ATOM   2947  H01 WTR   499     -10.247 -27.548   3.374
ATOM   2948  H02 WTR   499      -9.508 -27.838   4.663
TER   
ATOM   2949  O00 WTR   500      -3.378 -28.585   8.729
ATOM   2950  H01 WTR   500      -2.989 -28.720   7.865
ATOM   2951  H02 WTR   500      -2.853 -27.886   9.121
TER   
ATOM   2952  O00 WTR   501      -2.649 -24.825   7.317
ATOM   2953  H01 WTR   501      -3.394 -25.396   7.505
ATOM   2954  H02 WTR   501      -2.702 -24.136   7.979
TER   
ATOM   2955  O00 WTR   502      -9.896 -27.475   8.298
ATOM   2956  H01 WTR   502     -10.787 -27.323   7.983
ATOM   2957  H02 WTR   502      -9.960 -27.386   9.249
TER   
ATOM   2958  O00 WTR   503      -3.580 -29.351   5.861
ATOM   2959  H01 WTR   503      -4.437 -28.926   5.829
ATOM   2960  H02 WTR   503      -3.118 -29.018   5.092
TER   
ATOM   2961  O00 WTR   504      -1.114 -27.677   1.392
ATOM   2962  H01 WTR   504      -0.522 -28.428   1.446
ATOM   2963  H02 WTR   504      -0.534 -26.920   1.311
TER   
ATOM   2964  O00 WTR   505      -0.456 -21.025   5.407
ATOM   2965  H01 WTR   505      -1.345 -21.271   5.660
ATOM   2966  H02 WTR   505      -0.244 -21.609   4.679
TER   
ATOM   2967  O00 WTR   506      -9.442 -26.690  10.903
ATOM   2968  H01 WTR   506      -9.422 -26.777  11.856
ATOM   2969  H02 WTR   506      -9.890 -25.859  10.748
TER   
ATOM   2970  O00 WTR   507      -6.373 -21.145   9.150
ATOM   2971  H01 WTR   507      -6.818 -20.306   9.266
ATOM   2972  H02 WTR   507      -5.460 -20.965   9.375
TER   
ATOM   2973  O00 WTR   508      -2.150 -30.865  10.495
ATOM   2974  H01 WTR   508      -1.446 -30.236  10.337
ATOM   2975  H02 WTR   508      -2.805 -30.665   9.826
TER   
ATOM   2976  O00 WTR   509      -5.349 -19.039  14.941
ATOM   2977  H01 WTR   509      -5.612 -18.617  14.123
ATOM   2978  H02 WTR   509      -5.397 -18.343  15.597
TER   
ATOM   2979  O00 WTR   510       4.078 -27.632   4.540
ATOM   2980  H01 WTR   510       3.640 -28.472   4.680
ATOM   2981  H02 WTR   510       4.989 -27.793   4.786
TER   
ATOM   2982  O00 WTR   511      -6.350 -21.451   6.343
ATOM   2983  H01 WTR   511      -6.004 -20.559   6.321
ATOM   2984  H02 WTR   511      -6.553 -21.607   7.265
TER   
ATOM   2985  O00 WTR   512      -4.862 -28.438  12.043
ATOM   2986  H01 WTR   512      -4.859 -27.483  11.983
ATOM   2987  H02 WTR   512      -3.985 -28.661  12.356
TER   
ATOM   2988  O00 WTR   513      -2.504 -20.603  12.746
ATOM   2989  H01 WTR   513      -1.862 -21.310  12.804
ATOM   2990  H02 WTR   513      -2.944 -20.608  13.596
TER   
ATOM   2991  O00 WTR   514      -2.842 -23.247   9.437
ATOM   2992  H01 WTR   514      -3.529 -23.823   9.773
ATOM   2993  H02 WTR   514      -3.001 -22.407   9.868
TER   
ATOM   2994  O00 WTR   515      -4.541 -25.160  10.730
ATOM   2995  H01 WTR   515      -3.859 -25.786  10.487
ATOM   2996  H02 WTR   515      -5.361 -25.604  10.514
TER   
ATOM   2997  O00 WTR   516     -17.298 -20.593   6.583
ATOM   2998  H01 WTR   516     -16.847 -21.387   6.871
ATOM   2999  H02 WTR   516     -16.597 -20.013   6.285
TER   
ATOM   3000  O00 WTR   517     -10.013 -18.948   6.531
ATOM   3001  H01 WTR   517      -9.406 -18.540   5.914
ATOM   3002  H02 WTR   517      -9.632 -18.777   7.392
TER   
ATOM   3003  O00 WTR   518       9.708 -19.200  12.056
ATOM   3004  H01 WTR   518       9.757 -20.155  12.031
ATOM   3005  H02 WTR   518       9.053 -18.975  11.395
TER   
ATOM   3006  O00 WTR   519      -5.203 -25.738   7.519
ATOM   3007  H01 WTR   519      -5.235 -26.662   7.768
ATOM   3008  H02 WTR   519      -6.115 -25.449   7.552
TER   
ATOM   3009  O00 WTR   520      16.671 -17.573   0.315
ATOM   3010  H01 WTR   520      16.456 -16.710  -0.037
ATOM   3011  H02 WTR   520      15.921 -17.803   0.863
TER   
ATOM   3012  O00 WTR   521      -5.732 -22.714  -9.501
ATOM   3013  H01 WTR   521      -6.227 -22.033  -9.957
ATOM   3014  H02 WTR   521      -4.837 -22.378  -9.465
TER   
ATOM   3015  O00 WTR   522      -2.723 -27.838   3.545
ATOM   3016  H01 WTR   522      -2.591 -26.967   3.920
ATOM   3017  H02 WTR   522      -2.087 -27.891   2.832
TER   
ATOM   3018  O00 WTR   523     -11.698 -22.406  -2.865
ATOM   3019  H01 WTR   523     -11.696 -21.601  -2.346
ATOM   3020  H02 WTR   523     -11.352 -22.143  -3.718
TER   
ATOM   3021  O00 WTR   524       2.227 -21.244  10.062
ATOM   3022  H01 WTR   524       3.032 -21.110  10.562
ATOM   3023  H02 WTR   524       1.578 -21.503  10.717
TER   
ATOM   3024  O00 WTR   525      -6.048 -23.120   3.923
ATOM   3025  H01 WTR   525      -5.676 -23.978   4.129
ATOM   3026  H02 WTR   525      -6.066 -22.659   4.762
TER   
ATOM   3027  O00 WTR   526      -5.959 -29.045   9.564
ATOM   3028  H01 WTR   526      -5.730 -29.157  10.486
ATOM   3029  H02 WTR   526      -5.120 -29.058   9.104
TER   
ATOM   3030  O00 WTR   527      -3.279 -16.859   0.864
ATOM   3031  H01 WTR   527      -2.770 -16.111   1.177
ATOM   3032  H02 WTR   527      -4.145 -16.739   1.253
TER   
ATOM   3033  O00 WTR   528      -8.042 -18.511   4.779
ATOM   3034  H01 WTR   528      -7.242 -18.677   5.277
ATOM   3035  H02 WTR   528      -8.091 -19.235   4.155
TER   
ATOM   3036  O00 WTR   529      -6.746 -18.208   9.372
ATOM   3037  H01 WTR   529      -6.500 -17.416   8.893
ATOM   3038  H02 WTR   529      -6.361 -18.093  10.241
TER   
ATOM   3039  O00 WTR   530      10.198 -27.084  14.372
ATOM   3040  H01 WTR   530      10.959 -27.073  13.790
ATOM   3041  H02 WTR   530       9.493 -27.450  13.838
TER   
ATOM   3042  O00 WTR   531       3.539 -21.741   7.230
ATOM   3043  H01 WTR   531       2.904 -21.217   6.743
ATOM   3044  H02 WTR   531       3.471 -21.424   8.131
TER   
ATOM   3045  O00 WTR   532       2.969 -30.130   4.958
ATOM   3046  H01 WTR   532       2.030 -29.957   4.903
ATOM   3047  H02 WTR   532       3.180 -30.580   4.140
TER   
ATOM   3048  O00 WTR   533       8.501 -21.812  14.860
ATOM   3049  H01 WTR   533       8.579 -22.576  14.288
ATOM   3050  H02 WTR   533       8.079 -22.147  15.651
TER   
ATOM   3051  O00 WTR   534       7.340 -22.629   9.567
ATOM   3052  H01 WTR   534       6.776 -23.383   9.395
ATOM   3053  H02 WTR   534       7.027 -21.953   8.966
TER   
ATOM   3054  O00 WTR   535       6.450 -30.209   1.570
ATOM   3055  H01 WTR   535       6.990 -29.598   1.068
ATOM   3056  H02 WTR   535       6.613 -29.978   2.484
TER   
ATOM   3057  O00 WTR   536       0.158 -25.337   9.265
ATOM   3058  H01 WTR   536       0.346 -24.656   8.618
ATOM   3059  H02 WTR   536       0.456 -26.148   8.853
TER   
ATOM   3060  O00 WTR   537       6.596 -28.148   5.624
ATOM   3061  H01 WTR   537       7.175 -27.387   5.682
ATOM   3062  H02 WTR   537       6.256 -28.259   6.511
TER   
ATOM   3063  O00 WTR   538       7.990 -18.766   5.016
ATOM   3064  H01 WTR   538       8.517 -19.089   5.747
ATOM   3065  H02 WTR   538       7.993 -19.484   4.383
TER   
ATOM   3066  O00 WTR   539       8.355 -25.969   5.425
ATOM   3067  H01 WTR   539       7.709 -25.318   5.152
ATOM   3068  H02 WTR   539       9.180 -25.660   5.049
TER   
ATOM   3069  O00 WTR   540       9.952 -27.115  -1.588
ATOM   3070  H01 WTR   540       9.143 -27.505  -1.258
ATOM   3071  H02 WTR   540       9.972 -27.351  -2.515
TER   
ATOM   3072  O00 WTR   541      -0.232 -27.157   5.485
ATOM   3073  H01 WTR   541      -0.770 -26.579   4.944
ATOM   3074  H02 WTR   541      -0.093 -27.933   4.942
TER   
ATOM   3075  O00 WTR   542       5.108 -29.479  10.897
ATOM   3076  H01 WTR   542       5.266 -29.975  11.701
ATOM   3077  H02 WTR   542       5.188 -28.562  11.161
TER   
ATOM   3078  O00 WTR   543       6.080 -26.984  11.754
ATOM   3079  H01 WTR   543       6.751 -26.792  11.099
ATOM   3080  H02 WTR   543       6.210 -26.322  12.433
TER   
ATOM   3081  O00 WTR   544       5.515 -28.332  15.564
ATOM   3082  H01 WTR   544       4.679 -27.873  15.488
ATOM   3083  H02 WTR   544       6.110 -27.687  15.947
TER   
ATOM   3084  O00 WTR   545      -0.951 -24.024   2.675
ATOM   3085  H01 WTR   545      -0.544 -24.712   2.148
ATOM   3086  H02 WTR   545      -1.407 -23.473   2.039
TER   
ATOM   3087  O00 WTR   546       1.872 -16.486  16.169
ATOM   3088  H01 WTR   546       2.635 -16.928  16.543
ATOM   3089  H02 WTR   546       1.914 -15.597  16.519
TER   
ATOM   3090  O00 WTR   547       0.503 -28.868  -1.701
ATOM   3091  H01 WTR   547       0.895 -28.075  -2.067
ATOM   3092  H02 WTR   547       0.976 -29.012  -0.881
TER   
ATOM   3093  O00 WTR   548       0.912 -25.774   0.977
ATOM   3094  H01 WTR   548       1.533 -25.629   1.691
ATOM   3095  H02 WTR   548       1.229 -25.217   0.266
TER   
ATOM   3096  O00 WTR   549       7.845 -27.137  -5.553
ATOM   3097  H01 WTR   549       7.422 -27.707  -6.196
ATOM   3098  H02 WTR   549       7.121 -26.754  -5.058
TER   
ATOM   3099  O00 WTR   550       6.227 -21.278  13.615
ATOM   3100  H01 WTR   550       5.653 -21.153  14.370
ATOM   3101  H02 WTR   550       7.087 -21.461  13.995
TER   
ATOM   3102  O00 WTR   551      10.714 -21.918  11.136
ATOM   3103  H01 WTR   551      10.487 -22.847  11.100
ATOM   3104  H02 WTR   551      11.258 -21.834  11.919
TER   
ATOM   3105  O00 WTR   552       5.622 -30.464  13.545
ATOM   3106  H01 WTR   552       6.495 -30.452  13.938
ATOM   3107  H02 WTR   552       5.086 -29.932  14.133
TER   
ATOM   3108  O00 WTR   553       3.127 -28.734   7.584
ATOM   3109  H01 WTR   553       3.093 -29.584   7.145
ATOM   3110  H02 WTR   553       4.016 -28.679   7.932
TER   
ATOM   3111  O00 WTR   554       8.219 -21.647   4.511
ATOM   3112  H01 WTR   554       8.383 -22.104   3.686
ATOM   3113  H02 WTR   554       7.606 -22.213   4.981
TER   
ATOM   3114  O00 WTR   555     -16.146 -18.043   3.166
ATOM   3115  H01 WTR   555     -15.874 -17.275   2.663
ATOM   3116  H02 WTR   555     -16.561 -18.617   2.522
TER   
ATOM   3117  O00 WTR   556      -9.580 -18.940  -8.161
ATOM   3118  H01 WTR   556      -9.135 -18.788  -8.995
ATOM   3119  H02 WTR   556      -8.872 -19.091  -7.535
TER   
ATOM   3120  O00 WTR   557      -2.079 -25.443   4.712
ATOM   3121  H01 WTR   557      -1.880 -24.697   4.147
ATOM   3122  H02 WTR   557      -2.541 -25.062   5.459
TER   
ATOM   3123  O00 WTR   558       3.072 -24.429  10.548
ATOM   3124  H01 WTR   558       3.301 -23.539  10.818
ATOM   3125  H02 WTR   558       2.310 -24.318   9.980
TER   
ATOM   3126  O00 WTR   559       7.393 -25.743  16.174
ATOM   3127  H01 WTR   559       8.190 -26.267  16.096
ATOM   3128  H02 WTR   559       7.689 -24.908  16.536
TER   
ATOM   3129  O00 WTR   560      -2.148 -26.329  10.004
ATOM   3130  H01 WTR   560      -1.552 -27.011  10.313
ATOM   3131  H02 WTR   560      -1.630 -25.823   9.377
TER   
ATOM   3132  O00 WTR   561       2.429 -25.455   5.126
ATOM   3133  H01 WTR   561       1.610 -25.609   5.596
ATOM   3134  H02 WTR   561       2.795 -26.328   4.987
TER   
ATOM   3135  O00 WTR   562       6.585 -18.690  12.766
ATOM   3136  H01 WTR   562       6.372 -19.592  13.006
ATOM   3137  H02 WTR   562       6.716 -18.244  13.603
TER   
ATOM   3138  O00 WTR   563       4.787 -22.122  11.386
ATOM   3139  H01 WTR   563       5.280 -21.932  12.184
ATOM   3140  H02 WTR   563       5.449 -22.408  10.757
TER   
ATOM   3141  O00 WTR   564       9.386 -24.431  13.933
ATOM   3142  H01 WTR   564       9.796 -24.462  13.068
ATOM   3143  H02 WTR   564       9.586 -25.280  14.325
TER   
ATOM   3144  O00 WTR   565       7.994 -26.755   9.847
ATOM   3145  H01 WTR   565       8.189 -27.540   9.335
ATOM   3146  H02 WTR   565       7.310 -26.307   9.350
TER   
ATOM   3147  O00 WTR   566       5.753 -28.188   8.440
ATOM   3148  H01 WTR   566       5.567 -27.287   8.702
ATOM   3149  H02 WTR   566       5.457 -28.720   9.179
TER   
ATOM   3150  O00 WTR   567       2.314 -16.860  13.436
ATOM   3151  H01 WTR   567       3.254 -16.753  13.290
ATOM   3152  H02 WTR   567       2.223 -16.908  14.387
TER   
ATOM   3153  O00 WTR   568      -1.520 -13.566   9.495
ATOM   3154  H01 WTR   568      -0.865 -13.988   8.939
ATOM   3155  H02 WTR   568      -2.305 -14.105   9.392
TER   
ATOM   3156  O00 WTR   569      12.537 -20.949   8.723
ATOM   3157  H01 WTR   569      12.836 -20.384   9.435
ATOM   3158  H02 WTR   569      11.664 -21.233   8.993
TER   
ATOM   3159  O00 WTR   570       0.444 -23.262   7.388
ATOM   3160  H01 WTR   570       1.006 -22.671   6.887
ATOM   3161  H02 WTR   570      -0.344 -23.354   6.852
TER   
ATOM   3162  O00 WTR   571       5.391 -25.214   9.370
ATOM   3163  H01 WTR   571       5.378 -24.941   8.452
ATOM   3164  H02 WTR   571       4.557 -24.905   9.723
TER   
ATOM   3165  O00 WTR   572      10.595 -12.775  14.722
ATOM   3166  H01 WTR   572       9.894 -12.139  14.866
ATOM   3167  H02 WTR   572      10.143 -13.612  14.621
TER   
ATOM   3168  O00 WTR   573       0.527 -27.775   8.026
ATOM   3169  H01 WTR   573       1.442 -27.686   7.762
ATOM   3170  H02 WTR   573       0.033 -27.702   7.209
TER   
ATOM   3171  O00 WTR   574      -0.471 -28.593  10.444
ATOM   3172  H01 WTR   574       0.140 -28.336  11.135
ATOM   3173  H02 WTR   574       0.018 -28.467   9.632
TER   
ATOM   3174  O00 WTR   575       3.385 -16.641  10.304
ATOM   3175  H01 WTR   575       3.733 -16.698   9.414
ATOM   3176  H02 WTR   575       2.810 -15.876  10.288
TER   
ATOM   3177  O00 WTR   576      10.529 -25.040  11.116
ATOM   3178  H01 WTR   576      11.359 -25.050  10.640
ATOM   3179  H02 WTR   576       9.912 -25.478  10.531
TER   
ATOM   3180  O00 WTR   577       8.741 -21.019  18.972
ATOM   3181  H01 WTR   577       8.415 -20.202  19.349
ATOM   3182  H02 WTR   577       9.542 -21.207  19.462
TER   
ATOM   3183  O00 WTR   578       6.543 -22.803  -4.341
ATOM   3184  H01 WTR   578       6.936 -22.915  -3.475
ATOM   3185  H02 WTR   578       7.261 -22.490  -4.891
TER   
ATOM   3186  O00 WTR   579      -6.975 -31.637   5.514
ATOM   3187  H01 WTR   579      -6.728 -31.712   6.436
ATOM   3188  H02 WTR   579      -6.194 -31.913   5.034
TER   
ATOM   3189  O00 WTR   580      11.726 -23.253  -9.042
ATOM   3190  H01 WTR   580      11.872 -23.161  -9.984
ATOM   3191  H02 WTR   580      12.153 -22.487  -8.658
TER   
ATOM   3192  O00 WTR   581       2.016 -30.520  -3.835
ATOM   3193  H01 WTR   581       2.484 -29.783  -4.228
ATOM   3194  H02 WTR   581       1.668 -30.173  -3.014
TER   
ATOM   3195  O00 WTR   582       8.688 -21.289  -5.545
ATOM   3196  H01 WTR   582       8.777 -21.760  -6.374
ATOM   3197  H02 WTR   582       9.589 -21.136  -5.258
TER   
ATOM   3198  O00 WTR   583       4.325 -24.469  -6.618
ATOM   3199  H01 WTR   583       4.741 -24.880  -5.860
ATOM   3200  H02 WTR   583       4.999 -23.892  -6.978
TER   
ATOM   3201  O00 WTR   584       7.602 -21.153   0.560
ATOM   3202  H01 WTR   584       8.106 -21.495   1.299
ATOM   3203  H02 WTR   584       7.530 -20.214   0.733
TER   
ATOM   3204  O00 WTR   585      -9.072 -24.437  -3.028
ATOM   3205  H01 WTR   585      -8.741 -24.253  -3.907
ATOM   3206  H02 WTR   585      -9.154 -23.576  -2.617
TER   
ATOM   3207  O00 WTR   586      -6.022 -22.769  -2.044
ATOM   3208  H01 WTR   586      -5.765 -23.677  -2.202
ATOM   3209  H02 WTR   586      -6.148 -22.399  -2.918
TER   
ATOM   3210  O00 WTR   587      -7.795 -27.115  -3.392
ATOM   3211  H01 WTR   587      -7.666 -26.537  -2.640
ATOM   3212  H02 WTR   587      -8.424 -26.652  -3.946
TER   
ATOM   3213  O00 WTR   588      -6.195 -18.128  -5.079
ATOM   3214  H01 WTR   588      -5.953 -18.588  -4.275
ATOM   3215  H02 WTR   588      -6.893 -18.660  -5.459
TER   
ATOM   3216  O00 WTR   589      -8.090 -25.754  -0.164
ATOM   3217  H01 WTR   589      -8.842 -26.214   0.209
ATOM   3218  H02 WTR   589      -8.309 -24.826  -0.076
TER   
ATOM   3219  O00 WTR   590     -14.762 -21.773   1.644
ATOM   3220  H01 WTR   590     -14.912 -21.950   2.572
ATOM   3221  H02 WTR   590     -15.640 -21.700   1.269
TER   
ATOM   3222  O00 WTR   591     -13.542 -21.767   5.713
ATOM   3223  H01 WTR   591     -12.644 -21.454   5.825
ATOM   3224  H02 WTR   591     -14.066 -20.970   5.638
TER   
ATOM   3225  O00 WTR   592      -1.062 -24.431 -14.334
ATOM   3226  H01 WTR   592      -1.657 -25.084 -13.967
ATOM   3227  H02 WTR   592      -0.862 -23.849 -13.600
TER   
ATOM   3228  O00 WTR   593      -6.343 -28.625   5.600
ATOM   3229  H01 WTR   593      -6.575 -28.051   4.870
ATOM   3230  H02 WTR   593      -7.086 -29.224   5.680
TER   
ATOM   3231  O00 WTR   594     -10.944 -25.949  -6.647
ATOM   3232  H01 WTR   594     -10.416 -26.730  -6.812
ATOM   3233  H02 WTR   594     -11.294 -26.078  -5.765
TER   
ATOM   3234  O00 WTR   595      -2.958 -22.655  -4.932
ATOM   3235  H01 WTR   595      -3.081 -23.560  -5.219
ATOM   3236  H02 WTR   595      -2.023 -22.590  -4.738
TER   
ATOM   3237  O00 WTR   596     -10.575 -21.723  -5.122
ATOM   3238  H01 WTR   596      -9.993 -22.431  -5.397
ATOM   3239  H02 WTR   596     -10.984 -21.421  -5.933
TER   
ATOM   3240  O00 WTR   597      -3.136 -25.292  -5.708
ATOM   3241  H01 WTR   597      -3.974 -25.707  -5.506
ATOM   3242  H02 WTR   597      -3.226 -24.997  -6.614
TER   
ATOM   3243  O00 WTR   598     -17.235 -19.695   1.314
ATOM   3244  H01 WTR   598     -16.567 -19.802   0.637
ATOM   3245  H02 WTR   598     -18.000 -19.359   0.846
TER   
ATOM   3246  O00 WTR   599      -6.830 -23.382  -6.967
ATOM   3247  H01 WTR   599      -6.474 -22.787  -6.307
ATOM   3248  H02 WTR   599      -6.487 -23.052  -7.797
TER   
ATOM   3249  O00 WTR   600     -10.782 -26.909   1.580
ATOM   3250  H01 WTR   600     -11.711 -26.692   1.496
ATOM   3251  H02 WTR   600     -10.427 -26.226   2.150
TER   
ATOM   3252  O00 WTR   601      -3.375 -30.696   1.718
ATOM   3253  H01 WTR   601      -3.175 -31.093   0.871
ATOM   3254  H02 WTR   601      -3.989 -29.991   1.514
TER   
ATOM   3255  O00 WTR   602      -2.744 -24.725  -8.252
ATOM   3256  H01 WTR   602      -3.571 -24.905  -8.700
ATOM   3257  H02 WTR   602      -2.131 -25.365  -8.613
TER   
ATOM   3258  O00 WTR   603      -4.588 -22.827   0.746
ATOM   3259  H01 WTR   603      -4.840 -22.929  -0.171
ATOM   3260  H02 WTR   603      -4.072 -23.609   0.942
TER   
ATOM   3261  O00 WTR   604     -10.320 -14.869   6.909
ATOM   3262  H01 WTR   604      -9.902 -14.241   7.498
ATOM   3263  H02 WTR   604      -9.598 -15.236   6.399
TER   
ATOM   3264  O00 WTR   605      -9.028 -29.615   5.898
ATOM   3265  H01 WTR   605      -9.517 -29.860   6.683
ATOM   3266  H02 WTR   605      -8.565 -30.414   5.644
TER   
ATOM   3267  O00 WTR   606     -15.740 -20.560  -3.105
ATOM   3268  H01 WTR   606     -15.105 -21.004  -3.666
ATOM   3269  H02 WTR   606     -16.237 -19.999  -3.700
TER   
ATOM   3270  O00 WTR   607       3.919 -32.127  -3.072
ATOM   3271  H01 WTR   607       4.548 -32.307  -3.772
ATOM   3272  H02 WTR   607       3.225 -31.623  -3.497
TER   
ATOM   3273  O00 WTR   608      -4.945 -25.308  -9.838
ATOM   3274  H01 WTR   608      -4.720 -25.263 -10.768
ATOM   3275  H02 WTR   608      -5.456 -24.516  -9.676
TER   
ATOM   3276  O00 WTR   609       8.278 -29.204   3.664
ATOM   3277  H01 WTR   609       7.655 -29.138   4.388
ATOM   3278  H02 WTR   609       8.646 -28.324   3.583
TER   
ATOM   3279  O00 WTR   610      -1.892 -30.547  -3.006
ATOM   3280  H01 WTR   610      -2.671 -29.993  -2.955
ATOM   3281  H02 WTR   610      -1.215 -30.051  -2.546
TER   
ATOM   3282  O00 WTR   611      -3.715 -20.090  -6.342
ATOM   3283  H01 WTR   611      -3.768 -19.620  -5.510
ATOM   3284  H02 WTR   611      -3.084 -20.792  -6.182
TER   
ATOM   3285  O00 WTR   612       3.345 -22.324   2.065
ATOM   3286  H01 WTR   612       2.521 -22.061   2.473
ATOM   3287  H02 WTR   612       3.604 -23.117   2.534
TER   
ATOM   3288  O00 WTR   613     -11.330 -25.169   5.166
ATOM   3289  H01 WTR   613     -10.780 -25.282   4.392
ATOM   3290  H02 WTR   613     -12.217 -25.073   4.818
TER   
ATOM   3291  O00 WTR   614      -2.505 -31.956  -0.535
ATOM   3292  H01 WTR   614      -1.837 -32.633  -0.428
ATOM   3293  H02 WTR   614      -2.578 -31.839  -1.482
TER   
ATOM   3294  O00 WTR   615      -7.044 -27.101   3.486
ATOM   3295  H01 WTR   615      -7.944 -26.862   3.708
ATOM   3296  H02 WTR   615      -6.530 -26.321   3.695
TER   
ATOM   3297  O00 WTR   616     -12.272 -26.367   7.572
ATOM   3298  H01 WTR   616     -13.206 -26.389   7.365
ATOM   3299  H02 WTR   616     -11.861 -26.006   6.786
TER   
ATOM   3300  O00 WTR   617      -5.848 -27.511  -0.474
ATOM   3301  H01 WTR   617      -5.426 -27.764   0.347
ATOM   3302  H02 WTR   617      -6.605 -26.991  -0.205
TER   
ATOM   3303  O00 WTR   618      -9.098 -23.517   6.401
ATOM   3304  H01 WTR   618      -9.852 -24.060   6.173
ATOM   3305  H02 WTR   618      -8.486 -24.122   6.821
TER   
ATOM   3306  O00 WTR   619      -7.979 -25.518   7.571
ATOM   3307  H01 WTR   619      -7.730 -25.315   8.473
ATOM   3308  H02 WTR   619      -8.502 -26.317   7.641
TER   
ATOM   3309  O00 WTR   620      -1.063 -24.095  11.818
ATOM   3310  H01 WTR   620      -1.211 -24.126  10.873
ATOM   3311  H02 WTR   620      -1.846 -24.494  12.197
TER   
ATOM   3312  O00 WTR   621      -5.805 -30.133  -2.182
ATOM   3313  H01 WTR   621      -6.415 -29.414  -2.345
ATOM   3314  H02 WTR   621      -6.239 -30.672  -1.521
TER   
ATOM   3315  O00 WTR   622     -10.065 -28.774  -3.419
ATOM   3316  H01 WTR   622      -9.233 -28.363  -3.185
ATOM   3317  H02 WTR   622     -10.138 -29.522  -2.827
TER   
ATOM   3318  O00 WTR   623      -9.155 -23.864  -5.783
ATOM   3319  H01 WTR   623      -8.446 -23.763  -6.418
ATOM   3320  H02 WTR   623      -9.757 -24.486  -6.192
TER   
ATOM   3321  O00 WTR   624      -4.961 -26.882  -4.502
ATOM   3322  H01 WTR   624      -4.443 -27.605  -4.148
ATOM   3323  H02 WTR   624      -5.867 -27.114  -4.300
TER   
ATOM   3324  O00 WTR   625      -0.447 -25.430 -10.040
ATOM   3325  H01 WTR   625       0.338 -25.233  -9.529
ATOM   3326  H02 WTR   625      -0.684 -24.596 -10.445
TER   
ATOM   3327  O00 WTR   626       9.011 -20.214   7.990
ATOM   3328  H01 WTR   626       8.099 -19.923   7.985
ATOM   3329  H02 WTR   626       9.507 -19.445   8.269
TER   
ATOM   3330  O00 WTR   627      -3.683 -28.583  -2.768
ATOM   3331  H01 WTR   627      -3.364 -27.925  -2.150
ATOM   3332  H02 WTR   627      -4.436 -28.979  -2.329
TER   
ATOM   3333  O00 WTR   628      -4.506 -31.513   4.168
ATOM   3334  H01 WTR   628      -4.068 -30.870   4.726
ATOM   3335  H02 WTR   628      -4.178 -31.329   3.287
TER   
ATOM   3336  O00 WTR   629      -5.033 -28.510   2.207
ATOM   3337  H01 WTR   629      -4.244 -28.421   2.742
ATOM   3338  H02 WTR   629      -5.730 -28.130   2.741
TER   
ATOM   3339  O00 WTR   630     -11.637 -21.056  -7.532
ATOM   3340  H01 WTR   630     -11.502 -21.890  -7.983
ATOM   3341  H02 WTR   630     -10.940 -20.490  -7.861
TER   
ATOM   3342  O00 WTR   631      -5.983 -21.795  -4.626
ATOM   3343  H01 WTR   631      -5.073 -22.009  -4.831
ATOM   3344  H02 WTR   631      -5.926 -21.034  -4.048
TER   
ATOM   3345  O00 WTR   632      -2.080 -21.901   1.209
ATOM   3346  H01 WTR   632      -3.009 -22.074   1.055
ATOM   3347  H02 WTR   632      -2.070 -21.252   1.913
TER   
ATOM   3348  O00 WTR   633      -3.562 -25.500   1.212
ATOM   3349  H01 WTR   633      -4.106 -26.269   1.383
ATOM   3350  H02 WTR   633      -3.132 -25.692   0.379
TER   
ATOM   3351  O00 WTR   634      -8.776 -22.235   4.073
ATOM   3352  H01 WTR   634      -7.903 -22.277   3.682
ATOM   3353  H02 WTR   634      -8.646 -22.512   4.980
TER   
ATOM   3354  O00 WTR   635       5.829 -29.519  -3.127
ATOM   3355  H01 WTR   635       5.204 -30.214  -2.925
ATOM   3356  H02 WTR   635       5.699 -29.343  -4.059
TER   
ATOM   3357  O00 WTR   636      -0.178 -16.279  -8.115
ATOM   3358  H01 WTR   636      -0.530 -15.943  -7.291
ATOM   3359  H02 WTR   636      -0.891 -16.799  -8.486
TER   
ATOM   3360  O00 WTR   637       9.016 -11.417   8.335
ATOM   3361  H01 WTR   637       9.813 -11.943   8.392
ATOM   3362  H02 WTR   637       8.454 -11.757   9.031
TER   
ATOM   3363  O00 WTR   638       7.593 -28.589  -1.351
ATOM   3364  H01 WTR   638       7.058 -29.043  -2.002
ATOM   3365  H02 WTR   638       6.985 -27.991  -0.916
TER   
ATOM   3366  O00 WTR   639       2.758 -27.995  -4.885
ATOM   3367  H01 WTR   639       2.553 -27.497  -4.094
ATOM   3368  H02 WTR   639       2.063 -27.763  -5.501
TER   
ATOM   3369  O00 WTR   640      -0.612 -27.104  -5.569
ATOM   3370  H01 WTR   640      -0.424 -28.023  -5.375
ATOM   3371  H02 WTR   640      -1.550 -27.087  -5.760
TER   
ATOM   3372  O00 WTR   641       5.620 -25.789  -4.356
ATOM   3373  H01 WTR   641       5.182 -25.797  -3.504
ATOM   3374  H02 WTR   641       6.061 -24.941  -4.391
TER   
ATOM   3375  O00 WTR   642       8.506 -25.076   0.073
ATOM   3376  H01 WTR   642       8.122 -24.527  -0.611
ATOM   3377  H02 WTR   642       9.104 -25.658  -0.394
TER   
ATOM   3378  O00 WTR   643       1.876 -23.951  -3.946
ATOM   3379  H01 WTR   643       1.458 -24.093  -4.795
ATOM   3380  H02 WTR   643       2.541 -23.283  -4.115
TER   
ATOM   3381  O00 WTR   644      10.092 -23.364  -3.418
ATOM   3382  H01 WTR   644      10.043 -23.992  -4.139
ATOM   3383  H02 WTR   644       9.834 -22.529  -3.810
TER   
ATOM   3384  O00 WTR   645       2.763 -11.525  -8.115
ATOM   3385  H01 WTR   645       3.119 -10.824  -8.662
ATOM   3386  H02 WTR   645       1.815 -11.460  -8.229
TER   
ATOM   3387  O00 WTR   646      12.368 -23.767   2.791
ATOM   3388  H01 WTR   646      12.276 -23.340   1.939
ATOM   3389  H02 WTR   646      12.903 -24.540   2.615
TER   
ATOM   3390  O00 WTR   647       1.569 -28.862   1.090
ATOM   3391  H01 WTR   647       2.374 -29.348   1.266
ATOM   3392  H02 WTR   647       1.757 -27.972   1.388
TER   
ATOM   3393  O00 WTR   648      12.974 -23.124 -14.979
ATOM   3394  H01 WTR   648      12.030 -23.054 -14.836
ATOM   3395  H02 WTR   648      13.083 -23.004 -15.922
TER   
ATOM   3396  O00 WTR   649      11.978 -22.094   0.045
ATOM   3397  H01 WTR   649      11.848 -22.634  -0.735
ATOM   3398  H02 WTR   649      11.471 -21.301  -0.126
TER   
ATOM   3399  O00 WTR   650       5.739 -25.704  -8.833
ATOM   3400  H01 WTR   650       5.437 -25.419  -7.971
ATOM   3401  H02 WTR   650       5.440 -26.610  -8.904
TER   
ATOM   3402  O00 WTR   651       0.235 -15.898  12.133
ATOM   3403  H01 WTR   651      -0.193 -16.694  11.816
ATOM   3404  H02 WTR   651       0.963 -16.214  12.669
TER   
ATOM   3405  O00 WTR   652       5.304 -18.902   6.015
ATOM   3406  H01 WTR   652       6.117 -18.762   5.530
ATOM   3407  H02 WTR   652       4.807 -19.518   5.476
TER   
ATOM   3408  O00 WTR   653       1.836 -19.615   6.374
ATOM   3409  H01 WTR   653       1.608 -19.065   7.123
ATOM   3410  H02 WTR   653       1.038 -20.109   6.187
TER   
ATOM   3411  O00 WTR   654      12.012 -25.309  -7.341
ATOM   3412  H01 WTR   654      11.912 -24.676  -8.052
ATOM   3413  H02 WTR   654      12.786 -25.818  -7.580
TER   
ATOM   3414  O00 WTR   655       9.071 -31.349  -2.803
ATOM   3415  H01 WTR   655       9.178 -30.522  -3.274
ATOM   3416  H02 WTR   655       9.942 -31.540  -2.454
TER   
ATOM   3417  O00 WTR   656       9.034 -28.611  -3.766
ATOM   3418  H01 WTR   656       8.602 -27.937  -4.291
ATOM   3419  H02 WTR   656       8.538 -28.634  -2.948
TER   
ATOM   3420  O00 WTR   657       4.908 -21.140  -0.148
ATOM   3421  H01 WTR   657       5.760 -20.920   0.229
ATOM   3422  H02 WTR   657       4.554 -21.811   0.436
TER   
ATOM   3423  O00 WTR   658       1.699 -28.805  -7.302
ATOM   3424  H01 WTR   658       1.553 -28.578  -8.221
ATOM   3425  H02 WTR   658       0.820 -28.871  -6.929
TER   
ATOM   3426  O00 WTR   659      11.321 -20.535  -4.842
ATOM   3427  H01 WTR   659      11.531 -20.080  -4.027
ATOM   3428  H02 WTR   659      12.046 -21.147  -4.970
TER   
ATOM   3429  O00 WTR   660      14.544 -26.555  -2.045
ATOM   3430  H01 WTR   660      14.629 -27.076  -2.843
ATOM   3431  H02 WTR   660      14.898 -25.697  -2.280
TER   
ATOM   3432  O00 WTR   661      10.387 -21.879   6.144
ATOM   3433  H01 WTR   661       9.833 -21.683   5.388
ATOM   3434  H02 WTR   661      10.136 -21.229   6.800
TER   
ATOM   3435  O00 WTR   662       5.045 -31.498  -6.123
ATOM   3436  H01 WTR   662       4.359 -31.562  -6.788
ATOM   3437  H02 WTR   662       5.758 -32.040  -6.460
TER   
ATOM   3438  O00 WTR   663       7.170 -33.010  -4.281
ATOM   3439  H01 WTR   663       7.808 -33.722  -4.233
ATOM   3440  H02 WTR   663       7.427 -32.410  -3.581
TER   
ATOM   3441  O00 WTR   664       1.828 -23.782  -0.490
ATOM   3442  H01 WTR   664       2.282 -23.128   0.042
ATOM   3443  H02 WTR   664       1.710 -23.360  -1.341
TER   
ATOM   3444  O00 WTR   665       6.365 -24.049   4.679
ATOM   3445  H01 WTR   665       5.862 -24.396   3.942
ATOM   3446  H02 WTR   665       5.721 -23.948   5.381
TER   
ATOM   3447  O00 WTR   666       8.184 -13.172   2.127
ATOM   3448  H01 WTR   666       7.326 -13.166   2.550
ATOM   3449  H02 WTR   666       8.014 -12.869   1.235
TER   
ATOM   3450  O00 WTR   667      -1.100 -25.672  -3.171
ATOM   3451  H01 WTR   667      -1.917 -25.465  -3.624
ATOM   3452  H02 WTR   667      -0.620 -26.229  -3.784
TER   
ATOM   3453  O00 WTR   668       3.732 -30.137   1.886
ATOM   3454  H01 WTR   668       4.669 -30.152   1.693
ATOM   3455  H02 WTR   668       3.352 -30.772   1.279
TER   
ATOM   3456  O00 WTR   669       4.656 -25.048 -11.292
ATOM   3457  H01 WTR   669       5.412 -25.355 -11.792
ATOM   3458  H02 WTR   669       4.975 -24.978 -10.392
TER   
ATOM   3459  O00 WTR   670     -10.224 -18.851  -4.663
ATOM   3460  H01 WTR   670     -10.562 -19.673  -5.018
ATOM   3461  H02 WTR   670     -10.768 -18.174  -5.066
TER   
ATOM   3462  O00 WTR   671       2.828 -31.565  -0.496
ATOM   3463  H01 WTR   671       3.342 -31.982  -1.187
ATOM   3464  H02 WTR   671       2.029 -32.089  -0.442
TER   
ATOM   3465  O00 WTR   672       5.249 -28.637  -6.001
ATOM   3466  H01 WTR   672       4.838 -29.453  -6.285
ATOM   3467  H02 WTR   672       4.546 -28.150  -5.571
TER   
ATOM   3468  O00 WTR   673       3.482 -26.715   1.924
ATOM   3469  H01 WTR   673       3.632 -27.138   2.769
ATOM   3470  H02 WTR   673       4.269 -26.908   1.415
TER   
ATOM   3471  O00 WTR   674       4.140 -18.303   2.763
ATOM   3472  H01 WTR   674       3.222 -18.381   3.026
ATOM   3473  H02 WTR   674       4.597 -18.955   3.293
TER   
ATOM   3474  O00 WTR   675      -0.268 -22.101  -4.980
ATOM   3475  H01 WTR   675      -0.148 -22.783  -5.640
ATOM   3476  H02 WTR   675      -0.255 -21.282  -5.476
TER   
ATOM   3477  O00 WTR   676       3.533 -22.168  -2.170
ATOM   3478  H01 WTR   676       2.679 -21.752  -2.285
ATOM   3479  H02 WTR   676       4.045 -21.531  -1.671
TER   
ATOM   3480  O00 WTR   677       6.328 -22.946  -7.848
ATOM   3481  H01 WTR   677       6.106 -22.268  -7.209
ATOM   3482  H02 WTR   677       7.264 -23.099  -7.720
TER   
ATOM   3483  O00 WTR   678      -0.241 -33.801   1.052
ATOM   3484  H01 WTR   678      -0.142 -33.665   1.994
ATOM   3485  H02 WTR   678      -0.608 -34.682   0.975
TER   
ATOM   3486  O00 WTR   679       6.103 -19.790   8.528
ATOM   3487  H01 WTR   679       5.727 -19.631   7.662
ATOM   3488  H02 WTR   679       5.358 -19.735   9.127
TER   
ATOM   3489  O00 WTR   680       9.266 -20.805  -1.994
ATOM   3490  H01 WTR   680       9.068 -20.925  -1.065
ATOM   3491  H02 WTR   680       9.990 -20.180  -2.007
TER   
ATOM   3492  O00 WTR   681       4.177 -24.960  -2.012
ATOM   3493  H01 WTR   681       3.298 -25.301  -1.848
ATOM   3494  H02 WTR   681       4.068 -24.009  -2.019
TER   
ATOM   3495  O00 WTR   682       7.715 -23.380  -2.047
ATOM   3496  H01 WTR   682       8.627 -23.416  -2.335
ATOM   3497  H02 WTR   682       7.585 -22.471  -1.777
TER   
ATOM   3498  O00 WTR   683       4.620 -20.779   4.206
ATOM   3499  H01 WTR   683       5.543 -21.004   4.092
ATOM   3500  H02 WTR   683       4.171 -21.243   3.500
TER   
ATOM   3501  O00 WTR   684      12.545 -23.637  -2.075
ATOM   3502  H01 WTR   684      11.797 -23.625  -2.672
ATOM   3503  H02 WTR   684      12.566 -24.531  -1.734
TER   
ATOM   3504  O00 WTR   685       5.824 -26.189  -0.043
ATOM   3505  H01 WTR   685       5.270 -25.684  -0.637
ATOM   3506  H02 WTR   685       6.589 -25.633   0.103
TER   
ATOM   3507  O00 WTR   686      17.435 -18.208  11.350
ATOM   3508  H01 WTR   686      16.736 -18.663  11.821
ATOM   3509  H02 WTR   686      18.164 -18.182  11.970
TER   
ATOM   3510  O00 WTR   687      13.902 -17.730  -2.086
ATOM   3511  H01 WTR   687      14.305 -17.286  -2.833
ATOM   3512  H02 WTR   687      14.629 -18.178  -1.652
TER   
ATOM   3513  O00 WTR   688      14.524 -23.518   6.102
ATOM   3514  H01 WTR   688      14.310 -23.039   5.301
ATOM   3515  H02 WTR   688      14.147 -24.388   5.969
TER   
ATOM   3516  O00 WTR   689      10.448 -24.305   4.807
ATOM   3517  H01 WTR   689      11.167 -24.199   4.184
ATOM   3518  H02 WTR   689      10.463 -23.503   5.330
TER   
ATOM   3519  O00 WTR   690      14.792 -23.671  -3.709
ATOM   3520  H01 WTR   690      14.367 -23.309  -2.932
ATOM   3521  H02 WTR   690      15.689 -23.340  -3.669
TER   
ATOM   3522  O00 WTR   691       6.812 -15.147  14.570
ATOM   3523  H01 WTR   691       6.239 -14.706  15.196
ATOM   3524  H02 WTR   691       6.217 -15.506  13.912
TER   
ATOM   3525  O00 WTR   692       8.693 -23.286   2.370
ATOM   3526  H01 WTR   692       8.656 -23.979   1.712
ATOM   3527  H02 WTR   692       9.205 -23.662   3.086
TER   
ATOM   3528  O00 WTR   693      11.525 -19.459   0.329
ATOM   3529  H01 WTR   693      11.282 -18.999  -0.474
ATOM   3530  H02 WTR   693      11.313 -18.844   1.032
TER   
ATOM   3531  O00 WTR   694      14.274 -18.998   1.055
ATOM   3532  H01 WTR   694      14.590 -19.582   1.745
ATOM   3533  H02 WTR   694      13.367 -19.270   0.908
TER   
ATOM   3534  O00 WTR   695      16.113 -21.124   1.919
ATOM   3535  H01 WTR   695      16.134 -21.595   1.086
ATOM   3536  H02 WTR   695      16.969 -20.701   1.979
TER   
ATOM   3537  O00 WTR   696      12.603 -26.806  12.771
ATOM   3538  H01 WTR   696      12.983 -26.013  12.394
ATOM   3539  H02 WTR   696      13.340 -27.413  12.845
TER   
ATOM   3540  O00 WTR   697      17.029 -20.612   8.804
ATOM   3541  H01 WTR   697      17.210 -19.684   8.659
ATOM   3542  H02 WTR   697      17.125 -21.013   7.940
TER   
ATOM   3543  O00 WTR   698      13.160 -26.111   6.512
ATOM   3544  H01 WTR   698      14.074 -26.390   6.572
ATOM   3545  H02 WTR   698      12.920 -25.882   7.409
TER   
ATOM   3546  O00 WTR   699      15.546 -19.964  13.608
ATOM   3547  H01 WTR   699      16.021 -20.780  13.765
ATOM   3548  H02 WTR   699      14.725 -20.238  13.199
TER   
ATOM   3549  O00 WTR   700      12.857 -21.110  -7.708
ATOM   3550  H01 WTR   700      12.945 -21.788  -7.038
ATOM   3551  H02 WTR   700      13.685 -20.630  -7.673
TER   
ATOM   3552  O00 WTR   701      16.380 -15.315  -1.200
ATOM   3553  H01 WTR   701      15.552 -14.977  -1.541
ATOM   3554  H02 WTR   701      17.040 -15.004  -1.819
TER   
ATOM   3555  O00 WTR   702      10.507 -14.934   7.978
ATOM   3556  H01 WTR   702      10.557 -14.971   7.023
ATOM   3557  H02 WTR   702      11.266 -14.412   8.237
TER   
ATOM   3558  O00 WTR   703      14.041 -21.724   3.551
ATOM   3559  H01 WTR   703      14.722 -21.443   2.940
ATOM   3560  H02 WTR   703      13.538 -22.377   3.066
TER   
ATOM   3561  O00 WTR   704      14.476 -21.280  -0.840
ATOM   3562  H01 WTR   704      13.596 -21.406  -0.486
ATOM   3563  H02 WTR   704      14.870 -20.617  -0.272
TER   
ATOM   3564  O00 WTR   705      10.965 -19.343  -9.289
ATOM   3565  H01 WTR   705      11.412 -19.825  -8.593
ATOM   3566  H02 WTR   705      10.047 -19.328  -9.019
TER   
ATOM   3567  O00 WTR   706      11.233 -16.749  -9.213
ATOM   3568  H01 WTR   706      10.713 -16.608  -8.422
ATOM   3569  H02 WTR   706      11.202 -17.695  -9.355
TER   
ATOM   3570  O00 WTR   707      20.711 -19.131  -1.114
ATOM   3571  H01 WTR   707      20.738 -18.671  -1.953
ATOM   3572  H02 WTR   707      20.374 -18.483  -0.495
TER   
ATOM   3573  O00 WTR   708       9.928 -25.143  -5.633
ATOM   3574  H01 WTR   708      10.429 -25.541  -6.345
ATOM   3575  H02 WTR   708       9.429 -25.867  -5.256
TER   
ATOM   3576  O00 WTR   709      11.427 -17.542  -5.278
ATOM   3577  H01 WTR   709      10.616 -17.521  -5.786
ATOM   3578  H02 WTR   709      11.663 -18.468  -5.241
TER   
ATOM   3579  O00 WTR   710      18.028 -16.890  -3.204
ATOM   3580  H01 WTR   710      18.817 -16.926  -2.664
ATOM   3581  H02 WTR   710      17.968 -15.976  -3.482
TER   
ATOM   3582  O00 WTR   711      13.648 -16.339   1.699
ATOM   3583  H01 WTR   711      13.625 -17.277   1.507
ATOM   3584  H02 WTR   711      13.055 -16.232   2.443
TER   
ATOM   3585  O00 WTR   712      11.901 -27.253   3.958
ATOM   3586  H01 WTR   712      12.090 -26.907   4.830
ATOM   3587  H02 WTR   712      11.691 -28.175   4.105
TER   
ATOM   3588  O00 WTR   713      13.563 -26.227   2.150
ATOM   3589  H01 WTR   713      13.136 -26.252   1.293
ATOM   3590  H02 WTR   713      13.002 -26.759   2.714
TER   
ATOM   3591  O00 WTR   714      12.293 -25.908  -0.560
ATOM   3592  H01 WTR   714      11.542 -26.231  -1.058
ATOM   3593  H02 WTR   714      13.053 -26.287  -1.000
TER   
ATOM   3594  O00 WTR   715      14.351 -15.906 -12.156
ATOM   3595  H01 WTR   715      13.853 -15.516 -11.438
ATOM   3596  H02 WTR   715      15.243 -15.580 -12.035
TER   
ATOM   3597  O00 WTR   716      12.901 -22.811  -5.430
ATOM   3598  H01 WTR   716      12.551 -23.580  -5.880
ATOM   3599  H02 WTR   716      13.547 -23.165  -4.819
TER   
ATOM   3600  O00 WTR   717       8.706 -17.105 -13.384
ATOM   3601  H01 WTR   717       9.014 -16.564 -14.111
ATOM   3602  H02 WTR   717       9.504 -17.454 -12.989
TER   
ATOM   3603  O00 WTR   718      16.551 -21.435  -2.928
ATOM   3604  H01 WTR   718      17.183 -21.035  -2.331
ATOM   3605  H02 WTR   718      15.783 -21.609  -2.383
TER   
ATOM   3606  O00 WTR   719     -18.659  -9.565   1.472
ATOM   3607  H01 WTR   719     -18.996  -8.670   1.461
ATOM   3608  H02 WTR   719     -18.330  -9.710   0.585
TER   
ATOM   3609  O00 WTR   720      -7.237 -20.629 -10.047
ATOM   3610  H01 WTR   720      -7.950 -20.963 -10.592
ATOM   3611  H02 WTR   720      -7.088 -19.739 -10.367
TER   
ATOM   3612  O00 WTR   721     -18.280 -14.191   1.382
ATOM   3613  H01 WTR   721     -18.484 -13.529   2.042
ATOM   3614  H02 WTR   721     -19.127 -14.578   1.160
TER   
ATOM   3615  O00 WTR   722     -19.395  -4.642   2.912
ATOM   3616  H01 WTR   722     -19.094  -4.023   2.246
ATOM   3617  H02 WTR   722     -18.960  -4.358   3.716
TER   
ATOM   3618  O00 WTR   723     -12.079 -14.153  -4.948
ATOM   3619  H01 WTR   723     -12.352 -14.076  -4.034
ATOM   3620  H02 WTR   723     -12.898 -14.204  -5.440
TER   
ATOM   3621  O00 WTR   724     -22.907 -10.010   3.661
ATOM   3622  H01 WTR   724     -23.238  -9.333   4.251
ATOM   3623  H02 WTR   724     -23.486  -9.971   2.900
TER   
ATOM   3624  O00 WTR   725     -18.241  -4.235   5.617
ATOM   3625  H01 WTR   725     -17.716  -5.032   5.554
ATOM   3626  H02 WTR   725     -18.375  -4.109   6.556
TER   
ATOM   3627  O00 WTR   726     -18.874 -17.894   7.128
ATOM   3628  H01 WTR   726     -18.348 -17.359   6.534
ATOM   3629  H02 WTR   726     -18.259 -18.538   7.480
TER   
ATOM   3630  O00 WTR   727     -15.104 -13.526  11.579
ATOM   3631  H01 WTR   727     -15.980 -13.176  11.741
ATOM   3632  H02 WTR   727     -15.234 -14.201  10.912
TER   
ATOM   3633  O00 WTR   728     -14.689 -15.934   9.913
ATOM   3634  H01 WTR   728     -14.704 -16.609   9.235
ATOM   3635  H02 WTR   728     -13.802 -15.975  10.272
TER   
ATOM   3636  O00 WTR   729     -16.106 -16.134   1.296
ATOM   3637  H01 WTR   729     -16.992 -15.830   1.098
ATOM   3638  H02 WTR   729     -15.705 -16.278   0.438
TER   
ATOM   3639  O00 WTR   730     -22.104  -4.279   3.799
ATOM   3640  H01 WTR   730     -22.644  -4.922   3.340
ATOM   3641  H02 WTR   730     -21.215  -4.442   3.484
TER   
ATOM   3642  O00 WTR   731     -13.289 -22.599  13.289
ATOM   3643  H01 WTR   731     -12.429 -22.776  13.670
ATOM   3644  H02 WTR   731     -13.687 -21.960  13.879
TER   
ATOM   3645  O00 WTR   732     -18.214  -9.551   7.747
ATOM   3646  H01 WTR   732     -18.123 -10.488   7.919
ATOM   3647  H02 WTR   732     -17.352  -9.280   7.434
TER   
ATOM   3648  O00 WTR   733     -13.976 -10.484  11.775
ATOM   3649  H01 WTR   733     -14.683  -9.875  11.989
ATOM   3650  H02 WTR   733     -14.424 -11.292  11.523
TER   
ATOM   3651  O00 WTR   734     -17.226  -5.885   1.626
ATOM   3652  H01 WTR   734     -17.936  -5.676   2.233
ATOM   3653  H02 WTR   734     -17.587  -6.568   1.061
TER   
ATOM   3654  O00 WTR   735     -15.191  -7.599  14.411
ATOM   3655  H01 WTR   735     -14.303  -7.795  14.113
ATOM   3656  H02 WTR   735     -15.402  -8.307  15.020
TER   
ATOM   3657  O00 WTR   736     -23.396  -8.328   5.631
ATOM   3658  H01 WTR   736     -22.699  -8.747   6.136
ATOM   3659  H02 WTR   736     -23.507  -7.471   6.041
TER   
ATOM   3660  O00 WTR   737     -17.317 -16.617  15.967
ATOM   3661  H01 WTR   737     -16.463 -16.198  15.857
ATOM   3662  H02 WTR   737     -17.915 -16.086  15.442
TER   
ATOM   3663  O00 WTR   738     -18.723 -12.588   3.609
ATOM   3664  H01 WTR   738     -19.450 -12.122   3.195
ATOM   3665  H02 WTR   738     -18.981 -12.668   4.527
TER   
ATOM   3666  O00 WTR   739     -18.430  -6.348  -3.673
ATOM   3667  H01 WTR   739     -19.180  -6.489  -3.095
ATOM   3668  H02 WTR   739     -17.684  -6.702  -3.189
TER   
ATOM   3669  O00 WTR   740     -18.555  -7.282   9.583
ATOM   3670  H01 WTR   740     -17.802  -6.780   9.269
ATOM   3671  H02 WTR   740     -18.391  -8.174   9.279
TER   
ATOM   3672  O00 WTR   741     -15.444  -1.975  -1.575
ATOM   3673  H01 WTR   741     -15.973  -1.176  -1.574
ATOM   3674  H02 WTR   741     -16.033  -2.652  -1.907
TER   
ATOM   3675  O00 WTR   742     -14.022  -7.732  -0.124
ATOM   3676  H01 WTR   742     -13.653  -8.505   0.302
ATOM   3677  H02 WTR   742     -14.360  -7.200   0.596
TER   
ATOM   3678  O00 WTR   743     -17.787 -10.184  -7.395
ATOM   3679  H01 WTR   743     -17.471  -9.350  -7.046
ATOM   3680  H02 WTR   743     -17.042 -10.779  -7.307
TER   
ATOM   3681  O00 WTR   744     -23.879 -13.628   7.984
ATOM   3682  H01 WTR   744     -23.101 -14.171   8.110
ATOM   3683  H02 WTR   744     -24.597 -14.254   7.890
TER   
ATOM   3684  O00 WTR   745     -18.956  -8.179   4.878
ATOM   3685  H01 WTR   745     -18.888  -9.119   5.042
ATOM   3686  H02 WTR   745     -19.419  -8.114   4.043
TER   
ATOM   3687  O00 WTR   746      -5.133 -13.523   1.833
ATOM   3688  H01 WTR   746      -4.486 -13.129   2.418
ATOM   3689  H02 WTR   746      -4.868 -13.242   0.957
TER   
ATOM   3690  O00 WTR   747     -16.138 -12.000   3.544
ATOM   3691  H01 WTR   747     -17.090 -12.085   3.588
ATOM   3692  H02 WTR   747     -15.991 -11.190   3.057
TER   
ATOM   3693  O00 WTR   748     -18.470  -9.750  12.590
ATOM   3694  H01 WTR   748     -19.232  -9.718  12.013
ATOM   3695  H02 WTR   748     -18.838  -9.836  13.470
TER   
ATOM   3696  O00 WTR   749     -20.931 -10.294   7.021
ATOM   3697  H01 WTR   749     -20.667  -9.435   7.350
ATOM   3698  H02 WTR   749     -21.785 -10.453   7.424
TER   
ATOM   3699  O00 WTR   750     -17.707 -12.280   8.009
ATOM   3700  H01 WTR   750     -17.226 -13.056   7.720
ATOM   3701  H02 WTR   750     -18.207 -12.577   8.769
TER   
ATOM   3702  O00 WTR   751     -16.180 -23.339  12.746
ATOM   3703  H01 WTR   751     -16.533 -22.637  13.293
ATOM   3704  H02 WTR   751     -15.357 -23.583  13.170
TER   
ATOM   3705  O00 WTR   752     -19.721 -13.543  10.576
ATOM   3706  H01 WTR   752     -20.051 -12.798  10.073
ATOM   3707  H02 WTR   752     -19.951 -14.308  10.050
TER   
ATOM   3708  O00 WTR   753     -15.604  -8.281 -10.556
ATOM   3709  H01 WTR   753     -16.053  -7.676  -9.966
ATOM   3710  H02 WTR   753     -16.309  -8.713 -11.038
TER   
ATOM   3711  O00 WTR   754     -22.743  -5.507   6.407
ATOM   3712  H01 WTR   754     -22.106  -6.215   6.503
ATOM   3713  H02 WTR   754     -22.514  -5.090   5.576
TER   
ATOM   3714  O00 WTR   755      -6.993  -9.498   6.916
ATOM   3715  H01 WTR   755      -7.692  -9.039   6.451
ATOM   3716  H02 WTR   755      -6.244  -8.904   6.871
TER   
ATOM   3717  O00 WTR   756     -14.671   6.296   7.796
ATOM   3718  H01 WTR   756     -14.370   7.048   7.285
ATOM   3719  H02 WTR   756     -14.179   6.350   8.615
TER   
ATOM   3720  O00 WTR   757     -20.075 -17.146   1.896
ATOM   3721  H01 WTR   757     -20.153 -16.857   2.805
ATOM   3722  H02 WTR   757     -19.469 -17.886   1.930
TER   
ATOM   3723  O00 WTR   758     -16.606  -6.419   5.209
ATOM   3724  H01 WTR   758     -16.611  -6.563   6.156
ATOM   3725  H02 WTR   758     -16.899  -7.252   4.839
TER   
ATOM   3726  O00 WTR   759     -21.653  -4.641   9.237
ATOM   3727  H01 WTR   759     -21.377  -5.391   9.764
ATOM   3728  H02 WTR   759     -22.316  -4.994   8.644
TER   
ATOM   3729  O00 WTR   760     -19.745 -12.680   6.064
ATOM   3730  H01 WTR   760     -20.218 -11.861   6.211
ATOM   3731  H02 WTR   760     -18.983 -12.625   6.641
TER   
ATOM   3732  O00 WTR   761     -23.580 -10.805   7.887
ATOM   3733  H01 WTR   761     -24.018 -10.309   7.196
ATOM   3734  H02 WTR   761     -23.897 -11.701   7.778
TER   
ATOM   3735  O00 WTR   762     -23.492  -1.196   1.016
ATOM   3736  H01 WTR   762     -22.652  -0.972   0.616
ATOM   3737  H02 WTR   762     -23.445  -0.826   1.897
TER   
ATOM   3738  O00 WTR   763     -12.436 -16.140  11.194
ATOM   3739  H01 WTR   763     -12.047 -16.093  10.321
ATOM   3740  H02 WTR   763     -11.930 -16.815  11.646
TER   
ATOM   3741  O00 WTR   764     -16.181  -6.057   8.182
ATOM   3742  H01 WTR   764     -16.122  -5.177   7.809
ATOM   3743  H02 WTR   764     -15.290  -6.257   8.468
TER   
ATOM   3744  O00 WTR   765     -14.777 -15.353   4.532
ATOM   3745  H01 WTR   765     -14.808 -14.768   3.775
ATOM   3746  H02 WTR   765     -14.837 -14.769   5.288
TER   
ATOM   3747  O00 WTR   766     -11.812  -6.952  10.752
ATOM   3748  H01 WTR   766     -11.909  -7.835  10.395
ATOM   3749  H02 WTR   766     -11.042  -6.597  10.307
TER   
ATOM   3750  O00 WTR   767     -20.426 -11.228   9.413
ATOM   3751  H01 WTR   767     -20.570 -10.806   8.566
ATOM   3752  H02 WTR   767     -20.873 -10.663  10.042
TER   
ATOM   3753  O00 WTR   768     -12.051  -9.691  10.200
ATOM   3754  H01 WTR   768     -12.338  -9.721   9.288
ATOM   3755  H02 WTR   768     -12.782 -10.063  10.694
TER   
ATOM   3756  O00 WTR   769     -15.263 -18.536   8.062
ATOM   3757  H01 WTR   769     -14.474 -18.960   8.399
ATOM   3758  H02 WTR   769     -15.182 -18.599   7.110
TER   
ATOM   3759  O00 WTR   770     -17.287  -5.435 -11.802
ATOM   3760  H01 WTR   770     -16.343  -5.590 -11.773
ATOM   3761  H02 WTR   770     -17.374  -4.554 -12.167
TER   
ATOM   3762  O00 WTR   771     -19.043  -0.986  10.817
ATOM   3763  H01 WTR   771     -19.387  -1.867  10.966
ATOM   3764  H02 WTR   771     -18.600  -0.760  11.635
TER   
ATOM   3765  O00 WTR   772     -22.155   2.329   8.129
ATOM   3766  H01 WTR   772     -21.556   1.948   8.771
ATOM   3767  H02 WTR   772     -22.842   2.739   8.654
TER   
ATOM   3768  O00 WTR   773     -22.314   2.260   4.255
ATOM   3769  H01 WTR   773     -22.791   3.049   3.996
ATOM   3770  H02 WTR   773     -21.612   2.580   4.822
TER   
ATOM   3771  O00 WTR   774     -16.488   5.838   9.928
ATOM   3772  H01 WTR   774     -16.016   6.047   9.122
ATOM   3773  H02 WTR   774     -17.078   5.126   9.684
TER   
ATOM   3774  O00 WTR   775     -12.488  -7.667  13.679
ATOM   3775  H01 WTR   775     -12.218  -7.371  12.810
ATOM   3776  H02 WTR   775     -12.148  -7.001  14.277
TER   
ATOM   3777  O00 WTR   776     -19.141 -15.216  13.612
ATOM   3778  H01 WTR   776     -18.753 -15.647  12.850
ATOM   3779  H02 WTR   776     -18.734 -14.350  13.631
TER   
ATOM   3780  O00 WTR   777     -14.987  -0.966   2.861
ATOM   3781  H01 WTR   777     -15.438  -1.337   3.619
ATOM   3782  H02 WTR   777     -14.402  -1.663   2.565
TER   
ATOM   3783  O00 WTR   778     -22.049 -10.048  13.986
ATOM   3784  H01 WTR   778     -21.838  -9.355  14.612
ATOM   3785  H02 WTR   778     -22.986  -9.947  13.822
TER   
ATOM   3786  O00 WTR   779     -23.334  -6.865   3.056
ATOM   3787  H01 WTR   779     -23.811  -7.231   3.801
ATOM   3788  H02 WTR   779     -23.965  -6.880   2.336
TER   
ATOM   3789  O00 WTR   780     -11.796  -0.625  11.880
ATOM   3790  H01 WTR   780     -12.446   0.061  11.727
ATOM   3791  H02 WTR   780     -11.848  -1.183  11.104
TER   
ATOM   3792  O00 WTR   781     -14.962   1.235   7.090
ATOM   3793  H01 WTR   781     -14.675   1.066   6.193
ATOM   3794  H02 WTR   781     -15.278   2.139   7.074
TER   
ATOM   3795  O00 WTR   782     -15.658  -3.559   7.597
ATOM   3796  H01 WTR   782     -16.439  -3.094   7.898
ATOM   3797  H02 WTR   782     -15.113  -3.645   8.379
TER   
ATOM   3798  O00 WTR   783     -21.883   3.445  -7.576
ATOM   3799  H01 WTR   783     -21.127   3.221  -8.119
ATOM   3800  H02 WTR   783     -21.565   4.134  -6.993
TER   
ATOM   3801  O00 WTR   784     -21.089   0.261   6.854
ATOM   3802  H01 WTR   784     -21.508  -0.528   6.511
ATOM   3803  H02 WTR   784     -21.792   0.731   7.302
TER   
ATOM   3804  O00 WTR   785     -20.991  -0.650   0.083
ATOM   3805  H01 WTR   785     -20.677  -0.242   0.890
ATOM   3806  H02 WTR   785     -20.868  -1.588   0.225
TER   
ATOM   3807  O00 WTR   786     -19.368 -15.499   8.366
ATOM   3808  H01 WTR   786     -19.356 -16.346   7.921
ATOM   3809  H02 WTR   786     -18.542 -15.471   8.849
TER   
ATOM   3810  O00 WTR   787     -18.857  -2.103  -4.202
ATOM   3811  H01 WTR   787     -19.473  -2.022  -4.930
ATOM   3812  H02 WTR   787     -19.278  -1.638  -3.479
TER   
ATOM   3813  O00 WTR   788     -16.846  -5.630  11.260
ATOM   3814  H01 WTR   788     -16.199  -5.158  11.784
ATOM   3815  H02 WTR   788     -16.540  -6.537  11.261
TER   
ATOM   3816  O00 WTR   789     -10.235   1.983   9.648
ATOM   3817  H01 WTR   789     -10.052   1.371   8.935
ATOM   3818  H02 WTR   789      -9.903   1.544  10.431
TER   
ATOM   3819  O00 WTR   790     -19.028  -3.866  10.605
ATOM   3820  H01 WTR   790     -18.527  -4.627  10.898
ATOM   3821  H02 WTR   790     -19.735  -4.234  10.074
TER   
ATOM   3822  O00 WTR   791     -15.485  -1.707  11.608
ATOM   3823  H01 WTR   791     -15.821  -1.182  10.882
ATOM   3824  H02 WTR   791     -15.124  -2.490  11.191
TER   
ATOM   3825  O00 WTR   792     -23.224  -0.068   3.342
ATOM   3826  H01 WTR   792     -23.055   0.713   3.868
ATOM   3827  H02 WTR   792     -22.912  -0.794   3.882
TER   
ATOM   3828  O00 WTR   793     -20.692  -3.494  -0.326
ATOM   3829  H01 WTR   793     -20.871  -3.678  -1.248
ATOM   3830  H02 WTR   793     -19.758  -3.676  -0.223
TER   
ATOM   3831  O00 WTR   794     -11.732  -1.996   7.018
ATOM   3832  H01 WTR   794     -12.523  -2.232   6.533
ATOM   3833  H02 WTR   794     -11.793  -1.048   7.130
TER   
ATOM   3834  O00 WTR   795     -12.129  -2.322   9.783
ATOM   3835  H01 WTR   795     -12.529  -2.041   8.960
ATOM   3836  H02 WTR   795     -11.515  -3.011   9.527
TER   
ATOM   3837  O00 WTR   796     -18.048  -2.108   8.337
ATOM   3838  H01 WTR   796     -18.551  -1.600   7.700
ATOM   3839  H02 WTR   796     -18.689  -2.360   9.002
TER   
ATOM   3840  O00 WTR   797     -18.385  -0.426   5.951
ATOM   3841  H01 WTR   797     -18.096   0.474   5.798
ATOM   3842  H02 WTR   797     -19.282  -0.339   6.273
TER   
ATOM   3843  O00 WTR   798     -18.567   3.082   9.396
ATOM   3844  H01 WTR   798     -18.013   2.490   9.904
ATOM   3845  H02 WTR   798     -19.442   2.696   9.449
TER   
ATOM   3846  O00 WTR   799     -18.176   3.078   6.396
ATOM   3847  H01 WTR   799     -18.273   2.939   7.338
ATOM   3848  H02 WTR   799     -19.003   3.479   6.126
TER   
ATOM   3849  O00 WTR   800     -13.628   7.000  10.302
ATOM   3850  H01 WTR   800     -14.117   7.745   9.953
ATOM   3851  H02 WTR   800     -14.115   6.739  11.084
TER   
ATOM   3852  O00 WTR   801     -16.072  -6.228  -8.773
ATOM   3853  H01 WTR   801     -16.740  -5.580  -8.998
ATOM   3854  H02 WTR   801     -15.492  -5.772  -8.163
TER   
ATOM   3855  O00 WTR   802     -16.556  -2.124   4.666
ATOM   3856  H01 WTR   802     -16.800  -3.043   4.780
ATOM   3857  H02 WTR   802     -17.189  -1.640   5.198
TER   
ATOM   3858  O00 WTR   803     -16.443   9.460   7.285
ATOM   3859  H01 WTR   803     -15.792   9.319   6.598
ATOM   3860  H02 WTR   803     -15.946   9.401   8.101
TER   
ATOM   3861  O00 WTR   804     -14.923   9.074   5.011
ATOM   3862  H01 WTR   804     -14.618   9.968   4.858
ATOM   3863  H02 WTR   804     -14.183   8.636   5.431
TER   
ATOM   3864  O00 WTR   805     -19.954   6.183   3.481
ATOM   3865  H01 WTR   805     -19.249   5.547   3.605
ATOM   3866  H02 WTR   805     -19.631   6.983   3.895
TER   
ATOM   3867  O00 WTR   806     -15.985  -0.552   9.234
ATOM   3868  H01 WTR   806     -15.414  -0.520   8.467
ATOM   3869  H02 WTR   806     -16.810  -0.909   8.906
TER   
ATOM   3870  O00 WTR   807     -12.385  -4.120  12.385
ATOM   3871  H01 WTR   807     -12.114  -3.279  12.753
ATOM   3872  H02 WTR   807     -13.336  -4.134  12.494
TER   
ATOM   3873  O00 WTR   808     -14.096   3.668   9.868
ATOM   3874  H01 WTR   808     -14.201   4.505  10.321
ATOM   3875  H02 WTR   808     -14.538   3.792   9.028
TER   
ATOM   3876  O00 WTR   809     -24.775   5.153  -1.911
ATOM   3877  H01 WTR   809     -24.026   5.052  -1.324
ATOM   3878  H02 WTR   809     -25.250   4.325  -1.837
TER   
ATOM   3879  O00 WTR   810     -21.296  -1.836   5.099
ATOM   3880  H01 WTR   810     -21.596  -2.550   4.535
ATOM   3881  H02 WTR   810     -20.579  -1.431   4.612
TER   
ATOM   3882  O00 WTR   811     -20.831   1.436  10.163
ATOM   3883  H01 WTR   811     -20.993   1.644  11.083
ATOM   3884  H02 WTR   811     -20.516   0.532  10.173
TER   
ATOM   3885  O00 WTR   812     -14.878  -4.297  18.488
ATOM   3886  H01 WTR   812     -15.217  -5.190  18.544
ATOM   3887  H02 WTR   812     -14.173  -4.267  19.135
TER   
ATOM   3888  O00 WTR   813     -17.584   0.577  12.797
ATOM   3889  H01 WTR   813     -16.825   0.087  13.113
ATOM   3890  H02 WTR   813     -17.279   1.000  11.994
TER   
ATOM   3891  O00 WTR   814     -18.873  -9.834  -3.591
ATOM   3892  H01 WTR   814     -19.239 -10.253  -4.370
ATOM   3893  H02 WTR   814     -18.073 -10.326  -3.406
TER   
ATOM   3894  O00 WTR   815     -12.466 -13.938  -2.195
ATOM   3895  H01 WTR   815     -12.025 -13.088  -2.218
ATOM   3896  H02 WTR   815     -12.752 -14.036  -1.287
TER   
ATOM   3897  O00 WTR   816     -22.608 -18.262  -0.474
ATOM   3898  H01 WTR   816     -22.070 -18.428  -1.248
ATOM   3899  H02 WTR   816     -22.009 -18.373   0.264
TER   
ATOM   3900  O00 WTR   817     -10.449 -16.163  -8.502
ATOM   3901  H01 WTR   817     -10.053 -15.455  -7.995
ATOM   3902  H02 WTR   817     -10.063 -16.961  -8.142
TER   
ATOM   3903  O00 WTR   818     -19.835 -10.860  -5.869
ATOM   3904  H01 WTR   818     -19.835 -11.772  -6.160
ATOM   3905  H02 WTR   818     -19.163 -10.437  -6.405
TER   
ATOM   3906  O00 WTR   819     -17.981 -11.070 -12.316
ATOM   3907  H01 WTR   819     -17.133 -11.452 -12.091
ATOM   3908  H02 WTR   819     -18.129 -10.402 -11.647
TER   
ATOM   3909  O00 WTR   820     -15.903  -7.907  -1.910
ATOM   3910  H01 WTR   820     -15.182  -7.926  -1.280
ATOM   3911  H02 WTR   820     -15.911  -8.784  -2.293
TER   
ATOM   3912  O00 WTR   821     -20.833 -14.641   0.868
ATOM   3913  H01 WTR   821     -21.009 -13.802   1.294
ATOM   3914  H02 WTR   821     -21.046 -15.297   1.531
TER   
ATOM   3915  O00 WTR   822     -22.092 -15.565  -1.514
ATOM   3916  H01 WTR   822     -21.779 -14.971  -0.832
ATOM   3917  H02 WTR   822     -22.352 -16.357  -1.043
TER   
ATOM   3918  O00 WTR   823     -22.317  -3.810  -7.098
ATOM   3919  H01 WTR   823     -22.855  -4.369  -6.538
ATOM   3920  H02 WTR   823     -21.933  -4.409  -7.738
TER   
ATOM   3921  O00 WTR   824     -21.345  -5.549  -9.287
ATOM   3922  H01 WTR   824     -20.779  -6.102  -9.825
ATOM   3923  H02 WTR   824     -21.708  -4.909  -9.899
TER   
ATOM   3924  O00 WTR   825     -20.867 -11.438   2.059
ATOM   3925  H01 WTR   825     -21.448 -11.019   2.694
ATOM   3926  H02 WTR   825     -20.226 -10.762   1.839
TER   
ATOM   3927  O00 WTR   826     -11.192  -9.050  -1.375
ATOM   3928  H01 WTR   826     -11.564  -8.578  -2.120
ATOM   3929  H02 WTR   826     -10.261  -8.832  -1.393
TER   
ATOM   3930  O00 WTR   827     -15.486 -10.356  -3.066
ATOM   3931  H01 WTR   827     -16.068 -11.110  -3.163
ATOM   3932  H02 WTR   827     -14.739 -10.556  -3.630
TER   
ATOM   3933  O00 WTR   828     -22.146  -9.185  -0.312
ATOM   3934  H01 WTR   828     -22.581  -9.145  -1.163
ATOM   3935  H02 WTR   828     -21.536  -9.918  -0.388
TER   
ATOM   3936  O00 WTR   829      -9.002 -13.412  -3.765
ATOM   3937  H01 WTR   829      -9.593 -12.904  -3.210
ATOM   3938  H02 WTR   829      -8.128 -13.092  -3.542
TER   
ATOM   3939  O00 WTR   830     -13.928 -17.223  -3.523
ATOM   3940  H01 WTR   830     -13.299 -17.294  -2.805
ATOM   3941  H02 WTR   830     -13.416 -17.412  -4.310
TER   
ATOM   3942  O00 WTR   831     -18.198  -9.491 -10.122
ATOM   3943  H01 WTR   831     -18.225  -9.748  -9.201
ATOM   3944  H02 WTR   831     -18.705  -8.679 -10.160
TER   
ATOM   3945  O00 WTR   832     -24.755  -6.725   0.549
ATOM   3946  H01 WTR   832     -24.026  -6.157   0.302
ATOM   3947  H02 WTR   832     -25.536  -6.193   0.396
TER   
ATOM   3948  O00 WTR   833     -17.198  -3.785  -2.628
ATOM   3949  H01 WTR   833     -17.822  -4.511  -2.606
ATOM   3950  H02 WTR   833     -17.688  -3.059  -3.013
TER   
ATOM   3951  O00 WTR   834     -21.463 -14.590   6.965
ATOM   3952  H01 WTR   834     -21.162 -13.846   6.443
ATOM   3953  H02 WTR   834     -20.694 -14.856   7.469
TER   
ATOM   3954  O00 WTR   835     -13.608 -10.009  -9.442
ATOM   3955  H01 WTR   835     -13.789 -10.929  -9.634
ATOM   3956  H02 WTR   835     -14.283  -9.527  -9.919
TER   
ATOM   3957  O00 WTR   836     -18.927 -19.310  -4.224
ATOM   3958  H01 WTR   836     -19.028 -18.362  -4.137
ATOM   3959  H02 WTR   836     -18.260 -19.420  -4.901
TER   
ATOM   3960  O00 WTR   837     -18.436 -16.629  -1.016
ATOM   3961  H01 WTR   837     -18.842 -17.484  -1.160
ATOM   3962  H02 WTR   837     -17.496 -16.806  -1.023
TER   
ATOM   3963  O00 WTR   838     -16.099  -9.199   2.431
ATOM   3964  H01 WTR   838     -17.035  -9.307   2.264
ATOM   3965  H02 WTR   838     -15.671  -9.638   1.696
TER   
ATOM   3966  O00 WTR   839     -16.293 -18.878 -13.363
ATOM   3967  H01 WTR   839     -15.447 -19.281 -13.169
ATOM   3968  H02 WTR   839     -16.607 -19.339 -14.141
TER   
ATOM   3969  O00 WTR   840     -20.647  -7.367   6.900
ATOM   3970  H01 WTR   840     -20.161  -7.067   7.668
ATOM   3971  H02 WTR   840     -19.973  -7.662   6.288
TER   
ATOM   3972  O00 WTR   841     -18.992 -13.733  -5.207
ATOM   3973  H01 WTR   841     -18.635 -13.214  -4.486
ATOM   3974  H02 WTR   841     -19.055 -14.621  -4.855
TER   
ATOM   3975  O00 WTR   842     -17.354 -14.477  -8.202
ATOM   3976  H01 WTR   842     -18.111 -14.283  -7.650
ATOM   3977  H02 WTR   842     -16.691 -13.841  -7.932
TER   
ATOM   3978  O00 WTR   843     -10.128  -7.176  -4.257
ATOM   3979  H01 WTR   843     -10.227  -6.286  -3.917
ATOM   3980  H02 WTR   843      -9.266  -7.179  -4.673
TER   
ATOM   3981  O00 WTR   844     -20.377  -7.425   2.577
ATOM   3982  H01 WTR   844     -21.329  -7.387   2.490
ATOM   3983  H02 WTR   844     -20.115  -6.519   2.742
TER   
ATOM   3984  O00 WTR   845     -21.371 -16.566  -3.859
ATOM   3985  H01 WTR   845     -21.834 -16.255  -4.637
ATOM   3986  H02 WTR   845     -21.753 -16.067  -3.137
TER   
ATOM   3987  O00 WTR   846     -19.531  -0.961   2.971
ATOM   3988  H01 WTR   846     -18.823  -1.025   2.330
ATOM   3989  H02 WTR   846     -19.087  -0.951   3.819
TER   
ATOM   3990  O00 WTR   847     -12.050 -16.994  -6.121
ATOM   3991  H01 WTR   847     -11.442 -16.801  -6.835
ATOM   3992  H02 WTR   847     -12.155 -16.159  -5.663
TER   
ATOM   3993  O00 WTR   848     -14.571 -14.510  -5.881
ATOM   3994  H01 WTR   848     -15.085 -13.788  -6.244
ATOM   3995  H02 WTR   848     -14.877 -14.591  -4.977
TER   
ATOM   3996  O00 WTR   849     -19.670 -11.176  -0.986
ATOM   3997  H01 WTR   849     -19.490 -10.851  -1.868
ATOM   3998  H02 WTR   849     -19.717 -12.127  -1.085
TER   
ATOM   3999  O00 WTR   850     -13.039 -15.555 -12.248
ATOM   4000  H01 WTR   850     -12.421 -16.241 -11.995
ATOM   4001  H02 WTR   850     -13.531 -15.933 -12.978
TER   
ATOM   4002  O00 WTR   851     -18.149  -3.455   0.970
ATOM   4003  H01 WTR   851     -17.717  -4.280   0.746
ATOM   4004  H02 WTR   851     -17.506  -2.781   0.754
TER   
ATOM   4005  O00 WTR   852     -12.648  -8.251  -7.774
ATOM   4006  H01 WTR   852     -13.052  -8.811  -8.436
ATOM   4007  H02 WTR   852     -13.237  -8.305  -7.022
TER   
ATOM   4008  O00 WTR   853      -8.490  -9.897 -10.031
ATOM   4009  H01 WTR   853      -8.796  -9.915 -10.937
ATOM   4010  H02 WTR   853      -8.656 -10.781  -9.704
TER   
ATOM   4011  O00 WTR   854     -18.390 -21.638  -2.085
ATOM   4012  H01 WTR   854     -17.445 -21.786  -2.052
ATOM   4013  H02 WTR   854     -18.545 -21.273  -2.956
TER   
ATOM   4014  O00 WTR   855     -22.609  -1.631  -3.834
ATOM   4015  H01 WTR   855     -22.268  -0.797  -3.512
ATOM   4016  H02 WTR   855     -23.455  -1.730  -3.398
TER   
ATOM   4017  O00 WTR   856     -23.130  -0.926  -6.491
ATOM   4018  H01 WTR   856     -23.147  -1.292  -5.607
ATOM   4019  H02 WTR   856     -23.626  -1.551  -7.019
TER   
ATOM   4020  O00 WTR   857     -25.191   2.786  -4.399
ATOM   4021  H01 WTR   857     -25.451   3.561  -4.897
ATOM   4022  H02 WTR   857     -24.413   2.460  -4.851
TER   
ATOM   4023  O00 WTR   858     -15.158 -10.520   0.324
ATOM   4024  H01 WTR   858     -14.238 -10.743   0.177
ATOM   4025  H02 WTR   858     -15.422 -10.057  -0.471
TER   
ATOM   4026  O00 WTR   859     -22.181   1.023  -3.425
ATOM   4027  H01 WTR   859     -22.553   1.368  -4.237
ATOM   4028  H02 WTR   859     -21.286   1.362  -3.408
TER   
ATOM   4029  O00 WTR   860      -8.379 -11.291 -13.619
ATOM   4030  H01 WTR   860      -7.733 -11.274 -14.325
ATOM   4031  H02 WTR   860      -7.972 -11.822 -12.934
TER   
ATOM   4032  O00 WTR   861     -18.747 -16.425  -3.737
ATOM   4033  H01 WTR   861     -19.648 -16.721  -3.604
ATOM   4034  H02 WTR   861     -18.420 -16.248  -2.855
TER   
ATOM   4035  O00 WTR   862     -14.442  -8.703   4.664
ATOM   4036  H01 WTR   862     -14.943  -8.633   5.477
ATOM   4037  H02 WTR   862     -15.089  -8.954   4.005
TER   
ATOM   4038  O00 WTR   863     -22.408  -0.768  -9.305
ATOM   4039  H01 WTR   863     -22.573  -0.842  -8.365
ATOM   4040  H02 WTR   863     -22.417   0.174  -9.477
TER   
ATOM   4041  O00 WTR   864     -17.411 -12.385  -3.111
ATOM   4042  H01 WTR   864     -17.956 -12.817  -2.453
ATOM   4043  H02 WTR   864     -16.588 -12.874  -3.099
TER   
ATOM   4044  O00 WTR   865     -16.885  -7.653  -6.008
ATOM   4045  H01 WTR   865     -17.530  -7.240  -5.434
ATOM   4046  H02 WTR   865     -16.759  -7.025  -6.719
TER   
ATOM   4047  O00 WTR   866     -14.520  -6.362   2.348
ATOM   4048  H01 WTR   866     -15.244  -5.745   2.452
ATOM   4049  H02 WTR   866     -14.704  -7.058   2.979
TER   
ATOM   4050  O00 WTR   867     -14.668   0.903  -4.029
ATOM   4051  H01 WTR   867     -14.387   1.528  -3.361
ATOM   4052  H02 WTR   867     -15.515   0.583  -3.719
TER   
ATOM   4053  O00 WTR   868     -18.164  -7.371  -0.678
ATOM   4054  H01 WTR   868     -18.857  -7.457  -1.333
ATOM   4055  H02 WTR   868     -17.352  -7.465  -1.175
TER   
ATOM   4056  O00 WTR   869     -14.417  -5.070  -7.088
ATOM   4057  H01 WTR   869     -14.497  -4.812  -6.169
ATOM   4058  H02 WTR   869     -13.479  -5.211  -7.217
TER   
ATOM   4059  O00 WTR   870     -19.559  -0.569  -2.118
ATOM   4060  H01 WTR   870     -19.614   0.334  -2.431
ATOM   4061  H02 WTR   870     -20.159  -0.602  -1.373
TER   
ATOM   4062  O00 WTR   871     -15.739 -17.168  -1.368
ATOM   4063  H01 WTR   871     -15.588 -17.997  -0.913
ATOM   4064  H02 WTR   871     -15.179 -17.215  -2.143
TER   
ATOM   4065  O00 WTR   872     -14.177   1.054   4.370
ATOM   4066  H01 WTR   872     -13.368   0.677   4.715
ATOM   4067  H02 WTR   872     -14.590   0.337   3.888
TER   
ATOM   4068  O00 WTR   873     -17.171   0.032  -4.477
ATOM   4069  H01 WTR   873     -16.870  -0.025  -5.384
ATOM   4070  H02 WTR   873     -17.523  -0.838  -4.286
TER   
ATOM   4071  O00 WTR   874     -15.943  -0.389  -6.825
ATOM   4072  H01 WTR   874     -15.171  -0.704  -7.295
ATOM   4073  H02 WTR   874     -16.030   0.526  -7.093
TER   
ATOM   4074  O00 WTR   875     -24.959  -1.761  -1.069
ATOM   4075  H01 WTR   875     -24.340  -1.501  -0.386
ATOM   4076  H02 WTR   875     -25.237  -0.936  -1.467
TER   
ATOM   4077  O00 WTR   876     -25.543   1.154   0.408
ATOM   4078  H01 WTR   876     -25.086   0.342   0.624
ATOM   4079  H02 WTR   876     -25.454   1.235  -0.542
TER   
ATOM   4080  O00 WTR   877     -14.373  -8.298  -5.726
ATOM   4081  H01 WTR   877     -14.058  -7.801  -4.970
ATOM   4082  H02 WTR   877     -15.301  -8.071  -5.792
TER   
ATOM   4083  O00 WTR   878     -25.398  -4.269  -2.322
ATOM   4084  H01 WTR   878     -26.340  -4.188  -2.473
ATOM   4085  H02 WTR   878     -25.167  -3.485  -1.825
TER   
ATOM   4086  O00 WTR   879     -23.224   1.747  -5.838
ATOM   4087  H01 WTR   879     -23.235   0.903  -6.289
ATOM   4088  H02 WTR   879     -22.905   2.366  -6.495
TER   
ATOM   4089  O00 WTR   880     -20.955  -6.004  -4.851
ATOM   4090  H01 WTR   880     -20.047  -6.259  -4.690
ATOM   4091  H02 WTR   880     -21.460  -6.802  -4.698
TER   
ATOM   4092  O00 WTR   881     -13.334   3.368 -11.370
ATOM   4093  H01 WTR   881     -13.963   3.907 -10.889
ATOM   4094  H02 WTR   881     -13.089   3.902 -12.125
TER   
ATOM   4095  O00 WTR   882     -20.094   8.353 -11.593
ATOM   4096  H01 WTR   882     -19.657   7.606 -12.001
ATOM   4097  H02 WTR   882     -20.139   8.127 -10.664
TER   
ATOM   4098  O00 WTR   883     -10.242   3.648  -0.480
ATOM   4099  H01 WTR   883      -9.730   3.664   0.329
ATOM   4100  H02 WTR   883      -9.721   4.156  -1.103
TER   
ATOM   4101  O00 WTR   884     -17.494  -3.683  -6.239
ATOM   4102  H01 WTR   884     -17.930  -2.839  -6.355
ATOM   4103  H02 WTR   884     -17.838  -4.018  -5.411
TER   
ATOM   4104  O00 WTR   885     -16.501   0.558 -10.332
ATOM   4105  H01 WTR   885     -15.954  -0.218 -10.212
ATOM   4106  H02 WTR   885     -17.398   0.226 -10.308
TER   
ATOM   4107  O00 WTR   886     -12.944   3.160   0.380
ATOM   4108  H01 WTR   886     -12.415   3.742  -0.165
ATOM   4109  H02 WTR   886     -12.322   2.783   1.002
TER   
ATOM   4110  O00 WTR   887     -13.394  -1.649  -5.399
ATOM   4111  H01 WTR   887     -13.580  -2.569  -5.211
ATOM   4112  H02 WTR   887     -14.152  -1.176  -5.055
TER   
ATOM   4113  O00 WTR   888     -17.567   6.508 -11.825
ATOM   4114  H01 WTR   888     -17.171   5.742 -12.241
ATOM   4115  H02 WTR   888     -17.945   6.172 -11.013
TER   
ATOM   4116  O00 WTR   889     -14.625   2.116  -1.358
ATOM   4117  H01 WTR   889     -15.275   2.815  -1.284
ATOM   4118  H02 WTR   889     -14.148   2.144  -0.529
TER   
ATOM   4119  O00 WTR   890     -19.632   0.888  -5.218
ATOM   4120  H01 WTR   890     -19.631   1.756  -5.622
ATOM   4121  H02 WTR   890     -18.707   0.659  -5.137
TER   
ATOM   4122  O00 WTR   891     -16.205   3.982  -0.306
ATOM   4123  H01 WTR   891     -16.998   3.477  -0.128
ATOM   4124  H02 WTR   891     -16.276   4.749   0.262
TER   
ATOM   4125  O00 WTR   892      -9.737 -14.204  -6.836
ATOM   4126  H01 WTR   892     -10.446 -14.193  -6.193
ATOM   4127  H02 WTR   892      -8.942 -14.315  -6.315
TER   
ATOM   4128  O00 WTR   893      -8.831  -4.380   1.491
ATOM   4129  H01 WTR   893      -8.933  -4.531   2.430
ATOM   4130  H02 WTR   893      -9.428  -5.006   1.081
TER   
ATOM   4131  O00 WTR   894     -19.429   0.051  -9.531
ATOM   4132  H01 WTR   894     -20.167  -0.199 -10.087
ATOM   4133  H02 WTR   894     -19.202  -0.751  -9.060
TER   
ATOM   4134  O00 WTR   895     -13.978 -10.880  -5.371
ATOM   4135  H01 WTR   895     -14.172  -9.946  -5.449
ATOM   4136  H02 WTR   895     -13.022 -10.929  -5.390
TER   
ATOM   4137  O00 WTR   896     -15.716   3.762   7.357
ATOM   4138  H01 WTR   896     -15.526   4.673   7.131
ATOM   4139  H02 WTR   896     -16.605   3.616   7.033
TER   
ATOM   4140  O00 WTR   897     -19.670  -6.757 -10.878
ATOM   4141  H01 WTR   897     -20.025  -7.091 -11.702
ATOM   4142  H02 WTR   897     -18.791  -6.452 -11.101
TER   
ATOM   4143  O00 WTR   898     -22.899  -8.110  -3.680
ATOM   4144  H01 WTR   898     -23.464  -8.882  -3.662
ATOM   4145  H02 WTR   898     -23.495  -7.380  -3.852
TER   
ATOM   4146  O00 WTR   899     -12.897  -3.232   2.637
ATOM   4147  H01 WTR   899     -12.366  -4.021   2.745
ATOM   4148  H02 WTR   899     -12.426  -2.712   1.985
TER   
ATOM   4149  O00 WTR   900     -14.976   3.067   2.733
ATOM   4150  H01 WTR   900     -14.897   2.285   3.280
ATOM   4151  H02 WTR   900     -14.618   2.804   1.885
TER   
ATOM   4152  O00 WTR   901     -16.708   0.241  -1.240
ATOM   4153  H01 WTR   901     -17.491   0.765  -1.408
ATOM   4154  H02 WTR   901     -15.980   0.847  -1.378
TER   
ATOM   4155  O00 WTR   902     -19.357   2.071  -2.884
ATOM   4156  H01 WTR   902     -19.042   2.974  -2.918
ATOM   4157  H02 WTR   902     -19.331   1.773  -3.793
TER   
ATOM   4158  O00 WTR   903     -21.198  -3.985  -3.143
ATOM   4159  H01 WTR   903     -21.180  -4.651  -3.830
ATOM   4160  H02 WTR   903     -21.715  -3.271  -3.515
TER   
ATOM   4161  O00 WTR   904     -12.586   4.308  -7.295
ATOM   4162  H01 WTR   904     -12.996   3.469  -7.506
ATOM   4163  H02 WTR   904     -12.872   4.897  -7.993
TER   
ATOM   4164  O00 WTR   905     -20.059  -1.707  -6.672
ATOM   4165  H01 WTR   905     -20.949  -2.052  -6.743
ATOM   4166  H02 WTR   905     -20.174  -0.815  -6.343
TER   
ATOM   4167  O00 WTR   906     -14.469   2.424  -8.581
ATOM   4168  H01 WTR   906     -13.836   1.845  -9.006
ATOM   4169  H02 WTR   906     -15.068   2.681  -9.282
TER   
ATOM   4170  O00 WTR   907     -18.377  -4.441  -8.782
ATOM   4171  H01 WTR   907     -18.194  -4.266  -7.859
ATOM   4172  H02 WTR   907     -19.321  -4.598  -8.813
TER   
ATOM   4173  O00 WTR   908     -12.719  -4.826 -10.513
ATOM   4174  H01 WTR   908     -13.415  -5.288 -10.980
ATOM   4175  H02 WTR   908     -12.256  -4.337 -11.193
TER   
ATOM   4176  O00 WTR   909     -23.754  -5.204  -4.628
ATOM   4177  H01 WTR   909     -22.837  -5.291  -4.365
ATOM   4178  H02 WTR   909     -24.194  -4.859  -3.851
TER   
ATOM   4179  O00 WTR   910      -8.634   5.111  -1.905
ATOM   4180  H01 WTR   910      -9.314   5.668  -2.282
ATOM   4181  H02 WTR   910      -8.036   5.721  -1.472
TER   
ATOM   4182  O00 WTR   911     -24.623   0.710  -2.195
ATOM   4183  H01 WTR   911     -25.073   1.185  -2.894
ATOM   4184  H02 WTR   911     -23.693   0.789  -2.411
TER   
ATOM   4185  O00 WTR   912     -18.397   3.231  -6.114
ATOM   4186  H01 WTR   912     -17.462   3.063  -5.997
ATOM   4187  H02 WTR   912     -18.494   4.170  -5.952
TER   
ATOM   4188  O00 WTR   913     -10.112 -18.277  -1.997
ATOM   4189  H01 WTR   913     -10.788 -17.661  -1.714
ATOM   4190  H02 WTR   913      -9.958 -18.059  -2.916
TER   
ATOM   4191  O00 WTR   914     -24.215  -9.905   1.214
ATOM   4192  H01 WTR   914     -25.004  -9.715   0.708
ATOM   4193  H02 WTR   914     -23.499  -9.826   0.583
TER   
ATOM   4194  O00 WTR   915      -6.324 -13.462  12.852
ATOM   4195  H01 WTR   915      -6.723 -12.907  12.183
ATOM   4196  H02 WTR   915      -6.474 -14.356  12.544
TER   
ATOM   4197  O00 WTR   916     -12.929 -13.045   6.834
ATOM   4198  H01 WTR   916     -12.921 -12.891   7.778
ATOM   4199  H02 WTR   916     -13.338 -12.263   6.466
TER   
ATOM   4200  O00 WTR   917     -15.838 -14.181   6.840
ATOM   4201  H01 WTR   917     -15.270 -13.459   6.570
ATOM   4202  H02 WTR   917     -15.446 -14.504   7.651
TER   
ATOM   4203  O00 WTR   918      -8.675 -14.832  10.594
ATOM   4204  H01 WTR   918      -8.340 -14.196   9.962
ATOM   4205  H02 WTR   918      -9.587 -14.575  10.734
TER   
ATOM   4206  O00 WTR   919     -13.046 -13.081   9.795
ATOM   4207  H01 WTR   919     -13.649 -13.480  10.421
ATOM   4208  H02 WTR   919     -12.244 -12.932  10.296
TER   
ATOM   4209  O00 WTR   920      -0.954 -20.537  -1.070
ATOM   4210  H01 WTR   920      -0.524 -19.759  -0.713
ATOM   4211  H02 WTR   920      -1.241 -21.027  -0.300
TER   
ATOM   4212  O00 WTR   921     -12.083 -15.719   4.799
ATOM   4213  H01 WTR   921     -11.746 -15.133   5.476
ATOM   4214  H02 WTR   921     -12.924 -15.337   4.547
TER   
ATOM   4215  O00 WTR   922      -7.059 -11.800  -1.302
ATOM   4216  H01 WTR   922      -6.135 -12.048  -1.313
ATOM   4217  H02 WTR   922      -7.201 -11.364  -2.143
TER   
ATOM   4218  O00 WTR   923      -4.243 -14.148 -19.312
ATOM   4219  H01 WTR   923      -4.258 -13.257 -18.964
ATOM   4220  H02 WTR   923      -5.016 -14.566 -18.933
TER   
ATOM   4221  O00 WTR   924     -11.667  -9.254   1.307
ATOM   4222  H01 WTR   924     -11.468  -9.186   0.374
ATOM   4223  H02 WTR   924     -10.976  -9.814   1.660
TER   
ATOM   4224  O00 WTR   925      -3.400 -11.930   3.303
ATOM   4225  H01 WTR   925      -3.998 -11.191   3.416
ATOM   4226  H02 WTR   925      -2.548 -11.593   3.581
TER   
ATOM   4227  O00 WTR   926     -12.577  -5.573   6.728
ATOM   4228  H01 WTR   926     -11.867  -5.161   7.221
ATOM   4229  H02 WTR   926     -12.955  -4.862   6.211
TER   
ATOM   4230  O00 WTR   927      -9.871 -10.950  11.885
ATOM   4231  H01 WTR   927     -10.384 -10.873  12.689
ATOM   4232  H02 WTR   927     -10.277 -10.329  11.281
TER   
ATOM   4233  O00 WTR   928      -8.952 -19.938   2.001
ATOM   4234  H01 WTR   928      -8.316 -20.654   1.994
ATOM   4235  H02 WTR   928      -9.795 -20.365   1.848
TER   
ATOM   4236  O00 WTR   929      -7.271 -11.720  10.968
ATOM   4237  H01 WTR   929      -7.561 -12.080  10.129
ATOM   4238  H02 WTR   929      -8.077 -11.426  11.393
TER   
ATOM   4239  O00 WTR   930      -3.313 -15.143   7.398
ATOM   4240  H01 WTR   930      -2.511 -15.504   7.774
ATOM   4241  H02 WTR   930      -3.136 -15.092   6.459
TER   
ATOM   4242  O00 WTR   931      -5.531 -18.663   6.080
ATOM   4243  H01 WTR   931      -4.892 -18.314   5.458
ATOM   4244  H02 WTR   931      -5.560 -18.015   6.784
TER   
ATOM   4245  O00 WTR   932     -14.566 -11.244   5.785
ATOM   4246  H01 WTR   932     -14.015 -10.549   5.425
ATOM   4247  H02 WTR   932     -15.176 -11.457   5.079
TER   
ATOM   4248  O00 WTR   933      -7.215  -7.176 -13.086
ATOM   4249  H01 WTR   933      -6.505  -7.639 -12.642
ATOM   4250  H02 WTR   933      -7.773  -6.856 -12.378
TER   
ATOM   4251  O00 WTR   934     -10.879  -4.347   8.160
ATOM   4252  H01 WTR   934     -11.083  -3.477   7.818
ATOM   4253  H02 WTR   934      -9.942  -4.316   8.353
TER   
ATOM   4254  O00 WTR   935      -9.709   9.814  15.263
ATOM   4255  H01 WTR   935     -10.204  10.597  15.026
ATOM   4256  H02 WTR   935      -8.819   9.991  14.958
TER   
ATOM   4257  O00 WTR   936      12.893 -16.004  10.306
ATOM   4258  H01 WTR   936      13.282 -15.731   9.476
ATOM   4259  H02 WTR   936      13.621 -15.992  10.928
TER   
ATOM   4260  O00 WTR   937      -3.364 -20.769  15.383
ATOM   4261  H01 WTR   937      -2.826 -20.419  16.093
ATOM   4262  H02 WTR   937      -4.042 -20.106  15.247
TER   
ATOM   4263  O00 WTR   938     -12.287  -9.549   7.367
ATOM   4264  H01 WTR   938     -11.499 -10.089   7.438
ATOM   4265  H02 WTR   938     -12.167  -9.054   6.557
TER   
ATOM   4266  O00 WTR   939      -7.290 -13.772   3.700
ATOM   4267  H01 WTR   939      -6.662 -13.607   2.996
ATOM   4268  H02 WTR   939      -7.976 -14.299   3.290
TER   
ATOM   4269  O00 WTR   940      -0.239 -12.602 -10.919
ATOM   4270  H01 WTR   940       0.412 -13.296 -11.023
ATOM   4271  H02 WTR   940      -0.198 -12.371  -9.991
TER   
ATOM   4272  O00 WTR   941      -8.332 -15.637  -0.414
ATOM   4273  H01 WTR   941      -8.984 -15.752  -1.105
ATOM   4274  H02 WTR   941      -7.525 -15.416  -0.879
TER   
ATOM   4275  O00 WTR   942      -6.941 -16.665  -2.601
ATOM   4276  H01 WTR   942      -6.667 -17.135  -3.389
ATOM   4277  H02 WTR   942      -7.782 -17.058  -2.368
TER   
ATOM   4278  O00 WTR   943      -0.934 -12.379  16.803
ATOM   4279  H01 WTR   943      -0.134 -12.171  17.285
ATOM   4280  H02 WTR   943      -1.210 -11.544  16.425
TER   
ATOM   4281  O00 WTR   944     -11.378 -16.082   2.272
ATOM   4282  H01 WTR   944     -11.985 -16.733   1.919
ATOM   4283  H02 WTR   944     -11.523 -16.107   3.218
TER   
ATOM   4284  O00 WTR   945     -11.743 -16.614   8.496
ATOM   4285  H01 WTR   945     -11.066 -17.259   8.701
ATOM   4286  H02 WTR   945     -11.283 -15.928   8.012
TER   
ATOM   4287  O00 WTR   946     -14.507 -15.592  -9.941
ATOM   4288  H01 WTR   946     -13.944 -15.584 -10.715
ATOM   4289  H02 WTR   946     -15.352 -15.271 -10.256
TER   
ATOM   4290  O00 WTR   947      -3.088 -15.848  13.291
ATOM   4291  H01 WTR   947      -2.485 -16.549  13.537
ATOM   4292  H02 WTR   947      -3.780 -15.884  13.952
TER   
ATOM   4293  O00 WTR   948      -6.586 -18.313  12.223
ATOM   4294  H01 WTR   948      -7.017 -17.471  12.365
ATOM   4295  H02 WTR   948      -7.288 -18.959  12.306
TER   
ATOM   4296  O00 WTR   949      -7.596 -17.675   1.161
ATOM   4297  H01 WTR   949      -8.135 -17.047   0.679
ATOM   4298  H02 WTR   949      -8.160 -18.441   1.269
TER   
ATOM   4299  O00 WTR   950      -8.480  -6.872  14.269
ATOM   4300  H01 WTR   950      -9.338  -6.674  13.894
ATOM   4301  H02 WTR   950      -7.862  -6.385  13.724
TER   
ATOM   4302  O00 WTR   951      11.255 -17.677 -12.119
ATOM   4303  H01 WTR   951      11.683 -17.803 -12.966
ATOM   4304  H02 WTR   951      11.972 -17.688 -11.484
TER   
ATOM   4305  O00 WTR   952      -2.802 -18.665   7.778
ATOM   4306  H01 WTR   952      -3.641 -18.796   7.335
ATOM   4307  H02 WTR   952      -2.257 -19.394   7.479
TER   
ATOM   4308  O00 WTR   953      -7.534 -15.942  12.802
ATOM   4309  H01 WTR   953      -8.191 -16.200  13.449
ATOM   4310  H02 WTR   953      -8.041 -15.555  12.088
TER   
ATOM   4311  O00 WTR   954      -4.920 -13.559   5.463
ATOM   4312  H01 WTR   954      -4.628 -12.665   5.282
ATOM   4313  H02 WTR   954      -5.740 -13.647   4.978
TER   
ATOM   4314  O00 WTR   955      -8.946 -15.080  17.735
ATOM   4315  H01 WTR   955      -9.419 -15.867  18.006
ATOM   4316  H02 WTR   955      -8.684 -15.256  16.832
TER   
ATOM   4317  O00 WTR   956      -7.521  -9.580  14.288
ATOM   4318  H01 WTR   956      -7.396  -8.631  14.249
ATOM   4319  H02 WTR   956      -6.634  -9.939  14.274
TER   
ATOM   4320  O00 WTR   957      10.555 -13.590  -6.304
ATOM   4321  H01 WTR   957      11.302 -13.934  -5.816
ATOM   4322  H02 WTR   957      10.290 -12.809  -5.819
TER   
ATOM   4323  O00 WTR   958       0.201 -10.477   7.814
ATOM   4324  H01 WTR   958       0.323 -10.170   6.916
ATOM   4325  H02 WTR   958      -0.686 -10.839   7.825
TER   
ATOM   4326  O00 WTR   959      -5.157 -11.479   7.957
ATOM   4327  H01 WTR   959      -4.243 -11.552   7.684
ATOM   4328  H02 WTR   959      -5.575 -10.969   7.262
TER   
ATOM   4329  O00 WTR   960     -17.185  -0.849   1.179
ATOM   4330  H01 WTR   960     -16.830  -0.442   0.389
ATOM   4331  H02 WTR   960     -16.422  -0.997   1.737
TER   
ATOM   4332  O00 WTR   961      -9.819  -4.322  11.167
ATOM   4333  H01 WTR   961     -10.694  -4.373  11.553
ATOM   4334  H02 WTR   961      -9.507  -5.227  11.161
TER   
ATOM   4335  O00 WTR   962      -5.778 -16.386   7.769
ATOM   4336  H01 WTR   962      -4.901 -16.016   7.668
ATOM   4337  H02 WTR   962      -6.301 -15.953   7.094
TER   
ATOM   4338  O00 WTR   963      -1.239 -10.261  -1.890
ATOM   4339  H01 WTR   963      -1.911  -9.614  -1.676
ATOM   4340  H02 WTR   963      -1.187 -10.819  -1.115
TER   
ATOM   4341  O00 WTR   964      -5.423   7.386   8.067
ATOM   4342  H01 WTR   964      -5.947   8.157   7.851
ATOM   4343  H02 WTR   964      -4.808   7.303   7.338
TER   
ATOM   4344  O00 WTR   965      -5.949  -7.918  16.202
ATOM   4345  H01 WTR   965      -5.332  -7.631  15.528
ATOM   4346  H02 WTR   965      -5.402  -8.335  16.867
TER   
ATOM   4347  O00 WTR   966      -0.717 -13.301   5.530
ATOM   4348  H01 WTR   966      -0.923 -12.513   5.028
ATOM   4349  H02 WTR   966      -1.394 -13.929   5.279
TER   
ATOM   4350  O00 WTR   967      10.600  -8.129   7.702
ATOM   4351  H01 WTR   967      10.534  -7.228   8.019
ATOM   4352  H02 WTR   967       9.972  -8.176   6.981
TER   
ATOM   4353  O00 WTR   968       2.560 -10.732   8.978
ATOM   4354  H01 WTR   968       2.324 -11.028   9.857
ATOM   4355  H02 WTR   968       1.722 -10.619   8.529
TER   
ATOM   4356  O00 WTR   969      12.116  -9.401  13.266
ATOM   4357  H01 WTR   969      12.400  -8.487  13.274
ATOM   4358  H02 WTR   969      11.933  -9.587  12.345
TER   
ATOM   4359  O00 WTR   970      -1.939  -9.713  15.925
ATOM   4360  H01 WTR   970      -1.475  -9.292  15.201
ATOM   4361  H02 WTR   970      -1.974  -9.045  16.609
TER   
ATOM   4362  O00 WTR   971       2.981 -10.851   1.665
ATOM   4363  H01 WTR   971       2.920 -10.364   0.844
ATOM   4364  H02 WTR   971       2.075 -11.070   1.882
TER   
ATOM   4365  O00 WTR   972       9.090 -17.491  -1.081
ATOM   4366  H01 WTR   972       8.878 -17.245  -1.982
ATOM   4367  H02 WTR   972       9.461 -16.696  -0.697
TER   
ATOM   4368  O00 WTR   973      -5.578 -16.586   2.477
ATOM   4369  H01 WTR   973      -6.352 -17.076   2.197
ATOM   4370  H02 WTR   973      -5.864 -15.673   2.490
TER   
ATOM   4371  O00 WTR   974      11.154 -12.289   5.300
ATOM   4372  H01 WTR   974      10.284 -11.891   5.334
ATOM   4373  H02 WTR   974      11.646 -11.737   4.692
TER   
ATOM   4374  O00 WTR   975       3.240  -7.251  13.559
ATOM   4375  H01 WTR   975       3.343  -8.147  13.880
ATOM   4376  H02 WTR   975       2.747  -6.805  14.247
TER   
ATOM   4377  O00 WTR   976       9.218 -15.878   2.983
ATOM   4378  H01 WTR   976       8.302 -16.138   3.084
ATOM   4379  H02 WTR   976       9.181 -15.046   2.512
TER   
ATOM   4380  O00 WTR   977     -20.643  -6.927  11.208
ATOM   4381  H01 WTR   977     -19.786  -7.056  10.801
ATOM   4382  H02 WTR   977     -20.482  -7.036  12.146
TER   
ATOM   4383  O00 WTR   978       7.949 -14.280   8.181
ATOM   4384  H01 WTR   978       7.934 -14.590   9.087
ATOM   4385  H02 WTR   978       8.870 -14.329   7.925
TER   
ATOM   4386  O00 WTR   979       1.053 -16.746   6.766
ATOM   4387  H01 WTR   979       1.137 -16.423   5.869
ATOM   4388  H02 WTR   979       1.954 -16.824   7.079
TER   
ATOM   4389  O00 WTR   980      12.157 -19.903   4.750
ATOM   4390  H01 WTR   980      11.657 -20.458   5.348
ATOM   4391  H02 WTR   980      12.693 -20.516   4.245
TER   
ATOM   4392  O00 WTR   981       5.123 -10.750   9.928
ATOM   4393  H01 WTR   981       5.622  -9.936   9.990
ATOM   4394  H02 WTR   981       4.309 -10.499   9.491
TER   
ATOM   4395  O00 WTR   982       9.860 -17.574   8.881
ATOM   4396  H01 WTR   982      10.329 -16.833   8.499
ATOM   4397  H02 WTR   982       8.960 -17.263   8.981
TER   
ATOM   4398  O00 WTR   983      -0.612  -6.611  11.902
ATOM   4399  H01 WTR   983      -0.719  -6.940  11.010
ATOM   4400  H02 WTR   983       0.130  -7.105  12.252
TER   
ATOM   4401  O00 WTR   984       0.982 -21.623  -2.323
ATOM   4402  H01 WTR   984       0.754 -21.950  -3.193
ATOM   4403  H02 WTR   984       0.149 -21.340  -1.946
TER   
ATOM   4404  O00 WTR   985       5.844 -19.145 -10.181
ATOM   4405  H01 WTR   985       4.896 -19.078 -10.296
ATOM   4406  H02 WTR   985       6.156 -18.241 -10.232
TER   
ATOM   4407  O00 WTR   986       8.676  -4.771  10.757
ATOM   4408  H01 WTR   986       7.855  -5.151  10.444
ATOM   4409  H02 WTR   986       8.423  -3.928  11.133
TER   
ATOM   4410  O00 WTR   987      11.384 -13.780  10.966
ATOM   4411  H01 WTR   987      11.469 -13.710  11.917
ATOM   4412  H02 WTR   987      11.801 -14.613  10.748
TER   
ATOM   4413  O00 WTR   988     -11.300 -21.969  16.356
ATOM   4414  H01 WTR   988     -12.205 -21.753  16.131
ATOM   4415  H02 WTR   988     -10.776 -21.534  15.683
TER   
ATOM   4416  O00 WTR   989       7.182  -8.750  10.328
ATOM   4417  H01 WTR   989       7.735  -9.318  10.864
ATOM   4418  H02 WTR   989       7.375  -9.007   9.427
TER   
ATOM   4419  O00 WTR   990       0.696 -16.095   3.656
ATOM   4420  H01 WTR   990       1.551 -15.780   3.363
ATOM   4421  H02 WTR   990       0.732 -17.043   3.523
TER   
ATOM   4422  O00 WTR   991     -15.011 -19.502   5.528
ATOM   4423  H01 WTR   991     -14.118 -19.209   5.343
ATOM   4424  H02 WTR   991     -15.515 -19.232   4.761
TER   
ATOM   4425  O00 WTR   992       6.527  -6.189   9.925
ATOM   4426  H01 WTR   992       5.854  -6.038  10.589
ATOM   4427  H02 WTR   992       6.730  -7.121   9.997
TER   
ATOM   4428  O00 WTR   993       5.694  -9.907   5.591
ATOM   4429  H01 WTR   993       4.822  -9.747   5.229
ATOM   4430  H02 WTR   993       5.660 -10.808   5.911
TER   
ATOM   4431  O00 WTR   994       4.507 -24.168   6.773
ATOM   4432  H01 WTR   994       4.319 -23.251   6.972
ATOM   4433  H02 WTR   994       3.715 -24.487   6.340
TER   
ATOM   4434  O00 WTR   995      -2.393 -11.662   7.571
ATOM   4435  H01 WTR   995      -2.190 -12.088   8.404
ATOM   4436  H02 WTR   995      -1.794 -12.066   6.943
TER   
ATOM   4437  O00 WTR   996       9.280  -9.334  15.056
ATOM   4438  H01 WTR   996       9.205  -8.456  15.429
ATOM   4439  H02 WTR   996       8.421  -9.731  15.202
TER   
ATOM   4440  O00 WTR   997      -1.842 -13.205  14.085
ATOM   4441  H01 WTR   997      -1.939 -14.143  13.919
ATOM   4442  H02 WTR   997      -1.607 -13.148  15.011
TER   
ATOM   4443  O00 WTR   998       2.409 -13.308 -10.350
ATOM   4444  H01 WTR   998       2.751 -12.802  -9.613
ATOM   4445  H02 WTR   998       3.054 -13.183 -11.046
TER   
ATOM   4446  O00 WTR   999     -12.500 -18.506   5.203
ATOM   4447  H01 WTR   999     -11.775 -18.785   5.762
ATOM   4448  H02 WTR   999     -12.463 -17.550   5.222
TER   
ATOM   4449  O00 WTR  1000       1.971 -11.195  11.608
ATOM   4450  H01 WTR  1000       2.421 -11.624  12.336
ATOM   4451  H02 WTR  1000       1.109 -11.610  11.581
TER   
ATOM   4452  O00 WTR  1001       3.313 -22.151 -10.120
ATOM   4453  H01 WTR  1001       3.420 -23.081 -10.319
ATOM   4454  H02 WTR  1001       4.183 -21.776 -10.252
TER   
ATOM   4455  O00 WTR  1002       7.276 -13.440  -0.902
ATOM   4456  H01 WTR  1002       6.423 -13.048  -0.716
ATOM   4457  H02 WTR  1002       7.206 -13.751  -1.804
TER   
ATOM   4458  O00 WTR  1003      10.982  -6.615  17.072
ATOM   4459  H01 WTR  1003      11.840  -6.312  16.774
ATOM   4460  H02 WTR  1003      11.167  -7.416  17.563
TER   
ATOM   4461  O00 WTR  1004      -0.416 -12.339  11.763
ATOM   4462  H01 WTR  1004      -0.798 -12.763  10.994
ATOM   4463  H02 WTR  1004      -0.899 -12.705  12.504
TER   
ATOM   4464  O00 WTR  1005       9.208  -9.357  12.272
ATOM   4465  H01 WTR  1005       9.455  -9.450  13.192
ATOM   4466  H02 WTR  1005       9.276  -8.419  12.098
TER   
ATOM   4467  O00 WTR  1006       6.853  -5.208   6.938
ATOM   4468  H01 WTR  1006       6.910  -5.428   7.868
ATOM   4469  H02 WTR  1006       7.451  -5.820   6.509
TER   
ATOM   4470  O00 WTR  1007      11.591 -11.043  10.955
ATOM   4471  H01 WTR  1007      10.704 -10.695  10.870
ATOM   4472  H02 WTR  1007      11.488 -11.989  10.851
TER   
ATOM   4473  O00 WTR  1008       3.571 -13.637  12.705
ATOM   4474  H01 WTR  1008       4.287 -13.001  12.716
ATOM   4475  H02 WTR  1008       3.141 -13.499  11.861
TER   
ATOM   4476  O00 WTR  1009      10.960 -16.675  12.120
ATOM   4477  H01 WTR  1009      10.797 -17.590  11.887
ATOM   4478  H02 WTR  1009      11.676 -16.406  11.544
TER   
ATOM   4479  O00 WTR  1010      -1.350 -18.271  11.497
ATOM   4480  H01 WTR  1010      -0.565 -18.734  11.204
ATOM   4481  H02 WTR  1010      -1.848 -18.927  11.985
TER   
ATOM   4482  O00 WTR  1011      15.579 -17.458  14.692
ATOM   4483  H01 WTR  1011      15.537 -18.334  14.308
ATOM   4484  H02 WTR  1011      16.307 -17.503  15.312
TER   
ATOM   4485  O00 WTR  1012       5.119  -7.291   6.689
ATOM   4486  H01 WTR  1012       5.883  -6.718   6.619
ATOM   4487  H02 WTR  1012       5.297  -8.003   6.075
TER   
ATOM   4488  O00 WTR  1013       7.344 -12.104  10.311
ATOM   4489  H01 WTR  1013       6.466 -11.723  10.294
ATOM   4490  H02 WTR  1013       7.202 -13.024  10.532
TER   
ATOM   4491  O00 WTR  1014       4.974  -5.458  12.235
ATOM   4492  H01 WTR  1014       4.735  -4.571  12.506
ATOM   4493  H02 WTR  1014       4.514  -6.029  12.850
TER   
ATOM   4494  O00 WTR  1015      13.379   0.085  16.233
ATOM   4495  H01 WTR  1015      13.022  -0.802  16.189
ATOM   4496  H02 WTR  1015      14.297  -0.038  16.475
TER   
ATOM   4497  O00 WTR  1016      13.448  -6.936  13.469
ATOM   4498  H01 WTR  1016      13.429  -6.667  12.550
ATOM   4499  H02 WTR  1016      14.186  -7.543  13.526
TER   
ATOM   4500  O00 WTR  1017      10.861 -17.999   2.456
ATOM   4501  H01 WTR  1017      11.334 -17.904   3.284
ATOM   4502  H02 WTR  1017      10.305 -17.221   2.407
TER   
ATOM   4503  O00 WTR  1018       8.927 -14.389  -8.419
ATOM   4504  H01 WTR  1018       9.607 -14.287  -7.753
ATOM   4505  H02 WTR  1018       9.362 -14.169  -9.242
TER   
ATOM   4506  O00 WTR  1019      -8.101   3.557   9.792
ATOM   4507  H01 WTR  1019      -8.814   3.073   9.375
ATOM   4508  H02 WTR  1019      -7.947   4.304   9.214
TER   
ATOM   4509  O00 WTR  1020      -4.292   3.976   2.762
ATOM   4510  H01 WTR  1020      -3.860   4.201   1.938
ATOM   4511  H02 WTR  1020      -4.375   4.810   3.225
TER   
ATOM   4512  O00 WTR  1021     -11.703   0.210   5.005
ATOM   4513  H01 WTR  1021     -11.625   0.835   4.285
ATOM   4514  H02 WTR  1021     -11.323  -0.599   4.663
TER   
ATOM   4515  O00 WTR  1022      -9.368   2.886   4.175
ATOM   4516  H01 WTR  1022      -9.714   3.779   4.192
ATOM   4517  H02 WTR  1022      -8.488   2.977   3.809
TER   
ATOM   4518  O00 WTR  1023     -13.613  -6.913   8.814
ATOM   4519  H01 WTR  1023     -12.921  -6.878   9.474
ATOM   4520  H02 WTR  1023     -13.285  -6.374   8.093
TER   
ATOM   4521  O00 WTR  1024     -14.918  -4.769  12.954
ATOM   4522  H01 WTR  1024     -14.798  -5.618  13.379
ATOM   4523  H02 WTR  1024     -14.959  -4.143  13.677
TER   
ATOM   4524  O00 WTR  1025      -1.518   2.676  14.461
ATOM   4525  H01 WTR  1025      -1.260   2.568  15.376
ATOM   4526  H02 WTR  1025      -2.469   2.568  14.466
TER   
ATOM   4527  O00 WTR  1026      -7.824 -15.788   5.596
ATOM   4528  H01 WTR  1026      -7.639 -15.142   4.915
ATOM   4529  H02 WTR  1026      -7.949 -16.609   5.120
TER   
ATOM   4530  O00 WTR  1027      -7.732  -1.392  10.888
ATOM   4531  H01 WTR  1027      -7.887  -2.076  11.539
ATOM   4532  H02 WTR  1027      -8.423  -1.518  10.238
TER   
ATOM   4533  O00 WTR  1028     -12.036  -5.758   3.180
ATOM   4534  H01 WTR  1028     -12.926  -5.960   2.890
ATOM   4535  H02 WTR  1028     -11.836  -6.433   3.829
TER   
ATOM   4536  O00 WTR  1029      -6.571   2.508   2.856
ATOM   4537  H01 WTR  1029      -6.887   2.864   2.025
ATOM   4538  H02 WTR  1029      -5.619   2.586   2.803
TER   
ATOM   4539  O00 WTR  1030     -13.561  -3.222   5.479
ATOM   4540  H01 WTR  1030     -13.600  -3.139   4.526
ATOM   4541  H02 WTR  1030     -14.453  -3.456   5.736
TER   
ATOM   4542  O00 WTR  1031      -9.100  -0.888   8.229
ATOM   4543  H01 WTR  1031      -8.947  -1.802   7.989
ATOM   4544  H02 WTR  1031      -8.824  -0.389   7.459
TER   
ATOM   4545  O00 WTR  1032     -10.714  -2.197   4.628
ATOM   4546  H01 WTR  1032      -9.964  -2.788   4.694
ATOM   4547  H02 WTR  1032     -11.185  -2.314   5.453
TER   
ATOM   4548  O00 WTR  1033     -15.476  -8.708   7.215
ATOM   4549  H01 WTR  1033     -14.902  -8.318   7.874
ATOM   4550  H02 WTR  1033     -15.197  -9.622   7.164
TER   
ATOM   4551  O00 WTR  1034      -1.355  -0.196  11.893
ATOM   4552  H01 WTR  1034      -2.012  -0.315  12.579
ATOM   4553  H02 WTR  1034      -1.217   0.750  11.855
TER   
ATOM   4554  O00 WTR  1035     -12.132   4.759  14.663
ATOM   4555  H01 WTR  1035     -11.692   4.173  15.278
ATOM   4556  H02 WTR  1035     -11.578   5.539  14.637
TER   
ATOM   4557  O00 WTR  1036      -5.808  -0.554  14.326
ATOM   4558  H01 WTR  1036      -5.847  -0.734  13.387
ATOM   4559  H02 WTR  1036      -6.600  -0.957  14.681
TER   
ATOM   4560  O00 WTR  1037      -4.186   8.260  10.416
ATOM   4561  H01 WTR  1037      -4.608   7.932   9.622
ATOM   4562  H02 WTR  1037      -4.459   9.176  10.472
TER   
ATOM   4563  O00 WTR  1038      -9.061  -8.501   5.118
ATOM   4564  H01 WTR  1038      -9.983  -8.244   5.115
ATOM   4565  H02 WTR  1038      -9.078  -9.457   5.061
TER   
ATOM   4566  O00 WTR  1039      -1.623   3.922   2.818
ATOM   4567  H01 WTR  1039      -1.998   4.187   1.978
ATOM   4568  H02 WTR  1039      -2.362   3.561   3.308
TER   
ATOM   4569  O00 WTR  1040      -8.598   1.969   6.891
ATOM   4570  H01 WTR  1040      -8.767   2.167   5.969
ATOM   4571  H02 WTR  1040      -7.797   2.451   7.097
TER   
ATOM   4572  O00 WTR  1041     -11.848   2.309   2.840
ATOM   4573  H01 WTR  1041     -11.120   2.611   3.384
ATOM   4574  H02 WTR  1041     -12.632   2.540   3.339
TER   
ATOM   4575  O00 WTR  1042      -7.032   5.262   7.819
ATOM   4576  H01 WTR  1042      -6.845   4.846   6.978
ATOM   4577  H02 WTR  1042      -6.429   6.005   7.858
TER   
ATOM   4578  O00 WTR  1043      13.197   5.316   3.708
ATOM   4579  H01 WTR  1043      13.343   5.385   2.764
ATOM   4580  H02 WTR  1043      13.243   4.378   3.889
TER   
ATOM   4581  O00 WTR  1044     -12.063   0.979  -6.886
ATOM   4582  H01 WTR  1044     -12.684   0.250  -6.895
ATOM   4583  H02 WTR  1044     -11.723   1.015  -7.780
TER   
ATOM   4584  O00 WTR  1045      -6.184   3.792   5.444
ATOM   4585  H01 WTR  1045      -6.218   3.239   4.664
ATOM   4586  H02 WTR  1045      -5.770   4.602   5.146
TER   
ATOM   4587  O00 WTR  1046      -1.150 -16.645   8.506
ATOM   4588  H01 WTR  1046      -1.631 -17.428   8.238
ATOM   4589  H02 WTR  1046      -0.471 -16.541   7.839
TER   
ATOM   4590  O00 WTR  1047      -1.147 -19.834   2.707
ATOM   4591  H01 WTR  1047      -0.908 -19.296   1.952
ATOM   4592  H02 WTR  1047      -1.734 -19.279   3.221
TER   
ATOM   4593  O00 WTR  1048       6.558   3.205  12.363
ATOM   4594  H01 WTR  1048       6.876   4.089  12.544
ATOM   4595  H02 WTR  1048       7.350   2.695  12.192
TER   
ATOM   4596  O00 WTR  1049       7.886  -2.374  11.941
ATOM   4597  H01 WTR  1049       7.873  -1.779  12.690
ATOM   4598  H02 WTR  1049       7.771  -1.804  11.180
TER   
ATOM   4599  O00 WTR  1050       9.339  -6.520  12.594
ATOM   4600  H01 WTR  1050       9.139  -5.804  11.991
ATOM   4601  H02 WTR  1050       8.654  -6.471  13.261
TER   
ATOM   4602  O00 WTR  1051      11.250   2.124   8.573
ATOM   4603  H01 WTR  1051      11.716   2.646   7.918
ATOM   4604  H02 WTR  1051      11.271   1.232   8.228
TER   
ATOM   4605  O00 WTR  1052     -18.337 -16.563  11.359
ATOM   4606  H01 WTR  1052     -17.520 -16.846  11.769
ATOM   4607  H02 WTR  1052     -18.748 -17.373  11.057
TER   
ATOM   4608  O00 WTR  1053       8.972 -11.109  -8.704
ATOM   4609  H01 WTR  1053       8.801 -10.381  -8.106
ATOM   4610  H02 WTR  1053       8.864 -11.893  -8.166
TER   
ATOM   4611  O00 WTR  1054       7.251 -17.411  10.284
ATOM   4612  H01 WTR  1054       7.028 -17.585  11.198
ATOM   4613  H02 WTR  1054       6.747 -18.056   9.787
TER   
ATOM   4614  O00 WTR  1055      11.725   3.032  13.343
ATOM   4615  H01 WTR  1055      12.341   3.551  12.826
ATOM   4616  H02 WTR  1055      12.107   3.010  14.220
TER   
ATOM   4617  O00 WTR  1056      12.854   1.538  10.721
ATOM   4618  H01 WTR  1056      12.462   0.800  11.189
ATOM   4619  H02 WTR  1056      12.302   1.652   9.947
TER   
ATOM   4620  O00 WTR  1057      11.675  -2.774   8.025
ATOM   4621  H01 WTR  1057      11.287  -3.578   8.370
ATOM   4622  H02 WTR  1057      12.307  -2.506   8.692
TER   
ATOM   4623  O00 WTR  1058     -16.010   3.773 -12.966
ATOM   4624  H01 WTR  1058     -15.181   4.208 -13.170
ATOM   4625  H02 WTR  1058     -15.822   2.840 -13.068
TER   
ATOM   4626  O00 WTR  1059      10.659  -5.405   9.079
ATOM   4627  H01 WTR  1059      11.389  -5.763   9.584
ATOM   4628  H02 WTR  1059      10.036  -5.102   9.740
TER   
ATOM   4629  O00 WTR  1060      -8.077  -6.423  17.706
ATOM   4630  H01 WTR  1060      -7.279  -6.502  17.183
ATOM   4631  H02 WTR  1060      -8.577  -5.728  17.278
TER   
ATOM   4632  O00 WTR  1061       2.956   1.083  12.026
ATOM   4633  H01 WTR  1061       2.827   1.094  12.975
ATOM   4634  H02 WTR  1061       2.118   1.376  11.667
TER   
ATOM   4635  O00 WTR  1062      -0.158  -9.105  -4.088
ATOM   4636  H01 WTR  1062       0.782  -9.075  -3.910
ATOM   4637  H02 WTR  1062      -0.539  -9.492  -3.301
TER   
ATOM   4638  O00 WTR  1063       8.642   3.124   9.285
ATOM   4639  H01 WTR  1063       8.856   2.781  10.153
ATOM   4640  H02 WTR  1063       9.245   2.674   8.693
TER   
ATOM   4641  O00 WTR  1064       8.307   5.213  14.061
ATOM   4642  H01 WTR  1064       7.797   5.315  14.865
ATOM   4643  H02 WTR  1064       9.218   5.291  14.344
TER   
ATOM   4644  O00 WTR  1065      -7.793   5.905  14.526
ATOM   4645  H01 WTR  1065      -7.459   6.802  14.543
ATOM   4646  H02 WTR  1065      -7.188   5.413  15.081
TER   
ATOM   4647  O00 WTR  1066       0.970 -18.980  -3.143
ATOM   4648  H01 WTR  1066       1.901 -18.788  -3.261
ATOM   4649  H02 WTR  1066       0.953 -19.855  -2.755
TER   
ATOM   4650  O00 WTR  1067      -0.214  -5.009  19.204
ATOM   4651  H01 WTR  1067      -0.199  -4.732  20.120
ATOM   4652  H02 WTR  1067      -1.139  -5.168  19.016
TER   
ATOM   4653  O00 WTR  1068      11.340  -4.988  14.023
ATOM   4654  H01 WTR  1068      10.809  -5.532  13.441
ATOM   4655  H02 WTR  1068      11.950  -5.602  14.434
TER   
ATOM   4656  O00 WTR  1069       3.675 -16.810   7.333
ATOM   4657  H01 WTR  1069       3.851 -15.983   6.886
ATOM   4658  H02 WTR  1069       4.106 -17.472   6.793
TER   
ATOM   4659  O00 WTR  1070       1.300 -13.503  14.447
ATOM   4660  H01 WTR  1070       1.994 -13.703  13.819
ATOM   4661  H02 WTR  1070       0.497 -13.498  13.925
TER   
ATOM   4662  O00 WTR  1071       1.186  -8.515  12.205
ATOM   4663  H01 WTR  1071       1.566  -9.226  11.689
ATOM   4664  H02 WTR  1071       1.939  -8.082  12.609
TER   
ATOM   4665  O00 WTR  1072       6.716   0.320  19.650
ATOM   4666  H01 WTR  1072       6.021   0.705  19.116
ATOM   4667  H02 WTR  1072       6.818  -0.568  19.308
TER   
ATOM   4668  O00 WTR  1073     -14.834 -13.951   2.304
ATOM   4669  H01 WTR  1073     -15.404 -14.658   2.001
ATOM   4670  H02 WTR  1073     -15.432 -13.235   2.516
TER   
ATOM   4671  O00 WTR  1074      -6.202 -11.390 -15.320
ATOM   4672  H01 WTR  1074      -5.247 -11.340 -15.376
ATOM   4673  H02 WTR  1074      -6.510 -11.013 -16.145
TER   
ATOM   4674  O00 WTR  1075     -11.166 -11.347  -5.180
ATOM   4675  H01 WTR  1075     -11.025 -12.293  -5.176
ATOM   4676  H02 WTR  1075     -10.298 -10.975  -5.334
TER   
ATOM   4677  O00 WTR  1076      -9.106 -12.715   0.546
ATOM   4678  H01 WTR  1076      -8.818 -13.601   0.767
ATOM   4679  H02 WTR  1076      -8.556 -12.462  -0.196
TER   
ATOM   4680  O00 WTR  1077      -6.333 -11.936  -7.240
ATOM   4681  H01 WTR  1077      -6.599 -12.313  -6.401
ATOM   4682  H02 WTR  1077      -5.814 -12.623  -7.658
TER   
ATOM   4683  O00 WTR  1078      -5.887 -19.577  -3.060
ATOM   4684  H01 WTR  1078      -5.016 -19.656  -2.672
ATOM   4685  H02 WTR  1078      -6.480 -19.532  -2.310
TER   
ATOM   4686  O00 WTR  1079      -2.646 -17.918 -11.983
ATOM   4687  H01 WTR  1079      -2.164 -17.092 -12.026
ATOM   4688  H02 WTR  1079      -3.436 -17.762 -12.500
TER   
ATOM   4689  O00 WTR  1080       8.339 -17.806  -4.056
ATOM   4690  H01 WTR  1080       7.866 -18.635  -3.975
ATOM   4691  H02 WTR  1080       8.109 -17.482  -4.927
TER   
ATOM   4692  O00 WTR  1081      -2.649 -15.364   4.707
ATOM   4693  H01 WTR  1081      -2.111 -15.413   3.918
ATOM   4694  H02 WTR  1081      -3.331 -14.727   4.494
TER   
ATOM   4695  O00 WTR  1082     -13.630  -7.233  -3.362
ATOM   4696  H01 WTR  1082     -14.424  -7.663  -3.044
ATOM   4697  H02 WTR  1082     -13.521  -6.476  -2.787
TER   
ATOM   4698  O00 WTR  1083       1.178 -17.299 -10.502
ATOM   4699  H01 WTR  1083       0.761 -18.009 -10.016
ATOM   4700  H02 WTR  1083       1.352 -16.626  -9.844
TER   
ATOM   4701  O00 WTR  1084      -7.504 -12.874 -11.623
ATOM   4702  H01 WTR  1084      -7.975 -13.014 -10.802
ATOM   4703  H02 WTR  1084      -6.666 -12.494 -11.357
TER   
ATOM   4704  O00 WTR  1085       8.656   8.720  15.033
ATOM   4705  H01 WTR  1085       8.622   8.810  14.081
ATOM   4706  H02 WTR  1085       9.581   8.835  15.252
TER   
ATOM   4707  O00 WTR  1086     -12.399  -5.500  -1.099
ATOM   4708  H01 WTR  1086     -12.741  -6.209  -0.554
ATOM   4709  H02 WTR  1086     -11.492  -5.751  -1.278
TER   
ATOM   4710  O00 WTR  1087      11.349 -18.916  -2.708
ATOM   4711  H01 WTR  1087      10.690 -18.380  -3.150
ATOM   4712  H02 WTR  1087      12.084 -18.321  -2.560
TER   
ATOM   4713  O00 WTR  1088      -5.032 -14.260  -8.202
ATOM   4714  H01 WTR  1088      -4.440 -13.880  -8.850
ATOM   4715  H02 WTR  1088      -4.586 -15.054  -7.906
TER   
ATOM   4716  O00 WTR  1089      -4.293 -16.628  -7.268
ATOM   4717  H01 WTR  1089      -3.790 -17.187  -7.860
ATOM   4718  H02 WTR  1089      -4.436 -17.169  -6.491
TER   
ATOM   4719  O00 WTR  1090      -2.939 -18.244  -4.306
ATOM   4720  H01 WTR  1090      -2.962 -18.924  -3.633
ATOM   4721  H02 WTR  1090      -3.468 -17.532  -3.945
TER   
ATOM   4722  O00 WTR  1091      -4.196  -9.548  -7.794
ATOM   4723  H01 WTR  1091      -4.921 -10.169  -7.726
ATOM   4724  H02 WTR  1091      -3.819  -9.522  -6.915
TER   
ATOM   4725  O00 WTR  1092     -10.157  -6.571   0.419
ATOM   4726  H01 WTR  1092     -10.676  -6.988   1.106
ATOM   4727  H02 WTR  1092      -9.459  -7.198   0.231
TER   
ATOM   4728  O00 WTR  1093      -8.271  -8.227  -1.455
ATOM   4729  H01 WTR  1093      -7.717  -7.553  -1.849
ATOM   4730  H02 WTR  1093      -7.680  -8.721  -0.887
TER   
ATOM   4731  O00 WTR  1094      -7.092  -2.294  -7.698
ATOM   4732  H01 WTR  1094      -7.177  -2.856  -8.468
ATOM   4733  H02 WTR  1094      -6.215  -1.917  -7.771
TER   
ATOM   4734  O00 WTR  1095     -15.650 -12.455 -12.283
ATOM   4735  H01 WTR  1095     -15.594 -12.523 -13.236
ATOM   4736  H02 WTR  1095     -16.143 -13.231 -12.016
TER   
ATOM   4737  O00 WTR  1096      -3.124 -20.423  -2.816
ATOM   4738  H01 WTR  1096      -3.010 -21.331  -3.099
ATOM   4739  H02 WTR  1096      -2.456 -20.296  -2.143
TER   
ATOM   4740  O00 WTR  1097      -4.382  -8.783  -3.368
ATOM   4741  H01 WTR  1097      -4.628  -9.703  -3.462
ATOM   4742  H02 WTR  1097      -3.822  -8.761  -2.593
TER   
ATOM   4743  O00 WTR  1098       4.491  -9.680  -9.160
ATOM   4744  H01 WTR  1098       4.963 -10.398  -8.738
ATOM   4745  H02 WTR  1098       4.675  -9.788 -10.093
TER   
ATOM   4746  O00 WTR  1099     -15.728 -12.153  -7.316
ATOM   4747  H01 WTR  1099     -15.433 -11.950  -8.204
ATOM   4748  H02 WTR  1099     -15.067 -11.757  -6.748
TER   
ATOM   4749  O00 WTR  1100      -1.975  13.505  14.857
ATOM   4750  H01 WTR  1100      -2.426  12.949  14.222
ATOM   4751  H02 WTR  1100      -2.430  14.346  14.805
TER   
ATOM   4752  O00 WTR  1101      -3.225 -21.472 -10.743
ATOM   4753  H01 WTR  1101      -3.435 -20.711 -10.201
ATOM   4754  H02 WTR  1101      -3.190 -21.128 -11.636
TER   
ATOM   4755  O00 WTR  1102      -2.136 -17.628  -9.292
ATOM   4756  H01 WTR  1102      -1.855 -18.536  -9.175
ATOM   4757  H02 WTR  1102      -2.549 -17.614 -10.155
TER   
ATOM   4758  O00 WTR  1103      -1.685 -15.654  -5.793
ATOM   4759  H01 WTR  1103      -2.224 -14.958  -5.416
ATOM   4760  H02 WTR  1103      -2.252 -16.425  -5.788
TER   
ATOM   4761  O00 WTR  1104      -2.755  -9.187  -5.619
ATOM   4762  H01 WTR  1104      -1.906  -9.513  -5.318
ATOM   4763  H02 WTR  1104      -3.218  -8.945  -4.817
TER   
ATOM   4764  O00 WTR  1105      11.776   4.506  21.401
ATOM   4765  H01 WTR  1105      11.591   4.967  20.583
ATOM   4766  H02 WTR  1105      10.971   4.594  21.913
TER   
ATOM   4767  O00 WTR  1106      -7.894 -20.044  -6.020
ATOM   4768  H01 WTR  1106      -7.303 -20.730  -5.710
ATOM   4769  H02 WTR  1106      -8.686 -20.153  -5.494
TER   
ATOM   4770  O00 WTR  1107      -9.778 -15.471 -10.973
ATOM   4771  H01 WTR  1107     -10.426 -15.516 -10.270
ATOM   4772  H02 WTR  1107     -10.275 -15.656 -11.770
TER   
ATOM   4773  O00 WTR  1108     -20.221  -7.693  -2.222
ATOM   4774  H01 WTR  1108     -21.027  -7.953  -1.775
ATOM   4775  H02 WTR  1108     -20.031  -8.419  -2.816
TER   
ATOM   4776  O00 WTR  1109      -1.403 -15.141   2.169
ATOM   4777  H01 WTR  1109      -0.577 -15.121   2.653
ATOM   4778  H02 WTR  1109      -1.241 -14.601   1.396
TER   
ATOM   4779  O00 WTR  1110      -0.625 -18.225   0.483
ATOM   4780  H01 WTR  1110      -1.497 -17.878   0.297
ATOM   4781  H02 WTR  1110      -0.075 -17.883  -0.222
TER   
ATOM   4782  O00 WTR  1111     -12.583 -14.219   0.548
ATOM   4783  H01 WTR  1111     -11.905 -14.394   1.201
ATOM   4784  H02 WTR  1111     -13.357 -13.989   1.061
TER   
ATOM   4785  O00 WTR  1112      -0.419 -19.811  -8.703
ATOM   4786  H01 WTR  1112      -0.234 -19.717  -7.769
ATOM   4787  H02 WTR  1112      -0.681 -20.726  -8.805
TER   
ATOM   4788  O00 WTR  1113      -7.982 -10.267  -3.250
ATOM   4789  H01 WTR  1113      -8.320 -10.233  -4.145
ATOM   4790  H02 WTR  1113      -7.917  -9.350  -2.984
TER   
ATOM   4791  O00 WTR  1114       0.151 -24.303  -6.340
ATOM   4792  H01 WTR  1114       0.657 -24.504  -7.127
ATOM   4793  H02 WTR  1114      -0.531 -24.974  -6.315
TER   
ATOM   4794  O00 WTR  1115     -12.575 -16.806  -0.723
ATOM   4795  H01 WTR  1115     -13.104 -17.425  -0.218
ATOM   4796  H02 WTR  1115     -12.378 -16.100  -0.107
TER   
ATOM   4797  O00 WTR  1116     -15.093  -3.972  -4.576
ATOM   4798  H01 WTR  1116     -15.520  -4.323  -3.794
ATOM   4799  H02 WTR  1116     -15.786  -3.495  -5.034
TER   
ATOM   4800  O00 WTR  1117      -5.016 -11.899 -11.138
ATOM   4801  H01 WTR  1117      -4.261 -11.424 -10.791
ATOM   4802  H02 WTR  1117      -4.638 -12.554 -11.724
TER   
ATOM   4803  O00 WTR  1118      -8.309  -7.981   2.220
ATOM   4804  H01 WTR  1118      -7.354  -8.008   2.290
ATOM   4805  H02 WTR  1118      -8.615  -7.947   3.126
TER   
ATOM   4806  O00 WTR  1119     -10.665 -11.900  -1.727
ATOM   4807  H01 WTR  1119     -10.748 -10.947  -1.736
ATOM   4808  H02 WTR  1119     -10.384 -12.107  -0.836
TER   
ATOM   4809  O00 WTR  1120      -8.865  -9.700  -5.892
ATOM   4810  H01 WTR  1120      -8.861  -9.751  -6.848
ATOM   4811  H02 WTR  1120      -9.518  -9.029  -5.691
TER   
ATOM   4812  O00 WTR  1121      -8.706 -15.911   2.869
ATOM   4813  H01 WTR  1121      -9.601 -15.940   2.533
ATOM   4814  H02 WTR  1121      -8.263 -16.642   2.437
TER   
ATOM   4815  O00 WTR  1122      -4.061 -12.480  -0.742
ATOM   4816  H01 WTR  1122      -3.762 -11.629  -0.422
ATOM   4817  H02 WTR  1122      -3.290 -13.045  -0.681
TER   
ATOM   4818  O00 WTR  1123      -2.817 -21.283   6.979
ATOM   4819  H01 WTR  1123      -3.516 -21.676   6.456
ATOM   4820  H02 WTR  1123      -3.122 -21.358   7.883
TER   
ATOM   4821  O00 WTR  1124     -11.464  -5.525  14.674
ATOM   4822  H01 WTR  1124     -11.676  -5.129  13.829
ATOM   4823  H02 WTR  1124     -11.858  -4.938  15.319
TER   
ATOM   4824  O00 WTR  1125      -5.437   7.547  19.107
ATOM   4825  H01 WTR  1125      -4.630   7.862  19.514
ATOM   4826  H02 WTR  1125      -5.236   6.652  18.835
TER   
ATOM   4827  O00 WTR  1126     -11.933  -7.748   5.173
ATOM   4828  H01 WTR  1126     -12.034  -6.922   5.648
ATOM   4829  H02 WTR  1126     -12.826  -8.000   4.937
TER   
ATOM   4830  O00 WTR  1127      -6.949 -15.442  -5.958
ATOM   4831  H01 WTR  1127      -6.698 -16.335  -5.721
ATOM   4832  H02 WTR  1127      -6.224 -15.124  -6.497
TER   
ATOM   4833  O00 WTR  1128     -10.389 -15.462  -2.758
ATOM   4834  H01 WTR  1128      -9.831 -14.948  -3.342
ATOM   4835  H02 WTR  1128     -11.156 -14.909  -2.612
TER   
ATOM   4836  O00 WTR  1129      -6.128  -6.583  -2.785
ATOM   4837  H01 WTR  1129      -6.645  -6.534  -3.589
ATOM   4838  H02 WTR  1129      -5.444  -7.224  -2.977
TER   
ATOM   4839  O00 WTR  1130      -6.385 -15.687 -10.124
ATOM   4840  H01 WTR  1130      -5.946 -15.312  -9.361
ATOM   4841  H02 WTR  1130      -6.893 -14.962 -10.489
TER   
ATOM   4842  O00 WTR  1131     -10.374 -11.477   6.511
ATOM   4843  H01 WTR  1131     -10.007 -11.684   5.652
ATOM   4844  H02 WTR  1131     -11.065 -12.127   6.640
TER   
ATOM   4845  O00 WTR  1132       2.741 -15.332  -0.260
ATOM   4846  H01 WTR  1132       3.248 -15.278   0.550
ATOM   4847  H02 WTR  1132       3.382 -15.572  -0.929
TER   
ATOM   4848  O00 WTR  1133       4.907 -14.486   1.357
ATOM   4849  H01 WTR  1133       5.087 -13.832   0.682
ATOM   4850  H02 WTR  1133       4.562 -13.982   2.094
TER   
ATOM   4851  O00 WTR  1134       0.352 -16.524  -1.316
ATOM   4852  H01 WTR  1134       1.164 -16.074  -1.085
ATOM   4853  H02 WTR  1134       0.314 -16.476  -2.271
TER   
ATOM   4854  O00 WTR  1135      -4.449   8.736  16.796
ATOM   4855  H01 WTR  1135      -4.936   8.692  17.619
ATOM   4856  H02 WTR  1135      -4.695   9.580  16.417
TER   
ATOM   4857  O00 WTR  1136      -0.379 -19.488  -5.988
ATOM   4858  H01 WTR  1136      -1.269 -19.143  -6.064
ATOM   4859  H02 WTR  1136      -0.111 -19.266  -5.096
TER   
ATOM   4860  O00 WTR  1137       6.011 -15.149  -4.386
ATOM   4861  H01 WTR  1137       5.339 -14.510  -4.149
ATOM   4862  H02 WTR  1137       5.854 -15.331  -5.312
TER   
ATOM   4863  O00 WTR  1138      12.074 -11.398  -8.359
ATOM   4864  H01 WTR  1138      11.203 -11.011  -8.442
ATOM   4865  H02 WTR  1138      12.597 -10.722  -7.926
TER   
ATOM   4866  O00 WTR  1139       5.556 -11.924   3.082
ATOM   4867  H01 WTR  1139       4.826 -11.766   3.681
ATOM   4868  H02 WTR  1139       5.723 -11.072   2.679
TER   
ATOM   4869  O00 WTR  1140      -3.426 -11.520  -3.330
ATOM   4870  H01 WTR  1140      -3.753 -11.979  -2.556
ATOM   4871  H02 WTR  1140      -2.541 -11.246  -3.090
TER   
ATOM   4872  O00 WTR  1141      13.880  -6.953  -4.034
ATOM   4873  H01 WTR  1141      13.726  -7.709  -4.600
ATOM   4874  H02 WTR  1141      13.095  -6.414  -4.134
TER   
ATOM   4875  O00 WTR  1142       7.557 -11.505 -10.961
ATOM   4876  H01 WTR  1142       7.049 -12.291 -11.162
ATOM   4877  H02 WTR  1142       7.695 -11.544 -10.015
TER   
ATOM   4878  O00 WTR  1143      -7.807  -9.423   9.385
ATOM   4879  H01 WTR  1143      -7.480  -9.638   8.511
ATOM   4880  H02 WTR  1143      -7.324 -10.005   9.972
TER   
ATOM   4881  O00 WTR  1144       2.992  10.505  18.079
ATOM   4882  H01 WTR  1144       3.204  10.927  18.912
ATOM   4883  H02 WTR  1144       2.393   9.797  18.315
TER   
ATOM   4884  O00 WTR  1145       2.083 -21.826  -7.812
ATOM   4885  H01 WTR  1145       2.271 -20.935  -7.517
ATOM   4886  H02 WTR  1145       2.456 -21.872  -8.692
TER   
ATOM   4887  O00 WTR  1146       6.550 -15.583  -6.909
ATOM   4888  H01 WTR  1146       5.905 -16.217  -7.223
ATOM   4889  H02 WTR  1146       6.431 -14.820  -7.475
TER   
ATOM   4890  O00 WTR  1147       6.056 -12.558   6.750
ATOM   4891  H01 WTR  1147       6.567 -13.030   7.407
ATOM   4892  H02 WTR  1147       5.144 -12.738   6.979
TER   
ATOM   4893  O00 WTR  1148       3.665 -18.632  -2.569
ATOM   4894  H01 WTR  1148       4.472 -19.084  -2.818
ATOM   4895  H02 WTR  1148       3.635 -18.703  -1.615
TER   
ATOM   4896  O00 WTR  1149       1.707 -24.689 -13.806
ATOM   4897  H01 WTR  1149       0.934 -25.132 -14.157
ATOM   4898  H02 WTR  1149       2.445 -25.100 -14.257
TER   
ATOM   4899  O00 WTR  1150       0.626  -8.586  15.031
ATOM   4900  H01 WTR  1150       1.283  -8.941  15.631
ATOM   4901  H02 WTR  1150       0.989  -8.742  14.159
TER   
ATOM   4902  O00 WTR  1151      10.995  -5.203  -8.986
ATOM   4903  H01 WTR  1151      11.746  -5.418  -9.539
ATOM   4904  H02 WTR  1151      10.236  -5.506  -9.484
TER   
ATOM   4905  O00 WTR  1152       4.208 -16.076 -10.337
ATOM   4906  H01 WTR  1152       3.676 -15.301 -10.518
ATOM   4907  H02 WTR  1152       4.770 -16.166 -11.107
TER   
ATOM   4908  O00 WTR  1153       3.291 -18.757   0.086
ATOM   4909  H01 WTR  1153       3.638 -18.274   0.836
ATOM   4910  H02 WTR  1153       3.556 -19.663   0.240
TER   
ATOM   4911  O00 WTR  1154       6.774 -10.086  -2.704
ATOM   4912  H01 WTR  1154       7.349 -10.785  -2.392
ATOM   4913  H02 WTR  1154       6.169 -10.524  -3.303
TER   
ATOM   4914  O00 WTR  1155      10.586  -7.101  -5.120
ATOM   4915  H01 WTR  1155      10.025  -7.763  -4.715
ATOM   4916  H02 WTR  1155      10.444  -6.313  -4.596
TER   
ATOM   4917  O00 WTR  1156       6.427 -20.087  -3.508
ATOM   4918  H01 WTR  1156       6.236 -20.884  -4.002
ATOM   4919  H02 WTR  1156       6.824 -20.397  -2.695
TER   
ATOM   4920  O00 WTR  1157      10.534 -15.181  -3.734
ATOM   4921  H01 WTR  1157      10.653 -16.033  -4.153
ATOM   4922  H02 WTR  1157      11.363 -14.724  -3.879
TER   
ATOM   4923  O00 WTR  1158       2.763 -11.922  -1.955
ATOM   4924  H01 WTR  1158       2.066 -12.345  -1.454
ATOM   4925  H02 WTR  1158       2.763 -11.015  -1.648
TER   
ATOM   4926  O00 WTR  1159       2.126 -16.654  -6.365
ATOM   4927  H01 WTR  1159       1.336 -16.760  -6.895
ATOM   4928  H02 WTR  1159       1.801 -16.484  -5.481
TER   
ATOM   4929  O00 WTR  1160       7.428 -16.738 -10.338
ATOM   4930  H01 WTR  1160       7.030 -16.111 -10.941
ATOM   4931  H02 WTR  1160       7.975 -16.204  -9.763
TER   
ATOM   4932  O00 WTR  1161      12.497 -13.159 -10.704
ATOM   4933  H01 WTR  1161      13.074 -13.093 -11.465
ATOM   4934  H02 WTR  1161      12.703 -12.385 -10.179
TER   
ATOM   4935  O00 WTR  1162       9.394 -11.570  -1.926
ATOM   4936  H01 WTR  1162       9.898 -12.180  -1.388
ATOM   4937  H02 WTR  1162       9.347 -11.989  -2.785
TER   
ATOM   4938  O00 WTR  1163       0.361 -10.546  -8.656
ATOM   4939  H01 WTR  1163       0.276 -10.093  -7.817
ATOM   4940  H02 WTR  1163       0.754  -9.898  -9.240
TER   
ATOM   4941  O00 WTR  1164       3.311 -19.281  -6.701
ATOM   4942  H01 WTR  1164       2.771 -18.631  -6.249
ATOM   4943  H02 WTR  1164       3.844 -18.769  -7.308
TER   
ATOM   4944  O00 WTR  1165      10.308 -14.980   5.314
ATOM   4945  H01 WTR  1165       9.942 -15.199   4.457
ATOM   4946  H02 WTR  1165      10.423 -14.030   5.291
TER   
ATOM   4947  O00 WTR  1166       4.340 -16.057  -2.379
ATOM   4948  H01 WTR  1166       5.084 -16.060  -2.982
ATOM   4949  H02 WTR  1166       3.946 -16.923  -2.480
TER   
ATOM   4950  O00 WTR  1167       1.254 -18.508  10.104
ATOM   4951  H01 WTR  1167       1.752 -17.742  10.388
ATOM   4952  H02 WTR  1167       1.908 -19.202  10.020
TER   
ATOM   4953  O00 WTR  1168       6.146 -15.936 -12.680
ATOM   4954  H01 WTR  1168       5.642 -16.266 -13.424
ATOM   4955  H02 WTR  1168       7.005 -16.349 -12.769
TER   
ATOM   4956  O00 WTR  1169       8.388 -11.565   5.152
ATOM   4957  H01 WTR  1169       7.944 -11.958   5.903
ATOM   4958  H02 WTR  1169       7.772 -11.672   4.426
TER   
ATOM   4959  O00 WTR  1170       2.869 -14.353   3.400
ATOM   4960  H01 WTR  1170       2.459 -13.672   3.934
ATOM   4961  H02 WTR  1170       3.487 -14.782   3.992
TER   
ATOM   4962  O00 WTR  1171       9.018  -8.828  -7.132
ATOM   4963  H01 WTR  1171       8.932  -8.684  -6.190
ATOM   4964  H02 WTR  1171       9.820  -8.365  -7.374
TER   
ATOM   4965  O00 WTR  1172       0.832 -21.983   3.215
ATOM   4966  H01 WTR  1172       0.348 -21.270   2.797
ATOM   4967  H02 WTR  1172       0.373 -22.777   2.943
TER   
ATOM   4968  O00 WTR  1173       0.213  -7.384  -8.604
ATOM   4969  H01 WTR  1173       0.551  -7.043  -7.776
ATOM   4970  H02 WTR  1173       0.970  -7.381  -9.191
TER   
ATOM   4971  O00 WTR  1174       8.143  -8.513  -4.421
ATOM   4972  H01 WTR  1174       7.735  -7.647  -4.417
ATOM   4973  H02 WTR  1174       7.569  -9.051  -3.876
TER   
ATOM   4974  O00 WTR  1175       0.852  10.339  13.700
ATOM   4975  H01 WTR  1175       0.556  10.661  14.552
ATOM   4976  H02 WTR  1175       1.640  10.849  13.512
TER   
ATOM   4977  O00 WTR  1176       8.182 -13.442  -3.873
ATOM   4978  H01 WTR  1176       9.017 -13.887  -4.021
ATOM   4979  H02 WTR  1176       7.526 -14.136  -3.936
TER   
ATOM   4980  O00 WTR  1177       7.695 -18.571   0.915
ATOM   4981  H01 WTR  1177       8.277 -18.209   0.247
ATOM   4982  H02 WTR  1177       7.316 -17.804   1.345
TER   
ATOM   4983  O00 WTR  1178       2.548 -13.832  -6.144
ATOM   4984  H01 WTR  1178       2.536 -14.720  -6.499
ATOM   4985  H02 WTR  1178       2.866 -13.289  -6.865
TER   
ATOM   4986  O00 WTR  1179       4.579 -17.246  -7.699
ATOM   4987  H01 WTR  1179       3.846 -16.974  -7.147
ATOM   4988  H02 WTR  1179       4.348 -16.937  -8.575
TER   
ATOM   4989  O00 WTR  1180       5.881 -11.314  -7.333
ATOM   4990  H01 WTR  1180       5.282 -11.015  -6.650
ATOM   4991  H02 WTR  1180       6.735 -11.357  -6.902
TER   
ATOM   4992  O00 WTR  1181      -7.167  -6.109  -7.592
ATOM   4993  H01 WTR  1181      -7.914  -5.693  -8.022
ATOM   4994  H02 WTR  1181      -6.405  -5.627  -7.914
TER   
ATOM   4995  O00 WTR  1182     -10.330   3.664  -8.607
ATOM   4996  H01 WTR  1182     -11.104   4.034  -8.183
ATOM   4997  H02 WTR  1182     -10.175   4.232  -9.361
TER   
ATOM   4998  O00 WTR  1183       0.793  -5.298 -11.371
ATOM   4999  H01 WTR  1183      -0.046  -5.629 -11.051
ATOM   5000  H02 WTR  1183       0.582  -4.867 -12.199
TER   
ATOM   5001  O00 WTR  1184      -9.120  -8.622  16.573
ATOM   5002  H01 WTR  1184      -8.823  -7.771  16.894
ATOM   5003  H02 WTR  1184      -8.458  -8.881  15.932
TER   
ATOM   5004  O00 WTR  1185      11.238  -3.387  -6.654
ATOM   5005  H01 WTR  1185      11.410  -4.066  -7.308
ATOM   5006  H02 WTR  1185      11.520  -2.574  -7.073
TER   
ATOM   5007  O00 WTR  1186      -7.522  -7.039  -4.983
ATOM   5008  H01 WTR  1186      -7.644  -7.889  -5.406
ATOM   5009  H02 WTR  1186      -7.383  -6.428  -5.706
TER   
ATOM   5010  O00 WTR  1187      -9.795  -8.475  -8.110
ATOM   5011  H01 WTR  1187     -10.746  -8.563  -8.040
ATOM   5012  H02 WTR  1187      -9.557  -9.027  -8.855
TER   
ATOM   5013  O00 WTR  1188       1.469   8.257  18.591
ATOM   5014  H01 WTR  1188       1.249   8.069  17.679
ATOM   5015  H02 WTR  1188       0.674   8.040  19.079
TER   
ATOM   5016  O00 WTR  1189      -4.617  -1.539  -8.526
ATOM   5017  H01 WTR  1189      -4.401  -1.403  -9.448
ATOM   5018  H02 WTR  1189      -3.954  -1.041  -8.048
TER   
ATOM   5019  O00 WTR  1190      -0.219  11.633  15.807
ATOM   5020  H01 WTR  1190       0.240  11.887  16.608
ATOM   5021  H02 WTR  1190      -0.700  12.418  15.546
TER   
ATOM   5022  O00 WTR  1191      -0.319  -0.326  15.429
ATOM   5023  H01 WTR  1191      -0.226  -0.957  16.143
ATOM   5024  H02 WTR  1191      -0.927  -0.742  14.819
TER   
ATOM   5025  O00 WTR  1192      -3.869 -15.931  -2.807
ATOM   5026  H01 WTR  1192      -4.688 -15.467  -2.979
ATOM   5027  H02 WTR  1192      -3.842 -16.025  -1.855
TER   
ATOM   5028  O00 WTR  1193     -12.401  -2.709  -1.436
ATOM   5029  H01 WTR  1193     -12.299  -3.659  -1.498
ATOM   5030  H02 WTR  1193     -13.343  -2.563  -1.512
TER   
ATOM   5031  O00 WTR  1194      -9.690  -1.431  -7.739
ATOM   5032  H01 WTR  1194      -9.626  -0.478  -7.791
ATOM   5033  H02 WTR  1194      -8.782  -1.733  -7.724
TER   
ATOM   5034  O00 WTR  1195     -11.850   1.754  -9.844
ATOM   5035  H01 WTR  1195     -12.245   2.442 -10.380
ATOM   5036  H02 WTR  1195     -10.970   2.077  -9.649
TER   
ATOM   5037  O00 WTR  1196      13.077 -14.205  -4.836
ATOM   5038  H01 WTR  1196      13.770 -14.865  -4.796
ATOM   5039  H02 WTR  1196      13.175 -13.807  -5.702
TER   
ATOM   5040  O00 WTR  1197     -15.804 -17.299  -6.323
ATOM   5041  H01 WTR  1197     -14.976 -16.959  -5.985
ATOM   5042  H02 WTR  1197     -16.312 -16.518  -6.545
TER   
ATOM   5043  O00 WTR  1198      -4.837 -25.160  -2.500
ATOM   5044  H01 WTR  1198      -4.787 -25.722  -3.274
ATOM   5045  H02 WTR  1198      -5.020 -25.762  -1.779
TER   
ATOM   5046  O00 WTR  1199      -2.474   4.026  20.064
ATOM   5047  H01 WTR  1199      -3.194   4.626  20.258
ATOM   5048  H02 WTR  1199      -1.991   3.955  20.887
TER   
ATOM   5049  O00 WTR  1200      12.628 -11.855  -3.381
ATOM   5050  H01 WTR  1200      13.145 -11.506  -2.656
ATOM   5051  H02 WTR  1200      13.098 -12.643  -3.654
TER   
ATOM   5052  O00 WTR  1201       4.526  11.425  15.561
ATOM   5053  H01 WTR  1201       5.429  11.133  15.685
ATOM   5054  H02 WTR  1201       4.014  10.884  16.161
TER   
ATOM   5055  O00 WTR  1202       5.449   2.515 -10.041
ATOM   5056  H01 WTR  1202       6.200   2.846 -10.533
ATOM   5057  H02 WTR  1202       4.693   2.951 -10.434
TER   
ATOM   5058  O00 WTR  1203     -10.675   6.150  24.122
ATOM   5059  H01 WTR  1203     -10.206   6.983  24.082
ATOM   5060  H02 WTR  1203     -10.604   5.792  23.236
TER   
ATOM   5061  O00 WTR  1204      12.442   5.633  16.834
ATOM   5062  H01 WTR  1204      13.164   6.261  16.822
ATOM   5063  H02 WTR  1204      12.852   4.792  16.631
TER   
ATOM   5064  O00 WTR  1205       8.648  -3.448  -6.586
ATOM   5065  H01 WTR  1205       8.363  -2.944  -7.348
ATOM   5066  H02 WTR  1205       9.604  -3.406  -6.614
TER   
ATOM   5067  O00 WTR  1206      -1.471   8.147   9.628
ATOM   5068  H01 WTR  1206      -2.411   8.192   9.802
ATOM   5069  H02 WTR  1206      -1.063   8.240  10.488
TER   
ATOM   5070  O00 WTR  1207       0.781   3.876  13.726
ATOM   5071  H01 WTR  1207       0.046   3.264  13.706
ATOM   5072  H02 WTR  1207       0.411   4.706  13.426
TER   
ATOM   5073  O00 WTR  1208      -5.026  -4.569  -8.188
ATOM   5074  H01 WTR  1208      -4.703  -3.771  -8.607
ATOM   5075  H02 WTR  1208      -4.621  -5.281  -8.684
TER   
ATOM   5076  O00 WTR  1209     -11.345   7.961  18.732
ATOM   5077  H01 WTR  1209     -11.938   7.602  18.072
ATOM   5078  H02 WTR  1209     -11.716   8.817  18.947
TER   
ATOM   5079  O00 WTR  1210       4.065 -10.351  -5.147
ATOM   5080  H01 WTR  1210       3.906 -11.288  -5.038
ATOM   5081  H02 WTR  1210       3.557  -9.938  -4.449
TER   
ATOM   5082  O00 WTR  1211     -13.250   1.074 -13.112
ATOM   5083  H01 WTR  1211     -13.151   1.753 -12.444
ATOM   5084  H02 WTR  1211     -14.189   1.056 -13.298
TER   
ATOM   5085  O00 WTR  1212       3.396  13.827  11.234
ATOM   5086  H01 WTR  1212       2.496  14.077  11.026
ATOM   5087  H02 WTR  1212       3.937  14.419  10.710
TER   
ATOM   5088  O00 WTR  1213      14.059   3.595  15.671
ATOM   5089  H01 WTR  1213      13.292   3.045  15.834
ATOM   5090  H02 WTR  1213      14.761   2.974  15.478
TER   
ATOM   5091  O00 WTR  1214      11.692 -13.139  -0.401
ATOM   5092  H01 WTR  1214      11.934 -13.015   0.517
ATOM   5093  H02 WTR  1214      12.201 -13.899  -0.683
TER   
ATOM   5094  O00 WTR  1215      14.066 -15.871  12.747
ATOM   5095  H01 WTR  1215      13.694 -15.164  13.275
ATOM   5096  H02 WTR  1215      14.181 -16.595  13.362
TER   
ATOM   5097  O00 WTR  1216      13.821  -8.448   5.888
ATOM   5098  H01 WTR  1216      14.216  -9.306   6.048
ATOM   5099  H02 WTR  1216      12.945  -8.513   6.268
TER   
ATOM   5100  O00 WTR  1217      12.526 -15.771   4.193
ATOM   5101  H01 WTR  1217      13.103 -16.201   4.824
ATOM   5102  H02 WTR  1217      11.761 -15.510   4.706
TER   
ATOM   5103  O00 WTR  1218      17.776 -10.182  10.185
ATOM   5104  H01 WTR  1218      18.523 -10.426   9.639
ATOM   5105  H02 WTR  1218      17.983 -10.540  11.049
TER   
ATOM   5106  O00 WTR  1219      13.590  -9.548  10.151
ATOM   5107  H01 WTR  1219      14.192 -10.171   9.744
ATOM   5108  H02 WTR  1219      12.757 -10.016  10.201
TER   
ATOM   5109  O00 WTR  1220      13.402 -14.745   8.016
ATOM   5110  H01 WTR  1220      13.845 -13.914   7.843
ATOM   5111  H02 WTR  1220      13.503 -15.244   7.205
TER   
ATOM   5112  O00 WTR  1221      15.825 -21.050   6.141
ATOM   5113  H01 WTR  1221      15.186 -20.536   6.635
ATOM   5114  H02 WTR  1221      15.445 -21.927   6.097
TER   
ATOM   5115  O00 WTR  1222       7.763 -28.417  13.609
ATOM   5116  H01 WTR  1222       7.191 -28.239  12.862
ATOM   5117  H02 WTR  1222       7.164 -28.554  14.343
TER   
ATOM   5118  O00 WTR  1223      13.254 -15.300  -0.879
ATOM   5119  H01 WTR  1223      13.356 -16.113  -1.374
ATOM   5120  H02 WTR  1223      13.397 -15.554   0.032
TER   
ATOM   5121  O00 WTR  1224      12.127 -10.666   7.569
ATOM   5122  H01 WTR  1224      11.719  -9.803   7.642
ATOM   5123  H02 WTR  1224      11.591 -11.131   6.927
TER   
ATOM   5124  O00 WTR  1225      19.921 -12.900  10.596
ATOM   5125  H01 WTR  1225      18.999 -13.156  10.624
ATOM   5126  H02 WTR  1225      20.385 -13.630  11.006
TER   
ATOM   5127  O00 WTR  1226      22.408 -12.357  -0.532
ATOM   5128  H01 WTR  1226      23.207 -12.701  -0.931
ATOM   5129  H02 WTR  1226      22.691 -11.566  -0.073
TER   
ATOM   5130  O00 WTR  1227      17.463 -16.194  17.420
ATOM   5131  H01 WTR  1227      17.525 -15.333  17.834
ATOM   5132  H02 WTR  1227      17.777 -16.804  18.088
TER   
ATOM   5133  O00 WTR  1228      12.604 -20.060  12.827
ATOM   5134  H01 WTR  1228      12.441 -19.516  12.055
ATOM   5135  H02 WTR  1228      12.188 -19.586  13.546
TER   
ATOM   5136  O00 WTR  1229      13.997 -16.794   6.352
ATOM   5137  H01 WTR  1229      14.007 -17.713   6.620
ATOM   5138  H02 WTR  1229      14.902 -16.502   6.458
TER   
ATOM   5139  O00 WTR  1230      19.949 -13.261   2.194
ATOM   5140  H01 WTR  1230      19.306 -13.507   1.529
ATOM   5141  H02 WTR  1230      20.782 -13.587   1.854
TER   
ATOM   5142  O00 WTR  1231      20.125 -13.754  13.742
ATOM   5143  H01 WTR  1231      19.542 -14.466  14.006
ATOM   5144  H02 WTR  1231      20.761 -14.167  13.159
TER   
ATOM   5145  O00 WTR  1232      19.225 -15.923   8.990
ATOM   5146  H01 WTR  1232      18.445 -15.795   9.530
ATOM   5147  H02 WTR  1232      19.256 -15.149   8.427
TER   
ATOM   5148  O00 WTR  1233      12.587 -10.413   3.736
ATOM   5149  H01 WTR  1233      13.458 -10.125   4.008
ATOM   5150  H02 WTR  1233      12.752 -11.116   3.108
TER   
ATOM   5151  O00 WTR  1234      21.350  -6.789  -6.104
ATOM   5152  H01 WTR  1234      20.666  -6.450  -6.681
ATOM   5153  H02 WTR  1234      22.022  -7.123  -6.699
TER   
ATOM   5154  O00 WTR  1235      13.126 -12.450   1.826
ATOM   5155  H01 WTR  1235      13.820 -11.883   1.491
ATOM   5156  H02 WTR  1235      13.578 -13.252   2.089
TER   
ATOM   5157  O00 WTR  1236      21.017 -10.996   3.202
ATOM   5158  H01 WTR  1236      21.169 -11.443   4.035
ATOM   5159  H02 WTR  1236      20.693 -11.682   2.618
TER   
ATOM   5160  O00 WTR  1237      15.711 -11.921  10.220
ATOM   5161  H01 WTR  1237      15.258 -12.046   9.386
ATOM   5162  H02 WTR  1237      16.423 -11.315  10.019
TER   
ATOM   5163  O00 WTR  1238      14.593 -12.348   7.886
ATOM   5164  H01 WTR  1238      15.161 -12.160   7.138
ATOM   5165  H02 WTR  1238      13.849 -11.756   7.777
TER   
ATOM   5166  O00 WTR  1239      16.633 -14.769   2.618
ATOM   5167  H01 WTR  1239      16.221 -15.290   1.929
ATOM   5168  H02 WTR  1239      17.240 -15.374   3.045
TER   
ATOM   5169  O00 WTR  1240      20.628  -9.828  -0.460
ATOM   5170  H01 WTR  1240      21.330  -9.913   0.186
ATOM   5171  H02 WTR  1240      20.005  -9.222  -0.060
TER   
ATOM   5172  O00 WTR  1241      23.286   2.099   1.745
ATOM   5173  H01 WTR  1241      23.736   2.933   1.876
ATOM   5174  H02 WTR  1241      22.537   2.315   1.189
TER   
ATOM   5175  O00 WTR  1242      18.640 -11.913  15.105
ATOM   5176  H01 WTR  1242      17.775 -12.286  15.277
ATOM   5177  H02 WTR  1242      19.146 -12.639  14.741
TER   
ATOM   5178  O00 WTR  1243       6.580 -16.339   2.781
ATOM   5179  H01 WTR  1243       6.100 -16.394   3.607
ATOM   5180  H02 WTR  1243       6.085 -15.711   2.256
TER   
ATOM   5181  O00 WTR  1244      15.665 -16.523  10.218
ATOM   5182  H01 WTR  1244      16.289 -17.018  10.748
ATOM   5183  H02 WTR  1244      16.073 -15.664  10.106
TER   
ATOM   5184  O00 WTR  1245      13.468 -15.115  -9.464
ATOM   5185  H01 WTR  1245      12.710 -15.693  -9.380
ATOM   5186  H02 WTR  1245      13.127 -14.333  -9.897
TER   
ATOM   5187  O00 WTR  1246      17.338 -14.095  10.474
ATOM   5188  H01 WTR  1246      17.249 -14.109  11.427
ATOM   5189  H02 WTR  1246      16.810 -13.347  10.195
TER   
ATOM   5190  O00 WTR  1247      16.762 -17.923   8.122
ATOM   5191  H01 WTR  1247      16.261 -17.727   8.914
ATOM   5192  H02 WTR  1247      17.579 -17.436   8.229
TER   
ATOM   5193  O00 WTR  1248      16.551 -14.425  13.400
ATOM   5194  H01 WTR  1248      16.118 -13.898  14.071
ATOM   5195  H02 WTR  1248      15.948 -15.152  13.239
TER   
ATOM   5196  O00 WTR  1249      20.316  -2.411   3.145
ATOM   5197  H01 WTR  1249      19.785  -2.490   3.937
ATOM   5198  H02 WTR  1249      21.210  -2.287   3.466
TER   
ATOM   5199  O00 WTR  1250      20.088 -16.780   6.534
ATOM   5200  H01 WTR  1250      19.882 -16.440   7.404
ATOM   5201  H02 WTR  1250      20.537 -17.609   6.700
TER   
ATOM   5202  O00 WTR  1251      15.306 -22.177  10.330
ATOM   5203  H01 WTR  1251      16.049 -21.718   9.939
ATOM   5204  H02 WTR  1251      14.541 -21.834   9.868
TER   
ATOM   5205  O00 WTR  1252      16.121 -12.249   5.574
ATOM   5206  H01 WTR  1252      16.985 -12.443   5.209
ATOM   5207  H02 WTR  1252      15.561 -12.956   5.254
TER   
ATOM   5208  O00 WTR  1253      13.113 -16.272  16.182
ATOM   5209  H01 WTR  1253      14.048 -16.475  16.194
ATOM   5210  H02 WTR  1253      13.076 -15.316  16.168
TER   
ATOM   5211  O00 WTR  1254      17.525  -5.715  12.792
ATOM   5212  H01 WTR  1254      18.123  -6.429  13.014
ATOM   5213  H02 WTR  1254      17.120  -5.989  11.970
TER   
ATOM   5214  O00 WTR  1255      21.181  -7.619   7.719
ATOM   5215  H01 WTR  1255      21.493  -7.352   6.854
ATOM   5216  H02 WTR  1255      20.403  -7.082   7.869
TER   
ATOM   5217  O00 WTR  1256      12.695  -5.874  11.003
ATOM   5218  H01 WTR  1256      13.557  -5.947  10.596
ATOM   5219  H02 WTR  1256      12.723  -5.042  11.477
TER   
ATOM   5220  O00 WTR  1257      17.136  -7.511  10.162
ATOM   5221  H01 WTR  1257      17.380  -8.436  10.118
ATOM   5222  H02 WTR  1257      17.604  -7.105   9.433
TER   
ATOM   5223  O00 WTR  1258      18.526 -12.983   4.708
ATOM   5224  H01 WTR  1258      18.935 -12.753   3.874
ATOM   5225  H02 WTR  1258      18.330 -13.917   4.630
TER   
ATOM   5226  O00 WTR  1259      19.475 -10.015   7.955
ATOM   5227  H01 WTR  1259      19.340  -9.817   7.028
ATOM   5228  H02 WTR  1259      20.295  -9.575   8.177
TER   
ATOM   5229  O00 WTR  1260      21.392 -11.834  -6.173
ATOM   5230  H01 WTR  1260      21.051 -11.307  -5.451
ATOM   5231  H02 WTR  1260      21.254 -11.294  -6.951
TER   
ATOM   5232  O00 WTR  1261      19.035 -10.857  12.625
ATOM   5233  H01 WTR  1261      19.333 -11.466  11.949
ATOM   5234  H02 WTR  1261      19.026 -11.376  13.429
TER   
ATOM   5235  O00 WTR  1262      20.686   4.186   7.815
ATOM   5236  H01 WTR  1262      20.381   4.036   6.920
ATOM   5237  H02 WTR  1262      20.582   5.128   7.948
TER   
ATOM   5238  O00 WTR  1263      18.524 -15.779  14.959
ATOM   5239  H01 WTR  1263      18.044 -15.956  15.767
ATOM   5240  H02 WTR  1263      17.856 -15.475  14.344
TER   
ATOM   5241  O00 WTR  1264      18.522  -5.251  16.423
ATOM   5242  H01 WTR  1264      18.228  -4.489  15.925
ATOM   5243  H02 WTR  1264      17.768  -5.841  16.425
TER   
ATOM   5244  O00 WTR  1265      16.504 -18.221   5.340
ATOM   5245  H01 WTR  1265      16.510 -18.318   6.292
ATOM   5246  H02 WTR  1265      16.110 -19.032   5.018
TER   
ATOM   5247  O00 WTR  1266       8.023 -14.617  11.057
ATOM   5248  H01 WTR  1266       7.899 -15.549  10.876
ATOM   5249  H02 WTR  1266       8.972 -14.506  11.103
TER   
ATOM   5250  O00 WTR  1267      13.754 -24.489  11.714
ATOM   5251  H01 WTR  1267      14.300 -23.806  11.324
ATOM   5252  H02 WTR  1267      13.127 -24.013  12.259
TER   
ATOM   5253  O00 WTR  1268       9.690 -15.029  -0.048
ATOM   5254  H01 WTR  1268      10.573 -14.702   0.123
ATOM   5255  H02 WTR  1268       9.148 -14.241  -0.095
TER   
ATOM   5256  O00 WTR  1269       9.218   2.284  12.032
ATOM   5257  H01 WTR  1269       9.059   1.621  12.704
ATOM   5258  H02 WTR  1269       9.797   2.918  12.453
TER   
ATOM   5259  O00 WTR  1270      20.549   4.965   2.248
ATOM   5260  H01 WTR  1270      20.593   4.111   1.817
ATOM   5261  H02 WTR  1270      21.186   5.504   1.779
TER   
ATOM   5262  O00 WTR  1271      11.649  -0.128   7.319
ATOM   5263  H01 WTR  1271      11.793  -0.150   6.373
ATOM   5264  H02 WTR  1271      11.661  -1.047   7.585
TER   
ATOM   5265  O00 WTR  1272      12.604   0.068   4.339
ATOM   5266  H01 WTR  1272      12.194  -0.095   3.490
ATOM   5267  H02 WTR  1272      13.189  -0.678   4.470
TER   
ATOM   5268  O00 WTR  1273      18.214 -10.244   1.132
ATOM   5269  H01 WTR  1273      17.413 -10.325   0.614
ATOM   5270  H02 WTR  1273      18.814 -10.884   0.750
TER   
ATOM   5271  O00 WTR  1274      18.632  -6.164   8.397
ATOM   5272  H01 WTR  1274      18.359  -5.271   8.609
ATOM   5273  H02 WTR  1274      18.680  -6.179   7.441
TER   
ATOM   5274  O00 WTR  1275      16.916  -2.946   3.682
ATOM   5275  H01 WTR  1275      17.525  -2.268   3.391
ATOM   5276  H02 WTR  1275      17.262  -3.757   3.308
TER   
ATOM   5277  O00 WTR  1276      10.172   0.518  14.527
ATOM   5278  H01 WTR  1276      10.575   1.250  14.994
ATOM   5279  H02 WTR  1276      10.112  -0.180  15.180
TER   
ATOM   5280  O00 WTR  1277      20.820   2.794   0.567
ATOM   5281  H01 WTR  1277      20.016   2.275   0.580
ATOM   5282  H02 WTR  1277      20.926   3.050  -0.349
TER   
ATOM   5283  O00 WTR  1278      18.225  -0.743   2.490
ATOM   5284  H01 WTR  1278      19.162  -0.939   2.482
ATOM   5285  H02 WTR  1278      18.110  -0.094   1.796
TER   
ATOM   5286  O00 WTR  1279      13.831 -19.502   6.967
ATOM   5287  H01 WTR  1279      13.381 -19.919   7.702
ATOM   5288  H02 WTR  1279      13.227 -19.597   6.231
TER   
ATOM   5289  O00 WTR  1280      22.088   0.501   3.701
ATOM   5290  H01 WTR  1280      22.529   1.189   3.203
ATOM   5291  H02 WTR  1280      21.397   0.956   4.181
TER   
ATOM   5292  O00 WTR  1281      13.349   4.111  11.259
ATOM   5293  H01 WTR  1281      13.254   3.161  11.199
ATOM   5294  H02 WTR  1281      12.717   4.456  10.629
TER   
ATOM   5295  O00 WTR  1282      17.183   4.176   0.794
ATOM   5296  H01 WTR  1282      17.828   4.463   0.147
ATOM   5297  H02 WTR  1282      16.926   3.300   0.504
TER   
ATOM   5298  O00 WTR  1283      17.186  -7.068   1.945
ATOM   5299  H01 WTR  1283      17.531  -6.176   1.983
ATOM   5300  H02 WTR  1283      16.616  -7.138   2.710
TER   
ATOM   5301  O00 WTR  1284      18.774  -6.769   5.592
ATOM   5302  H01 WTR  1284      18.950  -7.125   4.721
ATOM   5303  H02 WTR  1284      18.222  -6.004   5.431
TER   
ATOM   5304  O00 WTR  1285      18.854   0.937   0.307
ATOM   5305  H01 WTR  1285      18.436   1.015  -0.550
ATOM   5306  H02 WTR  1285      19.294   0.087   0.284
TER   
ATOM   5307  O00 WTR  1286      16.691  -0.732   6.634
ATOM   5308  H01 WTR  1286      17.121  -0.203   5.961
ATOM   5309  H02 WTR  1286      16.501  -0.114   7.339
TER   
ATOM   5310  O00 WTR  1287      17.517   1.059   4.708
ATOM   5311  H01 WTR  1287      17.571   0.494   3.937
ATOM   5312  H02 WTR  1287      16.985   1.802   4.424
TER   
ATOM   5313  O00 WTR  1288      25.604   7.199   0.568
ATOM   5314  H01 WTR  1288      25.851   7.754   1.307
ATOM   5315  H02 WTR  1288      24.802   7.595   0.228
TER   
ATOM   5316  O00 WTR  1289      22.513  -2.582   9.246
ATOM   5317  H01 WTR  1289      22.969  -2.799   8.433
ATOM   5318  H02 WTR  1289      22.220  -3.426   9.590
TER   
ATOM   5319  O00 WTR  1290      18.566  -4.648   2.172
ATOM   5320  H01 WTR  1290      19.284  -4.023   2.069
ATOM   5321  H02 WTR  1290      17.867  -4.305   1.615
TER   
ATOM   5322  O00 WTR  1291      20.182   2.014   5.058
ATOM   5323  H01 WTR  1291      19.259   1.762   5.027
ATOM   5324  H02 WTR  1291      20.183   2.949   4.853
TER   
ATOM   5325  O00 WTR  1292      14.453 -13.877   4.038
ATOM   5326  H01 WTR  1292      13.731 -14.498   3.943
ATOM   5327  H02 WTR  1292      15.177 -14.276   3.556
TER   
ATOM   5328  O00 WTR  1293      16.063  -8.125  -0.161
ATOM   5329  H01 WTR  1293      15.297  -7.594  -0.379
ATOM   5330  H02 WTR  1293      16.400  -7.739   0.648
TER   
ATOM   5331  O00 WTR  1294      23.547  -2.189   0.948
ATOM   5332  H01 WTR  1294      23.332  -1.839   0.083
ATOM   5333  H02 WTR  1294      23.790  -3.100   0.784
TER   
ATOM   5334  O00 WTR  1295      19.049  -2.221   6.255
ATOM   5335  H01 WTR  1295      18.241  -1.709   6.294
ATOM   5336  H02 WTR  1295      19.681  -1.712   6.763
TER   
ATOM   5337  O00 WTR  1296      22.076  -6.836   2.590
ATOM   5338  H01 WTR  1296      21.618  -7.083   3.394
ATOM   5339  H02 WTR  1296      21.506  -7.142   1.885
TER   
ATOM   5340  O00 WTR  1297      14.662  -5.307   7.651
ATOM   5341  H01 WTR  1297      14.986  -4.627   8.241
ATOM   5342  H02 WTR  1297      14.594  -6.089   8.200
TER   
ATOM   5343  O00 WTR  1298      14.859  -2.369  14.014
ATOM   5344  H01 WTR  1298      14.521  -2.426  14.908
ATOM   5345  H02 WTR  1298      15.284  -1.512  13.971
TER   
ATOM   5346  O00 WTR  1299      16.379   2.354  14.930
ATOM   5347  H01 WTR  1299      16.905   2.949  14.396
ATOM   5348  H02 WTR  1299      16.135   1.647  14.333
TER   
ATOM   5349  O00 WTR  1300      19.552  -8.488   3.066
ATOM   5350  H01 WTR  1300      19.003  -8.483   2.282
ATOM   5351  H02 WTR  1300      20.008  -9.329   3.034
TER   
ATOM   5352  O00 WTR  1301      19.667   0.415   7.294
ATOM   5353  H01 WTR  1301      20.022   1.253   6.998
ATOM   5354  H02 WTR  1301      20.140   0.226   8.105
TER   
ATOM   5355  O00 WTR  1302      21.990   4.209  -4.782
ATOM   5356  H01 WTR  1302      22.448   4.400  -5.600
ATOM   5357  H02 WTR  1302      21.191   3.757  -5.054
TER   
ATOM   5358  O00 WTR  1303      15.222   0.377  13.288
ATOM   5359  H01 WTR  1303      14.313   0.203  13.043
ATOM   5360  H02 WTR  1303      15.713   0.286  12.471
TER   
ATOM   5361  O00 WTR  1304      18.851  -3.337  13.051
ATOM   5362  H01 WTR  1304      19.803  -3.424  12.999
ATOM   5363  H02 WTR  1304      18.532  -4.234  13.147
TER   
ATOM   5364  O00 WTR  1305      24.460   4.299   2.461
ATOM   5365  H01 WTR  1305      24.042   4.762   1.735
ATOM   5366  H02 WTR  1305      25.377   4.571   2.424
TER   
ATOM   5367  O00 WTR  1306      15.590  -3.571   9.505
ATOM   5368  H01 WTR  1306      16.388  -3.045   9.459
ATOM   5369  H02 WTR  1306      14.899  -2.941   9.711
TER   
ATOM   5370  O00 WTR  1307      24.089  -5.070   1.029
ATOM   5371  H01 WTR  1307      23.955  -5.538   1.853
ATOM   5372  H02 WTR  1307      23.395  -5.393   0.454
TER   
ATOM   5373  O00 WTR  1308      16.625  -5.074   5.935
ATOM   5374  H01 WTR  1308      15.944  -5.037   6.607
ATOM   5375  H02 WTR  1308      16.701  -4.173   5.622
TER   
ATOM   5376  O00 WTR  1309      14.923   0.907   9.011
ATOM   5377  H01 WTR  1309      14.235   1.163   9.626
ATOM   5378  H02 WTR  1309      15.168   1.721   8.572
TER   
ATOM   5379  O00 WTR  1310      23.030  -2.024   3.842
ATOM   5380  H01 WTR  1310      22.651  -1.146   3.807
ATOM   5381  H02 WTR  1310      23.472  -2.128   3.000
TER   
ATOM   5382  O00 WTR  1311      21.073  -4.987  10.106
ATOM   5383  H01 WTR  1311      21.483  -5.811   9.843
ATOM   5384  H02 WTR  1311      20.240  -4.972   9.635
TER   
ATOM   5385  O00 WTR  1312      20.883   4.662   4.868
ATOM   5386  H01 WTR  1312      20.598   4.824   3.969
ATOM   5387  H02 WTR  1312      21.835   4.760   4.840
TER   
ATOM   5388  O00 WTR  1313      15.188  -6.953   4.166
ATOM   5389  H01 WTR  1313      14.605  -7.546   4.640
ATOM   5390  H02 WTR  1313      15.525  -6.360   4.837
TER   
ATOM   5391  O00 WTR  1314      16.328   3.122   3.487
ATOM   5392  H01 WTR  1314      16.411   3.849   4.105
ATOM   5393  H02 WTR  1314      16.827   3.402   2.719
TER   
ATOM   5394  O00 WTR  1315      18.452  -3.576   8.430
ATOM   5395  H01 WTR  1315      18.573  -2.902   9.099
ATOM   5396  H02 WTR  1315      18.782  -3.178   7.625
TER   
ATOM   5397  O00 WTR  1316      20.722  -0.346   9.688
ATOM   5398  H01 WTR  1316      20.181  -0.522  10.457
ATOM   5399  H02 WTR  1316      21.263  -1.130   9.590
TER   
ATOM   5400  O00 WTR  1317       6.939 -17.803  15.294
ATOM   5401  H01 WTR  1317       7.834 -18.134  15.217
ATOM   5402  H02 WTR  1317       7.016 -16.862  15.135
TER   
ATOM   5403  O00 WTR  1318      24.687   0.180   0.438
ATOM   5404  H01 WTR  1318      24.279   0.895   0.926
ATOM   5405  H02 WTR  1318      24.700  -0.554   1.052
TER   
ATOM   5406  O00 WTR  1319      13.688   2.637   3.762
ATOM   5407  H01 WTR  1319      14.603   2.813   3.544
ATOM   5408  H02 WTR  1319      13.680   1.722   4.044
TER   
ATOM   5409  O00 WTR  1320      12.149  -0.168  12.496
ATOM   5410  H01 WTR  1320      11.455   0.077  13.108
ATOM   5411  H02 WTR  1320      11.914  -1.049  12.206
TER   
ATOM   5412  O00 WTR  1321      21.950 -14.919   0.794
ATOM   5413  H01 WTR  1321      21.248 -15.371   0.326
ATOM   5414  H02 WTR  1321      22.389 -14.398   0.122
TER   
ATOM   5415  O00 WTR  1322      17.667  -8.613  -2.257
ATOM   5416  H01 WTR  1322      16.980  -8.250  -1.697
ATOM   5417  H02 WTR  1322      17.464  -8.279  -3.132
TER   
ATOM   5418  O00 WTR  1323      21.354 -13.320  -2.940
ATOM   5419  H01 WTR  1323      21.951 -12.804  -3.481
ATOM   5420  H02 WTR  1323      21.558 -13.061  -2.042
TER   
ATOM   5421  O00 WTR  1324      15.361 -10.582   0.913
ATOM   5422  H01 WTR  1324      15.650  -9.772   0.492
ATOM   5423  H02 WTR  1324      15.597 -10.470   1.834
TER   
ATOM   5424  O00 WTR  1325      18.011  -5.137  -1.309
ATOM   5425  H01 WTR  1325      17.277  -5.253  -1.913
ATOM   5426  H02 WTR  1325      18.759  -4.946  -1.875
TER   
ATOM   5427  O00 WTR  1326      18.960 -11.383  -1.833
ATOM   5428  H01 WTR  1326      19.564 -10.816  -1.355
ATOM   5429  H02 WTR  1326      18.131 -10.904  -1.835
TER   
ATOM   5430  O00 WTR  1327      15.096 -16.607  -4.268
ATOM   5431  H01 WTR  1327      15.985 -16.677  -3.920
ATOM   5432  H02 WTR  1327      15.052 -17.278  -4.949
TER   
ATOM   5433  O00 WTR  1328      19.092  -8.233  15.851
ATOM   5434  H01 WTR  1328      18.751  -8.733  16.592
ATOM   5435  H02 WTR  1328      19.671  -7.581  16.246
TER   
ATOM   5436  O00 WTR  1329      17.527 -15.708   5.043
ATOM   5437  H01 WTR  1329      17.020 -16.520   5.034
ATOM   5438  H02 WTR  1329      18.277 -15.900   5.606
TER   
ATOM   5439  O00 WTR  1330      13.773  -3.038  -2.631
ATOM   5440  H01 WTR  1330      14.578  -3.042  -3.148
ATOM   5441  H02 WTR  1330      13.113  -3.422  -3.209
TER   
ATOM   5442  O00 WTR  1331      14.221  -6.578  -1.076
ATOM   5443  H01 WTR  1331      14.127  -6.473  -2.023
ATOM   5444  H02 WTR  1331      14.078  -5.700  -0.722
TER   
ATOM   5445  O00 WTR  1332      19.799  -6.773   0.133
ATOM   5446  H01 WTR  1332      19.017  -6.996  -0.373
ATOM   5447  H02 WTR  1332      19.500  -6.113   0.759
TER   
ATOM   5448  O00 WTR  1333      11.286  -9.291  -2.353
ATOM   5449  H01 WTR  1333      10.741 -10.055  -2.166
ATOM   5450  H02 WTR  1333      12.162  -9.544  -2.059
TER   
ATOM   5451  O00 WTR  1334      13.934 -18.066  -8.623
ATOM   5452  H01 WTR  1334      13.605 -17.178  -8.484
ATOM   5453  H02 WTR  1334      14.206 -18.080  -9.541
TER   
ATOM   5454  O00 WTR  1335      24.506 -13.396  -2.080
ATOM   5455  H01 WTR  1335      24.196 -13.098  -2.935
ATOM   5456  H02 WTR  1335      24.679 -14.330  -2.199
TER   
ATOM   5457  O00 WTR  1336      23.345 -16.557  -1.040
ATOM   5458  H01 WTR  1336      23.374 -17.506  -0.918
ATOM   5459  H02 WTR  1336      22.953 -16.224  -0.232
TER   
ATOM   5460  O00 WTR  1337      16.477 -14.700  -6.524
ATOM   5461  H01 WTR  1337      16.391 -15.652  -6.565
ATOM   5462  H02 WTR  1337      15.621 -14.370  -6.801
TER   
ATOM   5463  O00 WTR  1338      17.880  -1.891  -0.948
ATOM   5464  H01 WTR  1338      18.825  -2.039  -0.898
ATOM   5465  H02 WTR  1338      17.508  -2.504  -0.314
TER   
ATOM   5466  O00 WTR  1339      19.475  -2.920 -11.358
ATOM   5467  H01 WTR  1339      20.366  -3.062 -11.038
ATOM   5468  H02 WTR  1339      18.926  -2.981 -10.577
TER   
ATOM   5469  O00 WTR  1340      20.059  -5.816 -11.476
ATOM   5470  H01 WTR  1340      20.041  -6.156 -10.581
ATOM   5471  H02 WTR  1340      19.936  -4.872 -11.376
TER   
ATOM   5472  O00 WTR  1341       9.028 -17.025  -6.920
ATOM   5473  H01 WTR  1341       8.581 -17.700  -7.429
ATOM   5474  H02 WTR  1341       8.504 -16.235  -7.055
TER   
ATOM   5475  O00 WTR  1342      19.747 -17.231   0.556
ATOM   5476  H01 WTR  1342      19.893 -17.455   1.475
ATOM   5477  H02 WTR  1342      18.805 -17.074   0.494
TER   
ATOM   5478  O00 WTR  1343      18.473 -13.643  -0.205
ATOM   5479  H01 WTR  1343      17.527 -13.782  -0.234
ATOM   5480  H02 WTR  1343      18.626 -12.907  -0.797
TER   
ATOM   5481  O00 WTR  1344      18.337  -9.071  -5.308
ATOM   5482  H01 WTR  1344      17.748  -9.746  -5.646
ATOM   5483  H02 WTR  1344      19.063  -9.559  -4.918
TER   
ATOM   5484  O00 WTR  1345      16.927 -19.225  -4.520
ATOM   5485  H01 WTR  1345      16.916 -19.929  -3.873
ATOM   5486  H02 WTR  1345      17.444 -18.531  -4.111
TER   
ATOM   5487  O00 WTR  1346      22.952 -10.157   1.012
ATOM   5488  H01 WTR  1346      22.838 -10.138   1.962
ATOM   5489  H02 WTR  1346      23.568  -9.447   0.830
TER   
ATOM   5490  O00 WTR  1347      14.795 -21.516 -12.870
ATOM   5491  H01 WTR  1347      14.451 -21.794 -13.719
ATOM   5492  H02 WTR  1347      14.251 -21.973 -12.229
TER   
ATOM   5493  O00 WTR  1348      22.340  -6.318  -0.951
ATOM   5494  H01 WTR  1348      21.431  -6.574  -0.799
ATOM   5495  H02 WTR  1348      22.478  -6.465  -1.887
TER   
ATOM   5496  O00 WTR  1349      20.796 -16.089  -2.157
ATOM   5497  H01 WTR  1349      20.937 -15.226  -2.546
ATOM   5498  H02 WTR  1349      21.676 -16.420  -1.980
TER   
ATOM   5499  O00 WTR  1350      18.866 -13.372   7.443
ATOM   5500  H01 WTR  1350      19.286 -12.672   7.944
ATOM   5501  H02 WTR  1350      18.432 -12.922   6.718
TER   
ATOM   5502  O00 WTR  1351      22.788  -9.363  -2.762
ATOM   5503  H01 WTR  1351      22.309  -9.266  -1.939
ATOM   5504  H02 WTR  1351      23.026  -8.470  -3.008
TER   
ATOM   5505  O00 WTR  1352      16.590  -4.065   0.567
ATOM   5506  H01 WTR  1352      17.070  -4.380  -0.199
ATOM   5507  H02 WTR  1352      15.697  -3.927   0.251
TER   
ATOM   5508  O00 WTR  1353      14.471 -10.598  -5.205
ATOM   5509  H01 WTR  1353      13.965 -10.153  -5.884
ATOM   5510  H02 WTR  1353      13.855 -10.709  -4.480
TER   
ATOM   5511  O00 WTR  1354      22.859  -2.708  -6.178
ATOM   5512  H01 WTR  1354      22.264  -2.905  -6.901
ATOM   5513  H02 WTR  1354      23.145  -1.809  -6.342
TER   
ATOM   5514  O00 WTR  1355      18.332 -14.155  -3.388
ATOM   5515  H01 WTR  1355      19.189 -13.741  -3.285
ATOM   5516  H02 WTR  1355      17.726 -13.424  -3.509
TER   
ATOM   5517  O00 WTR  1356      20.027  -6.267  -8.630
ATOM   5518  H01 WTR  1356      20.435  -5.408  -8.523
ATOM   5519  H02 WTR  1356      19.165  -6.175  -8.224
TER   
ATOM   5520  O00 WTR  1357       8.211 -11.935  -6.099
ATOM   5521  H01 WTR  1357       8.933 -11.467  -5.679
ATOM   5522  H02 WTR  1357       8.024 -12.666  -5.510
TER   
ATOM   5523  O00 WTR  1358      17.388  -4.475  -6.622
ATOM   5524  H01 WTR  1358      17.135  -4.364  -7.538
ATOM   5525  H02 WTR  1358      17.887  -3.685  -6.413
TER   
ATOM   5526  O00 WTR  1359      13.362 -13.687  -7.345
ATOM   5527  H01 WTR  1359      12.950 -12.883  -7.662
ATOM   5528  H02 WTR  1359      13.337 -14.281  -8.095
TER   
ATOM   5529  O00 WTR  1360      10.305 -10.932  -4.814
ATOM   5530  H01 WTR  1360      11.040 -11.376  -4.391
ATOM   5531  H02 WTR  1360      10.084 -10.216  -4.219
TER   
ATOM   5532  O00 WTR  1361       4.993 -14.826   5.482
ATOM   5533  H01 WTR  1361       5.426 -13.993   5.671
ATOM   5534  H02 WTR  1361       5.645 -15.491   5.704
TER   
ATOM   5535  O00 WTR  1362      17.976 -19.934  -0.868
ATOM   5536  H01 WTR  1362      18.923 -19.934  -0.724
ATOM   5537  H02 WTR  1362      17.685 -19.078  -0.554
TER   
ATOM   5538  O00 WTR  1363      14.476 -11.396  12.812
ATOM   5539  H01 WTR  1363      14.490 -11.521  11.863
ATOM   5540  H02 WTR  1363      13.721 -10.828  12.967
TER   
ATOM   5541  O00 WTR  1364      22.702  -6.737  -3.728
ATOM   5542  H01 WTR  1364      22.231  -6.789  -4.560
ATOM   5543  H02 WTR  1364      22.887  -5.804  -3.616
TER   
ATOM   5544  O00 WTR  1365      17.755  -2.721  -9.094
ATOM   5545  H01 WTR  1365      17.027  -2.103  -9.168
ATOM   5546  H02 WTR  1365      18.275  -2.392  -8.361
TER   
ATOM   5547  O00 WTR  1366      20.556 -10.405  -3.892
ATOM   5548  H01 WTR  1366      21.202  -9.849  -3.455
ATOM   5549  H02 WTR  1366      20.416 -11.132  -3.285
TER   
ATOM   5550  O00 WTR  1367      19.788   9.522 -11.002
ATOM   5551  H01 WTR  1367      18.875   9.240 -10.942
ATOM   5552  H02 WTR  1367      19.809  10.367 -10.553
TER   
ATOM   5553  O00 WTR  1368      22.406  -1.408  -1.666
ATOM   5554  H01 WTR  1368      22.473  -0.485  -1.912
ATOM   5555  H02 WTR  1368      22.623  -1.886  -2.466
TER   
ATOM   5556  O00 WTR  1369      19.696  -4.519  -3.619
ATOM   5557  H01 WTR  1369      19.805  -5.303  -4.157
ATOM   5558  H02 WTR  1369      19.402  -3.846  -4.232
TER   
ATOM   5559  O00 WTR  1370      16.225 -12.838  -4.221
ATOM   5560  H01 WTR  1370      15.641 -12.168  -4.576
ATOM   5561  H02 WTR  1370      16.178 -13.557  -4.851
TER   
ATOM   5562  O00 WTR  1371      20.472  -1.443   0.239
ATOM   5563  H01 WTR  1371      21.036  -1.515  -0.531
ATOM   5564  H02 WTR  1371      21.066  -1.545   0.982
TER   
ATOM   5565  O00 WTR  1372      15.459 -10.216   3.832
ATOM   5566  H01 WTR  1372      15.975  -9.444   4.062
ATOM   5567  H02 WTR  1372      15.800 -10.910   4.396
TER   
ATOM   5568  O00 WTR  1373      16.722  -2.617  -3.372
ATOM   5569  H01 WTR  1373      17.008  -2.476  -2.469
ATOM   5570  H02 WTR  1373      17.507  -2.463  -3.898
TER   
ATOM   5571  O00 WTR  1374      13.916  -3.723  -0.076
ATOM   5572  H01 WTR  1374      13.066  -3.960   0.294
ATOM   5573  H02 WTR  1374      13.731  -3.518  -0.992
TER   
ATOM   5574  O00 WTR  1375      21.010   0.619 -11.671
ATOM   5575  H01 WTR  1375      21.185   1.559 -11.705
ATOM   5576  H02 WTR  1375      20.176   0.547 -11.206
TER   
ATOM   5577  O00 WTR  1376      14.796  -1.410   4.704
ATOM   5578  H01 WTR  1376      15.462  -1.878   4.201
ATOM   5579  H02 WTR  1376      15.239  -1.159   5.515
TER   
ATOM   5580  O00 WTR  1377      22.408  -3.993  -3.678
ATOM   5581  H01 WTR  1377      21.451  -3.991  -3.684
ATOM   5582  H02 WTR  1377      22.653  -3.601  -4.516
TER   
ATOM   5583  O00 WTR  1378      11.282  -7.649  -7.786
ATOM   5584  H01 WTR  1378      11.015  -6.891  -8.306
ATOM   5585  H02 WTR  1378      11.220  -7.352  -6.878
TER   
ATOM   5586  O00 WTR  1379      21.882   5.992  -9.408
ATOM   5587  H01 WTR  1379      21.062   6.294  -9.017
ATOM   5588  H02 WTR  1379      21.804   5.038  -9.424
TER   
ATOM   5589  O00 WTR  1380      16.146  -5.334  -3.259
ATOM   5590  H01 WTR  1380      16.368  -5.772  -4.080
ATOM   5591  H02 WTR  1380      16.352  -4.412  -3.415
TER   
ATOM   5592  O00 WTR  1381      14.614   5.550   1.260
ATOM   5593  H01 WTR  1381      15.474   5.133   1.202
ATOM   5594  H02 WTR  1381      14.393   5.772   0.356
TER   
ATOM   5595  O00 WTR  1382      21.300 -15.194  11.121
ATOM   5596  H01 WTR  1382      22.038 -15.793  11.010
ATOM   5597  H02 WTR  1382      20.702 -15.414  10.406
TER   
ATOM   5598  O00 WTR  1383      19.577   2.979  10.057
ATOM   5599  H01 WTR  1383      20.399   2.530  10.256
ATOM   5600  H02 WTR  1383      19.779   3.520   9.293
TER   
ATOM   5601  O00 WTR  1384      22.910   1.347  -2.678
ATOM   5602  H01 WTR  1384      22.223   1.943  -2.977
ATOM   5603  H02 WTR  1384      23.616   1.923  -2.385
TER   
ATOM   5604  O00 WTR  1385      14.716  -4.811  -6.088
ATOM   5605  H01 WTR  1385      14.504  -5.249  -5.264
ATOM   5606  H02 WTR  1385      15.604  -4.477  -5.961
TER   
ATOM   5607  O00 WTR  1386      14.870  -6.493  -8.295
ATOM   5608  H01 WTR  1386      14.522  -5.985  -7.562
ATOM   5609  H02 WTR  1386      15.675  -6.884  -7.955
TER   
ATOM   5610  O00 WTR  1387      13.558  -9.153  -7.555
ATOM   5611  H01 WTR  1387      14.308  -8.623  -7.823
ATOM   5612  H02 WTR  1387      12.795  -8.642  -7.826
TER   
ATOM   5613  O00 WTR  1388      21.880  -2.220 -10.575
ATOM   5614  H01 WTR  1388      21.861  -1.969 -11.498
ATOM   5615  H02 WTR  1388      21.960  -1.391 -10.103
TER   
ATOM   5616  O00 WTR  1389      16.877   0.770 -11.206
ATOM   5617  H01 WTR  1389      16.435   1.612 -11.099
ATOM   5618  H02 WTR  1389      17.495   0.728 -10.476
TER   
ATOM   5619  O00 WTR  1390      11.971  -4.334  -4.250
ATOM   5620  H01 WTR  1390      12.197  -3.850  -5.045
ATOM   5621  H02 WTR  1390      11.015  -4.388  -4.266
TER   
ATOM   5622  O00 WTR  1391      22.690   8.568 -10.343
ATOM   5623  H01 WTR  1391      21.993   8.688 -10.988
ATOM   5624  H02 WTR  1391      22.457   7.761  -9.884
TER   
ATOM   5625  O00 WTR  1392      21.777  -0.097  -8.513
ATOM   5626  H01 WTR  1392      21.007  -0.247  -7.964
ATOM   5627  H02 WTR  1392      21.546   0.661  -9.049
TER   
ATOM   5628  O00 WTR  1393      13.562 -10.985  -1.116
ATOM   5629  H01 WTR  1393      12.968 -11.579  -0.658
ATOM   5630  H02 WTR  1393      14.221 -10.751  -0.461
TER   
ATOM   5631  O00 WTR  1394      23.463 -11.800  -4.302
ATOM   5632  H01 WTR  1394      23.237 -11.013  -3.806
ATOM   5633  H02 WTR  1394      22.906 -11.761  -5.081
TER   
ATOM   5634  O00 WTR  1395      11.331 -20.823 -12.124
ATOM   5635  H01 WTR  1395      11.488 -20.329 -11.320
ATOM   5636  H02 WTR  1395      10.382 -20.941 -12.152
TER   
ATOM   5637  O00 WTR  1396      21.102   3.868  -2.057
ATOM   5638  H01 WTR  1396      20.169   4.076  -2.016
ATOM   5639  H02 WTR  1396      21.358   4.086  -2.953
TER   
ATOM   5640  O00 WTR  1397      20.995  -3.703  -8.330
ATOM   5641  H01 WTR  1397      20.330  -3.121  -7.962
ATOM   5642  H02 WTR  1397      21.423  -3.180  -9.008
TER   
ATOM   5643  O00 WTR  1398      22.650   6.228   0.799
ATOM   5644  H01 WTR  1398      22.342   5.856  -0.027
ATOM   5645  H02 WTR  1398      23.079   7.046   0.548
TER   
ATOM   5646  O00 WTR  1399      13.963  -4.354 -12.266
ATOM   5647  H01 WTR  1399      13.505  -3.658 -11.796
ATOM   5648  H02 WTR  1399      14.860  -4.033 -12.356
TER   
ATOM   5649  O00 WTR  1400      20.963   3.341 -10.917
ATOM   5650  H01 WTR  1400      20.269   3.758 -10.407
ATOM   5651  H02 WTR  1400      20.845   3.680 -11.804
TER   
ATOM   5652  O00 WTR  1401     -17.516   5.486   3.302
ATOM   5653  H01 WTR  1401     -16.707   5.203   3.727
ATOM   5654  H02 WTR  1401     -17.237   5.809   2.445
TER   
ATOM   5655  O00 WTR  1402     -13.471  17.053   6.787
ATOM   5656  H01 WTR  1402     -13.696  16.124   6.741
ATOM   5657  H02 WTR  1402     -12.554  17.065   7.060
TER   
ATOM   5658  O00 WTR  1403     -12.391   8.104   6.334
ATOM   5659  H01 WTR  1403     -11.663   7.778   5.804
ATOM   5660  H02 WTR  1403     -11.985   8.716   6.948
TER   
ATOM   5661  O00 WTR  1404     -18.042   8.047   4.428
ATOM   5662  H01 WTR  1404     -17.671   8.357   5.254
ATOM   5663  H02 WTR  1404     -17.573   7.233   4.245
TER   
ATOM   5664  O00 WTR  1405     -14.783   9.278   9.363
ATOM   5665  H01 WTR  1405     -14.981   9.637  10.228
ATOM   5666  H02 WTR  1405     -13.864   9.502   9.216
TER   
ATOM   5667  O00 WTR  1406     -11.645  12.791  10.715
ATOM   5668  H01 WTR  1406     -12.340  12.408  10.180
ATOM   5669  H02 WTR  1406     -10.843  12.373  10.402
TER   
ATOM   5670  O00 WTR  1407     -19.172   8.097   1.510
ATOM   5671  H01 WTR  1407     -19.125   8.689   2.261
ATOM   5672  H02 WTR  1407     -19.308   7.232   1.896
TER   
ATOM   5673  O00 WTR  1408     -20.890   8.204  -0.525
ATOM   5674  H01 WTR  1408     -21.279   7.331  -0.587
ATOM   5675  H02 WTR  1408     -20.328   8.162   0.249
TER   
ATOM   5676  O00 WTR  1409     -24.173   8.066  -2.414
ATOM   5677  H01 WTR  1409     -24.296   7.125  -2.288
ATOM   5678  H02 WTR  1409     -24.639   8.469  -1.681
TER   
ATOM   5679  O00 WTR  1410     -23.563   6.047   1.229
ATOM   5680  H01 WTR  1410     -23.134   6.376   0.440
ATOM   5681  H02 WTR  1410     -23.578   5.097   1.117
TER   
ATOM   5682  O00 WTR  1411     -22.466   5.080   3.938
ATOM   5683  H01 WTR  1411     -22.908   5.598   3.266
ATOM   5684  H02 WTR  1411     -21.573   5.424   3.958
TER   
ATOM   5685  O00 WTR  1412     -21.903   9.334  -2.794
ATOM   5686  H01 WTR  1412     -22.775   8.970  -2.645
ATOM   5687  H02 WTR  1412     -21.438   9.190  -1.969
TER   
ATOM   5688  O00 WTR  1413      -8.587   7.799  10.218
ATOM   5689  H01 WTR  1413      -9.453   7.881  10.618
ATOM   5690  H02 WTR  1413      -8.729   8.008   9.294
TER   
ATOM   5691  O00 WTR  1414     -11.902   9.672   8.520
ATOM   5692  H01 WTR  1414     -11.533  10.407   8.029
ATOM   5693  H02 WTR  1414     -11.142   9.154   8.785
TER   
ATOM   5694  O00 WTR  1415      -5.837  10.275   7.287
ATOM   5695  H01 WTR  1415      -5.315  10.301   6.485
ATOM   5696  H02 WTR  1415      -6.744  10.247   6.983
TER   
ATOM   5697  O00 WTR  1416      -3.034   6.539   6.385
ATOM   5698  H01 WTR  1416      -3.844   6.631   5.884
ATOM   5699  H02 WTR  1416      -2.781   7.437   6.599
TER   
ATOM   5700  O00 WTR  1417      -5.924   6.785  11.991
ATOM   5701  H01 WTR  1417      -5.298   7.325  11.509
ATOM   5702  H02 WTR  1417      -6.568   7.408  12.329
TER   
ATOM   5703  O00 WTR  1418       2.601  15.161   6.850
ATOM   5704  H01 WTR  1418       2.491  14.475   7.508
ATOM   5705  H02 WTR  1418       1.734  15.557   6.769
TER   
ATOM   5706  O00 WTR  1419      -6.618   8.423   5.143
ATOM   5707  H01 WTR  1419      -5.830   8.950   5.009
ATOM   5708  H02 WTR  1419      -7.228   9.012   5.587
TER   
ATOM   5709  O00 WTR  1420      -2.764  11.435   8.147
ATOM   5710  H01 WTR  1420      -3.416  11.175   8.798
ATOM   5711  H02 WTR  1420      -3.279  11.701   7.385
TER   
ATOM   5712  O00 WTR  1421      -7.097   9.292  12.194
ATOM   5713  H01 WTR  1421      -6.502   9.907  11.765
ATOM   5714  H02 WTR  1421      -7.691   9.007  11.499
TER   
ATOM   5715  O00 WTR  1422       4.650  15.636   9.475
ATOM   5716  H01 WTR  1422       4.391  15.864   8.582
ATOM   5717  H02 WTR  1422       5.502  15.212   9.377
TER   
ATOM   5718  O00 WTR  1423      -5.197  10.773  10.522
ATOM   5719  H01 WTR  1423      -5.029  11.662  10.835
ATOM   5720  H02 WTR  1423      -5.604  10.893   9.664
TER   
ATOM   5721  O00 WTR  1424      -5.086   6.261   4.656
ATOM   5722  H01 WTR  1424      -4.413   6.678   4.118
ATOM   5723  H02 WTR  1424      -5.753   6.938   4.772
TER   
ATOM   5724  O00 WTR  1425     -11.902  12.002  13.695
ATOM   5725  H01 WTR  1425     -12.001  11.437  12.929
ATOM   5726  H02 WTR  1425     -11.377  12.739  13.383
TER   
ATOM   5727  O00 WTR  1426     -11.424  12.904   7.828
ATOM   5728  H01 WTR  1426     -11.128  13.385   8.601
ATOM   5729  H02 WTR  1426     -10.725  12.273   7.656
TER   
ATOM   5730  O00 WTR  1427      18.155  12.065  -9.016
ATOM   5731  H01 WTR  1427      18.532  11.566  -8.291
ATOM   5732  H02 WTR  1427      17.817  11.399  -9.615
TER   
ATOM   5733  O00 WTR  1428      -2.563   9.192   6.379
ATOM   5734  H01 WTR  1428      -3.230   9.498   5.765
ATOM   5735  H02 WTR  1428      -2.640   9.781   7.130
TER   
ATOM   5736  O00 WTR  1429      -0.037   9.293   7.552
ATOM   5737  H01 WTR  1429      -0.522   9.223   8.374
ATOM   5738  H02 WTR  1429      -0.659   9.011   6.882
TER   
ATOM   5739  O00 WTR  1430      -8.219  15.581  12.239
ATOM   5740  H01 WTR  1430      -7.323  15.311  12.037
ATOM   5741  H02 WTR  1430      -8.349  15.319  13.151
TER   
ATOM   5742  O00 WTR  1431      -0.466   9.221   4.426
ATOM   5743  H01 WTR  1431       0.117   9.628   5.067
ATOM   5744  H02 WTR  1431      -1.276   9.054   4.909
TER   
ATOM   5745  O00 WTR  1432      -2.711  18.353  13.120
ATOM   5746  H01 WTR  1432      -3.657  18.234  13.032
ATOM   5747  H02 WTR  1432      -2.512  19.112  12.573
TER   
ATOM   5748  O00 WTR  1433       0.877   4.569   7.174
ATOM   5749  H01 WTR  1433       0.128   4.649   6.582
ATOM   5750  H02 WTR  1433       1.642   4.682   6.610
TER   
ATOM   5751  O00 WTR  1434      14.560   8.148  15.396
ATOM   5752  H01 WTR  1434      15.447   8.266  15.738
ATOM   5753  H02 WTR  1434      14.667   7.563  14.646
TER   
ATOM   5754  O00 WTR  1435      13.477  12.082   6.944
ATOM   5755  H01 WTR  1435      13.991  12.855   6.711
ATOM   5756  H02 WTR  1435      14.041  11.589   7.539
TER   
ATOM   5757  O00 WTR  1436       7.431  15.255   2.529
ATOM   5758  H01 WTR  1436       8.099  15.831   2.156
ATOM   5759  H02 WTR  1436       6.618  15.519   2.098
TER   
ATOM   5760  O00 WTR  1437       8.661   8.770  12.161
ATOM   5761  H01 WTR  1437       8.504   7.831  12.060
ATOM   5762  H02 WTR  1437       8.530   9.131  11.284
TER   
ATOM   5763  O00 WTR  1438      -0.924   5.210   5.191
ATOM   5764  H01 WTR  1438      -1.174   4.887   4.325
ATOM   5765  H02 WTR  1438      -1.701   5.670   5.509
TER   
ATOM   5766  O00 WTR  1439       1.598  12.123   3.069
ATOM   5767  H01 WTR  1439       1.625  12.160   4.025
ATOM   5768  H02 WTR  1439       2.407  12.552   2.789
TER   
ATOM   5769  O00 WTR  1440     -10.944  14.446  12.666
ATOM   5770  H01 WTR  1440     -11.448  14.104  11.928
ATOM   5771  H02 WTR  1440     -10.202  14.896  12.262
TER   
ATOM   5772  O00 WTR  1441      -9.589   8.138   7.718
ATOM   5773  H01 WTR  1441      -9.714   7.402   7.119
ATOM   5774  H02 WTR  1441      -9.581   8.910   7.151
TER   
ATOM   5775  O00 WTR  1442       2.238  10.797   8.793
ATOM   5776  H01 WTR  1442       2.259  10.606   9.731
ATOM   5777  H02 WTR  1442       1.427  10.392   8.485
TER   
ATOM   5778  O00 WTR  1443      11.398   9.426  15.682
ATOM   5779  H01 WTR  1443      12.321   9.171  15.666
ATOM   5780  H02 WTR  1443      11.407  10.369  15.516
TER   
ATOM   5781  O00 WTR  1444      -3.617  17.105  15.428
ATOM   5782  H01 WTR  1444      -3.073  17.586  14.804
ATOM   5783  H02 WTR  1444      -3.691  16.227  15.054
TER   
ATOM   5784  O00 WTR  1445       6.055  13.299   4.877
ATOM   5785  H01 WTR  1445       6.579  13.674   4.169
ATOM   5786  H02 WTR  1445       5.661  14.055   5.311
TER   
ATOM   5787  O00 WTR  1446      -0.481  12.784   7.628
ATOM   5788  H01 WTR  1446      -1.206  12.159   7.664
ATOM   5789  H02 WTR  1446      -0.899  13.626   7.447
TER   
ATOM   5790  O00 WTR  1447       1.626  12.170   5.912
ATOM   5791  H01 WTR  1447       2.219  11.801   6.567
ATOM   5792  H02 WTR  1447       0.835  12.392   6.402
TER   
ATOM   5793  O00 WTR  1448       0.700  17.383   6.806
ATOM   5794  H01 WTR  1448       0.279  18.097   6.327
ATOM   5795  H02 WTR  1448      -0.021  16.807   7.060
TER   
ATOM   5796  O00 WTR  1449       9.500   9.853   9.648
ATOM   5797  H01 WTR  1449       9.411   9.757   8.700
ATOM   5798  H02 WTR  1449      10.430   9.701   9.818
TER   
ATOM   5799  O00 WTR  1450      11.875  12.002  14.013
ATOM   5800  H01 WTR  1450      11.257  11.618  13.391
ATOM   5801  H02 WTR  1450      11.825  12.944  13.850
TER   
ATOM   5802  O00 WTR  1451      -2.507   6.597   2.993
ATOM   5803  H01 WTR  1451      -2.642   6.074   2.202
ATOM   5804  H02 WTR  1451      -3.063   7.366   2.870
TER   
ATOM   5805  O00 WTR  1452     -13.414   6.617  16.825
ATOM   5806  H01 WTR  1452     -13.422   5.662  16.760
ATOM   5807  H02 WTR  1452     -13.986   6.911  16.115
TER   
ATOM   5808  O00 WTR  1453      -0.086   8.402  -1.317
ATOM   5809  H01 WTR  1453      -0.608   7.733  -0.874
ATOM   5810  H02 WTR  1453      -0.650   8.719  -2.022
TER   
ATOM   5811  O00 WTR  1454       9.432  15.874  -5.009
ATOM   5812  H01 WTR  1454       9.361  16.297  -5.865
ATOM   5813  H02 WTR  1454      10.349  15.604  -4.950
TER   
ATOM   5814  O00 WTR  1455       4.619  15.704   5.287
ATOM   5815  H01 WTR  1455       3.811  15.594   5.788
ATOM   5816  H02 WTR  1455       4.945  16.566   5.544
TER   
ATOM   5817  O00 WTR  1456       6.142  15.661 -13.485
ATOM   5818  H01 WTR  1456       7.050  15.807 -13.749
ATOM   5819  H02 WTR  1456       5.878  14.871 -13.957
TER   
ATOM   5820  O00 WTR  1457       4.131  13.268   2.363
ATOM   5821  H01 WTR  1457       4.335  13.775   1.577
ATOM   5822  H02 WTR  1457       4.378  13.840   3.089
TER   
ATOM   5823  O00 WTR  1458      -0.185  10.564   1.796
ATOM   5824  H01 WTR  1458      -0.485  10.234   2.643
ATOM   5825  H02 WTR  1458       0.492  11.205   2.015
TER   
ATOM   5826  O00 WTR  1459       5.028  15.535   1.003
ATOM   5827  H01 WTR  1459       4.310  16.146   0.838
ATOM   5828  H02 WTR  1459       5.475  15.456   0.161
TER   
ATOM   5829  O00 WTR  1460     -10.587   8.662  11.756
ATOM   5830  H01 WTR  1460     -11.532   8.803  11.697
ATOM   5831  H02 WTR  1460     -10.477   8.080  12.508
TER   
ATOM   5832  O00 WTR  1461      10.705  10.910  12.010
ATOM   5833  H01 WTR  1461      10.177  10.202  12.378
ATOM   5834  H02 WTR  1461      10.133  11.323  11.362
TER   
ATOM   5835  O00 WTR  1462      17.472   4.866  13.304
ATOM   5836  H01 WTR  1462      16.521   4.887  13.412
ATOM   5837  H02 WTR  1462      17.740   5.783  13.357
TER   
ATOM   5838  O00 WTR  1463      15.542   5.188   5.327
ATOM   5839  H01 WTR  1463      14.700   5.520   5.017
ATOM   5840  H02 WTR  1463      15.355   4.827   6.193
TER   
ATOM   5841  O00 WTR  1464      12.658   3.259   6.395
ATOM   5842  H01 WTR  1464      12.805   2.913   5.515
ATOM   5843  H02 WTR  1464      12.216   4.096   6.253
TER   
ATOM   5844  O00 WTR  1465      17.225   3.206  11.329
ATOM   5845  H01 WTR  1465      18.023   3.141  10.805
ATOM   5846  H02 WTR  1465      17.417   3.883  11.977
TER   
ATOM   5847  O00 WTR  1466      14.737   5.935  13.654
ATOM   5848  H01 WTR  1466      14.372   5.267  14.234
ATOM   5849  H02 WTR  1466      14.163   5.927  12.888
TER   
ATOM   5850  O00 WTR  1467      11.037   6.140  13.953
ATOM   5851  H01 WTR  1467      11.361   5.604  14.677
ATOM   5852  H02 WTR  1467      10.859   6.994  14.347
TER   
ATOM   5853  O00 WTR  1468      15.303   3.152   7.360
ATOM   5854  H01 WTR  1468      14.361   3.126   7.191
ATOM   5855  H02 WTR  1468      15.415   3.872   7.982
TER   
ATOM   5856  O00 WTR  1469      -8.536 -20.149  12.216
ATOM   5857  H01 WTR  1469      -8.326 -20.985  11.799
ATOM   5858  H02 WTR  1469      -9.408 -19.929  11.887
TER   
ATOM   5859  O00 WTR  1470     -11.139 -18.665  11.412
ATOM   5860  H01 WTR  1470     -11.736 -18.811  12.146
ATOM   5861  H02 WTR  1470     -11.645 -18.916  10.639
TER   
ATOM   5862  O00 WTR  1471      11.423 -16.865  18.731
ATOM   5863  H01 WTR  1471      11.898 -16.738  17.910
ATOM   5864  H02 WTR  1471      10.506 -16.943  18.469
TER   
ATOM   5865  O00 WTR  1472       4.552 -20.238  15.336
ATOM   5866  H01 WTR  1472       4.863 -19.442  15.766
ATOM   5867  H02 WTR  1472       3.604 -20.124  15.274
TER   
ATOM   5868  O00 WTR  1473      -1.101 -26.948  13.862
ATOM   5869  H01 WTR  1473      -1.266 -27.858  13.619
ATOM   5870  H02 WTR  1473      -0.425 -26.655  13.251
TER   
ATOM   5871  O00 WTR  1474      -9.496 -18.222   9.283
ATOM   5872  H01 WTR  1474      -8.539 -18.220   9.282
ATOM   5873  H02 WTR  1474      -9.736 -18.111  10.203
TER   
ATOM   5874  O00 WTR  1475      -2.529 -29.352  13.019
ATOM   5875  H01 WTR  1475      -2.818 -29.935  13.721
ATOM   5876  H02 WTR  1475      -2.262 -29.941  12.313
TER   
ATOM   5877  O00 WTR  1476      -7.241 -20.339  16.158
ATOM   5878  H01 WTR  1476      -6.836 -21.173  16.392
ATOM   5879  H02 WTR  1476      -6.633 -19.943  15.534
TER   
ATOM   5880  O00 WTR  1477       0.473 -21.712  12.156
ATOM   5881  H01 WTR  1477      -0.167 -22.387  11.930
ATOM   5882  H02 WTR  1477       0.978 -22.091  12.875
TER   
ATOM   5883  O00 WTR  1478      -8.233 -21.608  23.294
ATOM   5884  H01 WTR  1478      -8.066 -20.739  23.661
ATOM   5885  H02 WTR  1478      -7.586 -22.174  23.714
TER   
ATOM   5886  O00 WTR  1479      -1.230 -24.620  15.556
ATOM   5887  H01 WTR  1479      -1.980 -24.314  15.046
ATOM   5888  H02 WTR  1479      -1.185 -25.559  15.376
TER   
ATOM   5889  O00 WTR  1480      -8.051 -22.559  10.915
ATOM   5890  H01 WTR  1480      -7.320 -22.473  10.302
ATOM   5891  H02 WTR  1480      -8.716 -23.045  10.428
TER   
ATOM   5892  O00 WTR  1481       1.343 -22.766  14.630
ATOM   5893  H01 WTR  1481       0.597 -23.141  15.099
ATOM   5894  H02 WTR  1481       1.856 -23.524  14.351
TER   
ATOM   5895  O00 WTR  1482      -7.618 -18.945  18.440
ATOM   5896  H01 WTR  1482      -7.780 -19.642  17.805
ATOM   5897  H02 WTR  1482      -6.969 -18.381  18.019
TER   
ATOM   5898  O00 WTR  1483      -3.178 -25.120  13.264
ATOM   5899  H01 WTR  1483      -2.696 -25.886  13.576
ATOM   5900  H02 WTR  1483      -4.008 -25.473  12.944
TER   
ATOM   5901  O00 WTR  1484      -5.529 -17.047  16.593
ATOM   5902  H01 WTR  1484      -4.598 -17.212  16.744
ATOM   5903  H02 WTR  1484      -5.569 -16.128  16.326
TER   
ATOM   5904  O00 WTR  1485       4.861 -22.539  16.891
ATOM   5905  H01 WTR  1485       4.948 -23.057  16.090
ATOM   5906  H02 WTR  1485       4.432 -21.732  16.610
TER   
ATOM   5907  O00 WTR  1486       7.629 -23.150  17.291
ATOM   5908  H01 WTR  1486       6.694 -22.960  17.367
ATOM   5909  H02 WTR  1486       8.055 -22.463  17.804
TER   
ATOM   5910  O00 WTR  1487       0.876 -22.460  19.978
ATOM   5911  H01 WTR  1487       1.631 -22.065  19.542
ATOM   5912  H02 WTR  1487       0.613 -23.176  19.400
TER   
ATOM   5913  O00 WTR  1488       1.958 -20.367  16.346
ATOM   5914  H01 WTR  1488       1.758 -21.279  16.135
ATOM   5915  H02 WTR  1488       1.723 -19.881  15.556
TER   
ATOM   5916  O00 WTR  1489       4.509 -17.813  16.320
ATOM   5917  H01 WTR  1489       4.841 -17.877  17.215
ATOM   5918  H02 WTR  1489       5.277 -17.583  15.795
TER   
ATOM   5919  O00 WTR  1490       3.514 -27.661  13.300
ATOM   5920  H01 WTR  1490       3.724 -26.742  13.465
ATOM   5921  H02 WTR  1490       3.838 -27.825  12.414
TER   
ATOM   5922  O00 WTR  1491       2.572 -28.471  10.368
ATOM   5923  H01 WTR  1491       3.325 -28.996  10.638
ATOM   5924  H02 WTR  1491       2.402 -28.743   9.466
TER   
ATOM   5925  O00 WTR  1492       4.691 -16.164  12.737
ATOM   5926  H01 WTR  1492       4.687 -16.292  11.789
ATOM   5927  H02 WTR  1492       4.361 -15.274  12.860
TER   
ATOM   5928  O00 WTR  1493       3.581 -24.911  13.285
ATOM   5929  H01 WTR  1493       3.369 -24.817  12.357
ATOM   5930  H02 WTR  1493       4.449 -24.517  13.374
TER   
ATOM   5931  O00 WTR  1494       5.391 -15.931  25.312
ATOM   5932  H01 WTR  1494       5.531 -15.049  24.968
ATOM   5933  H02 WTR  1494       6.187 -16.126  25.806
TER   
ATOM   5934  O00 WTR  1495       2.746 -15.129  19.149
ATOM   5935  H01 WTR  1495       1.957 -15.581  19.449
ATOM   5936  H02 WTR  1495       2.860 -14.409  19.769
TER   
ATOM   5937  O00 WTR  1496       5.545 -17.704  18.893
ATOM   5938  H01 WTR  1496       5.462 -16.750  18.891
ATOM   5939  H02 WTR  1496       4.756 -18.012  19.340
TER   
ATOM   5940  O00 WTR  1497       7.775 -18.625  20.065
ATOM   5941  H01 WTR  1497       6.973 -18.532  19.552
ATOM   5942  H02 WTR  1497       7.594 -18.157  20.880
TER   
ATOM   5943  O00 WTR  1498       6.185 -24.833  13.918
ATOM   5944  H01 WTR  1498       7.064 -24.470  13.804
ATOM   5945  H02 WTR  1498       6.269 -25.440  14.653
TER   
ATOM   5946  O00 WTR  1499     -13.698 -20.864  15.323
ATOM   5947  H01 WTR  1499     -13.493 -19.962  15.568
ATOM   5948  H02 WTR  1499     -14.621 -20.839  15.069
TER   
ATOM   5949  O00 WTR  1500     -14.773 -15.563  15.805
ATOM   5950  H01 WTR  1500     -14.204 -14.903  16.201
ATOM   5951  H02 WTR  1500     -14.523 -15.571  14.881
TER   
ATOM   5952  O00 WTR  1501     -17.559 -12.763  12.390
ATOM   5953  H01 WTR  1501     -17.810 -11.891  12.694
ATOM   5954  H02 WTR  1501     -18.276 -13.033  11.816
TER   
ATOM   5955  O00 WTR  1502     -11.989 -10.392  13.770
ATOM   5956  H01 WTR  1502     -12.072  -9.447  13.899
ATOM   5957  H02 WTR  1502     -12.640 -10.602  13.100
TER   
ATOM   5958  O00 WTR  1503     -20.950  -7.328  14.023
ATOM   5959  H01 WTR  1503     -20.424  -7.455  14.813
ATOM   5960  H02 WTR  1503     -21.511  -6.580  14.226
TER   
ATOM   5961  O00 WTR  1504     -16.332  -0.461  16.227
ATOM   5962  H01 WTR  1504     -17.166   0.006  16.272
ATOM   5963  H02 WTR  1504     -15.967  -0.218  15.376
TER   
ATOM   5964  O00 WTR  1505     -13.942   1.731  12.698
ATOM   5965  H01 WTR  1505     -13.526   1.955  11.866
ATOM   5966  H02 WTR  1505     -14.361   2.543  12.983
TER   
ATOM   5967  O00 WTR  1506     -16.243  -8.438  11.994
ATOM   5968  H01 WTR  1506     -16.177  -8.171  12.910
ATOM   5969  H02 WTR  1506     -17.173  -8.623  11.864
TER   
ATOM   5970  O00 WTR  1507     -13.261 -10.611  15.966
ATOM   5971  H01 WTR  1507     -12.697 -10.318  16.682
ATOM   5972  H02 WTR  1507     -12.673 -10.695  15.216
TER   
ATOM   5973  O00 WTR  1508     -21.134  -9.829  11.402
ATOM   5974  H01 WTR  1508     -21.187  -8.894  11.203
ATOM   5975  H02 WTR  1508     -21.408  -9.896  12.317
TER   
ATOM   5976  O00 WTR  1509     -13.454 -17.983  15.533
ATOM   5977  H01 WTR  1509     -13.957 -17.171  15.603
ATOM   5978  H02 WTR  1509     -12.611 -17.779  15.937
TER   
ATOM   5979  O00 WTR  1510      -9.010  -6.832  10.014
ATOM   5980  H01 WTR  1510      -9.038  -7.687   9.585
ATOM   5981  H02 WTR  1510      -8.082  -6.598  10.021
TER   
ATOM   5982  O00 WTR  1511     -18.453 -19.185  15.114
ATOM   5983  H01 WTR  1511     -17.920 -18.397  15.005
ATOM   5984  H02 WTR  1511     -19.304 -18.860  15.407
TER   
ATOM   5985  O00 WTR  1512      -9.916 -17.506  18.439
ATOM   5986  H01 WTR  1512     -10.498 -18.093  18.921
ATOM   5987  H02 WTR  1512      -9.076 -17.964  18.419
TER   
ATOM   5988  O00 WTR  1513     -15.625  -9.508  16.232
ATOM   5989  H01 WTR  1513     -14.792  -9.964  16.350
ATOM   5990  H02 WTR  1513     -16.278 -10.101  16.602
TER   
ATOM   5991  O00 WTR  1514      -9.852 -20.557  14.583
ATOM   5992  H01 WTR  1514      -9.840 -20.507  13.627
ATOM   5993  H02 WTR  1514      -8.932 -20.488  14.839
TER   
ATOM   5994  O00 WTR  1515     -15.750  -7.776  18.397
ATOM   5995  H01 WTR  1515     -16.025  -8.251  17.613
ATOM   5996  H02 WTR  1515     -15.604  -8.460  19.052
TER   
ATOM   5997  O00 WTR  1516      -3.370  -8.854  25.177
ATOM   5998  H01 WTR  1516      -3.560  -9.756  25.436
ATOM   5999  H02 WTR  1516      -3.054  -8.925  24.276
TER   
ATOM   6000  O00 WTR  1517     -18.776 -10.503  16.732
ATOM   6001  H01 WTR  1517     -19.385 -10.866  17.374
ATOM   6002  H02 WTR  1517     -18.736 -11.163  16.039
TER   
ATOM   6003  O00 WTR  1518     -21.155 -14.106  15.958
ATOM   6004  H01 WTR  1518     -20.736 -14.947  15.772
ATOM   6005  H02 WTR  1518     -21.631 -13.893  15.156
TER   
ATOM   6006  O00 WTR  1519      -8.952  -0.913  19.100
ATOM   6007  H01 WTR  1519      -8.352  -0.196  19.303
ATOM   6008  H02 WTR  1519      -9.611  -0.520  18.527
TER   
ATOM   6009  O00 WTR  1520     -17.740   1.949  15.327
ATOM   6010  H01 WTR  1520     -16.929   2.449  15.417
ATOM   6011  H02 WTR  1520     -17.868   1.866  14.382
TER   
ATOM   6012  O00 WTR  1521     -13.216 -13.433  16.501
ATOM   6013  H01 WTR  1521     -13.360 -12.509  16.296
ATOM   6014  H02 WTR  1521     -12.610 -13.422  17.242
TER   
ATOM   6015  O00 WTR  1522     -14.954  -3.252  15.435
ATOM   6016  H01 WTR  1522     -15.461  -2.454  15.285
ATOM   6017  H02 WTR  1522     -15.288  -3.596  16.263
TER   
ATOM   6018  O00 WTR  1523      -4.224  -6.806  13.921
ATOM   6019  H01 WTR  1523      -3.452  -6.273  13.733
ATOM   6020  H02 WTR  1523      -4.930  -6.387  13.429
TER   
ATOM   6021  O00 WTR  1524     -12.725   1.646  10.427
ATOM   6022  H01 WTR  1524     -13.270   2.396  10.192
ATOM   6023  H02 WTR  1524     -11.830   1.935  10.253
TER   
ATOM   6024  O00 WTR  1525     -14.894   3.926  16.980
ATOM   6025  H01 WTR  1525     -14.630   3.342  17.691
ATOM   6026  H02 WTR  1525     -15.355   4.642  17.416
TER   
ATOM   6027  O00 WTR  1526     -20.881   3.770   5.985
ATOM   6028  H01 WTR  1526     -21.507   4.344   5.544
ATOM   6029  H02 WTR  1526     -21.415   3.255   6.591
TER   
ATOM   6030  O00 WTR  1527     -19.685  -7.689  16.405
ATOM   6031  H01 WTR  1527     -18.957  -7.397  16.955
ATOM   6032  H02 WTR  1527     -19.596  -8.641  16.375
TER   
ATOM   6033  O00 WTR  1528     -11.075  -2.127  14.067
ATOM   6034  H01 WTR  1528     -11.533  -1.425  13.604
ATOM   6035  H02 WTR  1528     -11.510  -2.177  14.918
TER   
ATOM   6036  O00 WTR  1529      -9.439  -4.663  16.217
ATOM   6037  H01 WTR  1529      -9.932  -5.314  15.717
ATOM   6038  H02 WTR  1529     -10.110  -4.124  16.637
TER   
ATOM   6039  O00 WTR  1530     -21.809 -13.392  13.205
ATOM   6040  H01 WTR  1530     -22.193 -13.330  12.331
ATOM   6041  H02 WTR  1530     -21.045 -13.957  13.093
TER   
ATOM   6042  O00 WTR  1531     -13.535   9.323  12.057
ATOM   6043  H01 WTR  1531     -14.338   9.374  12.575
ATOM   6044  H02 WTR  1531     -13.504   8.417  11.750
TER   
ATOM   6045  O00 WTR  1532     -16.434   1.838  10.765
ATOM   6046  H01 WTR  1532     -16.132   1.140  10.184
ATOM   6047  H02 WTR  1532     -15.679   2.421  10.852
TER   
ATOM   6048  O00 WTR  1533     -15.170  -0.295  13.741
ATOM   6049  H01 WTR  1533     -14.657   0.468  13.475
ATOM   6050  H02 WTR  1533     -15.191  -0.853  12.963
TER   
ATOM   6051  O00 WTR  1534      -4.357 -13.502  10.299
ATOM   6052  H01 WTR  1534      -4.354 -14.458  10.334
ATOM   6053  H02 WTR  1534      -4.627 -13.295   9.404
TER   
ATOM   6054  O00 WTR  1535      -7.960  -3.267  12.782
ATOM   6055  H01 WTR  1535      -8.040  -2.801  13.614
ATOM   6056  H02 WTR  1535      -8.849  -3.559  12.583
TER   
ATOM   6057  O00 WTR  1536      -2.672 -17.092  16.916
ATOM   6058  H01 WTR  1536      -2.639 -16.145  17.053
ATOM   6059  H02 WTR  1536      -2.299 -17.221  16.044
TER   
ATOM   6060  O00 WTR  1537      -5.085 -16.765  23.231
ATOM   6061  H01 WTR  1537      -6.027 -16.783  23.061
ATOM   6062  H02 WTR  1537      -4.995 -16.240  24.026
TER   
ATOM   6063  O00 WTR  1538     -14.422 -15.533  13.038
ATOM   6064  H01 WTR  1538     -14.751 -14.671  12.784
ATOM   6065  H02 WTR  1538     -13.808 -15.770  12.343
TER   
ATOM   6066  O00 WTR  1539      11.962 -22.844  13.568
ATOM   6067  H01 WTR  1539      12.349 -21.987  13.748
ATOM   6068  H02 WTR  1539      11.204 -22.892  14.150
TER   
ATOM   6069  O00 WTR  1540      13.004 -13.691  13.714
ATOM   6070  H01 WTR  1540      12.208 -13.331  14.105
ATOM   6071  H02 WTR  1540      13.490 -12.923  13.412
TER   
ATOM   6072  O00 WTR  1541       2.419 -12.724  16.912
ATOM   6073  H01 WTR  1541       2.008 -12.977  16.085
ATOM   6074  H02 WTR  1541       2.590 -11.787  16.818
TER   
ATOM   6075  O00 WTR  1542       3.481 -18.644  20.341
ATOM   6076  H01 WTR  1542       3.075 -19.421  19.957
ATOM   6077  H02 WTR  1542       2.753 -18.163  20.734
TER   
ATOM   6078  O00 WTR  1543      -1.329 -17.342  14.698
ATOM   6079  H01 WTR  1543      -0.566 -16.780  14.568
ATOM   6080  H02 WTR  1543      -1.012 -18.225  14.506
TER   
ATOM   6081  O00 WTR  1544       0.723 -19.419  14.172
ATOM   6082  H01 WTR  1544       0.402 -20.065  13.544
ATOM   6083  H02 WTR  1544       1.355 -18.896  13.678
TER   
ATOM   6084  O00 WTR  1545       8.367  -7.245  16.580
ATOM   6085  H01 WTR  1545       8.238  -7.451  17.505
ATOM   6086  H02 WTR  1545       9.271  -6.935  16.526
TER   
ATOM   6087  O00 WTR  1546      -5.203  -4.294  21.016
ATOM   6088  H01 WTR  1546      -4.673  -4.966  20.587
ATOM   6089  H02 WTR  1546      -5.277  -3.596  20.366
TER   
ATOM   6090  O00 WTR  1547      -0.646  -8.000  21.805
ATOM   6091  H01 WTR  1547      -1.596  -8.116  21.796
ATOM   6092  H02 WTR  1547      -0.520  -7.067  21.980
TER   
ATOM   6093  O00 WTR  1548     -14.508  -3.603   9.985
ATOM   6094  H01 WTR  1548     -14.640  -4.527  10.196
ATOM   6095  H02 WTR  1548     -13.588  -3.439  10.191
TER   
ATOM   6096  O00 WTR  1549       5.058  -2.897  13.017
ATOM   6097  H01 WTR  1549       5.472  -2.953  13.878
ATOM   6098  H02 WTR  1549       5.772  -2.670  12.422
TER   
ATOM   6099  O00 WTR  1550       8.303  -8.553  18.948
ATOM   6100  H01 WTR  1550       7.739  -7.984  19.473
ATOM   6101  H02 WTR  1550       7.923  -9.426  19.049
TER   
ATOM   6102  O00 WTR  1551      -9.280   0.797  11.846
ATOM   6103  H01 WTR  1551      -8.625   0.101  11.884
ATOM   6104  H02 WTR  1551     -10.118   0.345  11.944
TER   
ATOM   6105  O00 WTR  1552      -0.777  -5.847  16.224
ATOM   6106  H01 WTR  1552      -0.509  -6.739  16.005
ATOM   6107  H02 WTR  1552      -1.476  -5.646  15.602
TER   
ATOM   6108  O00 WTR  1553      -3.014  -1.637  16.946
ATOM   6109  H01 WTR  1553      -2.614  -0.914  16.464
ATOM   6110  H02 WTR  1553      -2.481  -1.722  17.737
TER   
ATOM   6111  O00 WTR  1554      -9.321 -15.858  14.754
ATOM   6112  H01 WTR  1554     -10.038 -15.225  14.726
ATOM   6113  H02 WTR  1554      -9.723 -16.664  15.078
TER   
ATOM   6114  O00 WTR  1555      -7.463  -8.878  24.847
ATOM   6115  H01 WTR  1555      -7.998  -8.433  25.504
ATOM   6116  H02 WTR  1555      -7.246  -9.721  25.246
TER   
ATOM   6117  O00 WTR  1556      -8.588  -5.626  26.048
ATOM   6118  H01 WTR  1556      -7.874  -5.552  25.415
ATOM   6119  H02 WTR  1556      -9.369  -5.361  25.561
TER   
ATOM   6120  O00 WTR  1557     -10.505 -20.047  19.214
ATOM   6121  H01 WTR  1557     -10.584 -20.239  20.148
ATOM   6122  H02 WTR  1557     -10.678 -20.883  18.782
TER   
ATOM   6123  O00 WTR  1558      -2.365 -19.569  17.799
ATOM   6124  H01 WTR  1558      -2.436 -18.628  17.638
ATOM   6125  H02 WTR  1558      -1.535 -19.670  18.266
TER   
ATOM   6126  O00 WTR  1559     -19.652 -12.186  14.590
ATOM   6127  H01 WTR  1559     -20.284 -11.631  14.134
ATOM   6128  H02 WTR  1559     -20.158 -12.951  14.866
TER   
ATOM   6129  O00 WTR  1560      -0.448 -24.104  18.275
ATOM   6130  H01 WTR  1560      -1.029 -24.782  18.619
ATOM   6131  H02 WTR  1560      -0.522 -24.185  17.324
TER   
ATOM   6132  O00 WTR  1561      -6.808  -7.649  19.718
ATOM   6133  H01 WTR  1561      -7.165  -7.425  20.577
ATOM   6134  H02 WTR  1561      -7.332  -7.138  19.100
TER   
ATOM   6135  O00 WTR  1562     -10.469 -12.815  17.701
ATOM   6136  H01 WTR  1562      -9.934 -13.597  17.565
ATOM   6137  H02 WTR  1562      -9.996 -12.314  18.366
TER   
ATOM   6138  O00 WTR  1563      -4.820 -14.899  15.032
ATOM   6139  H01 WTR  1563      -4.151 -14.591  15.643
ATOM   6140  H02 WTR  1563      -5.607 -14.410  15.271
TER   
ATOM   6141  O00 WTR  1564      -4.544 -16.422  19.897
ATOM   6142  H01 WTR  1564      -3.600 -16.569  19.826
ATOM   6143  H02 WTR  1564      -4.878 -17.209  20.326
TER   
ATOM   6144  O00 WTR  1565      -6.121 -21.413  25.597
ATOM   6145  H01 WTR  1565      -6.307 -21.141  26.495
ATOM   6146  H02 WTR  1565      -6.404 -20.674  25.059
TER   
ATOM   6147  O00 WTR  1566     -11.360  -9.051  18.071
ATOM   6148  H01 WTR  1566     -10.553  -8.981  17.561
ATOM   6149  H02 WTR  1566     -11.125  -8.721  18.938
TER   
ATOM   6150  O00 WTR  1567     -11.135  -9.091  25.800
ATOM   6151  H01 WTR  1567     -11.594  -9.569  26.490
ATOM   6152  H02 WTR  1567     -10.389  -8.687  26.243
TER   
ATOM   6153  O00 WTR  1568      -4.074 -13.961  21.701
ATOM   6154  H01 WTR  1568      -4.509 -13.983  20.849
ATOM   6155  H02 WTR  1568      -4.294 -14.801  22.105
TER   
ATOM   6156  O00 WTR  1569      -7.784 -11.720  25.389
ATOM   6157  H01 WTR  1569      -7.341 -12.556  25.245
ATOM   6158  H02 WTR  1569      -8.432 -11.668  24.686
TER   
ATOM   6159  O00 WTR  1570     -11.279 -13.596  14.037
ATOM   6160  H01 WTR  1570     -12.056 -13.633  14.595
ATOM   6161  H02 WTR  1570     -10.613 -13.175  14.580
TER   
ATOM   6162  O00 WTR  1571      -4.586 -21.371  22.540
ATOM   6163  H01 WTR  1571      -4.804 -21.667  23.424
ATOM   6164  H02 WTR  1571      -3.859 -21.932  22.271
TER   
ATOM   6165  O00 WTR  1572       2.320 -10.924  22.655
ATOM   6166  H01 WTR  1572       2.929 -10.216  22.864
ATOM   6167  H02 WTR  1572       2.694 -11.341  21.878
TER   
ATOM   6168  O00 WTR  1573      -3.489 -18.477  22.114
ATOM   6169  H01 WTR  1573      -4.076 -17.897  22.601
ATOM   6170  H02 WTR  1573      -3.812 -19.358  22.303
TER   
ATOM   6171  O00 WTR  1574      -7.043 -13.667  15.598
ATOM   6172  H01 WTR  1574      -7.561 -12.875  15.449
ATOM   6173  H02 WTR  1574      -7.343 -14.280  14.927
TER   
ATOM   6174  O00 WTR  1575      -7.435 -15.269  21.994
ATOM   6175  H01 WTR  1575      -8.284 -15.702  22.080
ATOM   6176  H02 WTR  1575      -7.565 -14.623  21.300
TER   
ATOM   6177  O00 WTR  1576      -1.134 -17.117  22.518
ATOM   6178  H01 WTR  1576      -1.866 -17.717  22.373
ATOM   6179  H02 WTR  1576      -1.297 -16.745  23.384
TER   
ATOM   6180  O00 WTR  1577      -3.250 -14.185  17.028
ATOM   6181  H01 WTR  1577      -2.563 -13.615  17.374
ATOM   6182  H02 WTR  1577      -3.919 -14.197  17.712
TER   
ATOM   6183  O00 WTR  1578      -2.882 -22.939  20.858
ATOM   6184  H01 WTR  1578      -2.054 -22.680  20.453
ATOM   6185  H02 WTR  1578      -3.554 -22.596  20.269
TER   
ATOM   6186  O00 WTR  1579      -9.146 -11.983  15.214
ATOM   6187  H01 WTR  1579      -9.256 -11.864  16.158
ATOM   6188  H02 WTR  1579      -8.804 -11.144  14.906
TER   
ATOM   6189  O00 WTR  1580      -4.158 -15.239  25.599
ATOM   6190  H01 WTR  1580      -3.857 -14.834  26.412
ATOM   6191  H02 WTR  1580      -4.825 -14.639  25.265
TER   
ATOM   6192  O00 WTR  1581       1.139 -14.795  23.705
ATOM   6193  H01 WTR  1581       1.678 -14.117  24.113
ATOM   6194  H02 WTR  1581       0.345 -14.825  24.240
TER   
ATOM   6195  O00 WTR  1582       3.644  -9.665  26.214
ATOM   6196  H01 WTR  1582       3.006 -10.339  26.447
ATOM   6197  H02 WTR  1582       3.220  -9.162  25.519
TER   
ATOM   6198  O00 WTR  1583      -6.838 -19.758  21.196
ATOM   6199  H01 WTR  1583      -7.168 -20.641  21.365
ATOM   6200  H02 WTR  1583      -6.968 -19.628  20.257
TER   
ATOM   6201  O00 WTR  1584      -3.662 -16.603  10.768
ATOM   6202  H01 WTR  1584      -3.515 -16.242  11.643
ATOM   6203  H02 WTR  1584      -2.796 -16.890  10.478
TER   
ATOM   6204  O00 WTR  1585      -6.493  -5.529  24.149
ATOM   6205  H01 WTR  1585      -6.729  -5.202  23.281
ATOM   6206  H02 WTR  1585      -5.786  -6.154  23.986
TER   
ATOM   6207  O00 WTR  1586      -9.588 -11.209  19.536
ATOM   6208  H01 WTR  1586      -9.658 -10.778  20.388
ATOM   6209  H02 WTR  1586      -9.721 -10.506  18.899
TER   
ATOM   6210  O00 WTR  1587      -5.087  -7.726  23.724
ATOM   6211  H01 WTR  1587      -5.976  -7.967  23.987
ATOM   6212  H02 WTR  1587      -4.521  -8.172  24.353
TER   
ATOM   6213  O00 WTR  1588      -8.097 -13.579  19.917
ATOM   6214  H01 WTR  1588      -8.564 -12.743  19.929
ATOM   6215  H02 WTR  1588      -8.516 -14.078  19.217
TER   
ATOM   6216  O00 WTR  1589      -8.176  -7.279  21.956
ATOM   6217  H01 WTR  1589      -8.250  -6.325  21.935
ATOM   6218  H02 WTR  1589      -7.563  -7.456  22.669
TER   
ATOM   6219  O00 WTR  1590      -5.368 -13.877  18.999
ATOM   6220  H01 WTR  1590      -6.277 -13.659  19.206
ATOM   6221  H02 WTR  1590      -5.345 -14.834  19.001
TER   
ATOM   6222  O00 WTR  1591      -9.627 -10.023  23.520
ATOM   6223  H01 WTR  1591      -8.863  -9.515  23.794
ATOM   6224  H02 WTR  1591     -10.287  -9.843  24.189
TER   
ATOM   6225  O00 WTR  1592      -0.961 -11.943  19.946
ATOM   6226  H01 WTR  1592      -0.390 -12.711  19.918
ATOM   6227  H02 WTR  1592      -0.383 -11.207  19.743
TER   
ATOM   6228  O00 WTR  1593     -12.743  -6.610  17.418
ATOM   6229  H01 WTR  1593     -12.145  -7.308  17.685
ATOM   6230  H02 WTR  1593     -13.593  -7.042  17.331
TER   
ATOM   6231  O00 WTR  1594      -1.531 -15.305  24.778
ATOM   6232  H01 WTR  1594      -2.357 -15.532  25.204
ATOM   6233  H02 WTR  1594      -1.755 -14.587  24.186
TER   
ATOM   6234  O00 WTR  1595      -1.836 -12.999  23.243
ATOM   6235  H01 WTR  1595      -2.518 -13.382  22.691
ATOM   6236  H02 WTR  1595      -1.039 -13.058  22.715
TER   
ATOM   6237  O00 WTR  1596     -12.487  -3.950  16.799
ATOM   6238  H01 WTR  1596     -12.899  -4.784  17.025
ATOM   6239  H02 WTR  1596     -13.203  -3.413  16.458
TER   
ATOM   6240  O00 WTR  1597      -5.848 -13.937  23.887
ATOM   6241  H01 WTR  1597      -6.549 -14.421  23.449
ATOM   6242  H02 WTR  1597      -5.284 -13.634  23.175
TER   
ATOM   6243  O00 WTR  1598      -5.393 -10.949  15.071
ATOM   6244  H01 WTR  1598      -5.436 -10.215  15.685
ATOM   6245  H02 WTR  1598      -5.225 -11.713  15.622
TER   
ATOM   6246  O00 WTR  1599       0.009  -4.514  21.926
ATOM   6247  H01 WTR  1599       0.865  -4.198  22.215
ATOM   6248  H02 WTR  1599      -0.511  -4.567  22.729
TER   
ATOM   6249  O00 WTR  1600      -4.732  -8.961  18.740
ATOM   6250  H01 WTR  1600      -5.507  -8.582  19.154
ATOM   6251  H02 WTR  1600      -4.385  -9.569  19.393
TER   
ATOM   6252  O00 WTR  1601      -6.606 -19.129  23.943
ATOM   6253  H01 WTR  1601      -6.692 -19.369  23.020
ATOM   6254  H02 WTR  1601      -5.677 -18.922  24.051
TER   
ATOM   6255  O00 WTR  1602       5.636 -13.116  24.491
ATOM   6256  H01 WTR  1602       5.664 -12.855  23.571
ATOM   6257  H02 WTR  1602       6.027 -12.380  24.962
TER   
ATOM   6258  O00 WTR  1603       9.713 -10.945  25.313
ATOM   6259  H01 WTR  1603       9.550 -10.534  24.464
ATOM   6260  H02 WTR  1603       8.848 -11.007  25.719
TER   
ATOM   6261  O00 WTR  1604       4.809 -14.643  21.390
ATOM   6262  H01 WTR  1604       4.271 -15.286  21.851
ATOM   6263  H02 WTR  1604       5.711 -14.903  21.579
TER   
ATOM   6264  O00 WTR  1605       1.012 -11.333  25.727
ATOM   6265  H01 WTR  1605       0.618 -10.767  25.063
ATOM   6266  H02 WTR  1605       1.636 -11.873  25.243
TER   
ATOM   6267  O00 WTR  1606       7.039  10.574  16.184
ATOM   6268  H01 WTR  1606       7.622  10.045  15.640
ATOM   6269  H02 WTR  1606       7.608  10.938  16.862
TER   
ATOM   6270  O00 WTR  1607       3.429 -16.468  23.119
ATOM   6271  H01 WTR  1607       2.623 -16.082  23.462
ATOM   6272  H02 WTR  1607       4.080 -16.311  23.803
TER   
ATOM   6273  O00 WTR  1608       4.067 -10.172  19.296
ATOM   6274  H01 WTR  1608       3.502 -10.817  19.720
ATOM   6275  H02 WTR  1608       4.146  -9.464  19.935
TER   
ATOM   6276  O00 WTR  1609      -2.681  -3.047  11.829
ATOM   6277  H01 WTR  1609      -2.758  -3.269  10.901
ATOM   6278  H02 WTR  1609      -2.058  -2.320  11.851
TER   
ATOM   6279  O00 WTR  1610       7.873 -12.328  15.975
ATOM   6280  H01 WTR  1610       7.575 -12.509  15.084
ATOM   6281  H02 WTR  1610       8.345 -13.118  16.236
TER   
ATOM   6282  O00 WTR  1611       8.555 -10.742  22.299
ATOM   6283  H01 WTR  1611       9.325 -10.260  21.999
ATOM   6284  H02 WTR  1611       8.836 -11.657  22.316
TER   
ATOM   6285  O00 WTR  1612       2.854 -12.795  24.361
ATOM   6286  H01 WTR  1612       3.807 -12.878  24.372
ATOM   6287  H02 WTR  1612       2.674 -12.196  23.636
TER   
ATOM   6288  O00 WTR  1613      -0.010 -19.691  19.433
ATOM   6289  H01 WTR  1613       0.136 -19.148  20.208
ATOM   6290  H02 WTR  1613       0.390 -20.533  19.652
TER   
ATOM   6291  O00 WTR  1614       8.094 -12.172  13.191
ATOM   6292  H01 WTR  1614       8.534 -11.650  12.520
ATOM   6293  H02 WTR  1614       8.412 -13.063  13.049
TER   
ATOM   6294  O00 WTR  1615       9.609 -13.341  22.415
ATOM   6295  H01 WTR  1615      10.215 -13.843  21.871
ATOM   6296  H02 WTR  1615      10.059 -13.252  23.256
TER   
ATOM   6297  O00 WTR  1616       7.469 -14.047  19.150
ATOM   6298  H01 WTR  1616       8.100 -14.183  18.443
ATOM   6299  H02 WTR  1616       6.616 -14.071  18.717
TER   
ATOM   6300  O00 WTR  1617       0.233  -9.528  23.701
ATOM   6301  H01 WTR  1617      -0.121  -8.961  23.017
ATOM   6302  H02 WTR  1617       0.939 -10.011  23.272
TER   
ATOM   6303  O00 WTR  1618       5.556  -6.305  15.849
ATOM   6304  H01 WTR  1618       4.993  -6.330  16.623
ATOM   6305  H02 WTR  1618       6.407  -6.614  16.161
TER   
ATOM   6306  O00 WTR  1619       0.470 -16.894  18.524
ATOM   6307  H01 WTR  1619       0.105 -17.761  18.702
ATOM   6308  H02 WTR  1619       0.834 -16.963  17.641
TER   
ATOM   6309  O00 WTR  1620       6.874  -8.222  25.101
ATOM   6310  H01 WTR  1620       6.185  -7.806  25.619
ATOM   6311  H02 WTR  1620       6.407  -8.665  24.393
TER   
ATOM   6312  O00 WTR  1621       5.385 -13.842  16.679
ATOM   6313  H01 WTR  1621       5.852 -13.021  16.832
ATOM   6314  H02 WTR  1621       4.498 -13.676  16.999
TER   
ATOM   6315  O00 WTR  1622       8.605 -16.995  17.974
ATOM   6316  H01 WTR  1622       8.311 -17.591  18.663
ATOM   6317  H02 WTR  1622       8.755 -17.561  17.216
TER   
ATOM   6318  O00 WTR  1623      -1.555 -16.130  20.089
ATOM   6319  H01 WTR  1623      -0.900 -16.531  19.517
ATOM   6320  H02 WTR  1623      -1.341 -16.457  20.963
TER   
ATOM   6321  O00 WTR  1624       9.136 -14.463  17.106
ATOM   6322  H01 WTR  1624       9.911 -14.299  17.642
ATOM   6323  H02 WTR  1624       8.990 -15.407  17.177
TER   
ATOM   6324  O00 WTR  1625      14.600  -7.145   9.456
ATOM   6325  H01 WTR  1625      14.168  -7.933   9.788
ATOM   6326  H02 WTR  1625      15.493  -7.201   9.795
TER   
ATOM   6327  O00 WTR  1626       2.050 -12.640   5.287
ATOM   6328  H01 WTR  1626       2.257 -11.710   5.201
ATOM   6329  H02 WTR  1626       1.196 -12.737   4.866
TER   
ATOM   6330  O00 WTR  1627       2.841 -20.999  18.824
ATOM   6331  H01 WTR  1627       3.757 -21.235  18.679
ATOM   6332  H02 WTR  1627       2.537 -20.681  17.973
TER   
ATOM   6333  O00 WTR  1628       7.627 -15.418  21.665
ATOM   6334  H01 WTR  1628       7.687 -15.425  20.710
ATOM   6335  H02 WTR  1628       8.394 -14.920  21.950
TER   
ATOM   6336  O00 WTR  1629      11.721 -17.988  14.436
ATOM   6337  H01 WTR  1629      11.532 -17.450  13.666
ATOM   6338  H02 WTR  1629      12.128 -17.384  15.057
TER   
ATOM   6339  O00 WTR  1630       7.252 -11.268  19.896
ATOM   6340  H01 WTR  1630       7.931 -11.249  20.570
ATOM   6341  H02 WTR  1630       7.500 -11.994  19.325
TER   
ATOM   6342  O00 WTR  1631       8.308  -6.533  23.360
ATOM   6343  H01 WTR  1631       7.932  -7.000  24.107
ATOM   6344  H02 WTR  1631       9.139  -6.977  23.193
TER   
ATOM   6345  O00 WTR  1632      11.480   8.054  21.094
ATOM   6346  H01 WTR  1632      11.226   7.419  21.763
ATOM   6347  H02 WTR  1632      10.884   8.792  21.224
TER   
ATOM   6348  O00 WTR  1633       2.457  -8.998  17.394
ATOM   6349  H01 WTR  1633       3.002  -9.513  17.988
ATOM   6350  H02 WTR  1633       2.794  -8.105  17.473
TER   
ATOM   6351  O00 WTR  1634       5.038  -9.670  23.518
ATOM   6352  H01 WTR  1634       5.450 -10.498  23.270
ATOM   6353  H02 WTR  1634       4.674  -9.834  24.388
TER   
ATOM   6354  O00 WTR  1635      -2.281  -2.436  19.764
ATOM   6355  H01 WTR  1635      -1.435  -2.000  19.669
ATOM   6356  H02 WTR  1635      -2.625  -2.114  20.598
TER   
ATOM   6357  O00 WTR  1636       5.324 -10.669  16.835
ATOM   6358  H01 WTR  1636       5.076 -10.517  17.747
ATOM   6359  H02 WTR  1636       5.984 -10.000  16.651
TER   
ATOM   6360  O00 WTR  1637       0.531 -14.054  21.000
ATOM   6361  H01 WTR  1637       0.746 -14.319  21.894
ATOM   6362  H02 WTR  1637      -0.154 -14.664  20.727
TER   
ATOM   6363  O00 WTR  1638      14.490 -13.133  18.788
ATOM   6364  H01 WTR  1638      15.234 -13.670  18.514
ATOM   6365  H02 WTR  1638      14.803 -12.665  19.562
TER   
ATOM   6366  O00 WTR  1639       6.483 -10.901  25.955
ATOM   6367  H01 WTR  1639       6.431 -10.981  26.908
ATOM   6368  H02 WTR  1639       6.705  -9.982  25.804
TER   
ATOM   6369  O00 WTR  1640       5.450 -11.708  12.540
ATOM   6370  H01 WTR  1640       6.394 -11.754  12.691
ATOM   6371  H02 WTR  1640       5.366 -11.345  11.658
TER   
ATOM   6372  O00 WTR  1641       5.437 -12.074  22.011
ATOM   6373  H01 WTR  1641       5.652 -11.590  21.213
ATOM   6374  H02 WTR  1641       5.017 -12.876  21.699
TER   
ATOM   6375  O00 WTR  1642      11.736 -12.974  18.146
ATOM   6376  H01 WTR  1642      11.339 -12.150  17.862
ATOM   6377  H02 WTR  1642      12.675 -12.790  18.174
TER   
ATOM   6378  O00 WTR  1643       3.653  -2.024  20.458
ATOM   6379  H01 WTR  1643       4.259  -1.297  20.312
ATOM   6380  H02 WTR  1643       3.828  -2.630  19.739
TER   
ATOM   6381  O00 WTR  1644      10.441  -8.559  23.374
ATOM   6382  H01 WTR  1644      10.946  -9.098  22.765
ATOM   6383  H02 WTR  1644      11.068  -8.313  24.054
TER   
ATOM   6384  O00 WTR  1645      12.612  -5.959  20.117
ATOM   6385  H01 WTR  1645      12.783  -5.584  20.981
ATOM   6386  H02 WTR  1645      12.001  -5.347  19.707
TER   
ATOM   6387  O00 WTR  1646      -9.412   5.167  17.675
ATOM   6388  H01 WTR  1646      -9.105   6.064  17.811
ATOM   6389  H02 WTR  1646      -9.860   5.193  16.830
TER   
ATOM   6390  O00 WTR  1647      -6.606  -5.663  12.860
ATOM   6391  H01 WTR  1647      -7.120  -4.866  12.730
ATOM   6392  H02 WTR  1647      -6.691  -6.140  12.034
TER   
ATOM   6393  O00 WTR  1648      -5.441   0.036  11.350
ATOM   6394  H01 WTR  1648      -4.964  -0.642  11.829
ATOM   6395  H02 WTR  1648      -6.188  -0.422  10.966
TER   
ATOM   6396  O00 WTR  1649      -3.498   8.137  21.170
ATOM   6397  H01 WTR  1649      -2.744   7.896  20.632
ATOM   6398  H02 WTR  1649      -3.907   7.302  21.398
TER   
ATOM   6399  O00 WTR  1650      -1.989  -4.771  24.282
ATOM   6400  H01 WTR  1650      -2.843  -4.396  24.066
ATOM   6401  H02 WTR  1650      -2.159  -5.338  25.033
TER   
ATOM   6402  O00 WTR  1651      -8.860  -1.935  22.030
ATOM   6403  H01 WTR  1651      -8.731  -1.595  21.145
ATOM   6404  H02 WTR  1651      -8.072  -1.671  22.506
TER   
ATOM   6405  O00 WTR  1652      -0.115  -9.302  19.400
ATOM   6406  H01 WTR  1652      -0.272  -8.954  20.278
ATOM   6407  H02 WTR  1652      -0.768  -8.869  18.849
TER   
ATOM   6408  O00 WTR  1653      -4.229  -3.732  23.417
ATOM   6409  H01 WTR  1653      -4.846  -4.168  24.004
ATOM   6410  H02 WTR  1653      -4.547  -3.938  22.538
TER   
ATOM   6411  O00 WTR  1654      -5.762   4.566  15.687
ATOM   6412  H01 WTR  1654      -5.548   4.687  16.612
ATOM   6413  H02 WTR  1654      -4.971   4.837  15.220
TER   
ATOM   6414  O00 WTR  1655      -0.838  -0.556  22.704
ATOM   6415  H01 WTR  1655      -0.736  -0.980  23.556
ATOM   6416  H02 WTR  1655      -1.724  -0.786  22.426
TER   
ATOM   6417  O00 WTR  1656     -10.765   2.894  16.315
ATOM   6418  H01 WTR  1656     -11.412   2.935  17.020
ATOM   6419  H02 WTR  1656     -10.432   1.997  16.347
TER   
ATOM   6420  O00 WTR  1657      -1.517   5.000  17.683
ATOM   6421  H01 WTR  1657      -0.586   4.794  17.604
ATOM   6422  H02 WTR  1657      -1.844   4.387  18.341
TER   
ATOM   6423  O00 WTR  1658      -8.138   2.777  13.672
ATOM   6424  H01 WTR  1658      -8.838   2.872  14.318
ATOM   6425  H02 WTR  1658      -8.383   2.004  13.164
TER   
ATOM   6426  O00 WTR  1659     -12.847  -0.912  15.723
ATOM   6427  H01 WTR  1659     -13.291  -0.790  16.562
ATOM   6428  H02 WTR  1659     -13.479  -0.611  15.071
TER   
ATOM   6429  O00 WTR  1660      -7.285  -2.849  17.401
ATOM   6430  H01 WTR  1660      -7.708  -2.324  18.081
ATOM   6431  H02 WTR  1660      -7.791  -3.661  17.376
TER   
ATOM   6432  O00 WTR  1661      -3.300  -5.152  19.226
ATOM   6433  H01 WTR  1661      -3.252  -4.242  19.518
ATOM   6434  H02 WTR  1661      -3.638  -5.100  18.332
TER   
ATOM   6435  O00 WTR  1662      -5.990  -0.346  21.437
ATOM   6436  H01 WTR  1662      -6.315   0.415  20.957
ATOM   6437  H02 WTR  1662      -5.580  -0.895  20.769
TER   
ATOM   6438  O00 WTR  1663      -9.964   0.126  16.540
ATOM   6439  H01 WTR  1663      -9.645  -0.207  15.701
ATOM   6440  H02 WTR  1663     -10.886  -0.130  16.565
TER   
ATOM   6441  O00 WTR  1664      10.532  -4.710  19.039
ATOM   6442  H01 WTR  1664      10.325  -5.371  18.378
ATOM   6443  H02 WTR  1664      10.656  -3.902  18.540
TER   
ATOM   6444  O00 WTR  1665      -3.517 -13.732  27.814
ATOM   6445  H01 WTR  1665      -4.232 -13.129  27.608
ATOM   6446  H02 WTR  1665      -2.727 -13.276  27.523
TER   
ATOM   6447  O00 WTR  1666      -6.906   0.973  19.150
ATOM   6448  H01 WTR  1666      -7.282   1.853  19.139
ATOM   6449  H02 WTR  1666      -6.289   0.966  18.419
TER   
ATOM   6450  O00 WTR  1667      -4.609   5.484  21.399
ATOM   6451  H01 WTR  1667      -4.698   4.730  21.983
ATOM   6452  H02 WTR  1667      -5.508   5.703  21.152
TER   
ATOM   6453  O00 WTR  1668      -7.794  -4.690  21.691
ATOM   6454  H01 WTR  1668      -7.048  -4.419  21.155
ATOM   6455  H02 WTR  1668      -8.308  -3.891  21.809
TER   
ATOM   6456  O00 WTR  1669       2.576  -8.387  24.102
ATOM   6457  H01 WTR  1669       1.636  -8.561  24.147
ATOM   6458  H02 WTR  1669       2.661  -7.700  23.441
TER   
ATOM   6459  O00 WTR  1670      -8.398  -1.727  14.876
ATOM   6460  H01 WTR  1670      -9.319  -1.984  14.820
ATOM   6461  H02 WTR  1670      -8.054  -2.228  15.616
TER   
ATOM   6462  O00 WTR  1671     -10.463  -8.794  20.812
ATOM   6463  H01 WTR  1671     -10.960  -9.112  21.566
ATOM   6464  H02 WTR  1671      -9.660  -8.433  21.189
TER   
ATOM   6465  O00 WTR  1672      -0.790  -3.081  14.655
ATOM   6466  H01 WTR  1672      -0.289  -2.942  13.852
ATOM   6467  H02 WTR  1672      -1.181  -3.948  14.547
TER   
ATOM   6468  O00 WTR  1673       3.202   1.744  16.774
ATOM   6469  H01 WTR  1673       2.444   1.633  16.199
ATOM   6470  H02 WTR  1673       3.059   1.116  17.482
TER   
ATOM   6471  O00 WTR  1674       2.766  -1.847  16.905
ATOM   6472  H01 WTR  1674       3.000  -1.740  15.983
ATOM   6473  H02 WTR  1674       1.941  -2.332  16.888
TER   
ATOM   6474  O00 WTR  1675     -10.409   6.938  14.319
ATOM   6475  H01 WTR  1675      -9.625   6.409  14.467
ATOM   6476  H02 WTR  1675     -10.155   7.822  14.582
TER   
ATOM   6477  O00 WTR  1676     -12.397  -3.264  19.766
ATOM   6478  H01 WTR  1676     -12.144  -3.508  18.875
ATOM   6479  H02 WTR  1676     -11.572  -3.242  20.251
TER   
ATOM   6480  O00 WTR  1677      -3.190  -9.099  22.390
ATOM   6481  H01 WTR  1677      -3.911  -8.484  22.255
ATOM   6482  H02 WTR  1677      -3.342  -9.792  21.747
TER   
ATOM   6483  O00 WTR  1678      -3.256  -1.498  22.220
ATOM   6484  H01 WTR  1678      -3.986  -0.882  22.170
ATOM   6485  H02 WTR  1678      -3.578  -2.208  22.775
TER   
ATOM   6486  O00 WTR  1679      -2.401  -7.933  18.019
ATOM   6487  H01 WTR  1679      -2.605  -7.000  17.948
ATOM   6488  H02 WTR  1679      -3.214  -8.333  18.330
TER   
ATOM   6489  O00 WTR  1680      -4.448 -20.892  19.180
ATOM   6490  H01 WTR  1680      -3.702 -20.315  19.016
ATOM   6491  H02 WTR  1680      -4.753 -20.647  20.054
TER   
ATOM   6492  O00 WTR  1681      -8.844  -8.034  26.926
ATOM   6493  H01 WTR  1681      -8.293  -8.075  27.707
ATOM   6494  H02 WTR  1681      -8.726  -7.144  26.594
TER   
ATOM   6495  O00 WTR  1682     -12.199   3.100  18.802
ATOM   6496  H01 WTR  1682     -11.889   3.192  19.703
ATOM   6497  H02 WTR  1682     -12.598   2.230  18.773
TER   
ATOM   6498  O00 WTR  1683      -5.070  -2.264  19.233
ATOM   6499  H01 WTR  1683      -4.207  -1.907  19.022
ATOM   6500  H02 WTR  1683      -5.413  -2.574  18.395
TER   
ATOM   6501  O00 WTR  1684     -14.626   1.071  18.091
ATOM   6502  H01 WTR  1684     -14.476   0.607  18.915
ATOM   6503  H02 WTR  1684     -15.350   0.599  17.679
TER   
ATOM   6504  O00 WTR  1685     -13.748  -0.924  20.543
ATOM   6505  H01 WTR  1685     -13.369  -1.634  20.023
ATOM   6506  H02 WTR  1685     -13.616  -1.195  21.451
TER   
ATOM   6507  O00 WTR  1686      -0.857   6.190  13.686
ATOM   6508  H01 WTR  1686      -1.616   6.315  14.255
ATOM   6509  H02 WTR  1686      -0.803   6.997  13.176
TER   
ATOM   6510  O00 WTR  1687       9.367 -18.654  15.607
ATOM   6511  H01 WTR  1687      10.232 -18.380  15.305
ATOM   6512  H02 WTR  1687       9.310 -19.579  15.365
TER   
ATOM   6513  O00 WTR  1688      -3.952  -4.287  16.724
ATOM   6514  H01 WTR  1688      -4.399  -4.367  15.881
ATOM   6515  H02 WTR  1688      -3.501  -3.444  16.676
TER   
ATOM   6516  O00 WTR  1689      -1.233 -11.972  27.345
ATOM   6517  H01 WTR  1689      -1.143 -11.750  28.272
ATOM   6518  H02 WTR  1689      -0.381 -11.763  26.964
TER   
ATOM   6519  O00 WTR  1690     -10.659 -21.102  21.707
ATOM   6520  H01 WTR  1690     -11.404 -21.407  22.224
ATOM   6521  H02 WTR  1690      -9.892 -21.336  22.230
TER   
ATOM   6522  O00 WTR  1691      -7.406   3.686  19.512
ATOM   6523  H01 WTR  1691      -7.612   4.177  20.307
ATOM   6524  H02 WTR  1691      -7.968   4.071  18.840
TER   
ATOM   6525  O00 WTR  1692      -8.907   7.853  17.825
ATOM   6526  H01 WTR  1692      -8.513   8.640  17.449
ATOM   6527  H02 WTR  1692      -9.835   8.071  17.918
TER   
ATOM   6528  O00 WTR  1693      -3.062  -0.550  13.997
ATOM   6529  H01 WTR  1693      -3.118  -1.495  14.139
ATOM   6530  H02 WTR  1693      -3.918  -0.216  14.264
TER   
ATOM   6531  O00 WTR  1694      -1.610   9.304  16.954
ATOM   6532  H01 WTR  1694      -1.304  10.208  16.888
ATOM   6533  H02 WTR  1694      -2.564   9.370  16.910
TER   
ATOM   6534  O00 WTR  1695       1.273 -18.109  21.785
ATOM   6535  H01 WTR  1695       0.563 -17.810  22.354
ATOM   6536  H02 WTR  1695       2.000 -18.283  22.382
TER   
ATOM   6537  O00 WTR  1696      -3.590 -11.110  20.609
ATOM   6538  H01 WTR  1696      -2.863 -11.306  20.017
ATOM   6539  H02 WTR  1696      -3.845 -11.962  20.964
TER   
ATOM   6540  O00 WTR  1697       2.846  -6.749  21.925
ATOM   6541  H01 WTR  1697       2.705  -5.819  22.104
ATOM   6542  H02 WTR  1697       2.407  -6.902  21.088
TER   
ATOM   6543  O00 WTR  1698       1.232   5.439  16.309
ATOM   6544  H01 WTR  1698       1.072   6.359  16.098
ATOM   6545  H02 WTR  1698       1.058   4.971  15.492
TER   
ATOM   6546  O00 WTR  1699       7.304  -5.923  13.842
ATOM   6547  H01 WTR  1699       6.892  -5.540  13.067
ATOM   6548  H02 WTR  1699       6.583  -6.056  14.456
TER   
ATOM   6549  O00 WTR  1700       1.499  -7.022  19.582
ATOM   6550  H01 WTR  1700       0.710  -6.485  19.507
ATOM   6551  H02 WTR  1700       1.245  -7.873  19.223
TER   
ATOM   6552  O00 WTR  1701       4.968  -8.158  20.887
ATOM   6553  H01 WTR  1701       5.203  -8.658  21.669
ATOM   6554  H02 WTR  1701       4.310  -7.533  21.191
TER   
ATOM   6555  O00 WTR  1702       5.971  -2.452  15.482
ATOM   6556  H01 WTR  1702       6.312  -2.428  16.376
ATOM   6557  H02 WTR  1702       6.460  -1.771  15.021
TER   
ATOM   6558  O00 WTR  1703      -5.245   4.907  18.337
ATOM   6559  H01 WTR  1703      -6.007   4.664  18.864
ATOM   6560  H02 WTR  1703      -4.851   4.072  18.084
TER   
ATOM   6561  O00 WTR  1704      -1.477   1.861  17.092
ATOM   6562  H01 WTR  1704      -1.156   1.003  16.815
ATOM   6563  H02 WTR  1704      -0.799   2.194  17.679
TER   
ATOM   6564  O00 WTR  1705      -0.820  11.613  11.922
ATOM   6565  H01 WTR  1705      -0.117  11.264  12.470
ATOM   6566  H02 WTR  1705      -0.368  12.097  11.231
TER   
ATOM   6567  O00 WTR  1706       7.600  -0.450  13.872
ATOM   6568  H01 WTR  1706       8.367  -0.153  14.362
ATOM   6569  H02 WTR  1706       7.042   0.325  13.807
TER   
ATOM   6570  O00 WTR  1707       6.084   5.199  18.739
ATOM   6571  H01 WTR  1707       6.281   5.996  18.245
ATOM   6572  H02 WTR  1707       5.139   5.084  18.640
TER   
ATOM   6573  O00 WTR  1708       1.921  -5.662  15.355
ATOM   6574  H01 WTR  1708       2.472  -5.776  16.130
ATOM   6575  H02 WTR  1708       1.032  -5.583  15.702
TER   
ATOM   6576  O00 WTR  1709       3.115  -1.594  14.159
ATOM   6577  H01 WTR  1709       2.307  -2.041  13.906
ATOM   6578  H02 WTR  1709       3.810  -2.094  13.733
TER   
ATOM   6579  O00 WTR  1710       0.362  -2.963  17.018
ATOM   6580  H01 WTR  1710       0.030  -3.178  16.147
ATOM   6581  H02 WTR  1710       0.166  -3.737  17.548
TER   
ATOM   6582  O00 WTR  1711       6.931  -3.625  20.434
ATOM   6583  H01 WTR  1711       7.087  -4.544  20.217
ATOM   6584  H02 WTR  1711       6.004  -3.487  20.239
TER   
ATOM   6585  O00 WTR  1712       5.360   1.545  14.635
ATOM   6586  H01 WTR  1712       4.818   1.530  15.424
ATOM   6587  H02 WTR  1712       6.037   2.196  14.821
TER   
ATOM   6588  O00 WTR  1713      -2.157  -5.075  13.377
ATOM   6589  H01 WTR  1713      -2.184  -4.254  12.887
ATOM   6590  H02 WTR  1713      -1.657  -5.672  12.820
TER   
ATOM   6591  O00 WTR  1714       4.376  -3.735  18.159
ATOM   6592  H01 WTR  1714       3.791  -3.127  17.707
ATOM   6593  H02 WTR  1714       5.227  -3.605  17.741
TER   
ATOM   6594  O00 WTR  1715       9.228   5.584  21.836
ATOM   6595  H01 WTR  1715       9.307   5.540  20.883
ATOM   6596  H02 WTR  1715       8.570   4.924  22.054
TER   
ATOM   6597  O00 WTR  1716       3.862  -9.663  14.400
ATOM   6598  H01 WTR  1716       4.584 -10.222  14.111
ATOM   6599  H02 WTR  1716       3.871  -9.734  15.354
TER   
ATOM   6600  O00 WTR  1717       1.905   0.905  14.560
ATOM   6601  H01 WTR  1717       1.060   0.533  14.812
ATOM   6602  H02 WTR  1717       2.495   0.153  14.514
TER   
ATOM   6603  O00 WTR  1718       3.328  -6.182  17.632
ATOM   6604  H01 WTR  1718       3.624  -5.282  17.768
ATOM   6605  H02 WTR  1718       2.763  -6.365  18.383
TER   
ATOM   6606  O00 WTR  1719      16.441  -0.160  16.801
ATOM   6607  H01 WTR  1719      17.014  -0.849  16.465
ATOM   6608  H02 WTR  1719      16.532   0.556  16.173
TER   
ATOM   6609  O00 WTR  1720      11.663   2.122  16.238
ATOM   6610  H01 WTR  1720      12.210   1.351  16.089
ATOM   6611  H02 WTR  1720      11.574   2.174  17.190
TER   
ATOM   6612  O00 WTR  1721      -4.167   2.441  17.942
ATOM   6613  H01 WTR  1721      -3.518   2.027  17.372
ATOM   6614  H02 WTR  1721      -3.754   2.454  18.805
TER   
ATOM   6615  O00 WTR  1722       3.930  -3.723  24.685
ATOM   6616  H01 WTR  1722       4.196  -3.509  25.579
ATOM   6617  H02 WTR  1722       4.753  -3.825  24.207
TER   
ATOM   6618  O00 WTR  1723       9.247  -4.129  15.507
ATOM   6619  H01 WTR  1723      10.053  -4.446  15.098
ATOM   6620  H02 WTR  1723       8.566  -4.719  15.184
TER   
ATOM   6621  O00 WTR  1724       7.078  -2.236  18.064
ATOM   6622  H01 WTR  1724       7.834  -1.680  17.875
ATOM   6623  H02 WTR  1724       7.327  -2.722  18.850
TER   
ATOM   6624  O00 WTR  1725     -12.430   0.454   7.998
ATOM   6625  H01 WTR  1725     -12.419   0.692   8.925
ATOM   6626  H02 WTR  1725     -13.279   0.764   7.681
TER   
ATOM   6627  O00 WTR  1726      -0.392  -0.746  18.633
ATOM   6628  H01 WTR  1726       0.130  -0.516  19.401
ATOM   6629  H02 WTR  1726       0.124  -1.416  18.184
TER   
ATOM   6630  O00 WTR  1727      -3.374 -11.679  25.560
ATOM   6631  H01 WTR  1727      -2.559 -11.566  26.049
ATOM   6632  H02 WTR  1727      -3.096 -11.964  24.690
TER   
ATOM   6633  O00 WTR  1728      10.688   5.776  19.303
ATOM   6634  H01 WTR  1728      10.973   6.582  19.733
ATOM   6635  H02 WTR  1728      11.097   5.807  18.438
TER   
ATOM   6636  O00 WTR  1729       2.353 -12.366  19.807
ATOM   6637  H01 WTR  1729       2.366 -12.823  18.966
ATOM   6638  H02 WTR  1729       1.762 -12.884  20.352
TER   
ATOM   6639  O00 WTR  1730       2.665  -3.918  22.286
ATOM   6640  H01 WTR  1730       2.867  -3.210  21.674
ATOM   6641  H02 WTR  1730       2.927  -3.577  23.142
TER   
ATOM   6642  O00 WTR  1731       2.424   1.882  20.183
ATOM   6643  H01 WTR  1731       1.927   1.119  20.479
ATOM   6644  H02 WTR  1731       2.334   2.517  20.894
TER   
ATOM   6645  O00 WTR  1732       1.035  -0.381  20.715
ATOM   6646  H01 WTR  1732       0.607  -0.210  21.554
ATOM   6647  H02 WTR  1732       1.684  -1.057  20.910
TER   
ATOM   6648  O00 WTR  1733      -4.282   2.233  15.131
ATOM   6649  H01 WTR  1733      -4.879   1.494  15.242
ATOM   6650  H02 WTR  1733      -4.760   2.983  15.486
TER   
ATOM   6651  O00 WTR  1734       8.273   3.093  19.248
ATOM   6652  H01 WTR  1734       7.838   2.294  19.545
ATOM   6653  H02 WTR  1734       7.557   3.675  18.993
TER   
ATOM   6654  O00 WTR  1735       0.884   8.155  15.813
ATOM   6655  H01 WTR  1735       0.987   8.847  15.159
ATOM   6656  H02 WTR  1735      -0.028   8.223  16.094
TER   
ATOM   6657  O00 WTR  1736       0.905   3.094  18.406
ATOM   6658  H01 WTR  1736       1.574   3.629  17.980
ATOM   6659  H02 WTR  1736       1.363   2.671  19.132
TER   
ATOM   6660  O00 WTR  1737       9.388  -1.481  16.307
ATOM   6661  H01 WTR  1737       9.182  -2.372  16.023
ATOM   6662  H02 WTR  1737      10.109  -1.588  16.927
TER   
ATOM   6663  O00 WTR  1738       5.946 -18.254  22.117
ATOM   6664  H01 WTR  1738       5.438 -17.717  22.726
ATOM   6665  H02 WTR  1738       5.312 -18.533  21.457
TER   
ATOM   6666  O00 WTR  1739      -1.544   7.486  19.127
ATOM   6667  H01 WTR  1739      -1.586   8.006  18.324
ATOM   6668  H02 WTR  1739      -1.672   6.583  18.834
TER   
ATOM   6669  O00 WTR  1740       9.601   4.336  16.701
ATOM   6670  H01 WTR  1740       9.458   4.592  17.612
ATOM   6671  H02 WTR  1740      10.338   3.726  16.736
TER   
ATOM   6672  O00 WTR  1741       3.600   4.723  17.575
ATOM   6673  H01 WTR  1741       3.028   5.379  17.177
ATOM   6674  H02 WTR  1741       3.391   3.911  17.114
TER   
ATOM   6675  O00 WTR  1742       6.271  -4.187  23.120
ATOM   6676  H01 WTR  1742       6.795  -4.948  23.372
ATOM   6677  H02 WTR  1742       6.702  -3.847  22.336
TER   
ATOM   6678  O00 WTR  1743       7.084  -6.387  20.672
ATOM   6679  H01 WTR  1743       6.331  -6.965  20.791
ATOM   6680  H02 WTR  1743       7.534  -6.402  21.517
TER   
ATOM   6681  O00 WTR  1744      13.901  -2.869  16.519
ATOM   6682  H01 WTR  1744      14.217  -2.823  17.422
ATOM   6683  H02 WTR  1744      13.895  -3.804  16.314
TER   
ATOM   6684  O00 WTR  1745       9.291 -14.979  13.795
ATOM   6685  H01 WTR  1745       9.595 -15.692  13.233
ATOM   6686  H02 WTR  1745       8.375 -15.190  13.975
TER   
ATOM   6687  O00 WTR  1746      17.402  -2.642  15.539
ATOM   6688  H01 WTR  1746      16.976  -3.072  14.797
ATOM   6689  H02 WTR  1746      18.325  -2.591  15.289
TER   
ATOM   6690  O00 WTR  1747       6.819   3.702  16.162
ATOM   6691  H01 WTR  1747       7.744   3.666  16.404
ATOM   6692  H02 WTR  1747       6.423   4.280  16.814
TER   
ATOM   6693  O00 WTR  1748      11.173 -13.100  24.665
ATOM   6694  H01 WTR  1748      11.608 -13.756  25.209
ATOM   6695  H02 WTR  1748      10.982 -12.379  25.265
TER   
ATOM   6696  O00 WTR  1749      19.554 -12.018  17.712
ATOM   6697  H01 WTR  1749      19.267 -11.880  16.810
ATOM   6698  H02 WTR  1749      20.372 -11.526  17.782
TER   
ATOM   6699  O00 WTR  1750      15.610 -12.410  15.101
ATOM   6700  H01 WTR  1750      15.607 -11.725  15.770
ATOM   6701  H02 WTR  1750      15.148 -12.022  14.358
TER   
ATOM   6702  O00 WTR  1751      14.855 -11.058  20.591
ATOM   6703  H01 WTR  1751      14.275 -10.562  20.013
ATOM   6704  H02 WTR  1751      14.279 -11.391  21.280
TER   
ATOM   6705  O00 WTR  1752      11.513 -14.438  20.469
ATOM   6706  H01 WTR  1752      11.477 -15.353  20.191
ATOM   6707  H02 WTR  1752      11.716 -13.952  19.669
TER   
ATOM   6708  O00 WTR  1753      17.666 -13.885  18.730
ATOM   6709  H01 WTR  1753      18.077 -13.154  18.268
ATOM   6710  H02 WTR  1753      17.938 -13.777  19.641
TER   
ATOM   6711  O00 WTR  1754      12.858 -25.630   9.354
ATOM   6712  H01 WTR  1754      13.329 -25.092   9.990
ATOM   6713  H02 WTR  1754      12.921 -26.521   9.700
TER   
ATOM   6714  O00 WTR  1755      15.634  -8.481  13.265
ATOM   6715  H01 WTR  1755      15.562  -9.273  12.733
ATOM   6716  H02 WTR  1755      16.502  -8.133  13.060
TER   
ATOM   6717  O00 WTR  1756      12.948 -12.312  22.226
ATOM   6718  H01 WTR  1756      12.666 -12.804  22.997
ATOM   6719  H02 WTR  1756      12.749 -12.887  21.487
TER   
ATOM   6720  O00 WTR  1757       9.967 -10.830  17.503
ATOM   6721  H01 WTR  1757       9.228 -11.299  17.116
ATOM   6722  H02 WTR  1757      10.291 -10.268  16.798
TER   
ATOM   6723  O00 WTR  1758      11.040  -8.559  18.953
ATOM   6724  H01 WTR  1758      11.210  -7.798  19.507
ATOM   6725  H02 WTR  1758      10.096  -8.703  19.025
TER   
ATOM   6726  O00 WTR  1759      18.805  -8.216  13.162
ATOM   6727  H01 WTR  1759      18.900  -9.148  12.967
ATOM   6728  H02 WTR  1759      19.099  -8.129  14.069
TER   
ATOM   6729  O00 WTR  1760      16.448  -7.025  16.689
ATOM   6730  H01 WTR  1760      16.631  -7.934  16.454
ATOM   6731  H02 WTR  1760      15.768  -7.083  17.361
TER   
ATOM   6732  O00 WTR  1761      17.921  -1.966  10.604
ATOM   6733  H01 WTR  1761      17.906  -2.477  11.413
ATOM   6734  H02 WTR  1761      17.643  -1.089  10.869
TER   
ATOM   6735  O00 WTR  1762      11.173   2.652  18.743
ATOM   6736  H01 WTR  1762      10.235   2.741  18.911
ATOM   6737  H02 WTR  1762      11.586   3.256  19.360
TER   
ATOM   6738  O00 WTR  1763      16.767   0.536  11.099
ATOM   6739  H01 WTR  1763      16.175   0.536  10.346
ATOM   6740  H02 WTR  1763      16.895   1.462  11.304
TER   
ATOM   6741  O00 WTR  1764      13.305  -5.879  16.078
ATOM   6742  H01 WTR  1764      13.761  -6.129  15.274
ATOM   6743  H02 WTR  1764      13.854  -6.221  16.783
TER   
ATOM   6744  O00 WTR  1765      22.648  -2.805   6.437
ATOM   6745  H01 WTR  1765      22.799  -2.391   5.587
ATOM   6746  H02 WTR  1765      22.179  -3.613   6.231
TER   
ATOM   6747  O00 WTR  1766      14.233  -7.238  18.256
ATOM   6748  H01 WTR  1766      13.822  -6.835  19.020
ATOM   6749  H02 WTR  1766      13.798  -8.086  18.169
TER   
ATOM   6750  O00 WTR  1767      20.305  -5.457  18.589
ATOM   6751  H01 WTR  1767      19.974  -5.168  19.440
ATOM   6752  H02 WTR  1767      19.561  -5.360  17.996
TER   
ATOM   6753  O00 WTR  1768      14.602  -1.060  18.759
ATOM   6754  H01 WTR  1768      13.965  -0.380  18.538
ATOM   6755  H02 WTR  1768      15.422  -0.755  18.371
TER   
ATOM   6756  O00 WTR  1769      12.897 -10.693  15.585
ATOM   6757  H01 WTR  1769      12.516 -10.358  14.773
ATOM   6758  H02 WTR  1769      12.871 -11.645  15.487
TER   
ATOM   6759  O00 WTR  1770      13.821  -1.632   9.764
ATOM   6760  H01 WTR  1770      14.059  -0.748   9.487
ATOM   6761  H02 WTR  1770      13.867  -1.604  10.720
TER   
ATOM   6762  O00 WTR  1771      13.354  -9.831  18.324
ATOM   6763  H01 WTR  1771      12.493  -9.479  18.552
ATOM   6764  H02 WTR  1771      13.252 -10.153  17.428
TER   
ATOM   6765  O00 WTR  1772      11.366  -2.386  18.016
ATOM   6766  H01 WTR  1772      12.038  -2.881  17.546
ATOM   6767  H02 WTR  1772      11.769  -2.175  18.858
TER   
ATOM   6768  O00 WTR  1773      11.210 -10.229  21.508
ATOM   6769  H01 WTR  1773      10.978 -10.322  20.584
ATOM   6770  H02 WTR  1773      11.839 -10.932  21.669
TER   
ATOM   6771  O00 WTR  1774      15.974  -9.812  15.884
ATOM   6772  H01 WTR  1774      16.112  -9.343  15.061
ATOM   6773  H02 WTR  1774      15.072  -9.606  16.129
TER   
ATOM   6774  O00 WTR  1775      12.490 -18.731  10.322
ATOM   6775  H01 WTR  1775      11.574 -18.641  10.061
ATOM   6776  H02 WTR  1775      12.871 -17.867  10.163
TER   
ATOM   6777  O00 WTR  1776      12.843  -3.219  12.382
ATOM   6778  H01 WTR  1776      12.365  -3.672  13.076
ATOM   6779  H02 WTR  1776      13.716  -3.075  12.746
TER   
ATOM   6780  O00 WTR  1777     -15.219   5.794  12.307
ATOM   6781  H01 WTR  1777     -15.885   5.762  11.620
ATOM   6782  H02 WTR  1777     -15.532   5.184  12.974
TER   
ATOM   6783  O00 WTR  1778     -13.415  14.162   6.298
ATOM   6784  H01 WTR  1778     -12.607  13.984   6.779
ATOM   6785  H02 WTR  1778     -13.808  13.300   6.162
TER   
ATOM   6786  O00 WTR  1779     -14.642   3.813  14.280
ATOM   6787  H01 WTR  1779     -14.704   3.688  15.227
ATOM   6788  H02 WTR  1779     -13.871   4.368  14.161
TER   
ATOM   6789  O00 WTR  1780      -3.058  11.463  13.212
ATOM   6790  H01 WTR  1780      -2.250  11.501  12.700
ATOM   6791  H02 WTR  1780      -3.725  11.834  12.635
TER   
ATOM   6792  O00 WTR  1781       1.031  12.999   9.998
ATOM   6793  H01 WTR  1781       0.284  13.202   9.435
ATOM   6794  H02 WTR  1781       1.529  12.345   9.508
TER   
ATOM   6795  O00 WTR  1782      15.617   4.505   9.745
ATOM   6796  H01 WTR  1782      16.352   4.096  10.202
ATOM   6797  H02 WTR  1782      14.886   4.439  10.360
TER   
ATOM   6798  O00 WTR  1783       6.439   7.385  16.482
ATOM   6799  H01 WTR  1783       7.203   7.768  16.049
ATOM   6800  H02 WTR  1783       5.721   7.984  16.275
TER   
ATOM   6801  O00 WTR  1784       3.162  11.621  13.030
ATOM   6802  H01 WTR  1784       3.714  11.587  13.811
ATOM   6803  H02 WTR  1784       3.272  12.512  12.697
TER   
ATOM   6804  O00 WTR  1785      -3.162   6.071  15.326
ATOM   6805  H01 WTR  1785      -3.676   6.852  15.532
ATOM   6806  H02 WTR  1785      -2.869   5.745  16.177
TER   
ATOM   6807  O00 WTR  1786      -5.088  11.050  15.228
ATOM   6808  H01 WTR  1786      -4.403  11.574  14.814
ATOM   6809  H02 WTR  1786      -5.837  11.125  14.637
TER   
ATOM   6810  O00 WTR  1787      -7.222   8.649  15.003
ATOM   6811  H01 WTR  1787      -6.358   8.751  15.402
ATOM   6812  H02 WTR  1787      -7.107   8.945  14.101
TER   
ATOM   6813  O00 WTR  1788     -10.248   5.861  20.306
ATOM   6814  H01 WTR  1788     -10.633   6.693  20.030
ATOM   6815  H02 WTR  1788     -10.240   5.325  19.513
TER   
ATOM   6816  O00 WTR  1789      -2.881   8.713  13.098
ATOM   6817  H01 WTR  1789      -3.084   9.633  13.268
ATOM   6818  H02 WTR  1789      -3.325   8.519  12.272
TER   
ATOM   6819  O00 WTR  1790      -5.208  17.518  13.051
ATOM   6820  H01 WTR  1790      -5.245  17.137  13.929
ATOM   6821  H02 WTR  1790      -5.469  16.805  12.469
TER   
ATOM   6822  O00 WTR  1791      -4.576  14.712  14.311
ATOM   6823  H01 WTR  1791      -5.072  14.029  14.763
ATOM   6824  H02 WTR  1791      -4.697  14.521  13.381
TER   
ATOM   6825  O00 WTR  1792      -7.404   6.270  20.772
ATOM   6826  H01 WTR  1792      -8.329   6.147  20.558
ATOM   6827  H02 WTR  1792      -7.132   7.017  20.238
TER   
ATOM   6828  O00 WTR  1793      -0.465   8.329  12.109
ATOM   6829  H01 WTR  1793       0.238   8.751  12.604
ATOM   6830  H02 WTR  1793      -1.261   8.534  12.600
TER   
ATOM   6831  O00 WTR  1794       0.479 -14.146   7.887
ATOM   6832  H01 WTR  1794       0.181 -13.694   7.097
ATOM   6833  H02 WTR  1794       0.509 -15.069   7.638
TER   
ATOM   6834  O00 WTR  1795       0.322 -15.724  -4.040
ATOM   6835  H01 WTR  1795      -0.327 -15.844  -4.733
ATOM   6836  H02 WTR  1795       0.306 -14.784  -3.857
TER   
ATOM   6837  O00 WTR  1796       3.437  -7.011  -9.054
ATOM   6838  H01 WTR  1796       3.751  -6.563  -9.839
ATOM   6839  H02 WTR  1796       3.582  -7.940  -9.233
TER   
ATOM   6840  O00 WTR  1797       0.292 -11.589   2.024
ATOM   6841  H01 WTR  1797       0.132 -11.355   2.938
ATOM   6842  H02 WTR  1797      -0.559 -11.486   1.598
TER   
ATOM   6843  O00 WTR  1798       5.597  -0.895  -9.712
ATOM   6844  H01 WTR  1798       5.712  -0.040  -9.299
ATOM   6845  H02 WTR  1798       6.347  -1.409  -9.414
TER   
ATOM   6846  O00 WTR  1799      -6.358  -9.617   0.149
ATOM   6847  H01 WTR  1799      -5.445  -9.370   0.292
ATOM   6848  H02 WTR  1799      -6.317 -10.328  -0.491
TER   
ATOM   6849  O00 WTR  1800       3.036  -9.985   4.541
ATOM   6850  H01 WTR  1800       2.882 -10.012   3.597
ATOM   6851  H02 WTR  1800       2.184  -9.764   4.917
TER   
ATOM   6852  O00 WTR  1801      -2.573 -10.768   0.863
ATOM   6853  H01 WTR  1801      -2.821  -9.848   0.780
ATOM   6854  H02 WTR  1801      -2.760 -10.986   1.776
TER   
ATOM   6855  O00 WTR  1802      -3.122 -13.541  -5.302
ATOM   6856  H01 WTR  1802      -3.047 -12.758  -4.757
ATOM   6857  H02 WTR  1802      -2.853 -13.253  -6.175
TER   
ATOM   6858  O00 WTR  1803      -1.781 -14.185  -0.561
ATOM   6859  H01 WTR  1803      -0.963 -13.688  -0.592
ATOM   6860  H02 WTR  1803      -1.548 -15.051  -0.896
TER   
ATOM   6861  O00 WTR  1804       4.077 -13.037  -4.179
ATOM   6862  H01 WTR  1804       3.805 -12.691  -3.328
ATOM   6863  H02 WTR  1804       3.271 -13.375  -4.569
TER   
ATOM   6864  O00 WTR  1805       4.951 -12.061  -0.138
ATOM   6865  H01 WTR  1805       4.354 -11.844   0.578
ATOM   6866  H02 WTR  1805       4.378 -12.209  -0.891
TER   
ATOM   6867  O00 WTR  1806      -8.293 -12.915   8.682
ATOM   6868  H01 WTR  1806      -8.794 -12.345   8.099
ATOM   6869  H02 WTR  1806      -7.435 -12.991   8.264
TER   
ATOM   6870  O00 WTR  1807      -5.440  -8.278   2.883
ATOM   6871  H01 WTR  1807      -5.205  -7.438   3.277
ATOM   6872  H02 WTR  1807      -4.928  -8.315   2.074
TER   
ATOM   6873  O00 WTR  1808      -0.184  -4.651 -13.799
ATOM   6874  H01 WTR  1808      -0.431  -5.539 -14.058
ATOM   6875  H02 WTR  1808      -0.370  -4.116 -14.570
TER   
ATOM   6876  O00 WTR  1809       7.555  -9.217   7.710
ATOM   6877  H01 WTR  1809       6.888  -9.316   7.031
ATOM   6878  H02 WTR  1809       8.124  -9.979   7.601
TER   
ATOM   6879  O00 WTR  1810      -9.553 -10.490   2.369
ATOM   6880  H01 WTR  1810      -8.877  -9.884   2.066
ATOM   6881  H02 WTR  1810      -9.414 -11.283   1.851
TER   
ATOM   6882  O00 WTR  1811      -1.218   0.421  -9.376
ATOM   6883  H01 WTR  1811      -1.288   1.328  -9.674
ATOM   6884  H02 WTR  1811      -0.287   0.300  -9.192
TER   
ATOM   6885  O00 WTR  1812       3.534 -12.917   7.612
ATOM   6886  H01 WTR  1812       3.112 -12.194   8.077
ATOM   6887  H02 WTR  1812       2.945 -13.108   6.881
TER   
ATOM   6888  O00 WTR  1813       0.937 -13.401  -0.266
ATOM   6889  H01 WTR  1813       1.017 -13.003   0.601
ATOM   6890  H02 WTR  1813       1.533 -14.149  -0.242
TER   
ATOM   6891  O00 WTR  1814      -8.386 -11.578   4.493
ATOM   6892  H01 WTR  1814      -8.220 -12.479   4.216
ATOM   6893  H02 WTR  1814      -8.703 -11.138   3.704
TER   
ATOM   6894  O00 WTR  1815      -1.334  -3.565  -7.399
ATOM   6895  H01 WTR  1815      -0.812  -2.763  -7.378
ATOM   6896  H02 WTR  1815      -1.500  -3.720  -8.329
TER   
ATOM   6897  O00 WTR  1816       2.094  -3.774  -9.477
ATOM   6898  H01 WTR  1816       1.752  -4.465 -10.045
ATOM   6899  H02 WTR  1816       1.464  -3.059  -9.562
TER   
ATOM   6900  O00 WTR  1817      -2.504  -6.833  -7.981
ATOM   6901  H01 WTR  1817      -1.564  -7.009  -8.009
ATOM   6902  H02 WTR  1817      -2.845  -7.454  -7.337
TER   
ATOM   6903  O00 WTR  1818      -5.243 -10.336   4.613
ATOM   6904  H01 WTR  1818      -5.225  -9.549   4.069
ATOM   6905  H02 WTR  1818      -6.172 -10.488   4.787
TER   
ATOM   6906  O00 WTR  1819       3.377  -1.882 -11.026
ATOM   6907  H01 WTR  1819       4.137  -1.534 -10.561
ATOM   6908  H02 WTR  1819       3.111  -2.645 -10.513
TER   
ATOM   6909  O00 WTR  1820       0.964  -6.494  -6.200
ATOM   6910  H01 WTR  1820       1.358  -7.363  -6.126
ATOM   6911  H02 WTR  1820       1.658  -5.947  -6.566
TER   
END
