# Supplementary material for: Computationally-guided optimization of small-molecule inhibitors of the Aurora A kinase–TPX2 protein–protein interaction
Source: Chem Commun (Camb). 2017 Aug 2;53(67):9372–5. doi: 10.1039/c7cc05379g (PMC5591577; doi:10.1039/c7cc05379g)
Supplement: Supplementary file 2 [file CC-053-C7CC05379G-s002.zip › aur_data/006to004/l0.pdb]

REMARK     aur                            E=     -21218.009
REMARK    ESX   =      -3168.564    EXX    =        -87.394
REMARK    RADGYR=         14.105
REMARK          Created by MCPRO 2.30     
ATOM      1  H1  ACE     1      11.269   0.682 -13.377
ATOM      2  CH3 ACE     1      10.818   0.492 -12.403
ATOM      3  C   ACE     1      11.834   0.755 -11.254
ATOM      4  H2  ACE     1      10.490  -0.547 -12.368
ATOM      5  H3  ACE     1       9.956   1.148 -12.284
ATOM      6  O   ACE     1      12.986   1.103 -11.531
ATOM      7  N   TRP     2      11.429   0.565  -9.989
ATOM      8  CA  TRP     2      12.217   1.050  -8.844
ATOM      9  C   TRP     2      12.607   0.009  -7.877
ATOM     10  HN  TRP     2      10.563   0.078  -9.807
ATOM     11  CB  TRP     2      11.434   2.109  -8.066
ATOM     12  CG  TRP     2      11.188   3.392  -8.797
ATOM     13  CD1 TRP     2       9.979   3.858  -9.302
ATOM     14  NE1 TRP     2      10.151   5.064  -9.942
ATOM     15  HD1 TRP     2       9.068   3.275  -9.161
ATOM     16  CE2 TRP     2      11.456   5.447  -9.913
ATOM     17  HNE TRP     2       9.419   5.606 -10.379
ATOM     18  CZ2 TRP     2      12.096   6.571 -10.439
ATOM     19  CH2 TRP     2      13.485   6.670 -10.243
ATOM     20  HZ2 TRP     2      11.520   7.326 -10.974
ATOM     21  CZ3 TRP     2      14.204   5.678  -9.558
ATOM     22  HH2 TRP     2      14.030   7.532 -10.628
ATOM     23  CE3 TRP     2      13.565   4.543  -9.021
ATOM     24  HZ3 TRP     2      15.282   5.775  -9.433
ATOM     25  CD2 TRP     2      12.190   4.406  -9.189
ATOM     26  HE3 TRP     2      14.147   3.793  -8.485
ATOM     27  HA  TRP     2      13.139   1.505  -9.204
ATOM     28  HB1 TRP     2      10.474   1.719  -7.725
ATOM     29  HB2 TRP     2      11.947   2.423  -7.157
ATOM     30  O   TRP     2      11.873  -0.936  -7.678
ATOM     31  N   ALA     3      13.749   0.201  -7.224
ATOM     32  CA  ALA     3      14.082  -0.584  -6.024
ATOM     33  C   ALA     3      14.568   0.288  -4.841
ATOM     34  HN  ALA     3      14.404   0.896  -7.552
ATOM     35  CB  ALA     3      15.110  -1.642  -6.367
ATOM     36  HA  ALA     3      13.199  -1.130  -5.689
ATOM     37  HB1 ALA     3      15.351  -2.219  -5.473
ATOM     38  HB2 ALA     3      14.706  -2.308  -7.130
ATOM     39  HB3 ALA     3      16.013  -1.163  -6.744
ATOM     40  O   ALA     3      15.060   1.398  -5.051
ATOM     41  N   LEU     4      14.449  -0.213  -3.612
ATOM     42  CA  LEU     4      15.009   0.490  -2.447
ATOM     43  C   LEU     4      16.457   0.949  -2.629
ATOM     44  HN  LEU     4      13.967  -1.090  -3.471
ATOM     45  CB  LEU     4      14.868  -0.333  -1.169
ATOM     46  CG  LEU     4      15.319   0.278   0.157
ATOM     47  CD1 LEU     4      14.797   1.694   0.358
ATOM     48  CD2 LEU     4      14.850  -0.593   1.319
ATOM     49  HA  LEU     4      14.415   1.380  -2.239
ATOM     50  HB1 LEU     4      13.819  -0.585  -1.012
ATOM     51  HB2 LEU     4      15.450  -1.250  -1.260
ATOM     52  HG  LEU     4      16.408   0.316   0.189
ATOM     53  HD1 LEU     4      15.148   2.078   1.316
ATOM     54  HD2 LEU     4      15.161   2.333  -0.445
ATOM     55  HD3 LEU     4      13.707   1.684   0.348
ATOM     56  HD4 LEU     4      15.175  -0.151   2.261
ATOM     57  HD5 LEU     4      13.762  -0.661   1.307
ATOM     58  HD6 LEU     4      15.276  -1.592   1.221
ATOM     59  O   LEU     4      16.778   2.088  -2.315
ATOM     60  N   GLU     5      17.332   0.114  -3.167
ATOM     61  CA  GLU     5      18.700   0.573  -3.359
ATOM     62  C   GLU     5      18.809   1.794  -4.302
ATOM     63  HN  GLU     5      17.040  -0.816  -3.432
ATOM     64  CB  GLU     5      19.651  -0.568  -3.778
ATOM     65  CG  GLU     5      20.045  -0.599  -5.259
ATOM     66  CD  GLU     5      19.374  -1.713  -6.055
ATOM     67  OE1 GLU     5      18.776  -2.615  -5.433
ATOM     68  OE2 GLU     5      19.460  -1.702  -7.306
ATOM     69  HA  GLU     5      19.125   0.862  -2.398
ATOM     70  HB1 GLU     5      20.582  -0.490  -3.217
ATOM     71  HB2 GLU     5      19.181  -1.529  -3.568
ATOM     72  HG1 GLU     5      19.767   0.344  -5.729
ATOM     73  HG2 GLU     5      21.121  -0.745  -5.346
ATOM     74  O   GLU     5      19.896   2.366  -4.428
ATOM     75  N   ASP     6      17.706   2.204  -4.942
ATOM     76  CA  ASP     6      17.745   3.373  -5.849
ATOM     77  C   ASP     6      17.765   4.733  -5.115
ATOM     78  HN  ASP     6      16.834   1.711  -4.806
ATOM     79  CB  ASP     6      16.567   3.368  -6.830
ATOM     80  CG  ASP     6      16.644   2.257  -7.855
ATOM     81  OD1 ASP     6      17.762   1.911  -8.289
ATOM     82  OD2 ASP     6      15.566   1.744  -8.248
ATOM     83  HA  ASP     6      18.642   3.325  -6.465
ATOM     84  HB1 ASP     6      15.635   3.241  -6.279
ATOM     85  HB2 ASP     6      16.541   4.313  -7.372
ATOM     86  O   ASP     6      17.922   5.789  -5.754
ATOM     87  N   PHE     7      17.611   4.692  -3.787
ATOM     88  CA  PHE     7      17.451   5.889  -2.973
ATOM     89  C   PHE     7      18.362   5.902  -1.760
ATOM     90  HN  PHE     7      17.602   3.801  -3.310
ATOM     91  CB  PHE     7      16.016   5.987  -2.437
ATOM     92  CG  PHE     7      14.974   5.883  -3.490
ATOM     93  CD1 PHE     7      14.556   7.009  -4.176
ATOM     94  CE1 PHE     7      13.593   6.913  -5.169
ATOM     95  HD1 PHE     7      14.984   7.982  -3.937
ATOM     96  CZ  PHE     7      13.036   5.682  -5.482
ATOM     97  HE1 PHE     7      13.272   7.806  -5.705
ATOM     98  CE2 PHE     7      13.438   4.540  -4.796
ATOM     99  HZ  PHE     7      12.282   5.608  -6.266
ATOM    100  CD2 PHE     7      14.402   4.643  -3.804
ATOM    101  HE2 PHE     7      12.996   3.574  -5.039
ATOM    102  HD2 PHE     7      14.721   3.754  -3.260
ATOM    103  HA  PHE     7      17.682   6.769  -3.572
ATOM    104  HB1 PHE     7      15.837   5.181  -1.725
ATOM    105  HB2 PHE     7      15.878   6.947  -1.939
ATOM    106  O   PHE     7      18.685   4.845  -1.217
ATOM    107  N   GLU     8      18.728   7.107  -1.322
ATOM    108  CA  GLU     8      19.271   7.304   0.010
ATOM    109  C   GLU     8      18.173   7.830   0.907
ATOM    110  HN  GLU     8      18.629   7.911  -1.924
ATOM    111  CB  GLU     8      20.393   8.315  -0.031
ATOM    112  CG  GLU     8      21.386   8.073  -1.134
ATOM    113  CD  GLU     8      22.620   8.884  -0.916
ATOM    114  OE1 GLU     8      22.625  10.057  -1.340
ATOM    115  OE2 GLU     8      23.567   8.348  -0.303
ATOM    116  HA  GLU     8      19.641   6.354   0.396
ATOM    117  HB1 GLU     8      19.979   9.312  -0.181
ATOM    118  HB2 GLU     8      20.941   8.288   0.911
ATOM    119  HG1 GLU     8      21.656   7.017  -1.155
ATOM    120  HG2 GLU     8      20.943   8.353  -2.090
ATOM    121  O   GLU     8      17.504   8.800   0.556
ATOM    122  NT  AME     9      17.981   7.184   2.050
ATOM    123  CT  AME     9      16.983   7.592   3.040
ATOM    124  HN  AME     9      18.538   6.370   2.267
ATOM    125  HT1 AME     9      17.013   6.910   3.890
ATOM    126  HT2 AME     9      17.200   8.604   3.380
ATOM    127  HT3 AME     9      15.991   7.565   2.589
ATOM    128  H1  ACE    10       9.243  14.068   7.962
ATOM    129  CH3 ACE    10       9.043  13.054   8.308
ATOM    130  C   ACE    10       7.708  12.976   9.031
ATOM    131  H2  ACE    10       9.842  12.753   8.986
ATOM    132  H3  ACE    10       9.029  12.388   7.445
ATOM    133  O   ACE    10       6.990  13.967   9.174
ATOM    134  N   GLY    11       7.355  11.795   9.497
ATOM    135  CA  GLY    11       6.068  11.626  10.142
ATOM    136  C   GLY    11       5.850  10.157  10.323
ATOM    137  HN  GLY    11       7.983  11.010   9.403
ATOM    138  HA1 GLY    11       6.075  12.133  11.107
ATOM    139  HA2 GLY    11       5.287  12.053   9.514
ATOM    140  O   GLY    11       6.387   9.338   9.572
ATOM    141  N   LYS    12       5.084   9.830  11.352
ATOM    142  CA  LYS    12       4.682   8.462  11.629
ATOM    143  C   LYS    12       3.288   8.275  11.046
ATOM    144  HN  LYS    12       4.755  10.548  11.982
ATOM    145  CB  LYS    12       4.714   8.198  13.144
ATOM    146  CG  LYS    12       5.070   6.774  13.550
ATOM    147  CD  LYS    12       3.841   6.003  14.018
ATOM    148  CE  LYS    12       4.086   4.499  14.082
ATOM    149  NZ  LYS    12       3.731   3.799  12.811
ATOM    150  HZ1 LYS    12       3.912   2.810  12.910
ATOM    151  HZ2 LYS    12       4.288   4.170  12.055
ATOM    152  HZ3 LYS    12       2.752   3.943  12.610
ATOM    153  HA  LYS    12       5.387   7.774  11.163
ATOM    154  HB1 LYS    12       5.455   8.846  13.611
ATOM    155  HB2 LYS    12       3.732   8.404  13.570
ATOM    156  HG1 LYS    12       5.502   6.249  12.698
ATOM    157  HG2 LYS    12       5.793   6.798  14.366
ATOM    158  HD1 LYS    12       3.558   6.339  15.016
ATOM    159  HD2 LYS    12       3.016   6.179  13.328
ATOM    160  HE1 LYS    12       5.140   4.310  14.282
ATOM    161  HE2 LYS    12       3.482   4.065  14.880
ATOM    162  O   LYS    12       2.377   9.065  11.311
ATOM    163  N   GLY    13       3.142   7.259  10.206
ATOM    164  CA  GLY    13       1.837   6.892   9.668
ATOM    165  C   GLY    13       1.266   5.686  10.396
ATOM    166  HN  GLY    13       3.948   6.719   9.926
ATOM    167  HA1 GLY    13       1.147   7.728   9.784
ATOM    168  HA2 GLY    13       1.935   6.646   8.611
ATOM    169  O   GLY    13       1.955   5.044  11.198
ATOM    170  N   LYS    14       0.002   5.382  10.113
ATOM    171  CA  LYS    14      -0.698   4.254  10.727
ATOM    172  C   LYS    14       0.059   2.940  10.512
ATOM    173  HN  LYS    14      -0.513   5.942   9.449
ATOM    174  CB  LYS    14      -2.129   4.168  10.189
ATOM    175  CG  LYS    14      -3.056   3.296  11.017
ATOM    176  CD  LYS    14      -4.507   3.686  10.792
ATOM    177  CE  LYS    14      -5.388   3.277  11.961
ATOM    178  NZ  LYS    14      -6.652   4.068  11.963
ATOM    179  HZ1 LYS    14      -7.226   3.784  12.745
ATOM    180  HZ2 LYS    14      -7.153   3.904  11.102
ATOM    181  HZ3 LYS    14      -6.434   5.050  12.045
ATOM    182  HA  LYS    14      -0.794   4.425  11.800
ATOM    183  HB1 LYS    14      -2.569   5.165  10.163
ATOM    184  HB2 LYS    14      -2.115   3.751   9.182
ATOM    185  HG1 LYS    14      -2.925   2.252  10.732
ATOM    186  HG2 LYS    14      -2.820   3.415  12.075
ATOM    187  HD1 LYS    14      -4.579   4.767  10.671
ATOM    188  HD2 LYS    14      -4.881   3.194   9.894
ATOM    189  HE1 LYS    14      -5.633   2.218  11.879
ATOM    190  HE2 LYS    14      -4.858   3.455  12.897
ATOM    191  O   LYS    14       0.321   2.209  11.467
ATOM    192  N   PHE    15       0.441   2.676   9.261
ATOM    193  CA  PHE    15       1.085   1.414   8.874
ATOM    194  C   PHE    15       2.588   1.565   8.582
ATOM    195  HN  PHE    15       0.289   3.361   8.535
ATOM    196  CB  PHE    15       0.356   0.791   7.659
ATOM    197  CG  PHE    15      -1.143   0.799   7.896
ATOM    198  CD1 PHE    15      -1.717  -0.060   8.827
ATOM    199  CE1 PHE    15      -3.092  -0.049   9.047
ATOM    200  HD1 PHE    15      -1.090  -0.750   9.392
ATOM    201  CZ  PHE    15      -3.914   0.814   8.332
ATOM    202  HE1 PHE    15      -3.530  -0.721   9.785
ATOM    203  CE2 PHE    15      -3.364   1.670   7.396
ATOM    204  HZ  PHE    15      -4.989   0.814   8.510
ATOM    205  CD2 PHE    15      -1.988   1.662   7.178
ATOM    206  HE2 PHE    15      -4.006   2.347   6.832
ATOM    207  HD2 PHE    15      -1.550   2.333   6.439
ATOM    208  HA  PHE    15       0.978   0.688   9.681
ATOM    209  HB1 PHE    15       0.561   1.362   6.754
ATOM    210  HB2 PHE    15       0.731  -0.206   7.426
ATOM    211  O   PHE    15       3.191   0.712   7.913
ATOM    212  N   GLY    16       3.188   2.645   9.081
ATOM    213  CA  GLY    16       4.621   2.898   8.896
ATOM    214  C   GLY    16       4.976   4.354   8.644
ATOM    215  HN  GLY    16       2.650   3.320   9.606
ATOM    216  HA1 GLY    16       5.163   2.589   9.790
ATOM    217  HA2 GLY    16       4.983   2.330   8.039
ATOM    218  O   GLY    16       4.096   5.195   8.448
ATOM    219  N   ASN    17       6.272   4.653   8.618
ATOM    220  CA  ASN    17       6.731   6.041   8.523
ATOM    221  C   ASN    17       6.862   6.629   7.115
ATOM    222  HN  ASN    17       6.958   3.913   8.665
ATOM    223  CB  ASN    17       8.053   6.229   9.290
ATOM    224  CG  ASN    17       7.919   5.971  10.784
ATOM    225  ND2 ASN    17       9.047   5.702  11.419
ATOM    226  HD1 ASN    17       9.022   5.522  12.411
ATOM    227  HD2 ASN    17       9.910   5.681  10.900
ATOM    228  OD1 ASN    17       6.827   6.014  11.363
ATOM    229  HA  ASN    17       6.033   6.691   9.051
ATOM    230  HB1 ASN    17       8.800   5.537   8.902
ATOM    231  HB2 ASN    17       8.405   7.252   9.163
ATOM    232  O   ASN    17       6.835   5.924   6.103
ATOM    233  N   VAL    18       7.006   7.946   7.069
ATOM    234  CA  VAL    18       7.417   8.615   5.853
ATOM    235  C   VAL    18       8.841   9.125   6.045
ATOM    236  HN  VAL    18       6.827   8.499   7.895
ATOM    237  CB  VAL    18       6.490   9.794   5.551
ATOM    238  CG1 VAL    18       6.742  10.281   4.138
ATOM    239  CG2 VAL    18       5.041   9.377   5.716
ATOM    240  HA  VAL    18       7.381   7.911   5.021
ATOM    241  HB  VAL    18       6.687  10.602   6.256
ATOM    242  HG1 VAL    18       6.083  11.121   3.920
ATOM    243  HG2 VAL    18       7.780  10.599   4.043
ATOM    244  HG3 VAL    18       6.544   9.472   3.434
ATOM    245  HG4 VAL    18       4.391  10.224   5.499
ATOM    246  HG5 VAL    18       4.816   8.561   5.029
ATOM    247  HG6 VAL    18       4.872   9.044   6.741
ATOM    248  O   VAL    18       9.152   9.711   7.073
ATOM    249  N   TYR    19       9.705   8.881   5.070
ATOM    250  CA  TYR    19      11.104   9.305   5.150
ATOM    251  C   TYR    19      11.454  10.282   4.063
ATOM    252  HN  TYR    19       9.401   8.388   4.242
ATOM    253  CB  TYR    19      12.051   8.100   5.048
ATOM    254  CG  TYR    19      11.919   7.192   6.247
ATOM    255  CD1 TYR    19      10.927   6.210   6.284
ATOM    256  CE1 TYR    19      10.765   5.395   7.372
ATOM    257  HD1 TYR    19      10.258   6.078   5.433
ATOM    258  CZ  TYR    19      11.591   5.551   8.461
ATOM    259  HE1 TYR    19       9.987   4.631   7.370
ATOM    260  CE2 TYR    19      12.588   6.526   8.472
ATOM    261  OH  TYR    19      11.388   4.715   9.533
ATOM    262  CD2 TYR    19      12.741   7.346   7.368
ATOM    263  HE2 TYR    19      13.234   6.634   9.343
ATOM    264  HD2 TYR    19      13.507   8.120   7.367
ATOM    265  HH  TYR    19      10.667   4.095   9.395
ATOM    266  HA  TYR    19      11.284   9.784   6.112
ATOM    267  HB1 TYR    19      11.814   7.526   4.153
ATOM    268  HB2 TYR    19      13.081   8.450   4.993
ATOM    269  O   TYR    19      10.964  10.170   2.932
ATOM    270  N   LEU    20      12.310  11.244   4.394
ATOM    271  CA  LEU    20      12.905  12.088   3.362
ATOM    272  C   LEU    20      13.859  11.178   2.616
ATOM    273  HN  LEU    20      12.549  11.391   5.365
ATOM    274  CB  LEU    20      13.632  13.285   3.989
ATOM    275  CG  LEU    20      14.244  14.278   2.996
ATOM    276  CD1 LEU    20      13.213  14.980   2.125
ATOM    277  CD2 LEU    20      15.124  15.275   3.719
ATOM    278  HA  LEU    20      12.121  12.471   2.709
ATOM    279  HB1 LEU    20      12.933  13.854   4.602
ATOM    280  HB2 LEU    20      14.452  12.927   4.611
ATOM    281  HG  LEU    20      14.928  13.752   2.331
ATOM    282  HD1 LEU    20      13.717  15.667   1.447
ATOM    283  HD2 LEU    20      12.660  14.239   1.547
ATOM    284  HD3 LEU    20      12.521  15.536   2.757
ATOM    285  HD4 LEU    20      15.550  15.973   2.999
ATOM    286  HD5 LEU    20      14.528  15.824   4.448
ATOM    287  HD6 LEU    20      15.927  14.746   4.232
ATOM    288  O   LEU    20      14.442  10.303   3.230
ATOM    289  N   ALA    21      14.003  11.340   1.306
ATOM    290  CA  ALA    21      14.878  10.437   0.558
ATOM    291  C   ALA    21      15.322  11.070  -0.714
ATOM    292  HN  ALA    21      13.508  12.084   0.835
ATOM    293  CB  ALA    21      14.171   9.145   0.246
ATOM    294  HA  ALA    21      15.756  10.200   1.159
ATOM    295  HB1 ALA    21      14.840   8.489  -0.310
ATOM    296  HB2 ALA    21      13.875   8.658   1.176
ATOM    297  HB3 ALA    21      13.284   9.351  -0.353
ATOM    298  O   ALA    21      14.695  12.030  -1.205
ATOM    299  N   ARG    22      16.402  10.537  -1.274
ATOM    300  CA  ARG    22      16.928  11.114  -2.506
ATOM    301  C   ARG    22      17.254  10.028  -3.507
ATOM    302  HN  ARG    22      16.848   9.739  -0.844
ATOM    303  CB  ARG    22      18.176  11.945  -2.218
ATOM    304  CG  ARG    22      18.681  12.669  -3.456
ATOM    305  CD  ARG    22      19.915  13.509  -3.211
ATOM    306  NE  ARG    22      21.007  12.760  -2.609
ATOM    307  CZ  ARG    22      22.288  13.121  -2.706
ATOM    308  HE  ARG    22      20.610  11.960  -2.133
ATOM    309  NH1 ARG    22      22.625  14.220  -3.398
ATOM    310  H11 ARG    22      21.916  14.783  -3.850
ATOM    311  H12 ARG    22      23.579  14.539  -3.503
ATOM    312  NH2 ARG    22      23.234  12.383  -2.113
ATOM    313  H21 ARG    22      23.012  11.548  -1.585
ATOM    314  H22 ARG    22      24.216  12.620  -2.161
ATOM    315  HA  ARG    22      16.185  11.782  -2.941
ATOM    316  HB1 ARG    22      17.948  12.692  -1.458
ATOM    317  HB2 ARG    22      18.972  11.293  -1.858
ATOM    318  HG1 ARG    22      18.933  11.940  -4.226
ATOM    319  HG2 ARG    22      17.904  13.336  -3.829
ATOM    320  HD1 ARG    22      20.274  13.911  -4.157
ATOM    321  HD2 ARG    22      19.668  14.330  -2.537
ATOM    322  O   ARG    22      17.921   9.049  -3.196
ATOM    323  N   GLU    23      16.783  10.223  -4.716
ATOM    324  CA  GLU    23      17.057   9.320  -5.801
ATOM    325  C   GLU    23      18.522   9.463  -6.272
ATOM    326  HN  GLU    23      16.207  11.030  -4.906
ATOM    327  CB  GLU    23      16.049   9.590  -6.920
ATOM    328  CG  GLU    23      15.947   8.481  -7.939
ATOM    329  CD  GLU    23      16.969   8.623  -9.040
ATOM    330  OE1 GLU    23      17.039   9.728  -9.612
ATOM    331  OE2 GLU    23      17.692   7.646  -9.327
ATOM    332  HA  GLU    23      16.891   8.294  -5.471
ATOM    333  HB1 GLU    23      15.056   9.723  -6.491
ATOM    334  HB2 GLU    23      16.335  10.493  -7.457
ATOM    335  HG1 GLU    23      16.108   7.520  -7.449
ATOM    336  HG2 GLU    23      14.956   8.494  -8.393
ATOM    337  O   GLU    23      18.928  10.482  -6.850
ATOM    338  NT  AME    24      19.308   8.423  -6.021
ATOM    339  CT  AME    24      20.733   8.379  -6.370
ATOM    340  HN  AME    24      18.928   7.605  -5.565
ATOM    341  HT1 AME    24      21.154   7.422  -6.061
ATOM    342  HT2 AME    24      20.847   8.494  -7.447
ATOM    343  HT3 AME    24      21.257   9.187  -5.860
ATOM    344  H1  ACE    25      16.180  13.360  -7.427
ATOM    345  CH3 ACE    25      15.825  14.266  -6.936
ATOM    346  C   ACE    25      15.335  13.968  -5.527
ATOM    347  H2  ACE    25      15.008  14.684  -7.524
ATOM    348  H3  ACE    25      16.644  14.983  -6.892
ATOM    349  O   ACE    25      15.421  12.821  -5.070
ATOM    350  N   ILE    26      14.873  14.997  -4.818
ATOM    351  CA  ILE    26      14.472  14.846  -3.388
ATOM    352  C   ILE    26      12.981  14.517  -3.322
ATOM    353  HN  ILE    26      14.788  15.906  -5.249
ATOM    354  CB  ILE    26      14.916  16.084  -2.529
ATOM    355  CG1 ILE    26      16.427  16.019  -2.284
ATOM    356  CG2 ILE    26      14.280  16.141  -1.143
ATOM    357  CD1 ILE    26      16.850  15.199  -1.076
ATOM    358  HA  ILE    26      15.046  14.039  -2.932
ATOM    359  HB  ILE    26      14.673  17.003  -3.062
ATOM    360  HG1 ILE    26      16.917  15.573  -3.149
ATOM    361  HG2 ILE    26      16.813  17.026  -2.127
ATOM    362  HG3 ILE    26      14.638  17.024  -0.614
ATOM    363  HG4 ILE    26      13.195  16.192  -1.242
ATOM    364  HG5 ILE    26      14.551  15.247  -0.581
ATOM    365  HD1 ILE    26      17.936  15.214  -0.988
ATOM    366  HD2 ILE    26      16.407  15.623  -0.175
ATOM    367  HD3 ILE    26      16.510  14.170  -1.197
ATOM    368  O   ILE    26      12.199  14.986  -4.167
ATOM    369  N   LEU    27      12.588  13.690  -2.360
ATOM    370  CA  LEU    27      11.217  13.149  -2.347
ATOM    371  C   LEU    27      10.878  12.480  -1.040
ATOM    372  HN  LEU    27      13.233  13.427  -1.628
ATOM    373  CB  LEU    27      11.027  12.126  -3.474
ATOM    374  CG  LEU    27      12.167  11.117  -3.668
ATOM    375  CD1 LEU    27      12.097  10.003  -2.657
ATOM    376  CD2 LEU    27      12.159  10.553  -5.078
ATOM    377  HA  LEU    27      10.504  13.958  -2.505
ATOM    378  HB1 LEU    27      10.131  11.535  -3.282
ATOM    379  HB2 LEU    27      10.921  12.648  -4.425
ATOM    380  HG  LEU    27      13.125  11.624  -3.555
ATOM    381  HD1 LEU    27      12.919   9.307  -2.824
ATOM    382  HD2 LEU    27      12.172  10.418  -1.652
ATOM    383  HD3 LEU    27      11.148   9.475  -2.761
ATOM    384  HD4 LEU    27      12.976   9.840  -5.189
ATOM    385  HD5 LEU    27      11.210  10.048  -5.262
ATOM    386  HD6 LEU    27      12.284  11.364  -5.795
ATOM    387  O   LEU    27      11.722  12.357  -0.164
ATOM    388  N   ALA    28       9.644  12.017  -0.907
ATOM    389  CA  ALA    28       9.241  11.307   0.295
ATOM    390  C   ALA    28       8.819   9.918  -0.093
ATOM    391  HN  ALA    28       8.972  12.157  -1.648
ATOM    392  CB  ALA    28       8.115  12.012   0.983
ATOM    393  HA  ALA    28      10.080  11.261   0.989
ATOM    394  HB1 ALA    28       7.833  11.459   1.880
ATOM    395  HB2 ALA    28       8.431  13.017   1.261
ATOM    396  HB3 ALA    28       7.259  12.073   0.311
ATOM    397  O   ALA    28       8.197   9.704  -1.136
ATOM    398  N   LEU    29       9.172   8.982   0.774
ATOM    399  CA  LEU    29       8.924   7.589   0.601
ATOM    400  C   LEU    29       8.098   7.184   1.762
ATOM    401  HN  LEU    29       9.650   9.240   1.625
ATOM    402  CB  LEU    29      10.229   6.859   0.767
ATOM    403  CG  LEU    29      11.006   6.245  -0.370
ATOM    404  CD1 LEU    29      11.408   4.909   0.223
ATOM    405  CD2 LEU    29      10.160   6.015  -1.609
ATOM    406  HA  LEU    29       8.395   7.427  -0.338
ATOM    407  HB1 LEU    29      10.968   7.530   1.203
ATOM    408  HB2 LEU    29      10.085   6.001   1.425
ATOM    409  HG  LEU    29      11.857   6.880  -0.614
ATOM    410  HD1 LEU    29      11.989   4.346  -0.507
ATOM    411  HD2 LEU    29      12.010   5.074   1.117
ATOM    412  HD3 LEU    29      10.514   4.344   0.488
ATOM    413  HD4 LEU    29      10.774   5.571  -2.392
ATOM    414  HD5 LEU    29       9.337   5.341  -1.368
ATOM    415  HD6 LEU    29       9.759   6.966  -1.957
ATOM    416  O   LEU    29       8.625   7.140   2.889
ATOM    417  N   LYS    30       6.812   6.902   1.515
ATOM    418  CA  LYS    30       5.927   6.309   2.534
ATOM    419  C   LYS    30       6.216   4.814   2.482
ATOM    420  HN  LYS    30       6.421   7.096   0.605
ATOM    421  CB  LYS    30       4.467   6.617   2.243
ATOM    422  CG  LYS    30       3.467   6.131   3.291
ATOM    423  CD  LYS    30       2.097   6.794   3.344
ATOM    424  CE  LYS    30       1.145   6.450   2.207
ATOM    425  NZ  LYS    30      -0.211   7.109   2.196
ATOM    426  HZ1 LYS    30      -0.940   6.673   2.743
ATOM    427  HZ2 LYS    30      -0.589   7.029   1.263
ATOM    428  HZ3 LYS    30      -0.330   8.032   2.589
ATOM    429  HA  LYS    30       6.162   6.731   3.511
ATOM    430  HB1 LYS    30       4.337   7.681   2.440
ATOM    431  HB2 LYS    30       4.185   6.425   1.207
ATOM    432  HG1 LYS    30       3.407   5.044   3.243
ATOM    433  HG2 LYS    30       3.824   6.324   4.303
ATOM    434  HD1 LYS    30       1.647   6.441   4.272
ATOM    435  HD2 LYS    30       2.244   7.831   3.647
ATOM    436  HE1 LYS    30       1.760   6.719   1.348
ATOM    437  HE2 LYS    30       1.048   5.391   1.966
ATOM    438  O   LYS    30       5.978   4.152   1.464
ATOM    439  N   VAL    31       6.797   4.332   3.570
ATOM    440  CA  VAL    31       7.151   2.944   3.820
ATOM    441  C   VAL    31       5.995   2.346   4.606
ATOM    442  HN  VAL    31       7.036   4.954   4.329
ATOM    443  CB  VAL    31       8.458   2.827   4.633
ATOM    444  CG1 VAL    31       8.817   1.397   4.984
ATOM    445  CG2 VAL    31       9.597   3.523   3.896
ATOM    446  HA  VAL    31       7.289   2.427   2.871
ATOM    447  HB  VAL    31       8.368   3.320   5.601
ATOM    448  HG1 VAL    31       8.734   0.724   4.131
ATOM    449  HG2 VAL    31       9.824   1.326   5.394
ATOM    450  HG3 VAL    31       8.152   1.179   5.820
ATOM    451  HG4 VAL    31       9.382   4.556   3.619
ATOM    452  HG5 VAL    31      10.423   3.543   4.606
ATOM    453  HG6 VAL    31       9.810   2.981   2.975
ATOM    454  O   VAL    31       5.605   2.863   5.665
ATOM    455  N   LEU    32       5.386   1.270   4.116
ATOM    456  CA  LEU    32       4.342   0.533   4.826
ATOM    457  C   LEU    32       4.896  -0.893   4.978
ATOM    458  HN  LEU    32       5.641   0.920   3.203
ATOM    459  CB  LEU    32       3.004   0.659   4.103
ATOM    460  CG  LEU    32       2.616   2.097   3.709
ATOM    461  CD1 LEU    32       2.908   2.454   2.261
ATOM    462  CD2 LEU    32       1.291   2.519   4.326
ATOM    463  HA  LEU    32       4.162   1.000   5.795
ATOM    464  HB1 LEU    32       3.168   0.033   3.226
ATOM    465  HB2 LEU    32       2.256   0.169   4.727
ATOM    466  HG  LEU    32       3.259   2.744   4.305
ATOM    467  HD1 LEU    32       2.502   1.734   1.551
ATOM    468  HD2 LEU    32       2.377   3.346   1.927
ATOM    469  HD3 LEU    32       3.970   2.566   2.046
ATOM    470  HD4 LEU    32       1.535   2.713   5.370
ATOM    471  HD5 LEU    32       0.882   3.459   3.956
ATOM    472  HD6 LEU    32       0.462   1.818   4.232
ATOM    473  O   LEU    32       5.883  -1.266   4.321
ATOM    474  N   PHE    33       4.259  -1.610   5.906
ATOM    475  CA  PHE    33       4.579  -2.991   6.298
ATOM    476  C   PHE    33       3.308  -3.798   5.963
ATOM    477  HN  PHE    33       3.482  -1.205   6.407
ATOM    478  CB  PHE    33       4.992  -3.046   7.777
ATOM    479  CG  PHE    33       6.355  -2.411   7.905
ATOM    480  CD1 PHE    33       7.511  -3.179   7.752
ATOM    481  CE1 PHE    33       8.772  -2.607   7.870
ATOM    482  HD1 PHE    33       7.433  -4.244   7.537
ATOM    483  CZ  PHE    33       8.888  -1.253   8.148
ATOM    484  HE1 PHE    33       9.663  -3.223   7.745
ATOM    485  CE2 PHE    33       7.748  -0.471   8.309
ATOM    486  HZ  PHE    33       9.874  -0.798   8.241
ATOM    487  CD2 PHE    33       6.492  -1.048   8.193
ATOM    488  HE2 PHE    33       7.844   0.594   8.525
ATOM    489  HD2 PHE    33       5.597  -0.440   8.327
ATOM    490  HA  PHE    33       5.442  -3.340   5.729
ATOM    491  HB1 PHE    33       4.255  -2.490   8.357
ATOM    492  HB2 PHE    33       5.076  -4.095   8.062
ATOM    493  O   PHE    33       2.204  -3.468   6.429
ATOM    494  N   LYS    34       3.428  -4.856   5.157
ATOM    495  CA  LYS    34       2.390  -5.747   4.634
ATOM    496  C   LYS    34       1.584  -6.477   5.704
ATOM    497  HN  LYS    34       4.341  -5.133   4.826
ATOM    498  CB  LYS    34       2.988  -6.775   3.688
ATOM    499  CG  LYS    34       3.538  -6.182   2.419
ATOM    500  CD  LYS    34       4.104  -7.209   1.463
ATOM    501  CE  LYS    34       4.166  -6.695   0.041
ATOM    502  NZ  LYS    34       4.628  -7.690  -0.946
ATOM    503  HZ1 LYS    34       4.740  -7.162  -1.800
ATOM    504  HZ2 LYS    34       4.043  -8.503  -1.079
ATOM    505  HZ3 LYS    34       5.533  -8.087  -0.739
ATOM    506  HA  LYS    34       1.679  -5.170   4.042
ATOM    507  HB1 LYS    34       3.633  -7.529   4.140
ATOM    508  HB2 LYS    34       2.118  -7.367   3.406
ATOM    509  HG1 LYS    34       2.636  -5.849   1.905
ATOM    510  HG2 LYS    34       4.320  -5.428   2.510
ATOM    511  HD1 LYS    34       5.080  -7.506   1.848
ATOM    512  HD2 LYS    34       3.447  -8.078   1.484
ATOM    513  HE1 LYS    34       3.224  -6.267  -0.303
ATOM    514  HE2 LYS    34       4.877  -5.889  -0.137
ATOM    515  O   LYS    34       0.330  -6.495   5.653
ATOM    516  N   ALA    35       2.241  -7.083   6.701
ATOM    517  CA  ALA    35       1.643  -7.721   7.878
ATOM    518  C   ALA    35       0.582  -6.855   8.584
ATOM    519  HN  ALA    35       3.250  -7.130   6.682
ATOM    520  CB  ALA    35       2.725  -8.147   8.872
ATOM    521  HA  ALA    35       1.157  -8.650   7.581
ATOM    522  HB1 ALA    35       3.499  -8.791   8.455
ATOM    523  HB2 ALA    35       3.194  -7.371   9.477
ATOM    524  HB3 ALA    35       2.273  -8.882   9.538
ATOM    525  O   ALA    35      -0.448  -7.372   9.058
ATOM    526  N   GLN    36       0.820  -5.544   8.610
ATOM    527  CA  GLN    36      -0.011  -4.577   9.321
ATOM    528  C   GLN    36      -1.178  -4.332   8.403
ATOM    529  HN  GLN    36       1.616  -5.168   8.115
ATOM    530  CB  GLN    36       0.781  -3.323   9.618
ATOM    531  CG  GLN    36       2.073  -3.440  10.394
ATOM    532  CD  GLN    36       2.686  -2.185  10.956
ATOM    533  NE2 GLN    36       3.845  -2.461  11.553
ATOM    534  HE1 GLN    36       4.524  -1.756  11.794
ATOM    535  HE2 GLN    36       4.091  -3.427  11.707
ATOM    536  OE1 GLN    36       2.193  -1.050  10.828
ATOM    537  HA  GLN    36      -0.327  -5.000  10.274
ATOM    538  HB1 GLN    36       0.867  -2.595   8.812
ATOM    539  HB2 GLN    36       0.040  -2.829  10.246
ATOM    540  HG1 GLN    36       1.866  -4.073  11.257
ATOM    541  HG2 GLN    36       2.850  -3.985   9.857
ATOM    542  O   GLN    36      -2.330  -4.368   8.834
ATOM    543  N   LEU    37      -1.000  -4.070   7.114
ATOM    544  CA  LEU    37      -2.024  -3.830   6.119
ATOM    545  C   LEU    37      -2.999  -4.971   5.889
ATOM    546  HN  LEU    37      -0.064  -4.022   6.737
ATOM    547  CB  LEU    37      -1.411  -3.463   4.771
ATOM    548  CG  LEU    37      -0.484  -2.241   4.820
ATOM    549  CD1 LEU    37       0.259  -2.097   3.503
ATOM    550  CD2 LEU    37      -1.332  -0.979   4.873
ATOM    551  HA  LEU    37      -2.626  -2.971   6.416
ATOM    552  HB1 LEU    37      -0.789  -4.285   4.416
ATOM    553  HB2 LEU    37      -2.113  -3.364   3.943
ATOM    554  HG  LEU    37       0.165  -2.323   5.691
ATOM    555  HD1 LEU    37       0.998  -2.897   3.480
ATOM    556  HD2 LEU    37      -0.480  -2.164   2.705
ATOM    557  HD3 LEU    37       0.871  -1.195   3.468
ATOM    558  HD4 LEU    37      -0.581  -0.216   4.665
ATOM    559  HD5 LEU    37      -2.113  -0.772   4.142
ATOM    560  HD6 LEU    37      -1.709  -0.743   5.868
ATOM    561  O   LEU    37      -4.181  -4.705   5.666
ATOM    562  N   GLU    38      -2.493  -6.214   5.968
ATOM    563  CA  GLU    38      -3.228  -7.499   5.915
ATOM    564  C   GLU    38      -4.192  -7.651   7.057
ATOM    565  HN  GLU    38      -1.498  -6.345   6.078
ATOM    566  CB  GLU    38      -2.334  -8.718   6.076
ATOM    567  CG  GLU    38      -1.768  -9.011   4.717
ATOM    568  CD  GLU    38      -0.655 -10.030   4.849
ATOM    569  OE1 GLU    38      -0.926 -11.114   5.409
ATOM    570  OE2 GLU    38       0.422  -9.833   4.248
ATOM    571  HA  GLU    38      -3.794  -7.557   4.985
ATOM    572  HB1 GLU    38      -1.657  -8.610   6.924
ATOM    573  HB2 GLU    38      -2.812  -9.608   6.484
ATOM    574  HG1 GLU    38      -2.576  -9.446   4.130
ATOM    575  HG2 GLU    38      -1.448  -8.091   4.228
ATOM    576  O   GLU    38      -5.337  -8.062   6.861
ATOM    577  N   LYS    39      -3.765  -7.353   8.283
ATOM    578  CA  LYS    39      -4.434  -7.471   9.568
ATOM    579  C   LYS    39      -5.517  -6.391   9.700
ATOM    580  HN  LYS    39      -2.836  -6.980   8.414
ATOM    581  CB  LYS    39      -3.422  -7.475  10.727
ATOM    582  CG  LYS    39      -2.696  -8.817  10.903
ATOM    583  CD  LYS    39      -3.436 -10.052  11.423
ATOM    584  CE  LYS    39      -2.715 -10.841  12.512
ATOM    585  NZ  LYS    39      -3.608 -11.771  13.254
ATOM    586  HZ1 LYS    39      -3.255 -12.071  14.151
ATOM    587  HZ2 LYS    39      -3.662 -12.636  12.736
ATOM    588  HZ3 LYS    39      -4.587 -11.548  13.361
ATOM    589  HA  LYS    39      -4.898  -8.454   9.648
ATOM    590  HB1 LYS    39      -2.682  -6.675  10.715
ATOM    591  HB2 LYS    39      -3.946  -7.188  11.638
ATOM    592  HG1 LYS    39      -2.146  -9.031   9.987
ATOM    593  HG2 LYS    39      -1.841  -8.628  11.553
ATOM    594  HD1 LYS    39      -4.281  -9.581  11.925
ATOM    595  HD2 LYS    39      -3.697 -10.704  10.589
ATOM    596  HE1 LYS    39      -1.921 -11.438  12.063
ATOM    597  HE2 LYS    39      -2.398 -10.220  13.349
ATOM    598  O   LYS    39      -6.633  -6.691  10.129
ATOM    599  N   ALA    40      -5.228  -5.152   9.293
ATOM    600  CA  ALA    40      -6.194  -4.049   9.240
ATOM    601  C   ALA    40      -7.158  -4.147   8.050
ATOM    602  HN  ALA    40      -4.290  -4.928   8.993
ATOM    603  CB  ALA    40      -5.489  -2.702   9.252
ATOM    604  HA  ALA    40      -6.793  -4.047  10.151
ATOM    605  HB1 ALA    40      -6.245  -1.988   8.924
ATOM    606  HB2 ALA    40      -5.069  -2.475  10.232
ATOM    607  HB3 ALA    40      -4.734  -2.648   8.468
ATOM    608  O   ALA    40      -8.101  -3.356   7.963
ATOM    609  N   GLY    41      -6.941  -5.099   7.132
ATOM    610  CA  GLY    41      -7.724  -5.370   5.903
ATOM    611  C   GLY    41      -7.699  -4.173   4.952
ATOM    612  HN  GLY    41      -6.164  -5.735   7.243
ATOM    613  HA1 GLY    41      -7.302  -6.232   5.386
ATOM    614  HA2 GLY    41      -8.760  -5.578   6.170
ATOM    615  O   GLY    41      -8.753  -3.725   4.481
ATOM    616  N   VAL    42      -6.497  -3.668   4.663
ATOM    617  CA  VAL    42      -6.305  -2.453   3.857
ATOM    618  C   VAL    42      -5.248  -2.693   2.761
ATOM    619  HN  VAL    42      -5.665  -4.126   5.005
ATOM    620  CB  VAL    42      -5.946  -1.235   4.743
ATOM    621  CG1 VAL    42      -7.108  -0.827   5.627
ATOM    622  CG2 VAL    42      -4.734  -1.487   5.631
ATOM    623  HA  VAL    42      -7.247  -2.177   3.385
ATOM    624  HB  VAL    42      -5.691  -0.444   4.038
ATOM    625  HG1 VAL    42      -7.307  -1.606   6.364
ATOM    626  HG2 VAL    42      -6.964   0.059   6.245
ATOM    627  HG3 VAL    42      -7.946  -0.529   4.998
ATOM    628  HG4 VAL    42      -3.798  -1.654   5.097
ATOM    629  HG5 VAL    42      -4.351  -0.671   6.244
ATOM    630  HG6 VAL    42      -4.988  -2.276   6.338
ATOM    631  O   VAL    42      -4.544  -1.765   2.353
ATOM    632  N   GLU    43      -5.140  -3.927   2.285
ATOM    633  CA  GLU    43      -4.414  -4.485   1.162
ATOM    634  C   GLU    43      -4.992  -3.931  -0.151
ATOM    635  HN  GLU    43      -5.630  -4.685   2.740
ATOM    636  CB  GLU    43      -4.473  -6.014   1.171
ATOM    637  CG  GLU    43      -3.536  -6.585   0.108
ATOM    638  CD  GLU    43      -3.504  -8.074  -0.134
ATOM    639  OE1 GLU    43      -3.870  -8.902   0.742
ATOM    640  OE2 GLU    43      -3.087  -8.379  -1.277
ATOM    641  HA  GLU    43      -3.361  -4.213   1.238
ATOM    642  HB1 GLU    43      -4.122  -6.440   2.111
ATOM    643  HB2 GLU    43      -5.453  -6.432   0.941
ATOM    644  HG1 GLU    43      -3.866  -6.305  -0.893
ATOM    645  HG2 GLU    43      -2.500  -6.254   0.174
ATOM    646  O   GLU    43      -4.232  -3.563  -1.073
ATOM    647  N   HIS    44      -6.322  -3.896  -0.224
ATOM    648  CA  HIS    44      -7.033  -3.519  -1.437
ATOM    649  C   HIS    44      -7.057  -2.013  -1.551
ATOM    650  HN  HIS    44      -6.876  -4.138   0.585
ATOM    651  CB  HIS    44      -8.422  -4.181  -1.550
ATOM    652  CG  HIS    44      -8.891  -4.285  -3.009
ATOM    653  ND1 HIS    44     -10.112  -3.833  -3.427
ATOM    654  CE1 HIS    44     -10.241  -4.043  -4.761
ATOM    655  NE2 HIS    44      -9.097  -4.622  -5.207
ATOM    656  HE  HIS    44     -11.158  -3.751  -5.272
ATOM    657  CD2 HIS    44      -8.241  -4.781  -4.157
ATOM    658  HNE HIS    44      -8.917  -4.888  -6.165
ATOM    659  HD  HIS    44      -7.260  -5.228  -4.316
ATOM    660  HA  HIS    44      -6.524  -3.942  -2.303
ATOM    661  HB1 HIS    44      -8.360  -5.175  -1.108
ATOM    662  HB2 HIS    44      -9.178  -3.564  -1.064
ATOM    663  O   HIS    44      -6.900  -1.470  -2.668
ATOM    664  N   GLN    45      -7.241  -1.366  -0.392
ATOM    665  CA  GLN    45      -7.224   0.098  -0.217
ATOM    666  C   GLN    45      -5.920   0.808  -0.599
ATOM    667  HN  GLN    45      -7.408  -1.891   0.454
ATOM    668  CB  GLN    45      -7.546   0.472   1.221
ATOM    669  CG  GLN    45      -8.977   0.780   1.617
ATOM    670  CD  GLN    45      -9.836  -0.435   1.913
ATOM    671  NE2 GLN    45     -10.286  -0.569   3.164
ATOM    672  HE1 GLN    45     -11.002  -1.275   3.088
ATOM    673  HE2 GLN    45     -10.247   0.106   3.912
ATOM    674  OE1 GLN    45     -10.114  -1.264   1.043
ATOM    675  HA  GLN    45      -8.004   0.548  -0.832
ATOM    676  HB1 GLN    45      -7.181  -0.128   2.054
ATOM    677  HB2 GLN    45      -7.038   1.417   1.413
ATOM    678  HG1 GLN    45      -8.840   1.400   2.503
ATOM    679  HG2 GLN    45      -9.525   1.380   0.891
ATOM    680  O   GLN    45      -5.960   1.910  -1.171
ATOM    681  N   LEU    46      -4.737   0.226  -0.356
ATOM    682  CA  LEU    46      -3.447   0.675  -0.850
ATOM    683  C   LEU    46      -3.428   0.623  -2.354
ATOM    684  HN  LEU    46      -4.695  -0.604   0.219
ATOM    685  CB  LEU    46      -2.332  -0.227  -0.359
ATOM    686  CG  LEU    46      -0.883   0.259  -0.523
ATOM    687  CD1 LEU    46      -0.657   1.612   0.145
ATOM    688  CD2 LEU    46       0.058  -0.757   0.105
ATOM    689  HA  LEU    46      -3.269   1.700  -0.524
ATOM    690  HB1 LEU    46      -2.601  -0.570   0.640
ATOM    691  HB2 LEU    46      -2.322  -1.172  -0.901
ATOM    692  HG  LEU    46      -0.636   0.342  -1.581
ATOM    693  HD1 LEU    46      -1.204   2.410  -0.358
ATOM    694  HD2 LEU    46      -1.055   1.648   1.159
ATOM    695  HD3 LEU    46       0.386   1.920   0.207
ATOM    696  HD4 LEU    46      -0.014  -1.817  -0.137
ATOM    697  HD5 LEU    46       1.093  -0.465  -0.070
ATOM    698  HD6 LEU    46       0.077  -0.704   1.194
ATOM    699  O   LEU    46      -2.854   1.488  -3.011
ATOM    700  N   ARG    47      -4.040  -0.377  -2.963
ATOM    701  CA  ARG    47      -4.031  -0.513  -4.398
ATOM    702  C   ARG    47      -4.972   0.514  -5.008
ATOM    703  HN  ARG    47      -4.531  -1.071  -2.418
ATOM    704  CB  ARG    47      -4.255  -1.953  -4.848
ATOM    705  CG  ARG    47      -3.293  -2.927  -4.177
ATOM    706  CD  ARG    47      -3.518  -4.343  -4.692
ATOM    707  NE  ARG    47      -3.030  -5.458  -3.869
ATOM    708  CZ  ARG    47      -2.015  -6.269  -4.200
ATOM    709  HE  ARG    47      -3.592  -5.493  -3.028
ATOM    710  NH1 ARG    47      -1.352  -6.115  -5.360
ATOM    711  H11 ARG    47      -1.608  -5.381  -6.008
ATOM    712  H12 ARG    47      -0.582  -6.708  -5.643
ATOM    713  NH2 ARG    47      -1.668  -7.249  -3.364
ATOM    714  H21 ARG    47      -2.147  -7.401  -2.486
ATOM    715  H22 ARG    47      -0.911  -7.890  -3.564
ATOM    716  HA  ARG    47      -3.021  -0.349  -4.772
ATOM    717  HB1 ARG    47      -5.209  -2.347  -4.497
ATOM    718  HB2 ARG    47      -4.301  -2.050  -5.933
ATOM    719  HG1 ARG    47      -2.226  -2.751  -4.315
ATOM    720  HG2 ARG    47      -3.437  -2.888  -3.097
ATOM    721  HD1 ARG    47      -4.602  -4.451  -4.674
ATOM    722  HD2 ARG    47      -3.323  -4.365  -5.764
ATOM    723  O   ARG    47      -4.653   1.011  -6.067
ATOM    724  N   ARG    48      -6.077   0.880  -4.350
ATOM    725  CA  ARG    48      -7.023   1.976  -4.640
ATOM    726  C   ARG    48      -6.334   3.350  -4.560
ATOM    727  HN  ARG    48      -6.361   0.373  -3.524
ATOM    728  CB  ARG    48      -8.261   1.945  -3.734
ATOM    729  CG  ARG    48      -9.613   2.358  -4.318
ATOM    730  CD  ARG    48     -10.595   2.978  -3.326
ATOM    731  NE  ARG    48     -11.142   2.078  -2.302
ATOM    732  CZ  ARG    48     -11.517   2.428  -1.066
ATOM    733  HE  ARG    48     -11.184   1.147  -2.697
ATOM    734  NH1 ARG    48     -12.002   1.501  -0.246
ATOM    735  H11 ARG    48     -12.089   0.539  -0.548
ATOM    736  H12 ARG    48     -12.304   1.698   0.699
ATOM    737  NH2 ARG    48     -11.417   3.686  -0.636
ATOM    738  H21 ARG    48     -11.053   4.427  -1.221
ATOM    739  H22 ARG    48     -11.697   3.964   0.296
ATOM    740  HA  ARG    48      -7.429   1.851  -5.644
ATOM    741  HB1 ARG    48      -8.340   0.882  -3.508
ATOM    742  HB2 ARG    48      -8.129   2.447  -2.776
ATOM    743  HG1 ARG    48      -9.549   3.051  -5.157
ATOM    744  HG2 ARG    48     -10.018   1.487  -4.832
ATOM    745  HD1 ARG    48     -10.059   3.757  -2.784
ATOM    746  HD2 ARG    48     -11.358   3.524  -3.881
ATOM    747  O   ARG    48      -6.443   4.136  -5.510
ATOM    748  N   GLU    49      -5.620   3.673  -3.468
ATOM    749  CA  GLU    49      -4.851   4.887  -3.177
ATOM    750  C   GLU    49      -4.023   5.254  -4.411
ATOM    751  HN  GLU    49      -5.565   3.026  -2.694
ATOM    752  CB  GLU    49      -3.952   4.731  -1.913
ATOM    753  CG  GLU    49      -3.385   6.081  -1.382
ATOM    754  CD  GLU    49      -2.571   5.934  -0.068
ATOM    755  OE1 GLU    49      -2.966   5.184   0.856
ATOM    756  OE2 GLU    49      -1.489   6.574   0.104
ATOM    757  HA  GLU    49      -5.534   5.701  -2.935
ATOM    758  HB1 GLU    49      -4.549   4.260  -1.133
ATOM    759  HB2 GLU    49      -3.122   4.076  -2.180
ATOM    760  HG1 GLU    49      -2.817   6.689  -2.086
ATOM    761  HG2 GLU    49      -4.282   6.677  -1.212
ATOM    762  O   GLU    49      -4.097   6.392  -4.889
ATOM    763  N   VAL    50      -3.266   4.280  -4.924
ATOM    764  CA  VAL    50      -2.280   4.418  -5.997
ATOM    765  C   VAL    50      -2.963   4.638  -7.354
ATOM    766  HN  VAL    50      -3.348   3.339  -4.565
ATOM    767  CB  VAL    50      -1.306   3.199  -6.052
ATOM    768  CG1 VAL    50      -0.511   3.113  -7.346
ATOM    769  CG2 VAL    50      -0.432   3.374  -4.822
ATOM    770  HA  VAL    50      -1.634   5.272  -5.791
ATOM    771  HB  VAL    50      -1.936   2.310  -6.039
ATOM    772  HG1 VAL    50      -1.167   2.995  -8.209
ATOM    773  HG2 VAL    50      -0.034   4.090  -7.410
ATOM    774  HG3 VAL    50       0.247   2.333  -7.278
ATOM    775  HG4 VAL    50      -1.086   3.481  -3.957
ATOM    776  HG5 VAL    50       0.269   2.540  -4.774
ATOM    777  HG6 VAL    50       0.235   4.235  -4.876
ATOM    778  O   VAL    50      -2.531   5.476  -8.158
ATOM    779  N   GLU    51      -4.037   3.911  -7.631
ATOM    780  CA  GLU    51      -4.866   3.919  -8.820
ATOM    781  C   GLU    51      -5.531   5.267  -9.052
ATOM    782  HN  GLU    51      -4.374   3.238  -6.959
ATOM    783  CB  GLU    51      -5.920   2.823  -8.734
ATOM    784  CG  GLU    51      -5.764   1.602  -9.631
ATOM    785  CD  GLU    51      -6.120   2.056 -11.043
ATOM    786  OE1 GLU    51      -7.287   1.839 -11.463
ATOM    787  OE2 GLU    51      -5.257   2.568 -11.795
ATOM    788  HA  GLU    51      -4.254   3.691  -9.693
ATOM    789  HB1 GLU    51      -5.869   2.344  -7.757
ATOM    790  HB2 GLU    51      -6.892   3.299  -8.864
ATOM    791  HG1 GLU    51      -4.716   1.304  -9.629
ATOM    792  HG2 GLU    51      -6.397   0.739  -9.427
ATOM    793  O   GLU    51      -5.522   5.784 -10.171
ATOM    794  N   ILE    52      -6.095   5.867  -8.009
ATOM    795  CA  ILE    52      -6.724   7.191  -8.082
ATOM    796  C   ILE    52      -5.619   8.254  -8.066
ATOM    797  HN  ILE    52      -6.104   5.406  -7.110
ATOM    798  CB  ILE    52      -7.754   7.389  -6.946
ATOM    799  CG1 ILE    52      -8.856   6.316  -6.979
ATOM    800  CG2 ILE    52      -8.405   8.755  -6.736
ATOM    801  CD1 ILE    52      -9.665   6.196  -5.710
ATOM    802  HA  ILE    52      -7.302   7.269  -9.002
ATOM    803  HB  ILE    52      -7.187   7.409  -6.015
ATOM    804  HG1 ILE    52      -9.537   6.492  -7.812
ATOM    805  HG2 ILE    52      -8.534   5.293  -7.177
ATOM    806  HG3 ILE    52      -7.618   9.510  -6.743
ATOM    807  HG4 ILE    52      -8.961   8.994  -7.642
ATOM    808  HG5 ILE    52      -8.880   8.998  -5.785
ATOM    809  HD1 ILE    52     -10.676   5.874  -5.957
ATOM    810  HD2 ILE    52      -9.425   5.366  -5.045
ATOM    811  HD3 ILE    52      -9.719   7.039  -5.021
ATOM    812  O   ILE    52      -5.579   9.118  -8.953
ATOM    813  N   GLN    53      -4.661   8.274  -7.134
ATOM    814  CA  GLN    53      -3.610   9.290  -6.985
ATOM    815  C   GLN    53      -2.581   9.327  -8.128
ATOM    816  HN  GLN    53      -4.616   7.538  -6.444
ATOM    817  CB  GLN    53      -2.904   9.192  -5.611
ATOM    818  CG  GLN    53      -1.912  10.318  -5.323
ATOM    819  CD  GLN    53      -1.287  10.328  -3.912
ATOM    820  NE2 GLN    53      -0.669  11.420  -3.421
ATOM    821  HE1 GLN    53      -0.258  11.306  -2.507
ATOM    822  HE2 GLN    53      -0.682  12.262  -3.974
ATOM    823  OE1 GLN    53      -1.223   9.315  -3.185
ATOM    824  HA  GLN    53      -4.065  10.279  -6.940
ATOM    825  HB1 GLN    53      -3.724   9.192  -4.893
ATOM    826  HB2 GLN    53      -2.413   8.219  -5.606
ATOM    827  HG1 GLN    53      -1.009  10.204  -5.923
ATOM    828  HG2 GLN    53      -2.293  11.333  -5.441
ATOM    829  O   GLN    53      -2.133  10.414  -8.500
ATOM    830  N   SER    54      -2.191   8.196  -8.722
ATOM    831  CA  SER    54      -1.215   8.258  -9.823
ATOM    832  C   SER    54      -1.704   8.999 -11.082
ATOM    833  HN  SER    54      -2.567   7.311  -8.414
ATOM    834  CB  SER    54      -0.714   6.870 -10.197
ATOM    835  OG  SER    54      -1.758   6.142 -10.794
ATOM    836  HG  SER    54      -2.239   5.854 -10.009
ATOM    837  HA  SER    54      -0.317   8.776  -9.485
ATOM    838  HB1 SER    54       0.114   6.809 -10.903
ATOM    839  HB2 SER    54      -0.334   6.387  -9.297
ATOM    840  O   SER    54      -0.886   9.447 -11.900
ATOM    841  N   HIS    55      -3.025   9.140 -11.228
ATOM    842  CA  HIS    55      -3.599   9.840 -12.390
ATOM    843  C   HIS    55      -4.061  11.265 -12.149
ATOM    844  HN  HIS    55      -3.651   8.761 -10.532
ATOM    845  CB  HIS    55      -4.691   8.997 -13.039
ATOM    846  CG  HIS    55      -4.166   7.750 -13.693
ATOM    847  ND1 HIS    55      -4.661   6.529 -13.424
ATOM    848  CE1 HIS    55      -3.985   5.604 -14.140
ATOM    849  NE2 HIS    55      -3.045   6.238 -14.858
ATOM    850  HE  HIS    55      -4.254   4.550 -14.061
ATOM    851  CD2 HIS    55      -3.124   7.562 -14.605
ATOM    852  HNE HIS    55      -2.391   5.787 -15.482
ATOM    853  HD  HIS    55      -2.436   8.252 -15.093
ATOM    854  HA  HIS    55      -2.856   9.894 -13.185
ATOM    855  HB1 HIS    55      -5.414   8.692 -12.282
ATOM    856  HB2 HIS    55      -5.196   9.583 -13.806
ATOM    857  O   HIS    55      -4.773  11.851 -12.976
ATOM    858  N   LEU    56      -3.639  11.854 -11.038
ATOM    859  CA  LEU    56      -3.997  13.245 -10.745
ATOM    860  C   LEU    56      -2.828  14.248 -10.947
ATOM    861  HN  LEU    56      -3.065  11.340 -10.385
ATOM    862  CB  LEU    56      -4.600  13.352  -9.330
ATOM    863  CG  LEU    56      -5.883  12.559  -9.003
ATOM    864  CD1 LEU    56      -6.243  12.654  -7.520
ATOM    865  CD2 LEU    56      -7.065  13.003  -9.863
ATOM    866  HA  LEU    56      -4.809  13.557 -11.401
ATOM    867  HB1 LEU    56      -3.871  13.007  -8.596
ATOM    868  HB2 LEU    56      -4.860  14.390  -9.122
ATOM    869  HG  LEU    56      -5.736  11.508  -9.253
ATOM    870  HD1 LEU    56      -7.152  12.083  -7.329
ATOM    871  HD2 LEU    56      -5.428  12.249  -6.921
ATOM    872  HD3 LEU    56      -6.407  13.697  -7.251
ATOM    873  HD4 LEU    56      -7.947  12.418  -9.599
ATOM    874  HD5 LEU    56      -7.265  14.060  -9.688
ATOM    875  HD6 LEU    56      -6.828  12.847 -10.915
ATOM    876  O   LEU    56      -1.728  14.057 -10.425
ATOM    877  N   ARG    57      -3.071  15.304 -11.712
ATOM    878  CA  ARG    57      -2.096  16.378 -11.842
ATOM    879  C   ARG    57      -2.740  17.678 -11.436
ATOM    880  HN  ARG    57      -3.945  15.369 -12.214
ATOM    881  CB  ARG    57      -1.611  16.560 -13.280
ATOM    882  CG  ARG    57      -0.943  15.364 -13.900
ATOM    883  CD  ARG    57       0.390  15.041 -13.256
ATOM    884  NE  ARG    57       0.536  13.597 -13.293
ATOM    885  CZ  ARG    57       1.275  12.931 -14.176
ATOM    886  HE  ARG    57      -0.017  13.209 -12.539
ATOM    887  NH1 ARG    57       1.995  13.577 -15.095
ATOM    888  H11 ARG    57       1.991  14.588 -15.137
ATOM    889  H12 ARG    57       2.569  13.106 -15.783
ATOM    890  NH2 ARG    57       1.295  11.604 -14.119
ATOM    891  H21 ARG    57       0.767  11.087 -13.427
ATOM    892  H22 ARG    57       1.837  11.041 -14.762
ATOM    893  HA  ARG    57      -1.242  16.174 -11.196
ATOM    894  HB1 ARG    57      -2.458  16.802 -13.921
ATOM    895  HB2 ARG    57      -0.883  17.370 -13.318
ATOM    896  HG1 ARG    57      -1.587  14.491 -13.791
ATOM    897  HG2 ARG    57      -0.765  15.554 -14.958
ATOM    898  HD1 ARG    57       1.191  15.524 -13.815
ATOM    899  HD2 ARG    57       0.394  15.403 -12.228
ATOM    900  O   ARG    57      -3.558  18.229 -12.179
ATOM    901  N   HIS    58      -2.374  18.186 -10.271
ATOM    902  CA  HIS    58      -2.846  19.497  -9.888
ATOM    903  C   HIS    58      -1.876  20.122  -8.901
ATOM    904  HN  HIS    58      -1.770  17.655  -9.660
ATOM    905  CB  HIS    58      -4.283  19.401  -9.359
ATOM    906  CG  HIS    58      -4.954  20.734  -9.155
ATOM    907  ND1 HIS    58      -4.627  21.570  -8.137
ATOM    908  CE1 HIS    58      -5.396  22.673  -8.195
ATOM    909  NE2 HIS    58      -6.227  22.544  -9.252
ATOM    910  HE  HIS    58      -5.272  23.464  -7.455
ATOM    911  CD2 HIS    58      -5.980  21.358  -9.860
ATOM    912  HNE HIS    58      -6.916  23.226  -9.534
ATOM    913  HD  HIS    58      -6.556  21.065 -10.738
ATOM    914  HA  HIS    58      -2.920  20.130 -10.772
ATOM    915  HB1 HIS    58      -4.894  18.839 -10.065
ATOM    916  HB2 HIS    58      -4.283  18.891  -8.395
ATOM    917  O   HIS    58      -1.359  19.445  -8.016
ATOM    918  N   PRO    59      -1.594  21.428  -9.049
ATOM    919  CA  PRO    59      -0.690  22.119  -8.119
ATOM    920  C   PRO    59      -1.049  22.004  -6.629
ATOM    921  CB  PRO    59      -0.779  23.585  -8.567
ATOM    922  CG  PRO    59      -1.953  23.682  -9.491
ATOM    923  CD  PRO    59      -2.062  22.329 -10.122
ATOM    924  HA  PRO    59       0.316  21.714  -8.221
ATOM    925  HB1 PRO    59      -0.919  24.224  -7.695
ATOM    926  HB2 PRO    59       0.141  23.865  -9.079
ATOM    927  HG1 PRO    59      -2.847  23.932  -8.919
ATOM    928  HG2 PRO    59      -1.769  24.458 -10.233
ATOM    929  HD1 PRO    59      -3.098  22.142 -10.405
ATOM    930  HD2 PRO    59      -1.430  22.289 -11.009
ATOM    931  O   PRO    59      -0.154  22.152  -5.784
ATOM    932  N   ASN    60      -2.321  21.746  -6.303
ATOM    933  CA  ASN    60      -2.733  21.511  -4.898
ATOM    934  C   ASN    60      -3.059  20.058  -4.570
ATOM    935  HN  ASN    60      -3.027  21.708  -7.025
ATOM    936  CB  ASN    60      -3.917  22.392  -4.505
ATOM    937  CG  ASN    60      -3.680  23.851  -4.817
ATOM    938  ND2 ASN    60      -2.756  24.484  -4.079
ATOM    939  HD1 ASN    60      -2.569  25.458  -4.256
ATOM    940  HD2 ASN    60      -2.267  23.973  -3.360
ATOM    941  OD1 ASN    60      -4.318  24.407  -5.718
ATOM    942  HA  ASN    60      -1.929  21.814  -4.227
ATOM    943  HB1 ASN    60      -4.806  22.072  -5.050
ATOM    944  HB2 ASN    60      -4.097  22.303  -3.433
ATOM    945  O   ASN    60      -3.680  19.766  -3.547
ATOM    946  N   ILE    61      -2.634  19.139  -5.427
ATOM    947  CA  ILE    61      -2.694  17.724  -5.066
ATOM    948  C   ILE    61      -1.276  17.148  -4.971
ATOM    949  HN  ILE    61      -2.271  19.421  -6.326
ATOM    950  CB  ILE    61      -3.582  16.944  -6.058
ATOM    951  CG1 ILE    61      -5.014  17.472  -5.965
ATOM    952  CG2 ILE    61      -3.517  15.435  -5.799
ATOM    953  CD1 ILE    61      -5.901  16.873  -7.022
ATOM    954  HA  ILE    61      -3.191  17.615  -4.102
ATOM    955  HB  ILE    61      -3.205  17.082  -7.071
ATOM    956  HG1 ILE    61      -5.431  17.224  -4.988
ATOM    957  HG2 ILE    61      -5.012  18.554  -6.094
ATOM    958  HG3 ILE    61      -4.154  14.915  -6.515
ATOM    959  HG4 ILE    61      -2.489  15.090  -5.910
ATOM    960  HG5 ILE    61      -3.862  15.224  -4.786
ATOM    961  HD1 ILE    61      -6.910  17.274  -6.921
ATOM    962  HD2 ILE    61      -5.510  17.120  -8.008
ATOM    963  HD3 ILE    61      -5.928  15.789  -6.903
ATOM    964  O   ILE    61      -0.460  17.422  -5.827
ATOM    965  N   LEU    62      -0.978  16.379  -3.925
ATOM    966  CA  LEU    62       0.365  15.823  -3.753
ATOM    967  C   LEU    62       0.622  14.765  -4.807
ATOM    968  HN  LEU    62      -1.687  16.172  -3.235
ATOM    969  CB  LEU    62       0.503  15.203  -2.367
ATOM    970  CG  LEU    62       1.974  14.973  -1.993
ATOM    971  CD1 LEU    62       2.683  16.308  -1.824
ATOM    972  CD2 LEU    62       2.129  14.141  -0.721
ATOM    973  HA  LEU    62       1.103  16.618  -3.853
ATOM    974  HB1 LEU    62       0.060  15.867  -1.625
ATOM    975  HB2 LEU    62      -0.011  14.242  -2.345
ATOM    976  HG  LEU    62       2.465  14.403  -2.782
ATOM    977  HD1 LEU    62       3.726  16.135  -1.558
ATOM    978  HD2 LEU    62       2.634  16.866  -2.758
ATOM    979  HD3 LEU    62       2.197  16.880  -1.033
ATOM    980  HD4 LEU    62       3.188  14.007  -0.500
ATOM    981  HD5 LEU    62       1.647  14.654   0.111
ATOM    982  HD6 LEU    62       1.662  13.166  -0.864
ATOM    983  O   LEU    62      -0.169  13.833  -4.922
ATOM    984  N   ARG    63       1.707  14.890  -5.573
ATOM    985  CA  ARG    63       2.002  13.927  -6.643
ATOM    986  C   ARG    63       2.409  12.604  -6.045
ATOM    987  HN  ARG    63       2.343  15.659  -5.420
ATOM    988  CB  ARG    63       3.168  14.406  -7.509
ATOM    989  CG  ARG    63       2.822  15.372  -8.617
ATOM    990  CD  ARG    63       2.044  14.691  -9.737
ATOM    991  NE  ARG    63       2.783  13.674 -10.504
ATOM    992  CZ  ARG    63       3.662  13.935 -11.487
ATOM    993  HE  ARG    63       2.509  12.763 -10.157
ATOM    994  NH1 ARG    63       3.962  15.202 -11.826
ATOM    995  H11 ARG    63       3.530  15.981 -11.346
ATOM    996  H12 ARG    63       4.617  15.440 -12.559
ATOM    997  NH2 ARG    63       4.264  12.923 -12.135
ATOM    998  H21 ARG    63       4.079  11.954 -11.909
ATOM    999  H22 ARG    63       4.931  13.077 -12.880
ATOM   1000  HA  ARG    63       1.114  13.784  -7.259
ATOM   1001  HB1 ARG    63       3.900  14.916  -6.883
ATOM   1002  HB2 ARG    63       3.637  13.549  -7.992
ATOM   1003  HG1 ARG    63       2.209  16.180  -8.217
ATOM   1004  HG2 ARG    63       3.738  15.785  -9.038
ATOM   1005  HD1 ARG    63       1.173  14.184  -9.319
ATOM   1006  HD2 ARG    63       1.716  15.438 -10.459
ATOM   1007  O   ARG    63       3.151  12.598  -5.063
ATOM   1008  N   LEU    64       1.946  11.492  -6.625
ATOM   1009  CA  LEU    64       2.559  10.171  -6.374
ATOM   1010  C   LEU    64       3.307   9.797  -7.640
ATOM   1011  HN  LEU    64       1.156  11.544  -7.253
ATOM   1012  CB  LEU    64       1.502   9.116  -6.044
ATOM   1013  CG  LEU    64       2.082   7.726  -5.760
ATOM   1014  CD1 LEU    64       1.476   7.170  -4.498
ATOM   1015  CD2 LEU    64       1.844   6.771  -6.894
ATOM   1016  HA  LEU    64       3.239  10.241  -5.525
ATOM   1017  HB1 LEU    64       1.004   9.628  -5.220
ATOM   1018  HB2 LEU    64       0.708   9.096  -6.791
ATOM   1019  HG  LEU    64       3.163   7.771  -5.634
ATOM   1020  HD1 LEU    64       1.564   6.084  -4.499
ATOM   1021  HD2 LEU    64       1.996   7.369  -3.561
ATOM   1022  HD3 LEU    64       0.430   7.422  -4.323
ATOM   1023  HD4 LEU    64       2.260   7.056  -7.861
ATOM   1024  HD5 LEU    64       2.372   5.842  -6.679
ATOM   1025  HD6 LEU    64       0.793   6.481  -6.919
ATOM   1026  O   LEU    64       2.704   9.710  -8.706
ATOM   1027  N   TYR    65       4.615   9.601  -7.541
ATOM   1028  CA  TYR    65       5.423   9.434  -8.740
ATOM   1029  C   TYR    65       5.431   7.996  -9.221
ATOM   1030  HN  TYR    65       5.050   9.567  -6.630
ATOM   1031  CB  TYR    65       6.858   9.919  -8.517
ATOM   1032  CG  TYR    65       6.957  11.398  -8.293
ATOM   1033  CD1 TYR    65       6.640  12.313  -9.322
ATOM   1034  CE1 TYR    65       6.724  13.686  -9.115
ATOM   1035  HD1 TYR    65       6.323  11.946 -10.298
ATOM   1036  CZ  TYR    65       7.140  14.136  -7.858
ATOM   1037  HE1 TYR    65       6.469  14.375  -9.920
ATOM   1038  CE2 TYR    65       7.481  13.256  -6.840
ATOM   1039  OH  TYR    65       7.247  15.474  -7.602
ATOM   1040  CD2 TYR    65       7.391  11.895  -7.062
ATOM   1041  HE2 TYR    65       7.816  13.640  -5.876
ATOM   1042  HD2 TYR    65       7.660  11.194  -6.271
ATOM   1043  HH  TYR    65       7.012  16.020  -8.355
ATOM   1044  HA  TYR    65       5.022  10.058  -9.538
ATOM   1045  HB1 TYR    65       7.276   9.426  -7.639
ATOM   1046  HB2 TYR    65       7.463   9.679  -9.391
ATOM   1047  O   TYR    65       5.672   7.739 -10.398
ATOM   1048  N   GLY    66       5.169   7.070  -8.302
ATOM   1049  CA  GLY    66       5.409   5.641  -8.515
ATOM   1050  C   GLY    66       5.473   4.926  -7.169
ATOM   1051  HN  GLY    66       4.786   7.344  -7.408
ATOM   1052  HA1 GLY    66       4.598   5.220  -9.109
ATOM   1053  HA2 GLY    66       6.353   5.505  -9.042
ATOM   1054  O   GLY    66       5.259   5.536  -6.107
ATOM   1055  N   TYR    67       5.771   3.633  -7.216
ATOM   1056  CA  TYR    67       5.785   2.659  -6.131
ATOM   1057  C   TYR    67       6.740   1.517  -6.411
ATOM   1058  HN  TYR    67       6.031   3.210  -8.096
ATOM   1059  CB  TYR    67       4.385   2.053  -5.940
ATOM   1060  CG  TYR    67       3.757   1.379  -7.143
ATOM   1061  CD1 TYR    67       3.888  -0.014  -7.340
ATOM   1062  CE1 TYR    67       3.322  -0.652  -8.441
ATOM   1063  HD1 TYR    67       4.443  -0.617  -6.620
ATOM   1064  CZ  TYR    67       2.619   0.106  -9.369
ATOM   1065  HE1 TYR    67       3.433  -1.730  -8.563
ATOM   1066  CE2 TYR    67       2.472   1.493  -9.202
ATOM   1067  OH  TYR    67       2.072  -0.537 -10.454
ATOM   1068  CD2 TYR    67       3.041   2.121  -8.094
ATOM   1069  HE2 TYR    67       1.915   2.074  -9.937
ATOM   1070  HD2 TYR    67       2.931   3.197  -7.961
ATOM   1071  HH  TYR    67       1.117  -0.554 -10.362
ATOM   1072  HA  TYR    67       6.098   3.148  -5.208
ATOM   1073  HB1 TYR    67       4.457   1.319  -5.137
ATOM   1074  HB2 TYR    67       3.725   2.849  -5.597
ATOM   1075  O   TYR    67       7.320   1.468  -7.498
ATOM   1076  N   PHE    68       6.939   0.594  -5.468
ATOM   1077  CA  PHE    68       7.748  -0.632  -5.596
ATOM   1078  C   PHE    68       7.450  -1.467  -4.350
ATOM   1079  HN  PHE    68       6.513   0.706  -4.559
ATOM   1080  CB  PHE    68       9.247  -0.337  -5.768
ATOM   1081  CG  PHE    68       9.963   0.536  -4.784
ATOM   1082  CD1 PHE    68       9.857   1.926  -4.848
ATOM   1083  CE1 PHE    68      10.502   2.735  -3.923
ATOM   1084  HD1 PHE    68       9.261   2.392  -5.632
ATOM   1085  CZ  PHE    68      11.260   2.163  -2.916
ATOM   1086  HE1 PHE    68      10.412   3.819  -3.991
ATOM   1087  CE2 PHE    68      11.373   0.787  -2.838
ATOM   1088  HZ  PHE    68      11.765   2.796  -2.187
ATOM   1089  CD2 PHE    68      10.720  -0.020  -3.764
ATOM   1090  HE2 PHE    68      11.975   0.334  -2.051
ATOM   1091  HD2 PHE    68      10.799  -1.105  -3.693
ATOM   1092  HA  PHE    68       7.461  -1.164  -6.503
ATOM   1093  HB1 PHE    68       9.783  -1.277  -5.899
ATOM   1094  HB2 PHE    68       9.370   0.183  -6.718
ATOM   1095  O   PHE    68       6.848  -0.961  -3.413
ATOM   1096  N   HIS    69       7.767  -2.751  -4.212
ATOM   1097  CA  HIS    69       7.425  -3.533  -2.999
ATOM   1098  C   HIS    69       8.404  -4.661  -2.843
ATOM   1099  HN  HIS    69       8.261  -3.229  -4.952
ATOM   1100  CB  HIS    69       5.986  -4.060  -3.043
ATOM   1101  CG  HIS    69       5.523  -5.157  -3.994
ATOM   1102  ND1 HIS    69       5.009  -6.325  -3.556
ATOM   1103  CE1 HIS    69       4.697  -7.098  -4.620
ATOM   1104  NE2 HIS    69       5.022  -6.424  -5.745
ATOM   1105  HE  HIS    69       4.261  -8.085  -4.467
ATOM   1106  CD2 HIS    69       5.540  -5.233  -5.398
ATOM   1107  HNE HIS    69       4.891  -6.769  -6.685
ATOM   1108  HD  HIS    69       5.876  -4.540  -6.169
ATOM   1109  HA  HIS    69       7.471  -2.886  -2.124
ATOM   1110  HB1 HIS    69       5.779  -4.407  -2.031
ATOM   1111  HB2 HIS    69       5.274  -3.256  -3.233
ATOM   1112  O   HIS    69       9.127  -4.988  -3.785
ATOM   1113  N   ASP    70       8.470  -5.253  -1.657
ATOM   1114  CA  ASP    70       9.364  -6.354  -1.327
ATOM   1115  C   ASP    70       8.508  -7.406  -0.608
ATOM   1116  HN  ASP    70       7.870  -4.942  -0.906
ATOM   1117  CB  ASP    70      10.550  -5.858  -0.492
ATOM   1118  CG  ASP    70      10.692  -6.156   1.005
ATOM   1119  OD1 ASP    70       9.703  -5.849   1.725
ATOM   1120  OD2 ASP    70      11.667  -6.793   1.443
ATOM   1121  HA  ASP    70       9.795  -6.760  -2.243
ATOM   1122  HB1 ASP    70      11.440  -6.324  -0.915
ATOM   1123  HB2 ASP    70      10.737  -4.792  -0.621
ATOM   1124  O   ASP    70       7.272  -7.312  -0.595
ATOM   1125  N   ALA    71       9.095  -8.427   0.010
ATOM   1126  CA  ALA    71       8.419  -9.474   0.766
ATOM   1127  C   ALA    71       7.610  -8.951   1.952
ATOM   1128  HN  ALA    71      10.100  -8.522  -0.023
ATOM   1129  CB  ALA    71       9.430 -10.506   1.251
ATOM   1130  HA  ALA    71       7.728 -10.006   0.113
ATOM   1131  HB1 ALA    71      10.322  -9.983   1.596
ATOM   1132  HB2 ALA    71       9.104 -11.129   2.083
ATOM   1133  HB3 ALA    71       9.844 -11.124   0.454
ATOM   1134  O   ALA    71       6.546  -9.469   2.261
ATOM   1135  N   THR    72       8.060  -7.884   2.600
ATOM   1136  CA  THR    72       7.553  -7.500   3.908
ATOM   1137  C   THR    72       7.040  -6.058   3.761
ATOM   1138  HN  THR    72       8.779  -7.310   2.183
ATOM   1139  CB  THR    72       8.619  -7.763   4.998
ATOM   1140  OG1 THR    72       8.173  -7.217   6.248
ATOM   1141  HG  THR    72       7.840  -7.953   6.767
ATOM   1142  CG2 THR    72      10.007  -7.149   4.766
ATOM   1143  HA  THR    72       6.748  -8.174   4.199
ATOM   1144  HB  THR    72       8.649  -8.830   5.218
ATOM   1145  HG1 THR    72      10.472  -7.219   5.749
ATOM   1146  HG2 THR    72      10.563  -7.509   3.900
ATOM   1147  HG3 THR    72       9.933  -6.079   4.573
ATOM   1148  O   THR    72       6.060  -5.695   4.430
ATOM   1149  N   ARG    73       7.613  -5.184   2.919
ATOM   1150  CA  ARG    73       7.326  -3.737   2.819
ATOM   1151  C   ARG    73       6.714  -3.430   1.472
ATOM   1152  HN  ARG    73       8.318  -5.502   2.269
ATOM   1153  CB  ARG    73       8.604  -2.939   2.996
ATOM   1154  CG  ARG    73       9.198  -2.939   4.385
ATOM   1155  CD  ARG    73      10.702  -2.777   4.414
ATOM   1156  NE  ARG    73      11.343  -3.850   3.668
ATOM   1157  CZ  ARG    73      12.651  -3.982   3.521
ATOM   1158  HE  ARG    73      10.616  -4.449   3.299
ATOM   1159  NH1 ARG    73      13.475  -3.093   4.077
ATOM   1160  H11 ARG    73      13.111  -2.315   4.612
ATOM   1161  H12 ARG    73      14.483  -3.144   3.998
ATOM   1162  NH2 ARG    73      13.125  -5.012   2.825
ATOM   1163  H21 ARG    73      12.516  -5.700   2.402
ATOM   1164  H22 ARG    73      14.116  -5.160   2.682
ATOM   1165  HA  ARG    73       6.629  -3.450   3.606
ATOM   1166  HB1 ARG    73       9.409  -3.160   2.295
ATOM   1167  HB2 ARG    73       8.540  -1.861   2.845
ATOM   1168  HG1 ARG    73       8.614  -2.198   4.931
ATOM   1169  HG2 ARG    73       8.976  -3.934   4.772
ATOM   1170  HD1 ARG    73      10.933  -1.821   3.944
ATOM   1171  HD2 ARG    73      11.125  -2.779   5.419
ATOM   1172  O   ARG    73       6.957  -4.140   0.486
ATOM   1173  N   VAL    74       5.953  -2.332   1.439
ATOM   1174  CA  VAL    74       5.417  -1.706   0.225
ATOM   1175  C   VAL    74       5.888  -0.245   0.313
ATOM   1176  HN  VAL    74       5.706  -1.866   2.300
ATOM   1177  CB  VAL    74       3.872  -1.839   0.155
ATOM   1178  CG1 VAL    74       3.429  -1.717  -1.296
ATOM   1179  CG2 VAL    74       3.327  -2.976   1.003
ATOM   1180  HA  VAL    74       5.817  -2.212  -0.653
ATOM   1181  HB  VAL    74       3.558  -0.933   0.672
ATOM   1182  HG1 VAL    74       3.709  -0.722  -1.644
ATOM   1183  HG2 VAL    74       3.908  -2.467  -1.925
ATOM   1184  HG3 VAL    74       2.344  -1.810  -1.328
ATOM   1185  HG4 VAL    74       3.936  -3.790   0.610
ATOM   1186  HG5 VAL    74       3.627  -2.875   2.046
ATOM   1187  HG6 VAL    74       2.280  -3.237   0.851
ATOM   1188  O   VAL    74       5.880   0.337   1.397
ATOM   1189  N   TYR    75       6.288   0.409  -0.781
ATOM   1190  CA  TYR    75       6.808   1.795  -0.815
ATOM   1191  C   TYR    75       5.991   2.561  -1.860
ATOM   1192  HN  TYR    75       6.247  -0.047  -1.682
ATOM   1193  CB  TYR    75       8.310   1.814  -1.175
ATOM   1194  CG  TYR    75       9.195   0.806  -0.486
ATOM   1195  CD1 TYR    75       9.400  -0.461  -1.033
ATOM   1196  CE1 TYR    75      10.199  -1.400  -0.402
ATOM   1197  HD1 TYR    75       8.927  -0.730  -1.977
ATOM   1198  CZ  TYR    75      10.809  -1.077   0.790
ATOM   1199  HE1 TYR    75      10.340  -2.384  -0.849
ATOM   1200  CE2 TYR    75      10.623   0.178   1.353
ATOM   1201  OH  TYR    75      11.608  -2.006   1.420
ATOM   1202  CD2 TYR    75       9.818   1.107   0.717
ATOM   1203  HE2 TYR    75      11.111   0.430   2.295
ATOM   1204  HD2 TYR    75       9.666   2.091   1.160
ATOM   1205  HH  TYR    75      12.089  -2.563   0.803
ATOM   1206  HA  TYR    75       6.694   2.251   0.169
ATOM   1207  HB1 TYR    75       8.464   1.686  -2.247
ATOM   1208  HB2 TYR    75       8.723   2.792  -0.930
ATOM   1209  O   TYR    75       5.763   2.068  -2.973
ATOM   1210  N   LEU    76       5.588   3.784  -1.535
ATOM   1211  CA  LEU    76       4.928   4.781  -2.369
ATOM   1212  C   LEU    76       5.883   5.977  -2.336
ATOM   1213  HN  LEU    76       5.730   4.126  -0.596
ATOM   1214  CB  LEU    76       3.540   5.110  -1.812
ATOM   1215  CG  LEU    76       2.379   4.238  -2.293
ATOM   1216  CD1 LEU    76       2.502   2.781  -1.874
ATOM   1217  CD2 LEU    76       1.068   4.813  -1.796
ATOM   1218  HA  LEU    76       4.799   4.385  -3.376
ATOM   1219  HB1 LEU    76       3.493   5.223  -0.729
ATOM   1220  HB2 LEU    76       3.315   6.088  -2.238
ATOM   1221  HG  LEU    76       2.242   4.191  -3.374
ATOM   1222  HD1 LEU    76       3.202   2.210  -2.483
ATOM   1223  HD2 LEU    76       2.772   2.596  -0.834
ATOM   1224  HD3 LEU    76       1.555   2.251  -1.983
ATOM   1225  HD4 LEU    76       0.222   4.525  -2.420
ATOM   1226  HD5 LEU    76       0.836   4.464  -0.790
ATOM   1227  HD6 LEU    76       0.996   5.895  -1.690
ATOM   1228  O   LEU    76       6.228   6.456  -1.257
ATOM   1229  N   ILE    77       6.271   6.456  -3.519
ATOM   1230  CA  ILE    77       7.165   7.575  -3.821
ATOM   1231  C   ILE    77       6.375   8.849  -4.086
ATOM   1232  HN  ILE    77       5.933   6.027  -4.369
ATOM   1233  CB  ILE    77       8.035   7.295  -5.067
ATOM   1234  CG1 ILE    77       8.705   5.931  -4.993
ATOM   1235  CG2 ILE    77       9.133   8.349  -5.204
ATOM   1236  CD1 ILE    77       9.310   5.388  -6.265
ATOM   1237  HA  ILE    77       7.831   7.747  -2.975
ATOM   1238  HB  ILE    77       7.454   7.214  -5.985
ATOM   1239  HG1 ILE    77       9.556   5.962  -4.312
ATOM   1240  HG2 ILE    77       8.114   5.131  -4.547
ATOM   1241  HG3 ILE    77       9.742   8.116  -6.077
ATOM   1242  HG4 ILE    77       8.808   9.386  -5.279
ATOM   1243  HG5 ILE    77       9.761   8.241  -4.319
ATOM   1244  HD1 ILE    77       9.620   4.343  -6.266
ATOM   1245  HD2 ILE    77       8.656   5.626  -7.103
ATOM   1246  HD3 ILE    77      10.235   5.878  -6.570
ATOM   1247  O   ILE    77       5.780   9.019  -5.156
ATOM   1248  N   LEU    78       6.416   9.760  -3.123
ATOM   1249  CA  LEU    78       5.599  10.975  -3.155
ATOM   1250  C   LEU    78       6.429  12.253  -3.292
ATOM   1251  HN  LEU    78       7.029   9.626  -2.331
ATOM   1252  CB  LEU    78       4.770  11.082  -1.864
ATOM   1253  CG  LEU    78       4.094   9.805  -1.362
ATOM   1254  CD1 LEU    78       3.824   9.929   0.121
ATOM   1255  CD2 LEU    78       2.823   9.497  -2.136
ATOM   1256  HA  LEU    78       4.916  10.932  -4.004
ATOM   1257  HB1 LEU    78       5.410  11.413  -1.046
ATOM   1258  HB2 LEU    78       3.964  11.801  -2.007
ATOM   1259  HG  LEU    78       4.748   8.952  -1.542
ATOM   1260  HD1 LEU    78       3.342   9.019   0.481
ATOM   1261  HD2 LEU    78       4.765  10.074   0.652
ATOM   1262  HD3 LEU    78       3.169  10.782   0.302
ATOM   1263  HD4 LEU    78       2.373   8.582  -1.748
ATOM   1264  HD5 LEU    78       2.120  10.322  -2.024
ATOM   1265  HD6 LEU    78       3.062   9.364  -3.191
ATOM   1266  O   LEU    78       7.623  12.262  -2.984
ATOM   1267  N   GLU    79       5.767  13.318  -3.751
ATOM   1268  CA  GLU    79       6.311  14.656  -3.776
ATOM   1269  C   GLU    79       6.677  15.123  -2.359
ATOM   1270  HN  GLU    79       4.828  13.210  -4.107
ATOM   1271  CB  GLU    79       5.306  15.590  -4.432
ATOM   1272  CG  GLU    79       5.411  17.061  -4.066
ATOM   1273  CD  GLU    79       4.385  17.921  -4.809
ATOM   1274  OE1 GLU    79       3.473  17.365  -5.494
ATOM   1275  OE2 GLU    79       4.480  19.176  -4.709
ATOM   1276  HA  GLU    79       7.209  14.672  -4.393
ATOM   1277  HB1 GLU    79       5.419  15.543  -5.515
ATOM   1278  HB2 GLU    79       4.295  15.286  -4.159
ATOM   1279  HG1 GLU    79       5.240  17.182  -2.996
ATOM   1280  HG2 GLU    79       6.405  17.429  -4.319
ATOM   1281  O   GLU    79       5.961  14.874  -1.397
ATOM   1282  NT  AME    80       7.822  15.774  -2.222
ATOM   1283  CT  AME    80       8.229  16.226  -0.915
ATOM   1284  HN  AME    80       8.400  15.948  -3.031
ATOM   1285  HT1 AME    80       9.188  16.738  -0.989
ATOM   1286  HT2 AME    80       7.481  16.912  -0.518
ATOM   1287  HT3 AME    80       8.326  15.369  -0.247
ATOM   1288  H1  ACE    81     -10.553  19.300 -11.403
ATOM   1289  CH3 ACE    81     -10.529  19.110 -10.330
ATOM   1290  C   ACE    81     -10.768  17.617 -10.025
ATOM   1291  H2  ACE    81     -11.306  19.707  -9.853
ATOM   1292  H3  ACE    81      -9.554  19.408  -9.945
ATOM   1293  O   ACE    81     -10.966  16.816 -10.950
ATOM   1294  N   CYS    82     -10.762  17.256  -8.738
ATOM   1295  CA  CYS    82     -11.081  15.895  -8.312
ATOM   1296  C   CYS    82     -12.448  15.437  -8.781
ATOM   1297  HN  CYS    82     -10.532  17.935  -8.027
ATOM   1298  CB  CYS    82     -11.058  15.793  -6.802
ATOM   1299  SG  CYS    82      -9.425  15.477  -6.124
ATOM   1300  HG  CYS    82      -9.845  15.463  -4.845
ATOM   1301  HA  CYS    82     -10.342  15.204  -8.717
ATOM   1302  HB1 CYS    82     -11.414  16.728  -6.368
ATOM   1303  HB2 CYS    82     -11.705  14.976  -6.482
ATOM   1304  O   CYS    82     -12.594  14.322  -9.299
ATOM   1305  N   HIS    83     -13.445  16.300  -8.580
ATOM   1306  CA  HIS    83     -14.818  15.999  -8.946
ATOM   1307  C   HIS    83     -15.014  15.892 -10.430
ATOM   1308  HN  HIS    83     -13.255  17.198  -8.159
ATOM   1309  CB  HIS    83     -15.783  16.997  -8.313
ATOM   1310  CG  HIS    83     -15.843  16.900  -6.795
ATOM   1311  ND1 HIS    83     -16.416  17.852  -6.020
ATOM   1312  CE1 HIS    83     -16.315  17.496  -4.717
ATOM   1313  NE2 HIS    83     -15.653  16.324  -4.652
ATOM   1314  HE  HIS    83     -16.740  18.135  -3.943
ATOM   1315  CD2 HIS    83     -15.348  15.926  -5.916
ATOM   1316  HNE HIS    83     -15.427  15.832  -3.799
ATOM   1317  HD  HIS    83     -14.810  14.992  -6.078
ATOM   1318  HA  HIS    83     -15.113  15.048  -8.502
ATOM   1319  HB1 HIS    83     -15.474  18.011  -8.564
ATOM   1320  HB2 HIS    83     -16.790  16.820  -8.692
ATOM   1321  O   HIS    83     -15.839  15.102 -10.879
ATOM   1322  N   SER    84     -14.234  16.655 -11.199
ATOM   1323  CA  SER    84     -14.241  16.580 -12.667
ATOM   1324  C   SER    84     -13.741  15.214 -13.187
ATOM   1325  HN  SER    84     -13.605  17.319 -10.772
ATOM   1326  CB  SER    84     -13.412  17.726 -13.273
ATOM   1327  OG  SER    84     -12.071  17.325 -13.503
ATOM   1328  HG  SER    84     -11.602  18.078 -13.881
ATOM   1329  HA  SER    84     -15.257  16.729 -13.034
ATOM   1330  HB1 SER    84     -13.851  18.029 -14.223
ATOM   1331  HB2 SER    84     -13.408  18.573 -12.588
ATOM   1332  O   SER    84     -13.953  14.868 -14.355
ATOM   1333  N   LYS    85     -13.059  14.461 -12.325
ATOM   1334  CA  LYS    85     -12.681  13.071 -12.625
ATOM   1335  C   LYS    85     -13.502  12.115 -11.779
ATOM   1336  HN  LYS    85     -12.786  14.843 -11.431
ATOM   1337  CB  LYS    85     -11.175  12.838 -12.403
ATOM   1338  CG  LYS    85     -10.291  13.630 -13.359
ATOM   1339  CD  LYS    85      -8.872  13.087 -13.401
ATOM   1340  CE  LYS    85      -8.309  13.024 -14.824
ATOM   1341  NZ  LYS    85      -8.196  14.347 -15.516
ATOM   1342  HZ1 LYS    85      -7.818  14.211 -16.442
ATOM   1343  HZ2 LYS    85      -7.584  14.952 -14.988
ATOM   1344  HZ3 LYS    85      -9.111  14.770 -15.584
ATOM   1345  HA  LYS    85     -12.864  12.863 -13.679
ATOM   1346  HB1 LYS    85     -10.907  13.134 -11.389
ATOM   1347  HB2 LYS    85     -10.946  11.782 -12.545
ATOM   1348  HG1 LYS    85     -10.706  13.578 -14.365
ATOM   1349  HG2 LYS    85     -10.249  14.670 -13.037
ATOM   1350  HD1 LYS    85      -8.219  13.729 -12.810
ATOM   1351  HD2 LYS    85      -8.857  12.077 -12.989
ATOM   1352  HE1 LYS    85      -7.307  12.596 -14.800
ATOM   1353  HE2 LYS    85      -8.955  12.401 -15.443
ATOM   1354  O   LYS    85     -13.125  10.967 -11.584
ATOM   1355  N   ARG    86     -14.622  12.618 -11.269
ATOM   1356  CA  ARG    86     -15.536  11.867 -10.382
ATOM   1357  C   ARG    86     -14.878  11.184  -9.156
ATOM   1358  HN  ARG    86     -14.889  13.568 -11.484
ATOM   1359  CB  ARG    86     -16.413  10.892 -11.192
ATOM   1360  CG  ARG    86     -17.440  11.569 -12.101
ATOM   1361  CD  ARG    86     -18.668  12.097 -11.350
ATOM   1362  NE  ARG    86     -19.769  11.125 -11.232
ATOM   1363  CZ  ARG    86     -20.942  11.369 -10.639
ATOM   1364  HE  ARG    86     -19.473  10.264 -11.673
ATOM   1365  NH1 ARG    86     -21.870  10.421 -10.582
ATOM   1366  H11 ARG    86     -21.702   9.508 -10.984
ATOM   1367  H12 ARG    86     -22.774  10.553 -10.145
ATOM   1368  NH2 ARG    86     -21.187  12.554 -10.088
ATOM   1369  H21 ARG    86     -20.506  13.302 -10.097
ATOM   1370  H22 ARG    86     -22.065  12.769  -9.632
ATOM   1371  HA  ARG    86     -16.293  12.542  -9.983
ATOM   1372  HB1 ARG    86     -15.779  10.278 -11.832
ATOM   1373  HB2 ARG    86     -16.969  10.249 -10.509
ATOM   1374  HG1 ARG    86     -16.977  12.417 -12.605
ATOM   1375  HG2 ARG    86     -17.795  10.855 -12.844
ATOM   1376  HD1 ARG    86     -18.382  12.379 -10.337
ATOM   1377  HD2 ARG    86     -19.066  12.968 -11.870
ATOM   1378  O   ARG    86     -15.368  10.169  -8.636
ATOM   1379  N   VAL    87     -13.784  11.774  -8.692
ATOM   1380  CA  VAL    87     -13.064  11.294  -7.526
ATOM   1381  C   VAL    87     -13.517  12.077  -6.283
ATOM   1382  HN  VAL    87     -13.421  12.594  -9.156
ATOM   1383  CB  VAL    87     -11.541  11.484  -7.734
ATOM   1384  CG1 VAL    87     -10.773  11.142  -6.465
ATOM   1385  CG2 VAL    87     -11.039  10.659  -8.913
ATOM   1386  HA  VAL    87     -13.271  10.233  -7.381
ATOM   1387  HB  VAL    87     -11.337  12.521  -7.998
ATOM   1388  HG1 VAL    87      -9.706  11.283  -6.636
ATOM   1389  HG2 VAL    87     -11.100  11.794  -5.655
ATOM   1390  HG3 VAL    87     -10.963  10.103  -6.193
ATOM   1391  HG4 VAL    87      -9.967  10.812  -9.034
ATOM   1392  HG5 VAL    87     -11.236   9.603  -8.728
ATOM   1393  HG6 VAL    87     -11.556  10.970  -9.821
ATOM   1394  O   VAL    87     -13.472  13.309  -6.279
ATOM   1395  N   ILE    88     -13.960  11.379  -5.236
ATOM   1396  CA  ILE    88     -14.231  12.040  -3.931
ATOM   1397  C   ILE    88     -13.191  11.629  -2.876
ATOM   1398  HN  ILE    88     -14.116  10.385  -5.325
ATOM   1399  CB  ILE    88     -15.692  11.853  -3.390
ATOM   1400  CG1 ILE    88     -16.125  10.378  -3.357
ATOM   1401  CG2 ILE    88     -16.702  12.699  -4.172
ATOM   1402  CD1 ILE    88     -17.469  10.137  -2.680
ATOM   1403  HA  ILE    88     -14.192  13.122  -4.056
ATOM   1404  HB  ILE    88     -15.757  12.243  -2.374
ATOM   1405  HG1 ILE    88     -16.208  10.000  -4.376
ATOM   1406  HG2 ILE    88     -15.384   9.793  -2.812
ATOM   1407  HG3 ILE    88     -17.701  12.540  -3.766
ATOM   1408  HG4 ILE    88     -16.438  13.753  -4.085
ATOM   1409  HG5 ILE    88     -16.687  12.406  -5.221
ATOM   1410  HD1 ILE    88     -17.701   9.072  -2.699
ATOM   1411  HD2 ILE    88     -17.423  10.479  -1.646
ATOM   1412  HD3 ILE    88     -18.247  10.686  -3.209
ATOM   1413  O   ILE    88     -12.799  10.465  -2.805
ATOM   1414  N   HIS    89     -12.733  12.582  -2.069
ATOM   1415  CA  HIS    89     -11.597  12.312  -1.192
ATOM   1416  C   HIS    89     -12.010  11.700   0.121
ATOM   1417  HN  HIS    89     -13.174  13.491  -2.065
ATOM   1418  CB  HIS    89     -10.712  13.546  -1.001
ATOM   1419  CG  HIS    89      -9.497  13.292  -0.140
ATOM   1420  ND1 HIS    89      -9.580  13.100   1.197
ATOM   1421  CE1 HIS    89      -8.339  12.876   1.704
ATOM   1422  NE2 HIS    89      -7.459  12.938   0.689
ATOM   1423  HE  HIS    89      -8.212  12.690   2.771
ATOM   1424  CD2 HIS    89      -8.140  13.194  -0.465
ATOM   1425  HNE HIS    89      -6.461  12.813   0.780
ATOM   1426  HD  HIS    89      -7.601  13.282  -1.408
ATOM   1427  HA  HIS    89     -10.915  11.618  -1.683
ATOM   1428  HB1 HIS    89     -10.356  13.892  -1.971
ATOM   1429  HB2 HIS    89     -11.290  14.337  -0.523
ATOM   1430  O   HIS    89     -11.504  10.623   0.495
ATOM   1431  N   ARN    90     -12.898  12.388   0.847
ATOM   1432  CA  ARN    90     -13.579  11.838   2.037
ATOM   1433  C   ARN    90     -12.798  11.797   3.356
ATOM   1434  HN  ARN    90     -13.132  13.335   0.588
ATOM   1435  CB  ARN    90     -14.129  10.429   1.765
ATOM   1436  CG  ARN    90     -15.080  10.300   0.580
ATOM   1437  CD  ARN    90     -15.700   8.899   0.486
ATOM   1438  NE  ARN    90     -14.832   7.815   0.984
ATOM   1439  CZ  ARN    90     -15.247   6.577   1.264
ATOM   1440  HE  ARN    90     -13.893   8.182   1.069
ATOM   1441  NH1 ARN    90     -16.521   6.252   1.097
ATOM   1442  H11 ARN    90     -17.188   6.933   0.758
ATOM   1443  NH2 ARN    90     -14.395   5.667   1.727
ATOM   1444  H21 ARN    90     -13.417   5.875   1.882
ATOM   1445  H22 ARN    90     -14.679   4.721   1.949
ATOM   1446  HA  ARN    90     -14.469  12.429   2.253
ATOM   1447  HB1 ARN    90     -13.302   9.748   1.565
ATOM   1448  HB2 ARN    90     -14.683  10.080   2.637
ATOM   1449  HG1 ARN    90     -15.890  11.022   0.683
ATOM   1450  HG2 ARN    90     -14.537  10.493  -0.345
ATOM   1451  HD1 ARN    90     -16.618   8.867   1.074
ATOM   1452  HD2 ARN    90     -15.928   8.671  -0.555
ATOM   1453  O   ARN    90     -13.386  11.532   4.402
ATOM   1454  N   ASP    91     -11.489  12.031   3.327
ATOM   1455  CA  ASP    91     -10.697  12.030   4.573
ATOM   1456  C   ASP    91      -9.822  13.295   4.721
ATOM   1457  HN  ASP    91     -11.031  12.211   2.446
ATOM   1458  CB  ASP    91      -9.890  10.707   4.739
ATOM   1459  CG  ASP    91      -9.266  10.548   6.150
ATOM   1460  OD1 ASP    91      -9.929  10.867   7.168
ATOM   1461  OD2 ASP    91      -8.105  10.092   6.241
ATOM   1462  HA  ASP    91     -11.368  11.985   5.431
ATOM   1463  HB1 ASP    91     -10.550   9.855   4.572
ATOM   1464  HB2 ASP    91      -9.077  10.683   4.014
ATOM   1465  O   ASP    91      -8.619  13.215   5.033
ATOM   1466  N   ILE    92     -10.446  14.459   4.521
ATOM   1467  CA  ILE    92      -9.740  15.738   4.565
ATOM   1468  C   ILE    92      -9.548  16.199   6.019
ATOM   1469  HN  ILE    92     -11.438  14.470   4.332
ATOM   1470  CB  ILE    92     -10.483  16.816   3.755
ATOM   1471  CG1 ILE    92     -10.857  16.302   2.378
ATOM   1472  CG2 ILE    92      -9.599  18.038   3.570
ATOM   1473  CD1 ILE    92      -9.772  16.534   1.348
ATOM   1474  HA  ILE    92      -8.762  15.630   4.097
ATOM   1475  HB  ILE    92     -11.395  17.101   4.280
ATOM   1476  HG1 ILE    92     -11.043  15.229   2.429
ATOM   1477  HG2 ILE    92     -11.757  16.810   2.032
ATOM   1478  HG3 ILE    92     -10.137  18.792   2.996
ATOM   1479  HG4 ILE    92      -9.333  18.445   4.546
ATOM   1480  HG5 ILE    92      -8.693  17.753   3.037
ATOM   1481  HD1 ILE    92     -10.098  16.145   0.383
ATOM   1482  HD2 ILE    92      -9.576  17.602   1.261
ATOM   1483  HD3 ILE    92      -8.861  16.021   1.658
ATOM   1484  O   ILE    92     -10.486  16.628   6.674
ATOM   1485  N   LYN    93      -8.333  16.089   6.528
ATOM   1486  CA  LYN    93      -8.044  16.485   7.884
ATOM   1487  C   LYN    93      -6.801  17.326   7.753
ATOM   1488  HN  LYN    93      -7.583  15.720   5.962
ATOM   1489  CB  LYN    93      -7.642  15.290   8.764
ATOM   1490  CG  LYN    93      -8.593  14.128   9.008
ATOM   1491  CD  LYN    93      -7.683  13.000   9.504
ATOM   1492  CE  LYN    93      -8.314  11.952  10.419
ATOM   1493  NZ  LYN    93      -9.079  10.880   9.693
ATOM   1494  HZ1 LYN    93      -9.464  10.229  10.363
ATOM   1495  HZ2 LYN    93      -8.458  10.389   9.066
ATOM   1496  HA  LYN    93      -8.885  17.050   8.285
ATOM   1497  HB1 LYN    93      -6.762  14.806   8.341
ATOM   1498  HB2 LYN    93      -7.415  15.640   9.771
ATOM   1499  HG1 LYN    93      -9.334  14.414   9.754
ATOM   1500  HG2 LYN    93      -9.097  13.868   8.077
ATOM   1501  HD1 LYN    93      -7.292  12.446   8.651
ATOM   1502  HD2 LYN    93      -6.855  13.423  10.072
ATOM   1503  HE1 LYN    93      -7.534  11.453  10.994
ATOM   1504  HE2 LYN    93      -9.013  12.437  11.101
ATOM   1505  O   LYN    93      -5.956  17.058   6.881
ATOM   1506  N   PRO    94      -6.614  18.286   8.660
ATOM   1507  CA  PRO    94      -5.375  19.063   8.604
ATOM   1508  C   PRO    94      -4.103  18.227   8.554
ATOM   1509  CB  PRO    94      -5.419  19.881   9.894
ATOM   1510  CG  PRO    94      -6.878  20.049  10.130
ATOM   1511  CD  PRO    94      -7.481  18.726   9.760
ATOM   1512  HA  PRO    94      -5.378  19.687   7.711
ATOM   1513  HB1 PRO    94      -4.926  19.327  10.693
ATOM   1514  HB2 PRO    94      -4.907  20.830   9.741
ATOM   1515  HG1 PRO    94      -7.052  20.292  11.179
ATOM   1516  HG2 PRO    94      -7.258  20.855   9.503
ATOM   1517  HD1 PRO    94      -7.448  18.057  10.621
ATOM   1518  HD2 PRO    94      -8.517  18.871   9.453
ATOM   1519  O   PRO    94      -3.136  18.660   7.930
ATOM   1520  N   GLU    95      -4.075  17.055   9.188
ATOM   1521  CA  GLU    95      -2.855  16.233   9.126
ATOM   1522  C   GLU    95      -2.596  15.591   7.772
ATOM   1523  HN  GLU    95      -4.887  16.743   9.703
ATOM   1524  CB  GLU    95      -2.824  15.182  10.201
ATOM   1525  CG  GLU    95      -3.878  14.138  10.025
ATOM   1526  CD  GLU    95      -4.676  13.988  11.291
ATOM   1527  OE1 GLU    95      -5.278  15.012  11.723
ATOM   1528  OE2 GLU    95      -4.695  12.851  11.841
ATOM   1529  HA  GLU    95      -1.988  16.852   9.355
ATOM   1530  HB1 GLU    95      -1.857  14.680  10.192
ATOM   1531  HB2 GLU    95      -2.981  15.650  11.173
ATOM   1532  HG1 GLU    95      -4.547  14.428   9.215
ATOM   1533  HG2 GLU    95      -3.409  13.184   9.784
ATOM   1534  O   GLU    95      -1.508  15.087   7.565
ATOM   1535  N   ASN    96      -3.581  15.612   6.867
ATOM   1536  CA  ASN    96      -3.409  15.203   5.467
ATOM   1537  C   ASN    96      -3.294  16.374   4.510
ATOM   1538  HN  ASN    96      -4.504  15.922   7.137
ATOM   1539  CB  ASN    96      -4.623  14.437   4.989
ATOM   1540  CG  ASN    96      -4.759  13.091   5.632
ATOM   1541  ND2 ASN    96      -5.935  12.492   5.444
ATOM   1542  HD1 ASN    96      -6.095  11.583   5.850
ATOM   1543  HD2 ASN    96      -6.644  12.959   4.900
ATOM   1544  OD1 ASN    96      -3.826  12.574   6.280
ATOM   1545  HA  ASN    96      -2.500  14.609   5.371
ATOM   1546  HB1 ASN    96      -5.525  15.004   5.218
ATOM   1547  HB2 ASN    96      -4.555  14.282   3.912
ATOM   1548  O   ASN    96      -3.526  16.208   3.310
ATOM   1549  N   LEU    97      -3.005  17.561   5.024
ATOM   1550  CA  LEU    97      -2.839  18.732   4.180
ATOM   1551  C   LEU    97      -1.405  19.201   4.399
ATOM   1552  HN  LEU    97      -2.896  17.662   6.023
ATOM   1553  CB  LEU    97      -3.847  19.830   4.543
ATOM   1554  CG  LEU    97      -5.351  19.500   4.604
ATOM   1555  CD1 LEU    97      -6.197  20.745   4.810
ATOM   1556  CD2 LEU    97      -5.863  18.751   3.393
ATOM   1557  HA  LEU    97      -3.011  18.457   3.139
ATOM   1558  HB1 LEU    97      -3.621  20.217   5.537
ATOM   1559  HB2 LEU    97      -3.783  20.638   3.815
ATOM   1560  HG  LEU    97      -5.541  18.818   5.433
ATOM   1561  HD1 LEU    97      -7.251  20.467   4.847
ATOM   1562  HD2 LEU    97      -5.916  21.225   5.747
ATOM   1563  HD3 LEU    97      -6.034  21.437   3.984
ATOM   1564  HD4 LEU    97      -6.929  18.555   3.510
ATOM   1565  HD5 LEU    97      -5.701  19.351   2.498
ATOM   1566  HD6 LEU    97      -5.329  17.805   3.298
ATOM   1567  O   LEU    97      -0.977  19.420   5.528
ATOM   1568  NT  AME    98      -0.650  19.317   3.314
ATOM   1569  CT  AME    98       0.775  19.580   3.404
ATOM   1570  HN  AME    98      -1.068  19.221   2.400
ATOM   1571  HT1 AME    98       1.198  19.637   2.402
ATOM   1572  HT2 AME    98       0.938  20.525   3.921
ATOM   1573  HT3 AME    98       1.259  18.775   3.958
ATOM   1574  H1  ACE    99      -0.627  20.666  -0.310
ATOM   1575  CH3 ACE    99      -1.435  20.306  -0.947
ATOM   1576  C   ACE    99      -2.145  19.105  -0.311
ATOM   1577  H2  ACE    99      -1.017  20.013  -1.910
ATOM   1578  H3  ACE    99      -2.150  21.115  -1.093
ATOM   1579  O   ACE    99      -1.765  18.662   0.803
ATOM   1580  N   ILE   100      -3.160  18.577  -1.007
ATOM   1581  CA  ILE   100      -3.917  17.466  -0.446
ATOM   1582  C   ILE   100      -3.132  16.174  -0.544
ATOM   1583  HN  ILE   100      -3.395  18.951  -1.915
ATOM   1584  CB  ILE   100      -5.264  17.243  -1.148
ATOM   1585  CG1 ILE   100      -6.070  18.531  -1.168
ATOM   1586  CG2 ILE   100      -6.044  16.082  -0.490
ATOM   1587  CD1 ILE   100      -7.409  18.326  -1.853
ATOM   1588  HA  ILE   100      -4.133  17.666   0.604
ATOM   1589  HB  ILE   100      -5.091  16.917  -2.173
ATOM   1590  HG1 ILE   100      -6.249  18.864  -0.145
ATOM   1591  HG2 ILE   100      -5.516  19.298  -1.708
ATOM   1592  HG3 ILE   100      -6.995  15.944  -1.005
ATOM   1593  HG4 ILE   100      -5.458  15.165  -0.558
ATOM   1594  HG5 ILE   100      -6.231  16.316   0.558
ATOM   1595  HD1 ILE   100      -7.965  19.263  -1.853
ATOM   1596  HD2 ILE   100      -7.246  18.000  -2.880
ATOM   1597  HD3 ILE   100      -7.979  17.566  -1.318
ATOM   1598  O   ILE   100      -2.722  15.776  -1.621
ATOM   1599  N   ALA   101      -2.939  15.518   0.585
ATOM   1600  CA  ALA   101      -2.228  14.234   0.639
ATOM   1601  C   ALA   101      -3.160  13.096   1.034
ATOM   1602  HN  ALA   101      -3.287  15.899   1.453
ATOM   1603  CB  ALA   101      -1.077  14.317   1.628
ATOM   1604  HA  ALA   101      -1.807  14.010  -0.341
ATOM   1605  HB1 ALA   101      -0.556  13.360   1.661
ATOM   1606  HB2 ALA   101      -0.384  15.097   1.315
ATOM   1607  HB3 ALA   101      -1.465  14.553   2.619
ATOM   1608  O   ALA   101      -4.327  13.325   1.339
ATOM   1609  N   ASP   102      -2.649  11.874   1.026
ATOM   1610  CA  ASP   102      -3.397  10.732   1.548
ATOM   1611  C   ASP   102      -4.757  10.486   0.874
ATOM   1612  HN  ASP   102      -1.724  11.719   0.653
ATOM   1613  CB  ASP   102      -3.566  10.870   3.061
ATOM   1614  CG  ASP   102      -4.038   9.587   3.721
ATOM   1615  OD1 ASP   102      -4.003   8.513   3.069
ATOM   1616  OD2 ASP   102      -4.443   9.657   4.905
ATOM   1617  HA  ASP   102      -2.813   9.822   1.414
ATOM   1618  HB1 ASP   102      -2.612  11.142   3.511
ATOM   1619  HB2 ASP   102      -4.303  11.644   3.276
ATOM   1620  O   ASP   102      -5.812  10.973   1.314
ATOM   1621  N   PHE   103      -4.724   9.699  -0.184
ATOM   1622  CA  PHE   103      -5.944   9.332  -0.865
ATOM   1623  C   PHE   103      -6.404   7.944  -0.455
ATOM   1624  HN  PHE   103      -3.839   9.349  -0.522
ATOM   1625  CB  PHE   103      -5.764   9.471  -2.375
ATOM   1626  CG  PHE   103      -5.898  10.883  -2.849
ATOM   1627  CD1 PHE   103      -4.851  11.791  -2.692
ATOM   1628  CE1 PHE   103      -4.988  13.104  -3.113
ATOM   1629  HD1 PHE   103      -3.915  11.470  -2.235
ATOM   1630  CZ  PHE   103      -6.188  13.527  -3.681
ATOM   1631  HE1 PHE   103      -4.159  13.802  -2.999
ATOM   1632  CE2 PHE   103      -7.240  12.641  -3.831
ATOM   1633  HZ  PHE   103      -6.301  14.560  -4.009
ATOM   1634  CD2 PHE   103      -7.094  11.328  -3.409
ATOM   1635  HE2 PHE   103      -8.176  12.976  -4.278
ATOM   1636  HD2 PHE   103      -7.922  10.626  -3.513
ATOM   1637  HA  PHE   103      -6.729  10.046  -0.616
ATOM   1638  HB1 PHE   103      -4.772   9.119  -2.657
ATOM   1639  HB2 PHE   103      -6.520   8.875  -2.887
ATOM   1640  O   PHE   103      -7.076   7.245  -1.220
ATOM   1641  N   GLY   104      -6.046   7.576   0.774
ATOM   1642  CA  GLY   104      -6.328   6.264   1.342
ATOM   1643  C   GLY   104      -7.797   5.952   1.494
ATOM   1644  HN  GLY   104      -5.550   8.224   1.368
ATOM   1645  HA1 GLY   104      -5.905   5.491   0.701
ATOM   1646  HA2 GLY   104      -5.885   6.194   2.336
ATOM   1647  O   GLY   104      -8.187   4.780   1.459
ATOM   1648  N   TRP   105      -8.614   6.991   1.668
ATOM   1649  CA  TRP   105     -10.057   6.797   1.758
ATOM   1650  C   TRP   105     -10.802   7.212   0.499
ATOM   1651  HN  TRP   105      -8.233   7.923   1.739
ATOM   1652  CB  TRP   105     -10.638   7.419   3.041
ATOM   1653  CG  TRP   105     -10.351   6.581   4.287
ATOM   1654  CD1 TRP   105      -9.169   6.554   5.036
ATOM   1655  NE1 TRP   105      -9.261   5.660   6.080
ATOM   1656  HD1 TRP   105      -8.332   7.193   4.757
ATOM   1657  CE2 TRP   105     -10.471   5.046   6.094
ATOM   1658  HNE TRP   105      -8.536   5.471   6.757
ATOM   1659  CZ2 TRP   105     -11.002   4.082   6.958
ATOM   1660  CH2 TRP   105     -12.308   3.645   6.702
ATOM   1661  HZ2 TRP   105     -10.404   3.704   7.787
ATOM   1662  CZ3 TRP   105     -13.055   4.139   5.619
ATOM   1663  HH2 TRP   105     -12.772   2.902   7.352
ATOM   1664  CE3 TRP   105     -12.540   5.110   4.735
ATOM   1665  HZ3 TRP   105     -14.066   3.771   5.442
ATOM   1666  CD2 TRP   105     -11.238   5.582   4.952
ATOM   1667  HE3 TRP   105     -13.152   5.474   3.909
ATOM   1668  HA  TRP   105     -10.273   5.742   1.933
ATOM   1669  HB1 TRP   105     -10.203   8.406   3.196
ATOM   1670  HB2 TRP   105     -11.720   7.510   2.944
ATOM   1671  O   TRP   105     -12.016   6.989   0.408
ATOM   1672  N   SER   106     -10.089   7.772  -0.493
ATOM   1673  CA  SER   106     -10.704   8.211  -1.782
ATOM   1674  C   SER   106     -11.313   7.069  -2.633
ATOM   1675  HN  SER   106      -9.095   7.909  -0.380
ATOM   1676  CB  SER   106      -9.750   9.111  -2.617
ATOM   1677  OG  SER   106      -8.806   8.379  -3.393
ATOM   1678  HG  SER   106      -8.264   9.017  -3.871
ATOM   1679  HA  SER   106     -11.511   8.915  -1.579
ATOM   1680  HB1 SER   106     -10.335   9.719  -3.307
ATOM   1681  HB2 SER   106      -9.186   9.761  -1.948
ATOM   1682  O   SER   106     -10.909   5.907  -2.515
ATOM   1683  N   VAL   107     -12.285   7.418  -3.480
ATOM   1684  CA  VAL   107     -13.094   6.445  -4.229
ATOM   1685  C   VAL   107     -13.807   7.178  -5.379
ATOM   1686  HN  VAL   107     -12.494   8.394  -3.630
ATOM   1687  CB  VAL   107     -14.087   5.706  -3.275
ATOM   1688  CG1 VAL   107     -15.279   6.591  -2.889
ATOM   1689  CG2 VAL   107     -14.529   4.364  -3.848
ATOM   1690  HA  VAL   107     -12.446   5.666  -4.631
ATOM   1691  HB  VAL   107     -13.568   5.418  -2.361
ATOM   1692  HG1 VAL   107     -15.944   6.037  -2.225
ATOM   1693  HG2 VAL   107     -14.919   7.484  -2.379
ATOM   1694  HG3 VAL   107     -15.823   6.880  -3.788
ATOM   1695  HG4 VAL   107     -15.219   3.881  -3.155
ATOM   1696  HG5 VAL   107     -15.028   4.523  -4.804
ATOM   1697  HG6 VAL   107     -13.658   3.726  -3.995
ATOM   1698  O   VAL   107     -13.686   8.406  -5.486
ATOM   1699  N   HIS   108     -14.508   6.433  -6.244
ATOM   1700  CA  HIS   108     -15.370   7.013  -7.291
ATOM   1701  C   HIS   108     -16.810   7.165  -6.861
ATOM   1702  HN  HIS   108     -14.458   5.425  -6.194
ATOM   1703  CB  HIS   108     -15.275   6.207  -8.581
ATOM   1704  CG  HIS   108     -14.069   6.551  -9.415
ATOM   1705  ND1 HIS   108     -12.892   5.926  -9.270
ATOM   1706  CE1 HIS   108     -11.998   6.443 -10.143
ATOM   1707  NE2 HIS   108     -12.610   7.412 -10.842
ATOM   1708  HE  HIS   108     -10.981   6.052 -10.177
ATOM   1709  CD2 HIS   108     -13.887   7.508 -10.421
ATOM   1710  HNE HIS   108     -12.175   7.970 -11.562
ATOM   1711  HD  HIS   108     -14.555   8.243 -10.869
ATOM   1712  HA  HIS   108     -15.001   8.003  -7.559
ATOM   1713  HB1 HIS   108     -15.216   5.145  -8.343
ATOM   1714  HB2 HIS   108     -16.159   6.392  -9.192
ATOM   1715  O   HIS   108     -17.363   6.283  -6.198
ATOM   1716  N   ALA   109     -17.426   8.285  -7.249
ATOM   1717  CA  ALA   109     -18.785   8.668  -6.807
ATOM   1718  C   ALA   109     -19.910   8.114  -7.699
ATOM   1719  HN  ALA   109     -16.960   8.922  -7.878
ATOM   1720  CB  ALA   109     -18.893  10.191  -6.718
ATOM   1721  HA  ALA   109     -18.959   8.292  -5.798
ATOM   1722  HB1 ALA   109     -19.896  10.466  -6.392
ATOM   1723  HB2 ALA   109     -18.163  10.566  -6.001
ATOM   1724  HB3 ALA   109     -18.698  10.627  -7.697
ATOM   1725  O   ALA   109     -19.722   8.004  -8.910
ATOM   1726  N   PRO   110     -21.085   7.774  -7.115
ATOM   1727  CA  PRO   110     -21.467   7.724  -5.694
ATOM   1728  C   PRO   110     -21.022   6.423  -5.011
ATOM   1729  CB  PRO   110     -22.996   7.815  -5.747
ATOM   1730  CG  PRO   110     -23.359   7.201  -7.052
ATOM   1731  CD  PRO   110     -22.262   7.613  -7.994
ATOM   1732  HA  PRO   110     -21.005   8.556  -5.163
ATOM   1733  HB1 PRO   110     -23.423   7.267  -4.907
ATOM   1734  HB2 PRO   110     -23.301   8.860  -5.690
ATOM   1735  HG1 PRO   110     -23.410   6.117  -6.943
ATOM   1736  HG2 PRO   110     -24.330   7.579  -7.374
ATOM   1737  HD1 PRO   110     -22.114   6.834  -8.742
ATOM   1738  HD2 PRO   110     -22.538   8.544  -8.488
ATOM   1739  O   PRO   110     -20.553   5.509  -5.695
ATOM   1740  N   SER   111     -21.178   6.340  -3.685
ATOM   1741  CA  SER   111     -20.574   5.254  -2.897
ATOM   1742  C   SER   111     -21.212   5.017  -1.508
ATOM   1743  HN  SER   111     -21.724   7.037  -3.199
ATOM   1744  CB  SER   111     -19.063   5.516  -2.740
ATOM   1745  OG  SER   111     -18.373   4.355  -2.311
ATOM   1746  HG  SER   111     -17.439   4.583  -2.232
ATOM   1747  HA  SER   111     -20.663   4.315  -3.443
ATOM   1748  HB1 SER   111     -18.647   5.828  -3.697
ATOM   1749  HB2 SER   111     -18.905   6.302  -2.001
ATOM   1750  O   SER   111     -21.977   5.870  -1.015
ATOM   1751  N   SER   112     -20.899   3.843  -0.924
ATOM   1752  CA  SER   112     -21.129   3.473   0.502
ATOM   1753  C   SER   112     -19.818   2.922   1.120
ATOM   1754  HN  SER   112     -20.464   3.112  -1.468
ATOM   1755  CB  SER   112     -22.273   2.456   0.646
ATOM   1756  OG  SER   112     -23.543   3.063   0.440
ATOM   1757  HG  SER   112     -24.215   2.377   0.544
ATOM   1758  HA  SER   112     -21.448   4.353   1.060
ATOM   1759  HB1 SER   112     -22.149   1.661  -0.090
ATOM   1760  HB2 SER   112     -22.256   2.028   1.649
ATOM   1761  O   SER   112     -18.806   2.831   0.424
ATOM   1762  NT  AME   113     -19.822   2.536   2.399
ATOM   1763  CT  AME   113     -18.559   2.204   3.075
ATOM   1764  HN  AME   113     -20.696   2.472   2.902
ATOM   1765  HT1 AME   113     -18.764   1.913   4.106
ATOM   1766  HT2 AME   113     -18.074   1.378   2.555
ATOM   1767  HT3 AME   113     -17.903   3.074   3.067
TER   
ATOM   1768  C00 UNK   114      -0.433  -6.337   1.832
ATOM   1769  C01 UNK   114      -0.213  -7.692   1.481
ATOM   1770  C02 UNK   114      -0.136  -5.325   0.905
ATOM   1771  H03 UNK   114      -0.795  -6.010   2.814
ATOM   1772  C04 UNK   114       0.218  -8.051   0.194
ATOM   1773  H05 UNK   114      -0.497  -8.428   2.219
ATOM   1774  C06 UNK   114       0.584  -7.011  -0.697
ATOM   1775  H07 UNK   114       0.361  -9.012  -0.105
ATOM   1776  C08 UNK   114       1.192  -7.324  -1.938
ATOM   1777  C09 UNK   114       0.330  -5.617  -0.416
ATOM   1778  C0A UNK   114       1.443  -6.287  -2.857
ATOM   1779  C0B UNK   114       1.600  -8.745  -2.329
ATOM   1780  C0C UNK   114       0.995  -5.014  -2.585
ATOM   1781  H0D UNK   114       1.858  -6.573  -3.788
ATOM   1782  C0E UNK   114       1.317  -3.940  -3.554
ATOM   1783  N0F UNK   114       0.531  -4.650  -1.336
ATOM   1784  C0G UNK   114       0.668  -2.701  -3.406
ATOM   1785  C0H UNK   114       2.221  -4.053  -4.627
ATOM   1786  C0I UNK   114       0.699  -1.730  -4.376
ATOM   1787  H0J UNK   114       0.053  -2.597  -2.564
ATOM   1788  C0K UNK   114       1.562  -1.871  -5.446
ATOM   1789 BR0M UNK   114      -0.276  -0.151  -4.216
ATOM   1790  C0N UNK   114       2.388  -3.041  -5.534
ATOM   1791  H0O UNK   114       1.656  -1.038  -6.146
ATOM   1792  H0P UNK   114       3.082  -3.192  -6.319
ATOM   1793  H0Q UNK   114       2.764  -4.873  -4.823
ATOM   1794  H0R UNK   114      -0.381  -4.348   1.247
ATOM   1795  O0S UNK   114       1.012  -9.330  -3.247
ATOM   1796  O0T UNK   114       2.447  -9.334  -1.651
TER   
TER   
ATOM   1797  O00 WTR   116     -14.169 -22.478  -9.203
ATOM   1798  H01 WTR   116     -13.852 -21.751  -9.739
ATOM   1799  H02 WTR   116     -15.122 -22.391  -9.219
TER   
ATOM   1800  O00 WTR   117      -3.253 -14.961 -17.244
ATOM   1801  H01 WTR   117      -3.775 -15.733 -17.025
ATOM   1802  H02 WTR   117      -3.711 -14.563 -17.984
TER   
ATOM   1803  O00 WTR   118      -0.685 -20.636 -16.821
ATOM   1804  H01 WTR   118      -0.852 -19.763 -16.467
ATOM   1805  H02 WTR   118      -0.633 -20.506 -17.768
TER   
ATOM   1806  O00 WTR   119      -0.878 -27.824 -14.240
ATOM   1807  H01 WTR   119      -1.782 -28.085 -14.064
ATOM   1808  H02 WTR   119      -0.868 -26.878 -14.090
TER   
ATOM   1809  O00 WTR   120      -7.357 -20.814 -15.380
ATOM   1810  H01 WTR   120      -7.017 -20.037 -14.935
ATOM   1811  H02 WTR   120      -6.582 -21.345 -15.562
TER   
ATOM   1812  O00 WTR   121      -1.760 -18.439 -15.595
ATOM   1813  H01 WTR   121      -1.416 -17.629 -15.972
ATOM   1814  H02 WTR   121      -1.972 -18.210 -14.689
TER   
ATOM   1815  O00 WTR   122      -7.130 -23.060  -7.155
ATOM   1816  H01 WTR   122      -7.266 -23.580  -6.363
ATOM   1817  H02 WTR   122      -7.924 -22.530  -7.234
TER   
ATOM   1818  O00 WTR   123      -4.017 -19.789 -17.069
ATOM   1819  H01 WTR   123      -3.091 -19.833 -16.829
ATOM   1820  H02 WTR   123      -4.092 -18.988 -17.589
TER   
ATOM   1821  O00 WTR   124      -4.832 -17.102 -17.193
ATOM   1822  H01 WTR   124      -5.442 -16.561 -17.696
ATOM   1823  H02 WTR   124      -5.394 -17.658 -16.654
TER   
ATOM   1824  O00 WTR   125      -9.633 -20.759  -9.638
ATOM   1825  H01 WTR   125      -9.144 -20.663 -10.455
ATOM   1826  H02 WTR   125     -10.200 -21.516  -9.785
TER   
ATOM   1827  O00 WTR   126      -4.014 -16.216 -21.264
ATOM   1828  H01 WTR   126      -4.674 -15.965 -21.910
ATOM   1829  H02 WTR   126      -3.561 -15.400 -21.053
TER   
ATOM   1830  O00 WTR   127      -7.127 -24.501  -4.649
ATOM   1831  H01 WTR   127      -6.728 -24.742  -3.812
ATOM   1832  H02 WTR   127      -7.334 -25.338  -5.065
TER   
ATOM   1833  O00 WTR   128      -5.398 -18.583 -14.717
ATOM   1834  H01 WTR   128      -4.758 -19.111 -15.193
ATOM   1835  H02 WTR   128      -5.330 -18.882 -13.810
TER   
ATOM   1836  O00 WTR   129      -4.424 -21.529 -15.111
ATOM   1837  H01 WTR   129      -3.891 -22.312 -15.248
ATOM   1838  H02 WTR   129      -4.431 -21.091 -15.962
TER   
ATOM   1839  O00 WTR   130       2.546 -18.543 -19.294
ATOM   1840  H01 WTR   130       2.924 -17.859 -18.741
ATOM   1841  H02 WTR   130       2.282 -19.229 -18.681
TER   
ATOM   1842  O00 WTR   131      -0.205 -18.282 -19.105
ATOM   1843  H01 WTR   131       0.736 -18.352 -19.266
ATOM   1844  H02 WTR   131      -0.536 -17.771 -19.844
TER   
ATOM   1845  O00 WTR   132      -0.765 -15.596 -13.493
ATOM   1846  H01 WTR   132      -0.267 -15.871 -14.263
ATOM   1847  H02 WTR   132      -1.498 -15.093 -13.848
TER   
ATOM   1848  O00 WTR   133       7.852 -18.710  -7.321
ATOM   1849  H01 WTR   133       7.777 -19.476  -7.891
ATOM   1850  H02 WTR   133       8.103 -17.998  -7.909
TER   
ATOM   1851  O00 WTR   134       4.753 -24.944 -15.804
ATOM   1852  H01 WTR   134       4.624 -24.812 -16.743
ATOM   1853  H02 WTR   134       5.630 -24.600 -15.632
TER   
ATOM   1854  O00 WTR   135       2.011 -19.567 -16.681
ATOM   1855  H01 WTR   135       1.828 -18.991 -15.938
ATOM   1856  H02 WTR   135       1.246 -20.141 -16.733
TER   
ATOM   1857  O00 WTR   136      11.468 -14.665 -11.827
ATOM   1858  H01 WTR   136      11.165 -14.077 -11.135
ATOM   1859  H02 WTR   136      12.367 -14.386 -12.002
TER   
ATOM   1860  O00 WTR   137       0.825 -25.611 -11.516
ATOM   1861  H01 WTR   137       1.557 -26.161 -11.237
ATOM   1862  H02 WTR   137       0.958 -25.494 -12.457
TER   
ATOM   1863  O00 WTR   138       6.072 -26.160 -10.666
ATOM   1864  H01 WTR   138       5.493 -26.454 -11.369
ATOM   1865  H02 WTR   138       5.561 -26.283  -9.867
TER   
ATOM   1866  O00 WTR   139       2.862 -27.438 -11.668
ATOM   1867  H01 WTR   139       2.164 -27.963 -12.060
ATOM   1868  H02 WTR   139       3.014 -27.842 -10.814
TER   
ATOM   1869  O00 WTR   140       2.371 -23.775  -9.172
ATOM   1870  H01 WTR   140       1.692 -24.407  -8.933
ATOM   1871  H02 WTR   140       2.559 -23.961 -10.092
TER   
ATOM   1872  O00 WTR   141      -2.577 -23.981 -12.387
ATOM   1873  H01 WTR   141      -3.117 -24.610 -11.908
ATOM   1874  H02 WTR   141      -1.991 -23.615 -11.725
TER   
ATOM   1875  O00 WTR   142       0.236 -22.095 -14.568
ATOM   1876  H01 WTR   142       0.217 -21.959 -15.515
ATOM   1877  H02 WTR   142      -0.631 -21.821 -14.268
TER   
ATOM   1878  O00 WTR   143       4.938 -14.351 -19.780
ATOM   1879  H01 WTR   143       5.886 -14.355 -19.911
ATOM   1880  H02 WTR   143       4.816 -14.687 -18.892
TER   
ATOM   1881  O00 WTR   144       0.977 -25.189 -14.511
ATOM   1882  H01 WTR   144       0.721 -24.278 -14.650
ATOM   1883  H02 WTR   144       1.866 -25.245 -14.862
TER   
ATOM   1884  O00 WTR   145       3.818 -23.591 -11.553
ATOM   1885  H01 WTR   145       3.244 -23.069 -12.113
ATOM   1886  H02 WTR   145       4.132 -24.295 -12.121
TER   
ATOM   1887  O00 WTR   146       7.088 -24.099 -14.746
ATOM   1888  H01 WTR   146       7.319 -23.176 -14.646
ATOM   1889  H02 WTR   146       6.981 -24.418 -13.850
TER   
ATOM   1890  O00 WTR   147       9.568 -27.058 -12.433
ATOM   1891  H01 WTR   147       9.259 -26.171 -12.247
ATOM   1892  H02 WTR   147       9.463 -27.155 -13.380
TER   
ATOM   1893  O00 WTR   148     -10.920 -18.700 -15.698
ATOM   1894  H01 WTR   148     -11.574 -18.055 -15.430
ATOM   1895  H02 WTR   148     -10.097 -18.214 -15.719
TER   
ATOM   1896  O00 WTR   149      -2.561 -23.774 -15.095
ATOM   1897  H01 WTR   149      -2.466 -23.838 -14.144
ATOM   1898  H02 WTR   149      -1.851 -24.314 -15.443
TER   
ATOM   1899  O00 WTR   150      -2.210 -20.243 -10.812
ATOM   1900  H01 WTR   150      -2.391 -19.393 -10.412
ATOM   1901  H02 WTR   150      -1.356 -20.497 -10.463
TER   
ATOM   1902  O00 WTR   151       0.144 -19.134 -12.949
ATOM   1903  H01 WTR   151      -0.652 -19.535 -13.297
ATOM   1904  H02 WTR   151       0.641 -19.866 -12.583
TER   
ATOM   1905  O00 WTR   152      -8.136 -19.817 -12.000
ATOM   1906  H01 WTR   152      -7.186 -19.738 -12.085
ATOM   1907  H02 WTR   152      -8.425 -20.157 -12.847
TER   
ATOM   1908  O00 WTR   153      10.555 -17.264 -11.037
ATOM   1909  H01 WTR   153       9.671 -17.313 -11.400
ATOM   1910  H02 WTR   153      10.981 -16.568 -11.537
TER   
ATOM   1911  O00 WTR   154     -16.929 -16.475 -15.172
ATOM   1912  H01 WTR   154     -16.568 -15.682 -15.568
ATOM   1913  H02 WTR   154     -16.637 -17.184 -15.746
TER   
ATOM   1914  O00 WTR   155     -14.188  -6.823 -14.546
ATOM   1915  H01 WTR   155     -14.973  -6.322 -14.324
ATOM   1916  H02 WTR   155     -14.384  -7.715 -14.258
TER   
ATOM   1917  O00 WTR   156     -14.696  -9.153 -13.494
ATOM   1918  H01 WTR   156     -14.938 -10.017 -13.829
ATOM   1919  H02 WTR   156     -14.234  -9.334 -12.675
TER   
ATOM   1920  O00 WTR   157      -9.959 -15.166 -18.486
ATOM   1921  H01 WTR   157      -9.866 -14.904 -17.570
ATOM   1922  H02 WTR   157     -10.438 -15.994 -18.452
TER   
ATOM   1923  O00 WTR   158     -13.200 -16.060 -16.762
ATOM   1924  H01 WTR   158     -12.866 -16.107 -15.866
ATOM   1925  H02 WTR   158     -14.152 -16.040 -16.662
TER   
ATOM   1926  O00 WTR   159     -22.057 -11.748 -11.550
ATOM   1927  H01 WTR   159     -21.763 -12.320 -10.840
ATOM   1928  H02 WTR   159     -21.908 -10.862 -11.221
TER   
ATOM   1929  O00 WTR   160     -15.677 -19.872 -11.227
ATOM   1930  H01 WTR   160     -16.191 -20.654 -11.429
ATOM   1931  H02 WTR   160     -16.033 -19.196 -11.802
TER   
ATOM   1932  O00 WTR   161     -12.594  -2.609 -10.698
ATOM   1933  H01 WTR   161     -13.059  -1.772 -10.706
ATOM   1934  H02 WTR   161     -13.101  -3.172 -11.282
TER   
ATOM   1935  O00 WTR   162     -12.385 -15.653 -12.850
ATOM   1936  H01 WTR   162     -12.340 -16.193 -12.061
ATOM   1937  H02 WTR   162     -12.178 -14.768 -12.547
TER   
ATOM   1938  O00 WTR   163     -15.616 -12.721 -11.758
ATOM   1939  H01 WTR   163     -15.610 -13.651 -11.534
ATOM   1940  H02 WTR   163     -15.330 -12.691 -12.671
TER   
ATOM   1941  O00 WTR   164     -15.396 -18.521 -16.495
ATOM   1942  H01 WTR   164     -15.269 -19.171 -17.186
ATOM   1943  H02 WTR   164     -14.769 -18.768 -15.815
TER   
ATOM   1944  O00 WTR   165     -20.791  -9.597 -10.031
ATOM   1945  H01 WTR   165     -20.706  -9.459  -9.088
ATOM   1946  H02 WTR   165     -20.340 -10.426 -10.194
TER   
ATOM   1947  O00 WTR   166      -9.940  -4.619 -10.845
ATOM   1948  H01 WTR   166      -9.602  -3.856 -11.314
ATOM   1949  H02 WTR   166      -9.442  -4.639 -10.028
TER   
ATOM   1950  O00 WTR   167     -11.764  -6.374 -11.909
ATOM   1951  H01 WTR   167     -11.031  -5.885 -11.538
ATOM   1952  H02 WTR   167     -12.136  -6.850 -11.165
TER   
ATOM   1953  O00 WTR   168     -19.445  -7.417 -11.571
ATOM   1954  H01 WTR   168     -18.533  -7.659 -11.733
ATOM   1955  H02 WTR   168     -19.800  -8.145 -11.061
TER   
ATOM   1956  O00 WTR   169     -13.687   0.896  -9.217
ATOM   1957  H01 WTR   169     -14.056   0.482  -9.997
ATOM   1958  H02 WTR   169     -13.299   0.173  -8.723
TER   
ATOM   1959  O00 WTR   170      -9.894  -1.802 -11.730
ATOM   1960  H01 WTR   170     -10.738  -2.177 -11.479
ATOM   1961  H02 WTR   170      -9.936  -0.894 -11.428
TER   
ATOM   1962  O00 WTR   171     -16.864  -0.549 -10.763
ATOM   1963  H01 WTR   171     -16.640  -1.135 -10.040
ATOM   1964  H02 WTR   171     -17.068  -1.135 -11.492
TER   
ATOM   1965  O00 WTR   172     -19.665   8.742 -12.455
ATOM   1966  H01 WTR   172     -20.167   7.978 -12.739
ATOM   1967  H02 WTR   172     -18.826   8.385 -12.165
TER   
ATOM   1968  O00 WTR   173     -12.029   2.420 -10.936
ATOM   1969  H01 WTR   173     -11.720   3.241 -10.554
ATOM   1970  H02 WTR   173     -12.139   1.833 -10.188
TER   
ATOM   1971  O00 WTR   174     -14.230  -0.302 -11.568
ATOM   1972  H01 WTR   174     -15.167  -0.449 -11.442
ATOM   1973  H02 WTR   174     -14.150  -0.029 -12.482
TER   
ATOM   1974  O00 WTR   175     -11.905 -12.978 -12.195
ATOM   1975  H01 WTR   175     -11.136 -13.068 -11.632
ATOM   1976  H02 WTR   175     -11.553 -12.981 -13.085
TER   
ATOM   1977  O00 WTR   176     -18.365  -3.910 -10.810
ATOM   1978  H01 WTR   176     -17.933  -3.408 -10.120
ATOM   1979  H02 WTR   176     -18.094  -3.484 -11.623
TER   
ATOM   1980  O00 WTR   177     -10.231  -1.579 -16.207
ATOM   1981  H01 WTR   177      -9.438  -1.950 -15.819
ATOM   1982  H02 WTR   177     -10.510  -0.907 -15.585
TER   
ATOM   1983  O00 WTR   178     -23.326   1.704  -7.357
ATOM   1984  H01 WTR   178     -22.648   2.218  -6.920
ATOM   1985  H02 WTR   178     -24.137   2.187  -7.194
TER   
ATOM   1986  O00 WTR   179      -9.733   9.309 -12.596
ATOM   1987  H01 WTR   179      -9.905   8.412 -12.883
ATOM   1988  H02 WTR   179      -9.190   9.210 -11.814
TER   
ATOM   1989  O00 WTR   180     -17.556   3.388  -8.412
ATOM   1990  H01 WTR   180     -18.004   2.543  -8.460
ATOM   1991  H02 WTR   180     -16.797   3.290  -8.987
TER   
ATOM   1992  O00 WTR   181     -15.844   0.989  -4.395
ATOM   1993  H01 WTR   181     -15.707   1.190  -3.469
ATOM   1994  H02 WTR   181     -15.824   1.841  -4.831
TER   
ATOM   1995  O00 WTR   182     -18.022  -8.222  -6.590
ATOM   1996  H01 WTR   182     -18.860  -8.195  -7.052
ATOM   1997  H02 WTR   182     -17.602  -9.024  -6.903
TER   
ATOM   1998  O00 WTR   183      -5.334 -13.864 -18.961
ATOM   1999  H01 WTR   183      -5.741 -13.165 -18.449
ATOM   2000  H02 WTR   183      -5.848 -14.644 -18.753
TER   
ATOM   2001  O00 WTR   184     -10.535 -11.022 -21.553
ATOM   2002  H01 WTR   184     -10.108 -11.801 -21.197
ATOM   2003  H02 WTR   184     -10.408 -11.090 -22.499
TER   
ATOM   2004  O00 WTR   185     -12.569 -13.694 -17.760
ATOM   2005  H01 WTR   185     -12.609 -14.538 -17.310
ATOM   2006  H02 WTR   185     -11.972 -13.841 -18.494
TER   
ATOM   2007  O00 WTR   186     -13.617  -4.366 -12.361
ATOM   2008  H01 WTR   186     -13.585  -3.774 -13.113
ATOM   2009  H02 WTR   186     -12.948  -5.025 -12.547
TER   
ATOM   2010  O00 WTR   187      -5.463  -7.877 -14.240
ATOM   2011  H01 WTR   187      -4.779  -8.431 -13.862
ATOM   2012  H02 WTR   187      -5.507  -7.119 -13.657
TER   
ATOM   2013  O00 WTR   188      -9.595 -20.752 -14.119
ATOM   2014  H01 WTR   188     -10.038 -20.119 -14.684
ATOM   2015  H02 WTR   188      -8.926 -21.146 -14.678
TER   
ATOM   2016  O00 WTR   189     -11.599 -19.428 -12.569
ATOM   2017  H01 WTR   189     -12.090 -20.027 -12.006
ATOM   2018  H02 WTR   189     -10.916 -19.971 -12.960
TER   
ATOM   2019  O00 WTR   190     -15.031 -11.688 -14.337
ATOM   2020  H01 WTR   190     -14.432 -11.538 -15.069
ATOM   2021  H02 WTR   190     -15.880 -11.382 -14.655
TER   
ATOM   2022  O00 WTR   191      -2.182 -14.190 -20.957
ATOM   2023  H01 WTR   191      -2.201 -13.243 -20.813
ATOM   2024  H02 WTR   191      -1.449 -14.327 -21.557
TER   
ATOM   2025  O00 WTR   192     -16.736  -7.840 -12.172
ATOM   2026  H01 WTR   192     -16.126  -8.181 -12.827
ATOM   2027  H02 WTR   192     -16.414  -6.959 -11.981
TER   
ATOM   2028  O00 WTR   193       2.640 -10.202 -11.922
ATOM   2029  H01 WTR   193       2.628 -10.136 -12.876
ATOM   2030  H02 WTR   193       3.538  -9.978 -11.677
TER   
ATOM   2031  O00 WTR   194      -9.044 -13.699 -15.958
ATOM   2032  H01 WTR   194      -8.218 -13.327 -15.650
ATOM   2033  H02 WTR   194      -9.571 -12.940 -16.207
TER   
ATOM   2034  O00 WTR   195     -11.473 -17.503 -18.437
ATOM   2035  H01 WTR   195     -12.240 -17.189 -17.957
ATOM   2036  H02 WTR   195     -11.033 -18.094 -17.826
TER   
ATOM   2037  O00 WTR   196      -5.289 -15.881 -14.043
ATOM   2038  H01 WTR   196      -4.381 -15.581 -14.069
ATOM   2039  H02 WTR   196      -5.271 -16.740 -14.466
TER   
ATOM   2040  O00 WTR   197      -4.895  -9.149 -18.741
ATOM   2041  H01 WTR   197      -4.104  -8.611 -18.714
ATOM   2042  H02 WTR   197      -4.719  -9.866 -18.132
TER   
ATOM   2043  O00 WTR   198      -7.963  -9.869 -21.289
ATOM   2044  H01 WTR   198      -8.896 -10.029 -21.142
ATOM   2045  H02 WTR   198      -7.523 -10.585 -20.831
TER   
ATOM   2046  O00 WTR   199      -7.357 -18.402  -5.327
ATOM   2047  H01 WTR   199      -8.081 -18.116  -4.771
ATOM   2048  H02 WTR   199      -6.875 -19.031  -4.789
TER   
ATOM   2049  O00 WTR   200      -8.098  -9.148 -11.610
ATOM   2050  H01 WTR   200      -8.150  -8.543 -10.870
ATOM   2051  H02 WTR   200      -9.010  -9.355 -11.815
TER   
ATOM   2052  O00 WTR   201      -4.365 -11.961 -14.791
ATOM   2053  H01 WTR   201      -4.292 -12.095 -15.736
ATOM   2054  H02 WTR   201      -5.194 -12.375 -14.552
TER   
ATOM   2055  O00 WTR   202      -4.733 -10.455 -21.208
ATOM   2056  H01 WTR   202      -4.887  -9.911 -20.435
ATOM   2057  H02 WTR   202      -5.109  -9.955 -21.932
TER   
ATOM   2058  O00 WTR   203      -8.063  -7.285  -8.987
ATOM   2059  H01 WTR   203      -7.192  -7.650  -9.143
ATOM   2060  H02 WTR   203      -8.607  -8.044  -8.778
TER   
ATOM   2061  O00 WTR   204      -7.156 -15.905 -18.155
ATOM   2062  H01 WTR   204      -7.656 -15.944 -17.340
ATOM   2063  H02 WTR   204      -7.802 -16.075 -18.841
TER   
ATOM   2064  O00 WTR   205       1.509 -17.393 -14.994
ATOM   2065  H01 WTR   205       1.056 -17.716 -14.216
ATOM   2066  H02 WTR   205       2.432 -17.366 -14.740
TER   
ATOM   2067  O00 WTR   206       1.306 -12.932  -8.031
ATOM   2068  H01 WTR   206       1.451 -13.392  -8.858
ATOM   2069  H02 WTR   206       2.087 -12.392  -7.916
TER   
ATOM   2070  O00 WTR   207      -8.529 -12.535 -13.404
ATOM   2071  H01 WTR   207      -9.348 -12.478 -13.897
ATOM   2072  H02 WTR   207      -8.782 -12.916 -12.563
TER   
ATOM   2073  O00 WTR   208     -15.446 -14.159 -16.096
ATOM   2074  H01 WTR   208     -15.687 -13.433 -15.521
ATOM   2075  H02 WTR   208     -14.757 -13.803 -16.657
TER   
ATOM   2076  O00 WTR   209      -2.107  -5.494 -15.990
ATOM   2077  H01 WTR   209      -2.691  -4.985 -16.552
ATOM   2078  H02 WTR   209      -2.540  -6.343 -15.901
TER   
ATOM   2079  O00 WTR   210       6.823  -9.988 -14.864
ATOM   2080  H01 WTR   210       6.171  -9.288 -14.889
ATOM   2081  H02 WTR   210       6.959 -10.222 -15.783
TER   
ATOM   2082  O00 WTR   211      -9.185 -12.872 -20.012
ATOM   2083  H01 WTR   211      -9.314 -13.719 -19.585
ATOM   2084  H02 WTR   211      -8.240 -12.814 -20.151
TER   
ATOM   2085  O00 WTR   212      -7.550 -19.227  -8.522
ATOM   2086  H01 WTR   212      -8.045 -19.642  -9.228
ATOM   2087  H02 WTR   212      -8.218 -18.910  -7.915
TER   
ATOM   2088  O00 WTR   213      -9.515 -11.385 -17.445
ATOM   2089  H01 WTR   213      -9.846 -11.402 -18.343
ATOM   2090  H02 WTR   213      -8.859 -10.688 -17.443
TER   
ATOM   2091  O00 WTR   214      -8.636 -16.857 -15.785
ATOM   2092  H01 WTR   214      -7.945 -16.738 -15.133
ATOM   2093  H02 WTR   214      -9.375 -16.353 -15.445
TER   
ATOM   2094  O00 WTR   215     -20.481 -12.268 -13.757
ATOM   2095  H01 WTR   215     -21.193 -12.043 -13.158
ATOM   2096  H02 WTR   215     -19.712 -12.352 -13.195
TER   
ATOM   2097  O00 WTR   216       0.237 -11.891 -13.789
ATOM   2098  H01 WTR   216       0.753 -12.392 -13.157
ATOM   2099  H02 WTR   216       0.058 -12.510 -14.497
TER   
ATOM   2100  O00 WTR   217      10.095  -9.200 -17.268
ATOM   2101  H01 WTR   217       9.556  -8.970 -16.511
ATOM   2102  H02 WTR   217      10.507  -8.375 -17.528
TER   
ATOM   2103  O00 WTR   218      -2.533  -7.340 -12.295
ATOM   2104  H01 WTR   218      -3.074  -6.837 -12.903
ATOM   2105  H02 WTR   218      -2.721  -8.255 -12.506
TER   
ATOM   2106  O00 WTR   219      -6.533 -13.504 -14.874
ATOM   2107  H01 WTR   219      -7.089 -13.184 -14.164
ATOM   2108  H02 WTR   219      -6.260 -14.376 -14.590
TER   
ATOM   2109  O00 WTR   220     -17.467 -10.920 -14.812
ATOM   2110  H01 WTR   220     -17.579 -10.087 -15.271
ATOM   2111  H02 WTR   220     -18.339 -11.126 -14.474
TER   
ATOM   2112  O00 WTR   221      -0.767  -8.632 -10.447
ATOM   2113  H01 WTR   221      -1.276  -9.424 -10.623
ATOM   2114  H02 WTR   221      -1.225  -7.941 -10.924
TER   
ATOM   2115  O00 WTR   222     -13.296 -11.431 -16.338
ATOM   2116  H01 WTR   222     -13.004 -10.681 -16.856
ATOM   2117  H02 WTR   222     -12.941 -12.192 -16.798
TER   
ATOM   2118  O00 WTR   223      -3.621  -9.688 -12.981
ATOM   2119  H01 WTR   223      -4.408  -9.837 -12.456
ATOM   2120  H02 WTR   223      -3.685 -10.322 -13.695
TER   
ATOM   2121  O00 WTR   224      -3.300 -11.513 -17.298
ATOM   2122  H01 WTR   224      -2.906 -11.715 -18.146
ATOM   2123  H02 WTR   224      -2.626 -11.018 -16.832
TER   
ATOM   2124  O00 WTR   225       0.775  -7.573 -13.893
ATOM   2125  H01 WTR   225       0.523  -6.865 -14.486
ATOM   2126  H02 WTR   225       1.491  -7.207 -13.374
TER   
ATOM   2127  O00 WTR   226      -5.802   2.857 -14.410
ATOM   2128  H01 WTR   226      -5.721   2.792 -13.458
ATOM   2129  H02 WTR   226      -6.615   3.341 -14.549
TER   
ATOM   2130  O00 WTR   227      -7.500 -13.028  -7.543
ATOM   2131  H01 WTR   227      -6.635 -12.629  -7.449
ATOM   2132  H02 WTR   227      -7.800 -13.167  -6.645
TER   
ATOM   2133  O00 WTR   228       0.006 -14.207 -19.221
ATOM   2134  H01 WTR   228      -0.420 -14.614 -18.467
ATOM   2135  H02 WTR   228      -0.659 -14.223 -19.909
TER   
ATOM   2136  O00 WTR   229       4.658 -12.493 -15.668
ATOM   2137  H01 WTR   229       5.320 -12.689 -15.004
ATOM   2138  H02 WTR   229       5.063 -11.827 -16.222
TER   
ATOM   2139  O00 WTR   230       5.909 -11.793 -21.777
ATOM   2140  H01 WTR   230       5.339 -11.812 -21.008
ATOM   2141  H02 WTR   230       5.310 -11.842 -22.522
TER   
ATOM   2142  O00 WTR   231       6.244 -12.222 -13.435
ATOM   2143  H01 WTR   231       7.010 -12.584 -12.990
ATOM   2144  H02 WTR   231       6.581 -11.464 -13.913
TER   
ATOM   2145  O00 WTR   232       2.330 -21.554 -13.049
ATOM   2146  H01 WTR   232       3.092 -21.622 -13.623
ATOM   2147  H02 WTR   232       1.616 -21.950 -13.549
TER   
ATOM   2148  O00 WTR   233       4.399 -22.501 -14.267
ATOM   2149  H01 WTR   233       5.335 -22.303 -14.232
ATOM   2150  H02 WTR   233       4.299 -23.054 -15.042
TER   
ATOM   2151  O00 WTR   234       0.220 -13.865 -16.048
ATOM   2152  H01 WTR   234       1.135 -14.126 -16.151
ATOM   2153  H02 WTR   234      -0.280 -14.649 -16.275
TER   
ATOM   2154  O00 WTR   235       2.755 -15.514 -16.716
ATOM   2155  H01 WTR   235       2.193 -16.226 -16.411
ATOM   2156  H02 WTR   235       3.036 -15.071 -15.915
TER   
ATOM   2157  O00 WTR   236       6.435 -20.768  -8.723
ATOM   2158  H01 WTR   236       5.716 -20.155  -8.875
ATOM   2159  H02 WTR   236       6.251 -21.504  -9.307
TER   
ATOM   2160  O00 WTR   237       7.856  -5.889  -9.989
ATOM   2161  H01 WTR   237       8.029  -6.282  -9.134
ATOM   2162  H02 WTR   237       8.644  -5.383 -10.185
TER   
ATOM   2163  O00 WTR   238       7.840 -16.636 -11.926
ATOM   2164  H01 WTR   238       7.693 -15.722 -12.171
ATOM   2165  H02 WTR   238       7.295 -17.138 -12.531
TER   
ATOM   2166  O00 WTR   239       0.765  -9.141 -16.867
ATOM   2167  H01 WTR   239       1.405  -9.060 -16.159
ATOM   2168  H02 WTR   239       1.085  -9.871 -17.397
TER   
ATOM   2169  O00 WTR   240     -11.473  -4.098  -8.315
ATOM   2170  H01 WTR   240     -10.628  -4.365  -8.678
ATOM   2171  H02 WTR   240     -11.955  -3.746  -9.064
TER   
ATOM   2172  O00 WTR   241       2.195 -12.933 -12.148
ATOM   2173  H01 WTR   241       2.412 -12.091 -11.748
ATOM   2174  H02 WTR   241       2.155 -13.544 -11.413
TER   
ATOM   2175  O00 WTR   242      -6.530 -12.357 -20.547
ATOM   2176  H01 WTR   242      -5.859 -11.779 -20.909
ATOM   2177  H02 WTR   242      -6.042 -12.992 -20.023
TER   
ATOM   2178  O00 WTR   243       5.356 -15.196 -17.237
ATOM   2179  H01 WTR   243       5.456 -14.442 -16.656
ATOM   2180  H02 WTR   243       4.412 -15.356 -17.262
TER   
ATOM   2181  O00 WTR   244       2.977 -14.114 -14.372
ATOM   2182  H01 WTR   244       2.667 -13.828 -13.512
ATOM   2183  H02 WTR   244       3.394 -13.338 -14.747
TER   
ATOM   2184  O00 WTR   245       7.731 -16.867 -15.627
ATOM   2185  H01 WTR   245       7.355 -17.519 -15.035
ATOM   2186  H02 WTR   245       6.990 -16.559 -16.147
TER   
ATOM   2187  O00 WTR   246      -2.496 -11.534 -19.956
ATOM   2188  H01 WTR   246      -1.777 -11.035 -20.343
ATOM   2189  H02 WTR   246      -3.288 -11.131 -20.313
TER   
ATOM   2190  O00 WTR   247       4.934  -8.225 -11.278
ATOM   2191  H01 WTR   247       5.503  -8.978 -11.440
ATOM   2192  H02 WTR   247       5.253  -7.549 -11.875
TER   
ATOM   2193  O00 WTR   248       2.695   1.204 -17.273
ATOM   2194  H01 WTR   248       3.429   1.058 -16.677
ATOM   2195  H02 WTR   248       2.458   2.123 -17.143
TER   
ATOM   2196  O00 WTR   249       9.067  -2.879 -16.788
ATOM   2197  H01 WTR   249       9.299  -3.711 -16.374
ATOM   2198  H02 WTR   249       9.792  -2.699 -17.387
TER   
ATOM   2199  O00 WTR   250       0.314 -14.978 -22.340
ATOM   2200  H01 WTR   250       0.735 -15.765 -22.685
ATOM   2201  H02 WTR   250       1.007 -14.524 -21.862
TER   
ATOM   2202  O00 WTR   251       1.355 -12.116 -17.894
ATOM   2203  H01 WTR   251       1.010 -12.428 -17.057
ATOM   2204  H02 WTR   251       0.839 -12.579 -18.554
TER   
ATOM   2205  O00 WTR   252       7.839 -12.858 -16.004
ATOM   2206  H01 WTR   252       7.820 -13.239 -16.882
ATOM   2207  H02 WTR   252       8.553 -12.221 -16.034
TER   
ATOM   2208  O00 WTR   253     -10.930 -15.477 -14.973
ATOM   2209  H01 WTR   253     -10.341 -14.725 -14.912
ATOM   2210  H02 WTR   253     -11.501 -15.396 -14.209
TER   
ATOM   2211  O00 WTR   254       3.361 -12.227 -23.060
ATOM   2212  H01 WTR   254       2.773 -11.487 -22.909
ATOM   2213  H02 WTR   254       2.998 -12.934 -22.526
TER   
ATOM   2214  O00 WTR   255     -13.454 -17.921 -14.274
ATOM   2215  H01 WTR   255     -13.513 -17.056 -13.867
ATOM   2216  H02 WTR   255     -12.834 -18.402 -13.725
TER   
ATOM   2217  O00 WTR   256       8.562 -13.301 -12.457
ATOM   2218  H01 WTR   256       8.857 -13.761 -13.243
ATOM   2219  H02 WTR   256       9.204 -12.602 -12.333
TER   
ATOM   2220  O00 WTR   257       4.289 -26.096  -8.558
ATOM   2221  H01 WTR   257       4.268 -26.339  -7.633
ATOM   2222  H02 WTR   257       3.854 -25.244  -8.592
TER   
ATOM   2223  O00 WTR   258       6.109 -10.557 -11.458
ATOM   2224  H01 WTR   258       5.936 -11.080 -10.675
ATOM   2225  H02 WTR   258       5.985 -11.167 -12.185
TER   
ATOM   2226  O00 WTR   259       4.291 -16.628 -13.788
ATOM   2227  H01 WTR   259       4.233 -16.614 -12.833
ATOM   2228  H02 WTR   259       3.755 -15.887 -14.072
TER   
ATOM   2229  O00 WTR   260       4.495 -16.694 -11.187
ATOM   2230  H01 WTR   260       4.062 -16.688 -10.333
ATOM   2231  H02 WTR   260       4.868 -15.817 -11.274
TER   
ATOM   2232  O00 WTR   261      -1.604 -10.054 -15.629
ATOM   2233  H01 WTR   261      -1.221 -10.622 -14.961
ATOM   2234  H02 WTR   261      -0.853  -9.731 -16.129
TER   
ATOM   2235  O00 WTR   262       9.768  -9.010 -21.428
ATOM   2236  H01 WTR   262      10.716  -9.125 -21.494
ATOM   2237  H02 WTR   262       9.522  -9.494 -20.640
TER   
ATOM   2238  O00 WTR   263       8.056  -9.176 -19.288
ATOM   2239  H01 WTR   263       8.656  -8.699 -18.715
ATOM   2240  H02 WTR   263       7.680  -8.502 -19.855
TER   
ATOM   2241  O00 WTR   264      -0.893 -16.323 -17.234
ATOM   2242  H01 WTR   264      -1.726 -15.865 -17.344
ATOM   2243  H02 WTR   264      -0.997 -17.134 -17.732
TER   
ATOM   2244  O00 WTR   265       0.578   4.073 -18.842
ATOM   2245  H01 WTR   265       0.654   4.627 -19.618
ATOM   2246  H02 WTR   265       0.290   3.224 -19.179
TER   
ATOM   2247  O00 WTR   266      -0.379  -9.862 -21.083
ATOM   2248  H01 WTR   266      -0.097 -10.217 -21.926
ATOM   2249  H02 WTR   266      -0.112  -8.943 -21.108
TER   
ATOM   2250  O00 WTR   267       4.341 -11.751 -19.033
ATOM   2251  H01 WTR   267       4.568 -12.634 -19.324
ATOM   2252  H02 WTR   267       3.449 -11.831 -18.696
TER   
ATOM   2253  O00 WTR   268      -2.831 -14.213 -14.467
ATOM   2254  H01 WTR   268      -3.348 -13.531 -14.038
ATOM   2255  H02 WTR   268      -3.066 -14.146 -15.392
TER   
ATOM   2256  O00 WTR   269       6.396 -10.451 -17.672
ATOM   2257  H01 WTR   269       6.958 -10.052 -18.336
ATOM   2258  H02 WTR   269       5.616 -10.729 -18.153
TER   
ATOM   2259  O00 WTR   270       4.458  -6.829 -17.540
ATOM   2260  H01 WTR   270       3.502  -6.786 -17.558
ATOM   2261  H02 WTR   270       4.673  -7.024 -16.628
TER   
ATOM   2262  O00 WTR   271      -2.118 -13.344 -10.529
ATOM   2263  H01 WTR   271      -1.774 -12.534 -10.906
ATOM   2264  H02 WTR   271      -1.689 -14.041 -11.026
TER   
ATOM   2265  O00 WTR   272       6.363 -18.333 -13.758
ATOM   2266  H01 WTR   272       6.105 -19.248 -13.645
ATOM   2267  H02 WTR   272       5.540 -17.845 -13.718
TER   
ATOM   2268  O00 WTR   273      -1.848 -20.813 -13.562
ATOM   2269  H01 WTR   273      -2.074 -20.808 -12.632
ATOM   2270  H02 WTR   273      -2.602 -21.220 -13.989
TER   
ATOM   2271  O00 WTR   274       1.459  -4.617 -20.164
ATOM   2272  H01 WTR   274       2.183  -5.065 -20.603
ATOM   2273  H02 WTR   274       0.705  -4.762 -20.735
TER   
ATOM   2274  O00 WTR   275      12.418  -9.437 -14.866
ATOM   2275  H01 WTR   275      11.533  -9.072 -14.879
ATOM   2276  H02 WTR   275      12.307 -10.322 -14.517
TER   
ATOM   2277  O00 WTR   276      10.123  -8.700 -12.733
ATOM   2278  H01 WTR   276      10.014  -9.643 -12.853
ATOM   2279  H02 WTR   276      10.549  -8.615 -11.880
TER   
ATOM   2280  O00 WTR   277       7.471 -12.887 -19.747
ATOM   2281  H01 WTR   277       7.217 -12.397 -20.529
ATOM   2282  H02 WTR   277       8.222 -12.409 -19.397
TER   
ATOM   2283  O00 WTR   278       7.009  -7.524 -20.971
ATOM   2284  H01 WTR   278       6.132  -7.478 -20.589
ATOM   2285  H02 WTR   278       6.931  -8.169 -21.674
TER   
ATOM   2286  O00 WTR   279      15.688  -3.919 -17.632
ATOM   2287  H01 WTR   279      16.345  -4.277 -17.035
ATOM   2288  H02 WTR   279      15.330  -3.162 -17.168
TER   
ATOM   2289  O00 WTR   280       9.721  -6.213 -20.473
ATOM   2290  H01 WTR   280       8.829  -5.991 -20.209
ATOM   2291  H02 WTR   280       9.623  -6.991 -21.021
TER   
ATOM   2292  O00 WTR   281       4.467 -25.859 -13.013
ATOM   2293  H01 WTR   281       4.641 -26.180 -13.898
ATOM   2294  H02 WTR   281       3.897 -26.522 -12.625
TER   
ATOM   2295  O00 WTR   282     -15.341   4.916 -12.369
ATOM   2296  H01 WTR   282     -15.629   4.355 -11.648
ATOM   2297  H02 WTR   282     -14.582   5.384 -12.021
TER   
ATOM   2298  O00 WTR   283      -7.812  -1.050 -17.443
ATOM   2299  H01 WTR   283      -8.703  -0.859 -17.150
ATOM   2300  H02 WTR   283      -7.705  -0.529 -18.239
TER   
ATOM   2301  O00 WTR   284      -8.394   1.332 -13.918
ATOM   2302  H01 WTR   284      -8.077   1.408 -13.018
ATOM   2303  H02 WTR   284      -7.610   1.142 -14.433
TER   
ATOM   2304  O00 WTR   285      -6.766  -6.172 -15.684
ATOM   2305  H01 WTR   285      -6.470  -6.988 -15.280
ATOM   2306  H02 WTR   285      -7.248  -5.722 -14.990
TER   
ATOM   2307  O00 WTR   286     -17.013  -2.153 -13.177
ATOM   2308  H01 WTR   286     -16.270  -2.690 -13.453
ATOM   2309  H02 WTR   286     -17.778  -2.589 -13.552
TER   
ATOM   2310  O00 WTR   287      -6.033  -8.809 -22.898
ATOM   2311  H01 WTR   287      -5.984  -7.885 -22.651
ATOM   2312  H02 WTR   287      -6.785  -9.148 -22.413
TER   
ATOM   2313  O00 WTR   288     -10.777  -0.035 -14.089
ATOM   2314  H01 WTR   288     -10.666  -0.425 -13.222
ATOM   2315  H02 WTR   288     -10.253   0.766 -14.061
TER   
ATOM   2316  O00 WTR   289      -4.659  -2.744 -12.621
ATOM   2317  H01 WTR   289      -4.039  -2.222 -12.112
ATOM   2318  H02 WTR   289      -5.012  -2.134 -13.268
TER   
ATOM   2319  O00 WTR   290       0.332  -0.169 -13.566
ATOM   2320  H01 WTR   290       1.248  -0.384 -13.393
ATOM   2321  H02 WTR   290       0.286   0.782 -13.467
TER   
ATOM   2322  O00 WTR   291      -3.953   0.661 -13.306
ATOM   2323  H01 WTR   291      -3.548   1.023 -14.094
ATOM   2324  H02 WTR   291      -4.450   1.389 -12.934
TER   
ATOM   2325  O00 WTR   292     -10.105   6.711 -13.782
ATOM   2326  H01 WTR   292     -10.525   5.867 -13.948
ATOM   2327  H02 WTR   292      -9.194   6.583 -14.046
TER   
ATOM   2328  O00 WTR   293     -12.706  -9.596 -18.360
ATOM   2329  H01 WTR   293     -13.179  -9.836 -19.156
ATOM   2330  H02 WTR   293     -12.703  -8.638 -18.362
TER   
ATOM   2331  O00 WTR   294      -2.938  -4.625 -19.419
ATOM   2332  H01 WTR   294      -3.473  -5.340 -19.076
ATOM   2333  H02 WTR   294      -2.527  -4.988 -20.203
TER   
ATOM   2334  O00 WTR   295      -0.541  -2.821 -11.833
ATOM   2335  H01 WTR   295      -0.042  -2.434 -12.552
ATOM   2336  H02 WTR   295      -0.359  -2.254 -11.083
TER   
ATOM   2337  O00 WTR   296      -3.513  -0.995 -16.526
ATOM   2338  H01 WTR   296      -2.646  -1.014 -16.121
ATOM   2339  H02 WTR   296      -3.828  -1.897 -16.460
TER   
ATOM   2340  O00 WTR   297     -13.052  -6.950 -16.792
ATOM   2341  H01 WTR   297     -12.772  -6.042 -16.915
ATOM   2342  H02 WTR   297     -13.589  -6.930 -16.000
TER   
ATOM   2343  O00 WTR   298     -13.581   0.164 -14.051
ATOM   2344  H01 WTR   298     -12.627   0.137 -13.980
ATOM   2345  H02 WTR   298     -13.785   1.087 -14.197
TER   
ATOM   2346  O00 WTR   299      -6.742  -6.726 -12.059
ATOM   2347  H01 WTR   299      -7.305  -6.179 -12.607
ATOM   2348  H02 WTR   299      -7.125  -7.601 -12.120
TER   
ATOM   2349  O00 WTR   300      -5.742  -0.798 -14.464
ATOM   2350  H01 WTR   300      -5.277  -1.383 -15.062
ATOM   2351  H02 WTR   300      -5.071  -0.192 -14.151
TER   
ATOM   2352  O00 WTR   301      -3.326   2.245 -15.688
ATOM   2353  H01 WTR   301      -3.358   1.622 -16.414
ATOM   2354  H02 WTR   301      -4.244   2.410 -15.474
TER   
ATOM   2355  O00 WTR   302     -11.378  -5.720 -14.627
ATOM   2356  H01 WTR   302     -10.966  -6.491 -15.015
ATOM   2357  H02 WTR   302     -11.877  -6.062 -13.885
TER   
ATOM   2358  O00 WTR   303      -1.201  -1.161 -15.499
ATOM   2359  H01 WTR   303      -0.710  -0.621 -14.881
ATOM   2360  H02 WTR   303      -0.784  -2.021 -15.451
TER   
ATOM   2361  O00 WTR   304      -9.380  -4.482 -18.053
ATOM   2362  H01 WTR   304      -9.359  -5.430 -17.927
ATOM   2363  H02 WTR   304     -10.246  -4.217 -17.743
TER   
ATOM   2364  O00 WTR   305      -3.491  -7.651 -16.107
ATOM   2365  H01 WTR   305      -4.294  -7.802 -15.609
ATOM   2366  H02 WTR   305      -3.008  -8.474 -16.038
TER   
ATOM   2367  O00 WTR   306       1.129  -2.755 -16.937
ATOM   2368  H01 WTR   306       0.497  -3.095 -17.569
ATOM   2369  H02 WTR   306       1.568  -2.039 -17.397
TER   
ATOM   2370  O00 WTR   307      -3.149  -1.010 -10.841
ATOM   2371  H01 WTR   307      -3.366  -0.454 -11.590
ATOM   2372  H02 WTR   307      -2.206  -1.154 -10.915
TER   
ATOM   2373  O00 WTR   308     -13.839  -2.750 -14.621
ATOM   2374  H01 WTR   308     -14.212  -1.878 -14.749
ATOM   2375  H02 WTR   308     -13.247  -2.869 -15.363
TER   
ATOM   2376  O00 WTR   309      -3.804  -5.281 -13.702
ATOM   2377  H01 WTR   309      -3.095  -5.178 -14.336
ATOM   2378  H02 WTR   309      -3.899  -4.415 -13.305
TER   
ATOM   2379  O00 WTR   310      -8.813   4.305 -11.460
ATOM   2380  H01 WTR   310      -8.410   5.164 -11.339
ATOM   2381  H02 WTR   310      -8.077   3.692 -11.464
TER   
ATOM   2382  O00 WTR   311       2.016  -7.585 -11.491
ATOM   2383  H01 WTR   311       1.076  -7.749 -11.567
ATOM   2384  H02 WTR   311       2.405  -8.456 -11.410
TER   
ATOM   2385  O00 WTR   312       2.811  -1.849 -14.071
ATOM   2386  H01 WTR   312       3.414  -1.114 -14.177
ATOM   2387  H02 WTR   312       3.238  -2.420 -13.433
TER   
ATOM   2388  O00 WTR   313      -9.655   0.666 -10.827
ATOM   2389  H01 WTR   313     -10.154   1.457 -11.031
ATOM   2390  H02 WTR   313      -8.744   0.907 -10.990
TER   
ATOM   2391  O00 WTR   314     -13.855   2.942 -13.379
ATOM   2392  H01 WTR   314     -14.328   3.758 -13.212
ATOM   2393  H02 WTR   314     -13.397   2.758 -12.559
TER   
ATOM   2394  O00 WTR   315      -5.260  -4.636 -10.729
ATOM   2395  H01 WTR   315      -5.126  -3.889 -11.311
ATOM   2396  H02 WTR   315      -5.894  -5.187 -11.188
TER   
ATOM   2397  O00 WTR   316      -4.963  -3.311 -16.053
ATOM   2398  H01 WTR   316      -5.617  -3.383 -16.748
ATOM   2399  H02 WTR   316      -5.208  -3.989 -15.423
TER   
ATOM   2400  O00 WTR   317      -3.024   3.672 -11.821
ATOM   2401  H01 WTR   317      -3.886   3.261 -11.876
ATOM   2402  H02 WTR   317      -3.206   4.612 -11.803
TER   
ATOM   2403  O00 WTR   318      -7.346  -0.358  -7.420
ATOM   2404  H01 WTR   318      -6.390  -0.307  -7.435
ATOM   2405  H02 WTR   318      -7.565  -0.964  -8.127
TER   
ATOM   2406  O00 WTR   319       0.601  -4.935 -15.242
ATOM   2407  H01 WTR   319      -0.307  -5.086 -15.501
ATOM   2408  H02 WTR   319       0.732  -3.994 -15.364
TER   
ATOM   2409  O00 WTR   320      -6.729  -3.432 -18.101
ATOM   2410  H01 WTR   320      -6.994  -2.555 -17.824
ATOM   2411  H02 WTR   320      -7.522  -3.961 -18.012
TER   
ATOM   2412  O00 WTR   321      -8.288   4.076 -14.542
ATOM   2413  H01 WTR   321      -8.618   3.187 -14.413
ATOM   2414  H02 WTR   321      -8.451   4.516 -13.708
TER   
ATOM   2415  O00 WTR   322      -1.359   4.131 -16.291
ATOM   2416  H01 WTR   322      -2.031   3.455 -16.207
ATOM   2417  H02 WTR   322      -0.874   3.891 -17.081
TER   
ATOM   2418  O00 WTR   323      -0.435   4.716 -13.779
ATOM   2419  H01 WTR   323      -1.041   5.217 -13.233
ATOM   2420  H02 WTR   323      -0.947   4.485 -14.555
TER   
ATOM   2421  O00 WTR   324       3.338  -6.339 -13.833
ATOM   2422  H01 WTR   324       3.500  -5.409 -13.675
ATOM   2423  H02 WTR   324       3.079  -6.686 -12.980
TER   
ATOM   2424  O00 WTR   325       4.369   8.651 -15.502
ATOM   2425  H01 WTR   325       4.210   8.252 -14.646
ATOM   2426  H02 WTR   325       4.230   7.940 -16.128
TER   
ATOM   2427  O00 WTR   326     -10.623  -8.243 -15.835
ATOM   2428  H01 WTR   326     -10.033  -7.826 -16.464
ATOM   2429  H02 WTR   326     -11.497  -7.961 -16.102
TER   
ATOM   2430  O00 WTR   327      -4.658  -2.404 -19.678
ATOM   2431  H01 WTR   327      -5.406  -2.637 -19.128
ATOM   2432  H02 WTR   327      -4.201  -3.232 -19.826
TER   
ATOM   2433  O00 WTR   328      -2.904 -17.358  -5.313
ATOM   2434  H01 WTR   328      -2.388 -16.917  -5.988
ATOM   2435  H02 WTR   328      -3.813 -17.167  -5.543
TER   
ATOM   2436  O00 WTR   329       1.620 -18.333 -22.091
ATOM   2437  H01 WTR   329       1.243 -19.211 -22.145
ATOM   2438  H02 WTR   329       2.433 -18.450 -21.600
TER   
ATOM   2439  O00 WTR   330      -8.779  -6.963 -17.273
ATOM   2440  H01 WTR   330      -8.066  -6.523 -16.809
ATOM   2441  H02 WTR   330      -8.364  -7.719 -17.688
TER   
ATOM   2442  O00 WTR   331       3.446  -7.018  -9.223
ATOM   2443  H01 WTR   331       2.670  -7.143  -9.770
ATOM   2444  H02 WTR   331       4.182  -7.215  -9.803
TER   
ATOM   2445  O00 WTR   332      -2.323  -0.715 -19.210
ATOM   2446  H01 WTR   332      -2.530  -0.636 -18.279
ATOM   2447  H02 WTR   332      -3.145  -0.986 -19.617
TER   
ATOM   2448  O00 WTR   333      -0.012   1.045 -16.839
ATOM   2449  H01 WTR   333       0.925   0.908 -16.985
ATOM   2450  H02 WTR   333      -0.324   0.211 -16.488
TER   
ATOM   2451  O00 WTR   334       4.254   3.251 -10.963
ATOM   2452  H01 WTR   334       3.608   3.958 -10.983
ATOM   2453  H02 WTR   334       3.821   2.519 -11.402
TER   
ATOM   2454  O00 WTR   335       7.496  -7.577 -12.431
ATOM   2455  H01 WTR   335       8.432  -7.756 -12.339
ATOM   2456  H02 WTR   335       7.438  -6.623 -12.484
TER   
ATOM   2457  O00 WTR   336       4.383  -2.954 -15.967
ATOM   2458  H01 WTR   336       3.751  -2.739 -15.281
ATOM   2459  H02 WTR   336       3.946  -3.622 -16.495
TER   
ATOM   2460  O00 WTR   337       6.823  -4.825 -12.176
ATOM   2461  H01 WTR   337       7.361  -4.155 -12.598
ATOM   2462  H02 WTR   337       7.314  -5.067 -11.391
TER   
ATOM   2463  O00 WTR   338      -1.023   1.669 -19.328
ATOM   2464  H01 WTR   338      -0.957   1.333 -18.434
ATOM   2465  H02 WTR   338      -1.639   1.079 -19.762
TER   
ATOM   2466  O00 WTR   339       9.113  -0.998  -9.186
ATOM   2467  H01 WTR   339       8.570  -0.534  -8.549
ATOM   2468  H02 WTR   339       9.328  -1.828  -8.759
TER   
ATOM   2469  O00 WTR   340       0.946   6.131 -16.760
ATOM   2470  H01 WTR   340       0.207   5.717 -16.313
ATOM   2471  H02 WTR   340       1.050   5.627 -17.567
TER   
ATOM   2472  O00 WTR   341      14.692  -1.510 -16.356
ATOM   2473  H01 WTR   341      14.910  -0.619 -16.629
ATOM   2474  H02 WTR   341      15.140  -1.621 -15.518
TER   
ATOM   2475  O00 WTR   342      -5.017 -22.261 -11.934
ATOM   2476  H01 WTR   342      -4.606 -22.988 -12.402
ATOM   2477  H02 WTR   342      -5.049 -22.551 -11.022
TER   
ATOM   2478  O00 WTR   343       5.189   4.787 -16.619
ATOM   2479  H01 WTR   343       5.898   4.378 -17.114
ATOM   2480  H02 WTR   343       5.438   4.670 -15.702
TER   
ATOM   2481  O00 WTR   344       1.878  -5.960 -17.672
ATOM   2482  H01 WTR   344       1.769  -5.256 -18.311
ATOM   2483  H02 WTR   344       1.648  -5.560 -16.833
TER   
ATOM   2484  O00 WTR   345      11.431  -3.670 -13.050
ATOM   2485  H01 WTR   345      11.916  -2.846 -13.015
ATOM   2486  H02 WTR   345      12.015  -4.310 -12.642
TER   
ATOM   2487  O00 WTR   346       8.527  -6.140 -17.748
ATOM   2488  H01 WTR   346       8.308  -6.748 -17.042
ATOM   2489  H02 WTR   346       9.392  -6.421 -18.047
TER   
ATOM   2490  O00 WTR   347      -1.059  -3.012 -18.428
ATOM   2491  H01 WTR   347      -1.733  -3.677 -18.565
ATOM   2492  H02 WTR   347      -1.376  -2.247 -18.908
TER   
ATOM   2493  O00 WTR   348       2.737   8.259 -12.586
ATOM   2494  H01 WTR   348       2.671   7.435 -12.102
ATOM   2495  H02 WTR   348       2.133   8.154 -13.321
TER   
ATOM   2496  O00 WTR   349       2.338 -13.812 -20.845
ATOM   2497  H01 WTR   349       1.734 -13.961 -20.117
ATOM   2498  H02 WTR   349       3.158 -14.215 -20.562
TER   
ATOM   2499  O00 WTR   350      -2.826  -7.442 -18.737
ATOM   2500  H01 WTR   350      -3.092  -7.251 -17.838
ATOM   2501  H02 WTR   350      -1.874  -7.342 -18.732
TER   
ATOM   2502  O00 WTR   351       8.244  -2.511 -13.026
ATOM   2503  H01 WTR   351       7.700  -2.334 -13.793
ATOM   2504  H02 WTR   351       9.143  -2.427 -13.344
TER   
ATOM   2505  O00 WTR   352       8.164   6.593 -11.578
ATOM   2506  H01 WTR   352       7.242   6.774 -11.395
ATOM   2507  H02 WTR   352       8.146   5.905 -12.243
TER   
ATOM   2508  O00 WTR   353       4.431  -7.478 -20.199
ATOM   2509  H01 WTR   353       3.886  -6.739 -20.469
ATOM   2510  H02 WTR   353       4.519  -7.379 -19.251
TER   
ATOM   2511  O00 WTR   354      14.202  -3.067  -9.896
ATOM   2512  H01 WTR   354      14.449  -2.147  -9.801
ATOM   2513  H02 WTR   354      14.584  -3.497  -9.131
TER   
ATOM   2514  O00 WTR   355       4.532   0.219 -15.352
ATOM   2515  H01 WTR   355       4.988   0.870 -14.820
ATOM   2516  H02 WTR   355       5.224  -0.368 -15.657
TER   
ATOM   2517  O00 WTR   356       5.824  -4.816 -18.824
ATOM   2518  H01 WTR   356       6.662  -4.754 -18.366
ATOM   2519  H02 WTR   356       5.297  -5.404 -18.283
TER   
ATOM   2520  O00 WTR   357      14.623   2.368 -16.185
ATOM   2521  H01 WTR   357      15.542   2.385 -15.917
ATOM   2522  H02 WTR   357      14.187   1.844 -15.513
TER   
ATOM   2523  O00 WTR   358       8.607  -7.838 -15.379
ATOM   2524  H01 WTR   358       7.968  -8.526 -15.195
ATOM   2525  H02 WTR   358       8.727  -7.392 -14.540
TER   
ATOM   2526  O00 WTR   359     -10.837 -11.928 -14.643
ATOM   2527  H01 WTR   359     -10.542 -11.072 -14.333
ATOM   2528  H02 WTR   359     -11.588 -11.734 -15.205
TER   
ATOM   2529  O00 WTR   360      10.594   3.626 -12.746
ATOM   2530  H01 WTR   360      10.766   3.934 -11.856
ATOM   2531  H02 WTR   360      11.447   3.335 -13.068
TER   
ATOM   2532  O00 WTR   361       9.819  -4.573 -10.835
ATOM   2533  H01 WTR   361      10.042  -4.251 -11.709
ATOM   2534  H02 WTR   361      10.468  -4.172 -10.258
TER   
ATOM   2535  O00 WTR   362      11.382  -6.986 -18.045
ATOM   2536  H01 WTR   362      11.475  -6.479 -18.852
ATOM   2537  H02 WTR   362      12.167  -6.777 -17.539
TER   
ATOM   2538  O00 WTR   363       3.373   0.965 -12.444
ATOM   2539  H01 WTR   363       2.863   0.613 -11.715
ATOM   2540  H02 WTR   363       2.737   1.452 -12.969
TER   
ATOM   2541  O00 WTR   364       5.720   4.181 -13.718
ATOM   2542  H01 WTR   364       6.346   4.502 -13.069
ATOM   2543  H02 WTR   364       5.845   3.232 -13.722
TER   
ATOM   2544  O00 WTR   365       5.823  -5.003 -21.725
ATOM   2545  H01 WTR   365       6.353  -5.801 -21.749
ATOM   2546  H02 WTR   365       5.924  -4.676 -20.831
TER   
ATOM   2547  O00 WTR   366       3.261  -5.611 -21.940
ATOM   2548  H01 WTR   366       4.162  -5.325 -21.788
ATOM   2549  H02 WTR   366       3.317  -6.186 -22.703
TER   
ATOM   2550  O00 WTR   367       8.464   9.375 -12.319
ATOM   2551  H01 WTR   367       9.417   9.473 -12.321
ATOM   2552  H02 WTR   367       8.319   8.437 -12.195
TER   
ATOM   2553  O00 WTR   368       1.642   2.416 -13.873
ATOM   2554  H01 WTR   368       1.996   2.603 -14.742
ATOM   2555  H02 WTR   368       1.051   3.147 -13.692
TER   
ATOM   2556  O00 WTR   369       3.406   5.403 -13.737
ATOM   2557  H01 WTR   369       2.837   5.075 -14.434
ATOM   2558  H02 WTR   369       4.233   4.937 -13.863
TER   
ATOM   2559  O00 WTR   370      -0.552  -0.890  -9.978
ATOM   2560  H01 WTR   370      -0.804  -1.077  -9.074
ATOM   2561  H02 WTR   370      -0.935  -0.033 -10.162
TER   
ATOM   2562  O00 WTR   371      13.440  -5.304 -16.873
ATOM   2563  H01 WTR   371      14.269  -5.231 -17.347
ATOM   2564  H02 WTR   371      13.228  -4.405 -16.622
TER   
ATOM   2565  O00 WTR   372      11.959  -4.004  -6.385
ATOM   2566  H01 WTR   372      12.081  -4.179  -7.318
ATOM   2567  H02 WTR   372      11.575  -3.128  -6.353
TER   
ATOM   2568  O00 WTR   373       7.951   3.874 -12.267
ATOM   2569  H01 WTR   373       8.829   3.717 -12.613
ATOM   2570  H02 WTR   373       8.005   3.613 -11.348
TER   
ATOM   2571  O00 WTR   374       7.378  -0.108 -11.237
ATOM   2572  H01 WTR   374       8.089  -0.153 -10.598
ATOM   2573  H02 WTR   374       7.563  -0.818 -11.852
TER   
ATOM   2574  O00 WTR   375       6.910  -2.100 -15.287
ATOM   2575  H01 WTR   375       7.726  -2.265 -15.759
ATOM   2576  H02 WTR   375       6.269  -2.673 -15.708
TER   
ATOM   2577  O00 WTR   376       2.304   5.267 -11.148
ATOM   2578  H01 WTR   376       1.510   4.752 -11.287
ATOM   2579  H02 WTR   376       2.730   5.286 -12.005
TER   
ATOM   2580  O00 WTR   377       7.356 -15.181  -5.765
ATOM   2581  H01 WTR   377       6.796 -15.933  -5.959
ATOM   2582  H02 WTR   377       8.236 -15.468  -6.011
TER   
ATOM   2583  O00 WTR   378      13.104   3.701 -13.627
ATOM   2584  H01 WTR   378      13.253   4.055 -14.503
ATOM   2585  H02 WTR   378      13.867   3.981 -13.122
TER   
ATOM   2586  O00 WTR   379       4.607  -8.243 -15.147
ATOM   2587  H01 WTR   379       4.138  -7.578 -14.643
ATOM   2588  H02 WTR   379       4.163  -9.063 -14.934
TER   
ATOM   2589  O00 WTR   380       6.764   2.960  -9.896
ATOM   2590  H01 WTR   380       6.806   2.017  -9.737
ATOM   2591  H02 WTR   380       5.956   3.083 -10.393
TER   
ATOM   2592  O00 WTR   381      -5.697 -10.453 -11.192
ATOM   2593  H01 WTR   381      -6.569 -10.190 -11.487
ATOM   2594  H02 WTR   381      -5.515  -9.884 -10.445
TER   
ATOM   2595  O00 WTR   382      -7.518  -9.072 -18.642
ATOM   2596  H01 WTR   382      -6.574  -8.982 -18.515
ATOM   2597  H02 WTR   382      -7.622  -9.221 -19.581
TER   
ATOM   2598  O00 WTR   383      -5.526  -9.085  -9.019
ATOM   2599  H01 WTR   383      -5.665  -9.459  -8.149
ATOM   2600  H02 WTR   383      -4.968  -8.322  -8.866
TER   
ATOM   2601  O00 WTR   384       4.264  -8.022 -23.308
ATOM   2602  H01 WTR   384       5.024  -8.489 -23.656
ATOM   2603  H02 WTR   384       4.169  -8.351 -22.414
TER   
ATOM   2604  O00 WTR   385       1.963  -9.924 -14.374
ATOM   2605  H01 WTR   385       1.301 -10.604 -14.251
ATOM   2606  H02 WTR   385       1.555  -9.128 -14.033
TER   
ATOM   2607  O00 WTR   386      -0.300  -7.418 -18.940
ATOM   2608  H01 WTR   386       0.372  -6.994 -18.407
ATOM   2609  H02 WTR   386      -0.225  -8.348 -18.726
TER   
ATOM   2610  O00 WTR   387       1.627 -10.303 -23.085
ATOM   2611  H01 WTR   387       2.458  -9.828 -23.067
ATOM   2612  H02 WTR   387       1.753 -10.984 -23.746
TER   
ATOM   2613  O00 WTR   388      -8.119 -17.215 -12.739
ATOM   2614  H01 WTR   388      -8.211 -18.142 -12.519
ATOM   2615  H02 WTR   388      -7.258 -16.971 -12.397
TER   
ATOM   2616  O00 WTR   389     -10.148  12.828  13.397
ATOM   2617  H01 WTR   389      -9.743  13.496  12.843
ATOM   2618  H02 WTR   389     -10.041  12.013  12.906
TER   
ATOM   2619  O00 WTR   390      -0.055   3.981 -11.242
ATOM   2620  H01 WTR   390      -0.200   3.769 -12.164
ATOM   2621  H02 WTR   390      -0.639   4.720 -11.071
TER   
ATOM   2622  O00 WTR   391      16.582  -7.608  -9.460
ATOM   2623  H01 WTR   391      15.746  -8.018  -9.681
ATOM   2624  H02 WTR   391      16.931  -7.307 -10.299
TER   
ATOM   2625  O00 WTR   392      10.577 -11.685 -12.597
ATOM   2626  H01 WTR   392      10.921 -12.401 -13.131
ATOM   2627  H02 WTR   392      11.162 -11.648 -11.840
TER   
ATOM   2628  O00 WTR   393       9.337 -14.866 -14.611
ATOM   2629  H01 WTR   393       8.982 -15.703 -14.910
ATOM   2630  H02 WTR   393       8.950 -14.218 -15.200
TER   
ATOM   2631  O00 WTR   394      14.147 -12.175 -18.490
ATOM   2632  H01 WTR   394      14.070 -12.199 -19.443
ATOM   2633  H02 WTR   394      14.833 -11.529 -18.321
TER   
ATOM   2634  O00 WTR   395      17.276 -11.681 -12.994
ATOM   2635  H01 WTR   395      16.563 -12.094 -13.483
ATOM   2636  H02 WTR   395      17.566 -12.355 -12.379
TER   
ATOM   2637  O00 WTR   396      16.480  -9.217 -13.135
ATOM   2638  H01 WTR   396      15.538  -9.215 -12.962
ATOM   2639  H02 WTR   396      16.707 -10.143 -13.215
TER   
ATOM   2640  O00 WTR   397      16.631 -10.856 -10.229
ATOM   2641  H01 WTR   397      16.792 -10.585 -11.133
ATOM   2642  H02 WTR   397      15.742 -10.556 -10.042
TER   
ATOM   2643  O00 WTR   398      14.117  -9.541  -9.598
ATOM   2644  H01 WTR   398      13.520  -9.872  -8.927
ATOM   2645  H02 WTR   398      13.566  -9.422 -10.371
TER   
ATOM   2646  O00 WTR   399      19.863 -13.015 -10.063
ATOM   2647  H01 WTR   399      19.882 -12.117  -9.731
ATOM   2648  H02 WTR   399      20.765 -13.191 -10.329
TER   
ATOM   2649  O00 WTR   400      13.481 -11.800  -6.798
ATOM   2650  H01 WTR   400      13.322 -12.072  -5.894
ATOM   2651  H02 WTR   400      13.054 -10.946  -6.870
TER   
ATOM   2652  O00 WTR   401      11.972 -11.785 -17.164
ATOM   2653  H01 WTR   401      12.823 -11.851 -17.598
ATOM   2654  H02 WTR   401      11.924 -10.877 -16.867
TER   
ATOM   2655  O00 WTR   402       6.846  -9.376 -22.780
ATOM   2656  H01 WTR   402       7.758  -9.634 -22.913
ATOM   2657  H02 WTR   402       6.481 -10.061 -22.221
TER   
ATOM   2658  O00 WTR   403      14.221  -7.254 -14.965
ATOM   2659  H01 WTR   403      14.102  -6.520 -15.568
ATOM   2660  H02 WTR   403      13.706  -7.965 -15.345
TER   
ATOM   2661  O00 WTR   404      18.003  -7.177 -11.762
ATOM   2662  H01 WTR   404      18.883  -7.465 -11.519
ATOM   2663  H02 WTR   404      17.643  -7.906 -12.267
TER   
ATOM   2664  O00 WTR   405      15.225  -6.109 -12.740
ATOM   2665  H01 WTR   405      16.181  -6.127 -12.776
ATOM   2666  H02 WTR   405      14.948  -6.735 -13.409
TER   
ATOM   2667  O00 WTR   406       8.489 -16.868  -9.196
ATOM   2668  H01 WTR   406       9.361 -16.780  -9.581
ATOM   2669  H02 WTR   406       7.888 -16.733  -9.928
TER   
ATOM   2670  O00 WTR   407      14.346   0.802 -13.889
ATOM   2671  H01 WTR   407      15.133   0.623 -13.373
ATOM   2672  H02 WTR   407      13.845   1.418 -13.355
TER   
ATOM   2673  O00 WTR   408      16.241  -0.507 -12.083
ATOM   2674  H01 WTR   408      17.052  -0.012 -12.195
ATOM   2675  H02 WTR   408      15.913  -0.240 -11.224
TER   
ATOM   2676  O00 WTR   409      17.132  -4.750 -15.584
ATOM   2677  H01 WTR   409      16.484  -4.485 -14.932
ATOM   2678  H02 WTR   409      17.219  -5.695 -15.466
TER   
ATOM   2679  O00 WTR   410      20.423   0.910 -10.211
ATOM   2680  H01 WTR   410      20.314   1.740  -9.747
ATOM   2681  H02 WTR   410      19.768   0.330  -9.822
TER   
ATOM   2682  O00 WTR   411      10.994  -8.151  -9.953
ATOM   2683  H01 WTR   411      10.791  -8.835  -9.314
ATOM   2684  H02 WTR   411      10.531  -7.377  -9.632
TER   
ATOM   2685  O00 WTR   412      24.544   2.592  -8.504
ATOM   2686  H01 WTR   412      23.815   2.380  -7.920
ATOM   2687  H02 WTR   412      24.174   2.519  -9.384
TER   
ATOM   2688  O00 WTR   413      10.178 -11.456 -19.227
ATOM   2689  H01 WTR   413      10.925 -11.716 -18.688
ATOM   2690  H02 WTR   413       9.600 -10.986 -18.625
TER   
ATOM   2691  O00 WTR   414      17.054  -7.267 -15.068
ATOM   2692  H01 WTR   414      17.539  -7.843 -14.478
ATOM   2693  H02 WTR   414      16.150  -7.578 -15.017
TER   
ATOM   2694  O00 WTR   415      15.450   3.491 -12.086
ATOM   2695  H01 WTR   415      14.964   2.930 -11.482
ATOM   2696  H02 WTR   415      16.286   3.649 -11.647
TER   
ATOM   2697  O00 WTR   416      19.039   5.400  -8.518
ATOM   2698  H01 WTR   416      18.894   5.541  -7.583
ATOM   2699  H02 WTR   416      18.528   6.086  -8.947
TER   
ATOM   2700  O00 WTR   417      16.806   2.554 -14.459
ATOM   2701  H01 WTR   417      16.314   2.837 -13.689
ATOM   2702  H02 WTR   417      17.475   1.963 -14.113
TER   
ATOM   2703  O00 WTR   418      11.639  -3.280  -9.027
ATOM   2704  H01 WTR   418      12.475  -3.183  -9.482
ATOM   2705  H02 WTR   418      11.505  -2.440  -8.589
TER   
ATOM   2706  O00 WTR   419      18.411   1.237 -12.017
ATOM   2707  H01 WTR   419      19.228   0.955 -11.605
ATOM   2708  H02 WTR   419      18.206   2.072 -11.596
TER   
ATOM   2709  O00 WTR   420       6.211 -22.669 -11.049
ATOM   2710  H01 WTR   420       6.717 -23.481 -11.094
ATOM   2711  H02 WTR   420       5.303 -22.946 -11.170
TER   
ATOM   2712  O00 WTR   421      15.678  -2.527 -14.049
ATOM   2713  H01 WTR   421      16.360  -2.110 -13.523
ATOM   2714  H02 WTR   421      14.883  -2.440 -13.525
TER   
ATOM   2715  O00 WTR   422      19.607  -3.535  -9.517
ATOM   2716  H01 WTR   422      20.430  -3.087  -9.711
ATOM   2717  H02 WTR   422      18.930  -2.886  -9.710
TER   
ATOM   2718  O00 WTR   423       8.915 -25.377  -8.557
ATOM   2719  H01 WTR   423       9.199 -24.719  -7.922
ATOM   2720  H02 WTR   423       8.167 -25.804  -8.140
TER   
ATOM   2721  O00 WTR   424      -7.401   6.842 -14.659
ATOM   2722  H01 WTR   424      -6.447   6.914 -14.661
ATOM   2723  H02 WTR   424      -7.586   6.084 -15.213
TER   
ATOM   2724  O00 WTR   425     -11.011  15.597 -15.939
ATOM   2725  H01 WTR   425     -11.481  15.679 -15.109
ATOM   2726  H02 WTR   425     -11.448  16.216 -16.524
TER   
ATOM   2727  O00 WTR   426       1.014   7.839 -14.416
ATOM   2728  H01 WTR   426       1.083   7.191 -15.117
ATOM   2729  H02 WTR   426       0.095   7.808 -14.150
TER   
ATOM   2730  O00 WTR   427      -7.960   9.517 -15.001
ATOM   2731  H01 WTR   427      -8.580   9.463 -14.274
ATOM   2732  H02 WTR   427      -7.510   8.673 -14.996
TER   
ATOM   2733  O00 WTR   428       5.784   9.952 -12.346
ATOM   2734  H01 WTR   428       5.257   9.325 -11.850
ATOM   2735  H02 WTR   428       6.688   9.672 -12.203
TER   
ATOM   2736  O00 WTR   429       2.078   9.930 -16.206
ATOM   2737  H01 WTR   429       2.916   9.487 -16.075
ATOM   2738  H02 WTR   429       1.706   9.515 -16.984
TER   
ATOM   2739  O00 WTR   430       5.669  10.972 -15.205
ATOM   2740  H01 WTR   430       5.339  10.084 -15.341
ATOM   2741  H02 WTR   430       5.866  11.015 -14.269
TER   
ATOM   2742  O00 WTR   431       1.507  18.389  -7.414
ATOM   2743  H01 WTR   431       0.702  18.247  -6.916
ATOM   2744  H02 WTR   431       2.201  18.380  -6.756
TER   
ATOM   2745  O00 WTR   432       7.255  13.675 -12.798
ATOM   2746  H01 WTR   432       7.721  12.865 -13.006
ATOM   2747  H02 WTR   432       7.659  13.983 -11.987
TER   
ATOM   2748  O00 WTR   433       5.516  15.723 -13.944
ATOM   2749  H01 WTR   433       6.243  15.100 -13.932
ATOM   2750  H02 WTR   433       5.603  16.176 -14.783
TER   
ATOM   2751  O00 WTR   434       3.054  10.692 -11.243
ATOM   2752  H01 WTR   434       2.927   9.871 -11.717
ATOM   2753  H02 WTR   434       2.995  10.447 -10.319
TER   
ATOM   2754  O00 WTR   435      -0.385  12.290  -8.379
ATOM   2755  H01 WTR   435      -0.839  13.111  -8.569
ATOM   2756  H02 WTR   435      -1.078  11.630  -8.369
TER   
ATOM   2757  O00 WTR   436       0.143  11.919 -11.006
ATOM   2758  H01 WTR   436      -0.082  10.989 -11.011
ATOM   2759  H02 WTR   436       0.049  12.185 -10.091
TER   
ATOM   2760  O00 WTR   437       4.207  13.153 -16.833
ATOM   2761  H01 WTR   437       4.890  12.550 -16.538
ATOM   2762  H02 WTR   437       4.021  12.883 -17.733
TER   
ATOM   2763  O00 WTR   438      -7.535   9.324 -10.865
ATOM   2764  H01 WTR   438      -6.860   9.328 -10.186
ATOM   2765  H02 WTR   438      -7.434   8.477 -11.299
TER   
ATOM   2766  O00 WTR   439       2.678   3.822 -15.985
ATOM   2767  H01 WTR   439       2.305   4.498 -16.550
ATOM   2768  H02 WTR   439       3.614   3.829 -16.187
TER   
ATOM   2769  O00 WTR   440      -7.493   6.820 -12.056
ATOM   2770  H01 WTR   440      -6.677   6.407 -11.774
ATOM   2771  H02 WTR   440      -7.515   6.687 -13.004
TER   
ATOM   2772  O00 WTR   441     -17.616 -13.373   8.162
ATOM   2773  H01 WTR   441     -17.008 -13.822   8.750
ATOM   2774  H02 WTR   441     -17.053 -12.956   7.510
TER   
ATOM   2775  O00 WTR   442     -13.839 -23.051   5.666
ATOM   2776  H01 WTR   442     -13.021 -23.492   5.895
ATOM   2777  H02 WTR   442     -13.616 -22.120   5.661
TER   
ATOM   2778  O00 WTR   443     -11.622 -25.725   3.760
ATOM   2779  H01 WTR   443     -11.731 -25.137   4.507
ATOM   2780  H02 WTR   443     -12.129 -26.504   3.992
TER   
ATOM   2781  O00 WTR   444     -16.476 -22.657   5.180
ATOM   2782  H01 WTR   444     -16.738 -22.836   4.277
ATOM   2783  H02 WTR   444     -15.571 -22.965   5.233
TER   
ATOM   2784  O00 WTR   445     -17.353 -16.521  11.717
ATOM   2785  H01 WTR   445     -18.089 -16.823  11.184
ATOM   2786  H02 WTR   445     -16.623 -17.083  11.459
TER   
ATOM   2787  O00 WTR   446     -16.140 -19.477   5.420
ATOM   2788  H01 WTR   446     -16.543 -20.128   5.995
ATOM   2789  H02 WTR   446     -15.938 -19.957   4.618
TER   
ATOM   2790  O00 WTR   447     -12.273 -18.779  13.473
ATOM   2791  H01 WTR   447     -11.634 -18.709  12.763
ATOM   2792  H02 WTR   447     -13.019 -18.259  13.176
TER   
ATOM   2793  O00 WTR   448     -19.786 -16.751   4.483
ATOM   2794  H01 WTR   448     -20.291 -16.512   5.260
ATOM   2795  H02 WTR   448     -19.431 -15.922   4.162
TER   
ATOM   2796  O00 WTR   449     -10.757 -22.400  14.615
ATOM   2797  H01 WTR   449     -10.951 -23.158  15.167
ATOM   2798  H02 WTR   449      -9.819 -22.467  14.437
TER   
ATOM   2799  O00 WTR   450     -14.288 -19.870   9.009
ATOM   2800  H01 WTR   450     -13.553 -20.322   9.424
ATOM   2801  H02 WTR   450     -14.859 -20.573   8.700
TER   
ATOM   2802  O00 WTR   451     -14.702 -24.510  -1.176
ATOM   2803  H01 WTR   451     -14.102 -24.030  -0.605
ATOM   2804  H02 WTR   451     -14.556 -24.138  -2.045
TER   
ATOM   2805  O00 WTR   452     -16.902 -21.620  -8.426
ATOM   2806  H01 WTR   452     -17.650 -21.504  -9.012
ATOM   2807  H02 WTR   452     -17.047 -20.985  -7.724
TER   
ATOM   2808  O00 WTR   453     -16.840 -17.496  -3.514
ATOM   2809  H01 WTR   453     -16.821 -18.254  -2.930
ATOM   2810  H02 WTR   453     -16.014 -17.544  -3.996
TER   
ATOM   2811  O00 WTR   454     -14.275 -18.107  -4.916
ATOM   2812  H01 WTR   454     -13.972 -17.889  -5.797
ATOM   2813  H02 WTR   454     -13.609 -17.738  -4.335
TER   
ATOM   2814  O00 WTR   455     -16.585 -22.958   2.227
ATOM   2815  H01 WTR   455     -16.653 -22.851   1.278
ATOM   2816  H02 WTR   455     -16.277 -23.856   2.346
TER   
ATOM   2817  O00 WTR   456     -13.792 -19.697  -1.594
ATOM   2818  H01 WTR   456     -14.718 -19.775  -1.367
ATOM   2819  H02 WTR   456     -13.672 -20.306  -2.323
TER   
ATOM   2820  O00 WTR   457     -13.634 -21.423  -6.785
ATOM   2821  H01 WTR   457     -12.901 -21.975  -6.514
ATOM   2822  H02 WTR   457     -13.909 -21.784  -7.628
TER   
ATOM   2823  O00 WTR   458      -8.888 -20.434   6.714
ATOM   2824  H01 WTR   458      -8.960 -21.025   5.965
ATOM   2825  H02 WTR   458      -9.386 -20.866   7.408
TER   
ATOM   2826  O00 WTR   459     -15.679 -20.562  -5.126
ATOM   2827  H01 WTR   459     -14.966 -20.996  -5.594
ATOM   2828  H02 WTR   459     -15.277 -19.783  -4.744
TER   
ATOM   2829  O00 WTR   460     -17.513 -18.507   0.428
ATOM   2830  H01 WTR   460     -18.126 -18.649   1.149
ATOM   2831  H02 WTR   460     -16.880 -17.877   0.771
TER   
ATOM   2832  O00 WTR   461     -17.146 -19.186  -6.955
ATOM   2833  H01 WTR   461     -16.878 -19.602  -6.136
ATOM   2834  H02 WTR   461     -17.646 -18.417  -6.680
TER   
ATOM   2835  O00 WTR   462     -15.523 -22.985  -3.679
ATOM   2836  H01 WTR   462     -14.610 -23.227  -3.834
ATOM   2837  H02 WTR   462     -15.712 -22.321  -4.341
TER   
ATOM   2838  O00 WTR   463     -13.707 -27.009  -1.433
ATOM   2839  H01 WTR   463     -14.174 -26.174  -1.457
ATOM   2840  H02 WTR   463     -13.995 -27.422  -0.619
TER   
ATOM   2841  O00 WTR   464     -15.154 -15.008  -1.537
ATOM   2842  H01 WTR   464     -15.726 -15.288  -2.252
ATOM   2843  H02 WTR   464     -14.480 -14.478  -1.963
TER   
ATOM   2844  O00 WTR   465     -17.134 -23.773  -0.397
ATOM   2845  H01 WTR   465     -17.447 -23.108  -1.011
ATOM   2846  H02 WTR   465     -16.312 -24.083  -0.778
TER   
ATOM   2847  O00 WTR   466     -16.609 -21.765   7.589
ATOM   2848  H01 WTR   466     -16.679 -22.510   8.186
ATOM   2849  H02 WTR   466     -16.398 -22.155   6.741
TER   
ATOM   2850  O00 WTR   467     -11.252 -22.919  -9.301
ATOM   2851  H01 WTR   467     -12.207 -22.850  -9.315
ATOM   2852  H02 WTR   467     -11.045 -23.526 -10.011
TER   
ATOM   2853  O00 WTR   468     -17.727 -22.158  -2.477
ATOM   2854  H01 WTR   468     -18.467 -22.469  -2.998
ATOM   2855  H02 WTR   468     -16.957 -22.358  -3.009
TER   
ATOM   2856  O00 WTR   469     -12.926 -23.364   0.461
ATOM   2857  H01 WTR   469     -13.395 -22.784   1.061
ATOM   2858  H02 WTR   469     -12.017 -23.066   0.503
TER   
ATOM   2859  O00 WTR   470     -12.588 -21.024   2.474
ATOM   2860  H01 WTR   470     -12.495 -20.227   1.952
ATOM   2861  H02 WTR   470     -12.630 -20.714   3.379
TER   
ATOM   2862  O00 WTR   471     -16.491 -19.716  -1.760
ATOM   2863  H01 WTR   471     -16.931 -19.276  -1.033
ATOM   2864  H02 WTR   471     -17.028 -20.490  -1.933
TER   
ATOM   2865  O00 WTR   472      -6.947 -27.953  15.404
ATOM   2866  H01 WTR   472      -6.724 -27.810  16.324
ATOM   2867  H02 WTR   472      -6.240 -28.504  15.069
TER   
ATOM   2868  O00 WTR   473      -0.364 -13.882   9.960
ATOM   2869  H01 WTR   473       0.259 -14.491  10.355
ATOM   2870  H02 WTR   473      -0.682 -14.336   9.179
TER   
ATOM   2871  O00 WTR   474      10.602 -29.244   2.941
ATOM   2872  H01 WTR   474      11.289 -29.086   3.589
ATOM   2873  H02 WTR   474      10.003 -28.504   3.042
TER   
ATOM   2874  O00 WTR   475       2.396 -19.576  -0.432
ATOM   2875  H01 WTR   475       2.618 -20.170   0.285
ATOM   2876  H02 WTR   475       2.013 -20.141  -1.102
TER   
ATOM   2877  O00 WTR   476      -1.104 -17.679  10.982
ATOM   2878  H01 WTR   476      -0.718 -18.533  11.177
ATOM   2879  H02 WTR   476      -2.017 -17.761  11.256
TER   
ATOM   2880  O00 WTR   477      -0.213 -22.517  10.584
ATOM   2881  H01 WTR   477      -0.436 -23.355  10.989
ATOM   2882  H02 WTR   477      -0.368 -22.654   9.649
TER   
ATOM   2883  O00 WTR   478      -8.329 -22.845  14.066
ATOM   2884  H01 WTR   478      -7.384 -22.780  14.206
ATOM   2885  H02 WTR   478      -8.423 -22.986  13.124
TER   
ATOM   2886  O00 WTR   479      -4.940 -23.880   2.281
ATOM   2887  H01 WTR   479      -4.783 -22.970   2.535
ATOM   2888  H02 WTR   479      -4.855 -23.882   1.328
TER   
ATOM   2889  O00 WTR   480      -3.848 -29.841   8.563
ATOM   2890  H01 WTR   480      -3.116 -29.401   8.994
ATOM   2891  H02 WTR   480      -4.513 -29.928   9.247
TER   
ATOM   2892  O00 WTR   481      -3.840 -21.471   2.748
ATOM   2893  H01 WTR   481      -3.867 -21.573   3.700
ATOM   2894  H02 WTR   481      -4.369 -20.693   2.574
TER   
ATOM   2895  O00 WTR   482      -8.850 -22.488   4.690
ATOM   2896  H01 WTR   482      -8.507 -23.303   4.322
ATOM   2897  H02 WTR   482      -9.296 -22.063   3.958
TER   
ATOM   2898  O00 WTR   483      -3.260 -29.297   1.622
ATOM   2899  H01 WTR   483      -2.574 -29.352   2.287
ATOM   2900  H02 WTR   483      -3.278 -30.167   1.223
TER   
ATOM   2901  O00 WTR   484     -14.733 -27.832   1.030
ATOM   2902  H01 WTR   484     -14.770 -27.102   1.648
ATOM   2903  H02 WTR   484     -15.632 -27.925   0.714
TER   
ATOM   2904  O00 WTR   485       0.596 -28.780  -0.504
ATOM   2905  H01 WTR   485       0.690 -29.213   0.344
ATOM   2906  H02 WTR   485       1.487 -28.523  -0.743
TER   
ATOM   2907  O00 WTR   486      -1.577 -27.514  14.795
ATOM   2908  H01 WTR   486      -1.745 -26.735  14.265
ATOM   2909  H02 WTR   486      -1.350 -28.193  14.160
TER   
ATOM   2910  O00 WTR   487       1.246 -30.241   1.914
ATOM   2911  H01 WTR   487       2.042 -29.846   2.270
ATOM   2912  H02 WTR   487       0.641 -30.272   2.656
TER   
ATOM   2913  O00 WTR   488      -5.071 -19.094   2.319
ATOM   2914  H01 WTR   488      -5.377 -19.308   3.201
ATOM   2915  H02 WTR   488      -4.315 -18.524   2.459
TER   
ATOM   2916  O00 WTR   489       1.619 -18.302  15.255
ATOM   2917  H01 WTR   489       1.581 -18.039  16.174
ATOM   2918  H02 WTR   489       2.443 -18.782  15.176
TER   
ATOM   2919  O00 WTR   490     -14.140 -24.271  17.460
ATOM   2920  H01 WTR   490     -14.226 -23.487  16.917
ATOM   2921  H02 WTR   490     -14.678 -24.928  17.019
TER   
ATOM   2922  O00 WTR   491     -12.445 -28.132   5.052
ATOM   2923  H01 WTR   491     -11.653 -28.426   5.503
ATOM   2924  H02 WTR   491     -12.674 -28.859   4.472
TER   
ATOM   2925  O00 WTR   492      -2.624 -27.580   6.873
ATOM   2926  H01 WTR   492      -3.195 -26.858   7.134
ATOM   2927  H02 WTR   492      -3.097 -28.369   7.138
TER   
ATOM   2928  O00 WTR   493      -4.865 -25.411  10.860
ATOM   2929  H01 WTR   493      -5.477 -25.971  11.337
ATOM   2930  H02 WTR   493      -4.808 -24.615  11.388
TER   
ATOM   2931  O00 WTR   494      -3.962 -26.957   3.322
ATOM   2932  H01 WTR   494      -4.117 -26.224   2.726
ATOM   2933  H02 WTR   494      -3.685 -27.675   2.752
TER   
ATOM   2934  O00 WTR   495     -11.159 -24.164   6.025
ATOM   2935  H01 WTR   495     -10.442 -23.580   5.780
ATOM   2936  H02 WTR   495     -10.731 -24.993   6.238
TER   
ATOM   2937  O00 WTR   496      -4.953 -22.794  11.956
ATOM   2938  H01 WTR   496      -5.820 -22.632  11.585
ATOM   2939  H02 WTR   496      -4.344 -22.452  11.302
TER   
ATOM   2940  O00 WTR   497     -12.182 -18.647   7.489
ATOM   2941  H01 WTR   497     -11.519 -18.853   8.148
ATOM   2942  H02 WTR   497     -13.002 -18.967   7.866
TER   
ATOM   2943  O00 WTR   498      -9.258 -17.031  -3.122
ATOM   2944  H01 WTR   498     -10.185 -17.194  -2.947
ATOM   2945  H02 WTR   498      -8.796 -17.530  -2.449
TER   
ATOM   2946  O00 WTR   499      -5.692 -22.994  14.461
ATOM   2947  H01 WTR   499      -5.554 -22.747  13.546
ATOM   2948  H02 WTR   499      -5.621 -23.948  14.465
TER   
ATOM   2949  O00 WTR   500      -4.451 -25.667   7.916
ATOM   2950  H01 WTR   500      -4.584 -26.015   8.798
ATOM   2951  H02 WTR   500      -5.328 -25.641   7.533
TER   
ATOM   2952  O00 WTR   501      -2.027 -28.490   9.930
ATOM   2953  H01 WTR   501      -2.141 -27.603  10.270
ATOM   2954  H02 WTR   501      -1.434 -28.911  10.553
TER   
ATOM   2955  O00 WTR   502      -5.818 -29.052   3.438
ATOM   2956  H01 WTR   502      -5.906 -29.089   2.485
ATOM   2957  H02 WTR   502      -5.256 -28.295   3.598
TER   
ATOM   2958  O00 WTR   503      -0.530 -25.479   7.775
ATOM   2959  H01 WTR   503       0.324 -25.805   8.056
ATOM   2960  H02 WTR   503      -1.024 -26.267   7.545
TER   
ATOM   2961  O00 WTR   504      -6.445 -27.047  12.236
ATOM   2962  H01 WTR   504      -6.090 -26.491  12.930
ATOM   2963  H02 WTR   504      -7.190 -27.491  12.641
TER   
ATOM   2964  O00 WTR   505       0.988 -26.736  14.719
ATOM   2965  H01 WTR   505       1.105 -25.842  14.400
ATOM   2966  H02 WTR   505       0.060 -26.923  14.574
TER   
ATOM   2967  O00 WTR   506      -5.132 -17.337   7.867
ATOM   2968  H01 WTR   506      -4.717 -17.033   8.674
ATOM   2969  H02 WTR   506      -4.406 -17.461   7.256
TER   
ATOM   2970  O00 WTR   507     -12.168 -21.320  12.273
ATOM   2971  H01 WTR   507     -11.554 -21.632  12.937
ATOM   2972  H02 WTR   507     -12.435 -20.454  12.580
TER   
ATOM   2973  O00 WTR   508      -0.558 -27.123   5.046
ATOM   2974  H01 WTR   508      -1.356 -27.417   5.484
ATOM   2975  H02 WTR   508      -0.852 -26.432   4.452
TER   
ATOM   2976  O00 WTR   509      -5.311 -25.700  14.274
ATOM   2977  H01 WTR   509      -4.382 -25.643  14.500
ATOM   2978  H02 WTR   509      -5.555 -26.600  14.487
TER   
ATOM   2979  O00 WTR   510       5.166 -25.179   3.974
ATOM   2980  H01 WTR   510       5.464 -24.278   4.100
ATOM   2981  H02 WTR   510       5.686 -25.693   4.592
TER   
ATOM   2982  O00 WTR   511      -9.653 -18.230  10.219
ATOM   2983  H01 WTR   511      -8.765 -18.325   9.875
ATOM   2984  H02 WTR   511      -9.723 -17.303  10.448
TER   
ATOM   2985  O00 WTR   512      -3.180 -17.326   5.686
ATOM   2986  H01 WTR   512      -3.218 -16.376   5.798
ATOM   2987  H02 WTR   512      -2.256 -17.545   5.804
TER   
ATOM   2988  O00 WTR   513      -1.031 -19.445  13.805
ATOM   2989  H01 WTR   513      -0.584 -19.604  14.637
ATOM   2990  H02 WTR   513      -1.861 -19.915  13.885
TER   
ATOM   2991  O00 WTR   514      -6.329 -27.839   9.261
ATOM   2992  H01 WTR   514      -6.681 -28.176   8.436
ATOM   2993  H02 WTR   514      -7.068 -27.387   9.669
TER   
ATOM   2994  O00 WTR   515       2.582 -18.742   9.673
ATOM   2995  H01 WTR   515       1.843 -18.673  10.278
ATOM   2996  H02 WTR   515       2.835 -19.664   9.707
TER   
ATOM   2997  O00 WTR   516      -4.062 -28.880  11.776
ATOM   2998  H01 WTR   516      -4.727 -28.235  11.535
ATOM   2999  H02 WTR   516      -3.325 -28.693  11.194
TER   
ATOM   3000  O00 WTR   517      -3.675 -18.433  11.938
ATOM   3001  H01 WTR   517      -4.535 -18.177  11.603
ATOM   3002  H02 WTR   517      -3.596 -19.360  11.710
TER   
ATOM   3003  O00 WTR   518      15.288 -17.519  -0.443
ATOM   3004  H01 WTR   518      15.092 -18.148   0.252
ATOM   3005  H02 WTR   518      14.438 -17.326  -0.839
TER   
ATOM   3006  O00 WTR   519       0.875 -22.042   6.511
ATOM   3007  H01 WTR   519       1.152 -21.154   6.739
ATOM   3008  H02 WTR   519       0.795 -22.031   5.558
TER   
ATOM   3009  O00 WTR   520      12.924 -17.589   1.672
ATOM   3010  H01 WTR   520      13.477 -17.735   2.440
ATOM   3011  H02 WTR   520      12.230 -18.244   1.748
TER   
ATOM   3012  O00 WTR   521      -5.806 -20.486  -7.175
ATOM   3013  H01 WTR   521      -6.481 -19.945  -7.584
ATOM   3014  H02 WTR   521      -6.281 -21.245  -6.836
TER   
ATOM   3015  O00 WTR   522      -2.879 -21.324  11.082
ATOM   3016  H01 WTR   522      -1.972 -21.578  10.909
ATOM   3017  H02 WTR   522      -2.951 -21.326  12.036
TER   
ATOM   3018  O00 WTR   523      -9.922 -29.026   6.003
ATOM   3019  H01 WTR   523      -9.437 -29.288   6.786
ATOM   3020  H02 WTR   523      -9.561 -29.571   5.304
TER   
ATOM   3021  O00 WTR   524       7.429 -23.079   1.238
ATOM   3022  H01 WTR   524       8.039 -22.803   1.922
ATOM   3023  H02 WTR   524       7.155 -23.957   1.501
TER   
ATOM   3024  O00 WTR   525      -3.297 -17.204  -0.347
ATOM   3025  H01 WTR   525      -2.755 -17.043   0.425
ATOM   3026  H02 WTR   525      -4.126 -16.766  -0.154
TER   
ATOM   3027  O00 WTR   526      -2.142 -25.353  13.290
ATOM   3028  H01 WTR   526      -1.947 -25.442  12.357
ATOM   3029  H02 WTR   526      -1.546 -24.669  13.596
TER   
ATOM   3030  O00 WTR   527      -3.165 -21.639   5.256
ATOM   3031  H01 WTR   527      -2.552 -21.003   5.626
ATOM   3032  H02 WTR   527      -3.752 -21.855   5.980
TER   
ATOM   3033  O00 WTR   528      -3.000 -30.546   5.655
ATOM   3034  H01 WTR   528      -3.019 -30.542   6.612
ATOM   3035  H02 WTR   528      -3.910 -30.404   5.396
TER   
ATOM   3036  O00 WTR   529      -9.425 -23.526   9.544
ATOM   3037  H01 WTR   529      -9.798 -23.903   8.747
ATOM   3038  H02 WTR   529      -9.931 -22.727   9.692
TER   
ATOM   3039  O00 WTR   530       3.454 -28.541   9.542
ATOM   3040  H01 WTR   530       3.961 -29.290   9.229
ATOM   3041  H02 WTR   530       3.934 -28.230  10.309
TER   
ATOM   3042  O00 WTR   531       3.354 -23.139   6.730
ATOM   3043  H01 WTR   531       3.835 -22.312   6.710
ATOM   3044  H02 WTR   531       2.433 -22.881   6.765
TER   
ATOM   3045  O00 WTR   532       2.312 -26.514   8.013
ATOM   3046  H01 WTR   532       2.206 -26.873   7.132
ATOM   3047  H02 WTR   532       2.492 -27.277   8.563
TER   
ATOM   3048  O00 WTR   533       4.150 -21.457  12.785
ATOM   3049  H01 WTR   533       3.308 -21.154  12.444
ATOM   3050  H02 WTR   533       4.093 -22.411  12.751
TER   
ATOM   3051  O00 WTR   534       4.663 -27.799  11.815
ATOM   3052  H01 WTR   534       5.368 -27.302  12.230
ATOM   3053  H02 WTR   534       4.260 -28.287  12.533
TER   
ATOM   3054  O00 WTR   535       9.433 -27.854  -0.923
ATOM   3055  H01 WTR   535       8.582 -27.829  -0.485
ATOM   3056  H02 WTR   535      10.026 -28.234  -0.274
TER   
ATOM   3057  O00 WTR   536       4.718 -28.872   5.864
ATOM   3058  H01 WTR   536       4.001 -28.259   6.025
ATOM   3059  H02 WTR   536       4.418 -29.404   5.127
TER   
ATOM   3060  O00 WTR   537       0.512 -19.810  11.481
ATOM   3061  H01 WTR   537       0.109 -20.589  11.099
ATOM   3062  H02 WTR   537       0.028 -19.663  12.294
TER   
ATOM   3063  O00 WTR   538       5.625 -20.736   0.741
ATOM   3064  H01 WTR   538       6.240 -21.440   0.945
ATOM   3065  H02 WTR   538       5.147 -20.590   1.557
TER   
ATOM   3066  O00 WTR   539      13.148 -20.303   7.235
ATOM   3067  H01 WTR   539      12.478 -20.733   6.704
ATOM   3068  H02 WTR   539      12.831 -19.406   7.341
TER   
ATOM   3069  O00 WTR   540       9.202 -24.773  -1.586
ATOM   3070  H01 WTR   540      10.013 -24.416  -1.948
ATOM   3071  H02 WTR   540       8.568 -24.061  -1.673
TER   
ATOM   3072  O00 WTR   541      -0.590 -29.153  12.295
ATOM   3073  H01 WTR   541       0.045 -28.604  11.836
ATOM   3074  H02 WTR   541      -0.225 -30.037  12.242
TER   
ATOM   3075  O00 WTR   542      -0.934 -29.622   3.922
ATOM   3076  H01 WTR   542      -1.605 -30.002   4.489
ATOM   3077  H02 WTR   542      -0.854 -28.716   4.219
TER   
ATOM   3078  O00 WTR   543       6.257 -19.820  12.673
ATOM   3079  H01 WTR   543       5.519 -20.429  12.698
ATOM   3080  H02 WTR   543       5.879 -18.999  12.357
TER   
ATOM   3081  O00 WTR   544       6.928 -28.115   9.204
ATOM   3082  H01 WTR   544       7.420 -28.083  10.025
ATOM   3083  H02 WTR   544       6.420 -27.304   9.197
TER   
ATOM   3084  O00 WTR   545       7.019 -31.997   1.321
ATOM   3085  H01 WTR   545       7.053 -32.909   1.033
ATOM   3086  H02 WTR   545       6.594 -31.532   0.600
TER   
ATOM   3087  O00 WTR   546       6.051 -18.346  17.002
ATOM   3088  H01 WTR   546       6.487 -18.641  16.203
ATOM   3089  H02 WTR   546       6.735 -18.373  17.672
TER   
ATOM   3090  O00 WTR   547       2.831 -21.012  -9.971
ATOM   3091  H01 WTR   547       2.394 -20.914 -10.817
ATOM   3092  H02 WTR   547       3.150 -21.915  -9.969
TER   
ATOM   3093  O00 WTR   548       6.338 -29.599   2.967
ATOM   3094  H01 WTR   548       6.941 -29.605   3.710
ATOM   3095  H02 WTR   548       6.486 -30.438   2.532
TER   
ATOM   3096  O00 WTR   549      10.727 -25.244   0.659
ATOM   3097  H01 WTR   549      10.054 -25.482   0.022
ATOM   3098  H02 WTR   549      11.467 -25.813   0.450
TER   
ATOM   3099  O00 WTR   550       3.492 -23.518  14.552
ATOM   3100  H01 WTR   550       3.350 -22.718  15.058
ATOM   3101  H02 WTR   550       4.043 -24.063  15.115
TER   
ATOM   3102  O00 WTR   551      10.335 -20.361  11.649
ATOM   3103  H01 WTR   551      11.125 -20.900  11.605
ATOM   3104  H02 WTR   551       9.620 -20.990  11.747
TER   
ATOM   3105  O00 WTR   552       5.498 -25.672   8.481
ATOM   3106  H01 WTR   552       5.714 -24.837   8.065
ATOM   3107  H02 WTR   552       4.599 -25.562   8.790
TER   
ATOM   3108  O00 WTR   553       6.694 -26.932   5.902
ATOM   3109  H01 WTR   553       6.204 -27.732   6.091
ATOM   3110  H02 WTR   553       6.855 -26.541   6.761
TER   
ATOM   3111  O00 WTR   554       8.773 -31.039   3.884
ATOM   3112  H01 WTR   554       9.462 -30.382   3.787
ATOM   3113  H02 WTR   554       8.514 -31.249   2.986
TER   
ATOM   3114  O00 WTR   555      -9.078 -26.566   9.619
ATOM   3115  H01 WTR   555      -9.313 -25.686   9.913
ATOM   3116  H02 WTR   555      -9.396 -26.610   8.717
TER   
ATOM   3117  O00 WTR   556      -9.795 -24.547  -4.420
ATOM   3118  H01 WTR   556      -9.962 -24.808  -3.514
ATOM   3119  H02 WTR   556      -8.845 -24.442  -4.469
TER   
ATOM   3120  O00 WTR   557       8.514 -22.189  -4.613
ATOM   3121  H01 WTR   557       7.557 -22.170  -4.622
ATOM   3122  H02 WTR   557       8.774 -21.377  -5.049
TER   
ATOM   3123  O00 WTR   558       3.311 -21.443   9.940
ATOM   3124  H01 WTR   558       2.886 -22.301   9.936
ATOM   3125  H02 WTR   558       3.948 -21.487   9.226
TER   
ATOM   3126  O00 WTR   559       6.294 -25.928  13.371
ATOM   3127  H01 WTR   559       6.214 -25.187  12.770
ATOM   3128  H02 WTR   559       5.828 -25.650  14.159
TER   
ATOM   3129  O00 WTR   560       5.720 -30.388   8.004
ATOM   3130  H01 WTR   560       6.046 -29.632   8.493
ATOM   3131  H02 WTR   560       5.209 -30.008   7.289
TER   
ATOM   3132  O00 WTR   561       8.325 -22.949   9.902
ATOM   3133  H01 WTR   561       9.201 -22.940   9.516
ATOM   3134  H02 WTR   561       7.955 -22.096   9.675
TER   
ATOM   3135  O00 WTR   562       5.964 -21.515  15.662
ATOM   3136  H01 WTR   562       6.445 -22.077  16.269
ATOM   3137  H02 WTR   562       6.196 -21.845  14.794
TER   
ATOM   3138  O00 WTR   563       6.253 -24.103  11.333
ATOM   3139  H01 WTR   563       5.447 -24.323  10.866
ATOM   3140  H02 WTR   563       6.841 -23.772  10.655
TER   
ATOM   3141  O00 WTR   564      13.422 -15.775  13.168
ATOM   3142  H01 WTR   564      14.168 -16.343  12.973
ATOM   3143  H02 WTR   564      12.822 -16.330  13.666
TER   
ATOM   3144  O00 WTR   565       9.039 -29.645   6.387
ATOM   3145  H01 WTR   565       8.822 -30.057   5.551
ATOM   3146  H02 WTR   565       8.218 -29.650   6.878
TER   
ATOM   3147  O00 WTR   566       9.588 -26.616  10.960
ATOM   3148  H01 WTR   566       9.056 -26.404  11.727
ATOM   3149  H02 WTR   566      10.304 -27.149  11.305
TER   
ATOM   3150  O00 WTR   567       6.094 -17.804  10.219
ATOM   3151  H01 WTR   567       5.234 -17.387  10.161
ATOM   3152  H02 WTR   567       6.639 -17.169  10.682
TER   
ATOM   3153  O00 WTR   568       1.105 -27.743  10.933
ATOM   3154  H01 WTR   568       1.693 -27.890  11.674
ATOM   3155  H02 WTR   568       1.620 -27.994  10.166
TER   
ATOM   3156  O00 WTR   569       8.090 -17.625   8.241
ATOM   3157  H01 WTR   569       7.142 -17.671   8.371
ATOM   3158  H02 WTR   569       8.436 -17.354   9.092
TER   
ATOM   3159  O00 WTR   570      -0.862 -23.244  14.756
ATOM   3160  H01 WTR   570      -0.941 -22.645  15.498
ATOM   3161  H02 WTR   570      -0.051 -22.981  14.320
TER   
ATOM   3162  O00 WTR   571      13.074 -25.638   8.622
ATOM   3163  H01 WTR   571      12.530 -26.397   8.413
ATOM   3164  H02 WTR   571      13.945 -26.003   8.781
TER   
ATOM   3165  O00 WTR   572      15.863 -13.837  10.920
ATOM   3166  H01 WTR   572      15.911 -13.947  11.869
ATOM   3167  H02 WTR   572      15.124 -14.382  10.652
TER   
ATOM   3168  O00 WTR   573       3.134 -24.320   9.389
ATOM   3169  H01 WTR   573       2.732 -25.138   9.098
ATOM   3170  H02 WTR   573       3.229 -23.802   8.589
TER   
ATOM   3171  O00 WTR   574       2.572 -19.601   4.580
ATOM   3172  H01 WTR   574       3.404 -20.039   4.404
ATOM   3173  H02 WTR   574       1.954 -20.003   3.970
TER   
ATOM   3174  O00 WTR   575       3.922 -16.459   9.112
ATOM   3175  H01 WTR   575       3.320 -17.088   9.509
ATOM   3176  H02 WTR   575       3.777 -15.647   9.597
TER   
ATOM   3177  O00 WTR   576      15.876 -22.801   8.539
ATOM   3178  H01 WTR   576      15.227 -22.341   9.072
ATOM   3179  H02 WTR   576      15.885 -22.324   7.709
TER   
ATOM   3180  O00 WTR   577       5.129 -24.974  15.880
ATOM   3181  H01 WTR   577       5.483 -24.380  16.542
ATOM   3182  H02 WTR   577       4.410 -25.425  16.323
TER   
ATOM   3183  O00 WTR   578      17.842 -19.284   3.388
ATOM   3184  H01 WTR   578      18.226 -18.607   2.831
ATOM   3185  H02 WTR   578      18.521 -19.476   4.034
TER   
ATOM   3186  O00 WTR   579      -1.901 -25.616  10.408
ATOM   3187  H01 WTR   579      -2.768 -25.211  10.447
ATOM   3188  H02 WTR   579      -1.638 -25.532   9.492
TER   
ATOM   3189  O00 WTR   580       1.718 -15.059 -10.171
ATOM   3190  H01 WTR   580       1.117 -15.798 -10.075
ATOM   3191  H02 WTR   580       2.512 -15.334  -9.713
TER   
ATOM   3192  O00 WTR   581       4.231 -23.227   2.114
ATOM   3193  H01 WTR   581       4.120 -22.917   1.215
ATOM   3194  H02 WTR   581       3.357 -23.165   2.499
TER   
ATOM   3195  O00 WTR   582      10.664 -13.951  -4.711
ATOM   3196  H01 WTR   582      11.519 -13.569  -4.516
ATOM   3197  H02 WTR   582      10.293 -13.378  -5.383
TER   
ATOM   3198  O00 WTR   583       6.811 -27.173  -0.257
ATOM   3199  H01 WTR   583       6.725 -26.779  -1.125
ATOM   3200  H02 WTR   583       6.019 -27.702  -0.155
TER   
ATOM   3201  O00 WTR   584      14.135 -18.635  -5.766
ATOM   3202  H01 WTR   584      13.655 -19.238  -5.199
ATOM   3203  H02 WTR   584      14.392 -19.167  -6.519
TER   
ATOM   3204  O00 WTR   585     -10.762 -24.733  -1.765
ATOM   3205  H01 WTR   585     -10.676 -25.655  -1.523
ATOM   3206  H02 WTR   585     -10.537 -24.254  -0.968
TER   
ATOM   3207  O00 WTR   586      -6.023 -16.967  -8.629
ATOM   3208  H01 WTR   586      -6.738 -16.346  -8.768
ATOM   3209  H02 WTR   586      -6.443 -17.827  -8.652
TER   
ATOM   3210  O00 WTR   587      -1.534 -21.585  -0.467
ATOM   3211  H01 WTR   587      -2.235 -20.989  -0.730
ATOM   3212  H02 WTR   587      -1.550 -21.568   0.490
TER   
ATOM   3213  O00 WTR   588      -8.980 -18.927   1.755
ATOM   3214  H01 WTR   588      -9.787 -18.524   2.076
ATOM   3215  H02 WTR   588      -9.005 -18.792   0.808
TER   
ATOM   3216  O00 WTR   589       2.927 -27.706  -1.799
ATOM   3217  H01 WTR   589       2.805 -27.661  -2.748
ATOM   3218  H02 WTR   589       3.239 -26.835  -1.555
TER   
ATOM   3219  O00 WTR   590     -13.032 -23.840  -3.539
ATOM   3220  H01 WTR   590     -12.535 -24.334  -2.887
ATOM   3221  H02 WTR   590     -12.421 -23.722  -4.267
TER   
ATOM   3222  O00 WTR   591      -6.952 -28.072   0.917
ATOM   3223  H01 WTR   591      -6.914 -27.858  -0.016
ATOM   3224  H02 WTR   591      -7.728 -27.612   1.237
TER   
ATOM   3225  O00 WTR   592      -1.139 -23.196  -8.394
ATOM   3226  H01 WTR   592      -0.501 -22.618  -7.976
ATOM   3227  H02 WTR   592      -1.974 -22.736  -8.306
TER   
ATOM   3228  O00 WTR   593       7.250 -25.666   1.958
ATOM   3229  H01 WTR   593       7.343 -26.179   1.155
ATOM   3230  H02 WTR   593       6.317 -25.715   2.168
TER   
ATOM   3231  O00 WTR   594     -15.134 -13.406  -8.311
ATOM   3232  H01 WTR   594     -14.336 -13.899  -8.122
ATOM   3233  H02 WTR   594     -15.798 -14.076  -8.475
TER   
ATOM   3234  O00 WTR   595      -3.595 -17.923  -9.846
ATOM   3235  H01 WTR   595      -3.017 -17.243 -10.190
ATOM   3236  H02 WTR   595      -4.381 -17.452  -9.569
TER   
ATOM   3237  O00 WTR   596     -10.157 -17.989  -8.193
ATOM   3238  H01 WTR   596      -9.918 -17.892  -9.115
ATOM   3239  H02 WTR   596     -10.772 -18.722  -8.181
TER   
ATOM   3240  O00 WTR   597      -9.399 -20.314  -4.357
ATOM   3241  H01 WTR   597      -9.140 -20.525  -5.254
ATOM   3242  H02 WTR   597      -8.912 -20.935  -3.815
TER   
ATOM   3243  O00 WTR   598      -8.573 -26.995  -2.941
ATOM   3244  H01 WTR   598      -9.182 -27.390  -2.317
ATOM   3245  H02 WTR   598      -7.706 -27.246  -2.622
TER   
ATOM   3246  O00 WTR   599      -5.265 -19.603 -12.200
ATOM   3247  H01 WTR   599      -4.530 -19.263 -11.690
ATOM   3248  H02 WTR   599      -5.072 -20.535 -12.309
TER   
ATOM   3249  O00 WTR   600      -2.330 -26.163  -0.847
ATOM   3250  H01 WTR   600      -1.977 -26.290  -1.728
ATOM   3251  H02 WTR   600      -2.928 -26.900  -0.720
TER   
ATOM   3252  O00 WTR   601      -8.356 -25.313  -0.345
ATOM   3253  H01 WTR   601      -7.907 -24.468  -0.378
ATOM   3254  H02 WTR   601      -8.466 -25.562  -1.263
TER   
ATOM   3255  O00 WTR   602      -5.226 -24.677  -2.674
ATOM   3256  H01 WTR   602      -4.959 -24.129  -1.936
ATOM   3257  H02 WTR   602      -4.643 -24.419  -3.388
TER   
ATOM   3258  O00 WTR   603      -8.717 -15.884   0.890
ATOM   3259  H01 WTR   603      -8.032 -15.274   0.619
ATOM   3260  H02 WTR   603      -8.477 -16.134   1.782
TER   
ATOM   3261  O00 WTR   604      -3.197 -21.212  13.764
ATOM   3262  H01 WTR   604      -2.956 -22.126  13.918
ATOM   3263  H02 WTR   604      -4.003 -21.089  14.266
TER   
ATOM   3264  O00 WTR   605      -9.045 -26.437   2.095
ATOM   3265  H01 WTR   605      -9.020 -26.065   1.213
ATOM   3266  H02 WTR   605      -9.962 -26.368   2.359
TER   
ATOM   3267  O00 WTR   606      -3.635 -28.710  -0.915
ATOM   3268  H01 WTR   606      -3.046 -29.239  -1.453
ATOM   3269  H02 WTR   606      -3.358 -28.882  -0.015
TER   
ATOM   3270  O00 WTR   607      -3.749 -23.750  -0.401
ATOM   3271  H01 WTR   607      -3.154 -23.033  -0.179
ATOM   3272  H02 WTR   607      -3.173 -24.497  -0.567
TER   
ATOM   3273  O00 WTR   608      -1.521 -30.039  -2.105
ATOM   3274  H01 WTR   608      -0.941 -30.649  -2.561
ATOM   3275  H02 WTR   608      -0.962 -29.618  -1.452
TER   
ATOM   3276  O00 WTR   609       7.110 -26.301  -2.923
ATOM   3277  H01 WTR   609       6.445 -25.613  -2.959
ATOM   3278  H02 WTR   609       7.934 -25.832  -2.788
TER   
ATOM   3279  O00 WTR   610      -2.946 -27.364  -7.679
ATOM   3280  H01 WTR   610      -3.875 -27.585  -7.604
ATOM   3281  H02 WTR   610      -2.718 -27.588  -8.581
TER   
ATOM   3282  O00 WTR   611      -6.255 -27.492  -1.690
ATOM   3283  H01 WTR   611      -5.908 -26.630  -1.919
ATOM   3284  H02 WTR   611      -5.492 -27.983  -1.385
TER   
ATOM   3285  O00 WTR   612       0.228 -19.825   3.095
ATOM   3286  H01 WTR   612       0.000 -19.149   2.457
ATOM   3287  H02 WTR   612      -0.182 -20.622   2.758
TER   
ATOM   3288  O00 WTR   613     -14.476 -25.484   2.667
ATOM   3289  H01 WTR   613     -14.096 -25.417   3.543
ATOM   3290  H02 WTR   613     -14.002 -24.834   2.150
TER   
ATOM   3291  O00 WTR   614      -0.860 -26.726  -6.096
ATOM   3292  H01 WTR   614      -0.577 -27.529  -6.534
ATOM   3293  H02 WTR   614      -1.788 -26.647  -6.317
TER   
ATOM   3294  O00 WTR   615      -1.385 -25.244  -3.245
ATOM   3295  H01 WTR   615      -1.935 -24.529  -3.565
ATOM   3296  H02 WTR   615      -1.288 -25.827  -3.998
TER   
ATOM   3297  O00 WTR   616      -6.082 -20.113  -0.135
ATOM   3298  H01 WTR   616      -5.911 -19.744   0.732
ATOM   3299  H02 WTR   616      -6.437 -20.985   0.041
TER   
ATOM   3300  O00 WTR   617       2.526 -27.332  -4.398
ATOM   3301  H01 WTR   617       3.364 -27.129  -4.812
ATOM   3302  H02 WTR   617       2.008 -27.740  -5.091
TER   
ATOM   3303  O00 WTR   618      -7.317 -25.064   4.069
ATOM   3304  H01 WTR   618      -6.723 -24.538   3.534
ATOM   3305  H02 WTR   618      -7.940 -25.433   3.442
TER   
ATOM   3306  O00 WTR   619      -8.330 -30.071   3.882
ATOM   3307  H01 WTR   619      -8.198 -30.992   3.658
ATOM   3308  H02 WTR   619      -7.446 -29.707   3.930
TER   
ATOM   3309  O00 WTR   620      -4.627 -21.311  16.637
ATOM   3310  H01 WTR   620      -5.305 -21.779  16.150
ATOM   3311  H02 WTR   620      -5.011 -21.164  17.502
TER   
ATOM   3312  O00 WTR   621      -8.091 -26.763  -5.732
ATOM   3313  H01 WTR   621      -8.500 -26.754  -4.867
ATOM   3314  H02 WTR   621      -8.813 -26.930  -6.337
TER   
ATOM   3315  O00 WTR   622     -11.490 -23.614  -6.155
ATOM   3316  H01 WTR   622     -11.578 -24.141  -6.949
ATOM   3317  H02 WTR   622     -10.905 -24.122  -5.593
TER   
ATOM   3318  O00 WTR   623     -13.431 -16.969  -7.910
ATOM   3319  H01 WTR   623     -14.370 -16.808  -8.005
ATOM   3320  H02 WTR   623     -13.054 -16.104  -7.749
TER   
ATOM   3321  O00 WTR   624      -9.455 -21.698  -6.737
ATOM   3322  H01 WTR   624     -10.100 -22.383  -6.557
ATOM   3323  H02 WTR   624      -9.789 -21.254  -7.516
TER   
ATOM   3324  O00 WTR   625      -1.227 -27.314  -9.943
ATOM   3325  H01 WTR   625      -0.839 -27.645 -10.753
ATOM   3326  H02 WTR   625      -0.649 -26.600  -9.674
TER   
ATOM   3327  O00 WTR   626       8.978 -27.021   3.337
ATOM   3328  H01 WTR   626       8.307 -26.637   2.772
ATOM   3329  H02 WTR   626       8.488 -27.401   4.067
TER   
ATOM   3330  O00 WTR   627       0.397 -23.539  -0.494
ATOM   3331  H01 WTR   627      -0.314 -22.900  -0.556
ATOM   3332  H02 WTR   627      -0.038 -24.360  -0.265
TER   
ATOM   3333  O00 WTR   628       1.413 -22.827   3.069
ATOM   3334  H01 WTR   628       1.610 -23.733   3.304
ATOM   3335  H02 WTR   628       0.787 -22.896   2.348
TER   
ATOM   3336  O00 WTR   629     -10.884 -27.430  -1.202
ATOM   3337  H01 WTR   629     -10.795 -27.657  -0.277
ATOM   3338  H02 WTR   629     -11.829 -27.429  -1.359
TER   
ATOM   3339  O00 WTR   630      -5.478 -19.734  -3.684
ATOM   3340  H01 WTR   630      -4.681 -20.100  -4.068
ATOM   3341  H02 WTR   630      -5.231 -18.848  -3.419
TER   
ATOM   3342  O00 WTR   631     -10.288 -22.708   0.213
ATOM   3343  H01 WTR   631     -10.317 -22.085  -0.514
ATOM   3344  H02 WTR   631     -10.409 -22.170   0.995
TER   
ATOM   3345  O00 WTR   632      -7.814 -15.090  -9.306
ATOM   3346  H01 WTR   632      -7.250 -15.103 -10.079
ATOM   3347  H02 WTR   632      -7.673 -14.225  -8.920
TER   
ATOM   3348  O00 WTR   633      -7.856 -18.151  -1.073
ATOM   3349  H01 WTR   633      -7.125 -18.715  -0.822
ATOM   3350  H02 WTR   633      -7.771 -17.381  -0.510
TER   
ATOM   3351  O00 WTR   634      -6.254 -27.211   6.077
ATOM   3352  H01 WTR   634      -6.387 -26.874   5.191
ATOM   3353  H02 WTR   634      -5.345 -27.509   6.086
TER   
ATOM   3354  O00 WTR   635      10.295 -29.155  -3.210
ATOM   3355  H01 WTR   635      10.043 -28.523  -2.537
ATOM   3356  H02 WTR   635      11.083 -29.573  -2.863
TER   
ATOM   3357  O00 WTR   636      -3.770 -21.169  -5.603
ATOM   3358  H01 WTR   636      -4.417 -20.754  -6.173
ATOM   3359  H02 WTR   636      -2.925 -20.904  -5.966
TER   
ATOM   3360  O00 WTR   637       9.279 -16.399   1.165
ATOM   3361  H01 WTR   637       8.500 -15.870   0.998
ATOM   3362  H02 WTR   637       9.862 -16.207   0.430
TER   
ATOM   3363  O00 WTR   638       3.436 -26.069   1.496
ATOM   3364  H01 WTR   638       3.550 -25.318   2.078
ATOM   3365  H02 WTR   638       3.447 -25.694   0.615
TER   
ATOM   3366  O00 WTR   639       2.819 -22.674  -0.192
ATOM   3367  H01 WTR   639       1.978 -23.088   0.004
ATOM   3368  H02 WTR   639       2.779 -22.481  -1.128
TER   
ATOM   3369  O00 WTR   640      -3.492 -19.770  -1.219
ATOM   3370  H01 WTR   640      -4.385 -20.091  -1.092
ATOM   3371  H02 WTR   640      -3.478 -18.920  -0.778
TER   
ATOM   3372  O00 WTR   641       4.778 -26.317  -6.007
ATOM   3373  H01 WTR   641       4.857 -25.421  -5.682
ATOM   3374  H02 WTR   641       5.648 -26.695  -5.883
TER   
ATOM   3375  O00 WTR   642      12.002 -27.523   4.663
ATOM   3376  H01 WTR   642      12.871 -27.504   5.063
ATOM   3377  H02 WTR   642      11.793 -26.603   4.500
TER   
ATOM   3378  O00 WTR   643      -3.040 -23.203  -3.968
ATOM   3379  H01 WTR   643      -3.372 -22.528  -3.376
ATOM   3380  H02 WTR   643      -3.134 -22.823  -4.842
TER   
ATOM   3381  O00 WTR   644      10.080 -23.087 -10.819
ATOM   3382  H01 WTR   644      10.460 -23.945 -10.629
ATOM   3383  H02 WTR   644      10.175 -22.597 -10.002
TER   
ATOM   3384  O00 WTR   645       1.887 -16.204  -1.261
ATOM   3385  H01 WTR   645       1.211 -16.426  -1.901
ATOM   3386  H02 WTR   645       2.327 -17.035  -1.078
TER   
ATOM   3387  O00 WTR   646      10.221 -24.696   3.414
ATOM   3388  H01 WTR   646       9.704 -25.499   3.474
ATOM   3389  H02 WTR   646      10.425 -24.610   2.483
TER   
ATOM   3390  O00 WTR   647      -0.216 -25.798   1.073
ATOM   3391  H01 WTR   647      -0.983 -25.953   0.521
ATOM   3392  H02 WTR   647       0.332 -26.572   0.945
TER   
ATOM   3393  O00 WTR   648       9.244 -24.449  -5.995
ATOM   3394  H01 WTR   648       9.011 -23.701  -5.444
ATOM   3395  H02 WTR   648       9.445 -25.149  -5.375
TER   
ATOM   3396  O00 WTR   649       5.337 -24.186  -2.451
ATOM   3397  H01 WTR   649       5.848 -23.704  -1.802
ATOM   3398  H02 WTR   649       4.515 -24.391  -2.004
TER   
ATOM   3399  O00 WTR   650       4.551 -23.683  -5.230
ATOM   3400  H01 WTR   650       4.792 -23.736  -4.306
ATOM   3401  H02 WTR   650       5.177 -23.064  -5.607
TER   
ATOM   3402  O00 WTR   651      -1.099 -18.997  19.965
ATOM   3403  H01 WTR   651      -0.660 -18.148  19.920
ATOM   3404  H02 WTR   651      -1.588 -19.058  19.144
TER   
ATOM   3405  O00 WTR   652       2.102 -26.984   5.491
ATOM   3406  H01 WTR   652       1.159 -27.121   5.395
ATOM   3407  H02 WTR   652       2.243 -26.082   5.202
TER   
ATOM   3408  O00 WTR   653       1.525 -19.632  18.154
ATOM   3409  H01 WTR   653       1.115 -19.735  19.013
ATOM   3410  H02 WTR   653       2.021 -18.816  18.222
TER   
ATOM   3411  O00 WTR   654      13.187 -23.639  -8.384
ATOM   3412  H01 WTR   654      12.351 -23.173  -8.408
ATOM   3413  H02 WTR   654      13.232 -24.093  -9.226
TER   
ATOM   3414  O00 WTR   655       2.815 -24.549   4.645
ATOM   3415  H01 WTR   655       3.723 -24.826   4.522
ATOM   3416  H02 WTR   655       2.844 -23.952   5.392
TER   
ATOM   3417  O00 WTR   656       2.172 -22.561  -4.629
ATOM   3418  H01 WTR   656       2.990 -22.851  -5.031
ATOM   3419  H02 WTR   656       1.760 -23.365  -4.314
TER   
ATOM   3420  O00 WTR   657       3.311 -17.610  -6.687
ATOM   3421  H01 WTR   657       4.142 -17.539  -6.217
ATOM   3422  H02 WTR   657       3.348 -18.466  -7.113
TER   
ATOM   3423  O00 WTR   658       6.942 -30.457  -4.391
ATOM   3424  H01 WTR   658       7.822 -30.297  -4.048
ATOM   3425  H02 WTR   658       6.550 -31.068  -3.767
TER   
ATOM   3426  O00 WTR   659      12.116 -23.880  -2.345
ATOM   3427  H01 WTR   659      12.002 -24.796  -2.090
ATOM   3428  H02 WTR   659      12.189 -23.904  -3.299
TER   
ATOM   3429  O00 WTR   660      15.272 -22.785  -5.266
ATOM   3430  H01 WTR   660      15.398 -22.689  -6.210
ATOM   3431  H02 WTR   660      14.382 -23.127  -5.176
TER   
ATOM   3432  O00 WTR   661      11.179 -21.524   5.586
ATOM   3433  H01 WTR   661      10.747 -21.055   4.872
ATOM   3434  H02 WTR   661      10.512 -22.126   5.917
TER   
ATOM   3435  O00 WTR   662       5.015 -29.301  -0.359
ATOM   3436  H01 WTR   662       4.311 -29.123  -0.983
ATOM   3437  H02 WTR   662       4.573 -29.374   0.487
TER   
ATOM   3438  O00 WTR   663       7.160 -27.838  -5.320
ATOM   3439  H01 WTR   663       7.509 -27.312  -4.601
ATOM   3440  H02 WTR   663       6.816 -28.625  -4.898
TER   
ATOM   3441  O00 WTR   664       3.214 -25.054  -1.190
ATOM   3442  H01 WTR   664       2.419 -25.003  -1.720
ATOM   3443  H02 WTR   664       3.318 -24.174  -0.828
TER   
ATOM   3444  O00 WTR   665       9.148 -23.117   6.914
ATOM   3445  H01 WTR   665       9.028 -22.397   7.533
ATOM   3446  H02 WTR   665       9.056 -23.908   7.445
TER   
ATOM   3447  O00 WTR   666       9.863 -20.327  -6.357
ATOM   3448  H01 WTR   666       9.101 -19.828  -6.650
ATOM   3449  H02 WTR   666      10.513 -19.662  -6.132
TER   
ATOM   3450  O00 WTR   667       0.182 -20.610  -4.481
ATOM   3451  H01 WTR   667       0.598 -19.842  -4.873
ATOM   3452  H02 WTR   667       0.819 -21.314  -4.598
TER   
ATOM   3453  O00 WTR   668       3.810 -28.998   2.387
ATOM   3454  H01 WTR   668       3.743 -28.052   2.256
ATOM   3455  H02 WTR   668       4.707 -29.135   2.694
TER   
ATOM   3456  O00 WTR   669      10.915 -25.905 -10.269
ATOM   3457  H01 WTR   669      10.619 -26.398 -11.035
ATOM   3458  H02 WTR   669      10.196 -25.984  -9.642
TER   
ATOM   3459  O00 WTR   670     -10.279 -20.636  -1.535
ATOM   3460  H01 WTR   670     -10.711 -19.937  -1.044
ATOM   3461  H02 WTR   670     -10.611 -20.543  -2.428
TER   
ATOM   3462  O00 WTR   671      11.547 -29.027   0.322
ATOM   3463  H01 WTR   671      11.577 -29.238   1.255
ATOM   3464  H02 WTR   671      11.958 -28.165   0.257
TER   
ATOM   3465  O00 WTR   672      12.692 -23.889  -5.286
ATOM   3466  H01 WTR   672      12.567 -24.833  -5.187
ATOM   3467  H02 WTR   672      12.391 -23.699  -6.175
TER   
ATOM   3468  O00 WTR   673      -5.083 -24.156  -9.019
ATOM   3469  H01 WTR   673      -4.542 -23.368  -9.073
ATOM   3470  H02 WTR   673      -5.846 -23.887  -8.506
TER   
ATOM   3471  O00 WTR   674      -2.023 -16.073 -11.100
ATOM   3472  H01 WTR   674      -1.689 -15.843 -11.967
ATOM   3473  H02 WTR   674      -1.242 -16.300 -10.595
TER   
ATOM   3474  O00 WTR   675       1.441 -24.834  -3.676
ATOM   3475  H01 WTR   675       0.487 -24.887  -3.613
ATOM   3476  H02 WTR   675       1.716 -25.722  -3.904
TER   
ATOM   3477  O00 WTR   676       6.223 -21.783  -6.152
ATOM   3478  H01 WTR   676       5.857 -20.995  -5.749
ATOM   3479  H02 WTR   676       6.358 -21.543  -7.069
TER   
ATOM   3480  O00 WTR   677       2.813 -28.350  -9.200
ATOM   3481  H01 WTR   677       3.468 -27.677  -9.011
ATOM   3482  H02 WTR   677       3.251 -29.175  -8.991
TER   
ATOM   3483  O00 WTR   678      -1.413 -22.274   2.231
ATOM   3484  H01 WTR   678      -2.322 -22.031   2.407
ATOM   3485  H02 WTR   678      -1.184 -22.875   2.940
TER   
ATOM   3486  O00 WTR   679       0.864 -14.761  17.507
ATOM   3487  H01 WTR   679       0.845 -14.292  16.673
ATOM   3488  H02 WTR   679       0.866 -14.071  18.170
TER   
ATOM   3489  O00 WTR   680       8.580 -22.562   3.830
ATOM   3490  H01 WTR   680       9.087 -23.372   3.872
ATOM   3491  H02 WTR   680       7.813 -22.731   4.377
TER   
ATOM   3492  O00 WTR   681       3.258 -21.215  -2.644
ATOM   3493  H01 WTR   681       3.983 -20.729  -3.036
ATOM   3494  H02 WTR   681       2.779 -21.576  -3.391
TER   
ATOM   3495  O00 WTR   682       0.910 -28.903 -12.561
ATOM   3496  H01 WTR   682       0.265 -28.511 -13.150
ATOM   3497  H02 WTR   682       0.756 -29.845 -12.629
TER   
ATOM   3498  O00 WTR   683       0.395 -28.359  -7.789
ATOM   3499  H01 WTR   683       1.257 -28.290  -8.199
ATOM   3500  H02 WTR   683      -0.224 -28.222  -8.506
TER   
ATOM   3501  O00 WTR   684       1.098 -22.117  -7.558
ATOM   3502  H01 WTR   684       1.554 -22.609  -8.241
ATOM   3503  H02 WTR   684       1.531 -22.377  -6.745
TER   
ATOM   3504  O00 WTR   685      10.092 -18.903   1.600
ATOM   3505  H01 WTR   685      10.229 -19.434   0.815
ATOM   3506  H02 WTR   685       9.539 -18.179   1.306
TER   
ATOM   3507  O00 WTR   686      20.024 -19.606   4.868
ATOM   3508  H01 WTR   686      20.186 -20.542   4.982
ATOM   3509  H02 WTR   686      20.610 -19.346   4.157
TER   
ATOM   3510  O00 WTR   687      17.777 -23.613   5.788
ATOM   3511  H01 WTR   687      17.736 -24.009   6.659
ATOM   3512  H02 WTR   687      16.952 -23.863   5.372
TER   
ATOM   3513  O00 WTR   688       9.601 -25.713   7.926
ATOM   3514  H01 WTR   688      10.191 -26.413   7.646
ATOM   3515  H02 WTR   688       9.302 -25.984   8.794
TER   
ATOM   3516  O00 WTR   689      14.224 -22.005  12.844
ATOM   3517  H01 WTR   689      15.143 -22.266  12.898
ATOM   3518  H02 WTR   689      14.166 -21.498  12.034
TER   
ATOM   3519  O00 WTR   690      15.382 -20.630   3.839
ATOM   3520  H01 WTR   690      15.462 -20.848   4.768
ATOM   3521  H02 WTR   690      16.271 -20.398   3.570
TER   
ATOM   3522  O00 WTR   691      12.305 -18.297  11.001
ATOM   3523  H01 WTR   691      11.563 -18.804  11.331
ATOM   3524  H02 WTR   691      12.462 -18.646  10.123
TER   
ATOM   3525  O00 WTR   692       9.304 -20.426   7.898
ATOM   3526  H01 WTR   692      10.248 -20.315   7.784
ATOM   3527  H02 WTR   692       8.933 -19.572   7.674
TER   
ATOM   3528  O00 WTR   693      15.242 -25.430   5.548
ATOM   3529  H01 WTR   693      15.107 -24.853   4.796
ATOM   3530  H02 WTR   693      14.672 -25.075   6.229
TER   
ATOM   3531  O00 WTR   694      14.505 -25.311   0.957
ATOM   3532  H01 WTR   694      14.826 -24.756   0.246
ATOM   3533  H02 WTR   694      14.919 -24.957   1.744
TER   
ATOM   3534  O00 WTR   695      14.773 -23.788  -1.277
ATOM   3535  H01 WTR   695      13.923 -23.347  -1.259
ATOM   3536  H02 WTR   695      15.406 -23.095  -1.085
TER   
ATOM   3537  O00 WTR   696      11.047 -22.504   9.384
ATOM   3538  H01 WTR   696      11.733 -22.292  10.016
ATOM   3539  H02 WTR   696      11.159 -23.439   9.213
TER   
ATOM   3540  O00 WTR   697      11.535 -17.516  14.629
ATOM   3541  H01 WTR   697      11.630 -18.429  14.899
ATOM   3542  H02 WTR   697      10.724 -17.226  15.048
TER   
ATOM   3543  O00 WTR   698      15.791 -25.600   9.670
ATOM   3544  H01 WTR   698      15.797 -24.675   9.422
ATOM   3545  H02 WTR   698      16.696 -25.887   9.548
TER   
ATOM   3546  O00 WTR   699      17.953 -19.107   6.587
ATOM   3547  H01 WTR   699      18.141 -18.987   7.518
ATOM   3548  H02 WTR   699      18.808 -19.266   6.188
TER   
ATOM   3549  O00 WTR   700      14.546 -26.938  -2.865
ATOM   3550  H01 WTR   700      14.117 -26.297  -3.432
ATOM   3551  H02 WTR   700      15.383 -26.534  -2.636
TER   
ATOM   3552  O00 WTR   701      12.626 -23.774   4.307
ATOM   3553  H01 WTR   701      11.852 -24.271   4.044
ATOM   3554  H02 WTR   701      12.277 -23.023   4.787
TER   
ATOM   3555  O00 WTR   702      13.052 -26.670  11.182
ATOM   3556  H01 WTR   702      12.937 -26.049  10.463
ATOM   3557  H02 WTR   702      13.999 -26.797  11.239
TER   
ATOM   3558  O00 WTR   703      13.744 -21.128   9.896
ATOM   3559  H01 WTR   703      14.104 -20.241   9.922
ATOM   3560  H02 WTR   703      13.474 -21.251   8.986
TER   
ATOM   3561  O00 WTR   704      12.953 -26.646  -0.591
ATOM   3562  H01 WTR   704      13.547 -26.153  -0.024
ATOM   3563  H02 WTR   704      13.502 -26.934  -1.321
TER   
ATOM   3564  O00 WTR   705       8.035 -24.716 -11.900
ATOM   3565  H01 WTR   705       8.565 -24.187 -11.304
ATOM   3566  H02 WTR   705       7.677 -25.412 -11.349
TER   
ATOM   3567  O00 WTR   706       9.415 -20.896 -12.741
ATOM   3568  H01 WTR   706      10.264 -20.470 -12.854
ATOM   3569  H02 WTR   706       9.598 -21.651 -12.182
TER   
ATOM   3570  O00 WTR   707      13.806 -28.977  -4.580
ATOM   3571  H01 WTR   707      14.602 -28.962  -5.112
ATOM   3572  H02 WTR   707      14.037 -28.490  -3.789
TER   
ATOM   3573  O00 WTR   708      10.728 -22.422   0.346
ATOM   3574  H01 WTR   708      10.203 -23.221   0.286
ATOM   3575  H02 WTR   708      11.577 -22.717   0.675
TER   
ATOM   3576  O00 WTR   709      12.025 -19.212  -9.335
ATOM   3577  H01 WTR   709      11.821 -18.740  -8.528
ATOM   3578  H02 WTR   709      11.504 -18.773 -10.008
TER   
ATOM   3579  O00 WTR   710      12.783 -20.945  -4.981
ATOM   3580  H01 WTR   710      12.153 -21.666  -4.969
ATOM   3581  H02 WTR   710      13.638 -21.374  -5.018
TER   
ATOM   3582  O00 WTR   711      12.321 -26.422  -4.398
ATOM   3583  H01 WTR   711      12.804 -27.214  -4.635
ATOM   3584  H02 WTR   711      11.400 -26.678  -4.454
TER   
ATOM   3585  O00 WTR   712      10.974 -27.797   7.172
ATOM   3586  H01 WTR   712      11.545 -27.785   6.404
ATOM   3587  H02 WTR   712      10.270 -28.402   6.938
TER   
ATOM   3588  O00 WTR   713      14.510 -27.817   6.304
ATOM   3589  H01 WTR   713      14.714 -26.996   5.856
ATOM   3590  H02 WTR   713      15.360 -28.237   6.433
TER   
ATOM   3591  O00 WTR   714      16.787 -22.132  -0.570
ATOM   3592  H01 WTR   714      17.463 -21.895  -1.206
ATOM   3593  H02 WTR   714      16.648 -21.334  -0.059
TER   
ATOM   3594  O00 WTR   715      14.319 -13.820 -11.630
ATOM   3595  H01 WTR   715      14.773 -14.654 -11.509
ATOM   3596  H02 WTR   715      14.335 -13.410 -10.766
TER   
ATOM   3597  O00 WTR   716      16.361 -24.602  -3.287
ATOM   3598  H01 WTR   716      16.216 -23.971  -3.993
ATOM   3599  H02 WTR   716      15.806 -24.292  -2.571
TER   
ATOM   3600  O00 WTR   717       6.858 -21.462 -13.473
ATOM   3601  H01 WTR   717       6.544 -21.823 -12.644
ATOM   3602  H02 WTR   717       7.770 -21.224 -13.302
TER   
ATOM   3603  O00 WTR   718       9.747 -26.947  -4.686
ATOM   3604  H01 WTR   718       9.195 -27.368  -5.345
ATOM   3605  H02 WTR   718       9.973 -27.652  -4.078
TER   
ATOM   3606  O00 WTR   719     -11.072 -17.861   2.914
ATOM   3607  H01 WTR   719     -10.897 -17.559   3.805
ATOM   3608  H02 WTR   719     -12.026 -17.928   2.866
TER   
ATOM   3609  O00 WTR   720     -12.417 -19.498  -8.032
ATOM   3610  H01 WTR   720     -13.086 -19.997  -7.564
ATOM   3611  H02 WTR   720     -12.769 -18.609  -8.078
TER   
ATOM   3612  O00 WTR   721     -20.618  -9.279   3.648
ATOM   3613  H01 WTR   721     -20.488  -9.897   2.929
ATOM   3614  H02 WTR   721     -21.559  -9.103   3.646
TER   
ATOM   3615  O00 WTR   722     -13.668 -11.531   9.778
ATOM   3616  H01 WTR   722     -13.557 -10.678   9.358
ATOM   3617  H02 WTR   722     -14.597 -11.734   9.667
TER   
ATOM   3618  O00 WTR   723     -18.284 -12.800 -12.245
ATOM   3619  H01 WTR   723     -17.331 -12.776 -12.161
ATOM   3620  H02 WTR   723     -18.497 -13.731 -12.301
TER   
ATOM   3621  O00 WTR   724     -16.403 -14.058  10.922
ATOM   3622  H01 WTR   724     -15.730 -13.959  11.595
ATOM   3623  H02 WTR   724     -16.859 -14.867  11.155
TER   
ATOM   3624  O00 WTR   725      -8.922 -13.519   9.485
ATOM   3625  H01 WTR   725      -9.266 -13.552   8.592
ATOM   3626  H02 WTR   725      -8.214 -14.164   9.493
TER   
ATOM   3627  O00 WTR   726     -19.618 -12.509   4.553
ATOM   3628  H01 WTR   726     -18.986 -11.808   4.716
ATOM   3629  H02 WTR   726     -19.559 -13.070   5.327
TER   
ATOM   3630  O00 WTR   727     -18.679 -12.887  12.491
ATOM   3631  H01 WTR   727     -18.214 -13.570  12.009
ATOM   3632  H02 WTR   727     -18.205 -12.812  13.319
TER   
ATOM   3633  O00 WTR   728     -21.535 -15.563   7.657
ATOM   3634  H01 WTR   728     -21.393 -16.377   8.140
ATOM   3635  H02 WTR   728     -22.013 -15.002   8.268
TER   
ATOM   3636  O00 WTR   729     -13.744 -17.969   2.608
ATOM   3637  H01 WTR   729     -13.971 -17.418   1.859
ATOM   3638  H02 WTR   729     -14.344 -18.712   2.551
TER   
ATOM   3639  O00 WTR   730     -15.751 -16.858   6.284
ATOM   3640  H01 WTR   730     -14.985 -16.527   5.814
ATOM   3641  H02 WTR   730     -15.963 -17.683   5.847
TER   
ATOM   3642  O00 WTR   731     -13.321 -16.479  12.097
ATOM   3643  H01 WTR   731     -14.052 -16.745  11.538
ATOM   3644  H02 WTR   731     -13.711 -15.881  12.734
TER   
ATOM   3645  O00 WTR   732     -18.624  -7.550   9.198
ATOM   3646  H01 WTR   732     -18.252  -7.832   8.363
ATOM   3647  H02 WTR   732     -18.805  -8.364   9.668
TER   
ATOM   3648  O00 WTR   733     -12.140 -15.786   7.511
ATOM   3649  H01 WTR   733     -12.491 -16.667   7.383
ATOM   3650  H02 WTR   733     -11.761 -15.803   8.390
TER   
ATOM   3651  O00 WTR   734     -14.261  -9.895   4.150
ATOM   3652  H01 WTR   734     -14.619  -9.380   4.873
ATOM   3653  H02 WTR   734     -14.862  -9.736   3.422
TER   
ATOM   3654  O00 WTR   735     -19.669 -14.042   6.565
ATOM   3655  H01 WTR   735     -20.214 -14.702   6.991
ATOM   3656  H02 WTR   735     -18.981 -13.850   7.202
TER   
ATOM   3657  O00 WTR   736     -13.196 -20.197   5.017
ATOM   3658  H01 WTR   736     -12.656 -19.664   5.600
ATOM   3659  H02 WTR   736     -14.067 -19.803   5.069
TER   
ATOM   3660  O00 WTR   737     -15.034  -7.447   8.412
ATOM   3661  H01 WTR   737     -15.598  -7.991   7.864
ATOM   3662  H02 WTR   737     -15.041  -6.589   7.987
TER   
ATOM   3663  O00 WTR   738     -10.349 -21.062   9.702
ATOM   3664  H01 WTR   738      -9.863 -20.252   9.858
ATOM   3665  H02 WTR   738     -10.896 -21.167  10.480
TER   
ATOM   3666  O00 WTR   739     -18.608 -19.028   3.050
ATOM   3667  H01 WTR   739     -19.352 -18.426   3.014
ATOM   3668  H02 WTR   739     -18.258 -18.924   3.935
TER   
ATOM   3669  O00 WTR   740     -23.617  -4.309  11.105
ATOM   3670  H01 WTR   740     -23.196  -4.368  11.962
ATOM   3671  H02 WTR   740     -23.737  -3.370  10.960
TER   
ATOM   3672  O00 WTR   741     -21.762  -5.096   3.143
ATOM   3673  H01 WTR   741     -22.613  -4.953   2.731
ATOM   3674  H02 WTR   741     -21.462  -4.220   3.386
TER   
ATOM   3675  O00 WTR   742     -18.649  -2.968   0.831
ATOM   3676  H01 WTR   742     -18.386  -3.402   1.642
ATOM   3677  H02 WTR   742     -19.360  -3.509   0.488
TER   
ATOM   3678  O00 WTR   743     -16.254 -15.231 -11.489
ATOM   3679  H01 WTR   743     -16.120 -16.162 -11.665
ATOM   3680  H02 WTR   743     -16.882 -15.211 -10.767
TER   
ATOM   3681  O00 WTR   744     -16.884  -9.429   7.470
ATOM   3682  H01 WTR   744     -16.638 -10.277   7.840
ATOM   3683  H02 WTR   744     -17.299  -9.642   6.634
TER   
ATOM   3684  O00 WTR   745     -14.773 -12.973  13.160
ATOM   3685  H01 WTR   745     -14.171 -12.740  13.867
ATOM   3686  H02 WTR   745     -14.599 -12.327  12.475
TER   
ATOM   3687  O00 WTR   746     -10.128 -12.115   6.919
ATOM   3688  H01 WTR   746     -10.510 -12.989   6.996
ATOM   3689  H02 WTR   746     -10.758 -11.623   6.393
TER   
ATOM   3690  O00 WTR   747     -11.430  -3.683   0.549
ATOM   3691  H01 WTR   747     -11.504  -2.793   0.205
ATOM   3692  H02 WTR   747     -10.541  -3.732   0.899
TER   
ATOM   3693  O00 WTR   748     -18.848 -10.108  11.593
ATOM   3694  H01 WTR   748     -18.991 -11.028  11.368
ATOM   3695  H02 WTR   748     -17.900 -10.031  11.694
TER   
ATOM   3696  O00 WTR   749     -21.352 -13.932  -1.504
ATOM   3697  H01 WTR   749     -21.486 -14.860  -1.310
ATOM   3698  H02 WTR   749     -22.233 -13.558  -1.511
TER   
ATOM   3699  O00 WTR   750     -15.291 -15.343   8.518
ATOM   3700  H01 WTR   750     -14.823 -14.519   8.382
ATOM   3701  H02 WTR   750     -15.433 -15.686   7.636
TER   
ATOM   3702  O00 WTR   751     -14.946 -17.368  10.342
ATOM   3703  H01 WTR   751     -14.738 -18.147   9.824
ATOM   3704  H02 WTR   751     -15.142 -16.694   9.692
TER   
ATOM   3705  O00 WTR   752     -12.999 -13.225   7.450
ATOM   3706  H01 WTR   752     -12.943 -12.834   8.322
ATOM   3707  H02 WTR   752     -12.641 -14.106   7.560
TER   
ATOM   3708  O00 WTR   753     -19.360 -15.903  -9.997
ATOM   3709  H01 WTR   753     -18.634 -15.458  -9.560
ATOM   3710  H02 WTR   753     -19.271 -15.659 -10.918
TER   
ATOM   3711  O00 WTR   754     -11.456  -3.645   5.039
ATOM   3712  H01 WTR   754     -10.636  -3.345   4.645
ATOM   3713  H02 WTR   754     -12.037  -3.800   4.295
TER   
ATOM   3714  O00 WTR   755     -16.377 -11.168   9.422
ATOM   3715  H01 WTR   755     -16.388 -11.020  10.367
ATOM   3716  H02 WTR   755     -17.137 -11.726   9.257
TER   
ATOM   3717  O00 WTR   756     -20.120  -1.237  13.891
ATOM   3718  H01 WTR   756     -20.082  -0.965  12.974
ATOM   3719  H02 WTR   756     -20.934  -1.737  13.959
TER   
ATOM   3720  O00 WTR   757     -23.615 -15.173   5.497
ATOM   3721  H01 WTR   757     -24.238 -15.012   6.206
ATOM   3722  H02 WTR   757     -22.782 -15.330   5.941
TER   
ATOM   3723  O00 WTR   758      -9.466  -9.761   8.797
ATOM   3724  H01 WTR   758     -10.203  -9.326   9.226
ATOM   3725  H02 WTR   758      -9.853 -10.525   8.370
TER   
ATOM   3726  O00 WTR   759     -22.712  -8.892   7.919
ATOM   3727  H01 WTR   759     -23.171  -8.333   8.545
ATOM   3728  H02 WTR   759     -22.088  -8.308   7.488
TER   
ATOM   3729  O00 WTR   760     -13.656 -22.451  15.307
ATOM   3730  H01 WTR   760     -13.416 -22.764  14.435
ATOM   3731  H02 WTR   760     -13.033 -21.747  15.489
TER   
ATOM   3732  O00 WTR   761     -17.996 -16.777   8.169
ATOM   3733  H01 WTR   761     -17.353 -17.031   7.508
ATOM   3734  H02 WTR   761     -18.207 -15.867   7.961
TER   
ATOM   3735  O00 WTR   762     -20.654  -2.283   7.140
ATOM   3736  H01 WTR   762     -20.409  -1.388   6.902
ATOM   3737  H02 WTR   762     -19.820  -2.742   7.236
TER   
ATOM   3738  O00 WTR   763      -8.318 -12.905  12.540
ATOM   3739  H01 WTR   763      -8.569 -13.494  11.829
ATOM   3740  H02 WTR   763      -7.601 -13.357  12.985
TER   
ATOM   3741  O00 WTR   764     -18.249  -6.987   6.051
ATOM   3742  H01 WTR   764     -18.630  -6.921   5.176
ATOM   3743  H02 WTR   764     -18.962  -7.316   6.599
TER   
ATOM   3744  O00 WTR   765     -18.684 -14.722   3.112
ATOM   3745  H01 WTR   765     -18.820 -13.855   3.495
ATOM   3746  H02 WTR   765     -17.746 -14.884   3.214
TER   
ATOM   3747  O00 WTR   766     -14.488  -5.168   6.439
ATOM   3748  H01 WTR   766     -13.574  -5.450   6.479
ATOM   3749  H02 WTR   766     -14.561  -4.494   7.115
TER   
ATOM   3750  O00 WTR   767     -20.396  -9.484  13.669
ATOM   3751  H01 WTR   767     -19.749  -9.176  14.304
ATOM   3752  H02 WTR   767     -19.881  -9.728  12.900
TER   
ATOM   3753  O00 WTR   768      -8.397  -8.064  11.655
ATOM   3754  H01 WTR   768      -8.084  -7.871  10.771
ATOM   3755  H02 WTR   768      -8.755  -8.950  11.594
TER   
ATOM   3756  O00 WTR   769     -15.644 -19.976   2.448
ATOM   3757  H01 WTR   769     -15.426 -20.907   2.482
ATOM   3758  H02 WTR   769     -16.594 -19.956   2.331
TER   
ATOM   3759  O00 WTR   770     -19.381 -15.326 -13.099
ATOM   3760  H01 WTR   770     -18.866 -15.682 -13.823
ATOM   3761  H02 WTR   770     -19.989 -14.715 -13.515
TER   
ATOM   3762  O00 WTR   771     -24.076  -2.989   4.279
ATOM   3763  H01 WTR   771     -24.630  -2.221   4.424
ATOM   3764  H02 WTR   771     -23.240  -2.629   3.982
TER   
ATOM   3765  O00 WTR   772     -24.306   0.142   2.463
ATOM   3766  H01 WTR   772     -23.612  -0.313   1.986
ATOM   3767  H02 WTR   772     -24.990   0.289   1.809
TER   
ATOM   3768  O00 WTR   773     -24.915  -7.388   4.428
ATOM   3769  H01 WTR   773     -24.211  -6.743   4.494
ATOM   3770  H02 WTR   773     -24.653  -8.092   5.021
TER   
ATOM   3771  O00 WTR   774     -20.215  -1.199  11.076
ATOM   3772  H01 WTR   774     -20.124  -0.429  10.514
ATOM   3773  H02 WTR   774     -19.907  -1.927  10.536
TER   
ATOM   3774  O00 WTR   775     -17.712  -4.185   6.913
ATOM   3775  H01 WTR   775     -18.102  -4.961   6.511
ATOM   3776  H02 WTR   775     -17.204  -4.525   7.649
TER   
ATOM   3777  O00 WTR   776     -22.466 -11.835   8.094
ATOM   3778  H01 WTR   776     -22.332 -12.088   7.181
ATOM   3779  H02 WTR   776     -22.448 -10.878   8.083
TER   
ATOM   3780  O00 WTR   777     -12.865   1.259   2.315
ATOM   3781  H01 WTR   777     -12.514   0.691   3.001
ATOM   3782  H02 WTR   777     -13.708   0.866   2.086
TER   
ATOM   3783  O00 WTR   778     -19.210  -3.559  10.200
ATOM   3784  H01 WTR   778     -18.331  -3.920  10.078
ATOM   3785  H02 WTR   778     -19.798  -4.279   9.973
TER   
ATOM   3786  O00 WTR   779     -19.644  -0.504   3.461
ATOM   3787  H01 WTR   779     -18.719  -0.613   3.685
ATOM   3788  H02 WTR   779     -19.640  -0.259   2.536
TER   
ATOM   3789  O00 WTR   780     -16.519  -4.757  14.149
ATOM   3790  H01 WTR   780     -16.706  -5.288  14.923
ATOM   3791  H02 WTR   780     -17.381  -4.496  13.823
TER   
ATOM   3792  O00 WTR   781     -14.992   3.292   9.290
ATOM   3793  H01 WTR   781     -15.877   2.937   9.367
ATOM   3794  H02 WTR   781     -14.550   2.705   8.678
TER   
ATOM   3795  O00 WTR   782      -9.238   0.709   7.876
ATOM   3796  H01 WTR   782      -9.060   0.725   6.935
ATOM   3797  H02 WTR   782      -9.361  -0.218   8.081
TER   
ATOM   3798  O00 WTR   783     -17.745  -0.054  -5.974
ATOM   3799  H01 WTR   783     -18.371   0.492  -5.498
ATOM   3800  H02 WTR   783     -16.908   0.106  -5.539
TER   
ATOM   3801  O00 WTR   784     -17.121  -5.157   9.587
ATOM   3802  H01 WTR   784     -17.612  -5.979   9.583
ATOM   3803  H02 WTR   784     -16.532  -5.233  10.337
TER   
ATOM   3804  O00 WTR   785     -21.844   2.332   4.543
ATOM   3805  H01 WTR   785     -22.339   3.000   5.017
ATOM   3806  H02 WTR   785     -21.642   1.669   5.203
TER   
ATOM   3807  O00 WTR   786     -21.897 -12.960   1.741
ATOM   3808  H01 WTR   786     -22.046 -13.772   2.224
ATOM   3809  H02 WTR   786     -21.771 -13.240   0.834
TER   
ATOM   3810  O00 WTR   787     -17.372  -2.292  -1.501
ATOM   3811  H01 WTR   787     -17.858  -2.555  -0.719
ATOM   3812  H02 WTR   787     -18.025  -2.295  -2.201
TER   
ATOM   3813  O00 WTR   788     -22.899  -0.050   7.836
ATOM   3814  H01 WTR   788     -22.091   0.083   7.341
ATOM   3815  H02 WTR   788     -23.569   0.412   7.332
TER   
ATOM   3816  O00 WTR   789     -15.058   0.817  12.135
ATOM   3817  H01 WTR   789     -15.480   1.600  12.488
ATOM   3818  H02 WTR   789     -14.453   1.148  11.472
TER   
ATOM   3819  O00 WTR   790     -20.513  -6.023  10.359
ATOM   3820  H01 WTR   790     -19.835  -6.575   9.970
ATOM   3821  H02 WTR   790     -21.279  -6.154   9.800
TER   
ATOM   3822  O00 WTR   791     -13.964  -8.703  10.664
ATOM   3823  H01 WTR   791     -14.586  -8.769  11.388
ATOM   3824  H02 WTR   791     -14.441  -8.234   9.979
TER   
ATOM   3825  O00 WTR   792     -22.141  -1.267   1.039
ATOM   3826  H01 WTR   792     -22.455  -1.322   0.136
ATOM   3827  H02 WTR   792     -21.283  -0.847   0.969
TER   
ATOM   3828  O00 WTR   793     -23.137  -3.741   6.993
ATOM   3829  H01 WTR   793     -23.569  -3.488   6.177
ATOM   3830  H02 WTR   793     -22.753  -2.929   7.323
TER   
ATOM   3831  O00 WTR   794     -15.333  -5.996  12.171
ATOM   3832  H01 WTR   794     -14.500  -5.586  11.938
ATOM   3833  H02 WTR   794     -15.616  -5.533  12.959
TER   
ATOM   3834  O00 WTR   795     -15.434  -7.458   5.140
ATOM   3835  H01 WTR   795     -15.111  -6.736   5.680
ATOM   3836  H02 WTR   795     -16.330  -7.603   5.444
TER   
ATOM   3837  O00 WTR   796     -14.284  -3.106   8.084
ATOM   3838  H01 WTR   796     -14.941  -2.427   7.930
ATOM   3839  H02 WTR   796     -13.470  -2.733   7.744
TER   
ATOM   3840  O00 WTR   797     -16.909  -0.998   3.341
ATOM   3841  H01 WTR   797     -17.381  -1.830   3.380
ATOM   3842  H02 WTR   797     -16.469  -0.932   4.188
TER   
ATOM   3843  O00 WTR   798     -22.927  -1.048  10.427
ATOM   3844  H01 WTR   798     -22.835  -0.909   9.484
ATOM   3845  H02 WTR   798     -22.036  -1.214  10.734
TER   
ATOM   3846  O00 WTR   799     -17.539   1.854   9.540
ATOM   3847  H01 WTR   799     -17.350   0.933   9.722
ATOM   3848  H02 WTR   799     -18.110   1.834   8.772
TER   
ATOM   3849  O00 WTR   800     -13.267   3.335  14.555
ATOM   3850  H01 WTR   800     -12.450   3.065  14.975
ATOM   3851  H02 WTR   800     -13.469   4.185  14.946
TER   
ATOM   3852  O00 WTR   801     -15.926  -5.831  -9.150
ATOM   3853  H01 WTR   801     -16.592  -5.794  -8.464
ATOM   3854  H02 WTR   801     -15.206  -6.327  -8.759
TER   
ATOM   3855  O00 WTR   802     -17.868  -3.615   3.383
ATOM   3856  H01 WTR   802     -16.999  -3.991   3.521
ATOM   3857  H02 WTR   802     -18.462  -4.365   3.417
TER   
ATOM   3858  O00 WTR   803     -20.507   1.609  10.314
ATOM   3859  H01 WTR   803     -20.048   1.939  11.086
ATOM   3860  H02 WTR   803     -21.435   1.708  10.526
TER   
ATOM   3861  O00 WTR   804     -18.754   6.898   9.701
ATOM   3862  H01 WTR   804     -18.465   6.572   8.849
ATOM   3863  H02 WTR   804     -19.695   7.038   9.597
TER   
ATOM   3864  O00 WTR   805     -16.872   5.534   7.830
ATOM   3865  H01 WTR   805     -16.529   6.426   7.771
ATOM   3866  H02 WTR   805     -16.400   5.144   8.566
TER   
ATOM   3867  O00 WTR   806     -14.333   0.483   8.491
ATOM   3868  H01 WTR   806     -13.381   0.580   8.490
ATOM   3869  H02 WTR   806     -14.585   0.579   7.573
TER   
ATOM   3870  O00 WTR   807     -18.938  -3.946  13.449
ATOM   3871  H01 WTR   807     -19.081  -4.014  12.505
ATOM   3872  H02 WTR   807     -19.288  -3.086  13.683
TER   
ATOM   3873  O00 WTR   808     -11.097   6.661   9.935
ATOM   3874  H01 WTR   808     -10.374   6.035   9.915
ATOM   3875  H02 WTR   808     -11.755   6.286   9.350
TER   
ATOM   3876  O00 WTR   809     -20.639   0.195   6.148
ATOM   3877  H01 WTR   809     -20.383   0.082   5.233
ATOM   3878  H02 WTR   809     -20.007   0.823   6.498
TER   
ATOM   3879  O00 WTR   810     -24.970   0.778   5.376
ATOM   3880  H01 WTR   810     -24.659   0.657   4.479
ATOM   3881  H02 WTR   810     -25.894   1.010   5.280
TER   
ATOM   3882  O00 WTR   811     -20.102   3.704   8.777
ATOM   3883  H01 WTR   811     -19.557   4.177   9.406
ATOM   3884  H02 WTR   811     -20.435   2.952   9.266
TER   
ATOM   3885  O00 WTR   812     -22.832  -5.970   9.151
ATOM   3886  H01 WTR   812     -22.911  -5.561   8.289
ATOM   3887  H02 WTR   812     -23.527  -5.567   9.672
TER   
ATOM   3888  O00 WTR   813     -15.983   3.059  13.096
ATOM   3889  H01 WTR   813     -15.183   3.473  12.773
ATOM   3890  H02 WTR   813     -15.723   2.647  13.920
TER   
ATOM   3891  O00 WTR   814     -13.821 -16.049   4.395
ATOM   3892  H01 WTR   814     -13.927 -16.847   3.876
ATOM   3893  H02 WTR   814     -13.430 -15.419   3.789
TER   
ATOM   3894  O00 WTR   815     -10.390 -14.995  -4.641
ATOM   3895  H01 WTR   815     -10.357 -15.263  -5.559
ATOM   3896  H02 WTR   815      -9.951 -15.702  -4.168
TER   
ATOM   3897  O00 WTR   816     -24.121 -10.542  -0.110
ATOM   3898  H01 WTR   816     -24.349 -10.911   0.743
ATOM   3899  H02 WTR   816     -24.743  -9.826  -0.235
TER   
ATOM   3900  O00 WTR   817     -16.979 -15.371  -8.697
ATOM   3901  H01 WTR   817     -16.661 -16.274  -8.693
ATOM   3902  H02 WTR   817     -17.675 -15.358  -8.041
TER   
ATOM   3903  O00 WTR   818     -17.889  -8.708  -1.017
ATOM   3904  H01 WTR   818     -17.381  -9.519  -0.976
ATOM   3905  H02 WTR   818     -18.466  -8.824  -1.772
TER   
ATOM   3906  O00 WTR   819     -18.352 -16.013  -6.400
ATOM   3907  H01 WTR   819     -19.258 -15.707  -6.352
ATOM   3908  H02 WTR   819     -17.983 -15.805  -5.541
TER   
ATOM   3909  O00 WTR   820     -16.771 -10.155   2.629
ATOM   3910  H01 WTR   820     -17.232  -9.316   2.622
ATOM   3911  H02 WTR   820     -17.465 -10.811   2.561
TER   
ATOM   3912  O00 WTR   821     -22.194 -15.582   3.117
ATOM   3913  H01 WTR   821     -21.522 -16.147   3.498
ATOM   3914  H02 WTR   821     -22.854 -15.497   3.805
TER   
ATOM   3915  O00 WTR   822     -20.155  -6.126  -9.252
ATOM   3916  H01 WTR   822     -19.937  -5.216  -9.451
ATOM   3917  H02 WTR   822     -19.729  -6.632  -9.944
TER   
ATOM   3918  O00 WTR   823     -21.662 -14.119  -4.314
ATOM   3919  H01 WTR   823     -22.013 -13.347  -4.757
ATOM   3920  H02 WTR   823     -21.466 -13.819  -3.426
TER   
ATOM   3921  O00 WTR   824     -16.058 -18.008 -12.999
ATOM   3922  H01 WTR   824     -15.345 -18.402 -13.501
ATOM   3923  H02 WTR   824     -16.480 -17.407 -13.613
TER   
ATOM   3924  O00 WTR   825     -18.661 -12.036   1.347
ATOM   3925  H01 WTR   825     -19.419 -11.573   0.988
ATOM   3926  H02 WTR   825     -18.985 -12.917   1.534
TER   
ATOM   3927  O00 WTR   826     -14.675  -2.358  -1.141
ATOM   3928  H01 WTR   826     -14.445  -3.134  -1.653
ATOM   3929  H02 WTR   826     -15.547  -2.115  -1.454
TER   
ATOM   3930  O00 WTR   827     -18.764 -11.754  -9.681
ATOM   3931  H01 WTR   827     -18.064 -11.305  -9.207
ATOM   3932  H02 WTR   827     -18.342 -12.090 -10.471
TER   
ATOM   3933  O00 WTR   828     -23.876 -12.536  -1.989
ATOM   3934  H01 WTR   828     -23.604 -12.253  -2.862
ATOM   3935  H02 WTR   828     -23.914 -11.728  -1.476
TER   
ATOM   3936  O00 WTR   829     -13.096 -10.834 -11.109
ATOM   3937  H01 WTR   829     -12.835 -11.660 -11.517
ATOM   3938  H02 WTR   829     -13.387 -11.082 -10.232
TER   
ATOM   3939  O00 WTR   830     -15.736  -7.149   2.117
ATOM   3940  H01 WTR   830     -16.676  -6.967   2.116
ATOM   3941  H02 WTR   830     -15.376  -6.547   2.769
TER   
ATOM   3942  O00 WTR   831     -16.206 -10.827  -3.512
ATOM   3943  H01 WTR   831     -16.451 -11.200  -2.665
ATOM   3944  H02 WTR   831     -16.020 -11.586  -4.064
TER   
ATOM   3945  O00 WTR   832     -14.370 -10.755  -8.576
ATOM   3946  H01 WTR   832     -14.631 -11.673  -8.495
ATOM   3947  H02 WTR   832     -14.905 -10.416  -9.294
TER   
ATOM   3948  O00 WTR   833     -15.624  -5.177   0.126
ATOM   3949  H01 WTR   833     -15.155  -4.425   0.486
ATOM   3950  H02 WTR   833     -15.256  -5.932   0.585
TER   
ATOM   3951  O00 WTR   834     -22.807 -14.147   9.725
ATOM   3952  H01 WTR   834     -22.719 -13.813  10.618
ATOM   3953  H02 WTR   834     -22.729 -13.371   9.170
TER   
ATOM   3954  O00 WTR   835     -16.008  -5.062 -12.524
ATOM   3955  H01 WTR   835     -16.513  -4.938 -11.721
ATOM   3956  H02 WTR   835     -15.138  -4.719 -12.316
TER   
ATOM   3957  O00 WTR   836     -19.775 -11.374  -3.638
ATOM   3958  H01 WTR   836     -19.296 -12.087  -3.215
ATOM   3959  H02 WTR   836     -19.145 -10.993  -4.251
TER   
ATOM   3960  O00 WTR   837     -21.111  -9.309  -2.010
ATOM   3961  H01 WTR   837     -21.053  -8.769  -2.798
ATOM   3962  H02 WTR   837     -20.712 -10.142  -2.260
TER   
ATOM   3963  O00 WTR   838     -20.038  -5.591  -3.445
ATOM   3964  H01 WTR   838     -19.583  -5.209  -4.196
ATOM   3965  H02 WTR   838     -19.347  -5.745  -2.800
TER   
ATOM   3966  O00 WTR   839     -18.681 -21.213 -10.608
ATOM   3967  H01 WTR   839     -19.372 -20.551 -10.640
ATOM   3968  H02 WTR   839     -19.101 -22.014 -10.922
TER   
ATOM   3969  O00 WTR   840     -18.070 -10.232   5.095
ATOM   3970  H01 WTR   840     -18.826  -9.726   4.797
ATOM   3971  H02 WTR   840     -17.465 -10.221   4.353
TER   
ATOM   3972  O00 WTR   841     -12.961 -20.447 -10.537
ATOM   3973  H01 WTR   841     -13.638 -19.828 -10.809
ATOM   3974  H02 WTR   841     -12.634 -20.098  -9.708
TER   
ATOM   3975  O00 WTR   842     -20.744 -13.491  -9.448
ATOM   3976  H01 WTR   842     -20.500 -14.394  -9.651
ATOM   3977  H02 WTR   842     -19.911 -13.024  -9.391
TER   
ATOM   3978  O00 WTR   843     -12.435  -8.334  -9.962
ATOM   3979  H01 WTR   843     -13.109  -8.156  -9.306
ATOM   3980  H02 WTR   843     -12.659  -9.197 -10.309
TER   
ATOM   3981  O00 WTR   844     -15.215 -12.288   2.536
ATOM   3982  H01 WTR   844     -14.441 -12.237   3.097
ATOM   3983  H02 WTR   844     -15.554 -11.393   2.513
TER   
ATOM   3984  O00 WTR   845     -17.199 -14.963  -3.900
ATOM   3985  H01 WTR   845     -17.920 -14.501  -3.472
ATOM   3986  H02 WTR   845     -17.317 -15.879  -3.646
TER   
ATOM   3987  O00 WTR   846     -21.037  -7.642   6.216
ATOM   3988  H01 WTR   846     -20.734  -8.180   5.485
ATOM   3989  H02 WTR   846     -21.755  -7.124   5.851
TER   
ATOM   3990  O00 WTR   847     -13.107 -13.003  -5.389
ATOM   3991  H01 WTR   847     -12.840 -13.012  -4.470
ATOM   3992  H02 WTR   847     -13.139 -12.075  -5.621
TER   
ATOM   3993  O00 WTR   848     -15.777 -12.972  -5.070
ATOM   3994  H01 WTR   848     -16.128 -13.704  -4.563
ATOM   3995  H02 WTR   848     -14.844 -13.168  -5.159
TER   
ATOM   3996  O00 WTR   849     -20.915 -15.635  -6.703
ATOM   3997  H01 WTR   849     -21.220 -15.264  -5.875
ATOM   3998  H02 WTR   849     -21.334 -15.098  -7.375
TER   
ATOM   3999  O00 WTR   850      -9.495 -13.469 -10.984
ATOM   4000  H01 WTR   850      -9.051 -14.216 -10.584
ATOM   4001  H02 WTR   850      -9.597 -12.840 -10.270
TER   
ATOM   4002  O00 WTR   851     -20.894 -10.537   1.288
ATOM   4003  H01 WTR   851     -21.370 -11.342   1.494
ATOM   4004  H02 WTR   851     -21.541  -9.981   0.853
TER   
ATOM   4005  O00 WTR   852     -15.938  -9.861 -10.470
ATOM   4006  H01 WTR   852     -16.484  -9.238 -10.948
ATOM   4007  H02 WTR   852     -15.716 -10.531 -11.116
TER   
ATOM   4008  O00 WTR   853     -10.618  -7.299   2.911
ATOM   4009  H01 WTR   853     -10.208  -6.993   2.101
ATOM   4010  H02 WTR   853     -10.376  -8.223   2.969
TER   
ATOM   4011  O00 WTR   854     -18.651 -13.574  -2.212
ATOM   4012  H01 WTR   854     -19.552 -13.767  -1.952
ATOM   4013  H02 WTR   854     -18.123 -13.831  -1.456
TER   
ATOM   4014  O00 WTR   855     -21.413  -7.160  -0.365
ATOM   4015  H01 WTR   855     -20.468  -7.039  -0.273
ATOM   4016  H02 WTR   855     -21.503  -7.925  -0.933
TER   
ATOM   4017  O00 WTR   856     -23.441  -9.790   5.454
ATOM   4018  H01 WTR   856     -23.088 -10.680   5.427
ATOM   4019  H02 WTR   856     -23.288  -9.498   6.352
TER   
ATOM   4020  O00 WTR   857     -20.882  -8.025  -4.208
ATOM   4021  H01 WTR   857     -20.826  -7.111  -3.930
ATOM   4022  H02 WTR   857     -19.973  -8.324  -4.234
TER   
ATOM   4023  O00 WTR   858     -18.528  -5.329  -1.092
ATOM   4024  H01 WTR   858     -17.857  -4.648  -1.046
ATOM   4025  H02 WTR   858     -18.038  -6.151  -1.087
TER   
ATOM   4026  O00 WTR   859     -22.424 -11.490  -4.734
ATOM   4027  H01 WTR   859     -21.773 -10.938  -4.301
ATOM   4028  H02 WTR   859     -23.001 -10.872  -5.184
TER   
ATOM   4029  O00 WTR   860     -16.237  -5.019  -4.674
ATOM   4030  H01 WTR   860     -16.916  -4.458  -5.049
ATOM   4031  H02 WTR   860     -16.717  -5.653  -4.141
TER   
ATOM   4032  O00 WTR   861     -15.545 -16.529   1.024
ATOM   4033  H01 WTR   861     -16.001 -15.978   1.660
ATOM   4034  H02 WTR   861     -15.539 -16.012   0.219
TER   
ATOM   4035  O00 WTR   862     -11.605 -16.354   0.128
ATOM   4036  H01 WTR   862     -10.715 -16.038   0.283
ATOM   4037  H02 WTR   862     -12.168 -15.694   0.533
TER   
ATOM   4038  O00 WTR   863     -21.354  -2.547   4.377
ATOM   4039  H01 WTR   863     -20.710  -2.009   3.917
ATOM   4040  H02 WTR   863     -21.107  -2.481   5.299
TER   
ATOM   4041  O00 WTR   864     -25.770  -8.514  -1.118
ATOM   4042  H01 WTR   864     -26.467  -8.589  -1.770
ATOM   4043  H02 WTR   864     -25.098  -7.983  -1.545
TER   
ATOM   4044  O00 WTR   865     -22.698  -5.857   5.352
ATOM   4045  H01 WTR   865     -22.897  -5.069   5.859
ATOM   4046  H02 WTR   865     -22.257  -5.532   4.567
TER   
ATOM   4047  O00 WTR   866     -18.570  -8.182   1.533
ATOM   4048  H01 WTR   866     -18.136  -8.158   0.680
ATOM   4049  H02 WTR   866     -19.251  -8.848   1.438
TER   
ATOM   4050  O00 WTR   867      -9.096  -1.066  -5.575
ATOM   4051  H01 WTR   867      -8.455  -0.779  -6.225
ATOM   4052  H02 WTR   867      -8.584  -1.564  -4.937
TER   
ATOM   4053  O00 WTR   868     -22.560 -12.434   4.980
ATOM   4054  H01 WTR   868     -22.651 -13.378   4.852
ATOM   4055  H02 WTR   868     -21.709 -12.220   4.595
TER   
ATOM   4056  O00 WTR   869     -13.669  -4.377  -5.082
ATOM   4057  H01 WTR   869     -13.706  -3.435  -4.920
ATOM   4058  H02 WTR   869     -14.508  -4.709  -4.763
TER   
ATOM   4059  O00 WTR   870     -25.656  -6.614   1.795
ATOM   4060  H01 WTR   870     -25.700  -7.065   2.639
ATOM   4061  H02 WTR   870     -26.115  -7.194   1.188
TER   
ATOM   4062  O00 WTR   871     -15.934 -18.092  -9.095
ATOM   4063  H01 WTR   871     -15.940 -18.756  -9.785
ATOM   4064  H02 WTR   871     -16.308 -18.534  -8.333
TER   
ATOM   4065  O00 WTR   872     -12.665   0.371   4.971
ATOM   4066  H01 WTR   872     -13.557   0.506   5.292
ATOM   4067  H02 WTR   872     -12.304  -0.307   5.542
TER   
ATOM   4068  O00 WTR   873     -19.922  -1.841  -5.945
ATOM   4069  H01 WTR   873     -19.189  -1.227  -5.993
ATOM   4070  H02 WTR   873     -20.473  -1.614  -6.694
TER   
ATOM   4071  O00 WTR   874     -18.765  -4.074  -5.423
ATOM   4072  H01 WTR   874     -18.463  -4.565  -6.187
ATOM   4073  H02 WTR   874     -19.341  -3.400  -5.784
TER   
ATOM   4074  O00 WTR   875     -18.452   0.827  -8.904
ATOM   4075  H01 WTR   875     -17.594   0.788  -8.481
ATOM   4076  H02 WTR   875     -18.384   0.221  -9.641
TER   
ATOM   4077  O00 WTR   876     -19.471  -1.638  -3.270
ATOM   4078  H01 WTR   876     -20.183  -1.951  -2.712
ATOM   4079  H02 WTR   876     -19.826  -1.677  -4.158
TER   
ATOM   4080  O00 WTR   877     -14.829  -3.467  -7.637
ATOM   4081  H01 WTR   877     -14.651  -3.901  -6.803
ATOM   4082  H02 WTR   877     -14.644  -4.133  -8.299
TER   
ATOM   4083  O00 WTR   878     -23.314  -1.247  -1.331
ATOM   4084  H01 WTR   878     -24.065  -1.836  -1.261
ATOM   4085  H02 WTR   878     -22.723  -1.683  -1.944
TER   
ATOM   4086  O00 WTR   879     -11.939   1.229  -6.749
ATOM   4087  H01 WTR   879     -12.202   0.309  -6.751
ATOM   4088  H02 WTR   879     -11.097   1.240  -7.205
TER   
ATOM   4089  O00 WTR   880     -15.377   3.214   3.056
ATOM   4090  H01 WTR   880     -15.962   3.163   2.300
ATOM   4091  H02 WTR   880     -15.526   4.088   3.416
TER   
ATOM   4092  O00 WTR   881     -13.197  -1.470  -7.860
ATOM   4093  H01 WTR   881     -12.394  -1.709  -8.322
ATOM   4094  H02 WTR   881     -13.682  -2.291  -7.779
TER   
ATOM   4095  O00 WTR   882     -18.679   5.507  -9.937
ATOM   4096  H01 WTR   882     -18.416   4.753  -9.408
ATOM   4097  H02 WTR   882     -19.060   6.120  -9.308
TER   
ATOM   4098  O00 WTR   883     -16.432   3.545  -0.389
ATOM   4099  H01 WTR   883     -17.360   3.324  -0.309
ATOM   4100  H02 WTR   883     -16.399   4.493  -0.264
TER   
ATOM   4101  O00 WTR   884     -21.324  -0.390  -7.952
ATOM   4102  H01 WTR   884     -21.972   0.281  -7.734
ATOM   4103  H02 WTR   884     -20.624   0.089  -8.396
TER   
ATOM   4104  O00 WTR   885     -16.774  -2.009  -8.611
ATOM   4105  H01 WTR   885     -17.343  -1.677  -7.915
ATOM   4106  H02 WTR   885     -16.178  -2.611  -8.166
TER   
ATOM   4107  O00 WTR   886     -15.904   1.122  -1.594
ATOM   4108  H01 WTR   886     -16.795   0.777  -1.631
ATOM   4109  H02 WTR   886     -15.989   1.958  -1.135
TER   
ATOM   4110  O00 WTR   887     -13.329  -0.655  -5.174
ATOM   4111  H01 WTR   887     -13.489  -0.798  -6.107
ATOM   4112  H02 WTR   887     -14.108  -0.193  -4.865
TER   
ATOM   4113  O00 WTR   888     -15.375   3.019 -10.235
ATOM   4114  H01 WTR   888     -15.561   2.224 -10.735
ATOM   4115  H02 WTR   888     -14.445   2.953 -10.018
TER   
ATOM   4116  O00 WTR   889     -14.813  -1.441   1.491
ATOM   4117  H01 WTR   889     -15.162  -1.672   0.630
ATOM   4118  H02 WTR   889     -15.581  -1.175   1.998
TER   
ATOM   4119  O00 WTR   890     -19.665  -0.308   0.588
ATOM   4120  H01 WTR   890     -19.173  -1.114   0.434
ATOM   4121  H02 WTR   890     -19.275   0.330  -0.010
TER   
ATOM   4122  O00 WTR   891     -18.505   0.619  -1.927
ATOM   4123  H01 WTR   891     -18.695   1.220  -2.648
ATOM   4124  H02 WTR   891     -18.622  -0.253  -2.305
TER   
ATOM   4125  O00 WTR   892     -20.576  -8.197  -7.595
ATOM   4126  H01 WTR   892     -20.815  -7.446  -8.137
ATOM   4127  H02 WTR   892     -21.345  -8.351  -7.046
TER   
ATOM   4128  O00 WTR   893     -21.142  -3.605   0.631
ATOM   4129  H01 WTR   893     -21.283  -4.197   1.370
ATOM   4130  H02 WTR   893     -21.460  -2.756   0.939
TER   
ATOM   4131  O00 WTR   894     -19.250   1.720  -4.471
ATOM   4132  H01 WTR   894     -18.720   2.506  -4.609
ATOM   4133  H02 WTR   894     -20.034   1.863  -5.002
TER   
ATOM   4134  O00 WTR   895     -17.978  -5.667  -7.461
ATOM   4135  H01 WTR   895     -18.808  -5.854  -7.899
ATOM   4136  H02 WTR   895     -17.762  -6.478  -7.001
TER   
ATOM   4137  O00 WTR   896     -18.727   2.129   7.002
ATOM   4138  H01 WTR   896     -18.103   2.634   6.480
ATOM   4139  H02 WTR   896     -19.051   2.749   7.655
TER   
ATOM   4140  O00 WTR   897     -24.208  -4.303   1.860
ATOM   4141  H01 WTR   897     -24.699  -5.114   1.990
ATOM   4142  H02 WTR   897     -24.464  -3.746   2.594
TER   
ATOM   4143  O00 WTR   898     -24.589  -3.470  -0.888
ATOM   4144  H01 WTR   898     -24.472  -3.780   0.010
ATOM   4145  H02 WTR   898     -24.633  -4.269  -1.414
TER   
ATOM   4146  O00 WTR   899     -14.614 -12.339  -0.056
ATOM   4147  H01 WTR   899     -14.423 -12.375   0.881
ATOM   4148  H02 WTR   899     -13.776 -12.121  -0.464
TER   
ATOM   4149  O00 WTR   900     -15.141   0.657   5.976
ATOM   4150  H01 WTR   900     -15.714   1.381   6.227
ATOM   4151  H02 WTR   900     -15.679  -0.126   6.092
TER   
ATOM   4152  O00 WTR   901     -23.651  -7.126  -2.136
ATOM   4153  H01 WTR   901     -23.044  -6.581  -2.637
ATOM   4154  H02 WTR   901     -23.231  -7.228  -1.281
TER   
ATOM   4155  O00 WTR   902     -23.477   1.136  -4.289
ATOM   4156  H01 WTR   902     -23.406   0.792  -5.179
ATOM   4157  H02 WTR   902     -23.316   0.379  -3.725
TER   
ATOM   4158  O00 WTR   903     -24.294 -11.263   2.662
ATOM   4159  H01 WTR   903     -23.946 -11.767   3.397
ATOM   4160  H02 WTR   903     -24.071 -10.355   2.866
TER   
ATOM   4161  O00 WTR   904     -14.936   2.255  -7.018
ATOM   4162  H01 WTR   904     -14.274   2.748  -6.533
ATOM   4163  H02 WTR   904     -14.446   1.810  -7.709
TER   
ATOM   4164  O00 WTR   905     -23.035  -8.348   2.685
ATOM   4165  H01 WTR   905     -22.797  -7.858   1.898
ATOM   4166  H02 WTR   905     -23.922  -8.053   2.891
TER   
ATOM   4167  O00 WTR   906     -21.406  -3.425  -2.115
ATOM   4168  H01 WTR   906     -20.964  -4.157  -2.544
ATOM   4169  H02 WTR   906     -21.206  -3.535  -1.185
TER   
ATOM   4170  O00 WTR   907     -21.467   2.868  -5.679
ATOM   4171  H01 WTR   907     -21.345   3.817  -5.718
ATOM   4172  H02 WTR   907     -22.112   2.739  -4.983
TER   
ATOM   4173  O00 WTR   908      -8.407  -5.093 -13.677
ATOM   4174  H01 WTR   908      -8.230  -4.157 -13.577
ATOM   4175  H02 WTR   908      -9.358  -5.148 -13.771
TER   
ATOM   4176  O00 WTR   909     -13.678  -7.422  -1.584
ATOM   4177  H01 WTR   909     -13.610  -6.467  -1.574
ATOM   4178  H02 WTR   909     -13.469  -7.686  -0.688
TER   
ATOM   4179  O00 WTR   910     -11.859   3.908   2.026
ATOM   4180  H01 WTR   910     -11.038   3.697   2.471
ATOM   4181  H02 WTR   910     -12.465   3.220   2.302
TER   
ATOM   4182  O00 WTR   911     -23.024  -8.871  -5.984
ATOM   4183  H01 WTR   911     -22.593  -8.365  -5.295
ATOM   4184  H02 WTR   911     -23.910  -8.513  -6.026
TER   
ATOM   4185  O00 WTR   912     -17.401   3.546  -5.426
ATOM   4186  H01 WTR   912     -17.165   3.100  -6.239
ATOM   4187  H02 WTR   912     -17.796   4.370  -5.710
TER   
ATOM   4188  O00 WTR   913     -11.824 -19.145   0.126
ATOM   4189  H01 WTR   913     -12.549 -19.350  -0.465
ATOM   4190  H02 WTR   913     -11.837 -18.191   0.199
TER   
ATOM   4191  O00 WTR   914     -18.424  -9.002  -4.121
ATOM   4192  H01 WTR   914     -18.235  -8.775  -5.032
ATOM   4193  H02 WTR   914     -17.795  -9.694  -3.912
TER   
ATOM   4194  O00 WTR   915      -5.993 -12.696   3.314
ATOM   4195  H01 WTR   915      -5.132 -12.281   3.356
ATOM   4196  H02 WTR   915      -6.607 -11.967   3.220
TER   
ATOM   4197  O00 WTR   916      -7.314 -11.759   7.203
ATOM   4198  H01 WTR   916      -7.142 -11.311   8.031
ATOM   4199  H02 WTR   916      -8.263 -11.702   7.092
TER   
ATOM   4200  O00 WTR   917      -6.197 -10.671   9.741
ATOM   4201  H01 WTR   917      -6.735 -10.101  10.290
ATOM   4202  H02 WTR   917      -5.701 -10.070   9.185
TER   
ATOM   4203  O00 WTR   918      -6.558 -13.947   0.865
ATOM   4204  H01 WTR   918      -6.456 -13.331   0.140
ATOM   4205  H02 WTR   918      -6.200 -13.486   1.624
TER   
ATOM   4206  O00 WTR   919      -8.137 -18.500  13.482
ATOM   4207  H01 WTR   919      -8.536 -19.002  14.193
ATOM   4208  H02 WTR   919      -8.835 -17.919  13.178
TER   
ATOM   4209  O00 WTR   920       0.002 -16.261  -3.268
ATOM   4210  H01 WTR   920       0.286 -15.861  -4.090
ATOM   4211  H02 WTR   920      -0.508 -17.025  -3.536
TER   
ATOM   4212  O00 WTR   921      -5.772 -19.317   5.289
ATOM   4213  H01 WTR   921      -5.951 -19.798   6.098
ATOM   4214  H02 WTR   921      -5.510 -18.445   5.582
TER   
ATOM   4215  O00 WTR   922      -1.210 -14.526  -1.591
ATOM   4216  H01 WTR   922      -0.811 -15.130  -2.217
ATOM   4217  H02 WTR   922      -0.580 -13.809  -1.514
TER   
ATOM   4218  O00 WTR   923      -5.379 -16.558  -5.884
ATOM   4219  H01 WTR   923      -5.628 -16.480  -6.805
ATOM   4220  H02 WTR   923      -5.979 -17.213  -5.527
TER   
ATOM   4221  O00 WTR   924      -7.001 -15.347   9.983
ATOM   4222  H01 WTR   924      -6.403 -14.689  10.338
ATOM   4223  H02 WTR   924      -6.602 -15.611   9.154
TER   
ATOM   4224  O00 WTR   925      -0.180 -10.505   8.763
ATOM   4225  H01 WTR   925       0.489 -10.418   8.084
ATOM   4226  H02 WTR   925      -0.785 -11.163   8.421
TER   
ATOM   4227  O00 WTR   926     -10.389  -8.123   5.427
ATOM   4228  H01 WTR   926     -10.700  -7.637   4.664
ATOM   4229  H02 WTR   926      -9.449  -8.224   5.281
TER   
ATOM   4230  O00 WTR   927      -9.583 -15.034   6.541
ATOM   4231  H01 WTR   927     -10.446 -15.358   6.800
ATOM   4232  H02 WTR   927      -8.976 -15.718   6.821
TER   
ATOM   4233  O00 WTR   928      -7.324 -20.014   9.789
ATOM   4234  H01 WTR   928      -6.613 -20.260   9.198
ATOM   4235  H02 WTR   928      -6.948 -19.333  10.346
TER   
ATOM   4236  O00 WTR   929      -0.741 -18.629   5.675
ATOM   4237  H01 WTR   929      -0.337 -18.745   4.815
ATOM   4238  H02 WTR   929      -0.039 -18.823   6.298
TER   
ATOM   4239  O00 WTR   930       5.123 -17.001  13.084
ATOM   4240  H01 WTR   930       4.495 -17.651  13.398
ATOM   4241  H02 WTR   930       4.582 -16.311  12.699
TER   
ATOM   4242  O00 WTR   931      -0.041 -13.222  15.187
ATOM   4243  H01 WTR   931       0.220 -13.918  14.584
ATOM   4244  H02 WTR   931       0.149 -12.411  14.715
TER   
ATOM   4245  O00 WTR   932     -11.793 -10.321   5.697
ATOM   4246  H01 WTR   932     -12.483 -10.069   5.082
ATOM   4247  H02 WTR   932     -11.229  -9.550   5.754
TER   
ATOM   4248  O00 WTR   933     -13.116 -10.393  -5.996
ATOM   4249  H01 WTR   933     -13.562 -10.649  -6.803
ATOM   4250  H02 WTR   933     -13.751  -9.846  -5.533
TER   
ATOM   4251  O00 WTR   934     -16.890  -1.560   6.449
ATOM   4252  H01 WTR   934     -16.855  -1.313   7.373
ATOM   4253  H02 WTR   934     -17.306  -2.423   6.448
TER   
ATOM   4254  O00 WTR   935     -10.014  11.261  15.756
ATOM   4255  H01 WTR   935      -9.769  12.004  15.205
ATOM   4256  H02 WTR   935      -9.215  11.045  16.237
TER   
ATOM   4257  O00 WTR   936       7.835 -14.775   4.225
ATOM   4258  H01 WTR   936       7.084 -14.317   3.846
ATOM   4259  H02 WTR   936       8.589 -14.441   3.740
TER   
ATOM   4260  O00 WTR   937       1.317 -15.460  11.161
ATOM   4261  H01 WTR   937       0.923 -16.314  10.981
ATOM   4262  H02 WTR   937       1.455 -15.454  12.108
TER   
ATOM   4263  O00 WTR   938      -6.267 -10.859  13.404
ATOM   4264  H01 WTR   938      -6.470 -10.349  14.188
ATOM   4265  H02 WTR   938      -7.036 -11.413  13.272
TER   
ATOM   4266  O00 WTR   939     -10.837 -14.425   3.952
ATOM   4267  H01 WTR   939     -10.777 -15.250   3.470
ATOM   4268  H02 WTR   939     -10.196 -14.512   4.658
TER   
ATOM   4269  O00 WTR   940       5.979 -12.783  -6.804
ATOM   4270  H01 WTR   940       5.121 -12.743  -6.382
ATOM   4271  H02 WTR   940       6.384 -13.575  -6.451
TER   
ATOM   4272  O00 WTR   941     -10.571 -10.181   3.272
ATOM   4273  H01 WTR   941     -10.759 -10.990   2.797
ATOM   4274  H02 WTR   941     -10.906 -10.337   4.155
TER   
ATOM   4275  O00 WTR   942      -9.082  -9.978  -2.062
ATOM   4276  H01 WTR   942      -8.932 -10.244  -2.969
ATOM   4277  H02 WTR   942      -9.962  -9.601  -2.066
TER   
ATOM   4278  O00 WTR   943      -7.249  -9.524  15.981
ATOM   4279  H01 WTR   943      -6.493  -9.034  16.304
ATOM   4280  H02 WTR   943      -7.996  -9.152  16.451
TER   
ATOM   4281  O00 WTR   944      -7.485  -8.641   5.180
ATOM   4282  H01 WTR   944      -7.510  -9.440   4.654
ATOM   4283  H02 WTR   944      -6.817  -8.811   5.844
TER   
ATOM   4284  O00 WTR   945      -3.317 -14.562   5.869
ATOM   4285  H01 WTR   945      -3.144 -13.789   5.331
ATOM   4286  H02 WTR   945      -4.157 -14.893   5.552
TER   
ATOM   4287  O00 WTR   946     -13.630 -17.506 -10.717
ATOM   4288  H01 WTR   946     -12.750 -17.395 -10.360
ATOM   4289  H02 WTR   946     -14.171 -17.730  -9.960
TER   
ATOM   4290  O00 WTR   947       7.284 -23.085  17.430
ATOM   4291  H01 WTR   947       7.888 -23.229  16.701
ATOM   4292  H02 WTR   947       7.702 -23.514  18.177
TER   
ATOM   4293  O00 WTR   948      -5.482 -13.443  10.762
ATOM   4294  H01 WTR   948      -6.238 -12.878  10.607
ATOM   4295  H02 WTR   948      -4.850 -13.190  10.089
TER   
ATOM   4296  O00 WTR   949      -5.922 -21.051   7.536
ATOM   4297  H01 WTR   949      -5.510 -21.856   7.849
ATOM   4298  H02 WTR   949      -6.738 -21.342   7.128
TER   
ATOM   4299  O00 WTR   950      -3.628 -16.129   9.973
ATOM   4300  H01 WTR   950      -2.706 -16.283  10.178
ATOM   4301  H02 WTR   950      -3.629 -15.319   9.463
TER   
ATOM   4302  O00 WTR   951       9.578 -15.061  -7.531
ATOM   4303  H01 WTR   951       9.213 -14.298  -7.978
ATOM   4304  H02 WTR   951       9.273 -15.809  -8.044
TER   
ATOM   4305  O00 WTR   952       0.275 -13.188   4.117
ATOM   4306  H01 WTR   952      -0.156 -12.592   4.729
ATOM   4307  H02 WTR   952       0.271 -12.721   3.282
TER   
ATOM   4308  O00 WTR   953      -4.143 -22.847   7.934
ATOM   4309  H01 WTR   953      -4.104 -23.802   7.896
ATOM   4310  H02 WTR   953      -3.259 -22.580   8.184
TER   
ATOM   4311  O00 WTR   954      -4.778 -11.143   6.286
ATOM   4312  H01 WTR   954      -5.604 -11.456   6.656
ATOM   4313  H02 WTR   954      -4.904 -11.197   5.339
TER   
ATOM   4314  O00 WTR   955      -3.880 -13.523   8.591
ATOM   4315  H01 WTR   955      -4.458 -13.890   7.922
ATOM   4316  H02 WTR   955      -3.111 -13.223   8.106
TER   
ATOM   4317  O00 WTR   956      -9.803  -9.286  14.314
ATOM   4318  H01 WTR   956      -8.891  -9.404  14.580
ATOM   4319  H02 WTR   956     -10.035 -10.109  13.884
TER   
ATOM   4320  O00 WTR   957      14.105 -13.359  -8.965
ATOM   4321  H01 WTR   957      13.855 -12.698  -8.319
ATOM   4322  H02 WTR   957      14.507 -14.058  -8.450
TER   
ATOM   4323  O00 WTR   958      -5.814 -15.202   4.537
ATOM   4324  H01 WTR   958      -5.706 -14.443   3.963
ATOM   4325  H02 WTR   958      -6.390 -15.791   4.049
TER   
ATOM   4326  O00 WTR   959       9.649 -15.693  13.011
ATOM   4327  H01 WTR   959       9.757 -16.185  13.825
ATOM   4328  H02 WTR   959      10.423 -15.131  12.967
TER   
ATOM   4329  O00 WTR   960     -11.666  -5.924   6.528
ATOM   4330  H01 WTR   960     -11.073  -6.666   6.408
ATOM   4331  H02 WTR   960     -11.299  -5.233   5.978
TER   
ATOM   4332  O00 WTR   961     -11.810  -4.609  12.507
ATOM   4333  H01 WTR   961     -11.944  -5.499  12.832
ATOM   4334  H02 WTR   961     -12.410  -4.532  11.765
TER   
ATOM   4335  O00 WTR   962      -6.246 -14.376   7.174
ATOM   4336  H01 WTR   962      -6.289 -14.898   6.373
ATOM   4337  H02 WTR   962      -6.692 -13.558   6.953
TER   
ATOM   4338  O00 WTR   963       0.547  -9.404  -8.090
ATOM   4339  H01 WTR   963      -0.152  -9.946  -7.724
ATOM   4340  H02 WTR   963       0.178  -9.053  -8.901
TER   
ATOM   4341  O00 WTR   964      -7.349   5.021   7.826
ATOM   4342  H01 WTR   964      -7.007   4.339   7.248
ATOM   4343  H02 WTR   964      -6.750   5.758   7.708
TER   
ATOM   4344  O00 WTR   965      -3.921  -1.138  12.399
ATOM   4345  H01 WTR   965      -3.672  -1.984  12.026
ATOM   4346  H02 WTR   965      -3.089  -0.715  12.611
TER   
ATOM   4347  O00 WTR   966       6.067 -15.588   7.554
ATOM   4348  H01 WTR   966       6.437 -14.788   7.926
ATOM   4349  H02 WTR   966       5.381 -15.844   8.171
TER   
ATOM   4350  O00 WTR   967       7.106 -19.724   4.617
ATOM   4351  H01 WTR   967       7.014 -18.875   5.050
ATOM   4352  H02 WTR   967       8.001 -19.724   4.278
TER   
ATOM   4353  O00 WTR   968       7.061 -17.161   5.576
ATOM   4354  H01 WTR   968       7.485 -16.442   5.107
ATOM   4355  H02 WTR   968       6.854 -16.796   6.437
TER   
ATOM   4356  O00 WTR   969      10.324 -13.669   7.172
ATOM   4357  H01 WTR   969      10.173 -14.610   7.077
ATOM   4358  H02 WTR   969      11.207 -13.604   7.538
TER   
ATOM   4359  O00 WTR   970       1.466 -19.485   7.239
ATOM   4360  H01 WTR   970       1.728 -19.135   8.090
ATOM   4361  H02 WTR   970       2.212 -19.305   6.666
TER   
ATOM   4362  O00 WTR   971      -2.819 -14.461   2.112
ATOM   4363  H01 WTR   971      -2.010 -14.898   1.847
ATOM   4364  H02 WTR   971      -2.595 -14.015   2.928
TER   
ATOM   4365  O00 WTR   972      15.765 -19.946   0.918
ATOM   4366  H01 WTR   972      16.695 -19.968   1.142
ATOM   4367  H02 WTR   972      15.314 -19.959   1.762
TER   
ATOM   4368  O00 WTR   973       2.076 -16.846   3.838
ATOM   4369  H01 WTR   973       2.131 -17.711   4.243
ATOM   4370  H02 WTR   973       2.987 -16.582   3.711
TER   
ATOM   4371  O00 WTR   974      12.409 -12.631  10.247
ATOM   4372  H01 WTR   974      12.621 -12.680   9.315
ATOM   4373  H02 WTR   974      13.222 -12.344  10.663
TER   
ATOM   4374  O00 WTR   975       2.952 -12.128  14.975
ATOM   4375  H01 WTR   975       3.290 -13.012  15.117
ATOM   4376  H02 WTR   975       3.733 -11.577  14.930
TER   
ATOM   4377  O00 WTR   976       9.775 -19.991   3.969
ATOM   4378  H01 WTR   976       9.398 -20.865   3.861
ATOM   4379  H02 WTR   976       9.792 -19.626   3.085
TER   
ATOM   4380  O00 WTR   977     -17.102 -11.766  14.719
ATOM   4381  H01 WTR   977     -16.553 -11.018  14.955
ATOM   4382  H02 WTR   977     -16.562 -12.531  14.914
TER   
ATOM   4383  O00 WTR   978       0.685 -11.326  13.625
ATOM   4384  H01 WTR   978       1.600 -11.505  13.838
ATOM   4385  H02 WTR   978       0.633 -11.444  12.676
TER   
ATOM   4386  O00 WTR   979       1.355 -15.941   6.941
ATOM   4387  H01 WTR   979       0.831 -15.724   6.170
ATOM   4388  H02 WTR   979       1.514 -16.882   6.867
TER   
ATOM   4389  O00 WTR   980      10.453 -20.134  -1.103
ATOM   4390  H01 WTR   980      10.572 -21.023  -0.770
ATOM   4391  H02 WTR   980       9.869 -20.236  -1.855
TER   
ATOM   4392  O00 WTR   981       6.673 -15.236  14.526
ATOM   4393  H01 WTR   981       6.272 -15.951  14.031
ATOM   4394  H02 WTR   981       6.631 -14.483  13.937
TER   
ATOM   4395  O00 WTR   982      16.672 -17.119   5.151
ATOM   4396  H01 WTR   982      16.799 -17.757   5.853
ATOM   4397  H02 WTR   982      17.305 -17.371   4.479
TER   
ATOM   4398  O00 WTR   983       3.179  -9.590  12.493
ATOM   4399  H01 WTR   983       3.011  -9.377  13.411
ATOM   4400  H02 WTR   983       2.531  -9.082  12.005
TER   
ATOM   4401  O00 WTR   984      -1.110 -22.797   7.999
ATOM   4402  H01 WTR   984      -0.749 -23.683   8.018
ATOM   4403  H02 WTR   984      -0.515 -22.308   7.430
TER   
ATOM   4404  O00 WTR   985       4.493 -19.113  -9.265
ATOM   4405  H01 WTR   985       4.540 -18.455  -9.959
ATOM   4406  H02 WTR   985       3.914 -19.790  -9.615
TER   
ATOM   4407  O00 WTR   986       5.048  -9.472   6.369
ATOM   4408  H01 WTR   986       5.392 -10.361   6.281
ATOM   4409  H02 WTR   986       4.324  -9.432   5.744
TER   
ATOM   4410  O00 WTR   987       9.984 -16.285   6.924
ATOM   4411  H01 WTR   987       9.829 -16.426   5.990
ATOM   4412  H02 WTR   987       9.169 -16.556   7.346
TER   
ATOM   4413  O00 WTR   988     -10.769 -12.975  13.684
ATOM   4414  H01 WTR   988     -11.095 -13.008  12.784
ATOM   4415  H02 WTR   988      -9.825 -13.112  13.603
TER   
ATOM   4416  O00 WTR   989       7.313 -22.660  -1.618
ATOM   4417  H01 WTR   989       7.468 -22.616  -0.674
ATOM   4418  H02 WTR   989       7.418 -21.758  -1.921
TER   
ATOM   4419  O00 WTR   990      -1.365 -23.905   4.824
ATOM   4420  H01 WTR   990      -2.073 -23.331   5.117
ATOM   4421  H02 WTR   990      -1.085 -24.364   5.615
TER   
ATOM   4422  O00 WTR   991     -10.055 -21.354   2.518
ATOM   4423  H01 WTR   991      -9.440 -20.646   2.327
ATOM   4424  H02 WTR   991     -10.909 -20.925   2.562
TER   
ATOM   4425  O00 WTR   992       6.546 -11.632   6.313
ATOM   4426  H01 WTR   992       6.152 -12.463   6.580
ATOM   4427  H02 WTR   992       7.434 -11.864   6.041
TER   
ATOM   4428  O00 WTR   993      -0.802 -16.029   0.848
ATOM   4429  H01 WTR   993      -0.789 -15.520   0.037
ATOM   4430  H02 WTR   993      -0.027 -16.588   0.792
TER   
ATOM   4431  O00 WTR   994      10.412 -17.230   4.242
ATOM   4432  H01 WTR   994       9.991 -16.944   3.431
ATOM   4433  H02 WTR   994      10.084 -18.118   4.383
TER   
ATOM   4434  O00 WTR   995      -2.519 -12.301  15.834
ATOM   4435  H01 WTR   995      -1.715 -12.804  15.702
ATOM   4436  H02 WTR   995      -2.602 -12.226  16.785
TER   
ATOM   4437  O00 WTR   996       7.695 -15.896  11.020
ATOM   4438  H01 WTR   996       8.248 -16.043  11.788
ATOM   4439  H02 WTR   996       8.127 -15.185  10.546
TER   
ATOM   4440  O00 WTR   997       8.841 -13.558   9.736
ATOM   4441  H01 WTR   997       9.296 -12.740   9.935
ATOM   4442  H02 WTR   997       9.303 -13.911   8.976
TER   
ATOM   4443  O00 WTR   998       0.484 -15.089  -5.673
ATOM   4444  H01 WTR   998      -0.238 -14.511  -5.425
ATOM   4445  H02 WTR   998       1.162 -14.498  -6.000
TER   
ATOM   4446  O00 WTR   999     -13.271 -14.743   1.745
ATOM   4447  H01 WTR   999     -12.866 -13.912   1.992
ATOM   4448  H02 WTR   999     -13.927 -14.506   1.090
TER   
ATOM   4449  O00 WTR  1000       1.275 -11.503  10.526
ATOM   4450  H01 WTR  1000       0.915 -12.377  10.381
ATOM   4451  H02 WTR  1000       0.733 -10.927   9.986
TER   
ATOM   4452  O00 WTR  1001      -6.307 -15.418 -11.550
ATOM   4453  H01 WTR  1001      -5.870 -14.580 -11.398
ATOM   4454  H02 WTR  1001      -5.874 -15.778 -12.324
TER   
ATOM   4455  O00 WTR  1002       8.409 -13.705   0.708
ATOM   4456  H01 WTR  1002       8.523 -13.506  -0.221
ATOM   4457  H02 WTR  1002       7.473 -13.881   0.803
TER   
ATOM   4458  O00 WTR  1003      10.314  -9.301   8.567
ATOM   4459  H01 WTR  1003       9.361  -9.328   8.487
ATOM   4460  H02 WTR  1003      10.480  -8.639   9.237
TER   
ATOM   4461  O00 WTR  1004      -1.295 -15.361   7.964
ATOM   4462  H01 WTR  1004      -0.371 -15.434   7.721
ATOM   4463  H02 WTR  1004      -1.733 -15.081   7.160
TER   
ATOM   4464  O00 WTR  1005       2.968 -12.790   3.593
ATOM   4465  H01 WTR  1005       2.848 -12.184   2.862
ATOM   4466  H02 WTR  1005       2.102 -13.172   3.733
TER   
ATOM   4467  O00 WTR  1006       2.897 -13.450   7.807
ATOM   4468  H01 WTR  1006       2.337 -14.225   7.785
ATOM   4469  H02 WTR  1006       2.409 -12.787   7.318
TER   
ATOM   4470  O00 WTR  1007       9.170 -11.842   5.532
ATOM   4471  H01 WTR  1007       9.620 -12.249   6.272
ATOM   4472  H02 WTR  1007       9.430 -12.367   4.775
TER   
ATOM   4473  O00 WTR  1008       4.908 -13.862   5.963
ATOM   4474  H01 WTR  1008       5.316 -14.599   6.418
ATOM   4475  H02 WTR  1008       4.128 -13.662   6.481
TER   
ATOM   4476  O00 WTR  1009      12.709 -17.117   5.931
ATOM   4477  H01 WTR  1009      11.869 -16.873   5.542
ATOM   4478  H02 WTR  1009      13.264 -17.340   5.183
TER   
ATOM   4479  O00 WTR  1010      11.570 -13.724  12.861
ATOM   4480  H01 WTR  1010      11.556 -13.394  11.963
ATOM   4481  H02 WTR  1010      12.265 -14.382  12.865
TER   
ATOM   4482  O00 WTR  1011      10.474 -12.387  14.656
ATOM   4483  H01 WTR  1011      10.850 -11.526  14.473
ATOM   4484  H02 WTR  1011      10.886 -12.970  14.019
TER   
ATOM   4485  O00 WTR  1012       5.299  -6.838   7.157
ATOM   4486  H01 WTR  1012       5.113  -7.774   7.080
ATOM   4487  H02 WTR  1012       5.714  -6.607   6.327
TER   
ATOM   4488  O00 WTR  1013       4.600 -15.309   3.534
ATOM   4489  H01 WTR  1013       3.955 -14.707   3.163
ATOM   4490  H02 WTR  1013       4.753 -14.980   4.420
TER   
ATOM   4491  O00 WTR  1014       6.767  -5.914   9.271
ATOM   4492  H01 WTR  1014       6.184  -6.259   8.595
ATOM   4493  H02 WTR  1014       7.084  -6.689   9.733
TER   
ATOM   4494  O00 WTR  1015       6.596 -13.273  12.778
ATOM   4495  H01 WTR  1015       7.309 -13.515  12.187
ATOM   4496  H02 WTR  1015       6.886 -12.453  13.179
TER   
ATOM   4497  O00 WTR  1016      14.557  -5.145  10.284
ATOM   4498  H01 WTR  1016      14.886  -4.248  10.224
ATOM   4499  H02 WTR  1016      15.062  -5.539  10.995
TER   
ATOM   4500  O00 WTR  1017      11.280 -18.453   8.291
ATOM   4501  H01 WTR  1017      10.920 -17.943   9.016
ATOM   4502  H02 WTR  1017      11.227 -17.867   7.536
TER   
ATOM   4503  O00 WTR  1018       9.746 -11.476  -5.670
ATOM   4504  H01 WTR  1018       8.827 -11.427  -5.410
ATOM   4505  H02 WTR  1018      10.160 -10.731  -5.235
TER   
ATOM   4506  O00 WTR  1019     -11.756   1.074   9.234
ATOM   4507  H01 WTR  1019     -11.668   2.006   9.437
ATOM   4508  H02 WTR  1019     -10.892   0.816   8.914
TER   
ATOM   4509  O00 WTR  1020      -2.523   6.328   3.334
ATOM   4510  H01 WTR  1020      -3.148   7.053   3.334
ATOM   4511  H02 WTR  1020      -2.742   5.823   2.551
TER   
ATOM   4512  O00 WTR  1021     -12.258  -1.775   6.630
ATOM   4513  H01 WTR  1021     -11.874  -2.471   6.097
ATOM   4514  H02 WTR  1021     -11.651  -1.673   7.363
TER   
ATOM   4515  O00 WTR  1022      -5.172   4.157   4.407
ATOM   4516  H01 WTR  1022      -4.724   4.035   3.570
ATOM   4517  H02 WTR  1022      -5.518   5.049   4.366
TER   
ATOM   4518  O00 WTR  1023     -13.046  -9.497   8.040
ATOM   4519  H01 WTR  1023     -13.453  -8.631   8.058
ATOM   4520  H02 WTR  1023     -12.646  -9.556   7.173
TER   
ATOM   4521  O00 WTR  1024     -14.468  -1.843  12.048
ATOM   4522  H01 WTR  1024     -14.538  -0.889  12.080
ATOM   4523  H02 WTR  1024     -13.590  -2.030  12.381
TER   
ATOM   4524  O00 WTR  1025      -1.442   2.452  14.181
ATOM   4525  H01 WTR  1025      -1.897   1.853  14.774
ATOM   4526  H02 WTR  1025      -1.910   3.282  14.274
TER   
ATOM   4527  O00 WTR  1026     -15.448 -12.634   6.425
ATOM   4528  H01 WTR  1026     -15.169 -12.598   5.510
ATOM   4529  H02 WTR  1026     -14.632 -12.623   6.925
TER   
ATOM   4530  O00 WTR  1027     -10.929   4.787  12.892
ATOM   4531  H01 WTR  1027     -11.701   4.484  13.370
ATOM   4532  H02 WTR  1027     -10.792   5.683  13.199
TER   
ATOM   4533  O00 WTR  1028     -13.083  -3.088   2.767
ATOM   4534  H01 WTR  1028     -12.472  -3.449   2.124
ATOM   4535  H02 WTR  1028     -13.672  -2.535   2.254
TER   
ATOM   4536  O00 WTR  1029      -4.086   3.120   2.064
ATOM   4537  H01 WTR  1029      -4.442   2.569   1.368
ATOM   4538  H02 WTR  1029      -3.588   3.796   1.604
TER   
ATOM   4539  O00 WTR  1030     -12.189  -1.230  -1.028
ATOM   4540  H01 WTR  1030     -13.007  -1.724  -1.091
ATOM   4541  H02 WTR  1030     -11.804  -1.290  -1.902
TER   
ATOM   4542  O00 WTR  1031     -10.079  -1.635   8.602
ATOM   4543  H01 WTR  1031      -9.518  -2.304   8.210
ATOM   4544  H02 WTR  1031      -9.593  -1.334   9.370
TER   
ATOM   4545  O00 WTR  1032      -9.946   1.412   5.208
ATOM   4546  H01 WTR  1032     -10.899   1.327   5.211
ATOM   4547  H02 WTR  1032      -9.780   2.229   4.737
TER   
ATOM   4548  O00 WTR  1033     -13.332  -7.873   1.110
ATOM   4549  H01 WTR  1033     -14.021  -7.572   1.703
ATOM   4550  H02 WTR  1033     -12.527  -7.802   1.623
TER   
ATOM   4551  O00 WTR  1034     -11.631  -1.381  12.265
ATOM   4552  H01 WTR  1034     -11.386  -1.765  13.107
ATOM   4553  H02 WTR  1034     -11.977  -0.517  12.487
TER   
ATOM   4554  O00 WTR  1035      -8.582   0.805  13.619
ATOM   4555  H01 WTR  1035      -8.890   0.012  14.058
ATOM   4556  H02 WTR  1035      -8.974   0.764  12.747
TER   
ATOM   4557  O00 WTR  1036      -8.605  -5.257  11.869
ATOM   4558  H01 WTR  1036      -8.541  -6.108  11.435
ATOM   4559  H02 WTR  1036      -9.528  -5.016  11.789
TER   
ATOM   4560  O00 WTR  1037      -9.216  -0.664  11.113
ATOM   4561  H01 WTR  1037      -8.625  -1.372  11.369
ATOM   4562  H02 WTR  1037     -10.054  -0.893  11.515
TER   
ATOM   4563  O00 WTR  1038     -11.606   1.440  12.565
ATOM   4564  H01 WTR  1038     -12.392   1.977  12.658
ATOM   4565  H02 WTR  1038     -11.339   1.559  11.654
TER   
ATOM   4566  O00 WTR  1039      -1.013   4.075   2.276
ATOM   4567  H01 WTR  1039      -1.597   4.308   1.554
ATOM   4568  H02 WTR  1039      -1.555   3.548   2.863
TER   
ATOM   4569  O00 WTR  1040     -10.748   2.504  15.325
ATOM   4570  H01 WTR  1040     -10.948   2.192  14.443
ATOM   4571  H02 WTR  1040     -10.705   1.709  15.857
TER   
ATOM   4572  O00 WTR  1041      -8.812   3.576   3.972
ATOM   4573  H01 WTR  1041      -8.956   4.165   4.713
ATOM   4574  H02 WTR  1041      -8.114   3.993   3.466
TER   
ATOM   4575  O00 WTR  1042      -6.868   2.841   6.247
ATOM   4576  H01 WTR  1042      -6.213   3.035   5.576
ATOM   4577  H02 WTR  1042      -7.690   2.757   5.763
TER   
ATOM   4578  O00 WTR  1043      15.901   3.513   3.247
ATOM   4579  H01 WTR  1043      16.449   3.984   2.619
ATOM   4580  H02 WTR  1043      16.099   3.920   4.090
TER   
ATOM   4581  O00 WTR  1044      -8.339  -2.329 -13.842
ATOM   4582  H01 WTR  1044      -7.619  -1.725 -14.021
ATOM   4583  H02 WTR  1044      -8.834  -1.911 -13.138
TER   
ATOM   4584  O00 WTR  1045      -5.791   7.071   4.752
ATOM   4585  H01 WTR  1045      -4.906   7.398   4.589
ATOM   4586  H02 WTR  1045      -6.366   7.735   4.374
TER   
ATOM   4587  O00 WTR  1046       6.171 -13.347   8.988
ATOM   4588  H01 WTR  1046       5.511 -13.020   9.599
ATOM   4589  H02 WTR  1046       7.008 -13.139   9.405
TER   
ATOM   4590  O00 WTR  1047      -1.744 -16.484  15.247
ATOM   4591  H01 WTR  1047      -2.559 -16.912  14.982
ATOM   4592  H02 WTR  1047      -1.100 -16.775  14.601
TER   
ATOM   4593  O00 WTR  1048       6.436   3.107  11.869
ATOM   4594  H01 WTR  1048       7.006   3.853  12.057
ATOM   4595  H02 WTR  1048       6.884   2.635  11.167
TER   
ATOM   4596  O00 WTR  1049       5.109  -4.907  11.108
ATOM   4597  H01 WTR  1049       5.722  -5.216  10.441
ATOM   4598  H02 WTR  1049       4.752  -5.707  11.494
TER   
ATOM   4599  O00 WTR  1050       9.580  -1.852  17.722
ATOM   4600  H01 WTR  1050       8.637  -1.711  17.635
ATOM   4601  H02 WTR  1050       9.976  -1.161  17.191
TER   
ATOM   4602  O00 WTR  1051      11.905  -3.895  10.713
ATOM   4603  H01 WTR  1051      12.662  -4.231  10.233
ATOM   4604  H02 WTR  1051      11.323  -4.649  10.801
TER   
ATOM   4605  O00 WTR  1052     -10.105 -16.535  12.670
ATOM   4606  H01 WTR  1052     -10.947 -16.116  12.492
ATOM   4607  H02 WTR  1052      -9.734 -16.030  13.394
TER   
ATOM   4608  O00 WTR  1053       8.175  -3.356  -7.184
ATOM   4609  H01 WTR  1053       7.284  -3.536  -7.482
ATOM   4610  H02 WTR  1053       8.537  -4.217  -6.974
TER   
ATOM   4611  O00 WTR  1054       6.945 -20.282   9.672
ATOM   4612  H01 WTR  1054       6.567 -19.427   9.877
ATOM   4613  H02 WTR  1054       7.874 -20.104   9.525
TER   
ATOM   4614  O00 WTR  1055       6.764   1.845  14.527
ATOM   4615  H01 WTR  1055       5.861   1.593  14.337
ATOM   4616  H02 WTR  1055       7.098   2.187  13.697
TER   
ATOM   4617  O00 WTR  1056      10.771  -7.746  10.847
ATOM   4618  H01 WTR  1056      11.260  -7.725  11.669
ATOM   4619  H02 WTR  1056      10.344  -6.891  10.799
TER   
ATOM   4620  O00 WTR  1057       7.624  -9.388   7.752
ATOM   4621  H01 WTR  1057       7.325  -9.417   8.660
ATOM   4622  H02 WTR  1057       7.123 -10.074   7.311
TER   
ATOM   4623  O00 WTR  1058     -17.367   7.215 -11.515
ATOM   4624  H01 WTR  1058     -16.703   6.651 -11.910
ATOM   4625  H02 WTR  1058     -17.908   6.622 -10.994
TER   
ATOM   4626  O00 WTR  1059       9.565  -5.917   7.984
ATOM   4627  H01 WTR  1059       8.852  -5.690   8.581
ATOM   4628  H02 WTR  1059       9.130  -6.331   7.238
TER   
ATOM   4629  O00 WTR  1060     -11.197  -8.120  10.173
ATOM   4630  H01 WTR  1060     -11.120  -7.237   9.810
ATOM   4631  H02 WTR  1060     -12.139  -8.253  10.281
TER   
ATOM   4632  O00 WTR  1061       6.020  -0.709  12.356
ATOM   4633  H01 WTR  1061       6.453  -1.305  11.744
ATOM   4634  H02 WTR  1061       6.328  -0.986  13.219
TER   
ATOM   4635  O00 WTR  1062       5.366 -12.151  -9.568
ATOM   4636  H01 WTR  1062       5.908 -12.475  -8.848
ATOM   4637  H02 WTR  1062       4.694 -11.619  -9.142
TER   
ATOM   4638  O00 WTR  1063       8.773   2.486  10.307
ATOM   4639  H01 WTR  1063       8.984   2.664  11.223
ATOM   4640  H02 WTR  1063       9.508   1.963   9.987
TER   
ATOM   4641  O00 WTR  1064      10.075  10.611  14.991
ATOM   4642  H01 WTR  1064       9.390  10.959  14.421
ATOM   4643  H02 WTR  1064       9.610  10.317  15.774
TER   
ATOM   4644  O00 WTR  1065       4.792  17.673   8.845
ATOM   4645  H01 WTR  1065       4.177  18.036   8.208
ATOM   4646  H02 WTR  1065       5.442  18.364   8.972
TER   
ATOM   4647  O00 WTR  1066      -3.618 -13.104  -0.103
ATOM   4648  H01 WTR  1066      -3.508 -13.693   0.644
ATOM   4649  H02 WTR  1066      -2.803 -13.190  -0.598
TER   
ATOM   4650  O00 WTR  1067      -1.107  -3.214  13.069
ATOM   4651  H01 WTR  1067      -1.636  -2.987  12.305
ATOM   4652  H02 WTR  1067      -0.855  -4.126  12.925
TER   
ATOM   4653  O00 WTR  1068       7.378  -3.169  11.196
ATOM   4654  H01 WTR  1068       7.640  -2.985  10.294
ATOM   4655  H02 WTR  1068       6.700  -3.840  11.117
TER   
ATOM   4656  O00 WTR  1069      -3.084 -17.325   2.868
ATOM   4657  H01 WTR  1069      -3.133 -17.405   3.821
ATOM   4658  H02 WTR  1069      -3.364 -16.428   2.688
TER   
ATOM   4659  O00 WTR  1070       7.012 -22.360  13.352
ATOM   4660  H01 WTR  1070       6.925 -21.502  12.937
ATOM   4661  H02 WTR  1070       6.858 -22.986  12.645
TER   
ATOM   4662  O00 WTR  1071       9.158  -6.042  18.396
ATOM   4663  H01 WTR  1071       9.054  -6.690  19.093
ATOM   4664  H02 WTR  1071       8.281  -5.949  18.023
TER   
ATOM   4665  O00 WTR  1072       5.924  -4.816  15.022
ATOM   4666  H01 WTR  1072       5.696  -3.888  15.069
ATOM   4667  H02 WTR  1072       6.831  -4.825  14.714
TER   
ATOM   4668  O00 WTR  1073     -16.472  -6.860  -2.603
ATOM   4669  H01 WTR  1073     -16.886  -7.550  -2.085
ATOM   4670  H02 WTR  1073     -15.660  -6.664  -2.137
TER   
ATOM   4671  O00 WTR  1074     -10.278 -11.689  -8.793
ATOM   4672  H01 WTR  1074      -9.533 -12.021  -8.292
ATOM   4673  H02 WTR  1074     -10.038 -10.789  -9.012
TER   
ATOM   4674  O00 WTR  1075     -11.766  -9.030  -2.585
ATOM   4675  H01 WTR  1075     -11.252  -8.427  -3.123
ATOM   4676  H02 WTR  1075     -12.349  -8.463  -2.080
TER   
ATOM   4677  O00 WTR  1076     -13.228 -13.208   4.590
ATOM   4678  H01 WTR  1076     -12.378 -13.625   4.452
ATOM   4679  H02 WTR  1076     -13.148 -12.777   5.441
TER   
ATOM   4680  O00 WTR  1077      -8.123  -1.837  -9.406
ATOM   4681  H01 WTR  1077      -7.341  -2.370  -9.555
ATOM   4682  H02 WTR  1077      -8.356  -1.506 -10.274
TER   
ATOM   4683  O00 WTR  1078     -12.718 -13.897  -2.789
ATOM   4684  H01 WTR  1078     -11.887 -14.256  -3.099
ATOM   4685  H02 WTR  1078     -12.473 -13.121  -2.286
TER   
ATOM   4686  O00 WTR  1079      -8.077 -13.354  -4.766
ATOM   4687  H01 WTR  1079      -8.829 -13.941  -4.840
ATOM   4688  H02 WTR  1079      -7.332 -13.937  -4.620
TER   
ATOM   4689  O00 WTR  1080      -0.341 -15.932   4.872
ATOM   4690  H01 WTR  1080       0.275 -16.464   4.367
ATOM   4691  H02 WTR  1080      -0.297 -15.065   4.467
TER   
ATOM   4692  O00 WTR  1081      -8.701 -14.278  -1.552
ATOM   4693  H01 WTR  1081      -8.440 -15.165  -1.803
ATOM   4694  H02 WTR  1081      -8.080 -13.709  -2.006
TER   
ATOM   4695  O00 WTR  1082     -12.226  -6.042  -6.499
ATOM   4696  H01 WTR  1082     -11.881  -5.553  -7.246
ATOM   4697  H02 WTR  1082     -12.556  -5.370  -5.903
TER   
ATOM   4698  O00 WTR  1083      -3.702 -14.112  -8.204
ATOM   4699  H01 WTR  1083      -4.563 -14.380  -8.525
ATOM   4700  H02 WTR  1083      -3.283 -13.696  -8.957
TER   
ATOM   4701  O00 WTR  1084     -12.336 -11.469  -1.259
ATOM   4702  H01 WTR  1084     -12.453 -10.568  -1.561
ATOM   4703  H02 WTR  1084     -11.413 -11.523  -1.013
TER   
ATOM   4704  O00 WTR  1085      -2.027 -12.021   7.535
ATOM   4705  H01 WTR  1085      -1.562 -11.862   6.713
ATOM   4706  H02 WTR  1085      -2.795 -11.452   7.491
TER   
ATOM   4707  O00 WTR  1086     -13.920  -7.282  -7.875
ATOM   4708  H01 WTR  1086     -13.407  -6.794  -7.231
ATOM   4709  H02 WTR  1086     -14.460  -7.875  -7.353
TER   
ATOM   4710  O00 WTR  1087      11.782 -18.097  -6.735
ATOM   4711  H01 WTR  1087      11.234 -17.851  -5.990
ATOM   4712  H02 WTR  1087      12.627 -18.326  -6.347
TER   
ATOM   4713  O00 WTR  1088      -9.871 -12.002  -0.399
ATOM   4714  H01 WTR  1088      -9.521 -12.853  -0.661
ATOM   4715  H02 WTR  1088      -9.437 -11.376  -0.979
TER   
ATOM   4716  O00 WTR  1089      -5.961 -14.838  -3.973
ATOM   4717  H01 WTR  1089      -5.747 -15.423  -4.700
ATOM   4718  H02 WTR  1089      -5.598 -15.272  -3.201
TER   
ATOM   4719  O00 WTR  1090      -7.679 -10.423   2.709
ATOM   4720  H01 WTR  1090      -7.303 -10.210   1.856
ATOM   4721  H02 WTR  1090      -8.601 -10.177   2.633
TER   
ATOM   4722  O00 WTR  1091     -16.956 -11.405  -0.885
ATOM   4723  H01 WTR  1091     -17.596 -11.653  -0.217
ATOM   4724  H02 WTR  1091     -16.130 -11.773  -0.574
TER   
ATOM   4725  O00 WTR  1092      -8.527  -4.162   1.614
ATOM   4726  H01 WTR  1092      -8.519  -4.148   2.571
ATOM   4727  H02 WTR  1092      -8.411  -5.084   1.385
TER   
ATOM   4728  O00 WTR  1093      -3.885  -7.297  -7.547
ATOM   4729  H01 WTR  1093      -3.366  -8.078  -7.353
ATOM   4730  H02 WTR  1093      -4.373  -7.128  -6.741
TER   
ATOM   4731  O00 WTR  1094     -10.277  -8.891  -8.395
ATOM   4732  H01 WTR  1094     -11.140  -8.750  -8.784
ATOM   4733  H02 WTR  1094     -10.461  -9.195  -7.506
TER   
ATOM   4734  O00 WTR  1095     -12.565 -14.411  -7.599
ATOM   4735  H01 WTR  1095     -12.742 -13.975  -6.765
ATOM   4736  H02 WTR  1095     -11.626 -14.289  -7.740
TER   
ATOM   4737  O00 WTR  1096     -11.245 -12.421   1.858
ATOM   4738  H01 WTR  1096     -10.678 -13.053   2.299
ATOM   4739  H02 WTR  1096     -10.922 -12.396   0.957
TER   
ATOM   4740  O00 WTR  1097      -8.216 -10.564  -4.567
ATOM   4741  H01 WTR  1097      -8.320 -11.492  -4.360
ATOM   4742  H02 WTR  1097      -8.935 -10.370  -5.168
TER   
ATOM   4743  O00 WTR  1098      -2.806  -9.665  -6.799
ATOM   4744  H01 WTR  1098      -2.745 -10.322  -7.494
ATOM   4745  H02 WTR  1098      -2.112  -9.901  -6.185
TER   
ATOM   4746  O00 WTR  1099      -9.793 -15.404  -7.355
ATOM   4747  H01 WTR  1099      -9.189 -15.120  -8.041
ATOM   4748  H02 WTR  1099      -9.891 -16.346  -7.497
TER   
ATOM   4749  O00 WTR  1100      -2.880   5.810  16.889
ATOM   4750  H01 WTR  1100      -3.701   5.792  17.380
ATOM   4751  H02 WTR  1100      -2.457   6.625  17.158
TER   
ATOM   4752  O00 WTR  1101      -1.371 -11.201 -11.787
ATOM   4753  H01 WTR  1101      -2.186 -10.793 -12.077
ATOM   4754  H02 WTR  1101      -0.828 -11.239 -12.574
TER   
ATOM   4755  O00 WTR  1102     -14.857  -8.716  -4.851
ATOM   4756  H01 WTR  1102     -15.486  -9.336  -4.483
ATOM   4757  H02 WTR  1102     -14.944  -7.934  -4.305
TER   
ATOM   4758  O00 WTR  1103       3.618 -11.750  -5.554
ATOM   4759  H01 WTR  1103       3.267 -12.477  -5.040
ATOM   4760  H02 WTR  1103       3.915 -11.116  -4.902
TER   
ATOM   4761  O00 WTR  1104      -2.132 -10.712  -2.012
ATOM   4762  H01 WTR  1104      -2.303  -9.858  -1.615
ATOM   4763  H02 WTR  1104      -1.461 -11.106  -1.455
TER   
ATOM   4764  O00 WTR  1105       5.770  14.947  12.583
ATOM   4765  H01 WTR  1105       5.321  15.079  11.748
ATOM   4766  H02 WTR  1105       5.065  14.844  13.221
TER   
ATOM   4767  O00 WTR  1106      -3.852 -12.838  -4.662
ATOM   4768  H01 WTR  1106      -4.385 -13.509  -4.236
ATOM   4769  H02 WTR  1106      -3.670 -12.201  -3.971
TER   
ATOM   4770  O00 WTR  1107      -5.772 -16.588   0.671
ATOM   4771  H01 WTR  1107      -5.798 -16.987   1.541
ATOM   4772  H02 WTR  1107      -6.041 -15.681   0.815
TER   
ATOM   4773  O00 WTR  1108     -15.308  -4.542   3.736
ATOM   4774  H01 WTR  1108     -15.076  -4.828   4.620
ATOM   4775  H02 WTR  1108     -14.525  -4.093   3.416
TER   
ATOM   4776  O00 WTR  1109       0.210 -19.903  -9.297
ATOM   4777  H01 WTR  1109       1.084 -20.291  -9.345
ATOM   4778  H02 WTR  1109      -0.065 -20.043  -8.391
TER   
ATOM   4779  O00 WTR  1110      -1.043 -18.941  -2.665
ATOM   4780  H01 WTR  1110      -0.567 -19.613  -3.151
ATOM   4781  H02 WTR  1110      -1.966 -19.171  -2.776
TER   
ATOM   4782  O00 WTR  1111      -5.320  -6.848  -5.437
ATOM   4783  H01 WTR  1111      -5.895  -7.577  -5.670
ATOM   4784  H02 WTR  1111      -4.857  -7.148  -4.655
TER   
ATOM   4785  O00 WTR  1112       3.949 -15.598  -8.640
ATOM   4786  H01 WTR  1112       4.745 -15.232  -8.253
ATOM   4787  H02 WTR  1112       3.436 -15.902  -7.891
TER   
ATOM   4788  O00 WTR  1113      -8.157  -6.830   0.878
ATOM   4789  H01 WTR  1113      -7.784  -7.341   1.596
ATOM   4790  H02 WTR  1113      -7.769  -7.206   0.089
TER   
ATOM   4791  O00 WTR  1114      -6.515 -12.127 -17.293
ATOM   4792  H01 WTR  1114      -6.395 -12.617 -16.479
ATOM   4793  H02 WTR  1114      -7.462 -12.005 -17.363
TER   
ATOM   4794  O00 WTR  1115      -7.226 -21.935  -3.032
ATOM   4795  H01 WTR  1115      -6.780 -21.096  -2.911
ATOM   4796  H02 WTR  1115      -6.792 -22.331  -3.787
TER   
ATOM   4797  O00 WTR  1116     -10.416  -9.659 -13.337
ATOM   4798  H01 WTR  1116     -11.249  -9.341 -12.990
ATOM   4799  H02 WTR  1116     -10.230  -9.084 -14.080
TER   
ATOM   4800  O00 WTR  1117     -10.690  -7.070  -4.447
ATOM   4801  H01 WTR  1117     -10.287  -6.209  -4.339
ATOM   4802  H02 WTR  1117     -11.416  -6.921  -5.052
TER   
ATOM   4803  O00 WTR  1118      -6.983  -8.352  -1.046
ATOM   4804  H01 WTR  1118      -7.758  -8.736  -1.457
ATOM   4805  H02 WTR  1118      -6.617  -9.059  -0.515
TER   
ATOM   4806  O00 WTR  1119     -16.822 -10.981  -7.298
ATOM   4807  H01 WTR  1119     -15.939 -10.612  -7.336
ATOM   4808  H02 WTR  1119     -16.691 -11.885  -7.014
TER   
ATOM   4809  O00 WTR  1120     -16.002 -14.785   3.254
ATOM   4810  H01 WTR  1120     -15.381 -14.832   3.981
ATOM   4811  H02 WTR  1120     -15.849 -13.924   2.863
TER   
ATOM   4812  O00 WTR  1121     -12.985 -17.210  -2.557
ATOM   4813  H01 WTR  1121     -13.433 -17.899  -2.066
ATOM   4814  H02 WTR  1121     -12.946 -16.470  -1.951
TER   
ATOM   4815  O00 WTR  1122      -1.457 -20.152  -6.617
ATOM   4816  H01 WTR  1122      -0.863 -20.155  -5.866
ATOM   4817  H02 WTR  1122      -1.911 -19.311  -6.559
TER   
ATOM   4818  O00 WTR  1123      -9.668 -17.918   5.365
ATOM   4819  H01 WTR  1123      -9.471 -18.846   5.238
ATOM   4820  H02 WTR  1123      -9.433 -17.745   6.276
TER   
ATOM   4821  O00 WTR  1124     -10.144  -5.599   8.823
ATOM   4822  H01 WTR  1124     -10.632  -5.500   8.005
ATOM   4823  H02 WTR  1124      -9.459  -4.932   8.775
TER   
ATOM   4824  O00 WTR  1125       6.720   5.924  19.848
ATOM   4825  H01 WTR  1125       7.587   5.530  19.941
ATOM   4826  H02 WTR  1125       6.227   5.298  19.317
TER   
ATOM   4827  O00 WTR  1126      -4.888 -11.981  -7.025
ATOM   4828  H01 WTR  1126      -4.235 -12.600  -7.351
ATOM   4829  H02 WTR  1126      -4.698 -11.901  -6.091
TER   
ATOM   4830  O00 WTR  1127      -6.413  -9.442  -6.115
ATOM   4831  H01 WTR  1127      -7.009  -9.748  -5.432
ATOM   4832  H02 WTR  1127      -5.583  -9.878  -5.922
TER   
ATOM   4833  O00 WTR  1128      -4.744 -13.101 -11.518
ATOM   4834  H01 WTR  1128      -3.836 -13.162 -11.222
ATOM   4835  H02 WTR  1128      -4.993 -12.193 -11.343
TER   
ATOM   4836  O00 WTR  1129      -4.626 -10.569  -3.255
ATOM   4837  H01 WTR  1129      -3.866 -10.549  -2.674
ATOM   4838  H02 WTR  1129      -4.832  -9.648  -3.413
TER   
ATOM   4839  O00 WTR  1130      -7.272 -22.709  -0.412
ATOM   4840  H01 WTR  1130      -8.225 -22.678  -0.330
ATOM   4841  H02 WTR  1130      -7.107 -22.576  -1.346
TER   
ATOM   4842  O00 WTR  1131      -6.530  -7.305   3.057
ATOM   4843  H01 WTR  1131      -6.907  -7.783   3.796
ATOM   4844  H02 WTR  1131      -5.805  -7.855   2.760
TER   
ATOM   4845  O00 WTR  1132       2.728 -14.262  -4.208
ATOM   4846  H01 WTR  1132       1.962 -13.783  -3.890
ATOM   4847  H02 WTR  1132       3.164 -14.572  -3.415
TER   
ATOM   4848  O00 WTR  1133       4.658 -15.446  -2.287
ATOM   4849  H01 WTR  1133       5.602 -15.561  -2.403
ATOM   4850  H02 WTR  1133       4.314 -16.337  -2.219
TER   
ATOM   4851  O00 WTR  1134      -1.172 -11.640  -7.872
ATOM   4852  H01 WTR  1134      -0.337 -12.049  -8.102
ATOM   4853  H02 WTR  1134      -1.443 -12.083  -7.068
TER   
ATOM   4854  O00 WTR  1135       8.402  14.533  12.960
ATOM   4855  H01 WTR  1135       8.811  15.279  13.398
ATOM   4856  H02 WTR  1135       7.469  14.748  12.940
TER   
ATOM   4857  O00 WTR  1136       5.556 -19.734  -3.571
ATOM   4858  H01 WTR  1136       6.324 -20.038  -3.088
ATOM   4859  H02 WTR  1136       5.185 -19.043  -3.022
TER   
ATOM   4860  O00 WTR  1137      12.829 -19.934  -2.373
ATOM   4861  H01 WTR  1137      12.096 -20.135  -1.792
ATOM   4862  H02 WTR  1137      12.750 -20.567  -3.087
TER   
ATOM   4863  O00 WTR  1138       8.840 -13.090  -9.256
ATOM   4864  H01 WTR  1138       9.324 -12.270  -9.154
ATOM   4865  H02 WTR  1138       8.680 -13.158 -10.197
TER   
ATOM   4866  O00 WTR  1139      13.951 -15.369  10.281
ATOM   4867  H01 WTR  1139      13.062 -15.215   9.962
ATOM   4868  H02 WTR  1139      13.836 -15.934  11.046
TER   
ATOM   4869  O00 WTR  1140      -1.277 -13.038  -5.252
ATOM   4870  H01 WTR  1140      -2.202 -12.951  -5.022
ATOM   4871  H02 WTR  1140      -0.829 -12.410  -4.685
TER   
ATOM   4872  O00 WTR  1141       5.337 -16.590   1.338
ATOM   4873  H01 WTR  1141       5.022 -15.921   0.731
ATOM   4874  H02 WTR  1141       5.159 -16.229   2.207
TER   
ATOM   4875  O00 WTR  1142      10.332  -8.300  -5.405
ATOM   4876  H01 WTR  1142       9.715  -8.540  -4.714
ATOM   4877  H02 WTR  1142       9.805  -8.290  -6.204
TER   
ATOM   4878  O00 WTR  1143     -19.219  -6.102   3.362
ATOM   4879  H01 WTR  1143     -19.119  -6.743   2.658
ATOM   4880  H02 WTR  1143     -20.127  -5.808   3.292
TER   
ATOM   4881  O00 WTR  1144       9.193   6.726  15.460
ATOM   4882  H01 WTR  1144       9.673   7.206  14.785
ATOM   4883  H02 WTR  1144       9.872   6.378  16.037
TER   
ATOM   4884  O00 WTR  1145      -3.753 -25.969 -10.818
ATOM   4885  H01 WTR  1145      -4.189 -25.631 -10.036
ATOM   4886  H02 WTR  1145      -2.890 -26.247 -10.510
TER   
ATOM   4887  O00 WTR  1146       7.700 -19.903  -2.082
ATOM   4888  H01 WTR  1146       8.305 -19.287  -2.494
ATOM   4889  H02 WTR  1146       7.372 -19.440  -1.311
TER   
ATOM   4890  O00 WTR  1147       5.215 -20.967   7.387
ATOM   4891  H01 WTR  1147       5.598 -20.615   8.191
ATOM   4892  H02 WTR  1147       5.398 -20.301   6.724
TER   
ATOM   4893  O00 WTR  1148       5.917 -17.640  -5.667
ATOM   4894  H01 WTR  1148       6.137 -18.099  -4.856
ATOM   4895  H02 WTR  1148       6.471 -18.051  -6.332
TER   
ATOM   4896  O00 WTR  1149      -1.732 -16.174  -7.449
ATOM   4897  H01 WTR  1149      -0.907 -15.785  -7.160
ATOM   4898  H02 WTR  1149      -2.282 -15.425  -7.680
TER   
ATOM   4899  O00 WTR  1150       5.055 -10.463  10.528
ATOM   4900  H01 WTR  1150       4.373 -10.302  11.180
ATOM   4901  H02 WTR  1150       4.798 -11.286  10.110
TER   
ATOM   4902  O00 WTR  1151      13.208  -1.584 -13.119
ATOM   4903  H01 WTR  1151      13.475  -0.746 -13.498
ATOM   4904  H02 WTR  1151      13.395  -1.494 -12.184
TER   
ATOM   4905  O00 WTR  1152       0.455 -25.312  -8.373
ATOM   4906  H01 WTR  1152      -0.140 -24.564  -8.314
ATOM   4907  H02 WTR  1152       0.155 -25.911  -7.690
TER   
ATOM   4908  O00 WTR  1153       6.797 -22.944   5.940
ATOM   4909  H01 WTR  1153       7.705 -23.001   6.236
ATOM   4910  H02 WTR  1153       6.425 -22.221   6.445
TER   
ATOM   4911  O00 WTR  1154       5.058 -10.343  -0.201
ATOM   4912  H01 WTR  1154       4.223 -10.748   0.033
ATOM   4913  H02 WTR  1154       5.455 -10.107   0.638
TER   
ATOM   4914  O00 WTR  1155       0.849 -12.004  -3.734
ATOM   4915  H01 WTR  1155       0.523 -11.721  -2.880
ATOM   4916  H02 WTR  1155       1.409 -11.285  -4.027
TER   
ATOM   4917  O00 WTR  1156      -0.546 -23.284 -10.800
ATOM   4918  H01 WTR  1156       0.262 -23.797 -10.790
ATOM   4919  H02 WTR  1156      -0.755 -23.146  -9.876
TER   
ATOM   4920  O00 WTR  1157       4.228 -18.361   6.612
ATOM   4921  H01 WTR  1157       4.652 -17.850   5.923
ATOM   4922  H02 WTR  1157       4.287 -17.809   7.392
TER   
ATOM   4923  O00 WTR  1158       8.038  -9.406  -9.910
ATOM   4924  H01 WTR  1158       7.646  -9.704 -10.731
ATOM   4925  H02 WTR  1158       8.194  -8.471 -10.044
TER   
ATOM   4926  O00 WTR  1159      -0.011 -17.184  -9.686
ATOM   4927  H01 WTR  1159       0.074 -18.136  -9.747
ATOM   4928  H02 WTR  1159      -0.707 -17.047  -9.043
TER   
ATOM   4929  O00 WTR  1160      11.208 -16.744  -4.421
ATOM   4930  H01 WTR  1160      11.145 -15.830  -4.699
ATOM   4931  H02 WTR  1160      11.966 -16.764  -3.836
TER   
ATOM   4932  O00 WTR  1161       5.625 -14.226 -11.513
ATOM   4933  H01 WTR  1161       5.319 -13.659 -10.804
ATOM   4934  H02 WTR  1161       5.844 -13.623 -12.224
TER   
ATOM   4935  O00 WTR  1162       9.998 -13.445   3.057
ATOM   4936  H01 WTR  1162      10.853 -13.725   2.730
ATOM   4937  H02 WTR  1162       9.471 -13.314   2.268
TER   
ATOM   4938  O00 WTR  1163       2.966 -10.864  -8.148
ATOM   4939  H01 WTR  1163       2.238 -10.302  -8.414
ATOM   4940  H02 WTR  1163       2.930 -10.866  -7.191
TER   
ATOM   4941  O00 WTR  1164       9.323 -17.956  -3.061
ATOM   4942  H01 WTR  1164       8.608 -17.322  -3.112
ATOM   4943  H02 WTR  1164      10.059 -17.523  -3.493
TER   
ATOM   4944  O00 WTR  1165      10.863 -21.736  -8.513
ATOM   4945  H01 WTR  1165      11.114 -20.998  -9.068
ATOM   4946  H02 WTR  1165      10.649 -21.339  -7.668
TER   
ATOM   4947  O00 WTR  1166       7.190 -15.686  -3.144
ATOM   4948  H01 WTR  1166       7.865 -15.065  -2.869
ATOM   4949  H02 WTR  1166       7.081 -15.524  -4.081
TER   
ATOM   4950  O00 WTR  1167       1.608 -14.862   1.833
ATOM   4951  H01 WTR  1167       0.781 -15.149   1.445
ATOM   4952  H02 WTR  1167       1.776 -15.493   2.533
TER   
ATOM   4953  O00 WTR  1168       6.838 -10.350  -5.665
ATOM   4954  H01 WTR  1168       6.331  -9.901  -6.341
ATOM   4955  H02 WTR  1168       6.474 -11.235  -5.640
TER   
ATOM   4956  O00 WTR  1169       5.666 -13.732   0.881
ATOM   4957  H01 WTR  1169       5.545 -13.366   1.757
ATOM   4958  H02 WTR  1169       4.780 -13.810   0.528
TER   
ATOM   4959  O00 WTR  1170       6.750 -18.463  -0.162
ATOM   4960  H01 WTR  1170       6.479 -19.256   0.300
ATOM   4961  H02 WTR  1170       6.377 -17.746   0.351
TER   
ATOM   4962  O00 WTR  1171       9.003 -13.714  -2.515
ATOM   4963  H01 WTR  1171       9.690 -13.681  -3.181
ATOM   4964  H02 WTR  1171       8.459 -12.946  -2.693
TER   
ATOM   4965  O00 WTR  1172       4.858 -20.658   3.512
ATOM   4966  H01 WTR  1172       5.708 -20.251   3.680
ATOM   4967  H02 WTR  1172       5.071 -21.535   3.194
TER   
ATOM   4968  O00 WTR  1173       4.333 -10.285  -3.384
ATOM   4969  H01 WTR  1173       3.686  -9.915  -2.784
ATOM   4970  H02 WTR  1173       4.463 -11.182  -3.075
TER   
ATOM   4971  O00 WTR  1174       9.359  -9.584  -3.198
ATOM   4972  H01 WTR  1174       9.881 -10.021  -2.525
ATOM   4973  H02 WTR  1174       8.469  -9.909  -3.060
TER   
ATOM   4974  O00 WTR  1175      11.634  12.559  12.204
ATOM   4975  H01 WTR  1175      12.185  13.034  12.827
ATOM   4976  H02 WTR  1175      10.759  12.582  12.592
TER   
ATOM   4977  O00 WTR  1176      12.168  -8.853  -0.283
ATOM   4978  H01 WTR  1176      12.629  -8.299  -0.913
ATOM   4979  H02 WTR  1176      12.156  -8.339   0.524
TER   
ATOM   4980  O00 WTR  1177       4.269 -18.041  -1.817
ATOM   4981  H01 WTR  1177       3.738 -18.680  -1.340
ATOM   4982  H02 WTR  1177       5.065 -17.952  -1.293
TER   
ATOM   4983  O00 WTR  1178      -4.419 -17.172  -3.139
ATOM   4984  H01 WTR  1178      -3.981 -17.465  -2.340
ATOM   4985  H02 WTR  1178      -3.705 -16.962  -3.741
TER   
ATOM   4986  O00 WTR  1179       0.932 -18.278  -5.624
ATOM   4987  H01 WTR  1179       0.309 -17.778  -6.151
ATOM   4988  H02 WTR  1179       1.752 -17.788  -5.692
TER   
ATOM   4989  O00 WTR  1180       5.017 -12.634  -2.279
ATOM   4990  H01 WTR  1180       5.241 -12.378  -1.385
ATOM   4991  H02 WTR  1180       4.939 -13.587  -2.243
TER   
ATOM   4992  O00 WTR  1181      -6.162  -3.746  -8.114
ATOM   4993  H01 WTR  1181      -5.774  -4.380  -8.717
ATOM   4994  H02 WTR  1181      -5.591  -2.980  -8.172
TER   
ATOM   4995  O00 WTR  1182     -12.707   3.780  -6.306
ATOM   4996  H01 WTR  1182     -12.367   2.894  -6.431
ATOM   4997  H02 WTR  1182     -12.204   4.318  -6.918
TER   
ATOM   4998  O00 WTR  1183      -1.120  -1.321  -7.398
ATOM   4999  H01 WTR  1183      -0.573  -0.695  -6.925
ATOM   5000  H02 WTR  1183      -1.141  -2.095  -6.836
TER   
ATOM   5001  O00 WTR  1184      -9.683 -17.548  16.832
ATOM   5002  H01 WTR  1184      -9.951 -18.344  16.373
ATOM   5003  H02 WTR  1184      -8.867 -17.788  17.271
TER   
ATOM   5004  O00 WTR  1185       8.991  -7.712  -7.665
ATOM   5005  H01 WTR  1185       9.052  -6.955  -7.082
ATOM   5006  H02 WTR  1185       8.154  -8.119  -7.442
TER   
ATOM   5007  O00 WTR  1186      -8.878  -4.784  -8.279
ATOM   5008  H01 WTR  1186      -8.596  -5.697  -8.330
ATOM   5009  H02 WTR  1186      -8.064  -4.286  -8.198
TER   
ATOM   5010  O00 WTR  1187     -10.446  -9.533  -5.690
ATOM   5011  H01 WTR  1187     -10.380  -8.593  -5.525
ATOM   5012  H02 WTR  1187     -11.383  -9.721  -5.639
TER   
ATOM   5013  O00 WTR  1188       5.133   8.639  16.578
ATOM   5014  H01 WTR  1188       6.039   8.946  16.600
ATOM   5015  H02 WTR  1188       5.199   7.690  16.689
TER   
ATOM   5016  O00 WTR  1189     -10.443  -1.380  -8.076
ATOM   5017  H01 WTR  1189      -9.682  -1.549  -8.631
ATOM   5018  H02 WTR  1189     -10.143  -1.579  -7.190
TER   
ATOM   5019  O00 WTR  1190      -4.235  12.572  15.960
ATOM   5020  H01 WTR  1190      -4.335  11.695  15.590
ATOM   5021  H02 WTR  1190      -4.594  13.156  15.292
TER   
ATOM   5022  O00 WTR  1191      -2.145   5.089  14.345
ATOM   5023  H01 WTR  1191      -1.539   5.756  14.022
ATOM   5024  H02 WTR  1191      -2.415   5.408  15.206
TER   
ATOM   5025  O00 WTR  1192      -7.595 -16.896   3.113
ATOM   5026  H01 WTR  1192      -7.780 -17.585   2.475
ATOM   5027  H02 WTR  1192      -7.960 -17.224   3.934
TER   
ATOM   5028  O00 WTR  1193     -13.175  -4.628  -2.104
ATOM   5029  H01 WTR  1193     -12.471  -4.408  -1.494
ATOM   5030  H02 WTR  1193     -12.850  -4.343  -2.958
TER   
ATOM   5031  O00 WTR  1194      -9.406   2.051  -8.199
ATOM   5032  H01 WTR  1194      -9.168   1.783  -9.086
ATOM   5033  H02 WTR  1194      -8.776   1.602  -7.635
TER   
ATOM   5034  O00 WTR  1195     -11.427  -0.551  -3.540
ATOM   5035  H01 WTR  1195     -10.612  -0.681  -4.025
ATOM   5036  H02 WTR  1195     -12.102  -0.496  -4.217
TER   
ATOM   5037  O00 WTR  1196      10.802 -15.809  -1.237
ATOM   5038  H01 WTR  1196      11.388 -15.053  -1.272
ATOM   5039  H02 WTR  1196      10.036 -15.543  -1.745
TER   
ATOM   5040  O00 WTR  1197     -10.661 -17.312 -11.020
ATOM   5041  H01 WTR  1197     -11.086 -18.009 -11.520
ATOM   5042  H02 WTR  1197      -9.904 -17.063 -11.551
TER   
ATOM   5043  O00 WTR  1198      -3.527 -21.912  -8.868
ATOM   5044  H01 WTR  1198      -3.267 -21.049  -9.192
ATOM   5045  H02 WTR  1198      -3.970 -21.733  -8.039
TER   
ATOM   5046  O00 WTR  1199       2.623   9.966  16.597
ATOM   5047  H01 WTR  1199       2.381  10.892  16.619
ATOM   5048  H02 WTR  1199       3.565   9.968  16.428
TER   
ATOM   5049  O00 WTR  1200      12.389  -9.046  -7.028
ATOM   5050  H01 WTR  1200      12.375  -8.184  -7.444
ATOM   5051  H02 WTR  1200      11.786  -8.965  -6.289
TER   
ATOM   5052  O00 WTR  1201      11.993   2.980  17.205
ATOM   5053  H01 WTR  1201      12.441   2.769  16.386
ATOM   5054  H02 WTR  1201      11.803   3.916  17.141
TER   
ATOM   5055  O00 WTR  1202       5.874   1.450 -13.570
ATOM   5056  H01 WTR  1202       5.113   1.240 -13.029
ATOM   5057  H02 WTR  1202       6.622   1.131 -13.067
TER   
ATOM   5058  O00 WTR  1203      -3.755   4.140  21.561
ATOM   5059  H01 WTR  1203      -3.687   5.034  21.897
ATOM   5060  H02 WTR  1203      -4.522   4.156  20.988
TER   
ATOM   5061  O00 WTR  1204      11.345   6.648  20.003
ATOM   5062  H01 WTR  1204      10.745   5.919  20.158
ATOM   5063  H02 WTR  1204      11.894   6.677  20.787
TER   
ATOM   5064  O00 WTR  1205       9.546  -5.495  -6.452
ATOM   5065  H01 WTR  1205      10.393  -5.049  -6.467
ATOM   5066  H02 WTR  1205       9.393  -5.688  -5.527
TER   
ATOM   5067  O00 WTR  1206      -3.308   7.887  10.694
ATOM   5068  H01 WTR  1206      -2.685   7.815   9.971
ATOM   5069  H02 WTR  1206      -3.875   8.618  10.451
TER   
ATOM   5070  O00 WTR  1207      -0.035  -1.283  14.857
ATOM   5071  H01 WTR  1207      -0.529  -1.789  14.212
ATOM   5072  H02 WTR  1207       0.576  -0.762  14.336
TER   
ATOM   5073  O00 WTR  1208      -0.387  -5.556 -11.286
ATOM   5074  H01 WTR  1208      -0.533  -4.641 -11.523
ATOM   5075  H02 WTR  1208      -1.232  -5.980 -11.433
TER   
ATOM   5076  O00 WTR  1209     -16.204   2.225  15.812
ATOM   5077  H01 WTR  1209     -16.494   3.130  15.933
ATOM   5078  H02 WTR  1209     -16.988   1.759  15.523
TER   
ATOM   5079  O00 WTR  1210       5.871  -8.752  -8.141
ATOM   5080  H01 WTR  1210       6.576  -9.181  -8.625
ATOM   5081  H02 WTR  1210       5.170  -8.645  -8.784
TER   
ATOM   5082  O00 WTR  1211     -11.809  -3.835 -16.455
ATOM   5083  H01 WTR  1211     -11.323  -3.010 -16.440
ATOM   5084  H02 WTR  1211     -11.550  -4.280 -15.648
TER   
ATOM   5085  O00 WTR  1212       2.055  12.601  16.659
ATOM   5086  H01 WTR  1212       1.530  13.052  17.320
ATOM   5087  H02 WTR  1212       1.548  12.688  15.851
TER   
ATOM   5088  O00 WTR  1213      14.028   0.520  17.053
ATOM   5089  H01 WTR  1213      14.355   0.041  17.815
ATOM   5090  H02 WTR  1213      13.518   1.240  17.423
TER   
ATOM   5091  O00 WTR  1214      11.392 -11.136  -1.426
ATOM   5092  H01 WTR  1214      11.685 -10.414  -0.870
ATOM   5093  H02 WTR  1214      11.815 -10.975  -2.270
TER   
ATOM   5094  O00 WTR  1215      15.956  -8.502   7.372
ATOM   5095  H01 WTR  1215      15.379  -8.222   6.662
ATOM   5096  H02 WTR  1215      16.170  -7.695   7.840
TER   
ATOM   5097  O00 WTR  1216      20.719 -10.210  12.578
ATOM   5098  H01 WTR  1216      21.143 -11.048  12.392
ATOM   5099  H02 WTR  1216      19.801 -10.349  12.346
TER   
ATOM   5100  O00 WTR  1217      13.112 -13.121   7.674
ATOM   5101  H01 WTR  1217      13.031 -12.242   7.305
ATOM   5102  H02 WTR  1217      13.690 -13.583   7.066
TER   
ATOM   5103  O00 WTR  1218      22.791  -6.114   6.235
ATOM   5104  H01 WTR  1218      23.545  -5.891   5.689
ATOM   5105  H02 WTR  1218      22.077  -5.578   5.890
TER   
ATOM   5106  O00 WTR  1219      18.061 -10.482  14.856
ATOM   5107  H01 WTR  1219      18.903 -10.923  14.969
ATOM   5108  H02 WTR  1219      17.430 -11.052  15.294
TER   
ATOM   5109  O00 WTR  1220      15.524 -17.293  12.791
ATOM   5110  H01 WTR  1220      15.280 -17.868  13.516
ATOM   5111  H02 WTR  1220      16.464 -17.435  12.677
TER   
ATOM   5112  O00 WTR  1221      15.368 -23.486   3.624
ATOM   5113  H01 WTR  1221      14.444 -23.566   3.860
ATOM   5114  H02 WTR  1221      15.549 -22.548   3.675
TER   
ATOM   5115  O00 WTR  1222      18.195 -17.014  11.951
ATOM   5116  H01 WTR  1222      18.320 -17.297  11.045
ATOM   5117  H02 WTR  1222      19.039 -16.641  12.205
TER   
ATOM   5118  O00 WTR  1223      20.113 -14.090   0.367
ATOM   5119  H01 WTR  1223      19.656 -13.250   0.414
ATOM   5120  H02 WTR  1223      19.511 -14.664  -0.107
TER   
ATOM   5121  O00 WTR  1224      11.719 -10.435   4.278
ATOM   5122  H01 WTR  1224      11.243 -11.199   4.601
ATOM   5123  H02 WTR  1224      12.123 -10.056   5.059
TER   
ATOM   5124  O00 WTR  1225      20.040 -22.691   4.966
ATOM   5125  H01 WTR  1225      20.204 -23.509   4.497
ATOM   5126  H02 WTR  1225      19.331 -22.901   5.574
TER   
ATOM   5127  O00 WTR  1226      17.254 -12.114   2.732
ATOM   5128  H01 WTR  1226      16.460 -11.588   2.832
ATOM   5129  H02 WTR  1226      17.112 -12.871   3.301
TER   
ATOM   5130  O00 WTR  1227      18.283 -10.634  11.088
ATOM   5131  H01 WTR  1227      18.002 -10.726  10.177
ATOM   5132  H02 WTR  1227      17.479 -10.435  11.568
TER   
ATOM   5133  O00 WTR  1228      14.858 -10.716   8.464
ATOM   5134  H01 WTR  1228      14.042 -10.603   7.977
ATOM   5135  H02 WTR  1228      15.427 -10.016   8.143
TER   
ATOM   5136  O00 WTR  1229      10.862 -16.067  10.366
ATOM   5137  H01 WTR  1229      10.299 -15.915  11.126
ATOM   5138  H02 WTR  1229      11.472 -16.747  10.652
TER   
ATOM   5139  O00 WTR  1230      20.684 -15.377   5.114
ATOM   5140  H01 WTR  1230      19.972 -15.401   4.475
ATOM   5141  H02 WTR  1230      20.290 -15.702   5.924
TER   
ATOM   5142  O00 WTR  1231      19.194 -13.317  10.654
ATOM   5143  H01 WTR  1231      18.751 -13.692   9.893
ATOM   5144  H02 WTR  1231      18.672 -12.547  10.880
TER   
ATOM   5145  O00 WTR  1232      20.732 -10.786  15.614
ATOM   5146  H01 WTR  1232      21.015 -10.201  14.910
ATOM   5147  H02 WTR  1232      20.657 -10.219  16.381
TER   
ATOM   5148  O00 WTR  1233      14.940 -13.761   2.946
ATOM   5149  H01 WTR  1233      14.934 -14.157   3.817
ATOM   5150  H02 WTR  1233      15.440 -14.374   2.407
TER   
ATOM   5151  O00 WTR  1234      15.043  -8.953  -6.057
ATOM   5152  H01 WTR  1234      14.117  -9.110  -6.241
ATOM   5153  H02 WTR  1234      15.212  -9.436  -5.248
TER   
ATOM   5154  O00 WTR  1235      13.503  -8.430   2.685
ATOM   5155  H01 WTR  1235      12.988  -7.800   2.181
ATOM   5156  H02 WTR  1235      13.273  -9.281   2.313
TER   
ATOM   5157  O00 WTR  1236      20.850 -12.152   4.434
ATOM   5158  H01 WTR  1236      21.300 -11.715   5.158
ATOM   5159  H02 WTR  1236      21.013 -13.084   4.579
TER   
ATOM   5160  O00 WTR  1237      22.774  -8.874  10.802
ATOM   5161  H01 WTR  1237      23.106  -8.372  11.546
ATOM   5162  H02 WTR  1237      21.955  -9.256  11.117
TER   
ATOM   5163  O00 WTR  1238      15.403 -22.436  -8.019
ATOM   5164  H01 WTR  1238      14.675 -23.024  -8.222
ATOM   5165  H02 WTR  1238      15.027 -21.558  -8.081
TER   
ATOM   5166  O00 WTR  1239      17.412 -14.624   8.996
ATOM   5167  H01 WTR  1239      16.923 -14.417   8.199
ATOM   5168  H02 WTR  1239      16.856 -14.309   9.708
TER   
ATOM   5169  O00 WTR  1240      18.222 -15.592  -0.801
ATOM   5170  H01 WTR  1240      18.085 -16.482  -1.126
ATOM   5171  H02 WTR  1240      17.979 -15.028  -1.535
TER   
ATOM   5172  O00 WTR  1241      18.540 -11.800   0.356
ATOM   5173  H01 WTR  1241      18.262 -10.937   0.051
ATOM   5174  H02 WTR  1241      17.930 -12.013   1.063
TER   
ATOM   5175  O00 WTR  1242      20.315  -8.640  17.339
ATOM   5176  H01 WTR  1242      19.677  -9.040  17.931
ATOM   5177  H02 WTR  1242      19.834  -7.930  16.913
TER   
ATOM   5178  O00 WTR  1243      14.452 -11.098   3.606
ATOM   5179  H01 WTR  1243      13.594 -10.718   3.795
ATOM   5180  H02 WTR  1243      14.266 -12.009   3.376
TER   
ATOM   5181  O00 WTR  1244      20.220 -15.182  12.349
ATOM   5182  H01 WTR  1244      19.705 -14.681  11.718
ATOM   5183  H02 WTR  1244      21.023 -15.407  11.878
TER   
ATOM   5184  O00 WTR  1245      12.978  -5.281 -11.279
ATOM   5185  H01 WTR  1245      13.443  -4.634 -10.748
ATOM   5186  H02 WTR  1245      13.657  -5.673 -11.828
TER   
ATOM   5187  O00 WTR  1246      17.929 -15.750  14.841
ATOM   5188  H01 WTR  1246      17.401 -16.524  14.645
ATOM   5189  H02 WTR  1246      18.790 -15.948  14.472
TER   
ATOM   5190  O00 WTR  1247      17.694 -17.502   9.253
ATOM   5191  H01 WTR  1247      17.477 -16.571   9.296
ATOM   5192  H02 WTR  1247      16.874 -17.949   9.461
TER   
ATOM   5193  O00 WTR  1248      13.428  -7.698   9.397
ATOM   5194  H01 WTR  1248      13.689  -6.799   9.594
ATOM   5195  H02 WTR  1248      12.537  -7.770   9.739
TER   
ATOM   5196  O00 WTR  1249      24.475  -4.744   4.374
ATOM   5197  H01 WTR  1249      24.841  -5.194   3.613
ATOM   5198  H02 WTR  1249      25.019  -3.964   4.476
TER   
ATOM   5199  O00 WTR  1250      18.181 -10.525   8.090
ATOM   5200  H01 WTR  1250      17.909  -9.611   8.173
ATOM   5201  H02 WTR  1250      18.224 -10.678   7.146
TER   
ATOM   5202  O00 WTR  1251      15.882 -21.291   6.463
ATOM   5203  H01 WTR  1251      16.630 -20.695   6.511
ATOM   5204  H02 WTR  1251      15.158 -20.799   6.850
TER   
ATOM   5205  O00 WTR  1252      14.578 -11.265  11.195
ATOM   5206  H01 WTR  1252      15.156 -11.999  11.403
ATOM   5207  H02 WTR  1252      14.672 -11.146  10.250
TER   
ATOM   5208  O00 WTR  1253      14.618 -12.118  19.328
ATOM   5209  H01 WTR  1253      15.439 -11.629  19.276
ATOM   5210  H02 WTR  1253      14.092 -11.782  18.602
TER   
ATOM   5211  O00 WTR  1254      16.343 -13.776  13.753
ATOM   5212  H01 WTR  1254      17.130 -14.308  13.870
ATOM   5213  H02 WTR  1254      15.777 -14.020  14.485
TER   
ATOM   5214  O00 WTR  1255      18.211 -11.760   5.393
ATOM   5215  H01 WTR  1255      19.138 -11.975   5.290
ATOM   5216  H02 WTR  1255      17.930 -11.485   4.520
TER   
ATOM   5217  O00 WTR  1256      12.880 -10.101   6.885
ATOM   5218  H01 WTR  1256      12.023  -9.767   7.152
ATOM   5219  H02 WTR  1256      13.299  -9.361   6.444
TER   
ATOM   5220  O00 WTR  1257      14.102  -7.908   5.623
ATOM   5221  H01 WTR  1257      14.058  -6.996   5.912
ATOM   5222  H02 WTR  1257      13.907  -7.873   4.687
TER   
ATOM   5223  O00 WTR  1258      21.644 -10.528   6.755
ATOM   5224  H01 WTR  1258      22.390  -9.996   7.035
ATOM   5225  H02 WTR  1258      21.364 -10.985   7.548
TER   
ATOM   5226  O00 WTR  1259      20.481 -11.718   8.860
ATOM   5227  H01 WTR  1259      20.331 -12.151   9.700
ATOM   5228  H02 WTR  1259      19.608 -11.460   8.564
TER   
ATOM   5229  O00 WTR  1260      21.431  -1.464  -9.001
ATOM   5230  H01 WTR  1260      20.723  -1.489  -8.357
ATOM   5231  H02 WTR  1260      21.315  -0.628  -9.453
TER   
ATOM   5232  O00 WTR  1261      21.840  -1.180   9.981
ATOM   5233  H01 WTR  1261      22.384  -0.432  10.227
ATOM   5234  H02 WTR  1261      22.277  -1.554   9.216
TER   
ATOM   5235  O00 WTR  1262      16.070   2.483  12.089
ATOM   5236  H01 WTR  1262      16.774   1.867  11.884
ATOM   5237  H02 WTR  1262      15.345   2.215  11.524
TER   
ATOM   5238  O00 WTR  1263      16.585 -11.637  16.824
ATOM   5239  H01 WTR  1263      16.760 -12.533  17.115
ATOM   5240  H02 WTR  1263      17.064 -11.086  17.444
TER   
ATOM   5241  O00 WTR  1264      15.485  -7.470  15.272
ATOM   5242  H01 WTR  1264      15.373  -8.392  15.502
ATOM   5243  H02 WTR  1264      14.602  -7.167  15.060
TER   
ATOM   5244  O00 WTR  1265      21.930 -17.416   3.045
ATOM   5245  H01 WTR  1265      22.420 -17.078   2.294
ATOM   5246  H02 WTR  1265      21.798 -16.654   3.608
TER   
ATOM   5247  O00 WTR  1266      12.302 -20.923  18.551
ATOM   5248  H01 WTR  1266      12.178 -19.991  18.729
ATOM   5249  H02 WTR  1266      11.551 -21.166  18.010
TER   
ATOM   5250  O00 WTR  1267      14.176 -17.312   8.149
ATOM   5251  H01 WTR  1267      13.662 -17.141   7.359
ATOM   5252  H02 WTR  1267      13.984 -16.571   8.724
TER   
ATOM   5253  O00 WTR  1268      14.868 -14.397   5.423
ATOM   5254  H01 WTR  1268      15.561 -13.935   5.895
ATOM   5255  H02 WTR  1268      15.052 -15.324   5.575
TER   
ATOM   5256  O00 WTR  1269      14.923  -2.544   9.666
ATOM   5257  H01 WTR  1269      15.840  -2.533   9.390
ATOM   5258  H02 WTR  1269      14.922  -2.097  10.513
TER   
ATOM   5259  O00 WTR  1270      21.712   0.433  -0.529
ATOM   5260  H01 WTR  1270      20.972   0.389  -1.134
ATOM   5261  H02 WTR  1270      22.199   1.211  -0.801
TER   
ATOM   5262  O00 WTR  1271      13.000  -0.882   5.930
ATOM   5263  H01 WTR  1271      12.822  -1.194   6.818
ATOM   5264  H02 WTR  1271      13.132   0.061   6.030
TER   
ATOM   5265  O00 WTR  1272      16.855   4.440  10.293
ATOM   5266  H01 WTR  1272      16.386   5.226  10.016
ATOM   5267  H02 WTR  1272      16.171   3.857  10.624
TER   
ATOM   5268  O00 WTR  1273      15.732  -1.637   6.339
ATOM   5269  H01 WTR  1273      14.786  -1.515   6.411
ATOM   5270  H02 WTR  1273      15.933  -2.331   6.967
TER   
ATOM   5271  O00 WTR  1274      16.232  -3.385   3.659
ATOM   5272  H01 WTR  1274      16.977  -3.194   3.089
ATOM   5273  H02 WTR  1274      16.449  -4.225   4.064
TER   
ATOM   5274  O00 WTR  1275      19.944  -8.009   8.754
ATOM   5275  H01 WTR  1275      20.060  -8.939   8.945
ATOM   5276  H02 WTR  1275      20.086  -7.938   7.810
TER   
ATOM   5277  O00 WTR  1276       9.404  -5.535  11.314
ATOM   5278  H01 WTR  1276       9.119  -5.679  12.216
ATOM   5279  H02 WTR  1276       9.133  -4.638  11.118
TER   
ATOM   5280  O00 WTR  1277      18.578  -2.657   2.155
ATOM   5281  H01 WTR  1277      18.792  -3.579   2.012
ATOM   5282  H02 WTR  1277      18.587  -2.270   1.279
TER   
ATOM   5283  O00 WTR  1278      14.933  -0.876  11.919
ATOM   5284  H01 WTR  1278      15.747  -0.587  12.332
ATOM   5285  H02 WTR  1278      14.465  -1.342  12.612
TER   
ATOM   5286  O00 WTR  1279      14.302 -17.901   3.961
ATOM   5287  H01 WTR  1279      14.979 -17.535   4.530
ATOM   5288  H02 WTR  1279      14.315 -18.840   4.146
TER   
ATOM   5289  O00 WTR  1280      25.012  -6.723  -0.143
ATOM   5290  H01 WTR  1280      24.570  -7.331  -0.736
ATOM   5291  H02 WTR  1280      24.348  -6.066   0.066
TER   
ATOM   5292  O00 WTR  1281      11.164   0.815  13.317
ATOM   5293  H01 WTR  1281      10.638   1.592  13.124
ATOM   5294  H02 WTR  1281      10.616   0.295  13.905
TER   
ATOM   5295  O00 WTR  1282      15.424  -6.267   2.651
ATOM   5296  H01 WTR  1282      16.025  -6.148   1.915
ATOM   5297  H02 WTR  1282      14.892  -7.025   2.406
TER   
ATOM   5298  O00 WTR  1283      20.331  -1.618   4.492
ATOM   5299  H01 WTR  1283      20.546  -1.159   5.304
ATOM   5300  H02 WTR  1283      19.395  -1.462   4.369
TER   
ATOM   5301  O00 WTR  1284      18.315  -7.713   6.186
ATOM   5302  H01 WTR  1284      19.067  -7.608   5.604
ATOM   5303  H02 WTR  1284      17.724  -7.000   5.946
TER   
ATOM   5304  O00 WTR  1285      21.664  -2.077   0.519
ATOM   5305  H01 WTR  1285      21.891  -2.618  -0.238
ATOM   5306  H02 WTR  1285      21.839  -1.180   0.233
TER   
ATOM   5307  O00 WTR  1286      17.849   4.620  13.029
ATOM   5308  H01 WTR  1286      18.379   4.965  12.310
ATOM   5309  H02 WTR  1286      17.310   3.940  12.625
TER   
ATOM   5310  O00 WTR  1287      17.238   4.372   1.203
ATOM   5311  H01 WTR  1287      17.406   4.648   0.302
ATOM   5312  H02 WTR  1287      17.994   3.833   1.435
TER   
ATOM   5313  O00 WTR  1288      25.369  10.024  -1.534
ATOM   5314  H01 WTR  1288      24.443   9.781  -1.510
ATOM   5315  H02 WTR  1288      25.753   9.580  -0.778
TER   
ATOM   5316  O00 WTR  1289      17.225  -3.206   8.145
ATOM   5317  H01 WTR  1289      17.839  -2.758   8.728
ATOM   5318  H02 WTR  1289      17.369  -4.137   8.315
TER   
ATOM   5319  O00 WTR  1290      15.495   4.897   6.044
ATOM   5320  H01 WTR  1290      14.755   4.720   6.626
ATOM   5321  H02 WTR  1290      15.595   5.849   6.066
TER   
ATOM   5322  O00 WTR  1291      23.438   5.759   0.295
ATOM   5323  H01 WTR  1291      23.583   5.397  -0.580
ATOM   5324  H02 WTR  1291      23.552   6.703   0.185
TER   
ATOM   5325  O00 WTR  1292      16.716  -5.813   5.105
ATOM   5326  H01 WTR  1292      16.291  -6.245   4.364
ATOM   5327  H02 WTR  1292      16.008  -5.658   5.731
TER   
ATOM   5328  O00 WTR  1293      16.430  -8.955   3.934
ATOM   5329  H01 WTR  1293      16.734  -8.758   4.820
ATOM   5330  H02 WTR  1293      15.581  -9.378   4.060
TER   
ATOM   5331  O00 WTR  1294      20.693  -4.359   5.270
ATOM   5332  H01 WTR  1294      19.746  -4.475   5.200
ATOM   5333  H02 WTR  1294      20.864  -3.516   4.851
TER   
ATOM   5334  O00 WTR  1295      18.988  -8.450   2.636
ATOM   5335  H01 WTR  1295      19.423  -9.281   2.446
ATOM   5336  H02 WTR  1295      18.239  -8.690   3.181
TER   
ATOM   5337  O00 WTR  1296      16.785   2.536   6.936
ATOM   5338  H01 WTR  1296      16.423   3.363   6.616
ATOM   5339  H02 WTR  1296      17.269   2.182   6.190
TER   
ATOM   5340  O00 WTR  1297      13.273   2.481   3.491
ATOM   5341  H01 WTR  1297      14.145   2.794   3.251
ATOM   5342  H02 WTR  1297      13.273   1.556   3.244
TER   
ATOM   5343  O00 WTR  1298      17.271  -6.336   8.630
ATOM   5344  H01 WTR  1298      17.142  -6.460   9.570
ATOM   5345  H02 WTR  1298      17.991  -6.926   8.406
TER   
ATOM   5346  O00 WTR  1299      12.904   2.561  14.733
ATOM   5347  H01 WTR  1299      12.477   1.856  14.247
ATOM   5348  H02 WTR  1299      13.838   2.364  14.671
TER   
ATOM   5349  O00 WTR  1300      24.590  -7.257   2.936
ATOM   5350  H01 WTR  1300      24.703  -7.266   1.986
ATOM   5351  H02 WTR  1300      23.728  -7.649   3.079
TER   
ATOM   5352  O00 WTR  1301      20.326   1.760  12.648
ATOM   5353  H01 WTR  1301      19.628   1.780  13.304
ATOM   5354  H02 WTR  1301      21.125   1.944  13.142
TER   
ATOM   5355  O00 WTR  1302      22.393  -4.401   1.787
ATOM   5356  H01 WTR  1302      22.571  -4.411   2.727
ATOM   5357  H02 WTR  1302      21.892  -3.598   1.645
TER   
ATOM   5358  O00 WTR  1303      14.463   1.583  10.168
ATOM   5359  H01 WTR  1303      13.827   1.350  10.844
ATOM   5360  H02 WTR  1303      14.810   0.744   9.865
TER   
ATOM   5361  O00 WTR  1304      18.322  -7.409  15.321
ATOM   5362  H01 WTR  1304      17.370  -7.468  15.237
ATOM   5363  H02 WTR  1304      18.645  -8.249  14.996
TER   
ATOM   5364  O00 WTR  1305      21.183   4.229   0.987
ATOM   5365  H01 WTR  1305      21.985   4.748   0.934
ATOM   5366  H02 WTR  1305      21.056   3.892   0.100
TER   
ATOM   5367  O00 WTR  1306      12.632  -2.793   7.761
ATOM   5368  H01 WTR  1306      13.449  -2.801   8.259
ATOM   5369  H02 WTR  1306      12.144  -3.548   8.089
TER   
ATOM   5370  O00 WTR  1307      23.525  -8.696   8.169
ATOM   5371  H01 WTR  1307      23.377  -9.087   9.030
ATOM   5372  H02 WTR  1307      23.348  -7.763   8.296
TER   
ATOM   5373  O00 WTR  1308      13.161   1.919   6.118
ATOM   5374  H01 WTR  1308      13.224   2.295   5.240
ATOM   5375  H02 WTR  1308      13.425   2.629   6.703
TER   
ATOM   5376  O00 WTR  1309      13.830   3.595   8.367
ATOM   5377  H01 WTR  1309      14.243   3.043   9.031
ATOM   5378  H02 WTR  1309      12.949   3.757   8.705
TER   
ATOM   5379  O00 WTR  1310      17.756  -0.848   4.171
ATOM   5380  H01 WTR  1310      17.095  -1.371   4.625
ATOM   5381  H02 WTR  1310      17.802  -1.227   3.293
TER   
ATOM   5382  O00 WTR  1311      18.834  -1.465   9.822
ATOM   5383  H01 WTR  1311      19.720  -1.476  10.184
ATOM   5384  H02 WTR  1311      18.564  -0.548   9.876
TER   
ATOM   5385  O00 WTR  1312      16.782   7.793   6.418
ATOM   5386  H01 WTR  1312      17.727   7.693   6.527
ATOM   5387  H02 WTR  1312      16.409   7.459   7.234
TER   
ATOM   5388  O00 WTR  1313      18.314   2.075   4.786
ATOM   5389  H01 WTR  1313      18.075   1.161   4.629
ATOM   5390  H02 WTR  1313      18.586   2.403   3.929
TER   
ATOM   5391  O00 WTR  1314      19.116   2.759   2.207
ATOM   5392  H01 WTR  1314      18.853   2.372   1.372
ATOM   5393  H02 WTR  1314      19.985   3.124   2.039
TER   
ATOM   5394  O00 WTR  1315      22.222  -4.117   9.748
ATOM   5395  H01 WTR  1315      22.215  -3.332  10.296
ATOM   5396  H02 WTR  1315      22.763  -3.878   8.994
TER   
ATOM   5397  O00 WTR  1316      18.701   3.171   8.840
ATOM   5398  H01 WTR  1316      18.116   2.729   8.225
ATOM   5399  H02 WTR  1316      18.160   3.855   9.236
TER   
ATOM   5400  O00 WTR  1317      11.214 -10.145  12.976
ATOM   5401  H01 WTR  1317      12.049 -10.612  12.941
ATOM   5402  H02 WTR  1317      11.437  -9.237  12.773
TER   
ATOM   5403  O00 WTR  1318      19.892  -5.498   1.808
ATOM   5404  H01 WTR  1318      20.768  -5.125   1.710
ATOM   5405  H02 WTR  1318      20.019  -6.265   2.366
TER   
ATOM   5406  O00 WTR  1319      10.923   1.749   8.880
ATOM   5407  H01 WTR  1319      11.393   1.116   9.423
ATOM   5408  H02 WTR  1319      11.179   1.532   7.983
TER   
ATOM   5409  O00 WTR  1320      15.021  -5.185   7.122
ATOM   5410  H01 WTR  1320      14.122  -5.174   7.451
ATOM   5411  H02 WTR  1320      15.554  -5.404   7.886
TER   
ATOM   5412  O00 WTR  1321      19.469 -17.704   1.871
ATOM   5413  H01 WTR  1321      19.618 -18.046   0.989
ATOM   5414  H02 WTR  1321      20.341 -17.669   2.265
TER   
ATOM   5415  O00 WTR  1322      13.259 -13.424  -4.393
ATOM   5416  H01 WTR  1322      13.469 -14.297  -4.726
ATOM   5417  H02 WTR  1322      13.769 -13.345  -3.587
TER   
ATOM   5418  O00 WTR  1323      16.736 -14.312  -2.999
ATOM   5419  H01 WTR  1323      17.050 -13.438  -3.230
ATOM   5420  H02 WTR  1323      17.261 -14.906  -3.535
TER   
ATOM   5421  O00 WTR  1324      19.013  -8.437  -7.451
ATOM   5422  H01 WTR  1324      19.047  -7.578  -7.873
ATOM   5423  H02 WTR  1324      19.553  -8.341  -6.667
TER   
ATOM   5424  O00 WTR  1325      20.610 -10.628   1.937
ATOM   5425  H01 WTR  1325      20.690 -11.219   2.686
ATOM   5426  H02 WTR  1325      20.025 -11.084   1.332
TER   
ATOM   5427  O00 WTR  1326      15.630 -16.348 -11.494
ATOM   5428  H01 WTR  1326      15.859 -17.018 -10.850
ATOM   5429  H02 WTR  1326      16.427 -15.827 -11.592
TER   
ATOM   5430  O00 WTR  1327      16.799 -18.272  -4.700
ATOM   5431  H01 WTR  1327      17.124 -19.083  -5.092
ATOM   5432  H02 WTR  1327      15.847 -18.330  -4.783
TER   
ATOM   5433  O00 WTR  1328      20.717 -13.794  16.660
ATOM   5434  H01 WTR  1328      20.660 -12.930  16.253
ATOM   5435  H02 WTR  1328      21.263 -14.306  16.062
TER   
ATOM   5436  O00 WTR  1329      18.924 -15.263   2.960
ATOM   5437  H01 WTR  1329      19.113 -16.153   2.660
ATOM   5438  H02 WTR  1329      19.434 -14.700   2.378
TER   
ATOM   5439  O00 WTR  1330      13.065  -7.399  -2.482
ATOM   5440  H01 WTR  1330      12.882  -6.533  -2.847
ATOM   5441  H02 WTR  1330      14.011  -7.507  -2.582
TER   
ATOM   5442  O00 WTR  1331      17.386 -13.566 -10.810
ATOM   5443  H01 WTR  1331      18.313 -13.510 -10.577
ATOM   5444  H02 WTR  1331      17.008 -12.749 -10.486
TER   
ATOM   5445  O00 WTR  1332      21.074  -8.044   5.696
ATOM   5446  H01 WTR  1332      21.762  -7.425   5.940
ATOM   5447  H02 WTR  1332      21.466  -8.906   5.837
TER   
ATOM   5448  O00 WTR  1333      12.149 -10.068  -3.729
ATOM   5449  H01 WTR  1333      13.065 -10.341  -3.780
ATOM   5450  H02 WTR  1333      12.185  -9.113  -3.689
TER   
ATOM   5451  O00 WTR  1334      14.630 -19.815  -8.343
ATOM   5452  H01 WTR  1334      15.279 -19.338  -8.860
ATOM   5453  H02 WTR  1334      13.881 -19.914  -8.931
TER   
ATOM   5454  O00 WTR  1335      17.367 -18.192  -2.117
ATOM   5455  H01 WTR  1335      17.118 -18.241  -3.040
ATOM   5456  H02 WTR  1335      16.543 -18.044  -1.654
TER   
ATOM   5457  O00 WTR  1336      18.157 -20.798  -2.615
ATOM   5458  H01 WTR  1336      17.598 -20.024  -2.684
ATOM   5459  H02 WTR  1336      18.944 -20.487  -2.169
TER   
ATOM   5460  O00 WTR  1337      15.137 -10.065  -3.666
ATOM   5461  H01 WTR  1337      15.742 -10.805  -3.720
ATOM   5462  H02 WTR  1337      15.411  -9.588  -2.883
TER   
ATOM   5463  O00 WTR  1338      14.646 -10.346  -0.777
ATOM   5464  H01 WTR  1338      13.703 -10.297  -0.619
ATOM   5465  H02 WTR  1338      14.812 -11.274  -0.945
TER   
ATOM   5466  O00 WTR  1339      17.381  -5.757  -4.747
ATOM   5467  H01 WTR  1339      16.538  -6.037  -5.105
ATOM   5468  H02 WTR  1339      17.866  -5.428  -5.503
TER   
ATOM   5469  O00 WTR  1340      20.311  -6.058  -8.883
ATOM   5470  H01 WTR  1340      20.791  -5.981  -8.059
ATOM   5471  H02 WTR  1340      19.911  -5.198  -9.009
TER   
ATOM   5472  O00 WTR  1341       7.255 -11.592  -3.144
ATOM   5473  H01 WTR  1341       6.409 -11.757  -2.728
ATOM   5474  H02 WTR  1341       7.072 -10.920  -3.801
TER   
ATOM   5475  O00 WTR  1342      13.138 -17.288  -2.144
ATOM   5476  H01 WTR  1342      12.526 -17.153  -1.420
ATOM   5477  H02 WTR  1342      13.122 -18.233  -2.298
TER   
ATOM   5478  O00 WTR  1343      17.549 -20.856  -8.173
ATOM   5479  H01 WTR  1343      17.729 -20.936  -7.236
ATOM   5480  H02 WTR  1343      16.901 -21.538  -8.352
TER   
ATOM   5481  O00 WTR  1344      17.662 -16.076  -8.145
ATOM   5482  H01 WTR  1344      16.937 -15.980  -7.528
ATOM   5483  H02 WTR  1344      17.903 -15.178  -8.374
TER   
ATOM   5484  O00 WTR  1345      15.269 -15.855  -6.529
ATOM   5485  H01 WTR  1345      14.743 -16.619  -6.766
ATOM   5486  H02 WTR  1345      15.223 -15.820  -5.573
TER   
ATOM   5487  O00 WTR  1346      21.214 -16.787  -1.789
ATOM   5488  H01 WTR  1346      20.714 -16.120  -2.261
ATOM   5489  H02 WTR  1346      21.574 -16.326  -1.032
TER   
ATOM   5490  O00 WTR  1347      11.774 -12.350 -10.136
ATOM   5491  H01 WTR  1347      12.372 -12.883  -9.611
ATOM   5492  H02 WTR  1347      11.476 -11.665  -9.538
TER   
ATOM   5493  O00 WTR  1348      16.991  -9.672  -0.124
ATOM   5494  H01 WTR  1348      16.972  -9.007   0.564
ATOM   5495  H02 WTR  1348      16.082  -9.960  -0.205
TER   
ATOM   5496  O00 WTR  1349      14.604 -15.962  -3.935
ATOM   5497  H01 WTR  1349      15.330 -15.612  -3.418
ATOM   5498  H02 WTR  1349      14.076 -16.453  -3.305
TER   
ATOM   5499  O00 WTR  1350      12.385 -14.353   1.864
ATOM   5500  H01 WTR  1350      12.241 -15.299   1.838
ATOM   5501  H02 WTR  1350      13.213 -14.249   2.333
TER   
ATOM   5502  O00 WTR  1351      19.656 -18.802  -0.758
ATOM   5503  H01 WTR  1351      18.808 -18.626  -1.165
ATOM   5504  H02 WTR  1351      20.274 -18.259  -1.247
TER   
ATOM   5505  O00 WTR  1352      17.257 -11.801  -3.955
ATOM   5506  H01 WTR  1352      17.219 -11.529  -4.872
ATOM   5507  H02 WTR  1352      18.066 -11.413  -3.623
TER   
ATOM   5508  O00 WTR  1353      16.807 -18.653  -9.514
ATOM   5509  H01 WTR  1353      17.275 -18.003  -8.991
ATOM   5510  H02 WTR  1353      17.170 -19.493  -9.235
TER   
ATOM   5511  O00 WTR  1354      23.367   0.085  -4.941
ATOM   5512  H01 WTR  1354      23.371  -0.872  -4.938
ATOM   5513  H02 WTR  1354      22.958   0.320  -5.774
TER   
ATOM   5514  O00 WTR  1355      12.238 -13.769  -0.881
ATOM   5515  H01 WTR  1355      11.748 -12.955  -0.761
ATOM   5516  H02 WTR  1355      12.559 -13.987  -0.006
TER   
ATOM   5517  O00 WTR  1356      14.467 -11.831 -13.719
ATOM   5518  H01 WTR  1356      13.878 -12.172 -14.393
ATOM   5519  H02 WTR  1356      14.366 -12.436 -12.984
TER   
ATOM   5520  O00 WTR  1357      19.269 -10.263  -9.821
ATOM   5521  H01 WTR  1357      19.466  -9.743  -9.042
ATOM   5522  H02 WTR  1357      18.328 -10.430  -9.766
TER   
ATOM   5523  O00 WTR  1358      18.294  -3.329  -1.494
ATOM   5524  H01 WTR  1358      18.331  -2.475  -1.062
ATOM   5525  H02 WTR  1358      17.595  -3.238  -2.143
TER   
ATOM   5526  O00 WTR  1359      12.496  -6.403  -8.384
ATOM   5527  H01 WTR  1359      12.555  -6.564  -9.326
ATOM   5528  H02 WTR  1359      13.294  -5.920  -8.172
TER   
ATOM   5529  O00 WTR  1360      13.787  -9.548 -12.342
ATOM   5530  H01 WTR  1360      13.851 -10.399 -12.775
ATOM   5531  H02 WTR  1360      13.098  -9.086 -12.820
TER   
ATOM   5532  O00 WTR  1361      22.387 -15.511   0.430
ATOM   5533  H01 WTR  1361      23.185 -15.029   0.214
ATOM   5534  H02 WTR  1361      21.740 -14.831   0.618
TER   
ATOM   5535  O00 WTR  1362      17.398 -20.886  -5.122
ATOM   5536  H01 WTR  1362      18.002 -20.946  -4.381
ATOM   5537  H02 WTR  1362      16.746 -21.567  -4.954
TER   
ATOM   5538  O00 WTR  1363      11.011  -7.395  17.030
ATOM   5539  H01 WTR  1363      10.694  -8.022  16.380
ATOM   5540  H02 WTR  1363      10.218  -7.053  17.440
TER   
ATOM   5541  O00 WTR  1364      18.405 -15.891  -4.727
ATOM   5542  H01 WTR  1364      18.277 -15.493  -5.589
ATOM   5543  H02 WTR  1364      18.041 -16.772  -4.813
TER   
ATOM   5544  O00 WTR  1365      18.957  -6.749  -2.443
ATOM   5545  H01 WTR  1365      18.692  -6.380  -3.286
ATOM   5546  H02 WTR  1365      19.827  -6.384  -2.284
TER   
ATOM   5547  O00 WTR  1366      14.751 -12.967  -1.585
ATOM   5548  H01 WTR  1366      13.901 -13.385  -1.445
ATOM   5549  H02 WTR  1366      15.370 -13.695  -1.641
TER   
ATOM   5550  O00 WTR  1367      17.217 -10.719  -6.523
ATOM   5551  H01 WTR  1367      16.437 -10.271  -6.849
ATOM   5552  H02 WTR  1367      17.949 -10.199  -6.855
TER   
ATOM   5553  O00 WTR  1368      21.902  -8.162   2.896
ATOM   5554  H01 WTR  1368      21.260  -8.761   2.515
ATOM   5555  H02 WTR  1368      21.496  -7.859   3.708
TER   
ATOM   5556  O00 WTR  1369      19.816  -4.022  -3.550
ATOM   5557  H01 WTR  1369      19.407  -3.706  -2.744
ATOM   5558  H02 WTR  1369      19.393  -3.521  -4.247
TER   
ATOM   5559  O00 WTR  1370      10.408 -11.009  -8.354
ATOM   5560  H01 WTR  1370      10.309 -11.469  -7.520
ATOM   5561  H02 WTR  1370       9.559 -10.592  -8.500
TER   
ATOM   5562  O00 WTR  1371      16.098 -12.940   7.304
ATOM   5563  H01 WTR  1371      16.950 -12.540   7.129
ATOM   5564  H02 WTR  1371      15.632 -12.292   7.832
TER   
ATOM   5565  O00 WTR  1372      16.051 -15.523   1.209
ATOM   5566  H01 WTR  1372      15.737 -16.163   0.570
ATOM   5567  H02 WTR  1372      16.974 -15.396   0.989
TER   
ATOM   5568  O00 WTR  1373      16.750  -3.221  -3.735
ATOM   5569  H01 WTR  1373      16.855  -4.135  -4.000
ATOM   5570  H02 WTR  1373      17.393  -2.744  -4.258
TER   
ATOM   5571  O00 WTR  1374      13.998  -2.837  -2.846
ATOM   5572  H01 WTR  1374      14.843  -3.196  -3.117
ATOM   5573  H02 WTR  1374      13.352  -3.449  -3.201
TER   
ATOM   5574  O00 WTR  1375      20.369  -7.949 -11.068
ATOM   5575  H01 WTR  1375      20.002  -8.737 -10.668
ATOM   5576  H02 WTR  1375      20.570  -7.375 -10.329
TER   
ATOM   5577  O00 WTR  1376      15.840  -7.309  -2.379
ATOM   5578  H01 WTR  1376      16.544  -6.932  -1.853
ATOM   5579  H02 WTR  1376      16.152  -7.243  -3.281
TER   
ATOM   5580  O00 WTR  1377      18.968  -0.992   0.136
ATOM   5581  H01 WTR  1377      18.887  -0.041   0.058
ATOM   5582  H02 WTR  1377      19.824  -1.128   0.543
TER   
ATOM   5583  O00 WTR  1378      12.443  -4.971  -3.486
ATOM   5584  H01 WTR  1378      12.888  -4.948  -4.333
ATOM   5585  H02 WTR  1378      11.514  -5.048  -3.706
TER   
ATOM   5586  O00 WTR  1379      20.267   2.894  -8.313
ATOM   5587  H01 WTR  1379      19.959   3.799  -8.351
ATOM   5588  H02 WTR  1379      19.469   2.373  -8.218
TER   
ATOM   5589  O00 WTR  1380      18.884  -9.715  -2.285
ATOM   5590  H01 WTR  1380      18.197  -9.814  -1.626
ATOM   5591  H02 WTR  1380      19.108  -8.785  -2.260
TER   
ATOM   5592  O00 WTR  1381      18.843   1.920  -0.231
ATOM   5593  H01 WTR  1381      18.178   2.428  -0.696
ATOM   5594  H02 WTR  1381      19.675   2.239  -0.580
TER   
ATOM   5595  O00 WTR  1382      13.898 -14.273  15.376
ATOM   5596  H01 WTR  1382      14.104 -14.819  16.135
ATOM   5597  H02 WTR  1382      13.810 -14.892  14.652
TER   
ATOM   5598  O00 WTR  1383      16.342   0.179   8.341
ATOM   5599  H01 WTR  1383      16.179   1.035   7.946
ATOM   5600  H02 WTR  1383      16.305  -0.435   7.607
TER   
ATOM   5601  O00 WTR  1384      17.273  -6.273   0.533
ATOM   5602  H01 WTR  1384      17.353  -5.374   0.214
ATOM   5603  H02 WTR  1384      18.161  -6.513   0.798
TER   
ATOM   5604  O00 WTR  1385      17.523  -4.254  -7.374
ATOM   5605  H01 WTR  1385      17.791  -3.410  -7.011
ATOM   5606  H02 WTR  1385      18.175  -4.443  -8.048
TER   
ATOM   5607  O00 WTR  1386      18.178  -0.542  -9.194
ATOM   5608  H01 WTR  1386      17.874   0.345  -9.002
ATOM   5609  H02 WTR  1386      18.619  -0.824  -8.393
TER   
ATOM   5610  O00 WTR  1387      15.172  -5.343  -8.061
ATOM   5611  H01 WTR  1387      15.542  -6.146  -8.427
ATOM   5612  H02 WTR  1387      15.934  -4.815  -7.822
TER   
ATOM   5613  O00 WTR  1388      22.167   1.105  -7.194
ATOM   5614  H01 WTR  1388      21.318   1.482  -7.425
ATOM   5615  H02 WTR  1388      22.333   0.453  -7.875
TER   
ATOM   5616  O00 WTR  1389      17.792   3.479 -10.699
ATOM   5617  H01 WTR  1389      17.750   2.885  -9.949
ATOM   5618  H02 WTR  1389      18.365   4.190 -10.410
TER   
ATOM   5619  O00 WTR  1390      14.923  -6.343  -5.636
ATOM   5620  H01 WTR  1390      14.954  -5.957  -6.511
ATOM   5621  H02 WTR  1390      14.986  -7.286  -5.787
TER   
ATOM   5622  O00 WTR  1391      22.394  -2.669  -4.516
ATOM   5623  H01 WTR  1391      21.663  -2.449  -3.940
ATOM   5624  H02 WTR  1391      22.370  -3.624  -4.581
TER   
ATOM   5625  O00 WTR  1392      20.891  -4.498  -6.785
ATOM   5626  H01 WTR  1392      21.285  -3.914  -7.434
ATOM   5627  H02 WTR  1392      20.079  -4.060  -6.530
TER   
ATOM   5628  O00 WTR  1393      12.862  -3.394  -0.397
ATOM   5629  H01 WTR  1393      13.302  -2.997  -1.149
ATOM   5630  H02 WTR  1393      13.411  -4.143  -0.165
TER   
ATOM   5631  O00 WTR  1394      20.537  -8.026  -5.098
ATOM   5632  H01 WTR  1394      21.108  -7.278  -4.924
ATOM   5633  H02 WTR  1394      19.872  -7.987  -4.410
TER   
ATOM   5634  O00 WTR  1395      11.894 -13.233 -14.586
ATOM   5635  H01 WTR  1395      11.534 -14.117 -14.520
ATOM   5636  H02 WTR  1395      11.874 -13.035 -15.522
TER   
ATOM   5637  O00 WTR  1396      22.458   2.357  -3.701
ATOM   5638  H01 WTR  1396      21.758   2.510  -4.336
ATOM   5639  H02 WTR  1396      22.780   1.479  -3.906
TER   
ATOM   5640  O00 WTR  1397      21.665  -5.417  -4.542
ATOM   5641  H01 WTR  1397      21.512  -5.315  -5.481
ATOM   5642  H02 WTR  1397      21.034  -4.826  -4.131
TER   
ATOM   5643  O00 WTR  1398      20.978   3.126  -1.650
ATOM   5644  H01 WTR  1398      21.699   2.864  -2.223
ATOM   5645  H02 WTR  1398      20.420   3.675  -2.201
TER   
ATOM   5646  O00 WTR  1399      15.590  -0.628  -9.633
ATOM   5647  H01 WTR  1399      16.543  -0.703  -9.670
ATOM   5648  H02 WTR  1399      15.431   0.147  -9.094
TER   
ATOM   5649  O00 WTR  1400      14.134  -5.896  -0.123
ATOM   5650  H01 WTR  1400      13.189  -6.052  -0.126
ATOM   5651  H02 WTR  1400      14.467  -6.430  -0.845
TER   
ATOM   5652  O00 WTR  1401     -14.140   6.648   9.891
ATOM   5653  H01 WTR  1401     -14.110   7.467  10.386
ATOM   5654  H02 WTR  1401     -13.972   5.968  10.543
TER   
ATOM   5655  O00 WTR  1402     -14.624  12.319   6.535
ATOM   5656  H01 WTR  1402     -14.102  11.900   7.220
ATOM   5657  H02 WTR  1402     -14.251  11.991   5.716
TER   
ATOM   5658  O00 WTR  1403     -15.505   7.961   7.888
ATOM   5659  H01 WTR  1403     -15.030   7.382   8.484
ATOM   5660  H02 WTR  1403     -15.039   7.885   7.056
TER   
ATOM   5661  O00 WTR  1404     -17.208   5.586  11.371
ATOM   5662  H01 WTR  1404     -17.776   4.832  11.529
ATOM   5663  H02 WTR  1404     -17.776   6.229  10.947
TER   
ATOM   5664  O00 WTR  1405     -11.605   7.976  12.397
ATOM   5665  H01 WTR  1405     -11.497   7.566  11.539
ATOM   5666  H02 WTR  1405     -11.008   8.724  12.383
TER   
ATOM   5667  O00 WTR  1406     -13.185  14.798   4.455
ATOM   5668  H01 WTR  1406     -13.475  15.021   5.340
ATOM   5669  H02 WTR  1406     -13.552  13.929   4.295
TER   
ATOM   5670  O00 WTR  1407     -15.342   6.714  13.141
ATOM   5671  H01 WTR  1407     -16.102   6.596  12.572
ATOM   5672  H02 WTR  1407     -15.017   7.589  12.928
TER   
ATOM   5673  O00 WTR  1408     -16.913   3.594   5.914
ATOM   5674  H01 WTR  1408     -17.248   3.845   5.054
ATOM   5675  H02 WTR  1408     -16.981   4.390   6.441
TER   
ATOM   5676  O00 WTR  1409     -17.172   5.723   3.652
ATOM   5677  H01 WTR  1409     -16.765   6.454   4.118
ATOM   5678  H02 WTR  1409     -17.092   5.954   2.727
TER   
ATOM   5679  O00 WTR  1410     -15.881   7.739   4.956
ATOM   5680  H01 WTR  1410     -16.425   8.527   4.955
ATOM   5681  H02 WTR  1410     -14.985   8.067   4.871
TER   
ATOM   5682  O00 WTR  1411     -16.511  10.370   6.262
ATOM   5683  H01 WTR  1411     -15.974  11.104   6.561
ATOM   5684  H02 WTR  1411     -16.472   9.736   6.978
TER   
ATOM   5685  O00 WTR  1412     -22.586   8.180  -2.261
ATOM   5686  H01 WTR  1412     -22.559   7.447  -1.646
ATOM   5687  H02 WTR  1412     -23.507   8.439  -2.287
TER   
ATOM   5688  O00 WTR  1413      -8.129   1.774  10.283
ATOM   5689  H01 WTR  1413      -8.193   0.870  10.591
ATOM   5690  H02 WTR  1413      -8.626   1.785   9.465
TER   
ATOM   5691  O00 WTR  1414     -13.428   8.846   5.699
ATOM   5692  H01 WTR  1414     -12.757   8.809   6.380
ATOM   5693  H02 WTR  1414     -13.267   9.674   5.248
TER   
ATOM   5694  O00 WTR  1415      -4.275  10.586  10.558
ATOM   5695  H01 WTR  1415      -4.621  11.396  10.934
ATOM   5696  H02 WTR  1415      -3.981  10.834   9.682
TER   
ATOM   5697  O00 WTR  1416      -5.868   9.482   7.144
ATOM   5698  H01 WTR  1416      -5.434   9.498   6.291
ATOM   5699  H02 WTR  1416      -6.741   9.835   6.975
TER   
ATOM   5700  O00 WTR  1417      -4.947   6.210  13.141
ATOM   5701  H01 WTR  1417      -4.306   6.636  12.573
ATOM   5702  H02 WTR  1417      -5.072   6.825  13.865
TER   
ATOM   5703  O00 WTR  1418      -0.593  19.757   8.109
ATOM   5704  H01 WTR  1418      -0.638  19.647   7.159
ATOM   5705  H02 WTR  1418      -1.400  19.359   8.436
TER   
ATOM   5706  O00 WTR  1419      -8.492   8.244   8.089
ATOM   5707  H01 WTR  1419      -9.372   7.887   7.972
ATOM   5708  H02 WTR  1419      -8.433   8.952   7.448
TER   
ATOM   5709  O00 WTR  1420      -6.978   9.032  12.764
ATOM   5710  H01 WTR  1420      -6.361   8.637  13.380
ATOM   5711  H02 WTR  1420      -6.632   8.807  11.900
TER   
ATOM   5712  O00 WTR  1421      -6.182  11.572  13.560
ATOM   5713  H01 WTR  1421      -6.414  10.724  13.181
ATOM   5714  H02 WTR  1421      -5.579  11.961  12.926
TER   
ATOM   5715  O00 WTR  1422       2.162  13.983   9.345
ATOM   5716  H01 WTR  1422       2.235  13.054   9.563
ATOM   5717  H02 WTR  1422       3.064  14.264   9.190
TER   
ATOM   5718  O00 WTR  1423      -6.402   8.493  10.111
ATOM   5719  H01 WTR  1423      -5.912   9.294   9.924
ATOM   5720  H02 WTR  1423      -6.974   8.378   9.352
TER   
ATOM   5721  O00 WTR  1424      -7.107   9.228   3.883
ATOM   5722  H01 WTR  1424      -6.285   9.694   4.036
ATOM   5723  H02 WTR  1424      -7.688   9.531   4.581
TER   
ATOM   5724  O00 WTR  1425     -13.298  14.952   7.252
ATOM   5725  H01 WTR  1425     -12.398  14.863   7.563
ATOM   5726  H02 WTR  1425     -13.676  14.078   7.355
TER   
ATOM   5727  O00 WTR  1426     -11.156  12.624   8.481
ATOM   5728  H01 WTR  1426     -10.707  11.940   7.984
ATOM   5729  H02 WTR  1426     -10.557  12.831   9.199
TER   
ATOM   5730  O00 WTR  1427      19.031  13.291  -6.608
ATOM   5731  H01 WTR  1427      18.890  12.344  -6.614
ATOM   5732  H02 WTR  1427      19.053  13.536  -7.533
TER   
ATOM   5733  O00 WTR  1428      -1.503   7.324   8.574
ATOM   5734  H01 WTR  1428      -1.137   8.209   8.585
ATOM   5735  H02 WTR  1428      -2.219   7.369   7.941
TER   
ATOM   5736  O00 WTR  1429      -7.958  14.917  12.389
ATOM   5737  H01 WTR  1429      -7.285  14.841  11.712
ATOM   5738  H02 WTR  1429      -7.508  14.688  13.202
TER   
ATOM   5739  O00 WTR  1430      -5.915  17.362  12.512
ATOM   5740  H01 WTR  1430      -6.550  16.971  13.112
ATOM   5741  H02 WTR  1430      -5.407  16.620  12.184
TER   
ATOM   5742  O00 WTR  1431      -5.660   6.862   7.310
ATOM   5743  H01 WTR  1431      -6.011   7.716   7.561
ATOM   5744  H02 WTR  1431      -5.708   6.854   6.354
TER   
ATOM   5745  O00 WTR  1432       4.600  15.112   9.756
ATOM   5746  H01 WTR  1432       5.449  14.766   9.480
ATOM   5747  H02 WTR  1432       4.566  15.992   9.381
TER   
ATOM   5748  O00 WTR  1433       0.121   4.648   7.053
ATOM   5749  H01 WTR  1433      -0.689   4.397   6.609
ATOM   5750  H02 WTR  1433       0.228   5.577   6.852
TER   
ATOM   5751  O00 WTR  1434      11.170   5.860  17.151
ATOM   5752  H01 WTR  1434      11.293   6.180  18.045
ATOM   5753  H02 WTR  1434      11.910   6.221  16.663
TER   
ATOM   5754  O00 WTR  1435      12.087   9.867  11.465
ATOM   5755  H01 WTR  1435      12.051  10.774  11.769
ATOM   5756  H02 WTR  1435      11.857   9.916  10.537
TER   
ATOM   5757  O00 WTR  1436       3.285  13.838   2.928
ATOM   5758  H01 WTR  1436       4.008  14.210   2.423
ATOM   5759  H02 WTR  1436       2.867  14.593   3.342
TER   
ATOM   5760  O00 WTR  1437      -0.955  12.530   7.326
ATOM   5761  H01 WTR  1437      -1.718  12.020   7.597
ATOM   5762  H02 WTR  1437      -1.101  13.399   7.700
TER   
ATOM   5763  O00 WTR  1438      -0.359   6.984   5.736
ATOM   5764  H01 WTR  1438      -0.501   7.920   5.880
ATOM   5765  H02 WTR  1438      -1.240   6.609   5.707
TER   
ATOM   5766  O00 WTR  1439       2.381  18.798   7.358
ATOM   5767  H01 WTR  1439       1.861  19.358   7.934
ATOM   5768  H02 WTR  1439       1.775  18.109   7.083
TER   
ATOM   5769  O00 WTR  1440      -8.135   6.530  12.448
ATOM   5770  H01 WTR  1440      -8.749   6.527  13.183
ATOM   5771  H02 WTR  1440      -7.747   7.405  12.463
TER   
ATOM   5772  O00 WTR  1441     -11.646   8.970   7.929
ATOM   5773  H01 WTR  1441     -11.322   8.514   8.706
ATOM   5774  H02 WTR  1441     -10.940   9.571   7.691
TER   
ATOM   5775  O00 WTR  1442      -0.393  12.275  10.650
ATOM   5776  H01 WTR  1442      -0.276  12.284   9.700
ATOM   5777  H02 WTR  1442       0.072  13.053  10.957
TER   
ATOM   5778  O00 WTR  1443      11.023   8.364  13.690
ATOM   5779  H01 WTR  1443      11.378   8.481  12.809
ATOM   5780  H02 WTR  1443      10.706   9.232  13.938
TER   
ATOM   5781  O00 WTR  1444      -3.396  10.681   8.030
ATOM   5782  H01 WTR  1444      -3.579  11.417   7.446
ATOM   5783  H02 WTR  1444      -4.143  10.094   7.917
TER   
ATOM   5784  O00 WTR  1445       1.928  11.413   3.939
ATOM   5785  H01 WTR  1445       1.321  11.775   4.584
ATOM   5786  H02 WTR  1445       2.387  12.176   3.587
TER   
ATOM   5787  O00 WTR  1446      -3.069   7.695   6.256
ATOM   5788  H01 WTR  1446      -3.808   7.140   6.506
ATOM   5789  H02 WTR  1446      -3.472   8.493   5.914
TER   
ATOM   5790  O00 WTR  1447       2.331  16.273   3.999
ATOM   5791  H01 WTR  1447       1.408  16.173   4.232
ATOM   5792  H02 WTR  1447       2.616  17.053   4.476
TER   
ATOM   5793  O00 WTR  1448      -0.190  15.818   5.223
ATOM   5794  H01 WTR  1448      -0.469  15.105   4.649
ATOM   5795  H02 WTR  1448      -0.719  15.711   6.014
TER   
ATOM   5796  O00 WTR  1449      10.990  10.213   8.834
ATOM   5797  H01 WTR  1449      10.286  10.079   8.199
ATOM   5798  H02 WTR  1449      11.526  10.909   8.453
TER   
ATOM   5799  O00 WTR  1450       8.802  12.069  12.493
ATOM   5800  H01 WTR  1450       9.195  11.953  11.628
ATOM   5801  H02 WTR  1450       8.577  12.999  12.531
TER   
ATOM   5802  O00 WTR  1451      -2.684   4.598   5.755
ATOM   5803  H01 WTR  1451      -2.377   4.931   4.912
ATOM   5804  H02 WTR  1451      -3.627   4.765   5.750
TER   
ATOM   5805  O00 WTR  1452     -14.362   4.638  11.707
ATOM   5806  H01 WTR  1452     -14.750   4.393  10.867
ATOM   5807  H02 WTR  1452     -14.999   5.233  12.102
TER   
ATOM   5808  O00 WTR  1453      -0.094   8.524  -0.640
ATOM   5809  H01 WTR  1453      -0.404   8.912  -1.458
ATOM   5810  H02 WTR  1453      -0.631   7.739  -0.528
TER   
ATOM   5811  O00 WTR  1454       9.718  15.769  -4.666
ATOM   5812  H01 WTR  1454      10.590  15.400  -4.525
ATOM   5813  H02 WTR  1454       9.510  15.555  -5.576
TER   
ATOM   5814  O00 WTR  1455      -0.636  12.776   4.733
ATOM   5815  H01 WTR  1455      -0.641  12.548   5.663
ATOM   5816  H02 WTR  1455      -1.477  12.460   4.404
TER   
ATOM   5817  O00 WTR  1456      18.997  11.596  -9.329
ATOM   5818  H01 WTR  1456      19.312  11.203  -8.514
ATOM   5819  H02 WTR  1456      18.285  11.023  -9.612
TER   
ATOM   5820  O00 WTR  1457       0.136   9.787   6.161
ATOM   5821  H01 WTR  1457      -0.342   9.463   6.924
ATOM   5822  H02 WTR  1457       0.498  10.627   6.443
TER   
ATOM   5823  O00 WTR  1458      -0.277   9.611   2.994
ATOM   5824  H01 WTR  1458       0.374  10.070   2.463
ATOM   5825  H02 WTR  1458      -0.154   9.957   3.878
TER   
ATOM   5826  O00 WTR  1459       4.931  15.197   1.134
ATOM   5827  H01 WTR  1459       5.452  14.916   0.382
ATOM   5828  H02 WTR  1459       4.451  15.963   0.821
TER   
ATOM   5829  O00 WTR  1460      -5.463   8.171  14.992
ATOM   5830  H01 WTR  1460      -5.628   7.748  15.834
ATOM   5831  H02 WTR  1460      -4.681   8.704  15.140
TER   
ATOM   5832  O00 WTR  1461      15.939   6.662   8.886
ATOM   5833  H01 WTR  1461      15.052   6.462   8.587
ATOM   5834  H02 WTR  1461      15.820   7.338   9.553
TER   
ATOM   5835  O00 WTR  1462      15.317   6.513  13.417
ATOM   5836  H01 WTR  1462      15.611   6.140  12.586
ATOM   5837  H02 WTR  1462      15.870   6.095  14.076
TER   
ATOM   5838  O00 WTR  1463      12.738   6.870  15.198
ATOM   5839  H01 WTR  1463      12.181   7.607  14.948
ATOM   5840  H02 WTR  1463      13.570   7.036  14.755
TER   
ATOM   5841  O00 WTR  1464      14.852   8.488  10.723
ATOM   5842  H01 WTR  1464      15.178   8.289  11.601
ATOM   5843  H02 WTR  1464      14.022   8.941  10.871
TER   
ATOM   5844  O00 WTR  1465      14.840   9.918   6.059
ATOM   5845  H01 WTR  1465      14.626   9.974   5.128
ATOM   5846  H02 WTR  1465      15.638   9.390   6.091
TER   
ATOM   5847  O00 WTR  1466      11.914   4.811  13.409
ATOM   5848  H01 WTR  1466      12.176   5.579  13.917
ATOM   5849  H02 WTR  1466      12.209   4.065  13.931
TER   
ATOM   5850  O00 WTR  1467      12.624  11.976   7.650
ATOM   5851  H01 WTR  1467      12.842  12.818   8.049
ATOM   5852  H02 WTR  1467      13.468  11.611   7.384
TER   
ATOM   5853  O00 WTR  1468      19.653   5.983  11.293
ATOM   5854  H01 WTR  1468      20.489   5.518  11.330
ATOM   5855  H02 WTR  1468      19.499   6.124  10.359
TER   
ATOM   5856  O00 WTR  1469     -12.164 -13.451  17.526
ATOM   5857  H01 WTR  1469     -12.778 -12.947  18.059
ATOM   5858  H02 WTR  1469     -12.591 -14.299  17.405
TER   
ATOM   5859  O00 WTR  1470      -9.591 -26.375   6.657
ATOM   5860  H01 WTR  1470      -9.686 -27.276   6.349
ATOM   5861  H02 WTR  1470      -8.922 -25.996   6.087
TER   
ATOM   5862  O00 WTR  1471      11.816 -21.213  21.482
ATOM   5863  H01 WTR  1471      11.087 -20.610  21.622
ATOM   5864  H02 WTR  1471      12.205 -20.932  20.654
TER   
ATOM   5865  O00 WTR  1472       8.169 -18.755  19.301
ATOM   5866  H01 WTR  1472       7.754 -18.073  19.829
ATOM   5867  H02 WTR  1472       7.636 -19.535  19.455
TER   
ATOM   5868  O00 WTR  1473      -9.925 -27.562  15.233
ATOM   5869  H01 WTR  1473      -9.027 -27.891  15.278
ATOM   5870  H02 WTR  1473      -9.914 -26.932  14.513
TER   
ATOM   5871  O00 WTR  1474      -2.608 -19.565  17.530
ATOM   5872  H01 WTR  1474      -3.258 -18.887  17.344
ATOM   5873  H02 WTR  1474      -3.052 -20.387  17.323
TER   
ATOM   5874  O00 WTR  1475       4.097 -19.233  14.734
ATOM   5875  H01 WTR  1475       4.621 -19.029  15.509
ATOM   5876  H02 WTR  1475       4.108 -20.189  14.681
TER   
ATOM   5877  O00 WTR  1476      -7.340 -22.454  11.078
ATOM   5878  H01 WTR  1476      -8.025 -23.065  10.807
ATOM   5879  H02 WTR  1476      -7.404 -21.730  10.456
TER   
ATOM   5880  O00 WTR  1477      -4.341 -28.564  14.419
ATOM   5881  H01 WTR  1477      -4.211 -28.833  13.510
ATOM   5882  H02 WTR  1477      -3.520 -28.137  14.663
TER   
ATOM   5883  O00 WTR  1478      -6.611 -19.302  20.641
ATOM   5884  H01 WTR  1478      -5.703 -19.591  20.549
ATOM   5885  H02 WTR  1478      -6.546 -18.411  20.984
TER   
ATOM   5886  O00 WTR  1479      -0.449 -20.866  16.202
ATOM   5887  H01 WTR  1479       0.156 -20.428  16.801
ATOM   5888  H02 WTR  1479      -1.318 -20.603  16.504
TER   
ATOM   5889  O00 WTR  1480      -5.653 -14.013  23.128
ATOM   5890  H01 WTR  1480      -6.553 -13.776  22.904
ATOM   5891  H02 WTR  1480      -5.664 -14.123  24.079
TER   
ATOM   5892  O00 WTR  1481     -11.538 -24.748  15.894
ATOM   5893  H01 WTR  1481     -12.366 -24.846  16.364
ATOM   5894  H02 WTR  1481     -11.092 -25.586  16.015
TER   
ATOM   5895  O00 WTR  1482      -6.192 -17.791  11.471
ATOM   5896  H01 WTR  1482      -6.592 -16.947  11.259
ATOM   5897  H02 WTR  1482      -6.710 -18.124  12.204
TER   
ATOM   5898  O00 WTR  1483      -7.338 -17.723  18.436
ATOM   5899  H01 WTR  1483      -7.263 -18.242  19.237
ATOM   5900  H02 WTR  1483      -7.275 -16.815  18.731
TER   
ATOM   5901  O00 WTR  1484      -6.818 -16.340  20.980
ATOM   5902  H01 WTR  1484      -6.222 -15.804  21.503
ATOM   5903  H02 WTR  1484      -7.591 -15.788  20.858
TER   
ATOM   5904  O00 WTR  1485       5.007 -15.554  21.178
ATOM   5905  H01 WTR  1485       5.132 -15.338  22.102
ATOM   5906  H02 WTR  1485       4.057 -15.615  21.072
TER   
ATOM   5907  O00 WTR  1486       9.507 -23.055  19.395
ATOM   5908  H01 WTR  1486      10.302 -23.456  19.748
ATOM   5909  H02 WTR  1486       9.807 -22.236  19.002
TER   
ATOM   5910  O00 WTR  1487       1.623 -14.272  21.054
ATOM   5911  H01 WTR  1487       1.264 -15.140  20.875
ATOM   5912  H02 WTR  1487       1.804 -14.276  21.994
TER   
ATOM   5913  O00 WTR  1488       6.343 -20.885  19.576
ATOM   5914  H01 WTR  1488       6.593 -21.381  20.355
ATOM   5915  H02 WTR  1488       6.435 -21.508  18.855
TER   
ATOM   5916  O00 WTR  1489       9.058 -26.761  13.908
ATOM   5917  H01 WTR  1489       8.130 -26.708  13.679
ATOM   5918  H02 WTR  1489       9.107 -26.397  14.792
TER   
ATOM   5919  O00 WTR  1490       2.521 -28.638  13.545
ATOM   5920  H01 WTR  1490       1.863 -28.009  13.841
ATOM   5921  H02 WTR  1490       2.315 -29.443  14.021
TER   
ATOM   5922  O00 WTR  1491       1.521 -24.162  12.966
ATOM   5923  H01 WTR  1491       2.271 -23.813  13.448
ATOM   5924  H02 WTR  1491       1.618 -23.808  12.082
TER   
ATOM   5925  O00 WTR  1492       9.451 -26.165  16.486
ATOM   5926  H01 WTR  1492      10.132 -26.834  16.555
ATOM   5927  H02 WTR  1492       9.931 -25.343  16.387
TER   
ATOM   5928  O00 WTR  1493       3.339 -21.477  16.077
ATOM   5929  H01 WTR  1493       3.046 -20.730  16.600
ATOM   5930  H02 WTR  1493       4.294 -21.414  16.084
TER   
ATOM   5931  O00 WTR  1494       4.030 -19.483  19.437
ATOM   5932  H01 WTR  1494       3.542 -19.999  18.796
ATOM   5933  H02 WTR  1494       4.780 -20.032  19.667
TER   
ATOM   5934  O00 WTR  1495       2.726 -26.718  16.816
ATOM   5935  H01 WTR  1495       2.270 -27.083  16.058
ATOM   5936  H02 WTR  1495       2.030 -26.360  17.366
TER   
ATOM   5937  O00 WTR  1496       7.471 -13.350  24.692
ATOM   5938  H01 WTR  1496       7.756 -12.441  24.785
ATOM   5939  H02 WTR  1496       7.500 -13.514  23.750
TER   
ATOM   5940  O00 WTR  1497       7.640 -16.398  20.572
ATOM   5941  H01 WTR  1497       8.177 -15.901  21.189
ATOM   5942  H02 WTR  1497       6.780 -16.449  20.990
TER   
ATOM   5943  O00 WTR  1498      11.309 -25.467  13.115
ATOM   5944  H01 WTR  1498      11.914 -26.002  12.600
ATOM   5945  H02 WTR  1498      10.582 -26.056  13.319
TER   
ATOM   5946  O00 WTR  1499     -12.060 -15.411  14.701
ATOM   5947  H01 WTR  1499     -11.320 -15.957  14.967
ATOM   5948  H02 WTR  1499     -11.664 -14.581  14.437
TER   
ATOM   5949  O00 WTR  1500      -9.713 -13.358  18.668
ATOM   5950  H01 WTR  1500     -10.541 -13.349  18.188
ATOM   5951  H02 WTR  1500      -9.676 -14.228  19.066
TER   
ATOM   5952  O00 WTR  1501     -13.632 -15.970  16.823
ATOM   5953  H01 WTR  1501     -14.188 -16.744  16.727
ATOM   5954  H02 WTR  1501     -13.148 -15.918  15.999
TER   
ATOM   5955  O00 WTR  1502     -20.103 -17.426  11.167
ATOM   5956  H01 WTR  1502     -20.512 -16.562  11.128
ATOM   5957  H02 WTR  1502     -20.562 -17.878  11.875
TER   
ATOM   5958  O00 WTR  1503     -17.793   0.374  14.470
ATOM   5959  H01 WTR  1503     -17.286  -0.400  14.225
ATOM   5960  H02 WTR  1503     -18.706   0.104  14.373
TER   
ATOM   5961  O00 WTR  1504     -12.928  -0.526  18.325
ATOM   5962  H01 WTR  1504     -13.602  -0.315  17.679
ATOM   5963  H02 WTR  1504     -12.844   0.268  18.853
TER   
ATOM   5964  O00 WTR  1505     -14.116   9.129  12.556
ATOM   5965  H01 WTR  1505     -13.181   8.930  12.512
ATOM   5966  H02 WTR  1505     -14.297   9.612  11.750
TER   
ATOM   5967  O00 WTR  1506     -20.694 -18.128   8.238
ATOM   5968  H01 WTR  1506     -19.771 -17.931   8.082
ATOM   5969  H02 WTR  1506     -20.703 -18.583   9.080
TER   
ATOM   5970  O00 WTR  1507     -16.410 -16.463  14.200
ATOM   5971  H01 WTR  1507     -16.837 -16.499  13.344
ATOM   5972  H02 WTR  1507     -16.193 -15.538  14.321
TER   
ATOM   5973  O00 WTR  1508     -12.742  -9.647  16.030
ATOM   5974  H01 WTR  1508     -12.912 -10.435  15.513
ATOM   5975  H02 WTR  1508     -12.758  -8.934  15.391
TER   
ATOM   5976  O00 WTR  1509     -15.856 -14.191  15.583
ATOM   5977  H01 WTR  1509     -14.915 -14.137  15.745
ATOM   5978  H02 WTR  1509     -16.113 -15.042  15.937
TER   
ATOM   5979  O00 WTR  1510     -11.526  -7.586  13.600
ATOM   5980  H01 WTR  1510     -10.986  -8.282  13.976
ATOM   5981  H02 WTR  1510     -11.815  -7.937  12.758
TER   
ATOM   5982  O00 WTR  1511      -9.208 -19.945  15.458
ATOM   5983  H01 WTR  1511     -10.069 -20.193  15.795
ATOM   5984  H02 WTR  1511      -8.710 -20.762  15.448
TER   
ATOM   5985  O00 WTR  1512     -12.473  -7.057  21.187
ATOM   5986  H01 WTR  1512     -12.094  -6.750  22.011
ATOM   5987  H02 WTR  1512     -11.899  -7.772  20.911
TER   
ATOM   5988  O00 WTR  1513     -11.336 -10.422  18.297
ATOM   5989  H01 WTR  1513     -10.531  -9.977  18.031
ATOM   5990  H02 WTR  1513     -11.843 -10.504  17.490
TER   
ATOM   5991  O00 WTR  1514     -11.458 -15.652  10.138
ATOM   5992  H01 WTR  1514     -12.177 -15.941  10.699
ATOM   5993  H02 WTR  1514     -11.242 -14.776  10.457
TER   
ATOM   5994  O00 WTR  1515     -13.946  -8.607  18.526
ATOM   5995  H01 WTR  1515     -13.681  -7.782  18.931
ATOM   5996  H02 WTR  1515     -13.257  -8.794  17.889
TER   
ATOM   5997  O00 WTR  1516      -8.958  -1.107  23.736
ATOM   5998  H01 WTR  1516      -9.347  -0.602  23.021
ATOM   5999  H02 WTR  1516      -9.542  -0.958  24.480
TER   
ATOM   6000  O00 WTR  1517     -12.763 -12.040  14.907
ATOM   6001  H01 WTR  1517     -11.987 -11.931  14.357
ATOM   6002  H02 WTR  1517     -12.421 -12.349  15.746
TER   
ATOM   6003  O00 WTR  1518     -14.380 -11.918  18.407
ATOM   6004  H01 WTR  1518     -14.079 -11.069  18.733
ATOM   6005  H02 WTR  1518     -15.053 -12.190  19.031
TER   
ATOM   6006  O00 WTR  1519      -9.007  -1.834  17.206
ATOM   6007  H01 WTR  1519      -9.445  -2.599  17.578
ATOM   6008  H02 WTR  1519      -8.695  -1.343  17.966
TER   
ATOM   6009  O00 WTR  1520     -15.196  -4.339  17.554
ATOM   6010  H01 WTR  1520     -14.646  -4.098  16.809
ATOM   6011  H02 WTR  1520     -15.412  -3.506  17.974
TER   
ATOM   6012  O00 WTR  1521     -11.008 -16.724  19.204
ATOM   6013  H01 WTR  1521     -10.709 -16.941  18.321
ATOM   6014  H02 WTR  1521     -11.872 -17.130  19.272
TER   
ATOM   6015  O00 WTR  1522     -21.694 -12.403  12.088
ATOM   6016  H01 WTR  1522     -20.807 -12.654  12.344
ATOM   6017  H02 WTR  1522     -21.864 -11.594  12.571
TER   
ATOM   6018  O00 WTR  1523     -16.047 -10.344  11.992
ATOM   6019  H01 WTR  1523     -16.195 -11.033  12.640
ATOM   6020  H02 WTR  1523     -15.604  -9.648  12.479
TER   
ATOM   6021  O00 WTR  1524     -10.118   6.930  14.466
ATOM   6022  H01 WTR  1524     -10.661   7.692  14.263
ATOM   6023  H02 WTR  1524     -10.172   6.843  15.417
TER   
ATOM   6024  O00 WTR  1525     -11.213  -3.173  14.676
ATOM   6025  H01 WTR  1525     -11.513  -3.754  13.977
ATOM   6026  H02 WTR  1525     -12.002  -2.975  15.180
TER   
ATOM   6027  O00 WTR  1526     -18.589   3.187  11.719
ATOM   6028  H01 WTR  1526     -17.998   3.173  12.472
ATOM   6029  H02 WTR  1526     -18.051   2.884  10.987
TER   
ATOM   6030  O00 WTR  1527     -15.539  -7.116  16.453
ATOM   6031  H01 WTR  1527     -15.306  -6.228  16.723
ATOM   6032  H02 WTR  1527     -15.183  -7.678  17.142
TER   
ATOM   6033  O00 WTR  1528     -15.166   9.625  10.191
ATOM   6034  H01 WTR  1528     -15.652   9.227   9.469
ATOM   6035  H02 WTR  1528     -14.548  10.220   9.766
TER   
ATOM   6036  O00 WTR  1529     -23.279   1.495  10.753
ATOM   6037  H01 WTR  1529     -23.329   0.571  10.508
ATOM   6038  H02 WTR  1529     -24.134   1.688  11.138
TER   
ATOM   6039  O00 WTR  1530     -14.017  -2.579  19.689
ATOM   6040  H01 WTR  1530     -13.369  -3.198  20.024
ATOM   6041  H02 WTR  1530     -13.511  -1.968  19.153
TER   
ATOM   6042  O00 WTR  1531     -15.267  -0.388  16.607
ATOM   6043  H01 WTR  1531     -15.744   0.355  16.236
ATOM   6044  H02 WTR  1531     -15.875  -1.123  16.536
TER   
ATOM   6045  O00 WTR  1532     -13.908   6.064  15.439
ATOM   6046  H01 WTR  1532     -14.418   6.404  14.704
ATOM   6047  H02 WTR  1532     -13.924   6.767  16.088
TER   
ATOM   6048  O00 WTR  1533     -13.893  -3.643  15.383
ATOM   6049  H01 WTR  1533     -13.866  -2.689  15.310
ATOM   6050  H02 WTR  1533     -14.584  -3.911  14.777
TER   
ATOM   6051  O00 WTR  1534      -4.150 -17.140  14.192
ATOM   6052  H01 WTR  1534      -4.428 -16.299  13.828
ATOM   6053  H02 WTR  1534      -4.219 -17.753  13.460
TER   
ATOM   6054  O00 WTR  1535     -15.196  -8.273  13.602
ATOM   6055  H01 WTR  1535     -15.279  -7.938  14.495
ATOM   6056  H02 WTR  1535     -15.312  -7.504  13.045
TER   
ATOM   6057  O00 WTR  1536       0.740  -8.294  11.480
ATOM   6058  H01 WTR  1536       0.182  -8.256  10.703
ATOM   6059  H02 WTR  1536       0.487  -7.529  11.996
TER   
ATOM   6060  O00 WTR  1537     -10.058  -6.943  23.358
ATOM   6061  H01 WTR  1537      -9.430  -7.146  24.051
ATOM   6062  H02 WTR  1537     -10.488  -7.778  23.172
TER   
ATOM   6063  O00 WTR  1538      -9.322 -10.622  11.329
ATOM   6064  H01 WTR  1538      -9.337 -10.547  10.375
ATOM   6065  H02 WTR  1538      -8.840 -11.431  11.498
TER   
ATOM   6066  O00 WTR  1539       8.728 -16.706  15.473
ATOM   6067  H01 WTR  1539       8.461 -17.619  15.364
ATOM   6068  H02 WTR  1539       8.064 -16.203  15.001
TER   
ATOM   6069  O00 WTR  1540      14.908 -10.185  15.250
ATOM   6070  H01 WTR  1540      15.504 -10.722  15.772
ATOM   6071  H02 WTR  1540      14.063 -10.265  15.692
TER   
ATOM   6072  O00 WTR  1541      -6.307 -13.817  14.090
ATOM   6073  H01 WTR  1541      -6.827 -14.380  14.664
ATOM   6074  H02 WTR  1541      -5.655 -13.421  14.668
TER   
ATOM   6075  O00 WTR  1542      -1.787  -7.056  15.015
ATOM   6076  H01 WTR  1542      -2.613  -7.526  14.901
ATOM   6077  H02 WTR  1542      -1.149  -7.738  15.224
TER   
ATOM   6078  O00 WTR  1543       3.656 -12.863  10.184
ATOM   6079  H01 WTR  1543       3.050 -12.165  10.429
ATOM   6080  H02 WTR  1543       3.442 -13.058   9.271
TER   
ATOM   6081  O00 WTR  1544       2.382 -17.067  17.877
ATOM   6082  H01 WTR  1544       3.235 -16.719  18.136
ATOM   6083  H02 WTR  1544       1.820 -16.296  17.806
TER   
ATOM   6084  O00 WTR  1545       7.600 -11.139  13.864
ATOM   6085  H01 WTR  1545       7.480 -10.190  13.836
ATOM   6086  H02 WTR  1545       8.495 -11.259  14.180
TER   
ATOM   6087  O00 WTR  1546      -4.178  -0.996  22.862
ATOM   6088  H01 WTR  1546      -4.792  -1.146  23.581
ATOM   6089  H02 WTR  1546      -3.490  -1.648  22.994
TER   
ATOM   6090  O00 WTR  1547      -5.711  -4.236  24.045
ATOM   6091  H01 WTR  1547      -5.034  -4.485  23.415
ATOM   6092  H02 WTR  1547      -5.973  -5.061  24.454
TER   
ATOM   6093  O00 WTR  1548     -16.155  -1.772  14.197
ATOM   6094  H01 WTR  1548     -15.583  -1.720  13.431
ATOM   6095  H02 WTR  1548     -16.575  -2.628  14.125
TER   
ATOM   6096  O00 WTR  1549       7.418  -9.054  10.444
ATOM   6097  H01 WTR  1549       6.583  -9.521  10.479
ATOM   6098  H02 WTR  1549       8.079  -9.733  10.583
TER   
ATOM   6099  O00 WTR  1550       9.038  -7.461  20.725
ATOM   6100  H01 WTR  1550       9.756  -8.033  20.995
ATOM   6101  H02 WTR  1550       8.703  -7.094  21.543
TER   
ATOM   6102  O00 WTR  1551      -8.399   3.580  13.946
ATOM   6103  H01 WTR  1551      -9.175   4.128  13.826
ATOM   6104  H02 WTR  1551      -8.743   2.689  14.012
TER   
ATOM   6105  O00 WTR  1552      -0.497  -6.161  12.882
ATOM   6106  H01 WTR  1552      -1.075  -6.523  13.554
ATOM   6107  H02 WTR  1552       0.314  -5.957  13.347
TER   
ATOM   6108  O00 WTR  1553      -3.412  -1.164  17.549
ATOM   6109  H01 WTR  1553      -4.102  -0.914  18.163
ATOM   6110  H02 WTR  1553      -2.655  -1.354  18.104
TER   
ATOM   6111  O00 WTR  1554      -2.933 -12.164  18.472
ATOM   6112  H01 WTR  1554      -3.820 -11.855  18.657
ATOM   6113  H02 WTR  1554      -2.881 -13.017  18.904
TER   
ATOM   6114  O00 WTR  1555      -2.271  -6.058  23.037
ATOM   6115  H01 WTR  1555      -1.505  -6.604  22.862
ATOM   6116  H02 WTR  1555      -2.089  -5.236  22.580
TER   
ATOM   6117  O00 WTR  1556     -10.658 -10.837  22.211
ATOM   6118  H01 WTR  1556      -9.831 -11.268  22.428
ATOM   6119  H02 WTR  1556     -11.055 -11.401  21.547
TER   
ATOM   6120  O00 WTR  1557      -9.260 -15.061  20.564
ATOM   6121  H01 WTR  1557      -9.823 -14.806  21.294
ATOM   6122  H02 WTR  1557      -9.657 -15.863  20.224
TER   
ATOM   6123  O00 WTR  1558     -11.897 -19.748  16.158
ATOM   6124  H01 WTR  1558     -11.881 -19.324  15.300
ATOM   6125  H02 WTR  1558     -12.590 -19.293  16.637
TER   
ATOM   6126  O00 WTR  1559     -13.690 -10.259  20.548
ATOM   6127  H01 WTR  1559     -13.636  -9.501  19.966
ATOM   6128  H02 WTR  1559     -13.508  -9.906  21.419
TER   
ATOM   6129  O00 WTR  1560       1.953 -10.441  16.903
ATOM   6130  H01 WTR  1560       2.366 -11.240  16.574
ATOM   6131  H02 WTR  1560       2.552 -10.124  17.579
TER   
ATOM   6132  O00 WTR  1561     -10.487  -6.335  15.942
ATOM   6133  H01 WTR  1561     -11.123  -5.771  16.382
ATOM   6134  H02 WTR  1561     -10.925  -6.609  15.136
TER   
ATOM   6135  O00 WTR  1562      -5.417 -11.187  19.103
ATOM   6136  H01 WTR  1562      -5.958 -11.730  19.676
ATOM   6137  H02 WTR  1562      -5.570 -10.292  19.405
TER   
ATOM   6138  O00 WTR  1563      -4.824 -17.606  17.155
ATOM   6139  H01 WTR  1563      -5.634 -17.888  17.579
ATOM   6140  H02 WTR  1563      -5.038 -17.576  16.223
TER   
ATOM   6141  O00 WTR  1564      -6.665  -8.716  20.210
ATOM   6142  H01 WTR  1564      -7.300  -8.925  19.525
ATOM   6143  H02 WTR  1564      -6.366  -7.832  19.999
TER   
ATOM   6144  O00 WTR  1565      -2.560 -11.923  23.170
ATOM   6145  H01 WTR  1565      -3.373 -11.508  23.460
ATOM   6146  H02 WTR  1565      -2.840 -12.577  22.530
TER   
ATOM   6147  O00 WTR  1566      -7.282 -12.924  19.992
ATOM   6148  H01 WTR  1566      -6.736 -13.648  19.686
ATOM   6149  H02 WTR  1566      -8.175 -13.185  19.768
TER   
ATOM   6150  O00 WTR  1567      -6.038  -1.715  24.661
ATOM   6151  H01 WTR  1567      -6.032  -2.671  24.623
ATOM   6152  H02 WTR  1567      -6.961  -1.476  24.569
TER   
ATOM   6153  O00 WTR  1568      -9.211  -8.449  17.721
ATOM   6154  H01 WTR  1568      -9.750  -7.983  17.082
ATOM   6155  H02 WTR  1568      -8.933  -7.774  18.340
TER   
ATOM   6156  O00 WTR  1569      -6.566  -7.213  13.506
ATOM   6157  H01 WTR  1569      -7.012  -6.691  14.174
ATOM   6158  H02 WTR  1569      -7.251  -7.776  13.145
TER   
ATOM   6159  O00 WTR  1570      -8.094 -13.799  16.439
ATOM   6160  H01 WTR  1570      -8.793 -13.760  17.091
ATOM   6161  H02 WTR  1570      -7.287 -13.727  16.948
TER   
ATOM   6162  O00 WTR  1571      -0.268 -17.454  23.746
ATOM   6163  H01 WTR  1571       0.154 -18.031  23.110
ATOM   6164  H02 WTR  1571      -1.017 -17.086  23.278
TER   
ATOM   6165  O00 WTR  1572      -1.527  -6.885  18.992
ATOM   6166  H01 WTR  1572      -1.264  -6.352  18.242
ATOM   6167  H02 WTR  1572      -1.391  -7.788  18.704
TER   
ATOM   6168  O00 WTR  1573      -9.036 -15.525  14.799
ATOM   6169  H01 WTR  1573      -8.774 -14.800  15.367
ATOM   6170  H02 WTR  1573      -8.688 -16.305  15.231
TER   
ATOM   6171  O00 WTR  1574      -1.420 -15.993  18.039
ATOM   6172  H01 WTR  1574      -1.573 -16.551  17.277
ATOM   6173  H02 WTR  1574      -0.672 -15.449  17.793
TER   
ATOM   6174  O00 WTR  1575     -11.348 -13.075  11.155
ATOM   6175  H01 WTR  1575     -11.981 -12.469  10.771
ATOM   6176  H02 WTR  1575     -10.542 -12.925  10.661
TER   
ATOM   6177  O00 WTR  1576      -4.603 -10.383  24.131
ATOM   6178  H01 WTR  1576      -4.090  -9.669  23.754
ATOM   6179  H02 WTR  1576      -5.514 -10.132  23.977
TER   
ATOM   6180  O00 WTR  1577      -1.071  -9.681  18.660
ATOM   6181  H01 WTR  1577      -1.556 -10.070  19.388
ATOM   6182  H02 WTR  1577      -0.161  -9.931  18.817
TER   
ATOM   6183  O00 WTR  1578      -8.125 -12.037  22.312
ATOM   6184  H01 WTR  1578      -7.764 -11.171  22.501
ATOM   6185  H02 WTR  1578      -7.857 -12.218  21.411
TER   
ATOM   6186  O00 WTR  1579      -5.813 -14.683  18.320
ATOM   6187  H01 WTR  1579      -5.196 -15.412  18.388
ATOM   6188  H02 WTR  1579      -5.358 -14.032  17.787
TER   
ATOM   6189  O00 WTR  1580      -3.633 -18.782  20.942
ATOM   6190  H01 WTR  1580      -2.691 -18.913  20.838
ATOM   6191  H02 WTR  1580      -3.733 -18.452  21.834
TER   
ATOM   6192  O00 WTR  1581       3.637 -12.083  23.383
ATOM   6193  H01 WTR  1581       3.466 -12.981  23.665
ATOM   6194  H02 WTR  1581       3.010 -11.553  23.876
TER   
ATOM   6195  O00 WTR  1582       1.934 -15.566  23.553
ATOM   6196  H01 WTR  1582       2.548 -16.268  23.769
ATOM   6197  H02 WTR  1582       1.082 -15.897  23.836
TER   
ATOM   6198  O00 WTR  1583      -9.348  -4.921  21.681
ATOM   6199  H01 WTR  1583      -9.396  -5.550  20.962
ATOM   6200  H02 WTR  1583      -9.526  -5.439  22.466
TER   
ATOM   6201  O00 WTR  1584       4.188 -14.618  12.318
ATOM   6202  H01 WTR  1584       3.733 -14.122  11.637
ATOM   6203  H02 WTR  1584       4.874 -14.027  12.627
TER   
ATOM   6204  O00 WTR  1585      -1.534 -15.807  21.898
ATOM   6205  H01 WTR  1585      -1.865 -15.006  21.493
ATOM   6206  H02 WTR  1585      -2.083 -16.503  21.537
TER   
ATOM   6207  O00 WTR  1586      -5.171 -12.754  16.356
ATOM   6208  H01 WTR  1586      -5.304 -11.965  16.881
ATOM   6209  H02 WTR  1586      -4.221 -12.823  16.260
TER   
ATOM   6210  O00 WTR  1587      -4.265  -7.765  22.549
ATOM   6211  H01 WTR  1587      -3.543  -7.186  22.794
ATOM   6212  H02 WTR  1587      -4.376  -7.626  21.609
TER   
ATOM   6213  O00 WTR  1588      -8.201 -18.018   7.716
ATOM   6214  H01 WTR  1588      -7.256 -18.032   7.869
ATOM   6215  H02 WTR  1588      -8.414 -18.911   7.446
TER   
ATOM   6216  O00 WTR  1589     -11.604 -12.398  20.359
ATOM   6217  H01 WTR  1589     -10.939 -12.442  19.673
ATOM   6218  H02 WTR  1589     -12.281 -11.824  20.001
TER   
ATOM   6219  O00 WTR  1590      -4.880  -8.251  17.008
ATOM   6220  H01 WTR  1590      -4.275  -8.301  17.748
ATOM   6221  H02 WTR  1590      -5.381  -7.450  17.162
TER   
ATOM   6222  O00 WTR  1591     -10.507  -8.925  20.342
ATOM   6223  H01 WTR  1591     -10.345  -9.477  21.107
ATOM   6224  H02 WTR  1591     -10.849  -9.526  19.681
TER   
ATOM   6225  O00 WTR  1592      -4.007  -4.281  14.993
ATOM   6226  H01 WTR  1592      -4.402  -4.753  14.260
ATOM   6227  H02 WTR  1592      -3.580  -3.525  14.591
TER   
ATOM   6228  O00 WTR  1593     -12.571  -9.345  23.415
ATOM   6229  H01 WTR  1593     -13.079  -9.718  24.136
ATOM   6230  H02 WTR  1593     -12.061 -10.081  23.075
TER   
ATOM   6231  O00 WTR  1594      -4.314 -17.292  23.249
ATOM   6232  H01 WTR  1594      -4.140 -16.363  23.098
ATOM   6233  H02 WTR  1594      -4.259 -17.395  24.199
TER   
ATOM   6234  O00 WTR  1595      -4.946 -14.040  26.035
ATOM   6235  H01 WTR  1595      -5.346 -14.195  26.890
ATOM   6236  H02 WTR  1595      -4.041 -13.798  26.234
TER   
ATOM   6237  O00 WTR  1596      -6.987  -9.483  23.067
ATOM   6238  H01 WTR  1596      -6.949  -9.174  22.162
ATOM   6239  H02 WTR  1596      -7.453  -8.791  23.537
TER   
ATOM   6240  O00 WTR  1597       1.513 -15.544  14.062
ATOM   6241  H01 WTR  1597       1.774 -16.464  14.035
ATOM   6242  H02 WTR  1597       2.274 -15.089  14.423
TER   
ATOM   6243  O00 WTR  1598      -2.825 -14.309  11.787
ATOM   6244  H01 WTR  1598      -1.990 -14.226  11.327
ATOM   6245  H02 WTR  1598      -3.351 -14.883  11.229
TER   
ATOM   6246  O00 WTR  1599      -1.963  -9.968  21.492
ATOM   6247  H01 WTR  1599      -2.081 -10.739  22.047
ATOM   6248  H02 WTR  1599      -2.635  -9.354  21.788
TER   
ATOM   6249  O00 WTR  1600      -1.344  -5.284  16.918
ATOM   6250  H01 WTR  1600      -1.557  -5.886  16.204
ATOM   6251  H02 WTR  1600      -1.893  -4.517  16.757
TER   
ATOM   6252  O00 WTR  1601      -3.723 -16.251  19.848
ATOM   6253  H01 WTR  1601      -3.965 -17.168  19.976
ATOM   6254  H02 WTR  1601      -2.908 -16.285  19.348
TER   
ATOM   6255  O00 WTR  1602       9.950 -21.397  17.291
ATOM   6256  H01 WTR  1602       9.895 -22.096  16.640
ATOM   6257  H02 WTR  1602       9.377 -20.708  16.954
TER   
ATOM   6258  O00 WTR  1603       6.933 -10.489  20.065
ATOM   6259  H01 WTR  1603       6.088 -10.591  20.503
ATOM   6260  H02 WTR  1603       7.033 -11.287  19.547
TER   
ATOM   6261  O00 WTR  1604       4.973 -16.096  17.804
ATOM   6262  H01 WTR  1604       5.525 -16.049  18.585
ATOM   6263  H02 WTR  1604       5.267 -16.885  17.349
TER   
ATOM   6264  O00 WTR  1605       6.017 -13.410  19.885
ATOM   6265  H01 WTR  1605       5.401 -12.702  20.074
ATOM   6266  H02 WTR  1605       5.633 -14.181  20.303
TER   
ATOM   6267  O00 WTR  1606      14.088  -0.729  19.476
ATOM   6268  H01 WTR  1606      13.198  -0.403  19.611
ATOM   6269  H02 WTR  1606      13.982  -1.673  19.352
TER   
ATOM   6270  O00 WTR  1607       1.818 -10.760  21.201
ATOM   6271  H01 WTR  1607       2.111 -11.347  21.898
ATOM   6272  H02 WTR  1607       1.662  -9.924  21.640
TER   
ATOM   6273  O00 WTR  1608       7.224 -13.558  16.886
ATOM   6274  H01 WTR  1608       6.997 -13.972  16.053
ATOM   6275  H02 WTR  1608       6.494 -13.772  17.468
TER   
ATOM   6276  O00 WTR  1609      -3.961  -8.320  14.507
ATOM   6277  H01 WTR  1609      -4.107  -8.301  15.453
ATOM   6278  H02 WTR  1609      -4.670  -7.790  14.144
TER   
ATOM   6279  O00 WTR  1610      11.382 -13.620  16.873
ATOM   6280  H01 WTR  1610      10.878 -13.043  16.299
ATOM   6281  H02 WTR  1610      12.227 -13.716  16.433
TER   
ATOM   6282  O00 WTR  1611       4.399  -7.214  12.378
ATOM   6283  H01 WTR  1611       4.301  -8.164  12.440
ATOM   6284  H02 WTR  1611       3.767  -6.866  13.007
TER   
ATOM   6285  O00 WTR  1612       3.478  -8.540  18.329
ATOM   6286  H01 WTR  1612       3.081  -7.728  18.013
ATOM   6287  H02 WTR  1612       4.324  -8.269  18.685
TER   
ATOM   6288  O00 WTR  1613       1.003 -12.409  19.246
ATOM   6289  H01 WTR  1613       1.056 -11.623  19.789
ATOM   6290  H02 WTR  1613       1.303 -13.116  19.818
TER   
ATOM   6291  O00 WTR  1614      12.586 -19.598  15.945
ATOM   6292  H01 WTR  1614      12.674 -18.728  16.333
ATOM   6293  H02 WTR  1614      12.320 -20.160  16.673
TER   
ATOM   6294  O00 WTR  1615       8.905 -23.151  15.199
ATOM   6295  H01 WTR  1615       8.588 -23.306  14.310
ATOM   6296  H02 WTR  1615       9.858 -23.142  15.116
TER   
ATOM   6297  O00 WTR  1616       2.469  -8.624  15.004
ATOM   6298  H01 WTR  1616       2.394  -9.209  15.758
ATOM   6299  H02 WTR  1616       3.355  -8.266  15.065
TER   
ATOM   6300  O00 WTR  1617       9.531  -1.461  20.623
ATOM   6301  H01 WTR  1617       9.549  -2.365  20.936
ATOM   6302  H02 WTR  1617       9.492  -1.538  19.669
TER   
ATOM   6303  O00 WTR  1618      12.702  -6.149  15.375
ATOM   6304  H01 WTR  1618      12.128  -6.527  16.041
ATOM   6305  H02 WTR  1618      12.252  -5.352  15.095
TER   
ATOM   6306  O00 WTR  1619       5.125 -15.054  23.920
ATOM   6307  H01 WTR  1619       5.636 -14.323  24.268
ATOM   6308  H02 WTR  1619       5.161 -15.720  24.606
TER   
ATOM   6309  O00 WTR  1620      11.978 -18.010  18.640
ATOM   6310  H01 WTR  1620      11.419 -17.346  18.238
ATOM   6311  H02 WTR  1620      11.578 -18.176  19.494
TER   
ATOM   6312  O00 WTR  1621       7.726 -19.346  15.244
ATOM   6313  H01 WTR  1621       7.594 -19.525  14.313
ATOM   6314  H02 WTR  1621       7.578 -20.189  15.673
TER   
ATOM   6315  O00 WTR  1622      10.240 -16.103  17.872
ATOM   6316  H01 WTR  1622       9.331 -16.187  17.586
ATOM   6317  H02 WTR  1622      10.541 -15.284  17.478
TER   
ATOM   6318  O00 WTR  1623       3.735 -14.680  15.555
ATOM   6319  H01 WTR  1623       4.370 -15.010  14.919
ATOM   6320  H02 WTR  1623       3.926 -15.162  16.359
TER   
ATOM   6321  O00 WTR  1624      14.324 -16.594  17.488
ATOM   6322  H01 WTR  1624      14.469 -15.836  18.054
ATOM   6323  H02 WTR  1624      14.030 -17.285  18.083
TER   
ATOM   6324  O00 WTR  1625       9.862  -8.722  14.995
ATOM   6325  H01 WTR  1625      10.340  -9.015  14.220
ATOM   6326  H02 WTR  1625       9.138  -8.200  14.649
TER   
ATOM   6327  O00 WTR  1626      -0.453  -9.261  15.354
ATOM   6328  H01 WTR  1626       0.120  -9.748  14.762
ATOM   6329  H02 WTR  1626      -0.517  -9.812  16.134
TER   
ATOM   6330  O00 WTR  1627       2.325 -18.386  21.302
ATOM   6331  H01 WTR  1627       1.811 -17.961  20.615
ATOM   6332  H02 WTR  1627       3.025 -18.839  20.833
TER   
ATOM   6333  O00 WTR  1628      11.707 -23.839  21.221
ATOM   6334  H01 WTR  1628      11.605 -22.935  21.517
ATOM   6335  H02 WTR  1628      12.631 -23.911  20.982
TER   
ATOM   6336  O00 WTR  1629      10.737 -14.831  20.487
ATOM   6337  H01 WTR  1629      10.953 -15.113  19.599
ATOM   6338  H02 WTR  1629       9.901 -14.375  20.398
TER   
ATOM   6339  O00 WTR  1630      10.681  -9.125  22.079
ATOM   6340  H01 WTR  1630      10.184  -9.939  21.997
ATOM   6341  H02 WTR  1630      11.565  -9.405  22.315
TER   
ATOM   6342  O00 WTR  1631      12.288 -12.528  21.608
ATOM   6343  H01 WTR  1631      12.927 -12.698  20.916
ATOM   6344  H02 WTR  1631      11.551 -13.102  21.400
TER   
ATOM   6345  O00 WTR  1632       5.085   5.644  16.835
ATOM   6346  H01 WTR  1632       4.158   5.858  16.933
ATOM   6347  H02 WTR  1632       5.244   4.959  17.485
TER   
ATOM   6348  O00 WTR  1633       4.221  -6.474  22.726
ATOM   6349  H01 WTR  1633       4.930  -6.760  22.150
ATOM   6350  H02 WTR  1633       3.433  -6.867  22.351
TER   
ATOM   6351  O00 WTR  1634       2.145  -2.941  19.545
ATOM   6352  H01 WTR  1634       2.974  -3.367  19.764
ATOM   6353  H02 WTR  1634       1.516  -3.659  19.474
TER   
ATOM   6354  O00 WTR  1635       1.717  -1.849  16.627
ATOM   6355  H01 WTR  1635       1.086  -1.540  15.977
ATOM   6356  H02 WTR  1635       1.207  -1.939  17.432
TER   
ATOM   6357  O00 WTR  1636       5.697  -7.640  19.848
ATOM   6358  H01 WTR  1636       6.163  -7.078  19.229
ATOM   6359  H02 WTR  1636       6.322  -8.334  20.058
TER   
ATOM   6360  O00 WTR  1637       6.757  -8.636  16.977
ATOM   6361  H01 WTR  1637       7.652  -8.975  16.980
ATOM   6362  H02 WTR  1637       6.241  -9.325  16.559
TER   
ATOM   6363  O00 WTR  1638       7.872 -13.678  22.060
ATOM   6364  H01 WTR  1638       8.344 -12.851  21.964
ATOM   6365  H02 WTR  1638       7.328 -13.736  21.275
TER   
ATOM   6366  O00 WTR  1639       7.589 -23.003  21.047
ATOM   6367  H01 WTR  1639       8.264 -23.006  20.368
ATOM   6368  H02 WTR  1639       8.009 -23.409  21.805
TER   
ATOM   6369  O00 WTR  1640       5.642 -10.813  15.731
ATOM   6370  H01 WTR  1640       5.774 -11.211  16.591
ATOM   6371  H02 WTR  1640       6.403 -11.089  15.219
TER   
ATOM   6372  O00 WTR  1641       4.175  -1.344  21.208
ATOM   6373  H01 WTR  1641       4.348  -1.030  22.095
ATOM   6374  H02 WTR  1641       3.879  -0.567  20.732
TER   
ATOM   6375  O00 WTR  1642       9.810 -16.499  22.709
ATOM   6376  H01 WTR  1642       9.747 -16.090  23.572
ATOM   6377  H02 WTR  1642      10.344 -15.893  22.195
TER   
ATOM   6378  O00 WTR  1643       9.239 -11.247  21.490
ATOM   6379  H01 WTR  1643       8.489 -10.767  21.136
ATOM   6380  H02 WTR  1643       9.775 -11.453  20.724
TER   
ATOM   6381  O00 WTR  1644      10.772  -6.047  22.768
ATOM   6382  H01 WTR  1644      11.608  -5.797  22.374
ATOM   6383  H02 WTR  1644      10.918  -6.932  23.101
TER   
ATOM   6384  O00 WTR  1645      11.197  -4.164  18.168
ATOM   6385  H01 WTR  1645      10.603  -4.854  18.465
ATOM   6386  H02 WTR  1645      10.620  -3.441  17.921
TER   
ATOM   6387  O00 WTR  1646      -8.978   4.578  20.653
ATOM   6388  H01 WTR  1646      -8.495   5.389  20.491
ATOM   6389  H02 WTR  1646      -9.031   4.155  19.796
TER   
ATOM   6390  O00 WTR  1647      -6.287   4.004  15.656
ATOM   6391  H01 WTR  1647      -5.478   3.588  15.357
ATOM   6392  H02 WTR  1647      -6.926   3.807  14.971
TER   
ATOM   6393  O00 WTR  1648     -10.619   0.807  19.506
ATOM   6394  H01 WTR  1648     -10.154   1.499  19.036
ATOM   6395  H02 WTR  1648     -10.015   0.064  19.499
TER   
ATOM   6396  O00 WTR  1649      -5.409  -0.586  19.655
ATOM   6397  H01 WTR  1649      -5.475   0.177  20.228
ATOM   6398  H02 WTR  1649      -5.525  -1.336  20.239
TER   
ATOM   6399  O00 WTR  1650      -6.343   2.100  17.817
ATOM   6400  H01 WTR  1650      -6.490   2.590  17.009
ATOM   6401  H02 WTR  1650      -5.572   1.562  17.636
TER   
ATOM   6402  O00 WTR  1651     -11.107  -0.015  16.214
ATOM   6403  H01 WTR  1651     -11.511   0.259  17.038
ATOM   6404  H02 WTR  1651     -10.390  -0.591  16.478
TER   
ATOM   6405  O00 WTR  1652      -5.596  -4.717  12.540
ATOM   6406  H01 WTR  1652      -6.301  -4.079  12.430
ATOM   6407  H02 WTR  1652      -6.017  -5.566  12.406
TER   
ATOM   6408  O00 WTR  1653      -9.301   3.012  18.304
ATOM   6409  H01 WTR  1653      -8.384   2.769  18.176
ATOM   6410  H02 WTR  1653      -9.429   3.773  17.739
TER   
ATOM   6411  O00 WTR  1654      -4.421   2.047  15.200
ATOM   6412  H01 WTR  1654      -5.064   1.555  14.690
ATOM   6413  H02 WTR  1654      -3.738   1.408  15.405
TER   
ATOM   6414  O00 WTR  1655      -5.714  -4.973  19.929
ATOM   6415  H01 WTR  1655      -5.471  -4.415  20.667
ATOM   6416  H02 WTR  1655      -5.382  -4.511  19.159
TER   
ATOM   6417  O00 WTR  1656     -13.614   1.555  20.240
ATOM   6418  H01 WTR  1656     -13.533   0.721  20.703
ATOM   6419  H02 WTR  1656     -13.090   2.167  20.756
TER   
ATOM   6420  O00 WTR  1657       3.883   1.418  14.848
ATOM   6421  H01 WTR  1657       2.991   1.238  14.551
ATOM   6422  H02 WTR  1657       4.001   0.851  15.610
TER   
ATOM   6423  O00 WTR  1658     -14.447   7.549  17.744
ATOM   6424  H01 WTR  1658     -13.985   7.459  18.577
ATOM   6425  H02 WTR  1658     -15.374   7.550  17.982
TER   
ATOM   6426  O00 WTR  1659     -13.228  -1.054  14.749
ATOM   6427  H01 WTR  1659     -12.665  -0.617  15.389
ATOM   6428  H02 WTR  1659     -14.094  -0.672  14.892
TER   
ATOM   6429  O00 WTR  1660      -1.583   0.282  12.300
ATOM   6430  H01 WTR  1660      -1.611   0.977  12.958
ATOM   6431  H02 WTR  1660      -0.778   0.448  11.810
TER   
ATOM   6432  O00 WTR  1661     -10.724   0.008  22.071
ATOM   6433  H01 WTR  1661     -10.591   0.579  21.314
ATOM   6434  H02 WTR  1661     -11.660  -0.193  22.060
TER   
ATOM   6435  O00 WTR  1662      -6.510  -5.931  17.288
ATOM   6436  H01 WTR  1662      -5.901  -5.193  17.337
ATOM   6437  H02 WTR  1662      -7.091  -5.714  16.558
TER   
ATOM   6438  O00 WTR  1663     -13.518   3.284  17.794
ATOM   6439  H01 WTR  1663     -14.294   3.268  17.233
ATOM   6440  H02 WTR  1663     -13.589   2.491  18.325
TER   
ATOM   6441  O00 WTR  1664      17.124 -10.467  19.352
ATOM   6442  H01 WTR  1664      17.482 -10.631  20.224
ATOM   6443  H02 WTR  1664      17.209  -9.521  19.231
TER   
ATOM   6444  O00 WTR  1665      -6.132   4.185  19.749
ATOM   6445  H01 WTR  1665      -6.103   3.548  19.034
ATOM   6446  H02 WTR  1665      -6.685   3.775  20.413
TER   
ATOM   6447  O00 WTR  1666      -1.985   8.361  17.537
ATOM   6448  H01 WTR  1666      -1.467   8.816  16.873
ATOM   6449  H02 WTR  1666      -1.904   8.906  18.320
TER   
ATOM   6450  O00 WTR  1667      -5.298  -2.697  21.338
ATOM   6451  H01 WTR  1667      -6.203  -2.569  21.623
ATOM   6452  H02 WTR  1667      -4.790  -2.082  21.867
TER   
ATOM   6453  O00 WTR  1668     -10.689  -3.850  18.632
ATOM   6454  H01 WTR  1668     -11.568  -4.213  18.522
ATOM   6455  H02 WTR  1668     -10.712  -3.421  19.488
TER   
ATOM   6456  O00 WTR  1669      -1.615   2.374  20.212
ATOM   6457  H01 WTR  1669      -2.124   1.613  19.931
ATOM   6458  H02 WTR  1669      -2.185   2.828  20.832
TER   
ATOM   6459  O00 WTR  1670     -13.807  -4.070  10.730
ATOM   6460  H01 WTR  1670     -14.175  -3.321  11.199
ATOM   6461  H02 WTR  1670     -14.071  -3.936   9.819
TER   
ATOM   6462  O00 WTR  1671      -8.583  -2.268  14.355
ATOM   6463  H01 WTR  1671      -9.360  -2.809  14.491
ATOM   6464  H02 WTR  1671      -8.262  -2.081  15.237
TER   
ATOM   6465  O00 WTR  1672      -4.698  -3.778  17.520
ATOM   6466  H01 WTR  1672      -4.387  -2.890  17.695
ATOM   6467  H02 WTR  1672      -4.699  -3.849  16.565
TER   
ATOM   6468  O00 WTR  1673       3.867   0.917  11.819
ATOM   6469  H01 WTR  1673       3.421   0.192  11.382
ATOM   6470  H02 WTR  1673       4.588   0.504  12.295
TER   
ATOM   6471  O00 WTR  1674      -3.561   9.615  15.840
ATOM   6472  H01 WTR  1674      -2.943   9.431  15.132
ATOM   6473  H02 WTR  1674      -3.120   9.302  16.630
TER   
ATOM   6474  O00 WTR  1675     -10.848   3.300  10.370
ATOM   6475  H01 WTR  1675      -9.992   3.703  10.224
ATOM   6476  H02 WTR  1675     -11.292   3.893  10.976
TER   
ATOM   6477  O00 WTR  1676      -8.779  -6.042  19.206
ATOM   6478  H01 WTR  1676      -9.532  -5.495  18.981
ATOM   6479  H02 WTR  1676      -8.069  -5.708  18.658
TER   
ATOM   6480  O00 WTR  1677       0.453  -8.793  22.421
ATOM   6481  H01 WTR  1677      -0.224  -9.268  21.938
ATOM   6482  H02 WTR  1677       0.787  -8.150  21.795
TER   
ATOM   6483  O00 WTR  1678      -5.951   0.223  13.968
ATOM   6484  H01 WTR  1678      -6.808   0.407  13.584
ATOM   6485  H02 WTR  1678      -5.658  -0.576  13.530
TER   
ATOM   6486  O00 WTR  1679      -8.183  -5.695  14.697
ATOM   6487  H01 WTR  1679      -8.406  -5.458  13.797
ATOM   6488  H02 WTR  1679      -8.951  -6.168  15.018
TER   
ATOM   6489  O00 WTR  1680      -3.661 -13.924  21.067
ATOM   6490  H01 WTR  1680      -4.298 -13.816  21.773
ATOM   6491  H02 WTR  1680      -3.908 -14.746  20.644
TER   
ATOM   6492  O00 WTR  1681      -7.188  -6.766  23.709
ATOM   6493  H01 WTR  1681      -7.300  -6.238  22.919
ATOM   6494  H02 WTR  1681      -6.419  -7.307  23.530
TER   
ATOM   6495  O00 WTR  1682     -12.671   7.329  19.948
ATOM   6496  H01 WTR  1682     -12.485   6.390  19.965
ATOM   6497  H02 WTR  1682     -11.836   7.735  19.717
TER   
ATOM   6498  O00 WTR  1683     -12.082   4.498  20.072
ATOM   6499  H01 WTR  1683     -11.145   4.377  20.226
ATOM   6500  H02 WTR  1683     -12.284   3.908  19.346
TER   
ATOM   6501  O00 WTR  1684     -13.408  -0.727  21.681
ATOM   6502  H01 WTR  1684     -14.032  -0.588  22.394
ATOM   6503  H02 WTR  1684     -13.865  -1.308  21.073
TER   
ATOM   6504  O00 WTR  1685     -11.310  -2.978  21.269
ATOM   6505  H01 WTR  1685     -10.837  -3.679  21.719
ATOM   6506  H02 WTR  1685     -10.636  -2.332  21.056
TER   
ATOM   6507  O00 WTR  1686      -8.069  -0.506  19.514
ATOM   6508  H01 WTR  1686      -8.264  -1.129  20.214
ATOM   6509  H02 WTR  1686      -7.116  -0.414  19.534
TER   
ATOM   6510  O00 WTR  1687      11.390 -22.940  14.239
ATOM   6511  H01 WTR  1687      11.367 -23.762  13.749
ATOM   6512  H02 WTR  1687      12.257 -22.577  14.057
TER   
ATOM   6513  O00 WTR  1688       1.470   0.942  13.608
ATOM   6514  H01 WTR  1688       0.859   1.678  13.591
ATOM   6515  H02 WTR  1688       1.789   0.873  12.708
TER   
ATOM   6516  O00 WTR  1689       1.500 -10.443  24.177
ATOM   6517  H01 WTR  1689       0.950  -9.778  23.763
ATOM   6518  H02 WTR  1689       1.002 -10.722  24.946
TER   
ATOM   6519  O00 WTR  1690     -14.759 -18.231  15.817
ATOM   6520  H01 WTR  1690     -14.915 -19.173  15.742
ATOM   6521  H02 WTR  1690     -15.471 -17.829  15.319
TER   
ATOM   6522  O00 WTR  1691      -8.088  -2.434  21.626
ATOM   6523  H01 WTR  1691      -8.327  -3.340  21.434
ATOM   6524  H02 WTR  1691      -8.424  -2.278  22.509
TER   
ATOM   6525  O00 WTR  1692     -10.434   5.080  17.013
ATOM   6526  H01 WTR  1692     -10.751   4.236  16.691
ATOM   6527  H02 WTR  1692     -11.040   5.311  17.717
TER   
ATOM   6528  O00 WTR  1693      -2.324   0.309  15.301
ATOM   6529  H01 WTR  1693      -2.655  -0.282  15.976
ATOM   6530  H02 WTR  1693      -1.466  -0.049  15.069
TER   
ATOM   6531  O00 WTR  1694      -1.650  13.836  16.782
ATOM   6532  H01 WTR  1694      -2.561  13.590  16.620
ATOM   6533  H02 WTR  1694      -1.675  14.785  16.902
TER   
ATOM   6534  O00 WTR  1695       0.151 -16.607  20.109
ATOM   6535  H01 WTR  1695      -0.122 -16.377  19.221
ATOM   6536  H02 WTR  1695      -0.404 -16.072  20.677
TER   
ATOM   6537  O00 WTR  1696     -13.039  -5.221  19.026
ATOM   6538  H01 WTR  1696     -12.976  -5.584  19.910
ATOM   6539  H02 WTR  1696     -13.963  -4.995  18.924
TER   
ATOM   6540  O00 WTR  1697       4.650  -7.239  15.582
ATOM   6541  H01 WTR  1697       5.070  -6.519  15.110
ATOM   6542  H02 WTR  1697       5.356  -7.633  16.095
TER   
ATOM   6543  O00 WTR  1698       2.465   7.361  17.644
ATOM   6544  H01 WTR  1698       2.777   8.130  17.166
ATOM   6545  H02 WTR  1698       2.564   7.595  18.566
TER   
ATOM   6546  O00 WTR  1699      13.864  -3.398  19.533
ATOM   6547  H01 WTR  1699      12.960  -3.369  19.220
ATOM   6548  H02 WTR  1699      14.331  -3.908  18.872
TER   
ATOM   6549  O00 WTR  1700       2.903  -6.165  17.612
ATOM   6550  H01 WTR  1700       2.127  -5.788  17.198
ATOM   6551  H02 WTR  1700       3.482  -6.385  16.882
TER   
ATOM   6552  O00 WTR  1701       0.275  -1.687  21.352
ATOM   6553  H01 WTR  1701       1.062  -2.090  20.985
ATOM   6554  H02 WTR  1701       0.446  -0.746  21.313
TER   
ATOM   6555  O00 WTR  1702      13.082  -5.223  21.650
ATOM   6556  H01 WTR  1702      13.614  -4.445  21.481
ATOM   6557  H02 WTR  1702      13.108  -5.714  20.829
TER   
ATOM   6558  O00 WTR  1703      -4.088  -7.167  19.656
ATOM   6559  H01 WTR  1703      -3.184  -6.940  19.440
ATOM   6560  H02 WTR  1703      -4.553  -6.330  19.653
TER   
ATOM   6561  O00 WTR  1704       6.826  -1.386  17.622
ATOM   6562  H01 WTR  1704       6.801  -0.530  18.049
ATOM   6563  H02 WTR  1704       6.320  -1.958  18.200
TER   
ATOM   6564  O00 WTR  1705       0.718   0.928  20.593
ATOM   6565  H01 WTR  1705       1.464   0.988  19.997
ATOM   6566  H02 WTR  1705       0.165   1.674  20.360
TER   
ATOM   6567  O00 WTR  1706      12.796  -1.611  15.927
ATOM   6568  H01 WTR  1706      13.255  -0.853  16.288
ATOM   6569  H02 WTR  1706      13.063  -1.637  15.008
TER   
ATOM   6570  O00 WTR  1707       3.458   1.426  19.343
ATOM   6571  H01 WTR  1707       3.480   0.732  18.684
ATOM   6572  H02 WTR  1707       3.113   2.188  18.878
TER   
ATOM   6573  O00 WTR  1708       0.580  -5.275  20.134
ATOM   6574  H01 WTR  1708      -0.076  -5.777  19.650
ATOM   6575  H02 WTR  1708       0.099  -4.903  20.873
TER   
ATOM   6576  O00 WTR  1709      -3.264  -3.763  11.553
ATOM   6577  H01 WTR  1709      -3.434  -4.181  10.709
ATOM   6578  H02 WTR  1709      -4.090  -3.843  12.031
TER   
ATOM   6579  O00 WTR  1710      10.943  -3.887  14.721
ATOM   6580  H01 WTR  1710      11.515  -3.340  14.183
ATOM   6581  H02 WTR  1710      10.775  -3.362  15.503
TER   
ATOM   6582  O00 WTR  1711       7.653   0.668  19.292
ATOM   6583  H01 WTR  1711       7.587   0.480  20.229
ATOM   6584  H02 WTR  1711       8.532   0.375  19.050
TER   
ATOM   6585  O00 WTR  1712       8.654   4.195  15.036
ATOM   6586  H01 WTR  1712       7.845   4.143  15.545
ATOM   6587  H02 WTR  1712       8.906   5.118  15.079
TER   
ATOM   6588  O00 WTR  1713      -7.392  -2.525  11.954
ATOM   6589  H01 WTR  1713      -7.957  -2.551  12.726
ATOM   6590  H02 WTR  1713      -7.566  -3.351  11.502
TER   
ATOM   6591  O00 WTR  1714       4.207  -3.401  17.774
ATOM   6592  H01 WTR  1714       3.305  -3.084  17.825
ATOM   6593  H02 WTR  1714       4.124  -4.352  17.707
TER   
ATOM   6594  O00 WTR  1715       5.291   8.417  20.360
ATOM   6595  H01 WTR  1715       5.189   8.987  19.597
ATOM   6596  H02 WTR  1715       5.709   7.628  20.016
TER   
ATOM   6597  O00 WTR  1716       1.996  -5.971  14.120
ATOM   6598  H01 WTR  1716       1.796  -5.469  14.910
ATOM   6599  H02 WTR  1716       2.123  -6.867  14.431
TER   
ATOM   6600  O00 WTR  1717       7.637  -8.397  13.258
ATOM   6601  H01 WTR  1717       6.810  -8.039  13.582
ATOM   6602  H02 WTR  1717       7.499  -8.508  12.318
TER   
ATOM   6603  O00 WTR  1718       5.294  -3.954  21.553
ATOM   6604  H01 WTR  1718       4.776  -4.683  21.895
ATOM   6605  H02 WTR  1718       4.712  -3.197  21.616
TER   
ATOM   6606  O00 WTR  1719       8.997   8.294  18.893
ATOM   6607  H01 WTR  1719       8.393   8.558  19.586
ATOM   6608  H02 WTR  1719       9.758   7.944  19.358
TER   
ATOM   6609  O00 WTR  1720       8.590  -4.835  13.723
ATOM   6610  H01 WTR  1720       9.441  -4.579  14.078
ATOM   6611  H02 WTR  1720       8.349  -4.118  13.136
TER   
ATOM   6612  O00 WTR  1721       3.840  -0.188  17.201
ATOM   6613  H01 WTR  1721       4.547  -0.790  17.434
ATOM   6614  H02 WTR  1721       3.123  -0.757  16.922
TER   
ATOM   6615  O00 WTR  1722       1.051  -4.340  16.177
ATOM   6616  H01 WTR  1722       0.101  -4.409  16.274
ATOM   6617  H02 WTR  1722       1.237  -3.407  16.286
TER   
ATOM   6618  O00 WTR  1723      -4.307   1.438  21.250
ATOM   6619  H01 WTR  1723      -4.093   2.335  21.506
ATOM   6620  H02 WTR  1723      -4.147   0.919  22.037
TER   
ATOM   6621  O00 WTR  1724       5.359   3.604  18.863
ATOM   6622  H01 WTR  1724       6.098   3.270  18.356
ATOM   6623  H02 WTR  1724       4.790   2.844  18.988
TER   
ATOM   6624  O00 WTR  1725     -16.648  -0.595   9.504
ATOM   6625  H01 WTR  1725     -16.577  -0.826  10.430
ATOM   6626  H02 WTR  1725     -15.767  -0.313   9.258
TER   
ATOM   6627  O00 WTR  1726       2.781   5.334  21.246
ATOM   6628  H01 WTR  1726       3.435   4.683  20.993
ATOM   6629  H02 WTR  1726       2.583   5.131  22.160
TER   
ATOM   6630  O00 WTR  1727       4.550 -11.397  20.871
ATOM   6631  H01 WTR  1727       4.622 -11.475  21.822
ATOM   6632  H02 WTR  1727       3.719 -10.945  20.730
TER   
ATOM   6633  O00 WTR  1728       7.191   2.824  17.019
ATOM   6634  H01 WTR  1728       8.001   2.537  17.440
ATOM   6635  H02 WTR  1728       7.208   2.409  16.157
TER   
ATOM   6636  O00 WTR  1729       2.089  -7.123  21.078
ATOM   6637  H01 WTR  1729       2.484  -7.499  20.292
ATOM   6638  H02 WTR  1729       1.505  -6.439  20.749
TER   
ATOM   6639  O00 WTR  1730       7.083  -3.576  19.513
ATOM   6640  H01 WTR  1730       7.886  -3.680  20.024
ATOM   6641  H02 WTR  1730       6.379  -3.626  20.160
TER   
ATOM   6642  O00 WTR  1731      -0.779  -1.286  18.766
ATOM   6643  H01 WTR  1731      -0.650  -1.820  19.549
ATOM   6644  H02 WTR  1731      -0.770  -0.384  19.087
TER   
ATOM   6645  O00 WTR  1732       1.985   3.938  18.039
ATOM   6646  H01 WTR  1732       1.995   4.636  18.694
ATOM   6647  H02 WTR  1732       1.057   3.809  17.839
TER   
ATOM   6648  O00 WTR  1733      -0.751   3.677  17.815
ATOM   6649  H01 WTR  1733      -1.123   3.214  18.565
ATOM   6650  H02 WTR  1733      -1.468   4.223  17.491
TER   
ATOM   6651  O00 WTR  1734       2.681   7.850  20.224
ATOM   6652  H01 WTR  1734       2.546   7.044  20.722
ATOM   6653  H02 WTR  1734       3.623   8.009  20.276
TER   
ATOM   6654  O00 WTR  1735       0.874   4.191  14.168
ATOM   6655  H01 WTR  1735       0.165   3.560  14.293
ATOM   6656  H02 WTR  1735       0.728   4.852  14.845
TER   
ATOM   6657  O00 WTR  1736      -1.786  -2.910  22.752
ATOM   6658  H01 WTR  1736      -1.267  -2.202  22.372
ATOM   6659  H02 WTR  1736      -1.322  -3.142  23.557
TER   
ATOM   6660  O00 WTR  1737      14.362  -4.444  16.895
ATOM   6661  H01 WTR  1737      13.624  -4.980  16.605
ATOM   6662  H02 WTR  1737      14.624  -3.955  16.115
TER   
ATOM   6663  O00 WTR  1738      10.480 -18.788  20.826
ATOM   6664  H01 WTR  1738      10.211 -18.209  21.538
ATOM   6665  H02 WTR  1738       9.705 -18.858  20.268
TER   
ATOM   6666  O00 WTR  1739       1.873  13.460  12.306
ATOM   6667  H01 WTR  1739       1.241  13.806  12.936
ATOM   6668  H02 WTR  1739       1.992  14.167  11.672
TER   
ATOM   6669  O00 WTR  1740       5.607  -2.122  14.835
ATOM   6670  H01 WTR  1740       4.712  -2.198  15.167
ATOM   6671  H02 WTR  1740       6.100  -1.741  15.561
TER   
ATOM   6672  O00 WTR  1741       0.327   6.257  16.163
ATOM   6673  H01 WTR  1741      -0.112   5.556  16.645
ATOM   6674  H02 WTR  1741       1.054   6.518  16.729
TER   
ATOM   6675  O00 WTR  1742      10.504   2.354  19.384
ATOM   6676  H01 WTR  1742      11.256   2.525  18.818
ATOM   6677  H02 WTR  1742      10.847   1.789  20.077
TER   
ATOM   6678  O00 WTR  1743       6.521  -5.463  17.523
ATOM   6679  H01 WTR  1743       6.631  -4.728  18.127
ATOM   6680  H02 WTR  1743       6.300  -5.054  16.686
TER   
ATOM   6681  O00 WTR  1744      14.777  -8.893  12.761
ATOM   6682  H01 WTR  1744      15.093  -9.274  13.580
ATOM   6683  H02 WTR  1744      14.613  -9.646  12.193
TER   
ATOM   6684  O00 WTR  1745       9.520 -10.867  10.728
ATOM   6685  H01 WTR  1745      10.186 -10.564  10.111
ATOM   6686  H02 WTR  1745       9.907 -10.718  11.591
TER   
ATOM   6687  O00 WTR  1746      10.759   0.279  16.384
ATOM   6688  H01 WTR  1746      11.525  -0.295  16.412
ATOM   6689  H02 WTR  1746      11.021   1.053  16.882
TER   
ATOM   6690  O00 WTR  1747       9.596   3.031  12.789
ATOM   6691  H01 WTR  1747      10.416   3.525  12.750
ATOM   6692  H02 WTR  1747       9.226   3.248  13.645
TER   
ATOM   6693  O00 WTR  1748      11.802   0.310  20.843
ATOM   6694  H01 WTR  1748      11.033  -0.259  20.876
ATOM   6695  H02 WTR  1748      12.359   0.002  21.558
TER   
ATOM   6696  O00 WTR  1749      16.480  -6.777  11.526
ATOM   6697  H01 WTR  1749      17.250  -6.618  12.073
ATOM   6698  H02 WTR  1749      16.034  -7.511  11.948
TER   
ATOM   6699  O00 WTR  1750      13.033 -10.897  17.541
ATOM   6700  H01 WTR  1750      13.014 -10.362  18.334
ATOM   6701  H02 WTR  1750      12.165 -11.298  17.501
TER   
ATOM   6702  O00 WTR  1751      17.905  -7.869  19.163
ATOM   6703  H01 WTR  1751      17.323  -7.200  18.802
ATOM   6704  H02 WTR  1751      18.767  -7.452  19.182
TER   
ATOM   6705  O00 WTR  1752      15.418 -14.620  19.143
ATOM   6706  H01 WTR  1752      16.224 -14.506  18.639
ATOM   6707  H02 WTR  1752      15.018 -13.751  19.155
TER   
ATOM   6708  O00 WTR  1753      17.636 -14.168  17.483
ATOM   6709  H01 WTR  1753      17.615 -14.846  16.808
ATOM   6710  H02 WTR  1753      18.517 -13.799  17.426
TER   
ATOM   6711  O00 WTR  1754      14.963 -18.638  10.219
ATOM   6712  H01 WTR  1754      14.865 -18.028   9.488
ATOM   6713  H02 WTR  1754      14.803 -18.105  10.998
TER   
ATOM   6714  O00 WTR  1755      12.850  -9.438  19.753
ATOM   6715  H01 WTR  1755      12.703  -8.497  19.660
ATOM   6716  H02 WTR  1755      12.749  -9.605  20.690
TER   
ATOM   6717  O00 WTR  1756      12.953 -10.297  23.013
ATOM   6718  H01 WTR  1756      12.824 -10.544  23.929
ATOM   6719  H02 WTR  1756      12.917 -11.124  22.533
TER   
ATOM   6720  O00 WTR  1757       9.156 -12.759  18.784
ATOM   6721  H01 WTR  1757       9.882 -13.102  18.264
ATOM   6722  H02 WTR  1757       8.378 -13.177  18.414
TER   
ATOM   6723  O00 WTR  1758      12.387  -7.824  13.049
ATOM   6724  H01 WTR  1758      12.359  -7.027  13.579
ATOM   6725  H02 WTR  1758      13.290  -8.132  13.126
TER   
ATOM   6726  O00 WTR  1759      20.733  -6.136  10.694
ATOM   6727  H01 WTR  1759      21.248  -5.510  10.185
ATOM   6728  H02 WTR  1759      20.690  -6.917  10.141
TER   
ATOM   6729  O00 WTR  1760       9.512  -4.542  20.803
ATOM   6730  H01 WTR  1760       9.586  -5.187  20.100
ATOM   6731  H02 WTR  1760      10.006  -4.922  21.530
TER   
ATOM   6732  O00 WTR  1761      15.139  -3.934  14.280
ATOM   6733  H01 WTR  1761      15.750  -3.814  13.553
ATOM   6734  H02 WTR  1761      15.004  -4.881  14.326
TER   
ATOM   6735  O00 WTR  1762       9.189   4.754  19.275
ATOM   6736  H01 WTR  1762       9.058   4.818  18.329
ATOM   6737  H02 WTR  1762       9.477   3.853  19.418
TER   
ATOM   6738  O00 WTR  1763      15.689   0.931  15.136
ATOM   6739  H01 WTR  1763      15.404   0.761  16.034
ATOM   6740  H02 WTR  1763      15.835   0.063  14.761
TER   
ATOM   6741  O00 WTR  1764      17.384  -0.294  12.961
ATOM   6742  H01 WTR  1764      18.078   0.023  13.539
ATOM   6743  H02 WTR  1764      17.715  -0.130  12.078
TER   
ATOM   6744  O00 WTR  1765      18.456   1.869  14.522
ATOM   6745  H01 WTR  1765      17.648   1.510  14.889
ATOM   6746  H02 WTR  1765      18.264   2.796  14.381
TER   
ATOM   6747  O00 WTR  1766      16.850  -3.761  11.949
ATOM   6748  H01 WTR  1766      17.446  -3.013  11.925
ATOM   6749  H02 WTR  1766      17.408  -4.505  12.174
TER   
ATOM   6750  O00 WTR  1767      18.514   1.554  10.735
ATOM   6751  H01 WTR  1767      19.170   1.911  11.335
ATOM   6752  H02 WTR  1767      18.486   2.180  10.012
TER   
ATOM   6753  O00 WTR  1768      11.647  -0.242  10.674
ATOM   6754  H01 WTR  1768      11.759  -1.167  10.456
ATOM   6755  H02 WTR  1768      11.337  -0.245  11.580
TER   
ATOM   6756  O00 WTR  1769      18.718  -5.936  12.873
ATOM   6757  H01 WTR  1769      19.582  -6.045  12.475
ATOM   6758  H02 WTR  1769      18.755  -6.460  13.673
TER   
ATOM   6759  O00 WTR  1770      12.969  -2.606  13.142
ATOM   6760  H01 WTR  1770      13.643  -3.063  13.645
ATOM   6761  H02 WTR  1770      13.013  -2.998  12.270
TER   
ATOM   6762  O00 WTR  1771      12.869  -6.805  19.244
ATOM   6763  H01 WTR  1771      12.235  -6.618  18.551
ATOM   6764  H02 WTR  1771      13.722  -6.686  18.827
TER   
ATOM   6765  O00 WTR  1772      22.333  -2.050   7.296
ATOM   6766  H01 WTR  1772      21.643  -1.397   7.178
ATOM   6767  H02 WTR  1772      21.950  -2.865   6.971
TER   
ATOM   6768  O00 WTR  1773      20.269  -0.319   7.239
ATOM   6769  H01 WTR  1773      19.773   0.487   7.093
ATOM   6770  H02 WTR  1773      19.716  -0.839   7.821
TER   
ATOM   6771  O00 WTR  1774      15.626  -6.707  17.989
ATOM   6772  H01 WTR  1774      15.524  -7.221  17.188
ATOM   6773  H02 WTR  1774      15.197  -5.874  17.795
TER   
ATOM   6774  O00 WTR  1775      15.321 -18.415  15.234
ATOM   6775  H01 WTR  1775      14.643 -19.086  15.316
ATOM   6776  H02 WTR  1775      15.333 -17.980  16.086
TER   
ATOM   6777  O00 WTR  1776      12.302  -5.778   7.948
ATOM   6778  H01 WTR  1776      12.778  -6.521   8.318
ATOM   6779  H02 WTR  1776      11.379  -6.006   8.059
TER   
ATOM   6780  O00 WTR  1777     -13.304  10.947   8.510
ATOM   6781  H01 WTR  1777     -13.011  10.091   8.197
ATOM   6782  H02 WTR  1777     -12.513  11.485   8.509
TER   
ATOM   6783  O00 WTR  1778      -8.797   5.100  10.025
ATOM   6784  H01 WTR  1778      -8.795   5.936  10.491
ATOM   6785  H02 WTR  1778      -8.236   5.248   9.264
TER   
ATOM   6786  O00 WTR  1779      -9.595   9.939  12.917
ATOM   6787  H01 WTR  1779      -9.649  10.200  13.836
ATOM   6788  H02 WTR  1779      -8.657   9.902  12.732
TER   
ATOM   6789  O00 WTR  1780      -1.091   9.903   9.071
ATOM   6790  H01 WTR  1780      -0.926  10.283   9.934
ATOM   6791  H02 WTR  1780      -1.986  10.168   8.859
TER   
ATOM   6792  O00 WTR  1781       3.635  11.563  13.317
ATOM   6793  H01 WTR  1781       3.023  11.127  13.910
ATOM   6794  H02 WTR  1781       3.132  12.288  12.945
TER   
ATOM   6795  O00 WTR  1782      13.637   4.802  11.204
ATOM   6796  H01 WTR  1782      12.806   4.793  10.731
ATOM   6797  H02 WTR  1782      13.388   4.856  12.127
TER   
ATOM   6798  O00 WTR  1783       8.273   9.027  16.423
ATOM   6799  H01 WTR  1783       8.274   8.169  15.998
ATOM   6800  H02 WTR  1783       8.484   8.843  17.338
TER   
ATOM   6801  O00 WTR  1784      -0.317   7.184  13.703
ATOM   6802  H01 WTR  1784      -0.674   8.066  13.802
ATOM   6803  H02 WTR  1784       0.073   6.986  14.555
TER   
ATOM   6804  O00 WTR  1785      -2.495   9.180  13.134
ATOM   6805  H01 WTR  1785      -2.603   8.710  12.307
ATOM   6806  H02 WTR  1785      -2.200  10.054  12.877
TER   
ATOM   6807  O00 WTR  1786      -5.694   5.879  17.604
ATOM   6808  H01 WTR  1786      -5.737   5.343  18.396
ATOM   6809  H02 WTR  1786      -5.818   5.258  16.887
TER   
ATOM   6810  O00 WTR  1787     -10.748   7.981  17.814
ATOM   6811  H01 WTR  1787     -10.413   8.819  18.131
ATOM   6812  H02 WTR  1787     -11.422   8.218  17.177
TER   
ATOM   6813  O00 WTR  1788     -11.929   8.873  15.348
ATOM   6814  H01 WTR  1788     -12.584   8.970  14.657
ATOM   6815  H02 WTR  1788     -11.661   9.769  15.553
TER   
ATOM   6816  O00 WTR  1789      -2.265  12.259  12.814
ATOM   6817  H01 WTR  1789      -3.186  12.316  12.562
ATOM   6818  H02 WTR  1789      -1.802  12.094  11.993
TER   
ATOM   6819  O00 WTR  1790      -7.304  10.951  16.502
ATOM   6820  H01 WTR  1790      -6.618  11.255  17.096
ATOM   6821  H02 WTR  1790      -6.879  10.909  15.646
TER   
ATOM   6822  O00 WTR  1791       0.063  12.994  14.657
ATOM   6823  H01 WTR  1791      -0.330  12.526  13.921
ATOM   6824  H02 WTR  1791      -0.682  13.278  15.187
TER   
ATOM   6825  O00 WTR  1792      -0.166   9.501  15.723
ATOM   6826  H01 WTR  1792      -0.391  10.350  15.341
ATOM   6827  H02 WTR  1792       0.740   9.602  16.015
TER   
ATOM   6828  O00 WTR  1793       0.490  10.622  12.955
ATOM   6829  H01 WTR  1793       0.838   9.920  12.405
ATOM   6830  H02 WTR  1793       0.969  11.403  12.678
TER   
ATOM   6831  O00 WTR  1794      -5.901  14.096  14.298
ATOM   6832  H01 WTR  1794      -5.529  14.326  13.447
ATOM   6833  H02 WTR  1794      -6.102  13.163  14.228
TER   
ATOM   6834  O00 WTR  1795       4.126  -3.923 -12.905
ATOM   6835  H01 WTR  1795       5.065  -4.009 -12.744
ATOM   6836  H02 WTR  1795       3.716  -4.169 -12.076
TER   
ATOM   6837  O00 WTR  1796       0.051 -11.106   2.085
ATOM   6838  H01 WTR  1796       0.057 -10.660   2.933
ATOM   6839  H02 WTR  1796      -0.877 -11.189   1.865
TER   
ATOM   6840  O00 WTR  1797       2.801 -10.896   1.888
ATOM   6841  H01 WTR  1797       2.938 -10.410   2.701
ATOM   6842  H02 WTR  1797       1.853 -10.881   1.756
TER   
ATOM   6843  O00 WTR  1798      -2.797 -12.324   4.108
ATOM   6844  H01 WTR  1798      -2.782 -11.810   3.300
ATOM   6845  H02 WTR  1798      -2.175 -11.881   4.686
TER   
ATOM   6846  O00 WTR  1799      -5.833 -12.553  -1.580
ATOM   6847  H01 WTR  1799      -5.642 -12.015  -2.349
ATOM   6848  H02 WTR  1799      -4.973 -12.812  -1.249
TER   
ATOM   6849  O00 WTR  1800      -3.897  -1.927  -8.376
ATOM   6850  H01 WTR  1800      -3.033  -1.689  -8.041
ATOM   6851  H02 WTR  1800      -3.952  -1.491  -9.227
TER   
ATOM   6852  O00 WTR  1801       0.469 -11.952  -1.135
ATOM   6853  H01 WTR  1801       0.568 -12.041  -0.187
ATOM   6854  H02 WTR  1801       1.133 -11.310  -1.387
TER   
ATOM   6855  O00 WTR  1802      -5.921 -10.510  -0.007
ATOM   6856  H01 WTR  1802      -5.040 -10.140   0.039
ATOM   6857  H02 WTR  1802      -5.838 -11.256  -0.600
TER   
ATOM   6858  O00 WTR  1803       5.970 -12.610   3.198
ATOM   6859  H01 WTR  1803       6.240 -11.702   3.336
ATOM   6860  H02 WTR  1803       5.177 -12.707   3.724
TER   
ATOM   6861  O00 WTR  1804      -4.952  -7.879  -2.962
ATOM   6862  H01 WTR  1804      -4.258  -8.219  -2.398
ATOM   6863  H02 WTR  1804      -5.737  -7.898  -2.414
TER   
ATOM   6864  O00 WTR  1805      -2.476 -11.108   1.550
ATOM   6865  H01 WTR  1805      -3.153 -11.643   1.137
ATOM   6866  H02 WTR  1805      -2.674 -10.213   1.273
TER   
ATOM   6867  O00 WTR  1806      -4.876 -10.091   3.319
ATOM   6868  H01 WTR  1806      -4.597  -9.975   2.411
ATOM   6869  H02 WTR  1806      -4.364  -9.450   3.811
TER   
ATOM   6870  O00 WTR  1807       3.135 -14.049  -0.119
ATOM   6871  H01 WTR  1807       2.662 -14.283   0.679
ATOM   6872  H02 WTR  1807       2.671 -14.512  -0.817
TER   
ATOM   6873  O00 WTR  1808       1.646 -11.354   6.596
ATOM   6874  H01 WTR  1808       2.218 -10.820   6.044
ATOM   6875  H02 WTR  1808       0.786 -11.294   6.179
TER   
ATOM   6876  O00 WTR  1809      -1.129  -9.906  -4.545
ATOM   6877  H01 WTR  1809      -1.779 -10.171  -3.895
ATOM   6878  H02 WTR  1809      -0.319  -9.803  -4.046
TER   
ATOM   6879  O00 WTR  1810      -1.217  -4.071  -7.444
ATOM   6880  H01 WTR  1810      -1.882  -4.089  -8.133
ATOM   6881  H02 WTR  1810      -0.396  -4.264  -7.898
TER   
ATOM   6882  O00 WTR  1811      -3.181  -4.958  -9.135
ATOM   6883  H01 WTR  1811      -3.748  -4.738  -9.874
ATOM   6884  H02 WTR  1811      -3.560  -5.757  -8.770
TER   
ATOM   6885  O00 WTR  1812       3.697  -4.667 -10.417
ATOM   6886  H01 WTR  1812       4.432  -4.599  -9.807
ATOM   6887  H02 WTR  1812       3.229  -5.455 -10.140
TER   
ATOM   6888  O00 WTR  1813      -0.132 -18.631   0.237
ATOM   6889  H01 WTR  1813      -0.522 -18.770  -0.626
ATOM   6890  H02 WTR  1813       0.770 -18.936   0.145
TER   
ATOM   6891  O00 WTR  1814       5.593  -1.902 -10.572
ATOM   6892  H01 WTR  1814       4.702  -1.588 -10.420
ATOM   6893  H02 WTR  1814       6.070  -1.131 -10.878
TER   
ATOM   6894  O00 WTR  1815       1.183  -7.081  -6.383
ATOM   6895  H01 WTR  1815       1.606  -6.639  -7.119
ATOM   6896  H02 WTR  1815       0.890  -7.919  -6.743
TER   
ATOM   6897  O00 WTR  1816       1.024  -4.725  -9.116
ATOM   6898  H01 WTR  1816       1.691  -4.136  -9.470
ATOM   6899  H02 WTR  1816       0.359  -4.775  -9.802
TER   
ATOM   6900  O00 WTR  1817       2.912 -10.231   4.516
ATOM   6901  H01 WTR  1817       2.002 -10.069   4.267
ATOM   6902  H02 WTR  1817       3.099 -11.110   4.187
TER   
ATOM   6903  O00 WTR  1818      -1.380   1.608 -10.328
ATOM   6904  H01 WTR  1818      -2.083   2.065 -10.790
ATOM   6905  H02 WTR  1818      -0.654   2.232 -10.317
TER   
ATOM   6906  O00 WTR  1819       5.962  -3.904  -8.741
ATOM   6907  H01 WTR  1819       5.916  -3.071  -9.210
ATOM   6908  H02 WTR  1819       6.611  -4.416  -9.225
TER   
END
