# Supplementary material for: Computationally-guided optimization of small-molecule inhibitors of the Aurora A kinase–TPX2 protein–protein interaction
Source: Chem Commun (Camb). 2017 Aug 2;53(67):9372–5. doi: 10.1039/c7cc05379g (PMC5591577; doi:10.1039/c7cc05379g)
Supplement: Supplementary file 2 [file CC-053-C7CC05379G-s002.zip › aur_data/006to004/l10.pdb]

REMARK     aur                            E=     -21200.350
REMARK    ESX   =      -3275.068    EXX    =        -79.590
REMARK    RADGYR=         14.128
REMARK          Created by MCPRO 2.30     
ATOM      1  H1  ACE     1      11.124   0.595 -13.687
ATOM      2  CH3 ACE     1      10.673   0.405 -12.713
ATOM      3  C   ACE     1      11.689   0.668 -11.564
ATOM      4  H2  ACE     1      10.345  -0.634 -12.678
ATOM      5  H3  ACE     1       9.811   1.062 -12.594
ATOM      6  O   ACE     1      12.841   1.016 -11.841
ATOM      7  N   TRP     2      11.284   0.478 -10.299
ATOM      8  CA  TRP     2      12.072   0.963  -9.154
ATOM      9  C   TRP     2      12.462  -0.078  -8.187
ATOM     10  HN  TRP     2      10.418  -0.009 -10.117
ATOM     11  CB  TRP     2      11.289   2.022  -8.376
ATOM     12  CG  TRP     2      11.014   3.285  -9.132
ATOM     13  CD1 TRP     2       9.827   3.653  -9.758
ATOM     14  NE1 TRP     2       9.963   4.873 -10.380
ATOM     15  HD1 TRP     2       8.958   2.998  -9.707
ATOM     16  CE2 TRP     2      11.224   5.361 -10.221
ATOM     17  HNE TRP     2       9.237   5.356 -10.890
ATOM     18  CZ2 TRP     2      11.819   6.537 -10.683
ATOM     19  CH2 TRP     2      13.169   6.747 -10.349
ATOM     20  HZ2 TRP     2      11.240   7.245 -11.275
ATOM     21  CZ3 TRP     2      13.894   5.813  -9.593
ATOM     22  HH2 TRP     2      13.677   7.653 -10.679
ATOM     23  CE3 TRP     2      13.299   4.628  -9.119
ATOM     24  HZ3 TRP     2      14.943   5.998  -9.359
ATOM     25  CD2 TRP     2      11.964   4.379  -9.424
ATOM     26  HE3 TRP     2      13.884   3.925  -8.525
ATOM     27  HA  TRP     2      12.994   1.418  -9.514
ATOM     28  HB1 TRP     2      10.418   1.532  -7.941
ATOM     29  HB2 TRP     2      11.790   2.313  -7.453
ATOM     30  O   TRP     2      11.728  -1.023  -7.988
ATOM     31  N   ALA     3      13.604   0.114  -7.534
ATOM     32  CA  ALA     3      13.937  -0.671  -6.334
ATOM     33  C   ALA     3      14.423   0.201  -5.151
ATOM     34  HN  ALA     3      14.259   0.809  -7.862
ATOM     35  CB  ALA     3      14.965  -1.729  -6.677
ATOM     36  HA  ALA     3      13.054  -1.217  -6.000
ATOM     37  HB1 ALA     3      15.206  -2.305  -5.784
ATOM     38  HB2 ALA     3      14.561  -2.394  -7.441
ATOM     39  HB3 ALA     3      15.868  -1.250  -7.054
ATOM     40  O   ALA     3      14.915   1.311  -5.361
ATOM     41  N   LEU     4      14.304  -0.300  -3.922
ATOM     42  CA  LEU     4      14.864   0.403  -2.757
ATOM     43  C   LEU     4      16.312   0.862  -2.939
ATOM     44  HN  LEU     4      13.822  -1.177  -3.782
ATOM     45  CB  LEU     4      14.723  -0.420  -1.479
ATOM     46  CG  LEU     4      15.174   0.191  -0.153
ATOM     47  CD1 LEU     4      14.652   1.607   0.048
ATOM     48  CD2 LEU     4      14.705  -0.680   1.009
ATOM     49  HA  LEU     4      14.270   1.293  -2.549
ATOM     50  HB1 LEU     4      13.674  -0.671  -1.322
ATOM     51  HB2 LEU     4      15.306  -1.337  -1.571
ATOM     52  HG  LEU     4      16.263   0.229  -0.122
ATOM     53  HD1 LEU     4      15.003   1.992   1.005
ATOM     54  HD2 LEU     4      15.016   2.247  -0.756
ATOM     55  HD3 LEU     4      13.562   1.598   0.038
ATOM     56  HD4 LEU     4      15.030  -0.237   1.950
ATOM     57  HD5 LEU     4      13.617  -0.748   0.997
ATOM     58  HD6 LEU     4      15.131  -1.678   0.911
ATOM     59  O   LEU     4      16.633   2.001  -2.625
ATOM     60  N   GLU     5      17.187   0.027  -3.477
ATOM     61  CA  GLU     5      18.555   0.486  -3.669
ATOM     62  C   GLU     5      18.664   1.707  -4.612
ATOM     63  HN  GLU     5      16.896  -0.903  -3.743
ATOM     64  CB  GLU     5      19.506  -0.655  -4.088
ATOM     65  CG  GLU     5      19.900  -0.686  -5.569
ATOM     66  CD  GLU     5      19.229  -1.800  -6.365
ATOM     67  OE1 GLU     5      18.631  -2.702  -5.743
ATOM     68  OE2 GLU     5      19.315  -1.789  -7.616
ATOM     69  HA  GLU     5      18.980   0.775  -2.708
ATOM     70  HB1 GLU     5      20.437  -0.577  -3.528
ATOM     71  HB2 GLU     5      19.036  -1.616  -3.879
ATOM     72  HG1 GLU     5      19.622   0.257  -6.039
ATOM     73  HG2 GLU     5      20.976  -0.832  -5.656
ATOM     74  O   GLU     5      19.751   2.279  -4.738
ATOM     75  N   ASP     6      17.561   2.117  -5.252
ATOM     76  CA  ASP     6      17.600   3.286  -6.159
ATOM     77  C   ASP     6      17.620   4.646  -5.425
ATOM     78  HN  ASP     6      16.689   1.625  -5.117
ATOM     79  CB  ASP     6      16.422   3.281  -7.140
ATOM     80  CG  ASP     6      16.499   2.170  -8.165
ATOM     81  OD1 ASP     6      17.617   1.824  -8.599
ATOM     82  OD2 ASP     6      15.421   1.657  -8.558
ATOM     83  HA  ASP     6      18.498   3.239  -6.775
ATOM     84  HB1 ASP     6      15.490   3.154  -6.589
ATOM     85  HB2 ASP     6      16.396   4.226  -7.683
ATOM     86  O   ASP     6      17.777   5.702  -6.064
ATOM     87  N   PHE     7      17.466   4.605  -4.097
ATOM     88  CA  PHE     7      17.306   5.802  -3.283
ATOM     89  C   PHE     7      18.217   5.815  -2.070
ATOM     90  HN  PHE     7      17.457   3.715  -3.620
ATOM     91  CB  PHE     7      15.871   5.900  -2.747
ATOM     92  CG  PHE     7      14.829   5.796  -3.800
ATOM     93  CD1 PHE     7      14.411   6.922  -4.486
ATOM     94  CE1 PHE     7      13.448   6.826  -5.479
ATOM     95  HD1 PHE     7      14.839   7.896  -4.248
ATOM     96  CZ  PHE     7      12.891   5.595  -5.792
ATOM     97  HE1 PHE     7      13.127   7.719  -6.016
ATOM     98  CE2 PHE     7      13.293   4.453  -5.106
ATOM     99  HZ  PHE     7      12.137   5.521  -6.576
ATOM    100  CD2 PHE     7      14.257   4.556  -4.114
ATOM    101  HE2 PHE     7      12.851   3.487  -5.350
ATOM    102  HD2 PHE     7      14.576   3.667  -3.570
ATOM    103  HA  PHE     7      17.537   6.683  -3.882
ATOM    104  HB1 PHE     7      15.692   5.094  -2.036
ATOM    105  HB2 PHE     7      15.733   6.860  -2.250
ATOM    106  O   PHE     7      18.540   4.758  -1.527
ATOM    107  N   GLU     8      18.583   7.020  -1.632
ATOM    108  CA  GLU     8      19.126   7.217  -0.300
ATOM    109  C   GLU     8      18.028   7.743   0.597
ATOM    110  HN  GLU     8      18.484   7.824  -2.235
ATOM    111  CB  GLU     8      20.248   8.228  -0.341
ATOM    112  CG  GLU     8      21.241   7.986  -1.444
ATOM    113  CD  GLU     8      22.475   8.797  -1.226
ATOM    114  OE1 GLU     8      22.480   9.970  -1.650
ATOM    115  OE2 GLU     8      23.422   8.261  -0.613
ATOM    116  HA  GLU     8      19.496   6.267   0.086
ATOM    117  HB1 GLU     8      19.834   9.225  -0.491
ATOM    118  HB2 GLU     8      20.797   8.201   0.600
ATOM    119  HG1 GLU     8      21.511   6.930  -1.465
ATOM    120  HG2 GLU     8      20.798   8.266  -2.400
ATOM    121  O   GLU     8      17.359   8.713   0.246
ATOM    122  NT  AME     9      17.836   7.097   1.740
ATOM    123  CT  AME     9      16.838   7.505   2.730
ATOM    124  HN  AME     9      18.394   6.283   1.956
ATOM    125  HT1 AME     9      16.868   6.823   3.580
ATOM    126  HT2 AME     9      17.055   8.518   3.069
ATOM    127  HT3 AME     9      15.846   7.478   2.279
ATOM    128  H1  ACE    10       9.098  13.981   7.652
ATOM    129  CH3 ACE    10       8.898  12.967   7.998
ATOM    130  C   ACE    10       7.563  12.889   8.721
ATOM    131  H2  ACE    10       9.697  12.666   8.675
ATOM    132  H3  ACE    10       8.884  12.301   7.135
ATOM    133  O   ACE    10       6.845  13.880   8.864
ATOM    134  N   GLY    11       7.210  11.708   9.187
ATOM    135  CA  GLY    11       5.923  11.539   9.832
ATOM    136  C   GLY    11       5.705  10.070  10.013
ATOM    137  HN  GLY    11       7.838  10.923   9.093
ATOM    138  HA1 GLY    11       5.930  12.046  10.797
ATOM    139  HA2 GLY    11       5.142  11.967   9.203
ATOM    140  O   GLY    11       6.242   9.251   9.262
ATOM    141  N   LYS    12       4.939   9.743  11.042
ATOM    142  CA  LYS    12       4.537   8.375  11.319
ATOM    143  C   LYS    12       3.143   8.188  10.736
ATOM    144  HN  LYS    12       4.611  10.461  11.671
ATOM    145  CB  LYS    12       4.569   8.111  12.834
ATOM    146  CG  LYS    12       4.925   6.687  13.240
ATOM    147  CD  LYS    12       3.696   5.916  13.708
ATOM    148  CE  LYS    12       3.941   4.412  13.772
ATOM    149  NZ  LYS    12       3.586   3.712  12.501
ATOM    150  HZ1 LYS    12       3.767   2.723  12.599
ATOM    151  HZ2 LYS    12       4.143   4.083  11.745
ATOM    152  HZ3 LYS    12       2.607   3.856  12.299
ATOM    153  HA  LYS    12       5.242   7.687  10.853
ATOM    154  HB1 LYS    12       5.310   8.760  13.301
ATOM    155  HB2 LYS    12       3.587   8.317  13.260
ATOM    156  HG1 LYS    12       5.357   6.163  12.387
ATOM    157  HG2 LYS    12       5.648   6.711  14.055
ATOM    158  HD1 LYS    12       3.413   6.253  14.705
ATOM    159  HD2 LYS    12       2.871   6.093  13.018
ATOM    160  HE1 LYS    12       4.996   4.223  13.971
ATOM    161  HE2 LYS    12       3.337   3.979  14.569
ATOM    162  O   LYS    12       2.232   8.978  11.001
ATOM    163  N   GLY    13       2.997   7.172   9.896
ATOM    164  CA  GLY    13       1.692   6.805   9.358
ATOM    165  C   GLY    13       1.121   5.599  10.086
ATOM    166  HN  GLY    13       3.803   6.633   9.615
ATOM    167  HA1 GLY    13       1.002   7.641   9.474
ATOM    168  HA2 GLY    13       1.790   6.560   8.300
ATOM    169  O   GLY    13       1.810   4.957  10.888
ATOM    170  N   LYS    14      -0.143   5.295   9.803
ATOM    171  CA  LYS    14      -0.843   4.167  10.417
ATOM    172  C   LYS    14      -0.086   2.853  10.202
ATOM    173  HN  LYS    14      -0.658   5.855   9.138
ATOM    174  CB  LYS    14      -2.274   4.081   9.879
ATOM    175  CG  LYS    14      -3.201   3.209  10.707
ATOM    176  CD  LYS    14      -4.652   3.599  10.482
ATOM    177  CE  LYS    14      -5.533   3.190  11.651
ATOM    178  NZ  LYS    14      -6.797   3.981  11.653
ATOM    179  HZ1 LYS    14      -7.371   3.698  12.435
ATOM    180  HZ2 LYS    14      -7.298   3.817  10.791
ATOM    181  HZ3 LYS    14      -6.579   4.964  11.734
ATOM    182  HA  LYS    14      -0.939   4.338  11.489
ATOM    183  HB1 LYS    14      -2.714   5.078   9.853
ATOM    184  HB2 LYS    14      -2.260   3.664   8.872
ATOM    185  HG1 LYS    14      -3.070   2.165  10.422
ATOM    186  HG2 LYS    14      -2.965   3.329  11.764
ATOM    187  HD1 LYS    14      -4.724   4.680  10.361
ATOM    188  HD2 LYS    14      -5.026   3.108   9.583
ATOM    189  HE1 LYS    14      -5.778   2.131  11.569
ATOM    190  HE2 LYS    14      -5.003   3.368  12.586
ATOM    191  O   LYS    14       0.176   2.122  11.157
ATOM    192  N   PHE    15       0.296   2.589   8.951
ATOM    193  CA  PHE    15       0.940   1.327   8.564
ATOM    194  C   PHE    15       2.443   1.478   8.272
ATOM    195  HN  PHE    15       0.144   3.274   8.224
ATOM    196  CB  PHE    15       0.211   0.704   7.349
ATOM    197  CG  PHE    15      -1.238   0.487   7.742
ATOM    198  CD1 PHE    15      -1.561  -0.234   8.886
ATOM    199  CE1 PHE    15      -2.891  -0.430   9.249
ATOM    200  HD1 PHE    15      -0.770  -0.652   9.508
ATOM    201  CZ  PHE    15      -3.919   0.085   8.467
ATOM    202  HE1 PHE    15      -3.132  -0.990  10.152
ATOM    203  CE2 PHE    15      -3.619   0.798   7.320
ATOM    204  HZ  PHE    15      -4.957  -0.074   8.758
ATOM    205  CD2 PHE    15      -2.289   0.997   6.959
ATOM    206  HE2 PHE    15      -4.423   1.202   6.704
ATOM    207  HD2 PHE    15      -2.047   1.556   6.055
ATOM    208  HA  PHE    15       0.833   0.602   9.370
ATOM    209  HB1 PHE    15       0.220   1.323   6.452
ATOM    210  HB2 PHE    15       0.631  -0.217   6.945
ATOM    211  O   PHE    15       3.046   0.625   7.603
ATOM    212  N   GLY    16       3.043   2.558   8.771
ATOM    213  CA  GLY    16       4.476   2.811   8.586
ATOM    214  C   GLY    16       4.831   4.267   8.334
ATOM    215  HN  GLY    16       2.506   3.233   9.296
ATOM    216  HA1 GLY    16       5.018   2.503   9.480
ATOM    217  HA2 GLY    16       4.838   2.244   7.728
ATOM    218  O   GLY    16       3.951   5.108   8.138
ATOM    219  N   ASN    17       6.127   4.566   8.308
ATOM    220  CA  ASN    17       6.586   5.954   8.213
ATOM    221  C   ASN    17       6.717   6.542   6.805
ATOM    222  HN  ASN    17       6.813   3.827   8.354
ATOM    223  CB  ASN    17       7.908   6.142   8.980
ATOM    224  CG  ASN    17       7.774   5.884  10.474
ATOM    225  ND2 ASN    17       8.902   5.615  11.109
ATOM    226  HD1 ASN    17       8.877   5.435  12.100
ATOM    227  HD2 ASN    17       9.766   5.595  10.590
ATOM    228  OD1 ASN    17       6.682   5.927  11.053
ATOM    229  HA  ASN    17       5.888   6.605   8.740
ATOM    230  HB1 ASN    17       8.655   5.450   8.592
ATOM    231  HB2 ASN    17       8.260   7.166   8.852
ATOM    232  O   ASN    17       6.690   5.837   5.793
ATOM    233  N   VAL    18       6.861   7.859   6.759
ATOM    234  CA  VAL    18       7.272   8.528   5.543
ATOM    235  C   VAL    18       8.696   9.038   5.735
ATOM    236  HN  VAL    18       6.682   8.413   7.584
ATOM    237  CB  VAL    18       6.345   9.707   5.241
ATOM    238  CG1 VAL    18       6.597  10.194   3.828
ATOM    239  CG2 VAL    18       4.896   9.290   5.406
ATOM    240  HA  VAL    18       7.236   7.825   4.711
ATOM    241  HB  VAL    18       6.542  10.515   5.945
ATOM    242  HG1 VAL    18       5.938  11.034   3.610
ATOM    243  HG2 VAL    18       7.635  10.513   3.732
ATOM    244  HG3 VAL    18       6.399   9.386   3.124
ATOM    245  HG4 VAL    18       4.246  10.138   5.188
ATOM    246  HG5 VAL    18       4.671   8.475   4.718
ATOM    247  HG6 VAL    18       4.727   8.957   6.430
ATOM    248  O   VAL    18       9.007   9.624   6.763
ATOM    249  N   TYR    19       9.560   8.794   4.760
ATOM    250  CA  TYR    19      10.959   9.218   4.840
ATOM    251  C   TYR    19      11.309  10.195   3.753
ATOM    252  HN  TYR    19       9.256   8.302   3.932
ATOM    253  CB  TYR    19      11.906   8.013   4.738
ATOM    254  CG  TYR    19      11.774   7.105   5.937
ATOM    255  CD1 TYR    19      10.782   6.123   5.974
ATOM    256  CE1 TYR    19      10.620   5.308   7.062
ATOM    257  HD1 TYR    19      10.113   5.991   5.123
ATOM    258  CZ  TYR    19      11.446   5.464   8.151
ATOM    259  HE1 TYR    19       9.842   4.544   7.060
ATOM    260  CE2 TYR    19      12.443   6.439   8.162
ATOM    261  OH  TYR    19      11.243   4.628   9.223
ATOM    262  CD2 TYR    19      12.596   7.259   7.058
ATOM    263  HE2 TYR    19      13.089   6.548   9.033
ATOM    264  HD2 TYR    19      13.362   8.034   7.056
ATOM    265  HH  TYR    19      10.522   4.009   9.084
ATOM    266  HA  TYR    19      11.139   9.698   5.802
ATOM    267  HB1 TYR    19      11.669   7.439   3.842
ATOM    268  HB2 TYR    19      12.936   8.364   4.682
ATOM    269  O   TYR    19      10.819  10.083   2.622
ATOM    270  N   LEU    20      12.165  11.157   4.084
ATOM    271  CA  LEU    20      12.760  12.001   3.052
ATOM    272  C   LEU    20      13.714  11.091   2.306
ATOM    273  HN  LEU    20      12.404  11.304   5.054
ATOM    274  CB  LEU    20      13.487  13.198   3.679
ATOM    275  CG  LEU    20      14.099  14.191   2.686
ATOM    276  CD1 LEU    20      13.068  14.893   1.815
ATOM    277  CD2 LEU    20      14.979  15.188   3.409
ATOM    278  HA  LEU    20      11.976  12.385   2.399
ATOM    279  HB1 LEU    20      12.788  13.768   4.292
ATOM    280  HB2 LEU    20      14.307  12.840   4.301
ATOM    281  HG  LEU    20      14.783  13.665   2.020
ATOM    282  HD1 LEU    20      13.572  15.581   1.136
ATOM    283  HD2 LEU    20      12.515  14.153   1.236
ATOM    284  HD3 LEU    20      12.376  15.449   2.447
ATOM    285  HD4 LEU    20      15.406  15.886   2.689
ATOM    286  HD5 LEU    20      14.383  15.738   4.138
ATOM    287  HD6 LEU    20      15.782  14.659   3.922
ATOM    288  O   LEU    20      14.297  10.216   2.920
ATOM    289  N   ALA    21      13.858  11.253   0.996
ATOM    290  CA  ALA    21      14.733  10.350   0.248
ATOM    291  C   ALA    21      15.177  10.983  -1.024
ATOM    292  HN  ALA    21      13.363  11.997   0.525
ATOM    293  CB  ALA    21      14.026   9.058  -0.064
ATOM    294  HA  ALA    21      15.611  10.113   0.849
ATOM    295  HB1 ALA    21      14.695   8.402  -0.621
ATOM    296  HB2 ALA    21      13.731   8.571   0.865
ATOM    297  HB3 ALA    21      13.139   9.264  -0.663
ATOM    298  O   ALA    21      14.550  11.943  -1.515
ATOM    299  N   ARG    22      16.257  10.450  -1.584
ATOM    300  CA  ARG    22      16.783  11.027  -2.816
ATOM    301  C   ARG    22      17.109   9.941  -3.817
ATOM    302  HN  ARG    22      16.703   9.653  -1.154
ATOM    303  CB  ARG    22      18.031  11.858  -2.528
ATOM    304  CG  ARG    22      18.536  12.582  -3.766
ATOM    305  CD  ARG    22      19.770  13.422  -3.521
ATOM    306  NE  ARG    22      20.862  12.673  -2.919
ATOM    307  CZ  ARG    22      22.143  13.034  -3.016
ATOM    308  HE  ARG    22      20.465  11.873  -2.443
ATOM    309  NH1 ARG    22      22.480  14.133  -3.708
ATOM    310  H11 ARG    22      21.771  14.696  -4.161
ATOM    311  H12 ARG    22      23.434  14.452  -3.814
ATOM    312  NH2 ARG    22      23.089  12.296  -2.423
ATOM    313  H21 ARG    22      22.868  11.461  -1.895
ATOM    314  H22 ARG    22      24.071  12.533  -2.471
ATOM    315  HA  ARG    22      16.040  11.696  -3.251
ATOM    316  HB1 ARG    22      17.803  12.605  -1.768
ATOM    317  HB2 ARG    22      18.827  11.206  -2.169
ATOM    318  HG1 ARG    22      18.789  11.853  -4.536
ATOM    319  HG2 ARG    22      17.759  13.250  -4.139
ATOM    320  HD1 ARG    22      20.130  13.825  -4.468
ATOM    321  HD2 ARG    22      19.523  14.243  -2.848
ATOM    322  O   ARG    22      17.776   8.962  -3.506
ATOM    323  N   GLU    23      16.638  10.136  -5.026
ATOM    324  CA  GLU    23      16.912   9.233  -6.111
ATOM    325  C   GLU    23      18.377   9.376  -6.582
ATOM    326  HN  GLU    23      16.062  10.944  -5.216
ATOM    327  CB  GLU    23      15.904   9.503  -7.230
ATOM    328  CG  GLU    23      15.802   8.394  -8.249
ATOM    329  CD  GLU    23      16.824   8.536  -9.350
ATOM    330  OE1 GLU    23      16.894   9.641  -9.922
ATOM    331  OE2 GLU    23      17.547   7.559  -9.637
ATOM    332  HA  GLU    23      16.746   8.207  -5.782
ATOM    333  HB1 GLU    23      14.911   9.636  -6.801
ATOM    334  HB2 GLU    23      16.191  10.407  -7.768
ATOM    335  HG1 GLU    23      15.963   7.434  -7.759
ATOM    336  HG2 GLU    23      14.811   8.407  -8.704
ATOM    337  O   GLU    23      18.783  10.395  -7.160
ATOM    338  NT  AME    24      19.163   8.336  -6.331
ATOM    339  CT  AME    24      20.588   8.292  -6.680
ATOM    340  HN  AME    24      18.783   7.518  -5.876
ATOM    341  HT1 AME    24      21.009   7.335  -6.371
ATOM    342  HT2 AME    24      20.702   8.408  -7.758
ATOM    343  HT3 AME    24      21.112   9.101  -6.171
ATOM    344  H1  ACE    25      16.035  13.273  -7.738
ATOM    345  CH3 ACE    25      15.680  14.179  -7.246
ATOM    346  C   ACE    25      15.190  13.881  -5.837
ATOM    347  H2  ACE    25      14.863  14.597  -7.835
ATOM    348  H3  ACE    25      16.499  14.896  -7.202
ATOM    349  O   ACE    25      15.276  12.734  -5.380
ATOM    350  N   ILE    26      14.728  14.910  -5.128
ATOM    351  CA  ILE    26      14.327  14.759  -3.698
ATOM    352  C   ILE    26      12.836  14.430  -3.632
ATOM    353  HN  ILE    26      14.643  15.819  -5.560
ATOM    354  CB  ILE    26      14.771  15.997  -2.839
ATOM    355  CG1 ILE    26      16.282  15.932  -2.594
ATOM    356  CG2 ILE    26      14.135  16.054  -1.453
ATOM    357  CD1 ILE    26      16.705  15.112  -1.386
ATOM    358  HA  ILE    26      14.901  13.953  -3.242
ATOM    359  HB  ILE    26      14.528  16.916  -3.373
ATOM    360  HG1 ILE    26      16.772  15.486  -3.460
ATOM    361  HG2 ILE    26      16.669  16.939  -2.437
ATOM    362  HG3 ILE    26      14.493  16.938  -0.925
ATOM    363  HG4 ILE    26      13.050  16.105  -1.552
ATOM    364  HG5 ILE    26      14.406  15.160  -0.891
ATOM    365  HD1 ILE    26      17.791  15.127  -1.298
ATOM    366  HD2 ILE    26      16.262  15.536  -0.485
ATOM    367  HD3 ILE    26      16.365  14.083  -1.508
ATOM    368  O   ILE    26      12.054  14.899  -4.477
ATOM    369  N   LEU    27      12.443  13.603  -2.670
ATOM    370  CA  LEU    27      11.072  13.062  -2.657
ATOM    371  C   LEU    27      10.733  12.393  -1.350
ATOM    372  HN  LEU    27      13.088  13.341  -1.939
ATOM    373  CB  LEU    27      10.882  12.039  -3.784
ATOM    374  CG  LEU    27      12.022  11.030  -3.978
ATOM    375  CD1 LEU    27      11.952   9.916  -2.967
ATOM    376  CD2 LEU    27      12.014  10.466  -5.388
ATOM    377  HA  LEU    27      10.360  13.872  -2.816
ATOM    378  HB1 LEU    27       9.986  11.449  -3.592
ATOM    379  HB2 LEU    27      10.776  12.561  -4.735
ATOM    380  HG  LEU    27      12.980  11.537  -3.866
ATOM    381  HD1 LEU    27      12.774   9.221  -3.135
ATOM    382  HD2 LEU    27      12.027  10.331  -1.962
ATOM    383  HD3 LEU    27      11.004   9.389  -3.072
ATOM    384  HD4 LEU    27      12.831   9.754  -5.500
ATOM    385  HD5 LEU    27      11.065   9.962  -5.573
ATOM    386  HD6 LEU    27      12.139  11.277  -6.105
ATOM    387  O   LEU    27      11.577  12.270  -0.474
ATOM    388  N   ALA    28       9.499  11.930  -1.217
ATOM    389  CA  ALA    28       9.096  11.220  -0.015
ATOM    390  C   ALA    28       8.674   9.831  -0.403
ATOM    391  HN  ALA    28       8.827  12.071  -1.959
ATOM    392  CB  ALA    28       7.970  11.925   0.673
ATOM    393  HA  ALA    28       9.935  11.174   0.679
ATOM    394  HB1 ALA    28       7.688  11.372   1.569
ATOM    395  HB2 ALA    28       8.286  12.930   0.951
ATOM    396  HB3 ALA    28       7.114  11.987   0.000
ATOM    397  O   ALA    28       8.052   9.617  -1.446
ATOM    398  N   LEU    29       9.027   8.895   0.464
ATOM    399  CA  LEU    29       8.779   7.502   0.291
ATOM    400  C   LEU    29       7.953   7.097   1.452
ATOM    401  HN  LEU    29       9.505   9.154   1.315
ATOM    402  CB  LEU    29      10.084   6.772   0.457
ATOM    403  CG  LEU    29      10.861   6.158  -0.680
ATOM    404  CD1 LEU    29      11.263   4.822  -0.087
ATOM    405  CD2 LEU    29      10.015   5.928  -1.919
ATOM    406  HA  LEU    29       8.250   7.341  -0.648
ATOM    407  HB1 LEU    29      10.823   7.444   0.893
ATOM    408  HB2 LEU    29       9.940   5.915   1.114
ATOM    409  HG  LEU    29      11.712   6.794  -0.925
ATOM    410  HD1 LEU    29      11.844   4.260  -0.818
ATOM    411  HD2 LEU    29      11.865   4.987   0.806
ATOM    412  HD3 LEU    29      10.369   4.258   0.177
ATOM    413  HD4 LEU    29      10.630   5.484  -2.702
ATOM    414  HD5 LEU    29       9.192   5.254  -1.678
ATOM    415  HD6 LEU    29       9.614   6.880  -2.268
ATOM    416  O   LEU    29       8.468   7.096   2.584
ATOM    417  N   LYS    30       6.667   6.815   1.205
ATOM    418  CA  LYS    30       5.782   6.222   2.224
ATOM    419  C   LYS    30       6.149   4.744   2.206
ATOM    420  HN  LYS    30       6.276   7.010   0.294
ATOM    421  CB  LYS    30       4.318   6.465   1.891
ATOM    422  CG  LYS    30       3.265   6.151   2.953
ATOM    423  CD  LYS    30       1.855   6.665   2.699
ATOM    424  CE  LYS    30       1.360   6.513   1.268
ATOM    425  NZ  LYS    30      -0.071   6.977   1.152
ATOM    426  HZ1 LYS    30      -0.589   6.167   1.460
ATOM    427  HZ2 LYS    30      -0.273   7.091   0.169
ATOM    428  HZ3 LYS    30      -0.246   7.753   1.774
ATOM    429  HA  LYS    30       5.979   6.685   3.191
ATOM    430  HB1 LYS    30       4.244   7.535   1.695
ATOM    431  HB2 LYS    30       4.191   5.955   0.936
ATOM    432  HG1 LYS    30       3.210   5.063   2.927
ATOM    433  HG2 LYS    30       3.635   6.521   3.909
ATOM    434  HD1 LYS    30       1.083   6.267   3.358
ATOM    435  HD2 LYS    30       1.822   7.739   2.884
ATOM    436  HE1 LYS    30       1.866   7.197   0.587
ATOM    437  HE2 LYS    30       1.469   5.523   0.825
ATOM    438  O   LYS    30       5.967   4.053   1.196
ATOM    439  N   VAL    31       6.734   4.260   3.290
ATOM    440  CA  VAL    31       7.093   2.856   3.409
ATOM    441  C   VAL    31       5.957   2.280   4.240
ATOM    442  HN  VAL    31       6.943   4.874   4.064
ATOM    443  CB  VAL    31       8.457   2.673   4.108
ATOM    444  CG1 VAL    31       8.930   1.234   4.090
ATOM    445  CG2 VAL    31       9.558   3.426   3.368
ATOM    446  HA  VAL    31       7.152   2.410   2.416
ATOM    447  HB  VAL    31       8.346   2.934   5.161
ATOM    448  HG1 VAL    31       9.960   1.149   4.437
ATOM    449  HG2 VAL    31       8.335   0.558   4.705
ATOM    450  HG3 VAL    31       8.999   0.722   3.130
ATOM    451  HG4 VAL    31      10.495   3.289   3.908
ATOM    452  HG5 VAL    31       9.736   3.003   2.379
ATOM    453  HG6 VAL    31       9.294   4.457   3.132
ATOM    454  O   VAL    31       5.675   2.753   5.353
ATOM    455  N   LEU    32       5.251   1.276   3.730
ATOM    456  CA  LEU    32       4.215   0.566   4.477
ATOM    457  C   LEU    32       4.580  -0.923   4.604
ATOM    458  HN  LEU    32       5.423   0.972   2.782
ATOM    459  CB  LEU    32       2.842   0.795   3.851
ATOM    460  CG  LEU    32       2.479   2.282   3.672
ATOM    461  CD1 LEU    32       1.193   2.240   2.862
ATOM    462  CD2 LEU    32       2.197   3.034   4.964
ATOM    463  HA  LEU    32       4.125   0.998   5.474
ATOM    464  HB1 LEU    32       2.820   0.285   2.888
ATOM    465  HB2 LEU    32       2.009   0.418   4.444
ATOM    466  HG  LEU    32       3.292   2.729   3.100
ATOM    467  HD1 LEU    32       1.378   1.965   1.823
ATOM    468  HD2 LEU    32       0.345   1.711   3.296
ATOM    469  HD3 LEU    32       0.876   3.281   2.806
ATOM    470  HD4 LEU    32       1.368   2.596   5.520
ATOM    471  HD5 LEU    32       3.065   3.104   5.619
ATOM    472  HD6 LEU    32       1.929   4.078   4.797
ATOM    473  O   LEU    32       5.076  -1.541   3.647
ATOM    474  N   PHE    33       4.401  -1.486   5.801
ATOM    475  CA  PHE    33       4.751  -2.895   6.032
ATOM    476  C   PHE    33       3.480  -3.760   5.914
ATOM    477  HN  PHE    33       4.021  -0.939   6.561
ATOM    478  CB  PHE    33       5.433  -3.060   7.400
ATOM    479  CG  PHE    33       6.563  -2.076   7.574
ATOM    480  CD1 PHE    33       7.848  -2.387   7.126
ATOM    481  CE1 PHE    33       8.898  -1.491   7.282
ATOM    482  HD1 PHE    33       8.040  -3.347   6.646
ATOM    483  CZ  PHE    33       8.671  -0.268   7.896
ATOM    484  HE1 PHE    33       9.894  -1.751   6.924
ATOM    485  CE2 PHE    33       7.398   0.061   8.353
ATOM    486  HZ  PHE    33       9.490   0.440   8.021
ATOM    487  CD2 PHE    33       6.354  -0.841   8.197
ATOM    488  HE2 PHE    33       7.223   1.024   8.833
ATOM    489  HD2 PHE    33       5.358  -0.589   8.562
ATOM    490  HA  PHE    33       5.481  -3.215   5.289
ATOM    491  HB1 PHE    33       4.740  -2.693   8.158
ATOM    492  HB2 PHE    33       5.689  -4.083   7.678
ATOM    493  O   PHE    33       2.480  -3.521   6.614
ATOM    494  N   LYS    34       3.611  -4.731   5.008
ATOM    495  CA  LYS    34       2.621  -5.714   4.560
ATOM    496  C   LYS    34       2.053  -6.498   5.738
ATOM    497  HN  LYS    34       4.492  -4.856   4.530
ATOM    498  CB  LYS    34       3.225  -6.656   3.531
ATOM    499  CG  LYS    34       3.435  -6.096   2.150
ATOM    500  CD  LYS    34       3.925  -7.049   1.082
ATOM    501  CE  LYS    34       3.973  -6.424  -0.295
ATOM    502  NZ  LYS    34       4.273  -7.403  -1.358
ATOM    503  HZ1 LYS    34       4.111  -7.029  -2.281
ATOM    504  HZ2 LYS    34       3.748  -8.262  -1.271
ATOM    505  HZ3 LYS    34       5.257  -7.618  -1.433
ATOM    506  HA  LYS    34       1.802  -5.202   4.055
ATOM    507  HB1 LYS    34       4.198  -7.066   3.801
ATOM    508  HB2 LYS    34       2.494  -7.451   3.384
ATOM    509  HG1 LYS    34       2.510  -5.645   1.789
ATOM    510  HG2 LYS    34       4.219  -5.343   2.221
ATOM    511  HD1 LYS    34       4.921  -7.380   1.378
ATOM    512  HD2 LYS    34       3.406  -8.006   1.129
ATOM    513  HE1 LYS    34       3.005  -6.019  -0.592
ATOM    514  HE2 LYS    34       4.720  -5.634  -0.212
ATOM    515  O   LYS    34       0.813  -6.644   5.865
ATOM    516  N   ALA    35       2.818  -7.051   6.688
ATOM    517  CA  ALA    35       2.421  -7.720   7.930
ATOM    518  C   ALA    35       1.332  -6.962   8.715
ATOM    519  HN  ALA    35       3.823  -7.037   6.593
ATOM    520  CB  ALA    35       3.638  -7.979   8.820
ATOM    521  HA  ALA    35       2.029  -8.711   7.701
ATOM    522  HB1 ALA    35       4.142  -7.058   9.113
ATOM    523  HB2 ALA    35       3.283  -8.471   9.726
ATOM    524  HB3 ALA    35       4.327  -8.646   8.302
ATOM    525  O   ALA    35       0.382  -7.576   9.238
ATOM    526  N   GLN    36       1.519  -5.643   8.707
ATOM    527  CA  GLN    36       0.667  -4.743   9.478
ATOM    528  C   GLN    36      -0.630  -4.495   8.758
ATOM    529  HN  GLN    36       2.266  -5.245   8.157
ATOM    530  CB  GLN    36       1.379  -3.431   9.726
ATOM    531  CG  GLN    36       2.748  -3.583  10.349
ATOM    532  CD  GLN    36       3.376  -2.278  10.760
ATOM    533  NE2 GLN    36       4.640  -2.311  11.182
ATOM    534  HE1 GLN    36       5.081  -1.469  11.518
ATOM    535  HE2 GLN    36       5.162  -3.152  10.993
ATOM    536  OE1 GLN    36       2.677  -1.254  10.858
ATOM    537  HA  GLN    36       0.452  -5.189  10.449
ATOM    538  HB1 GLN    36       1.544  -2.876   8.803
ATOM    539  HB2 GLN    36       0.754  -2.749  10.302
ATOM    540  HG1 GLN    36       2.717  -4.278  11.188
ATOM    541  HG2 GLN    36       3.415  -4.016   9.604
ATOM    542  O   GLN    36      -1.702  -4.574   9.356
ATOM    543  N   LEU    37      -0.506  -4.192   7.472
ATOM    544  CA  LEU    37      -1.526  -3.909   6.483
ATOM    545  C   LEU    37      -2.454  -5.104   6.357
ATOM    546  HN  LEU    37       0.413  -4.133   7.056
ATOM    547  CB  LEU    37      -0.906  -3.546   5.137
ATOM    548  CG  LEU    37      -0.100  -2.254   4.944
ATOM    549  CD1 LEU    37       0.866  -2.436   3.787
ATOM    550  CD2 LEU    37      -1.030  -1.061   4.782
ATOM    551  HA  LEU    37      -2.100  -3.035   6.791
ATOM    552  HB1 LEU    37      -0.333  -4.397   4.768
ATOM    553  HB2 LEU    37      -1.653  -3.634   4.348
ATOM    554  HG  LEU    37       0.445  -2.074   5.870
ATOM    555  HD1 LEU    37       1.484  -1.550   3.638
ATOM    556  HD2 LEU    37       1.585  -3.255   3.804
ATOM    557  HD3 LEU    37       0.374  -2.685   2.847
ATOM    558  HD4 LEU    37      -0.477  -0.146   4.570
ATOM    559  HD5 LEU    37      -1.697  -1.092   3.920
ATOM    560  HD6 LEU    37      -1.520  -0.947   5.749
ATOM    561  O   LEU    37      -3.671  -4.911   6.355
ATOM    562  N   GLU    38      -1.929  -6.338   6.270
ATOM    563  CA  GLU    38      -2.663  -7.624   6.271
ATOM    564  C   GLU    38      -3.565  -7.809   7.457
ATOM    565  HN  GLU    38      -0.928  -6.453   6.195
ATOM    566  CB  GLU    38      -1.758  -8.841   6.382
ATOM    567  CG  GLU    38      -0.978  -9.068   5.120
ATOM    568  CD  GLU    38      -1.275 -10.313   4.308
ATOM    569  OE1 GLU    38      -2.486 -10.455   4.030
ATOM    570  OE2 GLU    38      -0.366 -11.080   3.929
ATOM    571  HA  GLU    38      -3.286  -7.688   5.379
ATOM    572  HB1 GLU    38      -1.112  -8.767   7.256
ATOM    573  HB2 GLU    38      -2.393  -9.708   6.564
ATOM    574  HG1 GLU    38      -1.097  -8.169   4.515
ATOM    575  HG2 GLU    38       0.063  -9.147   5.435
ATOM    576  O   GLU    38      -4.719  -8.216   7.312
ATOM    577  N   LYS    39      -2.999  -7.523   8.629
ATOM    578  CA  LYS    39      -3.715  -7.730   9.878
ATOM    579  C   LYS    39      -4.947  -6.815   9.937
ATOM    580  HN  LYS    39      -2.059  -7.155   8.656
ATOM    581  CB  LYS    39      -2.778  -7.583  11.089
ATOM    582  CG  LYS    39      -1.817  -8.763  11.293
ATOM    583  CD  LYS    39      -2.290 -10.112  11.839
ATOM    584  CE  LYS    39      -1.946 -11.279  10.919
ATOM    585  NZ  LYS    39      -2.273 -12.584  11.551
ATOM    586  HZ1 LYS    39      -3.122 -12.603  12.099
ATOM    587  HZ2 LYS    39      -1.466 -12.819  12.111
ATOM    588  HZ3 LYS    39      -2.490 -13.336  10.913
ATOM    589  HA  LYS    39      -4.037  -8.769   9.944
ATOM    590  HB1 LYS    39      -2.246  -6.633  11.024
ATOM    591  HB2 LYS    39      -3.221  -7.497  12.081
ATOM    592  HG1 LYS    39      -1.418  -8.973  10.301
ATOM    593  HG2 LYS    39      -1.002  -8.426  11.935
ATOM    594  HD1 LYS    39      -1.751 -10.358  12.754
ATOM    595  HD2 LYS    39      -3.290 -10.159  12.272
ATOM    596  HE1 LYS    39      -2.506 -11.104  10.000
ATOM    597  HE2 LYS    39      -0.861 -11.190  10.871
ATOM    598  O   LYS    39      -6.015  -7.254  10.367
ATOM    599  N   ALA    40      -4.843  -5.569   9.468
ATOM    600  CA  ALA    40      -5.930  -4.595   9.328
ATOM    601  C   ALA    40      -6.843  -4.961   8.149
ATOM    602  HN  ALA    40      -3.944  -5.219   9.167
ATOM    603  CB  ALA    40      -5.387  -3.179   9.210
ATOM    604  HA  ALA    40      -6.525  -4.580  10.241
ATOM    605  HB1 ALA    40      -4.767  -2.911  10.066
ATOM    606  HB2 ALA    40      -4.801  -3.055   8.300
ATOM    607  HB3 ALA    40      -6.214  -2.481   9.078
ATOM    608  O   ALA    40      -8.037  -4.649   8.184
ATOM    609  N   GLY    41      -6.321  -5.614   7.102
ATOM    610  CA  GLY    41      -7.026  -6.040   5.870
ATOM    611  C   GLY    41      -7.228  -4.893   4.879
ATOM    612  HN  GLY    41      -5.343  -5.866   7.105
ATOM    613  HA1 GLY    41      -6.446  -6.816   5.369
ATOM    614  HA2 GLY    41      -8.009  -6.433   6.131
ATOM    615  O   GLY    41      -8.365  -4.582   4.503
ATOM    616  N   VAL    42      -6.125  -4.274   4.449
ATOM    617  CA  VAL    42      -6.195  -3.086   3.585
ATOM    618  C   VAL    42      -5.366  -3.290   2.302
ATOM    619  HN  VAL    42      -5.216  -4.623   4.718
ATOM    620  CB  VAL    42      -5.765  -1.807   4.343
ATOM    621  CG1 VAL    42      -6.658  -1.714   5.566
ATOM    622  CG2 VAL    42      -4.316  -1.877   4.808
ATOM    623  HA  VAL    42      -7.233  -2.901   3.306
ATOM    624  HB  VAL    42      -5.869  -0.885   3.772
ATOM    625  HG1 VAL    42      -6.548  -2.527   6.283
ATOM    626  HG2 VAL    42      -6.586  -0.794   6.145
ATOM    627  HG3 VAL    42      -7.715  -1.925   5.402
ATOM    628  HG4 VAL    42      -4.146  -2.801   5.360
ATOM    629  HG5 VAL    42      -3.554  -1.833   4.029
ATOM    630  HG6 VAL    42      -4.194  -1.128   5.590
ATOM    631  O   VAL    42      -4.868  -2.325   1.716
ATOM    632  N   GLU    43      -5.207  -4.526   1.845
ATOM    633  CA  GLU    43      -4.628  -4.856   0.558
ATOM    634  C   GLU    43      -5.323  -4.230  -0.664
ATOM    635  HN  GLU    43      -5.499  -5.311   2.410
ATOM    636  CB  GLU    43      -4.601  -6.369   0.336
ATOM    637  CG  GLU    43      -3.296  -6.785  -0.341
ATOM    638  CD  GLU    43      -3.097  -8.278  -0.418
ATOM    639  OE1 GLU    43      -3.452  -9.066   0.498
ATOM    640  OE2 GLU    43      -2.701  -8.723  -1.522
ATOM    641  HA  GLU    43      -3.592  -4.517   0.527
ATOM    642  HB1 GLU    43      -4.614  -6.892   1.292
ATOM    643  HB2 GLU    43      -5.514  -6.878   0.028
ATOM    644  HG1 GLU    43      -3.059  -6.280  -1.277
ATOM    645  HG2 GLU    43      -2.492  -6.499   0.337
ATOM    646  O   GLU    43      -4.652  -3.829  -1.638
ATOM    647  N   HIS    44      -6.653  -4.177  -0.596
ATOM    648  CA  HIS    44      -7.526  -3.743  -1.676
ATOM    649  C   HIS    44      -7.556  -2.233  -1.699
ATOM    650  HN  HIS    44      -7.124  -4.452   0.255
ATOM    651  CB  HIS    44      -8.918  -4.406  -1.628
ATOM    652  CG  HIS    44      -9.849  -4.084  -2.805
ATOM    653  ND1 HIS    44     -11.208  -4.212  -2.730
ATOM    654  CE1 HIS    44     -11.765  -3.842  -3.911
ATOM    655  NE2 HIS    44     -10.764  -3.465  -4.747
ATOM    656  HE  HIS    44     -12.846  -3.886  -4.041
ATOM    657  CD2 HIS    44      -9.571  -3.596  -4.098
ATOM    658  HNE HIS    44     -10.892  -3.141  -5.695
ATOM    659  HD  HIS    44      -8.643  -3.335  -4.606
ATOM    660  HA  HIS    44      -7.144  -4.119  -2.625
ATOM    661  HB1 HIS    44      -8.716  -5.467  -1.775
ATOM    662  HB2 HIS    44      -9.382  -4.287  -0.649
ATOM    663  O   HIS    44      -7.476  -1.625  -2.789
ATOM    664  N   GLN    45      -7.658  -1.648  -0.498
ATOM    665  CA  GLN    45      -7.626  -0.196  -0.244
ATOM    666  C   GLN    45      -6.301   0.432  -0.693
ATOM    667  HN  GLN    45      -7.767  -2.217   0.330
ATOM    668  CB  GLN    45      -7.869   0.099   1.227
ATOM    669  CG  GLN    45      -9.083  -0.583   1.827
ATOM    670  CD  GLN    45      -9.222  -0.364   3.321
ATOM    671  NE2 GLN    45     -10.081  -1.090   4.044
ATOM    672  HE1 GLN    45     -10.244  -0.777   4.988
ATOM    673  HE2 GLN    45     -10.627  -1.841   3.654
ATOM    674  OE1 GLN    45      -8.645   0.618   3.792
ATOM    675  HA  GLN    45      -8.436   0.287  -0.791
ATOM    676  HB1 GLN    45      -7.003  -0.139   1.844
ATOM    677  HB2 GLN    45      -8.017   1.168   1.384
ATOM    678  HG1 GLN    45      -9.971  -0.310   1.257
ATOM    679  HG2 GLN    45      -8.979  -1.660   1.692
ATOM    680  O   GLN    45      -6.296   1.557  -1.219
ATOM    681  N   LEU    46      -5.151  -0.244  -0.558
ATOM    682  CA  LEU    46      -3.904   0.196  -1.159
ATOM    683  C   LEU    46      -3.916   0.151  -2.664
ATOM    684  HN  LEU    46      -5.132  -1.097  -0.019
ATOM    685  CB  LEU    46      -2.753  -0.698  -0.741
ATOM    686  CG  LEU    46      -1.973  -0.174   0.475
ATOM    687  CD1 LEU    46      -1.280  -1.302   1.232
ATOM    688  CD2 LEU    46      -0.969   0.904   0.097
ATOM    689  HA  LEU    46      -3.701   1.226  -0.865
ATOM    690  HB1 LEU    46      -3.063  -1.739  -0.651
ATOM    691  HB2 LEU    46      -2.059  -0.744  -1.580
ATOM    692  HG  LEU    46      -2.775   0.150   1.140
ATOM    693  HD1 LEU    46      -0.541  -0.972   1.961
ATOM    694  HD2 LEU    46      -1.998  -1.908   1.786
ATOM    695  HD3 LEU    46      -0.655  -1.851   0.527
ATOM    696  HD4 LEU    46      -0.226   0.544  -0.615
ATOM    697  HD5 LEU    46      -1.389   1.812  -0.335
ATOM    698  HD6 LEU    46      -0.382   1.137   0.986
ATOM    699  O   LEU    46      -3.492   1.091  -3.330
ATOM    700  N   ARG    47      -4.408  -0.970  -3.160
ATOM    701  CA  ARG    47      -4.478  -1.240  -4.574
ATOM    702  C   ARG    47      -5.357  -0.265  -5.342
ATOM    703  HN  ARG    47      -4.758  -1.684  -2.536
ATOM    704  CB  ARG    47      -4.817  -2.697  -4.874
ATOM    705  CG  ARG    47      -3.694  -3.710  -4.687
ATOM    706  CD  ARG    47      -4.255  -4.987  -5.302
ATOM    707  NE  ARG    47      -3.287  -6.082  -5.153
ATOM    708  CZ  ARG    47      -2.154  -6.205  -5.860
ATOM    709  HE  ARG    47      -3.631  -6.706  -4.435
ATOM    710  NH1 ARG    47      -1.818  -5.301  -6.797
ATOM    711  H11 ARG    47      -2.415  -4.507  -6.988
ATOM    712  H12 ARG    47      -0.972  -5.362  -7.350
ATOM    713  NH2 ARG    47      -1.357  -7.250  -5.631
ATOM    714  H21 ARG    47      -1.579  -7.954  -4.939
ATOM    715  H22 ARG    47      -0.491  -7.392  -6.135
ATOM    716  HA  ARG    47      -3.478  -1.182  -5.004
ATOM    717  HB1 ARG    47      -5.616  -3.025  -4.209
ATOM    718  HB2 ARG    47      -5.216  -2.837  -5.878
ATOM    719  HG1 ARG    47      -2.802  -3.352  -5.201
ATOM    720  HG2 ARG    47      -3.453  -3.905  -3.642
ATOM    721  HD1 ARG    47      -5.136  -5.188  -4.693
ATOM    722  HD2 ARG    47      -4.523  -4.892  -6.354
ATOM    723  O   ARG    47      -4.968   0.109  -6.428
ATOM    724  N   ARG    48      -6.444   0.092  -4.652
ATOM    725  CA  ARG    48      -7.382   1.168  -5.032
ATOM    726  C   ARG    48      -6.696   2.540  -5.166
ATOM    727  HN  ARG    48      -6.676  -0.390  -3.795
ATOM    728  CB  ARG    48      -8.574   1.282  -4.073
ATOM    729  CG  ARG    48      -9.836   1.956  -4.612
ATOM    730  CD  ARG    48     -10.413   2.929  -3.584
ATOM    731  NE  ARG    48     -10.839   2.383  -2.290
ATOM    732  CZ  ARG    48     -10.352   2.729  -1.092
ATOM    733  HE  ARG    48     -11.564   1.699  -2.464
ATOM    734  NH1 ARG    48     -10.841   2.151   0.001
ATOM    735  H11 ARG    48     -11.573   1.455  -0.066
ATOM    736  H12 ARG    48     -10.518   2.367   0.936
ATOM    737  NH2 ARG    48      -9.387   3.640  -0.967
ATOM    738  H21 ARG    48      -8.982   4.108  -1.768
ATOM    739  H22 ARG    48      -9.011   3.912  -0.067
ATOM    740  HA  ARG    48      -7.839   0.930  -5.993
ATOM    741  HB1 ARG    48      -8.810   0.274  -3.733
ATOM    742  HB2 ARG    48      -8.296   1.669  -3.092
ATOM    743  HG1 ARG    48      -9.648   2.544  -5.511
ATOM    744  HG2 ARG    48     -10.602   1.255  -4.942
ATOM    745  HD1 ARG    48      -9.784   3.784  -3.337
ATOM    746  HD2 ARG    48     -11.344   3.209  -4.077
ATOM    747  O   ARG    48      -6.528   3.023  -6.293
ATOM    748  N   GLU    49      -6.302   3.153  -4.037
ATOM    749  CA  GLU    49      -5.601   4.417  -3.791
ATOM    750  C   GLU    49      -4.626   4.897  -4.869
ATOM    751  HN  GLU    49      -6.487   2.725  -3.141
ATOM    752  CB  GLU    49      -4.809   4.406  -2.448
ATOM    753  CG  GLU    49      -3.905   5.633  -2.129
ATOM    754  CD  GLU    49      -3.053   5.649  -0.832
ATOM    755  OE1 GLU    49      -3.036   4.641  -0.088
ATOM    756  OE2 GLU    49      -2.241   6.591  -0.578
ATOM    757  HA  GLU    49      -6.329   5.221  -3.679
ATOM    758  HB1 GLU    49      -5.592   4.384  -1.690
ATOM    759  HB2 GLU    49      -4.273   3.485  -2.218
ATOM    760  HG1 GLU    49      -3.147   5.782  -2.898
ATOM    761  HG2 GLU    49      -4.571   6.496  -2.137
ATOM    762  O   GLU    49      -4.800   5.990  -5.418
ATOM    763  N   VAL    50      -3.639   4.041  -5.153
ATOM    764  CA  VAL    50      -2.440   4.141  -5.988
ATOM    765  C   VAL    50      -2.802   4.266  -7.474
ATOM    766  HN  VAL    50      -3.645   3.115  -4.749
ATOM    767  CB  VAL    50      -1.466   2.944  -5.750
ATOM    768  CG1 VAL    50      -1.867   1.641  -6.426
ATOM    769  CG2 VAL    50      -0.054   3.344  -6.139
ATOM    770  HA  VAL    50      -1.865   5.020  -5.697
ATOM    771  HB  VAL    50      -1.354   2.755  -4.683
ATOM    772  HG1 VAL    50      -1.426   0.849  -5.822
ATOM    773  HG2 VAL    50      -2.949   1.527  -6.491
ATOM    774  HG3 VAL    50      -1.372   1.445  -7.377
ATOM    775  HG4 VAL    50       0.134   3.623  -7.176
ATOM    776  HG5 VAL    50       0.281   4.139  -5.473
ATOM    777  HG6 VAL    50       0.670   2.557  -5.929
ATOM    778  O   VAL    50      -2.049   4.845  -8.268
ATOM    779  N   GLU    51      -3.963   3.729  -7.825
ATOM    780  CA  GLU    51      -4.488   3.746  -9.176
ATOM    781  C   GLU    51      -4.951   5.146  -9.545
ATOM    782  HN  GLU    51      -4.537   3.274  -7.129
ATOM    783  CB  GLU    51      -5.619   2.736  -9.314
ATOM    784  CG  GLU    51      -5.629   1.894 -10.584
ATOM    785  CD  GLU    51      -5.846   2.677 -11.874
ATOM    786  OE1 GLU    51      -7.004   2.980 -12.263
ATOM    787  OE2 GLU    51      -4.782   2.831 -12.520
ATOM    788  HA  GLU    51      -3.709   3.434  -9.873
ATOM    789  HB1 GLU    51      -5.575   1.966  -8.544
ATOM    790  HB2 GLU    51      -6.597   3.176  -9.121
ATOM    791  HG1 GLU    51      -4.752   1.252 -10.670
ATOM    792  HG2 GLU    51      -6.527   1.284 -10.491
ATOM    793  O   GLU    51      -4.460   5.734 -10.511
ATOM    794  N   ILE    52      -5.877   5.569  -8.689
ATOM    795  CA  ILE    52      -6.576   6.857  -8.610
ATOM    796  C   ILE    52      -5.573   8.016  -8.600
ATOM    797  HN  ILE    52      -6.195   4.957  -7.952
ATOM    798  CB  ILE    52      -7.515   6.913  -7.382
ATOM    799  CG1 ILE    52      -8.539   5.770  -7.274
ATOM    800  CG2 ILE    52      -8.269   8.223  -7.163
ATOM    801  CD1 ILE    52      -9.278   5.757  -5.958
ATOM    802  HA  ILE    52      -7.234   6.968  -9.472
ATOM    803  HB  ILE    52      -6.780   6.832  -6.581
ATOM    804  HG1 ILE    52      -9.220   5.969  -8.102
ATOM    805  HG2 ILE    52      -8.036   4.816  -7.428
ATOM    806  HG3 ILE    52      -8.946   8.262  -6.310
ATOM    807  HG4 ILE    52      -7.499   8.991  -7.089
ATOM    808  HG5 ILE    52      -8.887   8.634  -7.961
ATOM    809  HD1 ILE    52      -9.680   4.752  -5.827
ATOM    810  HD2 ILE    52      -8.544   6.027  -5.199
ATOM    811  HD3 ILE    52     -10.120   6.450  -5.965
ATOM    812  O   ILE    52      -5.551   8.823  -9.539
ATOM    813  N   GLN    53      -4.754   8.035  -7.543
ATOM    814  CA  GLN    53      -3.798   9.134  -7.355
ATOM    815  C   GLN    53      -2.768   9.252  -8.491
ATOM    816  HN  GLN    53      -4.792   7.287  -6.865
ATOM    817  CB  GLN    53      -3.113   9.072  -5.968
ATOM    818  CG  GLN    53      -2.326  10.319  -5.568
ATOM    819  CD  GLN    53      -1.376  10.155  -4.364
ATOM    820  NE2 GLN    53      -0.669  11.211  -3.915
ATOM    821  HE1 GLN    53      -0.379  11.069  -2.960
ATOM    822  HE2 GLN    53      -0.389  12.018  -4.451
ATOM    823  OE1 GLN    53      -1.300   9.035  -3.817
ATOM    824  HA  GLN    53      -4.337  10.080  -7.303
ATOM    825  HB1 GLN    53      -3.910   8.860  -5.256
ATOM    826  HB2 GLN    53      -2.513   8.170  -5.843
ATOM    827  HG1 GLN    53      -1.493  10.541  -6.236
ATOM    828  HG2 GLN    53      -3.032  11.148  -5.525
ATOM    829  O   GLN    53      -2.404  10.371  -8.860
ATOM    830  N   SER    54      -2.337   8.110  -9.033
ATOM    831  CA  SER    54      -1.361   8.172 -10.134
ATOM    832  C   SER    54      -1.851   8.913 -11.393
ATOM    833  HN  SER    54      -2.683   7.227  -8.685
ATOM    834  CB  SER    54      -0.860   6.785 -10.508
ATOM    835  OG  SER    54      -1.809   5.979 -11.162
ATOM    836  HG  SER    54      -2.664   6.137 -10.743
ATOM    837  HA  SER    54      -0.464   8.690  -9.796
ATOM    838  HB1 SER    54      -0.114   6.807 -11.303
ATOM    839  HB2 SER    54      -0.513   6.274  -9.610
ATOM    840  O   SER    54      -1.033   9.362 -12.211
ATOM    841  N   HIS    55      -3.172   9.054 -11.539
ATOM    842  CA  HIS    55      -3.744   9.753 -12.700
ATOM    843  C   HIS    55      -4.206  11.178 -12.459
ATOM    844  HN  HIS    55      -3.796   8.674 -10.842
ATOM    845  CB  HIS    55      -4.836   8.910 -13.349
ATOM    846  CG  HIS    55      -4.311   7.663 -14.003
ATOM    847  ND1 HIS    55      -4.806   6.442 -13.734
ATOM    848  CE1 HIS    55      -4.130   5.517 -14.450
ATOM    849  NE2 HIS    55      -3.190   6.151 -15.168
ATOM    850  HE  HIS    55      -4.399   4.464 -14.371
ATOM    851  CD2 HIS    55      -3.269   7.475 -14.915
ATOM    852  HNE HIS    55      -2.536   5.701 -15.792
ATOM    853  HD  HIS    55      -2.581   8.165 -15.403
ATOM    854  HA  HIS    55      -3.001   9.808 -13.496
ATOM    855  HB1 HIS    55      -5.559   8.605 -12.592
ATOM    856  HB2 HIS    55      -5.341   9.497 -14.117
ATOM    857  O   HIS    55      -4.918  11.764 -13.286
ATOM    858  N   LEU    56      -3.784  11.767 -11.348
ATOM    859  CA  LEU    56      -4.142  13.158 -11.055
ATOM    860  C   LEU    56      -2.973  14.161 -11.257
ATOM    861  HN  LEU    56      -3.210  11.254 -10.695
ATOM    862  CB  LEU    56      -4.745  13.265  -9.640
ATOM    863  CG  LEU    56      -6.028  12.472  -9.313
ATOM    864  CD1 LEU    56      -6.388  12.567  -7.830
ATOM    865  CD2 LEU    56      -7.210  12.916 -10.173
ATOM    866  HA  LEU    56      -4.954  13.471 -11.712
ATOM    867  HB1 LEU    56      -4.016  12.920  -8.907
ATOM    868  HB2 LEU    56      -5.005  14.303  -9.433
ATOM    869  HG  LEU    56      -5.881  11.422  -9.564
ATOM    870  HD1 LEU    56      -7.297  11.996  -7.639
ATOM    871  HD2 LEU    56      -5.573  12.162  -7.231
ATOM    872  HD3 LEU    56      -6.552  13.611  -7.562
ATOM    873  HD4 LEU    56      -8.092  12.332  -9.910
ATOM    874  HD5 LEU    56      -7.410  13.973  -9.999
ATOM    875  HD6 LEU    56      -6.973  12.760 -11.226
ATOM    876  O   LEU    56      -1.873  13.970 -10.735
ATOM    877  N   ARG    57      -3.216  15.217 -12.022
ATOM    878  CA  ARG    57      -2.241  16.291 -12.152
ATOM    879  C   ARG    57      -2.885  17.591 -11.746
ATOM    880  HN  ARG    57      -4.090  15.282 -12.525
ATOM    881  CB  ARG    57      -1.756  16.473 -13.590
ATOM    882  CG  ARG    57      -1.088  15.277 -14.210
ATOM    883  CD  ARG    57       0.245  14.954 -13.566
ATOM    884  NE  ARG    57       0.391  13.510 -13.603
ATOM    885  CZ  ARG    57       1.130  12.844 -14.486
ATOM    886  HE  ARG    57      -0.162  13.122 -12.850
ATOM    887  NH1 ARG    57       1.850  13.490 -15.405
ATOM    888  H11 ARG    57       1.847  14.501 -15.447
ATOM    889  H12 ARG    57       2.424  13.019 -16.093
ATOM    890  NH2 ARG    57       1.150  11.517 -14.429
ATOM    891  H21 ARG    57       0.622  11.000 -13.737
ATOM    892  H22 ARG    57       1.692  10.955 -15.073
ATOM    893  HA  ARG    57      -1.387  16.087 -11.506
ATOM    894  HB1 ARG    57      -2.603  16.716 -14.232
ATOM    895  HB2 ARG    57      -1.028  17.283 -13.629
ATOM    896  HG1 ARG    57      -1.732  14.404 -14.102
ATOM    897  HG2 ARG    57      -0.910  15.468 -15.269
ATOM    898  HD1 ARG    57       1.046  15.438 -14.125
ATOM    899  HD2 ARG    57       0.250  15.317 -12.538
ATOM    900  O   ARG    57      -3.703  18.142 -12.489
ATOM    901  N   HIS    58      -2.519  18.099 -10.581
ATOM    902  CA  HIS    58      -2.991  19.410 -10.198
ATOM    903  C   HIS    58      -2.021  20.035  -9.211
ATOM    904  HN  HIS    58      -1.915  17.569  -9.970
ATOM    905  CB  HIS    58      -4.428  19.314  -9.669
ATOM    906  CG  HIS    58      -5.099  20.647  -9.465
ATOM    907  ND1 HIS    58      -4.772  21.483  -8.447
ATOM    908  CE1 HIS    58      -5.541  22.586  -8.505
ATOM    909  NE2 HIS    58      -6.372  22.457  -9.562
ATOM    910  HE  HIS    58      -5.416  23.377  -7.766
ATOM    911  CD2 HIS    58      -6.125  21.271 -10.170
ATOM    912  HNE HIS    58      -7.061  23.140  -9.844
ATOM    913  HD  HIS    58      -6.701  20.978 -11.048
ATOM    914  HA  HIS    58      -3.065  20.043 -11.083
ATOM    915  HB1 HIS    58      -5.039  18.753 -10.376
ATOM    916  HB2 HIS    58      -4.428  18.805  -8.705
ATOM    917  O   HIS    58      -1.504  19.358  -8.326
ATOM    918  N   PRO    59      -1.739  21.341  -9.359
ATOM    919  CA  PRO    59      -0.835  22.032  -8.429
ATOM    920  C   PRO    59      -1.194  21.917  -6.939
ATOM    921  CB  PRO    59      -0.924  23.498  -8.877
ATOM    922  CG  PRO    59      -2.098  23.595  -9.801
ATOM    923  CD  PRO    59      -2.207  22.242 -10.432
ATOM    924  HA  PRO    59       0.172  21.627  -8.532
ATOM    925  HB1 PRO    59      -1.064  24.137  -8.005
ATOM    926  HB2 PRO    59      -0.004  23.779  -9.389
ATOM    927  HG1 PRO    59      -2.992  23.845  -9.229
ATOM    928  HG2 PRO    59      -1.914  24.371 -10.544
ATOM    929  HD1 PRO    59      -3.243  22.055 -10.716
ATOM    930  HD2 PRO    59      -1.575  22.202 -11.320
ATOM    931  O   PRO    59      -0.299  22.065  -6.094
ATOM    932  N   ASN    60      -2.466  21.659  -6.613
ATOM    933  CA  ASN    60      -2.878  21.424  -5.208
ATOM    934  C   ASN    60      -3.204  19.971  -4.880
ATOM    935  HN  ASN    60      -3.172  21.621  -7.335
ATOM    936  CB  ASN    60      -4.062  22.305  -4.815
ATOM    937  CG  ASN    60      -3.825  23.764  -5.127
ATOM    938  ND2 ASN    60      -2.901  24.397  -4.389
ATOM    939  HD1 ASN    60      -2.714  25.371  -4.566
ATOM    940  HD2 ASN    60      -2.411  23.887  -3.671
ATOM    941  OD1 ASN    60      -4.463  24.320  -6.028
ATOM    942  HA  ASN    60      -2.074  21.728  -4.538
ATOM    943  HB1 ASN    60      -4.950  21.985  -5.360
ATOM    944  HB2 ASN    60      -4.242  22.216  -3.744
ATOM    945  O   ASN    60      -3.825  19.679  -3.857
ATOM    946  N   ILE    61      -2.779  19.052  -5.737
ATOM    947  CA  ILE    61      -2.839  17.637  -5.376
ATOM    948  C   ILE    61      -1.421  17.061  -5.281
ATOM    949  HN  ILE    61      -2.416  19.334  -6.636
ATOM    950  CB  ILE    61      -3.727  16.857  -6.368
ATOM    951  CG1 ILE    61      -5.159  17.385  -6.275
ATOM    952  CG2 ILE    61      -3.662  15.348  -6.109
ATOM    953  CD1 ILE    61      -6.046  16.786  -7.332
ATOM    954  HA  ILE    61      -3.336  17.528  -4.412
ATOM    955  HB  ILE    61      -3.350  16.996  -7.381
ATOM    956  HG1 ILE    61      -5.576  17.137  -5.299
ATOM    957  HG2 ILE    61      -5.157  18.467  -6.404
ATOM    958  HG3 ILE    61      -4.299  14.828  -6.825
ATOM    959  HG4 ILE    61      -2.634  15.004  -6.221
ATOM    960  HG5 ILE    61      -4.007  15.137  -5.097
ATOM    961  HD1 ILE    61      -7.055  17.187  -7.231
ATOM    962  HD2 ILE    61      -5.654  17.033  -8.319
ATOM    963  HD3 ILE    61      -6.073  15.703  -7.214
ATOM    964  O   ILE    61      -0.605  17.335  -6.137
ATOM    965  N   LEU    62      -1.123  16.292  -4.235
ATOM    966  CA  LEU    62       0.220  15.736  -4.063
ATOM    967  C   LEU    62       0.477  14.678  -5.117
ATOM    968  HN  LEU    62      -1.832  16.086  -3.546
ATOM    969  CB  LEU    62       0.358  15.116  -2.677
ATOM    970  CG  LEU    62       1.829  14.886  -2.303
ATOM    971  CD1 LEU    62       2.538  16.221  -2.134
ATOM    972  CD2 LEU    62       1.984  14.054  -1.031
ATOM    973  HA  LEU    62       0.958  16.531  -4.164
ATOM    974  HB1 LEU    62      -0.085  15.781  -1.936
ATOM    975  HB2 LEU    62      -0.156  14.155  -2.656
ATOM    976  HG  LEU    62       2.320  14.317  -3.092
ATOM    977  HD1 LEU    62       3.581  16.048  -1.869
ATOM    978  HD2 LEU    62       2.489  16.780  -3.069
ATOM    979  HD3 LEU    62       2.052  16.793  -1.344
ATOM    980  HD4 LEU    62       3.043  13.920  -0.811
ATOM    981  HD5 LEU    62       1.502  14.568  -0.199
ATOM    982  HD6 LEU    62       1.517  13.079  -1.175
ATOM    983  O   LEU    62      -0.314  13.746  -5.232
ATOM    984  N   ARG    63       1.562  14.803  -5.883
ATOM    985  CA  ARG    63       1.857  13.840  -6.953
ATOM    986  C   ARG    63       2.264  12.517  -6.355
ATOM    987  HN  ARG    63       2.198  15.572  -5.731
ATOM    988  CB  ARG    63       3.023  14.319  -7.819
ATOM    989  CG  ARG    63       2.677  15.285  -8.927
ATOM    990  CD  ARG    63       1.899  14.604 -10.047
ATOM    991  NE  ARG    63       2.638  13.587 -10.814
ATOM    992  CZ  ARG    63       3.517  13.848 -11.797
ATOM    993  HE  ARG    63       2.364  12.676 -10.468
ATOM    994  NH1 ARG    63       3.817  15.115 -12.136
ATOM    995  H11 ARG    63       3.385  15.894 -11.656
ATOM    996  H12 ARG    63       4.472  15.354 -12.869
ATOM    997  NH2 ARG    63       4.119  12.836 -12.445
ATOM    998  H21 ARG    63       3.934  11.867 -12.219
ATOM    999  H22 ARG    63       4.786  12.990 -13.190
ATOM   1000  HA  ARG    63       0.969  13.698  -7.570
ATOM   1001  HB1 ARG    63       3.755  14.829  -7.194
ATOM   1002  HB2 ARG    63       3.493  13.463  -8.303
ATOM   1003  HG1 ARG    63       2.065  16.093  -8.527
ATOM   1004  HG2 ARG    63       3.593  15.698  -9.349
ATOM   1005  HD1 ARG    63       1.028  14.097  -9.630
ATOM   1006  HD2 ARG    63       1.572  15.352 -10.770
ATOM   1007  O   ARG    63       3.006  12.511  -5.373
ATOM   1008  N   LEU    64       1.801  11.405  -6.935
ATOM   1009  CA  LEU    64       2.414  10.084  -6.684
ATOM   1010  C   LEU    64       3.162   9.710  -7.950
ATOM   1011  HN  LEU    64       1.012  11.458  -7.563
ATOM   1012  CB  LEU    64       1.357   9.029  -6.354
ATOM   1013  CG  LEU    64       1.620   7.520  -6.384
ATOM   1014  CD1 LEU    64       2.272   7.147  -5.077
ATOM   1015  CD2 LEU    64       0.291   6.833  -6.506
ATOM   1016  HA  LEU    64       3.094  10.154  -5.836
ATOM   1017  HB1 LEU    64       0.858   9.301  -5.424
ATOM   1018  HB2 LEU    64       0.581   9.250  -7.087
ATOM   1019  HG  LEU    64       2.259   7.165  -7.192
ATOM   1020  HD1 LEU    64       3.255   7.611  -4.987
ATOM   1021  HD2 LEU    64       1.572   7.375  -4.274
ATOM   1022  HD3 LEU    64       2.381   6.063  -5.028
ATOM   1023  HD4 LEU    64      -0.520   7.457  -6.881
ATOM   1024  HD5 LEU    64       0.285   6.047  -7.261
ATOM   1025  HD6 LEU    64      -0.022   6.530  -5.506
ATOM   1026  O   LEU    64       2.559   9.623  -9.016
ATOM   1027  N   TYR    65       4.470   9.514  -7.851
ATOM   1028  CA  TYR    65       5.278   9.347  -9.050
ATOM   1029  C   TYR    65       5.286   7.909  -9.531
ATOM   1030  HN  TYR    65       4.905   9.481  -6.940
ATOM   1031  CB  TYR    65       6.713   9.832  -8.827
ATOM   1032  CG  TYR    65       6.812  11.311  -8.603
ATOM   1033  CD1 TYR    65       6.495  12.226  -9.632
ATOM   1034  CE1 TYR    65       6.579  13.599  -9.425
ATOM   1035  HD1 TYR    65       6.178  11.860 -10.609
ATOM   1036  CZ  TYR    65       6.995  14.049  -8.168
ATOM   1037  HE1 TYR    65       6.324  14.288 -10.230
ATOM   1038  CE2 TYR    65       7.336  13.169  -7.150
ATOM   1039  OH  TYR    65       7.102  15.387  -7.912
ATOM   1040  CD2 TYR    65       7.246  11.808  -7.372
ATOM   1041  HE2 TYR    65       7.671  13.554  -6.187
ATOM   1042  HD2 TYR    65       7.515  11.108  -6.581
ATOM   1043  HH  TYR    65       6.867  15.933  -8.666
ATOM   1044  HA  TYR    65       4.877   9.971  -9.849
ATOM   1045  HB1 TYR    65       7.131   9.339  -7.950
ATOM   1046  HB2 TYR    65       7.318   9.592  -9.701
ATOM   1047  O   TYR    65       5.487   7.655 -10.716
ATOM   1048  N   GLY    66       5.024   6.983  -8.612
ATOM   1049  CA  GLY    66       5.264   5.554  -8.825
ATOM   1050  C   GLY    66       5.261   4.826  -7.485
ATOM   1051  HN  GLY    66       4.641   7.257  -7.719
ATOM   1052  HA1 GLY    66       4.478   5.144  -9.460
ATOM   1053  HA2 GLY    66       6.231   5.416  -9.309
ATOM   1054  O   GLY    66       5.191   5.453  -6.414
ATOM   1055  N   TYR    67       5.342   3.503  -7.565
ATOM   1056  CA  TYR    67       5.223   2.605  -6.423
ATOM   1057  C   TYR    67       5.998   1.339  -6.722
ATOM   1058  HN  TYR    67       5.494   3.062  -8.461
ATOM   1059  CB  TYR    67       3.747   2.245  -6.178
ATOM   1060  CG  TYR    67       3.092   1.457  -7.292
ATOM   1061  CD1 TYR    67       3.053   0.044  -7.251
ATOM   1062  CE1 TYR    67       2.458  -0.700  -8.268
ATOM   1063  HD1 TYR    67       3.495  -0.489  -6.410
ATOM   1064  CZ  TYR    67       1.899  -0.031  -9.350
ATOM   1065  HE1 TYR    67       2.437  -1.788  -8.206
ATOM   1066  CE2 TYR    67       1.923   1.371  -9.421
ATOM   1067  OH  TYR    67       1.323  -0.779 -10.350
ATOM   1068  CD2 TYR    67       2.518   2.106  -8.395
ATOM   1069  HE2 TYR    67       1.477   1.882 -10.275
ATOM   1070  HD2 TYR    67       2.540   3.194  -8.446
ATOM   1071  HH  TYR    67       1.498  -1.715 -10.228
ATOM   1072  HA  TYR    67       5.631   3.088  -5.536
ATOM   1073  HB1 TYR    67       3.701   1.738  -5.214
ATOM   1074  HB2 TYR    67       3.139   3.137  -6.029
ATOM   1075  O   TYR    67       6.300   1.076  -7.888
ATOM   1076  N   PHE    68       6.347   0.539  -5.712
ATOM   1077  CA  PHE    68       7.011  -0.764  -5.906
ATOM   1078  C   PHE    68       6.839  -1.574  -4.622
ATOM   1079  HN  PHE    68       6.158   0.820  -4.760
ATOM   1080  CB  PHE    68       8.491  -0.621  -6.296
ATOM   1081  CG  PHE    68       9.373   0.121  -5.339
ATOM   1082  CD1 PHE    68       9.370   1.516  -5.294
ATOM   1083  CE1 PHE    68      10.170   2.204  -4.393
ATOM   1084  HD1 PHE    68       8.731   2.081  -5.973
ATOM   1085  CZ  PHE    68      10.983   1.503  -3.519
ATOM   1086  HE1 PHE    68      10.157   3.294  -4.375
ATOM   1087  CE2 PHE    68      10.996   0.122  -3.550
ATOM   1088  HZ  PHE    68      11.611   2.041  -2.808
ATOM   1089  CD2 PHE    68      10.188  -0.564  -4.451
ATOM   1090  HE2 PHE    68      11.641  -0.433  -2.868
ATOM   1091  HD2 PHE    68      10.190  -1.654  -4.465
ATOM   1092  HA  PHE    68       6.550  -1.285  -6.745
ATOM   1093  HB1 PHE    68       8.863  -1.639  -6.409
ATOM   1094  HB2 PHE    68       8.580  -0.076  -7.235
ATOM   1095  O   PHE    68       6.380  -1.035  -3.624
ATOM   1096  N   HIS    69       7.133  -2.869  -4.544
ATOM   1097  CA  HIS    69       6.930  -3.663  -3.309
ATOM   1098  C   HIS    69       7.683  -4.940  -3.548
ATOM   1099  HN  HIS    69       7.509  -3.347  -5.350
ATOM   1100  CB  HIS    69       5.444  -3.879  -3.002
ATOM   1101  CG  HIS    69       4.673  -4.747  -3.989
ATOM   1102  ND1 HIS    69       4.268  -5.999  -3.690
ATOM   1103  CE1 HIS    69       3.620  -6.520  -4.754
ATOM   1104  NE2 HIS    69       3.616  -5.599  -5.743
ATOM   1105  HE  HIS    69       3.211  -7.529  -4.703
ATOM   1106  CD2 HIS    69       4.261  -4.503  -5.312
ATOM   1107  HNE HIS    69       3.194  -5.727  -6.652
ATOM   1108  HD  HIS    69       4.376  -3.643  -5.972
ATOM   1109  HA  HIS    69       7.326  -3.114  -2.454
ATOM   1110  HB1 HIS    69       5.327  -4.335  -2.019
ATOM   1111  HB2 HIS    69       4.968  -2.912  -2.839
ATOM   1112  O   HIS    69       7.926  -5.309  -4.698
ATOM   1113  N   ASP    70       8.068  -5.584  -2.453
ATOM   1114  CA  ASP    70       8.812  -6.832  -2.354
ATOM   1115  C   ASP    70       7.975  -7.798  -1.503
ATOM   1116  HN  ASP    70       7.844  -5.206  -1.543
ATOM   1117  CB  ASP    70      10.210  -6.584  -1.775
ATOM   1118  CG  ASP    70      10.426  -6.212  -0.305
ATOM   1119  OD1 ASP    70       9.422  -6.028   0.436
ATOM   1120  OD2 ASP    70      11.547  -5.776   0.017
ATOM   1121  HA  ASP    70       8.971  -7.241  -3.351
ATOM   1122  HB1 ASP    70      10.739  -7.516  -1.976
ATOM   1123  HB2 ASP    70      10.721  -5.854  -2.403
ATOM   1124  O   ASP    70       6.755  -7.629  -1.373
ATOM   1125  N   ALA    71       8.574  -8.821  -0.900
ATOM   1126  CA  ALA    71       7.841  -9.745  -0.043
ATOM   1127  C   ALA    71       7.270  -9.157   1.246
ATOM   1128  HN  ALA    71       9.564  -8.972  -1.031
ATOM   1129  CB  ALA    71       8.723 -10.933   0.321
ATOM   1130  HA  ALA    71       6.991 -10.153  -0.591
ATOM   1131  HB1 ALA    71       9.154 -11.430  -0.548
ATOM   1132  HB2 ALA    71       9.560 -10.571   0.918
ATOM   1133  HB3 ALA    71       8.165 -11.630   0.946
ATOM   1134  O   ALA    71       6.185  -9.525   1.675
ATOM   1135  N   THR    72       7.933  -8.194   1.872
ATOM   1136  CA  THR    72       7.670  -7.770   3.239
ATOM   1137  C   THR    72       7.122  -6.334   3.241
ATOM   1138  HN  THR    72       8.676  -7.703   1.395
ATOM   1139  CB  THR    72       8.917  -8.000   4.124
ATOM   1140  OG1 THR    72       8.661  -7.724   5.508
ATOM   1141  HG  THR    72       7.872  -8.249   5.666
ATOM   1142  CG2 THR    72      10.179  -7.216   3.733
ATOM   1143  HA  THR    72       6.935  -8.436   3.691
ATOM   1144  HB  THR    72       9.059  -9.070   3.973
ATOM   1145  HG1 THR    72      11.037  -7.694   4.205
ATOM   1146  HG2 THR    72      10.272  -7.053   2.659
ATOM   1147  HG3 THR    72      10.133  -6.200   4.125
ATOM   1148  O   THR    72       6.324  -5.994   4.129
ATOM   1149  N   ARG    73       7.502  -5.475   2.283
ATOM   1150  CA  ARG    73       7.184  -4.031   2.291
ATOM   1151  C   ARG    73       6.484  -3.496   1.062
ATOM   1152  HN  ARG    73       8.040  -5.807   1.495
ATOM   1153  CB  ARG    73       8.456  -3.218   2.445
ATOM   1154  CG  ARG    73       9.126  -3.367   3.791
ATOM   1155  CD  ARG    73      10.628  -3.260   3.942
ATOM   1156  NE  ARG    73      11.392  -4.061   2.997
ATOM   1157  CZ  ARG    73      12.710  -4.179   3.009
ATOM   1158  HE  ARG    73      10.739  -4.493   2.355
ATOM   1159  NH1 ARG    73      13.426  -3.535   3.932
ATOM   1160  H11 ARG    73      12.972  -2.955   4.626
ATOM   1161  H12 ARG    73      14.435  -3.588   3.989
ATOM   1162  NH2 ARG    73      13.301  -4.949   2.100
ATOM   1163  H21 ARG    73      12.774  -5.452   1.397
ATOM   1164  H22 ARG    73      14.304  -5.074   2.065
ATOM   1165  HA  ARG    73       6.528  -3.807   3.132
ATOM   1166  HB1 ARG    73       9.168  -3.415   1.643
ATOM   1167  HB2 ARG    73       8.426  -2.150   2.227
ATOM   1168  HG1 ARG    73       8.752  -2.572   4.436
ATOM   1169  HG2 ARG    73       8.711  -4.308   4.151
ATOM   1170  HD1 ARG    73      10.976  -2.249   3.731
ATOM   1171  HD2 ARG    73      10.869  -3.506   4.976
ATOM   1172  O   ARG    73       6.668  -4.011  -0.049
ATOM   1173  N   VAL    74       5.693  -2.426   1.181
ATOM   1174  CA  VAL    74       5.082  -1.630   0.110
ATOM   1175  C   VAL    74       5.688  -0.218   0.126
ATOM   1176  HN  VAL    74       5.453  -2.078   2.099
ATOM   1177  CB  VAL    74       3.540  -1.559   0.267
ATOM   1178  CG1 VAL    74       2.726  -1.038  -0.909
ATOM   1179  CG2 VAL    74       2.871  -2.849   0.709
ATOM   1180  HA  VAL    74       5.280  -2.103  -0.852
ATOM   1181  HB  VAL    74       3.415  -0.760   0.998
ATOM   1182  HG1 VAL    74       2.615  -1.879  -1.593
ATOM   1183  HG2 VAL    74       1.779  -0.798  -0.425
ATOM   1184  HG3 VAL    74       3.043  -0.144  -1.446
ATOM   1185  HG4 VAL    74       2.833  -3.665  -0.013
ATOM   1186  HG5 VAL    74       3.309  -3.128   1.667
ATOM   1187  HG6 VAL    74       1.802  -2.807   0.919
ATOM   1188  O   VAL    74       5.834   0.375   1.196
ATOM   1189  N   TYR    75       6.015   0.323  -1.052
ATOM   1190  CA  TYR    75       6.653   1.639  -1.282
ATOM   1191  C   TYR    75       5.754   2.453  -2.218
ATOM   1192  HN  TYR    75       5.826  -0.183  -1.905
ATOM   1193  CB  TYR    75       8.056   1.473  -1.905
ATOM   1194  CG  TYR    75       8.936   0.624  -1.022
ATOM   1195  CD1 TYR    75       8.959  -0.764  -1.154
ATOM   1196  CE1 TYR    75       9.753  -1.555  -0.340
ATOM   1197  HD1 TYR    75       8.344  -1.250  -1.911
ATOM   1198  CZ  TYR    75      10.540  -0.959   0.620
ATOM   1199  HE1 TYR    75       9.750  -2.638  -0.462
ATOM   1200  CE2 TYR    75      10.537   0.421   0.770
ATOM   1201  OH  TYR    75      11.335  -1.741   1.431
ATOM   1202  CD2 TYR    75       9.736   1.201  -0.046
ATOM   1203  HE2 TYR    75      11.165   0.888   1.528
ATOM   1204  HD2 TYR    75       9.728   2.284   0.073
ATOM   1205  HH  TYR    75      11.575  -2.472   0.857
ATOM   1206  HA  TYR    75       6.768   2.159  -0.330
ATOM   1207  HB1 TYR    75       8.012   1.025  -2.898
ATOM   1208  HB2 TYR    75       8.583   2.426  -1.930
ATOM   1209  O   TYR    75       5.329   1.965  -3.274
ATOM   1210  N   LEU    76       5.521   3.703  -1.833
ATOM   1211  CA  LEU    76       4.827   4.730  -2.599
ATOM   1212  C   LEU    76       5.786   5.924  -2.619
ATOM   1213  HN  LEU    76       5.839   4.017  -0.927
ATOM   1214  CB  LEU    76       3.486   5.071  -1.945
ATOM   1215  CG  LEU    76       2.353   4.093  -2.257
ATOM   1216  CD1 LEU    76       2.271   2.927  -1.283
ATOM   1217  CD2 LEU    76       1.080   4.911  -2.346
ATOM   1218  HA  LEU    76       4.625   4.360  -3.604
ATOM   1219  HB1 LEU    76       3.563   5.174  -0.862
ATOM   1220  HB2 LEU    76       3.212   6.032  -2.381
ATOM   1221  HG  LEU    76       2.472   3.697  -3.266
ATOM   1222  HD1 LEU    76       1.598   3.043  -0.433
ATOM   1223  HD2 LEU    76       1.895   2.131  -1.925
ATOM   1224  HD3 LEU    76       3.211   2.593  -0.842
ATOM   1225  HD4 LEU    76       1.088   5.573  -1.480
ATOM   1226  HD5 LEU    76       0.809   5.382  -3.291
ATOM   1227  HD6 LEU    76       0.193   4.304  -2.166
ATOM   1228  O   LEU    76       6.168   6.420  -1.561
ATOM   1229  N   ILE    77       6.126   6.369  -3.829
ATOM   1230  CA  ILE    77       7.020   7.488  -4.131
ATOM   1231  C   ILE    77       6.231   8.762  -4.396
ATOM   1232  HN  ILE    77       5.752   5.919  -4.653
ATOM   1233  CB  ILE    77       7.890   7.208  -5.377
ATOM   1234  CG1 ILE    77       8.568   5.846  -5.338
ATOM   1235  CG2 ILE    77       9.077   8.169  -5.459
ATOM   1236  CD1 ILE    77       8.932   5.264  -6.682
ATOM   1237  HA  ILE    77       7.686   7.660  -3.286
ATOM   1238  HB  ILE    77       7.209   7.170  -6.227
ATOM   1239  HG1 ILE    77       9.430   5.808  -4.673
ATOM   1240  HG2 ILE    77       7.968   5.094  -4.825
ATOM   1241  HG3 ILE    77       9.762   7.889  -6.259
ATOM   1242  HG4 ILE    77       8.909   9.203  -5.760
ATOM   1243  HG5 ILE    77       9.748   8.232  -4.602
ATOM   1244  HD1 ILE    77       8.083   4.897  -7.258
ATOM   1245  HD2 ILE    77       9.535   5.851  -7.376
ATOM   1246  HD3 ILE    77       9.380   4.284  -6.524
ATOM   1247  O   ILE    77       5.636   8.932  -5.466
ATOM   1248  N   LEU    78       6.272   9.673  -3.433
ATOM   1249  CA  LEU    78       5.454  10.888  -3.465
ATOM   1250  C   LEU    78       6.284  12.166  -3.602
ATOM   1251  HN  LEU    78       6.884   9.539  -2.641
ATOM   1252  CB  LEU    78       4.625  10.995  -2.174
ATOM   1253  CG  LEU    78       3.949   9.718  -1.672
ATOM   1254  CD1 LEU    78       3.679   9.842  -0.189
ATOM   1255  CD2 LEU    78       2.678   9.410  -2.446
ATOM   1256  HA  LEU    78       4.771  10.845  -4.314
ATOM   1257  HB1 LEU    78       5.265  11.326  -1.357
ATOM   1258  HB2 LEU    78       3.819  11.714  -2.318
ATOM   1259  HG  LEU    78       4.603   8.865  -1.853
ATOM   1260  HD1 LEU    78       3.197   8.933   0.170
ATOM   1261  HD2 LEU    78       4.620   9.988   0.341
ATOM   1262  HD3 LEU    78       3.025  10.695  -0.009
ATOM   1263  HD4 LEU    78       2.228   8.496  -2.059
ATOM   1264  HD5 LEU    78       1.975  10.235  -2.335
ATOM   1265  HD6 LEU    78       2.917   9.278  -3.501
ATOM   1266  O   LEU    78       7.478  12.175  -3.294
ATOM   1267  N   GLU    79       5.622  13.231  -4.061
ATOM   1268  CA  GLU    79       6.166  14.569  -4.086
ATOM   1269  C   GLU    79       6.532  15.036  -2.669
ATOM   1270  HN  GLU    79       4.683  13.123  -4.418
ATOM   1271  CB  GLU    79       5.161  15.503  -4.742
ATOM   1272  CG  GLU    79       5.266  16.974  -4.376
ATOM   1273  CD  GLU    79       4.240  17.834  -5.119
ATOM   1274  OE1 GLU    79       3.328  17.278  -5.804
ATOM   1275  OE2 GLU    79       4.335  19.089  -5.019
ATOM   1276  HA  GLU    79       7.064  14.585  -4.704
ATOM   1277  HB1 GLU    79       5.274  15.456  -5.825
ATOM   1278  HB2 GLU    79       4.150  15.199  -4.470
ATOM   1279  HG1 GLU    79       5.096  17.096  -3.307
ATOM   1280  HG2 GLU    79       6.260  17.342  -4.630
ATOM   1281  O   GLU    79       5.816  14.787  -1.707
ATOM   1282  NT  AME    80       7.677  15.687  -2.532
ATOM   1283  CT  AME    80       8.084  16.139  -1.225
ATOM   1284  HN  AME    80       8.255  15.862  -3.342
ATOM   1285  HT1 AME    80       9.043  16.651  -1.300
ATOM   1286  HT2 AME    80       7.336  16.825  -0.828
ATOM   1287  HT3 AME    80       8.181  15.283  -0.558
ATOM   1288  H1  ACE    81     -10.698  19.213 -11.713
ATOM   1289  CH3 ACE    81     -10.674  19.023 -10.640
ATOM   1290  C   ACE    81     -10.913  17.530 -10.335
ATOM   1291  H2  ACE    81     -11.451  19.621 -10.163
ATOM   1292  H3  ACE    81      -9.699  19.321 -10.255
ATOM   1293  O   ACE    81     -11.111  16.729 -11.260
ATOM   1294  N   CYS    82     -10.907  17.169  -9.048
ATOM   1295  CA  CYS    82     -11.226  15.808  -8.622
ATOM   1296  C   CYS    82     -12.593  15.350  -9.091
ATOM   1297  HN  CYS    82     -10.677  17.848  -8.337
ATOM   1298  CB  CYS    82     -11.203  15.706  -7.112
ATOM   1299  SG  CYS    82      -9.570  15.390  -6.434
ATOM   1300  HG  CYS    82      -9.990  15.377  -5.155
ATOM   1301  HA  CYS    82     -10.487  15.117  -9.028
ATOM   1302  HB1 CYS    82     -11.559  16.641  -6.679
ATOM   1303  HB2 CYS    82     -11.850  14.889  -6.793
ATOM   1304  O   CYS    82     -12.739  14.235  -9.609
ATOM   1305  N   HIS    83     -13.590  16.213  -8.890
ATOM   1306  CA  HIS    83     -14.963  15.912  -9.256
ATOM   1307  C   HIS    83     -15.159  15.805 -10.740
ATOM   1308  HN  HIS    83     -13.399  17.111  -8.470
ATOM   1309  CB  HIS    83     -15.928  16.910  -8.623
ATOM   1310  CG  HIS    83     -15.988  16.813  -7.105
ATOM   1311  ND1 HIS    83     -16.561  17.765  -6.330
ATOM   1312  CE1 HIS    83     -16.460  17.409  -5.027
ATOM   1313  NE2 HIS    83     -15.798  16.237  -4.962
ATOM   1314  HE  HIS    83     -16.885  18.048  -4.253
ATOM   1315  CD2 HIS    83     -15.493  15.839  -6.226
ATOM   1316  HNE HIS    83     -15.572  15.746  -4.109
ATOM   1317  HD  HIS    83     -14.955  14.905  -6.389
ATOM   1318  HA  HIS    83     -15.258  14.961  -8.812
ATOM   1319  HB1 HIS    83     -15.619  17.925  -8.874
ATOM   1320  HB2 HIS    83     -16.935  16.733  -9.002
ATOM   1321  O   HIS    83     -15.984  15.015 -11.189
ATOM   1322  N   SER    84     -14.379  16.568 -11.509
ATOM   1323  CA  SER    84     -14.386  16.493 -12.977
ATOM   1324  C   SER    84     -13.886  15.127 -13.497
ATOM   1325  HN  SER    84     -13.750  17.232 -11.083
ATOM   1326  CB  SER    84     -13.557  17.639 -13.583
ATOM   1327  OG  SER    84     -12.216  17.238 -13.813
ATOM   1328  HG  SER    84     -11.747  17.992 -14.191
ATOM   1329  HA  SER    84     -15.402  16.642 -13.344
ATOM   1330  HB1 SER    84     -13.996  17.943 -14.534
ATOM   1331  HB2 SER    84     -13.553  18.487 -12.898
ATOM   1332  O   SER    84     -14.098  14.781 -14.665
ATOM   1333  N   LYS    85     -13.204  14.374 -12.635
ATOM   1334  CA  LYS    85     -12.826  12.984 -12.935
ATOM   1335  C   LYS    85     -13.647  12.028 -12.089
ATOM   1336  HN  LYS    85     -12.931  14.757 -11.742
ATOM   1337  CB  LYS    85     -11.320  12.751 -12.713
ATOM   1338  CG  LYS    85     -10.436  13.543 -13.669
ATOM   1339  CD  LYS    85      -9.017  13.000 -13.711
ATOM   1340  CE  LYS    85      -8.454  12.937 -15.134
ATOM   1341  NZ  LYS    85      -8.341  14.260 -15.826
ATOM   1342  HZ1 LYS    85      -7.963  14.124 -16.753
ATOM   1343  HZ2 LYS    85      -7.729  14.865 -15.298
ATOM   1344  HZ3 LYS    85      -9.256  14.684 -15.894
ATOM   1345  HA  LYS    85     -13.009  12.777 -13.990
ATOM   1346  HB1 LYS    85     -11.052  13.047 -11.699
ATOM   1347  HB2 LYS    85     -11.091  11.695 -12.855
ATOM   1348  HG1 LYS    85     -10.851  13.491 -14.676
ATOM   1349  HG2 LYS    85     -10.394  14.584 -13.348
ATOM   1350  HD1 LYS    85      -8.364  13.643 -13.121
ATOM   1351  HD2 LYS    85      -9.002  11.991 -13.300
ATOM   1352  HE1 LYS    85      -7.452  12.510 -15.110
ATOM   1353  HE2 LYS    85      -9.100  12.314 -15.754
ATOM   1354  O   LYS    85     -13.270  10.880 -11.894
ATOM   1355  N   ARG    86     -14.767  12.531 -11.579
ATOM   1356  CA  ARG    86     -15.681  11.780 -10.692
ATOM   1357  C   ARG    86     -15.023  11.097  -9.466
ATOM   1358  HN  ARG    86     -15.034  13.481 -11.794
ATOM   1359  CB  ARG    86     -16.558  10.805 -11.502
ATOM   1360  CG  ARG    86     -17.585  11.482 -12.411
ATOM   1361  CD  ARG    86     -18.813  12.010 -11.660
ATOM   1362  NE  ARG    86     -19.914  11.038 -11.542
ATOM   1363  CZ  ARG    86     -21.087  11.282 -10.949
ATOM   1364  HE  ARG    86     -19.618  10.177 -11.984
ATOM   1365  NH1 ARG    86     -22.015  10.334 -10.892
ATOM   1366  H11 ARG    86     -21.846   9.421 -11.295
ATOM   1367  H12 ARG    86     -22.919  10.466 -10.456
ATOM   1368  NH2 ARG    86     -21.332  12.467 -10.398
ATOM   1369  H21 ARG    86     -20.651  13.215 -10.407
ATOM   1370  H22 ARG    86     -22.210  12.682  -9.942
ATOM   1371  HA  ARG    86     -16.438  12.456 -10.294
ATOM   1372  HB1 ARG    86     -15.924  10.191 -12.142
ATOM   1373  HB2 ARG    86     -17.114  10.163 -10.819
ATOM   1374  HG1 ARG    86     -17.122  12.330 -12.915
ATOM   1375  HG2 ARG    86     -17.940  10.768 -13.154
ATOM   1376  HD1 ARG    86     -18.527  12.292 -10.647
ATOM   1377  HD2 ARG    86     -19.211  12.881 -12.181
ATOM   1378  O   ARG    86     -15.513  10.082  -8.946
ATOM   1379  N   VAL    87     -13.929  11.687  -9.002
ATOM   1380  CA  VAL    87     -13.209  11.207  -7.836
ATOM   1381  C   VAL    87     -13.662  11.990  -6.593
ATOM   1382  HN  VAL    87     -13.566  12.507  -9.467
ATOM   1383  CB  VAL    87     -11.686  11.397  -8.044
ATOM   1384  CG1 VAL    87     -10.918  11.055  -6.775
ATOM   1385  CG2 VAL    87     -11.184  10.572  -9.223
ATOM   1386  HA  VAL    87     -13.416  10.147  -7.692
ATOM   1387  HB  VAL    87     -11.482  12.435  -8.308
ATOM   1388  HG1 VAL    87      -9.851  11.196  -6.947
ATOM   1389  HG2 VAL    87     -11.245  11.707  -5.965
ATOM   1390  HG3 VAL    87     -11.108  10.016  -6.504
ATOM   1391  HG4 VAL    87     -10.112  10.726  -9.345
ATOM   1392  HG5 VAL    87     -11.381   9.516  -9.038
ATOM   1393  HG6 VAL    87     -11.701  10.883 -10.131
ATOM   1394  O   VAL    87     -13.617  13.222  -6.589
ATOM   1395  N   ILE    88     -14.105  11.292  -5.546
ATOM   1396  CA  ILE    88     -14.376  11.953  -4.241
ATOM   1397  C   ILE    88     -13.336  11.542  -3.186
ATOM   1398  HN  ILE    88     -14.261  10.298  -5.635
ATOM   1399  CB  ILE    88     -15.837  11.766  -3.700
ATOM   1400  CG1 ILE    88     -16.270  10.291  -3.667
ATOM   1401  CG2 ILE    88     -16.847  12.612  -4.482
ATOM   1402  CD1 ILE    88     -17.614  10.050  -2.990
ATOM   1403  HA  ILE    88     -14.337  13.035  -4.366
ATOM   1404  HB  ILE    88     -15.902  12.157  -2.685
ATOM   1405  HG1 ILE    88     -16.353   9.913  -4.686
ATOM   1406  HG2 ILE    88     -15.529   9.706  -3.123
ATOM   1407  HG3 ILE    88     -17.846  12.454  -4.076
ATOM   1408  HG4 ILE    88     -16.583  13.666  -4.396
ATOM   1409  HG5 ILE    88     -16.832  12.319  -5.532
ATOM   1410  HD1 ILE    88     -17.845   8.985  -3.009
ATOM   1411  HD2 ILE    88     -17.568  10.393  -1.957
ATOM   1412  HD3 ILE    88     -18.392  10.600  -3.520
ATOM   1413  O   ILE    88     -12.944  10.378  -3.115
ATOM   1414  N   HIS    89     -12.878  12.495  -2.379
ATOM   1415  CA  HIS    89     -11.742  12.225  -1.502
ATOM   1416  C   HIS    89     -12.155  11.613  -0.189
ATOM   1417  HN  HIS    89     -13.318  13.404  -2.376
ATOM   1418  CB  HIS    89     -10.857  13.459  -1.311
ATOM   1419  CG  HIS    89      -9.642  13.205  -0.450
ATOM   1420  ND1 HIS    89      -9.725  13.013   0.887
ATOM   1421  CE1 HIS    89      -8.484  12.789   1.394
ATOM   1422  NE2 HIS    89      -7.604  12.851   0.379
ATOM   1423  HE  HIS    89      -8.357  12.603   2.460
ATOM   1424  CD2 HIS    89      -8.285  13.107  -0.775
ATOM   1425  HNE HIS    89      -6.606  12.727   0.469
ATOM   1426  HD  HIS    89      -7.746  13.196  -1.718
ATOM   1427  HA  HIS    89     -11.060  11.532  -1.994
ATOM   1428  HB1 HIS    89     -10.501  13.805  -2.282
ATOM   1429  HB2 HIS    89     -11.435  14.250  -0.833
ATOM   1430  O   HIS    89     -11.649  10.536   0.185
ATOM   1431  N   ARN    90     -13.043  12.301   0.537
ATOM   1432  CA  ARN    90     -13.724  11.751   1.727
ATOM   1433  C   ARN    90     -12.943  11.710   3.046
ATOM   1434  HN  ARN    90     -13.277  13.249   0.277
ATOM   1435  CB  ARN    90     -14.274  10.342   1.455
ATOM   1436  CG  ARN    90     -15.225  10.213   0.270
ATOM   1437  CD  ARN    90     -15.845   8.812   0.176
ATOM   1438  NE  ARN    90     -14.977   7.728   0.674
ATOM   1439  CZ  ARN    90     -15.392   6.490   0.954
ATOM   1440  HE  ARN    90     -14.038   8.095   0.758
ATOM   1441  NH1 ARN    90     -16.666   6.165   0.787
ATOM   1442  H11 ARN    90     -17.333   6.847   0.448
ATOM   1443  NH2 ARN    90     -14.540   5.580   1.417
ATOM   1444  H21 ARN    90     -13.562   5.789   1.571
ATOM   1445  H22 ARN    90     -14.824   4.634   1.638
ATOM   1446  HA  ARN    90     -14.614  12.342   1.942
ATOM   1447  HB1 ARN    90     -13.447   9.661   1.254
ATOM   1448  HB2 ARN    90     -14.828   9.993   2.326
ATOM   1449  HG1 ARN    90     -16.035  10.936   0.373
ATOM   1450  HG2 ARN    90     -14.682  10.406  -0.655
ATOM   1451  HD1 ARN    90     -16.763   8.780   0.763
ATOM   1452  HD2 ARN    90     -16.073   8.584  -0.865
ATOM   1453  O   ARN    90     -13.531  11.445   4.092
ATOM   1454  N   ASP    91     -11.634  11.944   3.017
ATOM   1455  CA  ASP    91     -10.842  11.943   4.263
ATOM   1456  C   ASP    91      -9.967  13.208   4.411
ATOM   1457  HN  ASP    91     -11.176  12.124   2.135
ATOM   1458  CB  ASP    91     -10.035  10.620   4.429
ATOM   1459  CG  ASP    91      -9.411  10.461   5.840
ATOM   1460  OD1 ASP    91     -10.074  10.780   6.858
ATOM   1461  OD2 ASP    91      -8.250  10.005   5.931
ATOM   1462  HA  ASP    91     -11.513  11.898   5.120
ATOM   1463  HB1 ASP    91     -10.695   9.768   4.262
ATOM   1464  HB2 ASP    91      -9.222  10.597   3.704
ATOM   1465  O   ASP    91      -8.764  13.128   4.723
ATOM   1466  N   ILE    92     -10.591  14.372   4.211
ATOM   1467  CA  ILE    92      -9.885  15.651   4.255
ATOM   1468  C   ILE    92      -9.693  16.112   5.709
ATOM   1469  HN  ILE    92     -11.583  14.384   4.022
ATOM   1470  CB  ILE    92     -10.628  16.729   3.445
ATOM   1471  CG1 ILE    92     -11.002  16.215   2.068
ATOM   1472  CG2 ILE    92      -9.744  17.951   3.260
ATOM   1473  CD1 ILE    92      -9.917  16.447   1.038
ATOM   1474  HA  ILE    92      -8.907  15.543   3.786
ATOM   1475  HB  ILE    92     -11.540  17.015   3.970
ATOM   1476  HG1 ILE    92     -11.188  15.142   2.118
ATOM   1477  HG2 ILE    92     -11.902  16.723   1.722
ATOM   1478  HG3 ILE    92     -10.282  18.705   2.685
ATOM   1479  HG4 ILE    92      -9.478  18.359   4.235
ATOM   1480  HG5 ILE    92      -8.837  17.667   2.726
ATOM   1481  HD1 ILE    92     -10.243  16.058   0.073
ATOM   1482  HD2 ILE    92      -9.721  17.516   0.951
ATOM   1483  HD3 ILE    92      -9.006  15.934   1.347
ATOM   1484  O   ILE    92     -10.631  16.541   6.364
ATOM   1485  N   LYN    93      -8.478  16.002   6.218
ATOM   1486  CA  LYN    93      -8.189  16.398   7.574
ATOM   1487  C   LYN    93      -6.946  17.239   7.443
ATOM   1488  HN  LYN    93      -7.728  15.633   5.651
ATOM   1489  CB  LYN    93      -7.787  15.203   8.454
ATOM   1490  CG  LYN    93      -8.738  14.041   8.698
ATOM   1491  CD  LYN    93      -7.828  12.913   9.194
ATOM   1492  CE  LYN    93      -8.459  11.865  10.109
ATOM   1493  NZ  LYN    93      -9.224  10.793   9.383
ATOM   1494  HZ1 LYN    93      -9.609  10.142  10.052
ATOM   1495  HZ2 LYN    93      -8.603  10.303   8.755
ATOM   1496  HA  LYN    93      -9.030  16.964   7.975
ATOM   1497  HB1 LYN    93      -6.907  14.719   8.030
ATOM   1498  HB2 LYN    93      -7.559  15.553   9.461
ATOM   1499  HG1 LYN    93      -9.479  14.328   9.444
ATOM   1500  HG2 LYN    93      -9.242  13.782   7.767
ATOM   1501  HD1 LYN    93      -7.437  12.359   8.340
ATOM   1502  HD2 LYN    93      -7.000  13.337   9.762
ATOM   1503  HE1 LYN    93      -7.679  11.367  10.684
ATOM   1504  HE2 LYN    93      -9.158  12.350  10.790
ATOM   1505  O   LYN    93      -6.101  16.971   6.571
ATOM   1506  N   PRO    94      -6.759  18.199   8.350
ATOM   1507  CA  PRO    94      -5.520  18.976   8.294
ATOM   1508  C   PRO    94      -4.248  18.140   8.244
ATOM   1509  CB  PRO    94      -5.564  19.794   9.584
ATOM   1510  CG  PRO    94      -7.023  19.962   9.820
ATOM   1511  CD  PRO    94      -7.626  18.639   9.450
ATOM   1512  HA  PRO    94      -5.522  19.600   7.400
ATOM   1513  HB1 PRO    94      -5.071  19.241  10.383
ATOM   1514  HB2 PRO    94      -5.052  20.744   9.430
ATOM   1515  HG1 PRO    94      -7.197  20.206  10.868
ATOM   1516  HG2 PRO    94      -7.403  20.768   9.192
ATOM   1517  HD1 PRO    94      -7.593  17.971  10.310
ATOM   1518  HD2 PRO    94      -8.662  18.784   9.143
ATOM   1519  O   PRO    94      -3.281  18.573   7.620
ATOM   1520  N   GLU    95      -4.220  16.968   8.878
ATOM   1521  CA  GLU    95      -3.000  16.146   8.816
ATOM   1522  C   GLU    95      -2.741  15.504   7.462
ATOM   1523  HN  GLU    95      -5.032  16.656   9.392
ATOM   1524  CB  GLU    95      -2.969  15.095   9.891
ATOM   1525  CG  GLU    95      -4.023  14.051   9.715
ATOM   1526  CD  GLU    95      -4.821  13.901  10.981
ATOM   1527  OE1 GLU    95      -5.423  14.925  11.413
ATOM   1528  OE2 GLU    95      -4.840  12.764  11.531
ATOM   1529  HA  GLU    95      -2.133  16.765   9.044
ATOM   1530  HB1 GLU    95      -2.001  14.594   9.882
ATOM   1531  HB2 GLU    95      -3.126  15.564  10.862
ATOM   1532  HG1 GLU    95      -4.692  14.342   8.904
ATOM   1533  HG2 GLU    95      -3.554  13.097   9.474
ATOM   1534  O   GLU    95      -1.653  15.000   7.255
ATOM   1535  N   ASN    96      -3.726  15.525   6.557
ATOM   1536  CA  ASN    96      -3.554  15.116   5.157
ATOM   1537  C   ASN    96      -3.439  16.287   4.200
ATOM   1538  HN  ASN    96      -4.649  15.835   6.826
ATOM   1539  CB  ASN    96      -4.768  14.350   4.679
ATOM   1540  CG  ASN    96      -4.904  13.004   5.322
ATOM   1541  ND2 ASN    96      -6.080  12.405   5.134
ATOM   1542  HD1 ASN    96      -6.240  11.496   5.539
ATOM   1543  HD2 ASN    96      -6.789  12.872   4.590
ATOM   1544  OD1 ASN    96      -3.971  12.487   5.970
ATOM   1545  HA  ASN    96      -2.645  14.523   5.060
ATOM   1546  HB1 ASN    96      -5.670  14.918   4.908
ATOM   1547  HB2 ASN    96      -4.700  14.196   3.602
ATOM   1548  O   ASN    96      -3.671  16.121   3.000
ATOM   1549  N   LEU    97      -3.150  17.474   4.714
ATOM   1550  CA  LEU    97      -2.984  18.645   3.870
ATOM   1551  C   LEU    97      -1.550  19.114   4.089
ATOM   1552  HN  LEU    97      -3.041  17.575   5.713
ATOM   1553  CB  LEU    97      -3.992  19.743   4.233
ATOM   1554  CG  LEU    97      -5.496  19.413   4.294
ATOM   1555  CD1 LEU    97      -6.342  20.658   4.500
ATOM   1556  CD2 LEU    97      -6.008  18.664   3.083
ATOM   1557  HA  LEU    97      -3.156  18.371   2.829
ATOM   1558  HB1 LEU    97      -3.766  20.131   5.226
ATOM   1559  HB2 LEU    97      -3.928  20.551   3.504
ATOM   1560  HG  LEU    97      -5.686  18.731   5.123
ATOM   1561  HD1 LEU    97      -7.396  20.380   4.537
ATOM   1562  HD2 LEU    97      -6.061  21.138   5.437
ATOM   1563  HD3 LEU    97      -6.178  21.350   3.674
ATOM   1564  HD4 LEU    97      -7.074  18.468   3.200
ATOM   1565  HD5 LEU    97      -5.846  19.265   2.188
ATOM   1566  HD6 LEU    97      -5.474  17.719   2.987
ATOM   1567  O   LEU    97      -1.122  19.333   5.218
ATOM   1568  NT  AME    98      -0.795  19.230   3.004
ATOM   1569  CT  AME    98       0.630  19.493   3.094
ATOM   1570  HN  AME    98      -1.213  19.135   2.089
ATOM   1571  HT1 AME    98       1.053  19.550   2.091
ATOM   1572  HT2 AME    98       0.793  20.438   3.611
ATOM   1573  HT3 AME    98       1.114  18.688   3.647
ATOM   1574  H1  ACE    99      -0.772  20.579  -0.621
ATOM   1575  CH3 ACE    99      -1.580  20.219  -1.257
ATOM   1576  C   ACE    99      -2.290  19.018  -0.621
ATOM   1577  H2  ACE    99      -1.162  19.926  -2.220
ATOM   1578  H3  ACE    99      -2.295  21.029  -1.404
ATOM   1579  O   ACE    99      -1.910  18.575   0.493
ATOM   1580  N   ILE   100      -3.305  18.490  -1.317
ATOM   1581  CA  ILE   100      -4.062  17.379  -0.756
ATOM   1582  C   ILE   100      -3.277  16.087  -0.854
ATOM   1583  HN  ILE   100      -3.540  18.865  -2.225
ATOM   1584  CB  ILE   100      -5.409  17.156  -1.458
ATOM   1585  CG1 ILE   100      -6.215  18.444  -1.478
ATOM   1586  CG2 ILE   100      -6.189  15.995  -0.800
ATOM   1587  CD1 ILE   100      -7.554  18.239  -2.163
ATOM   1588  HA  ILE   100      -4.278  17.579   0.293
ATOM   1589  HB  ILE   100      -5.236  16.830  -2.484
ATOM   1590  HG1 ILE   100      -6.394  18.777  -0.456
ATOM   1591  HG2 ILE   100      -5.661  19.212  -2.018
ATOM   1592  HG3 ILE   100      -7.140  15.857  -1.316
ATOM   1593  HG4 ILE   100      -5.603  15.078  -0.868
ATOM   1594  HG5 ILE   100      -6.376  16.230   0.248
ATOM   1595  HD1 ILE   100      -8.110  19.177  -2.163
ATOM   1596  HD2 ILE   100      -7.391  17.914  -3.191
ATOM   1597  HD3 ILE   100      -8.124  17.479  -1.628
ATOM   1598  O   ILE   100      -2.867  15.689  -1.931
ATOM   1599  N   ALA   101      -3.084  15.431   0.275
ATOM   1600  CA  ALA   101      -2.373  14.147   0.329
ATOM   1601  C   ALA   101      -3.305  13.009   0.724
ATOM   1602  HN  ALA   101      -3.432  15.813   1.143
ATOM   1603  CB  ALA   101      -1.222  14.230   1.318
ATOM   1604  HA  ALA   101      -1.952  13.923  -0.651
ATOM   1605  HB1 ALA   101      -0.701  13.273   1.351
ATOM   1606  HB2 ALA   101      -0.529  15.010   1.004
ATOM   1607  HB3 ALA   101      -1.610  14.466   2.309
ATOM   1608  O   ALA   101      -4.472  13.238   1.029
ATOM   1609  N   ASP   102      -2.794  11.787   0.716
ATOM   1610  CA  ASP   102      -3.542  10.645   1.238
ATOM   1611  C   ASP   102      -4.902  10.399   0.564
ATOM   1612  HN  ASP   102      -1.868  11.633   0.343
ATOM   1613  CB  ASP   102      -3.711  10.783   2.751
ATOM   1614  CG  ASP   102      -4.183   9.500   3.411
ATOM   1615  OD1 ASP   102      -4.148   8.426   2.759
ATOM   1616  OD2 ASP   102      -4.588   9.570   4.595
ATOM   1617  HA  ASP   102      -2.958   9.735   1.104
ATOM   1618  HB1 ASP   102      -2.756  11.056   3.200
ATOM   1619  HB2 ASP   102      -4.448  11.557   2.965
ATOM   1620  O   ASP   102      -5.957  10.886   1.004
ATOM   1621  N   PHE   103      -4.869   9.612  -0.494
ATOM   1622  CA  PHE   103      -6.089   9.245  -1.175
ATOM   1623  C   PHE   103      -6.549   7.857  -0.765
ATOM   1624  HN  PHE   103      -3.984   9.262  -0.832
ATOM   1625  CB  PHE   103      -5.909   9.384  -2.685
ATOM   1626  CG  PHE   103      -6.043  10.796  -3.159
ATOM   1627  CD1 PHE   103      -4.996  11.704  -3.002
ATOM   1628  CE1 PHE   103      -5.133  13.017  -3.423
ATOM   1629  HD1 PHE   103      -4.060  11.383  -2.545
ATOM   1630  CZ  PHE   103      -6.333  13.440  -3.991
ATOM   1631  HE1 PHE   103      -4.304  13.715  -3.310
ATOM   1632  CE2 PHE   103      -7.385  12.554  -4.141
ATOM   1633  HZ  PHE   103      -6.446  14.473  -4.320
ATOM   1634  CD2 PHE   103      -7.239  11.241  -3.719
ATOM   1635  HE2 PHE   103      -8.321  12.890  -4.589
ATOM   1636  HD2 PHE   103      -8.067  10.540  -3.823
ATOM   1637  HA  PHE   103      -6.874   9.959  -0.926
ATOM   1638  HB1 PHE   103      -4.917   9.032  -2.967
ATOM   1639  HB2 PHE   103      -6.665   8.789  -3.198
ATOM   1640  O   PHE   103      -7.221   7.158  -1.530
ATOM   1641  N   GLY   104      -6.191   7.489   0.464
ATOM   1642  CA  GLY   104      -6.473   6.177   1.032
ATOM   1643  C   GLY   104      -7.942   5.865   1.184
ATOM   1644  HN  GLY   104      -5.694   8.138   1.057
ATOM   1645  HA1 GLY   104      -6.050   5.404   0.390
ATOM   1646  HA2 GLY   104      -6.030   6.108   2.025
ATOM   1647  O   GLY   104      -8.332   4.693   1.149
ATOM   1648  N   TRP   105      -8.759   6.904   1.358
ATOM   1649  CA  TRP   105     -10.202   6.710   1.448
ATOM   1650  C   TRP   105     -10.947   7.125   0.189
ATOM   1651  HN  TRP   105      -8.378   7.836   1.428
ATOM   1652  CB  TRP   105     -10.783   7.332   2.731
ATOM   1653  CG  TRP   105     -10.496   6.494   3.977
ATOM   1654  CD1 TRP   105      -9.314   6.467   4.726
ATOM   1655  NE1 TRP   105      -9.406   5.573   5.770
ATOM   1656  HD1 TRP   105      -8.477   7.107   4.446
ATOM   1657  CE2 TRP   105     -10.616   4.959   5.784
ATOM   1658  HNE TRP   105      -8.680   5.385   6.446
ATOM   1659  CZ2 TRP   105     -11.147   3.995   6.648
ATOM   1660  CH2 TRP   105     -12.453   3.558   6.392
ATOM   1661  HZ2 TRP   105     -10.549   3.617   7.477
ATOM   1662  CZ3 TRP   105     -13.200   4.052   5.309
ATOM   1663  HH2 TRP   105     -12.916   2.815   7.041
ATOM   1664  CE3 TRP   105     -12.685   5.023   4.425
ATOM   1665  HZ3 TRP   105     -14.211   3.685   5.131
ATOM   1666  CD2 TRP   105     -11.383   5.495   4.642
ATOM   1667  HE3 TRP   105     -13.296   5.387   3.599
ATOM   1668  HA  TRP   105     -10.417   5.656   1.622
ATOM   1669  HB1 TRP   105     -10.348   8.319   2.886
ATOM   1670  HB2 TRP   105     -11.865   7.424   2.633
ATOM   1671  O   TRP   105     -12.161   6.902   0.098
ATOM   1672  N   SER   106     -10.234   7.685  -0.803
ATOM   1673  CA  SER   106     -10.849   8.124  -2.092
ATOM   1674  C   SER   106     -11.458   6.982  -2.943
ATOM   1675  HN  SER   106      -9.240   7.823  -0.691
ATOM   1676  CB  SER   106      -9.895   9.024  -2.927
ATOM   1677  OG  SER   106      -8.951   8.292  -3.703
ATOM   1678  HG  SER   106      -8.409   8.931  -4.182
ATOM   1679  HA  SER   106     -11.656   8.829  -1.889
ATOM   1680  HB1 SER   106     -10.480   9.632  -3.617
ATOM   1681  HB2 SER   106      -9.331   9.674  -2.259
ATOM   1682  O   SER   106     -11.054   5.820  -2.825
ATOM   1683  N   VAL   107     -12.430   7.331  -3.790
ATOM   1684  CA  VAL   107     -13.239   6.358  -4.539
ATOM   1685  C   VAL   107     -13.952   7.091  -5.689
ATOM   1686  HN  VAL   107     -12.639   8.308  -3.940
ATOM   1687  CB  VAL   107     -14.232   5.619  -3.585
ATOM   1688  CG1 VAL   107     -15.424   6.504  -3.199
ATOM   1689  CG2 VAL   107     -14.674   4.277  -4.158
ATOM   1690  HA  VAL   107     -12.591   5.579  -4.942
ATOM   1691  HB  VAL   107     -13.713   5.331  -2.671
ATOM   1692  HG1 VAL   107     -16.089   5.950  -2.536
ATOM   1693  HG2 VAL   107     -15.064   7.397  -2.689
ATOM   1694  HG3 VAL   107     -15.968   6.794  -4.098
ATOM   1695  HG4 VAL   107     -15.364   3.795  -3.465
ATOM   1696  HG5 VAL   107     -15.173   4.436  -5.114
ATOM   1697  HG6 VAL   107     -13.803   3.639  -4.305
ATOM   1698  O   VAL   107     -13.831   8.319  -5.796
ATOM   1699  N   HIS   108     -14.653   6.346  -6.554
ATOM   1700  CA  HIS   108     -15.515   6.926  -7.601
ATOM   1701  C   HIS   108     -16.955   7.078  -7.171
ATOM   1702  HN  HIS   108     -14.603   5.338  -6.504
ATOM   1703  CB  HIS   108     -15.420   6.120  -8.891
ATOM   1704  CG  HIS   108     -14.214   6.464  -9.725
ATOM   1705  ND1 HIS   108     -13.037   5.839  -9.580
ATOM   1706  CE1 HIS   108     -12.143   6.356 -10.453
ATOM   1707  NE2 HIS   108     -12.755   7.325 -11.152
ATOM   1708  HE  HIS   108     -11.126   5.966 -10.487
ATOM   1709  CD2 HIS   108     -14.032   7.421 -10.731
ATOM   1710  HNE HIS   108     -12.320   7.883 -11.873
ATOM   1711  HD  HIS   108     -14.700   8.157 -11.179
ATOM   1712  HA  HIS   108     -15.146   7.916  -7.869
ATOM   1713  HB1 HIS   108     -15.361   5.058  -8.653
ATOM   1714  HB2 HIS   108     -16.304   6.306  -9.502
ATOM   1715  O   HIS   108     -17.508   6.196  -6.508
ATOM   1716  N   ALA   109     -17.571   8.198  -7.559
ATOM   1717  CA  ALA   109     -18.930   8.581  -7.117
ATOM   1718  C   ALA   109     -20.055   8.027  -8.009
ATOM   1719  HN  ALA   109     -17.105   8.835  -8.189
ATOM   1720  CB  ALA   109     -19.038  10.104  -7.028
ATOM   1721  HA  ALA   109     -19.104   8.206  -6.109
ATOM   1722  HB1 ALA   109     -20.041  10.379  -6.702
ATOM   1723  HB2 ALA   109     -18.308  10.479  -6.311
ATOM   1724  HB3 ALA   109     -18.843  10.541  -8.008
ATOM   1725  O   ALA   109     -19.867   7.917  -9.220
ATOM   1726  N   PRO   110     -21.230   7.687  -7.425
ATOM   1727  CA  PRO   110     -21.612   7.637  -6.004
ATOM   1728  C   PRO   110     -21.167   6.336  -5.321
ATOM   1729  CB  PRO   110     -23.141   7.728  -6.057
ATOM   1730  CG  PRO   110     -23.504   7.114  -7.362
ATOM   1731  CD  PRO   110     -22.407   7.526  -8.304
ATOM   1732  HA  PRO   110     -21.150   8.469  -5.474
ATOM   1733  HB1 PRO   110     -23.568   7.180  -5.217
ATOM   1734  HB2 PRO   110     -23.446   8.773  -6.001
ATOM   1735  HG1 PRO   110     -23.555   6.031  -7.253
ATOM   1736  HG2 PRO   110     -24.474   7.492  -7.685
ATOM   1737  HD1 PRO   110     -22.259   6.748  -9.053
ATOM   1738  HD2 PRO   110     -22.683   8.457  -8.799
ATOM   1739  O   PRO   110     -20.698   5.422  -6.005
ATOM   1740  N   SER   111     -21.323   6.253  -3.995
ATOM   1741  CA  SER   111     -20.719   5.167  -3.207
ATOM   1742  C   SER   111     -21.357   4.930  -1.818
ATOM   1743  HN  SER   111     -21.869   6.950  -3.509
ATOM   1744  CB  SER   111     -19.208   5.429  -3.050
ATOM   1745  OG  SER   111     -18.518   4.268  -2.621
ATOM   1746  HG  SER   111     -17.584   4.496  -2.543
ATOM   1747  HA  SER   111     -20.808   4.228  -3.754
ATOM   1748  HB1 SER   111     -18.792   5.742  -4.008
ATOM   1749  HB2 SER   111     -19.050   6.215  -2.312
ATOM   1750  O   SER   111     -22.122   5.783  -1.325
ATOM   1751  N   SER   112     -21.044   3.756  -1.234
ATOM   1752  CA  SER   112     -21.274   3.386   0.192
ATOM   1753  C   SER   112     -19.963   2.835   0.810
ATOM   1754  HN  SER   112     -20.609   3.025  -1.778
ATOM   1755  CB  SER   112     -22.418   2.369   0.336
ATOM   1756  OG  SER   112     -23.688   2.976   0.130
ATOM   1757  HG  SER   112     -24.360   2.290   0.233
ATOM   1758  HA  SER   112     -21.593   4.267   0.749
ATOM   1759  HB1 SER   112     -22.294   1.575  -0.400
ATOM   1760  HB2 SER   112     -22.401   1.941   1.338
ATOM   1761  O   SER   112     -18.951   2.744   0.114
ATOM   1762  NT  AME   113     -19.967   2.449   2.089
ATOM   1763  CT  AME   113     -18.704   2.117   2.765
ATOM   1764  HN  AME   113     -20.841   2.386   2.591
ATOM   1765  HT1 AME   113     -18.909   1.826   3.795
ATOM   1766  HT2 AME   113     -18.219   1.291   2.244
ATOM   1767  HT3 AME   113     -18.048   2.987   2.757
TER   
ATOM   1768  C00 UNK   114      -0.293  -6.225   2.150
ATOM   1769  C01 UNK   114       0.125  -7.533   1.797
ATOM   1770  C02 UNK   114      -0.186  -5.206   1.229
ATOM   1771  H03 UNK   114      -0.735  -6.072   3.113
ATOM   1772  C04 UNK   114       0.483  -7.855   0.524
ATOM   1773  H05 UNK   114      -0.014  -8.305   2.454
ATOM   1774  C06 UNK   114       0.592  -6.838  -0.459
ATOM   1775  H07 UNK   114       0.902  -8.795   0.290
ATOM   1776  C08 UNK   114       0.970  -7.161  -1.784
ATOM   1777  C09 UNK   114       0.201  -5.511  -0.097
ATOM   1778  C0A UNK   114       0.872  -6.077  -2.647
ATOM   1779  C0B UNK   114       1.486  -8.478  -2.265
ATOM   1780  C0C UNK   114       0.557  -4.794  -2.288
ATOM   1781  H0D UNK   114       1.070  -6.353  -3.587
ATOM   1782  C0E UNK   114       0.532  -3.670  -3.222
ATOM   1783  N0F UNK   114       0.276  -4.483  -0.988
ATOM   1784  C0G UNK   114       0.254  -2.327  -2.867
ATOM   1785  C0H UNK   114       0.601  -3.869  -4.607
ATOM   1786  C0I UNK   114       0.109  -1.256  -3.794
ATOM   1787  H0J UNK   114       0.080  -1.965  -1.863
ATOM   1788  C0K UNK   114       0.239  -1.568  -5.124
ATOM   1789 CL0M UNK   114       0.047   0.420  -3.288
ATOM   1790  C0N UNK   114       0.503  -2.823  -5.531
ATOM   1791  H0O UNK   114       0.125  -0.804  -5.912
ATOM   1792  H0P UNK   114       0.571  -3.014  -6.573
ATOM   1793  H0Q UNK   114       0.709  -4.918  -5.050
ATOM   1794  H0R UNK   114      -0.610  -4.228   1.359
ATOM   1795  O0S UNK   114       1.281  -8.821  -3.461
ATOM   1796  O0T UNK   114       2.253  -9.198  -1.587
TER   
TER   
ATOM   1797  O00 WTR   116     -12.900 -18.737 -13.887
ATOM   1798  H01 WTR   116     -13.129 -18.818 -14.813
ATOM   1799  H02 WTR   116     -11.968 -18.518 -13.889
TER   
ATOM   1800  O00 WTR   117       6.456 -25.361 -17.510
ATOM   1801  H01 WTR   117       5.795 -25.870 -17.041
ATOM   1802  H02 WTR   117       7.269 -25.527 -17.034
TER   
ATOM   1803  O00 WTR   118       1.266 -23.359 -15.768
ATOM   1804  H01 WTR   118       1.893 -22.809 -16.238
ATOM   1805  H02 WTR   118       1.779 -23.768 -15.072
TER   
ATOM   1806  O00 WTR   119       0.718 -25.577 -17.278
ATOM   1807  H01 WTR   119       1.354 -25.435 -17.978
ATOM   1808  H02 WTR   119       0.768 -24.784 -16.744
TER   
ATOM   1809  O00 WTR   120     -13.559 -25.565  -6.475
ATOM   1810  H01 WTR   120     -13.905 -25.974  -5.682
ATOM   1811  H02 WTR   120     -13.357 -24.667  -6.213
TER   
ATOM   1812  O00 WTR   121      -7.037 -25.751 -10.896
ATOM   1813  H01 WTR   121      -6.737 -26.334 -10.198
ATOM   1814  H02 WTR   121      -7.055 -26.302 -11.678
TER   
ATOM   1815  O00 WTR   122     -15.072 -18.249 -12.353
ATOM   1816  H01 WTR   122     -14.910 -17.737 -11.560
ATOM   1817  H02 WTR   122     -14.205 -18.374 -12.739
TER   
ATOM   1818  O00 WTR   123      -5.677 -21.857 -12.967
ATOM   1819  H01 WTR   123      -6.257 -21.599 -12.251
ATOM   1820  H02 WTR   123      -6.165 -21.637 -13.761
TER   
ATOM   1821  O00 WTR   124      -3.064 -22.779 -11.069
ATOM   1822  H01 WTR   124      -3.723 -22.406 -11.655
ATOM   1823  H02 WTR   124      -2.636 -22.019 -10.676
TER   
ATOM   1824  O00 WTR   125     -15.357 -21.048  -9.681
ATOM   1825  H01 WTR   125     -14.659 -21.647  -9.416
ATOM   1826  H02 WTR   125     -15.514 -21.256 -10.602
TER   
ATOM   1827  O00 WTR   126      -8.931 -23.885 -11.287
ATOM   1828  H01 WTR   126      -9.420 -24.327 -11.980
ATOM   1829  H02 WTR   126      -8.251 -24.510 -11.036
TER   
ATOM   1830  O00 WTR   127     -13.669 -21.813 -14.509
ATOM   1831  H01 WTR   127     -13.447 -21.055 -13.968
ATOM   1832  H02 WTR   127     -13.382 -21.571 -15.390
TER   
ATOM   1833  O00 WTR   128      -5.654 -23.603  -9.473
ATOM   1834  H01 WTR   128      -5.642 -24.447  -9.925
ATOM   1835  H02 WTR   128      -4.813 -23.200  -9.694
TER   
ATOM   1836  O00 WTR   129      -9.901 -20.415 -12.762
ATOM   1837  H01 WTR   129      -9.827 -19.545 -13.156
ATOM   1838  H02 WTR   129     -10.777 -20.430 -12.376
TER   
ATOM   1839  O00 WTR   130      -2.652 -20.203 -17.318
ATOM   1840  H01 WTR   130      -2.470 -20.946 -16.743
ATOM   1841  H02 WTR   130      -3.516 -19.895 -17.046
TER   
ATOM   1842  O00 WTR   131      -1.712 -17.815 -18.251
ATOM   1843  H01 WTR   131      -2.530 -17.351 -18.428
ATOM   1844  H02 WTR   131      -1.981 -18.606 -17.784
TER   
ATOM   1845  O00 WTR   132      -6.648 -24.340 -13.607
ATOM   1846  H01 WTR   132      -6.179 -23.600 -13.221
ATOM   1847  H02 WTR   132      -7.494 -24.348 -13.159
TER   
ATOM   1848  O00 WTR   133       5.314 -21.015 -12.442
ATOM   1849  H01 WTR   133       4.771 -21.572 -11.884
ATOM   1850  H02 WTR   133       5.071 -21.262 -13.335
TER   
ATOM   1851  O00 WTR   134       2.804 -24.506 -13.593
ATOM   1852  H01 WTR   134       2.409 -24.228 -12.767
ATOM   1853  H02 WTR   134       2.284 -25.262 -13.865
TER   
ATOM   1854  O00 WTR   135      -3.989 -26.340 -14.055
ATOM   1855  H01 WTR   135      -4.640 -25.652 -14.197
ATOM   1856  H02 WTR   135      -4.123 -26.951 -14.779
TER   
ATOM   1857  O00 WTR   136      11.873 -16.853 -12.838
ATOM   1858  H01 WTR   136      12.217 -17.153 -11.996
ATOM   1859  H02 WTR   136      10.923 -16.943 -12.754
TER   
ATOM   1860  O00 WTR   137      -2.209 -21.137  -9.210
ATOM   1861  H01 WTR   137      -2.819 -20.869  -8.523
ATOM   1862  H02 WTR   137      -1.990 -20.325  -9.667
TER   
ATOM   1863  O00 WTR   138       8.628 -27.689 -13.161
ATOM   1864  H01 WTR   138       9.490 -28.073 -12.998
ATOM   1865  H02 WTR   138       8.396 -27.261 -12.337
TER   
ATOM   1866  O00 WTR   139       5.646 -29.398 -12.488
ATOM   1867  H01 WTR   139       5.578 -29.044 -11.601
ATOM   1868  H02 WTR   139       6.586 -29.422 -12.666
TER   
ATOM   1869  O00 WTR   140       5.174 -26.730 -15.350
ATOM   1870  H01 WTR   140       5.541 -27.467 -14.861
ATOM   1871  H02 WTR   140       5.411 -25.959 -14.834
TER   
ATOM   1872  O00 WTR   141       2.253 -23.616  -9.769
ATOM   1873  H01 WTR   141       2.291 -23.755  -8.823
ATOM   1874  H02 WTR   141       3.168 -23.541 -10.038
TER   
ATOM   1875  O00 WTR   142       0.616 -21.973 -11.242
ATOM   1876  H01 WTR   142       1.191 -22.548 -10.737
ATOM   1877  H02 WTR   142       0.723 -21.112 -10.839
TER   
ATOM   1878  O00 WTR   143       5.246 -18.745 -22.719
ATOM   1879  H01 WTR   143       5.477 -17.860 -22.437
ATOM   1880  H02 WTR   143       5.910 -18.971 -23.369
TER   
ATOM   1881  O00 WTR   144       2.623 -27.184 -11.951
ATOM   1882  H01 WTR   144       1.827 -26.955 -11.471
ATOM   1883  H02 WTR   144       2.326 -27.335 -12.848
TER   
ATOM   1884  O00 WTR   145       5.180 -21.258 -15.400
ATOM   1885  H01 WTR   145       4.281 -21.256 -15.727
ATOM   1886  H02 WTR   145       5.604 -20.533 -15.858
TER   
ATOM   1887  O00 WTR   146       1.837 -26.640 -14.969
ATOM   1888  H01 WTR   146       1.460 -26.508 -15.839
ATOM   1889  H02 WTR   146       2.610 -27.184 -15.122
TER   
ATOM   1890  O00 WTR   147       8.451 -25.428 -15.539
ATOM   1891  H01 WTR   147       8.355 -25.851 -14.685
ATOM   1892  H02 WTR   147       9.384 -25.501 -15.738
TER   
ATOM   1893  O00 WTR   148      -3.577 -16.830  -8.965
ATOM   1894  H01 WTR   148      -4.322 -17.326  -8.628
ATOM   1895  H02 WTR   148      -3.089 -17.461  -9.494
TER   
ATOM   1896  O00 WTR   149     -10.065 -21.654 -17.738
ATOM   1897  H01 WTR   149      -9.109 -21.618 -17.756
ATOM   1898  H02 WTR   149     -10.269 -22.284 -17.047
TER   
ATOM   1899  O00 WTR   150       2.291 -20.261  -8.227
ATOM   1900  H01 WTR   150       1.863 -21.002  -7.799
ATOM   1901  H02 WTR   150       3.207 -20.526  -8.307
TER   
ATOM   1902  O00 WTR   151       0.702 -19.474 -10.362
ATOM   1903  H01 WTR   151       0.834 -18.543 -10.538
ATOM   1904  H02 WTR   151       1.288 -19.665  -9.629
TER   
ATOM   1905  O00 WTR   152     -11.975 -20.378 -19.431
ATOM   1906  H01 WTR   152     -11.166 -20.888 -19.381
ATOM   1907  H02 WTR   152     -12.515 -20.714 -18.715
TER   
ATOM   1908  O00 WTR   153       7.869 -14.049 -12.502
ATOM   1909  H01 WTR   153       8.646 -14.243 -13.027
ATOM   1910  H02 WTR   153       7.687 -13.125 -12.676
TER   
ATOM   1911  O00 WTR   154      -7.669  -9.604 -19.851
ATOM   1912  H01 WTR   154      -6.857  -9.846 -19.404
ATOM   1913  H02 WTR   154      -7.650  -8.647 -19.881
TER   
ATOM   1914  O00 WTR   155     -18.289 -12.557 -11.778
ATOM   1915  H01 WTR   155     -17.604 -12.568 -12.447
ATOM   1916  H02 WTR   155     -18.164 -11.726 -11.319
TER   
ATOM   1917  O00 WTR   156     -11.434 -15.923 -16.474
ATOM   1918  H01 WTR   156     -11.243 -16.771 -16.876
ATOM   1919  H02 WTR   156     -12.236 -15.629 -16.907
TER   
ATOM   1920  O00 WTR   157      -9.453 -16.257 -19.784
ATOM   1921  H01 WTR   157     -10.405 -16.207 -19.696
ATOM   1922  H02 WTR   157      -9.232 -17.145 -19.505
TER   
ATOM   1923  O00 WTR   158     -17.300  -9.792 -13.916
ATOM   1924  H01 WTR   158     -17.605  -9.609 -13.027
ATOM   1925  H02 WTR   158     -16.383  -9.517 -13.916
TER   
ATOM   1926  O00 WTR   159     -16.994 -12.873 -14.052
ATOM   1927  H01 WTR   159     -17.340 -12.150 -14.577
ATOM   1928  H02 WTR   159     -17.506 -13.634 -14.326
TER   
ATOM   1929  O00 WTR   160      -8.252 -18.559 -18.701
ATOM   1930  H01 WTR   160      -7.714 -17.913 -18.243
ATOM   1931  H02 WTR   160      -7.861 -19.402 -18.474
TER   
ATOM   1932  O00 WTR   161     -13.469  -5.983 -15.164
ATOM   1933  H01 WTR   161     -13.594  -5.498 -14.348
ATOM   1934  H02 WTR   161     -12.939  -6.740 -14.914
TER   
ATOM   1935  O00 WTR   162     -15.125 -11.812 -10.759
ATOM   1936  H01 WTR   162     -14.418 -12.444 -10.625
ATOM   1937  H02 WTR   162     -15.477 -11.659  -9.882
TER   
ATOM   1938  O00 WTR   163     -16.951 -10.817 -18.113
ATOM   1939  H01 WTR   163     -16.203 -11.319 -17.789
ATOM   1940  H02 WTR   163     -17.110 -11.162 -18.991
TER   
ATOM   1941  O00 WTR   164     -15.591 -17.387 -20.118
ATOM   1942  H01 WTR   164     -15.787 -17.980 -19.393
ATOM   1943  H02 WTR   164     -16.423 -17.292 -20.583
TER   
ATOM   1944  O00 WTR   165     -13.577  -2.566 -10.350
ATOM   1945  H01 WTR   165     -12.627  -2.474 -10.412
ATOM   1946  H02 WTR   165     -13.735  -3.505 -10.451
TER   
ATOM   1947  O00 WTR   166     -14.560  -1.851 -12.794
ATOM   1948  H01 WTR   166     -14.399  -2.072 -11.877
ATOM   1949  H02 WTR   166     -13.830  -1.280 -13.035
TER   
ATOM   1950  O00 WTR   167     -15.539 -16.009 -13.930
ATOM   1951  H01 WTR   167     -16.302 -15.953 -13.354
ATOM   1952  H02 WTR   167     -15.095 -16.814 -13.661
TER   
ATOM   1953  O00 WTR   168     -16.328   0.336 -12.114
ATOM   1954  H01 WTR   168     -15.750  -0.386 -12.358
ATOM   1955  H02 WTR   168     -17.124  -0.090 -11.796
TER   
ATOM   1956  O00 WTR   169     -14.699   5.128 -12.627
ATOM   1957  H01 WTR   169     -14.976   4.480 -11.980
ATOM   1958  H02 WTR   169     -14.253   5.803 -12.116
TER   
ATOM   1959  O00 WTR   170      -9.870  -1.990 -13.763
ATOM   1960  H01 WTR   170     -10.263  -2.049 -14.634
ATOM   1961  H02 WTR   170      -9.186  -1.327 -13.853
TER   
ATOM   1962  O00 WTR   171     -20.006  -5.359  -9.219
ATOM   1963  H01 WTR   171     -19.175  -4.898  -9.335
ATOM   1964  H02 WTR   171     -20.565  -4.735  -8.756
TER   
ATOM   1965  O00 WTR   172     -22.208   7.844 -12.005
ATOM   1966  H01 WTR   172     -21.337   7.731 -12.384
ATOM   1967  H02 WTR   172     -22.720   7.116 -12.358
TER   
ATOM   1968  O00 WTR   173     -14.080  -4.554 -12.993
ATOM   1969  H01 WTR   173     -13.202  -4.386 -12.652
ATOM   1970  H02 WTR   173     -14.446  -3.684 -13.154
TER   
ATOM   1971  O00 WTR   174     -15.537   2.855 -11.198
ATOM   1972  H01 WTR   174     -15.502   2.557 -10.289
ATOM   1973  H02 WTR   174     -15.803   2.082 -11.695
TER   
ATOM   1974  O00 WTR   175     -13.584 -10.560 -16.751
ATOM   1975  H01 WTR   175     -12.724 -10.147 -16.679
ATOM   1976  H02 WTR   175     -13.848 -10.409 -17.658
TER   
ATOM   1977  O00 WTR   176     -17.391  -3.147  -9.118
ATOM   1978  H01 WTR   176     -17.902  -2.342  -9.204
ATOM   1979  H02 WTR   176     -17.351  -3.501 -10.007
TER   
ATOM   1980  O00 WTR   177      -9.664  -4.195 -12.004
ATOM   1981  H01 WTR   177      -9.916  -3.591 -12.702
ATOM   1982  H02 WTR   177      -9.530  -3.635 -11.239
TER   
ATOM   1983  O00 WTR   178     -21.864  -2.217  -3.198
ATOM   1984  H01 WTR   178     -22.635  -2.770  -3.069
ATOM   1985  H02 WTR   178     -21.162  -2.831  -3.416
TER   
ATOM   1986  O00 WTR   179     -10.550   7.730 -13.653
ATOM   1987  H01 WTR   179      -9.960   7.526 -12.928
ATOM   1988  H02 WTR   179     -10.663   6.898 -14.112
TER   
ATOM   1989  O00 WTR   180     -22.045 -10.212  -6.298
ATOM   1990  H01 WTR   180     -21.222 -10.687  -6.412
ATOM   1991  H02 WTR   180     -22.606 -10.818  -5.814
TER   
ATOM   1992  O00 WTR   181     -11.569   1.712  -8.162
ATOM   1993  H01 WTR   181     -12.137   1.718  -8.932
ATOM   1994  H02 WTR   181     -11.792   0.901  -7.705
TER   
ATOM   1995  O00 WTR   182     -19.247  -7.902  -8.798
ATOM   1996  H01 WTR   182     -20.023  -8.393  -9.068
ATOM   1997  H02 WTR   182     -19.459  -6.990  -8.998
TER   
ATOM   1998  O00 WTR   183      -4.061 -16.396 -18.602
ATOM   1999  H01 WTR   183      -4.307 -15.545 -18.239
ATOM   2000  H02 WTR   183      -4.559 -16.462 -19.417
TER   
ATOM   2001  O00 WTR   184      -7.584 -12.087 -20.679
ATOM   2002  H01 WTR   184      -7.891 -11.256 -20.316
ATOM   2003  H02 WTR   184      -7.889 -12.748 -20.058
TER   
ATOM   2004  O00 WTR   185     -15.122  -9.481 -11.865
ATOM   2005  H01 WTR   185     -14.892  -9.449 -12.794
ATOM   2006  H02 WTR   185     -15.146 -10.414 -11.655
TER   
ATOM   2007  O00 WTR   186      -8.728  -9.525 -10.843
ATOM   2008  H01 WTR   186      -8.839 -10.473 -10.925
ATOM   2009  H02 WTR   186      -9.537  -9.157 -11.197
TER   
ATOM   2010  O00 WTR   187      -5.973 -15.903 -20.293
ATOM   2011  H01 WTR   187      -6.222 -15.090 -19.853
ATOM   2012  H02 WTR   187      -6.740 -16.139 -20.814
TER   
ATOM   2013  O00 WTR   188      -6.452 -17.038 -17.511
ATOM   2014  H01 WTR   188      -6.884 -16.184 -17.514
ATOM   2015  H02 WTR   188      -5.592 -16.873 -17.897
TER   
ATOM   2016  O00 WTR   189     -12.818 -17.680 -20.140
ATOM   2017  H01 WTR   189     -12.510 -18.581 -20.238
ATOM   2018  H02 WTR   189     -13.760 -17.730 -20.304
TER   
ATOM   2019  O00 WTR   190     -14.208 -12.894 -15.389
ATOM   2020  H01 WTR   190     -14.947 -12.738 -14.801
ATOM   2021  H02 WTR   190     -14.152 -12.099 -15.920
TER   
ATOM   2022  O00 WTR   191       0.273 -15.725 -19.509
ATOM   2023  H01 WTR   191       1.215 -15.900 -19.511
ATOM   2024  H02 WTR   191      -0.114 -16.503 -19.108
TER   
ATOM   2025  O00 WTR   192     -11.114  -8.878 -16.537
ATOM   2026  H01 WTR   192     -10.963  -8.029 -16.953
ATOM   2027  H02 WTR   192     -10.535  -9.480 -17.004
TER   
ATOM   2028  O00 WTR   193      -1.542 -11.603 -14.798
ATOM   2029  H01 WTR   193      -1.462 -11.058 -14.015
ATOM   2030  H02 WTR   193      -1.158 -11.075 -15.498
TER   
ATOM   2031  O00 WTR   194     -15.509 -13.252 -17.876
ATOM   2032  H01 WTR   194     -15.122 -13.389 -17.011
ATOM   2033  H02 WTR   194     -16.384 -13.636 -17.811
TER   
ATOM   2034  O00 WTR   195      -7.881 -21.279 -14.883
ATOM   2035  H01 WTR   195      -8.305 -20.825 -14.155
ATOM   2036  H02 WTR   195      -8.088 -22.203 -14.742
TER   
ATOM   2037  O00 WTR   196      -3.328 -16.481 -14.697
ATOM   2038  H01 WTR   196      -3.472 -17.427 -14.709
ATOM   2039  H02 WTR   196      -2.511 -16.356 -15.180
TER   
ATOM   2040  O00 WTR   197      -5.542 -10.747 -21.853
ATOM   2041  H01 WTR   197      -6.303 -11.278 -21.618
ATOM   2042  H02 WTR   197      -5.064 -10.636 -21.031
TER   
ATOM   2043  O00 WTR   198      -5.003  -7.251 -17.447
ATOM   2044  H01 WTR   198      -4.484  -7.629 -16.737
ATOM   2045  H02 WTR   198      -5.895  -7.558 -17.283
TER   
ATOM   2046  O00 WTR   199      -2.267 -22.501  -3.739
ATOM   2047  H01 WTR   199      -2.734 -23.220  -3.314
ATOM   2048  H02 WTR   199      -1.713 -22.134  -3.050
TER   
ATOM   2049  O00 WTR   200      -7.033 -15.198 -12.169
ATOM   2050  H01 WTR   200      -6.512 -14.995 -11.393
ATOM   2051  H02 WTR   200      -6.627 -14.690 -12.871
TER   
ATOM   2052  O00 WTR   201      -5.294 -10.482 -18.919
ATOM   2053  H01 WTR   201      -4.844  -9.928 -18.281
ATOM   2054  H02 WTR   201      -4.794 -11.297 -18.925
TER   
ATOM   2055  O00 WTR   202       3.441 -10.731 -21.111
ATOM   2056  H01 WTR   202       3.001 -10.181 -20.464
ATOM   2057  H02 WTR   202       2.749 -11.293 -21.459
TER   
ATOM   2058  O00 WTR   203      -9.335  -8.720  -8.147
ATOM   2059  H01 WTR   203      -9.022  -9.186  -8.922
ATOM   2060  H02 WTR   203      -9.795  -9.385  -7.635
TER   
ATOM   2061  O00 WTR   204      -4.745 -18.987 -15.694
ATOM   2062  H01 WTR   204      -5.313 -18.217 -15.732
ATOM   2063  H02 WTR   204      -4.693 -19.202 -14.763
TER   
ATOM   2064  O00 WTR   205      -2.677 -18.546 -10.984
ATOM   2065  H01 WTR   205      -3.390 -18.611 -11.619
ATOM   2066  H02 WTR   205      -1.881 -18.552 -11.515
TER   
ATOM   2067  O00 WTR   206      -2.207 -12.644 -10.882
ATOM   2068  H01 WTR   206      -1.474 -13.254 -10.797
ATOM   2069  H02 WTR   206      -1.851 -11.908 -11.378
TER   
ATOM   2070  O00 WTR   207      -4.364 -19.443 -12.994
ATOM   2071  H01 WTR   207      -4.641 -20.356 -13.067
ATOM   2072  H02 WTR   207      -5.129 -18.987 -12.643
TER   
ATOM   2073  O00 WTR   208     -11.534 -11.503 -14.613
ATOM   2074  H01 WTR   208     -12.311 -11.994 -14.879
ATOM   2075  H02 WTR   208     -11.703 -11.258 -13.704
TER   
ATOM   2076  O00 WTR   209      -8.905 -10.303 -17.500
ATOM   2077  H01 WTR   209      -8.592  -9.758 -18.222
ATOM   2078  H02 WTR   209      -8.154 -10.849 -17.268
TER   
ATOM   2079  O00 WTR   210       7.571  -6.970 -17.970
ATOM   2080  H01 WTR   210       7.702  -7.752 -18.507
ATOM   2081  H02 WTR   210       6.816  -7.181 -17.420
TER   
ATOM   2082  O00 WTR   211      -0.618 -20.163 -13.358
ATOM   2083  H01 WTR   211      -0.950 -20.716 -14.064
ATOM   2084  H02 WTR   211       0.069 -20.687 -12.946
TER   
ATOM   2085  O00 WTR   212      -0.996 -16.111 -16.022
ATOM   2086  H01 WTR   212      -0.829 -16.717 -16.744
ATOM   2087  H02 WTR   212      -0.547 -16.502 -15.272
TER   
ATOM   2088  O00 WTR   213      -7.949 -14.879 -16.446
ATOM   2089  H01 WTR   213      -8.746 -14.459 -16.122
ATOM   2090  H02 WTR   213      -7.272 -14.625 -15.818
TER   
ATOM   2091  O00 WTR   214     -10.258 -13.763 -15.268
ATOM   2092  H01 WTR   214     -10.716 -12.927 -15.184
ATOM   2093  H02 WTR   214     -10.896 -14.346 -15.680
TER   
ATOM   2094  O00 WTR   215     -13.399 -15.280 -18.100
ATOM   2095  H01 WTR   215     -13.373 -15.951 -18.782
ATOM   2096  H02 WTR   215     -14.292 -14.938 -18.134
TER   
ATOM   2097  O00 WTR   216      -2.342  -9.099 -20.609
ATOM   2098  H01 WTR   216      -2.910  -8.740 -21.291
ATOM   2099  H02 WTR   216      -2.482  -8.527 -19.855
TER   
ATOM   2100  O00 WTR   217      15.011  -6.639 -14.330
ATOM   2101  H01 WTR   217      14.549  -5.839 -14.581
ATOM   2102  H02 WTR   217      14.370  -7.137 -13.822
TER   
ATOM   2103  O00 WTR   218      -3.649 -12.902 -13.690
ATOM   2104  H01 WTR   218      -3.003 -12.327 -14.101
ATOM   2105  H02 WTR   218      -3.141 -13.436 -13.079
TER   
ATOM   2106  O00 WTR   219      -4.909 -13.527 -17.967
ATOM   2107  H01 WTR   219      -5.279 -13.282 -17.119
ATOM   2108  H02 WTR   219      -3.971 -13.360 -17.877
TER   
ATOM   2109  O00 WTR   220     -14.834  -8.934 -14.538
ATOM   2110  H01 WTR   220     -15.071  -8.039 -14.780
ATOM   2111  H02 WTR   220     -14.247  -9.224 -15.236
TER   
ATOM   2112  O00 WTR   221      -0.674  -6.994 -10.543
ATOM   2113  H01 WTR   221      -0.615  -7.333 -11.436
ATOM   2114  H02 WTR   221      -1.577  -6.686 -10.462
TER   
ATOM   2115  O00 WTR   222      -8.777 -10.950 -14.730
ATOM   2116  H01 WTR   222      -9.643 -11.152 -15.082
ATOM   2117  H02 WTR   222      -8.169 -11.206 -15.424
TER   
ATOM   2118  O00 WTR   223      -6.739 -11.558 -16.506
ATOM   2119  H01 WTR   223      -6.192 -11.214 -15.800
ATOM   2120  H02 WTR   223      -6.164 -11.568 -17.271
TER   
ATOM   2121  O00 WTR   224       2.217  -8.963 -19.368
ATOM   2122  H01 WTR   224       1.271  -8.858 -19.464
ATOM   2123  H02 WTR   224       2.590  -8.210 -19.827
TER   
ATOM   2124  O00 WTR   225      -0.371 -11.974 -17.536
ATOM   2125  H01 WTR   225      -0.730 -12.856 -17.437
ATOM   2126  H02 WTR   225      -0.353 -11.826 -18.481
TER   
ATOM   2127  O00 WTR   226      -6.981   4.003 -14.884
ATOM   2128  H01 WTR   226      -6.653   4.787 -14.443
ATOM   2129  H02 WTR   226      -6.366   3.313 -14.635
TER   
ATOM   2130  O00 WTR   227      -9.625 -15.574 -13.455
ATOM   2131  H01 WTR   227      -9.704 -14.852 -14.078
ATOM   2132  H02 WTR   227      -8.820 -15.388 -12.972
TER   
ATOM   2133  O00 WTR   228       5.781 -16.263 -21.631
ATOM   2134  H01 WTR   228       5.854 -16.476 -20.700
ATOM   2135  H02 WTR   228       5.161 -15.534 -21.662
TER   
ATOM   2136  O00 WTR   229       3.786 -10.045 -15.189
ATOM   2137  H01 WTR   229       3.369 -10.338 -15.999
ATOM   2138  H02 WTR   229       3.240 -10.408 -14.492
TER   
ATOM   2139  O00 WTR   230       0.188 -19.817 -19.125
ATOM   2140  H01 WTR   230       0.591 -19.363 -18.384
ATOM   2141  H02 WTR   230      -0.752 -19.679 -19.008
TER   
ATOM   2142  O00 WTR   231       3.733  -9.348  -7.207
ATOM   2143  H01 WTR   231       4.021 -10.204  -6.890
ATOM   2144  H02 WTR   231       3.963  -9.346  -8.137
TER   
ATOM   2145  O00 WTR   232       9.451 -16.430 -18.812
ATOM   2146  H01 WTR   232       9.226 -16.323 -17.887
ATOM   2147  H02 WTR   232       8.984 -17.219 -19.083
TER   
ATOM   2148  O00 WTR   233      -1.343 -22.098 -15.394
ATOM   2149  H01 WTR   233      -1.637 -22.734 -14.742
ATOM   2150  H02 WTR   233      -0.584 -22.510 -15.806
TER   
ATOM   2151  O00 WTR   234      -0.195 -17.418 -13.774
ATOM   2152  H01 WTR   234       0.729 -17.358 -14.015
ATOM   2153  H02 WTR   234      -0.311 -18.324 -13.489
TER   
ATOM   2154  O00 WTR   235       7.741 -11.524 -20.639
ATOM   2155  H01 WTR   235       6.848 -11.672 -20.328
ATOM   2156  H02 WTR   235       7.731 -11.826 -21.547
TER   
ATOM   2157  O00 WTR   236       8.252 -22.328 -15.721
ATOM   2158  H01 WTR   236       8.392 -23.275 -15.738
ATOM   2159  H02 WTR   236       7.488 -22.187 -16.280
TER   
ATOM   2160  O00 WTR   237       4.834  -6.844 -10.240
ATOM   2161  H01 WTR   237       5.740  -7.142 -10.158
ATOM   2162  H02 WTR   237       4.625  -6.963 -11.167
TER   
ATOM   2163  O00 WTR   238      13.347 -11.553 -14.881
ATOM   2164  H01 WTR   238      13.097 -10.920 -15.554
ATOM   2165  H02 WTR   238      14.288 -11.678 -15.008
TER   
ATOM   2166  O00 WTR   239       5.152 -12.382 -20.073
ATOM   2167  H01 WTR   239       4.480 -11.809 -20.441
ATOM   2168  H02 WTR   239       4.748 -12.753 -19.288
TER   
ATOM   2169  O00 WTR   240     -18.404  -5.096 -11.852
ATOM   2170  H01 WTR   240     -19.166  -5.674 -11.849
ATOM   2171  H02 WTR   240     -17.663  -5.676 -12.026
TER   
ATOM   2172  O00 WTR   241       4.166 -17.998 -18.739
ATOM   2173  H01 WTR   241       4.098 -17.089 -19.032
ATOM   2174  H02 WTR   241       4.973 -18.025 -18.225
TER   
ATOM   2175  O00 WTR   242      -1.839 -13.948 -20.504
ATOM   2176  H01 WTR   242      -1.567 -14.861 -20.595
ATOM   2177  H02 WTR   242      -2.596 -13.865 -21.084
TER   
ATOM   2178  O00 WTR   243      13.010  -9.497 -16.638
ATOM   2179  H01 WTR   243      12.344  -9.390 -17.317
ATOM   2180  H02 WTR   243      13.768  -9.013 -16.966
TER   
ATOM   2181  O00 WTR   244      -2.769 -23.935 -13.654
ATOM   2182  H01 WTR   244      -3.037 -23.820 -12.742
ATOM   2183  H02 WTR   244      -3.133 -24.785 -13.905
TER   
ATOM   2184  O00 WTR   245      12.451 -16.633 -17.211
ATOM   2185  H01 WTR   245      11.997 -16.746 -18.046
ATOM   2186  H02 WTR   245      11.883 -17.059 -16.569
TER   
ATOM   2187  O00 WTR   246      -4.063 -13.083 -22.021
ATOM   2188  H01 WTR   246      -4.652 -13.797 -22.266
ATOM   2189  H02 WTR   246      -4.630 -12.314 -21.961
TER   
ATOM   2190  O00 WTR   247       4.734 -11.404 -12.204
ATOM   2191  H01 WTR   247       4.937 -12.336 -12.127
ATOM   2192  H02 WTR   247       3.829 -11.381 -12.515
TER   
ATOM   2193  O00 WTR   248       1.553  -4.027 -19.126
ATOM   2194  H01 WTR   248       2.138  -3.283 -19.268
ATOM   2195  H02 WTR   248       2.033  -4.779 -19.473
TER   
ATOM   2196  O00 WTR   249       3.224 -15.536 -19.569
ATOM   2197  H01 WTR   249       3.057 -14.996 -20.342
ATOM   2198  H02 WTR   249       3.745 -14.976 -18.993
TER   
ATOM   2199  O00 WTR   250      -1.366 -16.342 -21.670
ATOM   2200  H01 WTR   250      -0.615 -16.353 -21.077
ATOM   2201  H02 WTR   250      -1.205 -17.066 -22.276
TER   
ATOM   2202  O00 WTR   251       4.217 -13.422 -17.659
ATOM   2203  H01 WTR   251       3.641 -12.671 -17.515
ATOM   2204  H02 WTR   251       5.033 -13.187 -17.216
TER   
ATOM   2205  O00 WTR   252       8.992 -10.520 -12.353
ATOM   2206  H01 WTR   252       8.786  -9.606 -12.547
ATOM   2207  H02 WTR   252       8.958 -10.577 -11.398
TER   
ATOM   2208  O00 WTR   253      -6.642 -17.051 -14.514
ATOM   2209  H01 WTR   253      -7.026 -16.834 -13.664
ATOM   2210  H02 WTR   253      -7.226 -16.642 -15.153
TER   
ATOM   2211  O00 WTR   254       3.962 -14.250 -21.816
ATOM   2212  H01 WTR   254       3.344 -13.840 -22.421
ATOM   2213  H02 WTR   254       4.279 -13.530 -21.271
TER   
ATOM   2214  O00 WTR   255     -16.018 -18.951 -17.940
ATOM   2215  H01 WTR   255     -16.451 -18.304 -17.383
ATOM   2216  H02 WTR   255     -16.513 -19.758 -17.800
TER   
ATOM   2217  O00 WTR   256       7.024 -11.454 -14.001
ATOM   2218  H01 WTR   256       6.193 -11.464 -13.526
ATOM   2219  H02 WTR   256       7.649 -11.075 -13.383
TER   
ATOM   2220  O00 WTR   257      11.200 -14.638 -19.839
ATOM   2221  H01 WTR   257      11.710 -14.528 -19.036
ATOM   2222  H02 WTR   257      10.697 -15.439 -19.695
TER   
ATOM   2223  O00 WTR   258       0.988 -12.500 -14.456
ATOM   2224  H01 WTR   258       0.932 -13.119 -15.183
ATOM   2225  H02 WTR   258       0.094 -12.176 -14.346
TER   
ATOM   2226  O00 WTR   259       6.515 -15.641 -18.919
ATOM   2227  H01 WTR   259       6.997 -15.090 -19.535
ATOM   2228  H02 WTR   259       6.829 -15.369 -18.057
TER   
ATOM   2229  O00 WTR   260       3.614 -19.958 -20.689
ATOM   2230  H01 WTR   260       3.838 -19.407 -19.939
ATOM   2231  H02 WTR   260       3.983 -19.498 -21.443
TER   
ATOM   2232  O00 WTR   261       2.824 -10.999 -17.393
ATOM   2233  H01 WTR   261       1.940 -10.924 -17.035
ATOM   2234  H02 WTR   261       2.836 -10.391 -18.132
TER   
ATOM   2235  O00 WTR   262      10.671  -7.330 -19.875
ATOM   2236  H01 WTR   262      11.205  -6.677 -20.328
ATOM   2237  H02 WTR   262      10.601  -7.002 -18.978
TER   
ATOM   2238  O00 WTR   263      13.565  -4.247 -15.526
ATOM   2239  H01 WTR   263      12.651  -4.019 -15.696
ATOM   2240  H02 WTR   263      14.069  -3.573 -15.982
TER   
ATOM   2241  O00 WTR   264       2.060 -21.917 -19.311
ATOM   2242  H01 WTR   264       1.265 -21.408 -19.468
ATOM   2243  H02 WTR   264       2.731 -21.484 -19.839
TER   
ATOM   2244  O00 WTR   265       4.316  -3.405 -17.965
ATOM   2245  H01 WTR   265       5.196  -3.411 -18.340
ATOM   2246  H02 WTR   265       4.310  -2.648 -17.379
TER   
ATOM   2247  O00 WTR   266       1.449 -12.597 -22.198
ATOM   2248  H01 WTR   266       0.906 -12.501 -21.416
ATOM   2249  H02 WTR   266       0.851 -12.935 -22.865
TER   
ATOM   2250  O00 WTR   267       8.430 -21.736 -18.901
ATOM   2251  H01 WTR   267       8.944 -21.820 -18.098
ATOM   2252  H02 WTR   267       7.563 -22.068 -18.667
TER   
ATOM   2253  O00 WTR   268      -2.037 -14.044 -17.694
ATOM   2254  H01 WTR   268      -1.838 -14.840 -17.201
ATOM   2255  H02 WTR   268      -1.693 -14.213 -18.571
TER   
ATOM   2256  O00 WTR   269       4.520 -15.224 -15.428
ATOM   2257  H01 WTR   269       4.536 -14.910 -14.524
ATOM   2258  H02 WTR   269       4.398 -14.434 -15.954
TER   
ATOM   2259  O00 WTR   270       1.681 -18.420 -17.235
ATOM   2260  H01 WTR   270       1.810 -18.041 -16.365
ATOM   2261  H02 WTR   270       2.523 -18.305 -17.674
TER   
ATOM   2262  O00 WTR   271       2.417 -17.323 -14.682
ATOM   2263  H01 WTR   271       3.242 -17.532 -14.244
ATOM   2264  H02 WTR   271       2.494 -16.396 -14.908
TER   
ATOM   2265  O00 WTR   272       6.542 -17.004 -15.684
ATOM   2266  H01 WTR   272       6.048 -16.194 -15.552
ATOM   2267  H02 WTR   272       7.450 -16.718 -15.784
TER   
ATOM   2268  O00 WTR   273       2.354 -24.610 -19.455
ATOM   2269  H01 WTR   273       2.218 -24.731 -20.394
ATOM   2270  H02 WTR   273       2.233 -23.671 -19.313
TER   
ATOM   2271  O00 WTR   274      -2.065  -2.473 -13.881
ATOM   2272  H01 WTR   274      -2.228  -1.919 -13.118
ATOM   2273  H02 WTR   274      -2.880  -2.439 -14.382
TER   
ATOM   2274  O00 WTR   275      12.246 -10.536 -12.398
ATOM   2275  H01 WTR   275      11.413 -10.436 -12.859
ATOM   2276  H02 WTR   275      12.824 -10.956 -13.035
TER   
ATOM   2277  O00 WTR   276      10.979  -3.930 -16.054
ATOM   2278  H01 WTR   276      10.814  -3.065 -16.430
ATOM   2279  H02 WTR   276      10.661  -4.544 -16.715
TER   
ATOM   2280  O00 WTR   277      10.248 -12.237 -19.177
ATOM   2281  H01 WTR   277       9.404 -11.975 -19.546
ATOM   2282  H02 WTR   277      10.436 -13.082 -19.584
TER   
ATOM   2283  O00 WTR   278      10.360  -6.315 -17.395
ATOM   2284  H01 WTR   278      10.521  -7.005 -16.752
ATOM   2285  H02 WTR   278       9.409  -6.309 -17.508
TER   
ATOM   2286  O00 WTR   279      17.281  -2.711 -15.422
ATOM   2287  H01 WTR   279      17.538  -3.599 -15.173
ATOM   2288  H02 WTR   279      17.394  -2.196 -14.623
TER   
ATOM   2289  O00 WTR   280      10.741  -8.218 -15.616
ATOM   2290  H01 WTR   280      11.622  -8.506 -15.854
ATOM   2291  H02 WTR   280      10.177  -8.956 -15.847
TER   
ATOM   2292  O00 WTR   281       5.509 -24.159 -14.063
ATOM   2293  H01 WTR   281       4.566 -24.132 -13.902
ATOM   2294  H02 WTR   281       5.673 -23.426 -14.656
TER   
ATOM   2295  O00 WTR   282     -11.423   2.213 -13.558
ATOM   2296  H01 WTR   282     -11.075   2.930 -13.029
ATOM   2297  H02 WTR   282     -12.051   2.631 -14.147
TER   
ATOM   2298  O00 WTR   283     -17.919  -2.280 -12.539
ATOM   2299  H01 WTR   283     -17.115  -2.332 -13.055
ATOM   2300  H02 WTR   283     -18.117  -3.189 -12.311
TER   
ATOM   2301  O00 WTR   284      -6.447  -0.759 -13.023
ATOM   2302  H01 WTR   284      -5.687  -0.229 -13.264
ATOM   2303  H02 WTR   284      -7.164  -0.130 -12.948
TER   
ATOM   2304  O00 WTR   285     -10.267  -2.283  -9.758
ATOM   2305  H01 WTR   285     -10.431  -1.380 -10.029
ATOM   2306  H02 WTR   285      -9.403  -2.257  -9.346
TER   
ATOM   2307  O00 WTR   286     -14.021  -8.242  -7.764
ATOM   2308  H01 WTR   286     -14.945  -8.023  -7.883
ATOM   2309  H02 WTR   286     -13.717  -7.640  -7.085
TER   
ATOM   2310  O00 WTR   287      -7.111  -6.853 -19.983
ATOM   2311  H01 WTR   287      -6.782  -6.315 -19.262
ATOM   2312  H02 WTR   287      -6.482  -6.715 -20.691
TER   
ATOM   2313  O00 WTR   288     -10.547  -6.189 -17.383
ATOM   2314  H01 WTR   288      -9.688  -5.962 -17.026
ATOM   2315  H02 WTR   288     -10.536  -5.838 -18.274
TER   
ATOM   2316  O00 WTR   289     -12.524  -0.142 -12.623
ATOM   2317  H01 WTR   289     -11.999  -0.141 -11.823
ATOM   2318  H02 WTR   289     -12.200   0.605 -13.124
TER   
ATOM   2319  O00 WTR   290      -3.812  -4.110 -20.137
ATOM   2320  H01 WTR   290      -3.286  -3.382 -20.467
ATOM   2321  H02 WTR   290      -4.077  -4.589 -20.923
TER   
ATOM   2322  O00 WTR   291      -3.117  -0.703 -12.056
ATOM   2323  H01 WTR   291      -3.322  -0.166 -12.822
ATOM   2324  H02 WTR   291      -2.640  -0.114 -11.471
TER   
ATOM   2325  O00 WTR   292     -13.603   3.521 -14.776
ATOM   2326  H01 WTR   292     -14.209   2.810 -14.984
ATOM   2327  H02 WTR   292     -13.969   3.926 -13.990
TER   
ATOM   2328  O00 WTR   293      -8.825  -6.482 -14.643
ATOM   2329  H01 WTR   293      -8.198  -7.057 -15.080
ATOM   2330  H02 WTR   293      -9.376  -7.074 -14.130
TER   
ATOM   2331  O00 WTR   294      -7.910  -5.230 -22.588
ATOM   2332  H01 WTR   294      -8.415  -4.992 -21.811
ATOM   2333  H02 WTR   294      -8.540  -5.667 -23.160
TER   
ATOM   2334  O00 WTR   295      -7.553  -4.355  -9.934
ATOM   2335  H01 WTR   295      -7.632  -4.273  -8.983
ATOM   2336  H02 WTR   295      -6.898  -3.701 -10.177
TER   
ATOM   2337  O00 WTR   296      -3.001  -6.054 -11.684
ATOM   2338  H01 WTR   296      -3.813  -5.890 -12.164
ATOM   2339  H02 WTR   296      -2.315  -5.690 -12.243
TER   
ATOM   2340  O00 WTR   297      -9.133  -4.850 -19.841
ATOM   2341  H01 WTR   297      -8.464  -5.535 -19.827
ATOM   2342  H02 WTR   297      -8.851  -4.226 -19.172
TER   
ATOM   2343  O00 WTR   298     -16.762  -8.215  -7.719
ATOM   2344  H01 WTR   298     -17.608  -8.132  -8.159
ATOM   2345  H02 WTR   298     -16.920  -7.893  -6.832
TER   
ATOM   2346  O00 WTR   299      -4.155  -7.706 -15.007
ATOM   2347  H01 WTR   299      -3.202  -7.622 -15.052
ATOM   2348  H02 WTR   299      -4.448  -6.889 -14.604
TER   
ATOM   2349  O00 WTR   300     -11.392  -3.072 -17.799
ATOM   2350  H01 WTR   300     -11.679  -2.538 -18.540
ATOM   2351  H02 WTR   300     -11.986  -3.822 -17.800
TER   
ATOM   2352  O00 WTR   301      -5.270   1.118 -16.622
ATOM   2353  H01 WTR   301      -4.933   0.692 -17.411
ATOM   2354  H02 WTR   301      -5.586   1.969 -16.926
TER   
ATOM   2355  O00 WTR   302     -10.043  -8.500 -13.315
ATOM   2356  H01 WTR   302     -10.026  -9.220 -13.946
ATOM   2357  H02 WTR   302     -10.957  -8.216 -13.301
TER   
ATOM   2358  O00 WTR   303      -5.201  -2.976 -10.918
ATOM   2359  H01 WTR   303      -4.643  -2.453 -11.494
ATOM   2360  H02 WTR   303      -4.591  -3.399 -10.313
TER   
ATOM   2361  O00 WTR   304      -0.408 -11.804 -20.176
ATOM   2362  H01 WTR   304      -1.008 -11.091 -20.397
ATOM   2363  H02 WTR   304      -0.859 -12.596 -20.466
TER   
ATOM   2364  O00 WTR   305      -4.778  -2.781 -14.243
ATOM   2365  H01 WTR   305      -5.382  -2.105 -13.937
ATOM   2366  H02 WTR   305      -5.241  -3.208 -14.964
TER   
ATOM   2367  O00 WTR   306      -5.368  -5.637 -21.674
ATOM   2368  H01 WTR   306      -5.132  -6.272 -22.350
ATOM   2369  H02 WTR   306      -6.243  -5.338 -21.921
TER   
ATOM   2370  O00 WTR   307      -4.374   0.639 -14.138
ATOM   2371  H01 WTR   307      -4.652   1.315 -13.520
ATOM   2372  H02 WTR   307      -4.899   0.800 -14.922
TER   
ATOM   2373  O00 WTR   308      -6.469  -4.499 -15.521
ATOM   2374  H01 WTR   308      -6.499  -5.171 -14.840
ATOM   2375  H02 WTR   308      -7.336  -4.094 -15.497
TER   
ATOM   2376  O00 WTR   309      -7.341  -8.358 -16.001
ATOM   2377  H01 WTR   309      -8.006  -8.954 -16.344
ATOM   2378  H02 WTR   309      -6.765  -8.916 -15.478
TER   
ATOM   2379  O00 WTR   310      -9.578   4.053 -11.976
ATOM   2380  H01 WTR   310      -9.383   4.794 -12.549
ATOM   2381  H02 WTR   310      -8.735   3.615 -11.855
TER   
ATOM   2382  O00 WTR   311       0.098  -9.701 -15.714
ATOM   2383  H01 WTR   311      -0.440  -8.911 -15.670
ATOM   2384  H02 WTR   311       0.785  -9.490 -16.346
TER   
ATOM   2385  O00 WTR   312      -4.909  -5.432 -13.366
ATOM   2386  H01 WTR   312      -5.794  -5.447 -13.001
ATOM   2387  H02 WTR   312      -4.690  -4.503 -13.427
TER   
ATOM   2388  O00 WTR   313      -8.533   0.986 -13.250
ATOM   2389  H01 WTR   313      -8.105   1.766 -12.896
ATOM   2390  H02 WTR   313      -9.078   1.315 -13.964
TER   
ATOM   2391  O00 WTR   314     -10.922   5.159 -14.639
ATOM   2392  H01 WTR   314     -11.822   5.026 -14.935
ATOM   2393  H02 WTR   314     -10.395   4.601 -15.211
TER   
ATOM   2394  O00 WTR   315      -5.578  -6.919  -8.573
ATOM   2395  H01 WTR   315      -5.913  -7.303  -9.384
ATOM   2396  H02 WTR   315      -5.894  -7.503  -7.883
TER   
ATOM   2397  O00 WTR   316      -9.244  -3.985 -15.992
ATOM   2398  H01 WTR   316      -9.409  -4.902 -15.774
ATOM   2399  H02 WTR   316      -9.774  -3.823 -16.772
TER   
ATOM   2400  O00 WTR   317      -2.126   3.657 -12.453
ATOM   2401  H01 WTR   317      -3.011   3.337 -12.278
ATOM   2402  H02 WTR   317      -2.146   4.576 -12.187
TER   
ATOM   2403  O00 WTR   318     -10.188   0.853 -11.101
ATOM   2404  H01 WTR   318      -9.624   0.858 -11.874
ATOM   2405  H02 WTR   318      -9.780   1.476 -10.501
TER   
ATOM   2406  O00 WTR   319      -6.663  -4.620 -18.300
ATOM   2407  H01 WTR   319      -6.474  -4.474 -17.373
ATOM   2408  H02 WTR   319      -5.823  -4.488 -18.740
TER   
ATOM   2409  O00 WTR   320       3.722   3.471 -15.777
ATOM   2410  H01 WTR   320       3.021   4.003 -15.400
ATOM   2411  H02 WTR   320       3.348   3.117 -16.583
TER   
ATOM   2412  O00 WTR   321     -13.366  -5.807 -18.190
ATOM   2413  H01 WTR   321     -14.106  -5.966 -17.604
ATOM   2414  H02 WTR   321     -12.658  -6.343 -17.833
TER   
ATOM   2415  O00 WTR   322      -0.318   2.866 -14.123
ATOM   2416  H01 WTR   322      -0.943   3.068 -13.426
ATOM   2417  H02 WTR   322      -0.853   2.491 -14.823
TER   
ATOM   2418  O00 WTR   323       0.917   0.529 -13.211
ATOM   2419  H01 WTR   323       0.515   1.362 -13.456
ATOM   2420  H02 WTR   323       0.658   0.396 -12.299
TER   
ATOM   2421  O00 WTR   324      -1.417  -7.065 -15.511
ATOM   2422  H01 WTR   324      -1.683  -6.608 -16.310
ATOM   2423  H02 WTR   324      -1.193  -6.364 -14.898
TER   
ATOM   2424  O00 WTR   325      -1.618   1.344 -16.101
ATOM   2425  H01 WTR   325      -1.142   0.521 -16.209
ATOM   2426  H02 WTR   325      -2.527   1.079 -15.959
TER   
ATOM   2427  O00 WTR   326      -7.273  -5.806 -12.458
ATOM   2428  H01 WTR   326      -7.651  -5.215 -11.806
ATOM   2429  H02 WTR   326      -7.917  -5.825 -13.166
TER   
ATOM   2430  O00 WTR   327      -6.155   3.901 -17.383
ATOM   2431  H01 WTR   327      -5.542   4.565 -17.696
ATOM   2432  H02 WTR   327      -6.286   4.112 -16.458
TER   
ATOM   2433  O00 WTR   328      -2.137 -23.813  -8.539
ATOM   2434  H01 WTR   328      -2.056 -24.170  -9.423
ATOM   2435  H02 WTR   328      -2.375 -22.895  -8.671
TER   
ATOM   2436  O00 WTR   329       0.800 -19.574 -21.640
ATOM   2437  H01 WTR   329       1.756 -19.517 -21.631
ATOM   2438  H02 WTR   329       0.563 -19.775 -20.735
TER   
ATOM   2439  O00 WTR   330      -6.504  -7.906 -11.033
ATOM   2440  H01 WTR   330      -6.673  -7.173 -11.625
ATOM   2441  H02 WTR   330      -7.249  -8.494 -11.160
TER   
ATOM   2442  O00 WTR   331       3.713 -14.712  -6.464
ATOM   2443  H01 WTR   331       2.849 -15.060  -6.681
ATOM   2444  H02 WTR   331       4.328 -15.346  -6.834
TER   
ATOM   2445  O00 WTR   332      -0.366  -2.169 -16.288
ATOM   2446  H01 WTR   332      -0.826  -2.284 -15.456
ATOM   2447  H02 WTR   332      -0.010  -3.035 -16.487
TER   
ATOM   2448  O00 WTR   333       4.645  -1.391 -16.094
ATOM   2449  H01 WTR   333       5.127  -0.644 -15.739
ATOM   2450  H02 WTR   333       3.725  -1.134 -16.031
TER   
ATOM   2451  O00 WTR   334       4.156   2.825 -11.646
ATOM   2452  H01 WTR   334       4.958   2.307 -11.577
ATOM   2453  H02 WTR   334       4.379   3.534 -12.248
TER   
ATOM   2454  O00 WTR   335       9.303  -3.525 -13.850
ATOM   2455  H01 WTR   335       9.842  -3.661 -14.630
ATOM   2456  H02 WTR   335       9.519  -4.261 -13.278
TER   
ATOM   2457  O00 WTR   336      -1.624 -10.163 -12.366
ATOM   2458  H01 WTR   336      -2.387  -9.783 -11.929
ATOM   2459  H02 WTR   336      -0.969  -9.465 -12.354
TER   
ATOM   2460  O00 WTR   337       1.818  -9.039 -10.340
ATOM   2461  H01 WTR   337       1.222  -9.786 -10.276
ATOM   2462  H02 WTR   337       2.674  -9.394 -10.099
TER   
ATOM   2463  O00 WTR   338       3.318  -6.164 -20.060
ATOM   2464  H01 WTR   338       4.206  -5.911 -20.313
ATOM   2465  H02 WTR   338       3.326  -6.144 -19.103
TER   
ATOM   2466  O00 WTR   339       9.294  -1.407  -9.349
ATOM   2467  H01 WTR   339      10.109  -1.307  -8.857
ATOM   2468  H02 WTR   339       9.398  -2.232  -9.822
TER   
ATOM   2469  O00 WTR   340       6.241   4.250 -15.528
ATOM   2470  H01 WTR   340       6.744   4.059 -16.320
ATOM   2471  H02 WTR   340       5.393   3.832 -15.676
TER   
ATOM   2472  O00 WTR   341      12.809  -4.452 -13.017
ATOM   2473  H01 WTR   341      13.369  -4.363 -13.788
ATOM   2474  H02 WTR   341      13.242  -3.926 -12.344
TER   
ATOM   2475  O00 WTR   342      -7.351 -21.004 -17.417
ATOM   2476  H01 WTR   342      -7.536 -21.104 -16.483
ATOM   2477  H02 WTR   342      -6.422 -20.779 -17.455
TER   
ATOM   2478  O00 WTR   343       7.533  -4.814 -15.600
ATOM   2479  H01 WTR   343       8.009  -4.531 -14.819
ATOM   2480  H02 WTR   343       6.836  -5.378 -15.265
TER   
ATOM   2481  O00 WTR   344      -5.710  -8.161 -23.176
ATOM   2482  H01 WTR   344      -5.797  -8.877 -22.548
ATOM   2483  H02 WTR   344      -6.343  -8.366 -23.864
TER   
ATOM   2484  O00 WTR   345       7.033  -4.167 -18.401
ATOM   2485  H01 WTR   345       7.091  -4.047 -17.453
ATOM   2486  H02 WTR   345       7.032  -5.117 -18.523
TER   
ATOM   2487  O00 WTR   346       8.885  -2.362 -19.136
ATOM   2488  H01 WTR   346       9.594  -2.241 -18.504
ATOM   2489  H02 WTR   346       8.373  -3.091 -18.785
TER   
ATOM   2490  O00 WTR   347      -2.790  -5.733 -17.782
ATOM   2491  H01 WTR   347      -3.700  -5.983 -17.622
ATOM   2492  H02 WTR   347      -2.830  -5.157 -18.545
TER   
ATOM   2493  O00 WTR   348       3.272   6.133 -12.284
ATOM   2494  H01 WTR   348       4.091   6.116 -11.789
ATOM   2495  H02 WTR   348       2.690   5.543 -11.805
TER   
ATOM   2496  O00 WTR   349       7.809 -19.254 -19.380
ATOM   2497  H01 WTR   349       7.074 -19.267 -19.993
ATOM   2498  H02 WTR   349       8.059 -20.173 -19.285
TER   
ATOM   2499  O00 WTR   350      -3.298 -11.018 -17.245
ATOM   2500  H01 WTR   350      -2.530 -11.586 -17.315
ATOM   2501  H02 WTR   350      -3.604 -11.138 -16.347
TER   
ATOM   2502  O00 WTR   351       5.019  -6.412 -14.541
ATOM   2503  H01 WTR   351       4.458  -6.383 -13.766
ATOM   2504  H02 WTR   351       5.342  -7.313 -14.570
TER   
ATOM   2505  O00 WTR   352      13.629   7.082 -14.682
ATOM   2506  H01 WTR   352      14.057   7.506 -13.938
ATOM   2507  H02 WTR   352      13.788   6.148 -14.551
TER   
ATOM   2508  O00 WTR   353       7.982  -8.937 -20.018
ATOM   2509  H01 WTR   353       8.519  -8.656 -20.759
ATOM   2510  H02 WTR   353       7.848  -9.875 -20.160
TER   
ATOM   2511  O00 WTR   354      15.601  -4.606  -9.084
ATOM   2512  H01 WTR   354      16.119  -3.835  -8.854
ATOM   2513  H02 WTR   354      16.223  -5.333  -9.052
TER   
ATOM   2514  O00 WTR   355       2.861  -3.892 -14.591
ATOM   2515  H01 WTR   355       2.455  -4.160 -13.766
ATOM   2516  H02 WTR   355       2.707  -2.949 -14.640
TER   
ATOM   2517  O00 WTR   356       1.004  -4.642 -16.575
ATOM   2518  H01 WTR   356       1.218  -4.598 -17.507
ATOM   2519  H02 WTR   356       1.798  -4.344 -16.132
TER   
ATOM   2520  O00 WTR   357      11.150  -1.160 -17.158
ATOM   2521  H01 WTR   357      12.074  -0.987 -17.338
ATOM   2522  H02 WTR   357      10.886  -0.456 -16.565
TER   
ATOM   2523  O00 WTR   358       8.614 -10.079 -16.578
ATOM   2524  H01 WTR   358       9.234  -9.880 -17.280
ATOM   2525  H02 WTR   358       8.985 -10.846 -16.142
TER   
ATOM   2526  O00 WTR   359      -8.667 -12.280 -12.103
ATOM   2527  H01 WTR   359      -7.737 -12.284 -11.874
ATOM   2528  H02 WTR   359      -8.698 -11.881 -12.972
TER   
ATOM   2529  O00 WTR   360       6.846   1.924 -12.315
ATOM   2530  H01 WTR   360       7.254   1.354 -11.664
ATOM   2531  H02 WTR   360       6.817   1.395 -13.112
TER   
ATOM   2532  O00 WTR   361       8.300  -7.820 -13.222
ATOM   2533  H01 WTR   361       7.489  -8.065 -13.669
ATOM   2534  H02 WTR   361       8.906  -7.599 -13.929
TER   
ATOM   2535  O00 WTR   362      15.891  -8.816 -15.490
ATOM   2536  H01 WTR   362      15.680  -8.175 -14.811
ATOM   2537  H02 WTR   362      16.290  -8.300 -16.190
TER   
ATOM   2538  O00 WTR   363       3.605   0.211 -12.425
ATOM   2539  H01 WTR   363       3.638   1.165 -12.355
ATOM   2540  H02 WTR   363       2.694   0.017 -12.644
TER   
ATOM   2541  O00 WTR   364       6.164   4.486 -12.743
ATOM   2542  H01 WTR   364       6.205   4.581 -13.694
ATOM   2543  H02 WTR   364       6.608   3.657 -12.565
TER   
ATOM   2544  O00 WTR   365       3.973  -6.261 -17.129
ATOM   2545  H01 WTR   365       4.194  -6.366 -16.203
ATOM   2546  H02 WTR   365       4.162  -5.342 -17.318
TER   
ATOM   2547  O00 WTR   366       2.054  -0.902 -15.472
ATOM   2548  H01 WTR   366       1.262  -1.319 -15.810
ATOM   2549  H02 WTR   366       1.751  -0.373 -14.734
TER   
ATOM   2550  O00 WTR   367       5.516  14.681 -14.467
ATOM   2551  H01 WTR   367       5.273  14.552 -15.384
ATOM   2552  H02 WTR   367       6.470  14.602 -14.459
TER   
ATOM   2553  O00 WTR   368       5.449  -2.829 -13.223
ATOM   2554  H01 WTR   368       4.849  -2.124 -12.983
ATOM   2555  H02 WTR   368       5.034  -3.253 -13.974
TER   
ATOM   2556  O00 WTR   369       7.965   8.462 -14.243
ATOM   2557  H01 WTR   369       8.104   7.569 -13.928
ATOM   2558  H02 WTR   369       8.699   8.624 -14.836
TER   
ATOM   2559  O00 WTR   370      -3.799  -4.796  -9.347
ATOM   2560  H01 WTR   370      -3.516  -5.164 -10.185
ATOM   2561  H02 WTR   370      -4.404  -5.447  -8.991
TER   
ATOM   2562  O00 WTR   371      18.320  -6.042 -13.007
ATOM   2563  H01 WTR   371      17.959  -6.792 -12.535
ATOM   2564  H02 WTR   371      17.995  -5.279 -12.529
TER   
ATOM   2565  O00 WTR   372      10.999  -4.026 -10.216
ATOM   2566  H01 WTR   372      11.915  -3.859 -10.442
ATOM   2567  H02 WTR   372      10.700  -4.652 -10.875
TER   
ATOM   2568  O00 WTR   373       8.353   6.005 -12.821
ATOM   2569  H01 WTR   373       8.997   5.511 -13.329
ATOM   2570  H02 WTR   373       7.596   5.422 -12.762
TER   
ATOM   2571  O00 WTR   374       7.551  -0.234 -15.002
ATOM   2572  H01 WTR   374       7.961  -1.034 -14.675
ATOM   2573  H02 WTR   374       7.597  -0.312 -15.955
TER   
ATOM   2574  O00 WTR   375       3.339  -7.405 -12.589
ATOM   2575  H01 WTR   375       3.126  -7.631 -13.494
ATOM   2576  H02 WTR   375       2.846  -8.033 -12.062
TER   
ATOM   2577  O00 WTR   376       1.761   4.348 -11.154
ATOM   2578  H01 WTR   376       2.492   3.739 -11.051
ATOM   2579  H02 WTR   376       0.989   3.842 -10.900
TER   
ATOM   2580  O00 WTR   377       5.878 -16.488  -7.531
ATOM   2581  H01 WTR   377       6.595 -15.886  -7.332
ATOM   2582  H02 WTR   377       5.831 -17.067  -6.771
TER   
ATOM   2583  O00 WTR   378      10.635   4.507 -13.507
ATOM   2584  H01 WTR   378      11.559   4.390 -13.727
ATOM   2585  H02 WTR   378      10.599   4.399 -12.557
TER   
ATOM   2586  O00 WTR   379       6.537  -8.909 -15.091
ATOM   2587  H01 WTR   379       7.175  -9.306 -15.685
ATOM   2588  H02 WTR   379       5.848  -9.567 -15.005
TER   
ATOM   2589  O00 WTR   380       7.430   0.329 -10.081
ATOM   2590  H01 WTR   380       8.062  -0.350  -9.845
ATOM   2591  H02 WTR   380       6.895   0.443  -9.295
TER   
ATOM   2592  O00 WTR   381      -6.083 -11.769 -11.872
ATOM   2593  H01 WTR   381      -5.950 -11.083 -11.218
ATOM   2594  H02 WTR   381      -5.236 -12.210 -11.932
TER   
ATOM   2595  O00 WTR   382      -8.310 -14.078 -19.001
ATOM   2596  H01 WTR   382      -8.044 -14.341 -18.120
ATOM   2597  H02 WTR   382      -8.735 -14.855 -19.365
TER   
ATOM   2598  O00 WTR   383     -15.620  -6.281 -11.577
ATOM   2599  H01 WTR   383     -15.405  -7.122 -11.981
ATOM   2600  H02 WTR   383     -15.286  -5.628 -12.192
TER   
ATOM   2601  O00 WTR   384       9.942 -12.959 -16.637
ATOM   2602  H01 WTR   384      10.801 -13.124 -16.250
ATOM   2603  H02 WTR   384      10.090 -13.012 -17.581
TER   
ATOM   2604  O00 WTR   385       2.115 -10.704 -13.031
ATOM   2605  H01 WTR   385       1.625 -10.847 -12.221
ATOM   2606  H02 WTR   385       1.725 -11.312 -13.659
TER   
ATOM   2607  O00 WTR   386       1.664  -7.386 -16.104
ATOM   2608  H01 WTR   386       1.217  -6.551 -16.247
ATOM   2609  H02 WTR   386       2.541  -7.253 -16.464
TER   
ATOM   2610  O00 WTR   387       1.173 -14.378 -16.448
ATOM   2611  H01 WTR   387       1.648 -14.907 -17.089
ATOM   2612  H02 WTR   387       0.277 -14.713 -16.477
TER   
ATOM   2613  O00 WTR   388      -7.644 -21.454 -11.011
ATOM   2614  H01 WTR   388      -7.761 -22.373 -10.770
ATOM   2615  H02 WTR   388      -8.295 -21.300 -11.696
TER   
ATOM   2616  O00 WTR   389     -10.909   9.804  14.779
ATOM   2617  H01 WTR   389     -11.525   9.826  14.047
ATOM   2618  H02 WTR   389     -10.267  10.483  14.572
TER   
ATOM   2619  O00 WTR   390      -1.005   3.129 -10.058
ATOM   2620  H01 WTR   390      -1.286   3.844  -9.487
ATOM   2621  H02 WTR   390      -1.466   3.285 -10.882
TER   
ATOM   2622  O00 WTR   391      17.455  -7.201  -9.024
ATOM   2623  H01 WTR   391      16.650  -7.612  -8.708
ATOM   2624  H02 WTR   391      17.534  -7.493  -9.932
TER   
ATOM   2625  O00 WTR   392      11.579 -14.475 -11.027
ATOM   2626  H01 WTR   392      11.591 -13.535 -10.845
ATOM   2627  H02 WTR   392      10.809 -14.800 -10.560
TER   
ATOM   2628  O00 WTR   393       8.316 -19.689 -14.779
ATOM   2629  H01 WTR   393       8.200 -20.604 -14.520
ATOM   2630  H02 WTR   393       7.724 -19.574 -15.523
TER   
ATOM   2631  O00 WTR   394      14.226  -8.275 -12.271
ATOM   2632  H01 WTR   394      13.545  -8.914 -12.062
ATOM   2633  H02 WTR   394      14.363  -7.795 -11.455
TER   
ATOM   2634  O00 WTR   395       9.795 -14.624 -14.248
ATOM   2635  H01 WTR   395      10.731 -14.810 -14.173
ATOM   2636  H02 WTR   395       9.738 -13.957 -14.932
TER   
ATOM   2637  O00 WTR   396      16.831  -8.011 -11.547
ATOM   2638  H01 WTR   396      16.825  -8.923 -11.255
ATOM   2639  H02 WTR   396      16.156  -7.972 -12.224
TER   
ATOM   2640  O00 WTR   397      17.760  -5.035  -6.470
ATOM   2641  H01 WTR   397      18.338  -5.357  -7.162
ATOM   2642  H02 WTR   397      18.140  -4.196  -6.211
TER   
ATOM   2643  O00 WTR   398      17.424 -15.411  -7.845
ATOM   2644  H01 WTR   398      16.530 -15.286  -7.526
ATOM   2645  H02 WTR   398      17.807 -16.048  -7.241
TER   
ATOM   2646  O00 WTR   399      16.660  -7.561 -17.785
ATOM   2647  H01 WTR   399      16.959  -7.532 -18.694
ATOM   2648  H02 WTR   399      17.113  -6.832 -17.360
TER   
ATOM   2649  O00 WTR   400       7.511  -7.104 -10.236
ATOM   2650  H01 WTR   400       7.526  -6.163 -10.063
ATOM   2651  H02 WTR   400       7.814  -7.187 -11.140
TER   
ATOM   2652  O00 WTR   401      16.064 -11.467 -15.154
ATOM   2653  H01 WTR   401      17.013 -11.475 -15.027
ATOM   2654  H02 WTR   401      15.877 -10.597 -15.508
TER   
ATOM   2655  O00 WTR   402       7.056 -13.586 -16.274
ATOM   2656  H01 WTR   402       6.816 -12.926 -15.623
ATOM   2657  H02 WTR   402       7.952 -13.360 -16.526
TER   
ATOM   2658  O00 WTR   403      16.831 -11.056 -11.838
ATOM   2659  H01 WTR   403      16.481 -11.777 -11.315
ATOM   2660  H02 WTR   403      16.564 -11.258 -12.735
TER   
ATOM   2661  O00 WTR   404      17.187  -1.650 -12.907
ATOM   2662  H01 WTR   404      17.443  -0.820 -12.504
ATOM   2663  H02 WTR   404      17.606  -2.319 -12.364
TER   
ATOM   2664  O00 WTR   405      10.975  -7.814 -10.527
ATOM   2665  H01 WTR   405      11.888  -7.526 -10.547
ATOM   2666  H02 WTR   405      10.614  -7.409  -9.738
TER   
ATOM   2667  O00 WTR   406       6.642 -19.403 -16.814
ATOM   2668  H01 WTR   406       6.648 -18.535 -16.410
ATOM   2669  H02 WTR   406       7.158 -19.299 -17.613
TER   
ATOM   2670  O00 WTR   407      14.897   4.788 -12.532
ATOM   2671  H01 WTR   407      15.120   3.963 -12.099
ATOM   2672  H02 WTR   407      15.676   5.333 -12.424
TER   
ATOM   2673  O00 WTR   408      13.123   3.084 -14.140
ATOM   2674  H01 WTR   408      12.846   2.749 -13.287
ATOM   2675  H02 WTR   408      13.913   3.591 -13.953
TER   
ATOM   2676  O00 WTR   409      14.371  -1.455 -13.478
ATOM   2677  H01 WTR   409      14.150  -0.541 -13.301
ATOM   2678  H02 WTR   409      15.221  -1.583 -13.058
TER   
ATOM   2679  O00 WTR   410      22.046   0.308  -8.276
ATOM   2680  H01 WTR   410      21.169   0.023  -8.533
ATOM   2681  H02 WTR   410      21.896   1.063  -7.707
TER   
ATOM   2682  O00 WTR   411      13.800  -6.045 -10.926
ATOM   2683  H01 WTR   411      14.436  -5.467 -10.504
ATOM   2684  H02 WTR   411      13.627  -5.634 -11.773
TER   
ATOM   2685  O00 WTR   412      22.454  -2.246  -7.504
ATOM   2686  H01 WTR   412      22.820  -1.390  -7.726
ATOM   2687  H02 WTR   412      21.584  -2.053  -7.155
TER   
ATOM   2688  O00 WTR   413      10.723  -9.533 -18.143
ATOM   2689  H01 WTR   413      10.478  -8.949 -18.861
ATOM   2690  H02 WTR   413      10.621 -10.413 -18.504
TER   
ATOM   2691  O00 WTR   414      17.268  -5.685 -15.593
ATOM   2692  H01 WTR   414      17.704  -5.986 -14.795
ATOM   2693  H02 WTR   414      16.336  -5.692 -15.374
TER   
ATOM   2694  O00 WTR   415      17.240   6.271 -11.767
ATOM   2695  H01 WTR   415      17.772   5.493 -11.598
ATOM   2696  H02 WTR   415      17.289   6.776 -10.956
TER   
ATOM   2697  O00 WTR   416      19.376   5.992  -8.840
ATOM   2698  H01 WTR   416      19.053   5.810  -7.957
ATOM   2699  H02 WTR   416      18.783   6.663  -9.178
TER   
ATOM   2700  O00 WTR   417      16.138   8.784 -12.707
ATOM   2701  H01 WTR   417      16.162   9.188 -11.840
ATOM   2702  H02 WTR   417      16.575   7.941 -12.592
TER   
ATOM   2703  O00 WTR   418      13.322  -7.251  -6.190
ATOM   2704  H01 WTR   418      13.803  -7.835  -6.777
ATOM   2705  H02 WTR   418      13.686  -6.383  -6.363
TER   
ATOM   2706  O00 WTR   419      17.682   0.562 -11.455
ATOM   2707  H01 WTR   419      17.262   1.378 -11.182
ATOM   2708  H02 WTR   419      18.307   0.367 -10.757
TER   
ATOM   2709  O00 WTR   420      10.775 -18.295 -15.097
ATOM   2710  H01 WTR   420      10.444 -19.193 -15.120
ATOM   2711  H02 WTR   420      11.200 -18.217 -14.243
TER   
ATOM   2712  O00 WTR   421      14.500  -1.675 -16.337
ATOM   2713  H01 WTR   421      14.049  -1.244 -15.611
ATOM   2714  H02 WTR   421      15.419  -1.694 -16.071
TER   
ATOM   2715  O00 WTR   422      12.666   0.650 -15.595
ATOM   2716  H01 WTR   422      12.768   1.364 -14.966
ATOM   2717  H02 WTR   422      13.335   0.817 -16.259
TER   
ATOM   2718  O00 WTR   423      10.879 -11.835 -10.066
ATOM   2719  H01 WTR   423      11.269 -11.538  -9.244
ATOM   2720  H02 WTR   423      11.260 -11.263 -10.733
TER   
ATOM   2721  O00 WTR   424      -6.884   7.450 -15.853
ATOM   2722  H01 WTR   424      -7.227   7.021 -15.069
ATOM   2723  H02 WTR   424      -5.999   7.099 -15.951
TER   
ATOM   2724  O00 WTR   425     -10.726   9.850 -15.089
ATOM   2725  H01 WTR   425     -11.674   9.848 -15.225
ATOM   2726  H02 WTR   425     -10.554   9.052 -14.588
TER   
ATOM   2727  O00 WTR   426       0.069   6.926 -14.028
ATOM   2728  H01 WTR   426      -0.838   6.718 -13.802
ATOM   2729  H02 WTR   426       0.518   6.081 -14.022
TER   
ATOM   2730  O00 WTR   427      -7.947   9.966 -16.113
ATOM   2731  H01 WTR   427      -7.372   9.203 -16.062
ATOM   2732  H02 WTR   427      -8.782   9.662 -15.757
TER   
ATOM   2733  O00 WTR   428       3.755  10.248 -15.139
ATOM   2734  H01 WTR   428       3.109   9.564 -15.318
ATOM   2735  H02 WTR   428       4.325   9.869 -14.470
TER   
ATOM   2736  O00 WTR   429       1.046   8.782 -15.896
ATOM   2737  H01 WTR   429       0.645   8.277 -15.189
ATOM   2738  H02 WTR   429       1.130   8.159 -16.618
TER   
ATOM   2739  O00 WTR   430       3.634  12.178 -17.019
ATOM   2740  H01 WTR   430       3.753  11.437 -16.425
ATOM   2741  H02 WTR   430       4.053  11.902 -17.834
TER   
ATOM   2742  O00 WTR   431       2.271  18.496  -8.210
ATOM   2743  H01 WTR   431       1.396  18.613  -7.839
ATOM   2744  H02 WTR   431       2.845  18.413  -7.448
TER   
ATOM   2745  O00 WTR   432       5.887   9.720 -12.806
ATOM   2746  H01 WTR   432       6.714   9.389 -13.156
ATOM   2747  H02 WTR   432       5.660   9.108 -12.106
TER   
ATOM   2748  O00 WTR   433       2.470  17.830 -11.020
ATOM   2749  H01 WTR   433       2.867  18.645 -11.327
ATOM   2750  H02 WTR   433       2.219  18.011 -10.114
TER   
ATOM   2751  O00 WTR   434       2.092   8.485 -13.090
ATOM   2752  H01 WTR   434       1.310   7.963 -13.269
ATOM   2753  H02 WTR   434       2.685   7.883 -12.640
TER   
ATOM   2754  O00 WTR   435      -0.337  11.897 -10.337
ATOM   2755  H01 WTR   435      -0.928  12.649 -10.374
ATOM   2756  H02 WTR   435      -0.855  11.203  -9.929
TER   
ATOM   2757  O00 WTR   436       2.675  10.616 -11.512
ATOM   2758  H01 WTR   436       2.409  10.068 -12.250
ATOM   2759  H02 WTR   436       2.352  10.153 -10.740
TER   
ATOM   2760  O00 WTR   437      -1.358   4.621 -16.240
ATOM   2761  H01 WTR   437      -1.004   4.076 -15.538
ATOM   2762  H02 WTR   437      -1.533   4.008 -16.954
TER   
ATOM   2763  O00 WTR   438      -8.639   7.727 -11.675
ATOM   2764  H01 WTR   438      -7.915   8.338 -11.536
ATOM   2765  H02 WTR   438      -8.214   6.893 -11.874
TER   
ATOM   2766  O00 WTR   439       7.381  -0.407 -17.717
ATOM   2767  H01 WTR   439       7.768  -1.080 -18.276
ATOM   2768  H02 WTR   439       7.874   0.387 -17.920
TER   
ATOM   2769  O00 WTR   440      -7.297   5.661 -12.590
ATOM   2770  H01 WTR   440      -7.231   4.736 -12.353
ATOM   2771  H02 WTR   440      -6.395   5.980 -12.564
TER   
ATOM   2772  O00 WTR   441     -21.052 -15.134   4.502
ATOM   2773  H01 WTR   441     -20.909 -16.038   4.782
ATOM   2774  H02 WTR   441     -21.078 -14.631   5.316
TER   
ATOM   2775  O00 WTR   442     -16.385 -15.894   9.411
ATOM   2776  H01 WTR   442     -16.740 -15.180   8.880
ATOM   2777  H02 WTR   442     -17.144 -16.440   9.616
TER   
ATOM   2778  O00 WTR   443     -14.256 -21.424   1.441
ATOM   2779  H01 WTR   443     -13.773 -21.827   2.164
ATOM   2780  H02 WTR   443     -14.379 -22.134   0.811
TER   
ATOM   2781  O00 WTR   444     -10.846 -26.279   5.618
ATOM   2782  H01 WTR   444     -10.044 -25.787   5.439
ATOM   2783  H02 WTR   444     -11.205 -25.873   6.407
TER   
ATOM   2784  O00 WTR   445     -17.870 -18.296   9.811
ATOM   2785  H01 WTR   445     -17.139 -18.650   9.304
ATOM   2786  H02 WTR   445     -18.630 -18.396   9.239
TER   
ATOM   2787  O00 WTR   446     -19.156 -22.127   7.366
ATOM   2788  H01 WTR   446     -18.405 -22.289   6.794
ATOM   2789  H02 WTR   446     -18.791 -22.136   8.250
TER   
ATOM   2790  O00 WTR   447     -21.743 -23.252   6.863
ATOM   2791  H01 WTR   447     -20.799 -23.196   6.716
ATOM   2792  H02 WTR   447     -22.113 -23.401   5.992
TER   
ATOM   2793  O00 WTR   448     -18.519 -13.968   8.832
ATOM   2794  H01 WTR   448     -18.663 -13.322   8.140
ATOM   2795  H02 WTR   448     -18.769 -13.516   9.637
TER   
ATOM   2796  O00 WTR   449     -18.478 -21.460   9.851
ATOM   2797  H01 WTR   449     -17.867 -21.186  10.534
ATOM   2798  H02 WTR   449     -19.343 -21.375  10.253
TER   
ATOM   2799  O00 WTR   450     -13.683 -17.713  11.923
ATOM   2800  H01 WTR   450     -12.881 -17.191  11.927
ATOM   2801  H02 WTR   450     -13.529 -18.385  11.258
TER   
ATOM   2802  O00 WTR   451     -13.556 -26.647   1.960
ATOM   2803  H01 WTR   451     -13.182 -27.527   1.920
ATOM   2804  H02 WTR   451     -12.988 -26.173   2.568
TER   
ATOM   2805  O00 WTR   452     -16.064 -21.778 -12.298
ATOM   2806  H01 WTR   452     -16.536 -21.085 -12.759
ATOM   2807  H02 WTR   452     -15.597 -22.251 -12.987
TER   
ATOM   2808  O00 WTR   453     -15.336 -19.439  -7.337
ATOM   2809  H01 WTR   453     -15.196 -20.098  -6.657
ATOM   2810  H02 WTR   453     -15.366 -19.939  -8.153
TER   
ATOM   2811  O00 WTR   454     -14.586 -23.646  -0.304
ATOM   2812  H01 WTR   454     -15.389 -24.135  -0.126
ATOM   2813  H02 WTR   454     -13.911 -24.318  -0.396
TER   
ATOM   2814  O00 WTR   455      -9.005 -21.485   5.952
ATOM   2815  H01 WTR   455      -9.787 -21.034   5.634
ATOM   2816  H02 WTR   455      -8.347 -20.795   6.036
TER   
ATOM   2817  O00 WTR   456     -17.525 -22.820  -2.563
ATOM   2818  H01 WTR   456     -18.235 -22.998  -1.947
ATOM   2819  H02 WTR   456     -17.873 -22.141  -3.141
TER   
ATOM   2820  O00 WTR   457     -12.093 -24.893   3.446
ATOM   2821  H01 WTR   457     -11.952 -25.470   4.197
ATOM   2822  H02 WTR   457     -11.385 -25.110   2.840
TER   
ATOM   2823  O00 WTR   458     -14.617 -20.860   5.583
ATOM   2824  H01 WTR   458     -14.645 -21.599   4.975
ATOM   2825  H02 WTR   458     -13.815 -20.995   6.087
TER   
ATOM   2826  O00 WTR   459     -11.855 -29.009   1.526
ATOM   2827  H01 WTR   459     -11.366 -28.608   2.244
ATOM   2828  H02 WTR   459     -11.223 -29.072   0.810
TER   
ATOM   2829  O00 WTR   460     -18.377 -23.220   1.105
ATOM   2830  H01 WTR   460     -17.734 -22.915   1.746
ATOM   2831  H02 WTR   460     -18.773 -22.419   0.762
TER   
ATOM   2832  O00 WTR   461     -13.981 -18.225  -4.577
ATOM   2833  H01 WTR   461     -14.654 -18.050  -5.235
ATOM   2834  H02 WTR   461     -13.169 -17.909  -4.974
TER   
ATOM   2835  O00 WTR   462     -14.297 -23.042  -3.605
ATOM   2836  H01 WTR   462     -14.402 -23.635  -2.861
ATOM   2837  H02 WTR   462     -13.718 -22.351  -3.281
TER   
ATOM   2838  O00 WTR   463      -8.021 -24.000   6.921
ATOM   2839  H01 WTR   463      -8.331 -23.194   6.508
ATOM   2840  H02 WTR   463      -8.018 -24.646   6.215
TER   
ATOM   2841  O00 WTR   464     -12.507 -22.272  -6.334
ATOM   2842  H01 WTR   464     -12.123 -21.825  -7.088
ATOM   2843  H02 WTR   464     -13.398 -21.927  -6.279
TER   
ATOM   2844  O00 WTR   465     -16.986 -22.409   5.627
ATOM   2845  H01 WTR   465     -17.008 -22.378   4.671
ATOM   2846  H02 WTR   465     -16.223 -21.883   5.868
TER   
ATOM   2847  O00 WTR   466     -20.629 -19.758  -3.121
ATOM   2848  H01 WTR   466     -19.779 -19.322  -3.169
ATOM   2849  H02 WTR   466     -20.451 -20.582  -2.667
TER   
ATOM   2850  O00 WTR   467     -16.809 -26.610  -2.435
ATOM   2851  H01 WTR   467     -17.388 -25.877  -2.640
ATOM   2852  H02 WTR   467     -16.521 -26.444  -1.537
TER   
ATOM   2853  O00 WTR   468     -15.220 -21.712  -5.571
ATOM   2854  H01 WTR   468     -14.893 -22.249  -4.850
ATOM   2855  H02 WTR   468     -15.862 -21.129  -5.165
TER   
ATOM   2856  O00 WTR   469     -10.435 -28.169   3.716
ATOM   2857  H01 WTR   469     -10.495 -27.477   4.375
ATOM   2858  H02 WTR   469     -10.337 -28.975   4.222
TER   
ATOM   2859  O00 WTR   470     -16.916 -20.225  -4.168
ATOM   2860  H01 WTR   470     -16.572 -20.207  -3.275
ATOM   2861  H02 WTR   470     -17.522 -19.484  -4.207
TER   
ATOM   2862  O00 WTR   471     -16.186 -25.700   0.338
ATOM   2863  H01 WTR   471     -15.645 -25.869   1.109
ATOM   2864  H02 WTR   471     -16.861 -25.096   0.647
TER   
ATOM   2865  O00 WTR   472      -3.632 -23.313  13.339
ATOM   2866  H01 WTR   472      -3.025 -23.650  13.998
ATOM   2867  H02 WTR   472      -3.244 -23.568  12.502
TER   
ATOM   2868  O00 WTR   473       0.606 -16.844  13.288
ATOM   2869  H01 WTR   473       0.216 -17.636  13.657
ATOM   2870  H02 WTR   473       1.441 -16.751  13.747
TER   
ATOM   2871  O00 WTR   474       4.756 -27.573   5.986
ATOM   2872  H01 WTR   474       3.893 -27.264   5.713
ATOM   2873  H02 WTR   474       4.754 -28.508   5.779
TER   
ATOM   2874  O00 WTR   475       6.813 -26.376   3.962
ATOM   2875  H01 WTR   475       6.052 -26.474   4.533
ATOM   2876  H02 WTR   475       7.533 -26.162   4.555
TER   
ATOM   2877  O00 WTR   476      -4.030 -19.075   6.444
ATOM   2878  H01 WTR   476      -4.374 -19.543   5.683
ATOM   2879  H02 WTR   476      -3.991 -19.736   7.135
TER   
ATOM   2880  O00 WTR   477       3.685 -30.474   3.356
ATOM   2881  H01 WTR   477       3.305 -31.351   3.302
ATOM   2882  H02 WTR   477       2.980 -29.890   3.077
TER   
ATOM   2883  O00 WTR   478     -10.923 -24.486  10.887
ATOM   2884  H01 WTR   478     -10.013 -24.291  11.109
ATOM   2885  H02 WTR   478     -10.884 -24.833   9.996
TER   
ATOM   2886  O00 WTR   479      -0.771 -21.306   7.667
ATOM   2887  H01 WTR   479       0.159 -21.460   7.831
ATOM   2888  H02 WTR   479      -1.117 -21.006   8.508
TER   
ATOM   2889  O00 WTR   480     -13.687 -19.777  10.141
ATOM   2890  H01 WTR   480     -14.323 -19.639   9.440
ATOM   2891  H02 WTR   480     -13.147 -20.506   9.834
TER   
ATOM   2892  O00 WTR   481      -9.846 -18.257   3.777
ATOM   2893  H01 WTR   481      -9.651 -17.760   4.572
ATOM   2894  H02 WTR   481      -9.038 -18.734   3.589
TER   
ATOM   2895  O00 WTR   482      -5.584 -23.681   7.913
ATOM   2896  H01 WTR   482      -5.710 -24.184   8.718
ATOM   2897  H02 WTR   482      -6.405 -23.788   7.433
TER   
ATOM   2898  O00 WTR   483      -2.477 -27.234   3.818
ATOM   2899  H01 WTR   483      -1.705 -26.686   3.678
ATOM   2900  H02 WTR   483      -2.223 -27.830   4.523
TER   
ATOM   2901  O00 WTR   484     -15.369 -19.342   8.170
ATOM   2902  H01 WTR   484     -15.764 -19.849   7.460
ATOM   2903  H02 WTR   484     -15.177 -18.490   7.779
TER   
ATOM   2904  O00 WTR   485      -8.249 -25.642   4.773
ATOM   2905  H01 WTR   485      -8.114 -24.950   4.125
ATOM   2906  H02 WTR   485      -7.367 -25.889   5.049
TER   
ATOM   2907  O00 WTR   486      -1.204 -30.149  14.019
ATOM   2908  H01 WTR   486      -0.643 -30.370  14.763
ATOM   2909  H02 WTR   486      -2.013 -30.635  14.176
TER   
ATOM   2910  O00 WTR   487      -3.209 -24.675   5.198
ATOM   2911  H01 WTR   487      -3.052 -24.072   4.471
ATOM   2912  H02 WTR   487      -2.961 -25.533   4.856
TER   
ATOM   2913  O00 WTR   488      -6.074 -22.315   3.162
ATOM   2914  H01 WTR   488      -5.985 -21.818   2.349
ATOM   2915  H02 WTR   488      -6.962 -22.671   3.129
TER   
ATOM   2916  O00 WTR   489       3.490 -21.483  13.604
ATOM   2917  H01 WTR   489       3.849 -20.791  13.049
ATOM   2918  H02 WTR   489       3.818 -22.295  13.218
TER   
ATOM   2919  O00 WTR   490     -15.748 -19.279  13.209
ATOM   2920  H01 WTR   490     -15.201 -18.769  12.612
ATOM   2921  H02 WTR   490     -15.878 -20.115  12.761
TER   
ATOM   2922  O00 WTR   491      -9.231 -27.364  11.478
ATOM   2923  H01 WTR   491      -9.008 -27.560  12.388
ATOM   2924  H02 WTR   491     -10.158 -27.590  11.405
TER   
ATOM   2925  O00 WTR   492      -2.437 -29.043   5.895
ATOM   2926  H01 WTR   492      -3.025 -29.601   6.404
ATOM   2927  H02 WTR   492      -1.942 -28.554   6.551
TER   
ATOM   2928  O00 WTR   493      -6.363 -23.901  12.207
ATOM   2929  H01 WTR   493      -6.939 -24.364  11.599
ATOM   2930  H02 WTR   493      -5.564 -24.427  12.229
TER   
ATOM   2931  O00 WTR   494      -5.751 -26.243   5.515
ATOM   2932  H01 WTR   494      -5.229 -25.686   6.093
ATOM   2933  H02 WTR   494      -5.236 -26.303   4.710
TER   
ATOM   2934  O00 WTR   495      -5.518 -16.453   0.489
ATOM   2935  H01 WTR   495      -4.925 -15.999   1.088
ATOM   2936  H02 WTR   495      -4.940 -16.874  -0.148
TER   
ATOM   2937  O00 WTR   496     -12.792 -21.585  13.163
ATOM   2938  H01 WTR   496     -13.214 -20.783  12.854
ATOM   2939  H02 WTR   496     -12.770 -22.156  12.395
TER   
ATOM   2940  O00 WTR   497     -11.565 -20.346   4.577
ATOM   2941  H01 WTR   497     -11.047 -19.650   4.172
ATOM   2942  H02 WTR   497     -11.916 -19.951   5.375
TER   
ATOM   2943  O00 WTR   498      -9.380 -17.683  -0.573
ATOM   2944  H01 WTR   498      -8.909 -16.883  -0.808
ATOM   2945  H02 WTR   498      -9.924 -17.430   0.173
TER   
ATOM   2946  O00 WTR   499     -10.336 -20.897  10.970
ATOM   2947  H01 WTR   499     -11.124 -20.496  11.336
ATOM   2948  H02 WTR   499      -9.898 -21.296  11.722
TER   
ATOM   2949  O00 WTR   500      -0.435 -24.655  10.769
ATOM   2950  H01 WTR   500       0.092 -25.239  10.225
ATOM   2951  H02 WTR   500       0.139 -24.423  11.500
TER   
ATOM   2952  O00 WTR   501       1.027 -29.821  15.774
ATOM   2953  H01 WTR   501       1.500 -30.039  14.971
ATOM   2954  H02 WTR   501       1.588 -29.184  16.217
TER   
ATOM   2955  O00 WTR   502      -7.723 -25.430  10.050
ATOM   2956  H01 WTR   502      -8.027 -25.500   9.145
ATOM   2957  H02 WTR   502      -8.227 -26.092  10.524
TER   
ATOM   2958  O00 WTR   503      -1.619 -30.816   8.505
ATOM   2959  H01 WTR   503      -0.729 -30.464   8.513
ATOM   2960  H02 WTR   503      -2.143 -30.153   8.955
TER   
ATOM   2961  O00 WTR   504       1.013 -26.210   9.053
ATOM   2962  H01 WTR   504       0.651 -26.538   8.229
ATOM   2963  H02 WTR   504       1.722 -25.625   8.788
TER   
ATOM   2964  O00 WTR   505      -0.466 -23.856   6.203
ATOM   2965  H01 WTR   505      -1.368 -23.943   5.896
ATOM   2966  H02 WTR   505      -0.440 -23.001   6.633
TER   
ATOM   2967  O00 WTR   506      -6.785 -17.267   5.031
ATOM   2968  H01 WTR   506      -6.805 -17.142   4.082
ATOM   2969  H02 WTR   506      -5.936 -16.918   5.301
TER   
ATOM   2970  O00 WTR   507     -12.771 -22.573  10.345
ATOM   2971  H01 WTR   507     -13.528 -23.156  10.406
ATOM   2972  H02 WTR   507     -12.016 -23.144  10.486
TER   
ATOM   2973  O00 WTR   508       1.635 -32.567   3.639
ATOM   2974  H01 WTR   508       1.428 -33.069   4.427
ATOM   2975  H02 WTR   508       0.943 -31.908   3.584
TER   
ATOM   2976  O00 WTR   509      -5.543 -27.287  14.007
ATOM   2977  H01 WTR   509      -5.417 -27.058  13.086
ATOM   2978  H02 WTR   509      -5.488 -26.452  14.472
TER   
ATOM   2979  O00 WTR   510       1.473 -21.520  -0.400
ATOM   2980  H01 WTR   510       1.618 -22.319   0.107
ATOM   2981  H02 WTR   510       2.131 -20.907  -0.074
TER   
ATOM   2982  O00 WTR   511      -7.512 -19.048  10.647
ATOM   2983  H01 WTR   511      -8.262 -18.955  11.236
ATOM   2984  H02 WTR   511      -7.461 -19.987  10.471
TER   
ATOM   2985  O00 WTR   512      -0.123 -27.506   6.842
ATOM   2986  H01 WTR   512       0.450 -27.518   6.076
ATOM   2987  H02 WTR   512       0.249 -28.163   7.431
TER   
ATOM   2988  O00 WTR   513       2.612 -24.379   7.571
ATOM   2989  H01 WTR   513       2.253 -23.649   8.076
ATOM   2990  H02 WTR   513       2.665 -24.048   6.675
TER   
ATOM   2991  O00 WTR   514      -1.750 -27.135  11.597
ATOM   2992  H01 WTR   514      -1.210 -27.292  12.370
ATOM   2993  H02 WTR   514      -1.468 -26.278  11.276
TER   
ATOM   2994  O00 WTR   515       3.851 -27.216  10.955
ATOM   2995  H01 WTR   515       4.429 -27.514  10.252
ATOM   2996  H02 WTR   515       3.163 -27.880  10.997
TER   
ATOM   2997  O00 WTR   516      -4.421 -25.987  11.990
ATOM   2998  H01 WTR   516      -3.662 -26.528  12.205
ATOM   2999  H02 WTR   516      -4.629 -26.214  11.084
TER   
ATOM   3000  O00 WTR   517      -8.467 -17.252   8.676
ATOM   3001  H01 WTR   517      -7.947 -17.699   9.345
ATOM   3002  H02 WTR   517      -9.353 -17.596   8.790
TER   
ATOM   3003  O00 WTR   518       9.555 -20.732   3.451
ATOM   3004  H01 WTR   518      10.117 -21.491   3.604
ATOM   3005  H02 WTR   518       8.768 -20.909   3.966
TER   
ATOM   3006  O00 WTR   519       2.274 -26.461   5.563
ATOM   3007  H01 WTR   519       2.181 -26.305   4.623
ATOM   3008  H02 WTR   519       2.232 -25.589   5.956
TER   
ATOM   3009  O00 WTR   520       9.249 -14.529   4.092
ATOM   3010  H01 WTR   520       9.327 -13.794   3.483
ATOM   3011  H02 WTR   520       9.880 -14.334   4.785
TER   
ATOM   3012  O00 WTR   521     -14.437 -25.144  -9.356
ATOM   3013  H01 WTR   521     -14.189 -25.533  -8.517
ATOM   3014  H02 WTR   521     -15.174 -25.675  -9.658
TER   
ATOM   3015  O00 WTR   522      -1.045 -20.012  10.535
ATOM   3016  H01 WTR   522      -0.442 -20.566  11.030
ATOM   3017  H02 WTR   522      -1.729 -19.781  11.164
TER   
ATOM   3018  O00 WTR   523      -8.601 -23.528   2.881
ATOM   3019  H01 WTR   523      -9.050 -22.683   2.850
ATOM   3020  H02 WTR   523      -9.108 -24.091   2.297
TER   
ATOM   3021  O00 WTR   524       1.993 -23.449   5.071
ATOM   3022  H01 WTR   524       1.864 -23.382   4.125
ATOM   3023  H02 WTR   524       1.107 -23.450   5.434
TER   
ATOM   3024  O00 WTR   525      -2.707 -17.405  -1.960
ATOM   3025  H01 WTR   525      -3.034 -18.267  -2.217
ATOM   3026  H02 WTR   525      -1.754 -17.489  -1.998
TER   
ATOM   3027  O00 WTR   526      -2.127 -28.145   9.108
ATOM   3028  H01 WTR   526      -2.201 -27.271   8.724
ATOM   3029  H02 WTR   526      -1.861 -27.987  10.013
TER   
ATOM   3030  O00 WTR   527      -0.577 -25.066   3.382
ATOM   3031  H01 WTR   527      -0.514 -24.236   3.856
ATOM   3032  H02 WTR   527       0.330 -25.355   3.284
TER   
ATOM   3033  O00 WTR   528       0.342 -23.949  13.811
ATOM   3034  H01 WTR   528      -0.363 -24.322  14.342
ATOM   3035  H02 WTR   528       0.132 -23.017  13.755
TER   
ATOM   3036  O00 WTR   529      -5.261 -20.646   8.501
ATOM   3037  H01 WTR   529      -5.615 -21.531   8.415
ATOM   3038  H02 WTR   529      -5.939 -20.080   8.131
TER   
ATOM   3039  O00 WTR   530       0.790 -21.103  13.805
ATOM   3040  H01 WTR   530       0.334 -20.411  14.284
ATOM   3041  H02 WTR   530       1.710 -20.996  14.046
TER   
ATOM   3042  O00 WTR   531       3.811 -20.378   8.110
ATOM   3043  H01 WTR   531       3.842 -20.415   7.154
ATOM   3044  H02 WTR   531       3.919 -19.450   8.318
TER   
ATOM   3045  O00 WTR   532       3.142 -31.340   8.170
ATOM   3046  H01 WTR   532       3.908 -31.281   8.741
ATOM   3047  H02 WTR   532       3.440 -30.985   7.332
TER   
ATOM   3048  O00 WTR   533       4.722 -23.767  12.698
ATOM   3049  H01 WTR   533       4.043 -23.959  12.051
ATOM   3050  H02 WTR   533       5.451 -23.418  12.184
TER   
ATOM   3051  O00 WTR   534       9.456 -24.483  14.640
ATOM   3052  H01 WTR   534       8.898 -25.115  14.187
ATOM   3053  H02 WTR   534      10.109 -24.229  13.987
TER   
ATOM   3054  O00 WTR   535      10.551 -29.721   0.114
ATOM   3055  H01 WTR   535      10.742 -29.030   0.749
ATOM   3056  H02 WTR   535       9.912 -30.281   0.553
TER   
ATOM   3057  O00 WTR   536       4.908 -28.845  12.932
ATOM   3058  H01 WTR   536       4.755 -28.258  13.673
ATOM   3059  H02 WTR   536       4.491 -28.409  12.189
TER   
ATOM   3060  O00 WTR   537       9.352 -27.092   5.175
ATOM   3061  H01 WTR   537       9.516 -26.149   5.139
ATOM   3062  H02 WTR   537       9.057 -27.250   6.072
TER   
ATOM   3063  O00 WTR   538       2.824 -18.400   4.412
ATOM   3064  H01 WTR   538       3.497 -17.777   4.685
ATOM   3065  H02 WTR   538       2.000 -18.003   4.698
TER   
ATOM   3066  O00 WTR   539      12.482 -23.157   8.432
ATOM   3067  H01 WTR   539      11.851 -22.451   8.573
ATOM   3068  H02 WTR   539      12.870 -22.966   7.578
TER   
ATOM   3069  O00 WTR   540       5.185 -29.867   1.198
ATOM   3070  H01 WTR   540       5.157 -28.913   1.128
ATOM   3071  H02 WTR   540       4.603 -30.071   1.930
TER   
ATOM   3072  O00 WTR   541       5.337 -27.879   8.886
ATOM   3073  H01 WTR   541       5.491 -28.793   9.124
ATOM   3074  H02 WTR   541       4.972 -27.920   8.002
TER   
ATOM   3075  O00 WTR   542       0.708 -32.615   7.005
ATOM   3076  H01 WTR   542      -0.121 -32.519   7.474
ATOM   3077  H02 WTR   542       1.344 -32.141   7.540
TER   
ATOM   3078  O00 WTR   543       9.285 -28.180  13.354
ATOM   3079  H01 WTR   543       9.913 -27.672  12.840
ATOM   3080  H02 WTR   543       9.731 -28.340  14.187
TER   
ATOM   3081  O00 WTR   544       5.654 -30.734   9.381
ATOM   3082  H01 WTR   544       6.192 -30.573   8.606
ATOM   3083  H02 WTR   544       6.275 -30.733  10.109
TER   
ATOM   3084  O00 WTR   545       1.020 -29.349   8.528
ATOM   3085  H01 WTR   545       1.697 -29.989   8.310
ATOM   3086  H02 WTR   545       1.319 -28.954   9.348
TER   
ATOM   3087  O00 WTR   546       4.709 -16.296  15.742
ATOM   3088  H01 WTR   546       5.377 -16.976  15.826
ATOM   3089  H02 WTR   546       4.215 -16.342  16.561
TER   
ATOM   3090  O00 WTR   547       3.090 -19.636   0.880
ATOM   3091  H01 WTR   547       2.253 -19.640   1.343
ATOM   3092  H02 WTR   547       3.676 -20.149   1.438
TER   
ATOM   3093  O00 WTR   548      -0.841 -31.365   4.827
ATOM   3094  H01 WTR   548      -1.431 -30.924   5.439
ATOM   3095  H02 WTR   548      -0.208 -31.816   5.386
TER   
ATOM   3096  O00 WTR   549      12.188 -25.154   0.193
ATOM   3097  H01 WTR   549      12.051 -25.032  -0.746
ATOM   3098  H02 WTR   549      11.547 -24.575   0.607
TER   
ATOM   3099  O00 WTR   550       7.539 -26.069  13.318
ATOM   3100  H01 WTR   550       7.253 -25.943  12.413
ATOM   3101  H02 WTR   550       7.981 -26.918  13.313
TER   
ATOM   3102  O00 WTR   551       7.612 -23.960  16.994
ATOM   3103  H01 WTR   551       6.869 -24.415  16.598
ATOM   3104  H02 WTR   551       8.345 -24.136  16.404
TER   
ATOM   3105  O00 WTR   552      10.291 -24.594   7.558
ATOM   3106  H01 WTR   552      11.190 -24.530   7.881
ATOM   3107  H02 WTR   552       9.805 -24.997   8.278
TER   
ATOM   3108  O00 WTR   553       4.527 -30.224   5.991
ATOM   3109  H01 WTR   553       4.581 -30.293   5.037
ATOM   3110  H02 WTR   553       5.428 -30.344   6.291
TER   
ATOM   3111  O00 WTR   554       5.190 -27.054   1.487
ATOM   3112  H01 WTR   554       5.811 -26.935   2.206
ATOM   3113  H02 WTR   554       4.618 -26.288   1.535
TER   
ATOM   3114  O00 WTR   555     -16.410 -24.286   7.450
ATOM   3115  H01 WTR   555     -17.080 -24.056   8.094
ATOM   3116  H02 WTR   555     -16.692 -23.851   6.645
TER   
ATOM   3117  O00 WTR   556     -12.315 -20.840 -11.605
ATOM   3118  H01 WTR   556     -12.919 -20.280 -11.117
ATOM   3119  H02 WTR   556     -12.461 -21.717 -11.250
TER   
ATOM   3120  O00 WTR   557      -1.559 -20.097   5.347
ATOM   3121  H01 WTR   557      -1.481 -20.473   6.224
ATOM   3122  H02 WTR   557      -2.394 -19.630   5.359
TER   
ATOM   3123  O00 WTR   558       3.273 -18.013  13.645
ATOM   3124  H01 WTR   558       3.811 -18.735  13.321
ATOM   3125  H02 WTR   558       3.733 -17.702  14.425
TER   
ATOM   3126  O00 WTR   559       8.574 -20.364  16.600
ATOM   3127  H01 WTR   559       7.794 -20.731  16.183
ATOM   3128  H02 WTR   559       8.259 -20.018  17.435
TER   
ATOM   3129  O00 WTR   560       2.480 -30.366  13.285
ATOM   3130  H01 WTR   560       2.695 -30.920  12.535
ATOM   3131  H02 WTR   560       3.269 -29.846  13.434
TER   
ATOM   3132  O00 WTR   561       9.414 -26.751   9.985
ATOM   3133  H01 WTR   561       9.627 -25.843  10.199
ATOM   3134  H02 WTR   561      10.066 -27.268  10.459
TER   
ATOM   3135  O00 WTR   562       8.163 -16.560  14.630
ATOM   3136  H01 WTR   562       8.764 -15.913  15.000
ATOM   3137  H02 WTR   562       8.728 -17.166  14.150
TER   
ATOM   3138  O00 WTR   563       6.272 -23.666  10.090
ATOM   3139  H01 WTR   563       5.357 -23.945  10.117
ATOM   3140  H02 WTR   563       6.315 -23.052   9.357
TER   
ATOM   3141  O00 WTR   564       6.103 -15.093  13.408
ATOM   3142  H01 WTR   564       5.218 -15.315  13.699
ATOM   3143  H02 WTR   564       6.667 -15.725  13.854
TER   
ATOM   3144  O00 WTR   565       6.958 -30.273   7.199
ATOM   3145  H01 WTR   565       7.465 -29.461   7.226
ATOM   3146  H02 WTR   565       7.262 -30.719   6.408
TER   
ATOM   3147  O00 WTR   566       1.540 -28.794  11.319
ATOM   3148  H01 WTR   566       0.736 -28.316  11.524
ATOM   3149  H02 WTR   566       1.635 -29.423  12.035
TER   
ATOM   3150  O00 WTR   567       6.191 -17.963  11.462
ATOM   3151  H01 WTR   567       6.989 -18.311  11.065
ATOM   3152  H02 WTR   567       6.393 -17.046  11.644
TER   
ATOM   3153  O00 WTR   568       7.916 -27.666   7.701
ATOM   3154  H01 WTR   568       7.120 -27.474   8.195
ATOM   3155  H02 WTR   568       8.625 -27.559   8.335
TER   
ATOM   3156  O00 WTR   569       8.930 -24.040  10.295
ATOM   3157  H01 WTR   569       8.058 -23.789   9.992
ATOM   3158  H02 WTR   569       9.483 -23.286  10.085
TER   
ATOM   3159  O00 WTR   570      -0.457 -27.552  14.035
ATOM   3160  H01 WTR   570      -0.672 -28.482  14.094
ATOM   3161  H02 WTR   570       0.470 -27.504  14.270
TER   
ATOM   3162  O00 WTR   571      13.608 -19.102  13.441
ATOM   3163  H01 WTR   571      12.863 -18.513  13.563
ATOM   3164  H02 WTR   571      13.266 -19.970  13.655
TER   
ATOM   3165  O00 WTR   572       9.148 -22.106   7.195
ATOM   3166  H01 WTR   572       9.449 -22.979   7.446
ATOM   3167  H02 WTR   572       9.118 -21.617   8.018
TER   
ATOM   3168  O00 WTR   573       7.103 -24.706   6.953
ATOM   3169  H01 WTR   573       6.536 -24.151   7.488
ATOM   3170  H02 WTR   573       6.930 -25.595   7.264
TER   
ATOM   3171  O00 WTR   574       6.483 -23.594   4.475
ATOM   3172  H01 WTR   574       6.572 -23.866   5.388
ATOM   3173  H02 WTR   574       6.234 -24.392   4.009
TER   
ATOM   3174  O00 WTR   575       4.851 -15.274   9.379
ATOM   3175  H01 WTR   575       4.994 -16.123   8.959
ATOM   3176  H02 WTR   575       4.642 -14.682   8.657
TER   
ATOM   3177  O00 WTR   576      15.548 -17.254   9.511
ATOM   3178  H01 WTR   576      14.735 -17.309   9.010
ATOM   3179  H02 WTR   576      15.972 -18.102   9.374
TER   
ATOM   3180  O00 WTR   577       7.310 -29.730  11.694
ATOM   3181  H01 WTR   577       6.520 -29.368  12.094
ATOM   3182  H02 WTR   577       8.030 -29.280  12.136
TER   
ATOM   3183  O00 WTR   578      11.129 -18.364   3.720
ATOM   3184  H01 WTR   578      10.574 -19.131   3.575
ATOM   3185  H02 WTR   578      11.474 -18.482   4.605
TER   
ATOM   3186  O00 WTR   579       1.843 -26.080   2.804
ATOM   3187  H01 WTR   579       1.849 -26.821   2.198
ATOM   3188  H02 WTR   579       2.366 -25.408   2.366
TER   
ATOM   3189  O00 WTR   580       7.379 -23.143 -12.167
ATOM   3190  H01 WTR   580       6.998 -23.672 -12.868
ATOM   3191  H02 WTR   580       7.240 -22.238 -12.446
TER   
ATOM   3192  O00 WTR   581       9.320 -27.689  -1.566
ATOM   3193  H01 WTR   581       9.980 -28.211  -1.108
ATOM   3194  H02 WTR   581       9.577 -27.733  -2.487
TER   
ATOM   3195  O00 WTR   582       8.557 -13.527  -9.230
ATOM   3196  H01 WTR   582       9.214 -13.139  -9.808
ATOM   3197  H02 WTR   582       7.792 -12.960  -9.322
TER   
ATOM   3198  O00 WTR   583       4.593 -26.194  -8.000
ATOM   3199  H01 WTR   583       4.578 -26.789  -7.251
ATOM   3200  H02 WTR   583       4.781 -26.757  -8.751
TER   
ATOM   3201  O00 WTR   584      11.562 -18.043   0.875
ATOM   3202  H01 WTR   584      11.493 -18.205   1.815
ATOM   3203  H02 WTR   584      10.677 -17.797   0.607
TER   
ATOM   3204  O00 WTR   585     -12.744 -25.760  -0.620
ATOM   3205  H01 WTR   585     -12.925 -26.087   0.261
ATOM   3206  H02 WTR   585     -13.132 -26.412  -1.203
TER   
ATOM   3207  O00 WTR   586     -10.415 -22.720  -4.672
ATOM   3208  H01 WTR   586      -9.682 -22.799  -5.281
ATOM   3209  H02 WTR   586     -11.153 -22.450  -5.218
TER   
ATOM   3210  O00 WTR   587      -8.949 -27.456  -5.969
ATOM   3211  H01 WTR   587      -8.424 -26.656  -5.971
ATOM   3212  H02 WTR   587      -8.868 -27.794  -5.077
TER   
ATOM   3213  O00 WTR   588     -10.698 -21.090  -2.212
ATOM   3214  H01 WTR   588     -10.699 -21.698  -2.951
ATOM   3215  H02 WTR   588     -11.607 -20.799  -2.138
TER   
ATOM   3216  O00 WTR   589       1.784 -28.807   1.752
ATOM   3217  H01 WTR   589       2.130 -28.884   0.863
ATOM   3218  H02 WTR   589       0.864 -29.058   1.673
TER   
ATOM   3219  O00 WTR   590     -10.505 -24.772  -1.269
ATOM   3220  H01 WTR   590     -10.431 -24.923  -2.212
ATOM   3221  H02 WTR   590     -11.397 -25.042  -1.052
TER   
ATOM   3222  O00 WTR   591     -10.711 -24.505   7.928
ATOM   3223  H01 WTR   591     -11.174 -23.670   7.859
ATOM   3224  H02 WTR   591      -9.816 -24.306   7.654
TER   
ATOM   3225  O00 WTR   592     -10.476 -23.457  -9.090
ATOM   3226  H01 WTR   592     -10.023 -23.841  -9.841
ATOM   3227  H02 WTR   592     -10.699 -24.205  -8.536
TER   
ATOM   3228  O00 WTR   593      -4.803 -26.672   2.742
ATOM   3229  H01 WTR   593      -4.027 -27.078   3.129
ATOM   3230  H02 WTR   593      -4.968 -27.179   1.947
TER   
ATOM   3231  O00 WTR   594     -12.284 -17.405  -6.496
ATOM   3232  H01 WTR   594     -12.007 -18.298  -6.700
ATOM   3233  H02 WTR   594     -11.478 -16.954  -6.246
TER   
ATOM   3234  O00 WTR   595       0.705 -25.629 -10.128
ATOM   3235  H01 WTR   595       0.392 -25.272 -10.959
ATOM   3236  H02 WTR   595       1.359 -24.999  -9.827
TER   
ATOM   3237  O00 WTR   596     -13.220 -22.938 -10.225
ATOM   3238  H01 WTR   596     -12.396 -23.141  -9.781
ATOM   3239  H02 WTR   596     -13.763 -23.714 -10.087
TER   
ATOM   3240  O00 WTR   597      -2.856 -21.343   0.005
ATOM   3241  H01 WTR   597      -3.702 -21.501   0.425
ATOM   3242  H02 WTR   597      -2.280 -22.017   0.366
TER   
ATOM   3243  O00 WTR   598      -8.444 -22.761  -1.173
ATOM   3244  H01 WTR   598      -9.228 -22.264  -1.407
ATOM   3245  H02 WTR   598      -8.778 -23.543  -0.734
TER   
ATOM   3246  O00 WTR   599      -5.901 -26.767  -7.958
ATOM   3247  H01 WTR   599      -6.188 -27.655  -7.746
ATOM   3248  H02 WTR   599      -6.466 -26.200  -7.433
TER   
ATOM   3249  O00 WTR   600      -2.690 -28.192  -1.341
ATOM   3250  H01 WTR   600      -2.675 -27.824  -2.224
ATOM   3251  H02 WTR   600      -1.780 -28.430  -1.164
TER   
ATOM   3252  O00 WTR   601      -4.846 -24.950  -0.521
ATOM   3253  H01 WTR   601      -4.852 -25.894  -0.358
ATOM   3254  H02 WTR   601      -4.526 -24.568   0.296
TER   
ATOM   3255  O00 WTR   602       0.161 -28.167  -0.929
ATOM   3256  H01 WTR   602       1.055 -28.432  -1.143
ATOM   3257  H02 WTR   602      -0.041 -28.634  -0.118
TER   
ATOM   3258  O00 WTR   603      -9.836 -19.224  -3.946
ATOM   3259  H01 WTR   603     -10.129 -19.815  -3.253
ATOM   3260  H02 WTR   603     -10.140 -18.360  -3.668
TER   
ATOM   3261  O00 WTR   604     -10.605 -20.525   8.356
ATOM   3262  H01 WTR   604     -10.100 -21.083   7.765
ATOM   3263  H02 WTR   604     -10.372 -20.830   9.233
TER   
ATOM   3264  O00 WTR   605      -1.135 -31.567   2.217
ATOM   3265  H01 WTR   605      -0.655 -32.392   2.135
ATOM   3266  H02 WTR   605      -1.340 -31.501   3.149
TER   
ATOM   3267  O00 WTR   606      -4.815 -27.722   0.231
ATOM   3268  H01 WTR   606      -3.996 -27.979  -0.192
ATOM   3269  H02 WTR   606      -5.489 -27.894  -0.426
TER   
ATOM   3270  O00 WTR   607      -5.973 -22.411  -6.994
ATOM   3271  H01 WTR   607      -5.758 -22.784  -7.849
ATOM   3272  H02 WTR   607      -5.188 -22.551  -6.466
TER   
ATOM   3273  O00 WTR   608      -1.900 -27.112  -4.004
ATOM   3274  H01 WTR   608      -2.008 -26.216  -3.684
ATOM   3275  H02 WTR   608      -2.625 -27.236  -4.616
TER   
ATOM   3276  O00 WTR   609       2.341 -22.057  -3.945
ATOM   3277  H01 WTR   609       1.733 -22.746  -3.675
ATOM   3278  H02 WTR   609       1.777 -21.329  -4.205
TER   
ATOM   3279  O00 WTR   610      -5.791 -26.718  -2.413
ATOM   3280  H01 WTR   610      -5.692 -25.854  -2.012
ATOM   3281  H02 WTR   610      -5.310 -26.657  -3.238
TER   
ATOM   3282  O00 WTR   611     -10.557 -25.251  -3.836
ATOM   3283  H01 WTR   611      -9.669 -25.594  -3.939
ATOM   3284  H02 WTR   611     -10.501 -24.345  -4.142
TER   
ATOM   3285  O00 WTR   612       5.524 -29.026  -1.998
ATOM   3286  H01 WTR   612       6.366 -29.480  -1.963
ATOM   3287  H02 WTR   612       5.714 -28.144  -1.680
TER   
ATOM   3288  O00 WTR   613     -13.261 -22.472   3.712
ATOM   3289  H01 WTR   613     -12.571 -22.027   4.204
ATOM   3290  H02 WTR   613     -12.948 -23.372   3.621
TER   
ATOM   3291  O00 WTR   614      -0.692 -25.283  -1.097
ATOM   3292  H01 WTR   614      -1.071 -25.322  -0.219
ATOM   3293  H02 WTR   614      -0.423 -26.183  -1.282
TER   
ATOM   3294  O00 WTR   615       4.315 -20.404  -3.183
ATOM   3295  H01 WTR   615       3.593 -20.914  -3.550
ATOM   3296  H02 WTR   615       3.956 -19.524  -3.074
TER   
ATOM   3297  O00 WTR   616      -4.970 -21.736   5.513
ATOM   3298  H01 WTR   616      -5.551 -21.913   4.773
ATOM   3299  H02 WTR   616      -5.149 -22.443   6.133
TER   
ATOM   3300  O00 WTR   617      -9.436 -24.643 -13.958
ATOM   3301  H01 WTR   617      -9.862 -23.846 -14.275
ATOM   3302  H02 WTR   617      -9.875 -25.352 -14.427
TER   
ATOM   3303  O00 WTR   618     -10.095 -25.583   1.626
ATOM   3304  H01 WTR   618      -9.821 -26.488   1.778
ATOM   3305  H02 WTR   618     -10.527 -25.602   0.772
TER   
ATOM   3306  O00 WTR   619      -5.534 -26.500   9.320
ATOM   3307  H01 WTR   619      -6.418 -26.241   9.581
ATOM   3308  H02 WTR   619      -5.654 -26.964   8.492
TER   
ATOM   3309  O00 WTR   620      -1.928 -24.132  15.191
ATOM   3310  H01 WTR   620      -2.329 -24.882  15.630
ATOM   3311  H02 WTR   620      -1.794 -23.490  15.888
TER   
ATOM   3312  O00 WTR   621     -10.451 -28.103  -0.802
ATOM   3313  H01 WTR   621     -10.181 -27.419  -1.415
ATOM   3314  H02 WTR   621     -11.356 -28.299  -1.044
TER   
ATOM   3315  O00 WTR   622     -12.440 -27.202  -2.857
ATOM   3316  H01 WTR   622     -11.925 -26.528  -3.300
ATOM   3317  H02 WTR   622     -13.120 -27.438  -3.488
TER   
ATOM   3318  O00 WTR   623      -7.291 -24.036  -3.671
ATOM   3319  H01 WTR   623      -6.604 -23.405  -3.885
ATOM   3320  H02 WTR   623      -7.520 -23.843  -2.762
TER   
ATOM   3321  O00 WTR   624     -14.840 -27.463  -4.427
ATOM   3322  H01 WTR   624     -15.699 -27.314  -4.032
ATOM   3323  H02 WTR   624     -14.894 -28.347  -4.791
TER   
ATOM   3324  O00 WTR   625      -0.727 -26.367  -7.805
ATOM   3325  H01 WTR   625      -1.198 -25.534  -7.808
ATOM   3326  H02 WTR   625      -0.232 -26.367  -8.624
TER   
ATOM   3327  O00 WTR   626       7.780 -30.151   1.864
ATOM   3328  H01 WTR   626       8.047 -29.256   1.656
ATOM   3329  H02 WTR   626       6.849 -30.181   1.643
TER   
ATOM   3330  O00 WTR   627       0.735 -26.605  -5.610
ATOM   3331  H01 WTR   627       0.305 -26.606  -6.465
ATOM   3332  H02 WTR   627       0.131 -27.078  -5.037
TER   
ATOM   3333  O00 WTR   628      -1.032 -28.859   1.423
ATOM   3334  H01 WTR   628      -1.726 -28.455   1.945
ATOM   3335  H02 WTR   628      -1.219 -29.797   1.460
TER   
ATOM   3336  O00 WTR   629      -8.187 -27.905  -3.218
ATOM   3337  H01 WTR   629      -7.391 -27.467  -2.918
ATOM   3338  H02 WTR   629      -8.131 -28.785  -2.845
TER   
ATOM   3339  O00 WTR   630     -11.413 -20.725  -8.393
ATOM   3340  H01 WTR   630     -10.926 -20.209  -7.749
ATOM   3341  H02 WTR   630     -10.844 -21.471  -8.582
TER   
ATOM   3342  O00 WTR   631     -10.765 -25.645  -7.296
ATOM   3343  H01 WTR   631     -11.698 -25.726  -7.100
ATOM   3344  H02 WTR   631     -10.359 -26.386  -6.846
TER   
ATOM   3345  O00 WTR   632      -5.894 -18.181  -8.214
ATOM   3346  H01 WTR   632      -6.649 -18.505  -8.705
ATOM   3347  H02 WTR   632      -5.326 -18.944  -8.116
TER   
ATOM   3348  O00 WTR   633      -3.860 -19.135  -5.426
ATOM   3349  H01 WTR   633      -2.935 -18.907  -5.523
ATOM   3350  H02 WTR   633      -4.311 -18.293  -5.370
TER   
ATOM   3351  O00 WTR   634      -7.505 -19.443   0.382
ATOM   3352  H01 WTR   634      -7.082 -19.071   1.155
ATOM   3353  H02 WTR   634      -8.156 -18.789   0.126
TER   
ATOM   3354  O00 WTR   635       5.147 -28.581  -4.830
ATOM   3355  H01 WTR   635       4.404 -28.008  -5.021
ATOM   3356  H02 WTR   635       5.182 -28.616  -3.874
TER   
ATOM   3357  O00 WTR   636       0.979 -20.096  -4.758
ATOM   3358  H01 WTR   636       0.170 -19.685  -5.063
ATOM   3359  H02 WTR   636       1.676 -19.540  -5.105
TER   
ATOM   3360  O00 WTR   637      10.368 -21.561  -0.044
ATOM   3361  H01 WTR   637      11.166 -21.238  -0.463
ATOM   3362  H02 WTR   637       9.805 -21.824  -0.772
TER   
ATOM   3363  O00 WTR   638       5.617 -23.697  -7.968
ATOM   3364  H01 WTR   638       6.562 -23.792  -8.087
ATOM   3365  H02 WTR   638       5.279 -24.591  -8.008
TER   
ATOM   3366  O00 WTR   639      -3.287 -20.090  -2.650
ATOM   3367  H01 WTR   639      -2.915 -20.782  -3.196
ATOM   3368  H02 WTR   639      -3.090 -20.360  -1.753
TER   
ATOM   3369  O00 WTR   640       1.171 -24.410  -3.537
ATOM   3370  H01 WTR   640       0.870 -24.961  -4.260
ATOM   3371  H02 WTR   640       0.881 -24.868  -2.749
TER   
ATOM   3372  O00 WTR   641       2.238 -24.132  -7.184
ATOM   3373  H01 WTR   641       2.760 -24.758  -6.682
ATOM   3374  H02 WTR   641       1.333 -24.326  -6.942
TER   
ATOM   3375  O00 WTR   642      12.719 -27.848   4.144
ATOM   3376  H01 WTR   642      13.597 -28.184   3.963
ATOM   3377  H02 WTR   642      12.558 -28.078   5.059
TER   
ATOM   3378  O00 WTR   643      -6.050 -21.809   0.526
ATOM   3379  H01 WTR   643      -6.437 -22.639   0.248
ATOM   3380  H02 WTR   643      -6.708 -21.151   0.302
TER   
ATOM   3381  O00 WTR   644      11.282 -18.856 -10.385
ATOM   3382  H01 WTR   644      10.700 -18.995  -9.638
ATOM   3383  H02 WTR   644      10.712 -18.933 -11.150
TER   
ATOM   3384  O00 WTR   645      -0.609 -11.802  -4.720
ATOM   3385  H01 WTR   645      -0.866 -10.902  -4.515
ATOM   3386  H02 WTR   645      -0.652 -12.260  -3.881
TER   
ATOM   3387  O00 WTR   646       7.840 -30.172  -1.201
ATOM   3388  H01 WTR   646       7.449 -30.256  -0.331
ATOM   3389  H02 WTR   646       8.320 -29.344  -1.169
TER   
ATOM   3390  O00 WTR   647      -2.873 -24.908  -2.552
ATOM   3391  H01 WTR   647      -3.632 -25.287  -2.107
ATOM   3392  H02 WTR   647      -2.155 -25.007  -1.927
TER   
ATOM   3393  O00 WTR   648       7.791 -26.501  -7.369
ATOM   3394  H01 WTR   648       7.174 -26.750  -8.057
ATOM   3395  H02 WTR   648       7.904 -25.557  -7.477
TER   
ATOM   3396  O00 WTR   649       6.027 -23.535  -5.217
ATOM   3397  H01 WTR   649       6.809 -24.083  -5.154
ATOM   3398  H02 WTR   649       5.795 -23.554  -6.145
TER   
ATOM   3399  O00 WTR   650       8.358 -23.774  -8.254
ATOM   3400  H01 WTR   650       8.897 -23.406  -8.953
ATOM   3401  H02 WTR   650       8.435 -23.146  -7.535
TER   
ATOM   3402  O00 WTR   651      -6.716 -21.635  13.841
ATOM   3403  H01 WTR   651      -6.579 -20.831  13.339
ATOM   3404  H02 WTR   651      -6.270 -22.313  13.334
TER   
ATOM   3405  O00 WTR   652       3.757 -20.872   5.380
ATOM   3406  H01 WTR   652       3.107 -21.495   5.056
ATOM   3407  H02 WTR   652       3.552 -20.054   4.927
TER   
ATOM   3408  O00 WTR   653       4.019 -22.550  16.095
ATOM   3409  H01 WTR   653       4.110 -23.478  15.881
ATOM   3410  H02 WTR   653       3.822 -22.129  15.259
TER   
ATOM   3411  O00 WTR   654      11.210 -27.058  -8.250
ATOM   3412  H01 WTR   654      11.342 -27.037  -7.302
ATOM   3413  H02 WTR   654      10.604 -27.785  -8.392
TER   
ATOM   3414  O00 WTR   655       3.264 -25.872  -1.049
ATOM   3415  H01 WTR   655       3.035 -25.328  -1.803
ATOM   3416  H02 WTR   655       4.210 -25.996  -1.121
TER   
ATOM   3417  O00 WTR   656       4.378 -22.539  -0.922
ATOM   3418  H01 WTR   656       4.432 -22.953  -1.783
ATOM   3419  H02 WTR   656       4.208 -21.616  -1.109
TER   
ATOM   3420  O00 WTR   657       8.491 -19.424   1.122
ATOM   3421  H01 WTR   657       8.725 -20.103   1.755
ATOM   3422  H02 WTR   657       8.318 -19.901   0.311
TER   
ATOM   3423  O00 WTR   658       3.539 -26.418  -5.152
ATOM   3424  H01 WTR   658       2.589 -26.526  -5.108
ATOM   3425  H02 WTR   658       3.719 -25.647  -4.614
TER   
ATOM   3426  O00 WTR   659       9.927 -20.709  -4.313
ATOM   3427  H01 WTR   659      10.059 -19.797  -4.056
ATOM   3428  H02 WTR   659      10.793 -21.109  -4.230
TER   
ATOM   3429  O00 WTR   660       6.822 -20.510 -10.047
ATOM   3430  H01 WTR   660       6.589 -20.323 -10.956
ATOM   3431  H02 WTR   660       5.993 -20.748  -9.631
TER   
ATOM   3432  O00 WTR   661       6.582 -22.530   0.564
ATOM   3433  H01 WTR   661       5.956 -22.508  -0.160
ATOM   3434  H02 WTR   661       7.016 -23.379   0.480
TER   
ATOM   3435  O00 WTR   662       4.376 -28.355 -10.036
ATOM   3436  H01 WTR   662       3.953 -27.999 -10.817
ATOM   3437  H02 WTR   662       3.939 -29.193  -9.887
TER   
ATOM   3438  O00 WTR   663       7.959 -27.986  -5.226
ATOM   3439  H01 WTR   663       8.014 -27.594  -6.097
ATOM   3440  H02 WTR   663       7.046 -28.264  -5.145
TER   
ATOM   3441  O00 WTR   664       4.091 -24.164  -3.424
ATOM   3442  H01 WTR   664       3.380 -23.610  -3.745
ATOM   3443  H02 WTR   664       4.877 -23.812  -3.840
TER   
ATOM   3444  O00 WTR   665       8.288 -25.161   0.343
ATOM   3445  H01 WTR   665       8.546 -25.233  -0.576
ATOM   3446  H02 WTR   665       8.539 -26.000   0.729
TER   
ATOM   3447  O00 WTR   666       7.434 -24.349  -2.353
ATOM   3448  H01 WTR   666       7.772 -24.705  -3.175
ATOM   3449  H02 WTR   666       6.921 -23.585  -2.616
TER   
ATOM   3450  O00 WTR   667       1.906 -17.559  -0.575
ATOM   3451  H01 WTR   667       2.012 -16.821   0.026
ATOM   3452  H02 WTR   667       2.470 -18.244  -0.216
TER   
ATOM   3453  O00 WTR   668       2.845 -28.787  -0.631
ATOM   3454  H01 WTR   668       2.966 -27.838  -0.664
ATOM   3455  H02 WTR   668       3.653 -29.144  -0.999
TER   
ATOM   3456  O00 WTR   669      10.737 -23.852  -9.726
ATOM   3457  H01 WTR   669      11.331 -24.595  -9.616
ATOM   3458  H02 WTR   669      11.285 -23.082  -9.571
TER   
ATOM   3459  O00 WTR   670      -7.352 -25.224  -6.244
ATOM   3460  H01 WTR   670      -7.887 -24.454  -6.437
ATOM   3461  H02 WTR   670      -7.041 -25.083  -5.350
TER   
ATOM   3462  O00 WTR   671       5.748 -26.390  -1.345
ATOM   3463  H01 WTR   671       6.333 -25.735  -1.724
ATOM   3464  H02 WTR   671       5.920 -26.349  -0.404
TER   
ATOM   3465  O00 WTR   672       8.897 -25.218 -10.957
ATOM   3466  H01 WTR   672       9.529 -24.810 -10.364
ATOM   3467  H02 WTR   672       8.559 -24.493 -11.483
TER   
ATOM   3468  O00 WTR   673      -3.362 -23.533  -6.043
ATOM   3469  H01 WTR   673      -2.988 -23.112  -5.269
ATOM   3470  H02 WTR   673      -2.699 -23.414  -6.724
TER   
ATOM   3471  O00 WTR   674       7.508 -21.566  -3.373
ATOM   3472  H01 WTR   674       6.831 -21.312  -4.000
ATOM   3473  H02 WTR   674       8.331 -21.319  -3.795
TER   
ATOM   3474  O00 WTR   675      -4.646 -26.175  -5.046
ATOM   3475  H01 WTR   675      -4.181 -25.373  -5.284
ATOM   3476  H02 WTR   675      -4.938 -26.540  -5.881
TER   
ATOM   3477  O00 WTR   676       4.912 -23.166 -10.548
ATOM   3478  H01 WTR   676       5.665 -23.211 -11.137
ATOM   3479  H02 WTR   676       5.255 -23.444  -9.699
TER   
ATOM   3480  O00 WTR   677       4.815 -18.318 -13.401
ATOM   3481  H01 WTR   677       4.855 -19.258 -13.226
ATOM   3482  H02 WTR   677       5.401 -18.188 -14.147
TER   
ATOM   3483  O00 WTR   678      -4.107 -24.187   2.090
ATOM   3484  H01 WTR   678      -4.344 -25.115   2.105
ATOM   3485  H02 WTR   678      -4.922 -23.728   2.292
TER   
ATOM   3486  O00 WTR   679       1.272 -23.359  17.474
ATOM   3487  H01 WTR   679       0.471 -22.842  17.382
ATOM   3488  H02 WTR   679       1.928 -22.878  16.970
TER   
ATOM   3489  O00 WTR   680      11.201 -27.624   1.761
ATOM   3490  H01 WTR   680      11.222 -26.689   1.559
ATOM   3491  H02 WTR   680      11.649 -27.698   2.604
TER   
ATOM   3492  O00 WTR   681       9.019 -13.888  -2.456
ATOM   3493  H01 WTR   681       9.915 -14.093  -2.722
ATOM   3494  H02 WTR   681       8.496 -14.617  -2.789
TER   
ATOM   3495  O00 WTR   682       4.778 -21.082  -7.972
ATOM   3496  H01 WTR   682       5.121 -20.768  -7.136
ATOM   3497  H02 WTR   682       4.998 -22.013  -7.987
TER   
ATOM   3498  O00 WTR   683      -0.246 -24.411 -12.430
ATOM   3499  H01 WTR   683      -0.434 -23.535 -12.093
ATOM   3500  H02 WTR   683      -0.811 -24.499 -13.198
TER   
ATOM   3501  O00 WTR   684       8.075 -21.554  -6.384
ATOM   3502  H01 WTR   684       7.283 -21.061  -6.170
ATOM   3503  H02 WTR   684       8.737 -21.218  -5.780
TER   
ATOM   3504  O00 WTR   685      11.443 -23.124   3.861
ATOM   3505  H01 WTR   685      10.635 -23.469   4.241
ATOM   3506  H02 WTR   685      11.361 -23.299   2.923
TER   
ATOM   3507  O00 WTR   686      18.078 -20.338   2.958
ATOM   3508  H01 WTR   686      17.910 -19.418   3.162
ATOM   3509  H02 WTR   686      18.656 -20.637   3.660
TER   
ATOM   3510  O00 WTR   687      17.618 -21.585   7.679
ATOM   3511  H01 WTR   687      17.024 -21.074   8.229
ATOM   3512  H02 WTR   687      17.052 -21.974   7.012
TER   
ATOM   3513  O00 WTR   688      15.700 -17.321  14.139
ATOM   3514  H01 WTR   688      15.188 -17.028  14.893
ATOM   3515  H02 WTR   688      15.266 -18.125  13.852
TER   
ATOM   3516  O00 WTR   689      16.369 -19.855   9.441
ATOM   3517  H01 WTR   689      15.657 -20.199   9.980
ATOM   3518  H02 WTR   689      17.092 -19.724  10.054
TER   
ATOM   3519  O00 WTR   690      12.444 -24.612  -3.363
ATOM   3520  H01 WTR   690      12.452 -25.448  -3.830
ATOM   3521  H02 WTR   690      13.355 -24.470  -3.108
TER   
ATOM   3522  O00 WTR   691      13.083  -9.823  13.834
ATOM   3523  H01 WTR   691      12.231  -9.585  13.469
ATOM   3524  H02 WTR   691      13.717  -9.506  13.191
TER   
ATOM   3525  O00 WTR   692      14.208 -20.458  10.900
ATOM   3526  H01 WTR   692      13.469 -20.534  10.296
ATOM   3527  H02 WTR   692      13.904 -19.850  11.574
TER   
ATOM   3528  O00 WTR   693      13.641 -19.712   2.613
ATOM   3529  H01 WTR   693      12.855 -19.271   2.935
ATOM   3530  H02 WTR   693      13.972 -19.139   1.922
TER   
ATOM   3531  O00 WTR   694      13.730 -22.873  -1.610
ATOM   3532  H01 WTR   694      14.156 -23.097  -0.783
ATOM   3533  H02 WTR   694      13.264 -22.057  -1.427
TER   
ATOM   3534  O00 WTR   695      15.348 -19.139  -1.685
ATOM   3535  H01 WTR   695      15.454 -19.139  -2.637
ATOM   3536  H02 WTR   695      15.889 -19.869  -1.384
TER   
ATOM   3537  O00 WTR   696      12.288 -21.737  13.941
ATOM   3538  H01 WTR   696      11.487 -21.234  14.091
ATOM   3539  H02 WTR   696      12.711 -21.775  14.799
TER   
ATOM   3540  O00 WTR   697      10.433 -14.540  10.017
ATOM   3541  H01 WTR   697      11.171 -13.930  10.036
ATOM   3542  H02 WTR   697       9.776 -14.139  10.586
TER   
ATOM   3543  O00 WTR   698      13.633 -22.444   5.737
ATOM   3544  H01 WTR   698      13.115 -22.805   5.018
ATOM   3545  H02 WTR   698      14.460 -22.924   5.701
TER   
ATOM   3546  O00 WTR   699      19.403 -18.544   8.058
ATOM   3547  H01 WTR   699      18.643 -18.019   8.306
ATOM   3548  H02 WTR   699      19.429 -19.250   8.703
TER   
ATOM   3549  O00 WTR   700      10.164 -24.899  -6.368
ATOM   3550  H01 WTR   700       9.935 -24.913  -7.297
ATOM   3551  H02 WTR   700      10.924 -24.320  -6.317
TER   
ATOM   3552  O00 WTR   701       9.192 -24.355   4.891
ATOM   3553  H01 WTR   701       8.299 -24.083   4.680
ATOM   3554  H02 WTR   701       9.306 -24.110   5.810
TER   
ATOM   3555  O00 WTR   702      20.794 -22.348  11.044
ATOM   3556  H01 WTR   702      20.921 -22.724  10.173
ATOM   3557  H02 WTR   702      20.701 -23.106  11.621
TER   
ATOM   3558  O00 WTR   703      16.210 -22.555   4.970
ATOM   3559  H01 WTR   703      16.580 -23.228   4.399
ATOM   3560  H02 WTR   703      15.880 -21.886   4.370
TER   
ATOM   3561  O00 WTR   704       8.299 -29.901   4.680
ATOM   3562  H01 WTR   704       8.501 -28.974   4.557
ATOM   3563  H02 WTR   704       8.108 -30.224   3.799
TER   
ATOM   3564  O00 WTR   705      11.755 -21.467  -8.746
ATOM   3565  H01 WTR   705      12.359 -20.880  -9.200
ATOM   3566  H02 WTR   705      10.887 -21.111  -8.936
TER   
ATOM   3567  O00 WTR   706      14.508 -24.765  -5.839
ATOM   3568  H01 WTR   706      13.835 -24.189  -6.201
ATOM   3569  H02 WTR   706      14.029 -25.544  -5.554
TER   
ATOM   3570  O00 WTR   707      18.771 -21.384  -4.127
ATOM   3571  H01 WTR   707      19.601 -21.143  -3.716
ATOM   3572  H02 WTR   707      18.361 -21.984  -3.504
TER   
ATOM   3573  O00 WTR   708      10.586 -28.361  -3.912
ATOM   3574  H01 WTR   708       9.758 -28.160  -4.347
ATOM   3575  H02 WTR   708      10.467 -29.244  -3.564
TER   
ATOM   3576  O00 WTR   709      12.541 -23.064  -6.634
ATOM   3577  H01 WTR   709      12.512 -22.651  -5.770
ATOM   3578  H02 WTR   709      12.342 -22.355  -7.245
TER   
ATOM   3579  O00 WTR   710      12.310 -21.988  -4.209
ATOM   3580  H01 WTR   710      13.127 -21.491  -4.260
ATOM   3581  H02 WTR   710      12.556 -22.810  -3.784
TER   
ATOM   3582  O00 WTR   711      16.588 -22.841  -5.003
ATOM   3583  H01 WTR   711      16.153 -23.650  -5.272
ATOM   3584  H02 WTR   711      17.263 -22.700  -5.668
TER   
ATOM   3585  O00 WTR   712      12.152 -26.555  -5.584
ATOM   3586  H01 WTR   712      11.901 -27.292  -5.028
ATOM   3587  H02 WTR   712      11.349 -26.044  -5.683
TER   
ATOM   3588  O00 WTR   713       8.137 -25.438  -4.612
ATOM   3589  H01 WTR   713       7.867 -26.350  -4.716
ATOM   3590  H02 WTR   713       8.915 -25.353  -5.163
TER   
ATOM   3591  O00 WTR   714      17.368 -23.361  -2.351
ATOM   3592  H01 WTR   714      16.490 -23.457  -1.983
ATOM   3593  H02 WTR   714      17.231 -23.342  -3.298
TER   
ATOM   3594  O00 WTR   715      12.750 -16.871  -7.826
ATOM   3595  H01 WTR   715      13.375 -17.594  -7.878
ATOM   3596  H02 WTR   715      11.891 -17.290  -7.884
TER   
ATOM   3597  O00 WTR   716      10.230 -30.759  -2.681
ATOM   3598  H01 WTR   716       9.284 -30.735  -2.533
ATOM   3599  H02 WTR   716      10.611 -30.750  -1.803
TER   
ATOM   3600  O00 WTR   717       9.073 -18.400 -12.508
ATOM   3601  H01 WTR   717       8.909 -18.554 -13.438
ATOM   3602  H02 WTR   717       8.502 -17.665 -12.282
TER   
ATOM   3603  O00 WTR   718       9.301 -20.350  -8.570
ATOM   3604  H01 WTR   718       8.564 -20.434  -9.174
ATOM   3605  H02 WTR   718       9.045 -20.866  -7.805
TER   
ATOM   3606  O00 WTR   719      -9.482 -20.813   2.186
ATOM   3607  H01 WTR   719      -9.902 -21.351   1.515
ATOM   3608  H02 WTR   719      -8.644 -20.559   1.800
TER   
ATOM   3609  O00 WTR   720     -13.067 -19.133  -9.506
ATOM   3610  H01 WTR   720     -12.332 -19.734  -9.389
ATOM   3611  H02 WTR   720     -13.782 -19.526  -9.006
TER   
ATOM   3612  O00 WTR   721     -22.702 -10.276   5.932
ATOM   3613  H01 WTR   721     -22.317 -10.876   5.292
ATOM   3614  H02 WTR   721     -23.510 -10.708   6.210
TER   
ATOM   3615  O00 WTR   722     -22.083  -7.991   4.604
ATOM   3616  H01 WTR   722     -22.733  -8.385   5.187
ATOM   3617  H02 WTR   722     -22.377  -8.224   3.724
TER   
ATOM   3618  O00 WTR   723     -17.687 -18.058 -16.059
ATOM   3619  H01 WTR   723     -17.384 -17.150 -16.063
ATOM   3620  H02 WTR   723     -17.459 -18.384 -15.189
TER   
ATOM   3621  O00 WTR   724     -17.592 -12.635   4.699
ATOM   3622  H01 WTR   724     -16.799 -12.429   4.204
ATOM   3623  H02 WTR   724     -17.652 -11.941   5.355
TER   
ATOM   3624  O00 WTR   725     -15.211 -13.518  10.041
ATOM   3625  H01 WTR   725     -15.512 -14.407  10.229
ATOM   3626  H02 WTR   725     -15.034 -13.518   9.100
TER   
ATOM   3627  O00 WTR   726     -16.268 -16.671   5.537
ATOM   3628  H01 WTR   726     -16.569 -17.494   5.921
ATOM   3629  H02 WTR   726     -17.065 -16.155   5.419
TER   
ATOM   3630  O00 WTR   727     -14.496  -8.492  10.497
ATOM   3631  H01 WTR   727     -14.423  -8.955  11.331
ATOM   3632  H02 WTR   727     -14.198  -9.126   9.844
TER   
ATOM   3633  O00 WTR   728     -17.909 -10.039   9.126
ATOM   3634  H01 WTR   728     -17.223 -10.468   9.637
ATOM   3635  H02 WTR   728     -17.463  -9.319   8.681
TER   
ATOM   3636  O00 WTR   729     -16.039 -20.779  -1.461
ATOM   3637  H01 WTR   729     -16.654 -21.508  -1.538
ATOM   3638  H02 WTR   729     -16.181 -20.437  -0.578
TER   
ATOM   3639  O00 WTR   730     -11.444 -17.680   1.731
ATOM   3640  H01 WTR   730     -10.845 -17.947   2.427
ATOM   3641  H02 WTR   730     -12.302 -17.993   2.020
TER   
ATOM   3642  O00 WTR   731     -20.051 -16.140  12.523
ATOM   3643  H01 WTR   731     -20.081 -15.591  13.307
ATOM   3644  H02 WTR   731     -19.353 -16.771  12.698
TER   
ATOM   3645  O00 WTR   732     -20.097  -4.765   7.428
ATOM   3646  H01 WTR   732     -20.621  -3.966   7.495
ATOM   3647  H02 WTR   732     -19.848  -4.965   8.330
TER   
ATOM   3648  O00 WTR   733     -12.084 -15.357   0.277
ATOM   3649  H01 WTR   733     -12.207 -16.297   0.405
ATOM   3650  H02 WTR   733     -11.182 -15.193   0.554
TER   
ATOM   3651  O00 WTR   734     -18.313 -15.253   4.723
ATOM   3652  H01 WTR   734     -19.236 -15.137   4.499
ATOM   3653  H02 WTR   734     -17.893 -14.442   4.435
TER   
ATOM   3654  O00 WTR   735     -18.149  -7.261   6.595
ATOM   3655  H01 WTR   735     -17.724  -7.593   7.386
ATOM   3656  H02 WTR   735     -18.660  -6.509   6.895
TER   
ATOM   3657  O00 WTR   736     -16.781 -21.919   2.891
ATOM   3658  H01 WTR   736     -16.896 -21.027   3.217
ATOM   3659  H02 WTR   736     -15.908 -21.921   2.499
TER   
ATOM   3660  O00 WTR   737     -19.277 -11.335   7.413
ATOM   3661  H01 WTR   737     -18.681 -10.929   8.043
ATOM   3662  H02 WTR   737     -19.363 -10.688   6.713
TER   
ATOM   3663  O00 WTR   738     -10.737 -20.421  14.390
ATOM   3664  H01 WTR   738     -11.117 -19.951  15.132
ATOM   3665  H02 WTR   738     -11.435 -21.004  14.091
TER   
ATOM   3666  O00 WTR   739     -17.926 -15.762  -2.140
ATOM   3667  H01 WTR   739     -17.171 -15.286  -2.484
ATOM   3668  H02 WTR   739     -18.648 -15.517  -2.718
TER   
ATOM   3669  O00 WTR   740     -18.646  -8.723  20.802
ATOM   3670  H01 WTR   740     -18.245  -8.766  21.670
ATOM   3671  H02 WTR   740     -18.213  -7.984  20.374
TER   
ATOM   3672  O00 WTR   741     -17.929  -8.006  -0.814
ATOM   3673  H01 WTR   741     -17.045  -7.867  -0.473
ATOM   3674  H02 WTR   741     -18.463  -8.168  -0.036
TER   
ATOM   3675  O00 WTR   742     -12.032  -9.933   3.046
ATOM   3676  H01 WTR   742     -11.311 -10.539   2.873
ATOM   3677  H02 WTR   742     -12.457  -9.819   2.196
TER   
ATOM   3678  O00 WTR   743     -16.491 -14.225  -9.853
ATOM   3679  H01 WTR   743     -15.598 -14.518 -10.033
ATOM   3680  H02 WTR   743     -16.533 -13.342 -10.220
TER   
ATOM   3681  O00 WTR   744     -17.884  -8.159  12.690
ATOM   3682  H01 WTR   744     -17.621  -9.073  12.797
ATOM   3683  H02 WTR   744     -18.380  -8.146  11.871
TER   
ATOM   3684  O00 WTR   745     -11.171 -16.588  11.829
ATOM   3685  H01 WTR   745     -10.583 -17.237  12.215
ATOM   3686  H02 WTR   745     -11.075 -15.816  12.388
TER   
ATOM   3687  O00 WTR   746     -11.661 -14.959   6.256
ATOM   3688  H01 WTR   746     -11.753 -14.812   7.197
ATOM   3689  H02 WTR   746     -12.470 -15.405   6.003
TER   
ATOM   3690  O00 WTR   747     -12.537  -6.527  -1.404
ATOM   3691  H01 WTR   747     -13.008  -6.956  -2.118
ATOM   3692  H02 WTR   747     -11.981  -5.880  -1.837
TER   
ATOM   3693  O00 WTR   748     -22.276  -6.032   9.965
ATOM   3694  H01 WTR   748     -21.696  -5.812  10.694
ATOM   3695  H02 WTR   748     -21.778  -5.796   9.183
TER   
ATOM   3696  O00 WTR   749     -20.406 -16.001  -4.021
ATOM   3697  H01 WTR   749     -21.114 -15.640  -3.486
ATOM   3698  H02 WTR   749     -20.852 -16.525  -4.686
TER   
ATOM   3699  O00 WTR   750     -19.936 -16.343   8.184
ATOM   3700  H01 WTR   750     -20.719 -16.245   8.725
ATOM   3701  H02 WTR   750     -19.416 -15.561   8.369
TER   
ATOM   3702  O00 WTR   751     -18.287 -18.248   6.761
ATOM   3703  H01 WTR   751     -18.902 -17.525   6.884
ATOM   3704  H02 WTR   751     -18.627 -18.727   6.005
TER   
ATOM   3705  O00 WTR   752     -14.486 -16.896   7.610
ATOM   3706  H01 WTR   752     -14.838 -16.469   8.391
ATOM   3707  H02 WTR   752     -15.079 -16.634   6.906
TER   
ATOM   3708  O00 WTR   753     -18.543 -15.206 -12.960
ATOM   3709  H01 WTR   753     -19.129 -14.449 -12.952
ATOM   3710  H02 WTR   753     -18.212 -15.263 -12.064
TER   
ATOM   3711  O00 WTR   754     -15.875  -9.526   2.763
ATOM   3712  H01 WTR   754     -16.826  -9.632   2.770
ATOM   3713  H02 WTR   754     -15.666  -9.180   3.631
TER   
ATOM   3714  O00 WTR   755     -15.784 -10.279   6.012
ATOM   3715  H01 WTR   755     -14.962 -10.634   5.672
ATOM   3716  H02 WTR   755     -15.658  -9.331   6.002
TER   
ATOM   3717  O00 WTR   756     -21.029   0.427   9.386
ATOM   3718  H01 WTR   756     -20.652   0.204   8.536
ATOM   3719  H02 WTR   756     -20.303   0.334  10.003
TER   
ATOM   3720  O00 WTR   757     -22.345 -11.519   3.514
ATOM   3721  H01 WTR   757     -22.975 -11.075   2.947
ATOM   3722  H02 WTR   757     -22.553 -12.449   3.422
TER   
ATOM   3723  O00 WTR   758     -11.664 -14.838   8.907
ATOM   3724  H01 WTR   758     -11.541 -15.744   9.193
ATOM   3725  H02 WTR   758     -10.828 -14.412   9.094
TER   
ATOM   3726  O00 WTR   759     -16.018  -4.150   5.296
ATOM   3727  H01 WTR   759     -16.722  -4.496   4.747
ATOM   3728  H02 WTR   759     -15.978  -3.219   5.075
TER   
ATOM   3729  O00 WTR   760     -15.539 -15.784  12.845
ATOM   3730  H01 WTR   760     -16.450 -16.028  12.681
ATOM   3731  H02 WTR   760     -15.027 -16.499  12.467
TER   
ATOM   3732  O00 WTR   761     -19.205 -13.567  11.513
ATOM   3733  H01 WTR   761     -18.483 -13.312  12.087
ATOM   3734  H02 WTR   761     -19.350 -14.493  11.708
TER   
ATOM   3735  O00 WTR   762     -19.775  -8.500   1.342
ATOM   3736  H01 WTR   762     -19.738  -7.662   1.803
ATOM   3737  H02 WTR   762     -19.424  -9.134   1.967
TER   
ATOM   3738  O00 WTR   763     -16.070 -11.089  10.790
ATOM   3739  H01 WTR   763     -16.570 -11.333  11.569
ATOM   3740  H02 WTR   763     -15.808 -11.925  10.403
TER   
ATOM   3741  O00 WTR   764     -18.764  -4.299   4.864
ATOM   3742  H01 WTR   764     -19.007  -4.766   5.663
ATOM   3743  H02 WTR   764     -19.431  -4.550   4.226
TER   
ATOM   3744  O00 WTR   765     -16.496 -19.041   0.939
ATOM   3745  H01 WTR   765     -16.850 -18.193   0.671
ATOM   3746  H02 WTR   765     -15.551 -18.957   0.812
TER   
ATOM   3747  O00 WTR   766     -12.594  -6.779  11.269
ATOM   3748  H01 WTR   766     -13.205  -7.480  11.041
ATOM   3749  H02 WTR   766     -12.520  -6.256  10.471
TER   
ATOM   3750  O00 WTR   767     -19.542  -8.307  10.643
ATOM   3751  H01 WTR   767     -20.440  -8.623  10.549
ATOM   3752  H02 WTR   767     -19.013  -8.936  10.152
TER   
ATOM   3753  O00 WTR   768     -10.492 -10.498  10.216
ATOM   3754  H01 WTR   768     -10.952 -10.529  11.055
ATOM   3755  H02 WTR   768     -10.244  -9.579  10.112
TER   
ATOM   3756  O00 WTR   769     -20.938 -19.691   5.709
ATOM   3757  H01 WTR   769     -21.121 -19.907   6.624
ATOM   3758  H02 WTR   769     -20.696 -20.527   5.309
TER   
ATOM   3759  O00 WTR   770     -21.869 -10.481  -8.901
ATOM   3760  H01 WTR   770     -22.323  -9.899  -9.510
ATOM   3761  H02 WTR   770     -22.208 -10.239  -8.039
TER   
ATOM   3762  O00 WTR   771     -21.943  -2.810   8.508
ATOM   3763  H01 WTR   771     -21.536  -3.229   9.266
ATOM   3764  H02 WTR   771     -21.853  -1.872   8.676
TER   
ATOM   3765  O00 WTR   772     -20.886  -0.505   3.399
ATOM   3766  H01 WTR   772     -20.834  -1.222   2.767
ATOM   3767  H02 WTR   772     -20.158  -0.661   4.000
TER   
ATOM   3768  O00 WTR   773     -26.239  -6.186   0.519
ATOM   3769  H01 WTR   773     -26.444  -5.454   1.102
ATOM   3770  H02 WTR   773     -26.020  -5.773  -0.316
TER   
ATOM   3771  O00 WTR   774     -16.031   0.158   7.710
ATOM   3772  H01 WTR   774     -16.440   0.884   7.240
ATOM   3773  H02 WTR   774     -15.091   0.283   7.574
TER   
ATOM   3774  O00 WTR   775     -16.322  -7.837   8.368
ATOM   3775  H01 WTR   775     -16.067  -7.993   9.277
ATOM   3776  H02 WTR   775     -15.964  -6.974   8.163
TER   
ATOM   3777  O00 WTR   776     -19.358  -7.861  15.012
ATOM   3778  H01 WTR   776     -20.272  -7.666  14.805
ATOM   3779  H02 WTR   776     -18.913  -7.856  14.164
TER   
ATOM   3780  O00 WTR   777     -15.009  -0.922   1.393
ATOM   3781  H01 WTR   777     -15.290  -0.422   0.627
ATOM   3782  H02 WTR   777     -15.819  -1.283   1.754
TER   
ATOM   3783  O00 WTR   778     -21.760  -7.503  13.207
ATOM   3784  H01 WTR   778     -22.456  -8.077  13.527
ATOM   3785  H02 WTR   778     -21.478  -7.904  12.384
TER   
ATOM   3786  O00 WTR   779     -17.395  -1.655   2.194
ATOM   3787  H01 WTR   779     -17.501  -2.546   1.860
ATOM   3788  H02 WTR   779     -18.046  -1.580   2.892
TER   
ATOM   3789  O00 WTR   780     -17.919  -3.863  12.663
ATOM   3790  H01 WTR   780     -18.577  -3.168  12.674
ATOM   3791  H02 WTR   780     -17.568  -3.848  11.773
TER   
ATOM   3792  O00 WTR   781     -12.937   3.562   9.490
ATOM   3793  H01 WTR   781     -12.319   3.620  10.218
ATOM   3794  H02 WTR   781     -13.796   3.503   9.908
TER   
ATOM   3795  O00 WTR   782      -8.559   1.836   7.423
ATOM   3796  H01 WTR   782      -9.226   1.176   7.232
ATOM   3797  H02 WTR   782      -8.120   1.984   6.585
TER   
ATOM   3798  O00 WTR   783     -18.396  -0.691  -9.515
ATOM   3799  H01 WTR   783     -18.848   0.034  -9.083
ATOM   3800  H02 WTR   783     -18.888  -0.832 -10.324
TER   
ATOM   3801  O00 WTR   784     -18.991  -1.512   4.905
ATOM   3802  H01 WTR   784     -18.103  -1.327   5.211
ATOM   3803  H02 WTR   784     -19.080  -2.461   4.987
TER   
ATOM   3804  O00 WTR   785     -22.572  -4.673   4.445
ATOM   3805  H01 WTR   785     -22.599  -3.960   5.083
ATOM   3806  H02 WTR   785     -22.036  -5.348   4.862
TER   
ATOM   3807  O00 WTR   786     -20.001 -18.011   3.659
ATOM   3808  H01 WTR   786     -20.241 -18.705   4.273
ATOM   3809  H02 WTR   786     -19.055 -18.106   3.548
TER   
ATOM   3810  O00 WTR   787     -15.561  -0.833  -8.902
ATOM   3811  H01 WTR   787     -16.319  -1.213  -8.458
ATOM   3812  H02 WTR   787     -15.450  -1.368  -9.688
TER   
ATOM   3813  O00 WTR   788     -22.449  -2.785  13.808
ATOM   3814  H01 WTR   788     -22.807  -2.330  14.570
ATOM   3815  H02 WTR   788     -21.521  -2.903  14.012
TER   
ATOM   3816  O00 WTR   789     -15.286   2.757  10.896
ATOM   3817  H01 WTR   789     -15.370   1.814  10.756
ATOM   3818  H02 WTR   789     -16.085   3.128  10.521
TER   
ATOM   3819  O00 WTR   790     -19.390  -0.365  11.443
ATOM   3820  H01 WTR   790     -19.465  -1.263  11.121
ATOM   3821  H02 WTR   790     -18.485  -0.294  11.746
TER   
ATOM   3822  O00 WTR   791      -6.374  -6.830  13.213
ATOM   3823  H01 WTR   791      -6.049  -5.942  13.359
ATOM   3824  H02 WTR   791      -6.743  -6.809  12.331
TER   
ATOM   3825  O00 WTR   792     -20.173  -4.758   0.096
ATOM   3826  H01 WTR   792     -20.565  -4.103   0.674
ATOM   3827  H02 WTR   792     -19.282  -4.443  -0.055
TER   
ATOM   3828  O00 WTR   793     -20.157  -5.972   2.454
ATOM   3829  H01 WTR   793     -20.105  -5.601   1.573
ATOM   3830  H02 WTR   793     -21.082  -6.192   2.568
TER   
ATOM   3831  O00 WTR   794     -10.163  -2.677   7.306
ATOM   3832  H01 WTR   794     -10.668  -3.075   6.597
ATOM   3833  H02 WTR   794      -9.499  -3.331   7.524
TER   
ATOM   3834  O00 WTR   795     -12.788  -5.227   8.845
ATOM   3835  H01 WTR   795     -12.227  -5.456   8.104
ATOM   3836  H02 WTR   795     -12.578  -4.312   9.032
TER   
ATOM   3837  O00 WTR   796      -6.946   1.002   9.404
ATOM   3838  H01 WTR   796      -7.435   0.560  10.098
ATOM   3839  H02 WTR   796      -7.592   1.154   8.714
TER   
ATOM   3840  O00 WTR   797     -12.138  -5.827   6.201
ATOM   3841  H01 WTR   797     -12.831  -6.320   5.761
ATOM   3842  H02 WTR   797     -11.337  -6.313   6.007
TER   
ATOM   3843  O00 WTR   798     -16.307   2.730  13.618
ATOM   3844  H01 WTR   798     -15.798   2.535  12.831
ATOM   3845  H02 WTR   798     -16.664   3.605  13.463
TER   
ATOM   3846  O00 WTR   799     -19.218  -5.580   9.801
ATOM   3847  H01 WTR   799     -19.079  -6.516   9.944
ATOM   3848  H02 WTR   799     -18.389  -5.174  10.054
TER   
ATOM   3849  O00 WTR   800     -12.383  -2.474   8.788
ATOM   3850  H01 WTR   800     -12.105  -1.745   9.343
ATOM   3851  H02 WTR   800     -11.636  -2.633   8.211
TER   
ATOM   3852  O00 WTR   801     -18.084  -4.744  -6.231
ATOM   3853  H01 WTR   801     -17.194  -4.462  -6.444
ATOM   3854  H02 WTR   801     -17.990  -5.662  -5.977
TER   
ATOM   3855  O00 WTR   802     -15.622  -7.755   4.961
ATOM   3856  H01 WTR   802     -16.298  -7.350   5.504
ATOM   3857  H02 WTR   802     -15.116  -7.018   4.618
TER   
ATOM   3858  O00 WTR   803     -20.525  -2.793  10.873
ATOM   3859  H01 WTR   803     -21.031  -2.350  11.554
ATOM   3860  H02 WTR   803     -20.602  -3.724  11.085
TER   
ATOM   3861  O00 WTR   804     -17.066   0.199  12.893
ATOM   3862  H01 WTR   804     -16.558   0.307  12.089
ATOM   3863  H02 WTR   804     -17.026   1.055  13.319
TER   
ATOM   3864  O00 WTR   805     -15.902   5.340   7.667
ATOM   3865  H01 WTR   805     -15.741   6.016   7.009
ATOM   3866  H02 WTR   805     -15.348   5.588   8.407
TER   
ATOM   3867  O00 WTR   806     -11.888  -0.395  10.722
ATOM   3868  H01 WTR   806     -11.594  -1.206  11.138
ATOM   3869  H02 WTR   806     -12.353   0.074  11.415
TER   
ATOM   3870  O00 WTR   807     -16.004  -5.990  13.843
ATOM   3871  H01 WTR   807     -16.513  -5.197  13.675
ATOM   3872  H02 WTR   807     -16.414  -6.659  13.296
TER   
ATOM   3873  O00 WTR   808     -18.302   2.122   7.273
ATOM   3874  H01 WTR   808     -18.866   1.451   6.888
ATOM   3875  H02 WTR   808     -18.273   2.817   6.616
TER   
ATOM   3876  O00 WTR   809     -16.093  -1.487   5.315
ATOM   3877  H01 WTR   809     -15.774  -0.969   6.054
ATOM   3878  H02 WTR   809     -16.168  -0.858   4.596
TER   
ATOM   3879  O00 WTR   810     -20.621   0.598   6.584
ATOM   3880  H01 WTR   810     -20.531  -0.253   6.155
ATOM   3881  H02 WTR   810     -21.519   0.870   6.392
TER   
ATOM   3882  O00 WTR   811     -15.901   0.067  10.414
ATOM   3883  H01 WTR   811     -16.115   0.204   9.491
ATOM   3884  H02 WTR   811     -15.655  -0.857  10.468
TER   
ATOM   3885  O00 WTR   812     -22.135  -8.825  10.745
ATOM   3886  H01 WTR   812     -22.418  -8.016  10.320
ATOM   3887  H02 WTR   812     -22.055  -9.456  10.030
TER   
ATOM   3888  O00 WTR   813     -14.658  -2.280  10.996
ATOM   3889  H01 WTR   813     -13.880  -2.751  10.694
ATOM   3890  H02 WTR   813     -14.494  -2.116  11.925
TER   
ATOM   3891  O00 WTR   814     -13.313 -20.635  -2.159
ATOM   3892  H01 WTR   814     -13.378 -19.980  -2.854
ATOM   3893  H02 WTR   814     -14.210 -20.742  -1.845
TER   
ATOM   3894  O00 WTR   815      -9.935 -19.389  -6.597
ATOM   3895  H01 WTR   815      -9.017 -19.328  -6.864
ATOM   3896  H02 WTR   815      -9.906 -19.394  -5.640
TER   
ATOM   3897  O00 WTR   816     -23.355 -14.041   3.117
ATOM   3898  H01 WTR   816     -22.910 -14.676   3.677
ATOM   3899  H02 WTR   816     -23.155 -14.325   2.225
TER   
ATOM   3900  O00 WTR   817     -17.666 -18.251  -8.251
ATOM   3901  H01 WTR   817     -16.954 -18.798  -7.922
ATOM   3902  H02 WTR   817     -17.506 -17.389  -7.865
TER   
ATOM   3903  O00 WTR   818     -17.196 -11.969  -0.429
ATOM   3904  H01 WTR   818     -18.105 -11.991  -0.132
ATOM   3905  H02 WTR   818     -16.792 -12.736  -0.024
TER   
ATOM   3906  O00 WTR   819     -17.715 -13.528  -5.982
ATOM   3907  H01 WTR   819     -17.389 -14.159  -6.625
ATOM   3908  H02 WTR   819     -18.624 -13.786  -5.832
TER   
ATOM   3909  O00 WTR   820     -20.382 -16.362   1.484
ATOM   3910  H01 WTR   820     -20.346 -17.066   2.131
ATOM   3911  H02 WTR   820     -20.372 -15.558   2.003
TER   
ATOM   3912  O00 WTR   821     -19.646 -20.901   0.038
ATOM   3913  H01 WTR   821     -19.077 -20.134  -0.027
ATOM   3914  H02 WTR   821     -20.402 -20.597   0.541
TER   
ATOM   3915  O00 WTR   822     -14.210 -10.267  -0.916
ATOM   3916  H01 WTR   822     -13.397  -9.876  -0.596
ATOM   3917  H02 WTR   822     -14.342 -11.035  -0.360
TER   
ATOM   3918  O00 WTR   823     -20.922 -11.373  -2.867
ATOM   3919  H01 WTR   823     -20.140 -11.571  -2.352
ATOM   3920  H02 WTR   823     -21.170 -10.489  -2.598
TER   
ATOM   3921  O00 WTR   824     -20.354 -18.368  -7.831
ATOM   3922  H01 WTR   824     -19.409 -18.517  -7.875
ATOM   3923  H02 WTR   824     -20.614 -18.210  -8.739
TER   
ATOM   3924  O00 WTR   825     -22.278 -14.070  -0.526
ATOM   3925  H01 WTR   825     -22.433 -13.135  -0.393
ATOM   3926  H02 WTR   825     -21.533 -14.272   0.041
TER   
ATOM   3927  O00 WTR   826     -10.496  -6.690  -6.258
ATOM   3928  H01 WTR   826      -9.742  -6.101  -6.220
ATOM   3929  H02 WTR   826     -10.329  -7.244  -7.020
TER   
ATOM   3930  O00 WTR   827     -22.728  -4.721  -4.957
ATOM   3931  H01 WTR   827     -22.694  -5.677  -4.998
ATOM   3932  H02 WTR   827     -21.852  -4.439  -5.222
TER   
ATOM   3933  O00 WTR   828     -18.961 -11.952  -9.028
ATOM   3934  H01 WTR   828     -18.937 -12.520  -9.798
ATOM   3935  H02 WTR   828     -19.488 -11.201  -9.299
TER   
ATOM   3936  O00 WTR   829     -15.903 -15.859 -16.744
ATOM   3937  H01 WTR   829     -15.760 -15.632 -15.825
ATOM   3938  H02 WTR   829     -15.028 -16.054 -17.082
TER   
ATOM   3939  O00 WTR   830     -19.993 -11.772   0.754
ATOM   3940  H01 WTR   830     -19.957 -11.327   1.601
ATOM   3941  H02 WTR   830     -20.719 -11.352   0.292
TER   
ATOM   3942  O00 WTR   831     -16.775 -15.667  -7.410
ATOM   3943  H01 WTR   831     -16.555 -15.843  -8.325
ATOM   3944  H02 WTR   831     -15.934 -15.689  -6.953
TER   
ATOM   3945  O00 WTR   832     -15.986 -14.406  -3.770
ATOM   3946  H01 WTR   832     -15.245 -14.801  -4.230
ATOM   3947  H02 WTR   832     -16.443 -13.900  -4.442
TER   
ATOM   3948  O00 WTR   833     -15.541  -8.316   0.411
ATOM   3949  H01 WTR   833     -15.720  -8.680   1.278
ATOM   3950  H02 WTR   833     -15.073  -9.011  -0.050
TER   
ATOM   3951  O00 WTR   834     -18.856  -9.966  16.504
ATOM   3952  H01 WTR   834     -19.569  -9.920  17.141
ATOM   3953  H02 WTR   834     -18.950  -9.170  15.981
TER   
ATOM   3954  O00 WTR   835     -13.710  -4.358  -7.540
ATOM   3955  H01 WTR   835     -12.880  -3.890  -7.444
ATOM   3956  H02 WTR   835     -13.719  -4.647  -8.452
TER   
ATOM   3957  O00 WTR   836     -17.830 -16.846   0.365
ATOM   3958  H01 WTR   836     -17.907 -16.393  -0.475
ATOM   3959  H02 WTR   836     -18.702 -16.780   0.754
TER   
ATOM   3960  O00 WTR   837     -20.703 -14.454  -6.137
ATOM   3961  H01 WTR   837     -20.589 -15.113  -5.452
ATOM   3962  H02 WTR   837     -20.768 -14.959  -6.947
TER   
ATOM   3963  O00 WTR   838     -14.103 -12.446  -2.468
ATOM   3964  H01 WTR   838     -14.974 -12.704  -2.769
ATOM   3965  H02 WTR   838     -14.264 -11.732  -1.852
TER   
ATOM   3966  O00 WTR   839     -18.377 -11.178 -15.988
ATOM   3967  H01 WTR   839     -18.301 -10.499 -15.318
ATOM   3968  H02 WTR   839     -17.866 -10.845 -16.726
TER   
ATOM   3969  O00 WTR   840     -12.170 -18.560   6.678
ATOM   3970  H01 WTR   840     -12.825 -17.863   6.641
ATOM   3971  H02 WTR   840     -11.827 -18.520   7.571
TER   
ATOM   3972  O00 WTR   841     -13.494 -19.686 -16.877
ATOM   3973  H01 WTR   841     -14.383 -19.455 -17.145
ATOM   3974  H02 WTR   841     -12.949 -18.976 -17.216
TER   
ATOM   3975  O00 WTR   842     -13.165  -9.429  -9.906
ATOM   3976  H01 WTR   842     -13.250  -8.812  -9.180
ATOM   3977  H02 WTR   842     -13.947  -9.284 -10.438
TER   
ATOM   3978  O00 WTR   843     -12.539  -7.867 -12.676
ATOM   3979  H01 WTR   843     -12.671  -8.803 -12.523
ATOM   3980  H02 WTR   843     -12.015  -7.574 -11.931
TER   
ATOM   3981  O00 WTR   844     -16.109 -14.575   0.793
ATOM   3982  H01 WTR   844     -15.290 -14.884   1.182
ATOM   3983  H02 WTR   844     -16.642 -15.364   0.696
TER   
ATOM   3984  O00 WTR   845     -21.291 -18.088  -5.403
ATOM   3985  H01 WTR   845     -21.087 -18.404  -6.284
ATOM   3986  H02 WTR   845     -21.339 -18.881  -4.869
TER   
ATOM   3987  O00 WTR   846     -18.646 -10.184   3.180
ATOM   3988  H01 WTR   846     -18.149 -10.995   3.283
ATOM   3989  H02 WTR   846     -18.939  -9.968   4.065
TER   
ATOM   3990  O00 WTR   847     -17.223 -19.193   3.454
ATOM   3991  H01 WTR   847     -16.461 -18.748   3.825
ATOM   3992  H02 WTR   847     -17.039 -19.242   2.516
TER   
ATOM   3993  O00 WTR   848     -13.938 -18.517   0.822
ATOM   3994  H01 WTR   848     -13.840 -18.479  -0.129
ATOM   3995  H02 WTR   848     -13.834 -19.444   1.037
TER   
ATOM   3996  O00 WTR   849     -24.447  -8.117   0.152
ATOM   3997  H01 WTR   849     -24.466  -8.425  -0.754
ATOM   3998  H02 WTR   849     -25.123  -7.440   0.190
TER   
ATOM   3999  O00 WTR   850     -10.992 -18.582 -17.684
ATOM   4000  H01 WTR   850     -10.063 -18.814 -17.693
ATOM   4001  H02 WTR   850     -11.391 -19.164 -18.331
TER   
ATOM   4002  O00 WTR   851     -22.636 -12.780  -4.663
ATOM   4003  H01 WTR   851     -22.013 -13.168  -5.278
ATOM   4004  H02 WTR   851     -22.092 -12.276  -4.057
TER   
ATOM   4005  O00 WTR   852     -21.877  -7.876  -5.182
ATOM   4006  H01 WTR   852     -20.971  -7.892  -4.873
ATOM   4007  H02 WTR   852     -21.976  -8.687  -5.681
TER   
ATOM   4008  O00 WTR   853     -12.157 -11.188  -3.878
ATOM   4009  H01 WTR   853     -12.956 -11.546  -3.491
ATOM   4010  H02 WTR   853     -12.104 -10.295  -3.538
TER   
ATOM   4011  O00 WTR   854     -18.239 -17.986  -3.537
ATOM   4012  H01 WTR   854     -19.036 -17.613  -3.915
ATOM   4013  H02 WTR   854     -17.881 -17.285  -2.993
TER   
ATOM   4014  O00 WTR   855     -18.169 -10.315  -2.428
ATOM   4015  H01 WTR   855     -18.085  -9.551  -1.858
ATOM   4016  H02 WTR   855     -17.666 -11.000  -1.988
TER   
ATOM   4017  O00 WTR   856     -22.841 -14.922  -3.041
ATOM   4018  H01 WTR   856     -22.888 -14.205  -3.674
ATOM   4019  H02 WTR   856     -22.668 -14.492  -2.203
TER   
ATOM   4020  O00 WTR   857     -24.191  -8.689  -2.535
ATOM   4021  H01 WTR   857     -23.445  -8.299  -2.991
ATOM   4022  H02 WTR   857     -24.326  -9.530  -2.971
TER   
ATOM   4023  O00 WTR   858     -10.660 -10.762  -6.848
ATOM   4024  H01 WTR   858     -11.175 -10.728  -6.042
ATOM   4025  H02 WTR   858     -11.082 -11.440  -7.375
TER   
ATOM   4026  O00 WTR   859     -15.600 -11.908  -5.937
ATOM   4027  H01 WTR   859     -16.411 -12.416  -5.973
ATOM   4028  H02 WTR   859     -15.618 -11.371  -6.729
TER   
ATOM   4029  O00 WTR   860     -17.776  -8.961 -11.256
ATOM   4030  H01 WTR   860     -16.826  -8.880 -11.336
ATOM   4031  H02 WTR   860     -18.032  -8.230 -10.693
TER   
ATOM   4032  O00 WTR   861     -14.000 -17.293  -2.029
ATOM   4033  H01 WTR   861     -14.332 -17.587  -2.877
ATOM   4034  H02 WTR   861     -13.644 -16.421  -2.199
TER   
ATOM   4035  O00 WTR   862     -15.553 -12.225   3.198
ATOM   4036  H01 WTR   862     -15.216 -11.401   2.845
ATOM   4037  H02 WTR   862     -15.251 -12.892   2.582
TER   
ATOM   4038  O00 WTR   863     -19.233  -9.041  -5.001
ATOM   4039  H01 WTR   863     -19.035  -9.400  -4.136
ATOM   4040  H02 WTR   863     -19.364  -9.810  -5.556
TER   
ATOM   4041  O00 WTR   864     -19.793 -11.638  -6.294
ATOM   4042  H01 WTR   864     -20.198 -12.428  -5.936
ATOM   4043  H02 WTR   864     -19.320 -11.941  -7.069
TER   
ATOM   4044  O00 WTR   865     -13.294  -6.464  -5.895
ATOM   4045  H01 WTR   865     -13.640  -5.740  -6.416
ATOM   4046  H02 WTR   865     -12.346  -6.330  -5.897
TER   
ATOM   4047  O00 WTR   866     -12.118  -9.180   0.135
ATOM   4048  H01 WTR   866     -11.222  -9.512   0.186
ATOM   4049  H02 WTR   866     -12.025  -8.288  -0.201
TER   
ATOM   4050  O00 WTR   867     -13.000  -2.495  -1.144
ATOM   4051  H01 WTR   867     -12.909  -2.892  -0.278
ATOM   4052  H02 WTR   867     -12.345  -2.940  -1.682
TER   
ATOM   4053  O00 WTR   868     -22.981  -6.164   1.771
ATOM   4054  H01 WTR   868     -23.473  -6.578   1.062
ATOM   4055  H02 WTR   868     -23.651  -5.860   2.383
TER   
ATOM   4056  O00 WTR   869     -15.635   1.412  -2.212
ATOM   4057  H01 WTR   869     -16.469   1.072  -2.537
ATOM   4058  H02 WTR   869     -15.877   2.157  -1.663
TER   
ATOM   4059  O00 WTR   870     -25.288  -5.544  -1.802
ATOM   4060  H01 WTR   870     -24.504  -5.860  -2.251
ATOM   4061  H02 WTR   870     -25.444  -4.676  -2.174
TER   
ATOM   4062  O00 WTR   871     -14.296 -15.551  -6.199
ATOM   4063  H01 WTR   871     -14.002 -14.754  -6.639
ATOM   4064  H02 WTR   871     -13.618 -16.198  -6.397
TER   
ATOM   4065  O00 WTR   872     -13.376   0.309   4.301
ATOM   4066  H01 WTR   872     -13.274  -0.099   5.161
ATOM   4067  H02 WTR   872     -14.081   0.946   4.420
TER   
ATOM   4068  O00 WTR   873     -19.659  -0.734  -4.988
ATOM   4069  H01 WTR   873     -20.063  -0.727  -5.855
ATOM   4070  H02 WTR   873     -20.242  -1.275  -4.455
TER   
ATOM   4071  O00 WTR   874     -17.074  -1.442  -4.649
ATOM   4072  H01 WTR   874     -17.873  -1.011  -4.952
ATOM   4073  H02 WTR   874     -16.987  -2.211  -5.212
TER   
ATOM   4074  O00 WTR   875     -22.013  -6.477  -1.902
ATOM   4075  H01 WTR   875     -21.269  -6.483  -2.504
ATOM   4076  H02 WTR   875     -21.675  -6.065  -1.107
TER   
ATOM   4077  O00 WTR   876     -21.252  -9.154  -0.837
ATOM   4078  H01 WTR   876     -21.616  -8.348  -1.203
ATOM   4079  H02 WTR   876     -20.781  -8.869  -0.053
TER   
ATOM   4080  O00 WTR   877     -17.297  -7.094  -5.223
ATOM   4081  H01 WTR   877     -17.906  -7.815  -5.065
ATOM   4082  H02 WTR   877     -16.713  -7.102  -4.464
TER   
ATOM   4083  O00 WTR   878     -21.027  -1.490  -0.773
ATOM   4084  H01 WTR   878     -20.172  -1.087  -0.921
ATOM   4085  H02 WTR   878     -21.376  -1.642  -1.651
TER   
ATOM   4086  O00 WTR   879     -17.335   6.035 -12.453
ATOM   4087  H01 WTR   879     -16.529   5.623 -12.766
ATOM   4088  H02 WTR   879     -17.677   5.426 -11.798
TER   
ATOM   4089  O00 WTR   880     -14.842   2.504   2.196
ATOM   4090  H01 WTR   880     -15.198   2.828   1.369
ATOM   4091  H02 WTR   880     -14.117   1.934   1.938
TER   
ATOM   4092  O00 WTR   881     -11.585  -2.662  -7.293
ATOM   4093  H01 WTR   881     -10.952  -2.372  -7.949
ATOM   4094  H02 WTR   881     -12.265  -1.988  -7.301
TER   
ATOM   4095  O00 WTR   882     -18.423   2.158  -8.118
ATOM   4096  H01 WTR   882     -17.523   2.144  -8.444
ATOM   4097  H02 WTR   882     -18.386   2.705  -7.333
TER   
ATOM   4098  O00 WTR   883     -16.318   3.439  -0.376
ATOM   4099  H01 WTR   883     -17.089   2.966  -0.062
ATOM   4100  H02 WTR   883     -16.505   4.358  -0.183
TER   
ATOM   4101  O00 WTR   884     -21.109  -3.560  -7.310
ATOM   4102  H01 WTR   884     -21.142  -2.676  -7.675
ATOM   4103  H02 WTR   884     -20.202  -3.669  -7.026
TER   
ATOM   4104  O00 WTR   885     -13.339  -0.491  -7.495
ATOM   4105  H01 WTR   885     -13.731  -0.177  -6.681
ATOM   4106  H02 WTR   885     -14.084  -0.660  -8.071
TER   
ATOM   4107  O00 WTR   886     -14.047  -6.109   0.986
ATOM   4108  H01 WTR   886     -13.480  -6.134   0.215
ATOM   4109  H02 WTR   886     -14.589  -6.894   0.911
TER   
ATOM   4110  O00 WTR   887     -12.837   0.672   1.721
ATOM   4111  H01 WTR   887     -12.592   0.817   2.635
ATOM   4112  H02 WTR   887     -13.452  -0.061   1.752
TER   
ATOM   4113  O00 WTR   888     -17.916   4.340 -10.285
ATOM   4114  H01 WTR   888     -17.324   3.590 -10.343
ATOM   4115  H02 WTR   888     -18.561   4.086  -9.625
TER   
ATOM   4116  O00 WTR   889     -10.159 -12.184   0.370
ATOM   4117  H01 WTR   889     -10.115 -11.310   0.758
ATOM   4118  H02 WTR   889      -9.847 -12.065  -0.527
TER   
ATOM   4119  O00 WTR   890     -18.706   0.587  -1.649
ATOM   4120  H01 WTR   890     -19.241   1.101  -2.254
ATOM   4121  H02 WTR   890     -18.808   1.027  -0.805
TER   
ATOM   4122  O00 WTR   891     -19.995   1.629  -3.665
ATOM   4123  H01 WTR   891     -19.498   2.278  -4.161
ATOM   4124  H02 WTR   891     -19.738   0.788  -4.044
TER   
ATOM   4125  O00 WTR   892     -24.610  -3.217  -3.625
ATOM   4126  H01 WTR   892     -25.039  -2.805  -4.376
ATOM   4127  H02 WTR   892     -24.168  -3.982  -3.992
TER   
ATOM   4128  O00 WTR   893     -17.419  -2.080  -2.086
ATOM   4129  H01 WTR   893     -17.468  -2.038  -3.041
ATOM   4130  H02 WTR   893     -17.926  -1.325  -1.787
TER   
ATOM   4131  O00 WTR   894     -14.854   0.383  -4.872
ATOM   4132  H01 WTR   894     -15.191   0.754  -4.057
ATOM   4133  H02 WTR   894     -15.499  -0.279  -5.120
TER   
ATOM   4134  O00 WTR   895     -13.545  -5.572 -10.083
ATOM   4135  H01 WTR   895     -14.172  -6.013 -10.655
ATOM   4136  H02 WTR   895     -12.717  -6.027 -10.237
TER   
ATOM   4137  O00 WTR   896     -20.086   3.088   9.085
ATOM   4138  H01 WTR   896     -19.523   2.653   8.445
ATOM   4139  H02 WTR   896     -20.642   2.389   9.430
TER   
ATOM   4140  O00 WTR   897     -22.787 -11.453  -0.318
ATOM   4141  H01 WTR   897     -22.381 -10.629  -0.589
ATOM   4142  H02 WTR   897     -23.394 -11.203   0.379
TER   
ATOM   4143  O00 WTR   898     -21.062  -2.869   1.642
ATOM   4144  H01 WTR   898     -21.911  -3.251   1.866
ATOM   4145  H02 WTR   898     -21.176  -2.537   0.751
TER   
ATOM   4146  O00 WTR   899     -10.911  -8.398  -3.594
ATOM   4147  H01 WTR   899     -10.753  -7.983  -4.441
ATOM   4148  H02 WTR   899     -11.337  -7.720  -3.070
TER   
ATOM   4149  O00 WTR   900     -16.079   1.467   4.346
ATOM   4150  H01 WTR   900     -16.331   2.251   4.833
ATOM   4151  H02 WTR   900     -15.632   1.801   3.569
TER   
ATOM   4152  O00 WTR   901     -19.355  -6.895  -2.697
ATOM   4153  H01 WTR   901     -18.685  -7.133  -2.057
ATOM   4154  H02 WTR   901     -18.876  -6.790  -3.519
TER   
ATOM   4155  O00 WTR   902     -23.258  -2.065  -5.996
ATOM   4156  H01 WTR   902     -22.787  -2.844  -6.291
ATOM   4157  H02 WTR   902     -22.978  -1.944  -5.089
TER   
ATOM   4158  O00 WTR   903     -24.210 -10.361   1.743
ATOM   4159  H01 WTR   903     -24.112  -9.617   1.149
ATOM   4160  H02 WTR   903     -25.156 -10.473   1.835
TER   
ATOM   4161  O00 WTR   904     -15.393   2.182  -8.648
ATOM   4162  H01 WTR   904     -14.580   2.469  -8.231
ATOM   4163  H02 WTR   904     -15.339   1.226  -8.643
TER   
ATOM   4164  O00 WTR   905     -19.521  -9.344   5.503
ATOM   4165  H01 WTR   905     -19.002  -8.565   5.700
ATOM   4166  H02 WTR   905     -20.369  -9.002   5.219
TER   
ATOM   4167  O00 WTR   906     -19.519  -3.394  -3.910
ATOM   4168  H01 WTR   906     -19.368  -4.107  -3.290
ATOM   4169  H02 WTR   906     -18.955  -3.601  -4.655
TER   
ATOM   4170  O00 WTR   907     -17.586  -3.835   0.261
ATOM   4171  H01 WTR   907     -17.479  -3.480  -0.622
ATOM   4172  H02 WTR   907     -16.698  -3.863   0.617
TER   
ATOM   4173  O00 WTR   908     -12.965   2.221 -10.330
ATOM   4174  H01 WTR   908     -13.788   2.503 -10.728
ATOM   4175  H02 WTR   908     -12.426   1.936 -11.068
TER   
ATOM   4176  O00 WTR   909     -13.220 -12.235   0.912
ATOM   4177  H01 WTR   909     -13.461 -12.903   1.554
ATOM   4178  H02 WTR   909     -12.530 -12.643   0.389
TER   
ATOM   4179  O00 WTR   910      -9.676   2.677   2.466
ATOM   4180  H01 WTR   910      -9.191   3.497   2.555
ATOM   4181  H02 WTR   910      -9.267   2.086   3.098
TER   
ATOM   4182  O00 WTR   911     -21.284  -0.826  -7.139
ATOM   4183  H01 WTR   911     -22.115  -1.151  -6.792
ATOM   4184  H02 WTR   911     -21.457   0.089  -7.360
TER   
ATOM   4185  O00 WTR   912     -18.466   3.838  -5.714
ATOM   4186  H01 WTR   912     -19.311   4.272  -5.825
ATOM   4187  H02 WTR   912     -17.849   4.385  -6.199
TER   
ATOM   4188  O00 WTR   913     -11.589 -21.905   0.508
ATOM   4189  H01 WTR   913     -12.523 -21.718   0.601
ATOM   4190  H02 WTR   913     -11.411 -21.778  -0.424
TER   
ATOM   4191  O00 WTR   914     -16.117  -6.486  -2.670
ATOM   4192  H01 WTR   914     -15.297  -6.961  -2.532
ATOM   4193  H02 WTR   914     -16.022  -5.688  -2.151
TER   
ATOM   4194  O00 WTR   915      -1.504 -12.063   7.379
ATOM   4195  H01 WTR   915      -2.011 -12.762   7.792
ATOM   4196  H02 WTR   915      -2.091 -11.700   6.716
TER   
ATOM   4197  O00 WTR   916      -7.558  -9.154   8.944
ATOM   4198  H01 WTR   916      -7.756  -9.015   8.018
ATOM   4199  H02 WTR   916      -6.798  -8.597   9.113
TER   
ATOM   4200  O00 WTR   917      -4.624 -10.879   8.243
ATOM   4201  H01 WTR   917      -4.717  -9.944   8.059
ATOM   4202  H02 WTR   917      -4.604 -11.293   7.380
TER   
ATOM   4203  O00 WTR   918      -7.146 -14.558  -0.658
ATOM   4204  H01 WTR   918      -6.632 -15.223  -0.200
ATOM   4205  H02 WTR   918      -7.920 -14.432  -0.108
TER   
ATOM   4206  O00 WTR   919      -6.178 -15.385  12.056
ATOM   4207  H01 WTR   919      -6.889 -14.768  11.882
ATOM   4208  H02 WTR   919      -6.213 -16.003  11.326
TER   
ATOM   4209  O00 WTR   920     -11.320 -13.946   3.789
ATOM   4210  H01 WTR   920     -11.495 -14.452   4.582
ATOM   4211  H02 WTR   920     -12.031 -14.180   3.193
TER   
ATOM   4212  O00 WTR   921      -7.116 -18.898   7.073
ATOM   4213  H01 WTR   921      -7.592 -18.291   7.641
ATOM   4214  H02 WTR   921      -6.841 -18.364   6.329
TER   
ATOM   4215  O00 WTR   922      -5.499 -12.743   0.731
ATOM   4216  H01 WTR   922      -5.448 -11.910   0.263
ATOM   4217  H02 WTR   922      -6.047 -13.297   0.175
TER   
ATOM   4218  O00 WTR   923     -11.163 -22.583 -14.258
ATOM   4219  H01 WTR   923     -12.112 -22.476 -14.185
ATOM   4220  H02 WTR   923     -10.807 -21.720 -14.049
TER   
ATOM   4221  O00 WTR   924      -9.605 -16.848   6.154
ATOM   4222  H01 WTR   924      -9.317 -16.884   7.067
ATOM   4223  H02 WTR   924     -10.437 -16.376   6.183
TER   
ATOM   4224  O00 WTR   925       3.897 -13.323   7.688
ATOM   4225  H01 WTR   925       3.116 -13.557   8.190
ATOM   4226  H02 WTR   925       3.662 -13.507   6.779
TER   
ATOM   4227  O00 WTR   926     -11.222  -8.936   7.471
ATOM   4228  H01 WTR   926     -10.646  -8.172   7.473
ATOM   4229  H02 WTR   926     -11.838  -8.771   6.757
TER   
ATOM   4230  O00 WTR   927     -12.656 -13.156  10.930
ATOM   4231  H01 WTR   927     -13.598 -13.017  10.831
ATOM   4232  H02 WTR   927     -12.419 -13.723  10.196
TER   
ATOM   4233  O00 WTR   928     -10.131 -12.031   5.977
ATOM   4234  H01 WTR   928      -9.930 -11.640   5.126
ATOM   4235  H02 WTR   928     -11.050 -12.288   5.912
TER   
ATOM   4236  O00 WTR   929       2.013 -12.464   9.961
ATOM   4237  H01 WTR   929       1.699 -12.062   9.151
ATOM   4238  H02 WTR   929       1.382 -13.161  10.143
TER   
ATOM   4239  O00 WTR   930       4.104 -19.983  11.478
ATOM   4240  H01 WTR   930       4.311 -20.618  10.792
ATOM   4241  H02 WTR   930       4.763 -19.296  11.375
TER   
ATOM   4242  O00 WTR   931       0.257 -17.665   4.468
ATOM   4243  H01 WTR   931      -0.493 -17.107   4.263
ATOM   4244  H02 WTR   931      -0.126 -18.444   4.872
TER   
ATOM   4245  O00 WTR   932      -9.249  -8.032   3.596
ATOM   4246  H01 WTR   932      -8.925  -8.485   4.374
ATOM   4247  H02 WTR   932      -9.968  -7.488   3.917
TER   
ATOM   4248  O00 WTR   933     -13.263 -14.140 -10.382
ATOM   4249  H01 WTR   933     -12.908 -13.548  -9.719
ATOM   4250  H02 WTR   933     -12.508 -14.378 -10.920
TER   
ATOM   4251  O00 WTR   934     -13.967  -5.948   3.745
ATOM   4252  H01 WTR   934     -14.348  -5.135   4.079
ATOM   4253  H02 WTR   934     -14.144  -5.927   2.805
TER   
ATOM   4254  O00 WTR   935     -10.194  11.935  13.478
ATOM   4255  H01 WTR   935     -10.997  12.260  13.073
ATOM   4256  H02 WTR   935      -9.489  12.355  12.985
TER   
ATOM   4257  O00 WTR   936       4.851 -16.789   5.510
ATOM   4258  H01 WTR   936       5.697 -16.881   5.072
ATOM   4259  H02 WTR   936       4.614 -15.870   5.382
TER   
ATOM   4260  O00 WTR   937      -0.075 -14.348  10.265
ATOM   4261  H01 WTR   937      -0.025 -14.559   9.333
ATOM   4262  H02 WTR   937       0.000 -15.193  10.707
TER   
ATOM   4263  O00 WTR   938      -2.614 -16.442   9.129
ATOM   4264  H01 WTR   938      -2.119 -16.758   9.885
ATOM   4265  H02 WTR   938      -1.956 -16.324   8.444
TER   
ATOM   4266  O00 WTR   939      -7.969 -16.967  -4.371
ATOM   4267  H01 WTR   939      -8.279 -16.376  -3.685
ATOM   4268  H02 WTR   939      -8.302 -17.827  -4.115
TER   
ATOM   4269  O00 WTR   940       6.935 -17.718  -9.741
ATOM   4270  H01 WTR   940       6.349 -17.282  -9.122
ATOM   4271  H02 WTR   940       6.769 -18.652  -9.612
TER   
ATOM   4272  O00 WTR   941      -6.820 -11.643   5.437
ATOM   4273  H01 WTR   941      -6.553 -11.323   4.575
ATOM   4274  H02 WTR   941      -7.224 -12.493   5.262
TER   
ATOM   4275  O00 WTR   942      -9.615  -9.536   1.221
ATOM   4276  H01 WTR   942      -9.411  -9.041   2.015
ATOM   4277  H02 WTR   942      -8.785  -9.580   0.746
TER   
ATOM   4278  O00 WTR   943      -6.961 -11.794   9.373
ATOM   4279  H01 WTR   943      -7.241 -10.903   9.163
ATOM   4280  H02 WTR   943      -6.076 -11.858   9.014
TER   
ATOM   4281  O00 WTR   944      -9.887 -11.622   3.343
ATOM   4282  H01 WTR   944     -10.256 -12.503   3.281
ATOM   4283  H02 WTR   944      -8.942 -11.751   3.267
TER   
ATOM   4284  O00 WTR   945      -5.121 -13.806   3.564
ATOM   4285  H01 WTR   945      -5.095 -13.278   2.767
ATOM   4286  H02 WTR   945      -4.727 -13.248   4.235
TER   
ATOM   4287  O00 WTR   946     -14.422 -16.806 -10.014
ATOM   4288  H01 WTR   946     -14.005 -17.635  -9.779
ATOM   4289  H02 WTR   946     -13.757 -16.143  -9.829
TER   
ATOM   4290  O00 WTR   947       8.234 -19.347  10.217
ATOM   4291  H01 WTR   947       8.817 -18.653   9.908
ATOM   4292  H02 WTR   947       7.812 -19.677   9.424
TER   
ATOM   4293  O00 WTR   948      -8.381 -14.389   5.947
ATOM   4294  H01 WTR   948      -8.789 -15.253   5.994
ATOM   4295  H02 WTR   948      -9.031 -13.795   6.322
TER   
ATOM   4296  O00 WTR   949      -7.947 -14.653   3.244
ATOM   4297  H01 WTR   949      -7.018 -14.547   3.447
ATOM   4298  H02 WTR   949      -8.384 -14.627   4.095
TER   
ATOM   4299  O00 WTR   950      -6.167 -14.786   7.707
ATOM   4300  H01 WTR   950      -6.883 -14.429   7.182
ATOM   4301  H02 WTR   950      -5.706 -15.378   7.113
TER   
ATOM   4302  O00 WTR   951       9.074 -16.464 -16.050
ATOM   4303  H01 WTR   951       9.121 -15.660 -15.534
ATOM   4304  H02 WTR   951       9.722 -17.044 -15.650
TER   
ATOM   4305  O00 WTR   952      -3.312 -13.811   8.846
ATOM   4306  H01 WTR   952      -4.231 -13.546   8.893
ATOM   4307  H02 WTR   952      -3.335 -14.767   8.884
TER   
ATOM   4308  O00 WTR   953      -4.347 -16.432   5.942
ATOM   4309  H01 WTR   953      -4.356 -17.331   6.271
ATOM   4310  H02 WTR   953      -3.427 -16.172   5.981
TER   
ATOM   4311  O00 WTR   954      -8.722  -9.444   6.073
ATOM   4312  H01 WTR   954      -9.622  -9.670   6.307
ATOM   4313  H02 WTR   954      -8.330 -10.273   5.800
TER   
ATOM   4314  O00 WTR   955       0.974 -11.289   7.885
ATOM   4315  H01 WTR   955       1.336 -10.838   7.123
ATOM   4316  H02 WTR   955       0.096 -11.555   7.612
TER   
ATOM   4317  O00 WTR   956      -9.221  -8.426  13.612
ATOM   4318  H01 WTR   956      -9.867  -8.043  14.207
ATOM   4319  H02 WTR   956      -9.347  -9.371  13.698
TER   
ATOM   4320  O00 WTR   957      14.749 -15.151  -6.684
ATOM   4321  H01 WTR   957      15.012 -14.689  -5.887
ATOM   4322  H02 WTR   957      14.046 -15.736  -6.402
TER   
ATOM   4323  O00 WTR   958      -1.482 -15.661   4.473
ATOM   4324  H01 WTR   958      -1.136 -14.770   4.520
ATOM   4325  H02 WTR   958      -2.191 -15.609   3.832
TER   
ATOM   4326  O00 WTR   959       6.189 -22.064   7.917
ATOM   4327  H01 WTR   959       6.848 -21.379   7.805
ATOM   4328  H02 WTR   959       5.369 -21.589   8.052
TER   
ATOM   4329  O00 WTR   960     -14.874 -13.390   7.309
ATOM   4330  H01 WTR   960     -15.481 -12.733   6.969
ATOM   4331  H02 WTR   960     -14.012 -12.980   7.237
TER   
ATOM   4332  O00 WTR   961     -13.367 -11.649   4.985
ATOM   4333  H01 WTR   961     -14.151 -11.778   4.451
ATOM   4334  H02 WTR   961     -12.679 -11.436   4.354
TER   
ATOM   4335  O00 WTR   962      -5.477 -16.662   9.547
ATOM   4336  H01 WTR   962      -5.724 -16.020   8.882
ATOM   4337  H02 WTR   962      -4.566 -16.878   9.347
TER   
ATOM   4338  O00 WTR   963       0.684 -11.485 -10.818
ATOM   4339  H01 WTR   963      -0.121 -11.539 -10.303
ATOM   4340  H02 WTR   963       1.360 -11.845 -10.244
TER   
ATOM   4341  O00 WTR   964      -6.816   6.013   7.176
ATOM   4342  H01 WTR   964      -5.878   5.832   7.233
ATOM   4343  H02 WTR   964      -6.869   6.878   6.769
TER   
ATOM   4344  O00 WTR   965      -1.597  -2.889  11.830
ATOM   4345  H01 WTR   965      -1.615  -3.232  10.936
ATOM   4346  H02 WTR   965      -2.359  -3.284  12.254
TER   
ATOM   4347  O00 WTR   966      -0.449 -16.337   7.489
ATOM   4348  H01 WTR   966      -0.268 -16.229   6.555
ATOM   4349  H02 WTR   966       0.409 -16.491   7.884
TER   
ATOM   4350  O00 WTR   967       9.877 -17.075  10.697
ATOM   4351  H01 WTR   967      10.210 -17.252  11.576
ATOM   4352  H02 WTR   967      10.125 -16.166  10.525
TER   
ATOM   4353  O00 WTR   968       5.844 -11.065   8.208
ATOM   4354  H01 WTR   968       6.469 -11.010   8.931
ATOM   4355  H02 WTR   968       5.106 -11.558   8.567
TER   
ATOM   4356  O00 WTR   969       7.886 -11.900   9.843
ATOM   4357  H01 WTR   969       7.490 -12.769   9.779
ATOM   4358  H02 WTR   969       7.694 -11.613  10.735
TER   
ATOM   4359  O00 WTR   970       0.892 -19.700   2.547
ATOM   4360  H01 WTR   970      -0.015 -19.877   2.300
ATOM   4361  H02 WTR   970       0.832 -19.005   3.202
TER   
ATOM   4362  O00 WTR   971      -2.593 -22.012   3.883
ATOM   4363  H01 WTR   971      -2.527 -21.462   4.664
ATOM   4364  H02 WTR   971      -3.532 -22.163   3.775
TER   
ATOM   4365  O00 WTR   972      14.866 -24.007   0.568
ATOM   4366  H01 WTR   972      14.891 -23.428   1.330
ATOM   4367  H02 WTR   972      14.073 -24.530   0.690
TER   
ATOM   4368  O00 WTR   973       3.539 -15.871   1.331
ATOM   4369  H01 WTR   973       4.138 -16.558   1.622
ATOM   4370  H02 WTR   973       2.877 -15.822   2.020
TER   
ATOM   4371  O00 WTR   974       8.976 -14.363  12.611
ATOM   4372  H01 WTR   974       9.903 -14.552  12.757
ATOM   4373  H02 WTR   974       8.528 -14.773  13.350
TER   
ATOM   4374  O00 WTR   975       5.389 -13.647  16.296
ATOM   4375  H01 WTR   975       5.307 -14.522  15.916
ATOM   4376  H02 WTR   975       4.574 -13.205  16.059
TER   
ATOM   4377  O00 WTR   976      13.065 -15.879   4.104
ATOM   4378  H01 WTR   976      12.487 -16.569   3.780
ATOM   4379  H02 WTR   976      13.939 -16.143   3.816
TER   
ATOM   4380  O00 WTR   977      -8.600 -13.685  12.058
ATOM   4381  H01 WTR   977      -8.694 -13.575  11.112
ATOM   4382  H02 WTR   977      -7.861 -13.123  12.292
TER   
ATOM   4383  O00 WTR   978       4.729 -11.406  11.753
ATOM   4384  H01 WTR   978       4.873 -10.563  12.184
ATOM   4385  H02 WTR   978       4.033 -11.235  11.119
TER   
ATOM   4386  O00 WTR   979       1.487 -21.478  11.084
ATOM   4387  H01 WTR   979       1.267 -21.372  12.010
ATOM   4388  H02 WTR   979       2.087 -20.756  10.896
TER   
ATOM   4389  O00 WTR   980      10.601 -13.813   6.335
ATOM   4390  H01 WTR   980      10.037 -14.047   7.072
ATOM   4391  H02 WTR   980      10.304 -12.942   6.073
TER   
ATOM   4392  O00 WTR   981      12.946 -12.032  11.999
ATOM   4393  H01 WTR   981      12.678 -12.944  12.112
ATOM   4394  H02 WTR   981      12.814 -11.634  12.859
TER   
ATOM   4395  O00 WTR   982      13.146 -17.551   7.819
ATOM   4396  H01 WTR   982      13.263 -16.668   7.470
ATOM   4397  H02 WTR   982      13.079 -18.109   7.044
TER   
ATOM   4398  O00 WTR   983       6.437  -4.149  13.309
ATOM   4399  H01 WTR   983       6.804  -4.699  14.001
ATOM   4400  H02 WTR   983       5.513  -4.055  13.542
TER   
ATOM   4401  O00 WTR   984      -3.824 -18.721   3.536
ATOM   4402  H01 WTR   984      -3.699 -17.780   3.410
ATOM   4403  H02 WTR   984      -3.190 -19.128   2.947
TER   
ATOM   4404  O00 WTR   985       2.681 -21.176 -16.800
ATOM   4405  H01 WTR   985       2.315 -20.297 -16.705
ATOM   4406  H02 WTR   985       2.406 -21.458 -17.673
TER   
ATOM   4407  O00 WTR   986       4.086  -9.472   4.650
ATOM   4408  H01 WTR   986       3.304  -9.863   5.041
ATOM   4409  H02 WTR   986       3.911  -9.478   3.709
TER   
ATOM   4410  O00 WTR   987      10.020 -10.679   8.572
ATOM   4411  H01 WTR   987       9.420 -11.034   9.228
ATOM   4412  H02 WTR   987      10.888 -10.961   8.862
TER   
ATOM   4413  O00 WTR   988     -11.260 -14.260  13.082
ATOM   4414  H01 WTR   988     -10.393 -13.873  12.963
ATOM   4415  H02 WTR   988     -11.790 -13.880  12.382
TER   
ATOM   4416  O00 WTR   989       1.938 -22.244   2.596
ATOM   4417  H01 WTR   989       1.441 -21.429   2.672
ATOM   4418  H02 WTR   989       2.852 -21.964   2.557
TER   
ATOM   4419  O00 WTR   990      -1.909 -19.743   2.019
ATOM   4420  H01 WTR   990      -2.182 -20.160   1.202
ATOM   4421  H02 WTR   990      -2.047 -20.413   2.689
TER   
ATOM   4422  O00 WTR   991     -11.288 -17.938   9.443
ATOM   4423  H01 WTR   991     -11.211 -17.616  10.341
ATOM   4424  H02 WTR   991     -10.967 -18.839   9.482
TER   
ATOM   4425  O00 WTR   992       6.368  -9.049   6.206
ATOM   4426  H01 WTR   992       5.626  -8.984   5.604
ATOM   4427  H02 WTR   992       6.141  -9.772   6.790
TER   
ATOM   4428  O00 WTR   993      -1.638 -23.531   0.994
ATOM   4429  H01 WTR   993      -0.950 -23.468   1.657
ATOM   4430  H02 WTR   993      -2.387 -23.904   1.459
TER   
ATOM   4431  O00 WTR   994       5.147 -17.661   7.978
ATOM   4432  H01 WTR   994       5.895 -18.255   7.923
ATOM   4433  H02 WTR   994       4.917 -17.477   7.067
TER   
ATOM   4434  O00 WTR   995       3.124 -13.672  13.440
ATOM   4435  H01 WTR   995       3.377 -12.996  12.812
ATOM   4436  H02 WTR   995       3.020 -14.464  12.912
TER   
ATOM   4437  O00 WTR   996       7.334 -20.914   5.207
ATOM   4438  H01 WTR   996       7.978 -21.277   5.815
ATOM   4439  H02 WTR   996       6.688 -21.611   5.095
TER   
ATOM   4440  O00 WTR   997       9.183 -17.628   7.449
ATOM   4441  H01 WTR   997       8.824 -16.742   7.497
ATOM   4442  H02 WTR   997       9.961 -17.602   8.006
TER   
ATOM   4443  O00 WTR   998       2.474 -12.575  -9.161
ATOM   4444  H01 WTR   998       2.287 -12.556  -8.222
ATOM   4445  H02 WTR   998       2.780 -13.467  -9.326
TER   
ATOM   4446  O00 WTR   999     -13.652 -16.159   4.680
ATOM   4447  H01 WTR   999     -14.479 -15.792   4.993
ATOM   4448  H02 WTR   999     -13.871 -17.053   4.417
TER   
ATOM   4449  O00 WTR  1000       1.491 -11.128  12.515
ATOM   4450  H01 WTR  1000       1.665 -11.399  11.614
ATOM   4451  H02 WTR  1000       1.717 -10.198  12.534
TER   
ATOM   4452  O00 WTR  1001      -4.237 -20.286  -7.753
ATOM   4453  H01 WTR  1001      -4.115 -19.801  -6.937
ATOM   4454  H02 WTR  1001      -4.931 -20.915  -7.557
TER   
ATOM   4455  O00 WTR  1002      12.654 -11.240   9.427
ATOM   4456  H01 WTR  1002      13.321 -10.584   9.227
ATOM   4457  H02 WTR  1002      12.740 -11.389  10.369
TER   
ATOM   4458  O00 WTR  1003      15.005  -9.849   1.861
ATOM   4459  H01 WTR  1003      14.888  -9.403   2.699
ATOM   4460  H02 WTR  1003      15.651  -9.319   1.394
TER   
ATOM   4461  O00 WTR  1004       7.126 -19.404   7.589
ATOM   4462  H01 WTR  1004       7.019 -19.738   6.698
ATOM   4463  H02 WTR  1004       7.929 -18.883   7.556
TER   
ATOM   4464  O00 WTR  1005      -0.223 -13.381   5.267
ATOM   4465  H01 WTR  1005      -0.704 -13.106   6.048
ATOM   4466  H02 WTR  1005      -0.341 -12.662   4.647
TER   
ATOM   4467  O00 WTR  1006       7.159 -14.609  10.287
ATOM   4468  H01 WTR  1006       6.286 -14.904  10.030
ATOM   4469  H02 WTR  1006       7.160 -14.664  11.243
TER   
ATOM   4470  O00 WTR  1007      11.903  -9.602   1.918
ATOM   4471  H01 WTR  1007      11.228 -10.159   2.308
ATOM   4472  H02 WTR  1007      12.714 -10.098   2.025
TER   
ATOM   4473  O00 WTR  1008       9.498  -8.307   9.471
ATOM   4474  H01 WTR  1008       9.736  -9.171   9.135
ATOM   4475  H02 WTR  1008       8.574  -8.388   9.708
TER   
ATOM   4476  O00 WTR  1009       9.857 -15.134  16.082
ATOM   4477  H01 WTR  1009      10.384 -14.582  15.505
ATOM   4478  H02 WTR  1009      10.493 -15.552  16.662
TER   
ATOM   4479  O00 WTR  1010       8.745 -22.251  12.972
ATOM   4480  H01 WTR  1010       8.760 -22.965  13.610
ATOM   4481  H02 WTR  1010       8.802 -22.687  12.122
TER   
ATOM   4482  O00 WTR  1011      13.330 -14.912  12.505
ATOM   4483  H01 WTR  1011      14.268 -15.087  12.575
ATOM   4484  H02 WTR  1011      13.157 -14.903  11.563
TER   
ATOM   4485  O00 WTR  1012       5.663  -6.409   6.683
ATOM   4486  H01 WTR  1012       5.819  -7.333   6.878
ATOM   4487  H02 WTR  1012       6.196  -6.233   5.908
TER   
ATOM   4488  O00 WTR  1013       4.596 -13.627   0.545
ATOM   4489  H01 WTR  1013       3.993 -14.347   0.730
ATOM   4490  H02 WTR  1013       5.462 -14.035   0.539
TER   
ATOM   4491  O00 WTR  1014       7.592  -6.055   8.845
ATOM   4492  H01 WTR  1014       6.953  -6.177   8.143
ATOM   4493  H02 WTR  1014       8.436  -6.247   8.437
TER   
ATOM   4494  O00 WTR  1015       4.411  -9.520  13.823
ATOM   4495  H01 WTR  1015       3.934  -8.788  13.431
ATOM   4496  H02 WTR  1015       4.755  -9.170  14.644
TER   
ATOM   4497  O00 WTR  1016      11.933  -7.598   8.006
ATOM   4498  H01 WTR  1016      12.206  -8.280   7.393
ATOM   4499  H02 WTR  1016      10.978  -7.663   8.028
TER   
ATOM   4500  O00 WTR  1017      16.768 -14.957  10.117
ATOM   4501  H01 WTR  1017      16.258 -14.192   9.850
ATOM   4502  H02 WTR  1017      16.211 -15.704   9.899
TER   
ATOM   4503  O00 WTR  1018       6.108  -7.744  -6.427
ATOM   4504  H01 WTR  1018       5.410  -8.325  -6.728
ATOM   4505  H02 WTR  1018       5.762  -6.862  -6.564
TER   
ATOM   4506  O00 WTR  1019      -9.467   2.093  11.284
ATOM   4507  H01 WTR  1019      -9.993   2.536  11.950
ATOM   4508  H02 WTR  1019     -10.061   1.988  10.540
TER   
ATOM   4509  O00 WTR  1020      -2.615   6.465   2.397
ATOM   4510  H01 WTR  1020      -3.278   7.153   2.341
ATOM   4511  H02 WTR  1020      -2.758   5.930   1.617
TER   
ATOM   4512  O00 WTR  1021     -13.344  -0.254   7.504
ATOM   4513  H01 WTR  1021     -13.053   0.149   8.322
ATOM   4514  H02 WTR  1021     -13.258  -1.195   7.655
TER   
ATOM   4515  O00 WTR  1022      -4.661   3.801   3.913
ATOM   4516  H01 WTR  1022      -4.756   4.744   4.041
ATOM   4517  H02 WTR  1022      -4.871   3.662   2.989
TER   
ATOM   4518  O00 WTR  1023     -15.439  -5.065   7.864
ATOM   4519  H01 WTR  1023     -15.443  -4.645   7.004
ATOM   4520  H02 WTR  1023     -14.512  -5.212   8.054
TER   
ATOM   4521  O00 WTR  1024     -10.533   0.013   6.930
ATOM   4522  H01 WTR  1024     -11.464   0.070   7.148
ATOM   4523  H02 WTR  1024     -10.314  -0.911   7.051
TER   
ATOM   4524  O00 WTR  1025      -1.911   3.806  15.065
ATOM   4525  H01 WTR  1025      -1.382   3.545  15.819
ATOM   4526  H02 WTR  1025      -1.334   4.371  14.551
TER   
ATOM   4527  O00 WTR  1026     -13.834 -18.774   3.865
ATOM   4528  H01 WTR  1026     -13.028 -19.147   3.509
ATOM   4529  H02 WTR  1026     -14.171 -19.448   4.455
TER   
ATOM   4530  O00 WTR  1027     -12.220   5.595  13.908
ATOM   4531  H01 WTR  1027     -11.975   5.005  14.621
ATOM   4532  H02 WTR  1027     -13.172   5.671  13.976
TER   
ATOM   4533  O00 WTR  1028     -12.138  -3.292   5.618
ATOM   4534  H01 WTR  1028     -12.852  -2.895   5.119
ATOM   4535  H02 WTR  1028     -12.289  -4.234   5.546
TER   
ATOM   4536  O00 WTR  1029      -4.438   3.120   1.338
ATOM   4537  H01 WTR  1029      -4.818   2.719   0.557
ATOM   4538  H02 WTR  1029      -3.809   3.757   1.000
TER   
ATOM   4539  O00 WTR  1030     -12.292  -3.462   1.432
ATOM   4540  H01 WTR  1030     -12.630  -4.297   1.757
ATOM   4541  H02 WTR  1030     -11.343  -3.530   1.537
TER   
ATOM   4542  O00 WTR  1031      -9.808  -6.553   8.166
ATOM   4543  H01 WTR  1031      -9.095  -5.930   8.025
ATOM   4544  H02 WTR  1031      -9.486  -7.131   8.858
TER   
ATOM   4545  O00 WTR  1032      -6.881   2.164   5.355
ATOM   4546  H01 WTR  1032      -7.345   2.076   4.523
ATOM   4547  H02 WTR  1032      -6.080   2.640   5.134
TER   
ATOM   4548  O00 WTR  1033     -13.071  -8.386   5.216
ATOM   4549  H01 WTR  1033     -12.924  -9.002   4.499
ATOM   4550  H02 WTR  1033     -14.015  -8.229   5.208
TER   
ATOM   4551  O00 WTR  1034      -6.898  -3.544  13.105
ATOM   4552  H01 WTR  1034      -7.102  -2.765  13.622
ATOM   4553  H02 WTR  1034      -7.440  -3.461  12.320
TER   
ATOM   4554  O00 WTR  1035      -7.610   3.610  14.190
ATOM   4555  H01 WTR  1035      -8.189   3.046  14.703
ATOM   4556  H02 WTR  1035      -6.883   3.808  14.779
TER   
ATOM   4557  O00 WTR  1036     -11.111  -1.708  14.509
ATOM   4558  H01 WTR  1036     -11.704  -2.374  14.857
ATOM   4559  H02 WTR  1036     -11.113  -1.855  13.563
TER   
ATOM   4560  O00 WTR  1037      -9.706   6.696   9.959
ATOM   4561  H01 WTR  1037      -9.711   7.153   9.117
ATOM   4562  H02 WTR  1037      -9.605   5.772   9.730
TER   
ATOM   4563  O00 WTR  1038      -8.421  -1.987  14.960
ATOM   4564  H01 WTR  1038      -8.010  -1.155  14.726
ATOM   4565  H02 WTR  1038      -9.360  -1.826  14.866
TER   
ATOM   4566  O00 WTR  1039      -0.918   4.276   1.183
ATOM   4567  H01 WTR  1039      -1.711   4.529   0.709
ATOM   4568  H02 WTR  1039      -1.237   3.780   1.937
TER   
ATOM   4569  O00 WTR  1040      -8.326  -0.486  11.619
ATOM   4570  H01 WTR  1040      -7.869  -0.233  12.421
ATOM   4571  H02 WTR  1040      -8.797   0.304  11.352
TER   
ATOM   4572  O00 WTR  1041      -4.175   5.363   7.422
ATOM   4573  H01 WTR  1041      -3.827   6.142   7.858
ATOM   4574  H02 WTR  1041      -4.226   5.608   6.498
TER   
ATOM   4575  O00 WTR  1042      -8.053   4.230   9.217
ATOM   4576  H01 WTR  1042      -7.442   4.664   8.623
ATOM   4577  H02 WTR  1042      -8.314   3.434   8.754
TER   
ATOM   4578  O00 WTR  1043      11.901   1.493   6.416
ATOM   4579  H01 WTR  1043      11.938   2.425   6.634
ATOM   4580  H02 WTR  1043      12.429   1.412   5.622
TER   
ATOM   4581  O00 WTR  1044      -8.529  -1.661  -7.452
ATOM   4582  H01 WTR  1044      -7.606  -1.913  -7.470
ATOM   4583  H02 WTR  1044      -8.540  -0.764  -7.787
TER   
ATOM   4584  O00 WTR  1045      -4.452   6.682   4.749
ATOM   4585  H01 WTR  1045      -4.148   7.124   3.956
ATOM   4586  H02 WTR  1045      -5.249   7.151   4.995
TER   
ATOM   4587  O00 WTR  1046       1.637 -15.739   3.205
ATOM   4588  H01 WTR  1046       0.930 -15.144   2.956
ATOM   4589  H02 WTR  1046       1.205 -16.426   3.713
TER   
ATOM   4590  O00 WTR  1047      -4.106 -20.406  13.376
ATOM   4591  H01 WTR  1047      -4.270 -20.205  12.455
ATOM   4592  H02 WTR  1047      -4.135 -21.361  13.422
TER   
ATOM   4593  O00 WTR  1048       6.559   2.634  11.945
ATOM   4594  H01 WTR  1048       7.089   2.914  12.692
ATOM   4595  H02 WTR  1048       6.717   1.692  11.879
TER   
ATOM   4596  O00 WTR  1049       6.417  -6.160  11.478
ATOM   4597  H01 WTR  1049       6.893  -5.936  10.678
ATOM   4598  H02 WTR  1049       6.410  -5.349  11.987
TER   
ATOM   4599  O00 WTR  1050      13.416  -6.018  12.699
ATOM   4600  H01 WTR  1050      12.492  -5.839  12.877
ATOM   4601  H02 WTR  1050      13.458  -6.140  11.751
TER   
ATOM   4602  O00 WTR  1051      14.440   1.448  10.273
ATOM   4603  H01 WTR  1051      14.509   0.798  10.972
ATOM   4604  H02 WTR  1051      15.137   2.077  10.460
TER   
ATOM   4605  O00 WTR  1052     -15.164 -13.067  13.660
ATOM   4606  H01 WTR  1052     -14.617 -13.192  14.436
ATOM   4607  H02 WTR  1052     -14.978 -13.827  13.110
TER   
ATOM   4608  O00 WTR  1053       7.770  -2.488 -11.977
ATOM   4609  H01 WTR  1053       8.481  -2.709 -12.579
ATOM   4610  H02 WTR  1053       6.971  -2.681 -12.468
TER   
ATOM   4611  O00 WTR  1054       3.841 -24.543  10.202
ATOM   4612  H01 WTR  1054       3.942 -25.457  10.467
ATOM   4613  H02 WTR  1054       3.410 -24.587   9.348
TER   
ATOM   4614  O00 WTR  1055       7.921   3.451  14.053
ATOM   4615  H01 WTR  1055       8.687   3.000  13.698
ATOM   4616  H02 WTR  1055       8.270   4.262  14.423
TER   
ATOM   4617  O00 WTR  1056      13.643  -7.654  15.491
ATOM   4618  H01 WTR  1056      13.660  -7.826  14.549
ATOM   4619  H02 WTR  1056      14.406  -8.121  15.833
TER   
ATOM   4620  O00 WTR  1057      10.192   0.456  10.610
ATOM   4621  H01 WTR  1057      10.183   0.776  11.512
ATOM   4622  H02 WTR  1057      11.103   0.209  10.452
TER   
ATOM   4623  O00 WTR  1058     -19.160   8.172 -11.874
ATOM   4624  H01 WTR  1058     -18.509   7.544 -12.186
ATOM   4625  H02 WTR  1058     -19.355   7.890 -10.980
TER   
ATOM   4626  O00 WTR  1059      12.301  -9.665   6.184
ATOM   4627  H01 WTR  1059      11.420 -10.031   6.263
ATOM   4628  H02 WTR  1059      12.879 -10.429   6.179
TER   
ATOM   4629  O00 WTR  1060     -13.350  -5.730  13.525
ATOM   4630  H01 WTR  1060     -14.288  -5.908  13.599
ATOM   4631  H02 WTR  1060     -13.099  -6.111  12.684
TER   
ATOM   4632  O00 WTR  1061       6.515  -0.179  11.993
ATOM   4633  H01 WTR  1061       6.485  -0.172  12.949
ATOM   4634  H02 WTR  1061       7.188  -0.825  11.778
TER   
ATOM   4635  O00 WTR  1062      -0.719 -10.002  -8.656
ATOM   4636  H01 WTR  1062      -0.019  -9.788  -8.039
ATOM   4637  H02 WTR  1062      -0.738  -9.262  -9.263
TER   
ATOM   4638  O00 WTR  1063       8.887   2.804   9.305
ATOM   4639  H01 WTR  1063       8.615   2.945  10.212
ATOM   4640  H02 WTR  1063       9.419   2.009   9.335
TER   
ATOM   4641  O00 WTR  1064      13.174   7.435  12.365
ATOM   4642  H01 WTR  1064      13.174   7.830  13.238
ATOM   4643  H02 WTR  1064      12.599   6.674  12.446
TER   
ATOM   4644  O00 WTR  1065      -0.915  12.762   4.465
ATOM   4645  H01 WTR  1065      -1.330  12.084   3.931
ATOM   4646  H02 WTR  1065      -1.036  12.464   5.367
TER   
ATOM   4647  O00 WTR  1066      -2.424 -14.063   0.501
ATOM   4648  H01 WTR  1066      -2.748 -14.152  -0.395
ATOM   4649  H02 WTR  1066      -2.760 -13.217   0.796
TER   
ATOM   4650  O00 WTR  1067      -2.961  -5.187  14.959
ATOM   4651  H01 WTR  1067      -2.496  -5.205  15.796
ATOM   4652  H02 WTR  1067      -3.382  -6.045  14.900
TER   
ATOM   4653  O00 WTR  1068       9.864  -4.091   9.752
ATOM   4654  H01 WTR  1068       9.275  -3.377   9.996
ATOM   4655  H02 WTR  1068       9.608  -4.319   8.858
TER   
ATOM   4656  O00 WTR  1069      -0.302 -17.157  10.650
ATOM   4657  H01 WTR  1069      -0.136 -18.045  10.336
ATOM   4658  H02 WTR  1069       0.010 -17.160  11.555
TER   
ATOM   4659  O00 WTR  1070       6.364 -14.117  20.303
ATOM   4660  H01 WTR  1070       5.569 -13.959  19.794
ATOM   4661  H02 WTR  1070       6.869 -14.734  19.774
TER   
ATOM   4662  O00 WTR  1071       0.341  -2.813  16.934
ATOM   4663  H01 WTR  1071      -0.052  -2.062  17.378
ATOM   4664  H02 WTR  1071      -0.269  -3.020  16.226
TER   
ATOM   4665  O00 WTR  1072       8.376  -1.866  10.922
ATOM   4666  H01 WTR  1072       8.756  -2.167  11.748
ATOM   4667  H02 WTR  1072       8.965  -1.172  10.625
TER   
ATOM   4668  O00 WTR  1073     -12.218 -11.925  -8.999
ATOM   4669  H01 WTR  1073     -12.495 -12.138  -8.108
ATOM   4670  H02 WTR  1073     -12.477 -11.012  -9.119
TER   
ATOM   4671  O00 WTR  1074     -12.315 -15.043  -2.317
ATOM   4672  H01 WTR  1074     -12.333 -15.058  -1.360
ATOM   4673  H02 WTR  1074     -12.772 -14.236  -2.553
TER   
ATOM   4674  O00 WTR  1075     -15.263  -3.819  -1.530
ATOM   4675  H01 WTR  1075     -14.377  -3.458  -1.496
ATOM   4676  H02 WTR  1075     -15.811  -3.086  -1.807
TER   
ATOM   4677  O00 WTR  1076     -10.600  -6.529   1.089
ATOM   4678  H01 WTR  1076     -10.798  -7.438   1.316
ATOM   4679  H02 WTR  1076      -9.668  -6.533   0.874
TER   
ATOM   4680  O00 WTR  1077      -6.869  -8.493  -6.484
ATOM   4681  H01 WTR  1077      -7.586  -8.607  -7.109
ATOM   4682  H02 WTR  1077      -6.799  -9.339  -6.043
TER   
ATOM   4683  O00 WTR  1078      -5.334 -21.912  -4.000
ATOM   4684  H01 WTR  1078      -5.164 -21.077  -4.437
ATOM   4685  H02 WTR  1078      -4.945 -21.812  -3.132
TER   
ATOM   4686  O00 WTR  1079      -5.408 -18.592  -1.292
ATOM   4687  H01 WTR  1079      -4.920 -19.183  -1.865
ATOM   4688  H02 WTR  1079      -6.234 -19.047  -1.125
TER   
ATOM   4689  O00 WTR  1080       3.865 -24.580   1.363
ATOM   4690  H01 WTR  1080       4.192 -23.692   1.512
ATOM   4691  H02 WTR  1080       3.678 -24.611   0.424
TER   
ATOM   4692  O00 WTR  1081      -6.433 -18.215   2.527
ATOM   4693  H01 WTR  1081      -5.582 -18.645   2.610
ATOM   4694  H02 WTR  1081      -6.325 -17.607   1.796
TER   
ATOM   4695  O00 WTR  1082     -12.062 -11.343 -12.057
ATOM   4696  H01 WTR  1082     -11.837 -12.267 -11.952
ATOM   4697  H02 WTR  1082     -12.361 -11.069 -11.190
TER   
ATOM   4698  O00 WTR  1083      -2.418 -15.477 -12.143
ATOM   4699  H01 WTR  1083      -3.312 -15.219 -11.918
ATOM   4700  H02 WTR  1083      -2.503 -15.934 -12.979
TER   
ATOM   4701  O00 WTR  1084     -10.691 -13.093  -4.891
ATOM   4702  H01 WTR  1084     -11.107 -12.376  -4.412
ATOM   4703  H02 WTR  1084      -9.903 -12.704  -5.269
TER   
ATOM   4704  O00 WTR  1085      -4.121 -12.060   5.623
ATOM   4705  H01 WTR  1085      -3.698 -11.453   5.016
ATOM   4706  H02 WTR  1085      -5.047 -11.821   5.595
TER   
ATOM   4707  O00 WTR  1086     -10.457 -14.123 -11.213
ATOM   4708  H01 WTR  1086     -10.377 -14.816 -11.868
ATOM   4709  H02 WTR  1086      -9.804 -13.472 -11.470
TER   
ATOM   4710  O00 WTR  1087      11.059 -17.893  -2.971
ATOM   4711  H01 WTR  1087      10.462 -17.586  -2.289
ATOM   4712  H02 WTR  1087      10.676 -17.573  -3.787
TER   
ATOM   4713  O00 WTR  1088      -8.154 -19.462  -9.203
ATOM   4714  H01 WTR  1088      -8.166 -20.174  -9.843
ATOM   4715  H02 WTR  1088      -8.826 -18.853  -9.508
TER   
ATOM   4716  O00 WTR  1089       1.182 -16.222  -6.609
ATOM   4717  H01 WTR  1089       0.259 -16.212  -6.862
ATOM   4718  H02 WTR  1089       1.174 -16.435  -5.676
TER   
ATOM   4719  O00 WTR  1090      -6.487 -13.383  -3.262
ATOM   4720  H01 WTR  1090      -5.801 -13.869  -3.720
ATOM   4721  H02 WTR  1090      -6.594 -13.847  -2.431
TER   
ATOM   4722  O00 WTR  1091      -4.493 -14.606  -4.527
ATOM   4723  H01 WTR  1091      -4.046 -14.909  -3.737
ATOM   4724  H02 WTR  1091      -4.922 -15.387  -4.875
TER   
ATOM   4725  O00 WTR  1092      -9.779  -4.181   2.243
ATOM   4726  H01 WTR  1092     -10.065  -5.042   1.938
ATOM   4727  H02 WTR  1092      -9.456  -4.336   3.131
TER   
ATOM   4728  O00 WTR  1093       0.309  -8.144 -13.104
ATOM   4729  H01 WTR  1093       0.989  -8.721 -13.453
ATOM   4730  H02 WTR  1093       0.007  -7.644 -13.863
TER   
ATOM   4731  O00 WTR  1094      -3.942  -8.484 -11.969
ATOM   4732  H01 WTR  1094      -3.568  -7.617 -11.811
ATOM   4733  H02 WTR  1094      -4.888  -8.343 -11.953
TER   
ATOM   4734  O00 WTR  1095     -17.172 -19.397 -13.521
ATOM   4735  H01 WTR  1095     -17.810 -19.511 -12.816
ATOM   4736  H02 WTR  1095     -16.383 -19.080 -13.081
TER   
ATOM   4737  O00 WTR  1096      -9.435 -14.742   0.661
ATOM   4738  H01 WTR  1096      -9.597 -13.808   0.524
ATOM   4739  H02 WTR  1096      -9.078 -14.795   1.548
TER   
ATOM   4740  O00 WTR  1097      -8.940 -14.975  -8.557
ATOM   4741  H01 WTR  1097      -9.549 -15.203  -7.855
ATOM   4742  H02 WTR  1097      -9.441 -14.393  -9.129
TER   
ATOM   4743  O00 WTR  1098      -6.503 -11.274  -6.903
ATOM   4744  H01 WTR  1098      -6.242 -12.170  -7.119
ATOM   4745  H02 WTR  1098      -6.349 -10.779  -7.707
TER   
ATOM   4746  O00 WTR  1099      -9.732 -15.415  -2.948
ATOM   4747  H01 WTR  1099     -10.679 -15.422  -2.811
ATOM   4748  H02 WTR  1099      -9.463 -14.525  -2.722
TER   
ATOM   4749  O00 WTR  1100      -2.403  12.024  16.109
ATOM   4750  H01 WTR  1100      -3.032  12.348  15.464
ATOM   4751  H02 WTR  1100      -1.629  11.795  15.594
TER   
ATOM   4752  O00 WTR  1101      -5.262 -10.389 -14.573
ATOM   4753  H01 WTR  1101      -5.265 -11.053 -13.884
ATOM   4754  H02 WTR  1101      -4.859  -9.622 -14.166
TER   
ATOM   4755  O00 WTR  1102     -10.163 -15.818  -6.004
ATOM   4756  H01 WTR  1102      -9.343 -16.173  -5.662
ATOM   4757  H02 WTR  1102     -10.465 -15.215  -5.324
TER   
ATOM   4758  O00 WTR  1103      -3.988 -11.672  -2.734
ATOM   4759  H01 WTR  1103      -3.890 -12.613  -2.883
ATOM   4760  H02 WTR  1103      -3.198 -11.421  -2.257
TER   
ATOM   4761  O00 WTR  1104      -3.239 -14.660  -1.918
ATOM   4762  H01 WTR  1104      -3.198 -15.587  -1.686
ATOM   4763  H02 WTR  1104      -2.326 -14.406  -2.056
TER   
ATOM   4764  O00 WTR  1105       7.199  11.083  13.316
ATOM   4765  H01 WTR  1105       7.414  12.004  13.171
ATOM   4766  H02 WTR  1105       6.283  11.006  13.047
TER   
ATOM   4767  O00 WTR  1106       0.957 -12.828  -6.759
ATOM   4768  H01 WTR  1106       1.202 -13.696  -6.438
ATOM   4769  H02 WTR  1106       0.400 -12.467  -6.070
TER   
ATOM   4770  O00 WTR  1107       1.336 -15.706  -4.017
ATOM   4771  H01 WTR  1107       2.218 -15.495  -3.711
ATOM   4772  H02 WTR  1107       0.782 -15.021  -3.643
TER   
ATOM   4773  O00 WTR  1108     -13.830  -2.349   3.667
ATOM   4774  H01 WTR  1108     -13.198  -2.669   3.023
ATOM   4775  H02 WTR  1108     -13.803  -1.396   3.577
TER   
ATOM   4776  O00 WTR  1109       1.360 -16.859 -11.184
ATOM   4777  H01 WTR  1109       0.627 -16.493 -10.690
ATOM   4778  H02 WTR  1109       1.034 -16.929 -12.081
TER   
ATOM   4779  O00 WTR  1110      -0.045 -17.514  -2.563
ATOM   4780  H01 WTR  1110       0.487 -17.046  -3.207
ATOM   4781  H02 WTR  1110       0.550 -17.675  -1.831
TER   
ATOM   4782  O00 WTR  1111      -7.482  -6.175  -5.044
ATOM   4783  H01 WTR  1111      -7.233  -6.955  -5.541
ATOM   4784  H02 WTR  1111      -7.271  -6.392  -4.136
TER   
ATOM   4785  O00 WTR  1112      -1.370 -16.472  -7.093
ATOM   4786  H01 WTR  1112      -1.981 -15.786  -6.825
ATOM   4787  H02 WTR  1112      -1.503 -16.557  -8.037
TER   
ATOM   4788  O00 WTR  1113      -8.013  -6.791   0.454
ATOM   4789  H01 WTR  1113      -7.697  -7.158   1.279
ATOM   4790  H02 WTR  1113      -7.498  -7.235  -0.220
TER   
ATOM   4791  O00 WTR  1114      -5.590 -14.441 -14.581
ATOM   4792  H01 WTR  1114      -5.158 -15.293 -14.521
ATOM   4793  H02 WTR  1114      -4.891 -13.807 -14.421
TER   
ATOM   4794  O00 WTR  1115     -13.027 -13.034  -6.626
ATOM   4795  H01 WTR  1115     -12.572 -12.870  -5.800
ATOM   4796  H02 WTR  1115     -13.931 -12.767  -6.460
TER   
ATOM   4797  O00 WTR  1116     -10.074 -17.976 -14.250
ATOM   4798  H01 WTR  1116      -9.888 -17.042 -14.149
ATOM   4799  H02 WTR  1116     -10.235 -18.089 -15.187
TER   
ATOM   4800  O00 WTR  1117      -9.265 -12.831  -2.090
ATOM   4801  H01 WTR  1117      -8.420 -12.384  -2.134
ATOM   4802  H02 WTR  1117      -9.650 -12.704  -2.957
TER   
ATOM   4803  O00 WTR  1118      -7.803  -9.979  -0.816
ATOM   4804  H01 WTR  1118      -7.889  -9.838  -1.759
ATOM   4805  H02 WTR  1118      -6.875 -10.175  -0.688
TER   
ATOM   4806  O00 WTR  1119     -16.447 -10.800  -8.331
ATOM   4807  H01 WTR  1119     -17.369 -11.054  -8.386
ATOM   4808  H02 WTR  1119     -16.464  -9.847  -8.254
TER   
ATOM   4809  O00 WTR  1120      -8.319  -9.388  -3.432
ATOM   4810  H01 WTR  1120      -8.414 -10.240  -3.859
ATOM   4811  H02 WTR  1120      -9.216  -9.116  -3.239
TER   
ATOM   4812  O00 WTR  1121     -13.753 -14.523   2.306
ATOM   4813  H01 WTR  1121     -13.786 -15.054   3.102
ATOM   4814  H02 WTR  1121     -13.193 -15.020   1.710
TER   
ATOM   4815  O00 WTR  1122      -1.271 -18.589  -5.179
ATOM   4816  H01 WTR  1122      -1.296 -18.048  -4.390
ATOM   4817  H02 WTR  1122      -1.307 -17.962  -5.902
TER   
ATOM   4818  O00 WTR  1123      -3.458 -15.775   2.596
ATOM   4819  H01 WTR  1123      -2.938 -15.219   2.015
ATOM   4820  H02 WTR  1123      -4.127 -15.190   2.953
TER   
ATOM   4821  O00 WTR  1124     -11.932 -13.504  15.541
ATOM   4822  H01 WTR  1124     -11.338 -12.787  15.765
ATOM   4823  H02 WTR  1124     -11.585 -13.856  14.721
TER   
ATOM   4824  O00 WTR  1125       5.203   9.776  16.313
ATOM   4825  H01 WTR  1125       5.636  10.616  16.465
ATOM   4826  H02 WTR  1125       4.473   9.985  15.729
TER   
ATOM   4827  O00 WTR  1126      -5.480 -10.373  -4.574
ATOM   4828  H01 WTR  1126      -5.719 -11.101  -5.149
ATOM   4829  H02 WTR  1126      -4.970 -10.778  -3.873
TER   
ATOM   4830  O00 WTR  1127      -6.464 -11.069   2.794
ATOM   4831  H01 WTR  1127      -6.389 -11.735   2.111
ATOM   4832  H02 WTR  1127      -5.727 -10.479   2.636
TER   
ATOM   4833  O00 WTR  1128      -2.787 -14.437  -6.547
ATOM   4834  H01 WTR  1128      -3.333 -14.436  -5.760
ATOM   4835  H02 WTR  1128      -3.340 -14.043  -7.222
TER   
ATOM   4836  O00 WTR  1129      -4.612 -10.564  -9.427
ATOM   4837  H01 WTR  1129      -4.007 -10.924  -8.779
ATOM   4838  H02 WTR  1129      -4.341  -9.651  -9.528
TER   
ATOM   4839  O00 WTR  1130      -8.551 -22.671  -6.818
ATOM   4840  H01 WTR  1130      -7.595 -22.615  -6.836
ATOM   4841  H02 WTR  1130      -8.806 -22.715  -7.739
TER   
ATOM   4842  O00 WTR  1131      -6.569  -7.374   2.888
ATOM   4843  H01 WTR  1131      -5.941  -8.096   2.859
ATOM   4844  H02 WTR  1131      -7.410  -7.793   3.067
TER   
ATOM   4845  O00 WTR  1132       6.835 -14.656   1.742
ATOM   4846  H01 WTR  1132       7.697 -14.430   1.394
ATOM   4847  H02 WTR  1132       6.524 -13.851   2.156
TER   
ATOM   4848  O00 WTR  1133       4.243 -12.674  -2.033
ATOM   4849  H01 WTR  1133       4.234 -12.908  -1.105
ATOM   4850  H02 WTR  1133       5.142 -12.388  -2.200
TER   
ATOM   4851  O00 WTR  1134      -0.836 -16.005  -9.884
ATOM   4852  H01 WTR  1134      -0.859 -15.212  -9.348
ATOM   4853  H02 WTR  1134      -1.402 -15.807 -10.630
TER   
ATOM   4854  O00 WTR  1135       0.774  14.388  13.749
ATOM   4855  H01 WTR  1135      -0.085  14.796  13.857
ATOM   4856  H02 WTR  1135       0.639  13.719  13.079
TER   
ATOM   4857  O00 WTR  1136       3.590 -12.533   2.899
ATOM   4858  H01 WTR  1136       3.872 -12.710   2.002
ATOM   4859  H02 WTR  1136       2.737 -12.109   2.804
TER   
ATOM   4860  O00 WTR  1137       1.566 -22.016   8.403
ATOM   4861  H01 WTR  1137       2.219 -21.351   8.187
ATOM   4862  H02 WTR  1137       1.459 -21.949   9.352
TER   
ATOM   4863  O00 WTR  1138       4.793 -14.118 -12.145
ATOM   4864  H01 WTR  1138       4.384 -14.825 -11.646
ATOM   4865  H02 WTR  1138       5.725 -14.338 -12.155
TER   
ATOM   4866  O00 WTR  1139      10.169 -21.463   9.639
ATOM   4867  H01 WTR  1139      10.684 -20.754   9.253
ATOM   4868  H02 WTR  1139       9.706 -21.052  10.370
TER   
ATOM   4869  O00 WTR  1140      -0.798 -13.647  -8.528
ATOM   4870  H01 WTR  1140      -0.072 -13.225  -8.069
ATOM   4871  H02 WTR  1140      -1.582 -13.226  -8.177
TER   
ATOM   4872  O00 WTR  1141       7.396 -16.897   4.370
ATOM   4873  H01 WTR  1141       7.944 -17.532   4.832
ATOM   4874  H02 WTR  1141       7.895 -16.081   4.401
TER   
ATOM   4875  O00 WTR  1142      11.265  -7.299  -7.755
ATOM   4876  H01 WTR  1142      11.993  -7.157  -7.150
ATOM   4877  H02 WTR  1142      10.482  -7.134  -7.229
TER   
ATOM   4878  O00 WTR  1143     -13.897  -7.812  -3.446
ATOM   4879  H01 WTR  1143     -13.877  -7.386  -4.304
ATOM   4880  H02 WTR  1143     -14.307  -8.661  -3.609
TER   
ATOM   4881  O00 WTR  1144       6.524   1.241  16.108
ATOM   4882  H01 WTR  1144       5.866   0.666  15.718
ATOM   4883  H02 WTR  1144       6.150   2.119  16.032
TER   
ATOM   4884  O00 WTR  1145       2.836 -18.366  -6.272
ATOM   4885  H01 WTR  1145       2.178 -17.709  -6.498
ATOM   4886  H02 WTR  1145       2.715 -19.059  -6.921
TER   
ATOM   4887  O00 WTR  1146       6.268 -17.781  -4.855
ATOM   4888  H01 WTR  1146       5.719 -17.609  -4.090
ATOM   4889  H02 WTR  1146       7.139 -17.480  -4.598
TER   
ATOM   4890  O00 WTR  1147       9.527 -11.192   6.037
ATOM   4891  H01 WTR  1147       9.595 -11.042   6.980
ATOM   4892  H02 WTR  1147       8.702 -11.664   5.927
TER   
ATOM   4893  O00 WTR  1148       9.138 -15.992  -9.922
ATOM   4894  H01 WTR  1148       8.401 -16.586  -9.777
ATOM   4895  H02 WTR  1148       8.876 -15.177  -9.492
TER   
ATOM   4896  O00 WTR  1149       3.268 -15.216  -9.807
ATOM   4897  H01 WTR  1149       3.524 -16.004  -9.327
ATOM   4898  H02 WTR  1149       2.545 -15.501 -10.366
TER   
ATOM   4899  O00 WTR  1150       7.050  -9.029  10.808
ATOM   4900  H01 WTR  1150       7.023  -8.194  11.275
ATOM   4901  H02 WTR  1150       7.347  -9.661  11.463
TER   
ATOM   4902  O00 WTR  1151      13.566  -2.740 -11.024
ATOM   4903  H01 WTR  1151      14.177  -2.276 -10.451
ATOM   4904  H02 WTR  1151      13.546  -2.217 -11.826
TER   
ATOM   4905  O00 WTR  1152       5.644 -20.228  -5.684
ATOM   4906  H01 WTR  1152       4.935 -20.487  -5.096
ATOM   4907  H02 WTR  1152       5.877 -19.342  -5.404
TER   
ATOM   4908  O00 WTR  1153       4.565 -21.468   2.268
ATOM   4909  H01 WTR  1153       5.304 -21.700   1.706
ATOM   4910  H02 WTR  1153       4.858 -21.684   3.153
TER   
ATOM   4911  O00 WTR  1154       1.285 -14.422  -0.699
ATOM   4912  H01 WTR  1154       0.911 -14.128   0.131
ATOM   4913  H02 WTR  1154       1.794 -13.675  -1.012
TER   
ATOM   4914  O00 WTR  1155       7.246 -13.429  -4.870
ATOM   4915  H01 WTR  1155       7.009 -12.655  -5.382
ATOM   4916  H02 WTR  1155       8.157 -13.278  -4.616
TER   
ATOM   4917  O00 WTR  1156       6.250 -22.718 -17.738
ATOM   4918  H01 WTR  1156       5.297 -22.627 -17.734
ATOM   4919  H02 WTR  1156       6.404 -23.639 -17.528
TER   
ATOM   4920  O00 WTR  1157       9.442 -17.164  -1.013
ATOM   4921  H01 WTR  1157       9.072 -18.028  -1.197
ATOM   4922  H02 WTR  1157       8.963 -16.857  -0.243
TER   
ATOM   4923  O00 WTR  1158      12.527 -13.860 -16.006
ATOM   4924  H01 WTR  1158      13.013 -13.169 -15.557
ATOM   4925  H02 WTR  1158      13.094 -14.628 -15.950
TER   
ATOM   4926  O00 WTR  1159       8.322 -19.427  -1.854
ATOM   4927  H01 WTR  1159       7.600 -19.016  -1.377
ATOM   4928  H02 WTR  1159       7.896 -20.050  -2.443
TER   
ATOM   4929  O00 WTR  1160       9.988 -16.882  -5.308
ATOM   4930  H01 WTR  1160       9.810 -16.993  -6.242
ATOM   4931  H02 WTR  1160      10.654 -16.196  -5.271
TER   
ATOM   4932  O00 WTR  1161       6.644 -11.329  -9.306
ATOM   4933  H01 WTR  1161       7.184 -10.560  -9.124
ATOM   4934  H02 WTR  1161       5.745 -11.002  -9.285
TER   
ATOM   4935  O00 WTR  1162      11.903 -19.381   9.415
ATOM   4936  H01 WTR  1162      11.736 -18.840  10.187
ATOM   4937  H02 WTR  1162      12.247 -18.770   8.764
TER   
ATOM   4938  O00 WTR  1163      -4.358 -14.535 -10.347
ATOM   4939  H01 WTR  1163      -3.677 -13.873 -10.231
ATOM   4940  H02 WTR  1163      -4.089 -15.258  -9.780
TER   
ATOM   4941  O00 WTR  1164       6.113 -17.117   2.129
ATOM   4942  H01 WTR  1164       6.533 -17.423   2.933
ATOM   4943  H02 WTR  1164       6.399 -16.209   2.039
TER   
ATOM   4944  O00 WTR  1165       8.112 -16.115  -3.409
ATOM   4945  H01 WTR  1165       8.423 -16.648  -2.677
ATOM   4946  H02 WTR  1165       8.785 -16.215  -4.082
TER   
ATOM   4947  O00 WTR  1166      11.649 -11.119  -5.150
ATOM   4948  H01 WTR  1166      12.474 -10.715  -4.880
ATOM   4949  H02 WTR  1166      10.994 -10.745  -4.560
TER   
ATOM   4950  O00 WTR  1167       3.974 -15.223  -3.684
ATOM   4951  H01 WTR  1167       4.422 -14.454  -3.332
ATOM   4952  H02 WTR  1167       4.145 -15.191  -4.625
TER   
ATOM   4953  O00 WTR  1168       7.968 -15.006  -6.858
ATOM   4954  H01 WTR  1168       8.208 -14.366  -7.528
ATOM   4955  H02 WTR  1168       7.763 -14.480  -6.085
TER   
ATOM   4956  O00 WTR  1169       8.451 -14.696   7.642
ATOM   4957  H01 WTR  1169       8.199 -14.526   8.549
ATOM   4958  H02 WTR  1169       8.005 -14.015   7.138
TER   
ATOM   4959  O00 WTR  1170      -0.090 -13.687   2.034
ATOM   4960  H01 WTR  1170      -0.430 -12.868   2.397
ATOM   4961  H02 WTR  1170      -0.763 -13.973   1.416
TER   
ATOM   4962  O00 WTR  1171       7.480  -9.668  -4.898
ATOM   4963  H01 WTR  1171       6.721  -9.088  -4.947
ATOM   4964  H02 WTR  1171       7.376 -10.263  -5.640
TER   
ATOM   4965  O00 WTR  1172      10.366 -23.662   1.407
ATOM   4966  H01 WTR  1172      10.487 -22.889   0.855
ATOM   4967  H02 WTR  1172       9.609 -24.110   1.030
TER   
ATOM   4968  O00 WTR  1173       3.851 -17.761  -2.811
ATOM   4969  H01 WTR  1173       3.062 -17.829  -2.273
ATOM   4970  H02 WTR  1173       4.113 -16.844  -2.739
TER   
ATOM   4971  O00 WTR  1174       9.468  -7.539  -5.723
ATOM   4972  H01 WTR  1174       8.917  -8.301  -5.544
ATOM   4973  H02 WTR  1174       8.898  -6.788  -5.557
TER   
ATOM   4974  O00 WTR  1175       3.082  10.458  14.989
ATOM   4975  H01 WTR  1175       2.639   9.610  14.956
ATOM   4976  H02 WTR  1175       2.658  10.923  15.710
TER   
ATOM   4977  O00 WTR  1176       9.769 -10.176  -3.448
ATOM   4978  H01 WTR  1176       9.005  -9.870  -3.938
ATOM   4979  H02 WTR  1176       9.405 -10.733  -2.760
TER   
ATOM   4980  O00 WTR  1177       6.210 -18.267  -0.349
ATOM   4981  H01 WTR  1177       5.267 -18.107  -0.377
ATOM   4982  H02 WTR  1177       6.463 -18.047   0.548
TER   
ATOM   4983  O00 WTR  1178      -6.075 -13.951  -8.160
ATOM   4984  H01 WTR  1178      -5.695 -14.229  -8.994
ATOM   4985  H02 WTR  1178      -7.008 -14.144  -8.246
TER   
ATOM   4986  O00 WTR  1179       7.210 -12.618   6.404
ATOM   4987  H01 WTR  1179       6.660 -12.600   5.621
ATOM   4988  H02 WTR  1179       6.705 -12.142   7.063
TER   
ATOM   4989  O00 WTR  1180       4.809  -9.671  -3.414
ATOM   4990  H01 WTR  1180       5.026 -10.202  -2.648
ATOM   4991  H02 WTR  1180       4.053 -10.110  -3.804
TER   
ATOM   4992  O00 WTR  1181      -7.302  -4.794  -7.301
ATOM   4993  H01 WTR  1181      -7.428  -5.014  -6.378
ATOM   4994  H02 WTR  1181      -6.775  -5.513  -7.650
TER   
ATOM   4995  O00 WTR  1182     -13.180   3.780  -7.524
ATOM   4996  H01 WTR  1182     -12.462   3.150  -7.576
ATOM   4997  H02 WTR  1182     -13.089   4.313  -8.314
TER   
ATOM   4998  O00 WTR  1183      -5.976  -0.873  -9.083
ATOM   4999  H01 WTR  1183      -5.087  -0.788  -8.739
ATOM   5000  H02 WTR  1183      -5.889  -1.461  -9.833
TER   
ATOM   5001  O00 WTR  1184      -7.119 -17.261  13.909
ATOM   5002  H01 WTR  1184      -6.476 -17.919  14.174
ATOM   5003  H02 WTR  1184      -6.611 -16.609  13.428
TER   
ATOM   5004  O00 WTR  1185       7.374  -4.436  -9.654
ATOM   5005  H01 WTR  1185       7.357  -3.759 -10.330
ATOM   5006  H02 WTR  1185       7.836  -4.031  -8.920
TER   
ATOM   5007  O00 WTR  1186     -10.781  -6.748 -10.823
ATOM   5008  H01 WTR  1186     -10.433  -5.928 -11.173
ATOM   5009  H02 WTR  1186     -10.306  -6.880 -10.002
TER   
ATOM   5010  O00 WTR  1187      -8.215 -11.759  -4.739
ATOM   5011  H01 WTR  1187      -7.540 -12.155  -4.188
ATOM   5012  H02 WTR  1187      -7.734 -11.388  -5.478
TER   
ATOM   5013  O00 WTR  1188       1.683   8.300  15.113
ATOM   5014  H01 WTR  1188       1.692   7.594  15.759
ATOM   5015  H02 WTR  1188       0.946   8.090  14.539
TER   
ATOM   5016  O00 WTR  1189      -8.452   0.622  -8.739
ATOM   5017  H01 WTR  1189      -8.301   1.474  -8.329
ATOM   5018  H02 WTR  1189      -7.579   0.317  -8.986
TER   
ATOM   5019  O00 WTR  1190       0.293   7.829  12.739
ATOM   5020  H01 WTR  1190      -0.457   8.415  12.637
ATOM   5021  H02 WTR  1190       0.956   8.183  12.147
TER   
ATOM   5022  O00 WTR  1191       2.601   1.759  15.764
ATOM   5023  H01 WTR  1191       2.294   0.854  15.713
ATOM   5024  H02 WTR  1191       2.967   1.839  16.645
TER   
ATOM   5025  O00 WTR  1192      -0.497 -21.134  -2.167
ATOM   5026  H01 WTR  1192      -0.091 -20.645  -2.883
ATOM   5027  H02 WTR  1192       0.241 -21.473  -1.660
TER   
ATOM   5028  O00 WTR  1193     -15.782  -9.940  -4.069
ATOM   5029  H01 WTR  1193     -15.823 -10.706  -4.641
ATOM   5030  H02 WTR  1193     -16.627  -9.930  -3.620
TER   
ATOM   5031  O00 WTR  1194      -9.701   3.384  -9.349
ATOM   5032  H01 WTR  1194     -10.047   3.790 -10.144
ATOM   5033  H02 WTR  1194     -10.479   3.157  -8.839
TER   
ATOM   5034  O00 WTR  1195     -13.052   0.514  -2.301
ATOM   5035  H01 WTR  1195     -13.936   0.872  -2.377
ATOM   5036  H02 WTR  1195     -13.178  -0.360  -1.931
TER   
ATOM   5037  O00 WTR  1196      13.271 -16.485  -3.180
ATOM   5038  H01 WTR  1196      12.557 -17.032  -2.851
ATOM   5039  H02 WTR  1196      12.903 -15.602  -3.208
TER   
ATOM   5040  O00 WTR  1197      -9.708 -17.431 -10.043
ATOM   5041  H01 WTR  1197      -9.320 -16.595  -9.785
ATOM   5042  H02 WTR  1197     -10.563 -17.442  -9.613
TER   
ATOM   5043  O00 WTR  1198      -5.538 -16.736  -5.399
ATOM   5044  H01 WTR  1198      -5.612 -16.849  -6.346
ATOM   5045  H02 WTR  1198      -6.444 -16.691  -5.092
TER   
ATOM   5046  O00 WTR  1199      -1.643   9.907  13.350
ATOM   5047  H01 WTR  1199      -1.973   9.434  14.114
ATOM   5048  H02 WTR  1199      -1.079  10.589  13.716
TER   
ATOM   5049  O00 WTR  1200      12.594  -8.385  -3.621
ATOM   5050  H01 WTR  1200      12.638  -8.260  -4.569
ATOM   5051  H02 WTR  1200      11.706  -8.704  -3.462
TER   
ATOM   5052  O00 WTR  1201      14.903   7.577  10.117
ATOM   5053  H01 WTR  1201      14.692   8.270   9.491
ATOM   5054  H02 WTR  1201      14.341   7.756  10.871
TER   
ATOM   5055  O00 WTR  1202       1.727   4.750 -14.591
ATOM   5056  H01 WTR  1202       1.217   3.994 -14.303
ATOM   5057  H02 WTR  1202       2.185   5.045 -13.803
TER   
ATOM   5058  O00 WTR  1203      -0.485   4.885  20.600
ATOM   5059  H01 WTR  1203      -1.359   4.803  20.981
ATOM   5060  H02 WTR  1203      -0.492   5.738  20.165
TER   
ATOM   5061  O00 WTR  1204       6.995   5.630  17.870
ATOM   5062  H01 WTR  1204       7.573   5.366  18.586
ATOM   5063  H02 WTR  1204       7.452   6.358  17.448
TER   
ATOM   5064  O00 WTR  1205       8.412  -4.091  -7.063
ATOM   5065  H01 WTR  1205       8.227  -4.650  -6.308
ATOM   5066  H02 WTR  1205       9.367  -4.090  -7.132
TER   
ATOM   5067  O00 WTR  1206      -1.432   7.186   7.927
ATOM   5068  H01 WTR  1206      -1.811   7.375   7.069
ATOM   5069  H02 WTR  1206      -1.452   8.025   8.388
TER   
ATOM   5070  O00 WTR  1207      -0.022  -0.583  12.836
ATOM   5071  H01 WTR  1207      -0.038   0.036  12.107
ATOM   5072  H02 WTR  1207      -0.541  -1.327  12.531
TER   
ATOM   5073  O00 WTR  1208      -1.091  -4.975 -13.515
ATOM   5074  H01 WTR  1208      -1.325  -4.058 -13.660
ATOM   5075  H02 WTR  1208      -0.191  -4.944 -13.190
TER   
ATOM   5076  O00 WTR  1209     -11.063   4.191  15.990
ATOM   5077  H01 WTR  1209     -11.774   3.711  16.415
ATOM   5078  H02 WTR  1209     -10.872   4.914  16.588
TER   
ATOM   5079  O00 WTR  1210       4.057 -11.983  -5.987
ATOM   5080  H01 WTR  1210       4.079 -12.939  -6.039
ATOM   5081  H02 WTR  1210       3.501 -11.796  -5.231
TER   
ATOM   5082  O00 WTR  1211     -16.104  -2.939  -6.681
ATOM   5083  H01 WTR  1211     -16.677  -3.121  -7.426
ATOM   5084  H02 WTR  1211     -15.267  -3.339  -6.918
TER   
ATOM   5085  O00 WTR  1212      -2.145   9.469  18.031
ATOM   5086  H01 WTR  1212      -1.763  10.079  18.662
ATOM   5087  H02 WTR  1212      -2.563  10.030  17.378
TER   
ATOM   5088  O00 WTR  1213      11.490   0.131  15.385
ATOM   5089  H01 WTR  1213      10.790   0.328  16.008
ATOM   5090  H02 WTR  1213      12.286   0.112  15.915
TER   
ATOM   5091  O00 WTR  1214       9.912 -13.104  -5.328
ATOM   5092  H01 WTR  1214       9.960 -13.801  -5.983
ATOM   5093  H02 WTR  1214      10.587 -12.480  -5.592
TER   
ATOM   5094  O00 WTR  1215      17.018 -10.456   5.035
ATOM   5095  H01 WTR  1215      16.315 -10.146   5.606
ATOM   5096  H02 WTR  1215      16.623 -11.169   4.533
TER   
ATOM   5097  O00 WTR  1216      19.021 -12.056   9.297
ATOM   5098  H01 WTR  1216      18.443 -12.108  10.059
ATOM   5099  H02 WTR  1216      19.804 -12.542   9.557
TER   
ATOM   5100  O00 WTR  1217       9.378 -14.044   0.450
ATOM   5101  H01 WTR  1217       9.361 -13.808  -0.478
ATOM   5102  H02 WTR  1217       9.276 -14.996   0.457
TER   
ATOM   5103  O00 WTR  1218      19.187  -3.961  10.248
ATOM   5104  H01 WTR  1218      19.319  -3.755   9.323
ATOM   5105  H02 WTR  1218      20.062  -4.168  10.575
TER   
ATOM   5106  O00 WTR  1219      17.376 -13.189  13.939
ATOM   5107  H01 WTR  1219      18.306 -13.300  13.738
ATOM   5108  H02 WTR  1219      16.946 -13.921  13.498
TER   
ATOM   5109  O00 WTR  1220      15.897 -15.008  12.623
ATOM   5110  H01 WTR  1220      16.318 -15.118  11.770
ATOM   5111  H02 WTR  1220      15.820 -15.897  12.969
TER   
ATOM   5112  O00 WTR  1221      15.489 -21.574   2.402
ATOM   5113  H01 WTR  1221      14.768 -20.949   2.472
ATOM   5114  H02 WTR  1221      16.269 -21.068   2.630
TER   
ATOM   5115  O00 WTR  1222      20.350 -17.862  12.278
ATOM   5116  H01 WTR  1222      19.536 -18.061  12.740
ATOM   5117  H02 WTR  1222      21.041 -18.120  12.889
TER   
ATOM   5118  O00 WTR  1223      18.285 -11.895   1.561
ATOM   5119  H01 WTR  1223      18.387 -12.044   0.621
ATOM   5120  H02 WTR  1223      17.389 -12.173   1.753
TER   
ATOM   5121  O00 WTR  1224      10.521 -11.440   3.480
ATOM   5122  H01 WTR  1224      10.412 -11.217   4.404
ATOM   5123  H02 WTR  1224      11.237 -12.074   3.468
TER   
ATOM   5124  O00 WTR  1225      16.998 -15.071   0.306
ATOM   5125  H01 WTR  1225      17.525 -14.946   1.095
ATOM   5126  H02 WTR  1225      17.309 -15.898  -0.062
TER   
ATOM   5127  O00 WTR  1226      19.336 -11.239   6.472
ATOM   5128  H01 WTR  1226      18.420 -11.275   6.199
ATOM   5129  H02 WTR  1226      19.308 -11.367   7.420
TER   
ATOM   5130  O00 WTR  1227      19.458 -20.807   5.212
ATOM   5131  H01 WTR  1227      18.948 -20.968   6.006
ATOM   5132  H02 WTR  1227      19.930 -19.993   5.392
TER   
ATOM   5133  O00 WTR  1228      13.873 -11.867   6.626
ATOM   5134  H01 WTR  1228      14.047 -11.927   7.565
ATOM   5135  H02 WTR  1228      14.045 -12.748   6.293
TER   
ATOM   5136  O00 WTR  1229      13.314 -14.728   6.614
ATOM   5137  H01 WTR  1229      12.418 -14.408   6.719
ATOM   5138  H02 WTR  1229      13.311 -15.176   5.767
TER   
ATOM   5139  O00 WTR  1230      21.477 -15.875   3.413
ATOM   5140  H01 WTR  1230      21.582 -15.017   3.823
ATOM   5141  H02 WTR  1230      21.865 -15.775   2.544
TER   
ATOM   5142  O00 WTR  1231      20.727 -14.354   9.987
ATOM   5143  H01 WTR  1231      21.578 -13.923   9.899
ATOM   5144  H02 WTR  1231      20.917 -15.285   9.870
TER   
ATOM   5145  O00 WTR  1232      21.238 -17.101   9.843
ATOM   5146  H01 WTR  1232      20.964 -17.345  10.727
ATOM   5147  H02 WTR  1232      20.917 -17.812   9.288
TER   
ATOM   5148  O00 WTR  1233      17.565  -9.313   0.847
ATOM   5149  H01 WTR  1233      18.108  -9.316   0.059
ATOM   5150  H02 WTR  1233      17.566 -10.224   1.142
TER   
ATOM   5151  O00 WTR  1234      17.007  -8.813  -5.897
ATOM   5152  H01 WTR  1234      17.107  -8.102  -5.265
ATOM   5153  H02 WTR  1234      17.902  -9.031  -6.157
TER   
ATOM   5154  O00 WTR  1235      13.274  -6.311  -1.940
ATOM   5155  H01 WTR  1235      12.729  -6.044  -1.200
ATOM   5156  H02 WTR  1235      12.887  -7.135  -2.238
TER   
ATOM   5157  O00 WTR  1236      24.129  -1.730  -1.612
ATOM   5158  H01 WTR  1236      24.051  -1.414  -0.712
ATOM   5159  H02 WTR  1236      23.245  -2.018  -1.843
TER   
ATOM   5160  O00 WTR  1237      20.707 -10.356  11.348
ATOM   5161  H01 WTR  1237      20.419  -9.885  10.566
ATOM   5162  H02 WTR  1237      20.866  -9.670  11.996
TER   
ATOM   5163  O00 WTR  1238      17.060 -21.109  -0.823
ATOM   5164  H01 WTR  1238      16.531 -21.203  -0.031
ATOM   5165  H02 WTR  1238      17.281 -22.007  -1.073
TER   
ATOM   5166  O00 WTR  1239      18.817 -16.165   5.401
ATOM   5167  H01 WTR  1239      18.927 -15.233   5.213
ATOM   5168  H02 WTR  1239      18.504 -16.193   6.305
TER   
ATOM   5169  O00 WTR  1240       9.008 -16.522   1.807
ATOM   5170  H01 WTR  1240       8.630 -17.401   1.831
ATOM   5171  H02 WTR  1240       9.003 -16.234   2.720
TER   
ATOM   5172  O00 WTR  1241      21.873 -13.059   4.253
ATOM   5173  H01 WTR  1241      21.459 -12.514   3.584
ATOM   5174  H02 WTR  1241      22.586 -12.520   4.595
TER   
ATOM   5175  O00 WTR  1242      19.604 -15.114  12.539
ATOM   5176  H01 WTR  1242      19.700 -14.758  11.656
ATOM   5177  H02 WTR  1242      20.066 -15.952  12.512
TER   
ATOM   5178  O00 WTR  1243      12.236 -13.630   0.720
ATOM   5179  H01 WTR  1243      11.293 -13.782   0.655
ATOM   5180  H02 WTR  1243      12.633 -14.439   0.397
TER   
ATOM   5181  O00 WTR  1244      18.337 -15.781   8.104
ATOM   5182  H01 WTR  1244      19.226 -15.494   8.312
ATOM   5183  H02 WTR  1244      17.812 -15.499   8.853
TER   
ATOM   5184  O00 WTR  1245       4.161 -10.487  -9.740
ATOM   5185  H01 WTR  1245       3.560 -11.213  -9.571
ATOM   5186  H02 WTR  1245       4.540 -10.684 -10.597
TER   
ATOM   5187  O00 WTR  1246      20.662 -18.265   5.259
ATOM   5188  H01 WTR  1246      20.984 -17.568   4.687
ATOM   5189  H02 WTR  1246      19.921 -17.873   5.722
TER   
ATOM   5190  O00 WTR  1247      17.321 -17.741   3.796
ATOM   5191  H01 WTR  1247      16.701 -17.035   3.615
ATOM   5192  H02 WTR  1247      17.899 -17.386   4.472
TER   
ATOM   5193  O00 WTR  1248      13.930  -7.413  10.117
ATOM   5194  H01 WTR  1248      14.282  -6.697   9.588
ATOM   5195  H02 WTR  1248      13.113  -7.655   9.680
TER   
ATOM   5196  O00 WTR  1249      21.899  -6.859   1.176
ATOM   5197  H01 WTR  1249      22.082  -5.957   0.914
ATOM   5198  H02 WTR  1249      22.340  -7.395   0.517
TER   
ATOM   5199  O00 WTR  1250      16.868 -11.578  11.538
ATOM   5200  H01 WTR  1250      17.144 -11.949  12.376
ATOM   5201  H02 WTR  1250      16.683 -10.659  11.733
TER   
ATOM   5202  O00 WTR  1251      12.899 -19.141   5.703
ATOM   5203  H01 WTR  1251      12.603 -20.047   5.791
ATOM   5204  H02 WTR  1251      13.734 -19.206   5.238
TER   
ATOM   5205  O00 WTR  1252      15.666 -12.664   9.403
ATOM   5206  H01 WTR  1252      15.954 -12.128  10.142
ATOM   5207  H02 WTR  1252      15.910 -12.157   8.629
TER   
ATOM   5208  O00 WTR  1253      17.949  -8.091  18.166
ATOM   5209  H01 WTR  1253      18.711  -8.654  18.025
ATOM   5210  H02 WTR  1253      17.608  -8.357  19.020
TER   
ATOM   5211  O00 WTR  1254      13.335 -14.271   9.523
ATOM   5212  H01 WTR  1254      13.016 -14.506   8.651
ATOM   5213  H02 WTR  1254      13.913 -13.523   9.374
TER   
ATOM   5214  O00 WTR  1255      17.613 -13.206   7.323
ATOM   5215  H01 WTR  1255      18.201 -12.926   8.024
ATOM   5216  H02 WTR  1255      17.417 -14.121   7.526
TER   
ATOM   5217  O00 WTR  1256      15.855 -12.459   2.917
ATOM   5218  H01 WTR  1256      15.134 -12.947   3.313
ATOM   5219  H02 WTR  1256      15.428 -11.798   2.372
TER   
ATOM   5220  O00 WTR  1257      15.203  -5.427   8.783
ATOM   5221  H01 WTR  1257      15.223  -4.620   9.296
ATOM   5222  H02 WTR  1257      16.001  -5.892   9.036
TER   
ATOM   5223  O00 WTR  1258      23.052 -11.819   6.474
ATOM   5224  H01 WTR  1258      22.271 -12.213   6.862
ATOM   5225  H02 WTR  1258      23.721 -12.501   6.536
TER   
ATOM   5226  O00 WTR  1259      22.026  -8.109   7.950
ATOM   5227  H01 WTR  1259      22.956  -7.886   7.971
ATOM   5228  H02 WTR  1259      21.908  -8.570   7.119
TER   
ATOM   5229  O00 WTR  1260      21.589  -9.572  -6.247
ATOM   5230  H01 WTR  1260      21.946  -8.762  -6.610
ATOM   5231  H02 WTR  1260      20.907  -9.833  -6.866
TER   
ATOM   5232  O00 WTR  1261      19.695  -8.342   9.500
ATOM   5233  H01 WTR  1261      20.512  -8.254   9.009
ATOM   5234  H02 WTR  1261      19.253  -7.501   9.385
TER   
ATOM   5235  O00 WTR  1262      20.702   0.435   8.338
ATOM   5236  H01 WTR  1262      20.175   0.876   7.672
ATOM   5237  H02 WTR  1262      20.062   0.079   8.954
TER   
ATOM   5238  O00 WTR  1263      18.987 -20.108  10.532
ATOM   5239  H01 WTR  1263      19.567 -20.833  10.300
ATOM   5240  H02 WTR  1263      19.405 -19.699  11.291
TER   
ATOM   5241  O00 WTR  1264      15.878  -8.821  16.397
ATOM   5242  H01 WTR  1264      16.550  -8.457  16.974
ATOM   5243  H02 WTR  1264      15.494  -9.539  16.899
TER   
ATOM   5244  O00 WTR  1265      19.089 -13.560   4.892
ATOM   5245  H01 WTR  1265      18.657 -13.200   5.667
ATOM   5246  H02 WTR  1265      19.939 -13.120   4.865
TER   
ATOM   5247  O00 WTR  1266      13.126 -15.264  16.292
ATOM   5248  H01 WTR  1266      12.954 -14.486  15.762
ATOM   5249  H02 WTR  1266      13.497 -14.922  17.106
TER   
ATOM   5250  O00 WTR  1267      15.409 -19.541   5.192
ATOM   5251  H01 WTR  1267      15.739 -19.949   5.992
ATOM   5252  H02 WTR  1267      16.177 -19.125   4.801
TER   
ATOM   5253  O00 WTR  1268      12.934 -13.073   3.243
ATOM   5254  H01 WTR  1268      13.153 -13.920   3.630
ATOM   5255  H02 WTR  1268      12.931 -13.234   2.299
TER   
ATOM   5256  O00 WTR  1269      14.466  -0.724  12.138
ATOM   5257  H01 WTR  1269      14.287  -0.302  12.979
ATOM   5258  H02 WTR  1269      14.093  -1.601  12.225
TER   
ATOM   5259  O00 WTR  1270      19.168   0.085  -0.106
ATOM   5260  H01 WTR  1270      20.085   0.257  -0.320
ATOM   5261  H02 WTR  1270      18.784   0.953   0.019
TER   
ATOM   5262  O00 WTR  1271      12.892  -1.899   6.069
ATOM   5263  H01 WTR  1271      12.660  -1.956   6.996
ATOM   5264  H02 WTR  1271      12.869  -0.963   5.873
TER   
ATOM   5265  O00 WTR  1272      17.230  -3.469   6.480
ATOM   5266  H01 WTR  1272      16.753  -2.959   7.134
ATOM   5267  H02 WTR  1272      17.010  -3.055   5.645
TER   
ATOM   5268  O00 WTR  1273      12.390  -5.136   6.871
ATOM   5269  H01 WTR  1273      12.404  -6.031   7.210
ATOM   5270  H02 WTR  1273      12.633  -4.592   7.621
TER   
ATOM   5271  O00 WTR  1274      15.330  -5.212   5.569
ATOM   5272  H01 WTR  1274      14.529  -5.107   6.082
ATOM   5273  H02 WTR  1274      15.948  -4.595   5.960
TER   
ATOM   5274  O00 WTR  1275      20.129  -4.169   1.892
ATOM   5275  H01 WTR  1275      19.674  -3.464   1.433
ATOM   5276  H02 WTR  1275      19.495  -4.885   1.922
TER   
ATOM   5277  O00 WTR  1276      11.530  -2.211  14.048
ATOM   5278  H01 WTR  1276      10.616  -2.181  13.763
ATOM   5279  H02 WTR  1276      11.640  -1.426  14.584
TER   
ATOM   5280  O00 WTR  1277      19.262  -2.552  -0.004
ATOM   5281  H01 WTR  1277      19.108  -1.635  -0.229
ATOM   5282  H02 WTR  1277      18.604  -3.035  -0.505
TER   
ATOM   5283  O00 WTR  1278      18.450  -0.914   9.945
ATOM   5284  H01 WTR  1278      18.280  -0.435  10.756
ATOM   5285  H02 WTR  1278      18.625  -1.811  10.228
TER   
ATOM   5286  O00 WTR  1279       8.509 -27.569   1.767
ATOM   5287  H01 WTR  1279       9.443 -27.543   1.976
ATOM   5288  H02 WTR  1279       8.095 -27.046   2.454
TER   
ATOM   5289  O00 WTR  1280      21.713   0.474  -0.937
ATOM   5290  H01 WTR  1280      21.491   1.253  -1.448
ATOM   5291  H02 WTR  1280      21.868  -0.206  -1.593
TER   
ATOM   5292  O00 WTR  1281      12.624   3.755  11.375
ATOM   5293  H01 WTR  1281      13.070   3.017  10.961
ATOM   5294  H02 WTR  1281      12.538   4.405  10.677
TER   
ATOM   5295  O00 WTR  1282      16.081  -5.404   2.656
ATOM   5296  H01 WTR  1282      15.959  -5.614   3.582
ATOM   5297  H02 WTR  1282      16.923  -5.799   2.429
TER   
ATOM   5298  O00 WTR  1283      18.116  -0.630   2.447
ATOM   5299  H01 WTR  1283      18.937  -0.557   2.933
ATOM   5300  H02 WTR  1283      18.372  -0.535   1.529
TER   
ATOM   5301  O00 WTR  1284      22.043  -4.416  -0.136
ATOM   5302  H01 WTR  1284      21.384  -4.167   0.512
ATOM   5303  H02 WTR  1284      21.849  -3.869  -0.897
TER   
ATOM   5304  O00 WTR  1285      16.393  -2.716   3.638
ATOM   5305  H01 WTR  1285      16.804  -1.972   3.197
ATOM   5306  H02 WTR  1285      16.253  -3.360   2.944
TER   
ATOM   5307  O00 WTR  1286      15.583   5.244   9.191
ATOM   5308  H01 WTR  1286      16.450   5.471   8.855
ATOM   5309  H02 WTR  1286      15.284   6.035   9.638
TER   
ATOM   5310  O00 WTR  1287      14.716   2.284   3.471
ATOM   5311  H01 WTR  1287      14.336   3.163   3.456
ATOM   5312  H02 WTR  1287      15.621   2.409   3.183
TER   
ATOM   5313  O00 WTR  1288      23.195   5.855   0.553
ATOM   5314  H01 WTR  1288      23.116   6.767   0.274
ATOM   5315  H02 WTR  1288      23.979   5.534   0.106
TER   
ATOM   5316  O00 WTR  1289      14.767  -9.215   8.401
ATOM   5317  H01 WTR  1289      15.709  -9.375   8.469
ATOM   5318  H02 WTR  1289      14.573  -8.617   9.123
TER   
ATOM   5319  O00 WTR  1290      15.871  -0.209   6.318
ATOM   5320  H01 WTR  1290      15.121   0.363   6.153
ATOM   5321  H02 WTR  1290      15.711  -0.570   7.189
TER   
ATOM   5322  O00 WTR  1291      25.574   7.106  -1.338
ATOM   5323  H01 WTR  1291      24.766   7.593  -1.174
ATOM   5324  H02 WTR  1291      25.942   7.511  -2.123
TER   
ATOM   5325  O00 WTR  1292      17.351  -7.328   7.521
ATOM   5326  H01 WTR  1292      17.829  -7.237   6.697
ATOM   5327  H02 WTR  1292      16.538  -6.843   7.382
TER   
ATOM   5328  O00 WTR  1293      18.593  -6.553   1.600
ATOM   5329  H01 WTR  1293      18.068  -7.264   1.233
ATOM   5330  H02 WTR  1293      19.401  -6.976   1.891
TER   
ATOM   5331  O00 WTR  1294      20.028   0.878   4.706
ATOM   5332  H01 WTR  1294      20.566   0.089   4.644
ATOM   5333  H02 WTR  1294      20.372   1.458   4.027
TER   
ATOM   5334  O00 WTR  1295      17.483  -4.252  -1.402
ATOM   5335  H01 WTR  1295      17.355  -3.999  -2.316
ATOM   5336  H02 WTR  1295      16.809  -4.912  -1.240
TER   
ATOM   5337  O00 WTR  1296      17.318   3.902   5.278
ATOM   5338  H01 WTR  1296      17.585   3.058   5.642
ATOM   5339  H02 WTR  1296      17.939   4.064   4.568
TER   
ATOM   5340  O00 WTR  1297      12.779   0.428   3.764
ATOM   5341  H01 WTR  1297      12.912  -0.354   3.228
ATOM   5342  H02 WTR  1297      13.463   1.034   3.479
TER   
ATOM   5343  O00 WTR  1298      20.315  -6.393   6.645
ATOM   5344  H01 WTR  1298      21.048  -6.838   7.071
ATOM   5345  H02 WTR  1298      19.959  -7.043   6.039
TER   
ATOM   5346  O00 WTR  1299      15.682   1.060  14.193
ATOM   5347  H01 WTR  1299      16.297   0.838  13.495
ATOM   5348  H02 WTR  1299      15.431   1.966  14.013
TER   
ATOM   5349  O00 WTR  1300      21.556   1.756   2.354
ATOM   5350  H01 WTR  1300      21.460   2.656   2.041
ATOM   5351  H02 WTR  1300      22.416   1.482   2.034
TER   
ATOM   5352  O00 WTR  1301      20.125   3.174  11.020
ATOM   5353  H01 WTR  1301      20.839   2.538  10.990
ATOM   5354  H02 WTR  1301      19.830   3.162  11.931
TER   
ATOM   5355  O00 WTR  1302      23.844   0.978   1.016
ATOM   5356  H01 WTR  1302      24.589   1.253   0.481
ATOM   5357  H02 WTR  1302      23.154   0.782   0.382
TER   
ATOM   5358  O00 WTR  1303      12.955   4.131   5.290
ATOM   5359  H01 WTR  1303      13.522   3.927   6.034
ATOM   5360  H02 WTR  1303      12.362   4.807   5.618
TER   
ATOM   5361  O00 WTR  1304      20.992  -1.676  11.365
ATOM   5362  H01 WTR  1304      21.810  -2.168  11.433
ATOM   5363  H02 WTR  1304      21.267  -0.770  11.225
TER   
ATOM   5364  O00 WTR  1305      21.108   4.718   1.583
ATOM   5365  H01 WTR  1305      20.756   4.430   0.740
ATOM   5366  H02 WTR  1305      21.912   5.187   1.359
TER   
ATOM   5367  O00 WTR  1306      16.211  -1.824   8.685
ATOM   5368  H01 WTR  1306      16.098  -2.368   9.465
ATOM   5369  H02 WTR  1306      16.922  -1.224   8.912
TER   
ATOM   5370  O00 WTR  1307      22.325  -8.802  -1.176
ATOM   5371  H01 WTR  1307      22.220  -9.094  -2.081
ATOM   5372  H02 WTR  1307      22.630  -9.579  -0.707
TER   
ATOM   5373  O00 WTR  1308      17.593   6.007   6.988
ATOM   5374  H01 WTR  1308      18.411   5.834   7.455
ATOM   5375  H02 WTR  1308      17.472   5.242   6.425
TER   
ATOM   5376  O00 WTR  1309      18.148   3.392   8.674
ATOM   5377  H01 WTR  1309      18.221   2.705   8.012
ATOM   5378  H02 WTR  1309      18.830   3.182   9.312
TER   
ATOM   5379  O00 WTR  1310      17.988   1.522   6.604
ATOM   5380  H01 WTR  1310      18.651   1.292   5.952
ATOM   5381  H02 WTR  1310      17.310   0.855   6.502
TER   
ATOM   5382  O00 WTR  1311      17.265  -9.800   8.575
ATOM   5383  H01 WTR  1311      17.942 -10.288   9.045
ATOM   5384  H02 WTR  1311      17.691  -8.981   8.323
TER   
ATOM   5385  O00 WTR  1312      14.868   5.392   4.039
ATOM   5386  H01 WTR  1312      14.164   5.056   4.593
ATOM   5387  H02 WTR  1312      15.624   4.844   4.252
TER   
ATOM   5388  O00 WTR  1313      17.318   2.153   2.555
ATOM   5389  H01 WTR  1313      17.441   2.388   1.635
ATOM   5390  H02 WTR  1313      17.406   1.200   2.573
TER   
ATOM   5391  O00 WTR  1314      18.975   4.290   3.006
ATOM   5392  H01 WTR  1314      19.773   4.435   2.498
ATOM   5393  H02 WTR  1314      18.652   3.440   2.708
TER   
ATOM   5394  O00 WTR  1315      19.780  -3.724   7.511
ATOM   5395  H01 WTR  1315      18.852  -3.681   7.282
ATOM   5396  H02 WTR  1315      20.050  -4.606   7.254
TER   
ATOM   5397  O00 WTR  1316      16.413   3.377  11.048
ATOM   5398  H01 WTR  1316      17.364   3.464  10.993
ATOM   5399  H02 WTR  1316      16.080   3.952  10.358
TER   
ATOM   5400  O00 WTR  1317      10.380 -17.667  13.234
ATOM   5401  H01 WTR  1317      10.931 -17.427  13.978
ATOM   5402  H02 WTR  1317      10.107 -18.566  13.417
TER   
ATOM   5403  O00 WTR  1318      24.895  -4.003  -3.160
ATOM   5404  H01 WTR  1318      24.898  -3.288  -2.523
ATOM   5405  H02 WTR  1318      24.776  -4.793  -2.633
TER   
ATOM   5406  O00 WTR  1319      12.551   0.120   8.866
ATOM   5407  H01 WTR  1319      13.247   0.719   9.136
ATOM   5408  H02 WTR  1319      12.074   0.597   8.187
TER   
ATOM   5409  O00 WTR  1320      13.850  -8.650   4.112
ATOM   5410  H01 WTR  1320      13.141  -8.646   3.470
ATOM   5411  H02 WTR  1320      13.406  -8.630   4.960
TER   
ATOM   5412  O00 WTR  1321      15.341 -15.730   2.783
ATOM   5413  H01 WTR  1321      15.283 -16.198   1.951
ATOM   5414  H02 WTR  1321      16.032 -15.081   2.646
TER   
ATOM   5415  O00 WTR  1322       6.535 -11.645  -2.856
ATOM   5416  H01 WTR  1322       6.764 -11.007  -3.532
ATOM   5417  H02 WTR  1322       7.116 -12.388  -3.019
TER   
ATOM   5418  O00 WTR  1323      18.413 -14.085  -4.747
ATOM   5419  H01 WTR  1323      17.467 -13.975  -4.657
ATOM   5420  H02 WTR  1323      18.787 -13.327  -4.296
TER   
ATOM   5421  O00 WTR  1324      22.127  -7.072  -7.025
ATOM   5422  H01 WTR  1324      21.455  -6.558  -7.472
ATOM   5423  H02 WTR  1324      22.508  -6.468  -6.388
TER   
ATOM   5424  O00 WTR  1325      20.754 -11.101   2.665
ATOM   5425  H01 WTR  1325      20.915 -10.166   2.796
ATOM   5426  H02 WTR  1325      19.877 -11.142   2.284
TER   
ATOM   5427  O00 WTR  1326      11.108 -14.807  -7.093
ATOM   5428  H01 WTR  1326      11.631 -14.085  -7.440
ATOM   5429  H02 WTR  1326      11.618 -15.592  -7.293
TER   
ATOM   5430  O00 WTR  1327      14.639 -18.064   0.804
ATOM   5431  H01 WTR  1327      15.085 -18.488   0.071
ATOM   5432  H02 WTR  1327      14.160 -17.337   0.406
TER   
ATOM   5433  O00 WTR  1328      22.267 -11.842   9.551
ATOM   5434  H01 WTR  1328      22.526 -11.251   8.844
ATOM   5435  H02 WTR  1328      21.847 -11.274  10.196
TER   
ATOM   5436  O00 WTR  1329      21.461  -9.743   5.937
ATOM   5437  H01 WTR  1329      22.062 -10.476   6.074
ATOM   5438  H02 WTR  1329      20.589 -10.133   6.002
TER   
ATOM   5439  O00 WTR  1330      15.211  -8.437  -8.006
ATOM   5440  H01 WTR  1330      14.665  -9.221  -8.073
ATOM   5441  H02 WTR  1330      15.801  -8.618  -7.273
TER   
ATOM   5442  O00 WTR  1331      17.430 -12.232  -8.057
ATOM   5443  H01 WTR  1331      18.048 -12.401  -8.768
ATOM   5444  H02 WTR  1331      17.060 -13.091  -7.852
TER   
ATOM   5445  O00 WTR  1332      20.978  -8.528   3.232
ATOM   5446  H01 WTR  1332      21.490  -7.866   2.767
ATOM   5447  H02 WTR  1332      21.478  -8.700   4.030
TER   
ATOM   5448  O00 WTR  1333      10.991 -10.000  -7.592
ATOM   5449  H01 WTR  1333      10.943 -10.279  -6.678
ATOM   5450  H02 WTR  1333      10.947  -9.044  -7.554
TER   
ATOM   5451  O00 WTR  1334      14.719 -20.941  -5.436
ATOM   5452  H01 WTR  1334      14.923 -20.148  -4.941
ATOM   5453  H02 WTR  1334      15.372 -21.579  -5.148
TER   
ATOM   5454  O00 WTR  1335      18.822 -14.706   2.453
ATOM   5455  H01 WTR  1335      18.784 -14.079   3.176
ATOM   5456  H02 WTR  1335      19.434 -15.379   2.751
TER   
ATOM   5457  O00 WTR  1336      15.716 -13.600  -4.533
ATOM   5458  H01 WTR  1336      15.825 -13.444  -3.595
ATOM   5459  H02 WTR  1336      15.706 -12.726  -4.922
TER   
ATOM   5460  O00 WTR  1337       8.476  -9.644  -8.938
ATOM   5461  H01 WTR  1337       9.386  -9.685  -9.231
ATOM   5462  H02 WTR  1337       8.123  -8.858  -9.355
TER   
ATOM   5463  O00 WTR  1338      16.600 -13.380  -1.786
ATOM   5464  H01 WTR  1338      17.529 -13.395  -2.018
ATOM   5465  H02 WTR  1338      16.557 -13.831  -0.943
TER   
ATOM   5466  O00 WTR  1339      19.910  -5.599  -8.055
ATOM   5467  H01 WTR  1339      19.359  -6.162  -8.598
ATOM   5468  H02 WTR  1339      20.015  -4.798  -8.568
TER   
ATOM   5469  O00 WTR  1340      22.760  -4.427  -5.527
ATOM   5470  H01 WTR  1340      23.098  -3.804  -6.170
ATOM   5471  H02 WTR  1340      23.362  -4.358  -4.787
TER   
ATOM   5472  O00 WTR  1341       6.545 -11.635  -6.605
ATOM   5473  H01 WTR  1341       6.661 -11.568  -7.552
ATOM   5474  H02 WTR  1341       5.610 -11.801  -6.488
TER   
ATOM   5475  O00 WTR  1342      15.055 -18.310  -4.615
ATOM   5476  H01 WTR  1342      15.913 -18.235  -4.198
ATOM   5477  H02 WTR  1342      14.516 -17.652  -4.175
TER   
ATOM   5478  O00 WTR  1343      17.710 -17.743  -0.570
ATOM   5479  H01 WTR  1343      17.481 -18.146  -1.408
ATOM   5480  H02 WTR  1343      18.337 -18.350  -0.176
TER   
ATOM   5481  O00 WTR  1344      19.173  -9.469  -7.776
ATOM   5482  H01 WTR  1344      18.964 -10.123  -8.442
ATOM   5483  H02 WTR  1344      18.696  -8.686  -8.050
TER   
ATOM   5484  O00 WTR  1345      12.388 -20.236  -1.029
ATOM   5485  H01 WTR  1345      13.057 -19.760  -1.522
ATOM   5486  H02 WTR  1345      11.943 -19.562  -0.516
TER   
ATOM   5487  O00 WTR  1346      22.428 -11.062   0.335
ATOM   5488  H01 WTR  1346      22.438 -11.966   0.019
ATOM   5489  H02 WTR  1346      22.097 -11.126   1.231
TER   
ATOM   5490  O00 WTR  1347      12.981 -13.055  -7.742
ATOM   5491  H01 WTR  1347      13.141 -13.274  -8.661
ATOM   5492  H02 WTR  1347      13.656 -13.534  -7.261
TER   
ATOM   5493  O00 WTR  1348      20.855 -14.104   0.282
ATOM   5494  H01 WTR  1348      20.071 -14.247   0.812
ATOM   5495  H02 WTR  1348      21.163 -14.984   0.067
TER   
ATOM   5496  O00 WTR  1349      19.322 -17.088  -5.345
ATOM   5497  H01 WTR  1349      19.226 -16.137  -5.289
ATOM   5498  H02 WTR  1349      20.266 -17.231  -5.410
TER   
ATOM   5499  O00 WTR  1350      12.816 -12.185  -1.866
ATOM   5500  H01 WTR  1350      13.583 -11.691  -2.157
ATOM   5501  H02 WTR  1350      13.166 -12.831  -1.252
TER   
ATOM   5502  O00 WTR  1351      11.634 -14.023  -3.199
ATOM   5503  H01 WTR  1351      11.303 -13.740  -4.051
ATOM   5504  H02 WTR  1351      11.958 -13.222  -2.788
TER   
ATOM   5505  O00 WTR  1352      17.513  -8.612  -2.716
ATOM   5506  H01 WTR  1352      18.003  -9.247  -3.239
ATOM   5507  H02 WTR  1352      17.835  -7.760  -3.010
TER   
ATOM   5508  O00 WTR  1353      14.755 -19.056  -7.483
ATOM   5509  H01 WTR  1353      15.617 -18.746  -7.203
ATOM   5510  H02 WTR  1353      14.533 -19.745  -6.857
TER   
ATOM   5511  O00 WTR  1354      20.535  -9.166  -3.953
ATOM   5512  H01 WTR  1354      21.034  -9.440  -4.722
ATOM   5513  H02 WTR  1354      20.718  -8.231  -3.868
TER   
ATOM   5514  O00 WTR  1355      13.182 -15.993  -0.232
ATOM   5515  H01 WTR  1355      12.446 -16.586  -0.078
ATOM   5516  H02 WTR  1355      13.422 -16.142  -1.147
TER   
ATOM   5517  O00 WTR  1356      17.765 -18.548  -3.462
ATOM   5518  H01 WTR  1356      18.370 -18.111  -4.061
ATOM   5519  H02 WTR  1356      17.886 -19.481  -3.638
TER   
ATOM   5520  O00 WTR  1357      14.808 -10.115  -2.646
ATOM   5521  H01 WTR  1357      15.670  -9.700  -2.611
ATOM   5522  H02 WTR  1357      14.189  -9.390  -2.563
TER   
ATOM   5523  O00 WTR  1358      14.930  -4.818  -3.660
ATOM   5524  H01 WTR  1358      14.684  -4.947  -4.576
ATOM   5525  H02 WTR  1358      14.662  -5.626  -3.224
TER   
ATOM   5526  O00 WTR  1359      13.468 -10.338  -8.462
ATOM   5527  H01 WTR  1359      12.605 -10.081  -8.138
ATOM   5528  H02 WTR  1359      13.598 -11.224  -8.122
TER   
ATOM   5529  O00 WTR  1360      10.281  -5.545 -12.306
ATOM   5530  H01 WTR  1360      11.184  -5.492 -12.621
ATOM   5531  H02 WTR  1360      10.222  -6.405 -11.891
TER   
ATOM   5532  O00 WTR  1361      18.867 -11.141  -3.836
ATOM   5533  H01 WTR  1361      18.977 -11.559  -2.982
ATOM   5534  H02 WTR  1361      19.541 -10.462  -3.859
TER   
ATOM   5535  O00 WTR  1362      19.761 -18.540   1.348
ATOM   5536  H01 WTR  1362      19.968 -19.439   1.602
ATOM   5537  H02 WTR  1362      18.964 -18.330   1.835
TER   
ATOM   5538  O00 WTR  1363      10.062  -7.602  12.001
ATOM   5539  H01 WTR  1363      10.095  -8.379  12.560
ATOM   5540  H02 WTR  1363       9.920  -7.947  11.120
TER   
ATOM   5541  O00 WTR  1364      19.192 -12.007  -1.064
ATOM   5542  H01 WTR  1364      19.936 -12.273  -0.523
ATOM   5543  H02 WTR  1364      19.302 -11.063  -1.177
TER   
ATOM   5544  O00 WTR  1365      18.487  -6.532  -4.315
ATOM   5545  H01 WTR  1365      19.299  -6.277  -3.877
ATOM   5546  H02 WTR  1365      18.480  -6.022  -5.125
TER   
ATOM   5547  O00 WTR  1366      16.127 -11.303  -5.797
ATOM   5548  H01 WTR  1366      16.391 -10.415  -5.556
ATOM   5549  H02 WTR  1366      16.379 -11.386  -6.717
TER   
ATOM   5550  O00 WTR  1367      16.667 -13.827 -10.430
ATOM   5551  H01 WTR  1367      17.099 -14.499  -9.903
ATOM   5552  H02 WTR  1367      15.732 -13.993 -10.309
TER   
ATOM   5553  O00 WTR  1368      19.217  -6.385  -1.220
ATOM   5554  H01 WTR  1368      18.685  -5.589  -1.253
ATOM   5555  H02 WTR  1368      19.051  -6.748  -0.350
TER   
ATOM   5556  O00 WTR  1369      20.398  -3.913  -4.300
ATOM   5557  H01 WTR  1369      21.154  -4.192  -4.816
ATOM   5558  H02 WTR  1369      19.841  -3.446  -4.922
TER   
ATOM   5559  O00 WTR  1370      14.086 -15.045  -9.564
ATOM   5560  H01 WTR  1370      14.063 -15.770  -8.939
ATOM   5561  H02 WTR  1370      13.408 -15.260 -10.205
TER   
ATOM   5562  O00 WTR  1371      18.671  -7.929   4.806
ATOM   5563  H01 WTR  1371      18.061  -8.667   4.807
ATOM   5564  H02 WTR  1371      19.217  -8.070   4.033
TER   
ATOM   5565  O00 WTR  1372      11.551  -9.604  -0.739
ATOM   5566  H01 WTR  1372      11.824 -10.491  -0.973
ATOM   5567  H02 WTR  1372      11.795  -9.513   0.182
TER   
ATOM   5568  O00 WTR  1373      16.973  -2.919  -3.617
ATOM   5569  H01 WTR  1373      16.340  -3.616  -3.790
ATOM   5570  H02 WTR  1373      17.490  -2.860  -4.420
TER   
ATOM   5571  O00 WTR  1374      11.268  -3.857  -4.538
ATOM   5572  H01 WTR  1374      11.583  -4.733  -4.314
ATOM   5573  H02 WTR  1374      11.325  -3.819  -5.493
TER   
ATOM   5574  O00 WTR  1375      17.827  -3.846 -11.617
ATOM   5575  H01 WTR  1375      16.937  -3.834 -11.268
ATOM   5576  H02 WTR  1375      18.388  -3.728 -10.850
TER   
ATOM   5577  O00 WTR  1376      12.521  -3.325  -0.387
ATOM   5578  H01 WTR  1376      11.980  -4.107  -0.271
ATOM   5579  H02 WTR  1376      12.415  -3.095  -1.310
TER   
ATOM   5580  O00 WTR  1377      21.280   4.463  -4.724
ATOM   5581  H01 WTR  1377      20.747   3.676  -4.835
ATOM   5582  H02 WTR  1377      21.501   4.732  -5.616
TER   
ATOM   5583  O00 WTR  1378      11.256  -3.657  -7.250
ATOM   5584  H01 WTR  1378      11.369  -4.299  -7.951
ATOM   5585  H02 WTR  1378      11.624  -2.848  -7.605
TER   
ATOM   5586  O00 WTR  1379      21.875   4.836  -7.582
ATOM   5587  H01 WTR  1379      22.189   4.267  -8.285
ATOM   5588  H02 WTR  1379      21.084   5.241  -7.937
TER   
ATOM   5589  O00 WTR  1380      21.009  -6.706  -3.194
ATOM   5590  H01 WTR  1380      20.527  -6.823  -2.376
ATOM   5591  H02 WTR  1380      20.918  -5.774  -3.394
TER   
ATOM   5592  O00 WTR  1381      17.810   2.551  -0.083
ATOM   5593  H01 WTR  1381      17.296   2.489  -0.888
ATOM   5594  H02 WTR  1381      18.094   3.464  -0.049
TER   
ATOM   5595  O00 WTR  1382      17.936  -8.795  11.964
ATOM   5596  H01 WTR  1382      18.575  -9.307  12.460
ATOM   5597  H02 WTR  1382      18.459  -8.317  11.320
TER   
ATOM   5598  O00 WTR  1383      15.518  -3.348  10.946
ATOM   5599  H01 WTR  1383      16.315  -3.318  11.475
ATOM   5600  H02 WTR  1383      14.812  -3.160  11.566
TER   
ATOM   5601  O00 WTR  1384      13.068  -2.848  -2.992
ATOM   5602  H01 WTR  1384      13.817  -3.444  -3.021
ATOM   5603  H02 WTR  1384      12.463  -3.191  -3.649
TER   
ATOM   5604  O00 WTR  1385      17.270  -2.626  -8.861
ATOM   5605  H01 WTR  1385      18.010  -2.309  -8.344
ATOM   5606  H02 WTR  1385      16.825  -1.831  -9.155
TER   
ATOM   5607  O00 WTR  1386      19.494   0.141  -9.361
ATOM   5608  H01 WTR  1386      18.869   0.832  -9.140
ATOM   5609  H02 WTR  1386      19.325  -0.550  -8.721
TER   
ATOM   5610  O00 WTR  1387      15.604  -0.615  -9.979
ATOM   5611  H01 WTR  1387      15.666   0.127  -9.378
ATOM   5612  H02 WTR  1387      16.147  -0.365 -10.726
TER   
ATOM   5613  O00 WTR  1388      23.783  -6.109  -1.723
ATOM   5614  H01 WTR  1388      23.156  -6.731  -2.094
ATOM   5615  H02 WTR  1388      23.312  -5.697  -0.999
TER   
ATOM   5616  O00 WTR  1389      19.524   3.623 -10.169
ATOM   5617  H01 WTR  1389      18.727   3.219  -9.824
ATOM   5618  H02 WTR  1389      19.576   4.469  -9.724
TER   
ATOM   5619  O00 WTR  1390      14.861  -5.075  -6.339
ATOM   5620  H01 WTR  1390      14.548  -4.778  -7.194
ATOM   5621  H02 WTR  1390      15.801  -5.207  -6.461
TER   
ATOM   5622  O00 WTR  1391      22.503   2.247  -3.238
ATOM   5623  H01 WTR  1391      22.578   3.134  -3.589
ATOM   5624  H02 WTR  1391      21.746   1.874  -3.689
TER   
ATOM   5625  O00 WTR  1392      20.240  -3.317  -9.612
ATOM   5626  H01 WTR  1392      20.048  -2.644  -8.958
ATOM   5627  H02 WTR  1392      21.093  -3.069  -9.968
TER   
ATOM   5628  O00 WTR  1393      15.786  -6.244  -0.784
ATOM   5629  H01 WTR  1393      14.885  -6.373  -1.079
ATOM   5630  H02 WTR  1393      16.236  -7.053  -1.026
TER   
ATOM   5631  O00 WTR  1394      19.642  -9.423  -1.028
ATOM   5632  H01 WTR  1394      19.293  -8.647  -1.464
ATOM   5633  H02 WTR  1394      20.561  -9.213  -0.863
TER   
ATOM   5634  O00 WTR  1395       9.932 -17.686  -7.893
ATOM   5635  H01 WTR  1395       9.737 -17.026  -8.558
ATOM   5636  H02 WTR  1395       9.478 -18.473  -8.195
TER   
ATOM   5637  O00 WTR  1396      22.041   2.715  -9.818
ATOM   5638  H01 WTR  1396      21.869   1.868  -9.407
ATOM   5639  H02 WTR  1396      21.191   2.993 -10.160
TER   
ATOM   5640  O00 WTR  1397      21.572 -16.946   0.316
ATOM   5641  H01 WTR  1397      20.899 -17.580   0.565
ATOM   5642  H02 WTR  1397      21.853 -17.225  -0.556
TER   
ATOM   5643  O00 WTR  1398      20.970   3.277  -1.055
ATOM   5644  H01 WTR  1398      21.863   3.435  -1.361
ATOM   5645  H02 WTR  1398      20.428   3.861  -1.585
TER   
ATOM   5646  O00 WTR  1399      15.321   2.253 -11.396
ATOM   5647  H01 WTR  1399      15.446   2.053 -10.469
ATOM   5648  H02 WTR  1399      14.584   1.705 -11.663
TER   
ATOM   5649  O00 WTR  1400      21.288  -2.614  -2.115
ATOM   5650  H01 WTR  1400      21.006  -2.963  -2.961
ATOM   5651  H02 WTR  1400      20.504  -2.654  -1.567
TER   
ATOM   5652  O00 WTR  1401     -17.625   4.319   9.916
ATOM   5653  H01 WTR  1401     -18.435   3.927   9.590
ATOM   5654  H02 WTR  1401     -17.210   4.693   9.138
TER   
ATOM   5655  O00 WTR  1402     -12.506  10.324   7.328
ATOM   5656  H01 WTR  1402     -12.617   9.378   7.233
ATOM   5657  H02 WTR  1402     -11.572  10.472   7.180
TER   
ATOM   5658  O00 WTR  1403     -14.634  13.403   5.611
ATOM   5659  H01 WTR  1403     -14.125  12.792   5.078
ATOM   5660  H02 WTR  1403     -14.013  13.729   6.262
TER   
ATOM   5661  O00 WTR  1404     -17.229   5.175  12.522
ATOM   5662  H01 WTR  1404     -17.666   4.720  11.803
ATOM   5663  H02 WTR  1404     -16.691   5.841  12.094
TER   
ATOM   5664  O00 WTR  1405     -16.406   9.374   9.719
ATOM   5665  H01 WTR  1405     -15.540   9.331  10.124
ATOM   5666  H02 WTR  1405     -16.290   9.952   8.965
TER   
ATOM   5667  O00 WTR  1406     -15.242  10.658   6.828
ATOM   5668  H01 WTR  1406     -15.189  11.572   6.550
ATOM   5669  H02 WTR  1406     -14.343  10.336   6.769
TER   
ATOM   5670  O00 WTR  1407     -16.234   7.329  11.386
ATOM   5671  H01 WTR  1407     -15.628   6.952  10.749
ATOM   5672  H02 WTR  1407     -16.640   8.064  10.926
TER   
ATOM   5673  O00 WTR  1408     -16.773   3.727   5.588
ATOM   5674  H01 WTR  1408     -16.892   4.462   4.986
ATOM   5675  H02 WTR  1408     -16.448   4.127   6.394
TER   
ATOM   5676  O00 WTR  1409     -16.938   5.764   3.733
ATOM   5677  H01 WTR  1409     -16.772   6.432   4.399
ATOM   5678  H02 WTR  1409     -16.739   6.199   2.903
TER   
ATOM   5679  O00 WTR  1410     -13.847   8.750   4.511
ATOM   5680  H01 WTR  1410     -13.846   9.694   4.670
ATOM   5681  H02 WTR  1410     -13.028   8.441   4.898
TER   
ATOM   5682  O00 WTR  1411     -16.059   7.528   5.526
ATOM   5683  H01 WTR  1411     -15.152   7.598   5.228
ATOM   5684  H02 WTR  1411     -16.271   8.400   5.858
TER   
ATOM   5685  O00 WTR  1412     -22.423   8.307  -2.239
ATOM   5686  H01 WTR  1412     -22.448   7.450  -1.814
ATOM   5687  H02 WTR  1412     -23.200   8.761  -1.911
TER   
ATOM   5688  O00 WTR  1413     -13.121   9.020  10.070
ATOM   5689  H01 WTR  1413     -12.762   9.798  10.497
ATOM   5690  H02 WTR  1413     -13.252   9.285   9.159
TER   
ATOM   5691  O00 WTR  1414     -12.486   7.552   7.160
ATOM   5692  H01 WTR  1414     -11.582   7.818   7.323
ATOM   5693  H02 WTR  1414     -12.442   6.602   7.055
TER   
ATOM   5694  O00 WTR  1415      -1.331   9.785   8.810
ATOM   5695  H01 WTR  1415      -1.450  10.694   8.533
ATOM   5696  H02 WTR  1415      -1.878   9.699   9.591
TER   
ATOM   5697  O00 WTR  1416      -4.184   9.939   7.153
ATOM   5698  H01 WTR  1416      -4.157  10.885   7.015
ATOM   5699  H02 WTR  1416      -4.495   9.584   6.320
TER   
ATOM   5700  O00 WTR  1417      -5.801   6.253  13.600
ATOM   5701  H01 WTR  1417      -5.857   7.187  13.399
ATOM   5702  H02 WTR  1417      -6.143   6.179  14.491
TER   
ATOM   5703  O00 WTR  1418      -0.383  18.388   7.897
ATOM   5704  H01 WTR  1418      -0.307  18.689   6.991
ATOM   5705  H02 WTR  1418      -1.308  18.504   8.111
TER   
ATOM   5706  O00 WTR  1419      -6.965   9.420   8.143
ATOM   5707  H01 WTR  1419      -7.360   9.850   7.385
ATOM   5708  H02 WTR  1419      -6.033   9.369   7.932
TER   
ATOM   5709  O00 WTR  1420     -10.184   9.082  11.316
ATOM   5710  H01 WTR  1420      -9.558   8.937  12.026
ATOM   5711  H02 WTR  1420     -10.326   8.213  10.941
TER   
ATOM   5712  O00 WTR  1421      -1.848  15.264  14.288
ATOM   5713  H01 WTR  1421      -2.414  16.007  14.498
ATOM   5714  H02 WTR  1421      -2.404  14.495  14.414
TER   
ATOM   5715  O00 WTR  1422       1.142  12.204  12.249
ATOM   5716  H01 WTR  1422       2.072  11.984  12.209
ATOM   5717  H02 WTR  1422       0.913  12.442  11.350
TER   
ATOM   5718  O00 WTR  1423      -4.415   7.864   9.268
ATOM   5719  H01 WTR  1423      -4.226   8.476   8.557
ATOM   5720  H02 WTR  1423      -3.607   7.833   9.779
TER   
ATOM   5721  O00 WTR  1424      -6.517   8.151   5.385
ATOM   5722  H01 WTR  1424      -5.764   8.672   5.103
ATOM   5723  H02 WTR  1424      -7.184   8.797   5.614
TER   
ATOM   5724  O00 WTR  1425     -11.573  12.368   8.826
ATOM   5725  H01 WTR  1425     -11.969  11.753   8.209
ATOM   5726  H02 WTR  1425     -10.682  12.042   8.951
TER   
ATOM   5727  O00 WTR  1426     -12.670  14.490   7.440
ATOM   5728  H01 WTR  1426     -12.422  13.849   8.107
ATOM   5729  H02 WTR  1426     -11.881  15.017   7.309
TER   
ATOM   5730  O00 WTR  1427      20.100  11.615  -9.352
ATOM   5731  H01 WTR  1427      19.669  11.178  -8.617
ATOM   5732  H02 WTR  1427      19.510  11.474 -10.093
TER   
ATOM   5733  O00 WTR  1428       0.541   9.147   5.339
ATOM   5734  H01 WTR  1428      -0.255   9.440   5.782
ATOM   5735  H02 WTR  1428       1.235   9.269   5.988
TER   
ATOM   5736  O00 WTR  1429      -6.868  12.849  13.520
ATOM   5737  H01 WTR  1429      -7.004  13.789  13.641
ATOM   5738  H02 WTR  1429      -6.160  12.790  12.879
TER   
ATOM   5739  O00 WTR  1430      -8.042  15.026  11.888
ATOM   5740  H01 WTR  1430      -7.974  14.101  12.123
ATOM   5741  H02 WTR  1430      -7.197  15.236  11.489
TER   
ATOM   5742  O00 WTR  1431      -2.284   8.523   5.727
ATOM   5743  H01 WTR  1431      -2.607   9.332   6.124
ATOM   5744  H02 WTR  1431      -3.073   8.068   5.433
TER   
ATOM   5745  O00 WTR  1432       3.966  14.346  12.805
ATOM   5746  H01 WTR  1432       3.882  14.527  11.869
ATOM   5747  H02 WTR  1432       3.345  14.943  13.222
TER   
ATOM   5748  O00 WTR  1433      -0.670   3.706   6.421
ATOM   5749  H01 WTR  1433      -1.448   3.509   6.943
ATOM   5750  H02 WTR  1433      -1.000   3.814   5.529
TER   
ATOM   5751  O00 WTR  1434      13.828   4.457  16.496
ATOM   5752  H01 WTR  1434      13.981   3.525  16.651
ATOM   5753  H02 WTR  1434      14.091   4.595  15.586
TER   
ATOM   5754  O00 WTR  1435      16.124  11.975   7.475
ATOM   5755  H01 WTR  1435      17.051  11.897   7.700
ATOM   5756  H02 WTR  1435      16.079  11.723   6.552
TER   
ATOM   5757  O00 WTR  1436       1.906  11.437   3.302
ATOM   5758  H01 WTR  1436       1.457  11.849   4.041
ATOM   5759  H02 WTR  1436       2.613  12.044   3.083
TER   
ATOM   5760  O00 WTR  1437       1.242  12.870   9.403
ATOM   5761  H01 WTR  1437       0.611  12.766   8.691
ATOM   5762  H02 WTR  1437       1.297  13.816   9.540
TER   
ATOM   5763  O00 WTR  1438      -1.031   8.775   2.978
ATOM   5764  H01 WTR  1438      -0.625   8.879   3.838
ATOM   5765  H02 WTR  1438      -1.872   8.354   3.159
TER   
ATOM   5766  O00 WTR  1439       2.037  15.872   8.240
ATOM   5767  H01 WTR  1439       2.161  16.161   7.336
ATOM   5768  H02 WTR  1439       1.459  16.531   8.625
TER   
ATOM   5769  O00 WTR  1440      -6.456   6.861  10.745
ATOM   5770  H01 WTR  1440      -5.892   7.098  10.009
ATOM   5771  H02 WTR  1440      -7.341   7.067  10.444
TER   
ATOM   5772  O00 WTR  1441     -10.006   8.140   7.721
ATOM   5773  H01 WTR  1441      -9.677   7.680   6.948
ATOM   5774  H02 WTR  1441      -9.830   9.064   7.543
TER   
ATOM   5775  O00 WTR  1442       4.176  11.695  12.991
ATOM   5776  H01 WTR  1442       3.957  12.626  12.972
ATOM   5777  H02 WTR  1442       3.658  11.341  13.714
TER   
ATOM   5778  O00 WTR  1443       7.332  11.563  16.065
ATOM   5779  H01 WTR  1443       8.111  11.191  16.478
ATOM   5780  H02 WTR  1443       7.317  11.176  15.190
TER   
ATOM   5781  O00 WTR  1444      -1.598  12.390   7.063
ATOM   5782  H01 WTR  1444      -2.486  12.250   6.734
ATOM   5783  H02 WTR  1444      -1.570  13.319   7.290
TER   
ATOM   5784  O00 WTR  1445       4.022  13.179   3.408
ATOM   5785  H01 WTR  1445       4.561  13.369   2.641
ATOM   5786  H02 WTR  1445       3.800  14.039   3.765
TER   
ATOM   5787  O00 WTR  1446       1.325   9.750   7.993
ATOM   5788  H01 WTR  1446       0.391   9.558   8.067
ATOM   5789  H02 WTR  1446       1.609   9.909   8.893
TER   
ATOM   5790  O00 WTR  1447       3.919  14.852  10.151
ATOM   5791  H01 WTR  1447       4.611  14.421   9.650
ATOM   5792  H02 WTR  1447       3.314  15.185   9.488
TER   
ATOM   5793  O00 WTR  1448       2.445  15.680   4.244
ATOM   5794  H01 WTR  1448       2.342  15.362   3.347
ATOM   5795  H02 WTR  1448       1.567  15.960   4.501
TER   
ATOM   5796  O00 WTR  1449      10.661   9.903   8.891
ATOM   5797  H01 WTR  1449      10.005   9.452   8.359
ATOM   5798  H02 WTR  1449      11.337  10.165   8.266
TER   
ATOM   5799  O00 WTR  1450       1.365  13.926  16.446
ATOM   5800  H01 WTR  1450       1.180  14.082  15.520
ATOM   5801  H02 WTR  1450       0.637  14.339  16.909
TER   
ATOM   5802  O00 WTR  1451      -1.764   4.222   3.845
ATOM   5803  H01 WTR  1451      -1.963   5.097   3.512
ATOM   5804  H02 WTR  1451      -2.609   3.774   3.863
TER   
ATOM   5805  O00 WTR  1452     -14.080   6.567   9.841
ATOM   5806  H01 WTR  1452     -13.405   5.895   9.754
ATOM   5807  H02 WTR  1452     -13.593   7.381   9.974
TER   
ATOM   5808  O00 WTR  1453      -2.570   8.882  -1.360
ATOM   5809  H01 WTR  1453      -2.369   8.716  -2.281
ATOM   5810  H02 WTR  1453      -2.457   8.032  -0.933
TER   
ATOM   5811  O00 WTR  1454       9.020  16.258  -5.083
ATOM   5812  H01 WTR  1454       8.459  16.141  -5.849
ATOM   5813  H02 WTR  1454       9.867  15.900  -5.349
TER   
ATOM   5814  O00 WTR  1455      -0.270  15.644   4.915
ATOM   5815  H01 WTR  1455      -0.505  15.626   5.843
ATOM   5816  H02 WTR  1455      -0.448  14.757   4.604
TER   
ATOM   5817  O00 WTR  1456      18.301  11.126 -11.391
ATOM   5818  H01 WTR  1456      17.930  10.495 -10.775
ATOM   5819  H02 WTR  1456      18.214  10.705 -12.247
TER   
ATOM   5820  O00 WTR  1457      -0.070  10.992   1.383
ATOM   5821  H01 WTR  1457      -0.574  10.406   1.948
ATOM   5822  H02 WTR  1457       0.631  11.321   1.945
TER   
ATOM   5823  O00 WTR  1458      -0.015   9.226  -0.668
ATOM   5824  H01 WTR  1458      -0.105   9.984  -0.091
ATOM   5825  H02 WTR  1458      -0.893   9.092  -1.027
TER   
ATOM   5826  O00 WTR  1459       5.581  14.510   1.398
ATOM   5827  H01 WTR  1459       5.386  14.576   0.463
ATOM   5828  H02 WTR  1459       5.721  15.414   1.679
TER   
ATOM   5829  O00 WTR  1460      -9.080   2.160  16.101
ATOM   5830  H01 WTR  1460      -9.831   2.735  16.248
ATOM   5831  H02 WTR  1460      -8.759   1.954  16.979
TER   
ATOM   5832  O00 WTR  1461      15.622   7.625   5.717
ATOM   5833  H01 WTR  1461      15.432   7.133   4.918
ATOM   5834  H02 WTR  1461      16.317   7.126   6.147
TER   
ATOM   5835  O00 WTR  1462      14.658   3.585   7.311
ATOM   5836  H01 WTR  1462      14.992   4.446   7.563
ATOM   5837  H02 WTR  1462      15.249   2.964   7.737
TER   
ATOM   5838  O00 WTR  1463      12.785  10.883   7.291
ATOM   5839  H01 WTR  1463      13.037  11.798   7.413
ATOM   5840  H02 WTR  1463      13.556  10.383   7.559
TER   
ATOM   5841  O00 WTR  1464      14.835   9.635   8.336
ATOM   5842  H01 WTR  1464      15.337   9.010   7.814
ATOM   5843  H02 WTR  1464      15.209  10.488   8.114
TER   
ATOM   5844  O00 WTR  1465      15.900  10.351   5.416
ATOM   5845  H01 WTR  1465      15.472  10.640   4.610
ATOM   5846  H02 WTR  1465      15.831   9.396   5.395
TER   
ATOM   5847  O00 WTR  1466       8.819   8.589  13.784
ATOM   5848  H01 WTR  1466       8.365   9.410  13.591
ATOM   5849  H02 WTR  1466       9.694   8.706  13.413
TER   
ATOM   5850  O00 WTR  1467      10.759   9.155  11.958
ATOM   5851  H01 WTR  1467      11.558   8.628  11.990
ATOM   5852  H02 WTR  1467      10.561   9.233  11.024
TER   
ATOM   5853  O00 WTR  1468      14.669   3.291  13.122
ATOM   5854  H01 WTR  1468      13.900   3.402  12.563
ATOM   5855  H02 WTR  1468      15.411   3.500  12.554
TER   
ATOM   5856  O00 WTR  1469     -11.788 -22.168  17.090
ATOM   5857  H01 WTR  1469     -12.382 -22.418  17.799
ATOM   5858  H02 WTR  1469     -11.882 -21.218  17.022
TER   
ATOM   5859  O00 WTR  1470     -15.248 -24.016  10.405
ATOM   5860  H01 WTR  1470     -15.272 -24.063   9.449
ATOM   5861  H02 WTR  1470     -15.359 -24.922  10.692
TER   
ATOM   5862  O00 WTR  1471      10.995 -17.045  18.034
ATOM   5863  H01 WTR  1471      11.166 -17.797  18.600
ATOM   5864  H02 WTR  1471      11.204 -16.284  18.575
TER   
ATOM   5865  O00 WTR  1472       8.505 -12.859  21.941
ATOM   5866  H01 WTR  1472       9.077 -13.607  21.770
ATOM   5867  H02 WTR  1472       7.691 -13.070  21.485
TER   
ATOM   5868  O00 WTR  1473      -6.485 -21.633  10.696
ATOM   5869  H01 WTR  1473      -5.689 -21.350  10.246
ATOM   5870  H02 WTR  1473      -6.196 -22.340  11.273
TER   
ATOM   5871  O00 WTR  1474      -8.371 -28.047  14.092
ATOM   5872  H01 WTR  1474      -8.700 -27.360  14.671
ATOM   5873  H02 WTR  1474      -7.465 -27.797  13.913
TER   
ATOM   5874  O00 WTR  1475       6.248 -18.543  15.937
ATOM   5875  H01 WTR  1475       7.060 -18.152  15.613
ATOM   5876  H02 WTR  1475       6.338 -19.476  15.747
TER   
ATOM   5877  O00 WTR  1476     -14.224 -18.211  15.312
ATOM   5878  H01 WTR  1476     -14.733 -17.425  15.512
ATOM   5879  H02 WTR  1476     -14.869 -18.839  14.988
TER   
ATOM   5880  O00 WTR  1477      -2.870 -26.778  15.813
ATOM   5881  H01 WTR  1477      -2.010 -26.980  15.443
ATOM   5882  H02 WTR  1477      -3.490 -27.221  15.234
TER   
ATOM   5883  O00 WTR  1478      -8.682 -24.882  14.481
ATOM   5884  H01 WTR  1478      -8.929 -24.448  15.298
ATOM   5885  H02 WTR  1478      -9.188 -24.429  13.807
TER   
ATOM   5886  O00 WTR  1479      -9.153 -22.145  12.954
ATOM   5887  H01 WTR  1479      -9.640 -21.729  13.665
ATOM   5888  H02 WTR  1479      -8.289 -22.324  13.326
TER   
ATOM   5889  O00 WTR  1480     -10.725 -17.116  20.342
ATOM   5890  H01 WTR  1480     -10.295 -17.956  20.178
ATOM   5891  H02 WTR  1480     -10.314 -16.788  21.142
TER   
ATOM   5892  O00 WTR  1481      -5.952 -24.574  14.999
ATOM   5893  H01 WTR  1481      -6.836 -24.443  14.657
ATOM   5894  H02 WTR  1481      -5.391 -24.059  14.419
TER   
ATOM   5895  O00 WTR  1482     -12.751 -22.084   7.415
ATOM   5896  H01 WTR  1482     -13.321 -22.113   8.183
ATOM   5897  H02 WTR  1482     -11.969 -21.619   7.714
TER   
ATOM   5898  O00 WTR  1483      -9.400 -18.437  12.689
ATOM   5899  H01 WTR  1483      -9.781 -19.031  13.335
ATOM   5900  H02 WTR  1483      -8.679 -18.009  13.151
TER   
ATOM   5901  O00 WTR  1484      -6.437 -17.525  19.054
ATOM   5902  H01 WTR  1484      -5.690 -18.096  19.234
ATOM   5903  H02 WTR  1484      -6.555 -17.023  19.860
TER   
ATOM   5904  O00 WTR  1485      -4.300 -24.768  17.021
ATOM   5905  H01 WTR  1485      -4.921 -24.745  16.292
ATOM   5906  H02 WTR  1485      -3.749 -25.531  16.842
TER   
ATOM   5907  O00 WTR  1486       6.306 -21.208  15.685
ATOM   5908  H01 WTR  1486       6.406 -21.723  14.884
ATOM   5909  H02 WTR  1486       5.671 -21.697  16.208
TER   
ATOM   5910  O00 WTR  1487      -2.585 -23.364  18.469
ATOM   5911  H01 WTR  1487      -3.362 -23.779  18.094
ATOM   5912  H02 WTR  1487      -2.113 -24.080  18.894
TER   
ATOM   5913  O00 WTR  1488       6.755 -19.894  18.568
ATOM   5914  H01 WTR  1488       6.667 -20.681  18.031
ATOM   5915  H02 WTR  1488       6.414 -19.188  18.018
TER   
ATOM   5916  O00 WTR  1489       8.851 -20.150  20.520
ATOM   5917  H01 WTR  1489       8.542 -19.831  21.368
ATOM   5918  H02 WTR  1489       8.068 -20.168  19.970
TER   
ATOM   5919  O00 WTR  1490      11.382 -27.001  12.166
ATOM   5920  H01 WTR  1490      12.320 -27.105  12.002
ATOM   5921  H02 WTR  1490      11.310 -26.163  12.621
TER   
ATOM   5922  O00 WTR  1491      -0.481 -19.034  14.858
ATOM   5923  H01 WTR  1491      -0.830 -18.630  15.653
ATOM   5924  H02 WTR  1491      -1.164 -18.900  14.201
TER   
ATOM   5925  O00 WTR  1492      11.573 -19.496  20.158
ATOM   5926  H01 WTR  1492      11.945 -19.753  21.002
ATOM   5927  H02 WTR  1492      10.628 -19.587  20.275
TER   
ATOM   5928  O00 WTR  1493       5.768 -25.204  15.789
ATOM   5929  H01 WTR  1493       5.151 -25.740  16.287
ATOM   5930  H02 WTR  1493       5.578 -25.407  14.873
TER   
ATOM   5931  O00 WTR  1494      -0.577 -20.709  21.981
ATOM   5932  H01 WTR  1494      -1.022 -21.543  22.132
ATOM   5933  H02 WTR  1494       0.350 -20.903  22.122
TER   
ATOM   5934  O00 WTR  1495       1.795 -25.465  15.460
ATOM   5935  H01 WTR  1495       1.173 -25.022  14.883
ATOM   5936  H02 WTR  1495       1.669 -25.050  16.313
TER   
ATOM   5937  O00 WTR  1496       0.570 -18.414  17.519
ATOM   5938  H01 WTR  1496       0.770 -19.035  16.819
ATOM   5939  H02 WTR  1496       1.403 -17.978  17.698
TER   
ATOM   5940  O00 WTR  1497       4.166 -22.088  19.898
ATOM   5941  H01 WTR  1497       5.088 -22.322  19.795
ATOM   5942  H02 WTR  1497       4.181 -21.263  20.385
TER   
ATOM   5943  O00 WTR  1498      11.446 -24.120  12.773
ATOM   5944  H01 WTR  1498      11.749 -23.377  13.296
ATOM   5945  H02 WTR  1498      12.037 -24.140  12.020
TER   
ATOM   5946  O00 WTR  1499     -13.625 -14.862  16.930
ATOM   5947  H01 WTR  1499     -13.046 -15.489  17.364
ATOM   5948  H02 WTR  1499     -13.037 -14.314  16.409
TER   
ATOM   5949  O00 WTR  1500     -12.890 -12.985  19.110
ATOM   5950  H01 WTR  1500     -13.424 -12.321  18.674
ATOM   5951  H02 WTR  1500     -13.077 -13.794  18.635
TER   
ATOM   5952  O00 WTR  1501     -17.698 -17.372  12.532
ATOM   5953  H01 WTR  1501     -17.684 -17.677  11.624
ATOM   5954  H02 WTR  1501     -17.265 -18.069  13.025
TER   
ATOM   5955  O00 WTR  1502     -21.377 -13.580   6.824
ATOM   5956  H01 WTR  1502     -21.735 -13.638   7.710
ATOM   5957  H02 WTR  1502     -20.867 -12.770   6.823
TER   
ATOM   5958  O00 WTR  1503     -14.550  -5.260  19.010
ATOM   5959  H01 WTR  1503     -13.829  -5.812  18.709
ATOM   5960  H02 WTR  1503     -15.256  -5.874  19.209
TER   
ATOM   5961  O00 WTR  1504     -10.754  -6.494  20.890
ATOM   5962  H01 WTR  1504     -10.768  -5.721  21.455
ATOM   5963  H02 WTR  1504     -10.520  -7.214  21.475
TER   
ATOM   5964  O00 WTR  1505     -11.351   0.655  15.825
ATOM   5965  H01 WTR  1505     -11.287  -0.098  15.237
ATOM   5966  H02 WTR  1505     -10.472   1.034  15.827
TER   
ATOM   5967  O00 WTR  1506     -21.670 -10.312   8.330
ATOM   5968  H01 WTR  1506     -20.805 -10.710   8.232
ATOM   5969  H02 WTR  1506     -22.033 -10.304   7.444
TER   
ATOM   5970  O00 WTR  1507     -12.009 -10.944  12.422
ATOM   5971  H01 WTR  1507     -12.737 -10.516  12.874
ATOM   5972  H02 WTR  1507     -12.429 -11.552  11.814
TER   
ATOM   5973  O00 WTR  1508     -14.250  -9.737  13.087
ATOM   5974  H01 WTR  1508     -14.583  -9.411  13.924
ATOM   5975  H02 WTR  1508     -14.783 -10.509  12.901
TER   
ATOM   5976  O00 WTR  1509     -19.087 -15.129  15.199
ATOM   5977  H01 WTR  1509     -18.425 -15.637  15.670
ATOM   5978  H02 WTR  1509     -18.941 -14.226  15.481
TER   
ATOM   5979  O00 WTR  1510      -9.646  -7.412  11.061
ATOM   5980  H01 WTR  1510     -10.597  -7.387  11.168
ATOM   5981  H02 WTR  1510      -9.330  -7.886  11.831
TER   
ATOM   5982  O00 WTR  1511     -15.604 -21.505  11.645
ATOM   5983  H01 WTR  1511     -15.466 -22.451  11.693
ATOM   5984  H02 WTR  1511     -15.057 -21.219  10.914
TER   
ATOM   5985  O00 WTR  1512     -15.838 -12.640  16.771
ATOM   5986  H01 WTR  1512     -15.723 -13.495  17.186
ATOM   5987  H02 WTR  1512     -15.100 -12.119  17.088
TER   
ATOM   5988  O00 WTR  1513     -10.191 -11.040  14.791
ATOM   5989  H01 WTR  1513     -10.792 -10.655  15.429
ATOM   5990  H02 WTR  1513     -10.742 -11.252  14.038
TER   
ATOM   5991  O00 WTR  1514     -17.299 -11.744  13.126
ATOM   5992  H01 WTR  1514     -16.487 -12.166  13.408
ATOM   5993  H02 WTR  1514     -17.855 -11.747  13.905
TER   
ATOM   5994  O00 WTR  1515     -15.214  -8.225  15.331
ATOM   5995  H01 WTR  1515     -15.238  -7.349  14.947
ATOM   5996  H02 WTR  1515     -15.869  -8.199  16.029
TER   
ATOM   5997  O00 WTR  1516     -10.251  -4.206  19.360
ATOM   5998  H01 WTR  1516      -9.894  -4.961  19.829
ATOM   5999  H02 WTR  1516     -11.060  -3.994  19.827
TER   
ATOM   6000  O00 WTR  1517     -11.816  -9.656  16.429
ATOM   6001  H01 WTR  1517     -11.761  -8.725  16.211
ATOM   6002  H02 WTR  1517     -11.430  -9.721  17.303
TER   
ATOM   6003  O00 WTR  1518      -8.956 -16.341  22.341
ATOM   6004  H01 WTR  1518      -9.381 -15.484  22.304
ATOM   6005  H02 WTR  1518      -8.867 -16.525  23.276
TER   
ATOM   6006  O00 WTR  1519     -11.557  -7.190  15.315
ATOM   6007  H01 WTR  1519     -12.285  -6.944  14.744
ATOM   6008  H02 WTR  1519     -11.105  -6.366  15.495
TER   
ATOM   6009  O00 WTR  1520     -17.328  -7.046  16.877
ATOM   6010  H01 WTR  1520     -17.029  -6.147  17.013
ATOM   6011  H02 WTR  1520     -17.970  -6.981  16.169
TER   
ATOM   6012  O00 WTR  1521      -9.076 -23.071  16.899
ATOM   6013  H01 WTR  1521      -8.635 -22.222  16.898
ATOM   6014  H02 WTR  1521     -10.001 -22.862  17.032
TER   
ATOM   6015  O00 WTR  1522     -18.442 -12.474  15.558
ATOM   6016  H01 WTR  1522     -18.705 -11.650  15.968
ATOM   6017  H02 WTR  1522     -17.608 -12.694  15.974
TER   
ATOM   6018  O00 WTR  1523     -10.830  -9.888  19.086
ATOM   6019  H01 WTR  1523     -11.399  -9.790  19.849
ATOM   6020  H02 WTR  1523     -10.664 -10.830  19.029
TER   
ATOM   6021  O00 WTR  1524     -15.030   5.952  13.905
ATOM   6022  H01 WTR  1524     -15.833   5.488  13.668
ATOM   6023  H02 WTR  1524     -15.177   6.852  13.613
TER   
ATOM   6024  O00 WTR  1525     -13.056   3.287  17.395
ATOM   6025  H01 WTR  1525     -12.770   2.552  17.937
ATOM   6026  H02 WTR  1525     -13.801   2.946  16.900
TER   
ATOM   6027  O00 WTR  1526     -16.827  -3.987  10.191
ATOM   6028  H01 WTR  1526     -15.973  -3.629  10.435
ATOM   6029  H02 WTR  1526     -16.709  -4.297   9.293
TER   
ATOM   6030  O00 WTR  1527     -16.408  -7.418  19.379
ATOM   6031  H01 WTR  1527     -15.628  -7.965  19.474
ATOM   6032  H02 WTR  1527     -16.738  -7.621  18.504
TER   
ATOM   6033  O00 WTR  1528     -12.837   0.932  12.980
ATOM   6034  H01 WTR  1528     -13.507   0.253  13.056
ATOM   6035  H02 WTR  1528     -12.752   1.286  13.865
TER   
ATOM   6036  O00 WTR  1529     -20.800  -5.147  12.061
ATOM   6037  H01 WTR  1529     -21.183  -5.853  12.581
ATOM   6038  H02 WTR  1529     -19.913  -5.449  11.863
TER   
ATOM   6039  O00 WTR  1530     -20.761  -9.722  18.831
ATOM   6040  H01 WTR  1530     -20.144  -9.254  19.394
ATOM   6041  H02 WTR  1530     -21.044 -10.470  19.356
TER   
ATOM   6042  O00 WTR  1531     -19.862  -1.355  14.006
ATOM   6043  H01 WTR  1531     -19.766  -0.762  14.751
ATOM   6044  H02 WTR  1531     -19.889  -0.778  13.243
TER   
ATOM   6045  O00 WTR  1532     -14.304  -0.743  16.268
ATOM   6046  H01 WTR  1532     -14.535  -1.406  16.918
ATOM   6047  H02 WTR  1532     -13.444  -0.426  16.544
TER   
ATOM   6048  O00 WTR  1533     -12.708  -3.431  16.382
ATOM   6049  H01 WTR  1533     -11.961  -4.021  16.286
ATOM   6050  H02 WTR  1533     -13.452  -3.927  16.041
TER   
ATOM   6051  O00 WTR  1534      -4.151 -19.397  10.882
ATOM   6052  H01 WTR  1534      -4.821 -18.719  10.797
ATOM   6053  H02 WTR  1534      -3.962 -19.662   9.982
TER   
ATOM   6054  O00 WTR  1535     -13.168 -10.571   8.747
ATOM   6055  H01 WTR  1535     -12.596 -11.175   9.222
ATOM   6056  H02 WTR  1535     -12.570  -9.939   8.347
TER   
ATOM   6057  O00 WTR  1536       2.477  -9.426  15.817
ATOM   6058  H01 WTR  1536       2.932  -9.606  14.994
ATOM   6059  H02 WTR  1536       2.358  -8.477  15.824
TER   
ATOM   6060  O00 WTR  1537      -9.664  -9.146  22.104
ATOM   6061  H01 WTR  1537      -8.986  -8.498  21.914
ATOM   6062  H02 WTR  1537      -9.344  -9.608  22.880
TER   
ATOM   6063  O00 WTR  1538      -9.549 -12.818   9.043
ATOM   6064  H01 WTR  1538      -8.679 -12.419   9.062
ATOM   6065  H02 WTR  1538     -10.150 -12.093   9.216
TER   
ATOM   6066  O00 WTR  1539      12.902 -12.014  15.312
ATOM   6067  H01 WTR  1539      12.839 -11.639  16.191
ATOM   6068  H02 WTR  1539      13.382 -11.359  14.806
TER   
ATOM   6069  O00 WTR  1540      12.021  -8.729  17.473
ATOM   6070  H01 WTR  1540      11.388  -8.117  17.850
ATOM   6071  H02 WTR  1540      12.477  -8.220  16.803
TER   
ATOM   6072  O00 WTR  1541      -1.084  -8.458  14.709
ATOM   6073  H01 WTR  1541      -2.029  -8.472  14.557
ATOM   6074  H02 WTR  1541      -0.916  -9.228  15.252
TER   
ATOM   6075  O00 WTR  1542       2.780 -12.390  15.786
ATOM   6076  H01 WTR  1542       2.311 -11.575  15.608
ATOM   6077  H02 WTR  1542       2.799 -12.844  14.944
TER   
ATOM   6078  O00 WTR  1543       8.261 -11.555  12.727
ATOM   6079  H01 WTR  1543       8.660 -12.417  12.845
ATOM   6080  H02 WTR  1543       7.502 -11.560  13.310
TER   
ATOM   6081  O00 WTR  1544      -2.953 -23.074  10.558
ATOM   6082  H01 WTR  1544      -2.092 -23.485  10.480
ATOM   6083  H02 WTR  1544      -2.866 -22.244  10.089
TER   
ATOM   6084  O00 WTR  1545       4.142  -6.905  13.002
ATOM   6085  H01 WTR  1545       4.954  -6.768  12.513
ATOM   6086  H02 WTR  1545       3.899  -6.034  13.314
TER   
ATOM   6087  O00 WTR  1546      -1.616  -2.039  21.602
ATOM   6088  H01 WTR  1546      -1.753  -1.528  22.400
ATOM   6089  H02 WTR  1546      -1.940  -2.914  21.819
TER   
ATOM   6090  O00 WTR  1547      -5.788 -12.616  24.564
ATOM   6091  H01 WTR  1547      -6.730 -12.526  24.418
ATOM   6092  H02 WTR  1547      -5.386 -12.217  23.792
TER   
ATOM   6093  O00 WTR  1548     -12.067   1.023  18.499
ATOM   6094  H01 WTR  1548     -11.659   0.847  17.651
ATOM   6095  H02 WTR  1548     -12.327   0.160  18.823
TER   
ATOM   6096  O00 WTR  1549      12.927  -3.006   8.765
ATOM   6097  H01 WTR  1549      13.618  -2.439   9.107
ATOM   6098  H02 WTR  1549      12.166  -2.814   9.313
TER   
ATOM   6099  O00 WTR  1550       6.238  -3.925  19.721
ATOM   6100  H01 WTR  1550       5.327  -4.216  19.681
ATOM   6101  H02 WTR  1550       6.679  -4.424  19.033
TER   
ATOM   6102  O00 WTR  1551     -14.678   1.924  15.777
ATOM   6103  H01 WTR  1551     -15.183   2.130  14.990
ATOM   6104  H02 WTR  1551     -14.730   0.971  15.852
TER   
ATOM   6105  O00 WTR  1552       1.858  -8.368  12.489
ATOM   6106  H01 WTR  1552       1.014  -7.918  12.485
ATOM   6107  H02 WTR  1552       2.505  -7.666  12.555
TER   
ATOM   6108  O00 WTR  1553       2.668  -4.379  16.917
ATOM   6109  H01 WTR  1553       2.294  -5.260  16.874
ATOM   6110  H02 WTR  1553       1.917  -3.795  16.812
TER   
ATOM   6111  O00 WTR  1554      -2.891 -15.776  17.514
ATOM   6112  H01 WTR  1554      -2.206 -15.272  17.953
ATOM   6113  H02 WTR  1554      -3.377 -15.127  17.005
TER   
ATOM   6114  O00 WTR  1555      -3.087  -6.639  22.248
ATOM   6115  H01 WTR  1555      -2.371  -6.163  21.827
ATOM   6116  H02 WTR  1555      -3.790  -5.994  22.328
TER   
ATOM   6117  O00 WTR  1556      -8.554 -13.285  23.963
ATOM   6118  H01 WTR  1556      -8.544 -14.198  24.252
ATOM   6119  H02 WTR  1556      -8.979 -13.309  23.106
TER   
ATOM   6120  O00 WTR  1557      -6.460 -15.930  21.434
ATOM   6121  H01 WTR  1557      -6.061 -15.520  22.202
ATOM   6122  H02 WTR  1557      -7.321 -16.218  21.736
TER   
ATOM   6123  O00 WTR  1558     -11.656 -16.547  17.818
ATOM   6124  H01 WTR  1558     -11.434 -16.835  18.703
ATOM   6125  H02 WTR  1558     -11.011 -15.868  17.618
TER   
ATOM   6126  O00 WTR  1559     -10.284 -13.951  21.712
ATOM   6127  H01 WTR  1559     -10.101 -13.424  20.934
ATOM   6128  H02 WTR  1559     -11.220 -14.144  21.656
TER   
ATOM   6129  O00 WTR  1560       1.678 -14.206  17.396
ATOM   6130  H01 WTR  1560       2.230 -14.136  18.175
ATOM   6131  H02 WTR  1560       2.053 -13.577  16.779
TER   
ATOM   6132  O00 WTR  1561     -10.523  -4.783  16.680
ATOM   6133  H01 WTR  1561      -9.762  -4.713  16.103
ATOM   6134  H02 WTR  1561     -10.224  -4.428  17.517
TER   
ATOM   6135  O00 WTR  1562      -6.495 -17.627  24.218
ATOM   6136  H01 WTR  1562      -6.334 -18.282  23.539
ATOM   6137  H02 WTR  1562      -5.985 -16.865  23.942
TER   
ATOM   6138  O00 WTR  1563      -3.614 -15.543  13.180
ATOM   6139  H01 WTR  1563      -3.939 -15.563  14.080
ATOM   6140  H02 WTR  1563      -4.399 -15.433  12.644
TER   
ATOM   6141  O00 WTR  1564      -6.576 -19.632  21.759
ATOM   6142  H01 WTR  1564      -5.830 -19.208  21.335
ATOM   6143  H02 WTR  1564      -6.497 -20.555  21.517
TER   
ATOM   6144  O00 WTR  1565      -5.142 -18.556  15.411
ATOM   6145  H01 WTR  1565      -4.409 -18.339  15.988
ATOM   6146  H02 WTR  1565      -4.954 -19.444  15.108
TER   
ATOM   6147  O00 WTR  1566      -8.735 -19.064  19.739
ATOM   6148  H01 WTR  1566      -8.026 -18.559  19.342
ATOM   6149  H02 WTR  1566      -8.370 -19.381  20.565
TER   
ATOM   6150  O00 WTR  1567      -8.550 -10.547  24.455
ATOM   6151  H01 WTR  1567      -8.602 -11.466  24.193
ATOM   6152  H02 WTR  1567      -8.297 -10.574  25.378
TER   
ATOM   6153  O00 WTR  1568      -8.360  -5.439  14.860
ATOM   6154  H01 WTR  1568      -8.200  -4.603  14.423
ATOM   6155  H02 WTR  1568      -7.948  -6.090  14.291
TER   
ATOM   6156  O00 WTR  1569       0.586 -10.745  17.337
ATOM   6157  H01 WTR  1569       1.261 -10.235  16.889
ATOM   6158  H02 WTR  1569       0.980 -10.980  18.177
TER   
ATOM   6159  O00 WTR  1570     -10.186 -12.831  18.978
ATOM   6160  H01 WTR  1570     -11.125 -12.806  18.795
ATOM   6161  H02 WTR  1570      -9.923 -13.727  18.766
TER   
ATOM   6162  O00 WTR  1571      -4.335 -18.571  20.338
ATOM   6163  H01 WTR  1571      -4.044 -19.338  19.844
ATOM   6164  H02 WTR  1571      -3.552 -18.273  20.802
TER   
ATOM   6165  O00 WTR  1572      -2.496 -12.488  20.431
ATOM   6166  H01 WTR  1572      -2.932 -13.329  20.293
ATOM   6167  H02 WTR  1572      -2.916 -12.124  21.210
TER   
ATOM   6168  O00 WTR  1573     -12.053 -19.317  16.493
ATOM   6169  H01 WTR  1573     -12.849 -18.958  16.100
ATOM   6170  H02 WTR  1573     -11.614 -18.559  16.878
TER   
ATOM   6171  O00 WTR  1574      -1.665 -21.547  16.534
ATOM   6172  H01 WTR  1574      -2.149 -21.133  17.248
ATOM   6173  H02 WTR  1574      -1.238 -20.820  16.080
TER   
ATOM   6174  O00 WTR  1575      -7.687 -10.578  16.099
ATOM   6175  H01 WTR  1575      -8.066  -9.982  16.745
ATOM   6176  H02 WTR  1575      -8.430 -10.858  15.566
TER   
ATOM   6177  O00 WTR  1576      -2.343 -15.550  22.697
ATOM   6178  H01 WTR  1576      -2.642 -15.223  21.848
ATOM   6179  H02 WTR  1576      -2.040 -16.440  22.518
TER   
ATOM   6180  O00 WTR  1577      -0.271 -13.954  22.340
ATOM   6181  H01 WTR  1577      -0.493 -13.159  22.824
ATOM   6182  H02 WTR  1577      -0.935 -14.590  22.607
TER   
ATOM   6183  O00 WTR  1578      -5.899 -10.219  20.404
ATOM   6184  H01 WTR  1578      -5.102 -10.215  19.873
ATOM   6185  H02 WTR  1578      -6.444 -10.903  20.014
TER   
ATOM   6186  O00 WTR  1579      -5.616 -12.297  16.887
ATOM   6187  H01 WTR  1579      -6.170 -11.629  16.484
ATOM   6188  H02 WTR  1579      -5.040 -11.808  17.474
TER   
ATOM   6189  O00 WTR  1580      -5.092 -15.230  23.748
ATOM   6190  H01 WTR  1580      -4.205 -15.009  23.465
ATOM   6191  H02 WTR  1580      -5.442 -14.413  24.102
TER   
ATOM   6192  O00 WTR  1581      -2.095 -18.144  21.644
ATOM   6193  H01 WTR  1581      -1.809 -19.058  21.651
ATOM   6194  H02 WTR  1581      -1.553 -17.729  20.972
TER   
ATOM   6195  O00 WTR  1582       2.501 -13.934  21.586
ATOM   6196  H01 WTR  1582       2.902 -13.113  21.872
ATOM   6197  H02 WTR  1582       1.622 -13.915  21.964
TER   
ATOM   6198  O00 WTR  1583     -14.137 -10.977  17.871
ATOM   6199  H01 WTR  1583     -14.453 -10.315  18.486
ATOM   6200  H02 WTR  1583     -13.640 -10.482  17.220
TER   
ATOM   6201  O00 WTR  1584      -1.040 -14.621  13.335
ATOM   6202  H01 WTR  1584      -0.460 -15.353  13.544
ATOM   6203  H02 WTR  1584      -1.921 -14.965  13.478
TER   
ATOM   6204  O00 WTR  1585      -9.275 -15.345  18.318
ATOM   6205  H01 WTR  1585      -8.642 -15.253  17.606
ATOM   6206  H02 WTR  1585      -9.093 -16.207  18.691
TER   
ATOM   6207  O00 WTR  1586      -4.253 -12.552  13.461
ATOM   6208  H01 WTR  1586      -5.093 -12.376  13.037
ATOM   6209  H02 WTR  1586      -4.486 -12.948  14.301
TER   
ATOM   6210  O00 WTR  1587      -3.897 -15.015  20.155
ATOM   6211  H01 WTR  1587      -3.663 -15.430  19.324
ATOM   6212  H02 WTR  1587      -4.719 -15.434  20.409
TER   
ATOM   6213  O00 WTR  1588      -2.351 -18.491  13.059
ATOM   6214  H01 WTR  1588      -3.024 -19.121  13.318
ATOM   6215  H02 WTR  1588      -2.838 -17.777  12.647
TER   
ATOM   6216  O00 WTR  1589      -8.505 -16.182  25.295
ATOM   6217  H01 WTR  1589      -8.765 -16.293  26.209
ATOM   6218  H02 WTR  1589      -7.821 -16.838  25.160
TER   
ATOM   6219  O00 WTR  1590      -4.900 -14.696  15.802
ATOM   6220  H01 WTR  1590      -5.582 -15.349  15.963
ATOM   6221  H02 WTR  1590      -5.203 -13.914  16.263
TER   
ATOM   6222  O00 WTR  1591     -12.184 -10.202  21.737
ATOM   6223  H01 WTR  1591     -11.310  -9.941  22.026
ATOM   6224  H02 WTR  1591     -12.496 -10.795  22.420
TER   
ATOM   6225  O00 WTR  1592      -4.011  -7.804  14.490
ATOM   6226  H01 WTR  1592      -4.287  -8.122  15.349
ATOM   6227  H02 WTR  1592      -4.776  -7.931  13.929
TER   
ATOM   6228  O00 WTR  1593      -5.198  -4.005  22.543
ATOM   6229  H01 WTR  1593      -5.699  -4.645  22.037
ATOM   6230  H02 WTR  1593      -5.763  -3.234  22.580
TER   
ATOM   6231  O00 WTR  1594      -2.867 -18.518  16.726
ATOM   6232  H01 WTR  1594      -3.102 -19.100  17.448
ATOM   6233  H02 WTR  1594      -2.948 -17.637  17.090
TER   
ATOM   6234  O00 WTR  1595      -7.071 -16.247  16.450
ATOM   6235  H01 WTR  1595      -6.862 -16.917  17.100
ATOM   6236  H02 WTR  1595      -7.308 -16.740  15.664
TER   
ATOM   6237  O00 WTR  1596      -8.366  -8.731  18.111
ATOM   6238  H01 WTR  1596      -9.035  -8.916  18.770
ATOM   6239  H02 WTR  1596      -8.303  -7.776  18.095
TER   
ATOM   6240  O00 WTR  1597      -5.161  -8.785  16.785
ATOM   6241  H01 WTR  1597      -4.566  -9.222  17.395
ATOM   6242  H02 WTR  1597      -6.029  -9.110  17.023
TER   
ATOM   6243  O00 WTR  1598      -6.498 -11.873  12.060
ATOM   6244  H01 WTR  1598      -6.287 -11.506  11.201
ATOM   6245  H02 WTR  1598      -6.896 -11.146  12.540
TER   
ATOM   6246  O00 WTR  1599       1.343  -8.847  23.379
ATOM   6247  H01 WTR  1599       1.896  -9.066  24.129
ATOM   6248  H02 WTR  1599       1.961  -8.646  22.676
TER   
ATOM   6249  O00 WTR  1600      -7.462  -2.795  17.338
ATOM   6250  H01 WTR  1600      -6.646  -3.064  16.916
ATOM   6251  H02 WTR  1600      -8.095  -2.740  16.622
TER   
ATOM   6252  O00 WTR  1601      -5.489 -21.711  16.509
ATOM   6253  H01 WTR  1601      -5.633 -22.619  16.776
ATOM   6254  H02 WTR  1601      -5.850 -21.661  15.624
TER   
ATOM   6255  O00 WTR  1602      12.331  -7.413  20.758
ATOM   6256  H01 WTR  1602      12.700  -6.873  21.457
ATOM   6257  H02 WTR  1602      11.404  -7.493  20.982
TER   
ATOM   6258  O00 WTR  1603       4.376  -7.551  17.995
ATOM   6259  H01 WTR  1603       5.072  -7.321  18.612
ATOM   6260  H02 WTR  1603       4.813  -8.080  17.328
TER   
ATOM   6261  O00 WTR  1604      -0.786 -14.560  18.802
ATOM   6262  H01 WTR  1604      -0.775 -13.931  19.524
ATOM   6263  H02 WTR  1604       0.059 -14.441  18.368
TER   
ATOM   6264  O00 WTR  1605       6.806 -10.261  22.152
ATOM   6265  H01 WTR  1605       7.353 -10.547  22.883
ATOM   6266  H02 WTR  1605       6.411 -11.066  21.818
TER   
ATOM   6267  O00 WTR  1606       9.855   4.707  18.924
ATOM   6268  H01 WTR  1606      10.061   4.528  19.841
ATOM   6269  H02 WTR  1606       9.445   3.902  18.608
TER   
ATOM   6270  O00 WTR  1607      -0.344 -17.194  19.865
ATOM   6271  H01 WTR  1607      -0.546 -16.318  19.535
ATOM   6272  H02 WTR  1607      -0.327 -17.747  19.084
TER   
ATOM   6273  O00 WTR  1608       6.327  -8.126  15.573
ATOM   6274  H01 WTR  1608       6.391  -7.277  15.136
ATOM   6275  H02 WTR  1608       7.151  -8.211  16.053
TER   
ATOM   6276  O00 WTR  1609       3.993  -4.158  14.328
ATOM   6277  H01 WTR  1609       3.710  -4.345  15.223
ATOM   6278  H02 WTR  1609       3.342  -3.542  13.994
TER   
ATOM   6279  O00 WTR  1610       8.470 -11.356  16.323
ATOM   6280  H01 WTR  1610       8.725 -10.440  16.437
ATOM   6281  H02 WTR  1610       7.868 -11.346  15.578
TER   
ATOM   6282  O00 WTR  1611      -0.618  -6.653  17.263
ATOM   6283  H01 WTR  1611      -0.353  -7.241  17.971
ATOM   6284  H02 WTR  1611      -0.911  -7.237  16.564
TER   
ATOM   6285  O00 WTR  1612       3.011 -16.694  17.863
ATOM   6286  H01 WTR  1612       2.923 -16.640  18.815
ATOM   6287  H02 WTR  1612       2.482 -15.968  17.532
TER   
ATOM   6288  O00 WTR  1613      -0.642 -12.175  14.012
ATOM   6289  H01 WTR  1613      -0.630 -13.102  13.775
ATOM   6290  H02 WTR  1613       0.185 -11.830  13.674
TER   
ATOM   6291  O00 WTR  1614      11.429 -14.718  19.503
ATOM   6292  H01 WTR  1614      11.004 -14.038  18.980
ATOM   6293  H02 WTR  1614      12.356 -14.655  19.271
TER   
ATOM   6294  O00 WTR  1615       9.958 -15.388  21.885
ATOM   6295  H01 WTR  1615      10.599 -15.230  21.192
ATOM   6296  H02 WTR  1615      10.484 -15.647  22.642
TER   
ATOM   6297  O00 WTR  1616       4.465 -19.509  20.649
ATOM   6298  H01 WTR  1616       4.611 -19.396  19.709
ATOM   6299  H02 WTR  1616       3.845 -18.818  20.881
TER   
ATOM   6300  O00 WTR  1617       1.555  -4.262  23.275
ATOM   6301  H01 WTR  1617       1.660  -3.565  22.628
ATOM   6302  H02 WTR  1617       1.841  -5.055  22.822
TER   
ATOM   6303  O00 WTR  1618       8.851  -8.532  16.697
ATOM   6304  H01 WTR  1618       8.492  -8.489  17.583
ATOM   6305  H02 WTR  1618       9.536  -7.863  16.683
TER   
ATOM   6306  O00 WTR  1619       3.919 -27.392  15.245
ATOM   6307  H01 WTR  1619       3.998 -27.639  16.167
ATOM   6308  H02 WTR  1619       3.257 -26.700  15.238
TER   
ATOM   6309  O00 WTR  1620      14.050 -12.408  20.165
ATOM   6310  H01 WTR  1620      13.503 -12.139  19.427
ATOM   6311  H02 WTR  1620      13.600 -12.063  20.936
TER   
ATOM   6312  O00 WTR  1621       2.940 -15.989  11.419
ATOM   6313  H01 WTR  1621       3.290 -16.799  11.790
ATOM   6314  H02 WTR  1621       3.543 -15.771  10.709
TER   
ATOM   6315  O00 WTR  1622       4.237 -13.265  18.653
ATOM   6316  H01 WTR  1622       3.940 -12.361  18.552
ATOM   6317  H02 WTR  1622       4.767 -13.432  17.873
TER   
ATOM   6318  O00 WTR  1623      -1.891 -11.204  16.193
ATOM   6319  H01 WTR  1623      -1.628 -11.559  15.344
ATOM   6320  H02 WTR  1623      -1.080 -11.168  16.700
TER   
ATOM   6321  O00 WTR  1624       9.945 -20.133  14.107
ATOM   6322  H01 WTR  1624       9.618 -20.043  15.003
ATOM   6323  H02 WTR  1624       9.258 -20.617  13.649
TER   
ATOM   6324  O00 WTR  1625      10.191  -9.607  13.744
ATOM   6325  H01 WTR  1625       9.827  -9.244  14.551
ATOM   6326  H02 WTR  1625       9.538 -10.242  13.451
TER   
ATOM   6327  O00 WTR  1626      -3.680 -11.017  18.485
ATOM   6328  H01 WTR  1626      -3.342 -11.657  19.112
ATOM   6329  H02 WTR  1626      -3.106 -11.100  17.724
TER   
ATOM   6330  O00 WTR  1627       2.656 -16.667  20.595
ATOM   6331  H01 WTR  1627       1.783 -16.955  20.860
ATOM   6332  H02 WTR  1627       2.747 -15.794  20.977
TER   
ATOM   6333  O00 WTR  1628      12.590 -20.114  17.777
ATOM   6334  H01 WTR  1628      11.790 -20.508  17.430
ATOM   6335  H02 WTR  1628      12.394 -19.946  18.699
TER   
ATOM   6336  O00 WTR  1629      11.391 -13.918  14.082
ATOM   6337  H01 WTR  1629      12.003 -14.164  13.389
ATOM   6338  H02 WTR  1629      11.665 -13.040  14.345
TER   
ATOM   6339  O00 WTR  1630      10.006 -12.692  18.251
ATOM   6340  H01 WTR  1630       9.695 -12.364  17.407
ATOM   6341  H02 WTR  1630       9.209 -12.938  18.721
TER   
ATOM   6342  O00 WTR  1631       8.316  -6.454  23.418
ATOM   6343  H01 WTR  1631       8.868  -6.822  22.728
ATOM   6344  H02 WTR  1631       7.978  -5.639  23.046
TER   
ATOM   6345  O00 WTR  1632       4.176   7.149  17.248
ATOM   6346  H01 WTR  1632       4.886   6.628  17.624
ATOM   6347  H02 WTR  1632       4.492   8.051  17.289
TER   
ATOM   6348  O00 WTR  1633       3.528 -10.459  18.583
ATOM   6349  H01 WTR  1633       3.326 -10.648  17.667
ATOM   6350  H02 WTR  1633       3.799  -9.541  18.585
TER   
ATOM   6351  O00 WTR  1634       3.515  -8.913  25.049
ATOM   6352  H01 WTR  1634       4.421  -8.687  24.837
ATOM   6353  H02 WTR  1634       3.528  -9.862  25.177
TER   
ATOM   6354  O00 WTR  1635       0.563  -8.130  19.244
ATOM   6355  H01 WTR  1635       0.764  -9.050  19.416
ATOM   6356  H02 WTR  1635       1.015  -7.652  19.939
TER   
ATOM   6357  O00 WTR  1636       7.684  -8.596  19.295
ATOM   6358  H01 WTR  1636       7.083  -7.958  19.679
ATOM   6359  H02 WTR  1636       7.317  -9.447  19.538
TER   
ATOM   6360  O00 WTR  1637       0.820 -10.916  20.138
ATOM   6361  H01 WTR  1637       1.412 -11.668  20.143
ATOM   6362  H02 WTR  1637       0.288 -11.024  20.926
TER   
ATOM   6363  O00 WTR  1638       6.729 -11.266  18.690
ATOM   6364  H01 WTR  1638       6.694 -12.102  19.154
ATOM   6365  H02 WTR  1638       7.061 -11.487  17.820
TER   
ATOM   6366  O00 WTR  1639       1.678 -22.525  21.277
ATOM   6367  H01 WTR  1639       1.199 -23.008  20.603
ATOM   6368  H02 WTR  1639       2.551 -22.398  20.906
TER   
ATOM   6369  O00 WTR  1640       6.211 -11.432  14.743
ATOM   6370  H01 WTR  1640       6.104 -12.225  15.268
ATOM   6371  H02 WTR  1640       5.372 -11.325  14.295
TER   
ATOM   6372  O00 WTR  1641       1.921  -6.679  21.285
ATOM   6373  H01 WTR  1641       2.313  -6.127  20.608
ATOM   6374  H02 WTR  1641       0.993  -6.444  21.277
TER   
ATOM   6375  O00 WTR  1642       5.874  -7.955  23.376
ATOM   6376  H01 WTR  1642       6.100  -8.871  23.210
ATOM   6377  H02 WTR  1642       6.709  -7.489  23.320
TER   
ATOM   6378  O00 WTR  1643       9.916 -10.723  21.383
ATOM   6379  H01 WTR  1643       9.409 -10.600  20.580
ATOM   6380  H02 WTR  1643       9.484 -11.451  21.830
TER   
ATOM   6381  O00 WTR  1644       4.039  -4.543  24.561
ATOM   6382  H01 WTR  1644       3.930  -5.463  24.802
ATOM   6383  H02 WTR  1644       3.203  -4.298  24.165
TER   
ATOM   6384  O00 WTR  1645       9.342  -2.518  17.495
ATOM   6385  H01 WTR  1645       9.206  -1.599  17.267
ATOM   6386  H02 WTR  1645       9.919  -2.852  16.808
TER   
ATOM   6387  O00 WTR  1646      -9.567  -0.897  18.282
ATOM   6388  H01 WTR  1646     -10.414  -1.314  18.444
ATOM   6389  H02 WTR  1646      -9.041  -1.576  17.860
TER   
ATOM   6390  O00 WTR  1647      -4.847   9.130  16.155
ATOM   6391  H01 WTR  1647      -5.676   9.541  15.912
ATOM   6392  H02 WTR  1647      -5.095   8.416  16.742
TER   
ATOM   6393  O00 WTR  1648     -12.071  -1.936  18.387
ATOM   6394  H01 WTR  1648     -12.797  -2.268  18.915
ATOM   6395  H02 WTR  1648     -12.121  -2.430  17.570
TER   
ATOM   6396  O00 WTR  1649      -3.111   5.016  17.179
ATOM   6397  H01 WTR  1649      -2.764   4.596  16.392
ATOM   6398  H02 WTR  1649      -2.338   5.353  17.631
TER   
ATOM   6399  O00 WTR  1650      -9.407   1.250  22.432
ATOM   6400  H01 WTR  1650      -9.950   1.902  21.988
ATOM   6401  H02 WTR  1650      -8.527   1.627  22.426
TER   
ATOM   6402  O00 WTR  1651     -14.056  -8.667  19.672
ATOM   6403  H01 WTR  1651     -13.564  -8.898  20.460
ATOM   6404  H02 WTR  1651     -13.449  -8.137  19.156
TER   
ATOM   6405  O00 WTR  1652      -6.556  -9.494  13.639
ATOM   6406  H01 WTR  1652      -6.658  -9.757  14.554
ATOM   6407  H02 WTR  1652      -6.749  -8.557  13.636
TER   
ATOM   6408  O00 WTR  1653     -11.276  -3.921  22.298
ATOM   6409  H01 WTR  1653     -11.890  -3.732  23.007
ATOM   6410  H02 WTR  1653     -10.732  -3.136  22.237
TER   
ATOM   6411  O00 WTR  1654      -5.894   1.918  17.516
ATOM   6412  H01 WTR  1654      -6.490   1.964  18.264
ATOM   6413  H02 WTR  1654      -5.225   1.286  17.781
TER   
ATOM   6414  O00 WTR  1655       1.435   2.683  21.810
ATOM   6415  H01 WTR  1655       0.846   3.426  21.678
ATOM   6416  H02 WTR  1655       2.307   3.033  21.622
TER   
ATOM   6417  O00 WTR  1656     -14.655  -1.026  13.423
ATOM   6418  H01 WTR  1656     -15.580  -0.829  13.272
ATOM   6419  H02 WTR  1656     -14.578  -1.099  14.375
TER   
ATOM   6420  O00 WTR  1657      -0.072   3.211  17.076
ATOM   6421  H01 WTR  1657       0.824   3.522  17.205
ATOM   6422  H02 WTR  1657      -0.290   2.763  17.894
TER   
ATOM   6423  O00 WTR  1658      -5.612   4.273  16.033
ATOM   6424  H01 WTR  1658      -4.734   4.614  16.206
ATOM   6425  H02 WTR  1658      -5.677   3.490  16.579
TER   
ATOM   6426  O00 WTR  1659     -12.341  -6.741  18.285
ATOM   6427  H01 WTR  1659     -11.771  -6.434  18.990
ATOM   6428  H02 WTR  1659     -11.872  -6.515  17.481
TER   
ATOM   6429  O00 WTR  1660      -5.018  -3.646  16.323
ATOM   6430  H01 WTR  1660      -4.329  -4.310  16.307
ATOM   6431  H02 WTR  1660      -4.552  -2.814  16.234
TER   
ATOM   6432  O00 WTR  1661      -0.285  -7.103  24.929
ATOM   6433  H01 WTR  1661       0.308  -7.478  24.278
ATOM   6434  H02 WTR  1661       0.039  -7.431  25.767
TER   
ATOM   6435  O00 WTR  1662      -2.975  -1.912  19.015
ATOM   6436  H01 WTR  1662      -3.820  -1.975  19.459
ATOM   6437  H02 WTR  1662      -2.330  -1.926  19.722
TER   
ATOM   6438  O00 WTR  1663     -11.842   3.445  12.025
ATOM   6439  H01 WTR  1663     -12.306   2.684  12.373
ATOM   6440  H02 WTR  1663     -12.156   4.180  12.552
TER   
ATOM   6441  O00 WTR  1664      12.450 -11.449  18.187
ATOM   6442  H01 WTR  1664      12.359 -10.519  17.978
ATOM   6443  H02 WTR  1664      11.570 -11.724  18.442
TER   
ATOM   6444  O00 WTR  1665      -3.544  -3.206  24.579
ATOM   6445  H01 WTR  1665      -2.908  -3.920  24.622
ATOM   6446  H02 WTR  1665      -4.194  -3.502  23.941
TER   
ATOM   6447  O00 WTR  1666      -8.183   1.254  19.277
ATOM   6448  H01 WTR  1666      -8.368   0.360  18.988
ATOM   6449  H02 WTR  1666      -8.991   1.539  19.703
TER   
ATOM   6450  O00 WTR  1667      -5.861  -1.897  19.373
ATOM   6451  H01 WTR  1667      -6.334  -2.225  20.138
ATOM   6452  H02 WTR  1667      -6.419  -2.127  18.629
TER   
ATOM   6453  O00 WTR  1668      -2.385  -9.208  23.030
ATOM   6454  H01 WTR  1668      -2.294  -9.206  23.983
ATOM   6455  H02 WTR  1668      -2.594  -8.301  22.806
TER   
ATOM   6456  O00 WTR  1669      -6.926   2.559  21.779
ATOM   6457  H01 WTR  1669      -7.125   2.572  20.843
ATOM   6458  H02 WTR  1669      -6.811   3.480  22.013
TER   
ATOM   6459  O00 WTR  1670      -3.918  -3.877  12.766
ATOM   6460  H01 WTR  1670      -4.744  -3.434  12.958
ATOM   6461  H02 WTR  1670      -3.719  -4.371  13.562
TER   
ATOM   6462  O00 WTR  1671      -7.778  -5.716  17.547
ATOM   6463  H01 WTR  1671      -7.782  -4.761  17.608
ATOM   6464  H02 WTR  1671      -7.918  -5.898  16.618
TER   
ATOM   6465  O00 WTR  1672      -4.238   1.738  14.511
ATOM   6466  H01 WTR  1672      -3.784   1.119  15.083
ATOM   6467  H02 WTR  1672      -3.797   2.574  14.663
TER   
ATOM   6468  O00 WTR  1673       3.425   0.833  12.517
ATOM   6469  H01 WTR  1673       3.004   0.212  11.922
ATOM   6470  H02 WTR  1673       3.686   0.303  13.271
TER   
ATOM   6471  O00 WTR  1674       3.125   5.100  19.604
ATOM   6472  H01 WTR  1674       3.138   5.782  18.932
ATOM   6473  H02 WTR  1674       2.212   5.062  19.888
TER   
ATOM   6474  O00 WTR  1675      -9.347  -4.739  10.970
ATOM   6475  H01 WTR  1675      -9.548  -5.674  10.988
ATOM   6476  H02 WTR  1675      -8.684  -4.649  10.284
TER   
ATOM   6477  O00 WTR  1676      -0.292 -10.898  22.489
ATOM   6478  H01 WTR  1676       0.509 -10.553  22.881
ATOM   6479  H02 WTR  1676      -0.928 -10.188  22.576
TER   
ATOM   6480  O00 WTR  1677      -7.365  -7.728  21.533
ATOM   6481  H01 WTR  1677      -6.767  -8.468  21.434
ATOM   6482  H02 WTR  1677      -6.953  -7.018  21.041
TER   
ATOM   6483  O00 WTR  1678      -3.442  -1.257  16.327
ATOM   6484  H01 WTR  1678      -2.654  -0.970  15.866
ATOM   6485  H02 WTR  1678      -3.137  -1.481  17.207
TER   
ATOM   6486  O00 WTR  1679      -5.805  -5.867  19.922
ATOM   6487  H01 WTR  1679      -6.380  -5.835  19.158
ATOM   6488  H02 WTR  1679      -5.002  -5.432  19.637
TER   
ATOM   6489  O00 WTR  1680       6.840 -22.590  19.433
ATOM   6490  H01 WTR  1680       7.576 -22.150  19.859
ATOM   6491  H02 WTR  1680       7.238 -23.086  18.718
TER   
ATOM   6492  O00 WTR  1681      -2.016  -0.926  24.203
ATOM   6493  H01 WTR  1681      -2.614  -1.658  24.353
ATOM   6494  H02 WTR  1681      -1.437  -0.930  24.965
TER   
ATOM   6495  O00 WTR  1682      -7.113  -2.173  21.942
ATOM   6496  H01 WTR  1682      -6.744  -1.317  22.160
ATOM   6497  H02 WTR  1682      -8.054  -2.072  22.084
TER   
ATOM   6498  O00 WTR  1683      -9.693  -1.740  21.796
ATOM   6499  H01 WTR  1683      -9.747  -0.909  22.268
ATOM   6500  H02 WTR  1683      -9.287  -1.514  20.959
TER   
ATOM   6501  O00 WTR  1684     -10.560   2.519  20.432
ATOM   6502  H01 WTR  1684     -10.596   3.332  19.927
ATOM   6503  H02 WTR  1684     -11.265   1.982  20.072
TER   
ATOM   6504  O00 WTR  1685     -13.245  -3.301  20.480
ATOM   6505  H01 WTR  1685     -13.698  -4.101  20.215
ATOM   6506  H02 WTR  1685     -12.635  -3.585  21.161
TER   
ATOM   6507  O00 WTR  1686      -3.327   3.093  19.625
ATOM   6508  H01 WTR  1686      -3.392   3.640  18.842
ATOM   6509  H02 WTR  1686      -3.659   2.239  19.349
TER   
ATOM   6510  O00 WTR  1687       8.576 -15.171  18.932
ATOM   6511  H01 WTR  1687       9.258 -15.629  19.424
ATOM   6512  H02 WTR  1687       8.867 -15.217  18.021
TER   
ATOM   6513  O00 WTR  1688       1.992  -1.096  15.560
ATOM   6514  H01 WTR  1688       1.760  -1.718  16.249
ATOM   6515  H02 WTR  1688       2.055  -1.630  14.767
TER   
ATOM   6516  O00 WTR  1689      -4.372 -11.280  22.468
ATOM   6517  H01 WTR  1689      -3.908 -10.443  22.502
ATOM   6518  H02 WTR  1689      -5.104 -11.125  21.872
TER   
ATOM   6519  O00 WTR  1690     -15.856 -16.117  15.653
ATOM   6520  H01 WTR  1690     -15.686 -15.818  14.760
ATOM   6521  H02 WTR  1690     -15.236 -15.626  16.193
TER   
ATOM   6522  O00 WTR  1691      -5.641   0.142  21.889
ATOM   6523  H01 WTR  1691      -6.077   0.994  21.914
ATOM   6524  H02 WTR  1691      -5.070   0.141  22.657
TER   
ATOM   6525  O00 WTR  1692      -2.899   4.583  21.858
ATOM   6526  H01 WTR  1692      -3.525   4.486  22.576
ATOM   6527  H02 WTR  1692      -3.307   4.128  21.121
TER   
ATOM   6528  O00 WTR  1693      -0.425   2.277  19.619
ATOM   6529  H01 WTR  1693      -0.104   2.931  20.240
ATOM   6530  H02 WTR  1693      -1.367   2.232  19.783
TER   
ATOM   6531  O00 WTR  1694      -0.483   6.885  18.764
ATOM   6532  H01 WTR  1694      -1.180   7.541  18.771
ATOM   6533  H02 WTR  1694       0.284   7.353  18.436
TER   
ATOM   6534  O00 WTR  1695      -3.507 -20.625  18.576
ATOM   6535  H01 WTR  1695      -4.114 -20.847  17.870
ATOM   6536  H02 WTR  1695      -3.034 -21.439  18.750
TER   
ATOM   6537  O00 WTR  1696      -7.595 -11.816  19.063
ATOM   6538  H01 WTR  1696      -7.295 -12.194  18.236
ATOM   6539  H02 WTR  1696      -8.543 -11.947  19.056
TER   
ATOM   6540  O00 WTR  1697       1.795  -2.829  13.626
ATOM   6541  H01 WTR  1697       1.399  -2.048  13.240
ATOM   6542  H02 WTR  1697       1.058  -3.423  13.773
TER   
ATOM   6543  O00 WTR  1698      -7.261   9.985  14.815
ATOM   6544  H01 WTR  1698      -7.372  10.930  14.714
ATOM   6545  H02 WTR  1698      -6.968   9.684  13.954
TER   
ATOM   6546  O00 WTR  1699       8.164  -5.049  17.621
ATOM   6547  H01 WTR  1699       8.789  -5.570  18.126
ATOM   6548  H02 WTR  1699       8.432  -4.143  17.769
TER   
ATOM   6549  O00 WTR  1700       1.049  -2.250  21.502
ATOM   6550  H01 WTR  1700       1.516  -1.431  21.336
ATOM   6551  H02 WTR  1700       0.129  -1.993  21.565
TER   
ATOM   6552  O00 WTR  1701      -1.310  -4.700  23.595
ATOM   6553  H01 WTR  1701      -0.388  -4.456  23.675
ATOM   6554  H02 WTR  1701      -1.356  -5.586  23.954
TER   
ATOM   6555  O00 WTR  1702      17.978  -2.493  15.539
ATOM   6556  H01 WTR  1702      17.707  -1.608  15.784
ATOM   6557  H02 WTR  1702      18.521  -2.370  14.760
TER   
ATOM   6558  O00 WTR  1703      -2.294  -4.215  17.573
ATOM   6559  H01 WTR  1703      -1.403  -4.443  17.836
ATOM   6560  H02 WTR  1703      -2.437  -3.343  17.940
TER   
ATOM   6561  O00 WTR  1704       7.377  -5.736  15.004
ATOM   6562  H01 WTR  1704       7.509  -5.591  15.941
ATOM   6563  H02 WTR  1704       8.248  -5.951  14.670
TER   
ATOM   6564  O00 WTR  1705       6.140   1.698  21.532
ATOM   6565  H01 WTR  1705       6.704   1.706  22.305
ATOM   6566  H02 WTR  1705       5.483   1.028  21.721
TER   
ATOM   6567  O00 WTR  1706      13.550  -3.115  12.630
ATOM   6568  H01 WTR  1706      12.946  -2.718  13.258
ATOM   6569  H02 WTR  1706      13.445  -4.058  12.759
TER   
ATOM   6570  O00 WTR  1707       3.052  -1.001  18.497
ATOM   6571  H01 WTR  1707       3.906  -1.014  18.064
ATOM   6572  H02 WTR  1707       3.209  -0.544  19.323
TER   
ATOM   6573  O00 WTR  1708      -1.205   0.234  15.395
ATOM   6574  H01 WTR  1708      -0.641   0.467  16.132
ATOM   6575  H02 WTR  1708      -0.603   0.116  14.660
TER   
ATOM   6576  O00 WTR  1709      -0.521  -4.415  13.871
ATOM   6577  H01 WTR  1709      -1.258  -4.961  14.145
ATOM   6578  H02 WTR  1709      -0.882  -3.852  13.185
TER   
ATOM   6579  O00 WTR  1710      10.062  -6.536  15.144
ATOM   6580  H01 WTR  1710      10.127  -5.627  15.436
ATOM   6581  H02 WTR  1710      10.705  -6.607  14.438
TER   
ATOM   6582  O00 WTR  1711       9.144   0.280  17.056
ATOM   6583  H01 WTR  1711       9.233   0.705  17.909
ATOM   6584  H02 WTR  1711       8.475   0.792  16.601
TER   
ATOM   6585  O00 WTR  1712       5.764  -0.607  17.982
ATOM   6586  H01 WTR  1712       6.020  -1.357  17.444
ATOM   6587  H02 WTR  1712       6.054   0.156  17.482
TER   
ATOM   6588  O00 WTR  1713      -7.176   0.568  14.570
ATOM   6589  H01 WTR  1713      -6.308   0.910  14.787
ATOM   6590  H02 WTR  1713      -7.784   1.153  15.022
TER   
ATOM   6591  O00 WTR  1714       6.518  -2.536  16.471
ATOM   6592  H01 WTR  1714       5.842  -3.152  16.188
ATOM   6593  H02 WTR  1714       7.241  -3.091  16.765
TER   
ATOM   6594  O00 WTR  1715       9.109   5.794  14.453
ATOM   6595  H01 WTR  1715       9.690   5.778  15.214
ATOM   6596  H02 WTR  1715       8.884   6.717  14.343
TER   
ATOM   6597  O00 WTR  1716       0.503  -4.351  19.453
ATOM   6598  H01 WTR  1716       0.710  -3.798  18.700
ATOM   6599  H02 WTR  1716       0.464  -3.745  20.193
TER   
ATOM   6600  O00 WTR  1717      10.606  -5.017  12.227
ATOM   6601  H01 WTR  1717      10.192  -5.877  12.159
ATOM   6602  H02 WTR  1717      10.317  -4.548  11.444
TER   
ATOM   6603  O00 WTR  1718       3.887  -4.857  19.256
ATOM   6604  H01 WTR  1718       3.195  -4.496  18.703
ATOM   6605  H02 WTR  1718       4.201  -5.625  18.778
TER   
ATOM   6606  O00 WTR  1719       8.660   2.180  19.307
ATOM   6607  H01 WTR  1719       7.741   2.290  19.551
ATOM   6608  H02 WTR  1719       8.929   1.370  19.741
TER   
ATOM   6609  O00 WTR  1720      10.996  -4.051  15.921
ATOM   6610  H01 WTR  1720      11.074  -3.444  15.185
ATOM   6611  H02 WTR  1720      11.897  -4.303  16.121
TER   
ATOM   6612  O00 WTR  1721       4.853  -0.750  14.907
ATOM   6613  H01 WTR  1721       3.958  -0.946  15.184
ATOM   6614  H02 WTR  1721       5.348  -1.543  15.114
TER   
ATOM   6615  O00 WTR  1722       0.190  -0.234  18.377
ATOM   6616  H01 WTR  1722       0.059   0.563  18.891
ATOM   6617  H02 WTR  1722       1.128  -0.247  18.189
TER   
ATOM   6618  O00 WTR  1723      -6.878   5.306  21.891
ATOM   6619  H01 WTR  1723      -7.175   5.658  21.052
ATOM   6620  H02 WTR  1723      -7.197   5.933  22.541
TER   
ATOM   6621  O00 WTR  1724       2.812   0.454  20.806
ATOM   6622  H01 WTR  1724       3.146   0.112  21.636
ATOM   6623  H02 WTR  1724       2.006   0.913  21.044
TER   
ATOM   6624  O00 WTR  1725     -10.567  -2.340  11.989
ATOM   6625  H01 WTR  1725     -10.451  -3.283  11.867
ATOM   6626  H02 WTR  1725      -9.729  -1.959  11.727
TER   
ATOM   6627  O00 WTR  1726       4.382  -0.445  22.719
ATOM   6628  H01 WTR  1726       5.117  -0.909  22.319
ATOM   6629  H02 WTR  1726       4.301  -0.831  23.591
TER   
ATOM   6630  O00 WTR  1727       1.937  -7.053  16.628
ATOM   6631  H01 WTR  1727       1.027  -6.916  16.891
ATOM   6632  H02 WTR  1727       2.395  -7.249  17.446
TER   
ATOM   6633  O00 WTR  1728       8.998  -3.047  13.378
ATOM   6634  H01 WTR  1728       8.146  -3.478  13.308
ATOM   6635  H02 WTR  1728       9.634  -3.748  13.233
TER   
ATOM   6636  O00 WTR  1729       4.973 -12.034  21.172
ATOM   6637  H01 WTR  1729       5.131 -12.975  21.100
ATOM   6638  H02 WTR  1729       4.354 -11.840  20.468
TER   
ATOM   6639  O00 WTR  1730       5.324   3.618  16.680
ATOM   6640  H01 WTR  1730       4.838   3.014  17.242
ATOM   6641  H02 WTR  1730       5.936   4.056  17.271
TER   
ATOM   6642  O00 WTR  1731       1.633   8.293  18.058
ATOM   6643  H01 WTR  1731       1.452   9.138  17.645
ATOM   6644  H02 WTR  1731       2.447   7.997  17.651
TER   
ATOM   6645  O00 WTR  1732      -0.012   5.581  14.217
ATOM   6646  H01 WTR  1732       0.471   4.817  13.902
ATOM   6647  H02 WTR  1732      -0.097   6.145  13.448
TER   
ATOM   6648  O00 WTR  1733      -4.202   0.608  19.106
ATOM   6649  H01 WTR  1733      -4.930   0.330  19.661
ATOM   6650  H02 WTR  1733      -3.654  -0.172  19.021
TER   
ATOM   6651  O00 WTR  1734       3.052   2.395  18.537
ATOM   6652  H01 WTR  1734       3.113   3.263  18.935
ATOM   6653  H02 WTR  1734       2.974   1.796  19.279
TER   
ATOM   6654  O00 WTR  1735       1.097   3.003  13.482
ATOM   6655  H01 WTR  1735       0.683   2.641  12.698
ATOM   6656  H02 WTR  1735       1.548   2.260  13.881
TER   
ATOM   6657  O00 WTR  1736      -0.685  -6.196  20.854
ATOM   6658  H01 WTR  1736      -0.701  -6.984  20.311
ATOM   6659  H02 WTR  1736      -0.411  -5.499  20.258
TER   
ATOM   6660  O00 WTR  1737      13.704  -4.961  16.046
ATOM   6661  H01 WTR  1737      13.573  -5.899  15.907
ATOM   6662  H02 WTR  1737      14.619  -4.809  15.811
TER   
ATOM   6663  O00 WTR  1738      12.571 -11.407  22.109
ATOM   6664  H01 WTR  1738      11.789 -11.116  21.640
ATOM   6665  H02 WTR  1738      12.980 -10.598  22.416
TER   
ATOM   6666  O00 WTR  1739       0.064  11.344  14.777
ATOM   6667  H01 WTR  1739       0.672  11.209  15.503
ATOM   6668  H02 WTR  1739       0.599  11.731  14.084
TER   
ATOM   6669  O00 WTR  1740       6.378  -1.320  20.735
ATOM   6670  H01 WTR  1740       6.376  -2.179  20.314
ATOM   6671  H02 WTR  1740       6.218  -0.702  20.021
TER   
ATOM   6672  O00 WTR  1741       0.842   5.942  16.673
ATOM   6673  H01 WTR  1741       0.366   5.757  15.864
ATOM   6674  H02 WTR  1741       0.159   6.030  17.338
TER   
ATOM   6675  O00 WTR  1742      11.110   5.135  16.517
ATOM   6676  H01 WTR  1742      10.708   5.073  17.384
ATOM   6677  H02 WTR  1742      12.000   4.807  16.641
TER   
ATOM   6678  O00 WTR  1743       9.000  -0.738  20.303
ATOM   6679  H01 WTR  1743       8.057  -0.895  20.346
ATOM   6680  H02 WTR  1743       9.323  -1.385  19.676
TER   
ATOM   6681  O00 WTR  1744      13.937 -14.852  18.815
ATOM   6682  H01 WTR  1744      14.287 -15.645  19.220
ATOM   6683  H02 WTR  1744      14.273 -14.137  19.356
TER   
ATOM   6684  O00 WTR  1745      15.044  -8.887  12.236
ATOM   6685  H01 WTR  1745      15.914  -8.536  12.429
ATOM   6686  H02 WTR  1745      14.711  -8.330  11.533
TER   
ATOM   6687  O00 WTR  1746      16.520  -4.758  15.212
ATOM   6688  H01 WTR  1746      16.994  -4.046  15.641
ATOM   6689  H02 WTR  1746      17.025  -5.543  15.424
TER   
ATOM   6690  O00 WTR  1747      10.215   2.021  12.644
ATOM   6691  H01 WTR  1747      10.758   1.833  13.410
ATOM   6692  H02 WTR  1747      10.804   2.470  12.038
TER   
ATOM   6693  O00 WTR  1748       6.471  -4.975  22.188
ATOM   6694  H01 WTR  1748       6.497  -4.393  21.429
ATOM   6695  H02 WTR  1748       5.899  -4.530  22.813
TER   
ATOM   6696  O00 WTR  1749      18.125 -10.434  15.343
ATOM   6697  H01 WTR  1749      17.596 -11.232  15.343
ATOM   6698  H02 WTR  1749      17.511  -9.739  15.577
TER   
ATOM   6699  O00 WTR  1750      12.760  -5.703  18.588
ATOM   6700  H01 WTR  1750      13.196  -6.383  19.102
ATOM   6701  H02 WTR  1750      13.428  -5.404  17.971
TER   
ATOM   6702  O00 WTR  1751      21.907  -9.412  16.131
ATOM   6703  H01 WTR  1751      21.516  -9.382  17.004
ATOM   6704  H02 WTR  1751      22.720  -8.913  16.214
TER   
ATOM   6705  O00 WTR  1752      15.430 -12.853  16.374
ATOM   6706  H01 WTR  1752      16.089 -13.153  15.748
ATOM   6707  H02 WTR  1752      14.635 -12.746  15.852
TER   
ATOM   6708  O00 WTR  1753      19.997 -22.516   8.089
ATOM   6709  H01 WTR  1753      20.465 -22.594   7.257
ATOM   6710  H02 WTR  1753      19.086 -22.364   7.838
TER   
ATOM   6711  O00 WTR  1754      18.362 -17.956  14.350
ATOM   6712  H01 WTR  1754      17.488 -17.566  14.362
ATOM   6713  H02 WTR  1754      18.445 -18.384  15.203
TER   
ATOM   6714  O00 WTR  1755       9.567  -8.021  21.159
ATOM   6715  H01 WTR  1755       9.537  -8.827  21.674
ATOM   6716  H02 WTR  1755       8.860  -8.117  20.522
TER   
ATOM   6717  O00 WTR  1756       5.837  -7.056  20.632
ATOM   6718  H01 WTR  1756       5.801  -6.211  21.081
ATOM   6719  H02 WTR  1756       5.496  -7.681  21.272
TER   
ATOM   6720  O00 WTR  1757      10.125  -6.431  18.945
ATOM   6721  H01 WTR  1757      10.009  -6.876  19.784
ATOM   6722  H02 WTR  1757      10.989  -6.023  19.006
TER   
ATOM   6723  O00 WTR  1758      18.539  -6.872  15.543
ATOM   6724  H01 WTR  1758      18.681  -7.154  16.447
ATOM   6725  H02 WTR  1758      18.768  -7.637  15.015
TER   
ATOM   6726  O00 WTR  1759      19.672 -10.145  17.661
ATOM   6727  H01 WTR  1759      19.383 -10.732  18.360
ATOM   6728  H02 WTR  1759      19.256 -10.490  16.871
TER   
ATOM   6729  O00 WTR  1760       5.670  -2.279  24.901
ATOM   6730  H01 WTR  1760       6.548  -2.363  25.273
ATOM   6731  H02 WTR  1760       5.257  -3.126  25.068
TER   
ATOM   6732  O00 WTR  1761      17.841  -6.224  10.821
ATOM   6733  H01 WTR  1761      17.263  -6.259  11.583
ATOM   6734  H02 WTR  1761      18.112  -5.307  10.767
TER   
ATOM   6735  O00 WTR  1762       7.746   8.194  16.958
ATOM   6736  H01 WTR  1762       8.169   8.538  16.171
ATOM   6737  H02 WTR  1762       6.847   8.520  16.909
TER   
ATOM   6738  O00 WTR  1763      13.605  -1.871  16.810
ATOM   6739  H01 WTR  1763      12.882  -2.486  16.931
ATOM   6740  H02 WTR  1763      14.275  -2.375  16.349
TER   
ATOM   6741  O00 WTR  1764      18.820  -2.111  12.898
ATOM   6742  H01 WTR  1764      18.689  -3.058  12.950
ATOM   6743  H02 WTR  1764      19.641  -2.008  12.418
TER   
ATOM   6744  O00 WTR  1765      22.188  -2.047   8.109
ATOM   6745  H01 WTR  1765      21.833  -1.158   8.089
ATOM   6746  H02 WTR  1765      21.753  -2.495   7.384
TER   
ATOM   6747  O00 WTR  1766      17.536 -10.156  20.198
ATOM   6748  H01 WTR  1766      17.079 -10.680  19.540
ATOM   6749  H02 WTR  1766      16.845  -9.640  20.614
TER   
ATOM   6750  O00 WTR  1767      20.052  -9.192  14.024
ATOM   6751  H01 WTR  1767      19.480  -9.947  14.162
ATOM   6752  H02 WTR  1767      20.745  -9.293  14.676
TER   
ATOM   6753  O00 WTR  1768      17.218   0.059  16.297
ATOM   6754  H01 WTR  1768      16.676   0.489  15.635
ATOM   6755  H02 WTR  1768      16.648  -0.013  17.063
TER   
ATOM   6756  O00 WTR  1769      19.125  -5.118  13.219
ATOM   6757  H01 WTR  1769      19.259  -5.431  14.114
ATOM   6758  H02 WTR  1769      18.620  -5.812  12.795
TER   
ATOM   6759  O00 WTR  1770      16.107  -6.319  12.959
ATOM   6760  H01 WTR  1770      15.163  -6.392  12.818
ATOM   6761  H02 WTR  1770      16.210  -5.527  13.487
TER   
ATOM   6762  O00 WTR  1771      14.916  -8.880  20.088
ATOM   6763  H01 WTR  1771      15.119  -9.493  19.381
ATOM   6764  H02 WTR  1771      14.107  -8.451  19.810
TER   
ATOM   6765  O00 WTR  1772      23.880  -2.095  10.273
ATOM   6766  H01 WTR  1772      24.733  -1.930   9.870
ATOM   6767  H02 WTR  1772      23.272  -2.144   9.535
TER   
ATOM   6768  O00 WTR  1773      22.253   1.171  10.532
ATOM   6769  H01 WTR  1773      22.796   1.948  10.403
ATOM   6770  H02 WTR  1773      22.003   0.903   9.647
TER   
ATOM   6771  O00 WTR  1774      15.761 -10.914  18.187
ATOM   6772  H01 WTR  1774      15.380 -11.344  18.953
ATOM   6773  H02 WTR  1774      15.611 -11.527  17.468
TER   
ATOM   6774  O00 WTR  1775      12.018 -17.612  15.467
ATOM   6775  H01 WTR  1775      12.355 -16.750  15.713
ATOM   6776  H02 WTR  1775      11.641 -17.961  16.275
TER   
ATOM   6777  O00 WTR  1776       9.726  -5.368   6.994
ATOM   6778  H01 WTR  1776      10.659  -5.225   6.833
ATOM   6779  H02 WTR  1776       9.491  -6.091   6.412
TER   
ATOM   6780  O00 WTR  1777      -9.929   7.239  14.534
ATOM   6781  H01 WTR  1777     -10.616   6.649  14.222
ATOM   6782  H02 WTR  1777     -10.331   8.107  14.513
TER   
ATOM   6783  O00 WTR  1778     -12.281  11.484  11.224
ATOM   6784  H01 WTR  1778     -12.051  11.805  10.352
ATOM   6785  H02 WTR  1778     -11.559  10.903  11.464
TER   
ATOM   6786  O00 WTR  1779      -9.666   8.884  17.099
ATOM   6787  H01 WTR  1779      -9.101   9.595  17.403
ATOM   6788  H02 WTR  1779     -10.032   9.204  16.275
TER   
ATOM   6789  O00 WTR  1780      -6.065   8.889  12.593
ATOM   6790  H01 WTR  1780      -5.515   9.597  12.259
ATOM   6791  H02 WTR  1780      -6.253   8.348  11.826
TER   
ATOM   6792  O00 WTR  1781      -0.085  10.951  20.041
ATOM   6793  H01 WTR  1781       0.291  10.155  20.414
ATOM   6794  H02 WTR  1781      -0.287  11.500  20.799
TER   
ATOM   6795  O00 WTR  1782      17.317  -0.142  12.290
ATOM   6796  H01 WTR  1782      16.525  -0.592  11.997
ATOM   6797  H02 WTR  1782      17.903  -0.845  12.569
TER   
ATOM   6798  O00 WTR  1783       1.249  11.479  17.368
ATOM   6799  H01 WTR  1783       1.151  12.397  17.115
ATOM   6800  H02 WTR  1783       0.992  11.455  18.290
TER   
ATOM   6801  O00 WTR  1784      -2.384   7.753  11.259
ATOM   6802  H01 WTR  1784      -2.445   7.052  11.908
ATOM   6803  H02 WTR  1784      -2.847   8.490  11.658
TER   
ATOM   6804  O00 WTR  1785      -7.231   7.160  15.631
ATOM   6805  H01 WTR  1785      -7.918   6.847  15.043
ATOM   6806  H02 WTR  1785      -7.250   8.112  15.537
TER   
ATOM   6807  O00 WTR  1786      -2.345   8.251  15.510
ATOM   6808  H01 WTR  1786      -3.269   8.489  15.440
ATOM   6809  H02 WTR  1786      -2.121   8.423  16.425
TER   
ATOM   6810  O00 WTR  1787      -5.568   7.037  17.736
ATOM   6811  H01 WTR  1787      -4.933   6.421  18.102
ATOM   6812  H02 WTR  1787      -5.897   6.602  16.949
TER   
ATOM   6813  O00 WTR  1788      -7.757   6.429  19.554
ATOM   6814  H01 WTR  1788      -8.406   6.392  18.851
ATOM   6815  H02 WTR  1788      -6.973   6.788  19.138
TER   
ATOM   6816  O00 WTR  1789      -3.621  10.298  11.154
ATOM   6817  H01 WTR  1789      -2.996  10.599  11.813
ATOM   6818  H02 WTR  1789      -4.268  11.001  11.097
TER   
ATOM   6819  O00 WTR  1790      -9.993   6.280  17.683
ATOM   6820  H01 WTR  1790     -10.538   6.698  18.350
ATOM   6821  H02 WTR  1790      -9.601   7.009  17.203
TER   
ATOM   6822  O00 WTR  1791      -1.264  14.188  17.817
ATOM   6823  H01 WTR  1791      -1.917  14.867  17.646
ATOM   6824  H02 WTR  1791      -1.624  13.400  17.410
TER   
ATOM   6825  O00 WTR  1792      -4.010  13.204  14.177
ATOM   6826  H01 WTR  1792      -3.872  13.128  13.233
ATOM   6827  H02 WTR  1792      -4.920  12.939  14.309
TER   
ATOM   6828  O00 WTR  1793      -2.972   6.156  13.398
ATOM   6829  H01 WTR  1793      -3.915   6.254  13.532
ATOM   6830  H02 WTR  1793      -2.577   6.531  14.185
TER   
ATOM   6831  O00 WTR  1794      -4.764  15.722  13.843
ATOM   6832  H01 WTR  1794      -4.907  15.605  12.903
ATOM   6833  H02 WTR  1794      -4.380  14.894  14.131
TER   
ATOM   6834  O00 WTR  1795       1.702  -3.560 -10.350
ATOM   6835  H01 WTR  1795       1.261  -4.193  -9.784
ATOM   6836  H02 WTR  1795       2.635  -3.725 -10.212
TER   
ATOM   6837  O00 WTR  1796      -1.328  -9.318  -3.688
ATOM   6838  H01 WTR  1796      -1.679  -9.042  -2.841
ATOM   6839  H02 WTR  1796      -0.398  -9.094  -3.646
TER   
ATOM   6840  O00 WTR  1797       2.451 -13.735   5.383
ATOM   6841  H01 WTR  1797       2.825 -13.997   4.542
ATOM   6842  H02 WTR  1797       1.514 -13.642   5.211
TER   
ATOM   6843  O00 WTR  1798      -2.595 -11.449   1.684
ATOM   6844  H01 WTR  1798      -2.383 -11.194   2.582
ATOM   6845  H02 WTR  1798      -3.091 -10.708   1.336
TER   
ATOM   6846  O00 WTR  1799      -4.344  -7.937  -3.413
ATOM   6847  H01 WTR  1799      -3.784  -8.295  -2.724
ATOM   6848  H02 WTR  1799      -4.681  -8.706  -3.871
TER   
ATOM   6849  O00 WTR  1800      -3.402  -0.247  -8.815
ATOM   6850  H01 WTR  1800      -2.672   0.048  -9.358
ATOM   6851  H02 WTR  1800      -3.490   0.428  -8.142
TER   
ATOM   6852  O00 WTR  1801      -0.751 -13.378  -2.394
ATOM   6853  H01 WTR  1801      -1.211 -12.599  -2.082
ATOM   6854  H02 WTR  1801      -0.026 -13.490  -1.779
TER   
ATOM   6855  O00 WTR  1802      -5.284 -10.594  -0.551
ATOM   6856  H01 WTR  1802      -4.571 -10.139  -0.103
ATOM   6857  H02 WTR  1802      -4.895 -10.902  -1.370
TER   
ATOM   6858  O00 WTR  1803       5.948 -11.859   4.060
ATOM   6859  H01 WTR  1803       5.047 -12.031   3.787
ATOM   6860  H02 WTR  1803       5.959 -10.927   4.279
TER   
ATOM   6861  O00 WTR  1804      -6.726  -7.185  -2.661
ATOM   6862  H01 WTR  1804      -5.796  -7.410  -2.685
ATOM   6863  H02 WTR  1804      -7.178  -8.013  -2.820
TER   
ATOM   6864  O00 WTR  1805       2.555 -11.505  -3.676
ATOM   6865  H01 WTR  1805       2.075 -10.758  -3.317
ATOM   6866  H02 WTR  1805       3.030 -11.867  -2.927
TER   
ATOM   6867  O00 WTR  1806      -4.354  -9.035   2.886
ATOM   6868  H01 WTR  1806      -3.905  -8.982   2.043
ATOM   6869  H02 WTR  1806      -3.773  -9.562   3.435
TER   
ATOM   6870  O00 WTR  1807       1.302 -11.623  -0.846
ATOM   6871  H01 WTR  1807       1.750 -10.828  -1.137
ATOM   6872  H02 WTR  1807       0.380 -11.374  -0.796
TER   
ATOM   6873  O00 WTR  1808       1.856 -10.853   5.486
ATOM   6874  H01 WTR  1808       1.008 -10.884   5.044
ATOM   6875  H02 WTR  1808       2.142 -11.766   5.521
TER   
ATOM   6876  O00 WTR  1809       1.399  -8.173  -6.098
ATOM   6877  H01 WTR  1809       2.069  -8.739  -6.482
ATOM   6878  H02 WTR  1809       1.485  -8.305  -5.154
TER   
ATOM   6879  O00 WTR  1810      -2.505  -2.669  -7.832
ATOM   6880  H01 WTR  1810      -2.918  -1.825  -8.013
ATOM   6881  H02 WTR  1810      -2.815  -3.243  -8.532
TER   
ATOM   6882  O00 WTR  1811       1.434  -5.076 -12.617
ATOM   6883  H01 WTR  1811       2.061  -5.799 -12.626
ATOM   6884  H02 WTR  1811       1.568  -4.653 -11.769
TER   
ATOM   6885  O00 WTR  1812       3.059  -5.707  -8.616
ATOM   6886  H01 WTR  1812       3.720  -5.021  -8.716
ATOM   6887  H02 WTR  1812       3.452  -6.479  -9.022
TER   
ATOM   6888  O00 WTR  1813      -1.611 -11.021  -0.826
ATOM   6889  H01 WTR  1813      -1.739 -10.104  -1.071
ATOM   6890  H02 WTR  1813      -1.924 -11.074   0.077
TER   
ATOM   6891  O00 WTR  1814       5.005  -0.970 -10.144
ATOM   6892  H01 WTR  1814       5.849  -0.521 -10.195
ATOM   6893  H02 WTR  1814       4.450  -0.513 -10.776
TER   
ATOM   6894  O00 WTR  1815       0.389  -5.515  -8.584
ATOM   6895  H01 WTR  1815       1.344  -5.584  -8.562
ATOM   6896  H02 WTR  1815       0.127  -6.045  -9.336
TER   
ATOM   6897  O00 WTR  1816      -2.814 -11.522  -7.679
ATOM   6898  H01 WTR  1816      -2.737 -11.375  -6.736
ATOM   6899  H02 WTR  1816      -2.160 -10.941  -8.067
TER   
ATOM   6900  O00 WTR  1817       1.616 -10.852   2.097
ATOM   6901  H01 WTR  1817       1.437 -11.339   1.293
ATOM   6902  H02 WTR  1817       0.781 -10.848   2.566
TER   
ATOM   6903  O00 WTR  1818      -1.267   0.442 -10.229
ATOM   6904  H01 WTR  1818      -1.101   1.360 -10.016
ATOM   6905  H02 WTR  1818      -0.396   0.045 -10.270
TER   
ATOM   6906  O00 WTR  1819       4.309  -3.580  -9.823
ATOM   6907  H01 WTR  1819       4.636  -2.699 -10.006
ATOM   6908  H02 WTR  1819       5.092  -4.089  -9.617
TER   
END
