# Supplementary material for: Computationally-guided optimization of small-molecule inhibitors of the Aurora A kinase–TPX2 protein–protein interaction
Source: Chem Commun (Camb). 2017 Aug 2;53(67):9372–5. doi: 10.1039/c7cc05379g (PMC5591577; doi:10.1039/c7cc05379g)
Supplement: Supplementary file 2 [file CC-053-C7CC05379G-s002.zip › aur_data/006to012/l10.pdb]

REMARK     aur                            E=     -21142.758
REMARK    ESX   =      -3108.326    EXX    =        -88.162
REMARK    RADGYR=         14.107
REMARK          Created by MCPRO 2.30     
ATOM      1  H1  ACE     1      10.556   0.890 -13.674
ATOM      2  CH3 ACE     1      10.105   0.700 -12.700
ATOM      3  C   ACE     1      11.121   0.963 -11.551
ATOM      4  H2  ACE     1       9.777  -0.339 -12.665
ATOM      5  H3  ACE     1       9.243   1.357 -12.581
ATOM      6  O   ACE     1      12.273   1.311 -11.828
ATOM      7  N   TRP     2      10.716   0.773 -10.286
ATOM      8  CA  TRP     2      11.504   1.258  -9.141
ATOM      9  C   TRP     2      11.894   0.217  -8.174
ATOM     10  HN  TRP     2       9.850   0.286 -10.104
ATOM     11  CB  TRP     2      10.721   2.317  -8.363
ATOM     12  CG  TRP     2      10.534   3.654  -9.010
ATOM     13  CD1 TRP     2       9.352   4.197  -9.503
ATOM     14  NE1 TRP     2       9.578   5.436 -10.056
ATOM     15  HD1 TRP     2       8.419   3.639  -9.416
ATOM     16  CE2 TRP     2      10.895   5.769  -9.980
ATOM     17  HNE TRP     2       8.874   6.032 -10.468
ATOM     18  CZ2 TRP     2      11.584   6.902 -10.417
ATOM     19  CH2 TRP     2      12.971   6.937 -10.192
ATOM     20  HZ2 TRP     2      11.044   7.711 -10.909
ATOM     21  CZ3 TRP     2      13.642   5.876  -9.564
ATOM     22  HH2 TRP     2      13.553   7.802 -10.508
ATOM     23  CE3 TRP     2      12.954   4.732  -9.115
ATOM     24  HZ3 TRP     2      14.720   5.926  -9.414
ATOM     25  CD2 TRP     2      11.578   4.655  -9.315
ATOM     26  HE3 TRP     2      13.498   3.927  -8.621
ATOM     27  HA  TRP     2      12.426   1.713  -9.501
ATOM     28  HB1 TRP     2       9.715   1.937  -8.182
ATOM     29  HB2 TRP     2      11.128   2.602  -7.393
ATOM     30  O   TRP     2      11.160  -0.728  -7.975
ATOM     31  N   ALA     3      13.036   0.409  -7.521
ATOM     32  CA  ALA     3      13.369  -0.376  -6.321
ATOM     33  C   ALA     3      13.855   0.496  -5.138
ATOM     34  HN  ALA     3      13.691   1.104  -7.849
ATOM     35  CB  ALA     3      14.397  -1.434  -6.664
ATOM     36  HA  ALA     3      12.486  -0.922  -5.987
ATOM     37  HB1 ALA     3      14.637  -2.010  -5.771
ATOM     38  HB2 ALA     3      13.993  -2.099  -7.427
ATOM     39  HB3 ALA     3      15.300  -0.955  -7.041
ATOM     40  O   ALA     3      14.347   1.606  -5.348
ATOM     41  N   LEU     4      13.736  -0.005  -3.909
ATOM     42  CA  LEU     4      14.296   0.698  -2.744
ATOM     43  C   LEU     4      15.744   1.157  -2.926
ATOM     44  HN  LEU     4      13.254  -0.882  -3.769
ATOM     45  CB  LEU     4      14.155  -0.125  -1.466
ATOM     46  CG  LEU     4      14.606   0.486  -0.140
ATOM     47  CD1 LEU     4      14.084   1.902   0.061
ATOM     48  CD2 LEU     4      14.137  -0.385   1.022
ATOM     49  HA  LEU     4      13.702   1.588  -2.536
ATOM     50  HB1 LEU     4      13.106  -0.376  -1.309
ATOM     51  HB2 LEU     4      14.737  -1.041  -1.557
ATOM     52  HG  LEU     4      15.694   0.524  -0.108
ATOM     53  HD1 LEU     4      14.434   2.287   1.019
ATOM     54  HD2 LEU     4      14.448   2.542  -0.743
ATOM     55  HD3 LEU     4      12.994   1.893   0.051
ATOM     56  HD4 LEU     4      14.462   0.058   1.963
ATOM     57  HD5 LEU     4      13.049  -0.453   1.010
ATOM     58  HD6 LEU     4      14.563  -1.383   0.924
ATOM     59  O   LEU     4      16.065   2.296  -2.612
ATOM     60  N   GLU     5      16.619   0.322  -3.464
ATOM     61  CA  GLU     5      17.987   0.781  -3.656
ATOM     62  C   GLU     5      18.096   2.002  -4.599
ATOM     63  HN  GLU     5      16.327  -0.608  -3.729
ATOM     64  CB  GLU     5      18.938  -0.360  -4.075
ATOM     65  CG  GLU     5      19.332  -0.391  -5.556
ATOM     66  CD  GLU     5      18.661  -1.505  -6.352
ATOM     67  OE1 GLU     5      18.063  -2.407  -5.730
ATOM     68  OE2 GLU     5      18.747  -1.494  -7.603
ATOM     69  HA  GLU     5      18.412   1.070  -2.695
ATOM     70  HB1 GLU     5      19.869  -0.282  -3.514
ATOM     71  HB2 GLU     5      18.468  -1.321  -3.865
ATOM     72  HG1 GLU     5      19.054   0.553  -6.026
ATOM     73  HG2 GLU     5      20.408  -0.537  -5.643
ATOM     74  O   GLU     5      19.183   2.574  -4.725
ATOM     75  N   ASP     6      16.993   2.412  -5.239
ATOM     76  CA  ASP     6      17.032   3.581  -6.146
ATOM     77  C   ASP     6      17.052   4.941  -5.412
ATOM     78  HN  ASP     6      16.121   1.920  -5.103
ATOM     79  CB  ASP     6      15.854   3.576  -7.127
ATOM     80  CG  ASP     6      15.931   2.465  -8.152
ATOM     81  OD1 ASP     6      17.049   2.119  -8.586
ATOM     82  OD2 ASP     6      14.853   1.952  -8.545
ATOM     83  HA  ASP     6      17.929   3.534  -6.762
ATOM     84  HB1 ASP     6      14.922   3.449  -6.576
ATOM     85  HB2 ASP     6      15.828   4.521  -7.670
ATOM     86  O   ASP     6      17.209   5.997  -6.051
ATOM     87  N   PHE     7      16.898   4.900  -4.084
ATOM     88  CA  PHE     7      16.738   6.097  -3.270
ATOM     89  C   PHE     7      17.649   6.110  -2.057
ATOM     90  HN  PHE     7      16.889   4.010  -3.607
ATOM     91  CB  PHE     7      15.303   6.195  -2.734
ATOM     92  CG  PHE     7      14.261   6.091  -3.787
ATOM     93  CD1 PHE     7      13.843   7.217  -4.473
ATOM     94  CE1 PHE     7      12.880   7.121  -5.466
ATOM     95  HD1 PHE     7      14.271   8.191  -4.235
ATOM     96  CZ  PHE     7      12.323   5.890  -5.779
ATOM     97  HE1 PHE     7      12.559   8.014  -6.002
ATOM     98  CE2 PHE     7      12.725   4.748  -5.093
ATOM     99  HZ  PHE     7      11.569   5.816  -6.563
ATOM    100  CD2 PHE     7      13.689   4.851  -4.101
ATOM    101  HE2 PHE     7      12.283   3.782  -5.337
ATOM    102  HD2 PHE     7      14.008   3.962  -3.557
ATOM    103  HA  PHE     7      16.969   6.978  -3.869
ATOM    104  HB1 PHE     7      15.124   5.389  -2.022
ATOM    105  HB2 PHE     7      15.165   7.155  -2.237
ATOM    106  O   PHE     7      17.972   5.053  -1.514
ATOM    107  N   GLU     8      18.015   7.315  -1.619
ATOM    108  CA  GLU     8      18.558   7.512  -0.287
ATOM    109  C   GLU     8      17.460   8.038   0.610
ATOM    110  HN  GLU     8      17.916   8.120  -2.222
ATOM    111  CB  GLU     8      19.680   8.523  -0.328
ATOM    112  CG  GLU     8      20.673   8.281  -1.431
ATOM    113  CD  GLU     8      21.907   9.092  -1.213
ATOM    114  OE1 GLU     8      21.912  10.265  -1.637
ATOM    115  OE2 GLU     8      22.854   8.556  -0.600
ATOM    116  HA  GLU     8      18.928   6.562   0.099
ATOM    117  HB1 GLU     8      19.266   9.520  -0.478
ATOM    118  HB2 GLU     8      20.228   8.496   0.614
ATOM    119  HG1 GLU     8      20.943   7.225  -1.452
ATOM    120  HG2 GLU     8      20.230   8.561  -2.387
ATOM    121  O   GLU     8      16.791   9.008   0.259
ATOM    122  NT  AME     9      17.268   7.392   1.753
ATOM    123  CT  AME     9      16.270   7.800   2.743
ATOM    124  HN  AME     9      17.825   6.578   1.970
ATOM    125  HT1 AME     9      16.300   7.118   3.593
ATOM    126  HT2 AME     9      16.487   8.813   3.083
ATOM    127  HT3 AME     9      15.278   7.773   2.292
ATOM    128  H1  ACE    10       8.530  14.276   7.665
ATOM    129  CH3 ACE    10       8.330  13.262   8.011
ATOM    130  C   ACE    10       6.995  13.184   8.734
ATOM    131  H2  ACE    10       9.128  12.961   8.689
ATOM    132  H3  ACE    10       8.316  12.596   7.148
ATOM    133  O   ACE    10       6.277  14.175   8.877
ATOM    134  N   GLY    11       6.642  12.003   9.200
ATOM    135  CA  GLY    11       5.355  11.834   9.845
ATOM    136  C   GLY    11       5.137  10.365  10.026
ATOM    137  HN  GLY    11       7.270  11.218   9.106
ATOM    138  HA1 GLY    11       5.362  12.341  10.810
ATOM    139  HA2 GLY    11       4.574  12.262   9.216
ATOM    140  O   GLY    11       5.674   9.546   9.275
ATOM    141  N   LYS    12       4.371  10.038  11.055
ATOM    142  CA  LYS    12       3.969   8.670  11.332
ATOM    143  C   LYS    12       2.575   8.483  10.749
ATOM    144  HN  LYS    12       4.042  10.756  11.685
ATOM    145  CB  LYS    12       4.001   8.406  12.847
ATOM    146  CG  LYS    12       4.357   6.982  13.253
ATOM    147  CD  LYS    12       3.128   6.211  13.721
ATOM    148  CE  LYS    12       3.373   4.707  13.785
ATOM    149  NZ  LYS    12       3.018   4.007  12.514
ATOM    150  HZ1 LYS    12       3.199   3.018  12.612
ATOM    151  HZ2 LYS    12       3.575   4.378  11.758
ATOM    152  HZ3 LYS    12       2.038   4.151  12.312
ATOM    153  HA  LYS    12       4.674   7.982  10.866
ATOM    154  HB1 LYS    12       4.742   9.055  13.314
ATOM    155  HB2 LYS    12       3.019   8.612  13.273
ATOM    156  HG1 LYS    12       4.788   6.458  12.401
ATOM    157  HG2 LYS    12       5.080   7.006  14.068
ATOM    158  HD1 LYS    12       2.845   6.548  14.718
ATOM    159  HD2 LYS    12       2.303   6.388  13.031
ATOM    160  HE1 LYS    12       4.427   4.518  13.985
ATOM    161  HE2 LYS    12       2.769   4.274  14.583
ATOM    162  O   LYS    12       1.664   9.273  11.014
ATOM    163  N   GLY    13       2.429   7.467   9.909
ATOM    164  CA  GLY    13       1.124   7.100   9.371
ATOM    165  C   GLY    13       0.553   5.894  10.099
ATOM    166  HN  GLY    13       3.235   6.928   9.629
ATOM    167  HA1 GLY    13       0.434   7.936   9.487
ATOM    168  HA2 GLY    13       1.222   6.855   8.314
ATOM    169  O   GLY    13       1.242   5.252  10.901
ATOM    170  N   LYS    14      -0.711   5.590   9.816
ATOM    171  CA  LYS    14      -1.411   4.462  10.430
ATOM    172  C   LYS    14      -0.654   3.148  10.215
ATOM    173  HN  LYS    14      -1.226   6.150   9.152
ATOM    174  CB  LYS    14      -2.842   4.376   9.892
ATOM    175  CG  LYS    14      -3.769   3.504  10.720
ATOM    176  CD  LYS    14      -5.220   3.894  10.495
ATOM    177  CE  LYS    14      -6.101   3.485  11.664
ATOM    178  NZ  LYS    14      -7.365   4.276  11.666
ATOM    179  HZ1 LYS    14      -7.939   3.993  12.448
ATOM    180  HZ2 LYS    14      -7.866   4.112  10.804
ATOM    181  HZ3 LYS    14      -7.147   5.259  11.747
ATOM    182  HA  LYS    14      -1.507   4.633  11.502
ATOM    183  HB1 LYS    14      -3.282   5.373   9.866
ATOM    184  HB2 LYS    14      -2.828   3.959   8.885
ATOM    185  HG1 LYS    14      -3.638   2.460  10.435
ATOM    186  HG2 LYS    14      -3.534   3.624  11.778
ATOM    187  HD1 LYS    14      -5.292   4.975  10.374
ATOM    188  HD2 LYS    14      -5.594   3.403   9.597
ATOM    189  HE1 LYS    14      -6.347   2.426  11.582
ATOM    190  HE2 LYS    14      -5.571   3.663  12.599
ATOM    191  O   LYS    14      -0.392   2.417  11.170
ATOM    192  N   PHE    15      -0.272   2.884   8.964
ATOM    193  CA  PHE    15       0.372   1.622   8.577
ATOM    194  C   PHE    15       1.875   1.773   8.285
ATOM    195  HN  PHE    15      -0.424   3.569   8.238
ATOM    196  CB  PHE    15      -0.357   0.999   7.362
ATOM    197  CG  PHE    15      -1.864   1.172   7.396
ATOM    198  CD1 PHE    15      -2.626   0.556   8.383
ATOM    199  CE1 PHE    15      -4.007   0.718   8.417
ATOM    200  HD1 PHE    15      -2.141  -0.061   9.140
ATOM    201  CZ  PHE    15      -4.651   1.491   7.457
ATOM    202  HE1 PHE    15      -4.593   0.237   9.200
ATOM    203  CE2 PHE    15      -3.913   2.105   6.462
ATOM    204  HZ  PHE    15      -5.734   1.611   7.491
ATOM    205  CD2 PHE    15      -2.530   1.946   6.430
ATOM    206  HE2 PHE    15      -4.415   2.711   5.707
ATOM    207  HD2 PHE    15      -1.944   2.427   5.646
ATOM    208  HA  PHE    15       0.265   0.897   9.384
ATOM    209  HB1 PHE    15       0.025   1.575   6.519
ATOM    210  HB2 PHE    15      -0.098  -0.060   7.365
ATOM    211  O   PHE    15       2.478   0.920   7.616
ATOM    212  N   GLY    16       2.475   2.853   8.784
ATOM    213  CA  GLY    16       3.908   3.106   8.599
ATOM    214  C   GLY    16       4.263   4.562   8.347
ATOM    215  HN  GLY    16       1.937   3.528   9.309
ATOM    216  HA1 GLY    16       4.450   2.798   9.493
ATOM    217  HA2 GLY    16       4.269   2.539   7.742
ATOM    218  O   GLY    16       3.383   5.403   8.151
ATOM    219  N   ASN    17       5.559   4.861   8.321
ATOM    220  CA  ASN    17       6.018   6.249   8.226
ATOM    221  C   ASN    17       6.149   6.837   6.818
ATOM    222  HN  ASN    17       6.245   4.122   8.367
ATOM    223  CB  ASN    17       7.340   6.437   8.993
ATOM    224  CG  ASN    17       7.206   6.179  10.487
ATOM    225  ND2 ASN    17       8.334   5.910  11.122
ATOM    226  HD1 ASN    17       8.309   5.730  12.114
ATOM    227  HD2 ASN    17       9.197   5.890  10.603
ATOM    228  OD1 ASN    17       6.114   6.222  11.066
ATOM    229  HA  ASN    17       5.320   6.900   8.754
ATOM    230  HB1 ASN    17       8.087   5.745   8.605
ATOM    231  HB2 ASN    17       7.692   7.461   8.866
ATOM    232  O   ASN    17       6.122   6.132   5.806
ATOM    233  N   VAL    18       6.293   8.154   6.772
ATOM    234  CA  VAL    18       6.704   8.823   5.556
ATOM    235  C   VAL    18       8.128   9.333   5.748
ATOM    236  HN  VAL    18       6.114   8.708   7.598
ATOM    237  CB  VAL    18       5.777  10.002   5.254
ATOM    238  CG1 VAL    18       6.029  10.489   3.841
ATOM    239  CG2 VAL    18       4.328   9.585   5.419
ATOM    240  HA  VAL    18       6.668   8.120   4.724
ATOM    241  HB  VAL    18       5.974  10.810   5.959
ATOM    242  HG1 VAL    18       5.369  11.329   3.623
ATOM    243  HG2 VAL    18       7.067  10.808   3.746
ATOM    244  HG3 VAL    18       5.831   9.681   3.137
ATOM    245  HG4 VAL    18       3.678  10.433   5.201
ATOM    246  HG5 VAL    18       4.103   8.770   4.731
ATOM    247  HG6 VAL    18       4.159   9.252   6.443
ATOM    248  O   VAL    18       8.439   9.919   6.776
ATOM    249  N   TYR    19       8.992   9.089   4.773
ATOM    250  CA  TYR    19      10.391   9.513   4.853
ATOM    251  C   TYR    19      10.741  10.490   3.766
ATOM    252  HN  TYR    19       8.688   8.597   3.945
ATOM    253  CB  TYR    19      11.338   8.308   4.751
ATOM    254  CG  TYR    19      11.206   7.400   5.950
ATOM    255  CD1 TYR    19      10.214   6.418   5.987
ATOM    256  CE1 TYR    19      10.052   5.603   7.075
ATOM    257  HD1 TYR    19       9.545   6.286   5.136
ATOM    258  CZ  TYR    19      10.878   5.759   8.164
ATOM    259  HE1 TYR    19       9.274   4.839   7.073
ATOM    260  CE2 TYR    19      11.875   6.734   8.175
ATOM    261  OH  TYR    19      10.675   4.923   9.236
ATOM    262  CD2 TYR    19      12.028   7.554   7.071
ATOM    263  HE2 TYR    19      12.521   6.843   9.046
ATOM    264  HD2 TYR    19      12.794   8.329   7.070
ATOM    265  HH  TYR    19       9.954   4.304   9.098
ATOM    266  HA  TYR    19      10.571   9.993   5.815
ATOM    267  HB1 TYR    19      11.101   7.734   3.855
ATOM    268  HB2 TYR    19      12.368   8.659   4.695
ATOM    269  O   TYR    19      10.251  10.378   2.635
ATOM    270  N   LEU    20      11.597  11.452   4.097
ATOM    271  CA  LEU    20      12.192  12.296   3.065
ATOM    272  C   LEU    20      13.146  11.386   2.319
ATOM    273  HN  LEU    20      11.836  11.599   5.067
ATOM    274  CB  LEU    20      12.919  13.493   3.692
ATOM    275  CG  LEU    20      13.531  14.486   2.699
ATOM    276  CD1 LEU    20      12.500  15.188   1.828
ATOM    277  CD2 LEU    20      14.411  15.483   3.422
ATOM    278  HA  LEU    20      11.408  12.680   2.412
ATOM    279  HB1 LEU    20      12.220  14.063   4.305
ATOM    280  HB2 LEU    20      13.739  13.135   4.314
ATOM    281  HG  LEU    20      14.215  13.960   2.034
ATOM    282  HD1 LEU    20      13.004  15.876   1.150
ATOM    283  HD2 LEU    20      11.947  14.448   1.250
ATOM    284  HD3 LEU    20      11.807  15.744   2.460
ATOM    285  HD4 LEU    20      14.837  16.181   2.702
ATOM    286  HD5 LEU    20      13.815  16.033   4.151
ATOM    287  HD6 LEU    20      15.214  14.954   3.935
ATOM    288  O   LEU    20      13.729  10.511   2.933
ATOM    289  N   ALA    21      13.290  11.548   1.009
ATOM    290  CA  ALA    21      14.165  10.645   0.261
ATOM    291  C   ALA    21      14.609  11.278  -1.011
ATOM    292  HN  ALA    21      12.795  12.292   0.538
ATOM    293  CB  ALA    21      13.458   9.353  -0.051
ATOM    294  HA  ALA    21      15.043  10.408   0.862
ATOM    295  HB1 ALA    21      14.127   8.697  -0.607
ATOM    296  HB2 ALA    21      13.162   8.866   0.879
ATOM    297  HB3 ALA    21      12.571   9.559  -0.650
ATOM    298  O   ALA    21      13.982  12.238  -1.502
ATOM    299  N   ARG    22      15.689  10.745  -1.571
ATOM    300  CA  ARG    22      16.215  11.322  -2.803
ATOM    301  C   ARG    22      16.541  10.236  -3.804
ATOM    302  HN  ARG    22      16.135   9.948  -1.141
ATOM    303  CB  ARG    22      17.463  12.153  -2.515
ATOM    304  CG  ARG    22      17.968  12.877  -3.753
ATOM    305  CD  ARG    22      19.202  13.717  -3.508
ATOM    306  NE  ARG    22      20.294  12.968  -2.906
ATOM    307  CZ  ARG    22      21.575  13.329  -3.003
ATOM    308  HE  ARG    22      19.897  12.168  -2.430
ATOM    309  NH1 ARG    22      21.912  14.428  -3.695
ATOM    310  H11 ARG    22      21.203  14.991  -4.148
ATOM    311  H12 ARG    22      22.866  14.747  -3.800
ATOM    312  NH2 ARG    22      22.521  12.591  -2.410
ATOM    313  H21 ARG    22      22.299  11.756  -1.882
ATOM    314  H22 ARG    22      23.503  12.828  -2.458
ATOM    315  HA  ARG    22      15.472  11.991  -3.238
ATOM    316  HB1 ARG    22      17.235  12.900  -1.755
ATOM    317  HB2 ARG    22      18.259  11.501  -2.155
ATOM    318  HG1 ARG    22      18.220  12.148  -4.523
ATOM    319  HG2 ARG    22      17.191  13.545  -4.126
ATOM    320  HD1 ARG    22      19.561  14.120  -4.455
ATOM    321  HD2 ARG    22      18.955  14.538  -2.835
ATOM    322  O   ARG    22      17.208   9.257  -3.493
ATOM    323  N   GLU    23      16.070  10.431  -5.013
ATOM    324  CA  GLU    23      16.344   9.528  -6.098
ATOM    325  C   GLU    23      17.809   9.671  -6.569
ATOM    326  HN  GLU    23      15.493  11.239  -5.203
ATOM    327  CB  GLU    23      15.336   9.798  -7.217
ATOM    328  CG  GLU    23      15.234   8.689  -8.236
ATOM    329  CD  GLU    23      16.256   8.831  -9.337
ATOM    330  OE1 GLU    23      16.326   9.936  -9.909
ATOM    331  OE2 GLU    23      16.979   7.854  -9.624
ATOM    332  HA  GLU    23      16.178   8.502  -5.768
ATOM    333  HB1 GLU    23      14.342   9.931  -6.788
ATOM    334  HB2 GLU    23      15.622  10.702  -7.755
ATOM    335  HG1 GLU    23      15.395   7.729  -7.746
ATOM    336  HG2 GLU    23      14.243   8.702  -8.690
ATOM    337  O   GLU    23      18.215  10.690  -7.147
ATOM    338  NT  AME    24      18.595   8.631  -6.318
ATOM    339  CT  AME    24      20.020   8.587  -6.667
ATOM    340  HN  AME    24      18.215   7.813  -5.863
ATOM    341  HT1 AME    24      20.440   7.630  -6.358
ATOM    342  HT2 AME    24      20.134   8.703  -7.745
ATOM    343  HT3 AME    24      20.544   9.396  -6.158
ATOM    344  H1  ACE    25      15.467  13.568  -7.724
ATOM    345  CH3 ACE    25      15.112  14.474  -7.233
ATOM    346  C   ACE    25      14.622  14.176  -5.824
ATOM    347  H2  ACE    25      14.295  14.892  -7.821
ATOM    348  H3  ACE    25      15.931  15.191  -7.189
ATOM    349  O   ACE    25      14.708  13.029  -5.367
ATOM    350  N   ILE    26      14.160  15.205  -5.115
ATOM    351  CA  ILE    26      13.759  15.054  -3.685
ATOM    352  C   ILE    26      12.268  14.725  -3.619
ATOM    353  HN  ILE    26      14.075  16.114  -5.547
ATOM    354  CB  ILE    26      14.203  16.292  -2.826
ATOM    355  CG1 ILE    26      15.714  16.227  -2.581
ATOM    356  CG2 ILE    26      13.567  16.349  -1.440
ATOM    357  CD1 ILE    26      16.137  15.407  -1.373
ATOM    358  HA  ILE    26      14.333  14.248  -3.229
ATOM    359  HB  ILE    26      13.960  17.211  -3.360
ATOM    360  HG1 ILE    26      16.204  15.781  -3.446
ATOM    361  HG2 ILE    26      16.100  17.234  -2.424
ATOM    362  HG3 ILE    26      13.925  17.233  -0.911
ATOM    363  HG4 ILE    26      12.482  16.400  -1.539
ATOM    364  HG5 ILE    26      13.838  15.455  -0.878
ATOM    365  HD1 ILE    26      17.223  15.422  -1.285
ATOM    366  HD2 ILE    26      15.694  15.831  -0.472
ATOM    367  HD3 ILE    26      15.797  14.379  -1.494
ATOM    368  O   ILE    26      11.486  15.194  -4.464
ATOM    369  N   LEU    27      11.875  13.898  -2.657
ATOM    370  CA  LEU    27      10.504  13.357  -2.644
ATOM    371  C   LEU    27      10.165  12.688  -1.337
ATOM    372  HN  LEU    27      12.520  13.636  -1.926
ATOM    373  CB  LEU    27      10.314  12.334  -3.771
ATOM    374  CG  LEU    27      11.454  11.325  -3.965
ATOM    375  CD1 LEU    27      11.384  10.211  -2.954
ATOM    376  CD2 LEU    27      11.446  10.761  -5.375
ATOM    377  HA  LEU    27       9.791  14.167  -2.803
ATOM    378  HB1 LEU    27       9.418  11.744  -3.579
ATOM    379  HB2 LEU    27      10.208  12.856  -4.722
ATOM    380  HG  LEU    27      12.412  11.833  -3.852
ATOM    381  HD1 LEU    27      12.206   9.516  -3.121
ATOM    382  HD2 LEU    27      11.459  10.627  -1.949
ATOM    383  HD3 LEU    27      10.435   9.684  -3.059
ATOM    384  HD4 LEU    27      12.263  10.049  -5.486
ATOM    385  HD5 LEU    27      10.497  10.257  -5.560
ATOM    386  HD6 LEU    27      11.571  11.572  -6.092
ATOM    387  O   LEU    27      11.009  12.565  -0.461
ATOM    388  N   ALA    28       8.931  12.225  -1.204
ATOM    389  CA  ALA    28       8.528  11.515  -0.002
ATOM    390  C   ALA    28       8.106  10.126  -0.390
ATOM    391  HN  ALA    28       8.259  12.366  -1.945
ATOM    392  CB  ALA    28       7.402  12.220   0.686
ATOM    393  HA  ALA    28       9.367  11.469   0.692
ATOM    394  HB1 ALA    28       7.120  11.667   1.582
ATOM    395  HB2 ALA    28       7.718  13.226   0.964
ATOM    396  HB3 ALA    28       6.546  12.282   0.014
ATOM    397  O   ALA    28       7.484   9.912  -1.433
ATOM    398  N   LEU    29       8.459   9.190   0.477
ATOM    399  CA  LEU    29       8.211   7.797   0.304
ATOM    400  C   LEU    29       7.385   7.392   1.465
ATOM    401  HN  LEU    29       8.937   9.449   1.328
ATOM    402  CB  LEU    29       9.516   7.067   0.470
ATOM    403  CG  LEU    29      10.293   6.453  -0.667
ATOM    404  CD1 LEU    29      10.695   5.117  -0.074
ATOM    405  CD2 LEU    29       9.447   6.223  -1.906
ATOM    406  HA  LEU    29       7.681   7.636  -0.635
ATOM    407  HB1 LEU    29      10.255   7.739   0.906
ATOM    408  HB2 LEU    29       9.372   6.210   1.128
ATOM    409  HG  LEU    29      11.143   7.089  -0.911
ATOM    410  HD1 LEU    29      11.276   4.555  -0.805
ATOM    411  HD2 LEU    29      11.297   5.282   0.819
ATOM    412  HD3 LEU    29       9.800   4.553   0.191
ATOM    413  HD4 LEU    29      10.061   5.780  -2.689
ATOM    414  HD5 LEU    29       8.624   5.550  -1.665
ATOM    415  HD6 LEU    29       9.046   7.175  -2.255
ATOM    416  O   LEU    29       7.948   7.141   2.545
ATOM    417  N   LYS    30       6.099   7.110   1.218
ATOM    418  CA  LYS    30       5.214   6.517   2.237
ATOM    419  C   LYS    30       5.606   5.046   2.243
ATOM    420  HN  LYS    30       5.708   7.305   0.307
ATOM    421  CB  LYS    30       3.749   6.731   1.887
ATOM    422  CG  LYS    30       2.739   6.176   2.890
ATOM    423  CD  LYS    30       1.401   6.900   2.943
ATOM    424  CE  LYS    30       0.447   6.563   1.806
ATOM    425  NZ  LYS    30      -0.904   7.232   1.757
ATOM    426  HZ1 LYS    30      -1.238   7.142   2.707
ATOM    427  HZ2 LYS    30      -1.600   6.745   1.211
ATOM    428  HZ3 LYS    30      -0.950   8.239   1.695
ATOM    429  HA  LYS    30       5.394   6.996   3.199
ATOM    430  HB1 LYS    30       3.648   7.816   1.882
ATOM    431  HB2 LYS    30       3.470   6.414   0.882
ATOM    432  HG1 LYS    30       2.663   5.092   2.796
ATOM    433  HG2 LYS    30       3.129   6.226   3.907
ATOM    434  HD1 LYS    30       0.840   6.619   3.834
ATOM    435  HD2 LYS    30       1.602   7.971   2.990
ATOM    436  HE1 LYS    30       0.967   6.708   0.859
ATOM    437  HE2 LYS    30       0.220   5.498   1.853
ATOM    438  O   LYS    30       5.469   4.344   1.233
ATOM    439  N   VAL    31       6.163   4.577   3.348
ATOM    440  CA  VAL    31       6.583   3.211   3.613
ATOM    441  C   VAL    31       5.422   2.624   4.399
ATOM    442  HN  VAL    31       6.336   5.199   4.125
ATOM    443  CB  VAL    31       7.892   3.165   4.429
ATOM    444  CG1 VAL    31       8.422   1.765   4.665
ATOM    445  CG2 VAL    31       8.910   4.117   3.810
ATOM    446  HA  VAL    31       6.747   2.692   2.668
ATOM    447  HB  VAL    31       7.784   3.608   5.418
ATOM    448  HG1 VAL    31       9.346   1.820   5.241
ATOM    449  HG2 VAL    31       7.700   1.187   5.242
ATOM    450  HG3 VAL    31       8.589   1.167   3.768
ATOM    451  HG4 VAL    31       9.847   3.971   4.346
ATOM    452  HG5 VAL    31       9.165   3.858   2.782
ATOM    453  HG6 VAL    31       8.566   5.152   3.810
ATOM    454  O   VAL    31       5.058   3.127   5.474
ATOM    455  N   LEU    32       4.824   1.578   3.837
ATOM    456  CA  LEU    32       3.769   0.825   4.513
ATOM    457  C   LEU    32       4.184  -0.600   4.917
ATOM    458  HN  LEU    32       5.098   1.281   2.911
ATOM    459  CB  LEU    32       2.495   0.805   3.672
ATOM    460  CG  LEU    32       2.008   2.210   3.266
ATOM    461  CD1 LEU    32       1.110   2.111   2.043
ATOM    462  CD2 LEU    32       1.166   2.890   4.333
ATOM    463  HA  LEU    32       3.475   1.347   5.423
ATOM    464  HB1 LEU    32       2.571   0.167   2.792
ATOM    465  HB2 LEU    32       1.657   0.370   4.217
ATOM    466  HG  LEU    32       2.877   2.815   3.007
ATOM    467  HD1 LEU    32       0.932   3.030   1.486
ATOM    468  HD2 LEU    32       1.576   1.463   1.301
ATOM    469  HD3 LEU    32       0.136   1.718   2.337
ATOM    470  HD4 LEU    32       0.397   2.154   4.570
ATOM    471  HD5 LEU    32       1.792   3.102   5.199
ATOM    472  HD6 LEU    32       0.650   3.792   4.003
ATOM    473  O   LEU    32       4.928  -1.278   4.189
ATOM    474  N   PHE    33       3.762  -1.033   6.107
ATOM    475  CA  PHE    33       4.164  -2.377   6.545
ATOM    476  C   PHE    33       3.033  -3.336   6.121
ATOM    477  HN  PHE    33       3.180  -0.439   6.680
ATOM    478  CB  PHE    33       4.436  -2.389   8.058
ATOM    479  CG  PHE    33       5.756  -1.854   8.557
ATOM    480  CD1 PHE    33       6.895  -2.662   8.553
ATOM    481  CE1 PHE    33       8.115  -2.183   9.012
ATOM    482  HD1 PHE    33       6.835  -3.686   8.185
ATOM    483  CZ  PHE    33       8.207  -0.882   9.488
ATOM    484  HE1 PHE    33       8.994  -2.827   8.998
ATOM    485  CE2 PHE    33       7.082  -0.062   9.506
ATOM    486  HZ  PHE    33       9.161  -0.500   9.849
ATOM    487  CD2 PHE    33       5.865  -0.548   9.048
ATOM    488  HE2 PHE    33       7.159   0.959   9.878
ATOM    489  HD2 PHE    33       4.981   0.089   9.069
ATOM    490  HA  PHE    33       5.105  -2.650   6.066
ATOM    491  HB1 PHE    33       3.633  -1.904   8.613
ATOM    492  HB2 PHE    33       4.515  -3.421   8.399
ATOM    493  O   PHE    33       1.878  -3.190   6.557
ATOM    494  N   LYS    34       3.294  -4.334   5.273
ATOM    495  CA  LYS    34       2.328  -5.288   4.722
ATOM    496  C   LYS    34       1.487  -6.038   5.751
ATOM    497  HN  LYS    34       4.239  -4.485   4.951
ATOM    498  CB  LYS    34       3.024  -6.312   3.841
ATOM    499  CG  LYS    34       3.615  -5.806   2.553
ATOM    500  CD  LYS    34       4.233  -6.858   1.658
ATOM    501  CE  LYS    34       4.635  -6.442   0.259
ATOM    502  NZ  LYS    34       5.328  -7.500  -0.502
ATOM    503  HZ1 LYS    34       4.857  -8.393  -0.495
ATOM    504  HZ2 LYS    34       6.299  -7.661  -0.277
ATOM    505  HZ3 LYS    34       5.374  -7.276  -1.486
ATOM    506  HA  LYS    34       1.626  -4.762   4.075
ATOM    507  HB1 LYS    34       3.690  -7.033   4.316
ATOM    508  HB2 LYS    34       2.251  -7.032   3.573
ATOM    509  HG1 LYS    34       2.812  -5.271   2.046
ATOM    510  HG2 LYS    34       4.363  -5.050   2.790
ATOM    511  HD1 LYS    34       5.086  -7.327   2.149
ATOM    512  HD2 LYS    34       3.490  -7.637   1.492
ATOM    513  HE1 LYS    34       4.025  -5.891  -0.456
ATOM    514  HE2 LYS    34       5.479  -5.766   0.389
ATOM    515  O   LYS    34       0.245  -6.141   5.602
ATOM    516  N   ALA    35       2.140  -6.551   6.801
ATOM    517  CA  ALA    35       1.530  -7.194   7.968
ATOM    518  C   ALA    35       0.304  -6.391   8.445
ATOM    519  HN  ALA    35       3.149  -6.512   6.832
ATOM    520  CB  ALA    35       2.560  -7.390   9.081
ATOM    521  HA  ALA    35       1.212  -8.202   7.703
ATOM    522  HB1 ALA    35       3.213  -6.559   9.351
ATOM    523  HB2 ALA    35       2.102  -7.641  10.038
ATOM    524  HB3 ALA    35       3.130  -8.312   8.966
ATOM    525  O   ALA    35      -0.829  -6.910   8.463
ATOM    526  N   GLN    36       0.550  -5.124   8.779
ATOM    527  CA  GLN    36      -0.420  -4.197   9.355
ATOM    528  C   GLN    36      -1.541  -3.949   8.383
ATOM    529  HN  GLN    36       1.472  -4.738   8.637
ATOM    530  CB  GLN    36       0.255  -2.893   9.718
ATOM    531  CG  GLN    36       1.494  -3.172  10.537
ATOM    532  CD  GLN    36       2.070  -1.976  11.246
ATOM    533  NE2 GLN    36       2.946  -2.264  12.208
ATOM    534  HE1 GLN    36       3.225  -1.606  12.919
ATOM    535  HE2 GLN    36       3.415  -3.156  12.205
ATOM    536  OE1 GLN    36       1.649  -0.817  11.081
ATOM    537  HA  GLN    36      -0.830  -4.622  10.271
ATOM    538  HB1 GLN    36       0.372  -2.269   8.832
ATOM    539  HB2 GLN    36      -0.517  -2.474  10.364
ATOM    540  HG1 GLN    36       1.206  -3.954  11.240
ATOM    541  HG2 GLN    36       2.265  -3.665   9.944
ATOM    542  O   GLN    36      -2.696  -3.815   8.783
ATOM    543  N   LEU    37      -1.248  -3.875   7.090
ATOM    544  CA  LEU    37      -2.262  -3.654   6.080
ATOM    545  C   LEU    37      -3.259  -4.787   5.928
ATOM    546  HN  LEU    37      -0.290  -3.975   6.787
ATOM    547  CB  LEU    37      -1.633  -3.380   4.717
ATOM    548  CG  LEU    37      -0.821  -2.081   4.612
ATOM    549  CD1 LEU    37       0.199  -2.160   3.490
ATOM    550  CD2 LEU    37      -1.838  -0.970   4.399
ATOM    551  HA  LEU    37      -2.834  -2.760   6.328
ATOM    552  HB1 LEU    37      -1.129  -4.316   4.475
ATOM    553  HB2 LEU    37      -2.402  -3.204   3.965
ATOM    554  HG  LEU    37      -0.361  -1.826   5.567
ATOM    555  HD1 LEU    37      -0.082  -2.632   2.549
ATOM    556  HD2 LEU    37       0.429  -1.167   3.102
ATOM    557  HD3 LEU    37       1.130  -2.613   3.830
ATOM    558  HD4 LEU    37      -1.341  -0.027   4.174
ATOM    559  HD5 LEU    37      -2.393  -1.042   3.464
ATOM    560  HD6 LEU    37      -2.597  -0.866   5.175
ATOM    561  O   LEU    37      -4.452  -4.513   5.789
ATOM    562  N   GLU    38      -2.759  -6.034   5.978
ATOM    563  CA  GLU    38      -3.590  -7.260   5.982
ATOM    564  C   GLU    38      -4.396  -7.274   7.249
ATOM    565  HN  GLU    38      -1.759  -6.172   6.016
ATOM    566  CB  GLU    38      -2.779  -8.545   6.028
ATOM    567  CG  GLU    38      -2.141  -8.896   4.715
ATOM    568  CD  GLU    38      -1.740 -10.352   4.598
ATOM    569  OE1 GLU    38      -2.603 -11.211   4.881
ATOM    570  OE2 GLU    38      -0.671 -10.627   4.014
ATOM    571  HA  GLU    38      -4.253  -7.253   5.116
ATOM    572  HB1 GLU    38      -1.940  -8.403   6.709
ATOM    573  HB2 GLU    38      -3.367  -9.389   6.388
ATOM    574  HG1 GLU    38      -2.857  -8.813   3.898
ATOM    575  HG2 GLU    38      -1.257  -8.321   4.440
ATOM    576  O   GLU    38      -5.625  -7.363   7.211
ATOM    577  N   LYS    39      -3.785  -7.212   8.431
ATOM    578  CA  LYS    39      -4.403  -7.292   9.744
ATOM    579  C   LYS    39      -5.450  -6.188   9.956
ATOM    580  HN  LYS    39      -2.782  -7.097   8.472
ATOM    581  CB  LYS    39      -3.343  -7.320  10.860
ATOM    582  CG  LYS    39      -2.443  -8.563  10.804
ATOM    583  CD  LYS    39      -2.964  -9.957  11.165
ATOM    584  CE  LYS    39      -1.836 -10.967  11.351
ATOM    585  NZ  LYS    39      -2.224 -11.998  12.350
ATOM    586  HZ1 LYS    39      -1.502 -12.643  12.636
ATOM    587  HZ2 LYS    39      -2.815 -12.670  11.881
ATOM    588  HZ3 LYS    39      -2.687 -11.683  13.191
ATOM    589  HA  LYS    39      -4.898  -8.256   9.855
ATOM    590  HB1 LYS    39      -2.648  -6.496  10.698
ATOM    591  HB2 LYS    39      -3.768  -7.241  11.861
ATOM    592  HG1 LYS    39      -2.059  -8.594   9.785
ATOM    593  HG2 LYS    39      -1.514  -8.379  11.343
ATOM    594  HD1 LYS    39      -3.571 -10.019  12.068
ATOM    595  HD2 LYS    39      -3.731 -10.360  10.505
ATOM    596  HE1 LYS    39      -1.630 -11.407  10.375
ATOM    597  HE2 LYS    39      -1.021 -10.427  11.834
ATOM    598  O   LYS    39      -6.498  -6.445  10.549
ATOM    599  N   ALA    40      -5.265  -4.961   9.461
ATOM    600  CA  ALA    40      -6.236  -3.862   9.489
ATOM    601  C   ALA    40      -7.371  -4.024   8.467
ATOM    602  HN  ALA    40      -4.389  -4.725   9.018
ATOM    603  CB  ALA    40      -5.547  -2.518   9.313
ATOM    604  HA  ALA    40      -6.691  -3.804  10.477
ATOM    605  HB1 ALA    40      -4.828  -2.554   8.495
ATOM    606  HB2 ALA    40      -6.366  -1.853   9.038
ATOM    607  HB3 ALA    40      -5.073  -2.059  10.181
ATOM    608  O   ALA    40      -8.407  -3.367   8.599
ATOM    609  N   GLY    41      -7.129  -4.898   7.481
ATOM    610  CA  GLY    41      -8.020  -5.252   6.351
ATOM    611  C   GLY    41      -8.112  -4.104   5.344
ATOM    612  HN  GLY    41      -6.253  -5.401   7.459
ATOM    613  HA1 GLY    41      -7.630  -6.133   5.841
ATOM    614  HA2 GLY    41      -9.020  -5.465   6.729
ATOM    615  O   GLY    41      -9.212  -3.629   5.034
ATOM    616  N   VAL    42      -6.960  -3.669   4.827
ATOM    617  CA  VAL    42      -6.864  -2.505   3.934
ATOM    618  C   VAL    42      -5.850  -2.804   2.813
ATOM    619  HN  VAL    42      -6.099  -4.149   5.046
ATOM    620  CB  VAL    42      -6.514  -1.217   4.718
ATOM    621  CG1 VAL    42      -7.659  -0.518   5.426
ATOM    622  CG2 VAL    42      -5.342  -1.359   5.680
ATOM    623  HA  VAL    42      -7.840  -2.301   3.496
ATOM    624  HB  VAL    42      -6.192  -0.532   3.933
ATOM    625  HG1 VAL    42      -7.233   0.390   5.853
ATOM    626  HG2 VAL    42      -8.363  -0.079   4.719
ATOM    627  HG3 VAL    42      -8.212  -0.963   6.253
ATOM    628  HG4 VAL    42      -4.577  -2.055   5.336
ATOM    629  HG5 VAL    42      -4.851  -0.429   5.967
ATOM    630  HG6 VAL    42      -5.679  -1.873   6.581
ATOM    631  O   VAL    42      -5.428  -1.898   2.088
ATOM    632  N   GLU    43      -5.482  -4.073   2.690
ATOM    633  CA  GLU    43      -4.701  -4.605   1.591
ATOM    634  C   GLU    43      -5.296  -4.283   0.210
ATOM    635  HN  GLU    43      -5.750  -4.744   3.397
ATOM    636  CB  GLU    43      -4.542  -6.121   1.709
ATOM    637  CG  GLU    43      -3.227  -6.635   1.126
ATOM    638  CD  GLU    43      -3.236  -7.946   0.378
ATOM    639  OE1 GLU    43      -3.324  -8.983   1.088
ATOM    640  OE2 GLU    43      -3.403  -7.991  -0.864
ATOM    641  HA  GLU    43      -3.696  -4.183   1.621
ATOM    642  HB1 GLU    43      -4.641  -6.451   2.743
ATOM    643  HB2 GLU    43      -5.354  -6.631   1.190
ATOM    644  HG1 GLU    43      -2.879  -5.865   0.437
ATOM    645  HG2 GLU    43      -2.516  -6.594   1.951
ATOM    646  O   GLU    43      -4.555  -4.173  -0.790
ATOM    647  N   HIS    44      -6.620  -4.148   0.131
ATOM    648  CA  HIS    44      -7.395  -3.964  -1.087
ATOM    649  C   HIS    44      -7.662  -2.486  -1.248
ATOM    650  HN  HIS    44      -7.178  -4.169   0.973
ATOM    651  CB  HIS    44      -8.650  -4.860  -1.142
ATOM    652  CG  HIS    44      -9.218  -5.179  -2.532
ATOM    653  ND1 HIS    44     -10.443  -5.758  -2.716
ATOM    654  CE1 HIS    44     -10.682  -5.903  -4.044
ATOM    655  NE2 HIS    44      -9.612  -5.408  -4.719
ATOM    656  HE  HIS    44     -11.613  -6.355  -4.384
ATOM    657  CD2 HIS    44      -8.694  -4.950  -3.820
ATOM    658  HNE HIS    44      -9.521  -5.387  -5.724
ATOM    659  HD  HIS    44      -7.762  -4.507  -4.171
ATOM    660  HA  HIS    44      -6.829  -4.340  -1.939
ATOM    661  HB1 HIS    44      -8.365  -5.805  -0.679
ATOM    662  HB2 HIS    44      -9.433  -4.374  -0.560
ATOM    663  O   HIS    44      -7.418  -1.924  -2.339
ATOM    664  N   GLN    45      -8.148  -1.790  -0.212
ATOM    665  CA  GLN    45      -8.373  -0.332  -0.216
ATOM    666  C   GLN    45      -7.123   0.467  -0.605
ATOM    667  HN  GLN    45      -8.386  -2.267   0.646
ATOM    668  CB  GLN    45      -8.870   0.140   1.140
ATOM    669  CG  GLN    45     -10.235  -0.483   1.358
ATOM    670  CD  GLN    45     -10.868  -0.625   2.729
ATOM    671  NE2 GLN    45     -11.614   0.360   3.240
ATOM    672  HE1 GLN    45     -11.984   0.346   4.177
ATOM    673  HE2 GLN    45     -11.678   1.249   2.769
ATOM    674  OE1 GLN    45     -10.739  -1.682   3.350
ATOM    675  HA  GLN    45      -9.158  -0.087  -0.931
ATOM    676  HB1 GLN    45      -8.128  -0.095   1.903
ATOM    677  HB2 GLN    45      -9.022   1.217   1.216
ATOM    678  HG1 GLN    45     -10.887   0.197   0.809
ATOM    679  HG2 GLN    45     -10.468  -1.406   0.827
ATOM    680  O   GLN    45      -7.237   1.498  -1.288
ATOM    681  N   LEU    46      -5.960  -0.055  -0.193
ATOM    682  CA  LEU    46      -4.639   0.386  -0.609
ATOM    683  C   LEU    46      -4.467   0.383  -2.104
ATOM    684  HN  LEU    46      -5.959  -0.823   0.463
ATOM    685  CB  LEU    46      -3.564  -0.538  -0.073
ATOM    686  CG  LEU    46      -2.113  -0.355  -0.545
ATOM    687  CD1 LEU    46      -1.514   1.001  -0.188
ATOM    688  CD2 LEU    46      -1.258  -1.440   0.093
ATOM    689  HA  LEU    46      -4.467   1.403  -0.257
ATOM    690  HB1 LEU    46      -3.705  -0.478   1.006
ATOM    691  HB2 LEU    46      -3.877  -1.554  -0.316
ATOM    692  HG  LEU    46      -2.190  -0.622  -1.599
ATOM    693  HD1 LEU    46      -0.449   0.943  -0.416
ATOM    694  HD2 LEU    46      -1.900   1.865  -0.730
ATOM    695  HD3 LEU    46      -1.605   1.203   0.879
ATOM    696  HD4 LEU    46      -1.072  -1.163   1.130
ATOM    697  HD5 LEU    46      -1.730  -2.419   0.004
ATOM    698  HD6 LEU    46      -0.282  -1.518  -0.384
ATOM    699  O   LEU    46      -3.979   1.347  -2.688
ATOM    700  N   ARG    47      -4.845  -0.678  -2.795
ATOM    701  CA  ARG    47      -4.689  -0.796  -4.223
ATOM    702  C   ARG    47      -5.636   0.092  -5.016
ATOM    703  HN  ARG    47      -5.269  -1.462  -2.319
ATOM    704  CB  ARG    47      -4.709  -2.247  -4.694
ATOM    705  CG  ARG    47      -3.759  -3.140  -3.904
ATOM    706  CD  ARG    47      -4.057  -4.588  -4.272
ATOM    707  NE  ARG    47      -3.476  -5.673  -3.469
ATOM    708  CZ  ARG    47      -2.289  -6.249  -3.705
ATOM    709  HE  ARG    47      -4.127  -5.893  -2.726
ATOM    710  NH1 ARG    47      -1.521  -5.863  -4.739
ATOM    711  H11 ARG    47      -1.826  -5.126  -5.362
ATOM    712  H12 ARG    47      -0.620  -6.275  -4.947
ATOM    713  NH2 ARG    47      -1.872  -7.228  -2.901
ATOM    714  H21 ARG    47      -2.424  -7.552  -2.116
ATOM    715  H22 ARG    47      -0.985  -7.698  -3.032
ATOM    716  HA  ARG    47      -3.673  -0.517  -4.502
ATOM    717  HB1 ARG    47      -5.702  -2.660  -4.872
ATOM    718  HB2 ARG    47      -4.252  -2.222  -5.683
ATOM    719  HG1 ARG    47      -2.714  -2.854  -4.023
ATOM    720  HG2 ARG    47      -4.039  -3.025  -2.857
ATOM    721  HD1 ARG    47      -5.123  -4.767  -4.128
ATOM    722  HD2 ARG    47      -3.770  -4.804  -5.301
ATOM    723  O   ARG    47      -5.307   0.402  -6.142
ATOM    724  N   ARG    48      -6.750   0.534  -4.425
ATOM    725  CA  ARG    48      -7.653   1.556  -4.990
ATOM    726  C   ARG    48      -7.006   2.952  -5.026
ATOM    727  HN  ARG    48      -7.022   0.163  -3.526
ATOM    728  CB  ARG    48      -9.000   1.625  -4.260
ATOM    729  CG  ARG    48     -10.095   2.449  -4.938
ATOM    730  CD  ARG    48     -10.831   3.427  -4.022
ATOM    731  NE  ARG    48     -11.222   2.797  -2.755
ATOM    732  CZ  ARG    48     -10.809   3.162  -1.535
ATOM    733  HE  ARG    48     -11.859   2.040  -2.967
ATOM    734  NH1 ARG    48     -11.254   2.499  -0.472
ATOM    735  H11 ARG    48     -11.899   1.726  -0.578
ATOM    736  H12 ARG    48     -10.982   2.723   0.476
ATOM    737  NH2 ARG    48      -9.960   4.174  -1.359
ATOM    738  H21 ARG    48      -9.593   4.709  -2.135
ATOM    739  H22 ARG    48      -9.640   4.460  -0.442
ATOM    740  HA  ARG    48      -7.920   1.281  -6.011
ATOM    741  HB1 ARG    48      -9.259   0.570  -4.173
ATOM    742  HB2 ARG    48      -8.847   1.816  -3.198
ATOM    743  HG1 ARG    48      -9.678   3.141  -5.669
ATOM    744  HG2 ARG    48     -10.745   1.938  -5.648
ATOM    745  HD1 ARG    48     -10.293   4.371  -3.933
ATOM    746  HD2 ARG    48     -11.783   3.720  -4.465
ATOM    747  O   ARG    48      -7.004   3.589  -6.088
ATOM    748  N   GLU    49      -6.473   3.373  -3.866
ATOM    749  CA  GLU    49      -5.771   4.645  -3.673
ATOM    750  C   GLU    49      -4.662   4.935  -4.687
ATOM    751  HN  GLU    49      -6.544   2.793  -3.042
ATOM    752  CB  GLU    49      -5.157   4.774  -2.246
ATOM    753  CG  GLU    49      -4.308   6.054  -1.992
ATOM    754  CD  GLU    49      -3.646   6.136  -0.590
ATOM    755  OE1 GLU    49      -4.017   5.374   0.333
ATOM    756  OE2 GLU    49      -2.597   6.818  -0.376
ATOM    757  HA  GLU    49      -6.482   5.468  -3.747
ATOM    758  HB1 GLU    49      -6.036   4.811  -1.603
ATOM    759  HB2 GLU    49      -4.638   3.860  -1.958
ATOM    760  HG1 GLU    49      -3.405   6.081  -2.601
ATOM    761  HG2 GLU    49      -4.804   6.998  -2.218
ATOM    762  O   GLU    49      -4.581   6.051  -5.213
ATOM    763  N   VAL    50      -3.844   3.913  -4.959
ATOM    764  CA  VAL    50      -2.636   4.029  -5.778
ATOM    765  C   VAL    50      -2.968   4.267  -7.257
ATOM    766  HN  VAL    50      -4.048   2.995  -4.591
ATOM    767  CB  VAL    50      -1.703   2.788  -5.616
ATOM    768  CG1 VAL    50      -2.081   1.507  -6.344
ATOM    769  CG2 VAL    50      -0.275   3.172  -5.962
ATOM    770  HA  VAL    50      -2.035   4.868  -5.424
ATOM    771  HB  VAL    50      -1.755   2.559  -4.552
ATOM    772  HG1 VAL    50      -1.257   0.802  -6.241
ATOM    773  HG2 VAL    50      -2.906   1.108  -5.753
ATOM    774  HG3 VAL    50      -2.261   1.564  -7.418
ATOM    775  HG4 VAL    50       0.442   2.376  -5.762
ATOM    776  HG5 VAL    50      -0.261   3.390  -7.030
ATOM    777  HG6 VAL    50       0.063   4.000  -5.339
ATOM    778  O   VAL    50      -2.236   4.966  -7.972
ATOM    779  N   GLU    51      -4.081   3.685  -7.683
ATOM    780  CA  GLU    51      -4.610   3.762  -9.031
ATOM    781  C   GLU    51      -5.258   5.108  -9.318
ATOM    782  HN  GLU    51      -4.634   3.133  -7.044
ATOM    783  CB  GLU    51      -5.608   2.638  -9.269
ATOM    784  CG  GLU    51      -5.326   1.748 -10.474
ATOM    785  CD  GLU    51      -5.272   2.587 -11.746
ATOM    786  OE1 GLU    51      -6.356   3.047 -12.192
ATOM    787  OE2 GLU    51      -4.167   2.737 -12.320
ATOM    788  HA  GLU    51      -3.803   3.616  -9.748
ATOM    789  HB1 GLU    51      -5.808   2.048  -8.375
ATOM    790  HB2 GLU    51      -6.629   2.999  -9.391
ATOM    791  HG1 GLU    51      -4.371   1.236 -10.358
ATOM    792  HG2 GLU    51      -6.068   0.978 -10.683
ATOM    793  O   GLU    51      -4.833   5.825 -10.226
ATOM    794  N   ILE    52      -6.277   5.534  -8.578
ATOM    795  CA  ILE    52      -6.921   6.840  -8.757
ATOM    796  C   ILE    52      -5.978   8.045  -8.663
ATOM    797  HN  ILE    52      -6.645   4.944  -7.845
ATOM    798  CB  ILE    52      -8.084   7.036  -7.757
ATOM    799  CG1 ILE    52      -9.177   5.954  -7.807
ATOM    800  CG2 ILE    52      -8.859   8.350  -7.843
ATOM    801  CD1 ILE    52     -10.159   6.063  -6.666
ATOM    802  HA  ILE    52      -7.386   6.885  -9.741
ATOM    803  HB  ILE    52      -7.743   6.888  -6.732
ATOM    804  HG1 ILE    52      -9.766   5.955  -8.724
ATOM    805  HG2 ILE    52      -8.760   4.958  -7.658
ATOM    806  HG3 ILE    52      -9.404   8.555  -6.922
ATOM    807  HG4 ILE    52      -8.191   9.195  -8.005
ATOM    808  HG5 ILE    52      -9.698   8.444  -8.533
ATOM    809  HD1 ILE    52      -9.738   6.045  -5.661
ATOM    810  HD2 ILE    52     -10.727   6.993  -6.703
ATOM    811  HD3 ILE    52     -10.852   5.223  -6.726
ATOM    812  O   ILE    52      -5.906   8.849  -9.603
ATOM    813  N   GLN    53      -5.246   8.148  -7.549
ATOM    814  CA  GLN    53      -4.373   9.307  -7.315
ATOM    815  C   GLN    53      -3.346   9.522  -8.439
ATOM    816  HN  GLN    53      -5.288   7.420  -6.852
ATOM    817  CB  GLN    53      -3.701   9.250  -5.922
ATOM    818  CG  GLN    53      -3.053  10.571  -5.506
ATOM    819  CD  GLN    53      -2.358  10.388  -4.142
ATOM    820  NE2 GLN    53      -1.373  11.245  -3.808
ATOM    821  HE1 GLN    53      -0.929  11.153  -2.908
ATOM    822  HE2 GLN    53      -1.096  11.947  -4.477
ATOM    823  OE1 GLN    53      -2.866   9.602  -3.315
ATOM    824  HA  GLN    53      -4.978  10.210  -7.242
ATOM    825  HB1 GLN    53      -4.489   8.940  -5.235
ATOM    826  HB2 GLN    53      -2.982   8.431  -5.914
ATOM    827  HG1 GLN    53      -2.361  10.960  -6.253
ATOM    828  HG2 GLN    53      -3.862  11.299  -5.441
ATOM    829  O   GLN    53      -3.014  10.671  -8.740
ATOM    830  N   SER    54      -2.905   8.404  -9.021
ATOM    831  CA  SER    54      -1.928   8.466 -10.122
ATOM    832  C   SER    54      -2.417   9.207 -11.381
ATOM    833  HN  SER    54      -3.242   7.506  -8.704
ATOM    834  CB  SER    54      -1.427   7.078 -10.496
ATOM    835  OG  SER    54      -2.314   6.411 -11.359
ATOM    836  HG  SER    54      -3.175   6.524 -10.938
ATOM    837  HA  SER    54      -1.031   8.983  -9.783
ATOM    838  HB1 SER    54      -0.531   7.330 -11.062
ATOM    839  HB2 SER    54      -1.120   6.422  -9.681
ATOM    840  O   SER    54      -1.599   9.655 -12.199
ATOM    841  N   HIS    55      -3.738   9.348 -11.527
ATOM    842  CA  HIS    55      -4.312  10.048 -12.687
ATOM    843  C   HIS    55      -4.774  11.473 -12.446
ATOM    844  HN  HIS    55      -4.364   8.969 -10.829
ATOM    845  CB  HIS    55      -5.404   9.205 -13.336
ATOM    846  CG  HIS    55      -4.879   7.958 -13.990
ATOM    847  ND1 HIS    55      -5.374   6.737 -13.721
ATOM    848  CE1 HIS    55      -4.698   5.812 -14.437
ATOM    849  NE2 HIS    55      -3.758   6.446 -15.155
ATOM    850  HE  HIS    55      -4.967   4.759 -14.358
ATOM    851  CD2 HIS    55      -3.837   7.770 -14.902
ATOM    852  HNE HIS    55      -3.104   5.996 -15.779
ATOM    853  HD  HIS    55      -3.149   8.460 -15.390
ATOM    854  HA  HIS    55      -3.570  10.103 -13.483
ATOM    855  HB1 HIS    55      -6.127   8.900 -12.579
ATOM    856  HB2 HIS    55      -5.909   9.792 -14.104
ATOM    857  O   HIS    55      -5.486  12.059 -13.273
ATOM    858  N   LEU    56      -4.352  12.062 -11.335
ATOM    859  CA  LEU    56      -4.710  13.453 -11.042
ATOM    860  C   LEU    56      -3.541  14.456 -11.244
ATOM    861  HN  LEU    56      -3.778  11.549 -10.682
ATOM    862  CB  LEU    56      -5.313  13.560  -9.627
ATOM    863  CG  LEU    56      -6.596  12.767  -9.300
ATOM    864  CD1 LEU    56      -6.956  12.862  -7.817
ATOM    865  CD2 LEU    56      -7.778  13.211 -10.160
ATOM    866  HA  LEU    56      -5.522  13.766 -11.698
ATOM    867  HB1 LEU    56      -4.584  13.215  -8.894
ATOM    868  HB2 LEU    56      -5.573  14.598  -9.420
ATOM    869  HG  LEU    56      -6.449  11.717  -9.550
ATOM    870  HD1 LEU    56      -7.865  12.291  -7.626
ATOM    871  HD2 LEU    56      -6.141  12.457  -7.218
ATOM    872  HD3 LEU    56      -7.120  13.906  -7.548
ATOM    873  HD4 LEU    56      -8.660  12.627  -9.896
ATOM    874  HD5 LEU    56      -7.978  14.268  -9.986
ATOM    875  HD6 LEU    56      -7.541  13.055 -11.212
ATOM    876  O   LEU    56      -2.441  14.265 -10.722
ATOM    877  N   ARG    57      -3.784  15.512 -12.009
ATOM    878  CA  ARG    57      -2.809  16.586 -12.139
ATOM    879  C   ARG    57      -3.453  17.886 -11.733
ATOM    880  HN  ARG    57      -4.658  15.577 -12.511
ATOM    881  CB  ARG    57      -2.324  16.768 -13.577
ATOM    882  CG  ARG    57      -1.656  15.572 -14.197
ATOM    883  CD  ARG    57      -0.323  15.249 -13.553
ATOM    884  NE  ARG    57      -0.177  13.805 -13.590
ATOM    885  CZ  ARG    57       0.562  13.139 -14.473
ATOM    886  HE  ARG    57      -0.730  13.417 -12.836
ATOM    887  NH1 ARG    57       1.282  13.785 -15.392
ATOM    888  H11 ARG    57       1.278  14.796 -15.434
ATOM    889  H12 ARG    57       1.855  13.314 -16.080
ATOM    890  NH2 ARG    57       0.582  11.812 -14.416
ATOM    891  H21 ARG    57       0.054  11.296 -13.724
ATOM    892  H22 ARG    57       1.124  11.250 -15.059
ATOM    893  HA  ARG    57      -1.955  16.382 -11.493
ATOM    894  HB1 ARG    57      -3.171  17.011 -14.219
ATOM    895  HB2 ARG    57      -1.596  17.578 -13.615
ATOM    896  HG1 ARG    57      -2.300  14.699 -14.089
ATOM    897  HG2 ARG    57      -1.479  15.763 -15.255
ATOM    898  HD1 ARG    57       0.477  15.733 -14.112
ATOM    899  HD2 ARG    57      -0.319  15.612 -12.525
ATOM    900  O   ARG    57      -4.271  18.437 -12.476
ATOM    901  N   HIS    58      -3.087  18.394 -10.568
ATOM    902  CA  HIS    58      -3.559  19.705 -10.185
ATOM    903  C   HIS    58      -2.589  20.330  -9.198
ATOM    904  HN  HIS    58      -2.483  17.864  -9.957
ATOM    905  CB  HIS    58      -4.996  19.609  -9.656
ATOM    906  CG  HIS    58      -5.667  20.942  -9.452
ATOM    907  ND1 HIS    58      -5.340  21.778  -8.434
ATOM    908  CE1 HIS    58      -6.109  22.881  -8.492
ATOM    909  NE2 HIS    58      -6.940  22.752  -9.549
ATOM    910  HE  HIS    58      -5.985  23.672  -7.752
ATOM    911  CD2 HIS    58      -6.693  21.566 -10.157
ATOM    912  HNE HIS    58      -7.630  23.435  -9.831
ATOM    913  HD  HIS    58      -7.269  21.274 -11.035
ATOM    914  HA  HIS    58      -3.633  20.338 -11.069
ATOM    915  HB1 HIS    58      -5.608  19.048 -10.363
ATOM    916  HB2 HIS    58      -4.996  19.100  -8.692
ATOM    917  O   HIS    58      -2.072  19.653  -8.313
ATOM    918  N   PRO    59      -2.307  21.636  -9.346
ATOM    919  CA  PRO    59      -1.403  22.327  -8.416
ATOM    920  C   PRO    59      -1.762  22.212  -6.926
ATOM    921  CB  PRO    59      -1.492  23.793  -8.864
ATOM    922  CG  PRO    59      -2.666  23.890  -9.788
ATOM    923  CD  PRO    59      -2.775  22.537 -10.419
ATOM    924  HA  PRO    59      -0.397  21.922  -8.519
ATOM    925  HB1 PRO    59      -1.632  24.432  -7.992
ATOM    926  HB2 PRO    59      -0.572  24.074  -9.376
ATOM    927  HG1 PRO    59      -3.560  24.140  -9.216
ATOM    928  HG2 PRO    59      -2.482  24.666 -10.530
ATOM    929  HD1 PRO    59      -3.811  22.350 -10.702
ATOM    930  HD2 PRO    59      -2.144  22.497 -11.306
ATOM    931  O   PRO    59      -0.867  22.360  -6.081
ATOM    932  N   ASN    60      -3.034  21.954  -6.600
ATOM    933  CA  ASN    60      -3.446  21.719  -5.195
ATOM    934  C   ASN    60      -3.772  20.266  -4.867
ATOM    935  HN  ASN    60      -3.740  21.916  -7.322
ATOM    936  CB  ASN    60      -4.630  22.600  -4.802
ATOM    937  CG  ASN    60      -4.393  24.059  -5.114
ATOM    938  ND2 ASN    60      -3.469  24.692  -4.376
ATOM    939  HD1 ASN    60      -3.282  25.667  -4.553
ATOM    940  HD2 ASN    60      -2.980  24.182  -3.658
ATOM    941  OD1 ASN    60      -5.031  24.615  -6.015
ATOM    942  HA  ASN    60      -2.642  22.023  -4.524
ATOM    943  HB1 ASN    60      -5.519  22.280  -5.347
ATOM    944  HB2 ASN    60      -4.810  22.511  -3.731
ATOM    945  O   ASN    60      -4.393  19.974  -3.844
ATOM    946  N   ILE    61      -3.347  19.347  -5.724
ATOM    947  CA  ILE    61      -3.407  17.932  -5.363
ATOM    948  C   ILE    61      -1.989  17.356  -5.268
ATOM    949  HN  ILE    61      -2.984  19.629  -6.623
ATOM    950  CB  ILE    61      -4.295  17.152  -6.355
ATOM    951  CG1 ILE    61      -5.727  17.680  -6.262
ATOM    952  CG2 ILE    61      -4.230  15.643  -6.096
ATOM    953  CD1 ILE    61      -6.614  17.081  -7.319
ATOM    954  HA  ILE    61      -3.904  17.823  -4.399
ATOM    955  HB  ILE    61      -3.918  17.291  -7.368
ATOM    956  HG1 ILE    61      -6.144  17.432  -5.286
ATOM    957  HG2 ILE    61      -5.725  18.762  -6.391
ATOM    958  HG3 ILE    61      -4.867  15.123  -6.812
ATOM    959  HG4 ILE    61      -3.202  15.299  -6.208
ATOM    960  HG5 ILE    61      -4.576  15.432  -5.084
ATOM    961  HD1 ILE    61      -7.623  17.482  -7.218
ATOM    962  HD2 ILE    61      -6.223  17.328  -8.306
ATOM    963  HD3 ILE    61      -6.641  15.998  -7.200
ATOM    964  O   ILE    61      -1.173  17.630  -6.124
ATOM    965  N   LEU    62      -1.691  16.587  -4.222
ATOM    966  CA  LEU    62      -0.348  16.031  -4.050
ATOM    967  C   LEU    62      -0.091  14.973  -5.104
ATOM    968  HN  LEU    62      -2.400  16.381  -3.532
ATOM    969  CB  LEU    62      -0.210  15.411  -2.664
ATOM    970  CG  LEU    62       1.261  15.181  -2.290
ATOM    971  CD1 LEU    62       1.970  16.516  -2.121
ATOM    972  CD2 LEU    62       1.416  14.349  -1.018
ATOM    973  HA  LEU    62       0.390  16.826  -4.151
ATOM    974  HB1 LEU    62      -0.653  16.076  -1.922
ATOM    975  HB2 LEU    62      -0.724  14.450  -2.642
ATOM    976  HG  LEU    62       1.752  14.612  -3.079
ATOM    977  HD1 LEU    62       3.013  16.343  -1.856
ATOM    978  HD2 LEU    62       1.921  17.075  -3.055
ATOM    979  HD3 LEU    62       1.484  17.088  -1.330
ATOM    980  HD4 LEU    62       2.475  14.215  -0.797
ATOM    981  HD5 LEU    62       0.934  14.863  -0.186
ATOM    982  HD6 LEU    62       0.949  13.375  -1.161
ATOM    983  O   LEU    62      -0.882  14.041  -5.219
ATOM    984  N   ARG    63       0.994  15.098  -5.870
ATOM    985  CA  ARG    63       1.289  14.135  -6.940
ATOM    986  C   ARG    63       1.696  12.812  -6.342
ATOM    987  HN  ARG    63       1.630  15.868  -5.717
ATOM    988  CB  ARG    63       2.455  14.614  -7.806
ATOM    989  CG  ARG    63       2.109  15.580  -8.914
ATOM    990  CD  ARG    63       1.331  14.899 -10.034
ATOM    991  NE  ARG    63       2.070  13.882 -10.801
ATOM    992  CZ  ARG    63       2.949  14.143 -11.784
ATOM    993  HE  ARG    63       1.796  12.971 -10.455
ATOM    994  NH1 ARG    63       3.249  15.410 -12.123
ATOM    995  H11 ARG    63       2.817  16.189 -11.643
ATOM    996  H12 ARG    63       3.904  15.649 -12.856
ATOM    997  NH2 ARG    63       3.551  13.131 -12.432
ATOM    998  H21 ARG    63       3.366  12.162 -12.206
ATOM    999  H22 ARG    63       4.218  13.285 -13.177
ATOM   1000  HA  ARG    63       0.401  13.993  -7.556
ATOM   1001  HB1 ARG    63       3.187  15.124  -7.180
ATOM   1002  HB2 ARG    63       2.924  13.758  -8.290
ATOM   1003  HG1 ARG    63       1.496  16.388  -8.514
ATOM   1004  HG2 ARG    63       3.025  15.993  -9.336
ATOM   1005  HD1 ARG    63       0.460  14.393  -9.617
ATOM   1006  HD2 ARG    63       1.003  15.647 -10.756
ATOM   1007  O   ARG    63       2.438  12.806  -5.360
ATOM   1008  N   LEU    64       1.233  11.700  -6.922
ATOM   1009  CA  LEU    64       1.846  10.379  -6.671
ATOM   1010  C   LEU    64       2.594  10.005  -7.937
ATOM   1011  HN  LEU    64       0.443  11.753  -7.550
ATOM   1012  CB  LEU    64       0.789   9.324  -6.341
ATOM   1013  CG  LEU    64       1.193   7.853  -6.484
ATOM   1014  CD1 LEU    64       2.168   7.350  -5.452
ATOM   1015  CD2 LEU    64       0.048   6.883  -6.434
ATOM   1016  HA  LEU    64       2.526  10.449  -5.822
ATOM   1017  HB1 LEU    64       0.412   9.536  -5.340
ATOM   1018  HB2 LEU    64      -0.106   9.442  -6.952
ATOM   1019  HG  LEU    64       1.663   7.639  -7.444
ATOM   1020  HD1 LEU    64       2.441   6.338  -5.752
ATOM   1021  HD2 LEU    64       3.036   8.003  -5.362
ATOM   1022  HD3 LEU    64       1.786   7.350  -4.431
ATOM   1023  HD4 LEU    64      -0.436   6.827  -5.458
ATOM   1024  HD5 LEU    64      -0.698   7.226  -7.150
ATOM   1025  HD6 LEU    64       0.514   5.945  -6.737
ATOM   1026  O   LEU    64       1.991   9.918  -9.003
ATOM   1027  N   TYR    65       3.902   9.809  -7.838
ATOM   1028  CA  TYR    65       4.710   9.642  -9.037
ATOM   1029  C   TYR    65       4.718   8.204  -9.518
ATOM   1030  HN  TYR    65       4.337   9.776  -6.927
ATOM   1031  CB  TYR    65       6.145  10.127  -8.814
ATOM   1032  CG  TYR    65       6.244  11.606  -8.590
ATOM   1033  CD1 TYR    65       5.927  12.521  -9.619
ATOM   1034  CE1 TYR    65       6.011  13.894  -9.412
ATOM   1035  HD1 TYR    65       5.610  12.155 -10.595
ATOM   1036  CZ  TYR    65       6.427  14.344  -8.155
ATOM   1037  HE1 TYR    65       5.756  14.583 -10.217
ATOM   1038  CE2 TYR    65       6.768  13.464  -7.137
ATOM   1039  OH  TYR    65       6.534  15.682  -7.899
ATOM   1040  CD2 TYR    65       6.678  12.103  -7.359
ATOM   1041  HE2 TYR    65       7.103  13.849  -6.174
ATOM   1042  HD2 TYR    65       6.947  11.403  -6.568
ATOM   1043  HH  TYR    65       6.299  16.228  -8.653
ATOM   1044  HA  TYR    65       4.309  10.266  -9.835
ATOM   1045  HB1 TYR    65       6.563   9.634  -7.936
ATOM   1046  HB2 TYR    65       6.750   9.887  -9.688
ATOM   1047  O   TYR    65       5.042   7.941 -10.673
ATOM   1048  N   GLY    66       4.456   7.278  -8.599
ATOM   1049  CA  GLY    66       4.696   5.849  -8.812
ATOM   1050  C   GLY    66       4.787   5.139  -7.465
ATOM   1051  HN  GLY    66       4.073   7.552  -7.705
ATOM   1052  HA1 GLY    66       3.875   5.424  -9.390
ATOM   1053  HA2 GLY    66       5.630   5.714  -9.356
ATOM   1054  O   GLY    66       4.685   5.769  -6.399
ATOM   1055  N   TYR    67       4.983   3.829  -7.559
ATOM   1056  CA  TYR    67       4.979   2.892  -6.443
ATOM   1057  C   TYR    67       5.857   1.681  -6.680
ATOM   1058  HN  TYR    67       5.152   3.411  -8.463
ATOM   1059  CB  TYR    67       3.555   2.365  -6.193
ATOM   1060  CG  TYR    67       2.943   1.492  -7.268
ATOM   1061  CD1 TYR    67       3.040   0.083  -7.196
ATOM   1062  CE1 TYR    67       2.487  -0.738  -8.175
ATOM   1063  HD1 TYR    67       3.558  -0.385  -6.359
ATOM   1064  CZ  TYR    67       1.832  -0.152  -9.251
ATOM   1065  HE1 TYR    67       2.572  -1.821  -8.090
ATOM   1066  CE2 TYR    67       1.719   1.244  -9.352
ATOM   1067  OH  TYR    67       1.298  -0.975 -10.214
ATOM   1068  CD2 TYR    67       2.274   2.056  -8.364
ATOM   1069  HE2 TYR    67       1.199   1.689 -10.201
ATOM   1070  HD2 TYR    67       2.191   3.141  -8.438
ATOM   1071  HH  TYR    67       1.584  -1.878 -10.054
ATOM   1072  HA  TYR    67       5.343   3.393  -5.546
ATOM   1073  HB1 TYR    67       3.580   1.891  -5.212
ATOM   1074  HB2 TYR    67       2.884   3.218  -6.095
ATOM   1075  O   TYR    67       6.389   1.528  -7.782
ATOM   1076  N   PHE    68       6.028   0.827  -5.669
ATOM   1077  CA  PHE    68       6.773  -0.438  -5.804
ATOM   1078  C   PHE    68       6.646  -1.085  -4.425
ATOM   1079  HN  PHE    68       5.638   1.039  -4.762
ATOM   1080  CB  PHE    68       8.224  -0.224  -6.262
ATOM   1081  CG  PHE    68       9.127   0.584  -5.379
ATOM   1082  CD1 PHE    68       9.216   1.969  -5.521
ATOM   1083  CE1 PHE    68      10.034   2.721  -4.690
ATOM   1084  HD1 PHE    68       8.638   2.476  -6.293
ATOM   1085  CZ  PHE    68      10.772   2.096  -3.699
ATOM   1086  HE1 PHE    68      10.095   3.802  -4.818
ATOM   1087  CE2 PHE    68      10.693   0.724  -3.546
ATOM   1088  HZ  PHE    68      11.413   2.684  -3.044
ATOM   1089  CD2 PHE    68       9.867  -0.025  -4.378
ATOM   1090  HE2 PHE    68      11.278   0.228  -2.772
ATOM   1091  HD2 PHE    68       9.795  -1.104  -4.246
ATOM   1092  HA  PHE    68       6.319  -1.045  -6.587
ATOM   1093  HB1 PHE    68       8.703  -1.202  -6.317
ATOM   1094  HB2 PHE    68       8.238   0.057  -7.315
ATOM   1095  O   PHE    68       6.045  -0.498  -3.535
ATOM   1096  N   HIS    69       7.150  -2.297  -4.211
ATOM   1097  CA  HIS    69       7.043  -3.021  -2.922
ATOM   1098  C   HIS    69       8.198  -3.976  -2.819
ATOM   1099  HN  HIS    69       7.639  -2.775  -4.955
ATOM   1100  CB  HIS    69       5.700  -3.746  -2.780
ATOM   1101  CG  HIS    69       5.504  -5.007  -3.613
ATOM   1102  ND1 HIS    69       5.598  -6.245  -3.086
ATOM   1103  CE1 HIS    69       5.385  -7.157  -4.060
ATOM   1104  NE2 HIS    69       5.159  -6.499  -5.218
ATOM   1105  HE  HIS    69       5.415  -8.221  -3.826
ATOM   1106  CD2 HIS    69       5.234  -5.178  -4.983
ATOM   1107  HNE HIS    69       4.968  -6.939  -6.107
ATOM   1108  HD  HIS    69       5.091  -4.470  -5.800
ATOM   1109  HA  HIS    69       7.076  -2.306  -2.100
ATOM   1110  HB1 HIS    69       5.488  -3.908  -1.723
ATOM   1111  HB2 HIS    69       4.958  -3.032  -3.135
ATOM   1112  O   HIS    69       8.741  -4.401  -3.840
ATOM   1113  N   ASP    70       8.590  -4.287  -1.590
ATOM   1114  CA  ASP    70       9.707  -5.200  -1.391
ATOM   1115  C   ASP    70       9.209  -6.524  -0.793
ATOM   1116  HN  ASP    70       8.112  -3.889  -0.795
ATOM   1117  CB  ASP    70      10.782  -4.556  -0.509
ATOM   1118  CG  ASP    70      10.530  -4.272   0.976
ATOM   1119  OD1 ASP    70      10.160  -5.200   1.744
ATOM   1120  OD2 ASP    70      10.884  -3.179   1.456
ATOM   1121  HA  ASP    70      10.188  -5.400  -2.349
ATOM   1122  HB1 ASP    70      11.712  -5.123  -0.573
ATOM   1123  HB2 ASP    70      11.020  -3.646  -1.058
ATOM   1124  O   ASP    70       8.057  -6.922  -1.013
ATOM   1125  N   ALA    71       9.962  -7.302  -0.021
ATOM   1126  CA  ALA    71       9.415  -8.525   0.553
ATOM   1127  C   ALA    71       8.355  -8.205   1.605
ATOM   1128  HN  ALA    71      10.920  -7.045   0.170
ATOM   1129  CB  ALA    71      10.535  -9.376   1.140
ATOM   1130  HA  ALA    71       8.957  -9.124  -0.234
ATOM   1131  HB1 ALA    71      10.418 -10.448   0.980
ATOM   1132  HB2 ALA    71      11.400  -9.200   0.501
ATOM   1133  HB3 ALA    71      10.802  -9.192   2.181
ATOM   1134  O   ALA    71       7.292  -8.810   1.628
ATOM   1135  N   THR    72       8.621  -7.207   2.438
ATOM   1136  CA  THR    72       7.905  -6.944   3.678
ATOM   1137  C   THR    72       7.132  -5.615   3.671
ATOM   1138  HN  THR    72       9.370  -6.563   2.228
ATOM   1139  CB  THR    72       8.857  -7.081   4.889
ATOM   1140  OG1 THR    72       8.251  -6.901   6.177
ATOM   1141  HG  THR    72       7.689  -7.651   6.387
ATOM   1142  CG2 THR    72      10.080  -6.154   4.929
ATOM   1143  HA  THR    72       7.182  -7.740   3.856
ATOM   1144  HB  THR    72       9.109  -8.141   4.862
ATOM   1145  HG1 THR    72       9.965  -5.070   4.918
ATOM   1146  HG2 THR    72      10.734  -6.438   5.753
ATOM   1147  HG3 THR    72      10.655  -6.296   4.015
ATOM   1148  O   THR    72       6.187  -5.463   4.461
ATOM   1149  N   ARG    73       7.533  -4.693   2.782
ATOM   1150  CA  ARG    73       6.984  -3.321   2.821
ATOM   1151  C   ARG    73       6.445  -2.974   1.452
ATOM   1152  HN  ARG    73       8.215  -4.937   2.079
ATOM   1153  CB  ARG    73       8.066  -2.337   3.223
ATOM   1154  CG  ARG    73       8.448  -2.499   4.676
ATOM   1155  CD  ARG    73       9.824  -2.086   5.152
ATOM   1156  NE  ARG    73      10.792  -2.508   4.151
ATOM   1157  CZ  ARG    73      12.095  -2.599   4.362
ATOM   1158  HE  ARG    73      10.289  -2.710   3.297
ATOM   1159  NH1 ARG    73      12.598  -2.291   5.557
ATOM   1160  H11 ARG    73      11.993  -1.986   6.309
ATOM   1161  H12 ARG    73      13.585  -2.342   5.775
ATOM   1162  NH2 ARG    73      12.885  -3.009   3.373
ATOM   1163  H21 ARG    73      12.522  -3.254   2.461
ATOM   1164  H22 ARG    73      13.888  -3.096   3.480
ATOM   1165  HA  ARG    73       6.181  -3.270   3.557
ATOM   1166  HB1 ARG    73       8.927  -2.514   2.579
ATOM   1167  HB2 ARG    73       7.862  -1.279   3.064
ATOM   1168  HG1 ARG    73       7.731  -1.935   5.273
ATOM   1169  HG2 ARG    73       8.270  -3.511   5.041
ATOM   1170  HD1 ARG    73      10.079  -1.028   5.080
ATOM   1171  HD2 ARG    73      10.067  -2.333   6.186
ATOM   1172  O   ARG    73       6.912  -3.501   0.432
ATOM   1173  N   VAL    74       5.485  -2.045   1.418
ATOM   1174  CA  VAL    74       4.944  -1.394   0.219
ATOM   1175  C   VAL    74       5.413   0.069   0.241
ATOM   1176  HN  VAL    74       5.060  -1.731   2.279
ATOM   1177  CB  VAL    74       3.396  -1.489   0.172
ATOM   1178  CG1 VAL    74       2.901  -1.088  -1.210
ATOM   1179  CG2 VAL    74       2.932  -2.914   0.427
ATOM   1180  HA  VAL    74       5.318  -1.902  -0.670
ATOM   1181  HB  VAL    74       2.927  -0.795   0.870
ATOM   1182  HG1 VAL    74       1.836  -1.226  -1.397
ATOM   1183  HG2 VAL    74       3.091  -0.015  -1.212
ATOM   1184  HG3 VAL    74       3.378  -1.554  -2.072
ATOM   1185  HG4 VAL    74       1.843  -2.878   0.462
ATOM   1186  HG5 VAL    74       3.360  -3.619  -0.285
ATOM   1187  HG6 VAL    74       3.302  -3.281   1.384
ATOM   1188  O   VAL    74       5.550   0.653   1.316
ATOM   1189  N   TYR    75       5.626   0.636  -0.950
ATOM   1190  CA  TYR    75       6.127   2.020  -1.116
ATOM   1191  C   TYR    75       5.253   2.837  -2.072
ATOM   1192  HN  TYR    75       5.442   0.113  -1.795
ATOM   1193  CB  TYR    75       7.571   2.023  -1.664
ATOM   1194  CG  TYR    75       8.470   1.283  -0.704
ATOM   1195  CD1 TYR    75       8.878  -0.025  -0.967
ATOM   1196  CE1 TYR    75       9.692  -0.719  -0.087
ATOM   1197  HD1 TYR    75       8.555  -0.523  -1.881
ATOM   1198  CZ  TYR    75      10.113  -0.104   1.071
ATOM   1199  HE1 TYR    75       9.993  -1.741  -0.315
ATOM   1200  CE2 TYR    75       9.724   1.197   1.354
ATOM   1201  OH  TYR    75      10.926  -0.789   1.948
ATOM   1202  CD2 TYR    75       8.906   1.880   0.470
ATOM   1203  HE2 TYR    75      10.063   1.681   2.270
ATOM   1204  HD2 TYR    75       8.594   2.900   0.692
ATOM   1205  HH  TYR    75      10.907  -1.700   1.646
ATOM   1206  HA  TYR    75       6.135   2.522  -0.149
ATOM   1207  HB1 TYR    75       7.504   1.501  -2.619
ATOM   1208  HB2 TYR    75       7.862   3.058  -1.839
ATOM   1209  O   TYR    75       4.909   2.377  -3.169
ATOM   1210  N   LEU    76       4.896   4.075  -1.746
ATOM   1211  CA  LEU    76       4.196   5.041  -2.584
ATOM   1212  C   LEU    76       5.138   6.247  -2.621
ATOM   1213  HN  LEU    76       5.110   4.434  -0.827
ATOM   1214  CB  LEU    76       2.826   5.373  -1.986
ATOM   1215  CG  LEU    76       1.578   4.714  -2.574
ATOM   1216  CD1 LEU    76       1.657   3.235  -2.227
ATOM   1217  CD2 LEU    76       0.270   5.242  -2.019
ATOM   1218  HA  LEU    76       4.035   4.614  -3.574
ATOM   1219  HB1 LEU    76       2.767   5.330  -0.898
ATOM   1220  HB2 LEU    76       2.735   6.438  -2.201
ATOM   1221  HG  LEU    76       1.501   4.686  -3.661
ATOM   1222  HD1 LEU    76       1.783   2.928  -1.188
ATOM   1223  HD2 LEU    76       0.717   2.802  -2.570
ATOM   1224  HD3 LEU    76       2.363   2.713  -2.873
ATOM   1225  HD4 LEU    76       0.268   6.331  -2.055
ATOM   1226  HD5 LEU    76      -0.687   4.991  -2.477
ATOM   1227  HD6 LEU    76       0.052   4.921  -1.001
ATOM   1228  O   LEU    76       5.457   6.807  -1.574
ATOM   1229  N   ILE    77       5.558   6.664  -3.816
ATOM   1230  CA  ILE    77       6.452   7.783  -4.118
ATOM   1231  C   ILE    77       5.663   9.057  -4.383
ATOM   1232  HN  ILE    77       5.252   6.185  -4.651
ATOM   1233  CB  ILE    77       7.322   7.503  -5.364
ATOM   1234  CG1 ILE    77       8.089   6.191  -5.287
ATOM   1235  CG2 ILE    77       8.307   8.648  -5.600
ATOM   1236  CD1 ILE    77       8.470   5.684  -6.656
ATOM   1237  HA  ILE    77       7.118   7.955  -3.272
ATOM   1238  HB  ILE    77       6.632   7.475  -6.207
ATOM   1239  HG1 ILE    77       8.955   6.258  -4.628
ATOM   1240  HG2 ILE    77       7.433   5.419  -4.884
ATOM   1241  HG3 ILE    77       9.143   8.282  -6.196
ATOM   1242  HG4 ILE    77       8.000   9.466  -6.251
ATOM   1243  HG5 ILE    77       8.842   9.080  -4.754
ATOM   1244  HD1 ILE    77       8.908   4.688  -6.734
ATOM   1245  HD2 ILE    77       7.764   5.810  -7.477
ATOM   1246  HD3 ILE    77       9.308   6.276  -7.024
ATOM   1247  O   ILE    77       5.068   9.227  -5.453
ATOM   1248  N   LEU    78       5.704   9.968  -3.420
ATOM   1249  CA  LEU    78       4.886  11.183  -3.452
ATOM   1250  C   LEU    78       5.716  12.461  -3.589
ATOM   1251  HN  LEU    78       6.316   9.834  -2.628
ATOM   1252  CB  LEU    78       4.057  11.290  -2.161
ATOM   1253  CG  LEU    78       3.381  10.013  -1.659
ATOM   1254  CD1 LEU    78       3.111  10.137  -0.176
ATOM   1255  CD2 LEU    78       2.110   9.705  -2.433
ATOM   1256  HA  LEU    78       4.203  11.140  -4.301
ATOM   1257  HB1 LEU    78       4.697  11.622  -1.344
ATOM   1258  HB2 LEU    78       3.250  12.010  -2.305
ATOM   1259  HG  LEU    78       4.035   9.160  -1.839
ATOM   1260  HD1 LEU    78       2.629   9.228   0.184
ATOM   1261  HD2 LEU    78       4.052  10.283   0.354
ATOM   1262  HD3 LEU    78       2.456  10.990   0.005
ATOM   1263  HD4 LEU    78       1.660   8.791  -2.045
ATOM   1264  HD5 LEU    78       1.406  10.531  -2.321
ATOM   1265  HD6 LEU    78       2.349   9.573  -3.488
ATOM   1266  O   LEU    78       6.910  12.470  -3.281
ATOM   1267  N   GLU    79       5.054  13.526  -4.048
ATOM   1268  CA  GLU    79       5.598  14.864  -4.073
ATOM   1269  C   GLU    79       5.964  15.331  -2.656
ATOM   1270  HN  GLU    79       4.115  13.418  -4.405
ATOM   1271  CB  GLU    79       4.593  15.798  -4.729
ATOM   1272  CG  GLU    79       4.698  17.269  -4.363
ATOM   1273  CD  GLU    79       3.672  18.129  -5.106
ATOM   1274  OE1 GLU    79       2.760  17.573  -5.791
ATOM   1275  OE2 GLU    79       3.767  19.384  -5.006
ATOM   1276  HA  GLU    79       6.495  14.880  -4.691
ATOM   1277  HB1 GLU    79       4.706  15.752  -5.812
ATOM   1278  HB2 GLU    79       3.582  15.494  -4.456
ATOM   1279  HG1 GLU    79       4.527  17.391  -3.293
ATOM   1280  HG2 GLU    79       5.692  17.637  -4.616
ATOM   1281  O   GLU    79       5.248  15.082  -1.694
ATOM   1282  NT  AME    80       7.109  15.982  -2.519
ATOM   1283  CT  AME    80       7.516  16.434  -1.212
ATOM   1284  HN  AME    80       7.687  16.157  -3.328
ATOM   1285  HT1 AME    80       8.475  16.946  -1.286
ATOM   1286  HT2 AME    80       6.768  17.121  -0.815
ATOM   1287  HT3 AME    80       7.612  15.578  -0.545
ATOM   1288  H1  ACE    81     -11.266  19.508 -11.700
ATOM   1289  CH3 ACE    81     -11.242  19.318 -10.627
ATOM   1290  C   ACE    81     -11.481  17.825 -10.322
ATOM   1291  H2  ACE    81     -12.019  19.916 -10.150
ATOM   1292  H3  ACE    81     -10.267  19.617 -10.242
ATOM   1293  O   ACE    81     -11.679  17.024 -11.247
ATOM   1294  N   CYS    82     -11.475  17.464  -9.035
ATOM   1295  CA  CYS    82     -11.794  16.103  -8.609
ATOM   1296  C   CYS    82     -13.161  15.645  -9.078
ATOM   1297  HN  CYS    82     -11.245  18.144  -8.324
ATOM   1298  CB  CYS    82     -11.771  16.001  -7.099
ATOM   1299  SG  CYS    82     -10.138  15.685  -6.421
ATOM   1300  HG  CYS    82     -10.558  15.672  -5.142
ATOM   1301  HA  CYS    82     -11.055  15.412  -9.014
ATOM   1302  HB1 CYS    82     -12.127  16.936  -6.666
ATOM   1303  HB2 CYS    82     -12.419  15.184  -6.779
ATOM   1304  O   CYS    82     -13.307  14.530  -9.596
ATOM   1305  N   HIS    83     -14.158  16.508  -8.877
ATOM   1306  CA  HIS    83     -15.531  16.207  -9.243
ATOM   1307  C   HIS    83     -15.727  16.100 -10.727
ATOM   1308  HN  HIS    83     -13.968  17.406  -8.456
ATOM   1309  CB  HIS    83     -16.496  17.205  -8.610
ATOM   1310  CG  HIS    83     -16.556  17.108  -7.092
ATOM   1311  ND1 HIS    83     -17.129  18.060  -6.317
ATOM   1312  CE1 HIS    83     -17.028  17.704  -5.014
ATOM   1313  NE2 HIS    83     -16.366  16.532  -4.949
ATOM   1314  HE  HIS    83     -17.453  18.343  -4.240
ATOM   1315  CD2 HIS    83     -16.061  16.134  -6.213
ATOM   1316  HNE HIS    83     -16.141  16.041  -4.096
ATOM   1317  HD  HIS    83     -15.523  15.200  -6.375
ATOM   1318  HA  HIS    83     -15.826  15.256  -8.799
ATOM   1319  HB1 HIS    83     -16.187  18.220  -8.861
ATOM   1320  HB2 HIS    83     -17.503  17.028  -8.989
ATOM   1321  O   HIS    83     -16.552  15.310 -11.176
ATOM   1322  N   SER    84     -14.947  16.863 -11.496
ATOM   1323  CA  SER    84     -14.954  16.788 -12.964
ATOM   1324  C   SER    84     -14.454  15.422 -13.484
ATOM   1325  HN  SER    84     -14.318  17.528 -11.069
ATOM   1326  CB  SER    84     -14.125  17.934 -13.570
ATOM   1327  OG  SER    84     -12.784  17.533 -13.800
ATOM   1328  HG  SER    84     -12.315  18.287 -14.178
ATOM   1329  HA  SER    84     -15.970  16.937 -13.331
ATOM   1330  HB1 SER    84     -14.564  18.238 -14.520
ATOM   1331  HB2 SER    84     -14.121  18.782 -12.885
ATOM   1332  O   SER    84     -14.666  15.076 -14.652
ATOM   1333  N   LYS    85     -13.772  14.669 -12.622
ATOM   1334  CA  LYS    85     -13.394  13.279 -12.922
ATOM   1335  C   LYS    85     -14.215  12.323 -12.076
ATOM   1336  HN  LYS    85     -13.499  15.052 -11.728
ATOM   1337  CB  LYS    85     -11.888  13.046 -12.700
ATOM   1338  CG  LYS    85     -11.004  13.838 -13.656
ATOM   1339  CD  LYS    85      -9.585  13.295 -13.698
ATOM   1340  CE  LYS    85      -9.022  13.232 -15.121
ATOM   1341  NZ  LYS    85      -8.909  14.555 -15.813
ATOM   1342  HZ1 LYS    85      -8.532  14.419 -16.740
ATOM   1343  HZ2 LYS    85      -8.297  15.160 -15.285
ATOM   1344  HZ3 LYS    85      -9.824  14.979 -15.881
ATOM   1345  HA  LYS    85     -13.577  13.072 -13.976
ATOM   1346  HB1 LYS    85     -11.620  13.342 -11.686
ATOM   1347  HB2 LYS    85     -11.659  11.990 -12.842
ATOM   1348  HG1 LYS    85     -11.419  13.786 -14.663
ATOM   1349  HG2 LYS    85     -10.962  14.879 -13.334
ATOM   1350  HD1 LYS    85      -8.932  13.938 -13.107
ATOM   1351  HD2 LYS    85      -9.570  12.286 -13.287
ATOM   1352  HE1 LYS    85      -8.020  12.805 -15.097
ATOM   1353  HE2 LYS    85      -9.668  12.609 -15.740
ATOM   1354  O   LYS    85     -13.838  11.175 -11.881
ATOM   1355  N   ARG    86     -15.335  12.826 -11.566
ATOM   1356  CA  ARG    86     -16.249  12.075 -10.679
ATOM   1357  C   ARG    86     -15.591  11.392  -9.453
ATOM   1358  HN  ARG    86     -15.602  13.776 -11.781
ATOM   1359  CB  ARG    86     -17.126  11.100 -11.489
ATOM   1360  CG  ARG    86     -18.153  11.777 -12.398
ATOM   1361  CD  ARG    86     -19.381  12.305 -11.647
ATOM   1362  NE  ARG    86     -20.482  11.333 -11.529
ATOM   1363  CZ  ARG    86     -21.655  11.577 -10.936
ATOM   1364  HE  ARG    86     -20.186  10.472 -11.971
ATOM   1365  NH1 ARG    86     -22.583  10.629 -10.879
ATOM   1366  H11 ARG    86     -22.415   9.716 -11.281
ATOM   1367  H12 ARG    86     -23.487  10.761 -10.442
ATOM   1368  NH2 ARG    86     -21.900  12.762 -10.385
ATOM   1369  H21 ARG    86     -21.219  13.511 -10.394
ATOM   1370  H22 ARG    86     -22.778  12.977  -9.929
ATOM   1371  HA  ARG    86     -17.006  12.751 -10.280
ATOM   1372  HB1 ARG    86     -16.493  10.487 -12.129
ATOM   1373  HB2 ARG    86     -17.682  10.458 -10.806
ATOM   1374  HG1 ARG    86     -17.690  12.625 -12.902
ATOM   1375  HG2 ARG    86     -18.508  11.063 -13.141
ATOM   1376  HD1 ARG    86     -19.095  12.587 -10.634
ATOM   1377  HD2 ARG    86     -19.779  13.176 -12.167
ATOM   1378  O   ARG    86     -16.081  10.377  -8.933
ATOM   1379  N   VAL    87     -14.497  11.982  -8.989
ATOM   1380  CA  VAL    87     -13.777  11.502  -7.823
ATOM   1381  C   VAL    87     -14.230  12.285  -6.580
ATOM   1382  HN  VAL    87     -14.134  12.802  -9.453
ATOM   1383  CB  VAL    87     -12.254  11.692  -8.031
ATOM   1384  CG1 VAL    87     -11.486  11.350  -6.762
ATOM   1385  CG2 VAL    87     -11.752  10.867  -9.210
ATOM   1386  HA  VAL    87     -13.984  10.442  -7.678
ATOM   1387  HB  VAL    87     -12.050  12.730  -8.295
ATOM   1388  HG1 VAL    87     -10.419  11.491  -6.933
ATOM   1389  HG2 VAL    87     -11.813  12.002  -5.952
ATOM   1390  HG3 VAL    87     -11.676  10.312  -6.491
ATOM   1391  HG4 VAL    87     -10.680  11.021  -9.331
ATOM   1392  HG5 VAL    87     -11.949   9.811  -9.025
ATOM   1393  HG6 VAL    87     -12.269  11.178 -10.118
ATOM   1394  O   VAL    87     -14.185  13.517  -6.576
ATOM   1395  N   ILE    88     -14.673  11.587  -5.533
ATOM   1396  CA  ILE    88     -14.944  12.248  -4.228
ATOM   1397  C   ILE    88     -13.904  11.837  -3.173
ATOM   1398  HN  ILE    88     -14.829  10.593  -5.622
ATOM   1399  CB  ILE    88     -16.405  12.061  -3.687
ATOM   1400  CG1 ILE    88     -16.838  10.586  -3.654
ATOM   1401  CG2 ILE    88     -17.415  12.907  -4.469
ATOM   1402  CD1 ILE    88     -18.182  10.345  -2.977
ATOM   1403  HA  ILE    88     -14.905  13.330  -4.353
ATOM   1404  HB  ILE    88     -16.470  12.452  -2.671
ATOM   1405  HG1 ILE    88     -16.922  10.208  -4.673
ATOM   1406  HG2 ILE    88     -16.097  10.001  -3.110
ATOM   1407  HG3 ILE    88     -18.414  12.749  -4.063
ATOM   1408  HG4 ILE    88     -17.152  13.961  -4.382
ATOM   1409  HG5 ILE    88     -17.400  12.614  -5.519
ATOM   1410  HD1 ILE    88     -18.414   9.280  -2.996
ATOM   1411  HD2 ILE    88     -18.136  10.688  -1.943
ATOM   1412  HD3 ILE    88     -18.960  10.895  -3.507
ATOM   1413  O   ILE    88     -13.512  10.673  -3.102
ATOM   1414  N   HIS    89     -13.446  12.790  -2.366
ATOM   1415  CA  HIS    89     -12.310  12.520  -1.489
ATOM   1416  C   HIS    89     -12.723  11.908  -0.176
ATOM   1417  HN  HIS    89     -13.887  13.699  -2.362
ATOM   1418  CB  HIS    89     -11.425  13.754  -1.298
ATOM   1419  CG  HIS    89     -10.210  13.500  -0.437
ATOM   1420  ND1 HIS    89     -10.293  13.308   0.900
ATOM   1421  CE1 HIS    89      -9.052  13.084   1.407
ATOM   1422  NE2 HIS    89      -8.172  13.146   0.392
ATOM   1423  HE  HIS    89      -8.925  12.898   2.474
ATOM   1424  CD2 HIS    89      -8.853  13.402  -0.762
ATOM   1425  HNE HIS    89      -7.174  13.022   0.482
ATOM   1426  HD  HIS    89      -8.314  13.491  -1.705
ATOM   1427  HA  HIS    89     -11.628  11.827  -1.980
ATOM   1428  HB1 HIS    89     -11.069  14.100  -2.268
ATOM   1429  HB2 HIS    89     -12.003  14.545  -0.820
ATOM   1430  O   HIS    89     -12.217  10.831   0.198
ATOM   1431  N   ARN    90     -13.611  12.596   0.550
ATOM   1432  CA  ARN    90     -14.292  12.046   1.740
ATOM   1433  C   ARN    90     -13.511  12.005   3.059
ATOM   1434  HN  ARN    90     -13.845  13.544   0.291
ATOM   1435  CB  ARN    90     -14.842  10.637   1.468
ATOM   1436  CG  ARN    90     -15.793  10.508   0.283
ATOM   1437  CD  ARN    90     -16.413   9.107   0.189
ATOM   1438  NE  ARN    90     -15.545   8.023   0.687
ATOM   1439  CZ  ARN    90     -15.960   6.785   0.967
ATOM   1440  HE  ARN    90     -14.606   8.391   0.772
ATOM   1441  NH1 ARN    90     -17.234   6.460   0.800
ATOM   1442  H11 ARN    90     -17.901   7.142   0.461
ATOM   1443  NH2 ARN    90     -15.108   5.875   1.430
ATOM   1444  H21 ARN    90     -14.130   6.084   1.585
ATOM   1445  H22 ARN    90     -15.392   4.929   1.651
ATOM   1446  HA  ARN    90     -15.182  12.637   1.956
ATOM   1447  HB1 ARN    90     -14.015   9.956   1.267
ATOM   1448  HB2 ARN    90     -15.396  10.288   2.340
ATOM   1449  HG1 ARN    90     -16.603  11.231   0.386
ATOM   1450  HG2 ARN    90     -15.250  10.701  -0.642
ATOM   1451  HD1 ARN    90     -17.331   9.075   0.777
ATOM   1452  HD2 ARN    90     -16.641   8.879  -0.852
ATOM   1453  O   ARN    90     -14.099  11.740   4.105
ATOM   1454  N   ASP    91     -12.202  12.239   3.030
ATOM   1455  CA  ASP    91     -11.410  12.238   4.276
ATOM   1456  C   ASP    91     -10.535  13.503   4.424
ATOM   1457  HN  ASP    91     -11.744  12.419   2.148
ATOM   1458  CB  ASP    91     -10.603  10.915   4.442
ATOM   1459  CG  ASP    91      -9.979  10.756   5.853
ATOM   1460  OD1 ASP    91     -10.642  11.075   6.871
ATOM   1461  OD2 ASP    91      -8.818  10.300   5.944
ATOM   1462  HA  ASP    91     -12.082  12.193   5.134
ATOM   1463  HB1 ASP    91     -11.263  10.063   4.275
ATOM   1464  HB2 ASP    91      -9.790  10.892   3.717
ATOM   1465  O   ASP    91      -9.332  13.423   4.736
ATOM   1466  N   ILE    92     -11.159  14.667   4.224
ATOM   1467  CA  ILE    92     -10.453  15.946   4.268
ATOM   1468  C   ILE    92     -10.261  16.407   5.722
ATOM   1469  HN  ILE    92     -12.152  14.679   4.035
ATOM   1470  CB  ILE    92     -11.196  17.024   3.458
ATOM   1471  CG1 ILE    92     -11.570  16.510   2.081
ATOM   1472  CG2 ILE    92     -10.312  18.246   3.273
ATOM   1473  CD1 ILE    92     -10.485  16.742   1.051
ATOM   1474  HA  ILE    92      -9.475  15.838   3.800
ATOM   1475  HB  ILE    92     -12.108  17.310   3.983
ATOM   1476  HG1 ILE    92     -11.756  15.437   2.131
ATOM   1477  HG2 ILE    92     -12.470  17.018   1.735
ATOM   1478  HG3 ILE    92     -10.850  19.001   2.699
ATOM   1479  HG4 ILE    92     -10.047  18.654   4.248
ATOM   1480  HG5 ILE    92      -9.406  17.962   2.739
ATOM   1481  HD1 ILE    92     -10.811  16.353   0.086
ATOM   1482  HD2 ILE    92     -10.289  17.811   0.964
ATOM   1483  HD3 ILE    92      -9.575  16.230   1.360
ATOM   1484  O   ILE    92     -11.199  16.836   6.377
ATOM   1485  N   LYN    93      -9.046  16.297   6.231
ATOM   1486  CA  LYN    93      -8.757  16.693   7.587
ATOM   1487  C   LYN    93      -7.514  17.534   7.456
ATOM   1488  HN  LYN    93      -8.296  15.928   5.664
ATOM   1489  CB  LYN    93      -8.355  15.498   8.467
ATOM   1490  CG  LYN    93      -9.306  14.336   8.711
ATOM   1491  CD  LYN    93      -8.396  13.208   9.207
ATOM   1492  CE  LYN    93      -9.027  12.160  10.122
ATOM   1493  NZ  LYN    93      -9.792  11.088   9.396
ATOM   1494  HZ1 LYN    93     -10.177  10.437  10.066
ATOM   1495  HZ2 LYN    93      -9.171  10.598   8.768
ATOM   1496  HA  LYN    93      -9.598  17.259   7.988
ATOM   1497  HB1 LYN    93      -7.476  15.014   8.043
ATOM   1498  HB2 LYN    93      -8.128  15.848   9.474
ATOM   1499  HG1 LYN    93     -10.048  14.623   9.457
ATOM   1500  HG2 LYN    93      -9.810  14.077   7.780
ATOM   1501  HD1 LYN    93      -8.005  12.654   8.354
ATOM   1502  HD2 LYN    93      -7.568  13.632   9.775
ATOM   1503  HE1 LYN    93      -8.247  11.662  10.697
ATOM   1504  HE2 LYN    93      -9.726  12.645  10.804
ATOM   1505  O   LYN    93      -6.669  17.266   6.584
ATOM   1506  N   PRO    94      -7.327  18.494   8.363
ATOM   1507  CA  PRO    94      -6.088  19.271   8.307
ATOM   1508  C   PRO    94      -4.816  18.435   8.257
ATOM   1509  CB  PRO    94      -6.132  20.089   9.597
ATOM   1510  CG  PRO    94      -7.591  20.257   9.833
ATOM   1511  CD  PRO    94      -8.194  18.934   9.463
ATOM   1512  HA  PRO    94      -6.091  19.896   7.414
ATOM   1513  HB1 PRO    94      -5.639  19.536  10.396
ATOM   1514  HB2 PRO    94      -5.620  21.039   9.443
ATOM   1515  HG1 PRO    94      -7.765  20.501  10.881
ATOM   1516  HG2 PRO    94      -7.971  21.063   9.206
ATOM   1517  HD1 PRO    94      -8.162  18.266  10.324
ATOM   1518  HD2 PRO    94      -9.230  19.079   9.156
ATOM   1519  O   PRO    94      -3.849  18.868   7.633
ATOM   1520  N   GLU    95      -4.788  17.263   8.891
ATOM   1521  CA  GLU    95      -3.568  16.441   8.829
ATOM   1522  C   GLU    95      -3.309  15.799   7.475
ATOM   1523  HN  GLU    95      -5.600  16.951   9.405
ATOM   1524  CB  GLU    95      -3.537  15.390   9.904
ATOM   1525  CG  GLU    95      -4.591  14.346   9.728
ATOM   1526  CD  GLU    95      -5.389  14.196  10.994
ATOM   1527  OE1 GLU    95      -5.991  15.220  11.426
ATOM   1528  OE2 GLU    95      -5.408  13.059  11.544
ATOM   1529  HA  GLU    95      -2.701  17.060   9.057
ATOM   1530  HB1 GLU    95      -2.570  14.889   9.895
ATOM   1531  HB2 GLU    95      -3.694  15.859  10.876
ATOM   1532  HG1 GLU    95      -5.260  14.637   8.918
ATOM   1533  HG2 GLU    95      -4.122  13.392   9.487
ATOM   1534  O   GLU    95      -2.221  15.295   7.268
ATOM   1535  N   ASN    96      -4.294  15.820   6.570
ATOM   1536  CA  ASN    96      -4.122  15.411   5.170
ATOM   1537  C   ASN    96      -4.007  16.582   4.213
ATOM   1538  HN  ASN    96      -5.217  16.130   6.840
ATOM   1539  CB  ASN    96      -5.336  14.645   4.692
ATOM   1540  CG  ASN    96      -5.472  13.299   5.335
ATOM   1541  ND2 ASN    96      -6.648  12.700   5.147
ATOM   1542  HD1 ASN    96      -6.808  11.791   5.553
ATOM   1543  HD2 ASN    96      -7.357  13.167   4.603
ATOM   1544  OD1 ASN    96      -4.539  12.782   5.983
ATOM   1545  HA  ASN    96      -3.213  14.818   5.073
ATOM   1546  HB1 ASN    96      -6.238  15.213   4.921
ATOM   1547  HB2 ASN    96      -5.269  14.491   3.615
ATOM   1548  O   ASN    96      -4.239  16.416   3.013
ATOM   1549  N   LEU    97      -3.718  17.769   4.727
ATOM   1550  CA  LEU    97      -3.552  18.940   3.883
ATOM   1551  C   LEU    97      -2.118  19.409   4.102
ATOM   1552  HN  LEU    97      -3.610  17.870   5.726
ATOM   1553  CB  LEU    97      -4.560  20.038   4.246
ATOM   1554  CG  LEU    97      -6.064  19.708   4.307
ATOM   1555  CD1 LEU    97      -6.910  20.953   4.513
ATOM   1556  CD2 LEU    97      -6.576  18.959   3.096
ATOM   1557  HA  LEU    97      -3.724  18.666   2.842
ATOM   1558  HB1 LEU    97      -4.334  20.426   5.239
ATOM   1559  HB2 LEU    97      -4.496  20.846   3.518
ATOM   1560  HG  LEU    97      -6.254  19.026   5.136
ATOM   1561  HD1 LEU    97      -7.964  20.675   4.550
ATOM   1562  HD2 LEU    97      -6.629  21.433   5.450
ATOM   1563  HD3 LEU    97      -6.747  21.645   3.687
ATOM   1564  HD4 LEU    97      -7.642  18.763   3.213
ATOM   1565  HD5 LEU    97      -6.414  19.560   2.201
ATOM   1566  HD6 LEU    97      -6.042  18.014   3.000
ATOM   1567  O   LEU    97      -1.690  19.628   5.231
ATOM   1568  NT  AME    98      -1.363  19.525   3.017
ATOM   1569  CT  AME    98       0.062  19.788   3.107
ATOM   1570  HN  AME    98      -1.781  19.430   2.102
ATOM   1571  HT1 AME    98       0.485  19.845   2.104
ATOM   1572  HT2 AME    98       0.225  20.734   3.624
ATOM   1573  HT3 AME    98       0.546  18.983   3.660
ATOM   1574  H1  ACE    99      -1.340  20.874  -0.608
ATOM   1575  CH3 ACE    99      -2.148  20.514  -1.244
ATOM   1576  C   ACE    99      -2.858  19.313  -0.608
ATOM   1577  H2  ACE    99      -1.730  20.221  -2.207
ATOM   1578  H3  ACE    99      -2.863  21.324  -1.390
ATOM   1579  O   ACE    99      -2.478  18.870   0.506
ATOM   1580  N   ILE   100      -3.873  18.785  -1.304
ATOM   1581  CA  ILE   100      -4.630  17.674  -0.743
ATOM   1582  C   ILE   100      -3.845  16.382  -0.841
ATOM   1583  HN  ILE   100      -4.108  19.160  -2.212
ATOM   1584  CB  ILE   100      -5.977  17.451  -1.445
ATOM   1585  CG1 ILE   100      -6.783  18.739  -1.465
ATOM   1586  CG2 ILE   100      -6.757  16.290  -0.787
ATOM   1587  CD1 ILE   100      -8.122  18.534  -2.150
ATOM   1588  HA  ILE   100      -4.846  17.874   0.307
ATOM   1589  HB  ILE   100      -5.804  17.125  -2.470
ATOM   1590  HG1 ILE   100      -6.962  19.072  -0.443
ATOM   1591  HG2 ILE   100      -6.229  19.507  -2.005
ATOM   1592  HG3 ILE   100      -7.708  16.152  -1.302
ATOM   1593  HG4 ILE   100      -6.172  15.373  -0.855
ATOM   1594  HG5 ILE   100      -6.944  16.525   0.261
ATOM   1595  HD1 ILE   100      -8.678  19.472  -2.150
ATOM   1596  HD2 ILE   100      -7.959  18.209  -3.177
ATOM   1597  HD3 ILE   100      -8.692  17.774  -1.615
ATOM   1598  O   ILE   100      -3.435  15.984  -1.918
ATOM   1599  N   ALA   101      -3.652  15.726   0.288
ATOM   1600  CA  ALA   101      -2.941  14.442   0.342
ATOM   1601  C   ALA   101      -3.873  13.304   0.737
ATOM   1602  HN  ALA   101      -4.000  16.108   1.156
ATOM   1603  CB  ALA   101      -1.790  14.525   1.331
ATOM   1604  HA  ALA   101      -2.520  14.218  -0.638
ATOM   1605  HB1 ALA   101      -1.269  13.568   1.364
ATOM   1606  HB2 ALA   101      -1.097  15.305   1.018
ATOM   1607  HB3 ALA   101      -2.178  14.761   2.322
ATOM   1608  O   ALA   101      -5.040  13.533   1.042
ATOM   1609  N   ASP   102      -3.362  12.082   0.729
ATOM   1610  CA  ASP   102      -4.110  10.940   1.251
ATOM   1611  C   ASP   102      -5.470  10.694   0.577
ATOM   1612  HN  ASP   102      -2.437  11.928   0.356
ATOM   1613  CB  ASP   102      -4.279  11.078   2.764
ATOM   1614  CG  ASP   102      -4.751   9.795   3.424
ATOM   1615  OD1 ASP   102      -4.716   8.721   2.772
ATOM   1616  OD2 ASP   102      -5.156   9.865   4.608
ATOM   1617  HA  ASP   102      -3.526  10.030   1.117
ATOM   1618  HB1 ASP   102      -3.325  11.351   3.214
ATOM   1619  HB2 ASP   102      -5.016  11.852   2.979
ATOM   1620  O   ASP   102      -6.525  11.181   1.017
ATOM   1621  N   PHE   103      -5.437   9.907  -0.481
ATOM   1622  CA  PHE   103      -6.657   9.540  -1.162
ATOM   1623  C   PHE   103      -7.117   8.152  -0.752
ATOM   1624  HN  PHE   103      -4.552   9.557  -0.819
ATOM   1625  CB  PHE   103      -6.477   9.679  -2.672
ATOM   1626  CG  PHE   103      -6.611  11.091  -3.146
ATOM   1627  CD1 PHE   103      -5.564  11.999  -2.989
ATOM   1628  CE1 PHE   103      -5.701  13.312  -3.410
ATOM   1629  HD1 PHE   103      -4.629  11.678  -2.532
ATOM   1630  CZ  PHE   103      -6.901  13.735  -3.978
ATOM   1631  HE1 PHE   103      -4.872  14.010  -3.296
ATOM   1632  CE2 PHE   103      -7.953  12.849  -4.128
ATOM   1633  HZ  PHE   103      -7.015  14.768  -4.306
ATOM   1634  CD2 PHE   103      -7.807  11.536  -3.706
ATOM   1635  HE2 PHE   103      -8.889  13.185  -4.575
ATOM   1636  HD2 PHE   103      -8.635  10.835  -3.810
ATOM   1637  HA  PHE   103      -7.442  10.254  -0.913
ATOM   1638  HB1 PHE   103      -5.485   9.327  -2.954
ATOM   1639  HB2 PHE   103      -7.233   9.084  -3.185
ATOM   1640  O   PHE   103      -7.789   7.453  -1.517
ATOM   1641  N   GLY   104      -6.759   7.784   0.477
ATOM   1642  CA  GLY   104      -7.041   6.472   1.045
ATOM   1643  C   GLY   104      -8.510   6.160   1.197
ATOM   1644  HN  GLY   104      -6.263   8.433   1.071
ATOM   1645  HA1 GLY   104      -6.618   5.699   0.404
ATOM   1646  HA2 GLY   104      -6.598   6.403   2.038
ATOM   1647  O   GLY   104      -8.900   4.988   1.162
ATOM   1648  N   TRP   105      -9.327   7.199   1.371
ATOM   1649  CA  TRP   105     -10.770   7.005   1.461
ATOM   1650  C   TRP   105     -11.515   7.420   0.202
ATOM   1651  HN  TRP   105      -8.946   8.132   1.442
ATOM   1652  CB  TRP   105     -11.351   7.627   2.744
ATOM   1653  CG  TRP   105     -11.064   6.789   3.990
ATOM   1654  CD1 TRP   105      -9.882   6.762   4.739
ATOM   1655  NE1 TRP   105      -9.974   5.868   5.783
ATOM   1656  HD1 TRP   105      -9.045   7.402   4.459
ATOM   1657  CE2 TRP   105     -11.184   5.254   5.797
ATOM   1658  HNE TRP   105      -9.249   5.680   6.460
ATOM   1659  CZ2 TRP   105     -11.715   4.290   6.661
ATOM   1660  CH2 TRP   105     -13.021   3.853   6.405
ATOM   1661  HZ2 TRP   105     -11.117   3.912   7.490
ATOM   1662  CZ3 TRP   105     -13.768   4.347   5.322
ATOM   1663  HH2 TRP   105     -13.485   3.110   7.054
ATOM   1664  CE3 TRP   105     -13.253   5.318   4.438
ATOM   1665  HZ3 TRP   105     -14.779   3.980   5.145
ATOM   1666  CD2 TRP   105     -11.951   5.790   4.655
ATOM   1667  HE3 TRP   105     -13.865   5.682   3.612
ATOM   1668  HA  TRP   105     -10.986   5.951   1.636
ATOM   1669  HB1 TRP   105     -10.916   8.614   2.899
ATOM   1670  HB2 TRP   105     -12.433   7.719   2.646
ATOM   1671  O   TRP   105     -12.729   7.197   0.111
ATOM   1672  N   SER   106     -10.802   7.980  -0.790
ATOM   1673  CA  SER   106     -11.417   8.419  -2.079
ATOM   1674  C   SER   106     -12.026   7.277  -2.930
ATOM   1675  HN  SER   106      -9.808   8.118  -0.677
ATOM   1676  CB  SER   106     -10.463   9.319  -2.914
ATOM   1677  OG  SER   106      -9.519   8.587  -3.690
ATOM   1678  HG  SER   106      -8.977   9.226  -4.168
ATOM   1679  HA  SER   106     -12.224   9.124  -1.876
ATOM   1680  HB1 SER   106     -11.048   9.927  -3.604
ATOM   1681  HB2 SER   106      -9.899   9.969  -2.246
ATOM   1682  O   SER   106     -11.622   6.115  -2.812
ATOM   1683  N   VAL   107     -12.998   7.626  -3.777
ATOM   1684  CA  VAL   107     -13.807   6.653  -4.526
ATOM   1685  C   VAL   107     -14.520   7.386  -5.676
ATOM   1686  HN  VAL   107     -13.207   8.603  -3.927
ATOM   1687  CB  VAL   107     -14.800   5.914  -3.572
ATOM   1688  CG1 VAL   107     -15.992   6.799  -3.186
ATOM   1689  CG2 VAL   107     -15.242   4.572  -4.145
ATOM   1690  HA  VAL   107     -13.160   5.875  -4.929
ATOM   1691  HB  VAL   107     -14.281   5.626  -2.658
ATOM   1692  HG1 VAL   107     -16.657   6.246  -2.522
ATOM   1693  HG2 VAL   107     -15.632   7.693  -2.676
ATOM   1694  HG3 VAL   107     -16.537   7.089  -4.085
ATOM   1695  HG4 VAL   107     -15.932   4.090  -3.452
ATOM   1696  HG5 VAL   107     -15.741   4.731  -5.101
ATOM   1697  HG6 VAL   107     -14.371   3.934  -4.292
ATOM   1698  O   VAL   107     -14.399   8.614  -5.783
ATOM   1699  N   HIS   108     -15.221   6.641  -6.541
ATOM   1700  CA  HIS   108     -16.083   7.221  -7.588
ATOM   1701  C   HIS   108     -17.523   7.373  -7.158
ATOM   1702  HN  HIS   108     -15.171   5.634  -6.491
ATOM   1703  CB  HIS   108     -15.988   6.415  -8.878
ATOM   1704  CG  HIS   108     -14.782   6.759  -9.712
ATOM   1705  ND1 HIS   108     -13.605   6.134  -9.567
ATOM   1706  CE1 HIS   108     -12.711   6.651 -10.440
ATOM   1707  NE2 HIS   108     -13.323   7.620 -11.139
ATOM   1708  HE  HIS   108     -11.694   6.261 -10.474
ATOM   1709  CD2 HIS   108     -14.600   7.716 -10.718
ATOM   1710  HNE HIS   108     -12.888   8.178 -11.859
ATOM   1711  HD  HIS   108     -15.268   8.452 -11.166
ATOM   1712  HA  HIS   108     -15.714   8.211  -7.856
ATOM   1713  HB1 HIS   108     -15.929   5.353  -8.640
ATOM   1714  HB2 HIS   108     -16.872   6.601  -9.489
ATOM   1715  O   HIS   108     -18.076   6.491  -6.495
ATOM   1716  N   ALA   109     -18.139   8.493  -7.546
ATOM   1717  CA  ALA   109     -19.498   8.876  -7.104
ATOM   1718  C   ALA   109     -20.623   8.322  -7.996
ATOM   1719  HN  ALA   109     -17.673   9.130  -8.175
ATOM   1720  CB  ALA   109     -19.606  10.399  -7.015
ATOM   1721  HA  ALA   109     -19.672   8.501  -6.095
ATOM   1722  HB1 ALA   109     -20.609  10.674  -6.689
ATOM   1723  HB2 ALA   109     -18.876  10.774  -6.298
ATOM   1724  HB3 ALA   109     -19.411  10.836  -7.994
ATOM   1725  O   ALA   109     -20.435   8.212  -9.207
ATOM   1726  N   PRO   110     -21.798   7.982  -7.412
ATOM   1727  CA  PRO   110     -22.180   7.932  -5.991
ATOM   1728  C   PRO   110     -21.735   6.631  -5.308
ATOM   1729  CB  PRO   110     -23.709   8.023  -6.044
ATOM   1730  CG  PRO   110     -24.072   7.409  -7.349
ATOM   1731  CD  PRO   110     -22.975   7.821  -8.291
ATOM   1732  HA  PRO   110     -21.718   8.764  -5.460
ATOM   1733  HB1 PRO   110     -24.136   7.475  -5.204
ATOM   1734  HB2 PRO   110     -24.014   9.068  -5.987
ATOM   1735  HG1 PRO   110     -24.123   6.326  -7.240
ATOM   1736  HG2 PRO   110     -25.043   7.787  -7.671
ATOM   1737  HD1 PRO   110     -22.827   7.043  -9.040
ATOM   1738  HD2 PRO   110     -23.251   8.753  -8.785
ATOM   1739  O   PRO   110     -21.266   5.717  -5.992
ATOM   1740  N   SER   111     -21.891   6.548  -3.982
ATOM   1741  CA  SER   111     -21.287   5.462  -3.194
ATOM   1742  C   SER   111     -21.925   5.225  -1.805
ATOM   1743  HN  SER   111     -22.438   7.245  -3.496
ATOM   1744  CB  SER   111     -19.776   5.724  -3.037
ATOM   1745  OG  SER   111     -19.086   4.563  -2.608
ATOM   1746  HG  SER   111     -18.152   4.791  -2.529
ATOM   1747  HA  SER   111     -21.376   4.523  -3.741
ATOM   1748  HB1 SER   111     -19.360   6.037  -3.994
ATOM   1749  HB2 SER   111     -19.618   6.510  -2.298
ATOM   1750  O   SER   111     -22.690   6.078  -1.312
ATOM   1751  N   SER   112     -21.612   4.051  -1.221
ATOM   1752  CA  SER   112     -21.842   3.681   0.205
ATOM   1753  C   SER   112     -20.531   3.130   0.823
ATOM   1754  HN  SER   112     -21.177   3.320  -1.765
ATOM   1755  CB  SER   112     -22.986   2.664   0.349
ATOM   1756  OG  SER   112     -24.256   3.271   0.143
ATOM   1757  HG  SER   112     -24.928   2.586   0.246
ATOM   1758  HA  SER   112     -22.161   4.562   0.763
ATOM   1759  HB1 SER   112     -22.862   1.870  -0.387
ATOM   1760  HB2 SER   112     -22.969   2.236   1.351
ATOM   1761  O   SER   112     -19.519   3.039   0.127
ATOM   1762  NT  AME   113     -20.535   2.744   2.102
ATOM   1763  CT  AME   113     -19.272   2.412   2.778
ATOM   1764  HN  AME   113     -21.409   2.681   2.605
ATOM   1765  HT1 AME   113     -19.477   2.121   3.809
ATOM   1766  HT2 AME   113     -18.787   1.586   2.258
ATOM   1767  HT3 AME   113     -18.616   3.282   2.770
TER   
ATOM   1768  C00 UNK   114      -0.046  -6.866   1.982
ATOM   1769  C01 UNK   114       0.539  -8.137   1.845
ATOM   1770  C02 UNK   114       0.155  -5.880   0.958
ATOM   1771  H03 UNK   114      -0.615  -6.585   2.783
ATOM   1772  C04 UNK   114       1.199  -8.442   0.640
ATOM   1773  H05 UNK   114       0.353  -8.879   2.651
ATOM   1774  C06 UNK   114       1.295  -7.475  -0.439
ATOM   1775  H07 UNK   114       1.665  -9.372   0.465
ATOM   1776  C08 UNK   114       1.857  -7.853  -1.722
ATOM   1777  C09 UNK   114       0.787  -6.189  -0.256
ATOM   1778  C0A UNK   114       1.824  -6.867  -2.744
ATOM   1779  C0B UNK   114       2.592  -9.145  -2.043
ATOM   1780  C0C UNK   114       1.370  -5.557  -2.414
ATOM   1781  H0D UNK   114       2.206  -7.231  -3.659
ATOM   1782  C0E UNK   114       1.322  -4.445  -3.432
ATOM   1783  N0F UNK   114       0.953  -5.235  -1.151
ATOM   1784  C0G UNK   114       0.686  -3.188  -3.083
ATOM   1785  N0H UNK   114       1.853  -4.629  -4.617
ATOM   1786  C0I UNK   114       0.579  -2.158  -4.077
ATOM   1787  H0J UNK   114       0.271  -3.055  -2.146
ATOM   1788  C0K UNK   114       1.232  -2.420  -5.327
ATOM   1789 BR0M UNK   114      -0.363  -0.568  -3.824
ATOM   1790  C0N UNK   114       1.803  -3.663  -5.534
ATOM   1791  H0O UNK   114       1.230  -1.682  -6.071
ATOM   1792  H0P UNK   114       2.229  -3.907  -6.497
ATOM   1793 HE0Q UNK   114       1.984  -4.890  -4.660
ATOM   1794  H0R UNK   114      -0.287  -4.904   1.142
ATOM   1795  O0S UNK   114       3.460  -9.517  -1.185
ATOM   1796  O0T UNK   114       2.542  -9.651  -3.188
TER   
TER   
ATOM   1797  O00 WTR   116     -20.680 -12.387 -14.690
ATOM   1798  H01 WTR   116     -19.852 -12.746 -15.007
ATOM   1799  H02 WTR   116     -21.081 -11.989 -15.463
TER   
ATOM   1800  O00 WTR   117      -3.966 -16.313 -17.695
ATOM   1801  H01 WTR   117      -3.499 -16.757 -18.403
ATOM   1802  H02 WTR   117      -4.600 -15.752 -18.142
TER   
ATOM   1803  O00 WTR   118      -0.082 -17.515 -17.041
ATOM   1804  H01 WTR   118      -0.517 -17.782 -16.231
ATOM   1805  H02 WTR   118      -0.485 -16.677 -17.265
TER   
ATOM   1806  O00 WTR   119      -3.400 -20.185 -15.246
ATOM   1807  H01 WTR   119      -4.110 -20.787 -15.020
ATOM   1808  H02 WTR   119      -2.659 -20.480 -14.717
TER   
ATOM   1809  O00 WTR   120      -8.148 -24.777  -8.719
ATOM   1810  H01 WTR   120      -7.361 -24.348  -9.055
ATOM   1811  H02 WTR   120      -7.819 -25.529  -8.226
TER   
ATOM   1812  O00 WTR   121      -4.210 -17.398 -15.179
ATOM   1813  H01 WTR   121      -3.908 -18.304 -15.236
ATOM   1814  H02 WTR   121      -4.175 -17.077 -16.080
TER   
ATOM   1815  O00 WTR   122     -12.816 -22.242 -10.139
ATOM   1816  H01 WTR   122     -13.424 -22.369 -10.868
ATOM   1817  H02 WTR   122     -12.699 -23.117  -9.770
TER   
ATOM   1818  O00 WTR   123     -12.359 -20.833 -15.983
ATOM   1819  H01 WTR   123     -11.630 -20.825 -15.363
ATOM   1820  H02 WTR   123     -11.944 -20.748 -16.842
TER   
ATOM   1821  O00 WTR   124      -0.596 -18.311 -13.751
ATOM   1822  H01 WTR   124       0.131 -18.040 -13.190
ATOM   1823  H02 WTR   124      -0.223 -18.985 -14.319
TER   
ATOM   1824  O00 WTR   125      -9.692 -17.024 -12.849
ATOM   1825  H01 WTR   125      -8.936 -17.598 -12.972
ATOM   1826  H02 WTR   125     -10.432 -17.622 -12.742
TER   
ATOM   1827  O00 WTR   126      -4.876 -12.517 -15.370
ATOM   1828  H01 WTR   126      -4.344 -12.651 -16.155
ATOM   1829  H02 WTR   126      -4.299 -12.050 -14.766
TER   
ATOM   1830  O00 WTR   127     -18.765 -22.664 -13.044
ATOM   1831  H01 WTR   127     -18.211 -23.141 -12.425
ATOM   1832  H02 WTR   127     -18.293 -22.712 -13.875
TER   
ATOM   1833  O00 WTR   128      -3.907 -19.399  -8.440
ATOM   1834  H01 WTR   128      -3.594 -18.832  -7.735
ATOM   1835  H02 WTR   128      -4.537 -18.860  -8.919
TER   
ATOM   1836  O00 WTR   129      -6.462 -22.412 -13.978
ATOM   1837  H01 WTR   129      -6.053 -21.710 -13.471
ATOM   1838  H02 WTR   129      -6.509 -23.151 -13.371
TER   
ATOM   1839  O00 WTR   130      -4.378 -17.088 -21.352
ATOM   1840  H01 WTR   130      -3.799 -17.530 -20.730
ATOM   1841  H02 WTR   130      -5.260 -17.258 -21.022
TER   
ATOM   1842  O00 WTR   131      -3.378 -20.192 -18.133
ATOM   1843  H01 WTR   131      -3.518 -20.265 -17.189
ATOM   1844  H02 WTR   131      -4.198 -20.497 -18.521
TER   
ATOM   1845  O00 WTR   132      -2.336 -20.327 -12.721
ATOM   1846  H01 WTR   132      -1.801 -19.534 -12.721
ATOM   1847  H02 WTR   132      -3.232 -20.013 -12.601
TER   
ATOM   1848  O00 WTR   133       5.246 -21.316 -13.976
ATOM   1849  H01 WTR   133       4.839 -20.468 -14.152
ATOM   1850  H02 WTR   133       4.511 -21.925 -13.905
TER   
ATOM   1851  O00 WTR   134      -1.291 -20.836  -8.588
ATOM   1852  H01 WTR   134      -1.970 -20.477  -8.018
ATOM   1853  H02 WTR   134      -0.629 -20.146  -8.638
TER   
ATOM   1854  O00 WTR   135      -5.092 -20.320 -12.272
ATOM   1855  H01 WTR   135      -5.884 -19.782 -12.276
ATOM   1856  H02 WTR   135      -5.047 -20.672 -11.383
TER   
ATOM   1857  O00 WTR   136       9.924 -20.973 -17.828
ATOM   1858  H01 WTR   136       9.304 -21.457 -17.282
ATOM   1859  H02 WTR   136      10.679 -21.557 -17.908
TER   
ATOM   1860  O00 WTR   137      -1.397 -22.135 -10.881
ATOM   1861  H01 WTR   137      -1.491 -21.621 -10.079
ATOM   1862  H02 WTR   137      -1.648 -21.534 -11.582
TER   
ATOM   1863  O00 WTR   138       9.883 -26.322 -13.276
ATOM   1864  H01 WTR   138       9.983 -26.481 -12.337
ATOM   1865  H02 WTR   138       9.434 -27.101 -13.604
TER   
ATOM   1866  O00 WTR   139       6.834 -27.924 -10.826
ATOM   1867  H01 WTR   139       6.603 -27.872  -9.899
ATOM   1868  H02 WTR   139       7.774 -27.746 -10.850
TER   
ATOM   1869  O00 WTR   140       9.390 -21.361 -12.330
ATOM   1870  H01 WTR   140       9.186 -20.603 -12.878
ATOM   1871  H02 WTR   140       9.661 -20.985 -11.492
TER   
ATOM   1872  O00 WTR   141       8.530 -20.952  -7.808
ATOM   1873  H01 WTR   141       7.949 -20.328  -8.243
ATOM   1874  H02 WTR   141       8.886 -20.468  -7.062
TER   
ATOM   1875  O00 WTR   142       0.369 -20.139 -15.377
ATOM   1876  H01 WTR   142       0.339 -19.982 -16.321
ATOM   1877  H02 WTR   142       0.562 -21.073 -15.295
TER   
ATOM   1878  O00 WTR   143       8.748 -19.341 -14.005
ATOM   1879  H01 WTR   143       9.687 -19.163 -14.072
ATOM   1880  H02 WTR   143       8.586 -20.021 -14.660
TER   
ATOM   1881  O00 WTR   144       2.804 -20.291 -18.524
ATOM   1882  H01 WTR   144       3.015 -19.966 -19.399
ATOM   1883  H02 WTR   144       3.032 -19.569 -17.939
TER   
ATOM   1884  O00 WTR   145       8.544 -19.205 -19.733
ATOM   1885  H01 WTR   145       9.250 -19.821 -19.537
ATOM   1886  H02 WTR   145       7.751 -19.641 -19.420
TER   
ATOM   1887  O00 WTR   146       8.071 -21.515 -15.681
ATOM   1888  H01 WTR   146       7.345 -21.265 -16.253
ATOM   1889  H02 WTR   146       7.816 -22.367 -15.327
TER   
ATOM   1890  O00 WTR   147       6.437 -23.891  -9.920
ATOM   1891  H01 WTR   147       5.728 -23.477  -9.427
ATOM   1892  H02 WTR   147       6.569 -23.321 -10.677
TER   
ATOM   1893  O00 WTR   148      -7.196 -18.928 -11.854
ATOM   1894  H01 WTR   148      -7.595 -18.885 -10.985
ATOM   1895  H02 WTR   148      -6.888 -18.037 -12.020
TER   
ATOM   1896  O00 WTR   149      -8.606 -20.165  -9.259
ATOM   1897  H01 WTR   149      -9.386 -19.668  -9.015
ATOM   1898  H02 WTR   149      -8.902 -20.749  -9.957
TER   
ATOM   1899  O00 WTR   150       2.214 -21.583  -9.886
ATOM   1900  H01 WTR   150       1.765 -21.727  -9.053
ATOM   1901  H02 WTR   150       1.861 -22.256 -10.468
TER   
ATOM   1902  O00 WTR   151       3.694 -19.227  -6.581
ATOM   1903  H01 WTR   151       3.320 -20.107  -6.538
ATOM   1904  H02 WTR   151       4.402 -19.235  -5.937
TER   
ATOM   1905  O00 WTR   152     -10.468 -20.752 -13.991
ATOM   1906  H01 WTR   152      -9.757 -20.910 -14.613
ATOM   1907  H02 WTR   152     -10.051 -20.812 -13.131
TER   
ATOM   1908  O00 WTR   153       8.572 -16.528 -20.014
ATOM   1909  H01 WTR   153       8.652 -17.456 -19.792
ATOM   1910  H02 WTR   153       7.740 -16.259 -19.625
TER   
ATOM   1911  O00 WTR   154     -16.041  -8.099 -15.112
ATOM   1912  H01 WTR   154     -15.683  -7.287 -15.471
ATOM   1913  H02 WTR   154     -15.853  -8.760 -15.779
TER   
ATOM   1914  O00 WTR   155     -14.503  -9.770 -13.345
ATOM   1915  H01 WTR   155     -15.168  -9.204 -13.736
ATOM   1916  H02 WTR   155     -13.851  -9.164 -12.992
TER   
ATOM   1917  O00 WTR   156     -12.819  -7.874 -12.207
ATOM   1918  H01 WTR   156     -12.084  -8.386 -12.543
ATOM   1919  H02 WTR   156     -12.914  -7.152 -12.828
TER   
ATOM   1920  O00 WTR   157      -7.712 -10.496 -21.656
ATOM   1921  H01 WTR   157      -7.909 -11.433 -21.665
ATOM   1922  H02 WTR   157      -6.774 -10.447 -21.837
TER   
ATOM   1923  O00 WTR   158     -15.149 -10.822 -18.061
ATOM   1924  H01 WTR   158     -15.433 -11.326 -17.299
ATOM   1925  H02 WTR   158     -15.828 -10.978 -18.718
TER   
ATOM   1926  O00 WTR   159     -15.358  -5.539 -16.231
ATOM   1927  H01 WTR   159     -14.877  -4.712 -16.235
ATOM   1928  H02 WTR   159     -16.231  -5.308 -15.914
TER   
ATOM   1929  O00 WTR   160     -14.786 -15.214 -16.382
ATOM   1930  H01 WTR   160     -13.862 -15.032 -16.554
ATOM   1931  H02 WTR   160     -14.775 -15.935 -15.752
TER   
ATOM   1932  O00 WTR   161     -14.291  -0.027  -9.604
ATOM   1933  H01 WTR   161     -14.533  -0.110  -8.681
ATOM   1934  H02 WTR   161     -14.593   0.846  -9.854
TER   
ATOM   1935  O00 WTR   162      -2.724  -8.950 -22.522
ATOM   1936  H01 WTR   162      -1.919  -9.399 -22.778
ATOM   1937  H02 WTR   162      -2.538  -8.022 -22.669
TER   
ATOM   1938  O00 WTR   163     -10.644 -16.290 -18.548
ATOM   1939  H01 WTR   163     -11.087 -15.944 -17.772
ATOM   1940  H02 WTR   163     -10.994 -17.175 -18.649
TER   
ATOM   1941  O00 WTR   164     -19.852 -20.208 -11.863
ATOM   1942  H01 WTR   164     -19.795 -20.923 -12.497
ATOM   1943  H02 WTR   164     -20.740 -20.269 -11.511
TER   
ATOM   1944  O00 WTR   165     -18.013  -4.951 -15.482
ATOM   1945  H01 WTR   165     -17.808  -4.855 -14.552
ATOM   1946  H02 WTR   165     -18.927  -5.233 -15.498
TER   
ATOM   1947  O00 WTR   166     -15.150  -4.144 -12.346
ATOM   1948  H01 WTR   166     -15.041  -4.467 -11.452
ATOM   1949  H02 WTR   166     -14.891  -3.224 -12.302
TER   
ATOM   1950  O00 WTR   167     -16.082 -11.687 -11.991
ATOM   1951  H01 WTR   167     -15.486 -12.413 -11.803
ATOM   1952  H02 WTR   167     -15.506 -10.959 -12.225
TER   
ATOM   1953  O00 WTR   168     -17.197   0.328 -10.422
ATOM   1954  H01 WTR   168     -18.076   0.442 -10.785
ATOM   1955  H02 WTR   168     -17.337  -0.134  -9.595
TER   
ATOM   1956  O00 WTR   169     -17.738   3.619 -11.225
ATOM   1957  H01 WTR   169     -16.833   3.352 -11.061
ATOM   1958  H02 WTR   169     -18.153   3.602 -10.363
TER   
ATOM   1959  O00 WTR   170      -8.271  -3.716 -12.311
ATOM   1960  H01 WTR   170      -8.998  -4.001 -11.756
ATOM   1961  H02 WTR   170      -8.046  -2.846 -11.982
TER   
ATOM   1962  O00 WTR   171     -15.038  -5.405  -9.569
ATOM   1963  H01 WTR   171     -15.336  -4.987  -8.762
ATOM   1964  H02 WTR   171     -14.273  -5.917  -9.307
TER   
ATOM   1965  O00 WTR   172     -21.749   6.173 -12.487
ATOM   1966  H01 WTR   172     -22.367   5.469 -12.684
ATOM   1967  H02 WTR   172     -21.118   5.777 -11.886
TER   
ATOM   1968  O00 WTR   173     -11.476  -0.387 -10.202
ATOM   1969  H01 WTR   173     -12.389  -0.142 -10.056
ATOM   1970  H02 WTR   173     -11.211   0.118 -10.970
TER   
ATOM   1971  O00 WTR   174     -10.660   0.409 -12.856
ATOM   1972  H01 WTR   174      -9.709   0.502 -12.922
ATOM   1973  H02 WTR   174     -10.894  -0.171 -13.581
TER   
ATOM   1974  O00 WTR   175     -13.793  -5.806 -13.966
ATOM   1975  H01 WTR   175     -14.349  -5.339 -13.342
ATOM   1976  H02 WTR   175     -14.206  -5.654 -14.816
TER   
ATOM   1977  O00 WTR   176     -19.144   1.484 -12.048
ATOM   1978  H01 WTR   176     -18.808   2.300 -11.677
ATOM   1979  H02 WTR   176     -18.596   1.327 -12.817
TER   
ATOM   1980  O00 WTR   177      -9.386   1.672 -16.450
ATOM   1981  H01 WTR   177      -8.478   1.552 -16.729
ATOM   1982  H02 WTR   177      -9.904   1.483 -17.232
TER   
ATOM   1983  O00 WTR   178     -20.786  -1.766 -12.964
ATOM   1984  H01 WTR   178     -21.225  -1.809 -13.813
ATOM   1985  H02 WTR   178     -20.505  -0.854 -12.885
TER   
ATOM   1986  O00 WTR   179     -10.964  11.275 -17.464
ATOM   1987  H01 WTR   179     -10.433  10.558 -17.116
ATOM   1988  H02 WTR   179     -11.838  10.897 -17.568
TER   
ATOM   1989  O00 WTR   180     -13.538  -3.453 -16.282
ATOM   1990  H01 WTR   180     -12.676  -3.335 -16.681
ATOM   1991  H02 WTR   180     -13.595  -2.760 -15.625
TER   
ATOM   1992  O00 WTR   181     -14.622  -1.028  -4.349
ATOM   1993  H01 WTR   181     -14.028  -1.772  -4.246
ATOM   1994  H02 WTR   181     -14.835  -1.019  -5.282
TER   
ATOM   1995  O00 WTR   182     -19.522  -9.663  -6.426
ATOM   1996  H01 WTR   182     -19.983  -9.256  -7.159
ATOM   1997  H02 WTR   182     -18.678  -9.211  -6.393
TER   
ATOM   1998  O00 WTR   183      -8.059 -15.273 -16.998
ATOM   1999  H01 WTR   183      -8.053 -15.742 -17.833
ATOM   2000  H02 WTR   183      -7.910 -14.358 -17.236
TER   
ATOM   2001  O00 WTR   184     -11.610  -4.302 -18.269
ATOM   2002  H01 WTR   184     -10.799  -3.819 -18.429
ATOM   2003  H02 WTR   184     -12.074  -4.276 -19.106
TER   
ATOM   2004  O00 WTR   185     -12.222 -11.458 -17.385
ATOM   2005  H01 WTR   185     -12.786 -11.204 -18.115
ATOM   2006  H02 WTR   185     -12.812 -11.510 -16.633
TER   
ATOM   2007  O00 WTR   186     -10.395 -11.373 -10.368
ATOM   2008  H01 WTR   186     -11.294 -11.087 -10.210
ATOM   2009  H02 WTR   186     -10.409 -12.315 -10.195
TER   
ATOM   2010  O00 WTR   187      -7.334 -18.168 -21.086
ATOM   2011  H01 WTR   187      -7.946 -17.508 -20.760
ATOM   2012  H02 WTR   187      -7.543 -18.251 -22.016
TER   
ATOM   2013  O00 WTR   188      -9.607 -18.249 -15.962
ATOM   2014  H01 WTR   188      -8.708 -18.228 -15.634
ATOM   2015  H02 WTR   188      -9.538 -17.957 -16.871
TER   
ATOM   2016  O00 WTR   189     -12.137 -18.197 -15.528
ATOM   2017  H01 WTR   189     -11.194 -18.150 -15.685
ATOM   2018  H02 WTR   189     -12.346 -19.128 -15.604
TER   
ATOM   2019  O00 WTR   190     -11.192 -12.226 -13.475
ATOM   2020  H01 WTR   190     -10.764 -12.942 -13.945
ATOM   2021  H02 WTR   190     -10.625 -12.062 -12.721
TER   
ATOM   2022  O00 WTR   191       0.070 -18.622 -19.659
ATOM   2023  H01 WTR   191       0.827 -19.091 -20.009
ATOM   2024  H02 WTR   191       0.412 -18.142 -18.905
TER   
ATOM   2025  O00 WTR   192     -12.828  -6.516 -17.303
ATOM   2026  H01 WTR   192     -12.380  -5.802 -17.756
ATOM   2027  H02 WTR   192     -13.678  -6.151 -17.059
TER   
ATOM   2028  O00 WTR   193       4.392  -7.729  -7.865
ATOM   2029  H01 WTR   193       5.274  -7.548  -8.189
ATOM   2030  H02 WTR   193       3.847  -7.047  -8.258
TER   
ATOM   2031  O00 WTR   194     -13.438 -11.648 -14.909
ATOM   2032  H01 WTR   194     -12.695 -12.064 -14.473
ATOM   2033  H02 WTR   194     -13.717 -10.960 -14.305
TER   
ATOM   2034  O00 WTR   195      -6.946 -19.868 -16.861
ATOM   2035  H01 WTR   195      -6.839 -19.043 -16.387
ATOM   2036  H02 WTR   195      -6.467 -19.738 -17.680
TER   
ATOM   2037  O00 WTR   196      -5.919 -19.883 -19.334
ATOM   2038  H01 WTR   196      -6.332 -19.178 -19.833
ATOM   2039  H02 WTR   196      -6.279 -20.686 -19.710
TER   
ATOM   2040  O00 WTR   197      -4.907 -14.567 -23.770
ATOM   2041  H01 WTR   197      -4.565 -14.130 -22.990
ATOM   2042  H02 WTR   197      -4.657 -15.484 -23.660
TER   
ATOM   2043  O00 WTR   198      -9.262  -2.842 -18.236
ATOM   2044  H01 WTR   198      -8.879  -2.033 -17.895
ATOM   2045  H02 WTR   198      -8.974  -3.520 -17.624
TER   
ATOM   2046  O00 WTR   199      -3.455 -20.483  -5.610
ATOM   2047  H01 WTR   199      -3.318 -20.905  -4.762
ATOM   2048  H02 WTR   199      -3.394 -19.546  -5.425
TER   
ATOM   2049  O00 WTR   200     -12.473  -5.655  -7.848
ATOM   2050  H01 WTR   200     -12.518  -4.810  -7.399
ATOM   2051  H02 WTR   200     -11.536  -5.822  -7.950
TER   
ATOM   2052  O00 WTR   201      -4.984 -12.905 -18.213
ATOM   2053  H01 WTR   201      -5.847 -12.759 -17.826
ATOM   2054  H02 WTR   201      -5.114 -13.631 -18.823
TER   
ATOM   2055  O00 WTR   202      -1.427 -13.219 -23.160
ATOM   2056  H01 WTR   202      -1.749 -13.604 -23.975
ATOM   2057  H02 WTR   202      -0.935 -12.446 -23.437
TER   
ATOM   2058  O00 WTR   203      -5.624  -7.554 -14.180
ATOM   2059  H01 WTR   203      -5.262  -7.387 -13.309
ATOM   2060  H02 WTR   203      -6.273  -8.244 -14.042
TER   
ATOM   2061  O00 WTR   204      -4.237 -17.260 -24.171
ATOM   2062  H01 WTR   204      -4.313 -18.211 -24.241
ATOM   2063  H02 WTR   204      -4.065 -17.100 -23.243
TER   
ATOM   2064  O00 WTR   205       3.020 -19.404 -11.668
ATOM   2065  H01 WTR   205       3.109 -20.153 -11.078
ATOM   2066  H02 WTR   205       3.442 -18.682 -11.203
TER   
ATOM   2067  O00 WTR   206       2.151  -5.958 -17.919
ATOM   2068  H01 WTR   206       1.854  -6.817 -18.219
ATOM   2069  H02 WTR   206       3.106  -6.010 -17.948
TER   
ATOM   2070  O00 WTR   207      -8.532 -12.476 -12.513
ATOM   2071  H01 WTR   207      -8.525 -11.663 -13.019
ATOM   2072  H02 WTR   207      -7.788 -12.975 -12.850
TER   
ATOM   2073  O00 WTR   208     -17.191 -13.859 -13.448
ATOM   2074  H01 WTR   208     -17.070 -14.124 -12.537
ATOM   2075  H02 WTR   208     -16.992 -12.923 -13.454
TER   
ATOM   2076  O00 WTR   209      -9.604 -11.812 -16.224
ATOM   2077  H01 WTR   209     -10.389 -11.751 -16.767
ATOM   2078  H02 WTR   209      -9.809 -11.294 -15.445
TER   
ATOM   2079  O00 WTR   210       3.894  -8.788 -16.243
ATOM   2080  H01 WTR   210       4.325  -7.996 -16.566
ATOM   2081  H02 WTR   210       3.733  -8.612 -15.316
TER   
ATOM   2082  O00 WTR   211      -8.477 -21.576 -15.432
ATOM   2083  H01 WTR   211      -7.828 -21.921 -14.818
ATOM   2084  H02 WTR   211      -7.974 -21.014 -16.022
TER   
ATOM   2085  O00 WTR   212      -2.724 -16.457 -12.840
ATOM   2086  H01 WTR   212      -2.107 -17.172 -12.997
ATOM   2087  H02 WTR   212      -3.443 -16.623 -13.450
TER   
ATOM   2088  O00 WTR   213      -9.383  -7.744 -16.625
ATOM   2089  H01 WTR   213     -10.196  -8.248 -16.592
ATOM   2090  H02 WTR   213      -8.691  -8.395 -16.515
TER   
ATOM   2091  O00 WTR   214     -10.705  -9.066 -13.567
ATOM   2092  H01 WTR   214     -10.011  -8.431 -13.747
ATOM   2093  H02 WTR   214     -11.290  -9.002 -14.321
TER   
ATOM   2094  O00 WTR   215     -16.806 -18.700 -17.092
ATOM   2095  H01 WTR   215     -16.489 -18.484 -17.969
ATOM   2096  H02 WTR   215     -17.488 -18.051 -16.917
TER   
ATOM   2097  O00 WTR   216      -4.255 -10.572 -19.134
ATOM   2098  H01 WTR   216      -4.380 -11.436 -18.740
ATOM   2099  H02 WTR   216      -4.596  -9.960 -18.482
TER   
ATOM   2100  O00 WTR   217       9.058 -14.010 -23.699
ATOM   2101  H01 WTR   217       9.440 -13.487 -24.404
ATOM   2102  H02 WTR   217       8.344 -13.469 -23.360
TER   
ATOM   2103  O00 WTR   218      -1.818 -12.971 -20.446
ATOM   2104  H01 WTR   218      -1.396 -13.720 -20.025
ATOM   2105  H02 WTR   218      -1.667 -13.105 -21.382
TER   
ATOM   2106  O00 WTR   219      -2.772 -11.175 -13.934
ATOM   2107  H01 WTR   219      -2.614 -11.924 -13.359
ATOM   2108  H02 WTR   219      -2.368 -10.435 -13.482
TER   
ATOM   2109  O00 WTR   220      -8.677 -15.870 -20.259
ATOM   2110  H01 WTR   220      -8.853 -14.984 -20.576
ATOM   2111  H02 WTR   220      -9.426 -16.078 -19.700
TER   
ATOM   2112  O00 WTR   221      -2.746  -9.602 -11.408
ATOM   2113  H01 WTR   221      -2.626  -8.797 -10.904
ATOM   2114  H02 WTR   221      -2.544 -10.304 -10.790
TER   
ATOM   2115  O00 WTR   222      -9.000  -7.057 -13.906
ATOM   2116  H01 WTR   222      -8.107  -6.843 -13.636
ATOM   2117  H02 WTR   222      -8.990  -6.970 -14.859
TER   
ATOM   2118  O00 WTR   223      -7.687  -9.732 -16.487
ATOM   2119  H01 WTR   223      -7.378 -10.139 -15.678
ATOM   2120  H02 WTR   223      -6.895  -9.388 -16.900
TER   
ATOM   2121  O00 WTR   224      -5.035 -10.597 -21.588
ATOM   2122  H01 WTR   224      -4.283 -10.335 -22.119
ATOM   2123  H02 WTR   224      -4.716 -10.563 -20.686
TER   
ATOM   2124  O00 WTR   225      -1.471  -6.688 -16.814
ATOM   2125  H01 WTR   225      -2.291  -7.000 -16.432
ATOM   2126  H02 WTR   225      -1.743  -6.114 -17.530
TER   
ATOM   2127  O00 WTR   226      -7.212   5.402 -11.997
ATOM   2128  H01 WTR   226      -6.872   4.509 -12.060
ATOM   2129  H02 WTR   226      -6.434   5.958 -12.041
TER   
ATOM   2130  O00 WTR   227      -7.388 -10.043 -13.631
ATOM   2131  H01 WTR   227      -7.959  -9.733 -12.929
ATOM   2132  H02 WTR   227      -6.583 -10.310 -13.186
TER   
ATOM   2133  O00 WTR   228       0.566 -11.092 -22.676
ATOM   2134  H01 WTR   228       0.697 -10.178 -22.424
ATOM   2135  H02 WTR   228       0.641 -11.581 -21.856
TER   
ATOM   2136  O00 WTR   229       8.230 -17.179 -22.772
ATOM   2137  H01 WTR   229       8.706 -16.439 -23.147
ATOM   2138  H02 WTR   229       8.644 -17.325 -21.921
TER   
ATOM   2139  O00 WTR   230       1.919 -13.864 -19.940
ATOM   2140  H01 WTR   230       1.696 -13.491 -19.086
ATOM   2141  H02 WTR   230       1.111 -14.283 -20.237
TER   
ATOM   2142  O00 WTR   231       5.280  -6.726 -13.766
ATOM   2143  H01 WTR   231       4.410  -7.116 -13.685
ATOM   2144  H02 WTR   231       5.141  -5.793 -13.600
TER   
ATOM   2145  O00 WTR   232       3.257 -19.089 -14.441
ATOM   2146  H01 WTR   232       3.194 -19.135 -13.487
ATOM   2147  H02 WTR   232       2.560 -19.664 -14.756
TER   
ATOM   2148  O00 WTR   233      -2.461 -17.963 -19.197
ATOM   2149  H01 WTR   233      -2.905 -18.705 -18.786
ATOM   2150  H02 WTR   233      -1.604 -18.307 -19.450
TER   
ATOM   2151  O00 WTR   234      -1.310  -8.830 -13.688
ATOM   2152  H01 WTR   234      -1.667  -8.968 -12.811
ATOM   2153  H02 WTR   234      -0.505  -8.332 -13.544
TER   
ATOM   2154  O00 WTR   235       1.566 -22.441 -17.520
ATOM   2155  H01 WTR   235       2.256 -21.818 -17.749
ATOM   2156  H02 WTR   235       0.788 -22.114 -17.971
TER   
ATOM   2157  O00 WTR   236       8.541 -16.016 -16.499
ATOM   2158  H01 WTR   236       8.620 -15.063 -16.536
ATOM   2159  H02 WTR   236       9.444 -16.333 -16.525
TER   
ATOM   2160  O00 WTR   237       4.778  -9.380 -11.065
ATOM   2161  H01 WTR   237       4.393 -10.012 -10.459
ATOM   2162  H02 WTR   237       5.233  -9.916 -11.715
TER   
ATOM   2163  O00 WTR   238       7.493  -8.798 -17.175
ATOM   2164  H01 WTR   238       8.225  -8.456 -17.687
ATOM   2165  H02 WTR   238       7.208  -8.058 -16.638
TER   
ATOM   2166  O00 WTR   239       6.971  -6.443 -19.448
ATOM   2167  H01 WTR   239       6.740  -5.841 -20.155
ATOM   2168  H02 WTR   239       7.927  -6.465 -19.454
TER   
ATOM   2169  O00 WTR   240     -10.657  -9.052  -8.306
ATOM   2170  H01 WTR   240     -10.972  -8.820  -7.433
ATOM   2171  H02 WTR   240     -11.152  -9.838  -8.539
TER   
ATOM   2172  O00 WTR   241       3.316 -12.238 -21.510
ATOM   2173  H01 WTR   241       2.813 -12.939 -21.095
ATOM   2174  H02 WTR   241       3.894 -12.689 -22.126
TER   
ATOM   2175  O00 WTR   242      -4.456 -13.510 -21.384
ATOM   2176  H01 WTR   242      -3.735 -13.453 -20.757
ATOM   2177  H02 WTR   242      -4.590 -12.609 -21.678
TER   
ATOM   2178  O00 WTR   243      10.721 -13.956 -13.663
ATOM   2179  H01 WTR   243      10.972 -14.164 -14.563
ATOM   2180  H02 WTR   243      10.909 -14.755 -13.171
TER   
ATOM   2181  O00 WTR   244       5.763 -16.272 -19.087
ATOM   2182  H01 WTR   244       5.549 -17.030 -19.632
ATOM   2183  H02 WTR   244       5.731 -16.605 -18.190
TER   
ATOM   2184  O00 WTR   245       7.956 -14.357 -12.793
ATOM   2185  H01 WTR   245       8.479 -14.688 -12.063
ATOM   2186  H02 WTR   245       8.600 -14.072 -13.440
TER   
ATOM   2187  O00 WTR   246      -3.324 -13.401 -25.571
ATOM   2188  H01 WTR   246      -3.860 -13.871 -24.932
ATOM   2189  H02 WTR   246      -3.777 -13.529 -26.405
TER   
ATOM   2190  O00 WTR   247       4.031 -12.088 -14.110
ATOM   2191  H01 WTR   247       3.952 -12.038 -15.063
ATOM   2192  H02 WTR   247       4.591 -12.848 -13.955
TER   
ATOM   2193  O00 WTR   248      -1.114  -6.356 -22.715
ATOM   2194  H01 WTR   248      -1.184  -5.557 -22.193
ATOM   2195  H02 WTR   248      -0.493  -6.904 -22.234
TER   
ATOM   2196  O00 WTR   249       0.010  -8.459 -21.576
ATOM   2197  H01 WTR   249      -0.709  -8.562 -20.953
ATOM   2198  H02 WTR   249       0.797  -8.427 -21.031
TER   
ATOM   2199  O00 WTR   250      -0.154 -15.411 -20.523
ATOM   2200  H01 WTR   250      -0.910 -15.637 -21.064
ATOM   2201  H02 WTR   250       0.079 -16.228 -20.083
TER   
ATOM   2202  O00 WTR   251       7.008 -12.689 -21.743
ATOM   2203  H01 WTR   251       6.682 -13.586 -21.807
ATOM   2204  H02 WTR   251       7.469 -12.661 -20.904
TER   
ATOM   2205  O00 WTR   252      13.598 -15.038 -12.027
ATOM   2206  H01 WTR   252      14.310 -14.563 -11.599
ATOM   2207  H02 WTR   252      13.339 -15.705 -11.392
TER   
ATOM   2208  O00 WTR   253      -5.830 -13.573 -12.844
ATOM   2209  H01 WTR   253      -5.702 -13.472 -13.787
ATOM   2210  H02 WTR   253      -5.350 -12.842 -12.457
TER   
ATOM   2211  O00 WTR   254       5.120 -17.852 -21.074
ATOM   2212  H01 WTR   254       5.775 -18.457 -21.423
ATOM   2213  H02 WTR   254       4.923 -17.265 -21.804
TER   
ATOM   2214  O00 WTR   255     -15.649 -12.564 -15.991
ATOM   2215  H01 WTR   255     -15.578 -13.509 -16.128
ATOM   2216  H02 WTR   255     -14.893 -12.343 -15.448
TER   
ATOM   2217  O00 WTR   256       8.337 -12.134 -19.586
ATOM   2218  H01 WTR   256       8.116 -12.451 -18.710
ATOM   2219  H02 WTR   256       8.998 -11.458 -19.437
TER   
ATOM   2220  O00 WTR   257      -0.640 -20.790 -18.477
ATOM   2221  H01 WTR   257      -1.596 -20.741 -18.469
ATOM   2222  H02 WTR   257      -0.359 -19.945 -18.827
TER   
ATOM   2223  O00 WTR   258      -1.434 -15.061 -16.710
ATOM   2224  H01 WTR   258      -2.224 -15.588 -16.836
ATOM   2225  H02 WTR   258      -1.742 -14.155 -16.747
TER   
ATOM   2226  O00 WTR   259       8.775  -9.765 -14.208
ATOM   2227  H01 WTR   259       8.456  -8.869 -14.318
ATOM   2228  H02 WTR   259       8.003 -10.265 -13.947
TER   
ATOM   2229  O00 WTR   260       9.243 -13.426 -16.197
ATOM   2230  H01 WTR   260       8.706 -12.634 -16.164
ATOM   2231  H02 WTR   260      10.118 -13.133 -15.945
TER   
ATOM   2232  O00 WTR   261      -1.364 -10.115 -19.881
ATOM   2233  H01 WTR   261      -1.221 -10.981 -20.264
ATOM   2234  H02 WTR   261      -2.294 -10.104 -19.654
TER   
ATOM   2235  O00 WTR   262      11.067  -5.913 -21.639
ATOM   2236  H01 WTR   262      10.382  -5.666 -22.260
ATOM   2237  H02 WTR   262      10.919  -6.844 -21.475
TER   
ATOM   2238  O00 WTR   263       8.246  -7.510 -22.361
ATOM   2239  H01 WTR   263       7.796  -6.682 -22.196
ATOM   2240  H02 WTR   263       7.807  -7.873 -23.130
TER   
ATOM   2241  O00 WTR   264       3.936 -18.331 -16.980
ATOM   2242  H01 WTR   264       3.435 -17.519 -17.057
ATOM   2243  H02 WTR   264       3.883 -18.559 -16.052
TER   
ATOM   2244  O00 WTR   265       4.095  -3.068 -22.701
ATOM   2245  H01 WTR   265       3.455  -3.586 -23.190
ATOM   2246  H02 WTR   265       3.640  -2.249 -22.502
TER   
ATOM   2247  O00 WTR   266       5.597  -8.840 -20.051
ATOM   2248  H01 WTR   266       5.976  -7.968 -20.163
ATOM   2249  H02 WTR   266       6.312  -9.367 -19.694
TER   
ATOM   2250  O00 WTR   267       3.848 -11.593 -16.903
ATOM   2251  H01 WTR   267       3.802 -10.655 -16.718
ATOM   2252  H02 WTR   267       3.932 -11.646 -17.855
TER   
ATOM   2253  O00 WTR   268      -5.946 -15.191 -19.593
ATOM   2254  H01 WTR   268      -6.836 -15.392 -19.883
ATOM   2255  H02 WTR   268      -5.405 -15.324 -20.371
TER   
ATOM   2256  O00 WTR   269       9.791  -6.160 -19.091
ATOM   2257  H01 WTR   269      10.376  -5.419 -19.247
ATOM   2258  H02 WTR   269      10.137  -6.860 -19.646
TER   
ATOM   2259  O00 WTR   270       7.193 -11.385 -16.504
ATOM   2260  H01 WTR   270       7.492 -10.502 -16.721
ATOM   2261  H02 WTR   270       6.258 -11.380 -16.709
TER   
ATOM   2262  O00 WTR   271       1.014  -6.004 -15.464
ATOM   2263  H01 WTR   271       1.496  -5.842 -16.275
ATOM   2264  H02 WTR   271       0.303  -6.591 -15.721
TER   
ATOM   2265  O00 WTR   272      12.485 -14.710 -16.693
ATOM   2266  H01 WTR   272      12.022 -15.037 -17.464
ATOM   2267  H02 WTR   272      12.581 -13.771 -16.851
TER   
ATOM   2268  O00 WTR   273       6.777 -22.680 -12.220
ATOM   2269  H01 WTR   273       7.617 -22.261 -12.406
ATOM   2270  H02 WTR   273       6.159 -22.250 -12.810
TER   
ATOM   2271  O00 WTR   274      -5.479  -7.570 -20.671
ATOM   2272  H01 WTR   274      -4.863  -8.276 -20.868
ATOM   2273  H02 WTR   274      -6.210  -8.005 -20.233
TER   
ATOM   2274  O00 WTR   275      14.183  -8.662 -15.519
ATOM   2275  H01 WTR   275      13.293  -9.004 -15.436
ATOM   2276  H02 WTR   275      14.707  -9.214 -14.937
TER   
ATOM   2277  O00 WTR   276       7.870  -7.114 -14.574
ATOM   2278  H01 WTR   276       7.967  -6.491 -15.294
ATOM   2279  H02 WTR   276       6.965  -7.004 -14.282
TER   
ATOM   2280  O00 WTR   277       6.374 -15.283 -21.568
ATOM   2281  H01 WTR   277       6.844 -16.019 -21.959
ATOM   2282  H02 WTR   277       6.110 -15.597 -20.704
TER   
ATOM   2283  O00 WTR   278      12.065  -4.715 -19.489
ATOM   2284  H01 WTR   278      12.632  -4.037 -19.856
ATOM   2285  H02 WTR   278      11.909  -5.316 -20.218
TER   
ATOM   2286  O00 WTR   279       5.071  -6.271 -17.357
ATOM   2287  H01 WTR   279       5.288  -5.410 -16.998
ATOM   2288  H02 WTR   279       5.759  -6.443 -18.000
TER   
ATOM   2289  O00 WTR   280       6.524 -10.193 -23.178
ATOM   2290  H01 WTR   280       6.542 -10.957 -22.602
ATOM   2291  H02 WTR   280       6.171  -9.490 -22.633
TER   
ATOM   2292  O00 WTR   281       6.019 -20.400 -17.256
ATOM   2293  H01 WTR   281       6.097 -19.482 -16.995
ATOM   2294  H02 WTR   281       5.163 -20.458 -17.679
TER   
ATOM   2295  O00 WTR   282      -9.784   5.592 -12.584
ATOM   2296  H01 WTR   282      -9.761   5.061 -13.380
ATOM   2297  H02 WTR   282      -8.879   5.600 -12.274
TER   
ATOM   2298  O00 WTR   283      -4.762  -4.425 -10.416
ATOM   2299  H01 WTR   283      -4.932  -3.666 -10.973
ATOM   2300  H02 WTR   283      -5.606  -4.874 -10.359
TER   
ATOM   2301  O00 WTR   284      -5.422   4.001 -16.850
ATOM   2302  H01 WTR   284      -5.330   4.946 -16.971
ATOM   2303  H02 WTR   284      -6.057   3.910 -16.140
TER   
ATOM   2304  O00 WTR   285      -4.966  -2.669 -12.458
ATOM   2305  H01 WTR   285      -5.362  -3.312 -13.046
ATOM   2306  H02 WTR   285      -4.330  -2.205 -13.002
TER   
ATOM   2307  O00 WTR   286     -15.699   2.549  -9.780
ATOM   2308  H01 WTR   286     -16.404   1.915  -9.907
ATOM   2309  H02 WTR   286     -15.689   2.711  -8.836
TER   
ATOM   2310  O00 WTR   287      -3.618  -5.209 -21.090
ATOM   2311  H01 WTR   287      -4.246  -5.929 -21.040
ATOM   2312  H02 WTR   287      -3.701  -4.880 -21.985
TER   
ATOM   2313  O00 WTR   288     -12.505   4.639 -12.976
ATOM   2314  H01 WTR   288     -11.863   5.211 -12.554
ATOM   2315  H02 WTR   288     -11.983   4.067 -13.539
TER   
ATOM   2316  O00 WTR   289      -6.363  -0.247 -15.149
ATOM   2317  H01 WTR   289      -6.999  -0.927 -15.369
ATOM   2318  H02 WTR   289      -5.591  -0.728 -14.849
TER   
ATOM   2319  O00 WTR   290      -2.312  -2.298 -19.517
ATOM   2320  H01 WTR   290      -2.736  -2.165 -18.668
ATOM   2321  H02 WTR   290      -2.246  -1.420 -19.892
TER   
ATOM   2322  O00 WTR   291      -2.200   1.069 -11.878
ATOM   2323  H01 WTR   291      -3.024   1.555 -11.912
ATOM   2324  H02 WTR   291      -1.965   1.060 -10.950
TER   
ATOM   2325  O00 WTR   292     -20.094   8.606 -12.127
ATOM   2326  H01 WTR   292     -19.947   8.426 -11.199
ATOM   2327  H02 WTR   292     -20.376   7.768 -12.493
TER   
ATOM   2328  O00 WTR   293      -8.079 -12.207 -18.298
ATOM   2329  H01 WTR   293      -8.539 -12.150 -17.460
ATOM   2330  H02 WTR   293      -7.562 -11.402 -18.343
TER   
ATOM   2331  O00 WTR   294      -4.311  -1.782 -17.550
ATOM   2332  H01 WTR   294      -4.872  -1.592 -18.302
ATOM   2333  H02 WTR   294      -4.190  -0.935 -17.120
TER   
ATOM   2334  O00 WTR   295      -3.301  -8.011 -15.441
ATOM   2335  H01 WTR   295      -2.716  -8.353 -14.765
ATOM   2336  H02 WTR   295      -3.864  -7.390 -14.980
TER   
ATOM   2337  O00 WTR   296      -3.044   0.556 -16.956
ATOM   2338  H01 WTR   296      -3.402   0.866 -16.125
ATOM   2339  H02 WTR   296      -2.196   0.177 -16.726
TER   
ATOM   2340  O00 WTR   297      -6.943   1.606 -17.011
ATOM   2341  H01 WTR   297      -6.823   1.056 -16.238
ATOM   2342  H02 WTR   297      -6.927   2.502 -16.674
TER   
ATOM   2343  O00 WTR   298     -13.339  -2.050 -13.788
ATOM   2344  H01 WTR   298     -13.486  -1.510 -13.011
ATOM   2345  H02 WTR   298     -12.388  -2.148 -13.835
TER   
ATOM   2346  O00 WTR   299      -9.688  -7.092 -10.184
ATOM   2347  H01 WTR   299     -10.172  -7.522  -9.479
ATOM   2348  H02 WTR   299     -10.364  -6.676 -10.720
TER   
ATOM   2349  O00 WTR   300      -6.577  -4.350 -14.284
ATOM   2350  H01 WTR   300      -7.264  -4.155 -13.647
ATOM   2351  H02 WTR   300      -7.013  -4.879 -14.952
TER   
ATOM   2352  O00 WTR   301      -7.168   3.390 -14.726
ATOM   2353  H01 WTR   301      -8.054   3.552 -14.401
ATOM   2354  H02 WTR   301      -6.660   3.179 -13.943
TER   
ATOM   2355  O00 WTR   302     -11.869  -8.743 -16.009
ATOM   2356  H01 WTR   302     -12.276  -7.989 -16.435
ATOM   2357  H02 WTR   302     -12.044  -9.476 -16.600
TER   
ATOM   2358  O00 WTR   303      -1.620  -2.212 -11.699
ATOM   2359  H01 WTR   303      -1.583  -2.332 -12.648
ATOM   2360  H02 WTR   303      -1.068  -1.448 -11.533
TER   
ATOM   2361  O00 WTR   304      -5.686  -6.366 -17.868
ATOM   2362  H01 WTR   304      -5.895  -6.788 -18.701
ATOM   2363  H02 WTR   304      -5.033  -5.702 -18.092
TER   
ATOM   2364  O00 WTR   305      -8.357  -2.043 -15.537
ATOM   2365  H01 WTR   305      -8.071  -2.836 -15.084
ATOM   2366  H02 WTR   305      -9.282  -1.956 -15.309
TER   
ATOM   2367  O00 WTR   306      -8.098  -5.291 -16.621
ATOM   2368  H01 WTR   306      -8.650  -6.070 -16.683
ATOM   2369  H02 WTR   306      -7.258  -5.561 -16.991
TER   
ATOM   2370  O00 WTR   307      -3.874   2.611 -14.916
ATOM   2371  H01 WTR   307      -4.175   2.586 -14.008
ATOM   2372  H02 WTR   307      -4.630   2.926 -15.411
TER   
ATOM   2373  O00 WTR   308      -7.652  -8.829 -19.258
ATOM   2374  H01 WTR   308      -8.029  -9.428 -19.902
ATOM   2375  H02 WTR   308      -8.329  -8.741 -18.587
TER   
ATOM   2376  O00 WTR   309      -0.402  -3.653 -15.981
ATOM   2377  H01 WTR   309      -0.189  -3.690 -16.913
ATOM   2378  H02 WTR   309      -0.148  -4.511 -15.642
TER   
ATOM   2379  O00 WTR   310     -11.051   2.845  -8.779
ATOM   2380  H01 WTR   310     -10.322   3.205  -9.284
ATOM   2381  H02 WTR   310     -11.756   2.739  -9.418
TER   
ATOM   2382  O00 WTR   311       2.136  -3.594 -12.825
ATOM   2383  H01 WTR   311       1.359  -3.050 -12.953
ATOM   2384  H02 WTR   311       1.843  -4.482 -13.029
TER   
ATOM   2385  O00 WTR   312      -2.918  -4.314 -15.277
ATOM   2386  H01 WTR   312      -2.037  -4.141 -15.610
ATOM   2387  H02 WTR   312      -3.439  -4.494 -16.060
TER   
ATOM   2388  O00 WTR   313      -8.013   1.003 -13.157
ATOM   2389  H01 WTR   313      -7.560   1.811 -12.914
ATOM   2390  H02 WTR   313      -7.584   0.723 -13.966
TER   
ATOM   2391  O00 WTR   314     -13.715   6.370 -14.799
ATOM   2392  H01 WTR   314     -13.597   5.797 -14.041
ATOM   2393  H02 WTR   314     -14.663   6.414 -14.921
TER   
ATOM   2394  O00 WTR   315      -7.206  -5.562 -10.416
ATOM   2395  H01 WTR   315      -7.186  -5.088 -11.248
ATOM   2396  H02 WTR   315      -8.081  -5.949 -10.383
TER   
ATOM   2397  O00 WTR   316      -2.908   3.188 -18.049
ATOM   2398  H01 WTR   316      -3.829   3.327 -17.829
ATOM   2399  H02 WTR   316      -2.736   2.280 -17.800
TER   
ATOM   2400  O00 WTR   317      -1.985   4.314 -13.002
ATOM   2401  H01 WTR   317      -2.673   3.694 -12.759
ATOM   2402  H02 WTR   317      -2.209   5.117 -12.532
TER   
ATOM   2403  O00 WTR   318      -8.648  -2.458  -9.317
ATOM   2404  H01 WTR   318      -8.309  -2.363  -8.427
ATOM   2405  H02 WTR   318      -8.205  -1.772  -9.817
TER   
ATOM   2406  O00 WTR   319      -0.736  -0.556 -16.054
ATOM   2407  H01 WTR   319      -0.885   0.023 -15.306
ATOM   2408  H02 WTR   319      -0.494  -1.395 -15.663
TER   
ATOM   2409  O00 WTR   320      -5.021   0.804 -19.113
ATOM   2410  H01 WTR   320      -5.834   1.216 -18.819
ATOM   2411  H02 WTR   320      -4.474   0.766 -18.328
TER   
ATOM   2412  O00 WTR   321     -10.435   3.052 -14.508
ATOM   2413  H01 WTR   321     -10.044   2.684 -15.300
ATOM   2414  H02 WTR   321     -10.361   2.354 -13.856
TER   
ATOM   2415  O00 WTR   322      -1.474   1.522 -14.452
ATOM   2416  H01 WTR   322      -2.110   2.209 -14.652
ATOM   2417  H02 WTR   322      -1.534   1.408 -13.504
TER   
ATOM   2418  O00 WTR   323      -0.465   7.537 -13.802
ATOM   2419  H01 WTR   323      -1.203   7.749 -13.232
ATOM   2420  H02 WTR   323      -0.463   6.580 -13.846
TER   
ATOM   2421  O00 WTR   324      -3.619  -1.099 -14.173
ATOM   2422  H01 WTR   324      -2.847  -1.400 -14.652
ATOM   2423  H02 WTR   324      -3.347  -0.270 -13.777
TER   
ATOM   2424  O00 WTR   325      -1.732   4.567 -15.903
ATOM   2425  H01 WTR   325      -2.155   4.290 -15.090
ATOM   2426  H02 WTR   325      -2.103   3.994 -16.574
TER   
ATOM   2427  O00 WTR   326     -10.818  -4.865 -15.456
ATOM   2428  H01 WTR   326     -11.730  -5.123 -15.586
ATOM   2429  H02 WTR   326     -10.424  -5.601 -14.988
TER   
ATOM   2430  O00 WTR   327      -1.128   2.661 -20.328
ATOM   2431  H01 WTR   327      -1.846   3.002 -19.795
ATOM   2432  H02 WTR   327      -0.363   2.701 -19.754
TER   
ATOM   2433  O00 WTR   328       2.357 -15.680 -11.792
ATOM   2434  H01 WTR   328       2.959 -15.177 -11.244
ATOM   2435  H02 WTR   328       2.626 -15.481 -12.689
TER   
ATOM   2436  O00 WTR   329       2.732 -19.203 -21.029
ATOM   2437  H01 WTR   329       3.560 -18.753 -21.197
ATOM   2438  H02 WTR   329       2.618 -19.785 -21.780
TER   
ATOM   2439  O00 WTR   330      -3.764  -5.797 -12.764
ATOM   2440  H01 WTR   330      -4.068  -5.283 -12.016
ATOM   2441  H02 WTR   330      -3.702  -5.163 -13.480
TER   
ATOM   2442  O00 WTR   331       5.260  -3.820 -10.628
ATOM   2443  H01 WTR   331       4.441  -4.285 -10.802
ATOM   2444  H02 WTR   331       5.629  -4.262  -9.863
TER   
ATOM   2445  O00 WTR   332      -0.671   1.432 -22.605
ATOM   2446  H01 WTR   332      -0.920   2.075 -21.941
ATOM   2447  H02 WTR   332      -1.322   1.540 -23.299
TER   
ATOM   2448  O00 WTR   333       0.158   1.367 -17.847
ATOM   2449  H01 WTR   333       0.172   0.712 -18.545
ATOM   2450  H02 WTR   333       0.111   0.856 -17.039
TER   
ATOM   2451  O00 WTR   334       6.588   2.046 -11.687
ATOM   2452  H01 WTR   334       6.600   1.218 -11.207
ATOM   2453  H02 WTR   334       5.789   2.482 -11.392
TER   
ATOM   2454  O00 WTR   335      10.351  -3.616 -14.472
ATOM   2455  H01 WTR   335      10.277  -4.562 -14.340
ATOM   2456  H02 WTR   335      11.288  -3.437 -14.401
TER   
ATOM   2457  O00 WTR   336       1.612  -6.277 -12.907
ATOM   2458  H01 WTR   336       1.417  -6.229 -13.843
ATOM   2459  H02 WTR   336       2.180  -7.043 -12.819
TER   
ATOM   2460  O00 WTR   337      -0.512  -4.395 -10.037
ATOM   2461  H01 WTR   337      -0.891  -5.196 -10.399
ATOM   2462  H02 WTR   337      -1.092  -3.697 -10.340
TER   
ATOM   2463  O00 WTR   338       3.398  -2.753 -17.430
ATOM   2464  H01 WTR   338       2.806  -3.482 -17.244
ATOM   2465  H02 WTR   338       4.174  -2.933 -16.900
TER   
ATOM   2466  O00 WTR   339       9.131  -1.361  -9.725
ATOM   2467  H01 WTR   339       9.267  -2.058 -10.367
ATOM   2468  H02 WTR   339       9.837  -1.479  -9.090
TER   
ATOM   2469  O00 WTR   340       4.534   9.479 -12.994
ATOM   2470  H01 WTR   340       5.010   8.818 -13.497
ATOM   2471  H02 WTR   340       4.423   9.087 -12.128
TER   
ATOM   2472  O00 WTR   341       5.904  -3.304 -16.234
ATOM   2473  H01 WTR   341       5.663  -3.440 -15.318
ATOM   2474  H02 WTR   341       6.220  -2.401 -16.267
TER   
ATOM   2475  O00 WTR   342     -12.501 -23.010 -13.894
ATOM   2476  H01 WTR   342     -11.640 -22.613 -13.762
ATOM   2477  H02 WTR   342     -12.873 -22.536 -14.638
TER   
ATOM   2478  O00 WTR   343       1.925   0.980 -14.607
ATOM   2479  H01 WTR   343       2.631   1.604 -14.439
ATOM   2480  H02 WTR   343       2.248   0.442 -15.330
TER   
ATOM   2481  O00 WTR   344      -2.587  -4.916 -18.576
ATOM   2482  H01 WTR   344      -2.886  -5.121 -19.462
ATOM   2483  H02 WTR   344      -2.434  -3.971 -18.587
TER   
ATOM   2484  O00 WTR   345      13.235  -2.979 -14.175
ATOM   2485  H01 WTR   345      13.817  -2.254 -14.404
ATOM   2486  H02 WTR   345      13.796  -3.600 -13.710
TER   
ATOM   2487  O00 WTR   346       4.215   2.734 -14.051
ATOM   2488  H01 WTR   346       3.937   3.640 -14.183
ATOM   2489  H02 WTR   346       4.838   2.777 -13.326
TER   
ATOM   2490  O00 WTR   347      -2.795   0.193 -20.532
ATOM   2491  H01 WTR   347      -2.225   0.936 -20.727
ATOM   2492  H02 WTR   347      -3.555   0.580 -20.097
TER   
ATOM   2493  O00 WTR   348       7.021  10.901 -13.402
ATOM   2494  H01 WTR   348       7.592  10.324 -12.894
ATOM   2495  H02 WTR   348       6.137  10.686 -13.105
TER   
ATOM   2496  O00 WTR   349       6.948 -19.694 -21.937
ATOM   2497  H01 WTR   349       7.313 -19.091 -22.585
ATOM   2498  H02 WTR   349       7.621 -19.753 -21.259
TER   
ATOM   2499  O00 WTR   350      -5.172  -9.113 -17.160
ATOM   2500  H01 WTR   350      -4.743  -9.214 -16.310
ATOM   2501  H02 WTR   350      -5.221  -8.166 -17.292
TER   
ATOM   2502  O00 WTR   351       6.329  -0.592 -16.210
ATOM   2503  H01 WTR   351       6.779   0.238 -16.050
ATOM   2504  H02 WTR   351       5.644  -0.625 -15.542
TER   
ATOM   2505  O00 WTR   352       7.837   3.861 -13.385
ATOM   2506  H01 WTR   352       8.778   3.931 -13.221
ATOM   2507  H02 WTR   352       7.568   3.077 -12.906
TER   
ATOM   2508  O00 WTR   353       0.213 -11.155 -15.390
ATOM   2509  H01 WTR   353      -0.637 -11.277 -14.967
ATOM   2510  H02 WTR   353       0.015 -10.671 -16.191
TER   
ATOM   2511  O00 WTR   354      12.619  -2.099 -11.749
ATOM   2512  H01 WTR   354      12.832  -2.224 -12.674
ATOM   2513  H02 WTR   354      13.263  -1.463 -11.437
TER   
ATOM   2514  O00 WTR   355      -0.731  -3.964 -21.414
ATOM   2515  H01 WTR   355      -1.677  -3.843 -21.339
ATOM   2516  H02 WTR   355      -0.412  -3.140 -21.782
TER   
ATOM   2517  O00 WTR   356       0.502  -1.174 -21.792
ATOM   2518  H01 WTR   356       0.226  -0.271 -21.949
ATOM   2519  H02 WTR   356       0.908  -1.153 -20.926
TER   
ATOM   2520  O00 WTR   357      13.400   4.420 -13.119
ATOM   2521  H01 WTR   357      13.557   4.411 -12.175
ATOM   2522  H02 WTR   357      13.605   3.530 -13.405
TER   
ATOM   2523  O00 WTR   358       1.843  -8.400 -18.769
ATOM   2524  H01 WTR   358       2.270  -8.741 -17.984
ATOM   2525  H02 WTR   358       2.128  -8.986 -19.471
TER   
ATOM   2526  O00 WTR   359      -9.158 -11.041  -6.682
ATOM   2527  H01 WTR   359      -9.360 -10.347  -7.308
ATOM   2528  H02 WTR   359      -8.418 -10.702  -6.178
TER   
ATOM   2529  O00 WTR   360       6.491   2.663 -15.613
ATOM   2530  H01 WTR   360       5.664   2.405 -15.206
ATOM   2531  H02 WTR   360       7.051   2.915 -14.878
TER   
ATOM   2532  O00 WTR   361      14.356  -7.557 -13.041
ATOM   2533  H01 WTR   361      14.485  -7.844 -13.945
ATOM   2534  H02 WTR   361      14.643  -8.300 -12.510
TER   
ATOM   2535  O00 WTR   362      10.649  -8.421 -20.556
ATOM   2536  H01 WTR   362       9.863  -8.629 -21.060
ATOM   2537  H02 WTR   362      10.926  -9.259 -20.186
TER   
ATOM   2538  O00 WTR   363       4.739  -1.264 -11.449
ATOM   2539  H01 WTR   363       5.042  -2.170 -11.395
ATOM   2540  H02 WTR   363       5.301  -0.786 -10.838
TER   
ATOM   2541  O00 WTR   364       5.968   7.097 -13.687
ATOM   2542  H01 WTR   364       6.795   7.273 -13.238
ATOM   2543  H02 WTR   364       5.394   6.748 -13.005
TER   
ATOM   2544  O00 WTR   365       0.362  -4.001 -18.648
ATOM   2545  H01 WTR   365       1.132  -4.553 -18.513
ATOM   2546  H02 WTR   365       0.103  -4.167 -19.554
TER   
ATOM   2547  O00 WTR   366       1.384  -1.460 -19.122
ATOM   2548  H01 WTR   366       0.743  -2.161 -19.241
ATOM   2549  H02 WTR   366       1.938  -1.761 -18.402
TER   
ATOM   2550  O00 WTR   367       8.675   9.081 -11.674
ATOM   2551  H01 WTR   367       9.604   9.120 -11.903
ATOM   2552  H02 WTR   367       8.413   8.185 -11.886
TER   
ATOM   2553  O00 WTR   368       0.608   3.380 -13.961
ATOM   2554  H01 WTR   368      -0.275   3.735 -13.860
ATOM   2555  H02 WTR   368       0.522   2.713 -14.643
TER   
ATOM   2556  O00 WTR   369       5.005   5.186 -15.424
ATOM   2557  H01 WTR   369       5.492   5.868 -14.962
ATOM   2558  H02 WTR   369       5.647   4.492 -15.575
TER   
ATOM   2559  O00 WTR   370       0.611  -0.700 -12.887
ATOM   2560  H01 WTR   370       1.157  -0.496 -12.128
ATOM   2561  H02 WTR   370       0.917  -0.103 -13.570
TER   
ATOM   2562  O00 WTR   371       6.101  -5.362 -22.264
ATOM   2563  H01 WTR   371       5.696  -4.495 -22.236
ATOM   2564  H02 WTR   371       5.682  -5.799 -23.005
TER   
ATOM   2565  O00 WTR   372       9.478  -3.386 -11.597
ATOM   2566  H01 WTR   372      10.274  -3.756 -11.213
ATOM   2567  H02 WTR   372       9.726  -3.162 -12.494
TER   
ATOM   2568  O00 WTR   373       8.412   6.694 -12.594
ATOM   2569  H01 WTR   373       9.336   6.871 -12.773
ATOM   2570  H02 WTR   373       8.226   5.886 -13.072
TER   
ATOM   2571  O00 WTR   374       2.304   5.622 -15.644
ATOM   2572  H01 WTR   374       3.207   5.308 -15.706
ATOM   2573  H02 WTR   374       1.791   4.972 -16.124
TER   
ATOM   2574  O00 WTR   375       4.479  -0.978 -14.313
ATOM   2575  H01 WTR   375       3.836  -1.667 -14.145
ATOM   2576  H02 WTR   375       4.683  -0.624 -13.447
TER   
ATOM   2577  O00 WTR   376       1.227   3.924 -11.540
ATOM   2578  H01 WTR   376       0.340   3.863 -11.185
ATOM   2579  H02 WTR   376       1.161   3.548 -12.417
TER   
ATOM   2580  O00 WTR   377      11.024 -23.658 -13.299
ATOM   2581  H01 WTR   377      10.711 -24.563 -13.293
ATOM   2582  H02 WTR   377      10.339 -23.164 -12.849
TER   
ATOM   2583  O00 WTR   378      10.546   4.560 -12.638
ATOM   2584  H01 WTR   378      10.465   4.619 -11.686
ATOM   2585  H02 WTR   378      11.484   4.449 -12.793
TER   
ATOM   2586  O00 WTR   379       7.885  -6.179 -11.786
ATOM   2587  H01 WTR   379       8.368  -5.353 -11.737
ATOM   2588  H02 WTR   379       7.665  -6.274 -12.712
TER   
ATOM   2589  O00 WTR   380       6.544  -0.237  -9.892
ATOM   2590  H01 WTR   380       7.401  -0.632 -10.048
ATOM   2591  H02 WTR   380       6.689   0.373  -9.168
TER   
ATOM   2592  O00 WTR   381      -8.427  -9.563 -11.208
ATOM   2593  H01 WTR   381      -8.687  -8.711 -10.858
ATOM   2594  H02 WTR   381      -9.142 -10.151 -10.963
TER   
ATOM   2595  O00 WTR   382      -8.948 -13.059 -20.805
ATOM   2596  H01 WTR   382      -8.624 -12.821 -19.936
ATOM   2597  H02 WTR   382      -9.897 -12.958 -20.743
TER   
ATOM   2598  O00 WTR   383      -7.296  -6.708  -7.485
ATOM   2599  H01 WTR   383      -6.686  -7.097  -8.112
ATOM   2600  H02 WTR   383      -6.938  -6.937  -6.628
TER   
ATOM   2601  O00 WTR   384       5.048  -7.771 -24.107
ATOM   2602  H01 WTR   384       4.212  -7.922 -24.547
ATOM   2603  H02 WTR   384       5.558  -8.562 -24.282
TER   
ATOM   2604  O00 WTR   385       6.231 -10.441 -13.111
ATOM   2605  H01 WTR   385       6.713 -10.982 -12.485
ATOM   2606  H02 WTR   385       5.461 -10.963 -13.335
TER   
ATOM   2607  O00 WTR   386      -0.967  -9.333 -17.338
ATOM   2608  H01 WTR   386      -1.130  -8.390 -17.311
ATOM   2609  H02 WTR   386      -1.061  -9.567 -18.261
TER   
ATOM   2610  O00 WTR   387       2.957  -9.474 -21.059
ATOM   2611  H01 WTR   387       3.093 -10.397 -21.272
ATOM   2612  H02 WTR   387       3.840  -9.121 -20.946
TER   
ATOM   2613  O00 WTR   388      -6.531 -16.231 -10.036
ATOM   2614  H01 WTR   388      -6.574 -15.308  -9.785
ATOM   2615  H02 WTR   388      -6.642 -16.227 -10.986
TER   
ATOM   2616  O00 WTR   389      -5.377  13.774  14.196
ATOM   2617  H01 WTR   389      -6.153  14.308  14.369
ATOM   2618  H02 WTR   389      -5.563  13.345  13.361
TER   
ATOM   2619  O00 WTR   390      -0.989   3.373 -10.025
ATOM   2620  H01 WTR   390      -1.622   3.597 -10.707
ATOM   2621  H02 WTR   390      -1.184   3.976  -9.308
TER   
ATOM   2622  O00 WTR   391      10.855 -13.357 -21.302
ATOM   2623  H01 WTR   391      10.979 -13.685 -22.193
ATOM   2624  H02 WTR   391       9.960 -13.019 -21.293
TER   
ATOM   2625  O00 WTR   392      15.423 -10.519 -13.590
ATOM   2626  H01 WTR   392      14.929 -10.491 -12.770
ATOM   2627  H02 WTR   392      15.522 -11.453 -13.778
TER   
ATOM   2628  O00 WTR   393      12.750 -21.338 -13.200
ATOM   2629  H01 WTR   393      12.484 -20.592 -13.736
ATOM   2630  H02 WTR   393      12.075 -21.998 -13.356
TER   
ATOM   2631  O00 WTR   394      10.666 -10.914 -19.100
ATOM   2632  H01 WTR   394      11.047 -11.333 -18.328
ATOM   2633  H02 WTR   394      10.762 -11.562 -19.797
TER   
ATOM   2634  O00 WTR   395      10.437 -18.140 -16.364
ATOM   2635  H01 WTR   395      10.787 -18.296 -15.487
ATOM   2636  H02 WTR   395      10.181 -19.007 -16.678
TER   
ATOM   2637  O00 WTR   396      15.909 -13.525 -13.941
ATOM   2638  H01 WTR   396      15.422 -14.286 -14.257
ATOM   2639  H02 WTR   396      16.746 -13.566 -14.404
TER   
ATOM   2640  O00 WTR   397      21.181   0.433 -11.477
ATOM   2641  H01 WTR   397      20.909   1.332 -11.662
ATOM   2642  H02 WTR   397      21.193   0.378 -10.521
TER   
ATOM   2643  O00 WTR   398      15.009 -11.492  -8.987
ATOM   2644  H01 WTR   398      15.663 -10.820  -8.791
ATOM   2645  H02 WTR   398      15.396 -12.003  -9.698
TER   
ATOM   2646  O00 WTR   399      14.297 -15.686 -14.925
ATOM   2647  H01 WTR   399      13.769 -15.323 -15.636
ATOM   2648  H02 WTR   399      13.782 -15.519 -14.135
TER   
ATOM   2649  O00 WTR   400       8.104  -9.582  -8.835
ATOM   2650  H01 WTR   400       7.531  -8.856  -9.082
ATOM   2651  H02 WTR   400       8.052  -9.614  -7.880
TER   
ATOM   2652  O00 WTR   401      11.657  -9.939 -15.274
ATOM   2653  H01 WTR   401      10.760  -9.614 -15.188
ATOM   2654  H02 WTR   401      11.756 -10.563 -14.555
TER   
ATOM   2655  O00 WTR   402       8.652 -11.069 -24.746
ATOM   2656  H01 WTR   402       8.389 -10.532 -25.493
ATOM   2657  H02 WTR   402       7.960 -10.936 -24.099
TER   
ATOM   2658  O00 WTR   403      14.343  -9.751 -11.281
ATOM   2659  H01 WTR   403      13.462 -10.030 -11.531
ATOM   2660  H02 WTR   403      14.604 -10.367 -10.596
TER   
ATOM   2661  O00 WTR   404      14.236   1.770 -13.575
ATOM   2662  H01 WTR   404      14.859   2.235 -13.016
ATOM   2663  H02 WTR   404      13.608   1.383 -12.966
TER   
ATOM   2664  O00 WTR   405      11.611  -4.295 -10.264
ATOM   2665  H01 WTR   405      12.216  -3.664 -10.654
ATOM   2666  H02 WTR   405      11.712  -5.085 -10.796
TER   
ATOM   2667  O00 WTR   406      10.005 -18.028 -11.146
ATOM   2668  H01 WTR   406       9.153 -18.306 -11.481
ATOM   2669  H02 WTR   406      10.300 -18.760 -10.604
TER   
ATOM   2670  O00 WTR   407      19.386   2.769 -11.493
ATOM   2671  H01 WTR   407      18.957   3.483 -11.021
ATOM   2672  H02 WTR   407      18.666   2.214 -11.792
TER   
ATOM   2673  O00 WTR   408      17.402  -4.212 -11.549
ATOM   2674  H01 WTR   408      18.287  -3.898 -11.734
ATOM   2675  H02 WTR   408      16.938  -3.442 -11.220
TER   
ATOM   2676  O00 WTR   409      17.650  -1.504 -13.624
ATOM   2677  H01 WTR   409      17.541  -0.661 -13.183
ATOM   2678  H02 WTR   409      18.452  -1.869 -13.249
TER   
ATOM   2679  O00 WTR   410      20.886  -0.262  -8.842
ATOM   2680  H01 WTR   410      20.727   0.670  -8.690
ATOM   2681  H02 WTR   410      20.130  -0.701  -8.453
TER   
ATOM   2682  O00 WTR   411      14.061  -9.989 -18.065
ATOM   2683  H01 WTR   411      14.624  -9.689 -18.778
ATOM   2684  H02 WTR   411      14.276  -9.414 -17.330
TER   
ATOM   2685  O00 WTR   412      19.829  -2.036 -11.676
ATOM   2686  H01 WTR   412      20.207  -1.156 -11.678
ATOM   2687  H02 WTR   412      19.921  -2.335 -10.771
TER   
ATOM   2688  O00 WTR   413       1.478 -12.824 -17.401
ATOM   2689  H01 WTR   413       0.712 -12.507 -16.921
ATOM   2690  H02 WTR   413       2.119 -12.118 -17.324
TER   
ATOM   2691  O00 WTR   414      12.378 -11.917 -17.161
ATOM   2692  H01 WTR   414      13.011 -11.451 -17.707
ATOM   2693  H02 WTR   414      12.024 -11.246 -16.578
TER   
ATOM   2694  O00 WTR   415      14.981   2.899 -11.175
ATOM   2695  H01 WTR   415      14.927   2.495 -10.309
ATOM   2696  H02 WTR   415      15.625   3.599 -11.073
TER   
ATOM   2697  O00 WTR   416      18.299   5.941  -8.515
ATOM   2698  H01 WTR   416      17.893   5.940  -7.647
ATOM   2699  H02 WTR   416      17.864   6.655  -8.982
TER   
ATOM   2700  O00 WTR   417      13.501   7.253 -13.421
ATOM   2701  H01 WTR   417      14.358   7.565 -13.130
ATOM   2702  H02 WTR   417      13.487   6.328 -13.177
TER   
ATOM   2703  O00 WTR   418      10.769  -8.602  -8.650
ATOM   2704  H01 WTR   418      11.292  -7.939  -9.099
ATOM   2705  H02 WTR   418      10.564  -8.212  -7.800
TER   
ATOM   2706  O00 WTR   419      17.251   1.140 -11.978
ATOM   2707  H01 WTR   419      16.815   1.858 -11.519
ATOM   2708  H02 WTR   419      17.439   0.497 -11.294
TER   
ATOM   2709  O00 WTR   420      10.746 -15.159 -19.142
ATOM   2710  H01 WTR   420      10.814 -14.465 -19.798
ATOM   2711  H02 WTR   420      10.054 -15.732 -19.471
TER   
ATOM   2712  O00 WTR   421      15.183  -1.139 -15.068
ATOM   2713  H01 WTR   421      15.062  -0.191 -15.025
ATOM   2714  H02 WTR   421      15.811  -1.332 -14.372
TER   
ATOM   2715  O00 WTR   422      17.015  -6.750  -9.539
ATOM   2716  H01 WTR   422      17.071  -5.995 -10.124
ATOM   2717  H02 WTR   422      16.110  -6.748  -9.229
TER   
ATOM   2718  O00 WTR   423      10.236 -20.436  -9.731
ATOM   2719  H01 WTR   423      11.142 -20.631  -9.492
ATOM   2720  H02 WTR   423       9.728 -20.667  -8.953
TER   
ATOM   2721  O00 WTR   424      -8.187   7.823 -13.645
ATOM   2722  H01 WTR   424      -8.747   7.143 -13.272
ATOM   2723  H02 WTR   424      -7.337   7.398 -13.758
TER   
ATOM   2724  O00 WTR   425      -9.704   9.512 -15.354
ATOM   2725  H01 WTR   425      -9.141   9.002 -14.771
ATOM   2726  H02 WTR   425     -10.563   9.095 -15.285
TER   
ATOM   2727  O00 WTR   426       0.326   9.234 -15.759
ATOM   2728  H01 WTR   426       0.138   8.470 -15.214
ATOM   2729  H02 WTR   426       0.808   8.882 -16.507
TER   
ATOM   2730  O00 WTR   427     -11.605   9.306 -12.669
ATOM   2731  H01 WTR   427     -11.931  10.190 -12.505
ATOM   2732  H02 WTR   427     -10.844   9.219 -12.095
TER   
ATOM   2733  O00 WTR   428       3.013  10.205 -15.725
ATOM   2734  H01 WTR   428       3.020   9.501 -16.374
ATOM   2735  H02 WTR   428       3.539   9.868 -15.000
TER   
ATOM   2736  O00 WTR   429       2.375   8.023 -17.289
ATOM   2737  H01 WTR   429       2.375   7.678 -18.182
ATOM   2738  H02 WTR   429       2.244   7.254 -16.734
TER   
ATOM   2739  O00 WTR   430       2.809  12.441 -17.225
ATOM   2740  H01 WTR   430       2.918  11.608 -16.765
ATOM   2741  H02 WTR   430       2.630  12.193 -18.132
TER   
ATOM   2742  O00 WTR   431       4.320  15.628 -14.494
ATOM   2743  H01 WTR   431       5.051  15.034 -14.663
ATOM   2744  H02 WTR   431       4.326  16.233 -15.236
TER   
ATOM   2745  O00 WTR   432      10.570   8.131 -13.566
ATOM   2746  H01 WTR   432      11.494   7.892 -13.645
ATOM   2747  H02 WTR   432      10.441   8.810 -14.229
TER   
ATOM   2748  O00 WTR   433       6.411  13.465 -13.350
ATOM   2749  H01 WTR   433       6.582  12.544 -13.547
ATOM   2750  H02 WTR   433       6.915  13.638 -12.555
TER   
ATOM   2751  O00 WTR   434       1.832   8.125 -12.050
ATOM   2752  H01 WTR   434       1.130   8.076 -12.699
ATOM   2753  H02 WTR   434       2.425   7.410 -12.284
TER   
ATOM   2754  O00 WTR   435      -0.680  12.314 -11.408
ATOM   2755  H01 WTR   435      -1.290  12.691 -10.774
ATOM   2756  H02 WTR   435      -0.945  11.398 -11.481
TER   
ATOM   2757  O00 WTR   436       2.451  10.716 -11.526
ATOM   2758  H01 WTR   436       2.216  10.303 -10.695
ATOM   2759  H02 WTR   436       2.493   9.992 -12.151
TER   
ATOM   2760  O00 WTR   437       0.632   3.993 -17.178
ATOM   2761  H01 WTR   437      -0.180   4.228 -16.729
ATOM   2762  H02 WTR   437       0.509   3.079 -17.432
TER   
ATOM   2763  O00 WTR   438      -8.630  10.080 -11.509
ATOM   2764  H01 WTR   438      -8.137   9.637 -10.819
ATOM   2765  H02 WTR   438      -8.408   9.602 -12.308
TER   
ATOM   2766  O00 WTR   439       2.989   5.665 -12.988
ATOM   2767  H01 WTR   439       2.322   5.260 -12.433
ATOM   2768  H02 WTR   439       2.606   5.661 -13.865
TER   
ATOM   2769  O00 WTR   440      -8.887   3.801 -10.429
ATOM   2770  H01 WTR   440      -9.493   4.319 -10.960
ATOM   2771  H02 WTR   440      -8.048   3.871 -10.884
TER   
ATOM   2772  O00 WTR   441     -19.104 -20.240   5.784
ATOM   2773  H01 WTR   441     -18.233 -20.376   5.412
ATOM   2774  H02 WTR   441     -18.972 -19.588   6.473
TER   
ATOM   2775  O00 WTR   442     -14.284 -19.459   2.929
ATOM   2776  H01 WTR   442     -13.509 -18.898   2.925
ATOM   2777  H02 WTR   442     -14.038 -20.212   2.391
TER   
ATOM   2778  O00 WTR   443     -11.774 -18.234   3.777
ATOM   2779  H01 WTR   443     -12.321 -17.672   4.326
ATOM   2780  H02 WTR   443     -11.904 -19.114   4.130
TER   
ATOM   2781  O00 WTR   444     -15.922 -23.565   4.851
ATOM   2782  H01 WTR   444     -16.364 -24.315   5.248
ATOM   2783  H02 WTR   444     -15.459 -23.148   5.577
TER   
ATOM   2784  O00 WTR   445     -19.720 -16.304  12.073
ATOM   2785  H01 WTR   445     -19.618 -16.599  11.168
ATOM   2786  H02 WTR   445     -19.662 -17.104  12.595
TER   
ATOM   2787  O00 WTR   446     -17.082 -21.164   3.881
ATOM   2788  H01 WTR   446     -17.172 -22.028   3.480
ATOM   2789  H02 WTR   446     -16.873 -20.581   3.151
TER   
ATOM   2790  O00 WTR   447     -16.727 -17.736  10.875
ATOM   2791  H01 WTR   447     -15.930 -17.261  10.640
ATOM   2792  H02 WTR   447     -17.438 -17.134  10.656
TER   
ATOM   2793  O00 WTR   448     -18.767 -16.562   9.494
ATOM   2794  H01 WTR   448     -19.382 -15.901   9.178
ATOM   2795  H02 WTR   448     -18.865 -17.293   8.884
TER   
ATOM   2796  O00 WTR   449     -15.643 -18.402   7.709
ATOM   2797  H01 WTR   449     -15.511 -18.951   6.935
ATOM   2798  H02 WTR   449     -15.097 -18.804   8.384
TER   
ATOM   2799  O00 WTR   450     -13.733 -19.780   9.441
ATOM   2800  H01 WTR   450     -13.867 -20.633   9.029
ATOM   2801  H02 WTR   450     -13.982 -19.914  10.356
TER   
ATOM   2802  O00 WTR   451     -10.722 -21.102  -0.390
ATOM   2803  H01 WTR   451     -10.005 -20.759   0.144
ATOM   2804  H02 WTR   451     -10.796 -20.485  -1.117
TER   
ATOM   2805  O00 WTR   452     -13.811 -15.863 -11.589
ATOM   2806  H01 WTR   452     -13.975 -16.245 -12.452
ATOM   2807  H02 WTR   452     -14.582 -15.322 -11.416
TER   
ATOM   2808  O00 WTR   453     -21.222 -17.314  -6.678
ATOM   2809  H01 WTR   453     -21.910 -17.046  -6.068
ATOM   2810  H02 WTR   453     -20.738 -17.995  -6.210
TER   
ATOM   2811  O00 WTR   454     -10.800 -13.815   0.186
ATOM   2812  H01 WTR   454     -11.558 -13.507  -0.310
ATOM   2813  H02 WTR   454     -10.898 -13.413   1.049
TER   
ATOM   2814  O00 WTR   455     -11.588 -25.738  11.187
ATOM   2815  H01 WTR   455     -11.428 -25.906  10.258
ATOM   2816  H02 WTR   455     -10.852 -26.155  11.636
TER   
ATOM   2817  O00 WTR   456     -18.250 -22.211  -7.204
ATOM   2818  H01 WTR   456     -17.672 -22.355  -6.454
ATOM   2819  H02 WTR   456     -17.899 -21.430  -7.631
TER   
ATOM   2820  O00 WTR   457     -17.356 -22.267  -0.898
ATOM   2821  H01 WTR   457     -18.060 -21.787  -1.335
ATOM   2822  H02 WTR   457     -17.793 -23.013  -0.488
TER   
ATOM   2823  O00 WTR   458     -19.592 -24.533   5.585
ATOM   2824  H01 WTR   458     -20.114 -23.779   5.313
ATOM   2825  H02 WTR   458     -20.208 -25.265   5.585
TER   
ATOM   2826  O00 WTR   459     -18.120 -25.171  -8.043
ATOM   2827  H01 WTR   459     -18.988 -24.923  -8.361
ATOM   2828  H02 WTR   459     -17.647 -24.342  -7.967
TER   
ATOM   2829  O00 WTR   460     -20.982 -22.470   0.948
ATOM   2830  H01 WTR   460     -20.164 -22.899   1.201
ATOM   2831  H02 WTR   460     -21.665 -22.983   1.379
TER   
ATOM   2832  O00 WTR   461     -14.448 -22.249 -12.180
ATOM   2833  H01 WTR   461     -14.664 -21.328 -12.330
ATOM   2834  H02 WTR   461     -13.755 -22.439 -12.812
TER   
ATOM   2835  O00 WTR   462     -16.426 -24.875   0.666
ATOM   2836  H01 WTR   462     -15.781 -24.950  -0.038
ATOM   2837  H02 WTR   462     -16.003 -24.321   1.321
TER   
ATOM   2838  O00 WTR   463     -14.947 -24.025  -1.617
ATOM   2839  H01 WTR   463     -15.547 -23.388  -1.229
ATOM   2840  H02 WTR   463     -14.131 -23.540  -1.745
TER   
ATOM   2841  O00 WTR   464     -16.321 -22.761  -5.301
ATOM   2842  H01 WTR   464     -15.366 -22.813  -5.357
ATOM   2843  H02 WTR   464     -16.562 -23.446  -4.678
TER   
ATOM   2844  O00 WTR   465     -17.936 -18.946   2.091
ATOM   2845  H01 WTR   465     -17.504 -19.261   1.297
ATOM   2846  H02 WTR   465     -17.318 -18.320   2.467
TER   
ATOM   2847  O00 WTR   466     -18.511 -23.504   2.017
ATOM   2848  H01 WTR   466     -17.636 -23.518   1.629
ATOM   2849  H02 WTR   466     -18.731 -24.427   2.145
TER   
ATOM   2850  O00 WTR   467     -16.640 -26.316  -6.068
ATOM   2851  H01 WTR   467     -16.555 -27.240  -6.305
ATOM   2852  H02 WTR   467     -17.186 -25.941  -6.759
TER   
ATOM   2853  O00 WTR   468     -17.096 -20.226  -4.729
ATOM   2854  H01 WTR   468     -16.750 -21.021  -4.322
ATOM   2855  H02 WTR   468     -17.220 -20.462  -5.648
TER   
ATOM   2856  O00 WTR   469     -11.821 -25.882  -2.027
ATOM   2857  H01 WTR   469     -11.641 -24.952  -1.886
ATOM   2858  H02 WTR   469     -12.742 -25.987  -1.788
TER   
ATOM   2859  O00 WTR   470     -12.349 -17.079  -1.543
ATOM   2860  H01 WTR   470     -12.191 -17.077  -0.598
ATOM   2861  H02 WTR   470     -13.177 -17.547  -1.647
TER   
ATOM   2862  O00 WTR   471     -18.636 -20.430  -2.436
ATOM   2863  H01 WTR   471     -18.389 -20.314  -3.354
ATOM   2864  H02 WTR   471     -19.487 -19.998  -2.360
TER   
ATOM   2865  O00 WTR   472      -3.727 -17.961   9.497
ATOM   2866  H01 WTR   472      -4.519 -18.113   8.981
ATOM   2867  H02 WTR   472      -3.046 -18.460   9.045
TER   
ATOM   2868  O00 WTR   473      -1.887 -14.394   8.215
ATOM   2869  H01 WTR   473      -1.126 -14.938   8.014
ATOM   2870  H02 WTR   473      -2.056 -14.550   9.144
TER   
ATOM   2871  O00 WTR   474       5.614 -30.762   4.092
ATOM   2872  H01 WTR   474       5.514 -30.194   4.857
ATOM   2873  H02 WTR   474       5.030 -31.501   4.264
TER   
ATOM   2874  O00 WTR   475       2.734 -20.140   0.406
ATOM   2875  H01 WTR   475       2.130 -20.547  -0.215
ATOM   2876  H02 WTR   475       3.243 -19.526  -0.123
TER   
ATOM   2877  O00 WTR   476       2.301 -15.081   8.481
ATOM   2878  H01 WTR   476       1.696 -15.697   8.068
ATOM   2879  H02 WTR   476       3.038 -15.024   7.873
TER   
ATOM   2880  O00 WTR   477      -5.170 -28.257   2.183
ATOM   2881  H01 WTR   477      -4.816 -28.051   1.319
ATOM   2882  H02 WTR   477      -5.953 -28.778   2.003
TER   
ATOM   2883  O00 WTR   478      -8.815 -20.803  12.565
ATOM   2884  H01 WTR   478      -9.517 -20.845  13.214
ATOM   2885  H02 WTR   478      -8.944 -21.579  12.020
TER   
ATOM   2886  O00 WTR   479      -6.025 -21.186  -0.696
ATOM   2887  H01 WTR   479      -6.053 -20.692   0.123
ATOM   2888  H02 WTR   479      -6.755 -21.802  -0.630
TER   
ATOM   2889  O00 WTR   480     -11.494 -22.663   7.911
ATOM   2890  H01 WTR   480     -10.955 -23.450   7.995
ATOM   2891  H02 WTR   480     -10.881 -21.980   7.641
TER   
ATOM   2892  O00 WTR   481      -5.210 -19.281   7.048
ATOM   2893  H01 WTR   481      -6.156 -19.143   6.996
ATOM   2894  H02 WTR   481      -4.832 -18.538   6.577
TER   
ATOM   2895  O00 WTR   482      -5.380 -22.529   2.608
ATOM   2896  H01 WTR   482      -4.959 -22.766   1.782
ATOM   2897  H02 WTR   482      -4.818 -22.912   3.282
TER   
ATOM   2898  O00 WTR   483      -2.632 -24.195   1.101
ATOM   2899  H01 WTR   483      -1.681 -24.096   1.143
ATOM   2900  H02 WTR   483      -2.887 -23.726   0.307
TER   
ATOM   2901  O00 WTR   484     -14.923 -20.590   5.659
ATOM   2902  H01 WTR   484     -15.564 -21.183   5.268
ATOM   2903  H02 WTR   484     -14.776 -19.921   4.991
TER   
ATOM   2904  O00 WTR   485      -3.347 -23.721   3.814
ATOM   2905  H01 WTR   485      -2.917 -24.106   3.051
ATOM   2906  H02 WTR   485      -3.513 -24.463   4.395
TER   
ATOM   2907  O00 WTR   486      -5.203 -23.163  11.220
ATOM   2908  H01 WTR   486      -5.604 -22.654  11.924
ATOM   2909  H02 WTR   486      -5.279 -22.603  10.447
TER   
ATOM   2910  O00 WTR   487      -1.198 -25.915   5.095
ATOM   2911  H01 WTR   487      -0.260 -25.730   5.121
ATOM   2912  H02 WTR   487      -1.562 -25.419   5.828
TER   
ATOM   2913  O00 WTR   488      -5.441 -22.043   6.860
ATOM   2914  H01 WTR   488      -6.327 -22.156   6.516
ATOM   2915  H02 WTR   488      -5.396 -21.119   7.107
TER   
ATOM   2916  O00 WTR   489      -1.298 -22.103  13.190
ATOM   2917  H01 WTR   489      -0.365 -22.006  12.997
ATOM   2918  H02 WTR   489      -1.631 -22.665  12.490
TER   
ATOM   2919  O00 WTR   490     -10.879 -17.014   8.045
ATOM   2920  H01 WTR   490     -11.711 -17.099   7.580
ATOM   2921  H02 WTR   490     -10.803 -17.823   8.550
TER   
ATOM   2922  O00 WTR   491     -11.450 -18.504  13.821
ATOM   2923  H01 WTR   491     -11.698 -18.537  12.897
ATOM   2924  H02 WTR   491     -11.062 -17.636  13.934
TER   
ATOM   2925  O00 WTR   492      -6.651 -25.930   2.525
ATOM   2926  H01 WTR   492      -5.902 -26.527   2.496
ATOM   2927  H02 WTR   492      -7.416 -26.503   2.477
TER   
ATOM   2928  O00 WTR   493       0.025 -16.424   7.465
ATOM   2929  H01 WTR   493      -0.154 -16.359   6.527
ATOM   2930  H02 WTR   493       0.464 -17.268   7.568
TER   
ATOM   2931  O00 WTR   494      -6.961 -25.119   5.170
ATOM   2932  H01 WTR   494      -6.148 -25.404   5.588
ATOM   2933  H02 WTR   494      -6.820 -25.282   4.237
TER   
ATOM   2934  O00 WTR   495     -12.258 -20.662   5.012
ATOM   2935  H01 WTR   495     -11.717 -21.381   5.339
ATOM   2936  H02 WTR   495     -13.148 -20.893   5.277
TER   
ATOM   2937  O00 WTR   496      -8.281 -23.082  10.482
ATOM   2938  H01 WTR   496      -9.185 -22.784  10.388
ATOM   2939  H02 WTR   496      -7.789 -22.561   9.848
TER   
ATOM   2940  O00 WTR   497      -7.279 -18.596   1.486
ATOM   2941  H01 WTR   497      -6.339 -18.714   1.628
ATOM   2942  H02 WTR   497      -7.399 -17.647   1.456
TER   
ATOM   2943  O00 WTR   498     -13.264 -18.993  -5.737
ATOM   2944  H01 WTR   498     -12.421 -18.546  -5.656
ATOM   2945  H02 WTR   498     -13.310 -19.560  -4.968
TER   
ATOM   2946  O00 WTR   499     -10.076 -24.866   8.015
ATOM   2947  H01 WTR   499      -9.598 -25.072   7.212
ATOM   2948  H02 WTR   499      -9.437 -24.997   8.715
TER   
ATOM   2949  O00 WTR   500      -9.636 -20.886   7.137
ATOM   2950  H01 WTR   500      -9.046 -21.437   6.621
ATOM   2951  H02 WTR   500      -9.602 -20.032   6.707
TER   
ATOM   2952  O00 WTR   501      -0.051 -24.797   9.731
ATOM   2953  H01 WTR   501       0.588 -24.084   9.709
ATOM   2954  H02 WTR   501      -0.772 -24.457  10.262
TER   
ATOM   2955  O00 WTR   502      -9.605 -24.355   1.035
ATOM   2956  H01 WTR   502      -9.120 -23.909   1.729
ATOM   2957  H02 WTR   502     -10.275 -23.726   0.768
TER   
ATOM   2958  O00 WTR   503       0.641 -29.533   8.847
ATOM   2959  H01 WTR   503       1.215 -29.214   8.151
ATOM   2960  H02 WTR   503       0.298 -28.740   9.258
TER   
ATOM   2961  O00 WTR   504       7.534 -28.189   8.831
ATOM   2962  H01 WTR   504       8.294 -27.613   8.750
ATOM   2963  H02 WTR   504       7.002 -27.790   9.520
TER   
ATOM   2964  O00 WTR   505      -8.033 -25.965  10.214
ATOM   2965  H01 WTR   505      -7.223 -26.299  10.600
ATOM   2966  H02 WTR   505      -8.030 -25.031  10.422
TER   
ATOM   2967  O00 WTR   506      -9.139 -20.383   1.741
ATOM   2968  H01 WTR   506      -9.803 -19.951   2.279
ATOM   2969  H02 WTR   506      -8.481 -19.706   1.583
TER   
ATOM   2970  O00 WTR   507     -12.353 -23.448  12.090
ATOM   2971  H01 WTR   507     -12.186 -24.338  11.778
ATOM   2972  H02 WTR   507     -13.256 -23.268  11.829
TER   
ATOM   2973  O00 WTR   508       2.274 -27.832   7.149
ATOM   2974  H01 WTR   508       3.031 -28.023   6.595
ATOM   2975  H02 WTR   508       1.946 -26.993   6.827
TER   
ATOM   2976  O00 WTR   509     -11.107 -22.311  14.146
ATOM   2977  H01 WTR   509     -11.482 -22.636  13.328
ATOM   2978  H02 WTR   509     -11.846 -21.920  14.611
TER   
ATOM   2979  O00 WTR   510       4.867 -26.432   1.358
ATOM   2980  H01 WTR   510       5.464 -25.725   1.601
ATOM   2981  H02 WTR   510       4.925 -27.055   2.083
TER   
ATOM   2982  O00 WTR   511      -6.243 -14.055   8.712
ATOM   2983  H01 WTR   511      -5.610 -14.373   9.355
ATOM   2984  H02 WTR   511      -5.878 -13.225   8.405
TER   
ATOM   2985  O00 WTR   512       3.382 -19.137   3.918
ATOM   2986  H01 WTR   512       2.639 -18.900   3.364
ATOM   2987  H02 WTR   512       3.948 -18.365   3.904
TER   
ATOM   2988  O00 WTR   513      -0.371 -19.593   8.065
ATOM   2989  H01 WTR   513       0.483 -19.698   8.484
ATOM   2990  H02 WTR   513      -0.992 -19.975   8.685
TER   
ATOM   2991  O00 WTR   514     -15.561 -20.081  11.627
ATOM   2992  H01 WTR   514     -16.069 -19.395  11.194
ATOM   2993  H02 WTR   514     -15.126 -19.635  12.354
TER   
ATOM   2994  O00 WTR   515       3.138 -26.847   9.468
ATOM   2995  H01 WTR   515       3.027 -27.296   8.630
ATOM   2996  H02 WTR   515       3.726 -26.117   9.274
TER   
ATOM   2997  O00 WTR   516      -1.890 -20.920   3.876
ATOM   2998  H01 WTR   516      -1.046 -21.329   3.686
ATOM   2999  H02 WTR   516      -2.376 -21.587   4.360
TER   
ATOM   3000  O00 WTR   517      -7.319 -16.708   7.513
ATOM   3001  H01 WTR   517      -6.659 -16.111   7.864
ATOM   3002  H02 WTR   517      -8.060 -16.144   7.292
TER   
ATOM   3003  O00 WTR   518      12.334 -18.234   2.563
ATOM   3004  H01 WTR   518      11.931 -18.268   1.695
ATOM   3005  H02 WTR   518      11.686 -18.634   3.143
TER   
ATOM   3006  O00 WTR   519       0.320 -22.364   3.436
ATOM   3007  H01 WTR   519       0.576 -22.203   4.344
ATOM   3008  H02 WTR   519       0.008 -23.269   3.432
TER   
ATOM   3009  O00 WTR   520      14.645 -13.875   6.102
ATOM   3010  H01 WTR   520      14.488 -13.638   5.188
ATOM   3011  H02 WTR   520      14.629 -14.832   6.108
TER   
ATOM   3012  O00 WTR   521     -16.937 -23.428 -11.127
ATOM   3013  H01 WTR   521     -16.195 -23.140 -11.658
ATOM   3014  H02 WTR   521     -17.190 -22.652 -10.627
TER   
ATOM   3015  O00 WTR   522      -2.231 -20.851   9.964
ATOM   3016  H01 WTR   522      -2.463 -21.607   9.426
ATOM   3017  H02 WTR   522      -3.059 -20.569  10.353
TER   
ATOM   3018  O00 WTR   523      -9.489 -26.963   1.506
ATOM   3019  H01 WTR   523      -9.492 -27.317   0.617
ATOM   3020  H02 WTR   523      -9.798 -26.062   1.407
TER   
ATOM   3021  O00 WTR   524      -3.612 -23.233   8.412
ATOM   3022  H01 WTR   524      -4.173 -22.904   7.709
ATOM   3023  H02 WTR   524      -4.148 -23.888   8.859
TER   
ATOM   3024  O00 WTR   525      -7.725 -15.835   1.427
ATOM   3025  H01 WTR   525      -8.336 -15.408   2.028
ATOM   3026  H02 WTR   525      -7.060 -15.170   1.248
TER   
ATOM   3027  O00 WTR   526      -4.518 -25.982   6.041
ATOM   3028  H01 WTR   526      -4.281 -26.857   5.735
ATOM   3029  H02 WTR   526      -4.880 -26.123   6.916
TER   
ATOM   3030  O00 WTR   527      -4.229 -17.417   4.975
ATOM   3031  H01 WTR   527      -4.010 -16.803   5.675
ATOM   3032  H02 WTR   527      -3.442 -17.452   4.431
TER   
ATOM   3033  O00 WTR   528      -0.979 -27.362   9.270
ATOM   3034  H01 WTR   528      -0.683 -26.454   9.214
ATOM   3035  H02 WTR   528      -1.324 -27.557   8.399
TER   
ATOM   3036  O00 WTR   529       0.524 -21.539   6.012
ATOM   3037  H01 WTR   529       0.162 -22.278   6.502
ATOM   3038  H02 WTR   529       0.566 -20.827   6.650
TER   
ATOM   3039  O00 WTR   530       2.254 -22.259  10.389
ATOM   3040  H01 WTR   530       2.927 -22.927  10.518
ATOM   3041  H02 WTR   530       2.655 -21.626   9.794
TER   
ATOM   3042  O00 WTR   531      -0.348 -22.379   0.624
ATOM   3043  H01 WTR   531      -1.066 -21.765   0.776
ATOM   3044  H02 WTR   531       0.027 -22.529   1.491
TER   
ATOM   3045  O00 WTR   532       1.123 -24.329  19.583
ATOM   3046  H01 WTR   532       0.422 -23.905  20.078
ATOM   3047  H02 WTR   532       1.140 -25.227  19.915
TER   
ATOM   3048  O00 WTR   533       2.774 -22.389  18.889
ATOM   3049  H01 WTR   533       2.200 -23.077  19.227
ATOM   3050  H02 WTR   533       3.115 -22.742  18.068
TER   
ATOM   3051  O00 WTR   534       9.216 -23.388   7.986
ATOM   3052  H01 WTR   534       8.738 -24.044   7.479
ATOM   3053  H02 WTR   534       9.195 -22.602   7.440
TER   
ATOM   3054  O00 WTR   535       6.890 -29.249   2.006
ATOM   3055  H01 WTR   535       6.437 -29.745   2.688
ATOM   3056  H02 WTR   535       6.588 -29.640   1.185
TER   
ATOM   3057  O00 WTR   536      -0.587 -25.638  13.699
ATOM   3058  H01 WTR   536      -0.684 -25.005  14.411
ATOM   3059  H02 WTR   536       0.274 -25.448  13.326
TER   
ATOM   3060  O00 WTR   537       5.990 -26.954   6.641
ATOM   3061  H01 WTR   537       6.435 -26.250   6.169
ATOM   3062  H02 WTR   537       6.696 -27.445   7.062
TER   
ATOM   3063  O00 WTR   538       4.355 -18.053  -0.568
ATOM   3064  H01 WTR   538       3.779 -17.367  -0.906
ATOM   3065  H02 WTR   538       4.863 -17.623   0.120
TER   
ATOM   3066  O00 WTR   539      11.802 -20.033   7.643
ATOM   3067  H01 WTR   539      10.931 -19.754   7.923
ATOM   3068  H02 WTR   539      11.774 -20.989   7.689
TER   
ATOM   3069  O00 WTR   540       9.984 -21.805   3.449
ATOM   3070  H01 WTR   540       9.724 -22.495   2.839
ATOM   3071  H02 WTR   540      10.770 -22.146   3.876
TER   
ATOM   3072  O00 WTR   541       3.025 -23.772   7.290
ATOM   3073  H01 WTR   541       3.464 -22.927   7.195
ATOM   3074  H02 WTR   541       3.597 -24.277   7.867
TER   
ATOM   3075  O00 WTR   542       1.599 -25.758  12.114
ATOM   3076  H01 WTR   542       1.985 -26.610  12.318
ATOM   3077  H02 WTR   542       1.351 -25.822  11.192
TER   
ATOM   3078  O00 WTR   543       9.321 -24.259  10.717
ATOM   3079  H01 WTR   543       9.345 -24.119   9.771
ATOM   3080  H02 WTR   543       9.711 -25.124  10.842
TER   
ATOM   3081  O00 WTR   544       2.108 -31.390  10.183
ATOM   3082  H01 WTR   544       1.589 -32.195  10.171
ATOM   3083  H02 WTR   544       1.556 -30.742   9.744
TER   
ATOM   3084  O00 WTR   545       4.014 -27.999  11.862
ATOM   3085  H01 WTR   545       3.706 -27.564  11.067
ATOM   3086  H02 WTR   545       3.540 -28.831  11.878
TER   
ATOM   3087  O00 WTR   546       7.343 -19.991  10.685
ATOM   3088  H01 WTR   546       7.961 -20.682  10.926
ATOM   3089  H02 WTR   546       6.662 -20.034  11.356
TER   
ATOM   3090  O00 WTR   547       5.289 -19.198  -4.117
ATOM   3091  H01 WTR   547       5.610 -20.064  -3.865
ATOM   3092  H02 WTR   547       6.059 -18.631  -4.063
TER   
ATOM   3093  O00 WTR   548       1.457 -25.447   5.498
ATOM   3094  H01 WTR   548       2.164 -25.366   4.857
ATOM   3095  H02 WTR   548       1.618 -24.739   6.122
TER   
ATOM   3096  O00 WTR   549      11.915 -27.354  -6.145
ATOM   3097  H01 WTR   549      10.991 -27.455  -6.375
ATOM   3098  H02 WTR   549      12.063 -28.002  -5.457
TER   
ATOM   3099  O00 WTR   550       6.737 -23.146  10.734
ATOM   3100  H01 WTR   550       6.940 -22.649  11.527
ATOM   3101  H02 WTR   550       7.567 -23.557  10.490
TER   
ATOM   3102  O00 WTR   551      11.404 -24.063  14.559
ATOM   3103  H01 WTR   551      11.807 -24.152  15.423
ATOM   3104  H02 WTR   551      12.141 -23.935  13.962
TER   
ATOM   3105  O00 WTR   552       7.035 -26.720  11.530
ATOM   3106  H01 WTR   552       6.193 -27.086  11.799
ATOM   3107  H02 WTR   552       7.309 -26.178  12.270
TER   
ATOM   3108  O00 WTR   553       4.472 -29.037   6.179
ATOM   3109  H01 WTR   553       5.137 -28.396   6.429
ATOM   3110  H02 WTR   553       4.440 -29.649   6.914
TER   
ATOM   3111  O00 WTR   554       3.535 -20.309   6.225
ATOM   3112  H01 WTR   554       2.677 -20.728   6.157
ATOM   3113  H02 WTR   554       3.693 -19.942   5.355
TER   
ATOM   3114  O00 WTR   555      -7.872 -22.311   5.634
ATOM   3115  H01 WTR   555      -7.718 -23.250   5.740
ATOM   3116  H02 WTR   555      -8.174 -22.218   4.731
TER   
ATOM   3117  O00 WTR   556     -12.106 -24.832  -9.115
ATOM   3118  H01 WTR   556     -12.894 -24.871  -8.574
ATOM   3119  H02 WTR   556     -11.406 -24.602  -8.504
TER   
ATOM   3120  O00 WTR   557       5.279 -22.869  -0.037
ATOM   3121  H01 WTR   557       5.522 -23.363   0.746
ATOM   3122  H02 WTR   557       4.384 -23.148  -0.229
TER   
ATOM   3123  O00 WTR   558      -1.363 -18.867  11.906
ATOM   3124  H01 WTR   558      -1.572 -19.725  11.535
ATOM   3125  H02 WTR   558      -1.116 -19.052  12.812
TER   
ATOM   3126  O00 WTR   559       6.448 -23.678  16.483
ATOM   3127  H01 WTR   559       5.536 -23.962  16.548
ATOM   3128  H02 WTR   559       6.958 -24.464  16.681
TER   
ATOM   3129  O00 WTR   560       9.648 -26.096  14.328
ATOM   3130  H01 WTR   560       8.871 -25.642  13.999
ATOM   3131  H02 WTR   560      10.278 -25.396  14.502
TER   
ATOM   3132  O00 WTR   561       7.407 -22.219   4.515
ATOM   3133  H01 WTR   561       8.275 -21.866   4.322
ATOM   3134  H02 WTR   561       6.836 -21.451   4.542
TER   
ATOM   3135  O00 WTR   562       4.875 -26.329  15.334
ATOM   3136  H01 WTR   562       4.220 -26.398  14.639
ATOM   3137  H02 WTR   562       4.956 -27.219  15.677
TER   
ATOM   3138  O00 WTR   563       5.466 -17.312   3.759
ATOM   3139  H01 WTR   563       5.795 -16.818   4.509
ATOM   3140  H02 WTR   563       6.178 -17.912   3.535
TER   
ATOM   3141  O00 WTR   564      13.063 -20.611  13.871
ATOM   3142  H01 WTR   564      12.182 -20.697  14.237
ATOM   3143  H02 WTR   564      13.288 -21.493  13.576
TER   
ATOM   3144  O00 WTR   565      11.505 -27.977  13.155
ATOM   3145  H01 WTR   565      11.616 -28.623  13.853
ATOM   3146  H02 WTR   565      11.116 -27.218  13.590
TER   
ATOM   3147  O00 WTR   566       4.069 -24.229  11.492
ATOM   3148  H01 WTR   566       4.887 -24.408  11.028
ATOM   3149  H02 WTR   566       3.576 -25.047  11.434
TER   
ATOM   3150  O00 WTR   567       7.153 -25.295  13.889
ATOM   3151  H01 WTR   567       6.466 -25.827  14.289
ATOM   3152  H02 WTR   567       6.853 -24.393  14.001
TER   
ATOM   3153  O00 WTR   568       5.518 -22.102   8.611
ATOM   3154  H01 WTR   568       5.716 -22.342   9.516
ATOM   3155  H02 WTR   568       5.270 -21.179   8.656
TER   
ATOM   3156  O00 WTR   569      10.406 -21.804  11.234
ATOM   3157  H01 WTR   569      10.006 -22.671  11.300
ATOM   3158  H02 WTR   569      11.346 -21.976  11.181
TER   
ATOM   3159  O00 WTR   570      -3.460 -25.879  13.040
ATOM   3160  H01 WTR   570      -2.518 -25.926  13.205
ATOM   3161  H02 WTR   570      -3.791 -25.279  13.708
TER   
ATOM   3162  O00 WTR   571      12.853 -22.721  10.531
ATOM   3163  H01 WTR   571      13.314 -21.883  10.557
ATOM   3164  H02 WTR   571      12.624 -22.841   9.610
TER   
ATOM   3165  O00 WTR   572      10.666 -21.299  15.335
ATOM   3166  H01 WTR   572      10.748 -22.253  15.311
ATOM   3167  H02 WTR   572      10.529 -21.094  16.260
TER   
ATOM   3168  O00 WTR   573       7.110 -19.303   3.024
ATOM   3169  H01 WTR   573       7.590 -18.994   2.255
ATOM   3170  H02 WTR   573       6.415 -19.856   2.667
TER   
ATOM   3171  O00 WTR   574       5.185 -25.177   8.884
ATOM   3172  H01 WTR   574       5.741 -25.463   8.159
ATOM   3173  H02 WTR   574       5.373 -24.243   8.975
TER   
ATOM   3174  O00 WTR   575       5.235 -19.501   9.143
ATOM   3175  H01 WTR   575       4.821 -18.852   9.712
ATOM   3176  H02 WTR   575       6.158 -19.491   9.399
TER   
ATOM   3177  O00 WTR   576      18.062 -20.806   6.418
ATOM   3178  H01 WTR   576      17.606 -19.968   6.503
ATOM   3179  H02 WTR   576      18.524 -20.744   5.581
TER   
ATOM   3180  O00 WTR   577       9.770 -27.196  11.007
ATOM   3181  H01 WTR   577      10.145 -27.474  11.842
ATOM   3182  H02 WTR   577       8.830 -27.349  11.102
TER   
ATOM   3183  O00 WTR   578      10.995 -21.666  -0.593
ATOM   3184  H01 WTR   578      11.258 -22.320  -1.241
ATOM   3185  H02 WTR   578      10.356 -21.120  -1.049
TER   
ATOM   3186  O00 WTR   579       5.010 -20.560   2.205
ATOM   3187  H01 WTR   579       4.310 -20.104   2.672
ATOM   3188  H02 WTR   579       4.573 -20.967   1.457
TER   
ATOM   3189  O00 WTR   580       9.524 -18.842  -6.294
ATOM   3190  H01 WTR   580       8.964 -18.344  -5.700
ATOM   3191  H02 WTR   580      10.200 -19.218  -5.729
TER   
ATOM   3192  O00 WTR   581       6.246 -29.736  -0.778
ATOM   3193  H01 WTR   581       5.332 -29.459  -0.713
ATOM   3194  H02 WTR   581       6.722 -28.939  -1.013
TER   
ATOM   3195  O00 WTR   582       7.438 -17.684 -12.294
ATOM   3196  H01 WTR   582       7.753 -16.820 -12.559
ATOM   3197  H02 WTR   582       7.615 -18.246 -13.048
TER   
ATOM   3198  O00 WTR   583       1.498 -26.003  -4.735
ATOM   3199  H01 WTR   583       1.036 -26.080  -5.570
ATOM   3200  H02 WTR   583       2.165 -26.689  -4.766
TER   
ATOM   3201  O00 WTR   584      10.141 -24.282  -5.708
ATOM   3202  H01 WTR   584      10.077 -24.480  -4.774
ATOM   3203  H02 WTR   584      11.080 -24.281  -5.890
TER   
ATOM   3204  O00 WTR   585      -9.450 -27.344  -1.173
ATOM   3205  H01 WTR   585     -10.330 -26.990  -1.296
ATOM   3206  H02 WTR   585      -9.240 -27.763  -2.007
TER   
ATOM   3207  O00 WTR   586     -14.965 -24.542  -7.801
ATOM   3208  H01 WTR   586     -15.459 -25.026  -7.140
ATOM   3209  H02 WTR   586     -15.228 -24.935  -8.633
TER   
ATOM   3210  O00 WTR   587      -4.950 -27.610  -0.648
ATOM   3211  H01 WTR   587      -5.275 -28.238  -1.293
ATOM   3212  H02 WTR   587      -5.626 -26.933  -0.610
TER   
ATOM   3213  O00 WTR   588     -13.902 -20.722  -7.692
ATOM   3214  H01 WTR   588     -13.472 -20.047  -7.168
ATOM   3215  H02 WTR   588     -13.367 -20.790  -8.482
TER   
ATOM   3216  O00 WTR   589      -5.940 -28.444  -4.662
ATOM   3217  H01 WTR   589      -5.575 -29.145  -4.122
ATOM   3218  H02 WTR   589      -5.200 -28.130  -5.182
TER   
ATOM   3219  O00 WTR   590     -11.987 -25.243  -4.764
ATOM   3220  H01 WTR   590     -11.231 -24.679  -4.928
ATOM   3221  H02 WTR   590     -11.937 -25.445  -3.830
TER   
ATOM   3222  O00 WTR   591      -7.178 -26.607  -6.781
ATOM   3223  H01 WTR   591      -6.447 -25.991  -6.739
ATOM   3224  H02 WTR   591      -7.006 -27.232  -6.076
TER   
ATOM   3225  O00 WTR   592     -10.078 -21.514 -11.066
ATOM   3226  H01 WTR   592     -10.973 -21.674 -10.767
ATOM   3227  H02 WTR   592      -9.662 -22.376 -11.051
TER   
ATOM   3228  O00 WTR   593      -1.106 -23.746   7.236
ATOM   3229  H01 WTR   593      -0.962 -24.159   8.087
ATOM   3230  H02 WTR   593      -2.054 -23.622   7.187
TER   
ATOM   3231  O00 WTR   594     -16.508 -20.129  -7.855
ATOM   3232  H01 WTR   594     -16.580 -19.210  -7.596
ATOM   3233  H02 WTR   594     -15.569 -20.313  -7.828
TER   
ATOM   3234  O00 WTR   595      -4.040 -21.626 -10.076
ATOM   3235  H01 WTR   595      -3.769 -20.820  -9.638
ATOM   3236  H02 WTR   595      -3.226 -22.005 -10.407
TER   
ATOM   3237  O00 WTR   596     -12.772 -18.085 -10.572
ATOM   3238  H01 WTR   596     -13.451 -18.707 -10.834
ATOM   3239  H02 WTR   596     -13.108 -17.233 -10.849
TER   
ATOM   3240  O00 WTR   597      -4.787 -19.647   1.757
ATOM   3241  H01 WTR   597      -3.865 -19.750   1.519
ATOM   3242  H02 WTR   597      -4.947 -20.337   2.401
TER   
ATOM   3243  O00 WTR   598      -5.481 -30.122  -2.290
ATOM   3244  H01 WTR   598      -5.039 -30.913  -1.983
ATOM   3245  H02 WTR   598      -6.319 -30.121  -1.827
TER   
ATOM   3246  O00 WTR   599      -9.172 -24.126 -11.221
ATOM   3247  H01 WTR   599      -9.966 -24.635 -11.389
ATOM   3248  H02 WTR   599      -8.846 -24.459 -10.385
TER   
ATOM   3249  O00 WTR   600      -2.375 -26.509  -0.519
ATOM   3250  H01 WTR   600      -2.510 -25.707  -0.015
ATOM   3251  H02 WTR   600      -3.221 -26.956  -0.491
TER   
ATOM   3252  O00 WTR   601       0.291 -27.315  -0.164
ATOM   3253  H01 WTR   601       0.551 -26.790  -0.921
ATOM   3254  H02 WTR   601      -0.666 -27.291  -0.173
TER   
ATOM   3255  O00 WTR   602     -12.047 -25.239 -12.114
ATOM   3256  H01 WTR   602     -12.321 -24.561 -12.731
ATOM   3257  H02 WTR   602     -12.577 -25.081 -11.332
TER   
ATOM   3258  O00 WTR   603     -10.773 -19.187  -2.599
ATOM   3259  H01 WTR   603     -11.065 -18.324  -2.307
ATOM   3260  H02 WTR   603      -9.833 -19.196  -2.419
TER   
ATOM   3261  O00 WTR   604      -4.160 -19.800  11.586
ATOM   3262  H01 WTR   604      -5.021 -19.756  12.001
ATOM   3263  H02 WTR   604      -4.082 -18.976  11.105
TER   
ATOM   3264  O00 WTR   605      -7.681 -29.366  -0.743
ATOM   3265  H01 WTR   605      -8.510 -29.792  -0.523
ATOM   3266  H02 WTR   605      -7.928 -28.472  -0.982
TER   
ATOM   3267  O00 WTR   606      -5.291 -24.653  -6.387
ATOM   3268  H01 WTR   606      -4.975 -24.216  -7.178
ATOM   3269  H02 WTR   606      -4.605 -25.285  -6.173
TER   
ATOM   3270  O00 WTR   607      -7.292 -24.618  -3.154
ATOM   3271  H01 WTR   607      -7.398 -25.050  -2.307
ATOM   3272  H02 WTR   607      -7.972 -25.003  -3.707
TER   
ATOM   3273  O00 WTR   608     -10.119 -27.993  -5.420
ATOM   3274  H01 WTR   608     -10.617 -27.175  -5.439
ATOM   3275  H02 WTR   608     -10.708 -28.641  -5.807
TER   
ATOM   3276  O00 WTR   609       6.085 -19.752  -8.305
ATOM   3277  H01 WTR   609       5.569 -19.218  -7.701
ATOM   3278  H02 WTR   609       6.060 -19.271  -9.132
TER   
ATOM   3279  O00 WTR   610      -5.698 -24.089  -9.706
ATOM   3280  H01 WTR   610      -5.964 -24.227 -10.615
ATOM   3281  H02 WTR   610      -5.255 -23.240  -9.712
TER   
ATOM   3282  O00 WTR   611      -8.476 -22.808  -7.056
ATOM   3283  H01 WTR   611      -7.578 -22.477  -7.076
ATOM   3284  H02 WTR   611      -8.494 -23.494  -7.724
TER   
ATOM   3285  O00 WTR   612       2.765 -25.359   2.784
ATOM   3286  H01 WTR   612       3.406 -25.657   2.139
ATOM   3287  H02 WTR   612       1.917 -25.586   2.402
TER   
ATOM   3288  O00 WTR   613     -16.974 -25.546   6.548
ATOM   3289  H01 WTR   613     -17.794 -25.328   6.105
ATOM   3290  H02 WTR   613     -17.050 -25.136   7.409
TER   
ATOM   3291  O00 WTR   614      -3.360 -26.437  -3.023
ATOM   3292  H01 WTR   614      -2.848 -26.378  -2.217
ATOM   3293  H02 WTR   614      -4.098 -25.844  -2.882
TER   
ATOM   3294  O00 WTR   615      -1.077 -23.418  -2.771
ATOM   3295  H01 WTR   615      -1.837 -23.394  -2.189
ATOM   3296  H02 WTR   615      -0.654 -22.568  -2.649
TER   
ATOM   3297  O00 WTR   616     -11.734 -23.134  -1.781
ATOM   3298  H01 WTR   616     -11.364 -22.539  -1.128
ATOM   3299  H02 WTR   616     -11.364 -22.837  -2.613
TER   
ATOM   3300  O00 WTR   617      -6.728 -24.681 -12.285
ATOM   3301  H01 WTR   617      -6.760 -25.629 -12.153
ATOM   3302  H02 WTR   617      -7.640 -24.399 -12.218
TER   
ATOM   3303  O00 WTR   618     -13.287 -21.175   0.998
ATOM   3304  H01 WTR   618     -12.581 -20.779   0.486
ATOM   3305  H02 WTR   618     -14.062 -21.090   0.444
TER   
ATOM   3306  O00 WTR   619      -8.328 -22.701   2.994
ATOM   3307  H01 WTR   619      -8.665 -21.908   2.578
ATOM   3308  H02 WTR   619      -7.448 -22.807   2.631
TER   
ATOM   3309  O00 WTR   620      -5.729 -26.079   8.359
ATOM   3310  H01 WTR   620      -6.657 -26.246   8.199
ATOM   3311  H02 WTR   620      -5.641 -26.106   9.312
TER   
ATOM   3312  O00 WTR   621      -8.392 -28.166  -3.340
ATOM   3313  H01 WTR   621      -7.538 -28.313  -3.746
ATOM   3314  H02 WTR   621      -8.984 -28.013  -4.076
TER   
ATOM   3315  O00 WTR   622     -17.031 -24.751  -3.413
ATOM   3316  H01 WTR   622     -16.386 -24.982  -2.745
ATOM   3317  H02 WTR   622     -17.112 -25.538  -3.951
TER   
ATOM   3318  O00 WTR   623     -10.917 -18.907  -8.608
ATOM   3319  H01 WTR   623     -10.886 -18.349  -7.831
ATOM   3320  H02 WTR   623     -11.627 -18.544  -9.136
TER   
ATOM   3321  O00 WTR   624      -9.214 -25.163  -5.466
ATOM   3322  H01 WTR   624      -8.621 -25.709  -5.983
ATOM   3323  H02 WTR   624      -9.035 -24.270  -5.759
TER   
ATOM   3324  O00 WTR   625       2.710 -25.729  -9.497
ATOM   3325  H01 WTR   625       2.298 -24.974  -9.917
ATOM   3326  H02 WTR   625       3.404 -25.991 -10.102
TER   
ATOM   3327  O00 WTR   626       7.215 -30.744   8.038
ATOM   3328  H01 WTR   626       7.950 -31.132   8.511
ATOM   3329  H02 WTR   626       7.207 -29.828   8.316
TER   
ATOM   3330  O00 WTR   627      -3.054 -26.160  -5.893
ATOM   3331  H01 WTR   627      -3.095 -26.437  -4.978
ATOM   3332  H02 WTR   627      -2.539 -25.353  -5.876
TER   
ATOM   3333  O00 WTR   628      -4.306 -23.637  -3.144
ATOM   3334  H01 WTR   628      -5.254 -23.700  -3.260
ATOM   3335  H02 WTR   628      -3.955 -23.633  -4.034
TER   
ATOM   3336  O00 WTR   629      -7.002 -25.509  -0.552
ATOM   3337  H01 WTR   629      -6.870 -25.478   0.396
ATOM   3338  H02 WTR   629      -7.879 -25.877  -0.660
TER   
ATOM   3339  O00 WTR   630     -13.728 -23.294  -5.535
ATOM   3340  H01 WTR   630     -13.603 -23.351  -6.483
ATOM   3341  H02 WTR   630     -13.410 -24.133  -5.200
TER   
ATOM   3342  O00 WTR   631     -10.781 -21.326  -6.882
ATOM   3343  H01 WTR   631     -10.042 -21.802  -7.259
ATOM   3344  H02 WTR   631     -10.890 -20.563  -7.450
TER   
ATOM   3345  O00 WTR   632      -7.049 -18.049  -7.341
ATOM   3346  H01 WTR   632      -7.855 -18.564  -7.385
ATOM   3347  H02 WTR   632      -7.044 -17.543  -8.154
TER   
ATOM   3348  O00 WTR   633      -5.852 -17.241  -1.561
ATOM   3349  H01 WTR   633      -5.406 -17.555  -2.348
ATOM   3350  H02 WTR   633      -6.732 -17.613  -1.619
TER   
ATOM   3351  O00 WTR   634      -7.952 -19.106  -1.128
ATOM   3352  H01 WTR   634      -7.307 -19.744  -1.431
ATOM   3353  H02 WTR   634      -7.717 -18.942  -0.215
TER   
ATOM   3354  O00 WTR   635       8.110 -26.731  -4.548
ATOM   3355  H01 WTR   635       8.512 -26.897  -5.401
ATOM   3356  H02 WTR   635       8.455 -27.421  -3.982
TER   
ATOM   3357  O00 WTR   636       0.326 -20.172  -3.909
ATOM   3358  H01 WTR   636       0.081 -19.323  -4.276
ATOM   3359  H02 WTR   636       0.919 -20.552  -4.557
TER   
ATOM   3360  O00 WTR   637      11.123 -25.377   1.309
ATOM   3361  H01 WTR   637      10.883 -25.629   2.201
ATOM   3362  H02 WTR   637      10.734 -24.511   1.192
TER   
ATOM   3363  O00 WTR   638       4.038 -28.206  -0.649
ATOM   3364  H01 WTR   638       3.092 -28.178  -0.794
ATOM   3365  H02 WTR   638       4.179 -27.650   0.117
TER   
ATOM   3366  O00 WTR   639      -2.900 -20.483  -2.657
ATOM   3367  H01 WTR   639      -3.111 -21.173  -2.029
ATOM   3368  H02 WTR   639      -1.998 -20.238  -2.451
TER   
ATOM   3369  O00 WTR   640       3.012 -23.543  -1.635
ATOM   3370  H01 WTR   640       2.273 -24.145  -1.553
ATOM   3371  H02 WTR   640       3.199 -23.518  -2.574
TER   
ATOM   3372  O00 WTR   641       1.173 -23.369 -11.381
ATOM   3373  H01 WTR   641       1.193 -23.113 -12.303
ATOM   3374  H02 WTR   641       0.295 -23.126 -11.084
TER   
ATOM   3375  O00 WTR   642      12.707 -28.749   0.668
ATOM   3376  H01 WTR   642      12.272 -28.053   0.177
ATOM   3377  H02 WTR   642      13.024 -28.320   1.463
TER   
ATOM   3378  O00 WTR   643       0.789 -25.435  -2.131
ATOM   3379  H01 WTR   643       0.140 -24.772  -2.364
ATOM   3380  H02 WTR   643       1.075 -25.795  -2.970
TER   
ATOM   3381  O00 WTR   644      13.221 -23.372 -10.603
ATOM   3382  H01 WTR   644      13.994 -22.873 -10.865
ATOM   3383  H02 WTR   644      12.880 -23.733 -11.421
TER   
ATOM   3384  O00 WTR   645       4.192 -14.056 -10.529
ATOM   3385  H01 WTR   645       4.481 -14.154 -11.436
ATOM   3386  H02 WTR   645       4.643 -14.756 -10.057
TER   
ATOM   3387  O00 WTR   646       7.455 -17.476  -4.348
ATOM   3388  H01 WTR   646       8.110 -17.046  -3.799
ATOM   3389  H02 WTR   646       7.126 -16.781  -4.918
TER   
ATOM   3390  O00 WTR   647       5.159 -26.185  -2.846
ATOM   3391  H01 WTR   647       5.021 -26.675  -3.656
ATOM   3392  H02 WTR   647       4.834 -26.763  -2.156
TER   
ATOM   3393  O00 WTR   648       9.323 -26.594  -7.298
ATOM   3394  H01 WTR   648       9.530 -25.837  -6.750
ATOM   3395  H02 WTR   648       8.733 -26.250  -7.969
TER   
ATOM   3396  O00 WTR   649       6.841 -21.838  -3.824
ATOM   3397  H01 WTR   649       6.963 -22.384  -4.601
ATOM   3398  H02 WTR   649       6.679 -22.461  -3.116
TER   
ATOM   3399  O00 WTR   650       4.531 -16.206  -8.781
ATOM   3400  H01 WTR   650       3.786 -16.770  -8.574
ATOM   3401  H02 WTR   650       5.050 -16.189  -7.977
TER   
ATOM   3402  O00 WTR   651      -2.428 -16.486  12.337
ATOM   3403  H01 WTR   651      -2.073 -17.305  11.990
ATOM   3404  H02 WTR   651      -2.488 -16.632  13.281
TER   
ATOM   3405  O00 WTR   652       6.389 -15.981   5.838
ATOM   3406  H01 WTR   652       7.268 -15.603   5.810
ATOM   3407  H02 WTR   652       6.357 -16.454   6.669
TER   
ATOM   3408  O00 WTR   653       2.774 -19.302  13.466
ATOM   3409  H01 WTR   653       2.353 -20.139  13.270
ATOM   3410  H02 WTR   653       3.697 -19.442  13.255
TER   
ATOM   3411  O00 WTR   654       6.548 -27.294  -8.153
ATOM   3412  H01 WTR   654       6.251 -26.413  -7.924
ATOM   3413  H02 WTR   654       7.176 -27.521  -7.467
TER   
ATOM   3414  O00 WTR   655       7.696 -27.366  -0.980
ATOM   3415  H01 WTR   655       7.312 -26.694  -0.417
ATOM   3416  H02 WTR   655       7.650 -26.996  -1.862
TER   
ATOM   3417  O00 WTR   656       3.115 -23.737  -4.392
ATOM   3418  H01 WTR   656       3.992 -23.930  -4.724
ATOM   3419  H02 WTR   656       2.573 -24.457  -4.713
TER   
ATOM   3420  O00 WTR   657       2.569 -18.431  -3.000
ATOM   3421  H01 WTR   657       3.426 -18.786  -3.239
ATOM   3422  H02 WTR   657       1.949 -19.121  -3.237
TER   
ATOM   3423  O00 WTR   658       3.874 -28.304  -8.389
ATOM   3424  H01 WTR   658       4.754 -27.968  -8.219
ATOM   3425  H02 WTR   658       3.410 -27.571  -8.793
TER   
ATOM   3426  O00 WTR   659      12.875 -24.877  -5.156
ATOM   3427  H01 WTR   659      12.691 -25.806  -5.296
ATOM   3428  H02 WTR   659      13.681 -24.868  -4.639
TER   
ATOM   3429  O00 WTR   660      13.139 -19.246 -11.236
ATOM   3430  H01 WTR   660      12.924 -20.027 -11.747
ATOM   3431  H02 WTR   660      13.985 -19.447 -10.835
TER   
ATOM   3432  O00 WTR   661       6.454 -20.060   6.042
ATOM   3433  H01 WTR   661       5.618 -20.387   6.376
ATOM   3434  H02 WTR   661       6.226 -19.261   5.566
TER   
ATOM   3435  O00 WTR   662       3.549 -23.529 -13.072
ATOM   3436  H01 WTR   662       3.041 -23.539 -12.260
ATOM   3437  H02 WTR   662       4.284 -24.119 -12.903
TER   
ATOM   3438  O00 WTR   663       9.286 -28.433  -3.031
ATOM   3439  H01 WTR   663       8.631 -28.903  -2.515
ATOM   3440  H02 WTR   663       9.840 -28.001  -2.381
TER   
ATOM   3441  O00 WTR   664       6.462 -24.427   2.454
ATOM   3442  H01 WTR   664       6.503 -23.737   3.116
ATOM   3443  H02 WTR   664       7.373 -24.692   2.328
TER   
ATOM   3444  O00 WTR   665       6.811 -23.862   6.569
ATOM   3445  H01 WTR   665       6.905 -23.373   5.752
ATOM   3446  H02 WTR   665       6.665 -23.190   7.235
TER   
ATOM   3447  O00 WTR   666      11.184 -27.084  -1.110
ATOM   3448  H01 WTR   666      11.065 -26.460  -0.394
ATOM   3449  H02 WTR   666      11.482 -26.550  -1.846
TER   
ATOM   3450  O00 WTR   667      -5.276 -14.613  -1.930
ATOM   3451  H01 WTR   667      -5.453 -14.468  -2.859
ATOM   3452  H02 WTR   667      -5.806 -15.376  -1.700
TER   
ATOM   3453  O00 WTR   668       4.316 -30.215   8.960
ATOM   3454  H01 WTR   668       3.664 -30.568   9.566
ATOM   3455  H02 WTR   668       4.901 -30.951   8.780
TER   
ATOM   3456  O00 WTR   669       4.958 -25.795 -11.051
ATOM   3457  H01 WTR   669       5.597 -26.507 -11.025
ATOM   3458  H02 WTR   669       5.372 -25.082 -10.564
TER   
ATOM   3459  O00 WTR   670      -8.040 -23.001  -0.716
ATOM   3460  H01 WTR   670      -8.260 -23.859  -0.355
ATOM   3461  H02 WTR   670      -8.735 -22.822  -1.350
TER   
ATOM   3462  O00 WTR   671      -0.135 -25.453   2.091
ATOM   3463  H01 WTR   671       0.006 -26.026   1.338
ATOM   3464  H02 WTR   671      -0.309 -26.051   2.819
TER   
ATOM   3465  O00 WTR   672      11.557 -21.008  -5.816
ATOM   3466  H01 WTR   672      11.836 -21.714  -5.232
ATOM   3467  H02 WTR   672      11.809 -21.305  -6.690
TER   
ATOM   3468  O00 WTR   673      -6.302 -21.040  -7.823
ATOM   3469  H01 WTR   673      -5.509 -20.508  -7.775
ATOM   3470  H02 WTR   673      -6.806 -20.656  -8.540
TER   
ATOM   3471  O00 WTR   674       9.292 -15.882  -2.866
ATOM   3472  H01 WTR   674       9.135 -16.336  -2.038
ATOM   3473  H02 WTR   674       9.297 -14.954  -2.634
TER   
ATOM   3474  O00 WTR   675       0.587 -22.820  -7.794
ATOM   3475  H01 WTR   675      -0.152 -22.262  -8.038
ATOM   3476  H02 WTR   675       0.199 -23.510  -7.255
TER   
ATOM   3477  O00 WTR   676       7.481 -23.282  -6.191
ATOM   3478  H01 WTR   676       7.850 -22.642  -6.800
ATOM   3479  H02 WTR   676       8.237 -23.785  -5.886
TER   
ATOM   3480  O00 WTR   677      13.626 -18.189  -6.532
ATOM   3481  H01 WTR   677      13.619 -17.280  -6.231
ATOM   3482  H02 WTR   677      12.882 -18.248  -7.132
TER   
ATOM   3483  O00 WTR   678      -3.359 -22.549  -0.938
ATOM   3484  H01 WTR   678      -3.975 -21.944  -0.524
ATOM   3485  H02 WTR   678      -3.864 -22.963  -1.639
TER   
ATOM   3486  O00 WTR   679       1.221 -18.071  11.259
ATOM   3487  H01 WTR   679       0.392 -18.478  11.510
ATOM   3488  H02 WTR   679       1.806 -18.244  11.996
TER   
ATOM   3489  O00 WTR   680      12.195 -26.535   6.608
ATOM   3490  H01 WTR   680      12.912 -25.905   6.534
ATOM   3491  H02 WTR   680      12.589 -27.376   6.375
TER   
ATOM   3492  O00 WTR   681      -1.297 -16.657  -1.921
ATOM   3493  H01 WTR   681      -2.045 -16.064  -1.853
ATOM   3494  H02 WTR   681      -0.581 -16.190  -1.490
TER   
ATOM   3495  O00 WTR   682       4.122 -26.938  -5.776
ATOM   3496  H01 WTR   682       3.794 -27.413  -6.539
ATOM   3497  H02 WTR   682       4.183 -26.028  -6.068
TER   
ATOM   3498  O00 WTR   683       4.805 -24.306  -6.815
ATOM   3499  H01 WTR   683       5.703 -23.984  -6.743
ATOM   3500  H02 WTR   683       4.312 -23.566  -7.170
TER   
ATOM   3501  O00 WTR   684       6.019 -15.759  -6.521
ATOM   3502  H01 WTR   684       5.549 -15.076  -6.043
ATOM   3503  H02 WTR   684       6.418 -15.303  -7.261
TER   
ATOM   3504  O00 WTR   685       9.829 -24.878  -3.108
ATOM   3505  H01 WTR   685       9.208 -25.519  -3.454
ATOM   3506  H02 WTR   685       9.458 -24.614  -2.266
TER   
ATOM   3507  O00 WTR   686      19.930 -16.835   6.561
ATOM   3508  H01 WTR   686      20.227 -16.200   5.910
ATOM   3509  H02 WTR   686      19.525 -16.305   7.247
TER   
ATOM   3510  O00 WTR   687      15.375 -22.075   8.150
ATOM   3511  H01 WTR   687      16.285 -21.786   8.079
ATOM   3512  H02 WTR   687      14.972 -21.453   8.756
TER   
ATOM   3513  O00 WTR   688      20.065 -19.162   8.580
ATOM   3514  H01 WTR   688      20.196 -18.401   8.014
ATOM   3515  H02 WTR   688      19.487 -19.737   8.079
TER   
ATOM   3516  O00 WTR   689      11.911 -22.888   8.108
ATOM   3517  H01 WTR   689      12.406 -23.308   7.405
ATOM   3518  H02 WTR   689      11.091 -23.380   8.152
TER   
ATOM   3519  O00 WTR   690      11.718 -29.168  -3.951
ATOM   3520  H01 WTR   690      12.214 -29.430  -3.176
ATOM   3521  H02 WTR   690      10.803 -29.315  -3.711
TER   
ATOM   3522  O00 WTR   691      11.143 -14.362  15.397
ATOM   3523  H01 WTR   691      11.464 -14.716  14.567
ATOM   3524  H02 WTR   691      10.295 -14.787  15.526
TER   
ATOM   3525  O00 WTR   692      10.551 -19.016   4.566
ATOM   3526  H01 WTR   692      10.159 -19.835   4.263
ATOM   3527  H02 WTR   692      10.236 -18.917   5.464
TER   
ATOM   3528  O00 WTR   693      14.378 -31.124   0.706
ATOM   3529  H01 WTR   693      13.831 -30.389   0.982
ATOM   3530  H02 WTR   693      15.106 -31.129   1.328
TER   
ATOM   3531  O00 WTR   694      13.120 -29.920  -1.790
ATOM   3532  H01 WTR   694      13.734 -30.644  -1.669
ATOM   3533  H02 WTR   694      12.826 -29.705  -0.905
TER   
ATOM   3534  O00 WTR   695      15.766 -20.307  -1.519
ATOM   3535  H01 WTR   695      15.161 -20.737  -0.914
ATOM   3536  H02 WTR   695      15.916 -19.443  -1.136
TER   
ATOM   3537  O00 WTR   696      12.556 -24.255  17.443
ATOM   3538  H01 WTR   696      12.568 -23.298  17.453
ATOM   3539  H02 WTR   696      13.167 -24.510  18.135
TER   
ATOM   3540  O00 WTR   697      15.540 -18.250   8.752
ATOM   3541  H01 WTR   697      15.029 -18.675   9.441
ATOM   3542  H02 WTR   697      16.317 -17.918   9.201
TER   
ATOM   3543  O00 WTR   698      13.967 -24.250   6.190
ATOM   3544  H01 WTR   698      14.677 -24.026   6.791
ATOM   3545  H02 WTR   698      14.399 -24.377   5.345
TER   
ATOM   3546  O00 WTR   699      12.333 -22.581   4.288
ATOM   3547  H01 WTR   699      12.993 -22.943   4.879
ATOM   3548  H02 WTR   699      12.572 -22.918   3.425
TER   
ATOM   3549  O00 WTR   700      15.931 -24.140  -6.571
ATOM   3550  H01 WTR   700      15.679 -25.036  -6.793
ATOM   3551  H02 WTR   700      15.105 -23.657  -6.547
TER   
ATOM   3552  O00 WTR   701      13.552 -23.739   1.940
ATOM   3553  H01 WTR   701      13.000 -24.375   1.485
ATOM   3554  H02 WTR   701      13.856 -23.148   1.251
TER   
ATOM   3555  O00 WTR   702      16.981 -23.555   6.000
ATOM   3556  H01 WTR   702      16.968 -22.606   6.126
ATOM   3557  H02 WTR   702      17.594 -23.877   6.660
TER   
ATOM   3558  O00 WTR   703      13.624 -23.523  13.026
ATOM   3559  H01 WTR   703      14.389 -24.095  13.077
ATOM   3560  H02 WTR   703      13.450 -23.438  12.089
TER   
ATOM   3561  O00 WTR   704       8.288 -26.882   2.038
ATOM   3562  H01 WTR   704       8.732 -27.323   1.314
ATOM   3563  H02 WTR   704       7.656 -27.525   2.359
TER   
ATOM   3564  O00 WTR   705      15.458 -21.860 -11.934
ATOM   3565  H01 WTR   705      15.761 -21.032 -11.559
ATOM   3566  H02 WTR   705      14.874 -21.600 -12.646
TER   
ATOM   3567  O00 WTR   706      16.237 -18.939  -6.121
ATOM   3568  H01 WTR   706      15.280 -18.925  -6.153
ATOM   3569  H02 WTR   706      16.445 -19.606  -5.467
TER   
ATOM   3570  O00 WTR   707      13.281 -18.887  -1.444
ATOM   3571  H01 WTR   707      14.088 -18.373  -1.448
ATOM   3572  H02 WTR   707      13.007 -18.911  -2.361
TER   
ATOM   3573  O00 WTR   708       9.841 -26.659 -10.253
ATOM   3574  H01 WTR   708      10.007 -27.147  -9.447
ATOM   3575  H02 WTR   708       9.629 -25.773  -9.958
TER   
ATOM   3576  O00 WTR   709      15.702 -19.789 -10.101
ATOM   3577  H01 WTR   709      16.393 -19.156  -9.908
ATOM   3578  H02 WTR   709      15.910 -20.546  -9.553
TER   
ATOM   3579  O00 WTR   710      13.303 -21.842  -8.339
ATOM   3580  H01 WTR   710      14.197 -21.502  -8.355
ATOM   3581  H02 WTR   710      13.255 -22.430  -9.092
TER   
ATOM   3582  O00 WTR   711      16.702 -20.616  -4.024
ATOM   3583  H01 WTR   711      16.303 -20.377  -3.188
ATOM   3584  H02 WTR   711      17.056 -21.493  -3.880
TER   
ATOM   3585  O00 WTR   712       9.602 -26.449   8.178
ATOM   3586  H01 WTR   712      10.119 -26.695   8.945
ATOM   3587  H02 WTR   712      10.223 -26.478   7.451
TER   
ATOM   3588  O00 WTR   713       6.803 -24.143  -1.982
ATOM   3589  H01 WTR   713       6.269 -24.886  -2.264
ATOM   3590  H02 WTR   713       6.312 -23.756  -1.258
TER   
ATOM   3591  O00 WTR   714      11.912 -23.343  -2.522
ATOM   3592  H01 WTR   714      11.226 -23.962  -2.772
ATOM   3593  H02 WTR   714      12.430 -23.224  -3.317
TER   
ATOM   3594  O00 WTR   715      13.608 -16.825  -9.699
ATOM   3595  H01 WTR   715      12.912 -16.677  -9.059
ATOM   3596  H02 WTR   715      13.353 -17.631 -10.148
TER   
ATOM   3597  O00 WTR   716       8.834 -24.462  -9.031
ATOM   3598  H01 WTR   716       9.393 -23.688  -8.958
ATOM   3599  H02 WTR   716       7.997 -24.123  -9.349
TER   
ATOM   3600  O00 WTR   717      14.034 -18.323 -14.466
ATOM   3601  H01 WTR   717      14.646 -18.314 -13.730
ATOM   3602  H02 WTR   717      14.092 -17.443 -14.837
TER   
ATOM   3603  O00 WTR   718      14.819 -26.550  -7.148
ATOM   3604  H01 WTR   718      15.003 -27.460  -6.918
ATOM   3605  H02 WTR   718      13.882 -26.535  -7.341
TER   
ATOM   3606  O00 WTR   719     -11.579 -16.241   1.220
ATOM   3607  H01 WTR   719     -10.946 -15.541   1.062
ATOM   3608  H02 WTR   719     -12.056 -15.961   2.001
TER   
ATOM   3609  O00 WTR   720     -16.354 -18.233 -14.311
ATOM   3610  H01 WTR   720     -16.472 -18.491 -15.225
ATOM   3611  H02 WTR   720     -17.143 -17.732 -14.100
TER   
ATOM   3612  O00 WTR   721     -22.561 -10.451   8.209
ATOM   3613  H01 WTR   721     -23.259 -10.213   8.819
ATOM   3614  H02 WTR   721     -22.005 -11.054   8.703
TER   
ATOM   3615  O00 WTR   722     -12.038  -8.901   4.355
ATOM   3616  H01 WTR   722     -11.169  -8.500   4.358
ATOM   3617  H02 WTR   722     -12.619  -8.219   4.694
TER   
ATOM   3618  O00 WTR   723     -19.295  -9.898 -12.761
ATOM   3619  H01 WTR   723     -18.678 -10.163 -12.078
ATOM   3620  H02 WTR   723     -19.917 -10.623 -12.816
TER   
ATOM   3621  O00 WTR   724     -16.660 -14.731   9.795
ATOM   3622  H01 WTR   724     -17.379 -15.343   9.642
ATOM   3623  H02 WTR   724     -15.916 -15.115   9.332
TER   
ATOM   3624  O00 WTR   725     -10.845  -9.925   9.861
ATOM   3625  H01 WTR   725     -11.527 -10.136   9.223
ATOM   3626  H02 WTR   725     -10.485  -9.091   9.559
TER   
ATOM   3627  O00 WTR   726     -20.922 -19.597   1.092
ATOM   3628  H01 WTR   726     -21.002 -19.510   2.042
ATOM   3629  H02 WTR   726     -21.004 -20.537   0.929
TER   
ATOM   3630  O00 WTR   727     -15.375  -9.511  10.996
ATOM   3631  H01 WTR   727     -15.713 -10.359  11.284
ATOM   3632  H02 WTR   727     -14.527  -9.430  11.433
TER   
ATOM   3633  O00 WTR   728     -20.009 -14.434   8.668
ATOM   3634  H01 WTR   728     -20.713 -14.527   8.026
ATOM   3635  H02 WTR   728     -19.337 -13.926   8.214
TER   
ATOM   3636  O00 WTR   729     -15.633 -22.806   2.081
ATOM   3637  H01 WTR   729     -14.776 -22.391   1.986
ATOM   3638  H02 WTR   729     -15.591 -23.254   2.927
TER   
ATOM   3639  O00 WTR   730     -20.001 -15.649   4.165
ATOM   3640  H01 WTR   730     -20.428 -16.501   4.248
ATOM   3641  H02 WTR   730     -19.933 -15.506   3.221
TER   
ATOM   3642  O00 WTR   731     -17.623 -16.702   5.221
ATOM   3643  H01 WTR   731     -17.035 -16.866   4.483
ATOM   3644  H02 WTR   731     -18.414 -16.340   4.823
TER   
ATOM   3645  O00 WTR   732     -13.503  -9.844   7.956
ATOM   3646  H01 WTR   732     -14.336 -10.263   8.174
ATOM   3647  H02 WTR   732     -13.749  -9.074   7.443
TER   
ATOM   3648  O00 WTR   733      -5.100 -14.560   2.746
ATOM   3649  H01 WTR   733      -4.979 -15.430   2.366
ATOM   3650  H02 WTR   733      -4.567 -13.983   2.200
TER   
ATOM   3651  O00 WTR   734     -18.500 -11.422   4.512
ATOM   3652  H01 WTR   734     -18.272 -11.960   3.754
ATOM   3653  H02 WTR   734     -18.774 -12.051   5.179
TER   
ATOM   3654  O00 WTR   735     -16.321 -12.208  11.275
ATOM   3655  H01 WTR   735     -15.689 -12.538  11.914
ATOM   3656  H02 WTR   735     -16.593 -12.984  10.784
TER   
ATOM   3657  O00 WTR   736     -17.521 -18.877  -0.459
ATOM   3658  H01 WTR   736     -18.249 -18.353  -0.126
ATOM   3659  H02 WTR   736     -17.903 -19.392  -1.170
TER   
ATOM   3660  O00 WTR   737     -14.541 -15.809   8.421
ATOM   3661  H01 WTR   737     -14.481 -16.346   9.211
ATOM   3662  H02 WTR   737     -13.844 -15.160   8.517
TER   
ATOM   3663  O00 WTR   738     -14.756 -15.530   0.232
ATOM   3664  H01 WTR   738     -14.565 -14.887  -0.451
ATOM   3665  H02 WTR   738     -15.028 -16.314  -0.245
TER   
ATOM   3666  O00 WTR   739     -22.356 -11.174   5.081
ATOM   3667  H01 WTR   739     -22.451 -10.935   6.003
ATOM   3668  H02 WTR   739     -21.639 -10.624   4.763
TER   
ATOM   3669  O00 WTR   740     -16.104  -7.186  19.247
ATOM   3670  H01 WTR   740     -16.871  -6.642  19.065
ATOM   3671  H02 WTR   740     -16.463  -7.989  19.624
TER   
ATOM   3672  O00 WTR   741     -17.914  -3.775   2.800
ATOM   3673  H01 WTR   741     -17.046  -3.634   3.177
ATOM   3674  H02 WTR   741     -17.743  -4.158   1.939
TER   
ATOM   3675  O00 WTR   742     -16.596  -2.359   4.751
ATOM   3676  H01 WTR   742     -15.948  -3.047   4.902
ATOM   3677  H02 WTR   742     -16.240  -1.848   4.024
TER   
ATOM   3678  O00 WTR   743     -22.389 -20.759 -10.207
ATOM   3679  H01 WTR   743     -21.658 -21.246  -9.826
ATOM   3680  H02 WTR   743     -22.995 -21.434 -10.509
TER   
ATOM   3681  O00 WTR   744     -15.978  -9.756   4.909
ATOM   3682  H01 WTR   744     -16.575 -10.501   4.987
ATOM   3683  H02 WTR   744     -16.011  -9.519   3.982
TER   
ATOM   3684  O00 WTR   745      -9.602 -14.474  11.731
ATOM   3685  H01 WTR   745      -9.094 -14.136  10.994
ATOM   3686  H02 WTR   745     -10.461 -14.063  11.640
TER   
ATOM   3687  O00 WTR   746     -13.914 -14.080   2.913
ATOM   3688  H01 WTR   746     -14.436 -14.260   2.131
ATOM   3689  H02 WTR   746     -14.546 -13.756   3.554
TER   
ATOM   3690  O00 WTR   747     -13.982  -6.092  -2.010
ATOM   3691  H01 WTR   747     -14.617  -5.376  -2.049
ATOM   3692  H02 WTR   747     -13.179  -5.682  -1.687
TER   
ATOM   3693  O00 WTR   748     -18.636  -8.534  10.080
ATOM   3694  H01 WTR   748     -19.410  -8.733  10.608
ATOM   3695  H02 WTR   748     -17.938  -8.394  10.720
TER   
ATOM   3696  O00 WTR   749     -22.557 -11.704  -0.007
ATOM   3697  H01 WTR   749     -22.578 -12.502  -0.536
ATOM   3698  H02 WTR   749     -23.478 -11.497   0.152
TER   
ATOM   3699  O00 WTR   750     -18.317 -18.062   7.439
ATOM   3700  H01 WTR   750     -18.372 -17.397   6.752
ATOM   3701  H02 WTR   750     -17.382 -18.133   7.630
TER   
ATOM   3702  O00 WTR   751     -14.173 -22.061   8.204
ATOM   3703  H01 WTR   751     -14.510 -21.565   7.458
ATOM   3704  H02 WTR   751     -13.289 -22.317   7.943
TER   
ATOM   3705  O00 WTR   752     -18.143 -12.772   7.387
ATOM   3706  H01 WTR   752     -17.243 -13.100   7.360
ATOM   3707  H02 WTR   752     -18.050 -11.822   7.450
TER   
ATOM   3708  O00 WTR   753     -20.774 -18.102  -9.445
ATOM   3709  H01 WTR   753     -20.691 -18.026  -8.494
ATOM   3710  H02 WTR   753     -21.397 -18.818  -9.574
TER   
ATOM   3711  O00 WTR   754     -18.843  -9.734   7.668
ATOM   3712  H01 WTR   754     -19.061  -9.409   8.541
ATOM   3713  H02 WTR   754     -18.450  -8.983   7.223
TER   
ATOM   3714  O00 WTR   755     -20.582 -11.939   9.164
ATOM   3715  H01 WTR   755     -20.118 -11.550   8.423
ATOM   3716  H02 WTR   755     -20.496 -12.883   9.032
TER   
ATOM   3717  O00 WTR   756     -20.361  -0.525   5.480
ATOM   3718  H01 WTR   756     -20.146  -0.880   4.617
ATOM   3719  H02 WTR   756     -20.153  -1.233   6.090
TER   
ATOM   3720  O00 WTR   757     -22.040 -11.620  11.325
ATOM   3721  H01 WTR   757     -21.351 -11.516  10.669
ATOM   3722  H02 WTR   757     -21.916 -12.506  11.665
TER   
ATOM   3723  O00 WTR   758      -8.089 -12.561   5.905
ATOM   3724  H01 WTR   758      -7.196 -12.889   5.799
ATOM   3725  H02 WTR   758      -8.548 -13.262   6.368
TER   
ATOM   3726  O00 WTR   759     -20.290  -7.777   4.979
ATOM   3727  H01 WTR   759     -19.416  -7.827   5.366
ATOM   3728  H02 WTR   759     -20.357  -6.879   4.653
TER   
ATOM   3729  O00 WTR   760     -15.870 -13.874   4.844
ATOM   3730  H01 WTR   760     -16.085 -14.802   4.940
ATOM   3731  H02 WTR   760     -15.505 -13.624   5.693
TER   
ATOM   3732  O00 WTR   761     -24.381 -10.128  10.369
ATOM   3733  H01 WTR   761     -24.047  -9.355  10.824
ATOM   3734  H02 WTR   761     -23.863 -10.853  10.717
TER   
ATOM   3735  O00 WTR   762     -20.354  -4.943   4.034
ATOM   3736  H01 WTR   762     -19.540  -4.811   3.549
ATOM   3737  H02 WTR   762     -21.007  -4.437   3.551
TER   
ATOM   3738  O00 WTR   763     -11.717 -13.964   6.229
ATOM   3739  H01 WTR   763     -11.778 -13.010   6.176
ATOM   3740  H02 WTR   763     -10.829 -14.131   6.546
TER   
ATOM   3741  O00 WTR   764     -23.035  -7.829  11.839
ATOM   3742  H01 WTR   764     -23.333  -6.959  11.572
ATOM   3743  H02 WTR   764     -22.264  -7.663  12.380
TER   
ATOM   3744  O00 WTR   765     -20.848 -19.099  -1.947
ATOM   3745  H01 WTR   765     -21.235 -19.274  -1.089
ATOM   3746  H02 WTR   765     -20.996 -18.164  -2.091
TER   
ATOM   3747  O00 WTR   766     -14.143  -8.077   5.966
ATOM   3748  H01 WTR   766     -14.774  -8.709   5.622
ATOM   3749  H02 WTR   766     -14.675  -7.440   6.442
TER   
ATOM   3750  O00 WTR   767     -14.071 -10.445  17.981
ATOM   3751  H01 WTR   767     -14.342  -9.538  17.839
ATOM   3752  H02 WTR   767     -14.841 -10.870  18.358
TER   
ATOM   3753  O00 WTR   768     -12.379  -6.140  12.329
ATOM   3754  H01 WTR   768     -11.965  -6.726  12.962
ATOM   3755  H02 WTR   768     -11.656  -5.625  11.970
TER   
ATOM   3756  O00 WTR   769     -20.849 -22.023   4.646
ATOM   3757  H01 WTR   769     -21.443 -21.374   4.270
ATOM   3758  H02 WTR   769     -20.212 -21.507   5.140
TER   
ATOM   3759  O00 WTR   770     -18.549 -13.681 -15.959
ATOM   3760  H01 WTR   770     -18.470 -14.497 -15.465
ATOM   3761  H02 WTR   770     -17.801 -13.156 -15.676
TER   
ATOM   3762  O00 WTR   771     -18.226 -11.110  16.573
ATOM   3763  H01 WTR   771     -19.032 -11.382  16.133
ATOM   3764  H02 WTR   771     -18.495 -10.929  17.474
TER   
ATOM   3765  O00 WTR   772     -25.539   0.067   3.869
ATOM   3766  H01 WTR   772     -24.584   0.062   3.940
ATOM   3767  H02 WTR   772     -25.846   0.211   4.764
TER   
ATOM   3768  O00 WTR   773     -22.832  -0.414   3.836
ATOM   3769  H01 WTR   773     -21.993  -0.499   4.290
ATOM   3770  H02 WTR   773     -22.626  -0.583   2.917
TER   
ATOM   3771  O00 WTR   774     -16.197  -2.608   9.094
ATOM   3772  H01 WTR   774     -16.310  -3.540   9.280
ATOM   3773  H02 WTR   774     -16.999  -2.199   9.420
TER   
ATOM   3774  O00 WTR   775     -14.840  -6.503  11.154
ATOM   3775  H01 WTR   775     -13.999  -6.163  11.460
ATOM   3776  H02 WTR   775     -14.695  -7.443  11.048
TER   
ATOM   3777  O00 WTR   776     -17.969 -12.699  13.566
ATOM   3778  H01 WTR   776     -17.556 -12.566  12.713
ATOM   3779  H02 WTR   776     -17.622 -11.994  14.113
TER   
ATOM   3780  O00 WTR   777     -15.571   2.009   1.368
ATOM   3781  H01 WTR   777     -15.810   2.746   0.806
ATOM   3782  H02 WTR   777     -15.927   2.237   2.227
TER   
ATOM   3783  O00 WTR   778     -14.996  -8.141  16.958
ATOM   3784  H01 WTR   778     -15.166  -7.623  17.744
ATOM   3785  H02 WTR   778     -14.909  -7.494  16.258
TER   
ATOM   3786  O00 WTR   779     -23.310  -4.487   6.797
ATOM   3787  H01 WTR   779     -23.347  -4.257   5.868
ATOM   3788  H02 WTR   779     -23.227  -5.441   6.804
TER   
ATOM   3789  O00 WTR   780     -12.682  -6.705  15.628
ATOM   3790  H01 WTR   780     -12.645  -5.871  15.159
ATOM   3791  H02 WTR   780     -12.126  -7.293  15.118
TER   
ATOM   3792  O00 WTR   781     -18.068   1.196   5.863
ATOM   3793  H01 WTR   781     -18.874   0.685   5.790
ATOM   3794  H02 WTR   781     -17.634   0.849   6.642
TER   
ATOM   3795  O00 WTR   782     -10.386  -1.730   9.130
ATOM   3796  H01 WTR   782     -11.096  -2.297   9.432
ATOM   3797  H02 WTR   782      -9.678  -2.332   8.903
TER   
ATOM   3798  O00 WTR   783     -17.775  -0.021  -7.607
ATOM   3799  H01 WTR   783     -18.265  -0.840  -7.682
ATOM   3800  H02 WTR   783     -18.345   0.554  -7.096
TER   
ATOM   3801  O00 WTR   784     -21.149  -2.938   8.534
ATOM   3802  H01 WTR   784     -22.067  -3.011   8.275
ATOM   3803  H02 WTR   784     -20.663  -3.334   7.810
TER   
ATOM   3804  O00 WTR   785     -21.863  -3.536   2.160
ATOM   3805  H01 WTR   785     -22.107  -2.771   1.640
ATOM   3806  H02 WTR   785     -22.015  -4.281   1.578
TER   
ATOM   3807  O00 WTR   786     -20.287 -18.572   3.548
ATOM   3808  H01 WTR   786     -20.077 -18.897   4.423
ATOM   3809  H02 WTR   786     -19.485 -18.710   3.043
TER   
ATOM   3810  O00 WTR   787     -17.104  -2.199  -3.488
ATOM   3811  H01 WTR   787     -16.277  -2.141  -3.966
ATOM   3812  H02 WTR   787     -17.059  -3.039  -3.031
TER   
ATOM   3813  O00 WTR   788     -20.411 -12.000  15.229
ATOM   3814  H01 WTR   788     -20.863 -11.247  14.849
ATOM   3815  H02 WTR   788     -20.749 -12.753  14.744
TER   
ATOM   3816  O00 WTR   789      -9.753   1.293   9.284
ATOM   3817  H01 WTR   789     -10.516   1.793   9.571
ATOM   3818  H02 WTR   789     -10.032   0.379   9.333
TER   
ATOM   3819  O00 WTR   790     -21.972 -10.151  13.960
ATOM   3820  H01 WTR   790     -22.206 -10.342  13.052
ATOM   3821  H02 WTR   790     -22.810 -10.008  14.399
TER   
ATOM   3822  O00 WTR   791     -14.363  -1.654  11.322
ATOM   3823  H01 WTR   791     -13.599  -2.229  11.266
ATOM   3824  H02 WTR   791     -14.892  -1.882  10.558
TER   
ATOM   3825  O00 WTR   792     -19.830  -1.589   3.128
ATOM   3826  H01 WTR   792     -20.295  -2.365   2.816
ATOM   3827  H02 WTR   792     -18.927  -1.883   3.248
TER   
ATOM   3828  O00 WTR   793     -22.388  -7.412   6.902
ATOM   3829  H01 WTR   793     -22.498  -8.252   7.348
ATOM   3830  H02 WTR   793     -21.655  -7.553   6.303
TER   
ATOM   3831  O00 WTR   794     -15.116  -3.587  14.562
ATOM   3832  H01 WTR   794     -14.192  -3.834  14.570
ATOM   3833  H02 WTR   794     -15.109  -2.630  14.587
TER   
ATOM   3834  O00 WTR   795     -11.812  -6.666   6.897
ATOM   3835  H01 WTR   795     -12.709  -6.833   6.607
ATOM   3836  H02 WTR   795     -11.331  -6.478   6.091
TER   
ATOM   3837  O00 WTR   796      -9.906  -3.489  13.349
ATOM   3838  H01 WTR   796      -9.290  -3.242  14.038
ATOM   3839  H02 WTR   796      -9.401  -4.057  12.767
TER   
ATOM   3840  O00 WTR   797     -15.619  -5.955   6.962
ATOM   3841  H01 WTR   797     -15.516  -5.119   6.507
ATOM   3842  H02 WTR   797     -16.052  -5.729   7.785
TER   
ATOM   3843  O00 WTR   798     -12.658   3.092  16.143
ATOM   3844  H01 WTR   798     -13.382   3.717  16.172
ATOM   3845  H02 WTR   798     -12.251   3.157  17.007
TER   
ATOM   3846  O00 WTR   799     -16.500  -5.247   9.384
ATOM   3847  H01 WTR   799     -15.794  -5.720   9.825
ATOM   3848  H02 WTR   799     -17.230  -5.275  10.002
TER   
ATOM   3849  O00 WTR   800     -14.542  -0.870  14.046
ATOM   3850  H01 WTR   800     -15.398  -0.606  13.709
ATOM   3851  H02 WTR   800     -14.012  -1.020  13.263
TER   
ATOM   3852  O00 WTR   801     -15.161  -1.370 -11.868
ATOM   3853  H01 WTR   801     -14.895  -0.883 -11.088
ATOM   3854  H02 WTR   801     -16.094  -1.537 -11.739
TER   
ATOM   3855  O00 WTR   802     -15.934  -0.906   6.962
ATOM   3856  H01 WTR   802     -16.114  -1.314   6.115
ATOM   3857  H02 WTR   802     -16.248  -1.540   7.606
TER   
ATOM   3858  O00 WTR   803     -18.801  -2.510   9.862
ATOM   3859  H01 WTR   803     -18.835  -3.431  10.119
ATOM   3860  H02 WTR   803     -19.661  -2.335   9.481
TER   
ATOM   3861  O00 WTR   804     -17.609   2.040  11.152
ATOM   3862  H01 WTR   804     -17.732   1.887  10.215
ATOM   3863  H02 WTR   804     -17.803   2.970  11.271
TER   
ATOM   3864  O00 WTR   805     -17.887   2.207   8.473
ATOM   3865  H01 WTR   805     -17.494   2.919   7.968
ATOM   3866  H02 WTR   805     -18.585   1.872   7.911
TER   
ATOM   3867  O00 WTR   806     -12.540   0.383   6.939
ATOM   3868  H01 WTR   806     -12.881   0.293   7.829
ATOM   3869  H02 WTR   806     -12.140  -0.465   6.749
TER   
ATOM   3870  O00 WTR   807     -18.140  -2.888  15.296
ATOM   3871  H01 WTR   807     -18.119  -2.082  14.781
ATOM   3872  H02 WTR   807     -18.684  -3.486  14.784
TER   
ATOM   3873  O00 WTR   808     -16.277   4.551   8.241
ATOM   3874  H01 WTR   808     -15.856   5.410   8.217
ATOM   3875  H02 WTR   808     -15.893   4.118   9.004
TER   
ATOM   3876  O00 WTR   809     -19.566  -3.106   6.151
ATOM   3877  H01 WTR   809     -19.925  -3.760   5.551
ATOM   3878  H02 WTR   809     -18.791  -2.768   5.701
TER   
ATOM   3879  O00 WTR   810     -18.901  -4.890  10.761
ATOM   3880  H01 WTR   810     -18.469  -4.581  11.557
ATOM   3881  H02 WTR   810     -19.318  -5.712  11.019
TER   
ATOM   3882  O00 WTR   811     -16.648  -5.427  12.912
ATOM   3883  H01 WTR   811     -16.080  -4.931  13.502
ATOM   3884  H02 WTR   811     -16.046  -5.944  12.377
TER   
ATOM   3885  O00 WTR   812     -20.460  -7.825  13.152
ATOM   3886  H01 WTR   812     -20.858  -8.583  13.581
ATOM   3887  H02 WTR   812     -20.434  -7.151  13.831
TER   
ATOM   3888  O00 WTR   813     -16.857  -5.141  16.310
ATOM   3889  H01 WTR   813     -16.105  -4.780  15.842
ATOM   3890  H02 WTR   813     -17.569  -4.526  16.132
TER   
ATOM   3891  O00 WTR   814     -15.359 -12.754  -3.404
ATOM   3892  H01 WTR   814     -16.301 -12.819  -3.560
ATOM   3893  H02 WTR   814     -15.258 -12.925  -2.468
TER   
ATOM   3894  O00 WTR   815     -14.603 -19.577 -12.251
ATOM   3895  H01 WTR   815     -15.168 -19.598 -11.478
ATOM   3896  H02 WTR   815     -15.105 -19.085 -12.901
TER   
ATOM   3897  O00 WTR   816     -19.634 -17.320   0.341
ATOM   3898  H01 WTR   816     -19.893 -18.123   0.793
ATOM   3899  H02 WTR   816     -19.837 -16.619   0.961
TER   
ATOM   3900  O00 WTR   817     -17.395 -14.190  -7.933
ATOM   3901  H01 WTR   817     -17.924 -13.802  -8.630
ATOM   3902  H02 WTR   817     -18.018 -14.695  -7.411
TER   
ATOM   3903  O00 WTR   818     -14.885 -11.766  -7.311
ATOM   3904  H01 WTR   818     -15.219 -11.466  -6.466
ATOM   3905  H02 WTR   818     -14.812 -12.716  -7.217
TER   
ATOM   3906  O00 WTR   819     -21.201 -16.583  -2.837
ATOM   3907  H01 WTR   819     -20.416 -16.140  -3.159
ATOM   3908  H02 WTR   819     -21.663 -15.915  -2.331
TER   
ATOM   3909  O00 WTR   820     -20.039  -7.670  -2.201
ATOM   3910  H01 WTR   820     -20.097  -8.091  -1.343
ATOM   3911  H02 WTR   820     -20.653  -8.158  -2.749
TER   
ATOM   3912  O00 WTR   821     -16.401 -17.667  -4.240
ATOM   3913  H01 WTR   821     -16.666 -18.489  -4.653
ATOM   3914  H02 WTR   821     -15.694 -17.337  -4.795
TER   
ATOM   3915  O00 WTR   822     -17.861 -15.758  -0.925
ATOM   3916  H01 WTR   822     -18.464 -16.303  -0.420
ATOM   3917  H02 WTR   822     -18.339 -14.942  -1.071
TER   
ATOM   3918  O00 WTR   823     -20.045 -13.653  -1.492
ATOM   3919  H01 WTR   823     -19.543 -13.049  -0.945
ATOM   3920  H02 WTR   823     -19.811 -13.415  -2.389
TER   
ATOM   3921  O00 WTR   824     -18.686 -16.685 -16.409
ATOM   3922  H01 WTR   824     -19.459 -16.497 -16.941
ATOM   3923  H02 WTR   824     -19.003 -16.660 -15.507
TER   
ATOM   3924  O00 WTR   825     -20.646 -13.634   5.825
ATOM   3925  H01 WTR   825     -20.537 -14.432   5.307
ATOM   3926  H02 WTR   825     -20.976 -12.987   5.201
TER   
ATOM   3927  O00 WTR   826     -13.776  -7.786  -6.869
ATOM   3928  H01 WTR   826     -14.629  -7.863  -7.297
ATOM   3929  H02 WTR   826     -13.324  -7.099  -7.359
TER   
ATOM   3930  O00 WTR   827     -17.231  -5.707  -4.489
ATOM   3931  H01 WTR   827     -16.288  -5.543  -4.478
ATOM   3932  H02 WTR   827     -17.336  -6.464  -5.065
TER   
ATOM   3933  O00 WTR   828     -18.835 -11.588  -0.038
ATOM   3934  H01 WTR   828     -19.394 -10.848  -0.273
ATOM   3935  H02 WTR   828     -19.108 -11.823   0.849
TER   
ATOM   3936  O00 WTR   829     -16.170 -14.489 -10.757
ATOM   3937  H01 WTR   829     -15.650 -14.763 -10.002
ATOM   3938  H02 WTR   829     -16.782 -13.843 -10.405
TER   
ATOM   3939  O00 WTR   830     -13.998 -10.196   3.018
ATOM   3940  H01 WTR   830     -13.142  -9.888   3.315
ATOM   3941  H02 WTR   830     -14.519 -10.266   3.819
TER   
ATOM   3942  O00 WTR   831     -12.088 -15.004  -9.158
ATOM   3943  H01 WTR   831     -11.921 -14.929  -8.218
ATOM   3944  H02 WTR   831     -13.019 -15.218  -9.220
TER   
ATOM   3945  O00 WTR   832     -19.043 -15.462  -6.228
ATOM   3946  H01 WTR   832     -19.774 -16.070  -6.336
ATOM   3947  H02 WTR   832     -19.067 -15.220  -5.302
TER   
ATOM   3948  O00 WTR   833     -16.779  -8.713   2.457
ATOM   3949  H01 WTR   833     -15.911  -8.367   2.247
ATOM   3950  H02 WTR   833     -17.284  -7.947   2.727
TER   
ATOM   3951  O00 WTR   834     -20.645 -13.750  12.875
ATOM   3952  H01 WTR   834     -20.439 -14.621  12.536
ATOM   3953  H02 WTR   834     -19.792 -13.337  13.012
TER   
ATOM   3954  O00 WTR   835     -11.344  -4.952 -11.525
ATOM   3955  H01 WTR   835     -12.283  -4.969 -11.714
ATOM   3956  H02 WTR   835     -11.273  -4.456 -10.709
TER   
ATOM   3957  O00 WTR   836     -18.584 -16.304  -3.424
ATOM   3958  H01 WTR   836     -17.866 -16.752  -3.870
ATOM   3959  H02 WTR   836     -18.207 -16.014  -2.593
TER   
ATOM   3960  O00 WTR   837     -22.393 -15.113  -0.836
ATOM   3961  H01 WTR   837     -22.762 -15.929  -0.497
ATOM   3962  H02 WTR   837     -21.483 -15.119  -0.537
TER   
ATOM   3963  O00 WTR   838     -16.385 -10.285  -5.250
ATOM   3964  H01 WTR   838     -16.783 -10.028  -4.418
ATOM   3965  H02 WTR   838     -17.045 -10.836  -5.671
TER   
ATOM   3966  O00 WTR   839     -18.641 -16.189 -13.657
ATOM   3967  H01 WTR   839     -18.770 -16.555 -12.782
ATOM   3968  H02 WTR   839     -17.918 -15.570 -13.554
TER   
ATOM   3969  O00 WTR   840     -19.822 -14.749   1.540
ATOM   3970  H01 WTR   840     -20.388 -14.063   1.894
ATOM   3971  H02 WTR   840     -19.010 -14.297   1.312
TER   
ATOM   3972  O00 WTR   841     -14.165 -16.803 -14.058
ATOM   3973  H01 WTR   841     -13.509 -17.376 -14.455
ATOM   3974  H02 WTR   841     -14.956 -17.340 -14.011
TER   
ATOM   3975  O00 WTR   842     -13.255 -13.001 -11.463
ATOM   3976  H01 WTR   842     -12.742 -12.825 -12.252
ATOM   3977  H02 WTR   842     -12.942 -13.853 -11.159
TER   
ATOM   3978  O00 WTR   843     -17.646  -7.764 -13.031
ATOM   3979  H01 WTR   843     -18.300  -8.462 -13.010
ATOM   3980  H02 WTR   843     -17.140  -7.932 -13.826
TER   
ATOM   3981  O00 WTR   844     -17.096  -9.464  -0.247
ATOM   3982  H01 WTR   844     -17.090 -10.395  -0.026
ATOM   3983  H02 WTR   844     -17.065  -9.016   0.598
TER   
ATOM   3984  O00 WTR   845     -17.693 -20.882 -10.423
ATOM   3985  H01 WTR   845     -17.353 -20.112  -9.967
ATOM   3986  H02 WTR   845     -18.249 -20.525 -11.115
TER   
ATOM   3987  O00 WTR   846     -25.307  -0.192   1.237
ATOM   3988  H01 WTR   846     -26.106  -0.646   0.969
ATOM   3989  H02 WTR   846     -25.393  -0.093   2.185
TER   
ATOM   3990  O00 WTR   847     -13.481 -20.906  -3.828
ATOM   3991  H01 WTR   847     -14.017 -21.061  -3.051
ATOM   3992  H02 WTR   847     -13.806 -21.534  -4.473
TER   
ATOM   3993  O00 WTR   848     -15.189 -11.598   0.938
ATOM   3994  H01 WTR   848     -14.588 -11.397   0.220
ATOM   3995  H02 WTR   848     -14.840 -11.114   1.686
TER   
ATOM   3996  O00 WTR   849     -19.952 -22.235  -9.386
ATOM   3997  H01 WTR   849     -19.255 -21.831  -9.903
ATOM   3998  H02 WTR   849     -19.575 -22.334  -8.512
TER   
ATOM   3999  O00 WTR   850      -6.788 -17.361 -15.779
ATOM   4000  H01 WTR   850      -7.029 -16.458 -15.984
ATOM   4001  H02 WTR   850      -5.960 -17.287 -15.304
TER   
ATOM   4002  O00 WTR   851     -20.639 -12.032   1.926
ATOM   4003  H01 WTR   851     -20.533 -11.220   2.421
ATOM   4004  H02 WTR   851     -21.159 -11.782   1.163
TER   
ATOM   4005  O00 WTR   852     -18.705 -17.573 -11.291
ATOM   4006  H01 WTR   852     -19.153 -17.406 -10.461
ATOM   4007  H02 WTR   852     -19.265 -18.203 -11.744
TER   
ATOM   4008  O00 WTR   853     -13.620 -10.775  -1.073
ATOM   4009  H01 WTR   853     -12.855 -10.338  -0.698
ATOM   4010  H02 WTR   853     -14.085 -10.082  -1.542
TER   
ATOM   4011  O00 WTR   854     -20.112 -19.693  -5.559
ATOM   4012  H01 WTR   854     -19.183 -19.619  -5.341
ATOM   4013  H02 WTR   854     -20.478 -20.244  -4.867
TER   
ATOM   4014  O00 WTR   855     -18.190  -9.682  -3.012
ATOM   4015  H01 WTR   855     -18.737  -8.906  -2.890
ATOM   4016  H02 WTR   855     -17.756  -9.804  -2.168
TER   
ATOM   4017  O00 WTR   856     -24.463  -9.572   4.948
ATOM   4018  H01 WTR   856     -23.678 -10.106   4.827
ATOM   4019  H02 WTR   856     -25.190 -10.182   4.822
TER   
ATOM   4020  O00 WTR   857     -21.351  -7.891  -4.959
ATOM   4021  H01 WTR   857     -20.628  -8.424  -5.291
ATOM   4022  H02 WTR   857     -21.042  -6.989  -5.044
TER   
ATOM   4023  O00 WTR   858     -20.640  -9.526  -0.208
ATOM   4024  H01 WTR   858     -21.109  -8.943   0.389
ATOM   4025  H02 WTR   858     -21.256 -10.237  -0.384
TER   
ATOM   4026  O00 WTR   859     -18.672 -12.693  -9.636
ATOM   4027  H01 WTR   859     -18.614 -11.741  -9.717
ATOM   4028  H02 WTR   859     -19.365 -12.943 -10.247
TER   
ATOM   4029  O00 WTR   860     -17.614  -9.785 -10.306
ATOM   4030  H01 WTR   860     -17.014 -10.497 -10.524
ATOM   4031  H02 WTR   860     -17.247  -9.018 -10.747
TER   
ATOM   4032  O00 WTR   861     -15.332 -17.647  -1.652
ATOM   4033  H01 WTR   861     -15.550 -17.697  -2.583
ATOM   4034  H02 WTR   861     -16.110 -17.980  -1.206
TER   
ATOM   4035  O00 WTR   862     -13.544  -6.114   3.090
ATOM   4036  H01 WTR   862     -13.144  -5.394   2.603
ATOM   4037  H02 WTR   862     -13.719  -6.784   2.429
TER   
ATOM   4038  O00 WTR   863     -21.907  -5.013  -0.242
ATOM   4039  H01 WTR   863     -21.201  -4.392  -0.066
ATOM   4040  H02 WTR   863     -22.117  -4.883  -1.167
TER   
ATOM   4041  O00 WTR   864     -18.798 -12.547  -6.078
ATOM   4042  H01 WTR   864     -18.341 -13.113  -6.699
ATOM   4043  H02 WTR   864     -19.151 -11.838  -6.614
TER   
ATOM   4044  O00 WTR   865     -17.713  -5.208   0.297
ATOM   4045  H01 WTR   865     -18.002  -6.071   0.594
ATOM   4046  H02 WTR   865     -18.522  -4.749   0.070
TER   
ATOM   4047  O00 WTR   866     -11.528  -8.807  -5.561
ATOM   4048  H01 WTR   866     -12.435  -8.633  -5.812
ATOM   4049  H02 WTR   866     -11.585  -9.536  -4.945
TER   
ATOM   4050  O00 WTR   867     -11.652  -3.038  -6.709
ATOM   4051  H01 WTR   867     -11.209  -2.260  -6.371
ATOM   4052  H02 WTR   867     -11.452  -3.040  -7.645
TER   
ATOM   4053  O00 WTR   868     -20.237  -9.812   3.268
ATOM   4054  H01 WTR   868     -19.597 -10.333   3.753
ATOM   4055  H02 WTR   868     -20.371  -9.033   3.807
TER   
ATOM   4056  O00 WTR   869     -15.297  -0.757  -6.966
ATOM   4057  H01 WTR   869     -15.201  -1.655  -7.284
ATOM   4058  H02 WTR   869     -16.212  -0.538  -7.141
TER   
ATOM   4059  O00 WTR   870     -23.176  -7.614   3.418
ATOM   4060  H01 WTR   870     -23.493  -6.794   3.796
ATOM   4061  H02 WTR   870     -23.515  -8.294   4.000
TER   
ATOM   4062  O00 WTR   871     -16.875 -17.179  -7.251
ATOM   4063  H01 WTR   871     -17.567 -16.716  -6.777
ATOM   4064  H02 WTR   871     -16.064 -16.889  -6.834
TER   
ATOM   4065  O00 WTR   872     -13.853   0.752   4.758
ATOM   4066  H01 WTR   872     -14.409   1.510   4.938
ATOM   4067  H02 WTR   872     -13.606   0.425   5.623
TER   
ATOM   4068  O00 WTR   873     -16.342   1.448  -4.550
ATOM   4069  H01 WTR   873     -15.886   0.621  -4.702
ATOM   4070  H02 WTR   873     -16.410   1.513  -3.597
TER   
ATOM   4071  O00 WTR   874     -17.747  -5.102 -12.355
ATOM   4072  H01 WTR   874     -16.831  -4.834 -12.439
ATOM   4073  H02 WTR   874     -17.735  -6.046 -12.511
TER   
ATOM   4074  O00 WTR   875     -19.810  -3.295  -0.345
ATOM   4075  H01 WTR   875     -19.594  -3.689  -1.190
ATOM   4076  H02 WTR   875     -19.575  -2.372  -0.443
TER   
ATOM   4077  O00 WTR   876     -20.683  -5.195  -4.775
ATOM   4078  H01 WTR   876     -20.145  -4.862  -4.057
ATOM   4079  H02 WTR   876     -21.584  -5.060  -4.482
TER   
ATOM   4080  O00 WTR   877     -19.712  -8.168  -8.873
ATOM   4081  H01 WTR   877     -19.824  -7.549  -9.594
ATOM   4082  H02 WTR   877     -19.260  -8.916  -9.266
TER   
ATOM   4083  O00 WTR   878     -21.965  -1.658  -6.323
ATOM   4084  H01 WTR   878     -22.179  -0.897  -6.862
ATOM   4085  H02 WTR   878     -21.122  -1.441  -5.924
TER   
ATOM   4086  O00 WTR   879     -12.886   2.659 -10.949
ATOM   4087  H01 WTR   879     -13.841   2.680 -10.888
ATOM   4088  H02 WTR   879     -12.673   3.323 -11.604
TER   
ATOM   4089  O00 WTR   880     -15.964   1.795  -1.849
ATOM   4090  H01 WTR   880     -16.168   0.946  -1.454
ATOM   4091  H02 WTR   880     -16.115   2.428  -1.147
TER   
ATOM   4092  O00 WTR   881     -11.014  -1.184  -2.702
ATOM   4093  H01 WTR   881     -10.739  -1.710  -3.453
ATOM   4094  H02 WTR   881     -11.236  -1.825  -2.027
TER   
ATOM   4095  O00 WTR   882     -19.487   3.391  -8.964
ATOM   4096  H01 WTR   882     -19.372   3.451  -8.016
ATOM   4097  H02 WTR   882     -19.637   2.460  -9.129
TER   
ATOM   4098  O00 WTR   883     -16.814   3.811  -0.279
ATOM   4099  H01 WTR   883     -17.600   3.276  -0.170
ATOM   4100  H02 WTR   883     -17.079   4.687  -0.001
TER   
ATOM   4101  O00 WTR   884     -18.492  -2.716 -11.114
ATOM   4102  H01 WTR   884     -18.180  -3.584 -11.371
ATOM   4103  H02 WTR   884     -19.315  -2.606 -11.591
TER   
ATOM   4104  O00 WTR   885     -13.117  -3.260  -4.283
ATOM   4105  H01 WTR   885     -13.401  -4.169  -4.379
ATOM   4106  H02 WTR   885     -12.586  -3.091  -5.061
TER   
ATOM   4107  O00 WTR   886     -18.591  -0.938   0.467
ATOM   4108  H01 WTR   886     -19.166  -0.240   0.152
ATOM   4109  H02 WTR   886     -18.741  -0.964   1.412
TER   
ATOM   4110  O00 WTR   887     -16.460  -0.698  -1.054
ATOM   4111  H01 WTR   887     -16.582  -1.079  -1.924
ATOM   4112  H02 WTR   887     -17.318  -0.775  -0.637
TER   
ATOM   4113  O00 WTR   888     -19.614   5.496 -10.955
ATOM   4114  H01 WTR   888     -19.837   5.139 -10.095
ATOM   4115  H02 WTR   888     -18.921   4.922 -11.281
TER   
ATOM   4116  O00 WTR   889     -17.752  -7.937   6.039
ATOM   4117  H01 WTR   889     -17.198  -8.440   5.442
ATOM   4118  H02 WTR   889     -17.155  -7.314   6.453
TER   
ATOM   4119  O00 WTR   890     -20.898   0.097  -1.153
ATOM   4120  H01 WTR   890     -21.464  -0.274  -1.830
ATOM   4121  H02 WTR   890     -20.368   0.748  -1.613
TER   
ATOM   4122  O00 WTR   891     -19.832   1.804  -2.992
ATOM   4123  H01 WTR   891     -19.581   2.720  -2.873
ATOM   4124  H02 WTR   891     -19.809   1.670  -3.939
TER   
ATOM   4125  O00 WTR   892     -17.175  -7.905  -6.258
ATOM   4126  H01 WTR   892     -16.816  -8.675  -5.816
ATOM   4127  H02 WTR   892     -16.839  -7.964  -7.152
TER   
ATOM   4128  O00 WTR   893     -15.098  -2.400   0.756
ATOM   4129  H01 WTR   893     -15.482  -1.754   0.164
ATOM   4130  H02 WTR   893     -15.127  -1.984   1.618
TER   
ATOM   4131  O00 WTR   894     -18.908   1.199  -5.407
ATOM   4132  H01 WTR   894     -19.064   2.106  -5.671
ATOM   4133  H02 WTR   894     -18.005   1.194  -5.089
TER   
ATOM   4134  O00 WTR   895     -19.255  -4.787  -2.676
ATOM   4135  H01 WTR   895     -19.707  -5.611  -2.497
ATOM   4136  H02 WTR   895     -18.565  -5.021  -3.297
TER   
ATOM   4137  O00 WTR   896     -14.234   0.030   9.047
ATOM   4138  H01 WTR   896     -14.246  -0.574   9.790
ATOM   4139  H02 WTR   896     -14.703  -0.433   8.353
TER   
ATOM   4140  O00 WTR   897     -20.607  -3.940  -7.210
ATOM   4141  H01 WTR   897     -21.236  -3.221  -7.159
ATOM   4142  H02 WTR   897     -20.805  -4.487  -6.449
TER   
ATOM   4143  O00 WTR   898     -22.874  -1.058   0.981
ATOM   4144  H01 WTR   898     -22.479  -0.616   0.229
ATOM   4145  H02 WTR   898     -23.765  -0.710   1.022
TER   
ATOM   4146  O00 WTR   899     -11.880  -9.051  -0.093
ATOM   4147  H01 WTR   899     -11.497  -9.007  -0.969
ATOM   4148  H02 WTR   899     -11.178  -9.395   0.459
TER   
ATOM   4149  O00 WTR   900     -16.521   2.832   4.173
ATOM   4150  H01 WTR   900     -16.753   3.691   4.525
ATOM   4151  H02 WTR   900     -16.827   2.210   4.833
TER   
ATOM   4152  O00 WTR   901     -16.156  -3.898  -1.639
ATOM   4153  H01 WTR   901     -15.563  -3.360  -1.115
ATOM   4154  H02 WTR   901     -16.553  -4.501  -1.010
TER   
ATOM   4155  O00 WTR   902     -22.126  -1.883  -3.390
ATOM   4156  H01 WTR   902     -21.205  -1.889  -3.649
ATOM   4157  H02 WTR   902     -22.598  -1.641  -4.186
TER   
ATOM   4158  O00 WTR   903     -24.006  -4.689   4.193
ATOM   4159  H01 WTR   903     -24.905  -4.386   4.321
ATOM   4160  H02 WTR   903     -23.606  -4.025   3.632
TER   
ATOM   4161  O00 WTR   904     -15.860   3.039  -6.931
ATOM   4162  H01 WTR   904     -16.047   2.387  -6.255
ATOM   4163  H02 WTR   904     -14.909   3.143  -6.907
TER   
ATOM   4164  O00 WTR   905     -21.762  -7.437   1.153
ATOM   4165  H01 WTR   905     -22.382  -7.445   1.881
ATOM   4166  H02 WTR   905     -21.955  -6.628   0.680
TER   
ATOM   4167  O00 WTR   906     -19.668  -1.436  -4.707
ATOM   4168  H01 WTR   906     -18.778  -1.751  -4.554
ATOM   4169  H02 WTR   906     -19.554  -0.549  -5.047
TER   
ATOM   4170  O00 WTR   907     -16.120  -3.908  -7.258
ATOM   4171  H01 WTR   907     -16.919  -3.447  -7.515
ATOM   4172  H02 WTR   907     -16.301  -4.227  -6.374
TER   
ATOM   4173  O00 WTR   908     -11.294  -3.122  -9.462
ATOM   4174  H01 WTR   908     -11.641  -2.364  -9.933
ATOM   4175  H02 WTR   908     -10.379  -2.899  -9.290
TER   
ATOM   4176  O00 WTR   909     -22.572  -4.547  -2.850
ATOM   4177  H01 WTR   909     -22.203  -3.693  -3.074
ATOM   4178  H02 WTR   909     -23.424  -4.347  -2.463
TER   
ATOM   4179  O00 WTR   910     -11.219   3.010   2.525
ATOM   4180  H01 WTR   910     -11.737   3.715   2.914
ATOM   4181  H02 WTR   910     -10.438   2.954   3.076
TER   
ATOM   4182  O00 WTR   911     -18.597  -2.531  -8.185
ATOM   4183  H01 WTR   911     -18.640  -2.674  -9.131
ATOM   4184  H02 WTR   911     -19.299  -3.073  -7.828
TER   
ATOM   4185  O00 WTR   912     -19.325   3.767  -6.508
ATOM   4186  H01 WTR   912     -20.022   4.352  -6.209
ATOM   4187  H02 WTR   912     -18.537   4.310  -6.502
TER   
ATOM   4188  O00 WTR   913     -15.118 -20.744  -1.457
ATOM   4189  H01 WTR   913     -15.956 -21.205  -1.437
ATOM   4190  H02 WTR   913     -15.353 -19.817  -1.436
TER   
ATOM   4191  O00 WTR   914     -14.524  -5.720  -4.937
ATOM   4192  H01 WTR   914     -14.293  -6.141  -4.108
ATOM   4193  H02 WTR   914     -14.372  -6.395  -5.599
TER   
ATOM   4194  O00 WTR   915      -7.509 -12.955   2.246
ATOM   4195  H01 WTR   915      -6.622 -13.314   2.242
ATOM   4196  H02 WTR   915      -7.643 -12.636   1.353
TER   
ATOM   4197  O00 WTR   916      -7.591 -10.573   9.607
ATOM   4198  H01 WTR   916      -6.726 -10.858   9.315
ATOM   4199  H02 WTR   916      -7.746  -9.754   9.137
TER   
ATOM   4200  O00 WTR   917      -7.922  -8.177   8.476
ATOM   4201  H01 WTR   917      -8.369  -8.623   7.756
ATOM   4202  H02 WTR   917      -7.170  -7.751   8.064
TER   
ATOM   4203  O00 WTR   918      -4.617 -18.497  -3.713
ATOM   4204  H01 WTR   918      -4.136 -19.001  -3.057
ATOM   4205  H02 WTR   918      -5.325 -19.080  -3.991
TER   
ATOM   4206  O00 WTR   919      -6.145 -20.860   9.715
ATOM   4207  H01 WTR   919      -5.288 -20.617  10.064
ATOM   4208  H02 WTR   919      -6.664 -20.057   9.770
TER   
ATOM   4209  O00 WTR   920     -13.123 -16.845   5.816
ATOM   4210  H01 WTR   920     -13.790 -16.797   6.501
ATOM   4211  H02 WTR   920     -12.832 -15.941   5.700
TER   
ATOM   4212  O00 WTR   921     -10.704 -21.959  10.441
ATOM   4213  H01 WTR   921     -11.298 -22.393  11.054
ATOM   4214  H02 WTR   921     -11.142 -22.030   9.592
TER   
ATOM   4215  O00 WTR   922      -5.289 -14.230  -4.729
ATOM   4216  H01 WTR   922      -4.381 -14.384  -4.989
ATOM   4217  H02 WTR   922      -5.774 -14.966  -5.102
TER   
ATOM   4218  O00 WTR   923      -4.118 -17.036 -10.183
ATOM   4219  H01 WTR   923      -3.678 -16.762 -10.988
ATOM   4220  H02 WTR   923      -4.973 -16.608 -10.219
TER   
ATOM   4221  O00 WTR   924      -8.633 -13.209   9.547
ATOM   4222  H01 WTR   924      -8.558 -12.261   9.440
ATOM   4223  H02 WTR   924      -7.777 -13.549   9.286
TER   
ATOM   4224  O00 WTR   925       4.093 -14.114   6.566
ATOM   4225  H01 WTR   925       4.774 -14.715   6.262
ATOM   4226  H02 WTR   925       3.854 -13.609   5.789
TER   
ATOM   4227  O00 WTR   926     -14.521  -7.754   1.145
ATOM   4228  H01 WTR   926     -14.299  -6.976   0.633
ATOM   4229  H02 WTR   926     -13.885  -8.414   0.867
TER   
ATOM   4230  O00 WTR   927     -16.062 -17.136   2.672
ATOM   4231  H01 WTR   927     -15.323 -17.688   2.929
ATOM   4232  H02 WTR   927     -15.814 -16.786   1.816
TER   
ATOM   4233  O00 WTR   928      -9.589 -11.221   3.794
ATOM   4234  H01 WTR   928     -10.251 -11.861   3.532
ATOM   4235  H02 WTR   928      -9.069 -11.672   4.460
TER   
ATOM   4236  O00 WTR   929       0.529 -12.949   4.468
ATOM   4237  H01 WTR   929      -0.286 -13.436   4.593
ATOM   4238  H02 WTR   929       0.255 -12.034   4.406
TER   
ATOM   4239  O00 WTR   930       5.590 -17.055  10.988
ATOM   4240  H01 WTR   930       6.377 -16.683  11.386
ATOM   4241  H02 WTR   930       4.867 -16.578  11.394
TER   
ATOM   4242  O00 WTR   931      -5.141 -11.716   8.530
ATOM   4243  H01 WTR   931      -4.225 -11.442   8.584
ATOM   4244  H02 WTR   931      -5.493 -11.230   7.784
TER   
ATOM   4245  O00 WTR   932     -11.501 -11.153   6.428
ATOM   4246  H01 WTR   932     -12.053 -10.668   7.042
ATOM   4247  H02 WTR   932     -11.558 -10.658   5.611
TER   
ATOM   4248  O00 WTR   933     -12.904 -11.237  -9.191
ATOM   4249  H01 WTR   933     -13.525 -11.454  -8.496
ATOM   4250  H02 WTR   933     -12.897 -12.010  -9.756
TER   
ATOM   4251  O00 WTR   934     -15.348  -0.508   3.065
ATOM   4252  H01 WTR   934     -14.693  -0.069   3.609
ATOM   4253  H02 WTR   934     -15.626   0.160   2.439
TER   
ATOM   4254  O00 WTR   935      -5.212  11.707  16.226
ATOM   4255  H01 WTR   935      -5.886  12.201  16.692
ATOM   4256  H02 WTR   935      -4.889  12.311  15.558
TER   
ATOM   4257  O00 WTR   936       7.742 -21.749   1.326
ATOM   4258  H01 WTR   936       7.356 -21.298   0.575
ATOM   4259  H02 WTR   936       7.977 -21.047   1.933
TER   
ATOM   4260  O00 WTR   937       3.062 -17.573   6.953
ATOM   4261  H01 WTR   937       2.734 -17.054   6.219
ATOM   4262  H02 WTR   937       3.093 -18.469   6.619
TER   
ATOM   4263  O00 WTR   938      -1.537 -14.433  10.968
ATOM   4264  H01 WTR   938      -1.967 -15.075  11.533
ATOM   4265  H02 WTR   938      -0.633 -14.739  10.901
TER   
ATOM   4266  O00 WTR   939     -11.121 -17.302  -6.156
ATOM   4267  H01 WTR   939     -10.889 -16.373  -6.147
ATOM   4268  H02 WTR   939     -10.303 -17.755  -5.949
TER   
ATOM   4269  O00 WTR   940       0.395 -11.830  -5.403
ATOM   4270  H01 WTR   940      -0.094 -12.011  -6.206
ATOM   4271  H02 WTR   940       1.086 -11.226  -5.675
TER   
ATOM   4272  O00 WTR   941      -8.419 -12.497  -0.475
ATOM   4273  H01 WTR   941      -8.426 -12.368  -1.423
ATOM   4274  H02 WTR   941      -9.164 -13.074  -0.306
TER   
ATOM   4275  O00 WTR   942      -7.443  -9.980  -4.879
ATOM   4276  H01 WTR   942      -8.170  -9.806  -4.282
ATOM   4277  H02 WTR   942      -6.922 -10.650  -4.435
TER   
ATOM   4278  O00 WTR   943      -6.207  -9.193  11.823
ATOM   4279  H01 WTR   943      -6.684  -9.602  11.102
ATOM   4280  H02 WTR   943      -6.430  -8.264  11.763
TER   
ATOM   4281  O00 WTR   944      -9.239 -15.817  -1.154
ATOM   4282  H01 WTR   944     -10.000 -15.401  -0.749
ATOM   4283  H02 WTR   944      -8.975 -16.493  -0.530
TER   
ATOM   4284  O00 WTR   945      -3.909 -11.449  -0.401
ATOM   4285  H01 WTR   945      -3.796 -10.665   0.136
ATOM   4286  H02 WTR   945      -3.768 -11.148  -1.299
TER   
ATOM   4287  O00 WTR   946     -20.566 -13.199 -11.533
ATOM   4288  H01 WTR   946     -21.387 -13.448 -11.109
ATOM   4289  H02 WTR   946     -20.762 -13.223 -12.469
TER   
ATOM   4290  O00 WTR   947       5.225 -19.317  12.554
ATOM   4291  H01 WTR   947       5.389 -18.499  12.084
ATOM   4292  H02 WTR   947       5.545 -19.152  13.441
TER   
ATOM   4293  O00 WTR   948      -9.171  -9.758   6.560
ATOM   4294  H01 WTR   948      -8.571 -10.480   6.374
ATOM   4295  H02 WTR   948      -9.947 -10.180   6.931
TER   
ATOM   4296  O00 WTR   949      -7.038 -16.358   4.845
ATOM   4297  H01 WTR   949      -6.346 -16.886   4.447
ATOM   4298  H02 WTR   949      -7.192 -16.768   5.696
TER   
ATOM   4299  O00 WTR   950     -12.829 -13.599   9.043
ATOM   4300  H01 WTR   950     -12.569 -13.199   9.873
ATOM   4301  H02 WTR   950     -12.188 -13.275   8.410
TER   
ATOM   4302  O00 WTR   951      11.432 -18.756 -13.830
ATOM   4303  H01 WTR   951      12.345 -18.498 -13.953
ATOM   4304  H02 WTR   951      11.259 -18.589 -12.903
TER   
ATOM   4305  O00 WTR   952      -6.038 -10.086   6.715
ATOM   4306  H01 WTR   952      -5.714 -10.450   5.891
ATOM   4307  H02 WTR   952      -6.272  -9.183   6.502
TER   
ATOM   4308  O00 WTR   953      -9.984 -18.547   5.932
ATOM   4309  H01 WTR   953     -10.217 -17.929   6.625
ATOM   4310  H02 WTR   953     -10.604 -18.363   5.227
TER   
ATOM   4311  O00 WTR   954     -11.168 -13.128   2.725
ATOM   4312  H01 WTR   954     -12.099 -13.292   2.873
ATOM   4313  H02 WTR   954     -10.725 -13.870   3.136
TER   
ATOM   4314  O00 WTR   955      -6.812 -18.777  12.494
ATOM   4315  H01 WTR   955      -7.453 -19.355  12.908
ATOM   4316  H02 WTR   955      -7.174 -18.600  11.626
TER   
ATOM   4317  O00 WTR   956      -7.478 -10.677  13.999
ATOM   4318  H01 WTR   956      -7.060 -10.061  13.398
ATOM   4319  H02 WTR   956      -8.414 -10.501  13.911
TER   
ATOM   4320  O00 WTR   957      15.822 -13.111 -11.238
ATOM   4321  H01 WTR   957      16.362 -13.767 -10.797
ATOM   4322  H02 WTR   957      16.073 -13.174 -12.160
TER   
ATOM   4323  O00 WTR   958      -4.072 -15.667   6.962
ATOM   4324  H01 WTR   958      -4.498 -14.859   6.676
ATOM   4325  H02 WTR   958      -3.219 -15.384   7.291
TER   
ATOM   4326  O00 WTR   959       7.583 -12.299   7.514
ATOM   4327  H01 WTR   959       6.979 -13.023   7.678
ATOM   4328  H02 WTR   959       7.353 -11.641   8.171
TER   
ATOM   4329  O00 WTR   960      -9.105  -8.501   4.157
ATOM   4330  H01 WTR   960      -9.329  -9.361   3.801
ATOM   4331  H02 WTR   960      -8.720  -8.688   5.013
TER   
ATOM   4332  O00 WTR   961     -10.387  -7.301   9.024
ATOM   4333  H01 WTR   961      -9.471  -7.341   8.748
ATOM   4334  H02 WTR   961     -10.882  -7.254   8.206
TER   
ATOM   4335  O00 WTR   962      -2.270 -11.722   7.624
ATOM   4336  H01 WTR   962      -2.439 -11.415   6.733
ATOM   4337  H02 WTR   962      -2.081 -12.655   7.525
TER   
ATOM   4338  O00 WTR   963       0.890  -6.996  -6.491
ATOM   4339  H01 WTR   963       1.128  -6.402  -7.203
ATOM   4340  H02 WTR   963       0.076  -7.407  -6.783
TER   
ATOM   4341  O00 WTR   964      -7.862   4.302   6.745
ATOM   4342  H01 WTR   964      -8.456   3.828   6.163
ATOM   4343  H02 WTR   964      -7.378   4.891   6.167
TER   
ATOM   4344  O00 WTR   965      -8.808  -6.655  14.633
ATOM   4345  H01 WTR   965      -8.375  -7.221  15.272
ATOM   4346  H02 WTR   965      -9.322  -6.046  15.163
TER   
ATOM   4347  O00 WTR   966       5.315 -13.587  12.920
ATOM   4348  H01 WTR   966       6.118 -14.029  12.643
ATOM   4349  H02 WTR   966       5.115 -13.966  13.776
TER   
ATOM   4350  O00 WTR   967      10.860 -14.590  -0.242
ATOM   4351  H01 WTR   967      11.612 -14.112  -0.593
ATOM   4352  H02 WTR   967      10.733 -14.226   0.634
TER   
ATOM   4353  O00 WTR   968       5.564 -16.068   1.412
ATOM   4354  H01 WTR   968       6.247 -15.438   1.639
ATOM   4355  H02 WTR   968       5.487 -16.628   2.184
TER   
ATOM   4356  O00 WTR   969       5.177 -11.107  11.775
ATOM   4357  H01 WTR   969       5.744 -10.738  12.452
ATOM   4358  H02 WTR   969       4.902 -11.953  12.127
TER   
ATOM   4359  O00 WTR   970      -0.945 -19.398  -1.031
ATOM   4360  H01 WTR   970      -0.232 -19.375  -1.670
ATOM   4361  H02 WTR   970      -1.307 -18.512  -1.043
TER   
ATOM   4362  O00 WTR   971      -1.843 -18.143   3.539
ATOM   4363  H01 WTR   971      -1.123 -17.673   3.960
ATOM   4364  H02 WTR   971      -1.929 -18.951   4.045
TER   
ATOM   4365  O00 WTR   972      13.989 -26.969   2.452
ATOM   4366  H01 WTR   972      14.423 -26.392   3.081
ATOM   4367  H02 WTR   972      14.022 -26.489   1.624
TER   
ATOM   4368  O00 WTR   973       4.115  -9.386   5.072
ATOM   4369  H01 WTR   973       4.181  -9.215   4.133
ATOM   4370  H02 WTR   973       3.182  -9.534   5.225
TER   
ATOM   4371  O00 WTR   974      11.437  -9.872   5.163
ATOM   4372  H01 WTR   974      11.210  -9.839   6.092
ATOM   4373  H02 WTR   974      12.326 -10.227   5.146
TER   
ATOM   4374  O00 WTR   975       6.766 -12.384  15.937
ATOM   4375  H01 WTR   975       6.829 -12.150  15.011
ATOM   4376  H02 WTR   975       7.608 -12.790  16.140
TER   
ATOM   4377  O00 WTR   976      17.032 -10.707   4.578
ATOM   4378  H01 WTR   976      16.878 -11.386   5.234
ATOM   4379  H02 WTR   976      17.535 -11.146   3.892
TER   
ATOM   4380  O00 WTR   977      -7.348 -13.395  13.651
ATOM   4381  H01 WTR   977      -7.890 -13.606  12.891
ATOM   4382  H02 WTR   977      -7.393 -12.441  13.721
TER   
ATOM   4383  O00 WTR   978       2.191 -12.730   9.939
ATOM   4384  H01 WTR   978       2.252 -13.591   9.526
ATOM   4385  H02 WTR   978       1.682 -12.203   9.322
TER   
ATOM   4386  O00 WTR   979       6.511 -17.360   8.038
ATOM   4387  H01 WTR   979       6.371 -16.899   8.865
ATOM   4388  H02 WTR   979       5.852 -18.055   8.037
TER   
ATOM   4389  O00 WTR   980      13.156 -14.579  -1.901
ATOM   4390  H01 WTR   980      12.943 -15.277  -2.520
ATOM   4391  H02 WTR   980      13.540 -15.032  -1.150
TER   
ATOM   4392  O00 WTR   981       3.843 -10.224  14.153
ATOM   4393  H01 WTR   981       4.787 -10.222  13.992
ATOM   4394  H02 WTR   981       3.494 -10.851  13.519
TER   
ATOM   4395  O00 WTR   982       8.928 -15.108   6.115
ATOM   4396  H01 WTR   982       9.589 -15.307   5.451
ATOM   4397  H02 WTR   982       9.088 -14.193   6.346
TER   
ATOM   4398  O00 WTR   983       0.853  -6.797  13.920
ATOM   4399  H01 WTR   983       0.937  -6.333  14.753
ATOM   4400  H02 WTR   983       1.753  -7.013  13.673
TER   
ATOM   4401  O00 WTR   984      -5.637 -14.010   5.492
ATOM   4402  H01 WTR   984      -6.187 -14.757   5.256
ATOM   4403  H02 WTR   984      -5.279 -13.704   4.659
TER   
ATOM   4404  O00 WTR   985       6.689 -17.807 -16.652
ATOM   4405  H01 WTR   985       6.284 -17.559 -15.821
ATOM   4406  H02 WTR   985       7.428 -17.206 -16.748
TER   
ATOM   4407  O00 WTR   986       3.469 -12.455   4.582
ATOM   4408  H01 WTR   986       2.518 -12.351   4.562
ATOM   4409  H02 WTR   986       3.724 -12.512   3.661
TER   
ATOM   4410  O00 WTR   987       8.859 -12.985  10.853
ATOM   4411  H01 WTR   987       9.560 -13.392  10.343
ATOM   4412  H02 WTR   987       9.310 -12.376  11.438
TER   
ATOM   4413  O00 WTR   988      -4.562 -12.345  13.643
ATOM   4414  H01 WTR   988      -5.325 -12.856  13.370
ATOM   4415  H02 WTR   988      -4.896 -11.761  14.323
TER   
ATOM   4416  O00 WTR   989      12.519 -11.927  -1.694
ATOM   4417  H01 WTR   989      12.533 -11.332  -2.444
ATOM   4418  H02 WTR   989      12.841 -12.758  -2.041
TER   
ATOM   4419  O00 WTR   990      -2.339 -20.705   1.089
ATOM   4420  H01 WTR   990      -1.790 -20.152   0.533
ATOM   4421  H02 WTR   990      -1.998 -20.571   1.973
TER   
ATOM   4422  O00 WTR   991      -9.124 -14.716   3.479
ATOM   4423  H01 WTR   991      -8.560 -15.125   4.136
ATOM   4424  H02 WTR   991      -8.641 -13.939   3.199
TER   
ATOM   4425  O00 WTR   992       6.278  -8.781   6.868
ATOM   4426  H01 WTR   992       6.147  -9.372   7.609
ATOM   4427  H02 WTR   992       5.606  -9.036   6.235
TER   
ATOM   4428  O00 WTR   993      -2.080 -17.142   1.069
ATOM   4429  H01 WTR   993      -2.976 -16.870   0.873
ATOM   4430  H02 WTR   993      -2.128 -17.509   1.952
TER   
ATOM   4431  O00 WTR   994       8.846 -19.023   0.972
ATOM   4432  H01 WTR   994       8.524 -18.212   0.579
ATOM   4433  H02 WTR   994       9.734 -19.120   0.628
TER   
ATOM   4434  O00 WTR   995      -0.959 -13.900  14.112
ATOM   4435  H01 WTR   995      -1.591 -14.595  14.297
ATOM   4436  H02 WTR   995      -0.831 -13.461  14.953
TER   
ATOM   4437  O00 WTR   996      12.000 -15.671  13.050
ATOM   4438  H01 WTR   996      12.417 -15.121  12.386
ATOM   4439  H02 WTR   996      12.242 -16.565  12.809
TER   
ATOM   4440  O00 WTR   997       7.792 -14.873  12.767
ATOM   4441  H01 WTR   997       8.315 -14.393  12.124
ATOM   4442  H02 WTR   997       8.189 -15.743  12.798
TER   
ATOM   4443  O00 WTR   998      -0.064 -12.132 -11.772
ATOM   4444  H01 WTR   998       0.514 -12.276 -11.023
ATOM   4445  H02 WTR   998       0.522 -11.860 -12.478
TER   
ATOM   4446  O00 WTR   999     -17.371 -12.933   2.533
ATOM   4447  H01 WTR   999     -16.883 -13.395   3.215
ATOM   4448  H02 WTR   999     -16.697 -12.580   1.952
TER   
ATOM   4449  O00 WTR  1000       4.712 -11.477   6.883
ATOM   4450  H01 WTR  1000       4.587 -11.224   5.969
ATOM   4451  H02 WTR  1000       4.477 -12.405   6.909
TER   
ATOM   4452  O00 WTR  1001      -1.841 -16.033  -8.604
ATOM   4453  H01 WTR  1001      -2.070 -16.446  -7.771
ATOM   4454  H02 WTR  1001      -2.434 -16.432  -9.241
TER   
ATOM   4455  O00 WTR  1002      11.252 -15.663   4.255
ATOM   4456  H01 WTR  1002      11.377 -16.256   3.513
ATOM   4457  H02 WTR  1002      11.756 -16.059   4.966
TER   
ATOM   4458  O00 WTR  1003      12.013  -8.042   7.659
ATOM   4459  H01 WTR  1003      12.634  -7.801   6.972
ATOM   4460  H02 WTR  1003      12.534  -8.053   8.462
TER   
ATOM   4461  O00 WTR  1004       9.391 -19.958  13.339
ATOM   4462  H01 WTR  1004       9.938 -20.315  12.640
ATOM   4463  H02 WTR  1004       9.726 -20.365  14.138
TER   
ATOM   4464  O00 WTR  1005       3.589 -14.422   1.769
ATOM   4465  H01 WTR  1005       4.372 -14.934   1.973
ATOM   4466  H02 WTR  1005       3.129 -14.941   1.110
TER   
ATOM   4467  O00 WTR  1006       5.977 -10.662   9.117
ATOM   4468  H01 WTR  1006       5.492 -11.174   8.470
ATOM   4469  H02 WTR  1006       5.531 -10.836   9.945
TER   
ATOM   4470  O00 WTR  1007       9.513 -11.938   4.092
ATOM   4471  H01 WTR  1007      10.020 -11.149   4.282
ATOM   4472  H02 WTR  1007       8.600 -11.658   4.158
TER   
ATOM   4473  O00 WTR  1008       5.660  -8.099  10.666
ATOM   4474  H01 WTR  1008       5.880  -9.018  10.511
ATOM   4475  H02 WTR  1008       5.161  -8.105  11.482
TER   
ATOM   4476  O00 WTR  1009      11.750 -17.072   9.339
ATOM   4477  H01 WTR  1009      11.469 -17.322  10.220
ATOM   4478  H02 WTR  1009      10.936 -16.965   8.849
TER   
ATOM   4479  O00 WTR  1010       9.418 -17.118  12.971
ATOM   4480  H01 WTR  1010      10.261 -16.771  13.263
ATOM   4481  H02 WTR  1010       9.541 -18.067  12.956
TER   
ATOM   4482  O00 WTR  1011      12.850 -13.247  11.936
ATOM   4483  H01 WTR  1011      13.684 -13.371  11.482
ATOM   4484  H02 WTR  1011      12.282 -12.835  11.285
TER   
ATOM   4485  O00 WTR  1012       5.036  -6.383   6.930
ATOM   4486  H01 WTR  1012       5.403  -7.263   7.015
ATOM   4487  H02 WTR  1012       5.509  -5.995   6.194
TER   
ATOM   4488  O00 WTR  1013       5.103  -9.877   2.582
ATOM   4489  H01 WTR  1013       5.888  -9.407   2.301
ATOM   4490  H02 WTR  1013       4.849 -10.398   1.820
TER   
ATOM   4491  O00 WTR  1014       6.087  -5.521  10.014
ATOM   4492  H01 WTR  1014       5.313  -5.164  10.449
ATOM   4493  H02 WTR  1014       5.947  -6.468  10.013
TER   
ATOM   4494  O00 WTR  1015      10.087 -10.896  12.236
ATOM   4495  H01 WTR  1015       9.361 -10.320  11.996
ATOM   4496  H02 WTR  1015      10.866 -10.348  12.149
TER   
ATOM   4497  O00 WTR  1016      11.357  -4.931   8.314
ATOM   4498  H01 WTR  1016      10.765  -5.037   9.059
ATOM   4499  H02 WTR  1016      11.637  -5.821   8.101
TER   
ATOM   4500  O00 WTR  1017       8.849 -20.079   7.543
ATOM   4501  H01 WTR  1017       8.052 -20.238   7.038
ATOM   4502  H02 WTR  1017       8.670 -20.465   8.401
TER   
ATOM   4503  O00 WTR  1018       8.318  -7.253  -4.687
ATOM   4504  H01 WTR  1018       8.783  -7.438  -3.871
ATOM   4505  H02 WTR  1018       7.736  -6.524  -4.472
TER   
ATOM   4506  O00 WTR  1019      -7.537   0.177  10.851
ATOM   4507  H01 WTR  1019      -8.080   0.716  10.276
ATOM   4508  H02 WTR  1019      -8.144  -0.463  11.224
TER   
ATOM   4509  O00 WTR  1020      -3.802   6.354   2.768
ATOM   4510  H01 WTR  1020      -4.254   7.192   2.664
ATOM   4511  H02 WTR  1020      -3.949   5.897   1.941
TER   
ATOM   4512  O00 WTR  1021     -14.789  -4.325   4.837
ATOM   4513  H01 WTR  1021     -14.550  -4.933   4.138
ATOM   4514  H02 WTR  1021     -14.008  -4.275   5.389
TER   
ATOM   4515  O00 WTR  1022      -6.098   3.130   3.656
ATOM   4516  H01 WTR  1022      -5.811   3.986   3.975
ATOM   4517  H02 WTR  1022      -6.024   3.192   2.704
TER   
ATOM   4518  O00 WTR  1023     -16.140 -10.270   8.236
ATOM   4519  H01 WTR  1023     -17.013 -10.122   7.873
ATOM   4520  H02 WTR  1023     -16.172  -9.874   9.106
TER   
ATOM   4521  O00 WTR  1024      -8.360  -2.548  15.174
ATOM   4522  H01 WTR  1024      -7.780  -1.812  14.978
ATOM   4523  H02 WTR  1024      -7.797  -3.188  15.608
TER   
ATOM   4524  O00 WTR  1025      -8.156  -5.214  12.311
ATOM   4525  H01 WTR  1025      -7.508  -5.751  11.855
ATOM   4526  H02 WTR  1025      -8.412  -5.739  13.070
TER   
ATOM   4527  O00 WTR  1026      -9.523 -14.745   7.415
ATOM   4528  H01 WTR  1026      -9.179 -14.219   8.138
ATOM   4529  H02 WTR  1026     -10.146 -15.342   7.829
TER   
ATOM   4530  O00 WTR  1027     -12.375   2.677  10.193
ATOM   4531  H01 WTR  1027     -12.159   3.178  10.980
ATOM   4532  H02 WTR  1027     -13.321   2.544  10.245
TER   
ATOM   4533  O00 WTR  1028     -11.334  -6.434   0.503
ATOM   4534  H01 WTR  1028     -10.491  -6.578   0.934
ATOM   4535  H02 WTR  1028     -11.585  -7.297   0.173
TER   
ATOM   4536  O00 WTR  1029      -5.833   3.340   0.769
ATOM   4537  H01 WTR  1029      -6.261   3.157  -0.067
ATOM   4538  H02 WTR  1029      -5.220   4.048   0.575
TER   
ATOM   4539  O00 WTR  1030     -13.447   0.770  -0.072
ATOM   4540  H01 WTR  1030     -13.771   0.558  -0.947
ATOM   4541  H02 WTR  1030     -14.220   1.076   0.403
TER   
ATOM   4542  O00 WTR  1031     -11.100  -5.518   4.731
ATOM   4543  H01 WTR  1031     -10.670  -4.663   4.693
ATOM   4544  H02 WTR  1031     -11.792  -5.467   4.072
TER   
ATOM   4545  O00 WTR  1032      -9.973   1.368   6.481
ATOM   4546  H01 WTR  1032     -10.797   0.883   6.523
ATOM   4547  H02 WTR  1032      -9.696   1.450   7.394
TER   
ATOM   4548  O00 WTR  1033     -10.962  -1.569   6.021
ATOM   4549  H01 WTR  1033     -10.329  -2.281   5.934
ATOM   4550  H02 WTR  1033     -11.169  -1.320   5.120
TER   
ATOM   4551  O00 WTR  1034     -12.675  -3.561   6.949
ATOM   4552  H01 WTR  1034     -12.165  -4.339   6.725
ATOM   4553  H02 WTR  1034     -12.150  -2.829   6.626
TER   
ATOM   4554  O00 WTR  1035      -9.054   0.473  14.032
ATOM   4555  H01 WTR  1035      -9.479   0.263  14.864
ATOM   4556  H02 WTR  1035      -9.460  -0.119  13.399
TER   
ATOM   4557  O00 WTR  1036      -5.095   0.948  17.921
ATOM   4558  H01 WTR  1036      -4.455   1.566  18.274
ATOM   4559  H02 WTR  1036      -4.582   0.169  17.705
TER   
ATOM   4560  O00 WTR  1037      -8.390   4.972   9.199
ATOM   4561  H01 WTR  1037      -8.150   4.653   8.329
ATOM   4562  H02 WTR  1037      -8.237   5.916   9.158
TER   
ATOM   4563  O00 WTR  1038     -12.354  -3.444   9.787
ATOM   4564  H01 WTR  1038     -12.565  -3.565   8.861
ATOM   4565  H02 WTR  1038     -11.947  -4.269  10.050
TER   
ATOM   4566  O00 WTR  1039      -2.117   4.191   1.778
ATOM   4567  H01 WTR  1039      -2.597   3.687   2.435
ATOM   4568  H02 WTR  1039      -2.783   4.451   1.141
TER   
ATOM   4569  O00 WTR  1040      -4.928   0.064  11.989
ATOM   4570  H01 WTR  1040      -5.781   0.264  11.603
ATOM   4571  H02 WTR  1040      -4.660   0.879  12.414
TER   
ATOM   4572  O00 WTR  1041      -6.075   5.692   4.456
ATOM   4573  H01 WTR  1041      -6.591   6.498   4.425
ATOM   4574  H02 WTR  1041      -5.312   5.874   3.909
TER   
ATOM   4575  O00 WTR  1042      -9.019   2.611   4.311
ATOM   4576  H01 WTR  1042      -9.049   2.090   5.113
ATOM   4577  H02 WTR  1042      -8.100   2.868   4.227
TER   
ATOM   4578  O00 WTR  1043      12.155   3.762   6.237
ATOM   4579  H01 WTR  1043      11.688   4.561   6.480
ATOM   4580  H02 WTR  1043      12.274   3.833   5.289
TER   
ATOM   4581  O00 WTR  1044      -7.782  -2.243  -6.717
ATOM   4582  H01 WTR  1044      -7.304  -3.067  -6.809
ATOM   4583  H02 WTR  1044      -7.273  -1.612  -7.226
TER   
ATOM   4584  O00 WTR  1045      -2.919  10.024   6.022
ATOM   4585  H01 WTR  1045      -3.822  10.069   5.706
ATOM   4586  H02 WTR  1045      -2.843  10.756   6.634
TER   
ATOM   4587  O00 WTR  1046       6.094 -13.898   9.898
ATOM   4588  H01 WTR  1046       5.271 -13.627   9.491
ATOM   4589  H02 WTR  1046       6.563 -13.079  10.059
TER   
ATOM   4590  O00 WTR  1047       2.271 -19.353   9.086
ATOM   4591  H01 WTR  1047       2.690 -18.647   8.595
ATOM   4592  H02 WTR  1047       2.087 -18.973   9.945
TER   
ATOM   4593  O00 WTR  1048       5.705   3.573  11.625
ATOM   4594  H01 WTR  1048       5.938   2.693  11.923
ATOM   4595  H02 WTR  1048       6.185   4.159  12.210
TER   
ATOM   4596  O00 WTR  1049       4.217  -4.668  11.903
ATOM   4597  H01 WTR  1049       3.427  -5.209  11.925
ATOM   4598  H02 WTR  1049       4.759  -5.005  12.616
TER   
ATOM   4599  O00 WTR  1050       8.763  -3.745  14.471
ATOM   4600  H01 WTR  1050       8.956  -2.808  14.472
ATOM   4601  H02 WTR  1050       8.318  -3.898  13.637
TER   
ATOM   4602  O00 WTR  1051       6.463  -1.804  11.979
ATOM   4603  H01 WTR  1051       6.235  -1.852  11.051
ATOM   4604  H02 WTR  1051       6.649  -0.878  12.133
TER   
ATOM   4605  O00 WTR  1052     -15.131 -12.676   7.087
ATOM   4606  H01 WTR  1052     -14.529 -13.036   7.738
ATOM   4607  H02 WTR  1052     -15.513 -11.908   7.511
TER   
ATOM   4608  O00 WTR  1053       8.058  -3.688  -7.305
ATOM   4609  H01 WTR  1053       8.642  -3.297  -7.955
ATOM   4610  H02 WTR  1053       8.450  -4.539  -7.112
TER   
ATOM   4611  O00 WTR  1054      12.521 -17.526   5.997
ATOM   4612  H01 WTR  1054      12.052 -18.118   5.409
ATOM   4613  H02 WTR  1054      12.266 -17.809   6.875
TER   
ATOM   4614  O00 WTR  1055       3.726   2.151  15.346
ATOM   4615  H01 WTR  1055       4.431   2.277  15.981
ATOM   4616  H02 WTR  1055       3.797   1.232  15.088
TER   
ATOM   4617  O00 WTR  1056       8.008  -9.027  11.484
ATOM   4618  H01 WTR  1056       8.762  -8.630  11.048
ATOM   4619  H02 WTR  1056       7.340  -8.342  11.479
TER   
ATOM   4620  O00 WTR  1057       7.840  -4.222  11.903
ATOM   4621  H01 WTR  1057       7.243  -4.847  11.492
ATOM   4622  H02 WTR  1057       7.343  -3.404  11.938
TER   
ATOM   4623  O00 WTR  1058     -12.219   8.616 -15.231
ATOM   4624  H01 WTR  1058     -12.587   7.732 -15.231
ATOM   4625  H02 WTR  1058     -11.879   8.733 -14.344
TER   
ATOM   4626  O00 WTR  1059       8.508  -5.926   8.769
ATOM   4627  H01 WTR  1059       8.341  -6.226   7.876
ATOM   4628  H02 WTR  1059       7.637  -5.789   9.143
TER   
ATOM   4629  O00 WTR  1060     -12.880  -9.293  11.699
ATOM   4630  H01 WTR  1060     -12.682  -8.375  11.885
ATOM   4631  H02 WTR  1060     -12.254  -9.540  11.018
TER   
ATOM   4632  O00 WTR  1061       2.541   1.317  12.511
ATOM   4633  H01 WTR  1061       2.683   0.827  13.321
ATOM   4634  H02 WTR  1061       2.422   0.644  11.841
TER   
ATOM   4635  O00 WTR  1062       3.596 -16.299 -14.174
ATOM   4636  H01 WTR  1062       3.530 -17.254 -14.191
ATOM   4637  H02 WTR  1062       3.270 -16.020 -15.030
TER   
ATOM   4638  O00 WTR  1063       9.505   2.345   8.178
ATOM   4639  H01 WTR  1063       9.841   1.900   8.956
ATOM   4640  H02 WTR  1063       9.897   1.873   7.443
TER   
ATOM   4641  O00 WTR  1064       8.233   9.061  12.952
ATOM   4642  H01 WTR  1064       8.364   9.953  12.629
ATOM   4643  H02 WTR  1064       7.428   8.768  12.526
TER   
ATOM   4644  O00 WTR  1065      -1.466  14.105  12.743
ATOM   4645  H01 WTR  1065      -1.515  13.539  11.973
ATOM   4646  H02 WTR  1065      -2.258  14.641  12.698
TER   
ATOM   4647  O00 WTR  1066       1.735 -17.773   2.137
ATOM   4648  H01 WTR  1066       1.619 -18.463   1.484
ATOM   4649  H02 WTR  1066       1.090 -17.106   1.898
TER   
ATOM   4650  O00 WTR  1067      -0.442   0.022  12.406
ATOM   4651  H01 WTR  1067       0.228  -0.420  11.884
ATOM   4652  H02 WTR  1067      -0.533   0.883  12.000
TER   
ATOM   4653  O00 WTR  1068       6.369   1.030  12.697
ATOM   4654  H01 WTR  1068       7.234   1.064  12.288
ATOM   4655  H02 WTR  1068       6.538   0.732  13.591
TER   
ATOM   4656  O00 WTR  1069      -0.436 -15.985   4.710
ATOM   4657  H01 WTR  1069       0.367 -15.486   4.559
ATOM   4658  H02 WTR  1069      -1.131 -15.326   4.712
TER   
ATOM   4659  O00 WTR  1070       8.560 -15.147  15.526
ATOM   4660  H01 WTR  1070       8.206 -15.130  14.637
ATOM   4661  H02 WTR  1070       8.214 -15.954  15.907
TER   
ATOM   4662  O00 WTR  1071       3.277  -7.712  13.273
ATOM   4663  H01 WTR  1071       3.904  -7.185  13.767
ATOM   4664  H02 WTR  1071       3.460  -8.614  13.537
TER   
ATOM   4665  O00 WTR  1072       6.603  -0.437  15.915
ATOM   4666  H01 WTR  1072       7.360  -0.690  15.388
ATOM   4667  H02 WTR  1072       6.914  -0.485  16.820
TER   
ATOM   4668  O00 WTR  1073     -12.960 -10.979  -4.062
ATOM   4669  H01 WTR  1073     -13.845 -11.167  -3.750
ATOM   4670  H02 WTR  1073     -12.621 -10.331  -3.445
TER   
ATOM   4671  O00 WTR  1074      -9.320 -15.889  -3.939
ATOM   4672  H01 WTR  1074      -9.284 -15.887  -2.983
ATOM   4673  H02 WTR  1074      -8.834 -16.673  -4.196
TER   
ATOM   4674  O00 WTR  1075     -12.046  -3.525  -1.651
ATOM   4675  H01 WTR  1075     -11.477  -4.251  -1.906
ATOM   4676  H02 WTR  1075     -12.587  -3.362  -2.423
TER   
ATOM   4677  O00 WTR  1076      -9.757 -10.633   0.984
ATOM   4678  H01 WTR  1076      -9.552 -10.976   1.853
ATOM   4679  H02 WTR  1076      -9.199 -11.135   0.390
TER   
ATOM   4680  O00 WTR  1077      -6.114  -7.673  -4.864
ATOM   4681  H01 WTR  1077      -6.682  -8.438  -4.772
ATOM   4682  H02 WTR  1077      -5.477  -7.926  -5.532
TER   
ATOM   4683  O00 WTR  1078     -11.030 -22.175  -4.288
ATOM   4684  H01 WTR  1078     -11.956 -22.018  -4.106
ATOM   4685  H02 WTR  1078     -10.879 -21.760  -5.138
TER   
ATOM   4686  O00 WTR  1079     -14.605 -16.663  -5.875
ATOM   4687  H01 WTR  1079     -13.902 -17.308  -5.947
ATOM   4688  H02 WTR  1079     -14.187 -15.893  -5.490
TER   
ATOM   4689  O00 WTR  1080       2.227 -15.662  -0.423
ATOM   4690  H01 WTR  1080       1.836 -15.794  -1.286
ATOM   4691  H02 WTR  1080       1.482 -15.630   0.176
TER   
ATOM   4692  O00 WTR  1081      -2.671 -14.465  -1.627
ATOM   4693  H01 WTR  1081      -3.617 -14.518  -1.766
ATOM   4694  H02 WTR  1081      -2.578 -14.056  -0.767
TER   
ATOM   4695  O00 WTR  1082     -16.025  -7.826  -8.751
ATOM   4696  H01 WTR  1082     -15.843  -6.944  -9.074
ATOM   4697  H02 WTR  1082     -15.311  -8.361  -9.099
TER   
ATOM   4698  O00 WTR  1083       5.382 -18.276 -10.430
ATOM   4699  H01 WTR  1083       5.225 -17.513  -9.874
ATOM   4700  H02 WTR  1083       6.025 -17.976 -11.073
TER   
ATOM   4701  O00 WTR  1084      -9.745 -15.570 -10.519
ATOM   4702  H01 WTR  1084      -9.948 -16.083 -11.301
ATOM   4703  H02 WTR  1084     -10.599 -15.350 -10.148
TER   
ATOM   4704  O00 WTR  1085      -5.136 -11.217   4.488
ATOM   4705  H01 WTR  1085      -4.182 -11.220   4.557
ATOM   4706  H02 WTR  1085      -5.321 -10.663   3.729
TER   
ATOM   4707  O00 WTR  1086     -14.754 -14.912  -8.091
ATOM   4708  H01 WTR  1086     -15.673 -14.828  -7.836
ATOM   4709  H02 WTR  1086     -14.308 -15.193  -7.292
TER   
ATOM   4710  O00 WTR  1087      14.099 -14.569  -7.645
ATOM   4711  H01 WTR  1087      14.844 -14.827  -8.188
ATOM   4712  H02 WTR  1087      13.350 -14.585  -8.240
TER   
ATOM   4713  O00 WTR  1088     -11.035 -14.657  -6.746
ATOM   4714  H01 WTR  1088     -11.418 -14.033  -6.129
ATOM   4715  H02 WTR  1088     -10.107 -14.426  -6.776
TER   
ATOM   4716  O00 WTR  1089      -6.654 -20.225  -5.167
ATOM   4717  H01 WTR  1089      -7.088 -21.028  -4.879
ATOM   4718  H02 WTR  1089      -6.371 -20.413  -6.062
TER   
ATOM   4719  O00 WTR  1090       2.107 -12.958  -3.564
ATOM   4720  H01 WTR  1090       1.702 -13.703  -3.120
ATOM   4721  H02 WTR  1090       1.392 -12.551  -4.053
TER   
ATOM   4722  O00 WTR  1091     -14.101  -9.048 -10.031
ATOM   4723  H01 WTR  1091     -13.581  -9.773  -9.684
ATOM   4724  H02 WTR  1091     -13.559  -8.675 -10.726
TER   
ATOM   4725  O00 WTR  1092      -8.973  -3.659   1.769
ATOM   4726  H01 WTR  1092      -9.204  -4.587   1.745
ATOM   4727  H02 WTR  1092      -9.645  -3.259   2.321
TER   
ATOM   4728  O00 WTR  1093      -5.979  -0.998  -8.473
ATOM   4729  H01 WTR  1093      -5.346  -1.109  -9.182
ATOM   4730  H02 WTR  1093      -5.497  -0.529  -7.791
TER   
ATOM   4731  O00 WTR  1094      -5.310 -10.556 -12.013
ATOM   4732  H01 WTR  1094      -5.442 -10.291 -11.102
ATOM   4733  H02 WTR  1094      -4.438 -10.230 -12.234
TER   
ATOM   4734  O00 WTR  1095     -12.065 -15.413 -16.247
ATOM   4735  H01 WTR  1095     -11.751 -15.116 -15.393
ATOM   4736  H02 WTR  1095     -12.163 -16.360 -16.150
TER   
ATOM   4737  O00 WTR  1096     -10.831 -12.305  -5.069
ATOM   4738  H01 WTR  1096     -10.421 -11.894  -5.830
ATOM   4739  H02 WTR  1096     -11.552 -11.718  -4.839
TER   
ATOM   4740  O00 WTR  1097      -9.029 -18.710  -5.194
ATOM   4741  H01 WTR  1097      -9.663 -19.354  -4.879
ATOM   4742  H02 WTR  1097      -8.199 -19.187  -5.228
TER   
ATOM   4743  O00 WTR  1098      -5.401 -13.855  -7.659
ATOM   4744  H01 WTR  1098      -5.079 -14.729  -7.438
ATOM   4745  H02 WTR  1098      -6.354 -13.936  -7.630
TER   
ATOM   4746  O00 WTR  1099     -11.902 -14.806  -2.956
ATOM   4747  H01 WTR  1099     -11.923 -15.630  -2.469
ATOM   4748  H02 WTR  1099     -11.222 -14.934  -3.616
TER   
ATOM   4749  O00 WTR  1100      -3.328   8.074  17.377
ATOM   4750  H01 WTR  1100      -3.103   8.089  16.446
ATOM   4751  H02 WTR  1100      -3.215   8.980  17.665
TER   
ATOM   4752  O00 WTR  1101      -2.207 -12.031 -16.556
ATOM   4753  H01 WTR  1101      -2.267 -11.131 -16.876
ATOM   4754  H02 WTR  1101      -2.312 -11.956 -15.607
TER   
ATOM   4755  O00 WTR  1102     -13.710 -14.298  -5.149
ATOM   4756  H01 WTR  1102     -14.099 -13.445  -4.955
ATOM   4757  H02 WTR  1102     -13.192 -14.508  -4.372
TER   
ATOM   4758  O00 WTR  1103       1.811 -12.051  -0.332
ATOM   4759  H01 WTR  1103       1.472 -12.308   0.526
ATOM   4760  H02 WTR  1103       2.356 -12.789  -0.605
TER   
ATOM   4761  O00 WTR  1104      -1.984 -11.838  -3.678
ATOM   4762  H01 WTR  1104      -1.143 -11.509  -3.997
ATOM   4763  H02 WTR  1104      -1.824 -12.056  -2.760
TER   
ATOM   4764  O00 WTR  1105       8.054  11.665  12.050
ATOM   4765  H01 WTR  1105       8.414  11.665  11.163
ATOM   4766  H02 WTR  1105       7.700  12.547  12.165
TER   
ATOM   4767  O00 WTR  1106       0.616 -15.414  -5.795
ATOM   4768  H01 WTR  1106       1.252 -15.420  -6.510
ATOM   4769  H02 WTR  1106      -0.053 -14.789  -6.075
TER   
ATOM   4770  O00 WTR  1107      -2.761 -17.757  -6.554
ATOM   4771  H01 WTR  1107      -2.185 -17.740  -5.790
ATOM   4772  H02 WTR  1107      -3.565 -17.331  -6.257
TER   
ATOM   4773  O00 WTR  1108     -12.807  -3.892   1.558
ATOM   4774  H01 WTR  1108     -13.415  -3.219   1.252
ATOM   4775  H02 WTR  1108     -12.272  -4.099   0.792
TER   
ATOM   4776  O00 WTR  1109       0.100 -15.670   1.073
ATOM   4777  H01 WTR  1109      -0.676 -16.229   1.102
ATOM   4778  H02 WTR  1109      -0.240 -14.782   1.175
TER   
ATOM   4779  O00 WTR  1110      -4.656 -16.214   0.664
ATOM   4780  H01 WTR  1110      -4.083 -15.468   0.486
ATOM   4781  H02 WTR  1110      -5.119 -16.364  -0.160
TER   
ATOM   4782  O00 WTR  1111      -4.128  -7.535  -8.951
ATOM   4783  H01 WTR  1111      -3.946  -7.686  -8.023
ATOM   4784  H02 WTR  1111      -4.988  -7.931  -9.094
TER   
ATOM   4785  O00 WTR  1112       0.780 -17.859 -11.480
ATOM   4786  H01 WTR  1112       1.448 -18.541 -11.409
ATOM   4787  H02 WTR  1112       1.274 -17.054 -11.634
TER   
ATOM   4788  O00 WTR  1113      -7.581  -8.776   1.023
ATOM   4789  H01 WTR  1113      -7.164  -9.044   0.204
ATOM   4790  H02 WTR  1113      -8.265  -9.430   1.169
TER   
ATOM   4791  O00 WTR  1114      -2.355 -13.475 -12.492
ATOM   4792  H01 WTR  1114      -2.143 -14.390 -12.679
ATOM   4793  H02 WTR  1114      -1.561 -13.122 -12.092
TER   
ATOM   4794  O00 WTR  1115     -16.387 -18.339 -10.598
ATOM   4795  H01 WTR  1115     -16.053 -17.644 -10.030
ATOM   4796  H02 WTR  1115     -17.222 -18.003 -10.923
TER   
ATOM   4797  O00 WTR  1116      -7.980 -13.635  -9.868
ATOM   4798  H01 WTR  1116      -8.739 -14.153 -10.135
ATOM   4799  H02 WTR  1116      -7.972 -12.893 -10.472
TER   
ATOM   4800  O00 WTR  1117      -5.562 -11.610  -3.965
ATOM   4801  H01 WTR  1117      -4.751 -11.360  -3.521
ATOM   4802  H02 WTR  1117      -5.344 -12.422  -4.423
TER   
ATOM   4803  O00 WTR  1118      -8.175  -8.864  -2.487
ATOM   4804  H01 WTR  1118      -7.663  -9.330  -1.826
ATOM   4805  H02 WTR  1118      -8.155  -7.949  -2.206
TER   
ATOM   4806  O00 WTR  1119     -18.258 -12.639  -3.486
ATOM   4807  H01 WTR  1119     -18.524 -11.732  -3.333
ATOM   4808  H02 WTR  1119     -18.510 -12.813  -4.392
TER   
ATOM   4809  O00 WTR  1120     -10.999  -8.985  -2.665
ATOM   4810  H01 WTR  1120     -10.047  -8.971  -2.763
ATOM   4811  H02 WTR  1120     -11.309  -8.281  -3.235
TER   
ATOM   4812  O00 WTR  1121     -13.260 -13.452  -1.185
ATOM   4813  H01 WTR  1121     -13.259 -12.514  -1.377
ATOM   4814  H02 WTR  1121     -12.793 -13.848  -1.921
TER   
ATOM   4815  O00 WTR  1122      -1.959 -23.675  -5.390
ATOM   4816  H01 WTR  1122      -1.804 -22.760  -5.627
ATOM   4817  H02 WTR  1122      -1.470 -23.798  -4.576
TER   
ATOM   4818  O00 WTR  1123      -5.279 -16.718  -5.894
ATOM   4819  H01 WTR  1123      -5.942 -17.265  -6.316
ATOM   4820  H02 WTR  1123      -5.092 -17.164  -5.068
TER   
ATOM   4821  O00 WTR  1124     -10.265 -12.614  17.309
ATOM   4822  H01 WTR  1124     -10.794 -11.952  16.864
ATOM   4823  H02 WTR  1124      -9.468 -12.678  16.783
TER   
ATOM   4824  O00 WTR  1125       6.147   9.034  16.991
ATOM   4825  H01 WTR  1125       5.571   8.283  17.136
ATOM   4826  H02 WTR  1125       7.021   8.654  16.905
TER   
ATOM   4827  O00 WTR  1126      -4.963 -11.251  -8.226
ATOM   4828  H01 WTR  1126      -4.162 -11.253  -8.751
ATOM   4829  H02 WTR  1126      -5.152 -12.177  -8.074
TER   
ATOM   4830  O00 WTR  1127      -8.882 -12.278  -3.234
ATOM   4831  H01 WTR  1127      -9.759 -12.416  -3.592
ATOM   4832  H02 WTR  1127      -8.330 -12.901  -3.705
TER   
ATOM   4833  O00 WTR  1128      -0.524 -13.721  -7.800
ATOM   4834  H01 WTR  1128      -1.051 -14.431  -8.167
ATOM   4835  H02 WTR  1128       0.167 -13.576  -8.447
TER   
ATOM   4836  O00 WTR  1129      -3.801  -3.390  -8.079
ATOM   4837  H01 WTR  1129      -4.022  -3.941  -8.830
ATOM   4838  H02 WTR  1129      -3.610  -2.532  -8.458
TER   
ATOM   4839  O00 WTR  1130      -6.903 -16.038 -12.660
ATOM   4840  H01 WTR  1130      -7.657 -15.490 -12.439
ATOM   4841  H02 WTR  1130      -6.257 -15.427 -13.013
TER   
ATOM   4842  O00 WTR  1131      -8.898  -6.555   2.257
ATOM   4843  H01 WTR  1131      -9.036  -6.962   3.112
ATOM   4844  H02 WTR  1131      -8.183  -7.056   1.865
TER   
ATOM   4845  O00 WTR  1132      -2.901 -13.546   1.135
ATOM   4846  H01 WTR  1132      -2.238 -13.038   1.604
ATOM   4847  H02 WTR  1132      -3.341 -12.906   0.575
TER   
ATOM   4848  O00 WTR  1133       4.642 -11.429  -2.853
ATOM   4849  H01 WTR  1133       4.071 -12.161  -3.085
ATOM   4850  H02 WTR  1133       4.044 -10.741  -2.562
TER   
ATOM   4851  O00 WTR  1134       2.746 -13.841  -7.377
ATOM   4852  H01 WTR  1134       2.276 -13.092  -7.744
ATOM   4853  H02 WTR  1134       3.097 -14.301  -8.140
TER   
ATOM   4854  O00 WTR  1135       0.899  15.646  12.729
ATOM   4855  H01 WTR  1135       0.776  16.277  13.438
ATOM   4856  H02 WTR  1135       0.013  15.357  12.510
TER   
ATOM   4857  O00 WTR  1136       4.194 -11.580   0.738
ATOM   4858  H01 WTR  1136       4.060 -12.512   0.908
ATOM   4859  H02 WTR  1136       3.539 -11.361   0.075
TER   
ATOM   4860  O00 WTR  1137       1.196 -21.485  -1.404
ATOM   4861  H01 WTR  1137       1.860 -22.151  -1.580
ATOM   4862  H02 WTR  1137       0.583 -21.910  -0.804
TER   
ATOM   4863  O00 WTR  1138       5.293 -14.326 -13.109
ATOM   4864  H01 WTR  1138       4.908 -15.113 -13.494
ATOM   4865  H02 WTR  1138       6.229 -14.520 -13.052
TER   
ATOM   4866  O00 WTR  1139      10.289 -13.868   2.402
ATOM   4867  H01 WTR  1139      10.002 -13.018   2.735
ATOM   4868  H02 WTR  1139      10.671 -14.307   3.162
TER   
ATOM   4869  O00 WTR  1140       1.774 -10.651 -13.167
ATOM   4870  H01 WTR  1140       1.170 -10.803 -13.893
ATOM   4871  H02 WTR  1140       2.532 -11.201 -13.366
TER   
ATOM   4872  O00 WTR  1141       6.943 -12.263  -4.994
ATOM   4873  H01 WTR  1141       6.641 -11.999  -4.124
ATOM   4874  H02 WTR  1141       6.146 -12.521  -5.457
TER   
ATOM   4875  O00 WTR  1142       9.788  -8.632 -12.101
ATOM   4876  H01 WTR  1142       9.097  -8.384 -11.487
ATOM   4877  H02 WTR  1142       9.321  -8.981 -12.860
TER   
ATOM   4878  O00 WTR  1143     -18.956  -7.499   1.100
ATOM   4879  H01 WTR  1143     -19.870  -7.334   1.331
ATOM   4880  H02 WTR  1143     -18.922  -8.438   0.915
TER   
ATOM   4881  O00 WTR  1144       8.679   8.609  16.126
ATOM   4882  H01 WTR  1144       8.308   8.871  15.284
ATOM   4883  H02 WTR  1144       9.606   8.841  16.063
TER   
ATOM   4884  O00 WTR  1145       4.571 -21.904  -8.584
ATOM   4885  H01 WTR  1145       5.185 -21.204  -8.359
ATOM   4886  H02 WTR  1145       3.995 -21.515  -9.242
TER   
ATOM   4887  O00 WTR  1146       6.305 -12.547  -8.242
ATOM   4888  H01 WTR  1146       6.656 -11.973  -8.923
ATOM   4889  H02 WTR  1146       5.921 -11.950  -7.600
TER   
ATOM   4890  O00 WTR  1147       7.795 -14.496   1.797
ATOM   4891  H01 WTR  1147       8.630 -14.243   2.191
ATOM   4892  H02 WTR  1147       7.767 -14.018   0.968
TER   
ATOM   4893  O00 WTR  1148       4.260 -10.609  -7.431
ATOM   4894  H01 WTR  1148       4.304  -9.677  -7.646
ATOM   4895  H02 WTR  1148       3.464 -10.697  -6.907
TER   
ATOM   4896  O00 WTR  1149       2.319 -17.387  -8.489
ATOM   4897  H01 WTR  1149       1.487 -17.758  -8.781
ATOM   4898  H02 WTR  1149       2.620 -17.983  -7.803
TER   
ATOM   4899  O00 WTR  1150       4.299 -13.539  15.863
ATOM   4900  H01 WTR  1150       3.506 -13.003  15.894
ATOM   4901  H02 WTR  1150       5.017 -12.910  15.925
TER   
ATOM   4902  O00 WTR  1151       7.936  -5.247 -16.575
ATOM   4903  H01 WTR  1151       8.732  -5.344 -17.098
ATOM   4904  H02 WTR  1151       7.603  -4.379 -16.803
TER   
ATOM   4905  O00 WTR  1152       0.107 -25.713  -7.212
ATOM   4906  H01 WTR  1152       0.713 -25.809  -7.946
ATOM   4907  H02 WTR  1152      -0.544 -26.402  -7.346
TER   
ATOM   4908  O00 WTR  1153       9.691 -23.332   1.015
ATOM   4909  H01 WTR  1153       8.818 -22.967   1.164
ATOM   4910  H02 WTR  1153      10.144 -22.666   0.499
TER   
ATOM   4911  O00 WTR  1154       7.852 -12.937  -0.743
ATOM   4912  H01 WTR  1154       8.721 -13.068  -1.122
ATOM   4913  H02 WTR  1154       7.245 -13.196  -1.437
TER   
ATOM   4914  O00 WTR  1155       9.760 -13.044  -2.761
ATOM   4915  H01 WTR  1155      10.705 -12.967  -2.630
ATOM   4916  H02 WTR  1155       9.671 -13.491  -3.603
TER   
ATOM   4917  O00 WTR  1156       1.476 -22.772 -14.908
ATOM   4918  H01 WTR  1156       1.457 -22.881 -15.859
ATOM   4919  H02 WTR  1156       2.245 -23.267 -14.625
TER   
ATOM   4920  O00 WTR  1157      14.241 -20.237   2.943
ATOM   4921  H01 WTR  1157      13.710 -19.442   2.995
ATOM   4922  H02 WTR  1157      14.114 -20.666   3.789
TER   
ATOM   4923  O00 WTR  1158       4.849 -13.026 -18.905
ATOM   4924  H01 WTR  1158       4.994 -13.700 -18.241
ATOM   4925  H02 WTR  1158       4.193 -13.404 -19.490
TER   
ATOM   4926  O00 WTR  1159      -0.078 -18.330  -8.981
ATOM   4927  H01 WTR  1159       0.197 -18.475  -9.886
ATOM   4928  H02 WTR  1159      -0.616 -17.539  -9.017
TER   
ATOM   4929  O00 WTR  1160       8.828 -20.546  -1.685
ATOM   4930  H01 WTR  1160       8.297 -21.084  -2.272
ATOM   4931  H02 WTR  1160       8.190 -20.102  -1.125
TER   
ATOM   4932  O00 WTR  1161       3.272  -8.509 -12.915
ATOM   4933  H01 WTR  1161       3.993  -8.692 -12.314
ATOM   4934  H02 WTR  1161       2.706  -9.278 -12.853
TER   
ATOM   4935  O00 WTR  1162       7.051 -10.763   4.422
ATOM   4936  H01 WTR  1162       6.432 -10.408   3.785
ATOM   4937  H02 WTR  1162       6.512 -10.988   5.181
TER   
ATOM   4938  O00 WTR  1163       2.116 -15.658 -16.557
ATOM   4939  H01 WTR  1163       2.054 -14.793 -16.960
ATOM   4940  H02 WTR  1163       1.217 -15.986 -16.552
TER   
ATOM   4941  O00 WTR  1164       2.123 -21.482  -5.702
ATOM   4942  H01 WTR  1164       1.420 -21.729  -6.303
ATOM   4943  H02 WTR  1164       2.452 -22.314  -5.362
TER   
ATOM   4944  O00 WTR  1165      11.404 -17.526  -7.993
ATOM   4945  H01 WTR  1165      10.867 -18.200  -7.578
ATOM   4946  H02 WTR  1165      11.108 -16.705  -7.600
TER   
ATOM   4947  O00 WTR  1166       9.276 -13.280  -5.633
ATOM   4948  H01 WTR  1166       8.377 -12.976  -5.511
ATOM   4949  H02 WTR  1166       9.788 -12.479  -5.739
TER   
ATOM   4950  O00 WTR  1167       1.620 -15.966  -3.185
ATOM   4951  H01 WTR  1167       1.669 -16.922  -3.201
ATOM   4952  H02 WTR  1167       1.298 -15.728  -4.054
TER   
ATOM   4953  O00 WTR  1168       1.073 -11.635  -9.251
ATOM   4954  H01 WTR  1168       0.809 -10.729  -9.090
ATOM   4955  H02 WTR  1168       1.935 -11.564  -9.661
TER   
ATOM   4956  O00 WTR  1169       4.595 -13.870  -5.436
ATOM   4957  H01 WTR  1169       3.769 -13.740  -5.901
ATOM   4958  H02 WTR  1169       4.341 -14.256  -4.598
TER   
ATOM   4959  O00 WTR  1170       8.782 -16.385  -0.248
ATOM   4960  H01 WTR  1170       7.922 -15.999  -0.080
ATOM   4961  H02 WTR  1170       9.405 -15.724   0.056
TER   
ATOM   4962  O00 WTR  1171       8.835 -10.375  -3.187
ATOM   4963  H01 WTR  1171       9.102 -11.284  -3.050
ATOM   4964  H02 WTR  1171       8.226 -10.193  -2.472
TER   
ATOM   4965  O00 WTR  1172       6.143 -20.206  -1.032
ATOM   4966  H01 WTR  1172       5.616 -20.968  -0.793
ATOM   4967  H02 WTR  1172       5.588 -19.455  -0.822
TER   
ATOM   4968  O00 WTR  1173      -2.522 -10.990  -9.338
ATOM   4969  H01 WTR  1173      -1.999 -10.616  -8.629
ATOM   4970  H02 WTR  1173      -2.176 -11.876  -9.450
TER   
ATOM   4971  O00 WTR  1174       7.409 -12.077 -11.458
ATOM   4972  H01 WTR  1174       7.478 -12.898 -11.945
ATOM   4973  H02 WTR  1174       8.148 -12.096 -10.850
TER   
ATOM   4974  O00 WTR  1175      -0.586  13.601   8.483
ATOM   4975  H01 WTR  1175      -0.280  14.344   9.004
ATOM   4976  H02 WTR  1175      -1.150  13.992   7.816
TER   
ATOM   4977  O00 WTR  1176      10.416  -8.148  -3.078
ATOM   4978  H01 WTR  1176      10.718  -8.042  -3.980
ATOM   4979  H02 WTR  1176       9.948  -8.983  -3.078
TER   
ATOM   4980  O00 WTR  1177       4.400 -15.725  -3.316
ATOM   4981  H01 WTR  1177       3.448 -15.811  -3.278
ATOM   4982  H02 WTR  1177       4.701 -16.551  -3.696
TER   
ATOM   4983  O00 WTR  1178       1.891  -9.439  -5.813
ATOM   4984  H01 WTR  1178       1.827  -8.509  -6.030
ATOM   4985  H02 WTR  1178       2.319  -9.457  -4.957
TER   
ATOM   4986  O00 WTR  1179      11.395 -17.845   0.252
ATOM   4987  H01 WTR  1179      11.674 -16.955   0.040
ATOM   4988  H02 WTR  1179      11.867 -18.399  -0.372
TER   
ATOM   4989  O00 WTR  1180       6.579 -10.262  -1.218
ATOM   4990  H01 WTR  1180       6.766 -10.935  -0.563
ATOM   4991  H02 WTR  1180       5.804 -10.584  -1.677
TER   
ATOM   4992  O00 WTR  1181      -6.221  -4.381  -6.860
ATOM   4993  H01 WTR  1181      -6.204  -5.186  -7.377
ATOM   4994  H02 WTR  1181      -5.560  -3.821  -7.266
TER   
ATOM   4995  O00 WTR  1182     -13.567   4.354  -7.478
ATOM   4996  H01 WTR  1182     -12.742   3.974  -7.779
ATOM   4997  H02 WTR  1182     -13.566   5.243  -7.834
TER   
ATOM   4998  O00 WTR  1183      -7.164  -1.206 -11.585
ATOM   4999  H01 WTR  1183      -6.389  -1.628 -11.956
ATOM   5000  H02 WTR  1183      -7.378  -0.509 -12.205
TER   
ATOM   5001  O00 WTR  1184      -5.721 -18.728  16.728
ATOM   5002  H01 WTR  1184      -6.198 -19.013  17.508
ATOM   5003  H02 WTR  1184      -5.425 -19.541  16.318
TER   
ATOM   5004  O00 WTR  1185       8.714  -6.567  -7.268
ATOM   5005  H01 WTR  1185       8.646  -7.051  -6.445
ATOM   5006  H02 WTR  1185       8.534  -7.219  -7.946
TER   
ATOM   5007  O00 WTR  1186      -9.765  -5.438  -7.740
ATOM   5008  H01 WTR  1186      -9.486  -4.561  -8.005
ATOM   5009  H02 WTR  1186      -8.963  -5.960  -7.755
TER   
ATOM   5010  O00 WTR  1187      -6.239  -9.221  -9.565
ATOM   5011  H01 WTR  1187      -6.133  -9.915  -8.913
ATOM   5012  H02 WTR  1187      -7.086  -9.404  -9.973
TER   
ATOM   5013  O00 WTR  1188       4.225  10.288  15.527
ATOM   5014  H01 WTR  1188       5.036  10.034  15.968
ATOM   5015  H02 WTR  1188       3.537   9.827  16.006
TER   
ATOM   5016  O00 WTR  1189      -9.759   0.140  -8.143
ATOM   5017  H01 WTR  1189      -9.276   0.964  -8.201
ATOM   5018  H02 WTR  1189     -10.350   0.154  -8.896
TER   
ATOM   5019  O00 WTR  1190      -1.502  12.311  10.782
ATOM   5020  H01 WTR  1190      -1.216  11.398  10.778
ATOM   5021  H02 WTR  1190      -1.228  12.653   9.931
TER   
ATOM   5022  O00 WTR  1191      -6.529   5.477  16.248
ATOM   5023  H01 WTR  1191      -5.638   5.284  16.539
ATOM   5024  H02 WTR  1191      -7.089   5.144  16.949
TER   
ATOM   5025  O00 WTR  1192      -8.228 -21.985  -3.851
ATOM   5026  H01 WTR  1192      -9.130 -22.072  -4.161
ATOM   5027  H02 WTR  1192      -8.010 -22.850  -3.504
TER   
ATOM   5028  O00 WTR  1193     -15.091  -8.547  -2.184
ATOM   5029  H01 WTR  1193     -14.981  -7.603  -2.067
ATOM   5030  H02 WTR  1193     -15.887  -8.758  -1.697
TER   
ATOM   5031  O00 WTR  1194     -10.148  -1.049  -5.726
ATOM   5032  H01 WTR  1194      -9.315  -1.224  -5.288
ATOM   5033  H02 WTR  1194      -9.903  -0.607  -6.539
TER   
ATOM   5034  O00 WTR  1195     -13.413   1.302  -3.027
ATOM   5035  H01 WTR  1195     -13.616   0.565  -3.603
ATOM   5036  H02 WTR  1195     -14.267   1.638  -2.756
TER   
ATOM   5037  O00 WTR  1196       9.538 -15.143 -10.597
ATOM   5038  H01 WTR  1196       9.025 -14.878  -9.832
ATOM   5039  H02 WTR  1196       9.625 -16.092 -10.511
TER   
ATOM   5040  O00 WTR  1197     -10.096 -14.411 -14.493
ATOM   5041  H01 WTR  1197      -9.568 -14.141 -15.244
ATOM   5042  H02 WTR  1197      -9.729 -15.256 -14.233
TER   
ATOM   5043  O00 WTR  1198      -8.470 -13.725  -7.106
ATOM   5044  H01 WTR  1198      -8.548 -13.867  -8.049
ATOM   5045  H02 WTR  1198      -8.722 -12.811  -6.980
TER   
ATOM   5046  O00 WTR  1199       0.346  11.984  14.016
ATOM   5047  H01 WTR  1199       0.088  12.835  13.662
ATOM   5048  H02 WTR  1199       1.249  11.866  13.723
TER   
ATOM   5049  O00 WTR  1200      13.720  -3.031  -3.414
ATOM   5050  H01 WTR  1200      14.580  -2.673  -3.635
ATOM   5051  H02 WTR  1200      13.774  -3.954  -3.660
TER   
ATOM   5052  O00 WTR  1201       9.540   6.820  13.758
ATOM   5053  H01 WTR  1201       9.160   7.657  13.489
ATOM   5054  H02 WTR  1201       8.792   6.301  14.053
TER   
ATOM   5055  O00 WTR  1202       4.092   3.030 -10.858
ATOM   5056  H01 WTR  1202       3.280   3.453 -11.137
ATOM   5057  H02 WTR  1202       3.808   2.211 -10.452
TER   
ATOM   5058  O00 WTR  1203      -3.598   6.309  20.176
ATOM   5059  H01 WTR  1203      -4.403   6.699  19.835
ATOM   5060  H02 WTR  1203      -3.857   5.908  21.005
TER   
ATOM   5061  O00 WTR  1204      11.255   9.443  15.690
ATOM   5062  H01 WTR  1204      11.713  10.049  16.273
ATOM   5063  H02 WTR  1204      11.373   9.816  14.816
TER   
ATOM   5064  O00 WTR  1205      11.221  -4.819  -5.300
ATOM   5065  H01 WTR  1205      11.111  -4.208  -6.028
ATOM   5066  H02 WTR  1205      10.454  -4.671  -4.745
TER   
ATOM   5067  O00 WTR  1206      -1.374   5.387  18.855
ATOM   5068  H01 WTR  1206      -1.141   4.952  19.675
ATOM   5069  H02 WTR  1206      -2.124   5.937  19.080
TER   
ATOM   5070  O00 WTR  1207      -3.958   1.996  13.654
ATOM   5071  H01 WTR  1207      -3.144   2.360  14.001
ATOM   5072  H02 WTR  1207      -4.640   2.334  14.235
TER   
ATOM   5073  O00 WTR  1208      -2.062  -6.794 -10.575
ATOM   5074  H01 WTR  1208      -2.898  -6.588 -10.155
ATOM   5075  H02 WTR  1208      -2.160  -6.475 -11.472
TER   
ATOM   5076  O00 WTR  1209     -11.194   8.450  15.466
ATOM   5077  H01 WTR  1209     -11.641   8.975  14.802
ATOM   5078  H02 WTR  1209     -10.271   8.687  15.378
TER   
ATOM   5079  O00 WTR  1210       6.565  -7.522  -9.821
ATOM   5080  H01 WTR  1210       6.174  -8.306 -10.205
ATOM   5081  H02 WTR  1210       6.917  -7.038 -10.568
TER   
ATOM   5082  O00 WTR  1211     -10.598  -2.270 -13.980
ATOM   5083  H01 WTR  1211     -10.870  -3.149 -14.244
ATOM   5084  H02 WTR  1211      -9.994  -2.415 -13.252
TER   
ATOM   5085  O00 WTR  1212      -1.570  13.370  17.737
ATOM   5086  H01 WTR  1212      -1.848  13.899  18.484
ATOM   5087  H02 WTR  1212      -1.385  14.007  17.047
TER   
ATOM   5088  O00 WTR  1213      14.259   0.333  15.647
ATOM   5089  H01 WTR  1213      13.485   0.167  15.109
ATOM   5090  H02 WTR  1213      14.421   1.272  15.551
TER   
ATOM   5091  O00 WTR  1214      11.775 -15.894  -3.856
ATOM   5092  H01 WTR  1214      10.881 -16.209  -3.724
ATOM   5093  H02 WTR  1214      11.792 -15.592  -4.764
TER   
ATOM   5094  O00 WTR  1215      15.391  -9.678   7.634
ATOM   5095  H01 WTR  1215      15.612 -10.405   8.216
ATOM   5096  H02 WTR  1215      15.496  -8.896   8.175
TER   
ATOM   5097  O00 WTR  1216      19.967 -16.315  13.625
ATOM   5098  H01 WTR  1216      20.855 -15.967  13.701
ATOM   5099  H02 WTR  1216      20.009 -16.921  12.885
TER   
ATOM   5100  O00 WTR  1217      14.185 -14.958   9.040
ATOM   5101  H01 WTR  1217      13.966 -14.280   8.401
ATOM   5102  H02 WTR  1217      13.454 -15.574   8.997
TER   
ATOM   5103  O00 WTR  1218      18.715 -14.614  16.477
ATOM   5104  H01 WTR  1218      19.308 -14.273  15.807
ATOM   5105  H02 WTR  1218      19.288 -15.067  17.096
TER   
ATOM   5106  O00 WTR  1219      17.180 -10.960  12.709
ATOM   5107  H01 WTR  1219      16.865 -10.098  12.437
ATOM   5108  H02 WTR  1219      16.884 -11.049  13.615
TER   
ATOM   5109  O00 WTR  1220       9.665 -17.300   7.713
ATOM   5110  H01 WTR  1220       8.995 -17.964   7.549
ATOM   5111  H02 WTR  1220       9.294 -16.492   7.359
TER   
ATOM   5112  O00 WTR  1221      15.276 -24.769   3.810
ATOM   5113  H01 WTR  1221      15.002 -24.114   3.168
ATOM   5114  H02 WTR  1221      15.960 -24.335   4.319
TER   
ATOM   5115  O00 WTR  1222      14.267 -20.823   5.835
ATOM   5116  H01 WTR  1222      14.684 -21.082   6.657
ATOM   5117  H02 WTR  1222      13.539 -20.262   6.102
TER   
ATOM   5118  O00 WTR  1223      17.393 -10.608  -0.373
ATOM   5119  H01 WTR  1223      16.535 -10.720   0.037
ATOM   5120  H02 WTR  1223      17.741  -9.806   0.016
TER   
ATOM   5121  O00 WTR  1224      14.208 -10.219   4.986
ATOM   5122  H01 WTR  1224      14.538 -10.129   5.880
ATOM   5123  H02 WTR  1224      14.965 -10.036   4.431
TER   
ATOM   5124  O00 WTR  1225      19.737 -13.040   5.486
ATOM   5125  H01 WTR  1225      20.026 -13.932   5.293
ATOM   5126  H02 WTR  1225      19.084 -13.144   6.177
TER   
ATOM   5127  O00 WTR  1226      21.132  -8.072   9.987
ATOM   5128  H01 WTR  1226      20.746  -7.472  10.626
ATOM   5129  H02 WTR  1226      20.411  -8.293   9.398
TER   
ATOM   5130  O00 WTR  1227      16.845 -17.345  18.451
ATOM   5131  H01 WTR  1227      17.770 -17.116  18.533
ATOM   5132  H02 WTR  1227      16.801 -17.891  17.667
TER   
ATOM   5133  O00 WTR  1228      10.143 -12.523   6.677
ATOM   5134  H01 WTR  1228       9.319 -12.298   7.110
ATOM   5135  H02 WTR  1228       9.980 -12.356   5.749
TER   
ATOM   5136  O00 WTR  1229      16.513 -15.629  10.433
ATOM   5137  H01 WTR  1229      16.422 -14.854  10.988
ATOM   5138  H02 WTR  1229      15.778 -15.575   9.823
TER   
ATOM   5139  O00 WTR  1230      20.464 -17.954  11.496
ATOM   5140  H01 WTR  1230      20.435 -18.077  10.547
ATOM   5141  H02 WTR  1230      20.273 -18.820  11.856
TER   
ATOM   5142  O00 WTR  1231      18.728 -13.942  13.737
ATOM   5143  H01 WTR  1231      18.892 -13.286  13.059
ATOM   5144  H02 WTR  1231      19.173 -14.729  13.423
TER   
ATOM   5145  O00 WTR  1232      13.769 -20.100  10.098
ATOM   5146  H01 WTR  1232      13.617 -19.574  10.883
ATOM   5147  H02 WTR  1232      13.038 -19.884   9.519
TER   
ATOM   5148  O00 WTR  1233      19.518  -9.361   8.124
ATOM   5149  H01 WTR  1233      20.196  -9.731   7.559
ATOM   5150  H02 WTR  1233      18.982  -8.828   7.537
TER   
ATOM   5151  O00 WTR  1234      11.416  -7.715  -5.716
ATOM   5152  H01 WTR  1234      11.210  -6.781  -5.708
ATOM   5153  H02 WTR  1234      12.358  -7.752  -5.882
TER   
ATOM   5154  O00 WTR  1235      14.535  -8.791  -0.722
ATOM   5155  H01 WTR  1235      14.025  -9.079   0.035
ATOM   5156  H02 WTR  1235      13.982  -8.135  -1.148
TER   
ATOM   5157  O00 WTR  1236      23.299  -5.186   3.440
ATOM   5158  H01 WTR  1236      23.924  -5.042   4.151
ATOM   5159  H02 WTR  1236      23.789  -4.981   2.644
TER   
ATOM   5160  O00 WTR  1237      19.496 -12.120  11.894
ATOM   5161  H01 WTR  1237      20.227 -11.569  12.172
ATOM   5162  H02 WTR  1237      18.715 -11.627  12.143
TER   
ATOM   5163  O00 WTR  1238      16.512 -18.300   2.928
ATOM   5164  H01 WTR  1238      17.095 -18.399   3.680
ATOM   5165  H02 WTR  1238      16.050 -19.136   2.871
TER   
ATOM   5166  O00 WTR  1239      19.610 -19.340  16.921
ATOM   5167  H01 WTR  1239      19.722 -20.259  16.682
ATOM   5168  H02 WTR  1239      18.667 -19.188  16.855
TER   
ATOM   5169  O00 WTR  1240      17.169 -13.445   7.052
ATOM   5170  H01 WTR  1240      16.316 -13.676   6.685
ATOM   5171  H02 WTR  1240      17.476 -14.248   7.473
TER   
ATOM   5172  O00 WTR  1241      18.946 -14.891   1.976
ATOM   5173  H01 WTR  1241      18.803 -14.524   1.103
ATOM   5174  H02 WTR  1241      18.714 -14.181   2.575
TER   
ATOM   5175  O00 WTR  1242      15.919 -14.757  16.881
ATOM   5176  H01 WTR  1242      15.705 -15.552  17.369
ATOM   5177  H02 WTR  1242      16.874 -14.702  16.918
TER   
ATOM   5178  O00 WTR  1243      14.342 -13.695   3.370
ATOM   5179  H01 WTR  1243      14.333 -14.601   3.063
ATOM   5180  H02 WTR  1243      14.700 -13.196   2.636
TER   
ATOM   5181  O00 WTR  1244      13.918 -19.563  16.311
ATOM   5182  H01 WTR  1244      13.597 -19.886  15.470
ATOM   5183  H02 WTR  1244      13.387 -18.787  16.489
TER   
ATOM   5184  O00 WTR  1245      11.802 -10.751 -12.083
ATOM   5185  H01 WTR  1245      11.053 -10.178 -11.917
ATOM   5186  H02 WTR  1245      11.552 -11.591 -11.698
TER   
ATOM   5187  O00 WTR  1246      20.304 -16.508  17.948
ATOM   5188  H01 WTR  1246      20.111 -17.341  17.517
ATOM   5189  H02 WTR  1246      20.976 -16.723  18.594
TER   
ATOM   5190  O00 WTR  1247      15.510 -11.873   9.376
ATOM   5191  H01 WTR  1247      15.613 -12.587   8.746
ATOM   5192  H02 WTR  1247      15.838 -12.232  10.201
TER   
ATOM   5193  O00 WTR  1248      10.026  -7.433  10.465
ATOM   5194  H01 WTR  1248      10.978  -7.338  10.491
ATOM   5195  H02 WTR  1248       9.742  -6.816   9.790
TER   
ATOM   5196  O00 WTR  1249      20.097  -3.445   5.914
ATOM   5197  H01 WTR  1249      19.778  -4.348   5.911
ATOM   5198  H02 WTR  1249      19.320  -2.917   6.098
TER   
ATOM   5199  O00 WTR  1250      16.711 -19.027  16.037
ATOM   5200  H01 WTR  1250      15.945 -19.516  15.738
ATOM   5201  H02 WTR  1250      16.813 -18.325  15.395
TER   
ATOM   5202  O00 WTR  1251      17.338 -17.914   5.584
ATOM   5203  H01 WTR  1251      16.630 -17.319   5.830
ATOM   5204  H02 WTR  1251      18.139 -17.441   5.811
TER   
ATOM   5205  O00 WTR  1252      17.136 -17.161  14.263
ATOM   5206  H01 WTR  1252      16.747 -16.290  14.345
ATOM   5207  H02 WTR  1252      18.072 -16.996  14.152
TER   
ATOM   5208  O00 WTR  1253      14.178  -9.349  14.333
ATOM   5209  H01 WTR  1253      14.612 -10.128  14.682
ATOM   5210  H02 WTR  1253      13.877  -8.875  15.108
TER   
ATOM   5211  O00 WTR  1254      16.128 -13.205  11.852
ATOM   5212  H01 WTR  1254      15.893 -13.618  12.683
ATOM   5213  H02 WTR  1254      16.570 -12.394  12.104
TER   
ATOM   5214  O00 WTR  1255      20.175  -6.235   6.667
ATOM   5215  H01 WTR  1255      19.642  -6.279   5.873
ATOM   5216  H02 WTR  1255      20.842  -6.911   6.546
TER   
ATOM   5217  O00 WTR  1256      13.538  -7.549   5.120
ATOM   5218  H01 WTR  1256      13.664  -8.483   4.952
ATOM   5219  H02 WTR  1256      14.385  -7.249   5.449
TER   
ATOM   5220  O00 WTR  1257      16.948  -4.539   7.220
ATOM   5221  H01 WTR  1257      16.147  -4.018   7.173
ATOM   5222  H02 WTR  1257      16.748  -5.332   6.722
TER   
ATOM   5223  O00 WTR  1258      21.456 -11.046   7.091
ATOM   5224  H01 WTR  1258      21.084 -11.546   7.818
ATOM   5225  H02 WTR  1258      21.227 -11.550   6.311
TER   
ATOM   5226  O00 WTR  1259      22.013 -10.479  12.320
ATOM   5227  H01 WTR  1259      21.982  -9.599  11.944
ATOM   5228  H02 WTR  1259      22.900 -10.559  12.672
TER   
ATOM   5229  O00 WTR  1260      21.537  -5.341  -8.784
ATOM   5230  H01 WTR  1260      20.770  -4.815  -9.012
ATOM   5231  H02 WTR  1260      21.781  -5.777  -9.600
TER   
ATOM   5232  O00 WTR  1261      21.533  -3.800  10.299
ATOM   5233  H01 WTR  1261      21.715  -4.148   9.426
ATOM   5234  H02 WTR  1261      20.614  -3.535  10.265
TER   
ATOM   5235  O00 WTR  1262      13.693   7.110  14.173
ATOM   5236  H01 WTR  1262      14.250   6.658  13.539
ATOM   5237  H02 WTR  1262      12.807   6.804  13.976
TER   
ATOM   5238  O00 WTR  1263      15.632 -11.584  14.943
ATOM   5239  H01 WTR  1263      14.701 -11.781  14.848
ATOM   5240  H02 WTR  1263      16.052 -12.440  15.023
TER   
ATOM   5241  O00 WTR  1264      15.207  -5.037  16.021
ATOM   5242  H01 WTR  1264      15.827  -5.765  15.989
ATOM   5243  H02 WTR  1264      14.358  -5.437  15.833
TER   
ATOM   5244  O00 WTR  1265      20.603 -15.411   4.369
ATOM   5245  H01 WTR  1265      20.167 -15.417   3.516
ATOM   5246  H02 WTR  1265      21.524 -15.579   4.169
TER   
ATOM   5247  O00 WTR  1266      14.132 -17.179  19.057
ATOM   5248  H01 WTR  1266      13.779 -16.479  18.506
ATOM   5249  H02 WTR  1266      15.070 -16.997  19.104
TER   
ATOM   5250  O00 WTR  1267      15.668 -17.656  12.071
ATOM   5251  H01 WTR  1267      16.117 -17.115  11.421
ATOM   5252  H02 WTR  1267      16.322 -17.802  12.755
TER   
ATOM   5253  O00 WTR  1268      17.676  -8.853   6.452
ATOM   5254  H01 WTR  1268      17.686  -9.618   5.878
ATOM   5255  H02 WTR  1268      16.973  -9.032   7.078
TER   
ATOM   5256  O00 WTR  1269      13.823  -0.476   8.538
ATOM   5257  H01 WTR  1269      14.096   0.348   8.942
ATOM   5258  H02 WTR  1269      13.110  -0.229   7.948
TER   
ATOM   5259  O00 WTR  1270      19.893   3.113   3.068
ATOM   5260  H01 WTR  1270      20.073   4.035   3.250
ATOM   5261  H02 WTR  1270      19.603   3.100   2.156
TER   
ATOM   5262  O00 WTR  1271      11.467  -2.084   8.160
ATOM   5263  H01 WTR  1271      11.511  -3.039   8.102
ATOM   5264  H02 WTR  1271      11.490  -1.900   9.099
TER   
ATOM   5265  O00 WTR  1272      15.602   3.983   2.507
ATOM   5266  H01 WTR  1272      15.972   3.641   1.693
ATOM   5267  H02 WTR  1272      15.654   3.251   3.121
TER   
ATOM   5268  O00 WTR  1273      16.844  -0.229   9.293
ATOM   5269  H01 WTR  1273      16.989   0.513   9.881
ATOM   5270  H02 WTR  1273      16.781  -0.987   9.875
TER   
ATOM   5271  O00 WTR  1274      15.063  -2.610   6.274
ATOM   5272  H01 WTR  1274      15.347  -2.832   5.387
ATOM   5273  H02 WTR  1274      15.323  -1.696   6.387
TER   
ATOM   5274  O00 WTR  1275      18.235  -4.926   9.591
ATOM   5275  H01 WTR  1275      17.635  -5.405  10.163
ATOM   5276  H02 WTR  1275      17.745  -4.805   8.777
TER   
ATOM   5277  O00 WTR  1276      11.243  -1.885  10.877
ATOM   5278  H01 WTR  1276      11.984  -2.080  11.450
ATOM   5279  H02 WTR  1276      10.720  -2.687  10.881
TER   
ATOM   5280  O00 WTR  1277      18.713  -3.979  -3.268
ATOM   5281  H01 WTR  1277      18.477  -4.819  -2.875
ATOM   5282  H02 WTR  1277      18.681  -4.138  -4.212
TER   
ATOM   5283  O00 WTR  1278      15.932   0.040   6.181
ATOM   5284  H01 WTR  1278      15.797   0.172   7.120
ATOM   5285  H02 WTR  1278      16.839  -0.258   6.110
TER   
ATOM   5286  O00 WTR  1279      16.103 -21.680  -7.926
ATOM   5287  H01 WTR  1279      16.400 -21.062  -7.259
ATOM   5288  H02 WTR  1279      16.387 -22.536  -7.603
TER   
ATOM   5289  O00 WTR  1280      21.117  -2.745  -3.176
ATOM   5290  H01 WTR  1280      21.371  -3.147  -4.006
ATOM   5291  H02 WTR  1280      20.293  -3.172  -2.944
TER   
ATOM   5292  O00 WTR  1281       9.182   1.257  12.595
ATOM   5293  H01 WTR  1281       9.196   1.747  13.417
ATOM   5294  H02 WTR  1281       9.897   1.631  12.080
TER   
ATOM   5295  O00 WTR  1282      16.624  -6.089   2.941
ATOM   5296  H01 WTR  1282      16.028  -5.440   2.570
ATOM   5297  H02 WTR  1282      17.455  -5.625   3.038
TER   
ATOM   5298  O00 WTR  1283      24.440  -6.726   7.765
ATOM   5299  H01 WTR  1283      24.494  -7.555   8.240
ATOM   5300  H02 WTR  1283      23.594  -6.358   8.020
TER   
ATOM   5301  O00 WTR  1284      16.730  -0.376   2.892
ATOM   5302  H01 WTR  1284      16.950  -0.280   1.965
ATOM   5303  H02 WTR  1284      17.493  -0.032   3.356
TER   
ATOM   5304  O00 WTR  1285      15.890  -2.847   3.575
ATOM   5305  H01 WTR  1285      15.568  -3.199   2.745
ATOM   5306  H02 WTR  1285      16.148  -1.948   3.370
TER   
ATOM   5307  O00 WTR  1286      14.350   2.486  11.777
ATOM   5308  H01 WTR  1286      14.938   1.732  11.816
ATOM   5309  H02 WTR  1286      14.064   2.521  10.864
TER   
ATOM   5310  O00 WTR  1287      17.008   3.047  -0.045
ATOM   5311  H01 WTR  1287      17.408   3.831  -0.421
ATOM   5312  H02 WTR  1287      16.526   2.651  -0.771
TER   
ATOM   5313  O00 WTR  1288      23.184   6.030  -1.200
ATOM   5314  H01 WTR  1288      23.490   5.908  -2.098
ATOM   5315  H02 WTR  1288      23.125   6.979  -1.093
TER   
ATOM   5316  O00 WTR  1289      20.198  -5.901  11.301
ATOM   5317  H01 WTR  1289      19.466  -5.659  10.735
ATOM   5318  H02 WTR  1289      20.881  -5.262  11.097
TER   
ATOM   5319  O00 WTR  1290      19.232   0.535   3.849
ATOM   5320  H01 WTR  1290      19.676   1.337   3.575
ATOM   5321  H02 WTR  1290      19.910  -0.140   3.813
TER   
ATOM   5322  O00 WTR  1291      21.042   4.902   0.211
ATOM   5323  H01 WTR  1291      21.847   5.301  -0.118
ATOM   5324  H02 WTR  1291      20.635   4.510  -0.561
TER   
ATOM   5325  O00 WTR  1292      22.444  -2.475   6.974
ATOM   5326  H01 WTR  1292      22.416  -2.420   7.929
ATOM   5327  H02 WTR  1292      21.690  -3.017   6.743
TER   
ATOM   5328  O00 WTR  1293      16.096  -6.768   5.764
ATOM   5329  H01 WTR  1293      16.767  -7.441   5.883
ATOM   5330  H02 WTR  1293      16.191  -6.494   4.851
TER   
ATOM   5331  O00 WTR  1294      18.343  -1.116   6.514
ATOM   5332  H01 WTR  1294      18.378  -0.939   7.454
ATOM   5333  H02 WTR  1294      18.992  -0.524   6.134
TER   
ATOM   5334  O00 WTR  1295      19.725  -3.798   0.399
ATOM   5335  H01 WTR  1295      19.825  -4.645  -0.035
ATOM   5336  H02 WTR  1295      19.835  -3.991   1.330
TER   
ATOM   5337  O00 WTR  1296      21.681   0.232   1.167
ATOM   5338  H01 WTR  1296      20.988   0.683   0.683
ATOM   5339  H02 WTR  1296      21.780  -0.607   0.716
TER   
ATOM   5340  O00 WTR  1297      12.466   1.144   3.860
ATOM   5341  H01 WTR  1297      13.378   0.858   3.899
ATOM   5342  H02 WTR  1297      12.050   0.540   3.245
TER   
ATOM   5343  O00 WTR  1298      22.001  -5.895   8.587
ATOM   5344  H01 WTR  1298      21.651  -6.702   8.964
ATOM   5345  H02 WTR  1298      21.356  -5.639   7.927
TER   
ATOM   5346  O00 WTR  1299      11.853   2.482  13.371
ATOM   5347  H01 WTR  1299      12.238   2.893  14.144
ATOM   5348  H02 WTR  1299      12.572   2.434  12.741
TER   
ATOM   5349  O00 WTR  1300      22.398   0.980   3.760
ATOM   5350  H01 WTR  1300      21.562   1.183   4.180
ATOM   5351  H02 WTR  1300      22.178   0.847   2.838
TER   
ATOM   5352  O00 WTR  1301      14.366   3.126  14.951
ATOM   5353  H01 WTR  1301      14.637   3.825  14.355
ATOM   5354  H02 WTR  1301      13.658   3.512  15.467
TER   
ATOM   5355  O00 WTR  1302      22.865  -4.592  -2.694
ATOM   5356  H01 WTR  1302      22.965  -4.522  -3.644
ATOM   5357  H02 WTR  1302      22.353  -3.820  -2.450
TER   
ATOM   5358  O00 WTR  1303      13.573   2.486   9.127
ATOM   5359  H01 WTR  1303      12.910   3.172   9.060
ATOM   5360  H02 WTR  1303      14.193   2.681   8.424
TER   
ATOM   5361  O00 WTR  1304      19.633   0.796  12.502
ATOM   5362  H01 WTR  1304      19.793   0.897  13.440
ATOM   5363  H02 WTR  1304      20.503   0.670  12.122
TER   
ATOM   5364  O00 WTR  1305      18.236  -0.378  -0.018
ATOM   5365  H01 WTR  1305      18.909  -0.991   0.277
ATOM   5366  H02 WTR  1305      18.716   0.423  -0.228
TER   
ATOM   5367  O00 WTR  1306      14.012  -3.107   9.331
ATOM   5368  H01 WTR  1306      13.974  -2.262   8.884
ATOM   5369  H02 WTR  1306      13.173  -3.522   9.130
TER   
ATOM   5370  O00 WTR  1307      24.777  -4.723   5.876
ATOM   5371  H01 WTR  1307      25.029  -5.451   6.445
ATOM   5372  H02 WTR  1307      24.289  -4.130   6.447
TER   
ATOM   5373  O00 WTR  1308      11.332   1.111   6.539
ATOM   5374  H01 WTR  1308      11.499   0.816   5.644
ATOM   5375  H02 WTR  1308      11.553   2.042   6.530
TER   
ATOM   5376  O00 WTR  1309      14.825   3.512   7.084
ATOM   5377  H01 WTR  1309      15.509   4.128   6.821
ATOM   5378  H02 WTR  1309      14.040   3.815   6.628
TER   
ATOM   5379  O00 WTR  1310      21.569  -1.598   4.247
ATOM   5380  H01 WTR  1310      21.742  -1.775   5.172
ATOM   5381  H02 WTR  1310      22.202  -0.920   4.010
TER   
ATOM   5382  O00 WTR  1311      15.557  -7.538   9.432
ATOM   5383  H01 WTR  1311      14.659  -7.381   9.725
ATOM   5384  H02 WTR  1311      16.081  -7.494  10.231
TER   
ATOM   5385  O00 WTR  1312      12.714   4.025   3.350
ATOM   5386  H01 WTR  1312      12.568   3.127   3.054
ATOM   5387  H02 WTR  1312      13.597   4.237   3.047
TER   
ATOM   5388  O00 WTR  1313      15.466   1.594   4.060
ATOM   5389  H01 WTR  1313      15.547   1.129   4.892
ATOM   5390  H02 WTR  1313      15.744   0.958   3.401
TER   
ATOM   5391  O00 WTR  1314      20.321   5.736   2.907
ATOM   5392  H01 WTR  1314      21.153   6.201   2.998
ATOM   5393  H02 WTR  1314      20.416   5.231   2.098
TER   
ATOM   5394  O00 WTR  1315      23.027  -7.502   5.495
ATOM   5395  H01 WTR  1315      23.602  -7.235   6.213
ATOM   5396  H02 WTR  1315      23.182  -6.851   4.810
TER   
ATOM   5397  O00 WTR  1316      14.673   9.103   9.005
ATOM   5398  H01 WTR  1316      15.310   9.554   9.559
ATOM   5399  H02 WTR  1316      14.952   8.188   9.014
TER   
ATOM   5400  O00 WTR  1317      15.059 -16.749   6.334
ATOM   5401  H01 WTR  1317      15.161 -17.076   7.228
ATOM   5402  H02 WTR  1317      14.256 -17.163   6.018
TER   
ATOM   5403  O00 WTR  1318      23.887  -4.851   0.209
ATOM   5404  H01 WTR  1318      24.115  -5.264  -0.624
ATOM   5405  H02 WTR  1318      23.635  -3.958  -0.027
TER   
ATOM   5406  O00 WTR  1319      11.094   0.993  10.400
ATOM   5407  H01 WTR  1319      11.831   1.419   9.962
ATOM   5408  H02 WTR  1319      11.375   0.086  10.517
TER   
ATOM   5409  O00 WTR  1320      16.474  -2.617  11.109
ATOM   5410  H01 WTR  1320      17.403  -2.475  11.294
ATOM   5411  H02 WTR  1320      16.454  -2.920  10.201
TER   
ATOM   5412  O00 WTR  1321      18.775 -15.103   8.543
ATOM   5413  H01 WTR  1321      19.023 -14.184   8.447
ATOM   5414  H02 WTR  1321      18.405 -15.161   9.424
TER   
ATOM   5415  O00 WTR  1322       8.218 -14.587  -8.181
ATOM   5416  H01 WTR  1322       8.751 -14.296  -7.441
ATOM   5417  H02 WTR  1322       7.489 -13.968  -8.210
TER   
ATOM   5418  O00 WTR  1323      17.284 -13.507  -7.094
ATOM   5419  H01 WTR  1323      16.869 -12.762  -7.528
ATOM   5420  H02 WTR  1323      18.037 -13.130  -6.638
TER   
ATOM   5421  O00 WTR  1324      19.176  -4.653  -5.947
ATOM   5422  H01 WTR  1324      18.842  -3.758  -6.008
ATOM   5423  H02 WTR  1324      18.679  -5.140  -6.604
TER   
ATOM   5424  O00 WTR  1325      20.157  -9.090  -2.935
ATOM   5425  H01 WTR  1325      20.037  -9.547  -3.768
ATOM   5426  H02 WTR  1325      19.320  -8.652  -2.779
TER   
ATOM   5427  O00 WTR  1326      15.072 -13.164  -3.161
ATOM   5428  H01 WTR  1326      14.701 -13.881  -2.647
ATOM   5429  H02 WTR  1326      14.861 -13.384  -4.069
TER   
ATOM   5430  O00 WTR  1327      14.429 -16.125  -0.199
ATOM   5431  H01 WTR  1327      15.211 -16.515  -0.588
ATOM   5432  H02 WTR  1327      14.617 -16.096   0.740
TER   
ATOM   5433  O00 WTR  1328      23.257  -9.461   8.825
ATOM   5434  H01 WTR  1328      22.622  -9.180   9.484
ATOM   5435  H02 WTR  1328      22.778 -10.087   8.282
TER   
ATOM   5436  O00 WTR  1329      19.641 -12.428   8.992
ATOM   5437  H01 WTR  1329      19.691 -12.538   9.942
ATOM   5438  H02 WTR  1329      19.177 -11.600   8.870
TER   
ATOM   5439  O00 WTR  1330      13.379  -5.750  -3.998
ATOM   5440  H01 WTR  1330      13.686  -6.538  -4.446
ATOM   5441  H02 WTR  1330      12.606  -5.479  -4.493
TER   
ATOM   5442  O00 WTR  1331      15.080  -8.310  -3.957
ATOM   5443  H01 WTR  1331      15.193  -7.552  -3.383
ATOM   5444  H02 WTR  1331      15.507  -9.029  -3.492
TER   
ATOM   5445  O00 WTR  1332      21.097  -8.036   3.339
ATOM   5446  H01 WTR  1332      21.739  -8.092   4.047
ATOM   5447  H02 WTR  1332      21.617  -7.852   2.557
TER   
ATOM   5448  O00 WTR  1333      11.634 -14.754  -9.006
ATOM   5449  H01 WTR  1333      11.522 -13.804  -9.010
ATOM   5450  H02 WTR  1333      10.957 -15.078  -9.600
TER   
ATOM   5451  O00 WTR  1334      15.883 -17.254  -8.382
ATOM   5452  H01 WTR  1334      15.802 -17.947  -7.728
ATOM   5453  H02 WTR  1334      15.003 -17.161  -8.745
TER   
ATOM   5454  O00 WTR  1335      16.621 -17.503  -1.042
ATOM   5455  H01 WTR  1335      17.347 -17.516  -0.419
ATOM   5456  H02 WTR  1335      16.881 -16.858  -1.700
TER   
ATOM   5457  O00 WTR  1336      18.708 -17.566   1.198
ATOM   5458  H01 WTR  1336      18.849 -16.640   1.395
ATOM   5459  H02 WTR  1336      17.961 -17.815   1.743
TER   
ATOM   5460  O00 WTR  1337       3.805 -11.500  -9.889
ATOM   5461  H01 WTR  1337       4.111 -12.393 -10.051
ATOM   5462  H02 WTR  1337       3.901 -11.382  -8.944
TER   
ATOM   5463  O00 WTR  1338      12.587  -6.673   2.258
ATOM   5464  H01 WTR  1338      11.821  -6.107   2.358
ATOM   5465  H02 WTR  1338      12.937  -6.761   3.144
TER   
ATOM   5466  O00 WTR  1339      11.919  -6.858 -11.427
ATOM   5467  H01 WTR  1339      12.760  -7.171 -11.761
ATOM   5468  H02 WTR  1339      11.330  -7.607 -11.521
TER   
ATOM   5469  O00 WTR  1340      24.437  -2.270 -10.124
ATOM   5470  H01 WTR  1340      24.115  -2.803  -9.397
ATOM   5471  H02 WTR  1340      24.365  -1.368  -9.811
TER   
ATOM   5472  O00 WTR  1341       8.068  -9.616  -6.149
ATOM   5473  H01 WTR  1341       7.545 -10.229  -5.632
ATOM   5474  H02 WTR  1341       8.358  -8.957  -5.519
TER   
ATOM   5475  O00 WTR  1342      17.522 -15.206  -2.687
ATOM   5476  H01 WTR  1342      17.955 -15.534  -3.475
ATOM   5477  H02 WTR  1342      16.750 -14.744  -3.011
TER   
ATOM   5478  O00 WTR  1343      14.648 -15.550  -5.203
ATOM   5479  H01 WTR  1343      15.568 -15.808  -5.146
ATOM   5480  H02 WTR  1343      14.559 -15.170  -6.077
TER   
ATOM   5481  O00 WTR  1344      17.144 -10.916  -5.749
ATOM   5482  H01 WTR  1344      17.291  -9.983  -5.596
ATOM   5483  H02 WTR  1344      16.906 -11.266  -4.891
TER   
ATOM   5484  O00 WTR  1345      14.111 -11.639  -6.141
ATOM   5485  H01 WTR  1345      14.793 -11.215  -6.661
ATOM   5486  H02 WTR  1345      13.720 -12.281  -6.735
TER   
ATOM   5487  O00 WTR  1346      18.611 -13.341  -0.901
ATOM   5488  H01 WTR  1346      18.080 -12.589  -0.637
ATOM   5489  H02 WTR  1346      18.041 -13.844  -1.483
TER   
ATOM   5490  O00 WTR  1347       9.823 -11.405  -9.940
ATOM   5491  H01 WTR  1347      10.615 -11.161  -9.462
ATOM   5492  H02 WTR  1347       9.140 -10.841  -9.577
TER   
ATOM   5493  O00 WTR  1348      19.993 -10.371   2.003
ATOM   5494  H01 WTR  1348      20.609  -9.877   2.544
ATOM   5495  H02 WTR  1348      20.359 -10.323   1.119
TER   
ATOM   5496  O00 WTR  1349      17.330 -16.001  -5.647
ATOM   5497  H01 WTR  1349      17.561 -16.831  -6.065
ATOM   5498  H02 WTR  1349      16.959 -15.472  -6.353
TER   
ATOM   5499  O00 WTR  1350      14.701 -11.502   0.540
ATOM   5500  H01 WTR  1350      14.097 -11.374  -0.191
ATOM   5501  H02 WTR  1350      14.276 -11.071   1.281
TER   
ATOM   5502  O00 WTR  1351      16.566 -10.883  -2.992
ATOM   5503  H01 WTR  1351      16.910 -10.863  -2.099
ATOM   5504  H02 WTR  1351      16.114 -11.724  -3.057
TER   
ATOM   5505  O00 WTR  1352      19.469 -11.681  -4.523
ATOM   5506  H01 WTR  1352      18.765 -11.366  -5.090
ATOM   5507  H02 WTR  1352      19.066 -11.757  -3.659
TER   
ATOM   5508  O00 WTR  1353      13.128 -10.034  -3.958
ATOM   5509  H01 WTR  1353      13.685 -10.596  -4.498
ATOM   5510  H02 WTR  1353      13.716  -9.348  -3.642
TER   
ATOM   5511  O00 WTR  1354      16.997  -9.302  -8.425
ATOM   5512  H01 WTR  1354      17.486  -9.117  -7.623
ATOM   5513  H02 WTR  1354      17.234  -8.590  -9.020
TER   
ATOM   5514  O00 WTR  1355      14.642 -16.427   2.381
ATOM   5515  H01 WTR  1355      13.901 -16.976   2.637
ATOM   5516  H02 WTR  1355      15.414 -16.915   2.666
TER   
ATOM   5517  O00 WTR  1356      12.476 -11.909  -8.350
ATOM   5518  H01 WTR  1356      12.338 -11.200  -7.721
ATOM   5519  H02 WTR  1356      13.340 -11.734  -8.722
TER   
ATOM   5520  O00 WTR  1357      20.394  -7.534  -5.941
ATOM   5521  H01 WTR  1357      20.660  -6.992  -5.199
ATOM   5522  H02 WTR  1357      21.201  -7.673  -6.438
TER   
ATOM   5523  O00 WTR  1358      16.987  -2.991  -0.412
ATOM   5524  H01 WTR  1358      17.215  -2.068  -0.529
ATOM   5525  H02 WTR  1358      17.826  -3.426  -0.257
TER   
ATOM   5526  O00 WTR  1359      10.539 -10.776  -5.878
ATOM   5527  H01 WTR  1359       9.781 -10.233  -6.094
ATOM   5528  H02 WTR  1359      11.024 -10.264  -5.231
TER   
ATOM   5529  O00 WTR  1360      14.654  -4.724 -12.576
ATOM   5530  H01 WTR  1360      15.572  -4.803 -12.835
ATOM   5531  H02 WTR  1360      14.307  -5.613 -12.649
TER   
ATOM   5532  O00 WTR  1361      13.791  -9.367   2.034
ATOM   5533  H01 WTR  1361      13.351  -9.569   2.860
ATOM   5534  H02 WTR  1361      13.957  -8.425   2.075
TER   
ATOM   5535  O00 WTR  1362      14.167 -21.364   0.492
ATOM   5536  H01 WTR  1362      14.295 -20.887   1.312
ATOM   5537  H02 WTR  1362      13.293 -21.106   0.199
TER   
ATOM   5538  O00 WTR  1363      12.981  -7.247  10.603
ATOM   5539  H01 WTR  1363      12.907  -6.522  11.223
ATOM   5540  H02 WTR  1363      12.767  -8.026  11.118
TER   
ATOM   5541  O00 WTR  1364      17.527  -8.236  -5.889
ATOM   5542  H01 WTR  1364      16.915  -7.717  -5.367
ATOM   5543  H02 WTR  1364      18.347  -7.744  -5.857
TER   
ATOM   5544  O00 WTR  1365      16.019  -6.519  -2.103
ATOM   5545  H01 WTR  1365      15.953  -7.181  -1.415
ATOM   5546  H02 WTR  1365      15.440  -5.814  -1.815
TER   
ATOM   5547  O00 WTR  1366      18.688  -6.748  -2.513
ATOM   5548  H01 WTR  1366      17.842  -6.758  -2.067
ATOM   5549  H02 WTR  1366      19.333  -6.762  -1.806
TER   
ATOM   5550  O00 WTR  1367      13.859  -7.552  -6.713
ATOM   5551  H01 WTR  1367      14.167  -6.704  -6.393
ATOM   5552  H02 WTR  1367      14.591  -8.148  -6.557
TER   
ATOM   5553  O00 WTR  1368      20.679  -4.207   3.001
ATOM   5554  H01 WTR  1368      21.558  -4.585   2.959
ATOM   5555  H02 WTR  1368      20.820  -3.300   3.273
TER   
ATOM   5556  O00 WTR  1369      23.521  -3.728  -7.558
ATOM   5557  H01 WTR  1369      23.279  -2.803  -7.601
ATOM   5558  H02 WTR  1369      22.870  -4.172  -8.101
TER   
ATOM   5559  O00 WTR  1370      16.813 -14.800  -9.433
ATOM   5560  H01 WTR  1370      16.631 -15.738  -9.376
ATOM   5561  H02 WTR  1370      17.288 -14.598  -8.626
TER   
ATOM   5562  O00 WTR  1371      19.282  -6.223   4.041
ATOM   5563  H01 WTR  1371      19.819  -6.977   3.796
ATOM   5564  H02 WTR  1371      19.746  -5.470   3.676
TER   
ATOM   5565  O00 WTR  1372      12.597  -7.169  -1.673
ATOM   5566  H01 WTR  1372      12.916  -6.794  -2.494
ATOM   5567  H02 WTR  1372      11.958  -7.828  -1.942
TER   
ATOM   5568  O00 WTR  1373      16.238  -2.730  -3.755
ATOM   5569  H01 WTR  1373      16.813  -3.049  -3.059
ATOM   5570  H02 WTR  1373      16.807  -2.656  -4.522
TER   
ATOM   5571  O00 WTR  1374      14.635  -4.428  -1.077
ATOM   5572  H01 WTR  1374      15.414  -3.928  -0.832
ATOM   5573  H02 WTR  1374      14.289  -3.973  -1.844
TER   
ATOM   5574  O00 WTR  1375      22.807  -1.245  -7.137
ATOM   5575  H01 WTR  1375      22.031  -0.942  -7.609
ATOM   5576  H02 WTR  1375      22.594  -1.110  -6.214
TER   
ATOM   5577  O00 WTR  1376      14.529  -4.712   1.711
ATOM   5578  H01 WTR  1376      13.820  -5.318   1.926
ATOM   5579  H02 WTR  1376      14.445  -4.569   0.768
TER   
ATOM   5580  O00 WTR  1377      22.151  -7.632  -1.635
ATOM   5581  H01 WTR  1377      22.522  -7.025  -2.275
ATOM   5582  H02 WTR  1377      21.462  -8.095  -2.113
TER   
ATOM   5583  O00 WTR  1378      10.956  -3.292  -7.542
ATOM   5584  H01 WTR  1378      11.005  -2.337  -7.598
ATOM   5585  H02 WTR  1378      11.454  -3.603  -8.298
TER   
ATOM   5586  O00 WTR  1379      19.957   2.625  -8.692
ATOM   5587  H01 WTR  1379      19.050   2.455  -8.440
ATOM   5588  H02 WTR  1379      19.965   2.527  -9.644
TER   
ATOM   5589  O00 WTR  1380      21.937  -3.920  -5.502
ATOM   5590  H01 WTR  1380      21.146  -4.332  -5.848
ATOM   5591  H02 WTR  1380      22.548  -3.917  -6.239
TER   
ATOM   5592  O00 WTR  1381      19.779   1.942   0.078
ATOM   5593  H01 WTR  1381      18.842   2.137   0.042
ATOM   5594  H02 WTR  1381      20.155   2.436  -0.651
TER   
ATOM   5595  O00 WTR  1382      13.124 -12.380  14.482
ATOM   5596  H01 WTR  1382      12.592 -12.885  15.097
ATOM   5597  H02 WTR  1382      12.746 -12.572  13.624
TER   
ATOM   5598  O00 WTR  1383      24.959   8.768   0.677
ATOM   5599  H01 WTR  1383      24.186   8.944   0.141
ATOM   5600  H02 WTR  1383      25.309   7.947   0.331
TER   
ATOM   5601  O00 WTR  1384      18.518 -12.496   3.082
ATOM   5602  H01 WTR  1384      18.914 -12.570   3.950
ATOM   5603  H02 WTR  1384      18.967 -11.754   2.676
TER   
ATOM   5604  O00 WTR  1385      16.531  -3.858  -7.796
ATOM   5605  H01 WTR  1385      16.906  -3.083  -7.379
ATOM   5606  H02 WTR  1385      16.205  -3.542  -8.639
TER   
ATOM   5607  O00 WTR  1386      17.672  -0.244  -9.481
ATOM   5608  H01 WTR  1386      17.509   0.636  -9.142
ATOM   5609  H02 WTR  1386      18.023  -0.728  -8.734
TER   
ATOM   5610  O00 WTR  1387      16.164  -2.361 -10.253
ATOM   5611  H01 WTR  1387      15.317  -1.926 -10.349
ATOM   5612  H02 WTR  1387      16.712  -1.720  -9.800
TER   
ATOM   5613  O00 WTR  1388      20.660 -10.664  -0.694
ATOM   5614  H01 WTR  1388      20.500 -11.538  -1.050
ATOM   5615  H02 WTR  1388      20.416 -10.069  -1.403
TER   
ATOM   5616  O00 WTR  1389      16.990   4.739 -10.517
ATOM   5617  H01 WTR  1389      17.280   4.939  -9.627
ATOM   5618  H02 WTR  1389      17.093   5.563 -10.994
TER   
ATOM   5619  O00 WTR  1390      15.809  -5.695  -5.754
ATOM   5620  H01 WTR  1390      15.766  -5.076  -5.025
ATOM   5621  H02 WTR  1390      16.133  -5.176  -6.490
TER   
ATOM   5622  O00 WTR  1391      22.200  -6.974   0.958
ATOM   5623  H01 WTR  1391      22.823  -6.251   1.029
ATOM   5624  H02 WTR  1391      22.311  -7.299   0.065
TER   
ATOM   5625  O00 WTR  1392      19.458  -3.558  -9.344
ATOM   5626  H01 WTR  1392      18.535  -3.649  -9.582
ATOM   5627  H02 WTR  1392      19.471  -2.849  -8.701
TER   
ATOM   5628  O00 WTR  1393      19.771  -6.415  -0.032
ATOM   5629  H01 WTR  1393      20.543  -6.626   0.493
ATOM   5630  H02 WTR  1393      19.042  -6.815   0.443
TER   
ATOM   5631  O00 WTR  1394      18.223  -8.208   1.321
ATOM   5632  H01 WTR  1394      17.472  -7.957   1.860
ATOM   5633  H02 WTR  1394      18.535  -9.025   1.709
TER   
ATOM   5634  O00 WTR  1395      10.824 -15.333  -6.491
ATOM   5635  H01 WTR  1395      11.117 -14.899  -7.292
ATOM   5636  H02 WTR  1395      10.202 -14.720  -6.100
TER   
ATOM   5637  O00 WTR  1396      21.151   5.221  -7.796
ATOM   5638  H01 WTR  1396      20.926   4.294  -7.871
ATOM   5639  H02 WTR  1396      20.370   5.683  -8.101
TER   
ATOM   5640  O00 WTR  1397      21.082  -3.285 -13.699
ATOM   5641  H01 WTR  1397      20.637  -2.835 -12.981
ATOM   5642  H02 WTR  1397      22.008  -3.074 -13.578
TER   
ATOM   5643  O00 WTR  1398      20.085   3.601  -2.172
ATOM   5644  H01 WTR  1398      20.059   3.228  -3.053
ATOM   5645  H02 WTR  1398      19.470   4.334  -2.203
TER   
ATOM   5646  O00 WTR  1399      14.318  -0.378 -10.356
ATOM   5647  H01 WTR  1399      14.623   0.171  -9.634
ATOM   5648  H02 WTR  1399      13.717   0.182 -10.847
TER   
ATOM   5649  O00 WTR  1400      21.128  -1.879  -0.621
ATOM   5650  H01 WTR  1400      20.734  -2.655  -0.224
ATOM   5651  H02 WTR  1400      21.007  -2.003  -1.563
TER   
ATOM   5652  O00 WTR  1401     -12.503   9.757   9.524
ATOM   5653  H01 WTR  1401     -12.650  10.653   9.221
ATOM   5654  H02 WTR  1401     -12.449   9.238   8.721
TER   
ATOM   5655  O00 WTR  1402     -13.882  14.559   4.912
ATOM   5656  H01 WTR  1402     -14.213  13.711   5.208
ATOM   5657  H02 WTR  1402     -13.443  14.926   5.679
TER   
ATOM   5658  O00 WTR  1403     -15.589  15.748  -2.268
ATOM   5659  H01 WTR  1403     -16.131  15.691  -1.481
ATOM   5660  H02 WTR  1403     -14.928  16.408  -2.057
TER   
ATOM   5661  O00 WTR  1404     -15.201   2.445  10.071
ATOM   5662  H01 WTR  1404     -15.045   1.590   9.671
ATOM   5663  H02 WTR  1404     -16.010   2.332  10.570
TER   
ATOM   5664  O00 WTR  1405     -12.507   6.407  14.300
ATOM   5665  H01 WTR  1405     -13.134   6.993  13.874
ATOM   5666  H02 WTR  1405     -11.775   6.974  14.542
TER   
ATOM   5667  O00 WTR  1406      -9.403  10.556  13.043
ATOM   5668  H01 WTR  1406      -8.881  10.747  12.264
ATOM   5669  H02 WTR  1406      -9.091  11.179  13.699
TER   
ATOM   5670  O00 WTR  1407     -17.615   4.937  10.897
ATOM   5671  H01 WTR  1407     -16.709   4.845  11.193
ATOM   5672  H02 WTR  1407     -17.543   5.151   9.967
TER   
ATOM   5673  O00 WTR  1408     -17.001   5.128   5.512
ATOM   5674  H01 WTR  1408     -16.595   5.903   5.123
ATOM   5675  H02 WTR  1408     -16.620   5.072   6.389
TER   
ATOM   5676  O00 WTR  1409     -15.974   7.468   4.467
ATOM   5677  H01 WTR  1409     -15.127   7.901   4.572
ATOM   5678  H02 WTR  1409     -16.175   7.556   3.536
TER   
ATOM   5679  O00 WTR  1410     -13.675   8.983   5.240
ATOM   5680  H01 WTR  1410     -13.016   8.754   5.896
ATOM   5681  H02 WTR  1410     -13.798   9.926   5.342
TER   
ATOM   5682  O00 WTR  1411     -14.787   6.754   7.795
ATOM   5683  H01 WTR  1411     -13.852   6.570   7.702
ATOM   5684  H02 WTR  1411     -15.072   7.000   6.915
TER   
ATOM   5685  O00 WTR  1412     -24.200   7.631  -2.829
ATOM   5686  H01 WTR  1412     -24.657   8.288  -2.304
ATOM   5687  H02 WTR  1412     -23.749   7.082  -2.187
TER   
ATOM   5688  O00 WTR  1413      -7.057   6.954   7.307
ATOM   5689  H01 WTR  1413      -6.961   7.424   6.479
ATOM   5690  H02 WTR  1413      -6.329   7.265   7.846
TER   
ATOM   5691  O00 WTR  1414     -11.966   8.767   7.178
ATOM   5692  H01 WTR  1414     -11.668   9.674   7.106
ATOM   5693  H02 WTR  1414     -11.213   8.295   7.534
TER   
ATOM   5694  O00 WTR  1415      -2.842  11.411   8.139
ATOM   5695  H01 WTR  1415      -3.182  12.247   7.820
ATOM   5696  H02 WTR  1415      -3.296  11.268   8.969
TER   
ATOM   5697  O00 WTR  1416      -1.783  12.797   4.933
ATOM   5698  H01 WTR  1416      -1.455  11.933   5.181
ATOM   5699  H02 WTR  1416      -2.736  12.719   4.992
TER   
ATOM   5700  O00 WTR  1417      -6.524   6.847  12.092
ATOM   5701  H01 WTR  1417      -6.601   7.495  11.392
ATOM   5702  H02 WTR  1417      -6.656   7.347  12.897
TER   
ATOM   5703  O00 WTR  1418      -0.635  19.216   7.886
ATOM   5704  H01 WTR  1418      -1.331  18.850   8.432
ATOM   5705  H02 WTR  1418      -1.088  19.546   7.109
TER   
ATOM   5706  O00 WTR  1419      -6.523  10.501   7.234
ATOM   5707  H01 WTR  1419      -6.096  10.380   6.386
ATOM   5708  H02 WTR  1419      -7.447  10.318   7.066
TER   
ATOM   5709  O00 WTR  1420      -5.811  10.953  10.069
ATOM   5710  H01 WTR  1420      -6.168  11.241   9.229
ATOM   5711  H02 WTR  1420      -5.730  11.756  10.583
TER   
ATOM   5712  O00 WTR  1421      -6.858  13.469  17.231
ATOM   5713  H01 WTR  1421      -7.123  13.846  16.392
ATOM   5714  H02 WTR  1421      -7.673  13.387  17.726
TER   
ATOM   5715  O00 WTR  1422       1.432  12.592   6.188
ATOM   5716  H01 WTR  1422       1.900  13.423   6.115
ATOM   5717  H02 WTR  1422       0.832  12.717   6.923
TER   
ATOM   5718  O00 WTR  1423      -4.081   7.245   5.770
ATOM   5719  H01 WTR  1423      -4.727   6.632   5.420
ATOM   5720  H02 WTR  1423      -4.420   8.110   5.538
TER   
ATOM   5721  O00 WTR  1424      -7.082   8.332   4.949
ATOM   5722  H01 WTR  1424      -6.362   8.927   4.737
ATOM   5723  H02 WTR  1424      -7.821   8.909   5.142
TER   
ATOM   5724  O00 WTR  1425     -12.135  12.410   8.623
ATOM   5725  H01 WTR  1425     -11.808  12.140   7.765
ATOM   5726  H02 WTR  1425     -11.463  12.117   9.239
TER   
ATOM   5727  O00 WTR  1426     -13.143  14.877   7.470
ATOM   5728  H01 WTR  1426     -12.930  14.112   8.004
ATOM   5729  H02 WTR  1426     -12.296  15.283   7.284
TER   
ATOM   5730  O00 WTR  1427      15.137  12.134 -10.642
ATOM   5731  H01 WTR  1427      15.769  12.822 -10.434
ATOM   5732  H02 WTR  1427      15.571  11.322 -10.379
TER   
ATOM   5733  O00 WTR  1428      -3.323   8.052  11.258
ATOM   5734  H01 WTR  1428      -3.776   8.512  11.965
ATOM   5735  H02 WTR  1428      -3.631   8.479  10.459
TER   
ATOM   5736  O00 WTR  1429      -8.467  15.950  12.198
ATOM   5737  H01 WTR  1429      -7.707  15.480  11.856
ATOM   5738  H02 WTR  1429      -9.180  15.717  11.604
TER   
ATOM   5739  O00 WTR  1430      -6.002  17.532  12.508
ATOM   5740  H01 WTR  1430      -6.882  17.579  12.881
ATOM   5741  H02 WTR  1430      -5.973  16.683  12.068
TER   
ATOM   5742  O00 WTR  1431      -4.462   8.914   8.695
ATOM   5743  H01 WTR  1431      -4.364   9.236   7.799
ATOM   5744  H02 WTR  1431      -5.288   9.292   8.997
TER   
ATOM   5745  O00 WTR  1432       0.462  15.801   9.721
ATOM   5746  H01 WTR  1432       1.312  15.452   9.455
ATOM   5747  H02 WTR  1432       0.593  16.094  10.623
TER   
ATOM   5748  O00 WTR  1433      -0.222   4.858   7.023
ATOM   5749  H01 WTR  1433       0.672   4.900   6.682
ATOM   5750  H02 WTR  1433      -0.777   5.045   6.266
TER   
ATOM   5751  O00 WTR  1434      11.198  10.549  12.723
ATOM   5752  H01 WTR  1434      10.627  11.195  12.306
ATOM   5753  H02 WTR  1434      11.072   9.751  12.209
TER   
ATOM   5754  O00 WTR  1435      12.864  13.322   6.952
ATOM   5755  H01 WTR  1435      12.621  12.623   7.559
ATOM   5756  H02 WTR  1435      13.746  13.092   6.661
TER   
ATOM   5757  O00 WTR  1436       6.063  13.880   3.244
ATOM   5758  H01 WTR  1436       6.480  13.037   3.070
ATOM   5759  H02 WTR  1436       5.695  14.144   2.400
TER   
ATOM   5760  O00 WTR  1437      -0.381   9.081   7.369
ATOM   5761  H01 WTR  1437      -0.737   9.927   7.638
ATOM   5762  H02 WTR  1437      -1.053   8.447   7.619
TER   
ATOM   5763  O00 WTR  1438      -2.258   7.244   8.060
ATOM   5764  H01 WTR  1438      -3.030   7.611   8.490
ATOM   5765  H02 WTR  1438      -2.553   7.033   7.175
TER   
ATOM   5766  O00 WTR  1439       2.571  14.897   6.315
ATOM   5767  H01 WTR  1439       2.859  14.980   5.406
ATOM   5768  H02 WTR  1439       2.206  15.755   6.530
TER   
ATOM   5769  O00 WTR  1440      -8.103  14.628  14.685
ATOM   5770  H01 WTR  1440      -8.350  15.336  14.090
ATOM   5771  H02 WTR  1440      -7.996  13.865  14.117
TER   
ATOM   5772  O00 WTR  1441      -8.910   8.678   8.030
ATOM   5773  H01 WTR  1441      -8.168   8.148   7.740
ATOM   5774  H02 WTR  1441      -9.157   9.189   7.259
TER   
ATOM   5775  O00 WTR  1442      -0.512   9.948  12.476
ATOM   5776  H01 WTR  1442      -0.366  10.794  12.901
ATOM   5777  H02 WTR  1442       0.346   9.701  12.132
TER   
ATOM   5778  O00 WTR  1443       7.097  14.480  11.510
ATOM   5779  H01 WTR  1443       6.502  14.474  10.760
ATOM   5780  H02 WTR  1443       6.521  14.481  12.274
TER   
ATOM   5781  O00 WTR  1444       0.122  10.360   4.823
ATOM   5782  H01 WTR  1444       0.026   9.822   5.609
ATOM   5783  H02 WTR  1444       0.706  11.070   5.088
TER   
ATOM   5784  O00 WTR  1445       1.409  15.348   1.958
ATOM   5785  H01 WTR  1445       0.624  15.791   2.279
ATOM   5786  H02 WTR  1445       1.395  14.494   2.391
TER   
ATOM   5787  O00 WTR  1446       0.664  12.758   3.064
ATOM   5788  H01 WTR  1446       1.044  12.066   3.605
ATOM   5789  H02 WTR  1446      -0.155  12.985   3.506
TER   
ATOM   5790  O00 WTR  1447       3.614  15.588   3.922
ATOM   5791  H01 WTR  1447       4.329  15.043   3.594
ATOM   5792  H02 WTR  1447       2.951  15.555   3.233
TER   
ATOM   5793  O00 WTR  1448       0.393  16.676   6.931
ATOM   5794  H01 WTR  1448       0.309  17.599   7.170
ATOM   5795  H02 WTR  1448      -0.202  16.219   7.525
TER   
ATOM   5796  O00 WTR  1449       9.450  10.153   9.305
ATOM   5797  H01 WTR  1449       9.235  10.017   8.382
ATOM   5798  H02 WTR  1449      10.297  10.600   9.290
TER   
ATOM   5799  O00 WTR  1450       4.004  13.873  12.370
ATOM   5800  H01 WTR  1450       3.701  14.517  13.009
ATOM   5801  H02 WTR  1450       3.669  14.191  11.531
TER   
ATOM   5802  O00 WTR  1451      -1.530   5.275   4.346
ATOM   5803  H01 WTR  1451      -1.382   4.637   3.648
ATOM   5804  H02 WTR  1451      -2.358   5.697   4.113
TER   
ATOM   5805  O00 WTR  1452     -11.448   8.642  12.056
ATOM   5806  H01 WTR  1452     -11.799   9.007  11.244
ATOM   5807  H02 WTR  1452     -10.567   9.008  12.123
TER   
ATOM   5808  O00 WTR  1453      -1.781   9.228  -1.009
ATOM   5809  H01 WTR  1453      -2.141   9.169  -1.894
ATOM   5810  H02 WTR  1453      -2.082   8.431  -0.573
TER   
ATOM   5811  O00 WTR  1454      12.174  17.119  -6.048
ATOM   5812  H01 WTR  1454      11.648  16.483  -5.563
ATOM   5813  H02 WTR  1454      11.650  17.321  -6.824
TER   
ATOM   5814  O00 WTR  1455      -0.809  15.709   4.493
ATOM   5815  H01 WTR  1455      -1.253  14.904   4.760
ATOM   5816  H02 WTR  1455      -0.264  15.943   5.245
TER   
ATOM   5817  O00 WTR  1456      17.925  12.152  -9.228
ATOM   5818  H01 WTR  1456      17.543  11.430  -9.728
ATOM   5819  H02 WTR  1456      18.128  11.771  -8.374
TER   
ATOM   5820  O00 WTR  1457      -0.605  10.302   1.930
ATOM   5821  H01 WTR  1457      -0.020  11.030   2.138
ATOM   5822  H02 WTR  1457      -1.021  10.082   2.764
TER   
ATOM   5823  O00 WTR  1458      -1.873   8.676   3.916
ATOM   5824  H01 WTR  1458      -2.495   8.178   4.446
ATOM   5825  H02 WTR  1458      -1.767   9.504   4.384
TER   
ATOM   5826  O00 WTR  1459       4.476  14.730   0.999
ATOM   5827  H01 WTR  1459       3.535  14.875   1.104
ATOM   5828  H02 WTR  1459       4.618  14.751   0.053
TER   
ATOM   5829  O00 WTR  1460     -15.138   8.797  10.397
ATOM   5830  H01 WTR  1460     -15.079   7.957   9.943
ATOM   5831  H02 WTR  1460     -14.597   9.390   9.875
TER   
ATOM   5832  O00 WTR  1461      14.745   5.191   9.658
ATOM   5833  H01 WTR  1461      14.379   4.994  10.520
ATOM   5834  H02 WTR  1461      14.554   4.413   9.133
TER   
ATOM   5835  O00 WTR  1462      14.334   9.509  12.707
ATOM   5836  H01 WTR  1462      13.657  10.158  12.895
ATOM   5837  H02 WTR  1462      14.005   8.699  13.097
TER   
ATOM   5838  O00 WTR  1463      16.027  10.120  10.938
ATOM   5839  H01 WTR  1463      16.756   9.927  11.527
ATOM   5840  H02 WTR  1463      15.256   9.778  11.391
TER   
ATOM   5841  O00 WTR  1464      12.325  10.832   9.280
ATOM   5842  H01 WTR  1464      12.882  10.356   8.664
ATOM   5843  H02 WTR  1464      12.884  10.985  10.041
TER   
ATOM   5844  O00 WTR  1465      14.725  11.467   5.726
ATOM   5845  H01 WTR  1465      15.123  11.278   4.877
ATOM   5846  H02 WTR  1465      15.043  10.770   6.300
TER   
ATOM   5847  O00 WTR  1466       3.595  14.585   9.528
ATOM   5848  H01 WTR  1466       3.327  13.822   9.017
ATOM   5849  H02 WTR  1466       4.487  14.771   9.234
TER   
ATOM   5850  O00 WTR  1467      10.285   8.356  11.149
ATOM   5851  H01 WTR  1467       9.448   8.598  11.547
ATOM   5852  H02 WTR  1467      10.398   8.977  10.430
TER   
ATOM   5853  O00 WTR  1468      13.688   4.870  12.322
ATOM   5854  H01 WTR  1468      13.979   3.968  12.188
ATOM   5855  H02 WTR  1468      12.788   4.883  11.995
TER   
ATOM   5856  O00 WTR  1469      -6.533 -22.113  13.595
ATOM   5857  H01 WTR  1469      -7.461 -21.949  13.427
ATOM   5858  H02 WTR  1469      -6.507 -23.002  13.949
TER   
ATOM   5859  O00 WTR  1470     -14.720 -22.714  10.915
ATOM   5860  H01 WTR  1470     -14.965 -21.809  11.106
ATOM   5861  H02 WTR  1470     -14.609 -22.737   9.964
TER   
ATOM   5862  O00 WTR  1471       7.821 -19.917  20.631
ATOM   5863  H01 WTR  1471       7.277 -20.652  20.346
ATOM   5864  H02 WTR  1471       8.633 -20.324  20.935
TER   
ATOM   5865  O00 WTR  1472       7.294 -22.000  13.160
ATOM   5866  H01 WTR  1472       7.912 -21.278  13.272
ATOM   5867  H02 WTR  1472       6.681 -21.907  13.890
TER   
ATOM   5868  O00 WTR  1473      -9.334 -20.224  16.843
ATOM   5869  H01 WTR  1473      -8.916 -21.038  17.123
ATOM   5870  H02 WTR  1473      -9.041 -19.572  17.480
TER   
ATOM   5871  O00 WTR  1474      -4.649 -15.093  11.362
ATOM   5872  H01 WTR  1474      -4.851 -15.244  12.285
ATOM   5873  H02 WTR  1474      -4.006 -15.768  11.144
TER   
ATOM   5874  O00 WTR  1475      -0.704 -23.271  21.277
ATOM   5875  H01 WTR  1475      -1.168 -23.152  22.105
ATOM   5876  H02 WTR  1475      -0.640 -22.390  20.908
TER   
ATOM   5877  O00 WTR  1476     -11.008 -19.160   9.270
ATOM   5878  H01 WTR  1476     -10.582 -20.014   9.194
ATOM   5879  H02 WTR  1476     -11.943 -19.359   9.301
TER   
ATOM   5880  O00 WTR  1477      -5.351 -25.873  11.086
ATOM   5881  H01 WTR  1477      -4.538 -26.240  11.433
ATOM   5882  H02 WTR  1477      -5.328 -24.952  11.343
TER   
ATOM   5883  O00 WTR  1478      -3.753 -20.407  18.482
ATOM   5884  H01 WTR  1478      -4.006 -20.707  17.609
ATOM   5885  H02 WTR  1478      -3.083 -19.743  18.322
TER   
ATOM   5886  O00 WTR  1479      -2.604 -23.803  11.477
ATOM   5887  H01 WTR  1479      -3.530 -23.563  11.508
ATOM   5888  H02 WTR  1479      -2.558 -24.642  11.936
TER   
ATOM   5889  O00 WTR  1480      -9.311 -18.364  18.865
ATOM   5890  H01 WTR  1480      -9.967 -18.502  19.548
ATOM   5891  H02 WTR  1480      -9.327 -17.421  18.703
TER   
ATOM   5892  O00 WTR  1481      -4.967 -24.073  14.802
ATOM   5893  H01 WTR  1481      -5.051 -24.782  15.440
ATOM   5894  H02 WTR  1481      -4.302 -23.494  15.174
TER   
ATOM   5895  O00 WTR  1482      -7.582 -18.011   9.858
ATOM   5896  H01 WTR  1482      -7.409 -17.668   8.981
ATOM   5897  H02 WTR  1482      -8.473 -17.723  10.057
TER   
ATOM   5898  O00 WTR  1483      -3.451 -19.173  14.279
ATOM   5899  H01 WTR  1483      -3.897 -18.332  14.377
ATOM   5900  H02 WTR  1483      -3.565 -19.399  13.356
TER   
ATOM   5901  O00 WTR  1484      -6.435 -18.089  21.221
ATOM   5902  H01 WTR  1484      -5.868 -17.991  21.986
ATOM   5903  H02 WTR  1484      -7.046 -17.354  21.279
TER   
ATOM   5904  O00 WTR  1485      -2.269 -18.208  18.040
ATOM   5905  H01 WTR  1485      -2.178 -17.921  18.948
ATOM   5906  H02 WTR  1485      -1.384 -18.152  17.680
TER   
ATOM   5907  O00 WTR  1486       2.976 -23.017  13.855
ATOM   5908  H01 WTR  1486       3.752 -22.492  14.047
ATOM   5909  H02 WTR  1486       3.115 -23.335  12.963
TER   
ATOM   5910  O00 WTR  1487       1.165 -19.458  20.495
ATOM   5911  H01 WTR  1487       0.472 -20.111  20.395
ATOM   5912  H02 WTR  1487       1.826 -19.708  19.849
TER   
ATOM   5913  O00 WTR  1488       5.243 -19.789  17.166
ATOM   5914  H01 WTR  1488       5.712 -19.222  16.554
ATOM   5915  H02 WTR  1488       4.317 -19.619  16.990
TER   
ATOM   5916  O00 WTR  1489      12.832 -21.570  17.686
ATOM   5917  H01 WTR  1489      12.172 -21.087  18.183
ATOM   5918  H02 WTR  1489      13.229 -20.914  17.113
TER   
ATOM   5919  O00 WTR  1490       3.639 -23.960  16.019
ATOM   5920  H01 WTR  1490       3.333 -23.739  15.139
ATOM   5921  H02 WTR  1490       4.091 -24.797  15.913
TER   
ATOM   5922  O00 WTR  1491      -1.106 -20.978  19.716
ATOM   5923  H01 WTR  1491      -2.037 -21.144  19.567
ATOM   5924  H02 WTR  1491      -0.685 -21.221  18.891
TER   
ATOM   5925  O00 WTR  1492       8.128 -25.941  16.780
ATOM   5926  H01 WTR  1492       8.793 -25.919  17.468
ATOM   5927  H02 WTR  1492       8.626 -26.046  15.969
TER   
ATOM   5928  O00 WTR  1493       1.268 -21.350  12.747
ATOM   5929  H01 WTR  1493       1.722 -22.010  13.272
ATOM   5930  H02 WTR  1493       1.520 -21.546  11.845
TER   
ATOM   5931  O00 WTR  1494       0.052 -21.688  17.122
ATOM   5932  H01 WTR  1494       0.660 -22.416  17.250
ATOM   5933  H02 WTR  1494       0.606 -20.957  16.849
TER   
ATOM   5934  O00 WTR  1495      -1.982 -23.192  15.649
ATOM   5935  H01 WTR  1495      -1.303 -22.821  16.213
ATOM   5936  H02 WTR  1495      -1.690 -22.992  14.760
TER   
ATOM   5937  O00 WTR  1496       3.718 -19.924  19.530
ATOM   5938  H01 WTR  1496       4.468 -19.858  18.939
ATOM   5939  H02 WTR  1496       3.481 -20.851  19.516
TER   
ATOM   5940  O00 WTR  1497       7.188 -21.564  18.240
ATOM   5941  H01 WTR  1497       6.945 -22.432  17.918
ATOM   5942  H02 WTR  1497       6.540 -20.975  17.854
TER   
ATOM   5943  O00 WTR  1498       9.976 -21.320  21.196
ATOM   5944  H01 WTR  1498      10.871 -21.082  20.954
ATOM   5945  H02 WTR  1498       9.817 -22.148  20.742
TER   
ATOM   5946  O00 WTR  1499     -11.179 -17.188  11.046
ATOM   5947  H01 WTR  1499     -10.781 -16.615  10.391
ATOM   5948  H02 WTR  1499     -10.985 -18.074  10.739
TER   
ATOM   5949  O00 WTR  1500     -11.168 -15.257  17.250
ATOM   5950  H01 WTR  1500     -10.669 -14.494  17.539
ATOM   5951  H02 WTR  1500     -10.734 -15.537  16.444
TER   
ATOM   5952  O00 WTR  1501     -14.500 -17.952  13.552
ATOM   5953  H01 WTR  1501     -14.054 -17.285  14.075
ATOM   5954  H02 WTR  1501     -15.409 -17.923  13.851
TER   
ATOM   5955  O00 WTR  1502     -16.609 -15.141  15.967
ATOM   5956  H01 WTR  1502     -17.528 -15.147  16.235
ATOM   5957  H02 WTR  1502     -16.373 -14.214  15.941
TER   
ATOM   5958  O00 WTR  1503     -16.521   2.260  15.645
ATOM   5959  H01 WTR  1503     -16.234   3.144  15.419
ATOM   5960  H02 WTR  1503     -16.146   2.100  16.511
TER   
ATOM   5961  O00 WTR  1504     -16.171  -1.597  17.102
ATOM   5962  H01 WTR  1504     -16.547  -0.790  16.749
ATOM   5963  H02 WTR  1504     -16.693  -2.296  16.709
TER   
ATOM   5964  O00 WTR  1505      -7.415   1.622  16.889
ATOM   5965  H01 WTR  1505      -6.574   1.319  17.232
ATOM   5966  H02 WTR  1505      -7.952   0.832  16.837
TER   
ATOM   5967  O00 WTR  1506     -17.378 -17.504  14.063
ATOM   5968  H01 WTR  1506     -17.428 -16.604  13.743
ATOM   5969  H02 WTR  1506     -17.859 -17.491  14.891
TER   
ATOM   5970  O00 WTR  1507     -12.202 -13.035  11.565
ATOM   5971  H01 WTR  1507     -12.644 -13.857  11.351
ATOM   5972  H02 WTR  1507     -12.747 -12.640  12.246
TER   
ATOM   5973  O00 WTR  1508     -13.009 -11.166  13.560
ATOM   5974  H01 WTR  1508     -13.923 -10.995  13.783
ATOM   5975  H02 WTR  1508     -12.807 -10.532  12.872
TER   
ATOM   5976  O00 WTR  1509     -13.046 -13.260  16.019
ATOM   5977  H01 WTR  1509     -12.617 -12.439  15.777
ATOM   5978  H02 WTR  1509     -12.466 -13.650  16.673
TER   
ATOM   5979  O00 WTR  1510      -9.070 -10.606  19.528
ATOM   5980  H01 WTR  1510     -10.014 -10.762  19.510
ATOM   5981  H02 WTR  1510      -8.770 -11.046  20.324
TER   
ATOM   5982  O00 WTR  1511     -15.062 -13.550  13.432
ATOM   5983  H01 WTR  1511     -15.124 -13.273  14.347
ATOM   5984  H02 WTR  1511     -15.150 -14.502  13.463
TER   
ATOM   5985  O00 WTR  1512     -13.305 -15.639  14.495
ATOM   5986  H01 WTR  1512     -13.537 -15.911  15.383
ATOM   5987  H02 WTR  1512     -12.984 -14.743  14.595
TER   
ATOM   5988  O00 WTR  1513     -10.188 -16.055  14.639
ATOM   5989  H01 WTR  1513     -10.255 -15.722  13.744
ATOM   5990  H02 WTR  1513      -9.249 -16.179  14.779
TER   
ATOM   5991  O00 WTR  1514     -15.553  -9.989  15.030
ATOM   5992  H01 WTR  1514     -16.404 -10.274  15.361
ATOM   5993  H02 WTR  1514     -15.285  -9.290  15.626
TER   
ATOM   5994  O00 WTR  1515     -15.452 -12.498  16.265
ATOM   5995  H01 WTR  1515     -15.324 -11.574  16.050
ATOM   5996  H02 WTR  1515     -14.567 -12.842  16.384
TER   
ATOM   5997  O00 WTR  1516     -14.655  -1.516  19.790
ATOM   5998  H01 WTR  1516     -14.090  -2.282  19.693
ATOM   5999  H02 WTR  1516     -15.146  -1.476  18.969
TER   
ATOM   6000  O00 WTR  1517     -19.011 -16.930  16.394
ATOM   6001  H01 WTR  1517     -18.247 -17.105  16.944
ATOM   6002  H02 WTR  1517     -19.760 -17.145  16.949
TER   
ATOM   6003  O00 WTR  1518     -16.834 -17.144  18.131
ATOM   6004  H01 WTR  1518     -16.394 -17.963  17.904
ATOM   6005  H02 WTR  1518     -16.316 -16.465  17.700
TER   
ATOM   6006  O00 WTR  1519     -14.349   0.331  21.609
ATOM   6007  H01 WTR  1519     -14.459  -0.028  22.490
ATOM   6008  H02 WTR  1519     -14.305  -0.438  21.041
TER   
ATOM   6009  O00 WTR  1520     -12.070  -8.322  20.416
ATOM   6010  H01 WTR  1520     -12.303  -9.178  20.058
ATOM   6011  H02 WTR  1520     -11.409  -8.512  21.081
TER   
ATOM   6012  O00 WTR  1521     -14.107 -17.125  19.668
ATOM   6013  H01 WTR  1521     -13.726 -17.144  18.790
ATOM   6014  H02 WTR  1521     -14.597 -17.945  19.734
TER   
ATOM   6015  O00 WTR  1522     -16.880  -9.572  20.064
ATOM   6016  H01 WTR  1522     -16.657 -10.377  19.597
ATOM   6017  H02 WTR  1522     -16.594  -9.730  20.964
TER   
ATOM   6018  O00 WTR  1523     -15.990 -11.939  18.886
ATOM   6019  H01 WTR  1523     -15.660 -12.729  19.315
ATOM   6020  H02 WTR  1523     -16.056 -12.178  17.962
TER   
ATOM   6021  O00 WTR  1524      -8.691   9.286  15.783
ATOM   6022  H01 WTR  1524      -8.839   8.954  16.668
ATOM   6023  H02 WTR  1524      -7.966   8.758  15.447
TER   
ATOM   6024  O00 WTR  1525     -13.517   2.788  20.562
ATOM   6025  H01 WTR  1525     -13.532   3.481  21.221
ATOM   6026  H02 WTR  1525     -13.878   2.023  21.010
TER   
ATOM   6027  O00 WTR  1526     -12.154  -4.027  14.756
ATOM   6028  H01 WTR  1526     -12.435  -3.285  15.292
ATOM   6029  H02 WTR  1526     -11.401  -3.696  14.266
TER   
ATOM   6030  O00 WTR  1527     -13.667  -6.131  20.009
ATOM   6031  H01 WTR  1527     -14.445  -6.688  19.995
ATOM   6032  H02 WTR  1527     -12.941  -6.736  20.159
TER   
ATOM   6033  O00 WTR  1528     -17.267   0.185  13.851
ATOM   6034  H01 WTR  1528     -17.014   0.849  14.493
ATOM   6035  H02 WTR  1528     -17.499   0.684  13.068
TER   
ATOM   6036  O00 WTR  1529     -19.331  -5.780  14.650
ATOM   6037  H01 WTR  1529     -19.196  -5.826  15.596
ATOM   6038  H02 WTR  1529     -18.456  -5.884  14.277
TER   
ATOM   6039  O00 WTR  1530     -11.797 -10.826  15.789
ATOM   6040  H01 WTR  1530     -12.216 -10.698  14.938
ATOM   6041  H02 WTR  1530     -12.460 -10.561  16.426
TER   
ATOM   6042  O00 WTR  1531     -12.304   6.831  17.559
ATOM   6043  H01 WTR  1531     -12.072   7.140  16.683
ATOM   6044  H02 WTR  1531     -12.493   7.629  18.052
TER   
ATOM   6045  O00 WTR  1532     -13.944   7.619  12.443
ATOM   6046  H01 WTR  1532     -14.554   8.174  11.957
ATOM   6047  H02 WTR  1532     -13.078   7.893  12.142
TER   
ATOM   6048  O00 WTR  1533     -12.734   1.629  13.861
ATOM   6049  H01 WTR  1533     -12.815   2.056  14.714
ATOM   6050  H02 WTR  1533     -13.221   0.811  13.956
TER   
ATOM   6051  O00 WTR  1534       1.152 -16.271  16.224
ATOM   6052  H01 WTR  1534       1.380 -15.589  15.593
ATOM   6053  H02 WTR  1534       1.565 -15.990  17.041
TER   
ATOM   6054  O00 WTR  1535      -9.831 -10.492  12.731
ATOM   6055  H01 WTR  1535     -10.404 -11.252  12.836
ATOM   6056  H02 WTR  1535      -9.684 -10.431  11.788
TER   
ATOM   6057  O00 WTR  1536       1.573  -5.828  16.454
ATOM   6058  H01 WTR  1536       1.591  -6.271  17.302
ATOM   6059  H02 WTR  1536       1.931  -4.958  16.629
TER   
ATOM   6060  O00 WTR  1537     -11.087  -7.105  17.878
ATOM   6061  H01 WTR  1537     -11.772  -6.939  17.230
ATOM   6062  H02 WTR  1537     -11.562  -7.327  18.679
TER   
ATOM   6063  O00 WTR  1538     -13.743 -16.521  10.958
ATOM   6064  H01 WTR  1538     -12.821 -16.777  10.949
ATOM   6065  H02 WTR  1538     -14.084 -16.879  11.778
TER   
ATOM   6066  O00 WTR  1539      12.677 -11.595   7.280
ATOM   6067  H01 WTR  1539      13.263 -12.299   7.001
ATOM   6068  H02 WTR  1539      11.815 -11.861   6.959
TER   
ATOM   6069  O00 WTR  1540      12.584  -9.383  12.105
ATOM   6070  H01 WTR  1540      12.983 -10.006  11.498
ATOM   6071  H02 WTR  1540      13.148  -9.406  12.878
TER   
ATOM   6072  O00 WTR  1541      -3.633  -6.731  14.489
ATOM   6073  H01 WTR  1541      -4.298  -6.367  15.074
ATOM   6074  H02 WTR  1541      -3.404  -6.008  13.906
TER   
ATOM   6075  O00 WTR  1542       5.544 -16.157  19.207
ATOM   6076  H01 WTR  1542       5.233 -16.753  19.888
ATOM   6077  H02 WTR  1542       5.107 -15.327  19.398
TER   
ATOM   6078  O00 WTR  1543       2.283 -11.993  12.521
ATOM   6079  H01 WTR  1543       2.200 -12.013  11.567
ATOM   6080  H02 WTR  1543       1.968 -12.850  12.807
TER   
ATOM   6081  O00 WTR  1544       1.804 -14.457  14.290
ATOM   6082  H01 WTR  1544       0.898 -14.500  13.982
ATOM   6083  H02 WTR  1544       2.252 -15.155  13.812
TER   
ATOM   6084  O00 WTR  1545       9.473  -6.990  16.807
ATOM   6085  H01 WTR  1545       9.391  -6.036  16.798
ATOM   6086  H02 WTR  1545       9.856  -7.190  17.661
TER   
ATOM   6087  O00 WTR  1546      -6.172  -5.242  25.281
ATOM   6088  H01 WTR  1546      -5.646  -5.770  24.681
ATOM   6089  H02 WTR  1546      -6.626  -4.617  24.716
TER   
ATOM   6090  O00 WTR  1547      -2.280  -5.679  22.129
ATOM   6091  H01 WTR  1547      -2.673  -5.437  21.290
ATOM   6092  H02 WTR  1547      -1.744  -6.447  21.930
TER   
ATOM   6093  O00 WTR  1548     -14.351   5.311  16.191
ATOM   6094  H01 WTR  1548     -14.113   5.654  17.052
ATOM   6095  H02 WTR  1548     -13.785   5.783  15.580
TER   
ATOM   6096  O00 WTR  1549      12.066  -3.418  14.363
ATOM   6097  H01 WTR  1549      12.400  -4.208  14.786
ATOM   6098  H02 WTR  1549      11.454  -3.046  14.999
TER   
ATOM   6099  O00 WTR  1550       6.483 -10.509  19.288
ATOM   6100  H01 WTR  1550       5.585 -10.701  19.018
ATOM   6101  H02 WTR  1550       6.936 -10.288  18.474
TER   
ATOM   6102  O00 WTR  1551      -9.109   3.247  13.402
ATOM   6103  H01 WTR  1551      -9.878   3.691  13.045
ATOM   6104  H02 WTR  1551      -9.355   2.323  13.426
TER   
ATOM   6105  O00 WTR  1552      -0.005  -4.055  13.364
ATOM   6106  H01 WTR  1552      -0.930  -4.040  13.116
ATOM   6107  H02 WTR  1552       0.214  -4.985  13.417
TER   
ATOM   6108  O00 WTR  1553       5.386  -5.936  13.933
ATOM   6109  H01 WTR  1553       6.222  -6.385  14.060
ATOM   6110  H02 WTR  1553       5.488  -5.104  14.393
TER   
ATOM   6111  O00 WTR  1554      -5.012 -16.987  14.011
ATOM   6112  H01 WTR  1554      -5.476 -16.714  14.802
ATOM   6113  H02 WTR  1554      -5.656 -17.496  13.518
TER   
ATOM   6114  O00 WTR  1555      -6.884 -14.207  20.511
ATOM   6115  H01 WTR  1555      -6.369 -13.498  20.897
ATOM   6116  H02 WTR  1555      -6.668 -14.181  19.579
TER   
ATOM   6117  O00 WTR  1556      -5.422 -15.211  24.556
ATOM   6118  H01 WTR  1556      -4.779 -14.730  24.035
ATOM   6119  H02 WTR  1556      -5.837 -14.543  25.102
TER   
ATOM   6120  O00 WTR  1557     -10.796 -15.711  23.021
ATOM   6121  H01 WTR  1557     -11.000 -16.350  22.338
ATOM   6122  H02 WTR  1557      -9.854 -15.807  23.165
TER   
ATOM   6123  O00 WTR  1558     -12.017 -19.268  16.418
ATOM   6124  H01 WTR  1558     -11.276 -19.803  16.702
ATOM   6125  H02 WTR  1558     -11.911 -19.197  15.469
TER   
ATOM   6126  O00 WTR  1559     -15.085 -10.744  22.202
ATOM   6127  H01 WTR  1559     -14.694 -10.436  21.385
ATOM   6128  H02 WTR  1559     -14.953 -11.692  22.189
TER   
ATOM   6129  O00 WTR  1560      -5.394  -6.250  16.785
ATOM   6130  H01 WTR  1560      -5.888  -7.000  16.454
ATOM   6131  H02 WTR  1560      -6.028  -5.757  17.306
TER   
ATOM   6132  O00 WTR  1561     -11.033  -7.882  13.934
ATOM   6133  H01 WTR  1561     -10.136  -7.566  14.043
ATOM   6134  H02 WTR  1561     -10.938  -8.739  13.518
TER   
ATOM   6135  O00 WTR  1562      -7.067 -10.770  17.469
ATOM   6136  H01 WTR  1562      -7.704 -10.694  18.180
ATOM   6137  H02 WTR  1562      -6.452 -10.052  17.620
TER   
ATOM   6138  O00 WTR  1563      -4.547 -17.157  19.136
ATOM   6139  H01 WTR  1563      -5.323 -17.536  19.549
ATOM   6140  H02 WTR  1563      -4.226 -17.844  18.552
TER   
ATOM   6141  O00 WTR  1564      -4.446  -9.051  23.785
ATOM   6142  H01 WTR  1564      -4.808  -8.166  23.807
ATOM   6143  H02 WTR  1564      -3.676  -9.010  24.352
TER   
ATOM   6144  O00 WTR  1565      -9.850 -13.997  19.892
ATOM   6145  H01 WTR  1565      -8.955 -14.052  20.226
ATOM   6146  H02 WTR  1565      -9.821 -13.296  19.240
TER   
ATOM   6147  O00 WTR  1566     -11.338 -17.706  20.979
ATOM   6148  H01 WTR  1566     -11.972 -17.408  20.327
ATOM   6149  H02 WTR  1566     -11.823 -18.333  21.516
TER   
ATOM   6150  O00 WTR  1567       3.308  -4.491  22.779
ATOM   6151  H01 WTR  1567       3.514  -5.288  23.268
ATOM   6152  H02 WTR  1567       2.378  -4.339  22.949
TER   
ATOM   6153  O00 WTR  1568     -10.289  -4.917  16.635
ATOM   6154  H01 WTR  1568     -10.537  -5.689  17.144
ATOM   6155  H02 WTR  1568     -11.120  -4.496  16.416
TER   
ATOM   6156  O00 WTR  1569      -0.623  -7.925  22.499
ATOM   6157  H01 WTR  1569      -1.101  -8.319  23.228
ATOM   6158  H02 WTR  1569       0.191  -7.605  22.889
TER   
ATOM   6159  O00 WTR  1570      -7.746 -17.118  15.795
ATOM   6160  H01 WTR  1570      -8.518 -17.649  15.598
ATOM   6161  H02 WTR  1570      -7.020 -17.742  15.796
TER   
ATOM   6162  O00 WTR  1571      -1.793  -9.144  24.981
ATOM   6163  H01 WTR  1571      -1.196  -8.931  25.699
ATOM   6164  H02 WTR  1571      -1.390  -9.898  24.550
TER   
ATOM   6165  O00 WTR  1572      -3.433 -14.179  22.973
ATOM   6166  H01 WTR  1572      -3.770 -13.557  22.328
ATOM   6167  H02 WTR  1572      -3.226 -14.963  22.464
TER   
ATOM   6168  O00 WTR  1573     -13.271 -16.941  17.163
ATOM   6169  H01 WTR  1573     -12.501 -16.381  17.260
ATOM   6170  H02 WTR  1573     -12.918 -17.792  16.903
TER   
ATOM   6171  O00 WTR  1574       0.055 -18.484  16.925
ATOM   6172  H01 WTR  1574      -0.362 -18.799  16.123
ATOM   6173  H02 WTR  1574       0.535 -17.701  16.655
TER   
ATOM   6174  O00 WTR  1575      -2.396 -16.196  15.418
ATOM   6175  H01 WTR  1575      -3.283 -16.034  15.739
ATOM   6176  H02 WTR  1575      -1.899 -16.444  16.198
TER   
ATOM   6177  O00 WTR  1576      -2.900 -16.610  21.571
ATOM   6178  H01 WTR  1576      -3.400 -16.745  20.766
ATOM   6179  H02 WTR  1576      -3.438 -17.006  22.257
TER   
ATOM   6180  O00 WTR  1577       1.747  -9.301  20.670
ATOM   6181  H01 WTR  1577       1.664  -8.688  21.401
ATOM   6182  H02 WTR  1577       0.979  -9.868  20.744
TER   
ATOM   6183  O00 WTR  1578      -6.463 -13.474  17.912
ATOM   6184  H01 WTR  1578      -7.109 -13.954  17.394
ATOM   6185  H02 WTR  1578      -6.650 -12.552  17.734
TER   
ATOM   6186  O00 WTR  1579      -1.713 -11.554  15.292
ATOM   6187  H01 WTR  1579      -1.856 -11.571  16.238
ATOM   6188  H02 WTR  1579      -1.675 -10.623  15.071
TER   
ATOM   6189  O00 WTR  1580      -4.599 -17.858  23.432
ATOM   6190  H01 WTR  1580      -5.134 -17.116  23.714
ATOM   6191  H02 WTR  1580      -4.736 -18.523  24.106
TER   
ATOM   6192  O00 WTR  1581      -1.865 -11.993  18.171
ATOM   6193  H01 WTR  1581      -1.728 -11.052  18.281
ATOM   6194  H02 WTR  1581      -1.202 -12.399  18.730
TER   
ATOM   6195  O00 WTR  1582       2.678 -14.646  22.607
ATOM   6196  H01 WTR  1582       2.044 -15.343  22.438
ATOM   6197  H02 WTR  1582       3.299 -14.706  21.881
TER   
ATOM   6198  O00 WTR  1583     -13.623 -12.825  20.642
ATOM   6199  H01 WTR  1583     -12.981 -13.205  21.242
ATOM   6200  H02 WTR  1583     -14.176 -13.562  20.383
TER   
ATOM   6201  O00 WTR  1584       3.628 -15.609  12.178
ATOM   6202  H01 WTR  1584       2.782 -15.425  11.770
ATOM   6203  H02 WTR  1584       4.105 -14.781  12.126
TER   
ATOM   6204  O00 WTR  1585      -7.620 -16.110  22.553
ATOM   6205  H01 WTR  1585      -7.513 -15.425  21.893
ATOM   6206  H02 WTR  1585      -7.006 -15.871  23.248
TER   
ATOM   6207  O00 WTR  1586       2.776 -11.152  16.710
ATOM   6208  H01 WTR  1586       2.915 -10.519  16.005
ATOM   6209  H02 WTR  1586       1.992 -10.840  17.161
TER   
ATOM   6210  O00 WTR  1587      -6.080 -11.300  23.636
ATOM   6211  H01 WTR  1587      -5.636 -10.457  23.541
ATOM   6212  H02 WTR  1587      -5.710 -11.846  22.942
TER   
ATOM   6213  O00 WTR  1588       1.146 -15.401  11.276
ATOM   6214  H01 WTR  1588       1.038 -16.340  11.127
ATOM   6215  H02 WTR  1588       1.442 -15.057  10.433
TER   
ATOM   6216  O00 WTR  1589     -11.422 -13.214  22.185
ATOM   6217  H01 WTR  1589     -11.496 -14.055  22.637
ATOM   6218  H02 WTR  1589     -10.945 -13.415  21.380
TER   
ATOM   6219  O00 WTR  1590      -7.292  -8.320  16.108
ATOM   6220  H01 WTR  1590      -7.770  -8.376  16.936
ATOM   6221  H02 WTR  1590      -7.064  -9.227  15.902
TER   
ATOM   6222  O00 WTR  1591     -15.520 -14.750  19.887
ATOM   6223  H01 WTR  1591     -16.317 -15.187  19.585
ATOM   6224  H02 WTR  1591     -14.875 -15.453  19.963
TER   
ATOM   6225  O00 WTR  1592       0.701  -9.625  17.615
ATOM   6226  H01 WTR  1592       0.633  -8.709  17.884
ATOM   6227  H02 WTR  1592       0.121  -9.696  16.857
TER   
ATOM   6228  O00 WTR  1593      -8.874 -11.367  22.248
ATOM   6229  H01 WTR  1593      -9.657 -11.862  22.490
ATOM   6230  H02 WTR  1593      -8.283 -11.474  22.993
TER   
ATOM   6231  O00 WTR  1594      -5.056 -15.546  16.539
ATOM   6232  H01 WTR  1594      -5.440 -14.731  16.863
ATOM   6233  H02 WTR  1594      -5.420 -16.225  17.108
TER   
ATOM   6234  O00 WTR  1595      -6.547 -13.121  25.697
ATOM   6235  H01 WTR  1595      -7.117 -12.733  26.361
ATOM   6236  H02 WTR  1595      -6.424 -12.425  25.051
TER   
ATOM   6237  O00 WTR  1596      -8.688  -8.324  18.333
ATOM   6238  H01 WTR  1596      -8.816  -9.147  18.805
ATOM   6239  H02 WTR  1596      -9.555  -8.107  17.989
TER   
ATOM   6240  O00 WTR  1597      -8.077 -14.501  15.971
ATOM   6241  H01 WTR  1597      -7.630 -14.174  15.191
ATOM   6242  H02 WTR  1597      -7.946 -15.449  15.943
TER   
ATOM   6243  O00 WTR  1598      -4.804 -21.037  15.623
ATOM   6244  H01 WTR  1598      -5.249 -21.385  14.850
ATOM   6245  H02 WTR  1598      -4.206 -20.375  15.278
TER   
ATOM   6246  O00 WTR  1599      -4.976 -12.531  21.111
ATOM   6247  H01 WTR  1599      -4.570 -11.665  21.083
ATOM   6248  H02 WTR  1599      -4.698 -12.954  20.299
TER   
ATOM   6249  O00 WTR  1600     -13.197  -1.981  16.332
ATOM   6250  H01 WTR  1600     -13.647  -2.410  17.059
ATOM   6251  H02 WTR  1600     -13.902  -1.640  15.781
TER   
ATOM   6252  O00 WTR  1601      -6.537 -20.070  18.991
ATOM   6253  H01 WTR  1601      -5.658 -20.386  19.203
ATOM   6254  H02 WTR  1601      -6.739 -19.441  19.684
TER   
ATOM   6255  O00 WTR  1602       1.956 -12.301  21.568
ATOM   6256  H01 WTR  1602       2.273 -12.956  22.190
ATOM   6257  H02 WTR  1602       2.202 -11.462  21.957
TER   
ATOM   6258  O00 WTR  1603       5.136 -12.635  24.079
ATOM   6259  H01 WTR  1603       5.085 -13.562  23.845
ATOM   6260  H02 WTR  1603       5.345 -12.192  23.256
TER   
ATOM   6261  O00 WTR  1604       2.483 -17.230  20.392
ATOM   6262  H01 WTR  1604       3.247 -17.442  20.929
ATOM   6263  H02 WTR  1604       1.967 -18.036  20.382
TER   
ATOM   6264  O00 WTR  1605      -1.206 -10.075  20.984
ATOM   6265  H01 WTR  1605      -1.021  -9.230  21.396
ATOM   6266  H02 WTR  1605      -0.863 -10.722  21.600
TER   
ATOM   6267  O00 WTR  1606      11.812   2.608  18.370
ATOM   6268  H01 WTR  1606      11.381   1.877  17.926
ATOM   6269  H02 WTR  1606      12.724   2.330  18.459
TER   
ATOM   6270  O00 WTR  1607      -3.861 -10.072  21.149
ATOM   6271  H01 WTR  1607      -2.911 -10.025  21.256
ATOM   6272  H02 WTR  1607      -4.213  -9.737  21.974
TER   
ATOM   6273  O00 WTR  1608       3.752 -10.863  19.268
ATOM   6274  H01 WTR  1608       3.444 -10.949  18.366
ATOM   6275  H02 WTR  1608       2.955 -10.884  19.797
TER   
ATOM   6276  O00 WTR  1609      -3.578  -4.196  16.454
ATOM   6277  H01 WTR  1609      -4.157  -4.952  16.545
ATOM   6278  H02 WTR  1609      -4.169  -3.456  16.314
TER   
ATOM   6279  O00 WTR  1610      10.394  -7.652  19.398
ATOM   6280  H01 WTR  1610      11.249  -7.977  19.116
ATOM   6281  H02 WTR  1610      10.085  -8.303  20.028
TER   
ATOM   6282  O00 WTR  1611       1.365  -7.212  18.865
ATOM   6283  H01 WTR  1611       0.975  -6.517  19.396
ATOM   6284  H02 WTR  1611       1.504  -7.933  19.478
TER   
ATOM   6285  O00 WTR  1612       3.060 -10.849  24.314
ATOM   6286  H01 WTR  1612       3.422 -11.727  24.434
ATOM   6287  H02 WTR  1612       3.707 -10.267  24.711
TER   
ATOM   6288  O00 WTR  1613       1.985 -15.273  18.602
ATOM   6289  H01 WTR  1613       1.345 -14.744  19.079
ATOM   6290  H02 WTR  1613       2.218 -15.974  19.211
TER   
ATOM   6291  O00 WTR  1614      10.185 -10.507  16.784
ATOM   6292  H01 WTR  1614       9.979 -11.111  16.070
ATOM   6293  H02 WTR  1614      10.273 -11.068  17.555
TER   
ATOM   6294  O00 WTR  1615      11.706 -17.851  16.811
ATOM   6295  H01 WTR  1615      10.763 -17.932  16.667
ATOM   6296  H02 WTR  1615      11.787 -17.600  17.731
TER   
ATOM   6297  O00 WTR  1616       6.154 -11.569  21.939
ATOM   6298  H01 WTR  1616       6.190 -11.125  21.092
ATOM   6299  H02 WTR  1616       6.629 -10.988  22.534
TER   
ATOM   6300  O00 WTR  1617       1.008   1.189  20.745
ATOM   6301  H01 WTR  1617       0.864   0.346  21.174
ATOM   6302  H02 WTR  1617       1.541   1.686  21.366
TER   
ATOM   6303  O00 WTR  1618      12.948  -6.179  15.191
ATOM   6304  H01 WTR  1618      12.616  -6.912  15.710
ATOM   6305  H02 WTR  1618      12.796  -6.439  14.283
TER   
ATOM   6306  O00 WTR  1619       2.640 -19.904  16.059
ATOM   6307  H01 WTR  1619       2.234 -19.100  16.382
ATOM   6308  H02 WTR  1619       2.646 -19.804  15.107
TER   
ATOM   6309  O00 WTR  1620       8.942 -18.280  18.885
ATOM   6310  H01 WTR  1620       8.521 -18.830  19.545
ATOM   6311  H02 WTR  1620       9.748 -17.978  19.303
TER   
ATOM   6312  O00 WTR  1621       5.093 -21.612  14.922
ATOM   6313  H01 WTR  1621       5.393 -22.122  15.675
ATOM   6314  H02 WTR  1621       4.856 -20.760  15.288
TER   
ATOM   6315  O00 WTR  1622       4.350 -13.710  19.317
ATOM   6316  H01 WTR  1622       3.738 -14.200  18.768
ATOM   6317  H02 WTR  1622       4.229 -12.797  19.056
TER   
ATOM   6318  O00 WTR  1623       7.633 -16.782  17.363
ATOM   6319  H01 WTR  1623       8.273 -17.281  17.871
ATOM   6320  H02 WTR  1623       6.878 -16.699  17.945
TER   
ATOM   6321  O00 WTR  1624      11.653 -17.462  19.525
ATOM   6322  H01 WTR  1624      12.577 -17.299  19.335
ATOM   6323  H02 WTR  1624      11.287 -16.595  19.697
TER   
ATOM   6324  O00 WTR  1625       6.649 -10.064  13.681
ATOM   6325  H01 WTR  1625       7.321 -10.017  14.362
ATOM   6326  H02 WTR  1625       7.083  -9.742  12.892
TER   
ATOM   6327  O00 WTR  1626      -0.781  -9.187  14.588
ATOM   6328  H01 WTR  1626      -1.437  -8.495  14.672
ATOM   6329  H02 WTR  1626       0.008  -8.735  14.289
TER   
ATOM   6330  O00 WTR  1627      -0.076 -13.429  19.784
ATOM   6331  H01 WTR  1627       0.571 -12.979  20.327
ATOM   6332  H02 WTR  1627      -0.456 -14.091  20.361
TER   
ATOM   6333  O00 WTR  1628      12.271 -20.067  20.107
ATOM   6334  H01 WTR  1628      12.092 -19.132  20.005
ATOM   6335  H02 WTR  1628      13.018 -20.105  20.703
TER   
ATOM   6336  O00 WTR  1629       9.189 -12.095  14.740
ATOM   6337  H01 WTR  1629       9.757 -12.846  14.914
ATOM   6338  H02 WTR  1629       9.519 -11.730  13.919
TER   
ATOM   6339  O00 WTR  1630       7.446  -9.864  16.736
ATOM   6340  H01 WTR  1630       7.347 -10.800  16.560
ATOM   6341  H02 WTR  1630       8.391  -9.714  16.714
TER   
ATOM   6342  O00 WTR  1631       9.137  -9.958  20.177
ATOM   6343  H01 WTR  1631       9.613 -10.749  19.925
ATOM   6344  H02 WTR  1631       8.235 -10.123  19.903
TER   
ATOM   6345  O00 WTR  1632       5.563   5.322  16.409
ATOM   6346  H01 WTR  1632       5.371   4.450  16.754
ATOM   6347  H02 WTR  1632       6.305   5.629  16.930
TER   
ATOM   6348  O00 WTR  1633       1.844  -8.662  23.438
ATOM   6349  H01 WTR  1633       2.270  -9.435  23.807
ATOM   6350  H02 WTR  1633       2.405  -7.931  23.699
TER   
ATOM   6351  O00 WTR  1634      -0.292 -10.862  23.611
ATOM   6352  H01 WTR  1634      -0.595 -11.752  23.429
ATOM   6353  H02 WTR  1634       0.594 -10.977  23.955
TER   
ATOM   6354  O00 WTR  1635      -3.551  -5.211  19.817
ATOM   6355  H01 WTR  1635      -4.487  -5.362  19.948
ATOM   6356  H02 WTR  1635      -3.319  -5.774  19.078
TER   
ATOM   6357  O00 WTR  1636       4.588  -6.635  19.136
ATOM   6358  H01 WTR  1636       3.740  -6.966  18.841
ATOM   6359  H02 WTR  1636       5.148  -6.682  18.361
TER   
ATOM   6360  O00 WTR  1637       3.957  -7.117  23.675
ATOM   6361  H01 WTR  1637       4.174  -7.626  24.456
ATOM   6362  H02 WTR  1637       4.554  -7.445  23.002
TER   
ATOM   6363  O00 WTR  1638       6.896 -14.318  21.195
ATOM   6364  H01 WTR  1638       6.718 -13.396  21.380
ATOM   6365  H02 WTR  1638       6.381 -14.510  20.411
TER   
ATOM   6366  O00 WTR  1639       4.754 -16.423  16.574
ATOM   6367  H01 WTR  1639       4.440 -15.575  16.262
ATOM   6368  H02 WTR  1639       5.123 -16.239  17.438
TER   
ATOM   6369  O00 WTR  1640       7.817  -7.247  14.344
ATOM   6370  H01 WTR  1640       7.712  -7.273  15.295
ATOM   6371  H02 WTR  1640       8.506  -6.600  14.197
TER   
ATOM   6372  O00 WTR  1641       4.150  -8.402  25.982
ATOM   6373  H01 WTR  1641       4.868  -9.029  26.061
ATOM   6374  H02 WTR  1641       3.706  -8.437  26.829
TER   
ATOM   6375  O00 WTR  1642      -0.815 -13.399  23.319
ATOM   6376  H01 WTR  1642      -0.396 -14.212  23.036
ATOM   6377  H02 WTR  1642      -1.722 -13.481  23.025
TER   
ATOM   6378  O00 WTR  1643       8.166 -13.748  17.698
ATOM   6379  H01 WTR  1643       7.259 -13.757  18.002
ATOM   6380  H02 WTR  1643       8.212 -14.456  17.056
TER   
ATOM   6381  O00 WTR  1644       5.920 -10.518  25.649
ATOM   6382  H01 WTR  1644       6.872 -10.418  25.656
ATOM   6383  H02 WTR  1644       5.774 -11.406  25.322
TER   
ATOM   6384  O00 WTR  1645       9.634  -3.236  22.394
ATOM   6385  H01 WTR  1645       8.762  -3.629  22.431
ATOM   6386  H02 WTR  1645       9.474  -2.293  22.426
TER   
ATOM   6387  O00 WTR  1646      -8.299   3.749  23.352
ATOM   6388  H01 WTR  1646      -9.211   4.017  23.463
ATOM   6389  H02 WTR  1646      -8.105   3.935  22.433
TER   
ATOM   6390  O00 WTR  1647      -6.765   7.642  14.711
ATOM   6391  H01 WTR  1647      -6.517   6.879  15.234
ATOM   6392  H02 WTR  1647      -5.961   8.156  14.642
TER   
ATOM   6393  O00 WTR  1648     -11.939  -0.172  17.913
ATOM   6394  H01 WTR  1648     -11.664  -0.480  18.776
ATOM   6395  H02 WTR  1648     -12.314  -0.945  17.490
TER   
ATOM   6396  O00 WTR  1649      -7.601   4.772  20.767
ATOM   6397  H01 WTR  1649      -7.171   5.617  20.899
ATOM   6398  H02 WTR  1649      -7.594   4.644  19.819
TER   
ATOM   6399  O00 WTR  1650     -10.138   6.574  20.328
ATOM   6400  H01 WTR  1650     -10.440   6.032  19.599
ATOM   6401  H02 WTR  1650      -9.324   6.159  20.614
TER   
ATOM   6402  O00 WTR  1651     -12.970  -3.535  18.939
ATOM   6403  H01 WTR  1651     -12.123  -3.443  19.376
ATOM   6404  H02 WTR  1651     -13.321  -4.363  19.269
TER   
ATOM   6405  O00 WTR  1652      -7.529  -4.752  18.116
ATOM   6406  H01 WTR  1652      -7.487  -4.652  19.067
ATOM   6407  H02 WTR  1652      -8.463  -4.843  17.926
TER   
ATOM   6408  O00 WTR  1653     -10.388  -0.384  20.202
ATOM   6409  H01 WTR  1653     -10.200   0.461  20.611
ATOM   6410  H02 WTR  1653     -11.097  -0.753  20.728
TER   
ATOM   6411  O00 WTR  1654      -3.722   4.984  16.757
ATOM   6412  H01 WTR  1654      -3.590   5.929  16.827
ATOM   6413  H02 WTR  1654      -3.649   4.665  17.657
TER   
ATOM   6414  O00 WTR  1655      -3.859   3.198  18.865
ATOM   6415  H01 WTR  1655      -2.960   2.880  18.939
ATOM   6416  H02 WTR  1655      -4.119   3.394  19.765
TER   
ATOM   6417  O00 WTR  1656     -11.659   2.433  18.560
ATOM   6418  H01 WTR  1656     -11.799   1.565  18.182
ATOM   6419  H02 WTR  1656     -12.276   2.479  19.290
TER   
ATOM   6420  O00 WTR  1657       3.334  -0.590  14.511
ATOM   6421  H01 WTR  1657       2.484  -0.943  14.774
ATOM   6422  H02 WTR  1657       3.973  -1.191  14.894
TER   
ATOM   6423  O00 WTR  1658      -7.873   4.076  18.189
ATOM   6424  H01 WTR  1658      -7.696   3.240  17.758
ATOM   6425  H02 WTR  1658      -8.781   4.277  17.958
TER   
ATOM   6426  O00 WTR  1659     -15.394   1.830  18.236
ATOM   6427  H01 WTR  1659     -15.288   0.885  18.351
ATOM   6428  H02 WTR  1659     -15.242   2.196  19.107
TER   
ATOM   6429  O00 WTR  1660      -4.687  -1.715  16.158
ATOM   6430  H01 WTR  1660      -5.272  -1.397  15.470
ATOM   6431  H02 WTR  1660      -3.835  -1.338  15.941
TER   
ATOM   6432  O00 WTR  1661       0.202  -4.214  22.238
ATOM   6433  H01 WTR  1661       0.172  -4.182  21.282
ATOM   6434  H02 WTR  1661      -0.630  -4.616  22.491
TER   
ATOM   6435  O00 WTR  1662      -6.048  -6.823  20.213
ATOM   6436  H01 WTR  1662      -6.034  -7.658  19.746
ATOM   6437  H02 WTR  1662      -6.972  -6.572  20.227
TER   
ATOM   6438  O00 WTR  1663     -11.738   4.016  12.740
ATOM   6439  H01 WTR  1663     -12.129   3.227  13.115
ATOM   6440  H02 WTR  1663     -12.194   4.738  13.170
TER   
ATOM   6441  O00 WTR  1664      20.425  -3.066  13.695
ATOM   6442  H01 WTR  1664      21.275  -2.695  13.933
ATOM   6443  H02 WTR  1664      19.786  -2.474  14.092
TER   
ATOM   6444  O00 WTR  1665      -7.323   0.806  22.700
ATOM   6445  H01 WTR  1665      -7.364   0.821  21.743
ATOM   6446  H02 WTR  1665      -7.769   1.608  22.972
TER   
ATOM   6447  O00 WTR  1666      -7.817  -3.917  20.714
ATOM   6448  H01 WTR  1666      -7.197  -3.227  20.480
ATOM   6449  H02 WTR  1666      -7.803  -3.939  21.671
TER   
ATOM   6450  O00 WTR  1667     -11.128   4.320  22.443
ATOM   6451  H01 WTR  1667     -10.863   5.157  22.061
ATOM   6452  H02 WTR  1667     -10.836   3.665  21.809
TER   
ATOM   6453  O00 WTR  1668      -5.509  -2.140  20.166
ATOM   6454  H01 WTR  1668      -5.280  -1.786  19.307
ATOM   6455  H02 WTR  1668      -4.671  -2.226  20.621
TER   
ATOM   6456  O00 WTR  1669       9.036   4.168  22.062
ATOM   6457  H01 WTR  1669       9.687   3.466  22.039
ATOM   6458  H02 WTR  1669       8.967   4.401  22.988
TER   
ATOM   6459  O00 WTR  1670     -10.305  -4.929  10.572
ATOM   6460  H01 WTR  1670      -9.518  -5.088  11.094
ATOM   6461  H02 WTR  1670     -10.282  -5.602   9.892
TER   
ATOM   6462  O00 WTR  1671      -9.189  -0.350  16.736
ATOM   6463  H01 WTR  1671      -9.130  -1.240  16.388
ATOM   6464  H02 WTR  1671      -9.983  -0.353  17.270
TER   
ATOM   6465  O00 WTR  1672      -5.655  -3.972  13.581
ATOM   6466  H01 WTR  1672      -6.380  -4.582  13.444
ATOM   6467  H02 WTR  1672      -6.041  -3.106  13.450
TER   
ATOM   6468  O00 WTR  1673      -2.007   3.814  14.934
ATOM   6469  H01 WTR  1673      -1.802   3.158  15.600
ATOM   6470  H02 WTR  1673      -2.815   4.225  15.243
TER   
ATOM   6471  O00 WTR  1674      -6.055   7.362  21.620
ATOM   6472  H01 WTR  1674      -6.895   7.789  21.792
ATOM   6473  H02 WTR  1674      -5.414   8.072  21.656
TER   
ATOM   6474  O00 WTR  1675      -9.779  -1.149  11.946
ATOM   6475  H01 WTR  1675      -9.619  -2.031  12.283
ATOM   6476  H02 WTR  1675     -10.124  -1.288  11.064
TER   
ATOM   6477  O00 WTR  1676     -10.513  -3.049  20.068
ATOM   6478  H01 WTR  1676     -10.328  -2.121  19.925
ATOM   6479  H02 WTR  1676      -9.655  -3.444  20.222
TER   
ATOM   6480  O00 WTR  1677      -1.529  -5.850  17.668
ATOM   6481  H01 WTR  1677      -1.935  -5.350  16.959
ATOM   6482  H02 WTR  1677      -1.024  -5.202  18.159
TER   
ATOM   6483  O00 WTR  1678      -2.202  -2.855  18.926
ATOM   6484  H01 WTR  1678      -2.220  -2.856  17.969
ATOM   6485  H02 WTR  1678      -2.755  -3.595  19.177
TER   
ATOM   6486  O00 WTR  1679       0.041  -4.127  19.402
ATOM   6487  H01 WTR  1679       0.571  -3.761  18.694
ATOM   6488  H02 WTR  1679      -0.796  -3.667  19.338
TER   
ATOM   6489  O00 WTR  1680      -0.024 -15.881  22.045
ATOM   6490  H01 WTR  1680      -0.851 -16.363  22.043
ATOM   6491  H02 WTR  1680       0.530 -16.351  21.422
TER   
ATOM   6492  O00 WTR  1681      -7.340  -3.007  23.420
ATOM   6493  H01 WTR  1681      -6.465  -2.621  23.382
ATOM   6494  H02 WTR  1681      -7.935  -2.263  23.330
TER   
ATOM   6495  O00 WTR  1682      -4.122   3.457  21.874
ATOM   6496  H01 WTR  1682      -4.727   3.233  22.581
ATOM   6497  H02 WTR  1682      -3.294   3.048  22.128
TER   
ATOM   6498  O00 WTR  1683      -5.745   3.035  23.775
ATOM   6499  H01 WTR  1683      -6.587   3.481  23.870
ATOM   6500  H02 WTR  1683      -5.930   2.124  24.006
TER   
ATOM   6501  O00 WTR  1684     -10.702   4.816  18.334
ATOM   6502  H01 WTR  1684     -11.392   5.292  17.872
ATOM   6503  H02 WTR  1684     -11.108   3.986  18.583
TER   
ATOM   6504  O00 WTR  1685      -9.791   2.342  20.584
ATOM   6505  H01 WTR  1685      -8.887   2.280  20.274
ATOM   6506  H02 WTR  1685     -10.320   2.329  19.787
TER   
ATOM   6507  O00 WTR  1686      -2.144  -0.933  15.691
ATOM   6508  H01 WTR  1686      -2.002  -1.069  14.755
ATOM   6509  H02 WTR  1686      -1.775  -0.067  15.867
TER   
ATOM   6510  O00 WTR  1687       5.922 -18.439  14.933
ATOM   6511  H01 WTR  1687       6.819 -18.121  14.836
ATOM   6512  H02 WTR  1687       5.457 -17.719  15.360
TER   
ATOM   6513  O00 WTR  1688       1.722  -3.169  17.204
ATOM   6514  H01 WTR  1688       2.607  -3.054  17.549
ATOM   6515  H02 WTR  1688       1.738  -2.733  16.352
TER   
ATOM   6516  O00 WTR  1689      -3.727 -14.256  19.480
ATOM   6517  H01 WTR  1689      -3.370 -13.794  18.721
ATOM   6518  H02 WTR  1689      -4.139 -15.038  19.113
TER   
ATOM   6519  O00 WTR  1690     -15.146 -19.275  18.049
ATOM   6520  H01 WTR  1690     -15.497 -20.143  18.248
ATOM   6521  H02 WTR  1690     -14.538 -19.423  17.325
TER   
ATOM   6522  O00 WTR  1691      -6.868   1.757  20.135
ATOM   6523  H01 WTR  1691      -6.269   1.402  19.479
ATOM   6524  H02 WTR  1691      -6.373   2.460  20.557
TER   
ATOM   6525  O00 WTR  1692      -6.276   7.323  19.027
ATOM   6526  H01 WTR  1692      -6.302   7.402  19.981
ATOM   6527  H02 WTR  1692      -5.581   7.922  18.755
TER   
ATOM   6528  O00 WTR  1693      -2.658  -1.314  12.764
ATOM   6529  H01 WTR  1693      -1.902  -0.825  12.437
ATOM   6530  H02 WTR  1693      -3.416  -0.821  12.452
TER   
ATOM   6531  O00 WTR  1694      -3.187  10.932  17.641
ATOM   6532  H01 WTR  1694      -3.875  11.078  16.992
ATOM   6533  H02 WTR  1694      -2.700  11.756  17.665
TER   
ATOM   6534  O00 WTR  1695      -0.850 -19.475  14.553
ATOM   6535  H01 WTR  1695      -1.792 -19.316  14.611
ATOM   6536  H02 WTR  1695      -0.777 -20.335  14.139
TER   
ATOM   6537  O00 WTR  1696      -4.910  -9.154  18.527
ATOM   6538  H01 WTR  1696      -4.266  -9.062  17.825
ATOM   6539  H02 WTR  1696      -4.472  -9.692  19.186
TER   
ATOM   6540  O00 WTR  1697       5.165  -3.237  14.973
ATOM   6541  H01 WTR  1697       5.136  -3.349  15.923
ATOM   6542  H02 WTR  1697       5.884  -2.622  14.825
TER   
ATOM   6543  O00 WTR  1698      -4.841  10.153  19.637
ATOM   6544  H01 WTR  1698      -5.611  10.720  19.593
ATOM   6545  H02 WTR  1698      -4.227  10.533  19.009
TER   
ATOM   6546  O00 WTR  1699       8.940  -4.284  17.196
ATOM   6547  H01 WTR  1699       8.236  -3.905  17.723
ATOM   6548  H02 WTR  1699       8.641  -4.189  16.292
TER   
ATOM   6549  O00 WTR  1700       5.548  -0.301  20.632
ATOM   6550  H01 WTR  1700       4.747  -0.032  20.182
ATOM   6551  H02 WTR  1700       5.250  -0.906  21.312
TER   
ATOM   6552  O00 WTR  1701      -4.291   9.202  22.582
ATOM   6553  H01 WTR  1701      -3.496   9.026  23.086
ATOM   6554  H02 WTR  1701      -3.990   9.716  21.832
TER   
ATOM   6555  O00 WTR  1702       6.527  -6.428  20.924
ATOM   6556  H01 WTR  1702       5.822  -6.399  20.278
ATOM   6557  H02 WTR  1702       6.555  -5.543  21.288
TER   
ATOM   6558  O00 WTR  1703      -2.622  -0.757  20.734
ATOM   6559  H01 WTR  1703      -2.809  -1.085  21.614
ATOM   6560  H02 WTR  1703      -2.668  -1.532  20.174
TER   
ATOM   6561  O00 WTR  1704       7.908   2.505  17.530
ATOM   6562  H01 WTR  1704       8.156   1.821  18.152
ATOM   6563  H02 WTR  1704       8.135   3.324  17.970
TER   
ATOM   6564  O00 WTR  1705      -4.847  -2.888  25.076
ATOM   6565  H01 WTR  1705      -5.183  -3.716  25.418
ATOM   6566  H02 WTR  1705      -4.590  -2.393  25.853
TER   
ATOM   6567  O00 WTR  1706       9.247  -1.028  14.413
ATOM   6568  H01 WTR  1706      10.137  -1.199  14.722
ATOM   6569  H02 WTR  1706       9.329  -0.245  13.869
TER   
ATOM   6570  O00 WTR  1707       7.654  -0.297  18.696
ATOM   6571  H01 WTR  1707       8.449  -0.515  19.183
ATOM   6572  H02 WTR  1707       7.046   0.026  19.361
TER   
ATOM   6573  O00 WTR  1708       3.920   0.443  18.695
ATOM   6574  H01 WTR  1708       3.127   0.786  19.107
ATOM   6575  H02 WTR  1708       4.208   1.143  18.109
TER   
ATOM   6576  O00 WTR  1709      -3.066  -4.186  12.895
ATOM   6577  H01 WTR  1709      -3.000  -3.243  12.744
ATOM   6578  H02 WTR  1709      -3.998  -4.339  13.052
TER   
ATOM   6579  O00 WTR  1710      10.822  -2.097  16.786
ATOM   6580  H01 WTR  1710      11.576  -2.672  16.918
ATOM   6581  H02 WTR  1710      10.065  -2.638  17.012
TER   
ATOM   6582  O00 WTR  1711       9.842   1.751  23.810
ATOM   6583  H01 WTR  1711      10.508   1.199  24.221
ATOM   6584  H02 WTR  1711       9.588   1.272  23.021
TER   
ATOM   6585  O00 WTR  1712       7.574   4.922  14.400
ATOM   6586  H01 WTR  1712       8.157   4.192  14.608
ATOM   6587  H02 WTR  1712       6.893   4.884  15.072
TER   
ATOM   6588  O00 WTR  1713      -6.726  -0.906  14.073
ATOM   6589  H01 WTR  1713      -5.971  -0.373  13.825
ATOM   6590  H02 WTR  1713      -7.485  -0.368  13.845
TER   
ATOM   6591  O00 WTR  1714       4.288  -2.519  18.008
ATOM   6592  H01 WTR  1714       4.182  -3.098  18.762
ATOM   6593  H02 WTR  1714       4.372  -1.644  18.387
TER   
ATOM   6594  O00 WTR  1715       3.808   6.431  20.666
ATOM   6595  H01 WTR  1715       4.346   7.185  20.911
ATOM   6596  H02 WTR  1715       2.980   6.569  21.126
TER   
ATOM   6597  O00 WTR  1716      -2.720  -8.056  16.690
ATOM   6598  H01 WTR  1716      -2.309  -7.372  17.217
ATOM   6599  H02 WTR  1716      -3.024  -7.603  15.903
TER   
ATOM   6600  O00 WTR  1717       6.878  -3.097  18.820
ATOM   6601  H01 WTR  1717       5.976  -2.903  18.563
ATOM   6602  H02 WTR  1717       7.298  -2.239  18.884
TER   
ATOM   6603  O00 WTR  1718      13.412  -3.188  17.677
ATOM   6604  H01 WTR  1718      13.198  -3.338  18.598
ATOM   6605  H02 WTR  1718      14.223  -3.675  17.536
TER   
ATOM   6606  O00 WTR  1719       7.591   1.959  20.759
ATOM   6607  H01 WTR  1719       8.145   2.730  20.881
ATOM   6608  H02 WTR  1719       6.697   2.287  20.864
TER   
ATOM   6609  O00 WTR  1720      10.026  -1.400  19.624
ATOM   6610  H01 WTR  1720       9.971  -2.321  19.879
ATOM   6611  H02 WTR  1720      10.569  -1.401  18.835
TER   
ATOM   6612  O00 WTR  1721       0.836  -1.927  14.936
ATOM   6613  H01 WTR  1721       0.291  -1.884  15.722
ATOM   6614  H02 WTR  1721       0.503  -2.683  14.454
TER   
ATOM   6615  O00 WTR  1722       4.925  -2.357  22.690
ATOM   6616  H01 WTR  1722       4.086  -2.819  22.691
ATOM   6617  H02 WTR  1722       5.107  -2.190  23.615
TER   
ATOM   6618  O00 WTR  1723      -3.249  -2.806  22.770
ATOM   6619  H01 WTR  1723      -2.682  -3.577  22.736
ATOM   6620  H02 WTR  1723      -3.853  -2.984  23.491
TER   
ATOM   6621  O00 WTR  1724       4.391   3.559  20.046
ATOM   6622  H01 WTR  1724       3.738   3.748  19.372
ATOM   6623  H02 WTR  1724       4.532   4.397  20.485
TER   
ATOM   6624  O00 WTR  1725     -12.002 -10.824  19.567
ATOM   6625  H01 WTR  1725     -12.604 -10.593  18.860
ATOM   6626  H02 WTR  1725     -12.517 -11.386  20.146
TER   
ATOM   6627  O00 WTR  1726       3.909   6.921  17.722
ATOM   6628  H01 WTR  1726       4.329   6.144  17.352
ATOM   6629  H02 WTR  1726       3.437   6.597  18.489
TER   
ATOM   6630  O00 WTR  1727       0.327  -1.489  21.609
ATOM   6631  H01 WTR  1727       0.332  -2.415  21.849
ATOM   6632  H02 WTR  1727      -0.536  -1.346  21.221
TER   
ATOM   6633  O00 WTR  1728       8.999   2.649  15.034
ATOM   6634  H01 WTR  1728       9.873   2.973  15.252
ATOM   6635  H02 WTR  1728       8.569   2.531  15.881
TER   
ATOM   6636  O00 WTR  1729       3.764  -4.226  19.979
ATOM   6637  H01 WTR  1729       3.874  -4.234  20.930
ATOM   6638  H02 WTR  1729       4.008  -5.109  19.702
TER   
ATOM   6639  O00 WTR  1730       6.748  -3.891  21.505
ATOM   6640  H01 WTR  1730       6.237  -3.256  22.007
ATOM   6641  H02 WTR  1730       6.583  -3.663  20.590
TER   
ATOM   6642  O00 WTR  1731      -1.626   1.540  19.537
ATOM   6643  H01 WTR  1731      -2.048   0.756  19.887
ATOM   6644  H02 WTR  1731      -0.768   1.561  19.960
TER   
ATOM   6645  O00 WTR  1732       0.965   6.293  17.247
ATOM   6646  H01 WTR  1732       0.155   6.098  17.718
ATOM   6647  H02 WTR  1732       0.714   6.283  16.324
TER   
ATOM   6648  O00 WTR  1733      -1.430   1.766  16.734
ATOM   6649  H01 WTR  1733      -1.523   1.747  17.687
ATOM   6650  H02 WTR  1733      -0.502   1.950  16.588
TER   
ATOM   6651  O00 WTR  1734       2.412   4.176  18.275
ATOM   6652  H01 WTR  1734       1.986   3.521  17.721
ATOM   6653  H02 WTR  1734       2.071   5.013  17.961
TER   
ATOM   6654  O00 WTR  1735       0.445   4.365  13.974
ATOM   6655  H01 WTR  1735       0.397   5.270  14.283
ATOM   6656  H02 WTR  1735      -0.467   4.075  13.942
TER   
ATOM   6657  O00 WTR  1736      -4.901  -6.287  23.039
ATOM   6658  H01 WTR  1736      -5.070  -6.549  22.134
ATOM   6659  H02 WTR  1736      -3.951  -6.180  23.084
TER   
ATOM   6660  O00 WTR  1737      11.317   0.456  16.824
ATOM   6661  H01 WTR  1737      11.578   0.599  15.914
ATOM   6662  H02 WTR  1737      11.087  -0.472  16.866
TER   
ATOM   6663  O00 WTR  1738       4.875 -17.981  21.245
ATOM   6664  H01 WTR  1738       5.489 -18.294  21.910
ATOM   6665  H02 WTR  1738       4.603 -18.772  20.780
TER   
ATOM   6666  O00 WTR  1739      -0.417  10.579  16.190
ATOM   6667  H01 WTR  1739       0.060  11.099  15.543
ATOM   6668  H02 WTR  1739      -1.255  11.031  16.291
TER   
ATOM   6669  O00 WTR  1740       5.275   2.850  17.559
ATOM   6670  H01 WTR  1740       4.979   3.113  18.431
ATOM   6671  H02 WTR  1740       6.226   2.771  17.642
TER   
ATOM   6672  O00 WTR  1741       1.157   2.443  16.367
ATOM   6673  H01 WTR  1741       0.759   3.046  15.741
ATOM   6674  H02 WTR  1741       2.031   2.274  16.015
TER   
ATOM   6675  O00 WTR  1742       9.304   4.208  19.172
ATOM   6676  H01 WTR  1742       9.402   4.568  20.054
ATOM   6677  H02 WTR  1742      10.189   3.947  18.919
TER   
ATOM   6678  O00 WTR  1743       6.787  -7.125  17.392
ATOM   6679  H01 WTR  1743       6.682  -8.063  17.231
ATOM   6680  H02 WTR  1743       7.729  -7.005  17.508
TER   
ATOM   6681  O00 WTR  1744       9.982 -12.326  18.940
ATOM   6682  H01 WTR  1744       9.414 -12.780  18.317
ATOM   6683  H02 WTR  1744      10.017 -12.908  19.699
TER   
ATOM   6684  O00 WTR  1745      11.973 -11.616  10.121
ATOM   6685  H01 WTR  1745      12.283 -11.606   9.216
ATOM   6686  H02 WTR  1745      11.112 -11.200  10.085
TER   
ATOM   6687  O00 WTR  1746      15.327  -4.195  13.484
ATOM   6688  H01 WTR  1746      15.209  -4.731  14.268
ATOM   6689  H02 WTR  1746      15.766  -3.404  13.798
TER   
ATOM   6690  O00 WTR  1747      11.883   3.728  15.861
ATOM   6691  H01 WTR  1747      12.063   3.236  16.662
ATOM   6692  H02 WTR  1747      11.779   4.633  16.154
TER   
ATOM   6693  O00 WTR  1748       8.466  -9.870  25.185
ATOM   6694  H01 WTR  1748       8.497  -9.609  24.264
ATOM   6695  H02 WTR  1748       9.307 -10.300  25.341
TER   
ATOM   6696  O00 WTR  1749      16.695  -7.029  14.859
ATOM   6697  H01 WTR  1749      17.459  -6.622  14.449
ATOM   6698  H02 WTR  1749      16.728  -7.943  14.576
TER   
ATOM   6699  O00 WTR  1750      13.282  -8.663  19.115
ATOM   6700  H01 WTR  1750      13.798  -9.457  19.257
ATOM   6701  H02 WTR  1750      13.589  -8.055  19.788
TER   
ATOM   6702  O00 WTR  1751      22.331  -1.025  11.945
ATOM   6703  H01 WTR  1751      22.269  -1.761  11.336
ATOM   6704  H02 WTR  1751      23.267  -0.825  11.985
TER   
ATOM   6705  O00 WTR  1752       9.784 -20.679  17.899
ATOM   6706  H01 WTR  1752       8.904 -21.053  17.943
ATOM   6707  H02 WTR  1752       9.705 -19.828  18.330
TER   
ATOM   6708  O00 WTR  1753      13.024 -15.098  17.773
ATOM   6709  H01 WTR  1753      13.554 -14.505  17.240
ATOM   6710  H02 WTR  1753      12.196 -15.172  17.298
TER   
ATOM   6711  O00 WTR  1754      16.130 -14.465  14.266
ATOM   6712  H01 WTR  1754      17.040 -14.197  14.140
ATOM   6713  H02 WTR  1754      15.993 -14.412  15.211
TER   
ATOM   6714  O00 WTR  1755      10.946  -4.234  20.429
ATOM   6715  H01 WTR  1755      10.491  -5.060  20.265
ATOM   6716  H02 WTR  1755      10.582  -3.920  21.256
TER   
ATOM   6717  O00 WTR  1756       4.514  -8.591  21.377
ATOM   6718  H01 WTR  1756       4.997  -7.935  20.874
ATOM   6719  H02 WTR  1756       3.948  -9.017  20.733
TER   
ATOM   6720  O00 WTR  1757       9.476 -15.302  19.720
ATOM   6721  H01 WTR  1757       8.937 -15.052  18.970
ATOM   6722  H02 WTR  1757       8.907 -15.174  20.479
TER   
ATOM   6723  O00 WTR  1758      16.084  -8.644  12.554
ATOM   6724  H01 WTR  1758      16.137  -7.706  12.369
ATOM   6725  H02 WTR  1758      15.203  -8.769  12.908
TER   
ATOM   6726  O00 WTR  1759      17.059  -5.901  12.040
ATOM   6727  H01 WTR  1759      17.834  -5.656  12.546
ATOM   6728  H02 WTR  1759      16.398  -5.253  12.284
TER   
ATOM   6729  O00 WTR  1760       9.313   0.012  21.710
ATOM   6730  H01 WTR  1760       9.716  -0.283  20.894
ATOM   6731  H02 WTR  1760       8.638   0.632  21.433
TER   
ATOM   6732  O00 WTR  1761      15.799  -0.795  13.460
ATOM   6733  H01 WTR  1761      15.123  -1.273  12.981
ATOM   6734  H02 WTR  1761      15.341  -0.425  14.215
TER   
ATOM   6735  O00 WTR  1762       7.494   6.107  18.231
ATOM   6736  H01 WTR  1762       8.127   5.542  18.674
ATOM   6737  H02 WTR  1762       7.975   6.915  18.055
TER   
ATOM   6738  O00 WTR  1763      12.082  -0.207  14.230
ATOM   6739  H01 WTR  1763      12.365  -0.838  13.568
ATOM   6740  H02 WTR  1763      11.932   0.602  13.740
TER   
ATOM   6741  O00 WTR  1764      19.026  -1.877  11.382
ATOM   6742  H01 WTR  1764      19.684  -2.282  11.947
ATOM   6743  H02 WTR  1764      19.040  -0.951  11.623
TER   
ATOM   6744  O00 WTR  1765      20.381   0.632  15.344
ATOM   6745  H01 WTR  1765      21.074   0.369  15.950
ATOM   6746  H02 WTR  1765      19.569   0.476  15.827
TER   
ATOM   6747  O00 WTR  1766      17.937  -2.193  14.678
ATOM   6748  H01 WTR  1766      17.360  -1.677  14.114
ATOM   6749  H02 WTR  1766      17.958  -1.710  15.505
TER   
ATOM   6750  O00 WTR  1767      18.045  -0.422  16.941
ATOM   6751  H01 WTR  1767      17.096  -0.532  16.992
ATOM   6752  H02 WTR  1767      18.384  -0.902  17.696
TER   
ATOM   6753  O00 WTR  1768      13.735  -1.893  12.306
ATOM   6754  H01 WTR  1768      13.494  -2.528  12.981
ATOM   6755  H02 WTR  1768      14.057  -2.426  11.579
TER   
ATOM   6756  O00 WTR  1769      19.128  -5.621  13.629
ATOM   6757  H01 WTR  1769      19.592  -4.795  13.765
ATOM   6758  H02 WTR  1769      19.560  -6.017  12.872
TER   
ATOM   6759  O00 WTR  1770      13.053  -5.331  12.583
ATOM   6760  H01 WTR  1770      13.762  -4.701  12.454
ATOM   6761  H02 WTR  1770      12.398  -4.854  13.094
TER   
ATOM   6762  O00 WTR  1771       8.013  -9.230  22.534
ATOM   6763  H01 WTR  1771       8.355  -9.663  21.752
ATOM   6764  H02 WTR  1771       7.628  -8.416  22.209
TER   
ATOM   6765  O00 WTR  1772      17.134   1.391  11.814
ATOM   6766  H01 WTR  1772      18.059   1.542  12.005
ATOM   6767  H02 WTR  1772      16.910   0.606  12.313
TER   
ATOM   6768  O00 WTR  1773      15.185  -1.034  17.599
ATOM   6769  H01 WTR  1773      14.878  -0.496  16.869
ATOM   6770  H02 WTR  1773      14.599  -1.791  17.602
TER   
ATOM   6771  O00 WTR  1774      12.613  -8.489  16.591
ATOM   6772  H01 WTR  1774      13.016  -8.502  17.459
ATOM   6773  H02 WTR  1774      11.892  -9.117  16.653
TER   
ATOM   6774  O00 WTR  1775      12.834 -18.246  12.030
ATOM   6775  H01 WTR  1775      12.949 -18.934  12.686
ATOM   6776  H02 WTR  1775      13.717 -17.910  11.877
TER   
ATOM   6777  O00 WTR  1776      10.347  -4.690  11.466
ATOM   6778  H01 WTR  1776       9.473  -4.430  11.757
ATOM   6779  H02 WTR  1776      10.365  -5.640  11.577
TER   
ATOM   6780  O00 WTR  1777     -14.821   5.324  11.203
ATOM   6781  H01 WTR  1777     -14.444   6.044  11.709
ATOM   6782  H02 WTR  1777     -14.278   4.567  11.422
TER   
ATOM   6783  O00 WTR  1778      -7.436  11.396  14.550
ATOM   6784  H01 WTR  1778      -7.873  10.614  14.886
ATOM   6785  H02 WTR  1778      -6.648  11.480  15.087
TER   
ATOM   6786  O00 WTR  1779      -8.972   8.584  18.664
ATOM   6787  H01 WTR  1779      -8.192   8.077  18.440
ATOM   6788  H02 WTR  1779      -9.518   7.977  19.163
TER   
ATOM   6789  O00 WTR  1780      -1.813   8.710  14.517
ATOM   6790  H01 WTR  1780      -1.622   9.082  13.657
ATOM   6791  H02 WTR  1780      -1.190   9.134  15.107
TER   
ATOM   6792  O00 WTR  1781       2.974  11.523  13.247
ATOM   6793  H01 WTR  1781       3.391  10.997  13.930
ATOM   6794  H02 WTR  1781       3.485  12.332  13.222
TER   
ATOM   6795  O00 WTR  1782      11.246   5.941  12.033
ATOM   6796  H01 WTR  1782      10.710   5.990  12.825
ATOM   6797  H02 WTR  1782      11.165   6.807  11.634
TER   
ATOM   6798  O00 WTR  1783      11.770   6.278  16.796
ATOM   6799  H01 WTR  1783      11.196   6.822  16.258
ATOM   6800  H02 WTR  1783      12.491   6.858  17.041
TER   
ATOM   6801  O00 WTR  1784       0.177   6.919  14.679
ATOM   6802  H01 WTR  1784       0.804   7.626  14.530
ATOM   6803  H02 WTR  1784      -0.679   7.347  14.651
TER   
ATOM   6804  O00 WTR  1785      -7.297   8.829  10.433
ATOM   6805  H01 WTR  1785      -7.942   8.734   9.732
ATOM   6806  H02 WTR  1785      -6.889   9.680  10.270
TER   
ATOM   6807  O00 WTR  1786      -6.356   3.069  14.927
ATOM   6808  H01 WTR  1786      -6.382   3.917  15.370
ATOM   6809  H02 WTR  1786      -6.918   2.504  15.457
TER   
ATOM   6810  O00 WTR  1787      -4.522   9.050  13.798
ATOM   6811  H01 WTR  1787      -3.670   8.831  14.176
ATOM   6812  H02 WTR  1787      -4.433   9.961  13.518
TER   
ATOM   6813  O00 WTR  1788      -8.033  11.174  18.432
ATOM   6814  H01 WTR  1788      -8.600  10.415  18.571
ATOM   6815  H02 WTR  1788      -7.479  10.926  17.692
TER   
ATOM   6816  O00 WTR  1789      -3.858  11.531  13.229
ATOM   6817  H01 WTR  1789      -2.915  11.636  13.102
ATOM   6818  H02 WTR  1789      -4.245  11.829  12.405
TER   
ATOM   6819  O00 WTR  1790      -8.748   8.247  21.922
ATOM   6820  H01 WTR  1790      -9.588   8.083  21.493
ATOM   6821  H02 WTR  1790      -8.981   8.625  22.770
TER   
ATOM   6822  O00 WTR  1791      -0.900  14.881  15.424
ATOM   6823  H01 WTR  1791      -1.168  14.599  14.550
ATOM   6824  H02 WTR  1791      -1.568  15.514  15.688
TER   
ATOM   6825  O00 WTR  1792      -3.371  15.889  16.253
ATOM   6826  H01 WTR  1792      -3.896  15.118  16.469
ATOM   6827  H02 WTR  1792      -3.539  16.041  15.324
TER   
ATOM   6828  O00 WTR  1793       1.814   8.759  15.811
ATOM   6829  H01 WTR  1793       1.878   8.181  16.571
ATOM   6830  H02 WTR  1793       1.204   9.445  16.083
TER   
ATOM   6831  O00 WTR  1794      -3.683  15.843  13.545
ATOM   6832  H01 WTR  1794      -4.277  15.094  13.596
ATOM   6833  H02 WTR  1794      -4.257  16.594  13.395
TER   
ATOM   6834  O00 WTR  1795       2.157  -3.544 -10.174
ATOM   6835  H01 WTR  1795       2.284  -3.668 -11.115
ATOM   6836  H02 WTR  1795       1.267  -3.856 -10.009
TER   
ATOM   6837  O00 WTR  1796      -3.775  -9.862  -2.552
ATOM   6838  H01 WTR  1796      -3.495  -9.236  -1.884
ATOM   6839  H02 WTR  1796      -2.969 -10.104  -3.007
TER   
ATOM   6840  O00 WTR  1797      -1.444 -10.682   1.552
ATOM   6841  H01 WTR  1797      -1.177 -10.783   2.466
ATOM   6842  H02 WTR  1797      -2.064  -9.953   1.563
TER   
ATOM   6843  O00 WTR  1798      -2.136 -13.808   4.395
ATOM   6844  H01 WTR  1798      -2.379 -12.888   4.499
ATOM   6845  H02 WTR  1798      -2.968 -14.261   4.259
TER   
ATOM   6846  O00 WTR  1799      -2.647 -14.148  -5.192
ATOM   6847  H01 WTR  1799      -2.692 -13.201  -5.320
ATOM   6848  H02 WTR  1799      -2.015 -14.265  -4.482
TER   
ATOM   6849  O00 WTR  1800      -3.435  -1.364  -9.819
ATOM   6850  H01 WTR  1800      -3.143  -1.656 -10.683
ATOM   6851  H02 WTR  1800      -2.759  -0.751  -9.531
TER   
ATOM   6852  O00 WTR  1801       2.460 -15.675   4.523
ATOM   6853  H01 WTR  1801       2.593 -16.106   3.678
ATOM   6854  H02 WTR  1801       2.655 -14.753   4.355
TER   
ATOM   6855  O00 WTR  1802      -6.123  -9.764  -0.956
ATOM   6856  H01 WTR  1802      -5.593 -10.456  -0.561
ATOM   6857  H02 WTR  1802      -5.497  -9.069  -1.159
TER   
ATOM   6858  O00 WTR  1803       0.128 -12.930   1.570
ATOM   6859  H01 WTR  1803      -0.307 -12.086   1.445
ATOM   6860  H02 WTR  1803       0.304 -12.974   2.509
TER   
ATOM   6861  O00 WTR  1804      -5.711  -6.837  -1.992
ATOM   6862  H01 WTR  1804      -4.978  -7.393  -1.727
ATOM   6863  H02 WTR  1804      -5.882  -7.084  -2.901
TER   
ATOM   6864  O00 WTR  1805      -0.573 -10.593  -1.169
ATOM   6865  H01 WTR  1805      -0.988 -10.424  -0.323
ATOM   6866  H02 WTR  1805       0.162 -11.170  -0.965
TER   
ATOM   6867  O00 WTR  1806      -5.402  -9.600   2.499
ATOM   6868  H01 WTR  1806      -4.574  -9.436   2.049
ATOM   6869  H02 WTR  1806      -6.072  -9.438   1.835
TER   
ATOM   6870  O00 WTR  1807       5.382 -14.412  -1.182
ATOM   6871  H01 WTR  1807       4.787 -14.785  -0.532
ATOM   6872  H02 WTR  1807       5.166 -14.869  -1.995
TER   
ATOM   6873  O00 WTR  1808       0.610 -10.871   8.174
ATOM   6874  H01 WTR  1808       1.042 -10.762   7.327
ATOM   6875  H02 WTR  1808      -0.275 -11.165   7.956
TER   
ATOM   6876  O00 WTR  1809      -0.169  -9.317  -3.599
ATOM   6877  H01 WTR  1809      -0.367  -9.926  -2.888
ATOM   6878  H02 WTR  1809       0.780  -9.375  -3.708
TER   
ATOM   6879  O00 WTR  1810      -4.599  -9.261  -6.390
ATOM   6880  H01 WTR  1810      -4.812  -9.907  -7.063
ATOM   6881  H02 WTR  1810      -4.943  -9.636  -5.579
TER   
ATOM   6882  O00 WTR  1811      -1.463  -4.309  -7.045
ATOM   6883  H01 WTR  1811      -2.318  -4.019  -7.363
ATOM   6884  H02 WTR  1811      -0.953  -4.469  -7.839
TER   
ATOM   6885  O00 WTR  1812       3.137  -5.134  -8.297
ATOM   6886  H01 WTR  1812       3.936  -4.744  -7.943
ATOM   6887  H02 WTR  1812       2.978  -4.658  -9.112
TER   
ATOM   6888  O00 WTR  1813      -0.762 -17.733  -4.641
ATOM   6889  H01 WTR  1813      -0.288 -17.005  -5.042
ATOM   6890  H02 WTR  1813      -1.041 -17.398  -3.789
TER   
ATOM   6891  O00 WTR  1814       4.939  -4.007 -13.362
ATOM   6892  H01 WTR  1814       4.007  -4.094 -13.162
ATOM   6893  H02 WTR  1814       5.364  -3.954 -12.506
TER   
ATOM   6894  O00 WTR  1815      -1.684  -8.905  -5.969
ATOM   6895  H01 WTR  1815      -2.619  -8.771  -5.813
ATOM   6896  H02 WTR  1815      -1.350  -9.253  -5.143
TER   
ATOM   6897  O00 WTR  1816       0.281  -9.375  -8.296
ATOM   6898  H01 WTR  1816      -0.555  -8.953  -8.099
ATOM   6899  H02 WTR  1816       0.792  -9.282  -7.492
TER   
ATOM   6900  O00 WTR  1817       1.434  -9.471   5.139
ATOM   6901  H01 WTR  1817       0.904  -8.923   5.718
ATOM   6902  H02 WTR  1817       0.826  -9.762   4.460
TER   
ATOM   6903  O00 WTR  1818      -1.118   0.003  -9.262
ATOM   6904  H01 WTR  1818      -1.161   0.952  -9.144
ATOM   6905  H02 WTR  1818      -0.217  -0.165  -9.537
TER   
ATOM   6906  O00 WTR  1819       6.124  -5.060  -8.424
ATOM   6907  H01 WTR  1819       6.830  -4.480  -8.140
ATOM   6908  H02 WTR  1819       6.572  -5.808  -8.818
TER   
END
