# Supplementary material for: Computationally-guided optimization of small-molecule inhibitors of the Aurora A kinase–TPX2 protein–protein interaction
Source: Chem Commun (Camb). 2017 Aug 2;53(67):9372–5. doi: 10.1039/c7cc05379g (PMC5591577; doi:10.1039/c7cc05379g)
Supplement: Supplementary file 2 [file CC-053-C7CC05379G-s002.zip › aur_data/007to006/l0.pdb]

REMARK     ur                            E=     -21204.109
REMARK    ESX   =      -3329.566    EXX    =        -84.901
REMARK    RADGYR=         14.133
REMARK          Created by MCPRO 2.30     
ATOM      1  H1  ACE     1      11.072   0.342 -13.718
ATOM      2  CH3 ACE     1      10.621   0.151 -12.744
ATOM      3  C   ACE     1      11.637   0.414 -11.595
ATOM      4  H2  ACE     1      10.293  -0.887 -12.709
ATOM      5  H3  ACE     1       9.759   0.808 -12.625
ATOM      6  O   ACE     1      12.789   0.762 -11.872
ATOM      7  N   TRP     2      11.232   0.224 -10.330
ATOM      8  CA  TRP     2      12.020   0.709  -9.185
ATOM      9  C   TRP     2      12.410  -0.332  -8.218
ATOM     10  HN  TRP     2      10.366  -0.263 -10.148
ATOM     11  CB  TRP     2      11.237   1.768  -8.407
ATOM     12  CG  TRP     2      10.955   3.038  -9.149
ATOM     13  CD1 TRP     2       9.745   3.439  -9.708
ATOM     14  NE1 TRP     2       9.880   4.654 -10.339
ATOM     15  HD1 TRP     2       8.863   2.808  -9.606
ATOM     16  CE2 TRP     2      11.160   5.107 -10.253
ATOM     17  HNE TRP     2       9.140   5.156 -10.809
ATOM     18  CZ2 TRP     2      11.761   6.265 -10.751
ATOM     19  CH2 TRP     2      13.133   6.437 -10.494
ATOM     20  HZ2 TRP     2      11.169   6.988 -11.311
ATOM     21  CZ3 TRP     2      13.873   5.484  -9.778
ATOM     22  HH2 TRP     2      13.647   7.328 -10.855
ATOM     23  CE3 TRP     2      13.274   4.316  -9.268
ATOM     24  HZ3 TRP     2      14.938   5.640  -9.605
ATOM     25  CD2 TRP     2      11.917   4.105  -9.497
ATOM     26  HE3 TRP     2      13.871   3.598  -8.707
ATOM     27  HA  TRP     2      12.942   1.165  -9.545
ATOM     28  HB1 TRP     2      10.218   1.397  -8.292
ATOM     29  HB2 TRP     2      11.634   2.049  -7.431
ATOM     30  O   TRP     2      11.676  -1.277  -8.019
ATOM     31  N   ALA     3      13.552  -0.140  -7.565
ATOM     32  CA  ALA     3      13.885  -0.925  -6.365
ATOM     33  C   ALA     3      14.371  -0.053  -5.182
ATOM     34  HN  ALA     3      14.207   0.556  -7.893
ATOM     35  CB  ALA     3      14.913  -1.983  -6.708
ATOM     36  HA  ALA     3      13.002  -1.470  -6.030
ATOM     37  HB1 ALA     3      15.154  -2.559  -5.814
ATOM     38  HB2 ALA     3      14.509  -2.648  -7.471
ATOM     39  HB3 ALA     3      15.816  -1.503  -7.085
ATOM     40  O   ALA     3      14.863   1.057  -5.392
ATOM     41  N   LEU     4      14.252  -0.554  -3.953
ATOM     42  CA  LEU     4      14.812   0.149  -2.788
ATOM     43  C   LEU     4      16.260   0.608  -2.970
ATOM     44  HN  LEU     4      13.770  -1.430  -3.812
ATOM     45  CB  LEU     4      14.671  -0.674  -1.510
ATOM     46  CG  LEU     4      15.122  -0.063  -0.184
ATOM     47  CD1 LEU     4      14.600   1.353   0.017
ATOM     48  CD2 LEU     4      14.653  -0.934   0.978
ATOM     49  HA  LEU     4      14.218   1.039  -2.580
ATOM     50  HB1 LEU     4      13.622  -0.925  -1.353
ATOM     51  HB2 LEU     4      15.253  -1.590  -1.601
ATOM     52  HG  LEU     4      16.211  -0.025  -0.152
ATOM     53  HD1 LEU     4      14.951   1.738   0.975
ATOM     54  HD2 LEU     4      14.964   1.993  -0.786
ATOM     55  HD3 LEU     4      13.510   1.344   0.007
ATOM     56  HD4 LEU     4      14.978  -0.491   1.920
ATOM     57  HD5 LEU     4      13.565  -1.001   0.966
ATOM     58  HD6 LEU     4      15.079  -1.932   0.880
ATOM     59  O   LEU     4      16.581   1.747  -2.656
ATOM     60  N   GLU     5      17.135  -0.227  -3.508
ATOM     61  CA  GLU     5      18.503   0.232  -3.700
ATOM     62  C   GLU     5      18.612   1.453  -4.643
ATOM     63  HN  GLU     5      16.843  -1.157  -3.773
ATOM     64  CB  GLU     5      19.454  -0.909  -4.119
ATOM     65  CG  GLU     5      19.848  -0.940  -5.600
ATOM     66  CD  GLU     5      19.177  -2.054  -6.396
ATOM     67  OE1 GLU     5      18.579  -2.956  -5.774
ATOM     68  OE2 GLU     5      19.263  -2.043  -7.647
ATOM     69  HA  GLU     5      18.928   0.521  -2.739
ATOM     70  HB1 GLU     5      20.385  -0.830  -3.558
ATOM     71  HB2 GLU     5      18.984  -1.869  -3.909
ATOM     72  HG1 GLU     5      19.570   0.004  -6.070
ATOM     73  HG2 GLU     5      20.924  -1.086  -5.687
ATOM     74  O   GLU     5      19.699   2.025  -4.769
ATOM     75  N   ASP     6      17.509   1.863  -5.283
ATOM     76  CA  ASP     6      17.548   3.032  -6.190
ATOM     77  C   ASP     6      17.568   4.392  -5.456
ATOM     78  HN  ASP     6      16.637   1.371  -5.147
ATOM     79  CB  ASP     6      16.370   3.027  -7.171
ATOM     80  CG  ASP     6      16.447   1.916  -8.196
ATOM     81  OD1 ASP     6      17.565   1.570  -8.630
ATOM     82  OD2 ASP     6      15.369   1.403  -8.589
ATOM     83  HA  ASP     6      18.445   2.985  -6.806
ATOM     84  HB1 ASP     6      15.438   2.900  -6.620
ATOM     85  HB2 ASP     6      16.344   3.972  -7.713
ATOM     86  O   ASP     6      17.725   5.448  -6.095
ATOM     87  N   PHE     7      17.414   4.351  -4.128
ATOM     88  CA  PHE     7      17.254   5.548  -3.314
ATOM     89  C   PHE     7      18.165   5.561  -2.101
ATOM     90  HN  PHE     7      17.405   3.461  -3.651
ATOM     91  CB  PHE     7      15.819   5.646  -2.778
ATOM     92  CG  PHE     7      14.777   5.542  -3.831
ATOM     93  CD1 PHE     7      14.359   6.668  -4.517
ATOM     94  CE1 PHE     7      13.396   6.572  -5.510
ATOM     95  HD1 PHE     7      14.787   7.642  -4.278
ATOM     96  CZ  PHE     7      12.839   5.341  -5.823
ATOM     97  HE1 PHE     7      13.075   7.465  -6.046
ATOM     98  CE2 PHE     7      13.241   4.199  -5.137
ATOM     99  HZ  PHE     7      12.085   5.268  -6.607
ATOM    100  CD2 PHE     7      14.205   4.302  -4.145
ATOM    101  HE2 PHE     7      12.799   3.233  -5.380
ATOM    102  HD2 PHE     7      14.524   3.413  -3.601
ATOM    103  HA  PHE     7      17.485   6.429  -3.913
ATOM    104  HB1 PHE     7      15.640   4.840  -2.066
ATOM    105  HB2 PHE     7      15.681   6.607  -2.280
ATOM    106  O   PHE     7      18.488   4.504  -1.558
ATOM    107  N   GLU     8      18.531   6.766  -1.663
ATOM    108  CA  GLU     8      19.074   6.963  -0.331
ATOM    109  C   GLU     8      17.976   7.489   0.566
ATOM    110  HN  GLU     8      18.432   7.571  -2.265
ATOM    111  CB  GLU     8      20.196   7.974  -0.372
ATOM    112  CG  GLU     8      21.189   7.732  -1.475
ATOM    113  CD  GLU     8      22.423   8.543  -1.257
ATOM    114  OE1 GLU     8      22.428   9.716  -1.681
ATOM    115  OE2 GLU     8      23.370   8.007  -0.644
ATOM    116  HA  GLU     8      19.444   6.014   0.055
ATOM    117  HB1 GLU     8      19.782   8.972  -0.522
ATOM    118  HB2 GLU     8      20.744   7.947   0.570
ATOM    119  HG1 GLU     8      21.459   6.677  -1.496
ATOM    120  HG2 GLU     8      20.746   8.013  -2.431
ATOM    121  O   GLU     8      17.307   8.459   0.215
ATOM    122  NT  AME     9      17.784   6.843   1.709
ATOM    123  CT  AME     9      16.786   7.251   2.699
ATOM    124  HN  AME     9      18.342   6.030   1.926
ATOM    125  HT1 AME     9      16.816   6.570   3.549
ATOM    126  HT2 AME     9      17.003   8.264   3.039
ATOM    127  HT3 AME     9      15.794   7.225   2.248
ATOM    128  H1  ACE    10       9.046  13.727   7.621
ATOM    129  CH3 ACE    10       8.846  12.713   7.967
ATOM    130  C   ACE    10       7.511  12.635   8.690
ATOM    131  H2  ACE    10       9.645  12.412   8.645
ATOM    132  H3  ACE    10       8.832  12.048   7.104
ATOM    133  O   ACE    10       6.793  13.626   8.833
ATOM    134  N   GLY    11       7.158  11.454   9.156
ATOM    135  CA  GLY    11       5.871  11.285   9.801
ATOM    136  C   GLY    11       5.653   9.816   9.982
ATOM    137  HN  GLY    11       7.786  10.669   9.062
ATOM    138  HA1 GLY    11       5.878  11.792  10.766
ATOM    139  HA2 GLY    11       5.090  11.713   9.173
ATOM    140  O   GLY    11       6.190   8.997   9.231
ATOM    141  N   LYS    12       4.887   9.489  11.011
ATOM    142  CA  LYS    12       4.485   8.121  11.288
ATOM    143  C   LYS    12       3.091   7.934  10.705
ATOM    144  HN  LYS    12       4.558  10.208  11.641
ATOM    145  CB  LYS    12       4.517   7.857  12.803
ATOM    146  CG  LYS    12       4.873   6.433  13.209
ATOM    147  CD  LYS    12       3.644   5.662  13.677
ATOM    148  CE  LYS    12       3.889   4.158  13.741
ATOM    149  NZ  LYS    12       3.534   3.458  12.470
ATOM    150  HZ1 LYS    12       3.715   2.470  12.569
ATOM    151  HZ2 LYS    12       4.091   3.830  11.714
ATOM    152  HZ3 LYS    12       2.555   3.603  12.269
ATOM    153  HA  LYS    12       5.190   7.433  10.822
ATOM    154  HB1 LYS    12       5.258   8.506  13.270
ATOM    155  HB2 LYS    12       3.535   8.063  13.229
ATOM    156  HG1 LYS    12       5.305   5.909  12.357
ATOM    157  HG2 LYS    12       5.596   6.457  14.025
ATOM    158  HD1 LYS    12       3.361   5.999  14.675
ATOM    159  HD2 LYS    12       2.819   5.839  12.987
ATOM    160  HE1 LYS    12       4.943   3.970  13.941
ATOM    161  HE2 LYS    12       3.285   3.725  14.539
ATOM    162  O   LYS    12       2.180   8.724  10.970
ATOM    163  N   GLY    13       2.945   6.918   9.865
ATOM    164  CA  GLY    13       1.640   6.551   9.327
ATOM    165  C   GLY    13       1.069   5.345  10.055
ATOM    166  HN  GLY    13       3.751   6.379   9.585
ATOM    167  HA1 GLY    13       0.950   7.388   9.443
ATOM    168  HA2 GLY    13       1.738   6.306   8.270
ATOM    169  O   GLY    13       1.758   4.703  10.857
ATOM    170  N   LYS    14      -0.195   5.041   9.772
ATOM    171  CA  LYS    14      -0.895   3.913  10.386
ATOM    172  C   LYS    14      -0.138   2.599  10.171
ATOM    173  HN  LYS    14      -0.710   5.602   9.108
ATOM    174  CB  LYS    14      -2.326   3.827   9.848
ATOM    175  CG  LYS    14      -3.253   2.955  10.676
ATOM    176  CD  LYS    14      -4.704   3.345  10.451
ATOM    177  CE  LYS    14      -5.585   2.936  11.620
ATOM    178  NZ  LYS    14      -6.849   3.727  11.622
ATOM    179  HZ1 LYS    14      -7.423   3.444  12.404
ATOM    180  HZ2 LYS    14      -7.350   3.564  10.761
ATOM    181  HZ3 LYS    14      -6.631   4.710  11.704
ATOM    182  HA  LYS    14      -0.991   4.085  11.459
ATOM    183  HB1 LYS    14      -2.766   4.825   9.822
ATOM    184  HB2 LYS    14      -2.312   3.411   8.841
ATOM    185  HG1 LYS    14      -3.122   1.912  10.391
ATOM    186  HG2 LYS    14      -3.017   3.075  11.734
ATOM    187  HD1 LYS    14      -4.776   4.426  10.330
ATOM    188  HD2 LYS    14      -5.078   2.854   9.553
ATOM    189  HE1 LYS    14      -5.830   1.878  11.538
ATOM    190  HE2 LYS    14      -5.055   3.115  12.556
ATOM    191  O   LYS    14       0.124   1.868  11.126
ATOM    192  N   PHE    15       0.244   2.335   8.920
ATOM    193  CA  PHE    15       0.888   1.073   8.533
ATOM    194  C   PHE    15       2.391   1.224   8.241
ATOM    195  HN  PHE    15       0.092   3.021   8.194
ATOM    196  CB  PHE    15       0.159   0.450   7.318
ATOM    197  CG  PHE    15      -1.333   0.358   7.578
ATOM    198  CD1 PHE    15      -1.833  -0.524   8.530
ATOM    199  CE1 PHE    15      -3.201  -0.605   8.772
ATOM    200  HD1 PHE    15      -1.152  -1.160   9.094
ATOM    201  CZ  PHE    15      -4.092   0.188   8.058
ATOM    202  HE1 PHE    15      -3.582  -1.294   9.525
ATOM    203  CE2 PHE    15      -3.616   1.067   7.101
ATOM    204  HZ  PHE    15      -5.162   0.117   8.252
ATOM    205  CD2 PHE    15      -2.247   1.151   6.861
ATOM    206  HE2 PHE    15      -4.312   1.689   6.538
ATOM    207  HD2 PHE    15      -1.867   1.840   6.107
ATOM    208  HA  PHE    15       0.781   0.348   9.340
ATOM    209  HB1 PHE    15       0.326   0.954   6.366
ATOM    210  HB2 PHE    15       0.490  -0.563   7.092
ATOM    211  O   PHE    15       2.994   0.371   7.572
ATOM    212  N   GLY    16       2.991   2.304   8.740
ATOM    213  CA  GLY    16       4.424   2.557   8.555
ATOM    214  C   GLY    16       4.779   4.013   8.303
ATOM    215  HN  GLY    16       2.453   2.980   9.265
ATOM    216  HA1 GLY    16       4.966   2.249   9.449
ATOM    217  HA2 GLY    16       4.786   1.990   7.698
ATOM    218  O   GLY    16       3.899   4.854   8.107
ATOM    219  N   ASN    17       6.075   4.312   8.277
ATOM    220  CA  ASN    17       6.534   5.700   8.182
ATOM    221  C   ASN    17       6.665   6.288   6.774
ATOM    222  HN  ASN    17       6.761   3.573   8.324
ATOM    223  CB  ASN    17       7.856   5.888   8.949
ATOM    224  CG  ASN    17       7.722   5.630  10.443
ATOM    225  ND2 ASN    17       8.850   5.361  11.078
ATOM    226  HD1 ASN    17       8.825   5.182  12.070
ATOM    227  HD2 ASN    17       9.713   5.341  10.559
ATOM    228  OD1 ASN    17       6.630   5.673  11.022
ATOM    229  HA  ASN    17       5.836   6.351   8.710
ATOM    230  HB1 ASN    17       8.603   5.197   8.561
ATOM    231  HB2 ASN    17       8.208   6.912   8.822
ATOM    232  O   ASN    17       6.638   5.583   5.762
ATOM    233  N   VAL    18       6.809   7.605   6.728
ATOM    234  CA  VAL    18       7.220   8.274   5.512
ATOM    235  C   VAL    18       8.644   8.784   5.704
ATOM    236  HN  VAL    18       6.630   8.159   7.554
ATOM    237  CB  VAL    18       6.293   9.453   5.210
ATOM    238  CG1 VAL    18       6.545   9.940   3.797
ATOM    239  CG2 VAL    18       4.844   9.036   5.375
ATOM    240  HA  VAL    18       7.184   7.571   4.680
ATOM    241  HB  VAL    18       6.490  10.261   5.915
ATOM    242  HG1 VAL    18       5.886  10.781   3.579
ATOM    243  HG2 VAL    18       7.583  10.259   3.702
ATOM    244  HG3 VAL    18       6.347   9.132   3.093
ATOM    245  HG4 VAL    18       4.194   9.884   5.158
ATOM    246  HG5 VAL    18       4.619   8.221   4.688
ATOM    247  HG6 VAL    18       4.675   8.704   6.400
ATOM    248  O   VAL    18       8.955   9.370   6.732
ATOM    249  N   TYR    19       9.508   8.540   4.729
ATOM    250  CA  TYR    19      10.907   8.964   4.809
ATOM    251  C   TYR    19      11.257   9.941   3.722
ATOM    252  HN  TYR    19       9.204   8.048   3.901
ATOM    253  CB  TYR    19      11.854   7.759   4.707
ATOM    254  CG  TYR    19      11.722   6.851   5.906
ATOM    255  CD1 TYR    19      10.730   5.869   5.943
ATOM    256  CE1 TYR    19      10.568   5.054   7.031
ATOM    257  HD1 TYR    19      10.061   5.738   5.092
ATOM    258  CZ  TYR    19      11.394   5.210   8.120
ATOM    259  HE1 TYR    19       9.790   4.291   7.029
ATOM    260  CE2 TYR    19      12.391   6.185   8.131
ATOM    261  OH  TYR    19      11.191   4.374   9.192
ATOM    262  CD2 TYR    19      12.544   7.005   7.027
ATOM    263  HE2 TYR    19      13.037   6.294   9.002
ATOM    264  HD2 TYR    19      13.310   7.780   7.026
ATOM    265  HH  TYR    19      10.470   3.755   9.054
ATOM    266  HA  TYR    19      11.087   9.444   5.771
ATOM    267  HB1 TYR    19      11.617   7.185   3.812
ATOM    268  HB2 TYR    19      12.884   8.110   4.652
ATOM    269  O   TYR    19      10.767   9.829   2.591
ATOM    270  N   LEU    20      12.113  10.903   4.053
ATOM    271  CA  LEU    20      12.708  11.747   3.021
ATOM    272  C   LEU    20      13.662  10.837   2.275
ATOM    273  HN  LEU    20      12.352  11.050   5.023
ATOM    274  CB  LEU    20      13.435  12.944   3.648
ATOM    275  CG  LEU    20      14.047  13.937   2.655
ATOM    276  CD1 LEU    20      13.016  14.639   1.784
ATOM    277  CD2 LEU    20      14.927  14.934   3.378
ATOM    278  HA  LEU    20      11.924  12.131   2.368
ATOM    279  HB1 LEU    20      12.736  13.514   4.261
ATOM    280  HB2 LEU    20      14.255  12.587   4.270
ATOM    281  HG  LEU    20      14.731  13.411   1.990
ATOM    282  HD1 LEU    20      13.520  15.327   1.106
ATOM    283  HD2 LEU    20      12.463  13.899   1.206
ATOM    284  HD3 LEU    20      12.324  15.196   2.416
ATOM    285  HD4 LEU    20      15.353  15.632   2.658
ATOM    286  HD5 LEU    20      14.331  15.484   4.107
ATOM    287  HD6 LEU    20      15.730  14.406   3.891
ATOM    288  O   LEU    20      14.245   9.962   2.889
ATOM    289  N   ALA    21      13.806  10.999   0.965
ATOM    290  CA  ALA    21      14.681  10.096   0.217
ATOM    291  C   ALA    21      15.125  10.729  -1.055
ATOM    292  HN  ALA    21      13.311  11.744   0.494
ATOM    293  CB  ALA    21      13.974   8.804  -0.095
ATOM    294  HA  ALA    21      15.559   9.860   0.818
ATOM    295  HB1 ALA    21      14.643   8.148  -0.651
ATOM    296  HB2 ALA    21      13.678   8.318   0.835
ATOM    297  HB3 ALA    21      13.087   9.010  -0.694
ATOM    298  O   ALA    21      14.498  11.689  -1.546
ATOM    299  N   ARG    22      16.205  10.196  -1.615
ATOM    300  CA  ARG    22      16.731  10.773  -2.847
ATOM    301  C   ARG    22      17.057   9.687  -3.848
ATOM    302  HN  ARG    22      16.651   9.399  -1.185
ATOM    303  CB  ARG    22      17.979  11.604  -2.559
ATOM    304  CG  ARG    22      18.484  12.328  -3.797
ATOM    305  CD  ARG    22      19.718  13.168  -3.552
ATOM    306  NE  ARG    22      20.810  12.419  -2.950
ATOM    307  CZ  ARG    22      22.091  12.780  -3.047
ATOM    308  HE  ARG    22      20.413  11.619  -2.474
ATOM    309  NH1 ARG    22      22.428  13.879  -3.739
ATOM    310  H11 ARG    22      21.719  14.442  -4.191
ATOM    311  H12 ARG    22      23.382  14.199  -3.844
ATOM    312  NH2 ARG    22      23.037  12.042  -2.454
ATOM    313  H21 ARG    22      22.815  11.208  -1.926
ATOM    314  H22 ARG    22      24.019  12.280  -2.502
ATOM    315  HA  ARG    22      15.988  11.442  -3.282
ATOM    316  HB1 ARG    22      17.751  12.352  -1.799
ATOM    317  HB2 ARG    22      18.775  10.953  -2.199
ATOM    318  HG1 ARG    22      18.736  11.600  -4.567
ATOM    319  HG2 ARG    22      17.707  12.996  -4.170
ATOM    320  HD1 ARG    22      20.077  13.571  -4.498
ATOM    321  HD2 ARG    22      19.471  13.989  -2.878
ATOM    322  O   ARG    22      17.724   8.708  -3.537
ATOM    323  N   GLU    23      16.586   9.882  -5.057
ATOM    324  CA  GLU    23      16.860   8.979  -6.142
ATOM    325  C   GLU    23      18.325   9.122  -6.613
ATOM    326  HN  GLU    23      16.010  10.690  -5.247
ATOM    327  CB  GLU    23      15.852   9.249  -7.261
ATOM    328  CG  GLU    23      15.750   8.140  -8.280
ATOM    329  CD  GLU    23      16.772   8.282  -9.381
ATOM    330  OE1 GLU    23      16.842   9.387  -9.953
ATOM    331  OE2 GLU    23      17.495   7.305  -9.668
ATOM    332  HA  GLU    23      16.694   7.954  -5.812
ATOM    333  HB1 GLU    23      14.859   9.382  -6.832
ATOM    334  HB2 GLU    23      16.138  10.153  -7.798
ATOM    335  HG1 GLU    23      15.911   7.180  -7.790
ATOM    336  HG2 GLU    23      14.759   8.154  -8.734
ATOM    337  O   GLU    23      18.731  10.141  -7.191
ATOM    338  NT  AME    24      19.111   8.082  -6.362
ATOM    339  CT  AME    24      20.536   8.038  -6.711
ATOM    340  HN  AME    24      18.731   7.265  -5.907
ATOM    341  HT1 AME    24      20.957   7.082  -6.402
ATOM    342  HT2 AME    24      20.650   8.154  -7.788
ATOM    343  HT3 AME    24      21.060   8.847  -6.201
ATOM    344  H1  ACE    25      15.983  13.020  -7.768
ATOM    345  CH3 ACE    25      15.628  13.925  -7.277
ATOM    346  C   ACE    25      15.138  13.627  -5.868
ATOM    347  H2  ACE    25      14.811  14.344  -7.865
ATOM    348  H3  ACE    25      16.447  14.643  -7.233
ATOM    349  O   ACE    25      15.224  12.480  -5.411
ATOM    350  N   ILE    26      14.676  14.656  -5.159
ATOM    351  CA  ILE    26      14.275  14.505  -3.729
ATOM    352  C   ILE    26      12.784  14.176  -3.663
ATOM    353  HN  ILE    26      14.591  15.566  -5.590
ATOM    354  CB  ILE    26      14.719  15.743  -2.870
ATOM    355  CG1 ILE    26      16.230  15.678  -2.625
ATOM    356  CG2 ILE    26      14.083  15.800  -1.484
ATOM    357  CD1 ILE    26      16.653  14.858  -1.417
ATOM    358  HA  ILE    26      14.849  13.699  -3.273
ATOM    359  HB  ILE    26      14.476  16.662  -3.403
ATOM    360  HG1 ILE    26      16.720  15.232  -3.490
ATOM    361  HG2 ILE    26      16.616  16.685  -2.468
ATOM    362  HG3 ILE    26      14.441  16.684  -0.955
ATOM    363  HG4 ILE    26      12.998  15.851  -1.583
ATOM    364  HG5 ILE    26      14.354  14.907  -0.922
ATOM    365  HD1 ILE    26      17.739  14.874  -1.329
ATOM    366  HD2 ILE    26      16.210  15.283  -0.516
ATOM    367  HD3 ILE    26      16.313  13.830  -1.538
ATOM    368  O   ILE    26      12.002  14.645  -4.508
ATOM    369  N   LEU    27      12.391  13.349  -2.701
ATOM    370  CA  LEU    27      11.020  12.808  -2.688
ATOM    371  C   LEU    27      10.681  12.139  -1.381
ATOM    372  HN  LEU    27      13.036  13.087  -1.969
ATOM    373  CB  LEU    27      10.830  11.785  -3.815
ATOM    374  CG  LEU    27      11.970  10.776  -4.009
ATOM    375  CD1 LEU    27      11.900   9.662  -2.998
ATOM    376  CD2 LEU    27      11.962  10.212  -5.419
ATOM    377  HA  LEU    27      10.307  13.618  -2.847
ATOM    378  HB1 LEU    27       9.934  11.195  -3.623
ATOM    379  HB2 LEU    27      10.724  12.307  -4.766
ATOM    380  HG  LEU    27      12.928  11.284  -3.896
ATOM    381  HD1 LEU    27      12.722   8.967  -3.165
ATOM    382  HD2 LEU    27      11.975  10.078  -1.993
ATOM    383  HD3 LEU    27      10.951   9.135  -3.102
ATOM    384  HD4 LEU    27      12.779   9.500  -5.530
ATOM    385  HD5 LEU    27      11.013   9.708  -5.603
ATOM    386  HD6 LEU    27      12.087  11.024  -6.136
ATOM    387  O   LEU    27      11.525  12.016  -0.505
ATOM    388  N   ALA    28       9.447  11.676  -1.248
ATOM    389  CA  ALA    28       9.044  10.966  -0.046
ATOM    390  C   ALA    28       8.622   9.577  -0.434
ATOM    391  HN  ALA    28       8.775  11.817  -1.989
ATOM    392  CB  ALA    28       7.918  11.671   0.642
ATOM    393  HA  ALA    28       9.883  10.921   0.648
ATOM    394  HB1 ALA    28       7.636  11.119   1.539
ATOM    395  HB2 ALA    28       8.234  12.677   0.920
ATOM    396  HB3 ALA    28       7.062  11.733  -0.030
ATOM    397  O   ALA    28       8.000   9.363  -1.477
ATOM    398  N   LEU    29       8.975   8.641   0.433
ATOM    399  CA  LEU    29       8.727   7.248   0.260
ATOM    400  C   LEU    29       7.901   6.843   1.421
ATOM    401  HN  LEU    29       9.453   8.900   1.284
ATOM    402  CB  LEU    29      10.032   6.518   0.426
ATOM    403  CG  LEU    29      10.809   5.904  -0.711
ATOM    404  CD1 LEU    29      11.211   4.568  -0.118
ATOM    405  CD2 LEU    29       9.963   5.674  -1.950
ATOM    406  HA  LEU    29       8.198   7.087  -0.679
ATOM    407  HB1 LEU    29      10.771   7.190   0.862
ATOM    408  HB2 LEU    29       9.888   5.661   1.084
ATOM    409  HG  LEU    29      11.660   6.540  -0.955
ATOM    410  HD1 LEU    29      11.792   4.006  -0.848
ATOM    411  HD2 LEU    29      11.813   4.733   0.776
ATOM    412  HD3 LEU    29      10.317   4.004   0.147
ATOM    413  HD4 LEU    29      10.577   5.231  -2.733
ATOM    414  HD5 LEU    29       9.140   5.001  -1.709
ATOM    415  HD6 LEU    29       9.562   6.626  -2.298
ATOM    416  O   LEU    29       8.429   6.793   2.547
ATOM    417  N   LYS    30       6.615   6.561   1.174
ATOM    418  CA  LYS    30       5.730   5.968   2.193
ATOM    419  C   LYS    30       5.912   4.457   2.185
ATOM    420  HN  LYS    30       6.224   6.756   0.264
ATOM    421  CB  LYS    30       4.274   6.317   1.928
ATOM    422  CG  LYS    30       3.338   5.886   3.058
ATOM    423  CD  LYS    30       1.986   6.538   2.801
ATOM    424  CE  LYS    30       1.134   6.025   1.648
ATOM    425  NZ  LYS    30      -0.039   6.920   1.337
ATOM    426  HZ1 LYS    30       0.127   7.916   1.303
ATOM    427  HZ2 LYS    30      -0.640   6.875   2.147
ATOM    428  HZ3 LYS    30      -0.577   6.591   0.548
ATOM    429  HA  LYS    30       5.988   6.365   3.175
ATOM    430  HB1 LYS    30       4.273   7.407   1.938
ATOM    431  HB2 LYS    30       3.874   6.026   0.957
ATOM    432  HG1 LYS    30       3.215   4.823   3.264
ATOM    433  HG2 LYS    30       3.666   6.334   3.996
ATOM    434  HD1 LYS    30       1.377   6.517   3.704
ATOM    435  HD2 LYS    30       2.152   7.611   2.703
ATOM    436  HE1 LYS    30       1.677   6.109   0.707
ATOM    437  HE2 LYS    30       0.775   5.000   1.746
ATOM    438  O   LYS    30       5.606   3.781   1.194
ATOM    439  N   VAL    31       6.485   4.023   3.297
ATOM    440  CA  VAL    31       6.743   2.620   3.581
ATOM    441  C   VAL    31       5.521   2.089   4.314
ATOM    442  HN  VAL    31       6.769   4.684   4.006
ATOM    443  CB  VAL    31       7.997   2.439   4.462
ATOM    444  CG1 VAL    31       8.407   0.983   4.557
ATOM    445  CG2 VAL    31       9.165   3.303   3.995
ATOM    446  HA  VAL    31       6.898   2.082   2.646
ATOM    447  HB  VAL    31       7.720   2.699   5.483
ATOM    448  HG1 VAL    31       7.525   0.438   4.894
ATOM    449  HG2 VAL    31       8.711   0.511   3.623
ATOM    450  HG3 VAL    31       9.216   0.730   5.242
ATOM    451  HG4 VAL    31      10.022   3.392   4.661
ATOM    452  HG5 VAL    31       9.636   2.932   3.084
ATOM    453  HG6 VAL    31       8.825   4.327   3.841
ATOM    454  O   VAL    31       5.122   2.620   5.362
ATOM    455  N   LEU    32       4.921   1.058   3.726
ATOM    456  CA  LEU    32       3.802   0.302   4.287
ATOM    457  C   LEU    32       4.324  -1.123   4.534
ATOM    458  HN  LEU    32       5.236   0.744   2.820
ATOM    459  CB  LEU    32       2.576   0.399   3.383
ATOM    460  CG  LEU    32       2.045   1.785   2.968
ATOM    461  CD1 LEU    32       1.044   1.681   1.828
ATOM    462  CD2 LEU    32       1.378   2.526   4.117
ATOM    463  HA  LEU    32       3.479   0.767   5.218
ATOM    464  HB1 LEU    32       3.010   0.049   2.446
ATOM    465  HB2 LEU    32       1.762  -0.226   3.749
ATOM    466  HG  LEU    32       2.855   2.390   2.561
ATOM    467  HD1 LEU    32       0.790   2.691   1.507
ATOM    468  HD2 LEU    32       1.461   1.233   0.926
ATOM    469  HD3 LEU    32       0.073   1.300   2.144
ATOM    470  HD4 LEU    32       0.939   3.459   3.763
ATOM    471  HD5 LEU    32       0.627   1.885   4.578
ATOM    472  HD6 LEU    32       2.003   2.797   4.968
ATOM    473  O   LEU    32       5.041  -1.693   3.695
ATOM    474  N   PHE    33       4.003  -1.642   5.721
ATOM    475  CA  PHE    33       4.432  -2.977   6.162
ATOM    476  C   PHE    33       3.297  -3.978   5.866
ATOM    477  HN  PHE    33       3.438  -1.108   6.366
ATOM    478  CB  PHE    33       4.816  -2.953   7.650
ATOM    479  CG  PHE    33       6.246  -2.491   7.783
ATOM    480  CD1 PHE    33       7.245  -3.382   8.177
ATOM    481  CE1 PHE    33       8.565  -2.968   8.305
ATOM    482  HD1 PHE    33       6.995  -4.421   8.389
ATOM    483  CZ  PHE    33       8.899  -1.647   8.043
ATOM    484  HE1 PHE    33       9.332  -3.680   8.611
ATOM    485  CE2 PHE    33       7.917  -0.741   7.653
ATOM    486  HZ  PHE    33       9.933  -1.316   8.141
ATOM    487  CD2 PHE    33       6.600  -1.160   7.530
ATOM    488  HE2 PHE    33       8.184   0.295   7.446
ATOM    489  HD2 PHE    33       5.828  -0.450   7.233
ATOM    490  HA  PHE    33       5.333  -3.267   5.621
ATOM    491  HB1 PHE    33       4.200  -2.250   8.209
ATOM    492  HB2 PHE    33       4.623  -3.963   8.012
ATOM    493  O   PHE    33       2.180  -3.850   6.399
ATOM    494  N   LYS    34       3.555  -4.979   5.020
ATOM    495  CA  LYS    34       2.652  -6.019   4.522
ATOM    496  C   LYS    34       1.919  -6.843   5.575
ATOM    497  HN  LYS    34       4.484  -5.085   4.637
ATOM    498  CB  LYS    34       3.393  -6.987   3.614
ATOM    499  CG  LYS    34       3.971  -6.322   2.394
ATOM    500  CD  LYS    34       4.405  -7.248   1.279
ATOM    501  CE  LYS    34       4.529  -6.599  -0.083
ATOM    502  NZ  LYS    34       5.046  -7.597  -1.040
ATOM    503  HZ1 LYS    34       5.008  -7.262  -1.993
ATOM    504  HZ2 LYS    34       4.439  -8.403  -1.002
ATOM    505  HZ3 LYS    34       6.002  -7.655  -0.720
ATOM    506  HA  LYS    34       1.876  -5.563   3.907
ATOM    507  HB1 LYS    34       4.174  -7.564   4.109
ATOM    508  HB2 LYS    34       2.625  -7.664   3.239
ATOM    509  HG1 LYS    34       3.173  -5.707   1.979
ATOM    510  HG2 LYS    34       4.703  -5.577   2.705
ATOM    511  HD1 LYS    34       5.375  -7.632   1.596
ATOM    512  HD2 LYS    34       3.704  -8.082   1.288
ATOM    513  HE1 LYS    34       3.540  -6.231  -0.352
ATOM    514  HE2 LYS    34       5.306  -5.835  -0.068
ATOM    515  O   LYS    34       0.715  -7.156   5.412
ATOM    516  N   ALA    35       2.552  -7.227   6.691
ATOM    517  CA  ALA    35       1.871  -7.905   7.798
ATOM    518  C   ALA    35       0.900  -6.975   8.552
ATOM    519  HN  ALA    35       3.542  -7.051   6.792
ATOM    520  CB  ALA    35       2.884  -8.532   8.757
ATOM    521  HA  ALA    35       1.296  -8.746   7.411
ATOM    522  HB1 ALA    35       3.472  -7.676   9.088
ATOM    523  HB2 ALA    35       2.401  -8.930   9.650
ATOM    524  HB3 ALA    35       3.603  -9.220   8.313
ATOM    525  O   ALA    35       0.024  -7.445   9.304
ATOM    526  N   GLN    36       1.010  -5.665   8.331
ATOM    527  CA  GLN    36       0.199  -4.719   9.092
ATOM    528  C   GLN    36      -0.997  -4.379   8.245
ATOM    529  HN  GLN    36       1.658  -5.327   7.634
ATOM    530  CB  GLN    36       1.011  -3.490   9.435
ATOM    531  CG  GLN    36       2.140  -3.807  10.388
ATOM    532  CD  GLN    36       2.634  -2.591  11.125
ATOM    533  NE2 GLN    36       3.704  -2.700  11.912
ATOM    534  HE1 GLN    36       4.042  -1.971  12.520
ATOM    535  HE2 GLN    36       4.358  -3.463  11.827
ATOM    536  OE1 GLN    36       2.056  -1.492  11.041
ATOM    537  HA  GLN    36      -0.113  -5.180  10.029
ATOM    538  HB1 GLN    36       1.329  -2.984   8.523
ATOM    539  HB2 GLN    36       0.306  -2.782   9.869
ATOM    540  HG1 GLN    36       1.652  -4.410  11.154
ATOM    541  HG2 GLN    36       2.852  -4.310   9.733
ATOM    542  O   GLN    36      -1.942  -3.753   8.723
ATOM    543  N   LEU    37      -0.970  -4.782   6.981
ATOM    544  CA  LEU    37      -2.061  -4.535   6.062
ATOM    545  C   LEU    37      -2.947  -5.764   5.968
ATOM    546  HN  LEU    37      -0.165  -5.282   6.631
ATOM    547  CB  LEU    37      -1.544  -4.127   4.686
ATOM    548  CG  LEU    37      -0.665  -2.874   4.563
ATOM    549  CD1 LEU    37       0.357  -2.922   3.441
ATOM    550  CD2 LEU    37      -1.528  -1.632   4.400
ATOM    551  HA  LEU    37      -2.654  -3.692   6.418
ATOM    552  HB1 LEU    37      -0.898  -4.963   4.416
ATOM    553  HB2 LEU    37      -2.357  -3.974   3.977
ATOM    554  HG  LEU    37      -0.034  -2.817   5.450
ATOM    555  HD1 LEU    37       1.087  -3.714   3.607
ATOM    556  HD2 LEU    37      -0.047  -3.224   2.475
ATOM    557  HD3 LEU    37       0.835  -1.964   3.234
ATOM    558  HD4 LEU    37      -0.937  -0.716   4.360
ATOM    559  HD5 LEU    37      -2.147  -1.745   3.510
ATOM    560  HD6 LEU    37      -2.180  -1.461   5.256
ATOM    561  O   LEU    37      -4.168  -5.611   5.898
ATOM    562  N   GLU    38      -2.352  -6.969   5.986
ATOM    563  CA  GLU    38      -2.967  -8.316   6.034
ATOM    564  C   GLU    38      -3.919  -8.316   7.196
ATOM    565  HN  GLU    38      -1.345  -7.032   5.965
ATOM    566  CB  GLU    38      -1.974  -9.428   6.328
ATOM    567  CG  GLU    38      -1.109  -9.791   5.157
ATOM    568  CD  GLU    38      -1.697 -10.623   4.036
ATOM    569  OE1 GLU    38      -2.884 -11.015   4.026
ATOM    570  OE2 GLU    38      -0.954 -10.973   3.095
ATOM    571  HA  GLU    38      -3.496  -8.508   5.101
ATOM    572  HB1 GLU    38      -1.369  -9.099   7.174
ATOM    573  HB2 GLU    38      -2.444 -10.339   6.696
ATOM    574  HG1 GLU    38      -0.713  -8.870   4.729
ATOM    575  HG2 GLU    38      -0.233 -10.375   5.441
ATOM    576  O   GLU    38      -5.112  -8.580   7.031
ATOM    577  N   LYS    39      -3.460  -8.049   8.417
ATOM    578  CA  LYS    39      -4.296  -8.108   9.605
ATOM    579  C   LYS    39      -5.183  -6.880   9.861
ATOM    580  HN  LYS    39      -2.491  -7.792   8.544
ATOM    581  CB  LYS    39      -3.465  -8.434  10.858
ATOM    582  CG  LYS    39      -2.438  -9.542  10.586
ATOM    583  CD  LYS    39      -3.087 -10.811  10.028
ATOM    584  CE  LYS    39      -2.158 -12.021   9.979
ATOM    585  NZ  LYS    39      -2.877 -13.267   9.603
ATOM    586  HZ1 LYS    39      -3.406 -13.310   8.744
ATOM    587  HZ2 LYS    39      -3.668 -13.283  10.231
ATOM    588  HZ3 LYS    39      -2.323 -14.107   9.521
ATOM    589  HA  LYS    39      -4.972  -8.960   9.532
ATOM    590  HB1 LYS    39      -3.009  -7.471  11.086
ATOM    591  HB2 LYS    39      -4.141  -8.629  11.691
ATOM    592  HG1 LYS    39      -1.757  -9.180   9.815
ATOM    593  HG2 LYS    39      -1.925  -9.786  11.516
ATOM    594  HD1 LYS    39      -3.847 -10.903  10.804
ATOM    595  HD2 LYS    39      -3.601 -10.616   9.087
ATOM    596  HE1 LYS    39      -1.340 -11.675   9.346
ATOM    597  HE2 LYS    39      -1.770 -12.113  10.994
ATOM    598  O   LYS    39      -5.648  -6.685  10.985
ATOM    599  N   ALA    40      -5.429  -6.124   8.788
ATOM    600  CA  ALA    40      -6.349  -4.982   8.788
ATOM    601  C   ALA    40      -7.387  -5.030   7.657
ATOM    602  HN  ALA    40      -4.967  -6.329   7.914
ATOM    603  CB  ALA    40      -5.590  -3.665   8.758
ATOM    604  HA  ALA    40      -6.896  -4.956   9.731
ATOM    605  HB1 ALA    40      -4.858  -3.541   7.959
ATOM    606  HB2 ALA    40      -6.248  -2.803   8.647
ATOM    607  HB3 ALA    40      -5.070  -3.539   9.707
ATOM    608  O   ALA    40      -8.346  -4.253   7.678
ATOM    609  N   GLY    41      -7.154  -5.945   6.706
ATOM    610  CA  GLY    41      -7.902  -6.280   5.471
ATOM    611  C   GLY    41      -7.849  -5.107   4.490
ATOM    612  HN  GLY    41      -6.347  -6.547   6.776
ATOM    613  HA1 GLY    41      -7.456  -7.158   5.003
ATOM    614  HA2 GLY    41      -8.942  -6.490   5.721
ATOM    615  O   GLY    41      -8.881  -4.705   3.938
ATOM    616  N   VAL    42      -6.660  -4.551   4.247
ATOM    617  CA  VAL    42      -6.514  -3.351   3.411
ATOM    618  C   VAL    42      -5.464  -3.529   2.297
ATOM    619  HN  VAL    42      -5.825  -4.958   4.645
ATOM    620  CB  VAL    42      -6.194  -2.100   4.265
ATOM    621  CG1 VAL    42      -7.401  -1.872   5.154
ATOM    622  CG2 VAL    42      -4.939  -2.208   5.121
ATOM    623  HA  VAL    42      -7.468  -3.119   2.937
ATOM    624  HB  VAL    42      -6.011  -1.253   3.603
ATOM    625  HG1 VAL    42      -8.341  -1.705   4.629
ATOM    626  HG2 VAL    42      -7.476  -2.727   5.826
ATOM    627  HG3 VAL    42      -7.218  -1.017   5.805
ATOM    628  HG4 VAL    42      -5.005  -2.923   5.942
ATOM    629  HG5 VAL    42      -4.035  -2.459   4.567
ATOM    630  HG6 VAL    42      -4.766  -1.267   5.643
ATOM    631  O   VAL    42      -4.836  -2.560   1.863
ATOM    632  N   GLU    43      -5.278  -4.759   1.833
ATOM    633  CA  GLU    43      -4.487  -5.086   0.663
ATOM    634  C   GLU    43      -5.149  -4.568  -0.624
ATOM    635  HN  GLU    43      -5.705  -5.544   2.305
ATOM    636  CB  GLU    43      -4.262  -6.595   0.552
ATOM    637  CG  GLU    43      -3.208  -6.870  -0.518
ATOM    638  CD  GLU    43      -2.993  -8.333  -0.819
ATOM    639  OE1 GLU    43      -3.301  -9.155   0.084
ATOM    640  OE2 GLU    43      -2.639  -8.663  -1.976
ATOM    641  HA  GLU    43      -3.500  -4.630   0.753
ATOM    642  HB1 GLU    43      -3.858  -6.898   1.518
ATOM    643  HB2 GLU    43      -5.166  -7.183   0.393
ATOM    644  HG1 GLU    43      -3.343  -6.375  -1.480
ATOM    645  HG2 GLU    43      -2.223  -6.585  -0.147
ATOM    646  O   GLU    43      -4.456  -4.077  -1.541
ATOM    647  N   HIS    44      -6.472  -4.670  -0.748
ATOM    648  CA  HIS    44      -7.150  -4.317  -1.987
ATOM    649  C   HIS    44      -7.364  -2.828  -2.130
ATOM    650  HN  HIS    44      -7.026  -4.999   0.030
ATOM    651  CB  HIS    44      -8.455  -5.110  -2.205
ATOM    652  CG  HIS    44      -9.258  -4.783  -3.473
ATOM    653  ND1 HIS    44      -9.330  -5.633  -4.542
ATOM    654  CE1 HIS    44     -10.119  -5.089  -5.502
ATOM    655  NE2 HIS    44     -10.564  -3.889  -5.048
ATOM    656  HE  HIS    44     -10.288  -5.624  -6.436
ATOM    657  CD2 HIS    44     -10.058  -3.670  -3.800
ATOM    658  HNE HIS    44     -11.172  -3.265  -5.560
ATOM    659  HD  HIS    44     -10.307  -2.756  -3.263
ATOM    660  HA  HIS    44      -6.553  -4.651  -2.836
ATOM    661  HB1 HIS    44      -8.162  -6.158  -2.272
ATOM    662  HB2 HIS    44      -9.133  -4.880  -1.383
ATOM    663  O   HIS    44      -7.170  -2.275  -3.235
ATOM    664  N   GLN    45      -7.748  -2.183  -1.021
ATOM    665  CA  GLN    45      -7.940  -0.726  -0.889
ATOM    666  C   GLN    45      -6.672   0.114  -1.086
ATOM    667  HN  GLN    45      -7.932  -2.704  -0.175
ATOM    668  CB  GLN    45      -8.534  -0.382   0.466
ATOM    669  CG  GLN    45      -9.569  -1.389   0.930
ATOM    670  CD  GLN    45     -10.512  -0.793   1.957
ATOM    671  NE2 GLN    45     -10.489  -1.237   3.217
ATOM    672  HE1 GLN    45     -11.051  -0.696   3.855
ATOM    673  HE2 GLN    45      -9.969  -2.022   3.578
ATOM    674  OE1 GLN    45     -11.334   0.055   1.602
ATOM    675  HA  GLN    45      -8.660  -0.386  -1.634
ATOM    676  HB1 GLN    45      -7.769  -0.229   1.228
ATOM    677  HB2 GLN    45      -8.834   0.662   0.376
ATOM    678  HG1 GLN    45     -10.276  -1.591   0.126
ATOM    679  HG2 GLN    45      -9.245  -2.387   1.225
ATOM    680  O   GLN    45      -6.760   1.273  -1.523
ATOM    681  N   LEU    46      -5.468  -0.414  -0.826
ATOM    682  CA  LEU    46      -4.167   0.147  -1.148
ATOM    683  C   LEU    46      -3.987   0.286  -2.635
ATOM    684  HN  LEU    46      -5.402  -1.304  -0.353
ATOM    685  CB  LEU    46      -3.050  -0.755  -0.662
ATOM    686  CG  LEU    46      -1.565  -0.456  -0.920
ATOM    687  CD1 LEU    46      -1.300   1.000  -0.553
ATOM    688  CD2 LEU    46      -0.733  -1.445  -0.117
ATOM    689  HA  LEU    46      -4.074   1.134  -0.693
ATOM    690  HB1 LEU    46      -3.221  -0.809   0.413
ATOM    691  HB2 LEU    46      -3.219  -1.746  -1.083
ATOM    692  HG  LEU    46      -1.291  -0.606  -1.965
ATOM    693  HD1 LEU    46      -1.804   1.225   0.387
ATOM    694  HD2 LEU    46      -0.218   1.054  -0.439
ATOM    695  HD3 LEU    46      -1.588   1.700  -1.338
ATOM    696  HD4 LEU    46      -1.095  -1.501   0.910
ATOM    697  HD5 LEU    46      -0.833  -2.381  -0.666
ATOM    698  HD6 LEU    46       0.317  -1.156  -0.139
ATOM    699  O   LEU    46      -3.335   1.211  -3.112
ATOM    700  N   ARG    47      -4.549  -0.623  -3.413
ATOM    701  CA  ARG    47      -4.424  -0.632  -4.848
ATOM    702  C   ARG    47      -5.324   0.437  -5.450
ATOM    703  HN  ARG    47      -5.101  -1.363  -3.002
ATOM    704  CB  ARG    47      -4.594  -2.029  -5.440
ATOM    705  CG  ARG    47      -3.865  -3.151  -4.709
ATOM    706  CD  ARG    47      -4.099  -4.570  -5.211
ATOM    707  NE  ARG    47      -3.443  -5.703  -4.545
ATOM    708  CZ  ARG    47      -2.309  -6.286  -4.960
ATOM    709  HE  ARG    47      -3.997  -5.951  -3.735
ATOM    710  NH1 ARG    47      -1.673  -5.860  -6.065
ATOM    711  H11 ARG    47      -2.040  -5.087  -6.607
ATOM    712  H12 ARG    47      -0.816  -6.275  -6.408
ATOM    713  NH2 ARG    47      -1.814  -7.311  -4.265
ATOM    714  H21 ARG    47      -2.267  -7.665  -3.432
ATOM    715  H22 ARG    47      -0.963  -7.787  -4.533
ATOM    716  HA  ARG    47      -3.389  -0.430  -5.125
ATOM    717  HB1 ARG    47      -5.648  -2.282  -5.546
ATOM    718  HB2 ARG    47      -4.266  -2.117  -6.475
ATOM    719  HG1 ARG    47      -2.792  -2.961  -4.727
ATOM    720  HG2 ARG    47      -4.126  -3.139  -3.651
ATOM    721  HD1 ARG    47      -5.140  -4.786  -4.973
ATOM    722  HD2 ARG    47      -3.957  -4.665  -6.288
ATOM    723  O   ARG    47      -4.895   1.069  -6.392
ATOM    724  N   ARG    48      -6.513   0.674  -4.887
ATOM    725  CA  ARG    48      -7.403   1.803  -5.224
ATOM    726  C   ARG    48      -6.709   3.174  -5.127
ATOM    727  HN  ARG    48      -6.862   0.053  -4.171
ATOM    728  CB  ARG    48      -8.682   1.822  -4.377
ATOM    729  CG  ARG    48      -9.644   2.930  -4.806
ATOM    730  CD  ARG    48     -11.099   2.620  -4.453
ATOM    731  NE  ARG    48     -11.263   1.684  -3.334
ATOM    732  CZ  ARG    48     -11.164   1.987  -2.033
ATOM    733  HE  ARG    48     -11.465   0.770  -3.719
ATOM    734  NH1 ARG    48     -11.344   1.031  -1.127
ATOM    735  H11 ARG    48     -11.555   0.083  -1.411
ATOM    736  H12 ARG    48     -11.283   1.193  -0.130
ATOM    737  NH2 ARG    48     -10.887   3.225  -1.624
ATOM    738  H21 ARG    48     -10.740   3.986  -2.275
ATOM    739  H22 ARG    48     -10.809   3.467  -0.645
ATOM    740  HA  ARG    48      -7.765   1.689  -6.246
ATOM    741  HB1 ARG    48      -9.177   0.854  -4.461
ATOM    742  HB2 ARG    48      -8.414   1.959  -3.329
ATOM    743  HG1 ARG    48      -9.427   3.901  -4.363
ATOM    744  HG2 ARG    48      -9.543   3.118  -5.875
ATOM    745  HD1 ARG    48     -11.599   3.566  -4.247
ATOM    746  HD2 ARG    48     -11.675   2.216  -5.285
ATOM    747  O   ARG    48      -6.835   3.981  -6.058
ATOM    748  N   GLU    49      -6.003   3.358  -3.998
ATOM    749  CA  GLU    49      -5.223   4.562  -3.696
ATOM    750  C   GLU    49      -4.319   4.938  -4.873
ATOM    751  HN  GLU    49      -5.990   2.637  -3.291
ATOM    752  CB  GLU    49      -4.378   4.410  -2.395
ATOM    753  CG  GLU    49      -3.525   5.607  -1.880
ATOM    754  CD  GLU    49      -2.695   5.347  -0.593
ATOM    755  OE1 GLU    49      -3.104   4.533   0.268
ATOM    756  OE2 GLU    49      -1.694   6.117  -0.472
ATOM    757  HA  GLU    49      -5.899   5.392  -3.495
ATOM    758  HB1 GLU    49      -4.957   3.935  -1.603
ATOM    759  HB2 GLU    49      -3.670   3.598  -2.560
ATOM    760  HG1 GLU    49      -2.804   5.977  -2.609
ATOM    761  HG2 GLU    49      -4.125   6.488  -1.652
ATOM    762  O   GLU    49      -4.325   6.094  -5.311
ATOM    763  N   VAL    50      -3.588   3.931  -5.360
ATOM    764  CA  VAL    50      -2.533   4.007  -6.372
ATOM    765  C   VAL    50      -3.179   4.266  -7.739
ATOM    766  HN  VAL    50      -3.743   2.991  -5.024
ATOM    767  CB  VAL    50      -1.633   2.731  -6.369
ATOM    768  CG1 VAL    50      -0.843   2.387  -7.623
ATOM    769  CG2 VAL    50      -0.658   2.753  -5.205
ATOM    770  HA  VAL    50      -1.850   4.820  -6.125
ATOM    771  HB  VAL    50      -2.190   1.837  -6.090
ATOM    772  HG1 VAL    50      -0.201   3.205  -7.950
ATOM    773  HG2 VAL    50      -0.251   1.479  -7.513
ATOM    774  HG3 VAL    50      -1.603   2.135  -8.362
ATOM    775  HG4 VAL    50      -0.086   3.680  -5.162
ATOM    776  HG5 VAL    50      -1.226   2.557  -4.296
ATOM    777  HG6 VAL    50       0.071   1.942  -5.213
ATOM    778  O   VAL    50      -2.734   5.135  -8.501
ATOM    779  N   GLU    51      -4.233   3.515  -8.030
ATOM    780  CA  GLU    51      -4.950   3.649  -9.282
ATOM    781  C   GLU    51      -5.714   4.956  -9.428
ATOM    782  HN  GLU    51      -4.555   2.825  -7.367
ATOM    783  CB  GLU    51      -5.915   2.486  -9.464
ATOM    784  CG  GLU    51      -5.434   1.519 -10.538
ATOM    785  CD  GLU    51      -6.022   1.836 -11.909
ATOM    786  OE1 GLU    51      -7.170   2.344 -12.001
ATOM    787  OE2 GLU    51      -5.431   1.465 -12.951
ATOM    788  HA  GLU    51      -4.245   3.597 -10.112
ATOM    789  HB1 GLU    51      -5.979   1.868  -8.568
ATOM    790  HB2 GLU    51      -6.944   2.745  -9.712
ATOM    791  HG1 GLU    51      -4.354   1.406 -10.632
ATOM    792  HG2 GLU    51      -5.762   0.482 -10.458
ATOM    793  O   GLU    51      -5.838   5.488 -10.533
ATOM    794  N   ILE    52      -6.237   5.546  -8.358
ATOM    795  CA  ILE    52      -6.931   6.835  -8.468
ATOM    796  C   ILE    52      -5.824   7.894  -8.489
ATOM    797  HN  ILE    52      -6.158   5.105  -7.453
ATOM    798  CB  ILE    52      -7.964   7.016  -7.331
ATOM    799  CG1 ILE    52      -9.260   6.224  -7.574
ATOM    800  CG2 ILE    52      -8.372   8.447  -6.981
ATOM    801  CD1 ILE    52     -10.256   6.072  -6.451
ATOM    802  HA  ILE    52      -7.519   6.854  -9.386
ATOM    803  HB  ILE    52      -7.488   6.682  -6.409
ATOM    804  HG1 ILE    52      -9.774   6.661  -8.430
ATOM    805  HG2 ILE    52      -8.958   5.251  -7.963
ATOM    806  HG3 ILE    52      -8.839   8.843  -7.883
ATOM    807  HG4 ILE    52      -9.122   8.362  -6.196
ATOM    808  HG5 ILE    52      -7.634   9.170  -6.635
ATOM    809  HD1 ILE    52      -9.799   5.973  -5.467
ATOM    810  HD2 ILE    52     -10.983   6.882  -6.389
ATOM    811  HD3 ILE    52     -10.832   5.172  -6.670
ATOM    812  O   ILE    52      -5.751   8.694  -9.432
ATOM    813  N   GLN    53      -4.934   7.913  -7.491
ATOM    814  CA  GLN    53      -3.875   8.920  -7.341
ATOM    815  C   GLN    53      -2.845   8.966  -8.483
ATOM    816  HN  GLN    53      -4.967   7.200  -6.776
ATOM    817  CB  GLN    53      -3.162   8.807  -5.972
ATOM    818  CG  GLN    53      -2.312  10.028  -5.619
ATOM    819  CD  GLN    53      -1.552   9.897  -4.284
ATOM    820  NE2 GLN    53      -0.747  10.894  -3.867
ATOM    821  HE1 GLN    53      -0.471  10.862  -2.898
ATOM    822  HE2 GLN    53      -0.517  11.732  -4.377
ATOM    823  OE1 GLN    53      -1.620   8.847  -3.610
ATOM    824  HA  GLN    53      -4.322   9.913  -7.288
ATOM    825  HB1 GLN    53      -3.899   8.550  -5.212
ATOM    826  HB2 GLN    53      -2.554   7.906  -6.044
ATOM    827  HG1 GLN    53      -1.541  10.187  -6.374
ATOM    828  HG2 GLN    53      -2.966  10.900  -5.652
ATOM    829  O   GLN    53      -2.442  10.060  -8.886
ATOM    830  N   SER    54      -2.386   7.855  -9.064
ATOM    831  CA  SER    54      -1.410   7.917 -10.165
ATOM    832  C   SER    54      -1.899   8.658 -11.423
ATOM    833  HN  SER    54      -2.711   6.952  -8.747
ATOM    834  CB  SER    54      -0.909   6.529 -10.539
ATOM    835  OG  SER    54      -2.005   5.882 -11.136
ATOM    836  HG  SER    54      -2.517   5.423 -10.458
ATOM    837  HA  SER    54      -0.512   8.434  -9.826
ATOM    838  HB1 SER    54      -0.064   6.587 -11.225
ATOM    839  HB2 SER    54      -0.613   5.904  -9.697
ATOM    840  O   SER    54      -1.081   9.107 -12.241
ATOM    841  N   HIS    55      -3.220   8.799 -11.570
ATOM    842  CA  HIS    55      -3.796   9.499 -12.731
ATOM    843  C   HIS    55      -4.258  10.924 -12.490
ATOM    844  HN  HIS    55      -3.848   8.420 -10.873
ATOM    845  CB  HIS    55      -4.888   8.656 -13.380
ATOM    846  CG  HIS    55      -4.363   7.409 -14.034
ATOM    847  ND1 HIS    55      -4.858   6.188 -13.765
ATOM    848  CE1 HIS    55      -4.182   5.263 -14.481
ATOM    849  NE2 HIS    55      -3.242   5.897 -15.199
ATOM    850  HE  HIS    55      -4.451   4.210 -14.402
ATOM    851  CD2 HIS    55      -3.321   7.221 -14.946
ATOM    852  HNE HIS    55      -2.588   5.447 -15.823
ATOM    853  HD  HIS    55      -2.633   7.912 -15.434
ATOM    854  HA  HIS    55      -3.053   9.554 -13.526
ATOM    855  HB1 HIS    55      -5.611   8.352 -12.623
ATOM    856  HB2 HIS    55      -5.393   9.243 -14.147
ATOM    857  O   HIS    55      -4.970  11.510 -13.317
ATOM    858  N   LEU    56      -3.836  11.513 -11.379
ATOM    859  CA  LEU    56      -4.194  12.904 -11.086
ATOM    860  C   LEU    56      -3.025  13.907 -11.288
ATOM    861  HN  LEU    56      -3.262  11.000 -10.726
ATOM    862  CB  LEU    56      -4.797  13.011  -9.671
ATOM    863  CG  LEU    56      -6.080  12.218  -9.344
ATOM    864  CD1 LEU    56      -6.440  12.313  -7.861
ATOM    865  CD2 LEU    56      -7.262  12.662 -10.204
ATOM    866  HA  LEU    56      -5.006  13.217 -11.742
ATOM    867  HB1 LEU    56      -4.068  12.667  -8.937
ATOM    868  HB2 LEU    56      -5.057  14.050  -9.463
ATOM    869  HG  LEU    56      -5.933  11.168  -9.594
ATOM    870  HD1 LEU    56      -7.349  11.743  -7.670
ATOM    871  HD2 LEU    56      -5.625  11.908  -7.262
ATOM    872  HD3 LEU    56      -6.604  13.357  -7.592
ATOM    873  HD4 LEU    56      -8.144  12.078  -9.940
ATOM    874  HD5 LEU    56      -7.462  13.720 -10.029
ATOM    875  HD6 LEU    56      -7.025  12.507 -11.256
ATOM    876  O   LEU    56      -1.925  13.716 -10.766
ATOM    877  N   ARG    57      -3.268  14.963 -12.053
ATOM    878  CA  ARG    57      -2.293  16.037 -12.183
ATOM    879  C   ARG    57      -2.937  17.337 -11.777
ATOM    880  HN  ARG    57      -4.142  15.029 -12.555
ATOM    881  CB  ARG    57      -1.808  16.219 -13.621
ATOM    882  CG  ARG    57      -1.140  15.023 -14.241
ATOM    883  CD  ARG    57       0.193  14.700 -13.597
ATOM    884  NE  ARG    57       0.339  13.256 -13.634
ATOM    885  CZ  ARG    57       1.078  12.590 -14.517
ATOM    886  HE  ARG    57      -0.214  12.868 -12.880
ATOM    887  NH1 ARG    57       1.798  13.236 -15.436
ATOM    888  H11 ARG    57       1.794  14.248 -15.478
ATOM    889  H12 ARG    57       2.372  12.766 -16.124
ATOM    890  NH2 ARG    57       1.098  11.263 -14.460
ATOM    891  H21 ARG    57       0.570  10.747 -13.768
ATOM    892  H22 ARG    57       1.640  10.701 -15.103
ATOM    893  HA  ARG    57      -1.439  15.834 -11.537
ATOM    894  HB1 ARG    57      -2.655  16.462 -14.262
ATOM    895  HB2 ARG    57      -1.080  17.029 -13.659
ATOM    896  HG1 ARG    57      -1.784  14.150 -14.132
ATOM    897  HG2 ARG    57      -0.962  15.214 -15.299
ATOM    898  HD1 ARG    57       0.994  15.184 -14.156
ATOM    899  HD2 ARG    57       0.197  15.063 -12.569
ATOM    900  O   ARG    57      -3.755  17.888 -12.520
ATOM    901  N   HIS    58      -2.571  17.845 -10.612
ATOM    902  CA  HIS    58      -3.043  19.156 -10.229
ATOM    903  C   HIS    58      -2.073  19.781  -9.242
ATOM    904  HN  HIS    58      -1.967  17.315 -10.001
ATOM    905  CB  HIS    58      -4.480  19.060  -9.700
ATOM    906  CG  HIS    58      -5.151  20.393  -9.496
ATOM    907  ND1 HIS    58      -4.824  21.229  -8.478
ATOM    908  CE1 HIS    58      -5.593  22.332  -8.536
ATOM    909  NE2 HIS    58      -6.424  22.203  -9.593
ATOM    910  HE  HIS    58      -5.469  23.123  -7.796
ATOM    911  CD2 HIS    58      -6.177  21.017 -10.201
ATOM    912  HNE HIS    58      -7.113  22.886  -9.875
ATOM    913  HD  HIS    58      -6.753  20.725 -11.079
ATOM    914  HA  HIS    58      -3.117  19.789 -11.113
ATOM    915  HB1 HIS    58      -5.091  18.499 -10.406
ATOM    916  HB2 HIS    58      -4.480  18.551  -8.736
ATOM    917  O   HIS    58      -1.556  19.104  -8.357
ATOM    918  N   PRO    59      -1.791  21.087  -9.390
ATOM    919  CA  PRO    59      -0.887  21.778  -8.460
ATOM    920  C   PRO    59      -1.246  21.663  -6.970
ATOM    921  CB  PRO    59      -0.976  23.244  -8.908
ATOM    922  CG  PRO    59      -2.150  23.341  -9.832
ATOM    923  CD  PRO    59      -2.259  21.988 -10.463
ATOM    924  HA  PRO    59       0.119  21.373  -8.562
ATOM    925  HB1 PRO    59      -1.116  23.884  -8.036
ATOM    926  HB2 PRO    59      -0.056  23.525  -9.420
ATOM    927  HG1 PRO    59      -3.044  23.592  -9.260
ATOM    928  HG2 PRO    59      -1.966  24.118 -10.574
ATOM    929  HD1 PRO    59      -3.295  21.802 -10.746
ATOM    930  HD2 PRO    59      -1.627  21.949 -11.350
ATOM    931  O   PRO    59      -0.351  21.811  -6.125
ATOM    932  N   ASN    60      -2.518  21.405  -6.644
ATOM    933  CA  ASN    60      -2.930  21.170  -5.239
ATOM    934  C   ASN    60      -3.256  19.717  -4.911
ATOM    935  HN  ASN    60      -3.224  21.368  -7.366
ATOM    936  CB  ASN    60      -4.114  22.051  -4.846
ATOM    937  CG  ASN    60      -3.877  23.510  -5.158
ATOM    938  ND2 ASN    60      -2.953  24.143  -4.420
ATOM    939  HD1 ASN    60      -2.766  25.118  -4.597
ATOM    940  HD2 ASN    60      -2.464  23.633  -3.701
ATOM    941  OD1 ASN    60      -4.515  24.066  -6.059
ATOM    942  HA  ASN    60      -2.126  21.474  -4.568
ATOM    943  HB1 ASN    60      -5.002  21.732  -5.391
ATOM    944  HB2 ASN    60      -4.294  21.962  -3.774
ATOM    945  O   ASN    60      -3.877  19.425  -3.888
ATOM    946  N   ILE    61      -2.831  18.798  -5.768
ATOM    947  CA  ILE    61      -2.891  17.383  -5.407
ATOM    948  C   ILE    61      -1.473  16.807  -5.312
ATOM    949  HN  ILE    61      -2.468  19.080  -6.667
ATOM    950  CB  ILE    61      -3.779  16.603  -6.399
ATOM    951  CG1 ILE    61      -5.211  17.131  -6.306
ATOM    952  CG2 ILE    61      -3.714  15.094  -6.140
ATOM    953  CD1 ILE    61      -6.098  16.532  -7.363
ATOM    954  HA  ILE    61      -3.388  17.275  -4.443
ATOM    955  HB  ILE    61      -3.402  16.742  -7.412
ATOM    956  HG1 ILE    61      -5.628  16.883  -5.329
ATOM    957  HG2 ILE    61      -5.209  18.214  -6.435
ATOM    958  HG3 ILE    61      -4.351  14.575  -6.856
ATOM    959  HG4 ILE    61      -2.686  14.750  -6.252
ATOM    960  HG5 ILE    61      -4.059  14.884  -5.127
ATOM    961  HD1 ILE    61      -7.107  16.934  -7.262
ATOM    962  HD2 ILE    61      -5.707  16.780  -8.349
ATOM    963  HD3 ILE    61      -6.125  15.449  -7.244
ATOM    964  O   ILE    61      -0.657  17.081  -6.168
ATOM    965  N   LEU    62      -1.175  16.038  -4.266
ATOM    966  CA  LEU    62       0.168  15.482  -4.094
ATOM    967  C   LEU    62       0.425  14.424  -5.148
ATOM    968  HN  LEU    62      -1.884  15.832  -3.576
ATOM    969  CB  LEU    62       0.306  14.862  -2.708
ATOM    970  CG  LEU    62       1.777  14.632  -2.334
ATOM    971  CD1 LEU    62       2.486  15.967  -2.165
ATOM    972  CD2 LEU    62       1.932  13.800  -1.062
ATOM    973  HA  LEU    62       0.906  16.278  -4.194
ATOM    974  HB1 LEU    62      -0.137  15.527  -1.966
ATOM    975  HB2 LEU    62      -0.208  13.901  -2.686
ATOM    976  HG  LEU    62       2.268  14.063  -3.123
ATOM    977  HD1 LEU    62       3.529  15.794  -1.899
ATOM    978  HD2 LEU    62       2.437  16.526  -3.099
ATOM    979  HD3 LEU    62       2.000  16.540  -1.374
ATOM    980  HD4 LEU    62       2.991  13.667  -0.841
ATOM    981  HD5 LEU    62       1.450  14.314  -0.230
ATOM    982  HD6 LEU    62       1.465  12.826  -1.205
ATOM    983  O   LEU    62      -0.366  13.492  -5.263
ATOM    984  N   ARG    63       1.510  14.549  -5.914
ATOM    985  CA  ARG    63       1.805  13.586  -6.984
ATOM    986  C   ARG    63       2.212  12.263  -6.386
ATOM    987  HN  ARG    63       2.146  15.319  -5.761
ATOM    988  CB  ARG    63       2.971  14.065  -7.850
ATOM    989  CG  ARG    63       2.625  15.031  -8.958
ATOM    990  CD  ARG    63       1.847  14.350 -10.078
ATOM    991  NE  ARG    63       2.586  13.333 -10.845
ATOM    992  CZ  ARG    63       3.465  13.594 -11.828
ATOM    993  HE  ARG    63       2.312  12.423 -10.498
ATOM    994  NH1 ARG    63       3.765  14.861 -12.167
ATOM    995  H11 ARG    63       3.333  15.641 -11.687
ATOM    996  H12 ARG    63       4.420  15.100 -12.900
ATOM    997  NH2 ARG    63       4.067  12.582 -12.476
ATOM    998  H21 ARG    63       3.882  11.613 -12.250
ATOM    999  H22 ARG    63       4.734  12.736 -13.221
ATOM   1000  HA  ARG    63       0.917  13.444  -7.600
ATOM   1001  HB1 ARG    63       3.703  14.576  -7.224
ATOM   1002  HB2 ARG    63       3.440  13.209  -8.333
ATOM   1003  HG1 ARG    63       2.012  15.840  -8.558
ATOM   1004  HG2 ARG    63       3.541  15.445  -9.379
ATOM   1005  HD1 ARG    63       0.976  13.844  -9.660
ATOM   1006  HD2 ARG    63       1.519  15.098 -10.800
ATOM   1007  O   ARG    63       2.954  12.257  -5.404
ATOM   1008  N   LEU    64       1.749  11.151  -6.966
ATOM   1009  CA  LEU    64       2.362   9.830  -6.715
ATOM   1010  C   LEU    64       3.110   9.456  -7.981
ATOM   1011  HN  LEU    64       0.959  11.204  -7.594
ATOM   1012  CB  LEU    64       1.305   8.775  -6.385
ATOM   1013  CG  LEU    64       1.687   7.307  -6.173
ATOM   1014  CD1 LEU    64       0.783   6.781  -5.088
ATOM   1015  CD2 LEU    64       1.649   6.288  -7.275
ATOM   1016  HA  LEU    64       3.042   9.900  -5.866
ATOM   1017  HB1 LEU    64       0.800   9.097  -5.473
ATOM   1018  HB2 LEU    64       0.523   8.739  -7.143
ATOM   1019  HG  LEU    64       2.696   7.333  -5.760
ATOM   1020  HD1 LEU    64       0.938   5.710  -4.959
ATOM   1021  HD2 LEU    64       0.983   7.197  -4.100
ATOM   1022  HD3 LEU    64      -0.265   6.952  -5.333
ATOM   1023  HD4 LEU    64       1.797   5.247  -6.985
ATOM   1024  HD5 LEU    64       0.723   6.204  -7.844
ATOM   1025  HD6 LEU    64       2.388   6.561  -8.028
ATOM   1026  O   LEU    64       2.507   9.369  -9.047
ATOM   1027  N   TYR    65       4.418   9.260  -7.882
ATOM   1028  CA  TYR    65       5.226   9.093  -9.081
ATOM   1029  C   TYR    65       5.234   7.655  -9.562
ATOM   1030  HN  TYR    65       4.853   9.227  -6.971
ATOM   1031  CB  TYR    65       6.661   9.578  -8.858
ATOM   1032  CG  TYR    65       6.760  11.057  -8.634
ATOM   1033  CD1 TYR    65       6.443  11.972  -9.663
ATOM   1034  CE1 TYR    65       6.527  13.345  -9.456
ATOM   1035  HD1 TYR    65       6.126  11.606 -10.639
ATOM   1036  CZ  TYR    65       6.943  13.795  -8.199
ATOM   1037  HE1 TYR    65       6.272  14.035 -10.261
ATOM   1038  CE2 TYR    65       7.284  12.915  -7.181
ATOM   1039  OH  TYR    65       7.050  15.133  -7.943
ATOM   1040  CD2 TYR    65       7.194  11.554  -7.403
ATOM   1041  HE2 TYR    65       7.619  13.300  -6.217
ATOM   1042  HD2 TYR    65       7.463  10.854  -6.612
ATOM   1043  HH  TYR    65       6.815  15.680  -8.696
ATOM   1044  HA  TYR    65       4.825   9.718  -9.879
ATOM   1045  HB1 TYR    65       7.079   9.085  -7.980
ATOM   1046  HB2 TYR    65       7.266   9.338  -9.732
ATOM   1047  O   TYR    65       5.718   7.372 -10.655
ATOM   1048  N   GLY    66       4.972   6.729  -8.643
ATOM   1049  CA  GLY    66       5.212   5.300  -8.856
ATOM   1050  C   GLY    66       5.183   4.452  -7.589
ATOM   1051  HN  GLY    66       4.589   7.003  -7.749
ATOM   1052  HA1 GLY    66       4.447   4.898  -9.521
ATOM   1053  HA2 GLY    66       6.194   5.160  -9.306
ATOM   1054  O   GLY    66       5.030   4.972  -6.470
ATOM   1055  N   TYR    67       5.324   3.133  -7.652
ATOM   1056  CA  TYR    67       5.187   2.201  -6.539
ATOM   1057  C   TYR    67       6.160   1.066  -6.781
ATOM   1058  HN  TYR    67       5.547   2.693  -8.533
ATOM   1059  CB  TYR    67       3.751   1.651  -6.477
ATOM   1060  CG  TYR    67       3.336   0.813  -7.667
ATOM   1061  CD1 TYR    67       3.692  -0.553  -7.748
ATOM   1062  CE1 TYR    67       3.324  -1.341  -8.836
ATOM   1063  HD1 TYR    67       4.268  -1.014  -6.946
ATOM   1064  CZ  TYR    67       2.596  -0.762  -9.868
ATOM   1065  HE1 TYR    67       3.606  -2.393  -8.867
ATOM   1066  CE2 TYR    67       2.228   0.593  -9.819
ATOM   1067  OH  TYR    67       2.246  -1.550 -10.939
ATOM   1068  CD2 TYR    67       2.600   1.371  -8.722
ATOM   1069  HE2 TYR    67       1.654   1.032 -10.635
ATOM   1070  HD2 TYR    67       2.319   2.423  -8.680
ATOM   1071  HH  TYR    67       2.764  -2.357 -10.890
ATOM   1072  HA  TYR    67       5.420   2.713  -5.605
ATOM   1073  HB1 TYR    67       3.737   0.985  -5.614
ATOM   1074  HB2 TYR    67       3.073   2.487  -6.304
ATOM   1075  O   TYR    67       6.629   0.903  -7.909
ATOM   1076  N   PHE    68       6.450   0.315  -5.716
ATOM   1077  CA  PHE    68       7.273  -0.906  -5.636
ATOM   1078  C   PHE    68       7.049  -1.591  -4.288
ATOM   1079  HN  PHE    68       6.085   0.568  -4.809
ATOM   1080  CB  PHE    68       8.768  -0.628  -5.862
ATOM   1081  CG  PHE    68       9.603   0.202  -4.936
ATOM   1082  CD1 PHE    68       9.554   1.595  -4.979
ATOM   1083  CE1 PHE    68      10.311   2.365  -4.107
ATOM   1084  HD1 PHE    68       8.915   2.096  -5.707
ATOM   1085  CZ  PHE    68      11.125   1.748  -3.173
ATOM   1086  HE1 PHE    68      10.263   3.453  -4.158
ATOM   1087  CE2 PHE    68      11.183   0.369  -3.116
ATOM   1088  HZ  PHE    68      11.718   2.351  -2.484
ATOM   1089  CD2 PHE    68      10.418  -0.399  -3.989
ATOM   1090  HE2 PHE    68      11.828  -0.120  -2.386
ATOM   1091  HD2 PHE    68      10.455  -1.486  -3.933
ATOM   1092  HA  PHE    68       6.991  -1.588  -6.438
ATOM   1093  HB1 PHE    68       9.111  -1.661  -5.812
ATOM   1094  HB2 PHE    68       9.007  -0.463  -6.912
ATOM   1095  O   PHE    68       6.382  -1.031  -3.429
ATOM   1096  N   HIS    69       7.559  -2.806  -4.107
ATOM   1097  CA  HIS    69       7.432  -3.661  -2.902
ATOM   1098  C   HIS    69       8.478  -4.738  -2.944
ATOM   1099  HN  HIS    69       8.100  -3.238  -4.843
ATOM   1100  CB  HIS    69       6.029  -4.264  -2.771
ATOM   1101  CG  HIS    69       5.574  -5.259  -3.832
ATOM   1102  ND1 HIS    69       5.602  -6.593  -3.633
ATOM   1103  CE1 HIS    69       5.149  -7.215  -4.744
ATOM   1104  NE2 HIS    69       4.838  -6.274  -5.662
ATOM   1105  HE  HIS    69       5.091  -8.303  -4.774
ATOM   1106  CD2 HIS    69       5.095  -5.062  -5.140
ATOM   1107  HNE HIS    69       4.473  -6.463  -6.585
ATOM   1108  HD  HIS    69       4.919  -4.165  -5.733
ATOM   1109  HA  HIS    69       7.571  -3.052  -2.009
ATOM   1110  HB1 HIS    69       5.992  -4.668  -1.760
ATOM   1111  HB2 HIS    69       5.391  -3.380  -2.771
ATOM   1112  O   HIS    69       9.050  -5.003  -4.002
ATOM   1113  N   ASP    70       8.709  -5.303  -1.766
ATOM   1114  CA  ASP    70       9.652  -6.364  -1.443
ATOM   1115  C   ASP    70       8.854  -7.447  -0.702
ATOM   1116  HN  ASP    70       8.193  -4.997  -0.953
ATOM   1117  CB  ASP    70      10.830  -5.814  -0.630
ATOM   1118  CG  ASP    70      10.706  -5.375   0.833
ATOM   1119  OD1 ASP    70       9.976  -6.010   1.641
ATOM   1120  OD2 ASP    70      11.506  -4.523   1.259
ATOM   1121  HA  ASP    70      10.083  -6.759  -2.362
ATOM   1122  HB1 ASP    70      11.665  -6.507  -0.734
ATOM   1123  HB2 ASP    70      11.236  -4.891  -1.044
ATOM   1124  O   ASP    70       7.616  -7.460  -0.745
ATOM   1125  N   ALA    71       9.498  -8.378  -0.004
ATOM   1126  CA  ALA    71       8.860  -9.431   0.776
ATOM   1127  C   ALA    71       8.032  -8.978   1.977
ATOM   1128  HN  ALA    71      10.508  -8.387   0.009
ATOM   1129  CB  ALA    71       9.905 -10.426   1.267
ATOM   1130  HA  ALA    71       8.179  -9.994   0.138
ATOM   1131  HB1 ALA    71      10.825  -9.908   1.538
ATOM   1132  HB2 ALA    71       9.636 -11.065   2.108
ATOM   1133  HB3 ALA    71      10.247 -11.105   0.486
ATOM   1134  O   ALA    71       6.972  -9.523   2.248
ATOM   1135  N   THR    72       8.452  -7.939   2.688
ATOM   1136  CA  THR    72       7.989  -7.544   4.010
ATOM   1137  C   THR    72       7.305  -6.169   3.947
ATOM   1138  HN  THR    72       9.166  -7.331   2.315
ATOM   1139  CB  THR    72       9.140  -7.651   5.038
ATOM   1140  OG1 THR    72       8.738  -7.303   6.370
ATOM   1141  HG  THR    72       8.166  -8.028   6.632
ATOM   1142  CG2 THR    72      10.359  -6.762   4.751
ATOM   1143  HA  THR    72       7.275  -8.279   4.380
ATOM   1144  HB  THR    72       9.569  -8.653   5.025
ATOM   1145  HG1 THR    72      11.034  -6.822   5.605
ATOM   1146  HG2 THR    72      10.888  -7.095   3.858
ATOM   1147  HG3 THR    72      10.059  -5.730   4.566
ATOM   1148  O   THR    72       6.444  -5.884   4.795
ATOM   1149  N   ARG    73       7.652  -5.321   2.967
ATOM   1150  CA  ARG    73       7.276  -3.901   2.792
ATOM   1151  C   ARG    73       6.799  -3.596   1.391
ATOM   1152  HN  ARG    73       8.251  -5.637   2.218
ATOM   1153  CB  ARG    73       8.462  -3.006   3.097
ATOM   1154  CG  ARG    73       8.872  -3.064   4.550
ATOM   1155  CD  ARG    73      10.322  -2.695   4.777
ATOM   1156  NE  ARG    73      11.234  -3.616   4.114
ATOM   1157  CZ  ARG    73      12.528  -3.704   4.373
ATOM   1158  HE  ARG    73      10.699  -4.154   3.443
ATOM   1159  NH1 ARG    73      13.077  -2.912   5.295
ATOM   1160  H11 ARG    73      12.513  -2.242   5.802
ATOM   1161  H12 ARG    73      14.060  -2.936   5.534
ATOM   1162  NH2 ARG    73      13.263  -4.593   3.710
ATOM   1163  H21 ARG    73      12.864  -5.207   3.012
ATOM   1164  H22 ARG    73      14.257  -4.701   3.869
ATOM   1165  HA  ARG    73       6.469  -3.652   3.482
ATOM   1166  HB1 ARG    73       9.377  -3.153   2.524
ATOM   1167  HB2 ARG    73       8.419  -1.946   2.847
ATOM   1168  HG1 ARG    73       8.193  -2.492   5.182
ATOM   1169  HG2 ARG    73       8.792  -4.112   4.836
ATOM   1170  HD1 ARG    73      10.550  -1.636   4.654
ATOM   1171  HD2 ARG    73      10.595  -2.876   5.817
ATOM   1172  O   ARG    73       7.226  -4.237   0.420
ATOM   1173  N   VAL    74       5.942  -2.575   1.301
ATOM   1174  CA  VAL    74       5.432  -1.884   0.111
ATOM   1175  C   VAL    74       5.986  -0.452   0.162
ATOM   1176  HN  VAL    74       5.550  -2.173   2.141
ATOM   1177  CB  VAL    74       3.880  -1.897   0.071
ATOM   1178  CG1 VAL    74       3.304  -1.404  -1.249
ATOM   1179  CG2 VAL    74       3.254  -3.243   0.395
ATOM   1180  HA  VAL    74       5.775  -2.402  -0.785
ATOM   1181  HB  VAL    74       3.508  -1.234   0.851
ATOM   1182  HG1 VAL    74       2.222  -1.498  -1.341
ATOM   1183  HG2 VAL    74       3.381  -0.319  -1.184
ATOM   1184  HG3 VAL    74       3.779  -1.738  -2.171
ATOM   1185  HG4 VAL    74       2.242  -3.360   0.009
ATOM   1186  HG5 VAL    74       3.862  -3.910  -0.218
ATOM   1187  HG6 VAL    74       3.179  -3.531   1.444
ATOM   1188  O   VAL    74       6.297   0.047   1.244
ATOM   1189  N   TYR    75       6.077   0.188  -1.007
ATOM   1190  CA  TYR    75       6.645   1.554  -1.095
ATOM   1191  C   TYR    75       5.870   2.330  -2.164
ATOM   1192  HN  TYR    75       5.755  -0.261  -1.852
ATOM   1193  CB  TYR    75       8.145   1.507  -1.456
ATOM   1194  CG  TYR    75       9.009   0.624  -0.588
ATOM   1195  CD1 TYR    75       9.099  -0.747  -0.826
ATOM   1196  CE1 TYR    75       9.877  -1.570  -0.029
ATOM   1197  HD1 TYR    75       8.550  -1.193  -1.655
ATOM   1198  CZ  TYR    75      10.581  -1.023   1.020
ATOM   1199  HE1 TYR    75       9.927  -2.639  -0.235
ATOM   1200  CE2 TYR    75      10.511   0.339   1.276
ATOM   1201  OH  TYR    75      11.360  -1.837   1.815
ATOM   1202  CD2 TYR    75       9.725   1.151   0.476
ATOM   1203  HE2 TYR    75      11.073   0.767   2.106
ATOM   1204  HD2 TYR    75       9.664   2.220   0.679
ATOM   1205  HH  TYR    75      11.542  -2.746   1.567
ATOM   1206  HA  TYR    75       6.547   2.051  -0.129
ATOM   1207  HB1 TYR    75       8.105   1.100  -2.466
ATOM   1208  HB2 TYR    75       8.555   2.512  -1.559
ATOM   1209  O   TYR    75       5.770   1.893  -3.319
ATOM   1210  N   LEU    76       5.371   3.501  -1.782
ATOM   1211  CA  LEU    76       4.741   4.431  -2.711
ATOM   1212  C   LEU    76       5.701   5.622  -2.678
ATOM   1213  HN  LEU    76       5.422   3.776  -0.812
ATOM   1214  CB  LEU    76       3.322   4.770  -2.246
ATOM   1215  CG  LEU    76       2.414   3.553  -2.062
ATOM   1216  CD1 LEU    76       1.030   3.949  -1.567
ATOM   1217  CD2 LEU    76       2.384   2.653  -3.281
ATOM   1218  HA  LEU    76       4.669   3.969  -3.696
ATOM   1219  HB1 LEU    76       3.441   5.274  -1.287
ATOM   1220  HB2 LEU    76       2.815   5.486  -2.894
ATOM   1221  HG  LEU    76       2.757   2.967  -1.209
ATOM   1222  HD1 LEU    76       0.995   4.401  -0.576
ATOM   1223  HD2 LEU    76       0.707   4.756  -2.223
ATOM   1224  HD3 LEU    76       0.317   3.137  -1.712
ATOM   1225  HD4 LEU    76       2.136   3.267  -4.147
ATOM   1226  HD5 LEU    76       3.292   2.072  -3.440
ATOM   1227  HD6 LEU    76       1.561   1.939  -3.267
ATOM   1228  O   LEU    76       6.065   6.086  -1.599
ATOM   1229  N   ILE    77       6.074   6.115  -3.860
ATOM   1230  CA  ILE    77       6.968   7.234  -4.162
ATOM   1231  C   ILE    77       6.179   8.508  -4.427
ATOM   1232  HN  ILE    77       5.722   5.700  -4.710
ATOM   1233  CB  ILE    77       7.838   6.954  -5.408
ATOM   1234  CG1 ILE    77       8.492   5.585  -5.515
ATOM   1235  CG2 ILE    77       8.930   8.020  -5.502
ATOM   1236  CD1 ILE    77       8.990   5.226  -6.893
ATOM   1237  HA  ILE    77       7.634   7.406  -3.316
ATOM   1238  HB  ILE    77       7.126   7.053  -6.228
ATOM   1239  HG1 ILE    77       9.311   5.500  -4.800
ATOM   1240  HG2 ILE    77       7.686   4.880  -5.309
ATOM   1241  HG3 ILE    77       9.456   8.272  -6.424
ATOM   1242  HG4 ILE    77       8.522   9.003  -5.271
ATOM   1243  HG5 ILE    77       9.778   7.905  -4.827
ATOM   1244  HD1 ILE    77       8.146   5.227  -7.583
ATOM   1245  HD2 ILE    77       9.644   5.983  -7.326
ATOM   1246  HD3 ILE    77       9.526   4.283  -7.002
ATOM   1247  O   ILE    77       5.584   8.678  -5.497
ATOM   1248  N   LEU    78       6.220   9.419  -3.464
ATOM   1249  CA  LEU    78       5.402  10.634  -3.496
ATOM   1250  C   LEU    78       6.232  11.912  -3.633
ATOM   1251  HN  LEU    78       6.832   9.286  -2.672
ATOM   1252  CB  LEU    78       4.573  10.741  -2.205
ATOM   1253  CG  LEU    78       3.897   9.464  -1.703
ATOM   1254  CD1 LEU    78       3.627   9.588  -0.220
ATOM   1255  CD2 LEU    78       2.626   9.156  -2.477
ATOM   1256  HA  LEU    78       4.719  10.591  -4.345
ATOM   1257  HB1 LEU    78       5.213  11.073  -1.387
ATOM   1258  HB2 LEU    78       3.767  11.461  -2.348
ATOM   1259  HG  LEU    78       4.551   8.611  -1.883
ATOM   1260  HD1 LEU    78       3.145   8.679   0.140
ATOM   1261  HD2 LEU    78       4.568   9.734   0.311
ATOM   1262  HD3 LEU    78       2.972  10.441  -0.039
ATOM   1263  HD4 LEU    78       2.176   8.242  -2.089
ATOM   1264  HD5 LEU    78       1.923   9.982  -2.365
ATOM   1265  HD6 LEU    78       2.865   9.024  -3.532
ATOM   1266  O   LEU    78       7.426  11.921  -3.325
ATOM   1267  N   GLU    79       5.570  12.977  -4.092
ATOM   1268  CA  GLU    79       6.114  14.315  -4.117
ATOM   1269  C   GLU    79       6.480  14.782  -2.700
ATOM   1270  HN  GLU    79       4.631  12.870  -4.448
ATOM   1271  CB  GLU    79       5.109  15.249  -4.773
ATOM   1272  CG  GLU    79       5.214  16.720  -4.407
ATOM   1273  CD  GLU    79       4.188  17.580  -5.150
ATOM   1274  OE1 GLU    79       3.276  17.024  -5.835
ATOM   1275  OE2 GLU    79       4.283  18.835  -5.050
ATOM   1276  HA  GLU    79       7.012  14.332  -4.734
ATOM   1277  HB1 GLU    79       5.222  15.203  -5.856
ATOM   1278  HB2 GLU    79       4.098  14.946  -4.500
ATOM   1279  HG1 GLU    79       5.043  16.842  -3.337
ATOM   1280  HG2 GLU    79       6.208  17.088  -4.660
ATOM   1281  O   GLU    79       5.764  14.533  -1.738
ATOM   1282  NT  AME    80       7.625  15.433  -2.563
ATOM   1283  CT  AME    80       8.032  15.885  -1.256
ATOM   1284  HN  AME    80       8.203  15.608  -3.372
ATOM   1285  HT1 AME    80       8.991  16.398  -1.330
ATOM   1286  HT2 AME    80       7.284  16.572  -0.859
ATOM   1287  HT3 AME    80       8.129  15.029  -0.588
ATOM   1288  H1  ACE    81     -10.750  18.959 -11.744
ATOM   1289  CH3 ACE    81     -10.726  18.769 -10.671
ATOM   1290  C   ACE    81     -10.965  17.276 -10.366
ATOM   1291  H2  ACE    81     -11.503  19.367 -10.194
ATOM   1292  H3  ACE    81      -9.751  19.068 -10.286
ATOM   1293  O   ACE    81     -11.163  16.475 -11.291
ATOM   1294  N   CYS    82     -10.959  16.915  -9.079
ATOM   1295  CA  CYS    82     -11.278  15.554  -8.653
ATOM   1296  C   CYS    82     -12.645  15.096  -9.122
ATOM   1297  HN  CYS    82     -10.729  17.595  -8.368
ATOM   1298  CB  CYS    82     -11.255  15.452  -7.143
ATOM   1299  SG  CYS    82      -9.622  15.136  -6.465
ATOM   1300  HG  CYS    82     -10.042  15.123  -5.186
ATOM   1301  HA  CYS    82     -10.539  14.864  -9.058
ATOM   1302  HB1 CYS    82     -11.611  16.387  -6.709
ATOM   1303  HB2 CYS    82     -11.902  14.635  -6.823
ATOM   1304  O   CYS    82     -12.791  13.981  -9.640
ATOM   1305  N   HIS    83     -13.642  15.959  -8.921
ATOM   1306  CA  HIS    83     -15.015  15.658  -9.287
ATOM   1307  C   HIS    83     -15.211  15.551 -10.771
ATOM   1308  HN  HIS    83     -13.452  16.858  -8.500
ATOM   1309  CB  HIS    83     -15.980  16.656  -8.654
ATOM   1310  CG  HIS    83     -16.040  16.559  -7.136
ATOM   1311  ND1 HIS    83     -16.613  17.511  -6.361
ATOM   1312  CE1 HIS    83     -16.512  17.155  -5.058
ATOM   1313  NE2 HIS    83     -15.850  15.983  -4.993
ATOM   1314  HE  HIS    83     -16.937  17.795  -4.284
ATOM   1315  CD2 HIS    83     -15.545  15.585  -6.257
ATOM   1316  HNE HIS    83     -15.624  15.492  -4.140
ATOM   1317  HD  HIS    83     -15.007  14.652  -6.419
ATOM   1318  HA  HIS    83     -15.310  14.708  -8.843
ATOM   1319  HB1 HIS    83     -15.671  17.671  -8.905
ATOM   1320  HB2 HIS    83     -16.987  16.480  -9.033
ATOM   1321  O   HIS    83     -16.036  14.761 -11.220
ATOM   1322  N   SER    84     -14.431  16.314 -11.540
ATOM   1323  CA  SER    84     -14.438  16.239 -13.008
ATOM   1324  C   SER    84     -13.938  14.873 -13.528
ATOM   1325  HN  SER    84     -13.802  16.979 -11.113
ATOM   1326  CB  SER    84     -13.609  17.385 -13.614
ATOM   1327  OG  SER    84     -12.268  16.984 -13.844
ATOM   1328  HG  SER    84     -11.799  17.738 -14.222
ATOM   1329  HA  SER    84     -15.454  16.389 -13.375
ATOM   1330  HB1 SER    84     -14.048  17.689 -14.564
ATOM   1331  HB2 SER    84     -13.605  18.233 -12.929
ATOM   1332  O   SER    84     -14.150  14.527 -14.696
ATOM   1333  N   LYS    85     -13.256  14.120 -12.666
ATOM   1334  CA  LYS    85     -12.878  12.730 -12.966
ATOM   1335  C   LYS    85     -13.699  11.774 -12.120
ATOM   1336  HN  LYS    85     -12.983  14.503 -11.772
ATOM   1337  CB  LYS    85     -11.372  12.497 -12.744
ATOM   1338  CG  LYS    85     -10.488  13.289 -13.700
ATOM   1339  CD  LYS    85      -9.069  12.746 -13.742
ATOM   1340  CE  LYS    85      -8.506  12.683 -15.165
ATOM   1341  NZ  LYS    85      -8.393  14.006 -15.857
ATOM   1342  HZ1 LYS    85      -8.015  13.870 -16.783
ATOM   1343  HZ2 LYS    85      -7.781  14.611 -15.329
ATOM   1344  HZ3 LYS    85      -9.308  14.430 -15.925
ATOM   1345  HA  LYS    85     -13.061  12.523 -14.020
ATOM   1346  HB1 LYS    85     -11.104  12.794 -11.730
ATOM   1347  HB2 LYS    85     -11.143  11.441 -12.886
ATOM   1348  HG1 LYS    85     -10.903  13.237 -14.706
ATOM   1349  HG2 LYS    85     -10.446  14.330 -13.378
ATOM   1350  HD1 LYS    85      -8.416  13.389 -13.151
ATOM   1351  HD2 LYS    85      -9.054  11.737 -13.330
ATOM   1352  HE1 LYS    85      -7.504  12.256 -15.141
ATOM   1353  HE2 LYS    85      -9.152  12.060 -15.784
ATOM   1354  O   LYS    85     -13.322  10.626 -11.925
ATOM   1355  N   ARG    86     -14.819  12.277 -11.610
ATOM   1356  CA  ARG    86     -15.733  11.526 -10.723
ATOM   1357  C   ARG    86     -15.075  10.843  -9.497
ATOM   1358  HN  ARG    86     -15.086  13.227 -11.825
ATOM   1359  CB  ARG    86     -16.610  10.551 -11.533
ATOM   1360  CG  ARG    86     -17.637  11.228 -12.442
ATOM   1361  CD  ARG    86     -18.865  11.756 -11.691
ATOM   1362  NE  ARG    86     -19.966  10.784 -11.573
ATOM   1363  CZ  ARG    86     -21.139  11.028 -10.980
ATOM   1364  HE  ARG    86     -19.670   9.924 -12.014
ATOM   1365  NH1 ARG    86     -22.067  10.080 -10.923
ATOM   1366  H11 ARG    86     -21.899   9.167 -11.325
ATOM   1367  H12 ARG    86     -22.971  10.213 -10.486
ATOM   1368  NH2 ARG    86     -21.384  12.213 -10.429
ATOM   1369  H21 ARG    86     -20.703  12.962 -10.438
ATOM   1370  H22 ARG    86     -22.262  12.428  -9.973
ATOM   1371  HA  ARG    86     -16.490  12.202 -10.324
ATOM   1372  HB1 ARG    86     -15.976   9.938 -12.173
ATOM   1373  HB2 ARG    86     -17.166   9.909 -10.850
ATOM   1374  HG1 ARG    86     -17.174  12.077 -12.946
ATOM   1375  HG2 ARG    86     -17.992  10.514 -13.185
ATOM   1376  HD1 ARG    86     -18.579  12.038 -10.678
ATOM   1377  HD2 ARG    86     -19.263  12.628 -12.211
ATOM   1378  O   ARG    86     -15.565   9.828  -8.977
ATOM   1379  N   VAL    87     -13.981  11.433  -9.033
ATOM   1380  CA  VAL    87     -13.261  10.953  -7.867
ATOM   1381  C   VAL    87     -13.714  11.736  -6.624
ATOM   1382  HN  VAL    87     -13.618  12.253  -9.497
ATOM   1383  CB  VAL    87     -11.738  11.143  -8.075
ATOM   1384  CG1 VAL    87     -10.970  10.801  -6.806
ATOM   1385  CG2 VAL    87     -11.236  10.318  -9.254
ATOM   1386  HA  VAL    87     -13.468   9.893  -7.722
ATOM   1387  HB  VAL    87     -11.534  12.181  -8.339
ATOM   1388  HG1 VAL    87      -9.903  10.943  -6.977
ATOM   1389  HG2 VAL    87     -11.297  11.453  -5.996
ATOM   1390  HG3 VAL    87     -11.160   9.763  -6.534
ATOM   1391  HG4 VAL    87     -10.164  10.472  -9.375
ATOM   1392  HG5 VAL    87     -11.433   9.262  -9.069
ATOM   1393  HG6 VAL    87     -11.753  10.630 -10.162
ATOM   1394  O   VAL    87     -13.669  12.968  -6.620
ATOM   1395  N   ILE    88     -14.157  11.038  -5.577
ATOM   1396  CA  ILE    88     -14.428  11.699  -4.272
ATOM   1397  C   ILE    88     -13.388  11.288  -3.217
ATOM   1398  HN  ILE    88     -14.313  10.044  -5.666
ATOM   1399  CB  ILE    88     -15.889  11.512  -3.731
ATOM   1400  CG1 ILE    88     -16.322  10.037  -3.698
ATOM   1401  CG2 ILE    88     -16.899  12.358  -4.513
ATOM   1402  CD1 ILE    88     -17.666   9.796  -3.021
ATOM   1403  HA  ILE    88     -14.389  12.781  -4.397
ATOM   1404  HB  ILE    88     -15.954  11.903  -2.715
ATOM   1405  HG1 ILE    88     -16.405   9.660  -4.717
ATOM   1406  HG2 ILE    88     -15.581   9.453  -3.153
ATOM   1407  HG3 ILE    88     -17.898  12.200  -4.107
ATOM   1408  HG4 ILE    88     -16.635  13.412  -4.426
ATOM   1409  HG5 ILE    88     -16.884  12.066  -5.562
ATOM   1410  HD1 ILE    88     -17.898   8.731  -3.040
ATOM   1411  HD2 ILE    88     -17.620  10.139  -1.987
ATOM   1412  HD3 ILE    88     -18.444  10.346  -3.550
ATOM   1413  O   ILE    88     -12.996  10.124  -3.146
ATOM   1414  N   HIS    89     -12.930  12.241  -2.410
ATOM   1415  CA  HIS    89     -11.794  11.971  -1.533
ATOM   1416  C   HIS    89     -12.207  11.359  -0.220
ATOM   1417  HN  HIS    89     -13.371  13.150  -2.406
ATOM   1418  CB  HIS    89     -10.909  13.205  -1.342
ATOM   1419  CG  HIS    89      -9.694  12.951  -0.481
ATOM   1420  ND1 HIS    89      -9.777  12.759   0.856
ATOM   1421  CE1 HIS    89      -8.536  12.535   1.363
ATOM   1422  NE2 HIS    89      -7.656  12.597   0.348
ATOM   1423  HE  HIS    89      -8.409  12.349   2.430
ATOM   1424  CD2 HIS    89      -8.337  12.853  -0.806
ATOM   1425  HNE HIS    89      -6.658  12.473   0.439
ATOM   1426  HD  HIS    89      -7.798  12.942  -1.749
ATOM   1427  HA  HIS    89     -11.112  11.278  -2.024
ATOM   1428  HB1 HIS    89     -10.553  13.552  -2.312
ATOM   1429  HB2 HIS    89     -11.487  13.997  -0.864
ATOM   1430  O   HIS    89     -11.701  10.282   0.154
ATOM   1431  N   ARN    90     -13.095  12.047   0.506
ATOM   1432  CA  ARN    90     -13.776  11.497   1.696
ATOM   1433  C   ARN    90     -12.995  11.456   3.015
ATOM   1434  HN  ARN    90     -13.329  12.995   0.247
ATOM   1435  CB  ARN    90     -14.326  10.088   1.424
ATOM   1436  CG  ARN    90     -15.277   9.959   0.239
ATOM   1437  CD  ARN    90     -15.897   8.558   0.145
ATOM   1438  NE  ARN    90     -15.029   7.474   0.643
ATOM   1439  CZ  ARN    90     -15.444   6.236   0.923
ATOM   1440  HE  ARN    90     -14.090   7.842   0.728
ATOM   1441  NH1 ARN    90     -16.718   5.911   0.756
ATOM   1442  H11 ARN    90     -17.385   6.593   0.417
ATOM   1443  NH2 ARN    90     -14.592   5.326   1.386
ATOM   1444  H21 ARN    90     -13.614   5.535   1.541
ATOM   1445  H22 ARN    90     -14.876   4.381   1.608
ATOM   1446  HA  ARN    90     -14.666  12.089   1.912
ATOM   1447  HB1 ARN    90     -13.499   9.407   1.224
ATOM   1448  HB2 ARN    90     -14.880   9.740   2.296
ATOM   1449  HG1 ARN    90     -16.087  10.682   0.342
ATOM   1450  HG2 ARN    90     -14.734  10.152  -0.686
ATOM   1451  HD1 ARN    90     -16.815   8.526   0.733
ATOM   1452  HD2 ARN    90     -16.125   8.330  -0.896
ATOM   1453  O   ARN    90     -13.583  11.191   4.061
ATOM   1454  N   ASP    91     -11.686  11.690   2.986
ATOM   1455  CA  ASP    91     -10.894  11.689   4.232
ATOM   1456  C   ASP    91     -10.019  12.954   4.380
ATOM   1457  HN  ASP    91     -11.228  11.871   2.105
ATOM   1458  CB  ASP    91     -10.087  10.366   4.398
ATOM   1459  CG  ASP    91      -9.463  10.207   5.809
ATOM   1460  OD1 ASP    91     -10.126  10.526   6.827
ATOM   1461  OD2 ASP    91      -8.302   9.751   5.900
ATOM   1462  HA  ASP    91     -11.565  11.645   5.090
ATOM   1463  HB1 ASP    91     -10.747   9.515   4.231
ATOM   1464  HB2 ASP    91      -9.274  10.343   3.673
ATOM   1465  O   ASP    91      -8.816  12.874   4.692
ATOM   1466  N   ILE    92     -10.643  14.118   4.180
ATOM   1467  CA  ILE    92      -9.937  15.397   4.224
ATOM   1468  C   ILE    92      -9.745  15.858   5.678
ATOM   1469  HN  ILE    92     -11.635  14.130   3.991
ATOM   1470  CB  ILE    92     -10.680  16.475   3.414
ATOM   1471  CG1 ILE    92     -11.054  15.961   2.037
ATOM   1472  CG2 ILE    92      -9.796  17.697   3.229
ATOM   1473  CD1 ILE    92      -9.969  16.193   1.007
ATOM   1474  HA  ILE    92      -8.959  15.289   3.756
ATOM   1475  HB  ILE    92     -11.592  16.761   3.939
ATOM   1476  HG1 ILE    92     -11.240  14.889   2.088
ATOM   1477  HG2 ILE    92     -11.954  16.470   1.691
ATOM   1478  HG3 ILE    92     -10.334  18.452   2.655
ATOM   1479  HG4 ILE    92      -9.530  18.105   4.205
ATOM   1480  HG5 ILE    92      -8.890  17.413   2.696
ATOM   1481  HD1 ILE    92     -10.295  15.805   0.042
ATOM   1482  HD2 ILE    92      -9.773  17.262   0.920
ATOM   1483  HD3 ILE    92      -9.058  15.681   1.317
ATOM   1484  O   ILE    92     -10.683  16.287   6.333
ATOM   1485  N   LYN    93      -8.530  15.748   6.187
ATOM   1486  CA  LYN    93      -8.241  16.144   7.543
ATOM   1487  C   LYN    93      -6.998  16.985   7.412
ATOM   1488  HN  LYN    93      -7.780  15.379   5.621
ATOM   1489  CB  LYN    93      -7.839  14.949   8.423
ATOM   1490  CG  LYN    93      -8.790  13.787   8.667
ATOM   1491  CD  LYN    93      -7.880  12.659   9.163
ATOM   1492  CE  LYN    93      -8.511  11.611  10.078
ATOM   1493  NZ  LYN    93      -9.276  10.539   9.352
ATOM   1494  HZ1 LYN    93      -9.661   9.888  10.022
ATOM   1495  HZ2 LYN    93      -8.655  10.049   8.725
ATOM   1496  HA  LYN    93      -9.082  16.710   7.944
ATOM   1497  HB1 LYN    93      -6.959  14.465   8.000
ATOM   1498  HB2 LYN    93      -7.611  15.299   9.430
ATOM   1499  HG1 LYN    93      -9.531  14.074   9.413
ATOM   1500  HG2 LYN    93      -9.294  13.528   7.736
ATOM   1501  HD1 LYN    93      -7.489  12.106   8.310
ATOM   1502  HD2 LYN    93      -7.052  13.083   9.731
ATOM   1503  HE1 LYN    93      -7.731  11.113  10.653
ATOM   1504  HE2 LYN    93      -9.210  12.097  10.760
ATOM   1505  O   LYN    93      -6.153  16.717   6.540
ATOM   1506  N   PRO    94      -6.811  17.945   8.319
ATOM   1507  CA  PRO    94      -5.572  18.722   8.263
ATOM   1508  C   PRO    94      -4.300  17.886   8.213
ATOM   1509  CB  PRO    94      -5.616  19.540   9.553
ATOM   1510  CG  PRO    94      -7.075  19.708   9.789
ATOM   1511  CD  PRO    94      -7.678  18.385   9.419
ATOM   1512  HA  PRO    94      -5.575  19.347   7.370
ATOM   1513  HB1 PRO    94      -5.123  18.987  10.352
ATOM   1514  HB2 PRO    94      -5.104  20.490   9.400
ATOM   1515  HG1 PRO    94      -7.249  19.952  10.837
ATOM   1516  HG2 PRO    94      -7.455  20.515   9.162
ATOM   1517  HD1 PRO    94      -7.645  17.717  10.280
ATOM   1518  HD2 PRO    94      -8.714  18.531   9.112
ATOM   1519  O   PRO    94      -3.333  18.319   7.589
ATOM   1520  N   GLU    95      -4.272  16.714   8.847
ATOM   1521  CA  GLU    95      -3.052  15.892   8.785
ATOM   1522  C   GLU    95      -2.793  15.250   7.431
ATOM   1523  HN  GLU    95      -5.084  16.402   9.362
ATOM   1524  CB  GLU    95      -3.021  14.841   9.860
ATOM   1525  CG  GLU    95      -4.075  13.797   9.684
ATOM   1526  CD  GLU    95      -4.873  13.647  10.950
ATOM   1527  OE1 GLU    95      -5.475  14.671  11.382
ATOM   1528  OE2 GLU    95      -4.892  12.510  11.500
ATOM   1529  HA  GLU    95      -2.185  16.511   9.014
ATOM   1530  HB1 GLU    95      -2.054  14.340   9.851
ATOM   1531  HB2 GLU    95      -3.178  15.310  10.832
ATOM   1532  HG1 GLU    95      -4.744  14.088   8.874
ATOM   1533  HG2 GLU    95      -3.606  12.844   9.443
ATOM   1534  O   GLU    95      -1.705  14.746   7.224
ATOM   1535  N   ASN    96      -3.778  15.271   6.526
ATOM   1536  CA  ASN    96      -3.606  14.862   5.126
ATOM   1537  C   ASN    96      -3.491  16.033   4.169
ATOM   1538  HN  ASN    96      -4.701  15.582   6.796
ATOM   1539  CB  ASN    96      -4.820  14.096   4.648
ATOM   1540  CG  ASN    96      -4.956  12.750   5.291
ATOM   1541  ND2 ASN    96      -6.132  12.151   5.103
ATOM   1542  HD1 ASN    96      -6.292  11.242   5.509
ATOM   1543  HD2 ASN    96      -6.841  12.618   4.559
ATOM   1544  OD1 ASN    96      -4.023  12.233   5.939
ATOM   1545  HA  ASN    96      -2.697  14.269   5.030
ATOM   1546  HB1 ASN    96      -5.722  14.664   4.877
ATOM   1547  HB2 ASN    96      -4.752  13.942   3.571
ATOM   1548  O   ASN    96      -3.723  15.867   2.969
ATOM   1549  N   LEU    97      -3.202  17.220   4.683
ATOM   1550  CA  LEU    97      -3.036  18.391   3.839
ATOM   1551  C   LEU    97      -1.602  18.860   4.058
ATOM   1552  HN  LEU    97      -3.093  17.322   5.682
ATOM   1553  CB  LEU    97      -4.044  19.489   4.202
ATOM   1554  CG  LEU    97      -5.548  19.159   4.263
ATOM   1555  CD1 LEU    97      -6.394  20.404   4.469
ATOM   1556  CD2 LEU    97      -6.060  18.410   3.052
ATOM   1557  HA  LEU    97      -3.208  18.117   2.798
ATOM   1558  HB1 LEU    97      -3.818  19.877   5.196
ATOM   1559  HB2 LEU    97      -3.980  20.298   3.474
ATOM   1560  HG  LEU    97      -5.738  18.478   5.092
ATOM   1561  HD1 LEU    97      -7.448  20.127   4.506
ATOM   1562  HD2 LEU    97      -6.113  20.885   5.406
ATOM   1563  HD3 LEU    97      -6.231  21.096   3.643
ATOM   1564  HD4 LEU    97      -7.126  18.215   3.169
ATOM   1565  HD5 LEU    97      -5.898  19.011   2.157
ATOM   1566  HD6 LEU    97      -5.526  17.465   2.957
ATOM   1567  O   LEU    97      -1.174  19.079   5.187
ATOM   1568  NT  AME    98      -0.847  18.976   2.973
ATOM   1569  CT  AME    98       0.578  19.239   3.063
ATOM   1570  HN  AME    98      -1.265  18.881   2.059
ATOM   1571  HT1 AME    98       1.001  19.296   2.061
ATOM   1572  HT2 AME    98       0.741  20.185   3.580
ATOM   1573  HT3 AME    98       1.062  18.435   3.617
ATOM   1574  H1  ACE    99      -0.824  20.325  -0.651
ATOM   1575  CH3 ACE    99      -1.632  19.965  -1.288
ATOM   1576  C   ACE    99      -2.342  18.764  -0.652
ATOM   1577  H2  ACE    99      -1.214  19.673  -2.251
ATOM   1578  H3  ACE    99      -2.347  20.775  -1.434
ATOM   1579  O   ACE    99      -1.962  18.321   0.462
ATOM   1580  N   ILE   100      -3.357  18.236  -1.348
ATOM   1581  CA  ILE   100      -4.114  17.125  -0.787
ATOM   1582  C   ILE   100      -3.329  15.833  -0.885
ATOM   1583  HN  ILE   100      -3.592  18.611  -2.256
ATOM   1584  CB  ILE   100      -5.461  16.902  -1.489
ATOM   1585  CG1 ILE   100      -6.267  18.190  -1.509
ATOM   1586  CG2 ILE   100      -6.241  15.741  -0.831
ATOM   1587  CD1 ILE   100      -7.606  17.985  -2.194
ATOM   1588  HA  ILE   100      -4.330  17.325   0.263
ATOM   1589  HB  ILE   100      -5.288  16.577  -2.514
ATOM   1590  HG1 ILE   100      -6.446  18.524  -0.486
ATOM   1591  HG2 ILE   100      -5.713  18.958  -2.049
ATOM   1592  HG3 ILE   100      -7.192  15.603  -1.346
ATOM   1593  HG4 ILE   100      -5.655  14.825  -0.899
ATOM   1594  HG5 ILE   100      -6.428  15.976   0.217
ATOM   1595  HD1 ILE   100      -8.162  18.923  -2.194
ATOM   1596  HD2 ILE   100      -7.443  17.660  -3.221
ATOM   1597  HD3 ILE   100      -8.176  17.226  -1.659
ATOM   1598  O   ILE   100      -2.919  15.435  -1.962
ATOM   1599  N   ALA   101      -3.136  15.177   0.244
ATOM   1600  CA  ALA   101      -2.425  13.893   0.298
ATOM   1601  C   ALA   101      -3.357  12.755   0.693
ATOM   1602  HN  ALA   101      -3.484  15.559   1.112
ATOM   1603  CB  ALA   101      -1.274  13.976   1.287
ATOM   1604  HA  ALA   101      -2.004  13.669  -0.682
ATOM   1605  HB1 ALA   101      -0.753  13.020   1.320
ATOM   1606  HB2 ALA   101      -0.581  14.757   0.974
ATOM   1607  HB3 ALA   101      -1.662  14.213   2.278
ATOM   1608  O   ALA   101      -4.524  12.984   0.998
ATOM   1609  N   ASP   102      -2.846  11.533   0.685
ATOM   1610  CA  ASP   102      -3.594  10.391   1.207
ATOM   1611  C   ASP   102      -4.954  10.145   0.533
ATOM   1612  HN  ASP   102      -1.921  11.379   0.312
ATOM   1613  CB  ASP   102      -3.763  10.529   2.720
ATOM   1614  CG  ASP   102      -4.235   9.246   3.380
ATOM   1615  OD1 ASP   102      -4.200   8.172   2.728
ATOM   1616  OD2 ASP   102      -4.640   9.316   4.564
ATOM   1617  HA  ASP   102      -3.010   9.481   1.073
ATOM   1618  HB1 ASP   102      -2.808  10.802   3.170
ATOM   1619  HB2 ASP   102      -4.500  11.304   2.935
ATOM   1620  O   ASP   102      -6.009  10.632   0.973
ATOM   1621  N   PHE   103      -4.921   9.358  -0.525
ATOM   1622  CA  PHE   103      -6.141   8.991  -1.206
ATOM   1623  C   PHE   103      -6.601   7.603  -0.796
ATOM   1624  HN  PHE   103      -4.036   9.009  -0.863
ATOM   1625  CB  PHE   103      -5.961   9.130  -2.716
ATOM   1626  CG  PHE   103      -6.095  10.542  -3.190
ATOM   1627  CD1 PHE   103      -5.048  11.450  -3.033
ATOM   1628  CE1 PHE   103      -5.185  12.763  -3.454
ATOM   1629  HD1 PHE   103      -4.112  11.129  -2.576
ATOM   1630  CZ  PHE   103      -6.385  13.186  -4.022
ATOM   1631  HE1 PHE   103      -4.356  13.462  -3.340
ATOM   1632  CE2 PHE   103      -7.437  12.300  -4.172
ATOM   1633  HZ  PHE   103      -6.498  14.220  -4.350
ATOM   1634  CD2 PHE   103      -7.291  10.987  -3.750
ATOM   1635  HE2 PHE   103      -8.373  12.636  -4.619
ATOM   1636  HD2 PHE   103      -8.119  10.286  -3.854
ATOM   1637  HA  PHE   103      -6.926   9.706  -0.957
ATOM   1638  HB1 PHE   103      -4.969   8.778  -2.998
ATOM   1639  HB2 PHE   103      -6.717   8.535  -3.228
ATOM   1640  O   PHE   103      -7.273   6.904  -1.561
ATOM   1641  N   GLY   104      -6.243   7.235   0.433
ATOM   1642  CA  GLY   104      -6.525   5.923   1.001
ATOM   1643  C   GLY   104      -7.994   5.611   1.153
ATOM   1644  HN  GLY   104      -5.747   7.884   1.027
ATOM   1645  HA1 GLY   104      -6.102   5.151   0.360
ATOM   1646  HA2 GLY   104      -6.082   5.854   1.995
ATOM   1647  O   GLY   104      -8.384   4.439   1.118
ATOM   1648  N   TRP   105      -8.811   6.650   1.327
ATOM   1649  CA  TRP   105     -10.254   6.456   1.417
ATOM   1650  C   TRP   105     -10.999   6.871   0.158
ATOM   1651  HN  TRP   105      -8.430   7.583   1.398
ATOM   1652  CB  TRP   105     -10.835   7.078   2.700
ATOM   1653  CG  TRP   105     -10.548   6.240   3.946
ATOM   1654  CD1 TRP   105      -9.366   6.213   4.695
ATOM   1655  NE1 TRP   105      -9.458   5.319   5.739
ATOM   1656  HD1 TRP   105      -8.529   6.853   4.416
ATOM   1657  CE2 TRP   105     -10.668   4.705   5.753
ATOM   1658  HNE TRP   105      -8.733   5.131   6.416
ATOM   1659  CZ2 TRP   105     -11.199   3.741   6.617
ATOM   1660  CH2 TRP   105     -12.505   3.304   6.361
ATOM   1661  HZ2 TRP   105     -10.601   3.364   7.446
ATOM   1662  CZ3 TRP   105     -13.252   3.798   5.278
ATOM   1663  HH2 TRP   105     -12.969   2.562   7.011
ATOM   1664  CE3 TRP   105     -12.737   4.769   4.394
ATOM   1665  HZ3 TRP   105     -14.263   3.431   5.101
ATOM   1666  CD2 TRP   105     -11.435   5.241   4.611
ATOM   1667  HE3 TRP   105     -13.349   5.133   3.568
ATOM   1668  HA  TRP   105     -10.470   5.402   1.592
ATOM   1669  HB1 TRP   105     -10.400   8.066   2.855
ATOM   1670  HB2 TRP   105     -11.917   7.170   2.603
ATOM   1671  O   TRP   105     -12.213   6.648   0.067
ATOM   1672  N   SER   106     -10.286   7.431  -0.834
ATOM   1673  CA  SER   106     -10.901   7.870  -2.123
ATOM   1674  C   SER   106     -11.510   6.728  -2.974
ATOM   1675  HN  SER   106      -9.292   7.569  -0.721
ATOM   1676  CB  SER   106      -9.947   8.770  -2.958
ATOM   1677  OG  SER   106      -9.003   8.038  -3.734
ATOM   1678  HG  SER   106      -8.461   8.677  -4.212
ATOM   1679  HA  SER   106     -11.708   8.575  -1.920
ATOM   1680  HB1 SER   106     -10.532   9.379  -3.648
ATOM   1681  HB2 SER   106      -9.383   9.421  -2.289
ATOM   1682  O   SER   106     -11.106   5.566  -2.856
ATOM   1683  N   VAL   107     -12.482   7.077  -3.821
ATOM   1684  CA  VAL   107     -13.291   6.104  -4.570
ATOM   1685  C   VAL   107     -14.004   6.837  -5.720
ATOM   1686  HN  VAL   107     -12.691   8.054  -3.971
ATOM   1687  CB  VAL   107     -14.284   5.365  -3.616
ATOM   1688  CG1 VAL   107     -15.476   6.250  -3.230
ATOM   1689  CG2 VAL   107     -14.726   4.023  -4.189
ATOM   1690  HA  VAL   107     -12.643   5.326  -4.972
ATOM   1691  HB  VAL   107     -13.765   5.077  -2.702
ATOM   1692  HG1 VAL   107     -16.141   5.697  -2.566
ATOM   1693  HG2 VAL   107     -15.116   7.144  -2.720
ATOM   1694  HG3 VAL   107     -16.020   6.540  -4.129
ATOM   1695  HG4 VAL   107     -15.416   3.541  -3.496
ATOM   1696  HG5 VAL   107     -15.225   4.182  -5.145
ATOM   1697  HG6 VAL   107     -13.855   3.386  -4.336
ATOM   1698  O   VAL   107     -13.883   8.065  -5.827
ATOM   1699  N   HIS   108     -14.705   6.092  -6.585
ATOM   1700  CA  HIS   108     -15.567   6.672  -7.632
ATOM   1701  C   HIS   108     -17.007   6.824  -7.202
ATOM   1702  HN  HIS   108     -14.655   5.085  -6.535
ATOM   1703  CB  HIS   108     -15.472   5.866  -8.922
ATOM   1704  CG  HIS   108     -14.266   6.210  -9.756
ATOM   1705  ND1 HIS   108     -13.089   5.585  -9.611
ATOM   1706  CE1 HIS   108     -12.195   6.102 -10.484
ATOM   1707  NE2 HIS   108     -12.807   7.071 -11.183
ATOM   1708  HE  HIS   108     -11.178   5.712 -10.518
ATOM   1709  CD2 HIS   108     -14.084   7.167 -10.762
ATOM   1710  HNE HIS   108     -12.372   7.630 -11.903
ATOM   1711  HD  HIS   108     -14.752   7.903 -11.210
ATOM   1712  HA  HIS   108     -15.198   7.662  -7.900
ATOM   1713  HB1 HIS   108     -15.413   4.804  -8.684
ATOM   1714  HB2 HIS   108     -16.356   6.052  -9.533
ATOM   1715  O   HIS   108     -17.560   5.942  -6.539
ATOM   1716  N   ALA   109     -17.623   7.944  -7.590
ATOM   1717  CA  ALA   109     -18.982   8.327  -7.148
ATOM   1718  C   ALA   109     -20.107   7.773  -8.040
ATOM   1719  HN  ALA   109     -17.157   8.582  -8.219
ATOM   1720  CB  ALA   109     -19.090   9.850  -7.059
ATOM   1721  HA  ALA   109     -19.156   7.952  -6.139
ATOM   1722  HB1 ALA   109     -20.093  10.126  -6.733
ATOM   1723  HB2 ALA   109     -18.360  10.226  -6.342
ATOM   1724  HB3 ALA   109     -18.895  10.287  -8.038
ATOM   1725  O   ALA   109     -19.919   7.663  -9.251
ATOM   1726  N   PRO   110     -21.282   7.433  -7.456
ATOM   1727  CA  PRO   110     -21.664   7.383  -6.035
ATOM   1728  C   PRO   110     -21.219   6.082  -5.352
ATOM   1729  CB  PRO   110     -23.193   7.474  -6.088
ATOM   1730  CG  PRO   110     -23.556   6.860  -7.393
ATOM   1731  CD  PRO   110     -22.459   7.272  -8.335
ATOM   1732  HA  PRO   110     -21.202   8.216  -5.504
ATOM   1733  HB1 PRO   110     -23.620   6.926  -5.248
ATOM   1734  HB2 PRO   110     -23.498   8.519  -6.031
ATOM   1735  HG1 PRO   110     -23.607   5.777  -7.284
ATOM   1736  HG2 PRO   110     -24.527   7.238  -7.715
ATOM   1737  HD1 PRO   110     -22.311   6.494  -9.083
ATOM   1738  HD2 PRO   110     -22.735   8.204  -8.829
ATOM   1739  O   PRO   110     -20.750   5.168  -6.036
ATOM   1740  N   SER   111     -21.375   5.999  -4.026
ATOM   1741  CA  SER   111     -20.771   4.913  -3.238
ATOM   1742  C   SER   111     -21.409   4.676  -1.849
ATOM   1743  HN  SER   111     -21.921   6.697  -3.540
ATOM   1744  CB  SER   111     -19.260   5.175  -3.081
ATOM   1745  OG  SER   111     -18.570   4.014  -2.652
ATOM   1746  HG  SER   111     -17.636   4.243  -2.573
ATOM   1747  HA  SER   111     -20.860   3.975  -3.784
ATOM   1748  HB1 SER   111     -18.844   5.488  -4.038
ATOM   1749  HB2 SER   111     -19.102   5.961  -2.342
ATOM   1750  O   SER   111     -22.174   5.529  -1.356
ATOM   1751  N   SER   112     -21.096   3.502  -1.265
ATOM   1752  CA  SER   112     -21.326   3.132   0.161
ATOM   1753  C   SER   112     -20.015   2.581   0.779
ATOM   1754  HN  SER   112     -20.661   2.771  -1.809
ATOM   1755  CB  SER   112     -22.470   2.115   0.305
ATOM   1756  OG  SER   112     -23.740   2.722   0.099
ATOM   1757  HG  SER   112     -24.412   2.037   0.203
ATOM   1758  HA  SER   112     -21.645   4.013   0.719
ATOM   1759  HB1 SER   112     -22.346   1.321  -0.431
ATOM   1760  HB2 SER   112     -22.453   1.687   1.308
ATOM   1761  O   SER   112     -19.003   2.490   0.083
ATOM   1762  NT  AME   113     -20.019   2.195   2.058
ATOM   1763  CT  AME   113     -18.756   1.863   2.734
ATOM   1764  HN  AME   113     -20.893   2.132   2.561
ATOM   1765  HT1 AME   113     -18.961   1.573   3.765
ATOM   1766  HT2 AME   113     -18.271   1.038   2.214
ATOM   1767  HT3 AME   113     -18.100   2.733   2.726
TER   
ATOM   1768  C00 UNK   114      -0.481  -6.049   1.764
ATOM   1769  C01 UNK   114       0.004  -7.342   1.896
ATOM   1770  C02 UNK   114      -0.189  -5.303   0.588
ATOM   1771  H03 UNK   114      -1.124  -5.619   2.562
ATOM   1772  C04 UNK   114       0.656  -7.950   0.836
ATOM   1773  H05 UNK   114      -0.201  -7.826   2.876
ATOM   1774  C06 UNK   114       0.878  -7.218  -0.377
ATOM   1775  H07 UNK   114       1.030  -8.923   0.981
ATOM   1776  C08 UNK   114       1.641  -7.809  -1.452
ATOM   1777  C09 UNK   114       0.422  -5.898  -0.502
ATOM   1778  C0A UNK   114       1.797  -7.068  -2.653
ATOM   1779  C0B UNK   114       2.128  -9.155  -1.321
ATOM   1780  C0C UNK   114       1.262  -5.731  -2.623
ATOM   1781  H0D UNK   114       2.358  -7.581  -3.399
ATOM   1782  C0E UNK   114       1.441  -4.854  -3.762
ATOM   1783  N0F UNK   114       0.684  -5.146  -1.543
ATOM   1784  C0G UNK   114       0.995  -3.500  -3.675
ATOM   1785  C0H UNK   114       1.942  -5.363  -5.013
ATOM   1786  C0I UNK   114       1.016  -2.666  -4.831
ATOM   1787  H0J UNK   114       0.549  -3.087  -2.784
ATOM   1788  C0K UNK   114       0.480  -1.265  -4.813
ATOM   1789  C0M UNK   114       1.371  -3.243  -6.093
ATOM   1790  F0N UNK   114       0.870  -0.502  -3.745
ATOM   1791  F0O UNK   114      -0.846  -1.398  -4.728
ATOM   1792  F0P UNK   114       0.781  -0.542  -5.945
ATOM   1793  C0Q UNK   114       1.957  -4.527  -6.181
ATOM   1794  H0R UNK   114       1.154  -2.747  -7.025
ATOM   1795  H0S UNK   114       2.307  -4.845  -7.115
ATOM   1796  H0T UNK   114       2.203  -6.403  -4.980
ATOM   1797  H0U UNK   114      -0.589  -4.268   0.572
ATOM   1798  O0V UNK   114       3.339  -9.392  -1.579
ATOM   1799  O0W UNK   114       1.384 -10.055  -0.962
TER   
TER   
ATOM   1800  O00 WTR   116     -16.568 -16.233  -9.341
ATOM   1801  H01 WTR   116     -17.197 -15.587  -9.662
ATOM   1802  H02 WTR   116     -15.884 -16.255 -10.010
TER   
ATOM   1803  O00 WTR   117       0.968 -24.183 -13.596
ATOM   1804  H01 WTR   117       1.646 -24.855 -13.672
ATOM   1805  H02 WTR   117       1.272 -23.471 -14.160
TER   
ATOM   1806  O00 WTR   118     -10.002 -21.249 -17.799
ATOM   1807  H01 WTR   118      -9.365 -21.796 -18.258
ATOM   1808  H02 WTR   118      -9.531 -20.928 -17.030
TER   
ATOM   1809  O00 WTR   119       0.491 -15.927 -14.676
ATOM   1810  H01 WTR   119       0.299 -16.858 -14.569
ATOM   1811  H02 WTR   119       0.296 -15.542 -13.822
TER   
ATOM   1812  O00 WTR   120      -6.400 -22.753  -9.782
ATOM   1813  H01 WTR   120      -5.982 -22.996 -10.608
ATOM   1814  H02 WTR   120      -6.028 -21.898  -9.566
TER   
ATOM   1815  O00 WTR   121      -1.194 -25.131  -9.483
ATOM   1816  H01 WTR   121      -1.171 -24.947 -10.422
ATOM   1817  H02 WTR   121      -1.357 -26.072  -9.426
TER   
ATOM   1818  O00 WTR   122      -5.319 -21.689  -6.092
ATOM   1819  H01 WTR   122      -4.537 -21.692  -5.540
ATOM   1820  H02 WTR   122      -5.335 -22.561  -6.489
TER   
ATOM   1821  O00 WTR   123      -8.993 -20.948 -15.324
ATOM   1822  H01 WTR   123      -8.200 -20.486 -15.050
ATOM   1823  H02 WTR   123      -9.132 -21.608 -14.645
TER   
ATOM   1824  O00 WTR   124      -0.910 -26.544 -15.562
ATOM   1825  H01 WTR   124      -1.135 -27.160 -14.865
ATOM   1826  H02 WTR   124       0.043 -26.598 -15.631
TER   
ATOM   1827  O00 WTR   125     -12.884 -21.819 -13.625
ATOM   1828  H01 WTR   125     -12.187 -21.167 -13.552
ATOM   1829  H02 WTR   125     -13.694 -21.316 -13.534
TER   
ATOM   1830  O00 WTR   126      -9.951 -25.069 -10.536
ATOM   1831  H01 WTR   126     -10.014 -25.977 -10.830
ATOM   1832  H02 WTR   126     -10.712 -24.637 -10.925
TER   
ATOM   1833  O00 WTR   127     -10.238 -19.772 -11.083
ATOM   1834  H01 WTR   127     -10.733 -19.571 -11.877
ATOM   1835  H02 WTR   127     -10.731 -19.348 -10.380
TER   
ATOM   1836  O00 WTR   128       1.746 -19.014 -14.623
ATOM   1837  H01 WTR   128       0.807 -19.196 -14.596
ATOM   1838  H02 WTR   128       1.936 -18.604 -13.780
TER   
ATOM   1839  O00 WTR   129      -9.300 -15.707 -15.367
ATOM   1840  H01 WTR   129     -10.225 -15.611 -15.140
ATOM   1841  H02 WTR   129      -9.024 -14.828 -15.626
TER   
ATOM   1842  O00 WTR   130       3.155 -24.590 -10.436
ATOM   1843  H01 WTR   130       2.492 -25.196 -10.767
ATOM   1844  H02 WTR   130       3.196 -24.769  -9.496
TER   
ATOM   1845  O00 WTR   131      -8.411 -21.857 -12.398
ATOM   1846  H01 WTR   131      -8.052 -21.089 -12.842
ATOM   1847  H02 WTR   131      -9.111 -21.509 -11.845
TER   
ATOM   1848  O00 WTR   132      -0.833 -18.900 -13.505
ATOM   1849  H01 WTR   132      -1.561 -18.527 -14.001
ATOM   1850  H02 WTR   132      -0.531 -18.184 -12.946
TER   
ATOM   1851  O00 WTR   133       2.425 -21.136 -12.645
ATOM   1852  H01 WTR   133       2.627 -20.238 -12.381
ATOM   1853  H02 WTR   133       1.937 -21.499 -11.906
TER   
ATOM   1854  O00 WTR   134      -1.587 -27.323 -12.838
ATOM   1855  H01 WTR   134      -1.866 -27.655 -11.985
ATOM   1856  H02 WTR   134      -1.358 -26.408 -12.676
TER   
ATOM   1857  O00 WTR   135       4.704 -22.819 -11.862
ATOM   1858  H01 WTR   135       4.023 -22.166 -12.022
ATOM   1859  H02 WTR   135       4.231 -23.583 -11.531
TER   
ATOM   1860  O00 WTR   136       6.041 -16.895  -9.437
ATOM   1861  H01 WTR   136       6.233 -17.750  -9.822
ATOM   1862  H02 WTR   136       6.799 -16.705  -8.885
TER   
ATOM   1863  O00 WTR   137       5.561 -25.195 -12.536
ATOM   1864  H01 WTR   137       5.487 -24.241 -12.556
ATOM   1865  H02 WTR   137       6.150 -25.375 -11.803
TER   
ATOM   1866  O00 WTR   138       5.940 -29.578  -7.250
ATOM   1867  H01 WTR   138       6.208 -29.938  -8.096
ATOM   1868  H02 WTR   138       6.111 -30.283  -6.625
TER   
ATOM   1869  O00 WTR   139       4.926 -27.396 -11.195
ATOM   1870  H01 WTR   139       5.767 -27.845 -11.278
ATOM   1871  H02 WTR   139       5.062 -26.551 -11.624
TER   
ATOM   1872  O00 WTR   140      11.168 -20.441  -7.430
ATOM   1873  H01 WTR   140      11.056 -19.719  -8.048
ATOM   1874  H02 WTR   140      10.673 -20.173  -6.656
TER   
ATOM   1875  O00 WTR   141       2.690 -15.991 -20.345
ATOM   1876  H01 WTR   141       3.203 -16.103 -19.545
ATOM   1877  H02 WTR   141       3.153 -15.311 -20.834
TER   
ATOM   1878  O00 WTR   142       2.973 -26.577 -14.093
ATOM   1879  H01 WTR   142       3.837 -26.307 -13.783
ATOM   1880  H02 WTR   142       2.566 -26.997 -13.335
TER   
ATOM   1881  O00 WTR   143       2.153 -22.083 -15.293
ATOM   1882  H01 WTR   143       2.427 -21.594 -14.517
ATOM   1883  H02 WTR   143       1.810 -21.417 -15.888
TER   
ATOM   1884  O00 WTR   144       0.567 -28.515  -4.975
ATOM   1885  H01 WTR   144       1.467 -28.566  -4.652
ATOM   1886  H02 WTR   144       0.057 -29.024  -4.346
TER   
ATOM   1887  O00 WTR   145       3.185 -18.413 -12.332
ATOM   1888  H01 WTR   145       4.060 -18.495 -12.710
ATOM   1889  H02 WTR   145       3.166 -17.533 -11.956
TER   
ATOM   1890  O00 WTR   146       7.019 -18.710 -11.305
ATOM   1891  H01 WTR   146       7.877 -18.966 -11.644
ATOM   1892  H02 WTR   146       6.644 -18.159 -11.992
TER   
ATOM   1893  O00 WTR   147       5.184 -21.915 -14.592
ATOM   1894  H01 WTR   147       4.589 -22.476 -15.090
ATOM   1895  H02 WTR   147       5.192 -22.294 -13.713
TER   
ATOM   1896  O00 WTR   148      -1.878 -22.133 -14.660
ATOM   1897  H01 WTR   148      -1.409 -21.726 -13.931
ATOM   1898  H02 WTR   148      -1.830 -23.072 -14.481
TER   
ATOM   1899  O00 WTR   149      -3.785 -26.096 -15.486
ATOM   1900  H01 WTR   149      -4.007 -25.495 -16.197
ATOM   1901  H02 WTR   149      -2.831 -26.165 -15.520
TER   
ATOM   1902  O00 WTR   150       2.331 -21.825 -10.003
ATOM   1903  H01 WTR   150       1.685 -21.306  -9.523
ATOM   1904  H02 WTR   150       2.324 -22.678  -9.568
TER   
ATOM   1905  O00 WTR   151       7.393 -29.040 -11.552
ATOM   1906  H01 WTR   151       7.522 -29.567 -12.341
ATOM   1907  H02 WTR   151       8.270 -28.733 -11.323
TER   
ATOM   1908  O00 WTR   152      -2.687 -23.371  -7.687
ATOM   1909  H01 WTR   152      -2.304 -23.950  -8.346
ATOM   1910  H02 WTR   152      -3.596 -23.661  -7.612
TER   
ATOM   1911  O00 WTR   153       9.618 -24.953 -12.261
ATOM   1912  H01 WTR   153      10.339 -24.660 -12.818
ATOM   1913  H02 WTR   153       9.123 -24.156 -12.070
TER   
ATOM   1914  O00 WTR   154     -12.278  -8.719 -14.144
ATOM   1915  H01 WTR   154     -12.574  -9.460 -13.615
ATOM   1916  H02 WTR   154     -12.624  -8.896 -15.019
TER   
ATOM   1917  O00 WTR   155     -16.583 -16.460 -13.428
ATOM   1918  H01 WTR   155     -16.059 -16.153 -14.167
ATOM   1919  H02 WTR   155     -15.941 -16.780 -12.794
TER   
ATOM   1920  O00 WTR   156     -12.138 -17.844 -10.086
ATOM   1921  H01 WTR   156     -13.014 -18.202  -9.938
ATOM   1922  H02 WTR   156     -11.829 -17.601  -9.213
TER   
ATOM   1923  O00 WTR   157     -17.527 -17.189 -17.887
ATOM   1924  H01 WTR   157     -17.729 -18.094 -17.648
ATOM   1925  H02 WTR   157     -17.991 -16.660 -17.239
TER   
ATOM   1926  O00 WTR   158     -12.800 -10.957 -12.722
ATOM   1927  H01 WTR   158     -12.261 -11.234 -13.463
ATOM   1928  H02 WTR   158     -12.853 -11.730 -12.161
TER   
ATOM   1929  O00 WTR   159     -19.158 -13.143 -17.577
ATOM   1930  H01 WTR   159     -20.008 -13.221 -18.011
ATOM   1931  H02 WTR   159     -18.531 -13.480 -18.217
TER   
ATOM   1932  O00 WTR   160     -16.796 -19.294 -15.855
ATOM   1933  H01 WTR   160     -16.562 -18.370 -15.945
ATOM   1934  H02 WTR   160     -16.434 -19.710 -16.638
TER   
ATOM   1935  O00 WTR   161     -17.298  -4.975 -12.816
ATOM   1936  H01 WTR   161     -16.455  -5.261 -12.463
ATOM   1937  H02 WTR   161     -17.748  -4.579 -12.069
TER   
ATOM   1938  O00 WTR   162     -15.532 -11.586 -13.574
ATOM   1939  H01 WTR   162     -16.298 -11.071 -13.318
ATOM   1940  H02 WTR   162     -14.796 -10.982 -13.483
TER   
ATOM   1941  O00 WTR   163     -14.391 -19.459 -16.999
ATOM   1942  H01 WTR   163     -14.281 -19.429 -17.949
ATOM   1943  H02 WTR   163     -14.061 -20.321 -16.746
TER   
ATOM   1944  O00 WTR   164     -20.259  -9.753 -14.039
ATOM   1945  H01 WTR   164     -20.748 -10.168 -13.328
ATOM   1946  H02 WTR   164     -20.038  -8.884 -13.703
TER   
ATOM   1947  O00 WTR   165     -14.529 -16.039 -11.167
ATOM   1948  H01 WTR   165     -14.668 -15.104 -11.315
ATOM   1949  H02 WTR   165     -13.585 -16.160 -11.263
TER   
ATOM   1950  O00 WTR   166     -16.644   0.164 -12.761
ATOM   1951  H01 WTR   166     -16.704  -0.776 -12.929
ATOM   1952  H02 WTR   166     -17.543   0.429 -12.563
TER   
ATOM   1953  O00 WTR   167     -17.405 -14.034 -19.235
ATOM   1954  H01 WTR   167     -17.364 -14.931 -18.905
ATOM   1955  H02 WTR   167     -16.559 -13.896 -19.660
TER   
ATOM   1956  O00 WTR   168     -18.647 -15.486 -16.191
ATOM   1957  H01 WTR   168     -18.058 -15.184 -15.498
ATOM   1958  H02 WTR   168     -18.955 -14.682 -16.610
TER   
ATOM   1959  O00 WTR   169     -19.297   1.294  -4.475
ATOM   1960  H01 WTR   169     -20.171   1.008  -4.740
ATOM   1961  H02 WTR   169     -19.099   2.030  -5.054
TER   
ATOM   1962  O00 WTR   170     -11.720  -0.174 -11.975
ATOM   1963  H01 WTR   170     -12.153  -0.005 -12.811
ATOM   1964  H02 WTR   170     -11.384   0.679 -11.701
TER   
ATOM   1965  O00 WTR   171     -16.524  -2.493  -8.866
ATOM   1966  H01 WTR   171     -16.270  -2.754  -7.981
ATOM   1967  H02 WTR   171     -16.553  -1.537  -8.836
TER   
ATOM   1968  O00 WTR   172     -17.191   7.238 -13.797
ATOM   1969  H01 WTR   172     -16.856   6.813 -14.586
ATOM   1970  H02 WTR   172     -16.752   6.786 -13.076
TER   
ATOM   1971  O00 WTR   173     -12.401  -2.404  -7.013
ATOM   1972  H01 WTR   173     -12.574  -1.655  -7.583
ATOM   1973  H02 WTR   173     -12.393  -3.158  -7.602
TER   
ATOM   1974  O00 WTR   174      -8.856   0.911 -13.289
ATOM   1975  H01 WTR   174      -9.661   1.184 -12.849
ATOM   1976  H02 WTR   174      -8.169   1.438 -12.880
TER   
ATOM   1977  O00 WTR   175     -20.603 -11.471  -7.380
ATOM   1978  H01 WTR   175     -20.707 -12.123  -8.073
ATOM   1979  H02 WTR   175     -20.601 -11.981  -6.570
TER   
ATOM   1980  O00 WTR   176     -14.636   2.378 -13.110
ATOM   1981  H01 WTR   176     -15.076   1.528 -13.111
ATOM   1982  H02 WTR   176     -14.298   2.471 -12.219
TER   
ATOM   1983  O00 WTR   177     -13.363  -8.792 -16.595
ATOM   1984  H01 WTR   177     -12.664  -9.066 -17.188
ATOM   1985  H02 WTR   177     -13.965  -8.293 -17.148
TER   
ATOM   1986  O00 WTR   178      -8.386  -1.546 -12.162
ATOM   1987  H01 WTR   178      -7.456  -1.706 -12.003
ATOM   1988  H02 WTR   178      -8.402  -0.802 -12.764
TER   
ATOM   1989  O00 WTR   179     -22.467   7.179 -11.666
ATOM   1990  H01 WTR   179     -23.237   6.747 -12.035
ATOM   1991  H02 WTR   179     -21.755   6.553 -11.795
TER   
ATOM   1992  O00 WTR   180     -18.499  -3.807 -10.483
ATOM   1993  H01 WTR   180     -19.098  -4.418 -10.053
ATOM   1994  H02 WTR   180     -17.884  -3.550  -9.795
TER   
ATOM   1995  O00 WTR   181     -19.342   0.913 -12.061
ATOM   1996  H01 WTR   181     -20.200   0.545 -12.274
ATOM   1997  H02 WTR   181     -19.117   0.524 -11.216
TER   
ATOM   1998  O00 WTR   182     -21.649  -8.991 -11.313
ATOM   1999  H01 WTR   182     -22.534  -8.706 -11.540
ATOM   2000  H02 WTR   182     -21.623  -9.914 -11.564
TER   
ATOM   2001  O00 WTR   183      -7.743 -17.719 -16.818
ATOM   2002  H01 WTR   183      -8.438 -17.136 -16.511
ATOM   2003  H02 WTR   183      -7.063 -17.130 -17.145
TER   
ATOM   2004  O00 WTR   184      -9.588 -11.971 -21.180
ATOM   2005  H01 WTR   184     -10.308 -12.422 -20.738
ATOM   2006  H02 WTR   184      -9.526 -12.398 -22.034
TER   
ATOM   2007  O00 WTR   185     -11.297 -15.707 -19.060
ATOM   2008  H01 WTR   185     -11.505 -14.782 -19.192
ATOM   2009  H02 WTR   185     -10.520 -15.858 -19.599
TER   
ATOM   2010  O00 WTR   186     -10.957  -9.371 -17.926
ATOM   2011  H01 WTR   186     -10.992 -10.252 -17.553
ATOM   2012  H02 WTR   186     -10.523  -8.843 -17.255
TER   
ATOM   2013  O00 WTR   187      -5.387 -12.653 -17.694
ATOM   2014  H01 WTR   187      -5.895 -11.898 -17.992
ATOM   2015  H02 WTR   187      -4.650 -12.273 -17.217
TER   
ATOM   2016  O00 WTR   188     -10.646 -16.962  -7.875
ATOM   2017  H01 WTR   188     -10.502 -17.724  -7.315
ATOM   2018  H02 WTR   188      -9.783 -16.768  -8.243
TER   
ATOM   2019  O00 WTR   189     -12.910 -18.474 -19.422
ATOM   2020  H01 WTR   189     -12.133 -18.448 -18.864
ATOM   2021  H02 WTR   189     -12.580 -18.738 -20.281
TER   
ATOM   2022  O00 WTR   190     -15.963  -9.516  -9.660
ATOM   2023  H01 WTR   190     -16.401  -9.856  -8.879
ATOM   2024  H02 WTR   190     -15.040  -9.730  -9.529
TER   
ATOM   2025  O00 WTR   191       1.217 -13.446 -19.578
ATOM   2026  H01 WTR   191       1.740 -13.207 -18.813
ATOM   2027  H02 WTR   191       1.382 -14.381 -19.699
TER   
ATOM   2028  O00 WTR   192      -7.113 -10.312 -14.993
ATOM   2029  H01 WTR   192      -6.808  -9.406 -14.946
ATOM   2030  H02 WTR   192      -8.051 -10.259 -14.813
TER   
ATOM   2031  O00 WTR   193       0.300  -7.840 -16.615
ATOM   2032  H01 WTR   193       0.011  -7.811 -15.703
ATOM   2033  H02 WTR   193      -0.113  -7.078 -17.021
TER   
ATOM   2034  O00 WTR   194     -10.952 -19.899 -13.837
ATOM   2035  H01 WTR   194     -10.337 -20.222 -14.496
ATOM   2036  H02 WTR   194     -11.270 -19.069 -14.193
TER   
ATOM   2037  O00 WTR   195      -5.934 -15.402 -16.399
ATOM   2038  H01 WTR   195      -6.658 -15.136 -15.832
ATOM   2039  H02 WTR   195      -5.817 -14.667 -17.000
TER   
ATOM   2040  O00 WTR   196      -6.794 -20.015 -13.688
ATOM   2041  H01 WTR   196      -5.941 -20.407 -13.505
ATOM   2042  H02 WTR   196      -7.031 -19.565 -12.877
TER   
ATOM   2043  O00 WTR   197      -2.540 -17.922 -15.187
ATOM   2044  H01 WTR   197      -2.651 -18.655 -15.793
ATOM   2045  H02 WTR   197      -2.468 -17.153 -15.753
TER   
ATOM   2046  O00 WTR   198      -9.171  -9.408 -19.970
ATOM   2047  H01 WTR   198      -9.325 -10.209 -20.471
ATOM   2048  H02 WTR   198      -9.941  -9.324 -19.408
TER   
ATOM   2049  O00 WTR   199       1.980 -10.053  -7.519
ATOM   2050  H01 WTR   199       2.033  -9.681  -6.638
ATOM   2051  H02 WTR   199       1.067 -10.327  -7.608
TER   
ATOM   2052  O00 WTR   200      -5.957 -12.636 -14.039
ATOM   2053  H01 WTR   200      -5.153 -13.129 -14.203
ATOM   2054  H02 WTR   200      -5.751 -11.742 -14.311
TER   
ATOM   2055  O00 WTR   201      -0.506  -8.832 -20.893
ATOM   2056  H01 WTR   201       0.037  -9.620 -20.918
ATOM   2057  H02 WTR   201      -0.994  -8.903 -20.073
TER   
ATOM   2058  O00 WTR   202      -1.337  -9.688 -18.263
ATOM   2059  H01 WTR   202      -2.203  -9.957 -17.959
ATOM   2060  H02 WTR   202      -0.931  -9.277 -17.500
TER   
ATOM   2061  O00 WTR   203      -6.485 -13.651 -11.416
ATOM   2062  H01 WTR   203      -5.708 -13.181 -11.113
ATOM   2063  H02 WTR   203      -6.391 -13.681 -12.368
TER   
ATOM   2064  O00 WTR   204      -3.808 -14.286 -14.571
ATOM   2065  H01 WTR   204      -4.368 -14.954 -14.967
ATOM   2066  H02 WTR   204      -2.991 -14.332 -15.069
TER   
ATOM   2067  O00 WTR   205       1.664 -13.489 -10.701
ATOM   2068  H01 WTR   205       1.832 -13.134  -9.828
ATOM   2069  H02 WTR   205       0.769 -13.825 -10.656
TER   
ATOM   2070  O00 WTR   206      10.404  -4.341 -10.153
ATOM   2071  H01 WTR   206      11.039  -3.960 -10.760
ATOM   2072  H02 WTR   206      10.826  -4.282  -9.296
TER   
ATOM   2073  O00 WTR   207      -0.924 -14.274 -10.299
ATOM   2074  H01 WTR   207      -1.596 -13.924 -10.884
ATOM   2075  H02 WTR   207      -1.135 -13.904  -9.442
TER   
ATOM   2076  O00 WTR   208     -11.102 -12.504 -14.437
ATOM   2077  H01 WTR   208     -10.317 -12.591 -13.896
ATOM   2078  H02 WTR   208     -11.448 -13.394 -14.503
TER   
ATOM   2079  O00 WTR   209      -6.021  -5.337 -18.162
ATOM   2080  H01 WTR   209      -6.360  -4.704 -17.529
ATOM   2081  H02 WTR   209      -5.074  -5.335 -18.020
TER   
ATOM   2082  O00 WTR   210      -1.577 -16.478 -17.577
ATOM   2083  H01 WTR   210      -1.946 -15.661 -17.911
ATOM   2084  H02 WTR   210      -0.999 -16.785 -18.276
TER   
ATOM   2085  O00 WTR   211      -8.500 -15.617  -8.995
ATOM   2086  H01 WTR   211      -8.227 -14.902  -8.420
ATOM   2087  H02 WTR   211      -7.726 -15.807  -9.526
TER   
ATOM   2088  O00 WTR   212      -7.973 -13.188 -16.055
ATOM   2089  H01 WTR   212      -7.428 -12.877 -15.332
ATOM   2090  H02 WTR   212      -7.772 -12.595 -16.779
TER   
ATOM   2091  O00 WTR   213     -11.685 -15.160 -14.631
ATOM   2092  H01 WTR   213     -11.963 -15.743 -13.924
ATOM   2093  H02 WTR   213     -12.087 -15.528 -15.418
TER   
ATOM   2094  O00 WTR   214      -9.318 -14.162 -11.536
ATOM   2095  H01 WTR   214      -9.031 -14.204 -10.624
ATOM   2096  H02 WTR   214      -8.580 -14.511 -12.036
TER   
ATOM   2097  O00 WTR   215     -11.896 -11.876 -16.874
ATOM   2098  H01 WTR   215     -11.778 -12.193 -15.979
ATOM   2099  H02 WTR   215     -12.842 -11.761 -16.966
TER   
ATOM   2100  O00 WTR   216      -1.758  -8.920 -15.203
ATOM   2101  H01 WTR   216      -1.316  -9.768 -15.162
ATOM   2102  H02 WTR   216      -1.610  -8.531 -14.340
TER   
ATOM   2103  O00 WTR   217      11.402  -3.912 -16.838
ATOM   2104  H01 WTR   217      12.057  -4.230 -17.460
ATOM   2105  H02 WTR   217      10.957  -4.703 -16.534
TER   
ATOM   2106  O00 WTR   218      -1.083 -13.766 -15.923
ATOM   2107  H01 WTR   218      -0.690 -14.639 -15.914
ATOM   2108  H02 WTR   218      -1.594 -13.741 -16.732
TER   
ATOM   2109  O00 WTR   219      -6.159  -5.193 -11.723
ATOM   2110  H01 WTR   219      -5.732  -5.342 -10.879
ATOM   2111  H02 WTR   219      -7.095  -5.203 -11.523
TER   
ATOM   2112  O00 WTR   220     -12.640  -6.224 -15.968
ATOM   2113  H01 WTR   220     -11.688  -6.207 -16.069
ATOM   2114  H02 WTR   220     -12.891  -7.115 -16.210
TER   
ATOM   2115  O00 WTR   221      -5.887 -11.364  -7.668
ATOM   2116  H01 WTR   221      -6.242 -11.343  -6.779
ATOM   2117  H02 WTR   221      -6.086 -10.499  -8.027
TER   
ATOM   2118  O00 WTR   222     -11.626  -3.997 -13.355
ATOM   2119  H01 WTR   222     -10.778  -3.762 -13.731
ATOM   2120  H02 WTR   222     -11.722  -3.417 -12.599
TER   
ATOM   2121  O00 WTR   223       2.955  -6.465 -17.414
ATOM   2122  H01 WTR   223       2.384  -6.762 -16.705
ATOM   2123  H02 WTR   223       2.454  -6.632 -18.212
TER   
ATOM   2124  O00 WTR   224     -11.771 -13.084 -19.505
ATOM   2125  H01 WTR   224     -11.577 -12.545 -18.738
ATOM   2126  H02 WTR   224     -12.721 -13.029 -19.603
TER   
ATOM   2127  O00 WTR   225      -2.764  -7.252 -11.336
ATOM   2128  H01 WTR   225      -3.492  -7.714 -11.751
ATOM   2129  H02 WTR   225      -2.323  -7.920 -10.812
TER   
ATOM   2130  O00 WTR   226      -7.328   5.964 -14.933
ATOM   2131  H01 WTR   226      -7.358   5.013 -14.829
ATOM   2132  H02 WTR   226      -6.440   6.206 -14.671
TER   
ATOM   2133  O00 WTR   227     -10.787  -9.869 -11.308
ATOM   2134  H01 WTR   227     -11.175  -9.177 -10.772
ATOM   2135  H02 WTR   227     -11.515 -10.205 -11.830
TER   
ATOM   2136  O00 WTR   228       3.874 -17.894  -7.825
ATOM   2137  H01 WTR   228       4.580 -17.566  -8.383
ATOM   2138  H02 WTR   228       3.884 -18.841  -7.957
TER   
ATOM   2139  O00 WTR   229       6.459  -3.652 -18.518
ATOM   2140  H01 WTR   229       6.534  -3.406 -19.440
ATOM   2141  H02 WTR   229       6.372  -2.820 -18.053
TER   
ATOM   2142  O00 WTR   230       3.585 -16.814 -17.798
ATOM   2143  H01 WTR   230       3.184 -17.680 -17.874
ATOM   2144  H02 WTR   230       4.502 -16.993 -17.586
TER   
ATOM   2145  O00 WTR   231       8.895  -8.332 -16.922
ATOM   2146  H01 WTR   231       8.434  -7.506 -17.071
ATOM   2147  H02 WTR   231       8.721  -8.542 -16.004
TER   
ATOM   2148  O00 WTR   232       0.611 -17.650 -19.079
ATOM   2149  H01 WTR   232       1.103 -18.069 -18.373
ATOM   2150  H02 WTR   232       1.271 -17.173 -19.582
TER   
ATOM   2151  O00 WTR   233       2.055 -19.203 -17.292
ATOM   2152  H01 WTR   233       1.209 -19.618 -17.462
ATOM   2153  H02 WTR   233       2.115 -19.161 -16.337
TER   
ATOM   2154  O00 WTR   234      -4.612  -9.077 -12.801
ATOM   2155  H01 WTR   234      -3.887  -9.700 -12.853
ATOM   2156  H02 WTR   234      -5.234  -9.482 -12.197
TER   
ATOM   2157  O00 WTR   235       6.201 -17.275 -17.717
ATOM   2158  H01 WTR   235       6.489 -16.887 -18.543
ATOM   2159  H02 WTR   235       6.944 -17.157 -17.125
TER   
ATOM   2160  O00 WTR   236      12.059 -14.085 -12.450
ATOM   2161  H01 WTR   236      12.276 -14.864 -12.961
ATOM   2162  H02 WTR   236      11.812 -14.423 -11.590
TER   
ATOM   2163  O00 WTR   237       3.675  -7.263  -7.920
ATOM   2164  H01 WTR   237       3.280  -7.062  -8.769
ATOM   2165  H02 WTR   237       3.258  -8.081  -7.649
TER   
ATOM   2166  O00 WTR   238       6.739 -15.171 -19.443
ATOM   2167  H01 WTR   238       5.891 -14.769 -19.629
ATOM   2168  H02 WTR   238       7.246 -14.476 -19.022
TER   
ATOM   2169  O00 WTR   239       5.079 -13.663 -15.428
ATOM   2170  H01 WTR   239       4.980 -13.213 -16.267
ATOM   2171  H02 WTR   239       4.318 -14.240 -15.374
TER   
ATOM   2172  O00 WTR   240     -15.845  -2.735 -13.344
ATOM   2173  H01 WTR   240     -16.551  -3.371 -13.227
ATOM   2174  H02 WTR   240     -15.326  -3.083 -14.070
TER   
ATOM   2175  O00 WTR   241       6.677  -5.417 -14.279
ATOM   2176  H01 WTR   241       6.601  -5.322 -13.330
ATOM   2177  H02 WTR   241       7.304  -6.130 -14.400
TER   
ATOM   2178  O00 WTR   242      -0.497 -16.843 -11.673
ATOM   2179  H01 WTR   242      -1.395 -16.903 -11.346
ATOM   2180  H02 WTR   242       0.031 -16.679 -10.892
TER   
ATOM   2181  O00 WTR   243       6.766 -11.234  -9.706
ATOM   2182  H01 WTR   243       7.077 -10.518  -9.152
ATOM   2183  H02 WTR   243       5.831 -11.061  -9.819
TER   
ATOM   2184  O00 WTR   244       7.147 -15.241 -14.435
ATOM   2185  H01 WTR   244       7.976 -15.188 -14.910
ATOM   2186  H02 WTR   244       6.633 -14.505 -14.767
TER   
ATOM   2187  O00 WTR   245      12.096 -18.077 -16.473
ATOM   2188  H01 WTR   245      12.169 -18.366 -17.383
ATOM   2189  H02 WTR   245      12.330 -18.848 -15.956
TER   
ATOM   2190  O00 WTR   246      -1.913  -0.077 -17.448
ATOM   2191  H01 WTR   246      -1.594  -0.168 -16.550
ATOM   2192  H02 WTR   246      -2.865  -0.135 -17.372
TER   
ATOM   2193  O00 WTR   247       3.225  -4.190 -11.366
ATOM   2194  H01 WTR   247       4.153  -4.413 -11.442
ATOM   2195  H02 WTR   247       2.839  -4.931 -10.898
TER   
ATOM   2196  O00 WTR   248      -0.130   2.057 -17.488
ATOM   2197  H01 WTR   248      -0.234   1.330 -18.101
ATOM   2198  H02 WTR   248      -0.703   1.836 -16.753
TER   
ATOM   2199  O00 WTR   249       9.711  -3.284 -13.635
ATOM   2200  H01 WTR   249       9.727  -2.820 -14.472
ATOM   2201  H02 WTR   249       8.998  -2.873 -13.146
TER   
ATOM   2202  O00 WTR   250      -0.293  -5.795 -21.649
ATOM   2203  H01 WTR   250      -0.910  -5.308 -21.102
ATOM   2204  H02 WTR   250      -0.698  -6.655 -21.759
TER   
ATOM   2205  O00 WTR   251       5.934 -11.141 -14.295
ATOM   2206  H01 WTR   251       5.633 -12.005 -14.576
ATOM   2207  H02 WTR   251       5.786 -10.577 -15.054
TER   
ATOM   2208  O00 WTR   252       9.094 -15.139 -12.454
ATOM   2209  H01 WTR   252       9.631 -14.519 -12.947
ATOM   2210  H02 WTR   252       8.294 -15.228 -12.971
TER   
ATOM   2211  O00 WTR   253     -12.832 -15.861 -16.843
ATOM   2212  H01 WTR   253     -13.620 -16.131 -17.314
ATOM   2213  H02 WTR   253     -12.132 -15.922 -17.494
TER   
ATOM   2214  O00 WTR   254      -0.507  -5.977 -18.558
ATOM   2215  H01 WTR   254      -0.179  -5.112 -18.311
ATOM   2216  H02 WTR   254       0.224  -6.387 -19.021
TER   
ATOM   2217  O00 WTR   255      -6.316 -10.305 -11.048
ATOM   2218  H01 WTR   255      -6.936 -10.820 -11.564
ATOM   2219  H02 WTR   255      -5.523 -10.841 -11.021
TER   
ATOM   2220  O00 WTR   256       8.016 -14.279  -9.922
ATOM   2221  H01 WTR   256       8.262 -14.584 -10.795
ATOM   2222  H02 WTR   256       8.371 -13.392  -9.869
TER   
ATOM   2223  O00 WTR   257       1.200 -11.402 -12.399
ATOM   2224  H01 WTR   257       2.050 -11.114 -12.732
ATOM   2225  H02 WTR   257       1.399 -12.168 -11.861
TER   
ATOM   2226  O00 WTR   258       2.796  -7.831 -12.436
ATOM   2227  H01 WTR   258       3.148  -8.719 -12.389
ATOM   2228  H02 WTR   258       3.371  -7.377 -13.052
TER   
ATOM   2229  O00 WTR   259      11.794 -17.685 -11.589
ATOM   2230  H01 WTR   259      11.708 -17.038 -12.290
ATOM   2231  H02 WTR   259      11.637 -17.190 -10.785
TER   
ATOM   2232  O00 WTR   260      11.361  -7.203 -16.487
ATOM   2233  H01 WTR   260      10.686  -7.872 -16.602
ATOM   2234  H02 WTR   260      12.153  -7.695 -16.273
TER   
ATOM   2235  O00 WTR   261       3.383   1.844 -14.036
ATOM   2236  H01 WTR   261       2.434   1.918 -13.935
ATOM   2237  H02 WTR   261       3.517   1.755 -14.980
TER   
ATOM   2238  O00 WTR   262       9.253  -2.110 -16.017
ATOM   2239  H01 WTR   262       8.542  -2.566 -16.468
ATOM   2240  H02 WTR   262      10.047  -2.399 -16.468
TER   
ATOM   2241  O00 WTR   263      15.911 -10.041 -18.164
ATOM   2242  H01 WTR   263      16.846 -10.116 -17.972
ATOM   2243  H02 WTR   263      15.821  -9.190 -18.592
TER   
ATOM   2244  O00 WTR   264       8.667 -11.830 -13.613
ATOM   2245  H01 WTR   264       8.627 -11.952 -12.664
ATOM   2246  H02 WTR   264       7.759 -11.669 -13.872
TER   
ATOM   2247  O00 WTR   265       9.032   5.193 -15.113
ATOM   2248  H01 WTR   265       9.352   4.731 -14.337
ATOM   2249  H02 WTR   265       9.243   4.611 -15.843
TER   
ATOM   2250  O00 WTR   266       3.380  -9.780 -18.811
ATOM   2251  H01 WTR   266       2.910  -9.694 -17.982
ATOM   2252  H02 WTR   266       2.765 -10.228 -19.391
TER   
ATOM   2253  O00 WTR   267       1.832 -12.613 -16.717
ATOM   2254  H01 WTR   267       0.884 -12.660 -16.593
ATOM   2255  H02 WTR   267       2.172 -13.386 -16.265
TER   
ATOM   2256  O00 WTR   268      -2.909  -5.954 -17.438
ATOM   2257  H01 WTR   268      -2.084  -6.035 -17.917
ATOM   2258  H02 WTR   268      -2.715  -5.342 -16.728
TER   
ATOM   2259  O00 WTR   269       4.988 -11.881 -18.040
ATOM   2260  H01 WTR   269       4.485 -11.089 -18.229
ATOM   2261  H02 WTR   269       5.874 -11.566 -17.859
TER   
ATOM   2262  O00 WTR   270       8.548  -8.072 -20.150
ATOM   2263  H01 WTR   270       8.286  -7.458 -19.464
ATOM   2264  H02 WTR   270       9.411  -8.383 -19.878
TER   
ATOM   2265  O00 WTR   271      -2.576 -14.069 -18.131
ATOM   2266  H01 WTR   271      -2.156 -13.536 -18.806
ATOM   2267  H02 WTR   271      -3.480 -13.756 -18.105
TER   
ATOM   2268  O00 WTR   272       3.754 -24.211 -15.757
ATOM   2269  H01 WTR   272       2.991 -23.680 -15.987
ATOM   2270  H02 WTR   272       3.389 -24.976 -15.312
TER   
ATOM   2271  O00 WTR   273       2.876 -15.748 -11.118
ATOM   2272  H01 WTR   273       3.809 -15.613 -10.951
ATOM   2273  H02 WTR   273       2.484 -14.882 -11.001
TER   
ATOM   2274  O00 WTR   274      -2.098  -4.276 -15.467
ATOM   2275  H01 WTR   274      -2.901  -3.939 -15.070
ATOM   2276  H02 WTR   274      -1.551  -3.502 -15.597
TER   
ATOM   2277  O00 WTR   275      11.419 -13.494 -16.739
ATOM   2278  H01 WTR   275      10.714 -13.371 -17.375
ATOM   2279  H02 WTR   275      11.164 -12.954 -15.991
TER   
ATOM   2280  O00 WTR   276       2.230  -9.673 -16.203
ATOM   2281  H01 WTR   276       1.892 -10.563 -16.110
ATOM   2282  H02 WTR   276       1.448  -9.119 -16.211
TER   
ATOM   2283  O00 WTR   277       4.582 -13.347 -20.206
ATOM   2284  H01 WTR   277       5.015 -12.718 -20.783
ATOM   2285  H02 WTR   277       4.640 -12.953 -19.335
TER   
ATOM   2286  O00 WTR   278       8.808 -13.344 -18.238
ATOM   2287  H01 WTR   278       8.517 -12.436 -18.315
ATOM   2288  H02 WTR   278       9.158 -13.558 -19.103
TER   
ATOM   2289  O00 WTR   279      11.931  -3.077 -11.964
ATOM   2290  H01 WTR   279      11.174  -3.095 -12.550
ATOM   2291  H02 WTR   279      12.662  -3.368 -12.508
TER   
ATOM   2292  O00 WTR   280      15.461 -10.345 -12.761
ATOM   2293  H01 WTR   280      15.438 -10.073 -13.679
ATOM   2294  H02 WTR   280      15.858 -11.216 -12.779
TER   
ATOM   2295  O00 WTR   281       6.156 -11.704 -21.537
ATOM   2296  H01 WTR   281       6.866 -11.618 -22.173
ATOM   2297  H02 WTR   281       6.005 -10.812 -21.223
TER   
ATOM   2298  O00 WTR   282      -8.889   3.786 -10.805
ATOM   2299  H01 WTR   282      -8.664   4.590 -11.273
ATOM   2300  H02 WTR   282      -8.252   3.142 -11.115
TER   
ATOM   2301  O00 WTR   283      -8.896  -8.410 -12.706
ATOM   2302  H01 WTR   283      -9.829  -8.626 -12.700
ATOM   2303  H02 WTR   283      -8.457  -9.248 -12.852
TER   
ATOM   2304  O00 WTR   284      -5.831  -1.113 -14.131
ATOM   2305  H01 WTR   284      -5.874  -0.239 -13.742
ATOM   2306  H02 WTR   284      -6.335  -1.040 -14.941
TER   
ATOM   2307  O00 WTR   285      -7.707 -11.006 -17.929
ATOM   2308  H01 WTR   285      -7.805 -10.451 -18.703
ATOM   2309  H02 WTR   285      -7.672 -10.391 -17.196
TER   
ATOM   2310  O00 WTR   286      -7.220 -15.876 -13.352
ATOM   2311  H01 WTR   286      -7.707 -15.928 -14.175
ATOM   2312  H02 WTR   286      -6.460 -16.442 -13.486
TER   
ATOM   2313  O00 WTR   287       1.547 -10.753 -20.557
ATOM   2314  H01 WTR   287       2.212 -10.646 -21.238
ATOM   2315  H02 WTR   287       1.468 -11.701 -20.447
TER   
ATOM   2316  O00 WTR   288      -8.066   0.031 -15.688
ATOM   2317  H01 WTR   288      -8.876  -0.008 -16.197
ATOM   2318  H02 WTR   288      -8.334   0.374 -14.836
TER   
ATOM   2319  O00 WTR   289      -7.452   3.259 -14.863
ATOM   2320  H01 WTR   289      -7.477   2.939 -13.962
ATOM   2321  H02 WTR   289      -6.595   2.988 -15.191
TER   
ATOM   2322  O00 WTR   290      -6.665  10.852 -17.335
ATOM   2323  H01 WTR   290      -6.343  10.316 -18.061
ATOM   2324  H02 WTR   290      -6.972  10.219 -16.687
TER   
ATOM   2325  O00 WTR   291       3.685   0.461 -16.867
ATOM   2326  H01 WTR   291       4.554   0.083 -16.999
ATOM   2327  H02 WTR   291       3.092  -0.291 -16.886
TER   
ATOM   2328  O00 WTR   292     -14.378  -2.680 -10.876
ATOM   2329  H01 WTR   292     -15.160  -2.454 -10.372
ATOM   2330  H02 WTR   292     -14.682  -2.721 -11.783
TER   
ATOM   2331  O00 WTR   293     -16.901 -13.535 -15.026
ATOM   2332  H01 WTR   293     -17.387 -13.063 -15.702
ATOM   2333  H02 WTR   293     -16.217 -12.924 -14.752
TER   
ATOM   2334  O00 WTR   294      -6.716  -2.023 -19.286
ATOM   2335  H01 WTR   294      -6.150  -2.786 -19.405
ATOM   2336  H02 WTR   294      -7.459  -2.353 -18.781
TER   
ATOM   2337  O00 WTR   295      -3.558 -10.766 -16.469
ATOM   2338  H01 WTR   295      -3.112 -10.084 -15.967
ATOM   2339  H02 WTR   295      -4.118 -10.286 -17.080
TER   
ATOM   2340  O00 WTR   296      -4.499  -8.537 -17.984
ATOM   2341  H01 WTR   296      -5.373  -8.155 -18.060
ATOM   2342  H02 WTR   296      -3.917  -7.786 -17.872
TER   
ATOM   2343  O00 WTR   297      -5.418   0.022 -17.355
ATOM   2344  H01 WTR   297      -6.318  -0.244 -17.167
ATOM   2345  H02 WTR   297      -5.297  -0.181 -18.283
TER   
ATOM   2346  O00 WTR   298      -7.194  -7.860 -18.043
ATOM   2347  H01 WTR   298      -6.860  -6.983 -18.232
ATOM   2348  H02 WTR   298      -7.662  -8.115 -18.838
TER   
ATOM   2349  O00 WTR   299      -7.246  -5.507  -7.810
ATOM   2350  H01 WTR   299      -7.004  -5.946  -6.994
ATOM   2351  H02 WTR   299      -6.473  -5.594  -8.368
TER   
ATOM   2352  O00 WTR   300      -5.882  -5.385 -14.675
ATOM   2353  H01 WTR   300      -5.838  -5.334 -13.720
ATOM   2354  H02 WTR   300      -5.650  -6.291 -14.878
TER   
ATOM   2355  O00 WTR   301      -9.295  -2.455 -14.524
ATOM   2356  H01 WTR   301      -9.162  -2.166 -13.622
ATOM   2357  H02 WTR   301      -8.883  -1.775 -15.057
TER   
ATOM   2358  O00 WTR   302      -8.873  -4.466 -11.452
ATOM   2359  H01 WTR   302      -9.189  -4.637 -12.339
ATOM   2360  H02 WTR   302      -9.445  -3.773 -11.123
TER   
ATOM   2361  O00 WTR   303      -8.831  -6.104 -14.247
ATOM   2362  H01 WTR   303      -8.927  -6.824 -13.623
ATOM   2363  H02 WTR   303      -7.892  -5.919 -14.257
TER   
ATOM   2364  O00 WTR   304     -14.671 -16.454 -19.009
ATOM   2365  H01 WTR   304     -15.455 -16.924 -18.726
ATOM   2366  H02 WTR   304     -14.046 -17.144 -19.232
TER   
ATOM   2367  O00 WTR   305     -14.509 -13.710 -19.850
ATOM   2368  H01 WTR   305     -14.708 -13.527 -18.931
ATOM   2369  H02 WTR   305     -14.636 -14.654 -19.939
TER   
ATOM   2370  O00 WTR   306      -0.168  -4.695 -13.555
ATOM   2371  H01 WTR   306      -0.654  -4.484 -14.352
ATOM   2372  H02 WTR   306      -0.757  -4.445 -12.842
TER   
ATOM   2373  O00 WTR   307      -2.240   1.746 -15.007
ATOM   2374  H01 WTR   307      -2.836   2.160 -15.631
ATOM   2375  H02 WTR   307      -2.028   2.438 -14.381
TER   
ATOM   2376  O00 WTR   308     -12.469  -3.875  -9.266
ATOM   2377  H01 WTR   308     -13.282  -3.592  -9.684
ATOM   2378  H02 WTR   308     -11.789  -3.340  -9.675
TER   
ATOM   2379  O00 WTR   309      -6.183  -8.510  -8.749
ATOM   2380  H01 WTR   309      -6.311  -8.774  -9.660
ATOM   2381  H02 WTR   309      -7.042  -8.196  -8.467
TER   
ATOM   2382  O00 WTR   310      -9.948   6.447 -15.462
ATOM   2383  H01 WTR   310      -8.999   6.415 -15.342
ATOM   2384  H02 WTR   310     -10.211   5.529 -15.537
TER   
ATOM   2385  O00 WTR   311       9.284 -12.043 -10.816
ATOM   2386  H01 WTR   311       9.952 -11.361 -10.748
ATOM   2387  H02 WTR   311       8.475 -11.615 -10.537
TER   
ATOM   2388  O00 WTR   312       0.159  -3.153 -17.633
ATOM   2389  H01 WTR   312      -0.620  -2.618 -17.483
ATOM   2390  H02 WTR   312       0.889  -2.594 -17.366
TER   
ATOM   2391  O00 WTR   313      -6.217  -1.798  -8.685
ATOM   2392  H01 WTR   313      -5.434  -1.305  -8.440
ATOM   2393  H02 WTR   313      -6.175  -1.856  -9.639
TER   
ATOM   2394  O00 WTR   314     -10.075   3.736 -15.682
ATOM   2395  H01 WTR   314     -10.737   3.406 -15.074
ATOM   2396  H02 WTR   314      -9.245   3.417 -15.327
TER   
ATOM   2397  O00 WTR   315      -8.499  -3.158  -7.999
ATOM   2398  H01 WTR   315      -8.370  -4.097  -8.128
ATOM   2399  H02 WTR   315      -7.621  -2.784  -8.061
TER   
ATOM   2400  O00 WTR   316      -5.077   2.071 -15.390
ATOM   2401  H01 WTR   316      -5.162   1.920 -14.449
ATOM   2402  H02 WTR   316      -5.400   1.265 -15.793
TER   
ATOM   2403  O00 WTR   317      -2.652   3.387 -12.867
ATOM   2404  H01 WTR   317      -2.705   4.311 -12.624
ATOM   2405  H02 WTR   317      -3.564   3.110 -12.957
TER   
ATOM   2406  O00 WTR   318      -7.089  -3.367 -16.137
ATOM   2407  H01 WTR   318      -7.847  -3.448 -15.558
ATOM   2408  H02 WTR   318      -6.339  -3.312 -15.545
TER   
ATOM   2409  O00 WTR   319       2.556  -2.228 -16.490
ATOM   2410  H01 WTR   319       3.237  -2.866 -16.705
ATOM   2411  H02 WTR   319       2.408  -2.343 -15.551
TER   
ATOM   2412  O00 WTR   320     -12.200   3.488 -14.044
ATOM   2413  H01 WTR   320     -13.043   3.123 -13.777
ATOM   2414  H02 WTR   320     -12.390   4.403 -14.252
TER   
ATOM   2415  O00 WTR   321     -14.351  -3.970 -15.315
ATOM   2416  H01 WTR   321     -13.462  -4.310 -15.212
ATOM   2417  H02 WTR   321     -14.620  -4.261 -16.187
TER   
ATOM   2418  O00 WTR   322      -6.463  13.607 -17.866
ATOM   2419  H01 WTR   322      -6.181  13.754 -18.769
ATOM   2420  H02 WTR   322      -6.399  12.660 -17.746
TER   
ATOM   2421  O00 WTR   323      -1.132  -1.716 -15.062
ATOM   2422  H01 WTR   323      -0.475  -1.229 -14.565
ATOM   2423  H02 WTR   323      -1.794  -1.957 -14.414
TER   
ATOM   2424  O00 WTR   324      -3.766  -3.106 -13.710
ATOM   2425  H01 WTR   324      -4.557  -3.640 -13.787
ATOM   2426  H02 WTR   324      -4.066  -2.210 -13.861
TER   
ATOM   2427  O00 WTR   325       1.803   7.163 -12.363
ATOM   2428  H01 WTR   325       2.404   6.449 -12.576
ATOM   2429  H02 WTR   325       1.042   7.012 -12.923
TER   
ATOM   2430  O00 WTR   326      -9.497  -7.444 -16.561
ATOM   2431  H01 WTR   326      -8.711  -7.617 -17.078
ATOM   2432  H02 WTR   326      -9.198  -6.871 -15.855
TER   
ATOM   2433  O00 WTR   327     -10.572   0.915 -16.825
ATOM   2434  H01 WTR   327     -11.480   1.040 -17.101
ATOM   2435  H02 WTR   327     -10.148   1.754 -17.004
TER   
ATOM   2436  O00 WTR   328      -5.884 -19.954 -16.415
ATOM   2437  H01 WTR   328      -6.402 -19.154 -16.500
ATOM   2438  H02 WTR   328      -6.036 -20.244 -15.516
TER   
ATOM   2439  O00 WTR   329      -0.561 -20.299 -16.538
ATOM   2440  H01 WTR   329      -1.086 -20.904 -16.015
ATOM   2441  H02 WTR   329      -1.185 -19.638 -16.840
TER   
ATOM   2442  O00 WTR   330      -8.766  -8.280 -10.029
ATOM   2443  H01 WTR   330      -9.398  -7.562  -9.997
ATOM   2444  H02 WTR   330      -8.568  -8.384 -10.960
TER   
ATOM   2445  O00 WTR   331       6.089  -4.593 -11.604
ATOM   2446  H01 WTR   331       6.545  -3.754 -11.679
ATOM   2447  H02 WTR   331       6.756  -5.200 -11.284
TER   
ATOM   2448  O00 WTR   332       7.159   8.795 -15.170
ATOM   2449  H01 WTR   332       7.928   8.638 -14.622
ATOM   2450  H02 WTR   332       6.817   7.922 -15.360
TER   
ATOM   2451  O00 WTR   333       6.225  -1.192 -17.025
ATOM   2452  H01 WTR   333       6.315  -1.713 -16.227
ATOM   2453  H02 WTR   333       6.866  -0.488 -16.926
TER   
ATOM   2454  O00 WTR   334       9.047   7.614 -13.669
ATOM   2455  H01 WTR   334       9.993   7.677 -13.535
ATOM   2456  H02 WTR   334       8.941   6.903 -14.300
TER   
ATOM   2457  O00 WTR   335      17.921  -9.369  -8.844
ATOM   2458  H01 WTR   335      18.488  -8.677  -8.505
ATOM   2459  H02 WTR   335      17.033  -9.066  -8.657
TER   
ATOM   2460  O00 WTR   336      12.725  -7.367 -19.011
ATOM   2461  H01 WTR   336      12.228  -7.372 -18.193
ATOM   2462  H02 WTR   336      12.198  -7.891 -19.614
TER   
ATOM   2463  O00 WTR   337      -0.717  -5.882  -9.998
ATOM   2464  H01 WTR   337      -1.421  -6.312 -10.483
ATOM   2465  H02 WTR   337      -0.636  -5.020 -10.405
TER   
ATOM   2466  O00 WTR   338       2.437   3.001 -16.891
ATOM   2467  H01 WTR   338       1.537   2.806 -17.151
ATOM   2468  H02 WTR   338       2.870   2.148 -16.866
TER   
ATOM   2469  O00 WTR   339       9.817  -7.258 -12.422
ATOM   2470  H01 WTR   339       9.241  -6.797 -11.812
ATOM   2471  H02 WTR   339      10.487  -6.615 -12.652
TER   
ATOM   2472  O00 WTR   340       7.309  10.646 -17.095
ATOM   2473  H01 WTR   340       7.669  10.015 -17.719
ATOM   2474  H02 WTR   340       7.107  10.126 -16.317
TER   
ATOM   2475  O00 WTR   341      10.274   1.729 -15.598
ATOM   2476  H01 WTR   341      10.166   1.433 -14.694
ATOM   2477  H02 WTR   341      11.031   2.313 -15.570
TER   
ATOM   2478  O00 WTR   342     -10.412 -18.618 -18.685
ATOM   2479  H01 WTR   342     -10.293 -19.525 -18.406
ATOM   2480  H02 WTR   342      -9.657 -18.154 -18.322
TER   
ATOM   2481  O00 WTR   343       1.986  -6.359 -10.233
ATOM   2482  H01 WTR   343       1.055  -6.198 -10.388
ATOM   2483  H02 WTR   343       2.250  -6.945 -10.943
TER   
ATOM   2484  O00 WTR   344       3.964  -4.400 -16.156
ATOM   2485  H01 WTR   344       3.411  -4.223 -15.395
ATOM   2486  H02 WTR   344       3.678  -5.259 -16.466
TER   
ATOM   2487  O00 WTR   345       9.320  -5.651 -15.070
ATOM   2488  H01 WTR   345       9.566  -4.925 -14.496
ATOM   2489  H02 WTR   345      10.152  -6.054 -15.317
TER   
ATOM   2490  O00 WTR   346       7.378  -2.358 -12.279
ATOM   2491  H01 WTR   346       7.109  -1.635 -11.712
ATOM   2492  H02 WTR   346       6.898  -2.214 -13.095
TER   
ATOM   2493  O00 WTR   347       6.431   6.374 -15.643
ATOM   2494  H01 WTR   347       5.772   5.701 -15.812
ATOM   2495  H02 WTR   347       7.265   5.906 -15.674
TER   
ATOM   2496  O00 WTR   348      -0.398   2.092 -11.868
ATOM   2497  H01 WTR   348       0.252   2.713 -11.540
ATOM   2498  H02 WTR   348      -1.150   2.635 -12.106
TER   
ATOM   2499  O00 WTR   349       5.958 -25.015 -17.297
ATOM   2500  H01 WTR   349       6.132 -25.941 -17.133
ATOM   2501  H02 WTR   349       5.305 -24.773 -16.641
TER   
ATOM   2502  O00 WTR   350       7.894  -5.837 -17.486
ATOM   2503  H01 WTR   350       8.336  -5.584 -16.676
ATOM   2504  H02 WTR   350       7.631  -5.007 -17.885
TER   
ATOM   2505  O00 WTR   351       5.444   0.434 -12.568
ATOM   2506  H01 WTR   351       4.632   0.839 -12.875
ATOM   2507  H02 WTR   351       5.200  -0.007 -11.755
TER   
ATOM   2508  O00 WTR   352      18.930  11.969  -9.348
ATOM   2509  H01 WTR   352      19.281  11.332  -9.970
ATOM   2510  H02 WTR   352      18.701  11.451  -8.577
TER   
ATOM   2511  O00 WTR   353      16.793  -5.485 -17.599
ATOM   2512  H01 WTR   353      17.686  -5.451 -17.941
ATOM   2513  H02 WTR   353      16.822  -4.959 -16.800
TER   
ATOM   2514  O00 WTR   354      14.604   1.269 -13.855
ATOM   2515  H01 WTR   354      15.439   0.981 -13.485
ATOM   2516  H02 WTR   354      13.976   1.162 -13.141
TER   
ATOM   2517  O00 WTR   355       6.048  -3.026 -15.026
ATOM   2518  H01 WTR   355       5.208  -3.312 -15.384
ATOM   2519  H02 WTR   355       6.480  -3.836 -14.754
TER   
ATOM   2520  O00 WTR   356       2.370  -3.642 -14.028
ATOM   2521  H01 WTR   356       1.633  -4.253 -14.045
ATOM   2522  H02 WTR   356       2.927  -3.957 -13.316
TER   
ATOM   2523  O00 WTR   357      15.914  -0.734 -10.154
ATOM   2524  H01 WTR   357      16.861  -0.602 -10.197
ATOM   2525  H02 WTR   357      15.589   0.018  -9.659
TER   
ATOM   2526  O00 WTR   358      10.963 -11.783 -20.332
ATOM   2527  H01 WTR   358      11.751 -12.080 -19.877
ATOM   2528  H02 WTR   358      10.523 -12.589 -20.601
TER   
ATOM   2529  O00 WTR   359     -10.919   2.458 -11.754
ATOM   2530  H01 WTR   359     -10.182   2.981 -11.439
ATOM   2531  H02 WTR   359     -11.232   2.926 -12.528
TER   
ATOM   2532  O00 WTR   360       6.226   4.113 -13.028
ATOM   2533  H01 WTR   360       6.679   4.082 -13.870
ATOM   2534  H02 WTR   360       6.759   4.698 -12.490
TER   
ATOM   2535  O00 WTR   361       9.398  -1.704  -9.453
ATOM   2536  H01 WTR   361       9.560  -2.611  -9.713
ATOM   2537  H02 WTR   361      10.197  -1.438  -8.998
TER   
ATOM   2538  O00 WTR   362       8.419   0.262 -17.033
ATOM   2539  H01 WTR   362       8.744  -0.532 -16.607
ATOM   2540  H02 WTR   362       8.995   0.957 -16.715
TER   
ATOM   2541  O00 WTR   363       3.711   5.223 -13.009
ATOM   2542  H01 WTR   363       3.425   4.654 -13.724
ATOM   2543  H02 WTR   363       4.483   4.786 -12.649
TER   
ATOM   2544  O00 WTR   364       0.060   6.648 -14.394
ATOM   2545  H01 WTR   364      -0.756   6.905 -13.966
ATOM   2546  H02 WTR   364      -0.030   6.967 -15.292
TER   
ATOM   2547  O00 WTR   365       0.186   7.325 -17.414
ATOM   2548  H01 WTR   365      -0.425   6.603 -17.563
ATOM   2549  H02 WTR   365       0.079   7.892 -18.177
TER   
ATOM   2550  O00 WTR   366       1.278   4.073 -11.534
ATOM   2551  H01 WTR   366       1.531   4.941 -11.220
ATOM   2552  H02 WTR   366       1.551   4.061 -12.452
TER   
ATOM   2553  O00 WTR   367       7.879   6.099 -11.847
ATOM   2554  H01 WTR   367       8.397   6.669 -12.415
ATOM   2555  H02 WTR   367       7.241   6.684 -11.438
TER   
ATOM   2556  O00 WTR   368       4.586   7.706 -13.869
ATOM   2557  H01 WTR   368       4.129   6.960 -13.481
ATOM   2558  H02 WTR   368       5.451   7.366 -14.097
TER   
ATOM   2559  O00 WTR   369       5.457  13.129 -14.727
ATOM   2560  H01 WTR   369       6.306  12.691 -14.678
ATOM   2561  H02 WTR   369       4.896  12.512 -15.197
TER   
ATOM   2562  O00 WTR   370       0.954  -0.127 -13.302
ATOM   2563  H01 WTR   370       0.629   0.567 -12.729
ATOM   2564  H02 WTR   370       1.577  -0.613 -12.762
TER   
ATOM   2565  O00 WTR   371      15.589  -7.495 -19.124
ATOM   2566  H01 WTR   371      14.653  -7.389 -19.290
ATOM   2567  H02 WTR   371      15.826  -6.735 -18.592
TER   
ATOM   2568  O00 WTR   372       7.573  -6.860  -7.934
ATOM   2569  H01 WTR   372       7.732  -6.070  -7.417
ATOM   2570  H02 WTR   372       6.627  -6.997  -7.877
TER   
ATOM   2571  O00 WTR   373      19.425   9.535 -10.756
ATOM   2572  H01 WTR   373      19.807   8.803 -10.273
ATOM   2573  H02 WTR   373      18.480   9.424 -10.654
TER   
ATOM   2574  O00 WTR   374      11.906  -5.853 -13.291
ATOM   2575  H01 WTR   374      12.360  -6.652 -13.026
ATOM   2576  H02 WTR   374      12.607  -5.227 -13.471
TER   
ATOM   2577  O00 WTR   375      13.180  -8.129 -12.161
ATOM   2578  H01 WTR   375      13.727  -8.750 -12.641
ATOM   2579  H02 WTR   375      12.500  -8.668 -11.758
TER   
ATOM   2580  O00 WTR   376       4.525   4.323 -15.931
ATOM   2581  H01 WTR   376       4.986   3.521 -15.684
ATOM   2582  H02 WTR   376       3.736   4.017 -16.379
TER   
ATOM   2583  O00 WTR   377       0.534 -20.003  -9.091
ATOM   2584  H01 WTR   377       0.581 -19.144  -9.511
ATOM   2585  H02 WTR   377      -0.289 -19.985  -8.601
TER   
ATOM   2586  O00 WTR   378      15.514   2.425 -11.307
ATOM   2587  H01 WTR   378      16.269   3.010 -11.371
ATOM   2588  H02 WTR   378      15.339   2.360 -10.368
TER   
ATOM   2589  O00 WTR   379       6.035  -9.189 -20.649
ATOM   2590  H01 WTR   379       5.797  -8.769 -19.823
ATOM   2591  H02 WTR   379       6.952  -8.949 -20.785
TER   
ATOM   2592  O00 WTR   380       5.527   2.684 -10.792
ATOM   2593  H01 WTR   380       5.868   2.346 -11.620
ATOM   2594  H02 WTR   380       4.610   2.888 -10.976
TER   
ATOM   2595  O00 WTR   381       4.416  -7.007 -14.400
ATOM   2596  H01 WTR   381       4.723  -7.709 -14.974
ATOM   2597  H02 WTR   381       4.858  -6.222 -14.722
TER   
ATOM   2598  O00 WTR   382       0.470  -7.429 -13.929
ATOM   2599  H01 WTR   382       1.283  -7.453 -13.425
ATOM   2600  H02 WTR   382       0.042  -6.618 -13.656
TER   
ATOM   2601  O00 WTR   383     -17.558 -10.304 -12.149
ATOM   2602  H01 WTR   383     -16.751  -9.901 -11.829
ATOM   2603  H02 WTR   383     -18.139  -9.565 -12.333
TER   
ATOM   2604  O00 WTR   384       3.229  -9.151 -21.989
ATOM   2605  H01 WTR   384       3.325  -8.230 -22.229
ATOM   2606  H02 WTR   384       4.033  -9.360 -21.513
TER   
ATOM   2607  O00 WTR   385       4.907  -9.547 -16.157
ATOM   2608  H01 WTR   385       3.956  -9.592 -16.057
ATOM   2609  H02 WTR   385       5.039  -9.120 -17.003
TER   
ATOM   2610  O00 WTR   386       1.738  -6.802 -20.238
ATOM   2611  H01 WTR   386       1.922  -7.652 -20.638
ATOM   2612  H02 WTR   386       1.106  -6.391 -20.828
TER   
ATOM   2613  O00 WTR   387       5.519  -7.663 -18.330
ATOM   2614  H01 WTR   387       4.731  -7.181 -18.078
ATOM   2615  H02 WTR   387       6.243  -7.099 -18.056
TER   
ATOM   2616  O00 WTR   388      -6.365 -20.591  -3.341
ATOM   2617  H01 WTR   388      -6.376 -21.183  -4.094
ATOM   2618  H02 WTR   388      -6.662 -19.751  -3.692
TER   
ATOM   2619  O00 WTR   389      -3.261   0.015 -13.109
ATOM   2620  H01 WTR   389      -2.779   0.393 -13.845
ATOM   2621  H02 WTR   389      -4.048   0.554 -13.036
TER   
ATOM   2622  O00 WTR   390      -2.144   0.350 -10.765
ATOM   2623  H01 WTR   390      -2.530   0.140 -11.615
ATOM   2624  H02 WTR   390      -1.355   0.849 -10.975
TER   
ATOM   2625  O00 WTR   391      18.350  -4.088 -10.976
ATOM   2626  H01 WTR   391      18.926  -3.465 -11.418
ATOM   2627  H02 WTR   391      18.159  -3.680 -10.131
TER   
ATOM   2628  O00 WTR   392      11.627 -16.620 -13.907
ATOM   2629  H01 WTR   392      10.749 -16.393 -14.212
ATOM   2630  H02 WTR   392      12.007 -17.126 -14.625
TER   
ATOM   2631  O00 WTR   393       5.668 -17.646 -13.515
ATOM   2632  H01 WTR   393       5.902 -16.765 -13.808
ATOM   2633  H02 WTR   393       5.574 -18.151 -14.322
TER   
ATOM   2634  O00 WTR   394       9.893 -14.413 -20.504
ATOM   2635  H01 WTR   394       9.159 -14.854 -20.932
ATOM   2636  H02 WTR   394      10.600 -15.059 -20.515
TER   
ATOM   2637  O00 WTR   395      14.889 -13.239 -14.775
ATOM   2638  H01 WTR   395      14.139 -12.706 -14.510
ATOM   2639  H02 WTR   395      15.069 -12.970 -15.676
TER   
ATOM   2640  O00 WTR   396      17.533  -4.268 -15.278
ATOM   2641  H01 WTR   396      17.088  -4.169 -14.436
ATOM   2642  H02 WTR   396      18.463  -4.193 -15.067
TER   
ATOM   2643  O00 WTR   397      10.790  -9.394 -19.344
ATOM   2644  H01 WTR   397      11.258  -9.546 -18.523
ATOM   2645  H02 WTR   397      10.917 -10.199 -19.845
TER   
ATOM   2646  O00 WTR   398      12.569 -23.158 -13.275
ATOM   2647  H01 WTR   398      12.541 -23.713 -12.496
ATOM   2648  H02 WTR   398      13.064 -23.668 -13.916
TER   
ATOM   2649  O00 WTR   399      12.262 -18.759 -19.030
ATOM   2650  H01 WTR   399      13.173 -19.022 -19.159
ATOM   2651  H02 WTR   399      11.796 -19.578 -18.862
TER   
ATOM   2652  O00 WTR   400      15.194  -6.228 -11.050
ATOM   2653  H01 WTR   400      15.561  -5.719 -11.772
ATOM   2654  H02 WTR   400      14.523  -6.774 -11.458
TER   
ATOM   2655  O00 WTR   401      11.006 -11.398 -14.931
ATOM   2656  H01 WTR   401      11.729 -11.385 -14.304
ATOM   2657  H02 WTR   401      10.272 -11.770 -14.443
TER   
ATOM   2658  O00 WTR   402       7.838 -10.708 -18.340
ATOM   2659  H01 WTR   402       8.136 -10.042 -17.720
ATOM   2660  H02 WTR   402       7.885 -10.278 -19.194
TER   
ATOM   2661  O00 WTR   403      13.333 -12.063 -18.650
ATOM   2662  H01 WTR   403      13.979 -11.452 -19.004
ATOM   2663  H02 WTR   403      13.728 -12.388 -17.841
TER   
ATOM   2664  O00 WTR   404      16.397 -14.675  -8.552
ATOM   2665  H01 WTR   404      15.977 -14.127  -9.215
ATOM   2666  H02 WTR   404      16.399 -14.137  -7.761
TER   
ATOM   2667  O00 WTR   405       8.002  -8.378 -14.032
ATOM   2668  H01 WTR   405       8.783  -8.104 -13.550
ATOM   2669  H02 WTR   405       7.836  -9.271 -13.731
TER   
ATOM   2670  O00 WTR   406       9.712 -15.472 -15.668
ATOM   2671  H01 WTR   406      10.411 -14.928 -16.030
ATOM   2672  H02 WTR   406       9.756 -16.286 -16.170
TER   
ATOM   2673  O00 WTR   407      10.110   3.677 -13.070
ATOM   2674  H01 WTR   407      11.044   3.804 -13.236
ATOM   2675  H02 WTR   407      10.029   3.707 -12.117
TER   
ATOM   2676  O00 WTR   408      13.175   3.981 -12.736
ATOM   2677  H01 WTR   408      13.786   3.251 -12.636
ATOM   2678  H02 WTR   408      13.185   4.420 -11.886
TER   
ATOM   2679  O00 WTR   409      12.171 -10.052 -16.996
ATOM   2680  H01 WTR   409      12.204 -10.823 -17.562
ATOM   2681  H02 WTR   409      11.614 -10.315 -16.264
TER   
ATOM   2682  O00 WTR   410      19.863  -2.104 -12.073
ATOM   2683  H01 WTR   410      20.427  -1.588 -12.649
ATOM   2684  H02 WTR   410      19.873  -1.631 -11.241
TER   
ATOM   2685  O00 WTR   411      13.354  -3.944 -14.496
ATOM   2686  H01 WTR   411      13.782  -3.095 -14.608
ATOM   2687  H02 WTR   411      12.591  -3.906 -15.072
TER   
ATOM   2688  O00 WTR   412      13.324   3.207 -15.282
ATOM   2689  H01 WTR   412      13.805   2.404 -15.084
ATOM   2690  H02 WTR   412      13.158   3.605 -14.427
TER   
ATOM   2691  O00 WTR   413      11.921 -16.329 -20.446
ATOM   2692  H01 WTR   413      12.371 -16.821 -21.134
ATOM   2693  H02 WTR   413      11.810 -16.959 -19.734
TER   
ATOM   2694  O00 WTR   414      23.356  -0.592 -14.135
ATOM   2695  H01 WTR   414      22.723  -0.187 -14.728
ATOM   2696  H02 WTR   414      23.250  -0.117 -13.310
TER   
ATOM   2697  O00 WTR   415      18.627   5.116  -8.706
ATOM   2698  H01 WTR   415      18.227   5.915  -9.048
ATOM   2699  H02 WTR   415      18.234   5.002  -7.841
TER   
ATOM   2700  O00 WTR   416      19.728   1.081 -11.692
ATOM   2701  H01 WTR   416      19.546   0.405 -11.040
ATOM   2702  H02 WTR   416      19.276   1.858 -11.364
TER   
ATOM   2703  O00 WTR   417      15.132  -1.327 -15.139
ATOM   2704  H01 WTR   417      15.176  -1.544 -14.207
ATOM   2705  H02 WTR   417      14.838  -0.416 -15.159
TER   
ATOM   2706  O00 WTR   418      16.205  -4.200 -12.793
ATOM   2707  H01 WTR   418      15.805  -3.368 -12.539
ATOM   2708  H02 WTR   418      17.026  -4.232 -12.301
TER   
ATOM   2709  O00 WTR   419      14.558  -1.589 -12.498
ATOM   2710  H01 WTR   419      13.781  -1.071 -12.289
ATOM   2711  H02 WTR   419      15.199  -1.339 -11.832
TER   
ATOM   2712  O00 WTR   420       5.614 -19.469 -15.785
ATOM   2713  H01 WTR   420       4.998 -19.611 -16.503
ATOM   2714  H02 WTR   420       5.475 -20.214 -15.199
TER   
ATOM   2715  O00 WTR   421      14.623  -9.770 -15.632
ATOM   2716  H01 WTR   421      13.767 -10.048 -15.959
ATOM   2717  H02 WTR   421      15.059  -9.388 -16.394
TER   
ATOM   2718  O00 WTR   422      20.020  -3.802 -14.367
ATOM   2719  H01 WTR   422      20.408  -3.202 -15.004
ATOM   2720  H02 WTR   422      19.995  -3.302 -13.551
TER   
ATOM   2721  O00 WTR   423      16.240 -19.706  -7.960
ATOM   2722  H01 WTR   423      16.142 -18.913  -8.486
ATOM   2723  H02 WTR   423      15.584 -19.619  -7.268
TER   
ATOM   2724  O00 WTR   424      -8.132   9.657 -14.846
ATOM   2725  H01 WTR   424      -7.966   9.531 -13.912
ATOM   2726  H02 WTR   424      -8.470   8.814 -15.146
TER   
ATOM   2727  O00 WTR   425     -10.838  15.779 -15.915
ATOM   2728  H01 WTR   425     -11.462  15.610 -16.620
ATOM   2729  H02 WTR   425     -11.382  16.031 -15.168
TER   
ATOM   2730  O00 WTR   426       2.834   9.068 -15.579
ATOM   2731  H01 WTR   426       2.835   8.484 -16.337
ATOM   2732  H02 WTR   426       3.399   8.633 -14.940
TER   
ATOM   2733  O00 WTR   427      -8.050   9.117 -12.174
ATOM   2734  H01 WTR   427      -7.642   9.265 -11.321
ATOM   2735  H02 WTR   427      -7.855   8.202 -12.378
TER   
ATOM   2736  O00 WTR   428       2.939  18.647 -13.841
ATOM   2737  H01 WTR   428       3.462  19.438 -13.707
ATOM   2738  H02 WTR   428       2.996  18.179 -13.008
TER   
ATOM   2739  O00 WTR   429      -7.201  15.940 -14.100
ATOM   2740  H01 WTR   429      -6.801  16.483 -14.779
ATOM   2741  H02 WTR   429      -7.159  16.476 -13.308
TER   
ATOM   2742  O00 WTR   430       0.885   3.825 -14.593
ATOM   2743  H01 WTR   430       0.716   4.751 -14.417
ATOM   2744  H02 WTR   430       1.314   3.819 -15.449
TER   
ATOM   2745  O00 WTR   431       0.229  11.388  -9.424
ATOM   2746  H01 WTR   431      -0.416  12.039  -9.149
ATOM   2747  H02 WTR   431      -0.275  10.746  -9.924
TER   
ATOM   2748  O00 WTR   432       2.974  17.542 -11.227
ATOM   2749  H01 WTR   432       2.209  17.748 -10.689
ATOM   2750  H02 WTR   432       3.666  18.110 -10.887
TER   
ATOM   2751  O00 WTR   433       3.181  20.881  -6.741
ATOM   2752  H01 WTR   433       3.520  20.292  -6.067
ATOM   2753  H02 WTR   433       2.402  21.273  -6.347
TER   
ATOM   2754  O00 WTR   434       4.031  11.524 -16.232
ATOM   2755  H01 WTR   434       4.878  11.473 -16.674
ATOM   2756  H02 WTR   434       3.721  10.618 -16.204
TER   
ATOM   2757  O00 WTR   435      -1.553  12.826  -7.998
ATOM   2758  H01 WTR   435      -1.499  13.077  -7.076
ATOM   2759  H02 WTR   435      -2.229  12.148  -8.023
TER   
ATOM   2760  O00 WTR   436       3.323  16.104 -15.102
ATOM   2761  H01 WTR   436       3.210  17.009 -14.811
ATOM   2762  H02 WTR   436       3.894  16.167 -15.867
TER   
ATOM   2763  O00 WTR   437      -1.011   4.535 -16.855
ATOM   2764  H01 WTR   437      -0.689   3.940 -17.533
ATOM   2765  H02 WTR   437      -0.528   4.285 -16.067
TER   
ATOM   2766  O00 WTR   438     -10.728   7.633 -12.917
ATOM   2767  H01 WTR   438      -9.869   7.996 -12.701
ATOM   2768  H02 WTR   438     -10.549   6.981 -13.595
TER   
ATOM   2769  O00 WTR   439       5.552   9.975 -13.083
ATOM   2770  H01 WTR   439       6.155   9.691 -13.770
ATOM   2771  H02 WTR   439       4.950   9.239 -12.972
TER   
ATOM   2772  O00 WTR   440      -7.760   6.365 -11.983
ATOM   2773  H01 WTR   440      -7.340   6.223 -12.831
ATOM   2774  H02 WTR   440      -7.229   5.864 -11.365
TER   
ATOM   2775  O00 WTR   441     -14.308 -16.425   4.488
ATOM   2776  H01 WTR   441     -15.189 -16.654   4.193
ATOM   2777  H02 WTR   441     -14.441 -15.708   5.108
TER   
ATOM   2778  O00 WTR   442     -13.469 -22.831   8.014
ATOM   2779  H01 WTR   442     -14.388 -22.593   8.141
ATOM   2780  H02 WTR   442     -13.225 -22.411   7.189
TER   
ATOM   2781  O00 WTR   443      -7.822 -18.848   7.733
ATOM   2782  H01 WTR   443      -8.104 -19.757   7.831
ATOM   2783  H02 WTR   443      -7.766 -18.516   8.629
TER   
ATOM   2784  O00 WTR   444      -9.633 -27.935   8.544
ATOM   2785  H01 WTR   444     -10.307 -28.001   7.867
ATOM   2786  H02 WTR   444      -9.513 -26.994   8.672
TER   
ATOM   2787  O00 WTR   445     -13.511 -20.292  11.304
ATOM   2788  H01 WTR   445     -12.982 -21.077  11.449
ATOM   2789  H02 WTR   445     -13.322 -19.733  12.057
TER   
ATOM   2790  O00 WTR   446     -11.146 -28.189   3.148
ATOM   2791  H01 WTR   446     -10.491 -28.708   3.614
ATOM   2792  H02 WTR   446     -11.268 -28.648   2.316
TER   
ATOM   2793  O00 WTR   447     -11.907 -22.771  12.017
ATOM   2794  H01 WTR   447     -11.026 -23.048  11.768
ATOM   2795  H02 WTR   447     -12.103 -23.275  12.807
TER   
ATOM   2796  O00 WTR   448     -11.297 -25.773  12.140
ATOM   2797  H01 WTR   448     -11.899 -26.276  12.688
ATOM   2798  H02 WTR   448     -11.773 -25.641  11.320
TER   
ATOM   2799  O00 WTR   449     -11.792 -27.914   5.972
ATOM   2800  H01 WTR   449     -12.138 -27.046   6.178
ATOM   2801  H02 WTR   449     -11.552 -27.863   5.046
TER   
ATOM   2802  O00 WTR   450      -9.729 -25.136   9.024
ATOM   2803  H01 WTR   450      -9.495 -24.603   8.265
ATOM   2804  H02 WTR   450     -10.680 -25.052   9.092
TER   
ATOM   2805  O00 WTR   451     -12.635 -19.890  -0.905
ATOM   2806  H01 WTR   451     -12.937 -19.228  -1.527
ATOM   2807  H02 WTR   451     -12.865 -20.725  -1.313
TER   
ATOM   2808  O00 WTR   452     -10.641 -19.425  -7.003
ATOM   2809  H01 WTR   452     -10.363 -20.243  -7.415
ATOM   2810  H02 WTR   452     -11.377 -19.675  -6.444
TER   
ATOM   2811  O00 WTR   453     -22.885 -20.534  -7.186
ATOM   2812  H01 WTR   453     -22.157 -20.878  -6.668
ATOM   2813  H02 WTR   453     -23.563 -20.331  -6.541
TER   
ATOM   2814  O00 WTR   454     -19.678 -19.914  -5.977
ATOM   2815  H01 WTR   454     -19.833 -19.066  -5.562
ATOM   2816  H02 WTR   454     -18.836 -20.204  -5.626
TER   
ATOM   2817  O00 WTR   455      -8.022 -20.264  21.359
ATOM   2818  H01 WTR   455      -7.978 -20.940  20.683
ATOM   2819  H02 WTR   455      -7.148 -20.258  21.750
TER   
ATOM   2820  O00 WTR   456     -18.719 -16.781  -7.138
ATOM   2821  H01 WTR   456     -19.156 -16.492  -7.939
ATOM   2822  H02 WTR   456     -17.862 -16.358  -7.166
TER   
ATOM   2823  O00 WTR   457     -15.765 -19.828  -0.182
ATOM   2824  H01 WTR   457     -15.126 -20.245  -0.761
ATOM   2825  H02 WTR   457     -16.615 -20.062  -0.555
TER   
ATOM   2826  O00 WTR   458      -9.397 -23.441  11.243
ATOM   2827  H01 WTR   458      -9.437 -24.016  10.479
ATOM   2828  H02 WTR   458      -8.597 -22.930  11.117
TER   
ATOM   2829  O00 WTR   459     -12.968 -20.169  -5.674
ATOM   2830  H01 WTR   459     -13.688 -19.540  -5.708
ATOM   2831  H02 WTR   459     -13.151 -20.782  -6.386
TER   
ATOM   2832  O00 WTR   460     -15.947 -16.532  -0.880
ATOM   2833  H01 WTR   460     -15.114 -16.854  -0.534
ATOM   2834  H02 WTR   460     -15.800 -16.452  -1.822
TER   
ATOM   2835  O00 WTR   461     -13.679 -21.784  -9.677
ATOM   2836  H01 WTR   461     -13.970 -22.182  -8.857
ATOM   2837  H02 WTR   461     -13.924 -20.862  -9.597
TER   
ATOM   2838  O00 WTR   462     -17.579 -19.113  -9.021
ATOM   2839  H01 WTR   462     -17.481 -18.160  -9.019
ATOM   2840  H02 WTR   462     -18.522 -19.256  -9.103
TER   
ATOM   2841  O00 WTR   463     -15.539 -25.322  -1.386
ATOM   2842  H01 WTR   463     -14.770 -25.151  -1.929
ATOM   2843  H02 WTR   463     -15.185 -25.702  -0.581
TER   
ATOM   2844  O00 WTR   464     -12.173 -23.867  -6.565
ATOM   2845  H01 WTR   464     -11.598 -23.670  -7.304
ATOM   2846  H02 WTR   464     -11.856 -23.306  -5.858
TER   
ATOM   2847  O00 WTR   465     -11.111 -24.207   4.765
ATOM   2848  H01 WTR   465     -11.796 -24.557   5.334
ATOM   2849  H02 WTR   465     -10.401 -23.969   5.361
TER   
ATOM   2850  O00 WTR   466     -15.287 -31.345  -0.120
ATOM   2851  H01 WTR   466     -15.770 -30.643   0.317
ATOM   2852  H02 WTR   466     -15.935 -31.767  -0.684
TER   
ATOM   2853  O00 WTR   467     -15.238 -16.037  -4.204
ATOM   2854  H01 WTR   467     -14.501 -15.428  -4.181
ATOM   2855  H02 WTR   467     -15.542 -16.012  -5.111
TER   
ATOM   2856  O00 WTR   468     -17.678 -14.403 -11.136
ATOM   2857  H01 WTR   468     -16.863 -13.926 -11.293
ATOM   2858  H02 WTR   468     -18.274 -14.090 -11.817
TER   
ATOM   2859  O00 WTR   469     -10.440 -21.853   3.321
ATOM   2860  H01 WTR   469     -11.250 -22.110   3.760
ATOM   2861  H02 WTR   469     -10.717 -21.218   2.660
TER   
ATOM   2862  O00 WTR   470     -20.564 -19.778  -8.595
ATOM   2863  H01 WTR   470     -21.448 -20.122  -8.463
ATOM   2864  H02 WTR   470     -20.068 -20.097  -7.841
TER   
ATOM   2865  O00 WTR   471     -15.530 -19.035  -4.178
ATOM   2866  H01 WTR   471     -15.031 -19.691  -3.691
ATOM   2867  H02 WTR   471     -15.264 -18.199  -3.796
TER   
ATOM   2868  O00 WTR   472      -0.213 -21.787   9.483
ATOM   2869  H01 WTR   472       0.234 -20.940   9.502
ATOM   2870  H02 WTR   472       0.474 -22.415   9.259
TER   
ATOM   2871  O00 WTR   473      -4.782 -19.478   7.500
ATOM   2872  H01 WTR   473      -5.730 -19.606   7.551
ATOM   2873  H02 WTR   473      -4.578 -18.898   8.234
TER   
ATOM   2874  O00 WTR   474       7.235 -21.228   5.110
ATOM   2875  H01 WTR   474       7.359 -22.164   5.265
ATOM   2876  H02 WTR   474       6.611 -20.953   5.782
TER   
ATOM   2877  O00 WTR   475      -4.077 -21.809   1.112
ATOM   2878  H01 WTR   475      -3.223 -21.473   0.841
ATOM   2879  H02 WTR   475      -4.701 -21.146   0.816
TER   
ATOM   2880  O00 WTR   476       0.255 -20.732   0.465
ATOM   2881  H01 WTR   476      -0.159 -21.582   0.617
ATOM   2882  H02 WTR   476       1.096 -20.790   0.917
TER   
ATOM   2883  O00 WTR   477      -2.149 -28.654   5.524
ATOM   2884  H01 WTR   477      -1.256 -28.695   5.180
ATOM   2885  H02 WTR   477      -2.119 -29.166   6.332
TER   
ATOM   2886  O00 WTR   478      -5.404 -22.757  13.687
ATOM   2887  H01 WTR   478      -5.137 -22.419  14.542
ATOM   2888  H02 WTR   478      -6.188 -23.274  13.868
TER   
ATOM   2889  O00 WTR   479     -11.299 -23.179   1.125
ATOM   2890  H01 WTR   479     -10.733 -22.874   1.834
ATOM   2891  H02 WTR   479     -11.461 -24.101   1.327
TER   
ATOM   2892  O00 WTR   480      -9.519 -29.708  -0.021
ATOM   2893  H01 WTR   480      -9.307 -30.145  -0.846
ATOM   2894  H02 WTR   480      -8.745 -29.182   0.178
TER   
ATOM   2895  O00 WTR   481       0.843 -24.863  13.492
ATOM   2896  H01 WTR   481       1.703 -24.964  13.899
ATOM   2897  H02 WTR   481       0.746 -25.640  12.940
TER   
ATOM   2898  O00 WTR   482      -6.870 -32.292   5.857
ATOM   2899  H01 WTR   482      -6.230 -31.700   5.461
ATOM   2900  H02 WTR   482      -7.562 -31.716   6.181
TER   
ATOM   2901  O00 WTR   483      -2.009 -27.898   1.975
ATOM   2902  H01 WTR   483      -1.768 -28.349   1.165
ATOM   2903  H02 WTR   483      -2.947 -27.728   1.885
TER   
ATOM   2904  O00 WTR   484      -6.871 -21.670  11.490
ATOM   2905  H01 WTR   484      -6.416 -21.833  12.316
ATOM   2906  H02 WTR   484      -6.905 -20.716  11.419
TER   
ATOM   2907  O00 WTR   485     -13.857 -25.793   0.816
ATOM   2908  H01 WTR   485     -13.179 -26.085   0.207
ATOM   2909  H02 WTR   485     -13.722 -26.327   1.600
TER   
ATOM   2910  O00 WTR   486     -10.036 -29.401  10.758
ATOM   2911  H01 WTR   486      -9.851 -28.802  10.034
ATOM   2912  H02 WTR   486      -9.715 -28.944  11.535
TER   
ATOM   2913  O00 WTR   487      -4.707 -27.543   1.607
ATOM   2914  H01 WTR   487      -5.214 -27.453   2.414
ATOM   2915  H02 WTR   487      -4.597 -26.646   1.291
TER   
ATOM   2916  O00 WTR   488      -4.202 -21.172   3.625
ATOM   2917  H01 WTR   488      -4.093 -21.669   2.814
ATOM   2918  H02 WTR   488      -4.961 -21.571   4.050
TER   
ATOM   2919  O00 WTR   489       2.758 -24.336  20.712
ATOM   2920  H01 WTR   489       3.161 -24.061  19.889
ATOM   2921  H02 WTR   489       1.816 -24.295  20.543
TER   
ATOM   2922  O00 WTR   490     -12.730 -21.742   5.451
ATOM   2923  H01 WTR   490     -11.863 -21.776   5.854
ATOM   2924  H02 WTR   490     -13.041 -20.853   5.624
TER   
ATOM   2925  O00 WTR   491      -9.482 -31.041  14.356
ATOM   2926  H01 WTR   491     -10.233 -30.718  13.859
ATOM   2927  H02 WTR   491      -9.490 -30.526  15.163
TER   
ATOM   2928  O00 WTR   492      -7.116 -31.116  -1.889
ATOM   2929  H01 WTR   492      -6.768 -31.469  -2.708
ATOM   2930  H02 WTR   492      -7.976 -30.768  -2.123
TER   
ATOM   2931  O00 WTR   493      -8.407 -16.312   6.749
ATOM   2932  H01 WTR   493      -7.554 -15.906   6.595
ATOM   2933  H02 WTR   493      -8.206 -17.231   6.926
TER   
ATOM   2934  O00 WTR   494     -11.251 -25.512   2.133
ATOM   2935  H01 WTR   494     -11.375 -24.985   2.923
ATOM   2936  H02 WTR   494     -11.165 -26.410   2.455
TER   
ATOM   2937  O00 WTR   495      -3.716 -31.907   6.696
ATOM   2938  H01 WTR   495      -4.215 -32.494   7.264
ATOM   2939  H02 WTR   495      -2.879 -31.792   7.146
TER   
ATOM   2940  O00 WTR   496      -5.047 -18.452  12.275
ATOM   2941  H01 WTR   496      -5.229 -19.118  12.938
ATOM   2942  H02 WTR   496      -5.877 -17.988  12.166
TER   
ATOM   2943  O00 WTR   497      -9.880 -16.402   4.276
ATOM   2944  H01 WTR   497      -9.251 -16.035   4.897
ATOM   2945  H02 WTR   497      -9.467 -17.207   3.964
TER   
ATOM   2946  O00 WTR   498      -6.014 -14.469   9.452
ATOM   2947  H01 WTR   498      -5.707 -14.118   8.616
ATOM   2948  H02 WTR   498      -6.876 -14.835   9.256
TER   
ATOM   2949  O00 WTR   499      -8.851 -30.631   7.084
ATOM   2950  H01 WTR   499      -9.779 -30.860   7.136
ATOM   2951  H02 WTR   499      -8.769 -29.842   7.620
TER   
ATOM   2952  O00 WTR   500      -6.300 -30.003   4.391
ATOM   2953  H01 WTR   500      -6.010 -30.405   3.572
ATOM   2954  H02 WTR   500      -5.818 -29.178   4.438
TER   
ATOM   2955  O00 WTR   501       0.104 -23.824  19.889
ATOM   2956  H01 WTR   501      -0.170 -22.954  20.178
ATOM   2957  H02 WTR   501       0.131 -23.762  18.934
TER   
ATOM   2958  O00 WTR   502     -12.552 -26.863  -1.227
ATOM   2959  H01 WTR   502     -12.761 -27.679  -0.772
ATOM   2960  H02 WTR   502     -11.819 -27.089  -1.800
TER   
ATOM   2961  O00 WTR   503       2.103 -24.969   5.192
ATOM   2962  H01 WTR   503       1.714 -24.586   5.978
ATOM   2963  H02 WTR   503       1.427 -25.554   4.850
TER   
ATOM   2964  O00 WTR   504       0.319 -25.661  -4.214
ATOM   2965  H01 WTR   504       0.359 -26.593  -4.430
ATOM   2966  H02 WTR   504      -0.470 -25.346  -4.654
TER   
ATOM   2967  O00 WTR   505      -1.373 -28.853  11.065
ATOM   2968  H01 WTR   505      -1.725 -28.524  11.892
ATOM   2969  H02 WTR   505      -1.880 -28.400  10.391
TER   
ATOM   2970  O00 WTR   506     -12.201 -29.247   0.369
ATOM   2971  H01 WTR   506     -12.828 -29.961   0.481
ATOM   2972  H02 WTR   506     -11.363 -29.684   0.217
TER   
ATOM   2973  O00 WTR   507      -7.651 -17.370  15.142
ATOM   2974  H01 WTR   507      -6.987 -18.001  15.421
ATOM   2975  H02 WTR   507      -8.333 -17.904  14.734
TER   
ATOM   2976  O00 WTR   508      -6.528 -31.011  15.346
ATOM   2977  H01 WTR   508      -7.377 -31.303  15.014
ATOM   2978  H02 WTR   508      -5.887 -31.475  14.807
TER   
ATOM   2979  O00 WTR   509      -8.091 -29.147  16.351
ATOM   2980  H01 WTR   509      -7.888 -28.241  16.118
ATOM   2981  H02 WTR   509      -7.255 -29.606  16.279
TER   
ATOM   2982  O00 WTR   510       2.070 -24.838  -6.062
ATOM   2983  H01 WTR   510       1.625 -24.498  -6.838
ATOM   2984  H02 WTR   510       1.397 -24.842  -5.381
TER   
ATOM   2985  O00 WTR   511      -7.740 -24.629  13.202
ATOM   2986  H01 WTR   511      -7.522 -25.477  12.816
ATOM   2987  H02 WTR   511      -8.240 -24.177  12.522
TER   
ATOM   2988  O00 WTR   512       0.490 -26.967  -0.263
ATOM   2989  H01 WTR   512       1.294 -27.306   0.131
ATOM   2990  H02 WTR   512      -0.187 -27.592  -0.002
TER   
ATOM   2991  O00 WTR   513      -0.080 -23.039   6.891
ATOM   2992  H01 WTR   513      -0.912 -22.599   7.067
ATOM   2993  H02 WTR   513       0.543 -22.326   6.747
TER   
ATOM   2994  O00 WTR   514      -5.892 -23.562   7.585
ATOM   2995  H01 WTR   514      -5.293 -23.112   8.180
ATOM   2996  H02 WTR   514      -5.633 -24.482   7.634
TER   
ATOM   2997  O00 WTR   515      -5.652 -32.413   8.497
ATOM   2998  H01 WTR   515      -6.103 -32.440   7.654
ATOM   2999  H02 WTR   515      -5.903 -31.571   8.877
TER   
ATOM   3000  O00 WTR   516      -4.434 -28.904   8.048
ATOM   3001  H01 WTR   516      -4.247 -29.698   7.547
ATOM   3002  H02 WTR   516      -4.850 -29.219   8.850
TER   
ATOM   3003  O00 WTR   517       0.519 -23.985  17.101
ATOM   3004  H01 WTR   517       0.009 -24.682  16.688
ATOM   3005  H02 WTR   517       0.331 -23.207  16.576
TER   
ATOM   3006  O00 WTR   518       6.246 -16.263   0.093
ATOM   3007  H01 WTR   518       6.583 -15.393  -0.119
ATOM   3008  H02 WTR   518       6.986 -16.715   0.497
TER   
ATOM   3009  O00 WTR   519      -4.607 -27.558   4.542
ATOM   3010  H01 WTR   519      -4.356 -26.634   4.534
ATOM   3011  H02 WTR   519      -3.794 -28.026   4.731
TER   
ATOM   3012  O00 WTR   520      10.728 -23.234   4.357
ATOM   3013  H01 WTR   520      10.305 -22.379   4.274
ATOM   3014  H02 WTR   520      10.534 -23.512   5.252
TER   
ATOM   3015  O00 WTR   521     -14.268 -22.228  -6.999
ATOM   3016  H01 WTR   521     -13.562 -22.866  -6.891
ATOM   3017  H02 WTR   521     -14.759 -22.273  -6.179
TER   
ATOM   3018  O00 WTR   522      -2.415 -21.812   7.724
ATOM   3019  H01 WTR   522      -1.779 -21.935   8.429
ATOM   3020  H02 WTR   522      -3.267 -21.888   8.153
TER   
ATOM   3021  O00 WTR   523      -8.485 -24.034   6.790
ATOM   3022  H01 WTR   523      -8.243 -24.957   6.719
ATOM   3023  H02 WTR   523      -7.676 -23.593   7.047
TER   
ATOM   3024  O00 WTR   524      -4.107 -17.652   5.653
ATOM   3025  H01 WTR   524      -4.426 -18.353   6.222
ATOM   3026  H02 WTR   524      -4.296 -17.960   4.766
TER   
ATOM   3027  O00 WTR   525      -9.393 -22.942  -0.642
ATOM   3028  H01 WTR   525     -10.152 -23.073  -0.074
ATOM   3029  H02 WTR   525      -9.386 -22.001  -0.820
TER   
ATOM   3030  O00 WTR   526      -5.899 -31.037   1.567
ATOM   3031  H01 WTR   526      -6.618 -30.416   1.451
ATOM   3032  H02 WTR   526      -6.277 -31.749   2.083
TER   
ATOM   3033  O00 WTR   527      -7.583 -26.770   5.473
ATOM   3034  H01 WTR   527      -8.097 -27.366   4.928
ATOM   3035  H02 WTR   527      -6.673 -27.001   5.289
TER   
ATOM   3036  O00 WTR   528      -1.962 -31.505  12.139
ATOM   3037  H01 WTR   528      -2.436 -31.266  12.936
ATOM   3038  H02 WTR   528      -1.577 -30.684  11.834
TER   
ATOM   3039  O00 WTR   529      -9.301 -24.684  15.512
ATOM   3040  H01 WTR   529      -8.858 -24.424  14.704
ATOM   3041  H02 WTR   529      -9.099 -23.983  16.132
TER   
ATOM   3042  O00 WTR   530       2.369 -28.397  13.584
ATOM   3043  H01 WTR   530       1.778 -28.270  12.842
ATOM   3044  H02 WTR   530       3.092 -28.914  13.229
TER   
ATOM   3045  O00 WTR   531      -3.636 -24.951   4.644
ATOM   3046  H01 WTR   531      -2.918 -24.420   4.990
ATOM   3047  H02 WTR   531      -4.060 -24.388   3.997
TER   
ATOM   3048  O00 WTR   532       4.945 -28.366   6.412
ATOM   3049  H01 WTR   532       5.131 -27.490   6.071
ATOM   3050  H02 WTR   532       5.048 -28.944   5.656
TER   
ATOM   3051  O00 WTR   533       5.783 -24.408  12.640
ATOM   3052  H01 WTR   533       6.008 -24.230  13.553
ATOM   3053  H02 WTR   533       6.620 -24.375  12.176
TER   
ATOM   3054  O00 WTR   534       5.884 -25.511   8.325
ATOM   3055  H01 WTR   534       6.607 -24.893   8.436
ATOM   3056  H02 WTR   534       5.754 -25.887   9.196
TER   
ATOM   3057  O00 WTR   535       4.750 -31.253  -2.282
ATOM   3058  H01 WTR   535       4.264 -31.071  -1.478
ATOM   3059  H02 WTR   535       5.083 -32.142  -2.165
TER   
ATOM   3060  O00 WTR   536       2.868 -27.220  20.276
ATOM   3061  H01 WTR   536       2.027 -27.560  20.579
ATOM   3062  H02 WTR   536       2.841 -26.287  20.491
TER   
ATOM   3063  O00 WTR   537       7.562 -24.026   5.338
ATOM   3064  H01 WTR   537       7.890 -24.137   6.231
ATOM   3065  H02 WTR   537       6.797 -24.599   5.291
TER   
ATOM   3066  O00 WTR   538       0.217 -19.016   9.272
ATOM   3067  H01 WTR   538       0.846 -18.448   8.826
ATOM   3068  H02 WTR   538      -0.597 -18.904   8.781
TER   
ATOM   3069  O00 WTR   539       7.533 -28.360  10.794
ATOM   3070  H01 WTR   539       7.636 -28.413   9.844
ATOM   3071  H02 WTR   539       7.007 -27.573  10.935
TER   
ATOM   3072  O00 WTR   540       5.242 -20.973  12.390
ATOM   3073  H01 WTR   540       5.145 -20.149  11.914
ATOM   3074  H02 WTR   540       4.510 -21.512  12.090
TER   
ATOM   3075  O00 WTR   541      -4.903 -26.832  13.148
ATOM   3076  H01 WTR   541      -5.535 -27.529  12.970
ATOM   3077  H02 WTR   541      -4.403 -26.748  12.336
TER   
ATOM   3078  O00 WTR   542      -3.644 -23.470  11.747
ATOM   3079  H01 WTR   542      -2.791 -23.036  11.775
ATOM   3080  H02 WTR   542      -4.128 -23.095  12.483
TER   
ATOM   3081  O00 WTR   543       1.803 -28.567   6.185
ATOM   3082  H01 WTR   543       1.457 -27.988   5.506
ATOM   3083  H02 WTR   543       2.753 -28.469   6.123
TER   
ATOM   3084  O00 WTR   544      11.139 -25.793   6.032
ATOM   3085  H01 WTR   544      11.784 -25.259   6.497
ATOM   3086  H02 WTR   544      11.642 -26.527   5.682
TER   
ATOM   3087  O00 WTR   545       1.999 -27.575  16.613
ATOM   3088  H01 WTR   545       2.151 -27.636  15.670
ATOM   3089  H02 WTR   545       2.488 -26.797  16.884
TER   
ATOM   3090  O00 WTR   546       5.117 -20.252  15.315
ATOM   3091  H01 WTR   546       4.161 -20.222  15.295
ATOM   3092  H02 WTR   546       5.366 -20.559  14.444
TER   
ATOM   3093  O00 WTR   547       5.833 -20.603   2.933
ATOM   3094  H01 WTR   547       5.107 -21.227   2.921
ATOM   3095  H02 WTR   547       6.320 -20.816   3.729
TER   
ATOM   3096  O00 WTR   548      -2.231 -27.803  13.625
ATOM   3097  H01 WTR   548      -2.287 -28.131  14.522
ATOM   3098  H02 WTR   548      -3.141 -27.743  13.334
TER   
ATOM   3099  O00 WTR   549      11.912 -26.338  -0.208
ATOM   3100  H01 WTR   549      11.868 -27.276  -0.390
ATOM   3101  H02 WTR   549      12.370 -26.277   0.631
TER   
ATOM   3102  O00 WTR   550       3.424 -23.262  11.766
ATOM   3103  H01 WTR   550       2.792 -23.637  12.379
ATOM   3104  H02 WTR   550       4.251 -23.694  11.980
TER   
ATOM   3105  O00 WTR   551      10.403 -23.183  11.806
ATOM   3106  H01 WTR   551      10.521 -22.333  11.382
ATOM   3107  H02 WTR   551      10.846 -23.803  11.226
TER   
ATOM   3108  O00 WTR   552       5.343 -20.925   7.154
ATOM   3109  H01 WTR   552       4.885 -21.759   7.046
ATOM   3110  H02 WTR   552       4.857 -20.311   6.603
TER   
ATOM   3111  O00 WTR   553       8.988 -24.867   1.624
ATOM   3112  H01 WTR   553       8.454 -24.113   1.872
ATOM   3113  H02 WTR   553       9.257 -25.255   2.457
TER   
ATOM   3114  O00 WTR   554       4.866 -25.426   2.083
ATOM   3115  H01 WTR   554       5.329 -25.735   2.862
ATOM   3116  H02 WTR   554       5.548 -25.337   1.418
TER   
ATOM   3117  O00 WTR   555      -7.693 -20.865   3.684
ATOM   3118  H01 WTR   555      -7.332 -21.438   4.361
ATOM   3119  H02 WTR   555      -8.459 -21.335   3.355
TER   
ATOM   3120  O00 WTR   556     -11.969 -23.405 -11.413
ATOM   3121  H01 WTR   556     -12.472 -22.968 -10.726
ATOM   3122  H02 WTR   556     -12.283 -23.012 -12.227
TER   
ATOM   3123  O00 WTR   557       3.742 -19.187   5.893
ATOM   3124  H01 WTR   557       2.877 -19.474   6.186
ATOM   3125  H02 WTR   557       3.562 -18.556   5.196
TER   
ATOM   3126  O00 WTR   558       0.777 -26.994  11.826
ATOM   3127  H01 WTR   558       1.205 -26.819  10.988
ATOM   3128  H02 WTR   558       0.088 -27.624  11.616
TER   
ATOM   3129  O00 WTR   559      11.954 -26.182  12.811
ATOM   3130  H01 WTR   559      11.223 -26.796  12.742
ATOM   3131  H02 WTR   559      11.915 -25.863  13.713
TER   
ATOM   3132  O00 WTR   560      -1.361 -31.455   8.154
ATOM   3133  H01 WTR   560      -0.679 -30.784   8.141
ATOM   3134  H02 WTR   560      -1.491 -31.647   9.082
TER   
ATOM   3135  O00 WTR   561       4.206 -29.175  11.734
ATOM   3136  H01 WTR   561       4.978 -29.735  11.819
ATOM   3137  H02 WTR   561       3.923 -29.292  10.827
TER   
ATOM   3138  O00 WTR   562       0.051 -16.231  26.287
ATOM   3139  H01 WTR   562       0.825 -16.182  25.726
ATOM   3140  H02 WTR   562       0.229 -15.613  26.996
TER   
ATOM   3141  O00 WTR   563       4.475 -15.300   2.053
ATOM   3142  H01 WTR   563       3.994 -15.190   1.233
ATOM   3143  H02 WTR   563       5.305 -15.700   1.792
TER   
ATOM   3144  O00 WTR   564       4.760 -18.544  11.200
ATOM   3145  H01 WTR   564       5.395 -18.085  10.649
ATOM   3146  H02 WTR   564       4.698 -18.009  11.991
TER   
ATOM   3147  O00 WTR   565       3.456 -29.268   8.776
ATOM   3148  H01 WTR   565       4.154 -28.936   8.212
ATOM   3149  H02 WTR   565       2.882 -29.756   8.185
TER   
ATOM   3150  O00 WTR   566      -2.661 -28.896  16.090
ATOM   3151  H01 WTR   566      -3.464 -28.493  16.419
ATOM   3152  H02 WTR   566      -2.142 -29.074  16.874
TER   
ATOM   3153  O00 WTR   567       3.256 -24.629  14.828
ATOM   3154  H01 WTR   567       3.278 -23.790  15.287
ATOM   3155  H02 WTR   567       3.775 -25.216  15.377
TER   
ATOM   3156  O00 WTR   568      -1.895 -27.116   8.783
ATOM   3157  H01 WTR   568      -1.263 -26.473   8.462
ATOM   3158  H02 WTR   568      -2.606 -27.094   8.142
TER   
ATOM   3159  O00 WTR   569       7.754 -21.430  11.264
ATOM   3160  H01 WTR   569       6.853 -21.185  11.479
ATOM   3161  H02 WTR   569       7.885 -22.270  11.702
TER   
ATOM   3162  O00 WTR   570       4.983 -26.360  10.980
ATOM   3163  H01 WTR   570       4.420 -26.992  11.427
ATOM   3164  H02 WTR   570       5.184 -25.704  11.647
TER   
ATOM   3165  O00 WTR   571       9.855 -25.913   8.462
ATOM   3166  H01 WTR   571       9.209 -26.609   8.343
ATOM   3167  H02 WTR   571      10.493 -26.055   7.763
TER   
ATOM   3168  O00 WTR   572      12.481 -17.263   8.103
ATOM   3169  H01 WTR   572      11.949 -17.856   7.572
ATOM   3170  H02 WTR   572      13.166 -16.957   7.508
TER   
ATOM   3171  O00 WTR   573      11.895 -24.195   2.058
ATOM   3172  H01 WTR   573      11.175 -24.406   1.463
ATOM   3173  H02 WTR   573      11.466 -23.982   2.887
TER   
ATOM   3174  O00 WTR   574      -0.066 -29.174   8.150
ATOM   3175  H01 WTR   574      -0.443 -28.351   8.459
ATOM   3176  H02 WTR   574       0.571 -28.912   7.486
TER   
ATOM   3177  O00 WTR   575       4.186 -23.343   7.377
ATOM   3178  H01 WTR   575       4.555 -24.140   7.758
ATOM   3179  H02 WTR   575       3.440 -23.132   7.939
TER   
ATOM   3180  O00 WTR   576       8.941 -21.612   7.979
ATOM   3181  H01 WTR   576       9.506 -21.275   7.284
ATOM   3182  H02 WTR   576       8.349 -20.887   8.179
TER   
ATOM   3183  O00 WTR   577      13.567 -15.219  14.099
ATOM   3184  H01 WTR   577      13.225 -15.847  14.735
ATOM   3185  H02 WTR   577      14.471 -15.497  13.949
TER   
ATOM   3186  O00 WTR   578       9.727 -20.668   3.776
ATOM   3187  H01 WTR   578       8.835 -20.738   4.117
ATOM   3188  H02 WTR   578       9.630 -20.769   2.829
TER   
ATOM   3189  O00 WTR   579      -3.227 -31.870   3.829
ATOM   3190  H01 WTR   579      -3.494 -32.041   4.732
ATOM   3191  H02 WTR   579      -2.793 -31.018   3.864
TER   
ATOM   3192  O00 WTR   580      13.349 -19.373  -3.690
ATOM   3193  H01 WTR   580      12.837 -20.034  -3.225
ATOM   3194  H02 WTR   580      14.255 -19.674  -3.613
TER   
ATOM   3195  O00 WTR   581      -1.027 -32.470   2.222
ATOM   3196  H01 WTR   581      -1.022 -33.408   2.035
ATOM   3197  H02 WTR   581      -1.902 -32.298   2.568
TER   
ATOM   3198  O00 WTR   582       7.325 -18.430  -5.262
ATOM   3199  H01 WTR   582       6.469 -18.740  -4.966
ATOM   3200  H02 WTR   582       7.422 -18.796  -6.141
TER   
ATOM   3201  O00 WTR   583      -5.486 -28.862  -7.872
ATOM   3202  H01 WTR   583      -4.599 -29.067  -7.577
ATOM   3203  H02 WTR   583      -6.054 -29.390  -7.312
TER   
ATOM   3204  O00 WTR   584       9.611 -18.675 -15.464
ATOM   3205  H01 WTR   584       9.427 -18.703 -14.525
ATOM   3206  H02 WTR   584      10.540 -18.448 -15.519
TER   
ATOM   3207  O00 WTR   585     -15.782 -22.625  -4.733
ATOM   3208  H01 WTR   585     -15.824 -23.553  -4.503
ATOM   3209  H02 WTR   585     -15.139 -22.256  -4.127
TER   
ATOM   3210  O00 WTR   586     -14.086 -21.567  -2.393
ATOM   3211  H01 WTR   586     -14.557 -22.183  -1.832
ATOM   3212  H02 WTR   586     -13.352 -22.072  -2.742
TER   
ATOM   3213  O00 WTR   587      -8.893 -27.036  -5.823
ATOM   3214  H01 WTR   587      -8.288 -27.315  -6.510
ATOM   3215  H02 WTR   587      -8.674 -26.118  -5.668
TER   
ATOM   3216  O00 WTR   588      -2.713 -17.606  -1.097
ATOM   3217  H01 WTR   588      -2.575 -17.337  -2.005
ATOM   3218  H02 WTR   588      -3.066 -16.828  -0.666
TER   
ATOM   3219  O00 WTR   589     -13.590 -24.217  -3.621
ATOM   3220  H01 WTR   589     -13.100 -24.984  -3.917
ATOM   3221  H02 WTR   589     -12.929 -23.530  -3.535
TER   
ATOM   3222  O00 WTR   590      -3.178 -30.084  -4.067
ATOM   3223  H01 WTR   590      -3.554 -29.287  -3.694
ATOM   3224  H02 WTR   590      -3.925 -30.673  -4.177
TER   
ATOM   3225  O00 WTR   591      -5.818 -26.388  -6.710
ATOM   3226  H01 WTR   591      -5.917 -27.153  -7.276
ATOM   3227  H02 WTR   591      -6.032 -26.708  -5.833
TER   
ATOM   3228  O00 WTR   592      -1.539 -24.627 -12.197
ATOM   3229  H01 WTR   592      -0.778 -24.488 -12.761
ATOM   3230  H02 WTR   592      -2.286 -24.363 -12.733
TER   
ATOM   3231  O00 WTR   593      -1.916 -23.435  -1.663
ATOM   3232  H01 WTR   593      -1.228 -23.329  -1.007
ATOM   3233  H02 WTR   593      -1.938 -22.597  -2.126
TER   
ATOM   3234  O00 WTR   594     -15.522 -18.743  -6.953
ATOM   3235  H01 WTR   594     -16.373 -18.856  -7.376
ATOM   3236  H02 WTR   594     -15.715 -18.762  -6.015
TER   
ATOM   3237  O00 WTR   595       3.482 -27.841  -8.668
ATOM   3238  H01 WTR   595       3.770 -28.521  -8.060
ATOM   3239  H02 WTR   595       4.040 -27.954  -9.437
TER   
ATOM   3240  O00 WTR   596      -5.219 -23.856  -7.612
ATOM   3241  H01 WTR   596      -5.808 -23.722  -8.355
ATOM   3242  H02 WTR   596      -5.169 -24.806  -7.514
TER   
ATOM   3243  O00 WTR   597      -1.263 -20.080  -6.498
ATOM   3244  H01 WTR   597      -1.089 -19.139  -6.459
ATOM   3245  H02 WTR   597      -2.099 -20.188  -6.045
TER   
ATOM   3246  O00 WTR   598     -15.530 -22.842  -0.594
ATOM   3247  H01 WTR   598     -15.696 -23.729  -0.913
ATOM   3248  H02 WTR   598     -15.118 -22.967   0.261
TER   
ATOM   3249  O00 WTR   599      -3.259 -19.862 -17.050
ATOM   3250  H01 WTR   599      -4.213 -19.832 -16.977
ATOM   3251  H02 WTR   599      -3.068 -20.758 -17.328
TER   
ATOM   3252  O00 WTR   600      -5.534 -31.822  -4.053
ATOM   3253  H01 WTR   600      -5.916 -31.500  -4.869
ATOM   3254  H02 WTR   600      -5.585 -32.775  -4.124
TER   
ATOM   3255  O00 WTR   601      -6.383 -24.017 -12.476
ATOM   3256  H01 WTR   601      -6.984 -23.302 -12.684
ATOM   3257  H02 WTR   601      -6.885 -24.812 -12.652
TER   
ATOM   3258  O00 WTR   602      -3.022 -29.803  -7.028
ATOM   3259  H01 WTR   602      -2.947 -30.009  -6.097
ATOM   3260  H02 WTR   602      -2.117 -29.765  -7.339
TER   
ATOM   3261  O00 WTR   603     -10.970 -16.976   0.790
ATOM   3262  H01 WTR   603     -11.378 -16.499   1.512
ATOM   3263  H02 WTR   603     -10.858 -17.866   1.123
TER   
ATOM   3264  O00 WTR   604      -5.915 -30.141  10.072
ATOM   3265  H01 WTR   604      -5.524 -30.862  10.567
ATOM   3266  H02 WTR   604      -6.497 -29.709  10.697
TER   
ATOM   3267  O00 WTR   605      -5.859 -28.936  -0.788
ATOM   3268  H01 WTR   605      -5.067 -29.462  -0.679
ATOM   3269  H02 WTR   605      -6.558 -29.577  -0.910
TER   
ATOM   3270  O00 WTR   606      -4.965 -24.587   0.968
ATOM   3271  H01 WTR   606      -4.855 -23.636   0.977
ATOM   3272  H02 WTR   606      -5.778 -24.729   0.483
TER   
ATOM   3273  O00 WTR   607      -0.998 -25.409   2.279
ATOM   3274  H01 WTR   607      -1.382 -26.272   2.124
ATOM   3275  H02 WTR   607      -1.631 -24.962   2.841
TER   
ATOM   3276  O00 WTR   608      -7.179 -29.748  -5.871
ATOM   3277  H01 WTR   608      -6.906 -29.008  -5.329
ATOM   3278  H02 WTR   608      -8.132 -29.675  -5.915
TER   
ATOM   3279  O00 WTR   609       7.391 -18.372   3.469
ATOM   3280  H01 WTR   609       7.927 -18.008   2.765
ATOM   3281  H02 WTR   609       6.860 -19.045   3.043
TER   
ATOM   3282  O00 WTR   610      -6.458 -27.607  -4.296
ATOM   3283  H01 WTR   610      -5.727 -27.621  -3.678
ATOM   3284  H02 WTR   610      -7.087 -26.998  -3.910
TER   
ATOM   3285  O00 WTR   611      -3.947 -24.209 -13.547
ATOM   3286  H01 WTR   611      -4.088 -24.980 -14.096
ATOM   3287  H02 WTR   611      -4.778 -24.085 -13.089
TER   
ATOM   3288  O00 WTR   612       0.700 -13.506  -3.840
ATOM   3289  H01 WTR   612       1.148 -14.172  -4.362
ATOM   3290  H02 WTR   612      -0.069 -13.272  -4.359
TER   
ATOM   3291  O00 WTR   613      -9.074 -29.061   4.670
ATOM   3292  H01 WTR   613      -8.352 -29.365   4.120
ATOM   3293  H02 WTR   613      -8.923 -29.479   5.517
TER   
ATOM   3294  O00 WTR   614       3.407 -27.242   0.467
ATOM   3295  H01 WTR   614       3.798 -26.465   0.867
ATOM   3296  H02 WTR   614       3.597 -27.152  -0.467
TER   
ATOM   3297  O00 WTR   615      -8.899 -21.579  -6.402
ATOM   3298  H01 WTR   615      -9.434 -21.419  -5.625
ATOM   3299  H02 WTR   615      -9.530 -21.810  -7.084
TER   
ATOM   3300  O00 WTR   616     -14.649 -23.344   4.397
ATOM   3301  H01 WTR   616     -14.092 -22.618   4.681
ATOM   3302  H02 WTR   616     -14.372 -23.521   3.498
TER   
ATOM   3303  O00 WTR   617      -7.179 -25.090  -3.305
ATOM   3304  H01 WTR   617      -6.487 -24.684  -2.783
ATOM   3305  H02 WTR   617      -7.271 -24.520  -4.068
TER   
ATOM   3306  O00 WTR   618      -6.851 -24.854   3.759
ATOM   3307  H01 WTR   618      -7.280 -25.474   4.348
ATOM   3308  H02 WTR   618      -7.142 -25.112   2.884
TER   
ATOM   3309  O00 WTR   619     -17.790 -21.396  -1.325
ATOM   3310  H01 WTR   619     -18.080 -21.298  -2.232
ATOM   3311  H02 WTR   619     -17.055 -22.007  -1.373
TER   
ATOM   3312  O00 WTR   620      -3.386 -31.209  14.399
ATOM   3313  H01 WTR   620      -2.947 -32.056  14.468
ATOM   3314  H02 WTR   620      -2.962 -30.664  15.061
TER   
ATOM   3315  O00 WTR   621     -11.768 -26.049  -4.948
ATOM   3316  H01 WTR   621     -11.880 -25.292  -5.522
ATOM   3317  H02 WTR   621     -10.967 -26.471  -5.259
TER   
ATOM   3318  O00 WTR   622      -8.706 -29.428  -3.322
ATOM   3319  H01 WTR   622      -7.953 -28.840  -3.382
ATOM   3320  H02 WTR   622      -9.454 -28.847  -3.186
TER   
ATOM   3321  O00 WTR   623      -5.775 -19.955  -0.461
ATOM   3322  H01 WTR   623      -5.821 -19.002  -0.534
ATOM   3323  H02 WTR   623      -5.688 -20.261  -1.364
TER   
ATOM   3324  O00 WTR   624     -10.264 -27.139  -2.731
ATOM   3325  H01 WTR   624     -10.755 -26.646  -3.388
ATOM   3326  H02 WTR   624      -9.792 -26.472  -2.233
TER   
ATOM   3327  O00 WTR   625       0.569 -28.527  -7.902
ATOM   3328  H01 WTR   625       0.786 -28.365  -6.984
ATOM   3329  H02 WTR   625       1.114 -27.910  -8.390
TER   
ATOM   3330  O00 WTR   626      10.224 -29.472  -3.812
ATOM   3331  H01 WTR   626       9.291 -29.356  -3.630
ATOM   3332  H02 WTR   626      10.254 -29.824  -4.701
TER   
ATOM   3333  O00 WTR   627      -1.607 -29.094  -0.338
ATOM   3334  H01 WTR   627      -1.723 -28.768  -1.231
ATOM   3335  H02 WTR   627      -2.212 -29.833  -0.272
TER   
ATOM   3336  O00 WTR   628       0.724 -26.940   3.972
ATOM   3337  H01 WTR   628       0.205 -26.331   3.447
ATOM   3338  H02 WTR   628       1.313 -27.357   3.343
TER   
ATOM   3339  O00 WTR   629      -1.859 -20.480  -2.331
ATOM   3340  H01 WTR   629      -2.095 -19.997  -1.538
ATOM   3341  H02 WTR   629      -0.963 -20.201  -2.523
TER   
ATOM   3342  O00 WTR   630      -7.850 -24.200  -5.946
ATOM   3343  H01 WTR   630      -8.137 -23.353  -6.288
ATOM   3344  H02 WTR   630      -7.366 -24.600  -6.669
TER   
ATOM   3345  O00 WTR   631      -8.747 -25.555  -1.105
ATOM   3346  H01 WTR   631      -9.220 -24.723  -1.101
ATOM   3347  H02 WTR   631      -8.034 -25.422  -1.730
TER   
ATOM   3348  O00 WTR   632      -3.779 -30.750  -0.267
ATOM   3349  H01 WTR   632      -4.133 -31.390  -0.884
ATOM   3350  H02 WTR   632      -4.401 -30.747   0.460
TER   
ATOM   3351  O00 WTR   633     -13.897 -23.264   1.597
ATOM   3352  H01 WTR   633     -13.025 -23.096   1.239
ATOM   3353  H02 WTR   633     -14.055 -24.191   1.421
TER   
ATOM   3354  O00 WTR   634      -7.262 -28.601   1.444
ATOM   3355  H01 WTR   634      -6.409 -28.353   1.089
ATOM   3356  H02 WTR   634      -7.860 -27.921   1.132
TER   
ATOM   3357  O00 WTR   635       6.191 -31.338  -4.946
ATOM   3358  H01 WTR   635       6.337 -30.859  -4.130
ATOM   3359  H02 WTR   635       5.335 -31.751  -4.832
TER   
ATOM   3360  O00 WTR   636       0.930 -23.570  -8.293
ATOM   3361  H01 WTR   636       0.144 -23.672  -8.830
ATOM   3362  H02 WTR   636       0.811 -22.728  -7.852
TER   
ATOM   3363  O00 WTR   637       7.405 -23.574  -4.875
ATOM   3364  H01 WTR   637       8.342 -23.552  -4.678
ATOM   3365  H02 WTR   637       7.016 -22.951  -4.261
TER   
ATOM   3366  O00 WTR   638       3.061 -31.214   0.263
ATOM   3367  H01 WTR   638       3.359 -31.649   1.062
ATOM   3368  H02 WTR   638       2.195 -30.871   0.485
TER   
ATOM   3369  O00 WTR   639       3.342 -26.853  -2.127
ATOM   3370  H01 WTR   639       2.880 -26.069  -1.831
ATOM   3371  H02 WTR   639       2.997 -27.018  -3.004
TER   
ATOM   3372  O00 WTR   640       1.596 -24.939  -1.644
ATOM   3373  H01 WTR   640       1.317 -25.711  -1.151
ATOM   3374  H02 WTR   640       1.241 -25.075  -2.523
TER   
ATOM   3375  O00 WTR   641       9.251 -27.098  -6.466
ATOM   3376  H01 WTR   641       8.313 -26.905  -6.484
ATOM   3377  H02 WTR   641       9.497 -27.011  -5.545
TER   
ATOM   3378  O00 WTR   642      13.460 -26.268   2.402
ATOM   3379  H01 WTR   642      14.152 -25.980   2.999
ATOM   3380  H02 WTR   642      12.912 -25.493   2.279
TER   
ATOM   3381  O00 WTR   643       6.642 -15.866  -3.855
ATOM   3382  H01 WTR   643       6.057 -16.175  -3.164
ATOM   3383  H02 WTR   643       6.611 -16.553  -4.521
TER   
ATOM   3384  O00 WTR   644      10.239 -23.458  -4.692
ATOM   3385  H01 WTR   644      10.124 -24.233  -4.142
ATOM   3386  H02 WTR   644      10.518 -23.804  -5.540
TER   
ATOM   3387  O00 WTR   645       0.673 -21.827  -6.176
ATOM   3388  H01 WTR   645      -0.042 -21.207  -6.316
ATOM   3389  H02 WTR   645       1.233 -21.404  -5.524
TER   
ATOM   3390  O00 WTR   646       9.038 -25.999   4.188
ATOM   3391  H01 WTR   646       9.778 -26.132   4.781
ATOM   3392  H02 WTR   646       8.611 -25.205   4.512
TER   
ATOM   3393  O00 WTR   647       9.605 -29.666  -6.649
ATOM   3394  H01 WTR   647       9.410 -28.733  -6.572
ATOM   3395  H02 WTR   647       8.844 -30.034  -7.098
TER   
ATOM   3396  O00 WTR   648      12.799 -24.701 -11.066
ATOM   3397  H01 WTR   648      12.848 -24.422 -10.152
ATOM   3398  H02 WTR   648      12.625 -25.642 -11.021
TER   
ATOM   3399  O00 WTR   649       7.600 -25.853  -2.490
ATOM   3400  H01 WTR   649       6.894 -25.416  -2.014
ATOM   3401  H02 WTR   649       8.277 -25.183  -2.582
TER   
ATOM   3402  O00 WTR   650       6.560 -21.093 -10.108
ATOM   3403  H01 WTR   650       5.911 -21.723 -10.421
ATOM   3404  H02 WTR   650       6.584 -20.417 -10.785
TER   
ATOM   3405  O00 WTR   651       3.501 -20.366   9.651
ATOM   3406  H01 WTR   651       4.277 -20.787   9.281
ATOM   3407  H02 WTR   651       3.848 -19.739  10.286
TER   
ATOM   3408  O00 WTR   652       7.276 -22.668   1.471
ATOM   3409  H01 WTR   652       6.714 -22.190   2.080
ATOM   3410  H02 WTR   652       6.673 -23.037   0.826
TER   
ATOM   3411  O00 WTR   653       8.975 -18.809  13.579
ATOM   3412  H01 WTR   653       8.584 -18.650  12.720
ATOM   3413  H02 WTR   653       8.270 -18.631  14.201
TER   
ATOM   3414  O00 WTR   654       9.704 -19.414 -12.010
ATOM   3415  H01 WTR   654       9.857 -20.256 -12.437
ATOM   3416  H02 WTR   654      10.545 -18.960 -12.066
TER   
ATOM   3417  O00 WTR   655       7.575 -28.007   2.866
ATOM   3418  H01 WTR   655       8.072 -27.297   3.272
ATOM   3419  H02 WTR   655       7.837 -27.986   1.945
TER   
ATOM   3420  O00 WTR   656       7.420 -28.848  -3.115
ATOM   3421  H01 WTR   656       7.618 -27.912  -3.149
ATOM   3422  H02 WTR   656       6.805 -28.937  -2.387
TER   
ATOM   3423  O00 WTR   657       5.494 -19.794  -0.268
ATOM   3424  H01 WTR   657       6.106 -19.841   0.467
ATOM   3425  H02 WTR   657       5.941 -19.253  -0.918
TER   
ATOM   3426  O00 WTR   658       9.437 -26.960 -10.518
ATOM   3427  H01 WTR   658       9.516 -26.110 -10.950
ATOM   3428  H02 WTR   658      10.049 -26.914  -9.783
TER   
ATOM   3429  O00 WTR   659       8.865 -26.860  -0.255
ATOM   3430  H01 WTR   659       8.727 -26.095   0.304
ATOM   3431  H02 WTR   659       8.456 -26.625  -1.088
TER   
ATOM   3432  O00 WTR   660       7.103 -25.410 -10.368
ATOM   3433  H01 WTR   660       7.761 -26.091 -10.226
ATOM   3434  H02 WTR   660       7.512 -24.609 -10.041
TER   
ATOM   3435  O00 WTR   661      11.094 -17.372  -1.849
ATOM   3436  H01 WTR   661      11.466 -17.412  -2.730
ATOM   3437  H02 WTR   661      10.487 -16.632  -1.879
TER   
ATOM   3438  O00 WTR   662      11.255 -26.557  -8.590
ATOM   3439  H01 WTR   662      10.705 -26.918  -7.895
ATOM   3440  H02 WTR   662      12.078 -26.336  -8.154
TER   
ATOM   3441  O00 WTR   663       4.685 -26.003   5.108
ATOM   3442  H01 WTR   663       3.842 -25.589   5.294
ATOM   3443  H02 WTR   663       4.456 -26.847   4.718
TER   
ATOM   3444  O00 WTR   664       2.776 -28.692   2.690
ATOM   3445  H01 WTR   664       2.180 -29.352   2.338
ATOM   3446  H02 WTR   664       2.949 -28.106   1.953
TER   
ATOM   3447  O00 WTR   665       7.203 -19.588   8.333
ATOM   3448  H01 WTR   665       6.463 -20.025   7.913
ATOM   3449  H02 WTR   665       7.511 -18.958   7.680
TER   
ATOM   3450  O00 WTR   666       3.968 -22.641   2.513
ATOM   3451  H01 WTR   666       3.163 -22.601   3.029
ATOM   3452  H02 WTR   666       4.154 -23.577   2.431
TER   
ATOM   3453  O00 WTR   667       5.281 -29.300   3.819
ATOM   3454  H01 WTR   667       6.026 -28.880   3.388
ATOM   3455  H02 WTR   667       4.553 -29.181   3.209
TER   
ATOM   3456  O00 WTR   668       0.690 -30.114   1.159
ATOM   3457  H01 WTR   668       0.165 -30.725   1.676
ATOM   3458  H02 WTR   668       0.171 -29.960   0.370
TER   
ATOM   3459  O00 WTR   669       6.644 -26.810  -6.300
ATOM   3460  H01 WTR   669       6.380 -27.730  -6.322
ATOM   3461  H02 WTR   669       6.105 -26.422  -5.611
TER   
ATOM   3462  O00 WTR   670     -11.777 -22.249  -4.336
ATOM   3463  H01 WTR   670     -10.912 -21.886  -4.144
ATOM   3464  H02 WTR   670     -12.294 -21.496  -4.625
TER   
ATOM   3465  O00 WTR   671       1.409 -22.629   3.665
ATOM   3466  H01 WTR   671       0.528 -22.949   3.861
ATOM   3467  H02 WTR   671       1.954 -22.982   4.368
TER   
ATOM   3468  O00 WTR   672       5.214 -24.960  -4.360
ATOM   3469  H01 WTR   672       6.101 -24.602  -4.348
ATOM   3470  H02 WTR   672       4.680 -24.264  -4.743
TER   
ATOM   3471  O00 WTR   673       3.778 -22.749  -5.731
ATOM   3472  H01 WTR   673       3.510 -23.627  -6.003
ATOM   3473  H02 WTR   673       4.402 -22.470  -6.401
TER   
ATOM   3474  O00 WTR   674       6.202 -22.085  -2.270
ATOM   3475  H01 WTR   674       6.437 -21.157  -2.239
ATOM   3476  H02 WTR   674       5.248 -22.089  -2.344
TER   
ATOM   3477  O00 WTR   675      -1.604 -28.107  -9.752
ATOM   3478  H01 WTR   675      -0.837 -28.409  -9.266
ATOM   3479  H02 WTR   675      -2.350 -28.474  -9.276
TER   
ATOM   3480  O00 WTR   676       4.497 -18.570  -5.208
ATOM   3481  H01 WTR   676       3.981 -19.375  -5.157
ATOM   3482  H02 WTR   676       4.358 -18.252  -6.100
TER   
ATOM   3483  O00 WTR   677      -1.614 -23.768  -4.960
ATOM   3484  H01 WTR   677      -0.841 -23.204  -4.986
ATOM   3485  H02 WTR   677      -1.903 -23.822  -5.871
TER   
ATOM   3486  O00 WTR   678      -4.455 -27.522  -2.481
ATOM   3487  H01 WTR   678      -4.917 -28.017  -1.806
ATOM   3488  H02 WTR   678      -4.119 -26.750  -2.025
TER   
ATOM   3489  O00 WTR   679      -1.103 -17.800  23.403
ATOM   3490  H01 WTR   679      -1.540 -16.953  23.312
ATOM   3491  H02 WTR   679      -1.151 -17.995  24.338
TER   
ATOM   3492  O00 WTR   680       6.742 -24.259  -0.565
ATOM   3493  H01 WTR   680       6.255 -23.704  -1.174
ATOM   3494  H02 WTR   680       7.646 -24.221  -0.876
TER   
ATOM   3495  O00 WTR   681       2.687 -20.620  -4.577
ATOM   3496  H01 WTR   681       2.999 -21.340  -5.124
ATOM   3497  H02 WTR   681       3.218 -20.674  -3.782
TER   
ATOM   3498  O00 WTR   682       4.641 -24.960  -8.263
ATOM   3499  H01 WTR   682       5.269 -25.171  -8.954
ATOM   3500  H02 WTR   682       4.387 -25.810  -7.902
TER   
ATOM   3501  O00 WTR   683       3.288 -26.868  -4.886
ATOM   3502  H01 WTR   683       3.929 -26.332  -4.419
ATOM   3503  H02 WTR   683       2.739 -26.237  -5.351
TER   
ATOM   3504  O00 WTR   684      14.678 -22.611  -5.567
ATOM   3505  H01 WTR   684      15.271 -21.865  -5.473
ATOM   3506  H02 WTR   684      14.501 -22.659  -6.506
TER   
ATOM   3507  O00 WTR   685       9.643 -24.100  -1.554
ATOM   3508  H01 WTR   685      10.171 -24.898  -1.596
ATOM   3509  H02 WTR   685      10.252 -23.425  -1.254
TER   
ATOM   3510  O00 WTR   686      17.173 -17.046   6.585
ATOM   3511  H01 WTR   686      17.347 -16.691   7.457
ATOM   3512  H02 WTR   686      17.106 -17.991   6.720
TER   
ATOM   3513  O00 WTR   687      10.310 -17.503   3.226
ATOM   3514  H01 WTR   687      11.208 -17.269   2.993
ATOM   3515  H02 WTR   687      10.330 -18.453   3.335
TER   
ATOM   3516  O00 WTR   688      12.873 -24.421   7.469
ATOM   3517  H01 WTR   688      12.770 -23.500   7.231
ATOM   3518  H02 WTR   688      12.820 -24.429   8.425
TER   
ATOM   3519  O00 WTR   689      10.270 -28.394  12.096
ATOM   3520  H01 WTR   689       9.393 -28.230  11.749
ATOM   3521  H02 WTR   689      10.131 -29.003  12.821
TER   
ATOM   3522  O00 WTR   690      15.896 -20.272  -4.207
ATOM   3523  H01 WTR   690      16.035 -20.644  -3.336
ATOM   3524  H02 WTR   690      16.708 -19.804  -4.400
TER   
ATOM   3525  O00 WTR   691      13.027 -21.008   9.671
ATOM   3526  H01 WTR   691      13.466 -20.162   9.758
ATOM   3527  H02 WTR   691      12.113 -20.827   9.891
TER   
ATOM   3528  O00 WTR   692       7.215 -27.848   8.035
ATOM   3529  H01 WTR   692       6.632 -27.091   8.081
ATOM   3530  H02 WTR   692       6.683 -28.538   7.640
TER   
ATOM   3531  O00 WTR   693      17.767 -17.938  -1.179
ATOM   3532  H01 WTR   693      17.067 -17.923  -0.526
ATOM   3533  H02 WTR   693      18.403 -17.296  -0.863
TER   
ATOM   3534  O00 WTR   694      12.825 -20.152   4.128
ATOM   3535  H01 WTR   694      13.456 -20.235   4.844
ATOM   3536  H02 WTR   694      12.178 -20.837   4.299
TER   
ATOM   3537  O00 WTR   695      16.244 -16.361  -3.016
ATOM   3538  H01 WTR   695      16.455 -16.303  -3.948
ATOM   3539  H02 WTR   695      16.884 -16.979  -2.662
TER   
ATOM   3540  O00 WTR   696      15.320 -22.095   0.870
ATOM   3541  H01 WTR   696      15.112 -23.024   0.974
ATOM   3542  H02 WTR   696      14.499 -21.697   0.581
TER   
ATOM   3543  O00 WTR   697      12.606 -21.782   6.821
ATOM   3544  H01 WTR   697      13.460 -21.541   6.462
ATOM   3545  H02 WTR   697      12.648 -21.519   7.740
TER   
ATOM   3546  O00 WTR   698      11.724 -24.891  10.186
ATOM   3547  H01 WTR   698      11.229 -25.587   9.754
ATOM   3548  H02 WTR   698      12.184 -25.331  10.901
TER   
ATOM   3549  O00 WTR   699       9.579 -20.846   1.064
ATOM   3550  H01 WTR   699       9.520 -20.370   0.236
ATOM   3551  H02 WTR   699       8.898 -21.517   1.005
TER   
ATOM   3552  O00 WTR   700       8.128 -22.534 -11.635
ATOM   3553  H01 WTR   700       7.540 -21.900 -11.225
ATOM   3554  H02 WTR   700       8.359 -22.139 -12.476
TER   
ATOM   3555  O00 WTR   701      12.230 -27.654   4.508
ATOM   3556  H01 WTR   701      11.762 -28.326   4.012
ATOM   3557  H02 WTR   701      12.754 -27.194   3.853
TER   
ATOM   3558  O00 WTR   702      16.400 -20.581  -1.399
ATOM   3559  H01 WTR   702      16.085 -21.297  -0.847
ATOM   3560  H02 WTR   702      16.149 -19.787  -0.928
TER   
ATOM   3561  O00 WTR   703      15.510 -18.352   0.096
ATOM   3562  H01 WTR   703      14.846 -17.718  -0.175
ATOM   3563  H02 WTR   703      15.235 -18.627   0.971
TER   
ATOM   3564  O00 WTR   704       8.779 -17.323   0.949
ATOM   3565  H01 WTR   704       9.373 -17.310   1.700
ATOM   3566  H02 WTR   704       9.093 -16.617   0.383
TER   
ATOM   3567  O00 WTR   705      11.400 -21.260 -18.675
ATOM   3568  H01 WTR   705      10.905 -21.315 -19.492
ATOM   3569  H02 WTR   705      10.738 -21.325 -17.987
TER   
ATOM   3570  O00 WTR   706      14.326 -20.660  -9.798
ATOM   3571  H01 WTR   706      14.913 -20.539  -9.052
ATOM   3572  H02 WTR   706      14.871 -21.072 -10.468
TER   
ATOM   3573  O00 WTR   707      15.070 -13.480 -10.530
ATOM   3574  H01 WTR   707      15.498 -13.693 -11.359
ATOM   3575  H02 WTR   707      14.337 -14.093 -10.473
TER   
ATOM   3576  O00 WTR   708       6.210 -22.857  -7.502
ATOM   3577  H01 WTR   708       6.623 -23.269  -6.744
ATOM   3578  H02 WTR   708       5.616 -23.526  -7.845
TER   
ATOM   3579  O00 WTR   709      10.716 -26.747  -4.425
ATOM   3580  H01 WTR   709      11.623 -26.682  -4.726
ATOM   3581  H02 WTR   709      10.625 -27.655  -4.134
TER   
ATOM   3582  O00 WTR   710      13.554 -23.310  -8.676
ATOM   3583  H01 WTR   710      13.761 -22.431  -8.994
ATOM   3584  H02 WTR   710      12.645 -23.252  -8.383
TER   
ATOM   3585  O00 WTR   711      13.333 -16.367  -0.092
ATOM   3586  H01 WTR   711      12.898 -15.516  -0.155
ATOM   3587  H02 WTR   711      12.959 -16.881  -0.808
TER   
ATOM   3588  O00 WTR   712      10.831 -28.560  -1.370
ATOM   3589  H01 WTR   712      10.401 -29.018  -2.093
ATOM   3590  H02 WTR   712      10.110 -28.225  -0.836
TER   
ATOM   3591  O00 WTR   713      19.109 -20.130  -1.863
ATOM   3592  H01 WTR   713      18.252 -20.535  -1.726
ATOM   3593  H02 WTR   713      18.988 -19.218  -1.597
TER   
ATOM   3594  O00 WTR   714      18.625 -20.434  -6.659
ATOM   3595  H01 WTR   714      17.794 -20.060  -6.952
ATOM   3596  H02 WTR   714      19.266 -20.121  -7.297
TER   
ATOM   3597  O00 WTR   715       9.927 -21.883 -13.708
ATOM   3598  H01 WTR   715      10.801 -22.242 -13.557
ATOM   3599  H02 WTR   715       9.841 -21.854 -14.661
TER   
ATOM   3600  O00 WTR   716      11.022 -23.381  -7.407
ATOM   3601  H01 WTR   716      11.132 -22.459  -7.174
ATOM   3602  H02 WTR   716      10.160 -23.422  -7.821
TER   
ATOM   3603  O00 WTR   717       9.620 -21.539 -16.508
ATOM   3604  H01 WTR   717       8.794 -22.018 -16.577
ATOM   3605  H02 WTR   717       9.367 -20.617 -16.556
TER   
ATOM   3606  O00 WTR   718       8.479 -23.270  -8.867
ATOM   3607  H01 WTR   718       7.663 -22.938  -8.493
ATOM   3608  H02 WTR   718       8.587 -22.779  -9.681
TER   
ATOM   3609  O00 WTR   719     -14.911 -11.206   5.279
ATOM   3610  H01 WTR   719     -14.815 -10.452   4.698
ATOM   3611  H02 WTR   719     -14.129 -11.734   5.119
TER   
ATOM   3612  O00 WTR   720     -11.751 -15.796 -11.873
ATOM   3613  H01 WTR   720     -10.924 -15.325 -11.973
ATOM   3614  H02 WTR   720     -11.588 -16.420 -11.166
TER   
ATOM   3615  O00 WTR   721     -21.718  -8.917  10.761
ATOM   3616  H01 WTR   721     -22.593  -9.296  10.686
ATOM   3617  H02 WTR   721     -21.680  -8.262  10.064
TER   
ATOM   3618  O00 WTR   722     -11.404 -14.740   6.666
ATOM   3619  H01 WTR   722     -11.019 -15.584   6.432
ATOM   3620  H02 WTR   722     -10.655 -14.186   6.886
TER   
ATOM   3621  O00 WTR   723      -8.717 -11.296 -12.429
ATOM   3622  H01 WTR   723      -8.753 -12.189 -12.085
ATOM   3623  H02 WTR   723      -9.485 -10.864 -12.058
TER   
ATOM   3624  O00 WTR   724     -21.343 -11.959   9.136
ATOM   3625  H01 WTR   724     -21.320 -11.027   9.351
ATOM   3626  H02 WTR   724     -20.672 -12.351   9.696
TER   
ATOM   3627  O00 WTR   725      -7.577  -9.557   7.215
ATOM   3628  H01 WTR   725      -8.044  -9.748   6.402
ATOM   3629  H02 WTR   725      -6.775  -9.116   6.933
TER   
ATOM   3630  O00 WTR   726     -19.349 -12.609   7.217
ATOM   3631  H01 WTR   726     -19.699 -12.312   6.377
ATOM   3632  H02 WTR   726     -20.115 -12.671   7.787
TER   
ATOM   3633  O00 WTR   727     -14.434 -17.172  12.036
ATOM   3634  H01 WTR   727     -15.245 -17.161  11.528
ATOM   3635  H02 WTR   727     -14.513 -16.426  12.631
TER   
ATOM   3636  O00 WTR   728     -16.914 -20.073   6.570
ATOM   3637  H01 WTR   728     -17.486 -19.448   6.124
ATOM   3638  H02 WTR   728     -16.031 -19.835   6.287
TER   
ATOM   3639  O00 WTR   729     -13.177 -17.991  -2.757
ATOM   3640  H01 WTR   729     -13.071 -17.309  -2.094
ATOM   3641  H02 WTR   729     -12.719 -17.652  -3.526
TER   
ATOM   3642  O00 WTR   730     -13.637  -9.778   7.470
ATOM   3643  H01 WTR   730     -13.740 -10.594   7.959
ATOM   3644  H02 WTR   730     -13.765 -10.028   6.555
TER   
ATOM   3645  O00 WTR   731     -10.460 -19.330  10.290
ATOM   3646  H01 WTR   731     -10.643 -18.494  10.720
ATOM   3647  H02 WTR   731     -11.203 -19.465   9.702
TER   
ATOM   3648  O00 WTR   732     -15.116  -3.940   7.780
ATOM   3649  H01 WTR   732     -15.940  -3.630   7.404
ATOM   3650  H02 WTR   732     -15.172  -3.709   8.707
TER   
ATOM   3651  O00 WTR   733     -14.076  -7.308   5.572
ATOM   3652  H01 WTR   733     -14.677  -6.841   6.152
ATOM   3653  H02 WTR   733     -13.269  -7.392   6.079
TER   
ATOM   3654  O00 WTR   734     -15.695  -5.116  -2.439
ATOM   3655  H01 WTR   734     -14.750  -4.964  -2.433
ATOM   3656  H02 WTR   734     -15.900  -5.313  -3.353
TER   
ATOM   3657  O00 WTR   735     -11.636 -17.312  14.639
ATOM   3658  H01 WTR   735     -11.409 -16.404  14.437
ATOM   3659  H02 WTR   735     -11.200 -17.488  15.473
TER   
ATOM   3660  O00 WTR   736     -16.246 -17.577   9.242
ATOM   3661  H01 WTR   736     -15.324 -17.741   9.043
ATOM   3662  H02 WTR   736     -16.601 -18.439   9.459
TER   
ATOM   3663  O00 WTR   737      -6.982 -28.664  12.403
ATOM   3664  H01 WTR   737      -7.897 -28.395  12.484
ATOM   3665  H02 WTR   737      -6.936 -29.500  12.867
TER   
ATOM   3666  O00 WTR   738     -12.884 -15.543   9.024
ATOM   3667  H01 WTR   738     -12.503 -15.336   8.170
ATOM   3668  H02 WTR   738     -12.998 -16.494   9.011
TER   
ATOM   3669  O00 WTR   739     -19.638  -7.414   2.082
ATOM   3670  H01 WTR   739     -18.779  -7.832   2.021
ATOM   3671  H02 WTR   739     -19.564  -6.631   1.538
TER   
ATOM   3672  O00 WTR   740     -18.083  -2.985  14.407
ATOM   3673  H01 WTR   740     -17.783  -3.865  14.639
ATOM   3674  H02 WTR   740     -17.355  -2.413  14.648
TER   
ATOM   3675  O00 WTR   741     -17.869  -3.079  -3.805
ATOM   3676  H01 WTR   741     -17.117  -3.671  -3.818
ATOM   3677  H02 WTR   741     -18.203  -3.135  -2.910
TER   
ATOM   3678  O00 WTR   742     -14.704  -4.700   4.137
ATOM   3679  H01 WTR   742     -13.949  -4.975   3.615
ATOM   3680  H02 WTR   742     -14.338  -4.495   4.997
TER   
ATOM   3681  O00 WTR   743     -14.987 -20.063 -13.830
ATOM   3682  H01 WTR   743     -15.524 -20.029 -13.038
ATOM   3683  H02 WTR   743     -15.620 -20.097 -14.547
TER   
ATOM   3684  O00 WTR   744     -13.277 -12.302   8.617
ATOM   3685  H01 WTR   744     -13.578 -12.441   9.515
ATOM   3686  H02 WTR   744     -13.251 -13.179   8.234
TER   
ATOM   3687  O00 WTR   745     -11.087 -10.446   8.527
ATOM   3688  H01 WTR   745     -11.248 -10.750   9.420
ATOM   3689  H02 WTR   745     -11.960 -10.328   8.152
TER   
ATOM   3690  O00 WTR   746     -11.948 -17.330   5.581
ATOM   3691  H01 WTR   746     -11.275 -17.065   4.953
ATOM   3692  H02 WTR   746     -12.771 -17.042   5.187
TER   
ATOM   3693  O00 WTR   747     -15.838  -5.941   1.309
ATOM   3694  H01 WTR   747     -16.406  -5.372   1.829
ATOM   3695  H02 WTR   747     -15.348  -6.448   1.957
TER   
ATOM   3696  O00 WTR   748     -18.745  -7.035   8.862
ATOM   3697  H01 WTR   748     -18.539  -6.865   9.781
ATOM   3698  H02 WTR   748     -17.967  -6.746   8.384
TER   
ATOM   3699  O00 WTR   749     -20.367 -15.277  14.782
ATOM   3700  H01 WTR   749     -20.929 -15.002  15.507
ATOM   3701  H02 WTR   749     -20.535 -14.635  14.092
TER   
ATOM   3702  O00 WTR   750     -10.228 -27.377  15.372
ATOM   3703  H01 WTR   750     -10.209 -26.461  15.649
ATOM   3704  H02 WTR   750      -9.825 -27.855  16.097
TER   
ATOM   3705  O00 WTR   751     -16.490 -20.055  10.633
ATOM   3706  H01 WTR   751     -16.974 -20.826  10.931
ATOM   3707  H02 WTR   751     -15.578 -20.247  10.850
TER   
ATOM   3708  O00 WTR   752     -17.435 -15.611  10.631
ATOM   3709  H01 WTR   752     -17.522 -16.103  11.447
ATOM   3710  H02 WTR   752     -17.177 -16.265   9.982
TER   
ATOM   3711  O00 WTR   753     -13.317 -18.219 -14.549
ATOM   3712  H01 WTR   753     -13.407 -18.555 -15.441
ATOM   3713  H02 WTR   753     -14.055 -18.600 -14.073
TER   
ATOM   3714  O00 WTR   754     -10.453  -7.443   3.551
ATOM   3715  H01 WTR   754      -9.814  -7.479   2.840
ATOM   3716  H02 WTR   754     -11.261  -7.781   3.165
TER   
ATOM   3717  O00 WTR   755      -8.654  -9.257  11.421
ATOM   3718  H01 WTR   755      -9.460  -9.382  11.922
ATOM   3719  H02 WTR   755      -8.947  -8.915  10.576
TER   
ATOM   3720  O00 WTR   756     -20.667   4.750   3.651
ATOM   3721  H01 WTR   756     -20.161   5.322   3.074
ATOM   3722  H02 WTR   756     -21.565   4.818   3.328
TER   
ATOM   3723  O00 WTR   757     -17.995 -16.696  13.614
ATOM   3724  H01 WTR   757     -17.441 -16.352  14.315
ATOM   3725  H02 WTR   757     -18.887 -16.615  13.952
TER   
ATOM   3726  O00 WTR   758     -14.594 -13.390   0.846
ATOM   3727  H01 WTR   758     -14.224 -14.213   1.167
ATOM   3728  H02 WTR   758     -15.380 -13.258   1.377
TER   
ATOM   3729  O00 WTR   759     -21.715  -6.840   8.993
ATOM   3730  H01 WTR   759     -22.131  -6.521   8.192
ATOM   3731  H02 WTR   759     -20.778  -6.716   8.842
TER   
ATOM   3732  O00 WTR   760     -12.082  -7.513   7.440
ATOM   3733  H01 WTR   760     -12.506  -6.901   8.041
ATOM   3734  H02 WTR   760     -12.553  -8.337   7.564
TER   
ATOM   3735  O00 WTR   761     -13.528 -18.243   9.165
ATOM   3736  H01 WTR   761     -13.073 -18.711   8.466
ATOM   3737  H02 WTR   761     -13.489 -18.836   9.916
TER   
ATOM   3738  O00 WTR   762     -19.513  -9.797  11.982
ATOM   3739  H01 WTR   762     -20.141  -9.285  11.473
ATOM   3740  H02 WTR   762     -19.080 -10.355  11.337
TER   
ATOM   3741  O00 WTR   763      -8.625 -15.050   9.085
ATOM   3742  H01 WTR   763      -8.854 -14.172   8.781
ATOM   3743  H02 WTR   763      -8.628 -15.587   8.292
TER   
ATOM   3744  O00 WTR   764     -17.085  -4.201   2.955
ATOM   3745  H01 WTR   764     -17.723  -4.548   3.579
ATOM   3746  H02 WTR   764     -16.234  -4.407   3.342
TER   
ATOM   3747  O00 WTR   765     -16.911 -15.965   3.646
ATOM   3748  H01 WTR   765     -17.479 -15.771   2.900
ATOM   3749  H02 WTR   765     -17.238 -15.403   4.348
TER   
ATOM   3750  O00 WTR   766     -15.904  -8.309   8.342
ATOM   3751  H01 WTR   766     -15.199  -8.832   7.959
ATOM   3752  H02 WTR   766     -15.458  -7.703   8.934
TER   
ATOM   3753  O00 WTR   767     -16.643  -0.800  10.692
ATOM   3754  H01 WTR   767     -17.411  -1.055  10.180
ATOM   3755  H02 WTR   767     -16.659   0.157  10.688
TER   
ATOM   3756  O00 WTR   768     -15.244 -10.433  10.998
ATOM   3757  H01 WTR   768     -15.229 -11.390  10.990
ATOM   3758  H02 WTR   768     -15.888 -10.197  10.331
TER   
ATOM   3759  O00 WTR   769      -9.672 -21.499   6.140
ATOM   3760  H01 WTR   769      -9.093 -22.255   6.238
ATOM   3761  H02 WTR   769      -9.566 -21.232   5.227
TER   
ATOM   3762  O00 WTR   770     -18.260 -11.127 -15.648
ATOM   3763  H01 WTR   770     -18.843 -11.555 -16.275
ATOM   3764  H02 WTR   770     -18.832 -10.550 -15.143
TER   
ATOM   3765  O00 WTR   771     -21.406   2.541   5.382
ATOM   3766  H01 WTR   771     -20.675   1.956   5.578
ATOM   3767  H02 WTR   771     -21.025   3.227   4.834
TER   
ATOM   3768  O00 WTR   772     -21.628   8.346  -2.153
ATOM   3769  H01 WTR   772     -22.018   8.473  -1.288
ATOM   3770  H02 WTR   772     -20.905   7.737  -2.003
TER   
ATOM   3771  O00 WTR   773     -22.486   0.472   3.869
ATOM   3772  H01 WTR   773     -22.269   1.276   4.341
ATOM   3773  H02 WTR   773     -22.742  -0.146   4.553
TER   
ATOM   3774  O00 WTR   774     -16.693   1.461   8.241
ATOM   3775  H01 WTR   774     -16.477   0.615   7.849
ATOM   3776  H02 WTR   774     -16.860   2.036   7.495
TER   
ATOM   3777  O00 WTR   775     -15.190  -3.157  10.629
ATOM   3778  H01 WTR   775     -15.749  -2.393  10.772
ATOM   3779  H02 WTR   775     -14.351  -2.918  11.022
TER   
ATOM   3780  O00 WTR   776     -16.908  -5.394  13.913
ATOM   3781  H01 WTR   776     -16.917  -5.374  12.956
ATOM   3782  H02 WTR   776     -16.231  -6.034  14.133
TER   
ATOM   3783  O00 WTR   777     -12.262  -5.307   3.037
ATOM   3784  H01 WTR   777     -11.872  -6.009   3.557
ATOM   3785  H02 WTR   777     -11.826  -5.368   2.187
TER   
ATOM   3786  O00 WTR   778     -18.073 -10.741   9.390
ATOM   3787  H01 WTR   778     -18.243 -11.347   8.669
ATOM   3788  H02 WTR   778     -17.548 -10.042   8.998
TER   
ATOM   3789  O00 WTR   779     -13.898  -4.346   0.010
ATOM   3790  H01 WTR   779     -14.526  -4.994   0.330
ATOM   3791  H02 WTR   779     -14.113  -3.546   0.489
TER   
ATOM   3792  O00 WTR   780     -12.763  -3.203  11.845
ATOM   3793  H01 WTR   780     -12.275  -3.223  11.021
ATOM   3794  H02 WTR   780     -12.304  -2.557  12.381
TER   
ATOM   3795  O00 WTR   781     -18.394   4.840   5.772
ATOM   3796  H01 WTR   781     -19.117   4.815   5.145
ATOM   3797  H02 WTR   781     -18.011   5.711   5.663
TER   
ATOM   3798  O00 WTR   782     -12.060  -0.053   5.355
ATOM   3799  H01 WTR   782     -12.944   0.228   5.118
ATOM   3800  H02 WTR   782     -11.484   0.573   4.917
TER   
ATOM   3801  O00 WTR   783     -16.064   5.009 -12.524
ATOM   3802  H01 WTR   783     -15.645   4.393 -13.125
ATOM   3803  H02 WTR   783     -16.657   4.468 -12.002
TER   
ATOM   3804  O00 WTR   784     -14.544  -9.058   3.709
ATOM   3805  H01 WTR   784     -13.783  -9.036   3.129
ATOM   3806  H02 WTR   784     -14.357  -8.397   4.376
TER   
ATOM   3807  O00 WTR   785     -20.939  -4.317   4.792
ATOM   3808  H01 WTR   785     -21.539  -5.056   4.692
ATOM   3809  H02 WTR   785     -20.102  -4.717   5.030
TER   
ATOM   3810  O00 WTR   786     -13.935 -27.237   3.261
ATOM   3811  H01 WTR   786     -14.093 -26.562   3.921
ATOM   3812  H02 WTR   786     -13.446 -27.916   3.725
TER   
ATOM   3813  O00 WTR   787     -11.904  -7.426  -7.309
ATOM   3814  H01 WTR   787     -11.798  -8.198  -6.753
ATOM   3815  H02 WTR   787     -12.587  -6.912  -6.878
TER   
ATOM   3816  O00 WTR   788     -19.696  -1.875   5.982
ATOM   3817  H01 WTR   788     -18.885  -2.303   6.259
ATOM   3818  H02 WTR   788     -20.313  -2.594   5.846
TER   
ATOM   3819  O00 WTR   789     -10.597   5.745   9.460
ATOM   3820  H01 WTR   789     -10.492   5.585   8.522
ATOM   3821  H02 WTR   789     -11.151   5.028   9.766
TER   
ATOM   3822  O00 WTR   790     -17.033  -7.343   6.343
ATOM   3823  H01 WTR   790     -16.486  -7.746   7.018
ATOM   3824  H02 WTR   790     -17.649  -8.031   6.091
TER   
ATOM   3825  O00 WTR   791     -11.938   3.221   9.904
ATOM   3826  H01 WTR   791     -11.520   3.226  10.764
ATOM   3827  H02 WTR   791     -12.849   2.984  10.081
TER   
ATOM   3828  O00 WTR   792     -16.738  -0.703  -4.231
ATOM   3829  H01 WTR   792     -16.989  -1.587  -3.961
ATOM   3830  H02 WTR   792     -17.569  -0.258  -4.397
TER   
ATOM   3831  O00 WTR   793     -22.152  -1.410   1.385
ATOM   3832  H01 WTR   793     -22.190  -0.878   2.180
ATOM   3833  H02 WTR   793     -21.256  -1.301   1.066
TER   
ATOM   3834  O00 WTR   794     -12.861  -8.621  11.649
ATOM   3835  H01 WTR   794     -13.299  -8.887  12.458
ATOM   3836  H02 WTR   794     -13.365  -9.042  10.953
TER   
ATOM   3837  O00 WTR   795      -9.057  -3.381  13.754
ATOM   3838  H01 WTR   795      -8.429  -2.810  14.197
ATOM   3839  H02 WTR   795      -8.581  -4.199  13.614
TER   
ATOM   3840  O00 WTR   796     -12.378  -3.562   5.419
ATOM   3841  H01 WTR   796     -12.030  -4.151   4.749
ATOM   3842  H02 WTR   796     -12.154  -3.983   6.249
TER   
ATOM   3843  O00 WTR   797     -15.208   2.658   1.697
ATOM   3844  H01 WTR   797     -14.903   1.754   1.620
ATOM   3845  H02 WTR   797     -15.669   2.827   0.876
TER   
ATOM   3846  O00 WTR   798      -8.295  -2.875  17.580
ATOM   3847  H01 WTR   798      -8.451  -1.990  17.910
ATOM   3848  H02 WTR   798      -9.151  -3.300  17.617
TER   
ATOM   3849  O00 WTR   799     -19.347   0.964   6.331
ATOM   3850  H01 WTR   799     -19.231   0.710   7.246
ATOM   3851  H02 WTR   799     -19.284   0.142   5.844
TER   
ATOM   3852  O00 WTR   800     -17.983   8.677   7.706
ATOM   3853  H01 WTR   800     -17.778   9.512   8.127
ATOM   3854  H02 WTR   800     -17.570   8.019   8.266
TER   
ATOM   3855  O00 WTR   801     -23.597 -10.915 -13.248
ATOM   3856  H01 WTR   801     -23.477 -11.322 -14.106
ATOM   3857  H02 WTR   801     -23.163 -11.510 -12.637
TER   
ATOM   3858  O00 WTR   802     -15.110  -7.793  -1.059
ATOM   3859  H01 WTR   802     -15.354  -7.100  -1.673
ATOM   3860  H02 WTR   802     -15.253  -7.408  -0.194
TER   
ATOM   3861  O00 WTR   803     -19.053  -3.186  11.778
ATOM   3862  H01 WTR   803     -18.991  -3.121  12.731
ATOM   3863  H02 WTR   803     -19.904  -3.593  11.620
TER   
ATOM   3864  O00 WTR   804     -18.807  -2.675   8.914
ATOM   3865  H01 WTR   804     -19.532  -2.080   8.719
ATOM   3866  H02 WTR   804     -18.772  -2.704   9.871
TER   
ATOM   3867  O00 WTR   805     -19.039   0.268   9.066
ATOM   3868  H01 WTR   805     -18.215   0.753   9.024
ATOM   3869  H02 WTR   805     -19.695   0.929   9.288
TER   
ATOM   3870  O00 WTR   806     -12.363  -1.511   7.560
ATOM   3871  H01 WTR   806     -12.811  -2.307   7.274
ATOM   3872  H02 WTR   806     -12.260  -0.995   6.760
TER   
ATOM   3873  O00 WTR   807     -12.226  -5.861  14.087
ATOM   3874  H01 WTR   807     -12.277  -5.020  14.543
ATOM   3875  H02 WTR   807     -11.558  -5.729  13.415
TER   
ATOM   3876  O00 WTR   808     -15.595   7.253   8.691
ATOM   3877  H01 WTR   808     -15.359   6.855   7.853
ATOM   3878  H02 WTR   808     -15.260   8.148   8.635
TER   
ATOM   3879  O00 WTR   809     -18.423  -5.254   5.215
ATOM   3880  H01 WTR   809     -17.809  -4.693   5.688
ATOM   3881  H02 WTR   809     -18.107  -6.144   5.375
TER   
ATOM   3882  O00 WTR   810     -17.236  -4.978  11.264
ATOM   3883  H01 WTR   810     -18.009  -4.417  11.322
ATOM   3884  H02 WTR   810     -16.516  -4.376  11.076
TER   
ATOM   3885  O00 WTR   811     -18.755   4.264   8.721
ATOM   3886  H01 WTR   811     -18.611   4.530   7.813
ATOM   3887  H02 WTR   811     -17.875   4.164   9.084
TER   
ATOM   3888  O00 WTR   812     -13.975  -6.239   8.968
ATOM   3889  H01 WTR   812     -14.179  -5.380   8.598
ATOM   3890  H02 WTR   812     -13.872  -6.079   9.906
TER   
ATOM   3891  O00 WTR   813     -14.740   2.576   9.828
ATOM   3892  H01 WTR   813     -15.371   2.278   9.172
ATOM   3893  H02 WTR   813     -15.128   3.372  10.190
TER   
ATOM   3894  O00 WTR   814     -17.665 -20.683  -4.195
ATOM   3895  H01 WTR   814     -17.173 -21.355  -4.668
ATOM   3896  H02 WTR   814     -17.037 -19.973  -4.065
TER   
ATOM   3897  O00 WTR   815     -13.043 -14.577  -4.548
ATOM   3898  H01 WTR   815     -13.237 -13.646  -4.438
ATOM   3899  H02 WTR   815     -12.667 -14.641  -5.426
TER   
ATOM   3900  O00 WTR   816     -17.742 -12.792   2.095
ATOM   3901  H01 WTR   816     -17.715 -12.423   2.978
ATOM   3902  H02 WTR   816     -18.540 -12.432   1.709
TER   
ATOM   3903  O00 WTR   817     -15.272 -13.252 -11.418
ATOM   3904  H01 WTR   817     -15.313 -12.760 -12.238
ATOM   3905  H02 WTR   817     -14.929 -12.626 -10.779
TER   
ATOM   3906  O00 WTR   818     -14.642 -11.689  -2.349
ATOM   3907  H01 WTR   818     -15.512 -11.809  -2.729
ATOM   3908  H02 WTR   818     -14.709 -12.066  -1.472
TER   
ATOM   3909  O00 WTR   819     -18.579 -10.973  -9.746
ATOM   3910  H01 WTR   819     -19.050 -10.166  -9.536
ATOM   3911  H02 WTR   819     -18.077 -10.759 -10.532
TER   
ATOM   3912  O00 WTR   820     -17.385 -11.932   4.768
ATOM   3913  H01 WTR   820     -16.507 -11.584   4.923
ATOM   3914  H02 WTR   820     -17.932 -11.157   4.645
TER   
ATOM   3915  O00 WTR   821     -20.051  -5.402   0.213
ATOM   3916  H01 WTR   821     -20.524  -4.960   0.918
ATOM   3917  H02 WTR   821     -20.685  -5.463  -0.501
TER   
ATOM   3918  O00 WTR   822     -19.227 -13.024 -12.980
ATOM   3919  H01 WTR   822     -18.751 -13.467 -13.683
ATOM   3920  H02 WTR   822     -18.922 -12.118 -13.017
TER   
ATOM   3921  O00 WTR   823     -19.414 -14.441  -2.205
ATOM   3922  H01 WTR   823     -19.159 -14.997  -2.942
ATOM   3923  H02 WTR   823     -18.591 -14.244  -1.757
TER   
ATOM   3924  O00 WTR   824      -8.919 -18.620   3.283
ATOM   3925  H01 WTR   824      -8.256 -18.062   2.876
ATOM   3926  H02 WTR   824      -8.434 -19.387   3.585
TER   
ATOM   3927  O00 WTR   825     -14.584 -14.519   7.086
ATOM   3928  H01 WTR   825     -14.270 -14.864   7.922
ATOM   3929  H02 WTR   825     -15.409 -14.083   7.301
TER   
ATOM   3930  O00 WTR   826     -16.058 -15.493  -6.730
ATOM   3931  H01 WTR   826     -16.728 -14.809  -6.720
ATOM   3932  H02 WTR   826     -15.892 -15.653  -7.659
TER   
ATOM   3933  O00 WTR   827     -21.282 -11.655 -11.716
ATOM   3934  H01 WTR   827     -21.078 -12.018 -10.854
ATOM   3935  H02 WTR   827     -20.690 -12.109 -12.315
TER   
ATOM   3936  O00 WTR   828     -20.698 -14.432   0.296
ATOM   3937  H01 WTR   828     -20.105 -15.075   0.685
ATOM   3938  H02 WTR   828     -20.508 -14.467  -0.641
TER   
ATOM   3939  O00 WTR   829     -12.205 -13.273 -11.376
ATOM   3940  H01 WTR   829     -12.424 -13.235 -10.445
ATOM   3941  H02 WTR   829     -11.958 -14.185 -11.528
TER   
ATOM   3942  O00 WTR   830     -21.047  -8.787   3.917
ATOM   3943  H01 WTR   830     -20.610  -8.332   3.197
ATOM   3944  H02 WTR   830     -21.140  -9.688   3.610
TER   
ATOM   3945  O00 WTR   831     -18.172 -17.282 -11.473
ATOM   3946  H01 WTR   831     -17.907 -16.395 -11.716
ATOM   3947  H02 WTR   831     -18.490 -17.669 -12.288
TER   
ATOM   3948  O00 WTR   832     -20.374  -8.973  -8.861
ATOM   3949  H01 WTR   832     -20.325  -9.763  -8.323
ATOM   3950  H02 WTR   832     -20.987  -9.196  -9.561
TER   
ATOM   3951  O00 WTR   833     -12.355  -8.922   1.818
ATOM   3952  H01 WTR   833     -12.428  -8.603   0.919
ATOM   3953  H02 WTR   833     -12.380  -9.876   1.738
TER   
ATOM   3954  O00 WTR   834     -14.265  -6.911  17.690
ATOM   3955  H01 WTR   834     -14.210  -7.010  16.740
ATOM   3956  H02 WTR   834     -13.383  -7.110  18.004
TER   
ATOM   3957  O00 WTR   835     -15.539  -6.866  -9.075
ATOM   3958  H01 WTR   835     -15.778  -7.760  -9.321
ATOM   3959  H02 WTR   835     -15.482  -6.396  -9.907
TER   
ATOM   3960  O00 WTR   836     -21.587 -11.286   3.157
ATOM   3961  H01 WTR   836     -22.492 -11.502   2.931
ATOM   3962  H02 WTR   836     -21.070 -11.619   2.424
TER   
ATOM   3963  O00 WTR   837     -18.733  -9.440   4.905
ATOM   3964  H01 WTR   837     -19.654  -9.366   4.655
ATOM   3965  H02 WTR   837     -18.250  -9.278   4.095
TER   
ATOM   3966  O00 WTR   838     -15.620  -8.643  -4.120
ATOM   3967  H01 WTR   838     -15.986  -8.665  -3.236
ATOM   3968  H02 WTR   838     -14.732  -8.307  -4.004
TER   
ATOM   3969  O00 WTR   839     -14.492 -19.155  -9.588
ATOM   3970  H01 WTR   839     -14.957 -18.941  -8.779
ATOM   3971  H02 WTR   839     -15.180 -19.431 -10.194
TER   
ATOM   3972  O00 WTR   840     -14.582 -19.467   5.303
ATOM   3973  H01 WTR   840     -14.600 -18.541   5.060
ATOM   3974  H02 WTR   840     -14.303 -19.919   4.506
TER   
ATOM   3975  O00 WTR   841     -14.423 -13.370 -17.321
ATOM   3976  H01 WTR   841     -13.785 -14.064 -17.154
ATOM   3977  H02 WTR   841     -15.154 -13.571 -16.736
TER   
ATOM   3978  O00 WTR   842     -13.199 -12.039  -4.812
ATOM   3979  H01 WTR   842     -13.864 -12.097  -5.497
ATOM   3980  H02 WTR   842     -13.692 -11.855  -4.013
TER   
ATOM   3981  O00 WTR   843     -18.966  -7.631 -12.911
ATOM   3982  H01 WTR   843     -19.723  -7.332 -12.408
ATOM   3983  H02 WTR   843     -18.459  -6.837 -13.078
TER   
ATOM   3984  O00 WTR   844     -11.721 -20.169   1.725
ATOM   3985  H01 WTR   844     -12.003 -19.981   0.830
ATOM   3986  H02 WTR   844     -12.531 -20.361   2.197
TER   
ATOM   3987  O00 WTR   845     -20.023 -16.024  -9.387
ATOM   3988  H01 WTR   845     -20.648 -16.738  -9.263
ATOM   3989  H02 WTR   845     -19.389 -16.367 -10.016
TER   
ATOM   3990  O00 WTR   846     -22.569  -6.668   4.858
ATOM   3991  H01 WTR   846     -23.435  -6.955   5.148
ATOM   3992  H02 WTR   846     -22.168  -7.453   4.488
TER   
ATOM   3993  O00 WTR   847     -16.121 -22.692   7.280
ATOM   3994  H01 WTR   847     -16.584 -21.870   7.118
ATOM   3995  H02 WTR   847     -15.989 -23.069   6.410
TER   
ATOM   3996  O00 WTR   848     -17.243 -12.261  -3.243
ATOM   3997  H01 WTR   848     -17.401 -12.681  -2.397
ATOM   3998  H02 WTR   848     -17.999 -11.688  -3.371
TER   
ATOM   3999  O00 WTR   849     -15.580 -18.232   2.639
ATOM   4000  H01 WTR   849     -15.904 -18.362   1.747
ATOM   4001  H02 WTR   849     -16.287 -17.765   3.085
TER   
ATOM   4002  O00 WTR   850     -12.551 -21.491 -16.438
ATOM   4003  H01 WTR   850     -11.607 -21.576 -16.575
ATOM   4004  H02 WTR   850     -12.669 -21.620 -15.497
TER   
ATOM   4005  O00 WTR   851     -19.995 -13.202  13.094
ATOM   4006  H01 WTR   851     -20.030 -12.263  13.276
ATOM   4007  H02 WTR   851     -19.571 -13.264  12.238
TER   
ATOM   4008  O00 WTR   852     -15.114 -12.689  -6.796
ATOM   4009  H01 WTR   852     -15.910 -12.178  -6.949
ATOM   4010  H02 WTR   852     -15.428 -13.523  -6.448
TER   
ATOM   4011  O00 WTR   853     -11.281  -5.279   0.154
ATOM   4012  H01 WTR   853     -11.700  -6.024  -0.278
ATOM   4013  H02 WTR   853     -11.980  -4.632   0.248
TER   
ATOM   4014  O00 WTR   854     -14.033 -20.695   2.731
ATOM   4015  H01 WTR   854     -14.736 -20.088   2.499
ATOM   4016  H02 WTR   854     -14.268 -21.513   2.292
TER   
ATOM   4017  O00 WTR   855     -20.588 -13.302  -9.485
ATOM   4018  H01 WTR   855     -20.662 -14.255  -9.425
ATOM   4019  H02 WTR   855     -19.669 -13.145  -9.701
TER   
ATOM   4020  O00 WTR   856     -20.457 -12.345  -4.728
ATOM   4021  H01 WTR   856     -20.690 -12.921  -3.999
ATOM   4022  H02 WTR   856     -20.139 -11.545  -4.309
TER   
ATOM   4023  O00 WTR   857     -21.318  -4.022   2.143
ATOM   4024  H01 WTR   857     -21.761  -3.180   2.031
ATOM   4025  H02 WTR   857     -21.218  -4.115   3.091
TER   
ATOM   4026  O00 WTR   858     -20.290  -6.429  -6.595
ATOM   4027  H01 WTR   858     -19.408  -6.657  -6.889
ATOM   4028  H02 WTR   858     -20.733  -7.271  -6.490
TER   
ATOM   4029  O00 WTR   859     -21.422  -8.289  -0.028
ATOM   4030  H01 WTR   859     -21.032  -7.672   0.591
ATOM   4031  H02 WTR   859     -21.670  -7.749  -0.780
TER   
ATOM   4032  O00 WTR   860      -9.280 -16.837  -3.752
ATOM   4033  H01 WTR   860      -8.781 -17.419  -4.325
ATOM   4034  H02 WTR   860      -8.726 -16.063  -3.655
TER   
ATOM   4035  O00 WTR   861     -17.723 -13.468  -5.564
ATOM   4036  H01 WTR   861     -18.103 -14.287  -5.245
ATOM   4037  H02 WTR   861     -17.433 -13.013  -4.773
TER   
ATOM   4038  O00 WTR   862     -12.594 -11.752   2.095
ATOM   4039  H01 WTR   862     -12.574 -12.011   3.017
ATOM   4040  H02 WTR   862     -13.297 -12.279   1.714
TER   
ATOM   4041  O00 WTR   863     -17.137 -13.692  -0.668
ATOM   4042  H01 WTR   863     -17.286 -13.176   0.124
ATOM   4043  H02 WTR   863     -16.284 -14.105  -0.528
TER   
ATOM   4044  O00 WTR   864     -18.386 -16.192  -4.499
ATOM   4045  H01 WTR   864     -18.343 -16.674  -5.324
ATOM   4046  H02 WTR   864     -17.533 -16.337  -4.091
TER   
ATOM   4047  O00 WTR   865     -20.110 -11.911   1.103
ATOM   4048  H01 WTR   865     -20.289 -11.291   0.395
ATOM   4049  H02 WTR   865     -20.224 -12.772   0.702
TER   
ATOM   4050  O00 WTR   866     -17.208  -9.076   2.570
ATOM   4051  H01 WTR   866     -17.059  -9.434   1.695
ATOM   4052  H02 WTR   866     -16.338  -9.046   2.968
TER   
ATOM   4053  O00 WTR   867     -16.422  -5.286  -5.194
ATOM   4054  H01 WTR   867     -16.601  -5.829  -5.962
ATOM   4055  H02 WTR   867     -16.110  -4.456  -5.554
TER   
ATOM   4056  O00 WTR   868     -18.038  -6.689  -2.257
ATOM   4057  H01 WTR   868     -18.622  -6.211  -2.846
ATOM   4058  H02 WTR   868     -17.396  -6.037  -1.975
TER   
ATOM   4059  O00 WTR   869     -20.873  -1.635  -7.383
ATOM   4060  H01 WTR   869     -20.335  -1.298  -8.099
ATOM   4061  H02 WTR   869     -20.282  -2.197  -6.882
TER   
ATOM   4062  O00 WTR   870     -13.071  -4.735  -2.698
ATOM   4063  H01 WTR   870     -12.350  -4.699  -3.327
ATOM   4064  H02 WTR   870     -12.772  -4.205  -1.959
TER   
ATOM   4065  O00 WTR   871     -16.436 -19.667 -11.578
ATOM   4066  H01 WTR   871     -16.880 -20.221 -10.936
ATOM   4067  H02 WTR   871     -16.721 -18.778 -11.367
TER   
ATOM   4068  O00 WTR   872     -13.875   0.185   2.503
ATOM   4069  H01 WTR   872     -14.207  -0.565   2.010
ATOM   4070  H02 WTR   872     -12.940   0.212   2.300
TER   
ATOM   4071  O00 WTR   873     -21.744  -6.890  -2.444
ATOM   4072  H01 WTR   873     -22.410  -7.178  -3.069
ATOM   4073  H02 WTR   873     -21.152  -6.343  -2.960
TER   
ATOM   4074  O00 WTR   874     -17.596  -6.717  -7.248
ATOM   4075  H01 WTR   874     -17.262  -7.547  -6.905
ATOM   4076  H02 WTR   874     -17.054  -6.540  -8.017
TER   
ATOM   4077  O00 WTR   875     -20.074  -5.658  -4.021
ATOM   4078  H01 WTR   875     -20.280  -5.968  -4.903
ATOM   4079  H02 WTR   875     -19.758  -4.764  -4.149
TER   
ATOM   4080  O00 WTR   876     -18.546   0.761  -1.939
ATOM   4081  H01 WTR   876     -19.010   1.118  -2.696
ATOM   4082  H02 WTR   876     -18.599   1.451  -1.278
TER   
ATOM   4083  O00 WTR   877      -8.740  -8.793  -5.425
ATOM   4084  H01 WTR   877      -8.667  -7.923  -5.033
ATOM   4085  H02 WTR   877      -8.617  -8.644  -6.363
TER   
ATOM   4086  O00 WTR   878     -18.967   3.530  -6.300
ATOM   4087  H01 WTR   878     -19.780   4.034  -6.316
ATOM   4088  H02 WTR   878     -18.281   4.185  -6.170
TER   
ATOM   4089  O00 WTR   879     -14.443  -0.028  -5.787
ATOM   4090  H01 WTR   879     -14.054   0.683  -5.278
ATOM   4091  H02 WTR   879     -15.085  -0.423  -5.196
TER   
ATOM   4092  O00 WTR   880     -12.467  -1.755  -2.490
ATOM   4093  H01 WTR   880     -13.402  -1.713  -2.289
ATOM   4094  H02 WTR   880     -12.392  -1.365  -3.361
TER   
ATOM   4095  O00 WTR   881     -17.611   2.854  -8.864
ATOM   4096  H01 WTR   881     -18.254   3.026  -8.175
ATOM   4097  H02 WTR   881     -16.767   2.869  -8.413
TER   
ATOM   4098  O00 WTR   882     -19.164   8.365 -12.337
ATOM   4099  H01 WTR   882     -18.494   8.036 -12.936
ATOM   4100  H02 WTR   882     -19.553   7.578 -11.956
TER   
ATOM   4101  O00 WTR   883     -10.677   3.054   1.020
ATOM   4102  H01 WTR   883      -9.847   3.531   1.021
ATOM   4103  H02 WTR   883     -10.837   2.850   1.942
TER   
ATOM   4104  O00 WTR   884     -19.011  -8.969  -0.917
ATOM   4105  H01 WTR   884     -18.625  -8.166  -1.265
ATOM   4106  H02 WTR   884     -19.873  -8.702  -0.596
TER   
ATOM   4107  O00 WTR   885     -12.826  -0.778  -9.456
ATOM   4108  H01 WTR   885     -13.499  -1.396  -9.739
ATOM   4109  H02 WTR   885     -12.452  -0.441 -10.271
TER   
ATOM   4110  O00 WTR   886     -14.109  -2.729   2.316
ATOM   4111  H01 WTR   886     -14.611  -3.048   3.066
ATOM   4112  H02 WTR   886     -13.234  -2.562   2.667
TER   
ATOM   4113  O00 WTR   887     -11.836  -0.574  -4.780
ATOM   4114  H01 WTR   887     -10.979  -0.512  -5.202
ATOM   4115  H02 WTR   887     -12.424  -0.874  -5.473
TER   
ATOM   4116  O00 WTR   888     -18.110   3.632 -11.232
ATOM   4117  H01 WTR   888     -17.867   3.387 -10.339
ATOM   4118  H02 WTR   888     -18.260   2.798 -11.677
TER   
ATOM   4119  O00 WTR   889     -17.071  -1.511   1.270
ATOM   4120  H01 WTR   889     -17.272  -2.290   1.789
ATOM   4121  H02 WTR   889     -16.404  -1.802   0.648
TER   
ATOM   4122  O00 WTR   890     -15.897  -2.758  -1.104
ATOM   4123  H01 WTR   890     -15.419  -3.586  -1.136
ATOM   4124  H02 WTR   890     -16.817  -3.014  -1.031
TER   
ATOM   4125  O00 WTR   891     -15.030   1.105  -2.408
ATOM   4126  H01 WTR   891     -15.632   1.815  -2.185
ATOM   4127  H02 WTR   891     -15.594   0.341  -2.528
TER   
ATOM   4128  O00 WTR   892     -22.264  -8.301  -5.829
ATOM   4129  H01 WTR   892     -22.917  -7.685  -6.160
ATOM   4130  H02 WTR   892     -22.277  -9.025  -6.455
TER   
ATOM   4131  O00 WTR   893     -11.099  -4.942   7.337
ATOM   4132  H01 WTR   893     -10.183  -4.787   7.107
ATOM   4133  H02 WTR   893     -11.181  -5.895   7.369
TER   
ATOM   4134  O00 WTR   894     -24.011  -6.208  -7.369
ATOM   4135  H01 WTR   894     -24.923  -5.936  -7.465
ATOM   4136  H02 WTR   894     -23.505  -5.491  -7.752
TER   
ATOM   4137  O00 WTR   895     -12.752  -6.241 -12.788
ATOM   4138  H01 WTR   895     -12.483  -6.894 -13.434
ATOM   4139  H02 WTR   895     -12.340  -5.429 -13.081
TER   
ATOM   4140  O00 WTR   896     -15.715  -0.888   7.259
ATOM   4141  H01 WTR   896     -14.933  -1.254   7.673
ATOM   4142  H02 WTR   896     -15.379  -0.372   6.526
TER   
ATOM   4143  O00 WTR   897     -17.374 -11.422  -7.358
ATOM   4144  H01 WTR   897     -17.874 -11.986  -6.768
ATOM   4145  H02 WTR   897     -17.930 -11.331  -8.132
TER   
ATOM   4146  O00 WTR   898     -18.716  -3.432  -1.098
ATOM   4147  H01 WTR   898     -19.013  -4.178  -0.577
ATOM   4148  H02 WTR   898     -19.390  -2.765  -0.969
TER   
ATOM   4149  O00 WTR   899      -8.594  -4.724   1.301
ATOM   4150  H01 WTR   899      -9.291  -5.329   1.048
ATOM   4151  H02 WTR   899      -8.616  -4.719   2.258
TER   
ATOM   4152  O00 WTR   900     -17.319  -2.844   6.783
ATOM   4153  H01 WTR   900     -17.826  -2.858   7.594
ATOM   4154  H02 WTR   900     -16.703  -2.120   6.896
TER   
ATOM   4155  O00 WTR   901     -19.555  -1.037   0.273
ATOM   4156  H01 WTR   901     -19.232  -0.371  -0.334
ATOM   4157  H02 WTR   901     -18.772  -1.347   0.728
TER   
ATOM   4158  O00 WTR   902     -21.845  -4.382  -7.715
ATOM   4159  H01 WTR   902     -21.152  -4.777  -7.186
ATOM   4160  H02 WTR   902     -21.702  -3.439  -7.633
TER   
ATOM   4161  O00 WTR   903     -18.819 -10.066  -3.253
ATOM   4162  H01 WTR   903     -18.560  -9.395  -3.883
ATOM   4163  H02 WTR   903     -18.949  -9.589  -2.433
TER   
ATOM   4164  O00 WTR   904     -13.112   5.984 -14.335
ATOM   4165  H01 WTR   904     -13.307   6.191 -13.421
ATOM   4166  H02 WTR   904     -12.346   6.518 -14.544
TER   
ATOM   4167  O00 WTR   905     -16.326  -9.020  -6.707
ATOM   4168  H01 WTR   905     -15.877  -9.064  -5.862
ATOM   4169  H02 WTR   905     -16.640  -9.911  -6.859
TER   
ATOM   4170  O00 WTR   906     -19.169  -3.486  -6.267
ATOM   4171  H01 WTR   906     -18.620  -3.237  -5.524
ATOM   4172  H02 WTR   906     -18.736  -4.254  -6.639
TER   
ATOM   4173  O00 WTR   907     -20.213  -5.798  -9.702
ATOM   4174  H01 WTR   907     -19.963  -6.710  -9.553
ATOM   4175  H02 WTR   907     -20.948  -5.650  -9.106
TER   
ATOM   4176  O00 WTR   908     -15.667  -0.087  -9.858
ATOM   4177  H01 WTR   908     -15.978   0.432 -10.599
ATOM   4178  H02 WTR   908     -14.899   0.386  -9.537
TER   
ATOM   4179  O00 WTR   909     -12.264  -7.747  -0.859
ATOM   4180  H01 WTR   909     -13.180  -7.811  -1.128
ATOM   4181  H02 WTR   909     -11.769  -7.804  -1.676
TER   
ATOM   4182  O00 WTR   910     -16.603   3.445  -0.748
ATOM   4183  H01 WTR   910     -16.441   4.343  -0.459
ATOM   4184  H02 WTR   910     -17.471   3.235  -0.403
TER   
ATOM   4185  O00 WTR   911     -21.427   0.348  -5.624
ATOM   4186  H01 WTR   911     -22.281   0.694  -5.884
ATOM   4187  H02 WTR   911     -21.201  -0.277  -6.313
TER   
ATOM   4188  O00 WTR   912     -20.004   5.856 -11.329
ATOM   4189  H01 WTR   912     -19.618   4.998 -11.504
ATOM   4190  H02 WTR   912     -19.895   5.980 -10.387
TER   
ATOM   4191  O00 WTR   913     -13.342 -15.398   2.150
ATOM   4192  H01 WTR   913     -12.547 -14.953   2.444
ATOM   4193  H02 WTR   913     -13.667 -15.850   2.929
TER   
ATOM   4194  O00 WTR   914     -13.979  -5.742  -6.694
ATOM   4195  H01 WTR   914     -14.552  -6.162  -7.336
ATOM   4196  H02 WTR   914     -14.219  -6.143  -5.859
TER   
ATOM   4197  O00 WTR   915      -3.550 -15.173   0.136
ATOM   4198  H01 WTR   915      -2.930 -15.142   0.865
ATOM   4199  H02 WTR   915      -4.053 -14.362   0.215
TER   
ATOM   4200  O00 WTR   916      -9.207  -9.765   4.785
ATOM   4201  H01 WTR   916      -9.614  -8.903   4.698
ATOM   4202  H02 WTR   916      -8.360  -9.675   4.350
TER   
ATOM   4203  O00 WTR   917     -11.596 -11.600  10.902
ATOM   4204  H01 WTR   917     -11.119 -11.109  11.572
ATOM   4205  H02 WTR   917     -12.384 -11.910  11.348
TER   
ATOM   4206  O00 WTR   918      -5.135 -11.980   5.086
ATOM   4207  H01 WTR   918      -4.306 -11.591   4.807
ATOM   4208  H02 WTR   918      -5.805 -11.469   4.632
TER   
ATOM   4209  O00 WTR   919      -7.143 -16.666  12.539
ATOM   4210  H01 WTR   919      -7.464 -17.231  13.242
ATOM   4211  H02 WTR   919      -7.636 -15.852  12.643
TER   
ATOM   4212  O00 WTR   920     -17.850 -15.678   0.985
ATOM   4213  H01 WTR   920     -17.727 -14.830   0.559
ATOM   4214  H02 WTR   920     -17.182 -16.242   0.595
TER   
ATOM   4215  O00 WTR   921     -17.554 -14.550   5.750
ATOM   4216  H01 WTR   921     -18.077 -14.619   6.549
ATOM   4217  H02 WTR   921     -17.584 -13.620   5.523
TER   
ATOM   4218  O00 WTR   922      -5.930 -11.234  -2.824
ATOM   4219  H01 WTR   922      -5.095 -11.626  -2.568
ATOM   4220  H02 WTR   922      -5.726 -10.731  -3.613
TER   
ATOM   4221  O00 WTR   923      -4.201  -8.629  -6.145
ATOM   4222  H01 WTR   923      -4.774  -9.284  -6.545
ATOM   4223  H02 WTR   923      -3.986  -8.992  -5.286
TER   
ATOM   4224  O00 WTR   924      -5.783 -12.359  13.660
ATOM   4225  H01 WTR   924      -5.854 -11.455  13.352
ATOM   4226  H02 WTR   924      -5.969 -12.308  14.597
TER   
ATOM   4227  O00 WTR   925      -6.808 -17.081   2.293
ATOM   4228  H01 WTR   925      -5.914 -17.117   2.633
ATOM   4229  H02 WTR   925      -7.166 -16.266   2.645
TER   
ATOM   4230  O00 WTR   926      -9.619 -12.719   7.819
ATOM   4231  H01 WTR   926      -8.958 -12.497   7.163
ATOM   4232  H02 WTR   926     -10.155 -11.930   7.896
TER   
ATOM   4233  O00 WTR   927     -11.534 -20.914  15.505
ATOM   4234  H01 WTR   927     -12.080 -20.315  14.996
ATOM   4235  H02 WTR   927     -11.075 -20.351  16.128
TER   
ATOM   4236  O00 WTR   928     -11.766 -16.938  11.439
ATOM   4237  H01 WTR   928     -12.710 -17.065  11.537
ATOM   4238  H02 WTR   928     -11.671 -16.471  10.608
TER   
ATOM   4239  O00 WTR   929      -8.438 -19.516   0.740
ATOM   4240  H01 WTR   929      -7.577 -19.933   0.770
ATOM   4241  H02 WTR   929      -8.801 -19.650   1.615
TER   
ATOM   4242  O00 WTR   930      -3.371 -26.162  11.086
ATOM   4243  H01 WTR   930      -3.546 -25.228  11.199
ATOM   4244  H02 WTR   930      -2.849 -26.214  10.286
TER   
ATOM   4245  O00 WTR   931      -5.053 -13.941   3.120
ATOM   4246  H01 WTR   931      -5.036 -13.227   3.758
ATOM   4247  H02 WTR   931      -4.164 -13.968   2.766
TER   
ATOM   4248  O00 WTR   932      -8.035 -14.138  13.249
ATOM   4249  H01 WTR   932      -7.272 -13.606  13.025
ATOM   4250  H02 WTR   932      -8.701 -13.884  12.610
TER   
ATOM   4251  O00 WTR   933      -7.182 -13.771  -7.591
ATOM   4252  H01 WTR   933      -7.071 -12.823  -7.656
ATOM   4253  H02 WTR   933      -7.229 -13.944  -6.651
TER   
ATOM   4254  O00 WTR   934      -6.065  -7.383   3.068
ATOM   4255  H01 WTR   934      -6.732  -7.959   2.696
ATOM   4256  H02 WTR   934      -5.241  -7.852   2.935
TER   
ATOM   4257  O00 WTR   935      -3.292   6.428  16.957
ATOM   4258  H01 WTR   935      -3.161   7.246  16.478
ATOM   4259  H02 WTR   935      -4.174   6.502  17.321
TER   
ATOM   4260  O00 WTR   936       9.699 -13.362   5.195
ATOM   4261  H01 WTR   936       9.110 -14.098   5.360
ATOM   4262  H02 WTR   936      10.577 -13.743   5.238
TER   
ATOM   4263  O00 WTR   937      -2.073 -17.739  12.116
ATOM   4264  H01 WTR   937      -2.771 -18.367  12.301
ATOM   4265  H02 WTR   937      -1.264 -18.236  12.236
TER   
ATOM   4266  O00 WTR   938      -6.126 -11.046   8.900
ATOM   4267  H01 WTR   938      -6.591 -10.426   8.339
ATOM   4268  H02 WTR   938      -6.779 -11.325   9.542
TER   
ATOM   4269  O00 WTR   939      -5.800 -15.122   6.281
ATOM   4270  H01 WTR   939      -5.910 -14.451   5.608
ATOM   4271  H02 WTR   939      -5.334 -15.832   5.840
TER   
ATOM   4272  O00 WTR   940      -1.966 -12.108  -4.600
ATOM   4273  H01 WTR   940      -2.710 -12.591  -4.242
ATOM   4274  H02 WTR   940      -1.466 -11.833  -3.831
TER   
ATOM   4275  O00 WTR   941     -16.649 -10.115   0.088
ATOM   4276  H01 WTR   941     -17.471  -9.919  -0.363
ATOM   4277  H02 WTR   941     -15.979  -9.670  -0.431
TER   
ATOM   4278  O00 WTR   942      -7.717 -14.517  -4.892
ATOM   4279  H01 WTR   942      -6.896 -14.596  -4.407
ATOM   4280  H02 WTR   942      -8.206 -13.836  -4.429
TER   
ATOM   4281  O00 WTR   943      -2.476  -5.291  12.387
ATOM   4282  H01 WTR   943      -2.445  -4.516  11.826
ATOM   4283  H02 WTR   943      -3.363  -5.292  12.747
TER   
ATOM   4284  O00 WTR   944      -9.636 -12.550   4.547
ATOM   4285  H01 WTR   944      -9.043 -12.895   3.880
ATOM   4286  H02 WTR   944      -9.563 -11.599   4.464
TER   
ATOM   4287  O00 WTR   945      -4.343 -17.578   9.438
ATOM   4288  H01 WTR   945      -4.738 -16.727   9.246
ATOM   4289  H02 WTR   945      -4.406 -17.663  10.389
TER   
ATOM   4290  O00 WTR   946     -12.402  -8.496  -9.714
ATOM   4291  H01 WTR   946     -12.780  -7.763 -10.199
ATOM   4292  H02 WTR   946     -12.292  -8.163  -8.823
TER   
ATOM   4293  O00 WTR   947       2.951 -15.069   9.462
ATOM   4294  H01 WTR   947       3.139 -14.545   8.684
ATOM   4295  H02 WTR   947       3.469 -14.662  10.157
TER   
ATOM   4296  O00 WTR   948      -4.183 -14.590  18.855
ATOM   4297  H01 WTR   948      -4.741 -15.353  18.706
ATOM   4298  H02 WTR   948      -3.697 -14.485  18.036
TER   
ATOM   4299  O00 WTR   949      -4.395 -12.720   7.512
ATOM   4300  H01 WTR   949      -4.705 -12.536   6.626
ATOM   4301  H02 WTR   949      -4.870 -12.102   8.066
TER   
ATOM   4302  O00 WTR   950      -6.915 -10.934  19.884
ATOM   4303  H01 WTR   950      -7.672 -10.652  19.371
ATOM   4304  H02 WTR   950      -7.292 -11.407  20.627
TER   
ATOM   4305  O00 WTR   951       7.059 -22.687 -16.925
ATOM   4306  H01 WTR   951       6.373 -22.327 -16.364
ATOM   4307  H02 WTR   951       6.687 -23.499 -17.269
TER   
ATOM   4308  O00 WTR   952      -2.975 -15.041   5.262
ATOM   4309  H01 WTR   952      -3.095 -15.989   5.202
ATOM   4310  H02 WTR   952      -3.770 -14.725   5.692
TER   
ATOM   4311  O00 WTR   953      -4.594 -14.561  12.213
ATOM   4312  H01 WTR   953      -5.310 -15.142  11.956
ATOM   4313  H02 WTR   953      -4.999 -13.928  12.806
TER   
ATOM   4314  O00 WTR   954      -7.834 -18.910  10.641
ATOM   4315  H01 WTR   954      -8.039 -18.261  11.313
ATOM   4316  H02 WTR   954      -8.679 -19.301  10.418
TER   
ATOM   4317  O00 WTR   955      -0.994 -22.782  11.946
ATOM   4318  H01 WTR   955      -0.918 -22.260  11.147
ATOM   4319  H02 WTR   955      -0.578 -23.616  11.728
TER   
ATOM   4320  O00 WTR   956     -13.276 -11.480  16.365
ATOM   4321  H01 WTR   956     -12.510 -11.050  16.747
ATOM   4322  H02 WTR   956     -13.112 -12.415  16.490
TER   
ATOM   4323  O00 WTR   957      13.222 -11.665 -13.325
ATOM   4324  H01 WTR   957      13.081 -12.338 -12.659
ATOM   4325  H02 WTR   957      13.977 -11.169 -13.009
TER   
ATOM   4326  O00 WTR   958      -4.578 -18.571   2.971
ATOM   4327  H01 WTR   958      -3.749 -18.499   2.498
ATOM   4328  H02 WTR   958      -4.609 -19.481   3.264
TER   
ATOM   4329  O00 WTR   959      -1.374 -17.397   7.224
ATOM   4330  H01 WTR   959      -2.066 -17.868   6.760
ATOM   4331  H02 WTR   959      -0.879 -16.957   6.533
TER   
ATOM   4332  O00 WTR   960     -13.233 -19.465  14.166
ATOM   4333  H01 WTR   960     -12.836 -18.596  14.230
ATOM   4334  H02 WTR   960     -14.145 -19.331  14.421
TER   
ATOM   4335  O00 WTR   961      -6.503  -9.717  13.131
ATOM   4336  H01 WTR   961      -6.291  -8.825  13.406
ATOM   4337  H02 WTR   961      -7.271  -9.619  12.569
TER   
ATOM   4338  O00 WTR   962       0.199 -16.246   5.300
ATOM   4339  H01 WTR   962       0.200 -15.613   4.582
ATOM   4340  H02 WTR   962       0.183 -17.099   4.868
TER   
ATOM   4341  O00 WTR   963      -5.486  -8.061 -15.265
ATOM   4342  H01 WTR   963      -5.030  -8.387 -14.489
ATOM   4343  H02 WTR   963      -5.280  -8.698 -15.950
TER   
ATOM   4344  O00 WTR   964      -7.128   4.896   7.479
ATOM   4345  H01 WTR   964      -7.276   5.835   7.590
ATOM   4346  H02 WTR   964      -6.638   4.825   6.660
TER   
ATOM   4347  O00 WTR   965      -9.341 -12.606  15.036
ATOM   4348  H01 WTR   965      -8.924 -12.889  14.222
ATOM   4349  H02 WTR   965      -8.616 -12.494  15.651
TER   
ATOM   4350  O00 WTR   966       6.443 -12.764  11.939
ATOM   4351  H01 WTR   966       7.026 -13.082  12.628
ATOM   4352  H02 WTR   966       6.002 -12.008  12.327
TER   
ATOM   4353  O00 WTR   967       6.620 -13.711  -0.550
ATOM   4354  H01 WTR   967       5.708 -13.778  -0.833
ATOM   4355  H02 WTR   967       6.568 -13.502   0.382
TER   
ATOM   4356  O00 WTR   968       1.653 -14.022   1.585
ATOM   4357  H01 WTR   968       1.317 -14.100   2.478
ATOM   4358  H02 WTR   968       0.883 -13.812   1.057
TER   
ATOM   4359  O00 WTR   969       5.768 -11.196   9.503
ATOM   4360  H01 WTR   969       5.790 -12.033   9.968
ATOM   4361  H02 WTR   969       5.465 -10.566  10.157
TER   
ATOM   4362  O00 WTR   970       2.989 -20.526   0.760
ATOM   4363  H01 WTR   970       3.369 -21.217   1.304
ATOM   4364  H02 WTR   970       3.742 -20.017   0.459
TER   
ATOM   4365  O00 WTR   971      -0.149 -23.689   0.382
ATOM   4366  H01 WTR   971      -0.636 -24.213   1.017
ATOM   4367  H02 WTR   971       0.768 -23.923   0.530
TER   
ATOM   4368  O00 WTR   972       2.573 -18.255  -1.581
ATOM   4369  H01 WTR   972       2.431 -17.619  -0.880
ATOM   4370  H02 WTR   972       2.201 -19.070  -1.245
TER   
ATOM   4371  O00 WTR   973      -0.125 -25.035   8.831
ATOM   4372  H01 WTR   973       0.719 -25.425   9.058
ATOM   4373  H02 WTR   973       0.098 -24.284   8.281
TER   
ATOM   4374  O00 WTR   974       8.312 -18.332  10.620
ATOM   4375  H01 WTR   974       8.160 -17.419  10.377
ATOM   4376  H02 WTR   974       7.820 -18.838   9.973
TER   
ATOM   4377  O00 WTR   975       5.280 -14.336  14.571
ATOM   4378  H01 WTR   975       4.940 -15.130  14.160
ATOM   4379  H02 WTR   975       6.176 -14.260  14.243
TER   
ATOM   4380  O00 WTR   976      18.701 -17.200   3.266
ATOM   4381  H01 WTR   976      18.742 -17.901   2.617
ATOM   4382  H02 WTR   976      18.036 -16.599   2.930
TER   
ATOM   4383  O00 WTR   977     -12.206 -11.944  13.945
ATOM   4384  H01 WTR   977     -11.541 -12.552  14.268
ATOM   4385  H02 WTR   977     -12.661 -11.646  14.732
TER   
ATOM   4386  O00 WTR   978       1.678 -11.234   7.461
ATOM   4387  H01 WTR   978       1.896 -10.934   6.578
ATOM   4388  H02 WTR   978       1.126 -12.004   7.323
TER   
ATOM   4389  O00 WTR   979      -4.336  -9.592   2.585
ATOM   4390  H01 WTR   979      -3.957  -9.498   1.711
ATOM   4391  H02 WTR   979      -3.644 -10.001   3.104
TER   
ATOM   4392  O00 WTR   980      14.785 -18.752   2.735
ATOM   4393  H01 WTR   980      14.465 -17.850   2.732
ATOM   4394  H02 WTR   980      14.095 -19.250   3.173
TER   
ATOM   4395  O00 WTR   981       6.646 -15.271   3.933
ATOM   4396  H01 WTR   981       6.534 -16.204   4.114
ATOM   4397  H02 WTR   981       6.683 -14.861   4.797
TER   
ATOM   4398  O00 WTR   982       9.218 -13.626   2.414
ATOM   4399  H01 WTR   982       8.282 -13.445   2.330
ATOM   4400  H02 WTR   982       9.388 -13.573   3.355
TER   
ATOM   4401  O00 WTR   983       2.683 -13.868  14.028
ATOM   4402  H01 WTR   983       3.564 -13.845  14.400
ATOM   4403  H02 WTR   983       2.202 -14.478  14.589
TER   
ATOM   4404  O00 WTR   984      -2.212 -20.501   5.439
ATOM   4405  H01 WTR   984      -2.367 -20.972   6.258
ATOM   4406  H02 WTR   984      -3.018 -20.620   4.937
TER   
ATOM   4407  O00 WTR   985       2.838 -15.599  -6.128
ATOM   4408  H01 WTR   985       2.919 -16.360  -6.704
ATOM   4409  H02 WTR   985       3.117 -14.859  -6.668
TER   
ATOM   4410  O00 WTR   986       6.617  -9.021   7.592
ATOM   4411  H01 WTR   986       6.428  -9.726   6.973
ATOM   4412  H02 WTR   986       6.448  -9.405   8.453
TER   
ATOM   4413  O00 WTR   987       8.731 -11.038   6.368
ATOM   4414  H01 WTR   987       9.025 -11.850   5.953
ATOM   4415  H02 WTR   987       8.609 -11.270   7.289
TER   
ATOM   4416  O00 WTR   988      -9.423 -15.488  16.164
ATOM   4417  H01 WTR   988      -8.951 -14.656  16.128
ATOM   4418  H02 WTR   988      -8.767 -16.146  15.938
TER   
ATOM   4419  O00 WTR   989      10.832 -17.215  -4.490
ATOM   4420  H01 WTR   989      10.136 -17.158  -3.835
ATOM   4421  H02 WTR   989      10.733 -18.089  -4.870
TER   
ATOM   4422  O00 WTR   990       3.744 -21.326  -2.126
ATOM   4423  H01 WTR   990       2.964 -21.871  -2.026
ATOM   4424  H02 WTR   990       3.874 -20.932  -1.263
TER   
ATOM   4425  O00 WTR   991     -11.835 -19.604   7.354
ATOM   4426  H01 WTR   991     -11.950 -18.969   6.648
ATOM   4427  H02 WTR   991     -10.893 -19.775   7.372
TER   
ATOM   4428  O00 WTR   992       6.482  -6.377   9.570
ATOM   4429  H01 WTR   992       5.986  -7.132   9.886
ATOM   4430  H02 WTR   992       6.336  -6.373   8.624
TER   
ATOM   4431  O00 WTR   993      -1.304 -16.364   1.839
ATOM   4432  H01 WTR   993      -0.382 -16.526   2.039
ATOM   4433  H02 WTR   993      -1.629 -17.202   1.512
TER   
ATOM   4434  O00 WTR   994      10.426 -20.983  10.383
ATOM   4435  H01 WTR   994       9.844 -21.432   9.771
ATOM   4436  H02 WTR   994       9.930 -20.215  10.666
TER   
ATOM   4437  O00 WTR   995       5.155 -14.852  11.069
ATOM   4438  H01 WTR   995       5.532 -14.006  11.311
ATOM   4439  H02 WTR   995       5.166 -15.361  11.880
TER   
ATOM   4440  O00 WTR   996       1.378 -20.778   6.772
ATOM   4441  H01 WTR   996       1.413 -20.175   7.515
ATOM   4442  H02 WTR   996       0.845 -20.325   6.120
TER   
ATOM   4443  O00 WTR   997       8.409 -11.177   9.093
ATOM   4444  H01 WTR   997       7.475 -11.388   9.067
ATOM   4445  H02 WTR   997       8.810 -11.921   9.542
TER   
ATOM   4446  O00 WTR   998       0.395 -14.283  -6.901
ATOM   4447  H01 WTR   998       0.555 -13.347  -6.781
ATOM   4448  H02 WTR   998       1.190 -14.706  -6.578
TER   
ATOM   4449  O00 WTR   999     -14.232 -12.953  11.251
ATOM   4450  H01 WTR   999     -14.274 -13.046  12.203
ATOM   4451  H02 WTR   999     -14.112 -13.846  10.928
TER   
ATOM   4452  O00 WTR  1000      -1.386 -15.529   9.160
ATOM   4453  H01 WTR  1000      -0.944 -15.960   9.891
ATOM   4454  H02 WTR  1000      -1.675 -16.247   8.597
TER   
ATOM   4455  O00 WTR  1001       0.042  -9.110 -11.390
ATOM   4456  H01 WTR  1001       0.397  -9.988 -11.521
ATOM   4457  H02 WTR  1001       0.356  -8.608 -12.142
TER   
ATOM   4458  O00 WTR  1002       6.197 -13.250  -3.667
ATOM   4459  H01 WTR  1002       6.534 -14.118  -3.888
ATOM   4460  H02 WTR  1002       5.436 -13.422  -3.112
TER   
ATOM   4461  O00 WTR  1003      18.717  -0.242  17.659
ATOM   4462  H01 WTR  1003      19.315  -0.297  18.405
ATOM   4463  H02 WTR  1003      18.473  -1.150  17.480
TER   
ATOM   4464  O00 WTR  1004      -1.774 -19.105   1.190
ATOM   4465  H01 WTR  1004      -2.078 -18.657   0.401
ATOM   4466  H02 WTR  1004      -0.959 -19.532   0.925
TER   
ATOM   4467  O00 WTR  1005      -6.211 -22.563   5.010
ATOM   4468  H01 WTR  1005      -6.566 -23.340   4.578
ATOM   4469  H02 WTR  1005      -6.082 -22.832   5.920
TER   
ATOM   4470  O00 WTR  1006       3.905 -13.474   4.511
ATOM   4471  H01 WTR  1006       3.594 -12.579   4.373
ATOM   4472  H02 WTR  1006       4.609 -13.585   3.872
TER   
ATOM   4473  O00 WTR  1007      11.398 -10.552   6.239
ATOM   4474  H01 WTR  1007      10.470 -10.785   6.221
ATOM   4475  H02 WTR  1007      11.509  -9.951   5.502
TER   
ATOM   4476  O00 WTR  1008       0.740 -12.120  13.075
ATOM   4477  H01 WTR  1008       0.581 -12.463  12.196
ATOM   4478  H02 WTR  1008       1.316 -12.766  13.484
TER   
ATOM   4479  O00 WTR  1009       8.227 -14.035  13.722
ATOM   4480  H01 WTR  1009       8.967 -13.444  13.583
ATOM   4481  H02 WTR  1009       8.463 -14.534  14.504
TER   
ATOM   4482  O00 WTR  1010       2.985 -15.307   6.179
ATOM   4483  H01 WTR  1010       2.065 -15.509   6.009
ATOM   4484  H02 WTR  1010       3.181 -14.573   5.597
TER   
ATOM   4485  O00 WTR  1011       7.433 -14.435   8.632
ATOM   4486  H01 WTR  1011       6.915 -15.090   9.099
ATOM   4487  H02 WTR  1011       8.208 -14.307   9.180
TER   
ATOM   4488  O00 WTR  1012       5.507  -6.628   7.197
ATOM   4489  H01 WTR  1012       5.712  -7.538   7.409
ATOM   4490  H02 WTR  1012       5.761  -6.533   6.279
TER   
ATOM   4491  O00 WTR  1013       0.217 -13.496   3.846
ATOM   4492  H01 WTR  1013      -0.310 -12.998   3.221
ATOM   4493  H02 WTR  1013       0.498 -12.848   4.492
TER   
ATOM   4494  O00 WTR  1014       5.499  -8.778  10.484
ATOM   4495  H01 WTR  1014       4.818  -8.698  11.152
ATOM   4496  H02 WTR  1014       6.285  -9.024  10.971
TER   
ATOM   4497  O00 WTR  1015       9.458  -6.486  10.650
ATOM   4498  H01 WTR  1015       8.705  -6.496  10.059
ATOM   4499  H02 WTR  1015       9.640  -5.557  10.792
TER   
ATOM   4500  O00 WTR  1016      13.271  -8.800  14.401
ATOM   4501  H01 WTR  1016      12.451  -9.080  13.994
ATOM   4502  H02 WTR  1016      13.203  -9.099  15.308
TER   
ATOM   4503  O00 WTR  1017      -0.160 -13.491   7.202
ATOM   4504  H01 WTR  1017      -0.004 -14.142   7.886
ATOM   4505  H02 WTR  1017      -0.405 -14.005   6.433
TER   
ATOM   4506  O00 WTR  1018       3.859 -10.439 -12.355
ATOM   4507  H01 WTR  1018       4.082 -10.842 -11.516
ATOM   4508  H02 WTR  1018       4.548 -10.728 -12.952
TER   
ATOM   4509  O00 WTR  1019      -8.925  -0.284  10.210
ATOM   4510  H01 WTR  1019      -9.309  -0.475   9.354
ATOM   4511  H02 WTR  1019      -9.675  -0.083  10.770
TER   
ATOM   4512  O00 WTR  1020      -5.310   4.017   4.799
ATOM   4513  H01 WTR  1020      -4.477   4.223   5.224
ATOM   4514  H02 WTR  1020      -5.710   4.870   4.631
TER   
ATOM   4515  O00 WTR  1021     -10.631   2.114   3.780
ATOM   4516  H01 WTR  1021     -10.495   2.883   4.334
ATOM   4517  H02 WTR  1021      -9.761   1.910   3.436
TER   
ATOM   4518  O00 WTR  1022      -7.846   1.023   7.448
ATOM   4519  H01 WTR  1022      -8.746   0.707   7.364
ATOM   4520  H02 WTR  1022      -7.519   1.058   6.549
TER   
ATOM   4521  O00 WTR  1023      -8.855  -2.981  10.963
ATOM   4522  H01 WTR  1023      -9.217  -3.108  11.840
ATOM   4523  H02 WTR  1023      -9.117  -2.092  10.722
TER   
ATOM   4524  O00 WTR  1024     -11.277   0.368  11.713
ATOM   4525  H01 WTR  1024     -12.190   0.450  11.437
ATOM   4526  H02 WTR  1024     -11.311  -0.180  12.498
TER   
ATOM   4527  O00 WTR  1025      -4.092  -1.073  12.611
ATOM   4528  H01 WTR  1025      -3.979  -1.245  13.546
ATOM   4529  H02 WTR  1025      -4.868  -1.577  12.367
TER   
ATOM   4530  O00 WTR  1026      -5.165 -23.814  -1.992
ATOM   4531  H01 WTR  1026      -4.626 -23.266  -2.562
ATOM   4532  H02 WTR  1026      -4.535 -24.288  -1.449
TER   
ATOM   4533  O00 WTR  1027      -6.159  -2.807  11.947
ATOM   4534  H01 WTR  1027      -6.928  -2.802  11.376
ATOM   4535  H02 WTR  1027      -6.224  -3.632  12.429
TER   
ATOM   4536  O00 WTR  1028      -9.761  -1.317   8.014
ATOM   4537  H01 WTR  1028     -10.650  -1.632   7.848
ATOM   4538  H02 WTR  1028      -9.199  -2.057   7.786
TER   
ATOM   4539  O00 WTR  1029      -5.081   3.174   1.310
ATOM   4540  H01 WTR  1029      -4.457   3.657   0.767
ATOM   4541  H02 WTR  1029      -5.681   2.770   0.684
TER   
ATOM   4542  O00 WTR  1030      -7.903 -11.178   1.253
ATOM   4543  H01 WTR  1030      -8.250 -11.957   0.820
ATOM   4544  H02 WTR  1030      -7.095 -10.980   0.780
TER   
ATOM   4545  O00 WTR  1031      -4.871  -4.831  13.507
ATOM   4546  H01 WTR  1031      -5.232  -5.698  13.689
ATOM   4547  H02 WTR  1031      -4.723  -4.446  14.371
TER   
ATOM   4548  O00 WTR  1032     -11.004  -4.171  10.038
ATOM   4549  H01 WTR  1032     -10.167  -3.755  10.243
ATOM   4550  H02 WTR  1032     -10.931  -4.415   9.115
TER   
ATOM   4551  O00 WTR  1033     -10.842 -10.654  17.110
ATOM   4552  H01 WTR  1033     -10.744  -9.763  16.775
ATOM   4553  H02 WTR  1033     -10.166 -11.157  16.656
TER   
ATOM   4554  O00 WTR  1034      -1.946  -2.453  11.552
ATOM   4555  H01 WTR  1034      -2.850  -2.211  11.755
ATOM   4556  H02 WTR  1034      -2.001  -2.899  10.706
TER   
ATOM   4557  O00 WTR  1035     -11.521  -1.740  13.661
ATOM   4558  H01 WTR  1035     -10.663  -2.163  13.669
ATOM   4559  H02 WTR  1035     -11.931  -2.013  14.482
TER   
ATOM   4560  O00 WTR  1036     -13.619  -0.744  15.880
ATOM   4561  H01 WTR  1036     -13.815  -1.057  14.997
ATOM   4562  H02 WTR  1036     -14.435  -0.342  16.179
TER   
ATOM   4563  O00 WTR  1037      -7.906   3.022   9.317
ATOM   4564  H01 WTR  1037      -7.745   3.617   8.584
ATOM   4565  H02 WTR  1037      -7.976   2.157   8.914
TER   
ATOM   4566  O00 WTR  1038      -8.543  -7.896  14.850
ATOM   4567  H01 WTR  1038      -8.601  -7.082  14.350
ATOM   4568  H02 WTR  1038      -8.500  -8.584  14.186
TER   
ATOM   4569  O00 WTR  1039      -2.082   2.910   2.674
ATOM   4570  H01 WTR  1039      -2.255   3.338   1.836
ATOM   4571  H02 WTR  1039      -2.891   2.438   2.874
TER   
ATOM   4572  O00 WTR  1040     -10.904  -9.887  12.827
ATOM   4573  H01 WTR  1040     -11.394 -10.439  13.435
ATOM   4574  H02 WTR  1040     -11.568  -9.330  12.420
TER   
ATOM   4575  O00 WTR  1041      -8.081   2.032   2.620
ATOM   4576  H01 WTR  1041      -7.725   2.916   2.534
ATOM   4577  H02 WTR  1041      -7.592   1.646   3.346
TER   
ATOM   4578  O00 WTR  1042      -6.725   1.337   4.851
ATOM   4579  H01 WTR  1042      -5.922   1.095   4.389
ATOM   4580  H02 WTR  1042      -6.617   2.268   5.047
TER   
ATOM   4581  O00 WTR  1043      14.556  10.295   5.791
ATOM   4582  H01 WTR  1043      15.351  10.825   5.740
ATOM   4583  H02 WTR  1043      14.435   9.958   4.903
TER   
ATOM   4584  O00 WTR  1044     -19.063  -0.678  -9.968
ATOM   4585  H01 WTR  1044     -18.273  -0.671  -9.427
ATOM   4586  H02 WTR  1044     -19.196  -1.601 -10.185
TER   
ATOM   4587  O00 WTR  1045      -4.518   1.071   3.042
ATOM   4588  H01 WTR  1045      -4.710   1.724   2.370
ATOM   4589  H02 WTR  1045      -4.490   0.239   2.568
TER   
ATOM   4590  O00 WTR  1046      -5.911 -19.586  15.244
ATOM   4591  H01 WTR  1046      -6.696 -20.048  15.540
ATOM   4592  H02 WTR  1046      -5.184 -20.119  15.565
TER   
ATOM   4593  O00 WTR  1047       0.118 -19.139   4.858
ATOM   4594  H01 WTR  1047       0.161 -19.130   3.902
ATOM   4595  H02 WTR  1047      -0.722 -19.554   5.056
TER   
ATOM   4596  O00 WTR  1048       6.283   2.372  11.867
ATOM   4597  H01 WTR  1048       6.691   1.512  11.762
ATOM   4598  H02 WTR  1048       6.926   2.885  12.356
TER   
ATOM   4599  O00 WTR  1049       5.622  -4.732  11.478
ATOM   4600  H01 WTR  1049       6.119  -5.172  10.788
ATOM   4601  H02 WTR  1049       5.586  -5.371  12.191
TER   
ATOM   4602  O00 WTR  1050      10.547  -0.872  10.850
ATOM   4603  H01 WTR  1050      10.074  -0.805  10.020
ATOM   4604  H02 WTR  1050       9.921  -0.570  11.508
TER   
ATOM   4605  O00 WTR  1051      10.830   1.237   8.116
ATOM   4606  H01 WTR  1051      11.360   0.834   8.803
ATOM   4607  H02 WTR  1051      11.258   0.978   7.300
TER   
ATOM   4608  O00 WTR  1052      -9.206 -21.838  13.953
ATOM   4609  H01 WTR  1052      -9.958 -21.359  14.303
ATOM   4610  H02 WTR  1052      -9.565 -22.352  13.230
TER   
ATOM   4611  O00 WTR  1053       8.332  -6.080 -10.482
ATOM   4612  H01 WTR  1053       8.155  -6.466  -9.624
ATOM   4613  H02 WTR  1053       8.932  -5.357 -10.301
TER   
ATOM   4614  O00 WTR  1054      10.564 -19.858   6.261
ATOM   4615  H01 WTR  1054      11.505 -20.033   6.259
ATOM   4616  H02 WTR  1054      10.277 -20.080   5.375
TER   
ATOM   4617  O00 WTR  1055      12.782   0.690  11.036
ATOM   4618  H01 WTR  1055      12.458   1.560  11.269
ATOM   4619  H02 WTR  1055      12.013   0.123  11.098
TER   
ATOM   4620  O00 WTR  1056       9.991   0.092  15.767
ATOM   4621  H01 WTR  1056       9.931   1.046  15.717
ATOM   4622  H02 WTR  1056      10.909  -0.080  15.978
TER   
ATOM   4623  O00 WTR  1057       9.001  -3.650  20.331
ATOM   4624  H01 WTR  1057       8.649  -3.780  19.450
ATOM   4625  H02 WTR  1057       9.587  -2.898  20.247
TER   
ATOM   4626  O00 WTR  1058     -13.607   2.959 -10.683
ATOM   4627  H01 WTR  1058     -12.723   2.634 -10.515
ATOM   4628  H02 WTR  1058     -13.550   3.902 -10.527
TER   
ATOM   4629  O00 WTR  1059       3.550  -8.482  12.287
ATOM   4630  H01 WTR  1059       4.107  -7.877  12.777
ATOM   4631  H02 WTR  1059       2.775  -7.967  12.064
TER   
ATOM   4632  O00 WTR  1060     -14.395  -1.260  13.403
ATOM   4633  H01 WTR  1060     -14.527  -2.206  13.338
ATOM   4634  H02 WTR  1060     -14.304  -0.968  12.497
TER   
ATOM   4635  O00 WTR  1061       2.741   0.862  12.657
ATOM   4636  H01 WTR  1061       3.201   0.024  12.713
ATOM   4637  H02 WTR  1061       1.945   0.666  12.164
TER   
ATOM   4638  O00 WTR  1062      -5.857  -2.227 -11.353
ATOM   4639  H01 WTR  1062      -5.206  -1.990 -12.013
ATOM   4640  H02 WTR  1062      -6.015  -3.160 -11.496
TER   
ATOM   4641  O00 WTR  1063       8.639   2.697   8.802
ATOM   4642  H01 WTR  1063       9.476   2.319   8.532
ATOM   4643  H02 WTR  1063       8.473   2.318   9.665
TER   
ATOM   4644  O00 WTR  1064       8.782   6.033  15.010
ATOM   4645  H01 WTR  1064       8.670   6.816  14.471
ATOM   4646  H02 WTR  1064       9.720   6.005  15.200
TER   
ATOM   4647  O00 WTR  1065      -4.063 -11.986 -10.975
ATOM   4648  H01 WTR  1065      -3.745 -12.888 -11.022
ATOM   4649  H02 WTR  1065      -3.283 -11.466 -10.783
TER   
ATOM   4650  O00 WTR  1066      -8.359 -25.667   1.593
ATOM   4651  H01 WTR  1066      -8.570 -25.709   0.660
ATOM   4652  H02 WTR  1066      -9.169 -25.921   2.034
TER   
ATOM   4653  O00 WTR  1067      -1.557  -3.496  14.285
ATOM   4654  H01 WTR  1067      -1.021  -2.838  13.842
ATOM   4655  H02 WTR  1067      -1.850  -4.079  13.585
TER   
ATOM   4656  O00 WTR  1068      10.026  -3.840  11.060
ATOM   4657  H01 WTR  1068      10.607  -4.042  11.793
ATOM   4658  H02 WTR  1068       9.575  -3.039  11.325
TER   
ATOM   4659  O00 WTR  1069       1.624 -16.488   0.467
ATOM   4660  H01 WTR  1069       1.909 -15.686   0.905
ATOM   4661  H02 WTR  1069       1.079 -16.184  -0.259
TER   
ATOM   4662  O00 WTR  1070      -1.378 -23.009   4.516
ATOM   4663  H01 WTR  1070      -1.832 -22.185   4.695
ATOM   4664  H02 WTR  1070      -0.788 -23.124   5.261
TER   
ATOM   4665  O00 WTR  1071       5.313  -6.729  13.426
ATOM   4666  H01 WTR  1071       5.816  -7.408  13.877
ATOM   4667  H02 WTR  1071       4.933  -6.205  14.130
TER   
ATOM   4668  O00 WTR  1072       9.053  -0.237  12.975
ATOM   4669  H01 WTR  1072       8.258  -0.770  12.982
ATOM   4670  H02 WTR  1072       9.198  -0.011  13.894
TER   
ATOM   4671  O00 WTR  1073      -7.648 -14.577   3.040
ATOM   4672  H01 WTR  1073      -6.699 -14.494   2.945
ATOM   4673  H02 WTR  1073      -7.997 -14.334   2.183
TER   
ATOM   4674  O00 WTR  1074      -6.508 -17.235  -0.597
ATOM   4675  H01 WTR  1074      -6.247 -17.180   0.322
ATOM   4676  H02 WTR  1074      -7.458 -17.115  -0.585
TER   
ATOM   4677  O00 WTR  1075      -8.601 -10.066  -2.436
ATOM   4678  H01 WTR  1075      -9.226 -10.631  -1.981
ATOM   4679  H02 WTR  1075      -7.746 -10.447  -2.239
TER   
ATOM   4680  O00 WTR  1076      -3.504 -11.876  -1.607
ATOM   4681  H01 WTR  1076      -3.008 -12.694  -1.616
ATOM   4682  H02 WTR  1076      -2.861 -11.209  -1.365
TER   
ATOM   4683  O00 WTR  1077      -9.363 -21.024  -3.798
ATOM   4684  H01 WTR  1077      -9.810 -20.596  -3.067
ATOM   4685  H02 WTR  1077      -8.622 -21.476  -3.395
TER   
ATOM   4686  O00 WTR  1078     -10.590 -15.196  -5.828
ATOM   4687  H01 WTR  1078     -10.049 -15.655  -5.185
ATOM   4688  H02 WTR  1078     -10.501 -15.714  -6.629
TER   
ATOM   4689  O00 WTR  1079       2.630 -15.104 -15.888
ATOM   4690  H01 WTR  1079       1.891 -15.525 -15.447
ATOM   4691  H02 WTR  1079       3.080 -15.819 -16.337
TER   
ATOM   4692  O00 WTR  1080       9.684 -20.050  -5.245
ATOM   4693  H01 WTR  1080       8.786 -19.739  -5.134
ATOM   4694  H02 WTR  1080       9.817 -20.664  -4.522
TER   
ATOM   4695  O00 WTR  1081      -7.813 -18.608  -5.045
ATOM   4696  H01 WTR  1081      -7.570 -18.669  -5.969
ATOM   4697  H02 WTR  1081      -8.220 -19.451  -4.847
TER   
ATOM   4698  O00 WTR  1082     -13.308  -7.214  -4.402
ATOM   4699  H01 WTR  1082     -12.435  -7.586  -4.280
ATOM   4700  H02 WTR  1082     -13.349  -6.489  -3.778
TER   
ATOM   4701  O00 WTR  1083       0.965 -22.158  -2.187
ATOM   4702  H01 WTR  1083       1.039 -23.042  -1.827
ATOM   4703  H02 WTR  1083       0.646 -21.628  -1.457
TER   
ATOM   4704  O00 WTR  1084     -12.023  -9.711  -6.069
ATOM   4705  H01 WTR  1084     -12.571 -10.290  -5.539
ATOM   4706  H02 WTR  1084     -11.722 -10.262  -6.792
TER   
ATOM   4707  O00 WTR  1085       9.925   8.376  16.617
ATOM   4708  H01 WTR  1085       9.025   8.525  16.325
ATOM   4709  H02 WTR  1085       9.859   7.650  17.237
TER   
ATOM   4710  O00 WTR  1086     -12.889 -16.086  -0.806
ATOM   4711  H01 WTR  1086     -12.344 -15.302  -0.869
ATOM   4712  H02 WTR  1086     -12.412 -16.664  -0.211
TER   
ATOM   4713  O00 WTR  1087      13.458 -22.902  -3.172
ATOM   4714  H01 WTR  1087      14.126 -23.396  -2.697
ATOM   4715  H02 WTR  1087      13.891 -22.627  -3.980
TER   
ATOM   4716  O00 WTR  1088      -5.011 -17.213 -13.559
ATOM   4717  H01 WTR  1088      -4.897 -17.963 -14.143
ATOM   4718  H02 WTR  1088      -4.451 -17.407 -12.807
TER   
ATOM   4719  O00 WTR  1089      -9.084 -16.280  -0.903
ATOM   4720  H01 WTR  1089      -9.330 -16.851  -1.631
ATOM   4721  H02 WTR  1089      -9.757 -16.433  -0.240
TER   
ATOM   4722  O00 WTR  1090      -8.946 -23.336  -8.713
ATOM   4723  H01 WTR  1090      -9.196 -24.029  -9.324
ATOM   4724  H02 WTR  1090      -8.023 -23.169  -8.904
TER   
ATOM   4725  O00 WTR  1091      -6.967 -18.457  -8.259
ATOM   4726  H01 WTR  1091      -6.171 -18.818  -8.648
ATOM   4727  H02 WTR  1091      -7.530 -18.257  -9.007
TER   
ATOM   4728  O00 WTR  1092     -11.318 -11.016  -1.644
ATOM   4729  H01 WTR  1092     -11.976 -10.492  -2.101
ATOM   4730  H02 WTR  1092     -11.177 -11.773  -2.214
TER   
ATOM   4731  O00 WTR  1093      -6.267  -6.943  -5.719
ATOM   4732  H01 WTR  1093      -5.489  -7.426  -5.999
ATOM   4733  H02 WTR  1093      -6.180  -6.879  -4.768
TER   
ATOM   4734  O00 WTR  1094      -8.039   0.396  -8.604
ATOM   4735  H01 WTR  1094      -7.348  -0.265  -8.632
ATOM   4736  H02 WTR  1094      -7.742   1.080  -9.204
TER   
ATOM   4737  O00 WTR  1095      -8.314 -10.798  -8.871
ATOM   4738  H01 WTR  1095      -8.144 -11.459  -9.542
ATOM   4739  H02 WTR  1095      -8.485  -9.995  -9.363
TER   
ATOM   4740  O00 WTR  1096      -4.662 -22.399   9.597
ATOM   4741  H01 WTR  1096      -4.275 -22.944  10.282
ATOM   4742  H02 WTR  1096      -5.433 -22.008  10.008
TER   
ATOM   4743  O00 WTR  1097      -3.710 -10.029  -3.962
ATOM   4744  H01 WTR  1097      -3.257  -9.643  -3.213
ATOM   4745  H02 WTR  1097      -3.126 -10.725  -4.264
TER   
ATOM   4746  O00 WTR  1098      -0.397 -10.838  -7.087
ATOM   4747  H01 WTR  1098      -1.209 -11.343  -7.040
ATOM   4748  H02 WTR  1098      -0.329 -10.413  -6.232
TER   
ATOM   4749  O00 WTR  1099     -10.058 -20.234  -1.366
ATOM   4750  H01 WTR  1099      -9.415 -19.926  -0.728
ATOM   4751  H02 WTR  1099     -10.891 -20.220  -0.894
TER   
ATOM   4752  O00 WTR  1100       6.990   3.316  16.101
ATOM   4753  H01 WTR  1100       6.714   2.789  16.850
ATOM   4754  H02 WTR  1100       7.897   3.553  16.296
TER   
ATOM   4755  O00 WTR  1101      -5.287 -15.209  -2.194
ATOM   4756  H01 WTR  1101      -5.536 -15.530  -1.327
ATOM   4757  H02 WTR  1101      -5.466 -15.942  -2.782
TER   
ATOM   4758  O00 WTR  1102      -4.630 -21.364 -13.267
ATOM   4759  H01 WTR  1102      -3.805 -20.882 -13.207
ATOM   4760  H02 WTR  1102      -4.382 -22.224 -13.606
TER   
ATOM   4761  O00 WTR  1103      -3.150 -11.943  -7.696
ATOM   4762  H01 WTR  1103      -3.077 -12.468  -6.899
ATOM   4763  H02 WTR  1103      -4.086 -11.762  -7.780
TER   
ATOM   4764  O00 WTR  1104      -5.481 -17.032  -4.386
ATOM   4765  H01 WTR  1104      -6.345 -17.333  -4.667
ATOM   4766  H02 WTR  1104      -5.063 -16.720  -5.189
TER   
ATOM   4767  O00 WTR  1105      -2.854   8.329   9.493
ATOM   4768  H01 WTR  1105      -2.868   8.316  10.450
ATOM   4769  H02 WTR  1105      -3.120   9.218   9.261
TER   
ATOM   4770  O00 WTR  1106       1.578 -26.869 -11.791
ATOM   4771  H01 WTR  1106       0.750 -27.350 -11.784
ATOM   4772  H02 WTR  1106       2.209 -27.471 -11.397
TER   
ATOM   4773  O00 WTR  1107      -3.373 -21.666  -9.720
ATOM   4774  H01 WTR  1107      -3.836 -20.984  -9.232
ATOM   4775  H02 WTR  1107      -3.080 -22.283  -9.050
TER   
ATOM   4776  O00 WTR  1108     -10.645 -14.378   2.555
ATOM   4777  H01 WTR  1108     -10.516 -14.770   3.418
ATOM   4778  H02 WTR  1108     -10.509 -13.441   2.694
TER   
ATOM   4779  O00 WTR  1109      -3.304 -25.650  -0.855
ATOM   4780  H01 WTR  1109      -3.776 -25.314  -0.094
ATOM   4781  H02 WTR  1109      -2.744 -24.924  -1.131
TER   
ATOM   4782  O00 WTR  1110       6.240 -16.771   9.639
ATOM   4783  H01 WTR  1110       5.783 -16.915   8.810
ATOM   4784  H02 WTR  1110       5.752 -16.065  10.062
TER   
ATOM   4785  O00 WTR  1111      -5.718  -9.996  -0.244
ATOM   4786  H01 WTR  1111      -4.807  -9.772  -0.053
ATOM   4787  H02 WTR  1111      -5.695 -10.357  -1.130
TER   
ATOM   4788  O00 WTR  1112      -1.320 -12.360 -19.739
ATOM   4789  H01 WTR  1112      -1.325 -11.555 -19.220
ATOM   4790  H02 WTR  1112      -0.416 -12.671 -19.692
TER   
ATOM   4791  O00 WTR  1113      -7.402 -11.372  -5.448
ATOM   4792  H01 WTR  1113      -8.275 -11.709  -5.650
ATOM   4793  H02 WTR  1113      -7.548 -10.457  -5.209
TER   
ATOM   4794  O00 WTR  1114      -5.197 -15.891  -7.332
ATOM   4795  H01 WTR  1114      -5.455 -15.034  -7.671
ATOM   4796  H02 WTR  1114      -5.731 -16.514  -7.824
TER   
ATOM   4797  O00 WTR  1115     -11.215 -13.954  -0.679
ATOM   4798  H01 WTR  1115     -11.914 -13.324  -0.506
ATOM   4799  H02 WTR  1115     -10.950 -14.262   0.187
TER   
ATOM   4800  O00 WTR  1116      -7.868 -18.306 -11.693
ATOM   4801  H01 WTR  1116      -8.648 -18.715 -11.319
ATOM   4802  H02 WTR  1116      -8.209 -17.673 -12.326
TER   
ATOM   4803  O00 WTR  1117     -11.103 -11.442  -7.974
ATOM   4804  H01 WTR  1117     -10.813 -11.705  -7.101
ATOM   4805  H02 WTR  1117     -10.305 -11.149  -8.415
TER   
ATOM   4806  O00 WTR  1118      -5.166 -12.979   0.362
ATOM   4807  H01 WTR  1118      -4.853 -12.377  -0.313
ATOM   4808  H02 WTR  1118      -4.985 -12.530   1.188
TER   
ATOM   4809  O00 WTR  1119     -13.626 -11.613  -9.332
ATOM   4810  H01 WTR  1119     -12.735 -11.270  -9.271
ATOM   4811  H02 WTR  1119     -13.767 -12.066  -8.501
TER   
ATOM   4812  O00 WTR  1120     -15.094  -3.359  -6.594
ATOM   4813  H01 WTR  1120     -14.573  -4.153  -6.708
ATOM   4814  H02 WTR  1120     -14.464  -2.644  -6.678
TER   
ATOM   4815  O00 WTR  1121     -12.422 -12.392   5.051
ATOM   4816  H01 WTR  1121     -12.432 -13.189   5.580
ATOM   4817  H02 WTR  1121     -11.497 -12.248   4.851
TER   
ATOM   4818  O00 WTR  1122     -10.512 -13.573  -3.200
ATOM   4819  H01 WTR  1122     -10.794 -13.916  -2.352
ATOM   4820  H02 WTR  1122     -11.107 -13.978  -3.832
TER   
ATOM   4821  O00 WTR  1123      -4.528 -19.743  -8.230
ATOM   4822  H01 WTR  1123      -4.852 -20.234  -7.475
ATOM   4823  H02 WTR  1123      -3.970 -19.062  -7.853
TER   
ATOM   4824  O00 WTR  1124      -7.276  -7.800  21.188
ATOM   4825  H01 WTR  1124      -7.705  -8.080  20.379
ATOM   4826  H02 WTR  1124      -6.460  -8.299  21.211
TER   
ATOM   4827  O00 WTR  1125       5.822  10.291  18.116
ATOM   4828  H01 WTR  1125       5.961  10.031  19.026
ATOM   4829  H02 WTR  1125       6.620  10.761  17.876
TER   
ATOM   4830  O00 WTR  1126      -9.875 -12.666  -5.858
ATOM   4831  H01 WTR  1126     -10.093 -13.582  -6.031
ATOM   4832  H02 WTR  1126     -10.274 -12.481  -5.008
TER   
ATOM   4833  O00 WTR  1127      -4.639 -13.541  -4.182
ATOM   4834  H01 WTR  1127      -5.233 -12.812  -4.004
ATOM   4835  H02 WTR  1127      -4.740 -14.123  -3.429
TER   
ATOM   4836  O00 WTR  1128      -4.657  -5.596  -9.409
ATOM   4837  H01 WTR  1128      -4.330  -6.456  -9.673
ATOM   4838  H02 WTR  1128      -3.902  -5.166  -9.006
TER   
ATOM   4839  O00 WTR  1129      -5.836  -7.163  -3.039
ATOM   4840  H01 WTR  1129      -6.167  -7.133  -2.141
ATOM   4841  H02 WTR  1129      -5.266  -7.932  -3.059
TER   
ATOM   4842  O00 WTR  1130      -3.362 -21.964  -4.034
ATOM   4843  H01 WTR  1130      -2.793 -22.646  -4.390
ATOM   4844  H02 WTR  1130      -2.764 -21.344  -3.616
TER   
ATOM   4845  O00 WTR  1131      -7.986 -13.835   0.281
ATOM   4846  H01 WTR  1131      -8.113 -14.616  -0.257
ATOM   4847  H02 WTR  1131      -7.038 -13.701   0.288
TER   
ATOM   4848  O00 WTR  1132       5.505 -10.228  -0.197
ATOM   4849  H01 WTR  1132       4.630 -10.218  -0.584
ATOM   4850  H02 WTR  1132       5.426 -10.805   0.562
TER   
ATOM   4851  O00 WTR  1133       4.791 -11.113   2.667
ATOM   4852  H01 WTR  1133       5.203 -10.267   2.490
ATOM   4853  H02 WTR  1133       3.930 -11.052   2.251
TER   
ATOM   4854  O00 WTR  1134       5.190 -12.516  -6.280
ATOM   4855  H01 WTR  1134       6.012 -12.797  -6.682
ATOM   4856  H02 WTR  1134       5.344 -12.593  -5.339
TER   
ATOM   4857  O00 WTR  1135       2.817 -11.411   0.941
ATOM   4858  H01 WTR  1135       2.442 -12.289   0.872
ATOM   4859  H02 WTR  1135       2.386 -10.910   0.248
TER   
ATOM   4860  O00 WTR  1136       9.870 -15.092   0.220
ATOM   4861  H01 WTR  1136       9.525 -14.642   0.991
ATOM   4862  H02 WTR  1136      10.806 -14.893   0.225
TER   
ATOM   4863  O00 WTR  1137       0.672 -16.031  -2.065
ATOM   4864  H01 WTR  1137       0.326 -15.151  -2.219
ATOM   4865  H02 WTR  1137       1.540 -16.021  -2.468
TER   
ATOM   4866  O00 WTR  1138       3.220 -13.723  -7.999
ATOM   4867  H01 WTR  1138       3.767 -13.255  -7.368
ATOM   4868  H02 WTR  1138       3.835 -14.266  -8.493
TER   
ATOM   4869  O00 WTR  1139       5.306 -16.377   6.935
ATOM   4870  H01 WTR  1139       5.936 -15.684   6.736
ATOM   4871  H02 WTR  1139       4.451 -15.973   6.790
TER   
ATOM   4872  O00 WTR  1140      -1.936  -8.788  -8.073
ATOM   4873  H01 WTR  1140      -1.558  -9.611  -7.764
ATOM   4874  H02 WTR  1140      -2.694  -8.644  -7.506
TER   
ATOM   4875  O00 WTR  1141      12.821 -14.935  -9.906
ATOM   4876  H01 WTR  1141      12.536 -14.267  -9.283
ATOM   4877  H02 WTR  1141      13.207 -15.622  -9.363
TER   
ATOM   4878  O00 WTR  1142       2.878 -11.954  -3.123
ATOM   4879  H01 WTR  1142       2.671 -11.212  -2.554
ATOM   4880  H02 WTR  1142       2.027 -12.334  -3.340
TER   
ATOM   4881  O00 WTR  1143     -11.249  -8.542  -3.393
ATOM   4882  H01 WTR  1143     -10.724  -8.449  -4.188
ATOM   4883  H02 WTR  1143     -10.729  -9.111  -2.826
TER   
ATOM   4884  O00 WTR  1144       4.591   8.364  16.581
ATOM   4885  H01 WTR  1144       4.877   9.118  17.097
ATOM   4886  H02 WTR  1144       3.687   8.568  16.340
TER   
ATOM   4887  O00 WTR  1145       0.654 -19.394  -3.364
ATOM   4888  H01 WTR  1145       1.224 -18.742  -2.955
ATOM   4889  H02 WTR  1145       1.213 -19.833  -4.005
TER   
ATOM   4890  O00 WTR  1146       1.429 -17.480  -9.470
ATOM   4891  H01 WTR  1146       1.698 -17.735  -8.587
ATOM   4892  H02 WTR  1146       2.114 -16.881  -9.766
TER   
ATOM   4893  O00 WTR  1147       6.628 -13.204   2.093
ATOM   4894  H01 WTR  1147       6.137 -12.393   2.224
ATOM   4895  H02 WTR  1147       6.419 -13.738   2.859
TER   
ATOM   4896  O00 WTR  1148       7.701 -12.600  -7.303
ATOM   4897  H01 WTR  1148       8.485 -13.103  -7.081
ATOM   4898  H02 WTR  1148       7.796 -11.780  -6.818
TER   
ATOM   4899  O00 WTR  1149      -3.279 -14.341 -11.894
ATOM   4900  H01 WTR  1149      -3.275 -15.292 -11.784
ATOM   4901  H02 WTR  1149      -3.460 -14.208 -12.825
TER   
ATOM   4902  O00 WTR  1150       6.947  -7.443  20.023
ATOM   4903  H01 WTR  1150       6.925  -6.671  19.459
ATOM   4904  H02 WTR  1150       6.888  -8.184  19.420
TER   
ATOM   4905  O00 WTR  1151       9.438 -14.204  -5.639
ATOM   4906  H01 WTR  1151       9.261 -14.709  -4.845
ATOM   4907  H02 WTR  1151       9.885 -13.416  -5.329
TER   
ATOM   4908  O00 WTR  1152      -0.418 -11.238 -14.857
ATOM   4909  H01 WTR  1152       0.070 -11.173 -14.036
ATOM   4910  H02 WTR  1152      -0.685 -12.156 -14.905
TER   
ATOM   4911  O00 WTR  1153      -1.771 -16.286  -3.508
ATOM   4912  H01 WTR  1153      -1.798 -15.379  -3.202
ATOM   4913  H02 WTR  1153      -1.059 -16.686  -3.009
TER   
ATOM   4914  O00 WTR  1154      11.294 -12.197  -2.526
ATOM   4915  H01 WTR  1154      11.030 -12.187  -3.446
ATOM   4916  H02 WTR  1154      10.521 -12.513  -2.058
TER   
ATOM   4917  O00 WTR  1155       9.163 -15.546  -2.788
ATOM   4918  H01 WTR  1155       8.265 -15.791  -3.012
ATOM   4919  H02 WTR  1155       9.082 -14.679  -2.390
TER   
ATOM   4920  O00 WTR  1156      10.112 -18.415  -9.201
ATOM   4921  H01 WTR  1156       9.541 -17.649  -9.142
ATOM   4922  H02 WTR  1156       9.998 -18.731 -10.098
TER   
ATOM   4923  O00 WTR  1157       7.577 -17.939   6.286
ATOM   4924  H01 WTR  1157       6.727 -17.607   6.577
ATOM   4925  H02 WTR  1157       7.437 -18.189   5.373
TER   
ATOM   4926  O00 WTR  1158       5.253 -14.501  -9.601
ATOM   4927  H01 WTR  1158       6.075 -14.106  -9.309
ATOM   4928  H02 WTR  1158       5.469 -15.421  -9.752
TER   
ATOM   4929  O00 WTR  1159      -2.828 -19.658 -12.095
ATOM   4930  H01 WTR  1159      -2.837 -20.369 -11.454
ATOM   4931  H02 WTR  1159      -1.976 -19.733 -12.525
TER   
ATOM   4932  O00 WTR  1160      11.326 -12.127  -5.081
ATOM   4933  H01 WTR  1160      12.165 -12.548  -5.270
ATOM   4934  H02 WTR  1160      11.508 -11.190  -5.147
TER   
ATOM   4935  O00 WTR  1161      12.255  -9.992  -8.629
ATOM   4936  H01 WTR  1161      11.680  -9.734  -9.349
ATOM   4937  H02 WTR  1161      13.110 -10.125  -9.039
TER   
ATOM   4938  O00 WTR  1162       6.014 -10.790   5.969
ATOM   4939  H01 WTR  1162       5.655 -11.672   6.059
ATOM   4940  H02 WTR  1162       6.963 -10.916   5.959
TER   
ATOM   4941  O00 WTR  1163      -1.402  -3.296 -11.221
ATOM   4942  H01 WTR  1163      -2.299  -2.963 -11.234
ATOM   4943  H02 WTR  1163      -0.921  -2.671 -10.679
TER   
ATOM   4944  O00 WTR  1164       7.428 -19.417  -2.405
ATOM   4945  H01 WTR  1164       7.301 -18.544  -2.778
ATOM   4946  H02 WTR  1164       8.297 -19.384  -2.006
TER   
ATOM   4947  O00 WTR  1165       3.922 -20.453  -8.229
ATOM   4948  H01 WTR  1165       4.799 -20.671  -8.544
ATOM   4949  H02 WTR  1165       3.331 -20.888  -8.843
TER   
ATOM   4950  O00 WTR  1166      12.182 -13.898   0.861
ATOM   4951  H01 WTR  1166      13.068 -13.537   0.873
ATOM   4952  H02 WTR  1166      11.639 -13.211   1.249
TER   
ATOM   4953  O00 WTR  1167       5.319 -17.386  -2.042
ATOM   4954  H01 WTR  1167       4.471 -17.705  -1.732
ATOM   4955  H02 WTR  1167       5.689 -16.921  -1.291
TER   
ATOM   4956  O00 WTR  1168      16.753 -12.775 -12.855
ATOM   4957  H01 WTR  1168      16.282 -12.870 -13.683
ATOM   4958  H02 WTR  1168      17.573 -13.250 -12.990
TER   
ATOM   4959  O00 WTR  1169      -1.621   9.102  15.806
ATOM   4960  H01 WTR  1169      -1.056   8.682  16.454
ATOM   4961  H02 WTR  1169      -1.047   9.719  15.351
TER   
ATOM   4962  O00 WTR  1170       1.201 -18.094   2.496
ATOM   4963  H01 WTR  1170       2.071 -17.924   2.857
ATOM   4964  H02 WTR  1170       1.213 -17.678   1.633
TER   
ATOM   4965  O00 WTR  1171       2.989  -9.771  -4.971
ATOM   4966  H01 WTR  1171       3.868  -9.820  -5.346
ATOM   4967  H02 WTR  1171       2.996 -10.409  -4.258
TER   
ATOM   4968  O00 WTR  1172       4.090 -13.897  -1.538
ATOM   4969  H01 WTR  1172       3.731 -13.077  -1.875
ATOM   4970  H02 WTR  1172       3.655 -14.579  -2.050
TER   
ATOM   4971  O00 WTR  1173       3.278 -15.800  -3.385
ATOM   4972  H01 WTR  1173       3.478 -16.722  -3.224
ATOM   4973  H02 WTR  1173       3.130 -15.748  -4.330
TER   
ATOM   4974  O00 WTR  1174       8.851 -10.540  -5.878
ATOM   4975  H01 WTR  1174       9.770 -10.739  -5.699
ATOM   4976  H02 WTR  1174       8.706  -9.687  -5.469
TER   
ATOM   4977  O00 WTR  1175      -4.615  16.827  12.552
ATOM   4978  H01 WTR  1175      -4.374  16.429  13.389
ATOM   4979  H02 WTR  1175      -4.800  16.084  11.978
TER   
ATOM   4980  O00 WTR  1176       8.519 -16.014  -7.880
ATOM   4981  H01 WTR  1176       8.473 -15.532  -7.055
ATOM   4982  H02 WTR  1176       8.408 -15.345  -8.555
TER   
ATOM   4983  O00 WTR  1177       9.143 -13.141  -1.620
ATOM   4984  H01 WTR  1177       8.188 -13.074  -1.620
ATOM   4985  H02 WTR  1177       9.351 -13.599  -0.806
TER   
ATOM   4986  O00 WTR  1178      -6.308 -16.166 -10.365
ATOM   4987  H01 WTR  1178      -6.318 -16.655 -11.187
ATOM   4988  H02 WTR  1178      -6.138 -15.260 -10.626
TER   
ATOM   4989  O00 WTR  1179       6.601  -9.799  -2.636
ATOM   4990  H01 WTR  1179       6.649 -10.725  -2.871
ATOM   4991  H02 WTR  1179       6.355  -9.798  -1.711
TER   
ATOM   4992  O00 WTR  1180      12.955  -9.101  -3.775
ATOM   4993  H01 WTR  1180      12.500  -9.049  -4.615
ATOM   4994  H02 WTR  1180      13.640  -9.755  -3.912
TER   
ATOM   4995  O00 WTR  1181      -1.995  -1.994  -7.499
ATOM   4996  H01 WTR  1181      -2.609  -1.375  -7.894
ATOM   4997  H02 WTR  1181      -1.137  -1.721  -7.824
TER   
ATOM   4998  O00 WTR  1182     -10.401   2.515  -8.227
ATOM   4999  H01 WTR  1182     -10.162   2.806  -9.107
ATOM   5000  H02 WTR  1182      -9.950   1.678  -8.120
TER   
ATOM   5001  O00 WTR  1183     -10.341  -2.550 -10.072
ATOM   5002  H01 WTR  1183      -9.768  -2.011 -10.617
ATOM   5003  H02 WTR  1183      -9.852  -2.673  -9.259
TER   
ATOM   5004  O00 WTR  1184      -5.325 -22.009  19.416
ATOM   5005  H01 WTR  1184      -5.343 -22.281  20.334
ATOM   5006  H02 WTR  1184      -4.495 -22.349  19.081
TER   
ATOM   5007  O00 WTR  1185      12.147 -12.887  -8.309
ATOM   5008  H01 WTR  1185      12.184 -11.948  -8.493
ATOM   5009  H02 WTR  1185      12.190 -12.946  -7.355
TER   
ATOM   5010  O00 WTR  1186     -12.925   3.490  -7.641
ATOM   5011  H01 WTR  1186     -12.109   2.998  -7.731
ATOM   5012  H02 WTR  1186     -12.828   4.228  -8.243
TER   
ATOM   5013  O00 WTR  1187     -14.952  -5.412 -11.253
ATOM   5014  H01 WTR  1187     -14.710  -4.487 -11.207
ATOM   5015  H02 WTR  1187     -14.259  -5.815 -11.778
TER   
ATOM   5016  O00 WTR  1188       7.500   6.243  17.590
ATOM   5017  H01 WTR  1188       7.532   6.508  16.671
ATOM   5018  H02 WTR  1188       6.567   6.220  17.801
TER   
ATOM   5019  O00 WTR  1189     -17.460   0.220  -7.696
ATOM   5020  H01 WTR  1189     -17.492   0.991  -8.261
ATOM   5021  H02 WTR  1189     -17.782   0.529  -6.849
TER   
ATOM   5022  O00 WTR  1190      11.650   8.014  14.499
ATOM   5023  H01 WTR  1190      11.024   8.423  15.097
ATOM   5024  H02 WTR  1190      12.004   8.742  13.989
TER   
ATOM   5025  O00 WTR  1191      -1.637   0.494  12.404
ATOM   5026  H01 WTR  1191      -1.031   1.035  11.898
ATOM   5027  H02 WTR  1191      -1.955  -0.158  11.780
TER   
ATOM   5028  O00 WTR  1192      -2.943 -17.402  -8.151
ATOM   5029  H01 WTR  1192      -3.622 -16.863  -7.744
ATOM   5030  H02 WTR  1192      -2.299 -17.543  -7.457
TER   
ATOM   5031  O00 WTR  1193      -7.441  -8.053  -0.989
ATOM   5032  H01 WTR  1193      -8.057  -8.570  -1.507
ATOM   5033  H02 WTR  1193      -6.804  -8.691  -0.666
TER   
ATOM   5034  O00 WTR  1194      -9.536  -0.885  -6.295
ATOM   5035  H01 WTR  1194      -9.220  -1.785  -6.369
ATOM   5036  H02 WTR  1194      -9.244  -0.461  -7.103
TER   
ATOM   5037  O00 WTR  1195     -15.462   2.408  -7.257
ATOM   5038  H01 WTR  1195     -15.414   1.554  -6.826
ATOM   5039  H02 WTR  1195     -14.561   2.593  -7.522
TER   
ATOM   5040  O00 WTR  1196      13.550 -15.909   2.649
ATOM   5041  H01 WTR  1196      13.215 -16.087   1.770
ATOM   5042  H02 WTR  1196      14.502 -15.937   2.554
TER   
ATOM   5043  O00 WTR  1197     -11.234 -22.007  -8.343
ATOM   5044  H01 WTR  1197     -10.509 -22.353  -8.863
ATOM   5045  H02 WTR  1197     -11.900 -21.769  -8.988
TER   
ATOM   5046  O00 WTR  1198       6.025 -30.676  -9.841
ATOM   5047  H01 WTR  1198       5.719 -31.290 -10.508
ATOM   5048  H02 WTR  1198       6.580 -30.060 -10.319
TER   
ATOM   5049  O00 WTR  1199      -6.446   6.849  17.676
ATOM   5050  H01 WTR  1199      -7.368   6.686  17.876
ATOM   5051  H02 WTR  1199      -6.390   6.771  16.723
TER   
ATOM   5052  O00 WTR  1200      10.684  -9.097 -10.605
ATOM   5053  H01 WTR  1200       9.950  -8.939 -10.010
ATOM   5054  H02 WTR  1200      10.456  -8.615 -11.400
TER   
ATOM   5055  O00 WTR  1201      14.511   3.537  13.873
ATOM   5056  H01 WTR  1201      14.897   4.343  14.217
ATOM   5057  H02 WTR  1201      14.267   3.037  14.651
TER   
ATOM   5058  O00 WTR  1202       2.498  10.217 -11.328
ATOM   5059  H01 WTR  1202       2.445   9.923 -10.419
ATOM   5060  H02 WTR  1202       2.083   9.517 -11.832
TER   
ATOM   5061  O00 WTR  1203     -10.418   3.205  12.062
ATOM   5062  H01 WTR  1203     -10.337   2.252  12.099
ATOM   5063  H02 WTR  1203     -10.831   3.443  12.892
TER   
ATOM   5064  O00 WTR  1204      11.570  -9.673  -5.986
ATOM   5065  H01 WTR  1204      11.730  -9.975  -6.880
ATOM   5066  H02 WTR  1204      11.317  -8.755  -6.085
TER   
ATOM   5067  O00 WTR  1205       8.672  -4.508  -6.966
ATOM   5068  H01 WTR  1205       8.882  -4.878  -6.108
ATOM   5069  H02 WTR  1205       9.518  -4.242  -7.326
TER   
ATOM   5070  O00 WTR  1206      -3.240   9.613  13.561
ATOM   5071  H01 WTR  1206      -2.924  10.498  13.377
ATOM   5072  H02 WTR  1206      -3.312   9.576  14.514
TER   
ATOM   5073  O00 WTR  1207       0.449   4.504  13.852
ATOM   5074  H01 WTR  1207      -0.320   3.934  13.840
ATOM   5075  H02 WTR  1207       0.665   4.596  14.780
TER   
ATOM   5076  O00 WTR  1208      -2.105 -10.164 -10.316
ATOM   5077  H01 WTR  1208      -2.140 -10.000  -9.374
ATOM   5078  H02 WTR  1208      -1.319  -9.706 -10.611
TER   
ATOM   5079  O00 WTR  1209       6.882  -0.768 -10.154
ATOM   5080  H01 WTR  1209       7.792  -0.982  -9.948
ATOM   5081  H02 WTR  1209       6.659  -0.062  -9.547
TER   
ATOM   5082  O00 WTR  1210       3.825 -11.185  -9.435
ATOM   5083  H01 WTR  1210       3.106 -10.873  -8.886
ATOM   5084  H02 WTR  1210       3.737 -12.138  -9.428
TER   
ATOM   5085  O00 WTR  1211     -10.576  -6.182  -9.400
ATOM   5086  H01 WTR  1211     -11.093  -6.561  -8.690
ATOM   5087  H02 WTR  1211     -10.879  -5.276  -9.460
TER   
ATOM   5088  O00 WTR  1212       0.209   7.461  17.668
ATOM   5089  H01 WTR  1212      -0.062   7.434  18.585
ATOM   5090  H02 WTR  1212       0.993   8.011  17.665
TER   
ATOM   5091  O00 WTR  1213      15.015   8.056  15.864
ATOM   5092  H01 WTR  1213      15.192   8.420  16.731
ATOM   5093  H02 WTR  1213      14.115   8.318  15.671
TER   
ATOM   5094  O00 WTR  1214      11.131 -21.542  -2.941
ATOM   5095  H01 WTR  1214      11.936 -21.967  -2.645
ATOM   5096  H02 WTR  1214      10.797 -22.114  -3.632
TER   
ATOM   5097  O00 WTR  1215      11.194 -14.422   8.092
ATOM   5098  H01 WTR  1215      11.378 -15.347   8.259
ATOM   5099  H02 WTR  1215      10.502 -14.430   7.432
TER   
ATOM   5100  O00 WTR  1216      14.408  -8.851   7.993
ATOM   5101  H01 WTR  1216      13.456  -8.952   8.016
ATOM   5102  H02 WTR  1216      14.581  -8.397   7.168
TER   
ATOM   5103  O00 WTR  1217      21.970 -12.028   6.738
ATOM   5104  H01 WTR  1217      22.189 -12.533   5.955
ATOM   5105  H02 WTR  1217      21.083 -12.308   6.965
TER   
ATOM   5106  O00 WTR  1218      13.519  -1.959   9.954
ATOM   5107  H01 WTR  1218      13.768  -2.520  10.688
ATOM   5108  H02 WTR  1218      13.164  -1.171  10.364
TER   
ATOM   5109  O00 WTR  1219      20.443  -9.899   8.674
ATOM   5110  H01 WTR  1219      20.984 -10.393   9.290
ATOM   5111  H02 WTR  1219      21.039  -9.253   8.296
TER   
ATOM   5112  O00 WTR  1220      15.451 -14.344   5.734
ATOM   5113  H01 WTR  1220      16.143 -14.281   6.393
ATOM   5114  H02 WTR  1220      14.724 -13.840   6.101
TER   
ATOM   5115  O00 WTR  1221      16.267 -15.883   2.363
ATOM   5116  H01 WTR  1221      16.416 -15.547   1.479
ATOM   5117  H02 WTR  1221      16.235 -15.102   2.915
TER   
ATOM   5118  O00 WTR  1222      14.157 -16.879   6.015
ATOM   5119  H01 WTR  1222      13.839 -16.155   5.476
ATOM   5120  H02 WTR  1222      15.111 -16.810   5.973
TER   
ATOM   5121  O00 WTR  1223      17.391 -11.121  -1.329
ATOM   5122  H01 WTR  1223      16.484 -10.973  -1.597
ATOM   5123  H02 WTR  1223      17.445 -10.749  -0.448
TER   
ATOM   5124  O00 WTR  1224      13.812 -12.763  10.409
ATOM   5125  H01 WTR  1224      13.737 -12.719   9.456
ATOM   5126  H02 WTR  1224      13.164 -13.418  10.670
TER   
ATOM   5127  O00 WTR  1225      19.499 -15.883  -0.188
ATOM   5128  H01 WTR  1225      19.281 -15.258  -0.879
ATOM   5129  H02 WTR  1225      19.883 -15.348   0.507
TER   
ATOM   5130  O00 WTR  1226      15.321 -10.908   6.716
ATOM   5131  H01 WTR  1226      15.048 -11.740   7.102
ATOM   5132  H02 WTR  1226      15.084 -10.250   7.369
TER   
ATOM   5133  O00 WTR  1227      18.542  -2.966   8.820
ATOM   5134  H01 WTR  1227      18.940  -2.156   9.139
ATOM   5135  H02 WTR  1227      17.821  -3.135   9.427
TER   
ATOM   5136  O00 WTR  1228      18.711 -15.309   5.486
ATOM   5137  H01 WTR  1228      18.193 -15.991   5.914
ATOM   5138  H02 WTR  1228      18.963 -15.691   4.645
TER   
ATOM   5139  O00 WTR  1229      12.310 -22.219   0.267
ATOM   5140  H01 WTR  1229      12.285 -22.987   0.838
ATOM   5141  H02 WTR  1229      11.420 -21.868   0.298
TER   
ATOM   5142  O00 WTR  1230      23.007  -9.430   6.885
ATOM   5143  H01 WTR  1230      23.683  -9.287   6.223
ATOM   5144  H02 WTR  1230      22.747 -10.344   6.768
TER   
ATOM   5145  O00 WTR  1231      16.846 -12.922   8.556
ATOM   5146  H01 WTR  1231      16.504 -13.562   9.180
ATOM   5147  H02 WTR  1231      16.991 -12.132   9.077
TER   
ATOM   5148  O00 WTR  1232      19.788  -5.261   8.328
ATOM   5149  H01 WTR  1232      20.209  -5.010   7.506
ATOM   5150  H02 WTR  1232      19.249  -4.505   8.562
TER   
ATOM   5151  O00 WTR  1233       6.436 -13.834   6.263
ATOM   5152  H01 WTR  1233       5.529 -13.633   6.491
ATOM   5153  H02 WTR  1233       6.882 -13.921   7.106
TER   
ATOM   5154  O00 WTR  1234      18.059  -1.244 -15.568
ATOM   5155  H01 WTR  1234      17.204  -0.842 -15.722
ATOM   5156  H02 WTR  1234      17.939  -2.163 -15.808
TER   
ATOM   5157  O00 WTR  1235      12.472  -7.718   1.962
ATOM   5158  H01 WTR  1235      11.855  -7.132   1.522
ATOM   5159  H02 WTR  1235      13.325  -7.300   1.843
TER   
ATOM   5160  O00 WTR  1236      19.186 -11.503   3.915
ATOM   5161  H01 WTR  1236      18.767 -11.022   4.629
ATOM   5162  H02 WTR  1236      20.045 -11.092   3.821
TER   
ATOM   5163  O00 WTR  1237      17.965  -9.791   9.480
ATOM   5164  H01 WTR  1237      18.892  -9.708   9.257
ATOM   5165  H02 WTR  1237      17.537  -9.085   8.996
TER   
ATOM   5166  O00 WTR  1238      15.005 -10.608   3.933
ATOM   5167  H01 WTR  1238      15.514 -11.381   3.691
ATOM   5168  H02 WTR  1238      15.036 -10.589   4.889
TER   
ATOM   5169  O00 WTR  1239      19.294 -12.822   6.830
ATOM   5170  H01 WTR  1239      19.216 -13.599   6.276
ATOM   5171  H02 WTR  1239      18.591 -12.914   7.473
TER   
ATOM   5172  O00 WTR  1240      13.887 -13.487  -5.477
ATOM   5173  H01 WTR  1240      13.903 -14.443  -5.509
ATOM   5174  H02 WTR  1240      14.483 -13.213  -6.174
TER   
ATOM   5175  O00 WTR  1241      17.527 -10.332   1.311
ATOM   5176  H01 WTR  1241      17.353 -10.569   2.222
ATOM   5177  H02 WTR  1241      18.014  -9.510   1.366
TER   
ATOM   5178  O00 WTR  1242      17.915   5.448  16.040
ATOM   5179  H01 WTR  1242      18.840   5.243  15.905
ATOM   5180  H02 WTR  1242      17.499   4.598  16.185
TER   
ATOM   5181  O00 WTR  1243      12.336 -14.066   4.556
ATOM   5182  H01 WTR  1243      12.591 -14.758   3.945
ATOM   5183  H02 WTR  1243      12.147 -13.312   3.998
TER   
ATOM   5184  O00 WTR  1244      15.608 -26.728  -0.732
ATOM   5185  H01 WTR  1244      16.375 -26.945  -1.262
ATOM   5186  H02 WTR  1244      14.896 -26.636  -1.366
TER   
ATOM   5187  O00 WTR  1245      18.594 -11.924  -9.814
ATOM   5188  H01 WTR  1245      18.533 -11.019  -9.508
ATOM   5189  H02 WTR  1245      19.053 -11.864 -10.652
TER   
ATOM   5190  O00 WTR  1246      16.241 -14.140  13.818
ATOM   5191  H01 WTR  1246      16.371 -13.507  14.524
ATOM   5192  H02 WTR  1246      16.365 -13.634  13.016
TER   
ATOM   5193  O00 WTR  1247      15.857 -14.637  -0.373
ATOM   5194  H01 WTR  1247      16.545 -14.843  -1.006
ATOM   5195  H02 WTR  1247      15.040 -14.761  -0.857
TER   
ATOM   5196  O00 WTR  1248      15.801 -15.511   9.995
ATOM   5197  H01 WTR  1248      16.196 -15.831  10.807
ATOM   5198  H02 WTR  1248      14.878 -15.381  10.212
TER   
ATOM   5199  O00 WTR  1249      20.840  -5.698  10.797
ATOM   5200  H01 WTR  1249      21.624  -5.151  10.770
ATOM   5201  H02 WTR  1249      20.352  -5.459  10.009
TER   
ATOM   5202  O00 WTR  1250      16.970 -19.106   4.745
ATOM   5203  H01 WTR  1250      16.284 -18.989   4.088
ATOM   5204  H02 WTR  1250      17.561 -18.365   4.609
TER   
ATOM   5205  O00 WTR  1251      16.461 -22.055   3.405
ATOM   5206  H01 WTR  1251      16.150 -22.087   2.500
ATOM   5207  H02 WTR  1251      17.382 -21.802   3.334
TER   
ATOM   5208  O00 WTR  1252      13.456 -12.988   7.361
ATOM   5209  H01 WTR  1252      12.626 -13.406   7.592
ATOM   5210  H02 WTR  1252      13.202 -12.172   6.931
TER   
ATOM   5211  O00 WTR  1253      17.395  -8.657  12.130
ATOM   5212  H01 WTR  1253      17.786  -9.132  11.396
ATOM   5213  H02 WTR  1253      18.069  -8.032  12.398
TER   
ATOM   5214  O00 WTR  1254      12.278 -19.413  16.053
ATOM   5215  H01 WTR  1254      11.544 -19.602  16.636
ATOM   5216  H02 WTR  1254      12.062 -19.869  15.239
TER   
ATOM   5217  O00 WTR  1255      22.489  -0.706  -1.141
ATOM   5218  H01 WTR  1255      23.170  -0.698  -0.469
ATOM   5219  H02 WTR  1255      22.745  -0.013  -1.750
TER   
ATOM   5220  O00 WTR  1256      14.779 -12.370   0.783
ATOM   5221  H01 WTR  1256      15.382 -12.575   1.497
ATOM   5222  H02 WTR  1256      14.922 -13.066   0.141
TER   
ATOM   5223  O00 WTR  1257       8.101  -9.213  11.324
ATOM   5224  H01 WTR  1257       8.636  -8.471  11.041
ATOM   5225  H02 WTR  1257       8.385  -9.939  10.767
TER   
ATOM   5226  O00 WTR  1258      21.163  -7.916   6.006
ATOM   5227  H01 WTR  1258      21.920  -8.330   6.419
ATOM   5228  H02 WTR  1258      20.899  -8.529   5.320
TER   
ATOM   5229  O00 WTR  1259       9.322 -13.894  10.426
ATOM   5230  H01 WTR  1259       9.297 -13.425  11.260
ATOM   5231  H02 WTR  1259      10.255 -13.991  10.233
TER   
ATOM   5232  O00 WTR  1260      21.394  -3.377  -8.484
ATOM   5233  H01 WTR  1260      20.550  -2.958  -8.315
ATOM   5234  H02 WTR  1260      21.184  -4.123  -9.046
TER   
ATOM   5235  O00 WTR  1261      17.375  -4.659  12.918
ATOM   5236  H01 WTR  1261      17.981  -5.400  12.937
ATOM   5237  H02 WTR  1261      17.844  -3.954  13.365
TER   
ATOM   5238  O00 WTR  1262      18.107   7.941   5.782
ATOM   5239  H01 WTR  1262      19.010   8.231   5.653
ATOM   5240  H02 WTR  1262      17.945   8.070   6.717
TER   
ATOM   5241  O00 WTR  1263       9.768 -16.269   6.169
ATOM   5242  H01 WTR  1263      10.234 -16.651   5.425
ATOM   5243  H02 WTR  1263       9.123 -16.932   6.414
TER   
ATOM   5244  O00 WTR  1264      11.649  -4.559  13.470
ATOM   5245  H01 WTR  1264      12.338  -4.775  14.097
ATOM   5246  H02 WTR  1264      11.416  -3.652  13.670
TER   
ATOM   5247  O00 WTR  1265      18.304 -10.097   6.076
ATOM   5248  H01 WTR  1265      18.820 -10.504   6.773
ATOM   5249  H02 WTR  1265      17.453 -10.534   6.122
TER   
ATOM   5250  O00 WTR  1266      13.441  -6.232  15.134
ATOM   5251  H01 WTR  1266      13.289  -7.069  14.694
ATOM   5252  H02 WTR  1266      13.260  -6.410  16.057
TER   
ATOM   5253  O00 WTR  1267      14.957 -21.222   5.573
ATOM   5254  H01 WTR  1267      15.728 -20.856   6.007
ATOM   5255  H02 WTR  1267      15.292 -21.584   4.753
TER   
ATOM   5256  O00 WTR  1268      13.683 -26.026  -2.416
ATOM   5257  H01 WTR  1268      13.382 -25.909  -3.317
ATOM   5258  H02 WTR  1268      12.878 -26.084  -1.900
TER   
ATOM   5259  O00 WTR  1269      11.507   2.824  14.878
ATOM   5260  H01 WTR  1269      11.651   3.633  15.368
ATOM   5261  H02 WTR  1269      11.791   3.030  13.987
TER   
ATOM   5262  O00 WTR  1270      19.948   2.677   5.678
ATOM   5263  H01 WTR  1270      19.609   3.569   5.753
ATOM   5264  H02 WTR  1270      20.651   2.741   5.032
TER   
ATOM   5265  O00 WTR  1271      13.902   2.657   4.572
ATOM   5266  H01 WTR  1271      13.879   1.895   3.993
ATOM   5267  H02 WTR  1271      14.674   3.149   4.292
TER   
ATOM   5268  O00 WTR  1272      19.113   3.722  12.204
ATOM   5269  H01 WTR  1272      19.117   4.104  11.327
ATOM   5270  H02 WTR  1272      18.250   3.315  12.285
TER   
ATOM   5271  O00 WTR  1273      15.613  -5.533   4.542
ATOM   5272  H01 WTR  1273      15.399  -6.259   5.129
ATOM   5273  H02 WTR  1273      15.606  -5.923   3.668
TER   
ATOM   5274  O00 WTR  1274      12.672  -5.790   7.221
ATOM   5275  H01 WTR  1274      12.042  -5.091   7.400
ATOM   5276  H02 WTR  1274      13.218  -5.827   8.006
TER   
ATOM   5277  O00 WTR  1275      20.709  -6.652  -0.391
ATOM   5278  H01 WTR  1275      21.355  -7.175  -0.866
ATOM   5279  H02 WTR  1275      20.103  -6.348  -1.066
TER   
ATOM   5280  O00 WTR  1276      15.204   1.120  10.008
ATOM   5281  H01 WTR  1276      15.150   1.425   9.102
ATOM   5282  H02 WTR  1276      14.301   0.904  10.242
TER   
ATOM   5283  O00 WTR  1277      23.167  -5.140  -3.620
ATOM   5284  H01 WTR  1277      22.233  -4.959  -3.731
ATOM   5285  H02 WTR  1277      23.569  -4.836  -4.434
TER   
ATOM   5286  O00 WTR  1278      18.020   0.045   8.590
ATOM   5287  H01 WTR  1278      17.460  -0.111   9.350
ATOM   5288  H02 WTR  1278      17.758   0.909   8.271
TER   
ATOM   5289  O00 WTR  1279      14.949 -24.622   4.177
ATOM   5290  H01 WTR  1279      15.614 -23.934   4.152
ATOM   5291  H02 WTR  1279      14.347 -24.349   4.870
TER   
ATOM   5292  O00 WTR  1280      20.571   0.651   0.492
ATOM   5293  H01 WTR  1280      21.150   0.022   0.063
ATOM   5294  H02 WTR  1280      20.817   1.497   0.117
TER   
ATOM   5295  O00 WTR  1281      16.688   2.603  12.491
ATOM   5296  H01 WTR  1281      15.879   2.817  12.955
ATOM   5297  H02 WTR  1281      16.445   1.889  11.902
TER   
ATOM   5298  O00 WTR  1282      19.396  -3.824   1.792
ATOM   5299  H01 WTR  1282      18.988  -4.260   1.044
ATOM   5300  H02 WTR  1282      18.930  -4.167   2.554
TER   
ATOM   5301  O00 WTR  1283      17.358   3.341   7.737
ATOM   5302  H01 WTR  1283      17.824   3.807   7.043
ATOM   5303  H02 WTR  1283      16.450   3.632   7.655
TER   
ATOM   5304  O00 WTR  1284      22.135  -5.624   2.125
ATOM   5305  H01 WTR  1284      21.770  -6.248   1.498
ATOM   5306  H02 WTR  1284      22.084  -4.778   1.681
TER   
ATOM   5307  O00 WTR  1285      17.515  -5.820   1.138
ATOM   5308  H01 WTR  1285      16.787  -5.966   1.742
ATOM   5309  H02 WTR  1285      17.161  -6.047   0.278
TER   
ATOM   5310  O00 WTR  1286      16.833  11.740   5.992
ATOM   5311  H01 WTR  1286      17.446  12.010   6.676
ATOM   5312  H02 WTR  1286      17.350  11.177   5.415
TER   
ATOM   5313  O00 WTR  1287      16.247   3.792   3.621
ATOM   5314  H01 WTR  1287      16.440   4.206   2.779
ATOM   5315  H02 WTR  1287      16.858   3.057   3.673
TER   
ATOM   5316  O00 WTR  1288      17.370   2.799  -0.016
ATOM   5317  H01 WTR  1288      17.546   2.050  -0.587
ATOM   5318  H02 WTR  1288      17.746   3.547  -0.480
TER   
ATOM   5319  O00 WTR  1289      16.582   3.052  15.650
ATOM   5320  H01 WTR  1289      16.514   2.436  16.379
ATOM   5321  H02 WTR  1289      17.310   2.722  15.124
TER   
ATOM   5322  O00 WTR  1290      18.068   1.022   4.569
ATOM   5323  H01 WTR  1290      18.691   1.636   4.959
ATOM   5324  H02 WTR  1290      18.348   0.942   3.658
TER   
ATOM   5325  O00 WTR  1291      21.578   2.214   3.246
ATOM   5326  H01 WTR  1291      21.427   1.425   2.725
ATOM   5327  H02 WTR  1291      21.966   2.836   2.631
TER   
ATOM   5328  O00 WTR  1292      12.594  -9.308   3.944
ATOM   5329  H01 WTR  1292      12.652  -8.663   3.239
ATOM   5330  H02 WTR  1292      13.358  -9.871   3.818
TER   
ATOM   5331  O00 WTR  1293      18.144  -4.542   4.576
ATOM   5332  H01 WTR  1293      17.239  -4.851   4.543
ATOM   5333  H02 WTR  1293      18.081  -3.648   4.910
TER   
ATOM   5334  O00 WTR  1294      15.646  -5.612   7.772
ATOM   5335  H01 WTR  1294      15.554  -6.203   8.519
ATOM   5336  H02 WTR  1294      16.342  -6.002   7.242
TER   
ATOM   5337  O00 WTR  1295      20.166  -2.501  -1.401
ATOM   5338  H01 WTR  1295      20.530  -3.082  -2.068
ATOM   5339  H02 WTR  1295      20.929  -2.173  -0.925
TER   
ATOM   5340  O00 WTR  1296      18.265  -1.590   5.914
ATOM   5341  H01 WTR  1296      18.386  -0.680   5.644
ATOM   5342  H02 WTR  1296      18.275  -1.561   6.871
TER   
ATOM   5343  O00 WTR  1297      12.351  -0.458   6.334
ATOM   5344  H01 WTR  1297      12.627  -0.435   5.418
ATOM   5345  H02 WTR  1297      13.164  -0.377   6.832
TER   
ATOM   5346  O00 WTR  1298      14.205  -7.489   5.694
ATOM   5347  H01 WTR  1298      13.839  -6.823   6.276
ATOM   5348  H02 WTR  1298      13.452  -7.820   5.205
TER   
ATOM   5349  O00 WTR  1299      14.789   3.658  10.046
ATOM   5350  H01 WTR  1299      13.937   3.475   9.651
ATOM   5351  H02 WTR  1299      15.154   2.795  10.242
TER   
ATOM   5352  O00 WTR  1300      15.636  -7.294  10.052
ATOM   5353  H01 WTR  1300      15.218  -7.921   9.462
ATOM   5354  H02 WTR  1300      15.907  -7.819  10.806
TER   
ATOM   5355  O00 WTR  1301      17.789   7.946   8.487
ATOM   5356  H01 WTR  1301      17.252   8.443   9.104
ATOM   5357  H02 WTR  1301      17.950   7.112   8.928
TER   
ATOM   5358  O00 WTR  1302      22.724  -4.504   4.406
ATOM   5359  H01 WTR  1302      22.539  -4.962   3.586
ATOM   5360  H02 WTR  1302      22.015  -4.766   4.993
TER   
ATOM   5361  O00 WTR  1303      18.935  10.702   3.647
ATOM   5362  H01 WTR  1303      18.395   9.933   3.467
ATOM   5363  H02 WTR  1303      19.167  11.040   2.782
TER   
ATOM   5364  O00 WTR  1304      13.868  -5.327  10.640
ATOM   5365  H01 WTR  1304      14.519  -6.024  10.725
ATOM   5366  H02 WTR  1304      13.623  -5.116  11.541
TER   
ATOM   5367  O00 WTR  1305      18.287   0.701   1.797
ATOM   5368  H01 WTR  1305      17.996   1.459   1.290
ATOM   5369  H02 WTR  1305      19.046   0.369   1.318
TER   
ATOM   5370  O00 WTR  1306      15.703  -0.548   5.036
ATOM   5371  H01 WTR  1306      16.115  -1.305   5.452
ATOM   5372  H02 WTR  1306      16.395   0.113   5.000
TER   
ATOM   5373  O00 WTR  1307      19.225  -8.178   1.507
ATOM   5374  H01 WTR  1307      19.574  -7.746   0.727
ATOM   5375  H02 WTR  1307      18.720  -7.497   1.952
TER   
ATOM   5376  O00 WTR  1308      13.292  -0.079   3.924
ATOM   5377  H01 WTR  1308      14.161  -0.418   4.138
ATOM   5378  H02 WTR  1308      12.991  -0.630   3.201
TER   
ATOM   5379  O00 WTR  1309      19.066  11.610   0.791
ATOM   5380  H01 WTR  1309      19.991  11.494   0.571
ATOM   5381  H02 WTR  1309      18.594  11.206   0.063
TER   
ATOM   5382  O00 WTR  1310      21.575  -2.114   3.888
ATOM   5383  H01 WTR  1310      21.302  -1.810   4.754
ATOM   5384  H02 WTR  1310      22.017  -2.946   4.055
TER   
ATOM   5385  O00 WTR  1311      20.645  -5.328   5.804
ATOM   5386  H01 WTR  1311      20.586  -6.275   5.933
ATOM   5387  H02 WTR  1311      19.807  -5.087   5.410
TER   
ATOM   5388  O00 WTR  1312      22.056   4.154   1.153
ATOM   5389  H01 WTR  1312      22.772   4.740   0.908
ATOM   5390  H02 WTR  1312      21.718   3.827   0.320
TER   
ATOM   5391  O00 WTR  1313      15.581  -3.169   6.446
ATOM   5392  H01 WTR  1313      15.741  -4.108   6.353
ATOM   5393  H02 WTR  1313      15.547  -3.023   7.391
TER   
ATOM   5394  O00 WTR  1314      24.203   5.780   0.453
ATOM   5395  H01 WTR  1314      23.863   6.603   0.101
ATOM   5396  H02 WTR  1314      24.626   5.356  -0.294
TER   
ATOM   5397  O00 WTR  1315      16.426  -3.770  10.207
ATOM   5398  H01 WTR  1315      15.564  -4.029   9.879
ATOM   5399  H02 WTR  1315      16.512  -4.228  11.043
TER   
ATOM   5400  O00 WTR  1316      15.781   5.750  11.409
ATOM   5401  H01 WTR  1316      15.823   5.598  12.353
ATOM   5402  H02 WTR  1316      15.243   5.032  11.074
TER   
ATOM   5403  O00 WTR  1317      13.010  -8.889  22.489
ATOM   5404  H01 WTR  1317      13.428  -9.386  23.193
ATOM   5405  H02 WTR  1317      12.083  -8.872  22.725
TER   
ATOM   5406  O00 WTR  1318      21.868  -2.786   1.196
ATOM   5407  H01 WTR  1318      20.966  -3.086   1.086
ATOM   5408  H02 WTR  1318      21.873  -2.346   2.046
TER   
ATOM   5409  O00 WTR  1319      18.194   4.933   5.592
ATOM   5410  H01 WTR  1319      18.040   5.852   5.812
ATOM   5411  H02 WTR  1319      17.556   4.740   4.905
TER   
ATOM   5412  O00 WTR  1320      12.015  -3.115   8.199
ATOM   5413  H01 WTR  1320      12.622  -2.662   8.785
ATOM   5414  H02 WTR  1320      11.321  -3.436   8.776
TER   
ATOM   5415  O00 WTR  1321      16.185 -13.223   3.348
ATOM   5416  H01 WTR  1321      17.140 -13.185   3.308
ATOM   5417  H02 WTR  1321      15.990 -13.420   4.264
TER   
ATOM   5418  O00 WTR  1322       3.220 -17.232   4.092
ATOM   5419  H01 WTR  1322       3.022 -16.584   4.769
ATOM   5420  H02 WTR  1322       3.517 -16.713   3.344
TER   
ATOM   5421  O00 WTR  1323      19.094 -14.307  -8.464
ATOM   5422  H01 WTR  1323      18.202 -14.622  -8.614
ATOM   5423  H02 WTR  1323      19.137 -13.477  -8.938
TER   
ATOM   5424  O00 WTR  1324      14.911 -11.381  -2.946
ATOM   5425  H01 WTR  1324      14.537 -11.016  -2.144
ATOM   5426  H02 WTR  1324      14.742 -12.321  -2.883
TER   
ATOM   5427  O00 WTR  1325      18.898  -6.133  -2.516
ATOM   5428  H01 WTR  1325      19.453  -5.638  -3.119
ATOM   5429  H02 WTR  1325      18.142  -5.567  -2.365
TER   
ATOM   5430  O00 WTR  1326      13.436 -16.981  -8.179
ATOM   5431  H01 WTR  1326      12.867 -16.368  -7.714
ATOM   5432  H02 WTR  1326      13.476 -17.750  -7.610
TER   
ATOM   5433  O00 WTR  1327       9.836 -19.606  -1.208
ATOM   5434  H01 WTR  1327      10.349 -18.801  -1.277
ATOM   5435  H02 WTR  1327      10.362 -20.265  -1.662
TER   
ATOM   5436  O00 WTR  1328      15.645  -4.733  14.876
ATOM   5437  H01 WTR  1328      16.284  -4.753  14.164
ATOM   5438  H02 WTR  1328      15.020  -5.424  14.655
TER   
ATOM   5439  O00 WTR  1329      18.951 -17.125  -7.841
ATOM   5440  H01 WTR  1329      18.459 -17.480  -8.581
ATOM   5441  H02 WTR  1329      19.408 -16.364  -8.199
TER   
ATOM   5442  O00 WTR  1330       8.029  -8.245  -4.452
ATOM   5443  H01 WTR  1330       7.580  -7.442  -4.189
ATOM   5444  H02 WTR  1330       7.823  -8.873  -3.760
TER   
ATOM   5445  O00 WTR  1331      19.596  -7.416  -7.879
ATOM   5446  H01 WTR  1331      19.217  -6.603  -7.543
ATOM   5447  H02 WTR  1331      19.563  -8.021  -7.138
TER   
ATOM   5448  O00 WTR  1332      17.979  -7.543   7.618
ATOM   5449  H01 WTR  1332      18.425  -8.142   7.019
ATOM   5450  H02 WTR  1332      18.642  -6.891   7.845
TER   
ATOM   5451  O00 WTR  1333      15.187 -10.405  -5.400
ATOM   5452  H01 WTR  1333      15.015 -10.890  -4.593
ATOM   5453  H02 WTR  1333      16.021  -9.963  -5.241
TER   
ATOM   5454  O00 WTR  1334      13.255 -19.464 -13.581
ATOM   5455  H01 WTR  1334      12.849 -20.145 -13.044
ATOM   5456  H02 WTR  1334      13.585 -18.825 -12.949
TER   
ATOM   5457  O00 WTR  1335      19.215 -13.609   1.962
ATOM   5458  H01 WTR  1335      18.954 -13.230   1.122
ATOM   5459  H02 WTR  1335      19.524 -12.862   2.476
TER   
ATOM   5460  O00 WTR  1336      19.265 -12.143  -6.582
ATOM   5461  H01 WTR  1336      19.139 -12.496  -5.701
ATOM   5462  H02 WTR  1336      19.399 -12.915  -7.132
TER   
ATOM   5463  O00 WTR  1337      15.291  -8.332  -7.356
ATOM   5464  H01 WTR  1337      14.771  -8.457  -8.150
ATOM   5465  H02 WTR  1337      15.123  -9.116  -6.833
TER   
ATOM   5466  O00 WTR  1338      14.870  -6.053   1.841
ATOM   5467  H01 WTR  1338      15.285  -6.546   1.133
ATOM   5468  H02 WTR  1338      14.474  -5.297   1.407
TER   
ATOM   5469  O00 WTR  1339      20.403  -5.685  -9.780
ATOM   5470  H01 WTR  1339      19.626  -5.254 -10.136
ATOM   5471  H02 WTR  1339      20.100  -6.559  -9.532
TER   
ATOM   5472  O00 WTR  1340      16.494 -12.845  -6.591
ATOM   5473  H01 WTR  1340      16.218 -12.008  -6.218
ATOM   5474  H02 WTR  1340      17.347 -12.663  -6.985
TER   
ATOM   5475  O00 WTR  1341      11.657 -15.583  -6.564
ATOM   5476  H01 WTR  1341      11.420 -16.226  -5.895
ATOM   5477  H02 WTR  1341      10.993 -14.898  -6.483
TER   
ATOM   5478  O00 WTR  1342      13.699 -16.146  -3.768
ATOM   5479  H01 WTR  1342      13.369 -17.038  -3.881
ATOM   5480  H02 WTR  1342      14.572 -16.259  -3.390
TER   
ATOM   5481  O00 WTR  1343      18.920 -13.463  -1.554
ATOM   5482  H01 WTR  1343      18.979 -13.614  -2.497
ATOM   5483  H02 WTR  1343      18.408 -12.658  -1.471
TER   
ATOM   5484  O00 WTR  1344      17.419  -8.827  -4.407
ATOM   5485  H01 WTR  1344      17.238  -7.915  -4.634
ATOM   5486  H02 WTR  1344      18.171  -8.783  -3.816
TER   
ATOM   5487  O00 WTR  1345      13.680 -19.629  -6.238
ATOM   5488  H01 WTR  1345      13.671 -19.528  -5.286
ATOM   5489  H02 WTR  1345      12.769 -19.809  -6.469
TER   
ATOM   5490  O00 WTR  1346      20.888  -9.365   3.525
ATOM   5491  H01 WTR  1346      21.793  -9.092   3.372
ATOM   5492  H02 WTR  1346      20.389  -8.945   2.823
TER   
ATOM   5493  O00 WTR  1347      16.312 -17.342  -9.562
ATOM   5494  H01 WTR  1347      15.460 -17.525  -9.960
ATOM   5495  H02 WTR  1347      16.277 -16.413  -9.336
TER   
ATOM   5496  O00 WTR  1348      23.566  -7.884   3.821
ATOM   5497  H01 WTR  1348      24.156  -7.719   3.085
ATOM   5498  H02 WTR  1348      23.145  -7.040   3.985
TER   
ATOM   5499  O00 WTR  1349      18.242 -16.417  -5.032
ATOM   5500  H01 WTR  1349      18.277 -17.286  -4.632
ATOM   5501  H02 WTR  1349      18.169 -16.588  -5.971
TER   
ATOM   5502  O00 WTR  1350      14.469 -10.141  -0.649
ATOM   5503  H01 WTR  1350      14.650 -10.861  -0.044
ATOM   5504  H02 WTR  1350      13.515 -10.075  -0.665
TER   
ATOM   5505  O00 WTR  1351      13.560 -13.889  -2.098
ATOM   5506  H01 WTR  1351      12.792 -13.349  -2.286
ATOM   5507  H02 WTR  1351      13.471 -14.644  -2.680
TER   
ATOM   5508  O00 WTR  1352      14.279  -6.507  -3.458
ATOM   5509  H01 WTR  1352      15.109  -6.489  -3.935
ATOM   5510  H02 WTR  1352      13.878  -7.340  -3.705
TER   
ATOM   5511  O00 WTR  1353      14.667 -16.250 -19.516
ATOM   5512  H01 WTR  1353      15.217 -15.467 -19.485
ATOM   5513  H02 WTR  1353      13.773 -15.913 -19.563
TER   
ATOM   5514  O00 WTR  1354      21.545  -5.682  -6.993
ATOM   5515  H01 WTR  1354      21.687  -4.850  -7.444
ATOM   5516  H02 WTR  1354      21.274  -6.286  -7.684
TER   
ATOM   5517  O00 WTR  1355       7.583 -19.620  -7.800
ATOM   5518  H01 WTR  1355       8.263 -19.314  -8.400
ATOM   5519  H02 WTR  1355       7.245 -20.418  -8.207
TER   
ATOM   5520  O00 WTR  1356      14.750 -10.652  -9.723
ATOM   5521  H01 WTR  1356      14.868 -11.586  -9.896
ATOM   5522  H02 WTR  1356      15.137 -10.217 -10.484
TER   
ATOM   5523  O00 WTR  1357      13.747  -5.094  -6.621
ATOM   5524  H01 WTR  1357      13.768  -6.032  -6.428
ATOM   5525  H02 WTR  1357      14.377  -4.982  -7.334
TER   
ATOM   5526  O00 WTR  1358      19.949  -9.276  -5.884
ATOM   5527  H01 WTR  1358      19.158  -8.996  -5.425
ATOM   5528  H02 WTR  1358      19.782 -10.190  -6.114
TER   
ATOM   5529  O00 WTR  1359      15.672  -5.302  -8.425
ATOM   5530  H01 WTR  1359      15.524  -5.684  -9.290
ATOM   5531  H02 WTR  1359      15.942  -4.402  -8.603
TER   
ATOM   5532  O00 WTR  1360       8.643  -9.233  -8.593
ATOM   5533  H01 WTR  1360       8.183  -8.452  -8.283
ATOM   5534  H02 WTR  1360       8.855  -9.718  -7.795
TER   
ATOM   5535  O00 WTR  1361      12.165 -11.843   2.785
ATOM   5536  H01 WTR  1361      13.025 -11.720   2.383
ATOM   5537  H02 WTR  1361      11.929 -10.976   3.115
TER   
ATOM   5538  O00 WTR  1362      18.271 -19.051  -4.354
ATOM   5539  H01 WTR  1362      18.705 -19.515  -5.071
ATOM   5540  H02 WTR  1362      18.585 -19.486  -3.562
TER   
ATOM   5541  O00 WTR  1363      17.200  -2.709  16.788
ATOM   5542  H01 WTR  1363      16.977  -3.528  16.344
ATOM   5543  H02 WTR  1363      16.660  -2.711  17.578
TER   
ATOM   5544  O00 WTR  1364      22.445  -8.091  -5.795
ATOM   5545  H01 WTR  1364      21.600  -8.540  -5.821
ATOM   5546  H02 WTR  1364      22.306  -7.288  -6.297
TER   
ATOM   5547  O00 WTR  1365      16.623  -6.406  -4.943
ATOM   5548  H01 WTR  1365      16.779  -5.967  -5.780
ATOM   5549  H02 WTR  1365      16.851  -5.752  -4.283
TER   
ATOM   5550  O00 WTR  1366      18.901 -13.476  -4.283
ATOM   5551  H01 WTR  1366      18.384 -14.093  -4.802
ATOM   5552  H02 WTR  1366      19.794 -13.818  -4.324
TER   
ATOM   5553  O00 WTR  1367      22.292 -12.172  -4.106
ATOM   5554  H01 WTR  1367      23.209 -12.344  -4.319
ATOM   5555  H02 WTR  1367      22.314 -11.372  -3.582
TER   
ATOM   5556  O00 WTR  1368      22.730  -7.486  -1.727
ATOM   5557  H01 WTR  1368      23.004  -6.791  -2.325
ATOM   5558  H02 WTR  1368      22.542  -8.232  -2.296
TER   
ATOM   5559  O00 WTR  1369      20.310  -4.810  -4.749
ATOM   5560  H01 WTR  1369      20.542  -5.264  -5.559
ATOM   5561  H02 WTR  1369      19.652  -4.167  -5.014
TER   
ATOM   5562  O00 WTR  1370      15.029 -22.708 -11.497
ATOM   5563  H01 WTR  1370      15.225 -23.344 -12.186
ATOM   5564  H02 WTR  1370      14.577 -23.216 -10.823
TER   
ATOM   5565  O00 WTR  1371      17.244  -8.024   3.712
ATOM   5566  H01 WTR  1371      17.607  -8.545   4.429
ATOM   5567  H02 WTR  1371      16.345  -8.339   3.618
TER   
ATOM   5568  O00 WTR  1372      11.871  -9.781  -1.161
ATOM   5569  H01 WTR  1372      12.241  -9.378  -1.946
ATOM   5570  H02 WTR  1372      11.648 -10.672  -1.430
TER   
ATOM   5571  O00 WTR  1373      16.834  -3.615  -3.995
ATOM   5572  H01 WTR  1373      17.404  -3.286  -4.691
ATOM   5573  H02 WTR  1373      17.308  -3.424  -3.186
TER   
ATOM   5574  O00 WTR  1374      13.982  -4.136   0.184
ATOM   5575  H01 WTR  1374      13.062  -4.400   0.183
ATOM   5576  H02 WTR  1374      14.104  -3.685  -0.651
TER   
ATOM   5577  O00 WTR  1375      22.396   0.400 -11.753
ATOM   5578  H01 WTR  1375      22.471  -0.171 -10.988
ATOM   5579  H02 WTR  1375      21.457   0.565 -11.839
TER   
ATOM   5580  O00 WTR  1376      15.593  -7.608  -0.379
ATOM   5581  H01 WTR  1376      15.580  -8.561  -0.284
ATOM   5582  H02 WTR  1376      15.293  -7.452  -1.275
TER   
ATOM   5583  O00 WTR  1377      22.856   4.039  -4.270
ATOM   5584  H01 WTR  1377      22.064   4.534  -4.063
ATOM   5585  H02 WTR  1377      23.087   4.316  -5.156
TER   
ATOM   5586  O00 WTR  1378      11.362  -4.109  -7.405
ATOM   5587  H01 WTR  1378      12.137  -4.652  -7.256
ATOM   5588  H02 WTR  1378      11.699  -3.213  -7.433
TER   
ATOM   5589  O00 WTR  1379      20.927   4.355  -6.888
ATOM   5590  H01 WTR  1379      20.410   4.792  -7.565
ATOM   5591  H02 WTR  1379      20.890   3.427  -7.120
TER   
ATOM   5592  O00 WTR  1380      17.685  -3.736  -1.235
ATOM   5593  H01 WTR  1380      17.403  -3.625  -0.328
ATOM   5594  H02 WTR  1380      18.467  -3.189  -1.312
TER   
ATOM   5595  O00 WTR  1381      19.516   4.595   2.445
ATOM   5596  H01 WTR  1381      19.963   3.943   2.984
ATOM   5597  H02 WTR  1381      20.141   4.802   1.750
TER   
ATOM   5598  O00 WTR  1382       7.902 -23.948   8.244
ATOM   5599  H01 WTR  1382       8.680 -24.488   8.378
ATOM   5600  H02 WTR  1382       8.244 -23.067   8.093
TER   
ATOM   5601  O00 WTR  1383      18.028   5.384   9.616
ATOM   5602  H01 WTR  1383      17.827   4.644   9.043
ATOM   5603  H02 WTR  1383      17.362   5.344  10.302
TER   
ATOM   5604  O00 WTR  1384      21.778   1.690  -3.052
ATOM   5605  H01 WTR  1384      22.232   2.377  -3.540
ATOM   5606  H02 WTR  1384      20.933   1.601  -3.493
TER   
ATOM   5607  O00 WTR  1385      18.746  -0.540  -9.848
ATOM   5608  H01 WTR  1385      18.486   0.249  -9.373
ATOM   5609  H02 WTR  1385      19.075  -1.130  -9.170
TER   
ATOM   5610  O00 WTR  1386      16.975  -3.062  -8.737
ATOM   5611  H01 WTR  1386      17.563  -2.615  -8.128
ATOM   5612  H02 WTR  1386      16.485  -2.356  -9.159
TER   
ATOM   5613  O00 WTR  1387      12.427  -4.934  -4.244
ATOM   5614  H01 WTR  1387      13.147  -5.457  -3.891
ATOM   5615  H02 WTR  1387      12.756  -4.608  -5.081
TER   
ATOM   5616  O00 WTR  1388      22.288  -1.045  -9.571
ATOM   5617  H01 WTR  1388      21.864  -0.321  -9.109
ATOM   5618  H02 WTR  1388      22.094  -1.816  -9.038
TER   
ATOM   5619  O00 WTR  1389      18.172   3.078 -10.694
ATOM   5620  H01 WTR  1389      18.260   3.959 -10.331
ATOM   5621  H02 WTR  1389      17.866   2.545  -9.960
TER   
ATOM   5622  O00 WTR  1390      14.052  -3.414  -2.879
ATOM   5623  H01 WTR  1390      13.317  -3.825  -3.333
ATOM   5624  H02 WTR  1390      14.825  -3.704  -3.363
TER   
ATOM   5625  O00 WTR  1391      20.059  -0.254 -14.145
ATOM   5626  H01 WTR  1391      19.668   0.254 -13.435
ATOM   5627  H02 WTR  1391      19.314  -0.545 -14.671
TER   
ATOM   5628  O00 WTR  1392      20.245   2.005  -8.309
ATOM   5629  H01 WTR  1392      19.376   1.693  -8.058
ATOM   5630  H02 WTR  1392      20.101   2.489  -9.122
TER   
ATOM   5631  O00 WTR  1393      18.045  -5.439  -7.194
ATOM   5632  H01 WTR  1393      18.173  -4.501  -7.054
ATOM   5633  H02 WTR  1393      17.306  -5.493  -7.800
TER   
ATOM   5634  O00 WTR  1394      19.283  -9.075  -2.380
ATOM   5635  H01 WTR  1394      18.622  -9.622  -1.956
ATOM   5636  H02 WTR  1394      19.278  -8.259  -1.880
TER   
ATOM   5637  O00 WTR  1395      14.263 -18.276 -11.273
ATOM   5638  H01 WTR  1395      14.282 -19.040 -10.697
ATOM   5639  H02 WTR  1395      13.340 -18.027 -11.312
TER   
ATOM   5640  O00 WTR  1396      20.797   3.168  -1.007
ATOM   5641  H01 WTR  1396      20.998   2.631  -1.773
ATOM   5642  H02 WTR  1396      20.104   3.758  -1.304
TER   
ATOM   5643  O00 WTR  1397      22.006  -9.579  -3.202
ATOM   5644  H01 WTR  1397      22.066  -9.153  -4.057
ATOM   5645  H02 WTR  1397      21.079  -9.521  -2.969
TER   
ATOM   5646  O00 WTR  1398      24.583   5.390  -2.185
ATOM   5647  H01 WTR  1398      24.112   6.214  -2.060
ATOM   5648  H02 WTR  1398      24.073   4.919  -2.844
TER   
ATOM   5649  O00 WTR  1399      10.889  -7.023  -5.166
ATOM   5650  H01 WTR  1399       9.998  -6.813  -4.886
ATOM   5651  H02 WTR  1399      11.436  -6.366  -4.737
TER   
ATOM   5652  O00 WTR  1400      20.368   4.896  -4.192
ATOM   5653  H01 WTR  1400      20.578   4.878  -5.125
ATOM   5654  H02 WTR  1400      19.931   4.060  -4.029
TER   
ATOM   5655  O00 WTR  1401     -13.550  13.987   4.860
ATOM   5656  H01 WTR  1401     -13.585  14.154   5.802
ATOM   5657  H02 WTR  1401     -13.681  13.042   4.779
TER   
ATOM   5658  O00 WTR  1402     -13.239   8.500   5.202
ATOM   5659  H01 WTR  1402     -12.416   8.479   5.691
ATOM   5660  H02 WTR  1402     -13.301   9.398   4.876
TER   
ATOM   5661  O00 WTR  1403     -16.764  10.936   8.909
ATOM   5662  H01 WTR  1403     -16.517  11.325   9.748
ATOM   5663  H02 WTR  1403     -15.958  10.532   8.586
TER   
ATOM   5664  O00 WTR  1404     -14.933   0.536   5.000
ATOM   5665  H01 WTR  1404     -15.590   1.227   5.083
ATOM   5666  H02 WTR  1404     -14.889   0.358   4.061
TER   
ATOM   5667  O00 WTR  1405     -12.294   9.414   9.279
ATOM   5668  H01 WTR  1405     -11.863   8.981   8.541
ATOM   5669  H02 WTR  1405     -11.904  10.287   9.306
TER   
ATOM   5670  O00 WTR  1406     -14.485   9.547   7.982
ATOM   5671  H01 WTR  1406     -14.260   9.503   7.053
ATOM   5672  H02 WTR  1406     -13.671   9.333   8.437
TER   
ATOM   5673  O00 WTR  1407     -18.651   6.666   2.949
ATOM   5674  H01 WTR  1407     -17.819   6.327   2.620
ATOM   5675  H02 WTR  1407     -18.440   7.026   3.810
TER   
ATOM   5676  O00 WTR  1408     -17.160   2.531   5.525
ATOM   5677  H01 WTR  1408     -17.589   3.387   5.534
ATOM   5678  H02 WTR  1408     -17.813   1.932   5.887
TER   
ATOM   5679  O00 WTR  1409     -19.341   6.842   0.339
ATOM   5680  H01 WTR  1409     -19.093   6.520   1.205
ATOM   5681  H02 WTR  1409     -20.267   7.068   0.423
TER   
ATOM   5682  O00 WTR  1410     -22.450   7.766   0.276
ATOM   5683  H01 WTR  1410     -23.336   8.129   0.285
ATOM   5684  H02 WTR  1410     -22.546   6.911  -0.145
TER   
ATOM   5685  O00 WTR  1411     -17.405   7.353   5.441
ATOM   5686  H01 WTR  1411     -16.462   7.456   5.570
ATOM   5687  H02 WTR  1411     -17.800   7.796   6.192
TER   
ATOM   5688  O00 WTR  1412     -21.818  10.761  -3.903
ATOM   5689  H01 WTR  1412     -21.876   9.990  -3.338
ATOM   5690  H02 WTR  1412     -22.578  11.291  -3.665
TER   
ATOM   5691  O00 WTR  1413      -4.808   7.160   8.143
ATOM   5692  H01 WTR  1413      -5.215   7.976   7.851
ATOM   5693  H02 WTR  1413      -4.064   7.440   8.676
TER   
ATOM   5694  O00 WTR  1414     -14.699   6.550   6.143
ATOM   5695  H01 WTR  1414     -14.345   5.690   5.921
ATOM   5696  H02 WTR  1414     -14.260   7.153   5.543
TER   
ATOM   5697  O00 WTR  1415      -2.753  10.263   6.806
ATOM   5698  H01 WTR  1415      -3.079   9.394   6.574
ATOM   5699  H02 WTR  1415      -3.294  10.866   6.297
TER   
ATOM   5700  O00 WTR  1416      -2.459   4.723   5.039
ATOM   5701  H01 WTR  1416      -2.532   4.564   4.098
ATOM   5702  H02 WTR  1416      -2.714   5.639   5.149
TER   
ATOM   5703  O00 WTR  1417      -5.000   6.403  12.095
ATOM   5704  H01 WTR  1417      -5.516   6.946  12.691
ATOM   5705  H02 WTR  1417      -4.438   7.024  11.631
TER   
ATOM   5706  O00 WTR  1418       1.983  14.962   4.399
ATOM   5707  H01 WTR  1418       1.307  14.285   4.432
ATOM   5708  H02 WTR  1418       1.632  15.677   4.930
TER   
ATOM   5709  O00 WTR  1419      -5.708   9.390   6.838
ATOM   5710  H01 WTR  1419      -5.514   9.421   5.901
ATOM   5711  H02 WTR  1419      -6.648   9.564   6.893
TER   
ATOM   5712  O00 WTR  1420       1.998   9.581   7.001
ATOM   5713  H01 WTR  1420       2.278  10.458   6.740
ATOM   5714  H02 WTR  1420       1.131   9.711   7.387
TER   
ATOM   5715  O00 WTR  1421      -4.908  10.375   9.775
ATOM   5716  H01 WTR  1421      -5.404  10.681   9.016
ATOM   5717  H02 WTR  1421      -4.779  11.159  10.309
TER   
ATOM   5718  O00 WTR  1422       0.356  16.631   6.321
ATOM   5719  H01 WTR  1422      -0.252  17.245   5.909
ATOM   5720  H02 WTR  1422      -0.202  15.924   6.646
TER   
ATOM   5721  O00 WTR  1423      -3.274   7.487   5.862
ATOM   5722  H01 WTR  1423      -3.950   7.203   6.478
ATOM   5723  H02 WTR  1423      -3.728   8.082   5.265
TER   
ATOM   5724  O00 WTR  1424      -5.879   6.580   4.579
ATOM   5725  H01 WTR  1424      -5.355   6.907   3.848
ATOM   5726  H02 WTR  1424      -6.556   7.245   4.705
TER   
ATOM   5727  O00 WTR  1425     -12.568  14.546   7.344
ATOM   5728  H01 WTR  1425     -11.973  13.819   7.523
ATOM   5729  H02 WTR  1425     -11.992  15.280   7.129
TER   
ATOM   5730  O00 WTR  1426     -11.555  12.237   8.424
ATOM   5731  H01 WTR  1426     -11.044  11.685   7.832
ATOM   5732  H02 WTR  1426     -10.933  12.505   9.100
TER   
ATOM   5733  O00 WTR  1427      15.874  11.791  -9.715
ATOM   5734  H01 WTR  1427      16.270  10.920  -9.684
ATOM   5735  H02 WTR  1427      16.329  12.236 -10.431
TER   
ATOM   5736  O00 WTR  1428       0.886   7.202   5.866
ATOM   5737  H01 WTR  1428       1.414   7.951   6.142
ATOM   5738  H02 WTR  1428       0.484   6.882   6.673
TER   
ATOM   5739  O00 WTR  1429      -0.645   9.375   7.890
ATOM   5740  H01 WTR  1429      -1.419   9.681   7.417
ATOM   5741  H02 WTR  1429      -0.600   9.936   8.664
TER   
ATOM   5742  O00 WTR  1430      -6.149  13.749  13.951
ATOM   5743  H01 WTR  1430      -6.149  14.136  13.076
ATOM   5744  H02 WTR  1430      -6.136  12.805  13.797
TER   
ATOM   5745  O00 WTR  1431      -0.834   7.804   3.914
ATOM   5746  H01 WTR  1431      -1.774   7.681   4.046
ATOM   5747  H02 WTR  1431      -0.424   7.294   4.613
TER   
ATOM   5748  O00 WTR  1432      -1.700   7.846  12.390
ATOM   5749  H01 WTR  1432      -1.078   8.475  12.024
ATOM   5750  H02 WTR  1432      -2.209   8.352  13.024
TER   
ATOM   5751  O00 WTR  1433       0.053   4.161   6.539
ATOM   5752  H01 WTR  1433      -0.771   4.219   6.056
ATOM   5753  H02 WTR  1433       0.650   4.741   6.065
TER   
ATOM   5754  O00 WTR  1434       7.320   8.771  15.617
ATOM   5755  H01 WTR  1434       6.374   8.703  15.749
ATOM   5756  H02 WTR  1434       7.430   8.781  14.666
TER   
ATOM   5757  O00 WTR  1435      13.084   9.398   9.759
ATOM   5758  H01 WTR  1435      13.282  10.096   9.134
ATOM   5759  H02 WTR  1435      13.936   9.019   9.974
TER   
ATOM   5760  O00 WTR  1436       3.897  12.447   2.935
ATOM   5761  H01 WTR  1436       4.321  12.794   2.150
ATOM   5762  H02 WTR  1436       3.735  13.217   3.480
TER   
ATOM   5763  O00 WTR  1437      -1.496  11.224   9.470
ATOM   5764  H01 WTR  1437      -2.288  11.442   8.979
ATOM   5765  H02 WTR  1437      -0.909  11.964   9.320
TER   
ATOM   5766  O00 WTR  1438      -0.170  10.561   4.919
ATOM   5767  H01 WTR  1438      -0.962  10.490   5.453
ATOM   5768  H02 WTR  1438       0.115   9.656   4.792
TER   
ATOM   5769  O00 WTR  1439       4.494  13.945   5.410
ATOM   5770  H01 WTR  1439       4.830  14.349   6.210
ATOM   5771  H02 WTR  1439       3.817  14.548   5.103
TER   
ATOM   5772  O00 WTR  1440      -7.742  15.595  14.923
ATOM   5773  H01 WTR  1440      -8.042  15.406  15.812
ATOM   5774  H02 WTR  1440      -7.255  14.814  14.662
TER   
ATOM   5775  O00 WTR  1441      -7.935   7.536   7.518
ATOM   5776  H01 WTR  1441      -8.097   8.033   6.717
ATOM   5777  H02 WTR  1441      -7.733   8.201   8.177
TER   
ATOM   5778  O00 WTR  1442      -1.106   6.689   7.551
ATOM   5779  H01 WTR  1442      -1.822   6.618   6.920
ATOM   5780  H02 WTR  1442      -1.143   7.596   7.855
TER   
ATOM   5781  O00 WTR  1443       8.033   7.976  12.874
ATOM   5782  H01 WTR  1443       8.787   8.471  12.554
ATOM   5783  H02 WTR  1443       7.608   7.648  12.081
TER   
ATOM   5784  O00 WTR  1444      -1.532  14.129  13.821
ATOM   5785  H01 WTR  1444      -1.998  13.634  13.148
ATOM   5786  H02 WTR  1444      -2.144  14.819  14.078
TER   
ATOM   5787  O00 WTR  1445       2.186  10.451   3.070
ATOM   5788  H01 WTR  1445       1.952  10.684   3.968
ATOM   5789  H02 WTR  1445       2.644  11.221   2.734
TER   
ATOM   5790  O00 WTR  1446      -0.122  13.435   5.347
ATOM   5791  H01 WTR  1446      -0.725  13.724   6.032
ATOM   5792  H02 WTR  1446      -0.505  12.623   5.017
TER   
ATOM   5793  O00 WTR  1447       2.401  12.339   6.171
ATOM   5794  H01 WTR  1447       2.992  12.920   5.692
ATOM   5795  H02 WTR  1447       1.526  12.589   5.875
TER   
ATOM   5796  O00 WTR  1448       5.434  14.344  11.286
ATOM   5797  H01 WTR  1448       5.423  14.560  10.353
ATOM   5798  H02 WTR  1448       6.307  13.981  11.437
TER   
ATOM   5799  O00 WTR  1449      10.186   9.923   9.158
ATOM   5800  H01 WTR  1449       9.928   9.825   8.241
ATOM   5801  H02 WTR  1449      11.139   9.842   9.149
TER   
ATOM   5802  O00 WTR  1450      -0.155  10.897  14.157
ATOM   5803  H01 WTR  1450      -0.658  11.667  13.893
ATOM   5804  H02 WTR  1450       0.182  10.537  13.336
TER   
ATOM   5805  O00 WTR  1451      -2.712   6.157   2.562
ATOM   5806  H01 WTR  1451      -2.884   5.730   1.723
ATOM   5807  H02 WTR  1451      -3.354   6.866   2.607
TER   
ATOM   5808  O00 WTR  1452     -14.134   0.065  10.960
ATOM   5809  H01 WTR  1452     -14.047   0.995  10.752
ATOM   5810  H02 WTR  1452     -14.884  -0.228  10.442
TER   
ATOM   5811  O00 WTR  1453      -2.365   8.638  -1.189
ATOM   5812  H01 WTR  1453      -2.106   8.810  -2.094
ATOM   5813  H02 WTR  1453      -2.150   7.717  -1.048
TER   
ATOM   5814  O00 WTR  1454       1.011  17.899  -9.021
ATOM   5815  H01 WTR  1454       0.320  17.906  -8.358
ATOM   5816  H02 WTR  1454       1.811  18.103  -8.536
TER   
ATOM   5817  O00 WTR  1455       0.489  13.187   8.875
ATOM   5818  H01 WTR  1455       1.226  12.986   8.299
ATOM   5819  H02 WTR  1455       0.206  14.061   8.607
TER   
ATOM   5820  O00 WTR  1456       3.529  18.593  -8.016
ATOM   5821  H01 WTR  1456       3.542  18.060  -7.221
ATOM   5822  H02 WTR  1456       3.180  19.438  -7.733
TER   
ATOM   5823  O00 WTR  1457      -0.031   9.671   1.793
ATOM   5824  H01 WTR  1457      -0.538   9.494   2.585
ATOM   5825  H02 WTR  1457       0.814   9.986   2.114
TER   
ATOM   5826  O00 WTR  1458      -0.482  10.639  -0.701
ATOM   5827  H01 WTR  1458      -1.109   9.996  -1.032
ATOM   5828  H02 WTR  1458      -0.119  10.237   0.088
TER   
ATOM   5829  O00 WTR  1459       4.928  13.881   0.800
ATOM   5830  H01 WTR  1459       5.208  13.952  -0.112
ATOM   5831  H02 WTR  1459       4.890  14.785   1.111
TER   
ATOM   5832  O00 WTR  1460      -8.163   6.441  10.808
ATOM   5833  H01 WTR  1460      -8.871   6.377  10.167
ATOM   5834  H02 WTR  1460      -7.553   7.074  10.429
TER   
ATOM   5835  O00 WTR  1461      13.224  11.506   8.105
ATOM   5836  H01 WTR  1461      13.931  11.482   7.460
ATOM   5837  H02 WTR  1461      12.768  12.329   7.931
TER   
ATOM   5838  O00 WTR  1462      12.124   3.288  12.440
ATOM   5839  H01 WTR  1462      13.033   3.274  12.736
ATOM   5840  H02 WTR  1462      11.934   4.214  12.289
TER   
ATOM   5841  O00 WTR  1463      11.728   5.938  12.346
ATOM   5842  H01 WTR  1463      11.399   6.058  13.237
ATOM   5843  H02 WTR  1463      11.911   6.824  12.036
TER   
ATOM   5844  O00 WTR  1464      15.576   8.092   9.933
ATOM   5845  H01 WTR  1464      15.647   7.763   9.037
ATOM   5846  H02 WTR  1464      15.680   7.316  10.484
TER   
ATOM   5847  O00 WTR  1465      21.806  11.071   0.446
ATOM   5848  H01 WTR  1465      22.157  10.640   1.225
ATOM   5849  H02 WTR  1465      22.040  10.488  -0.276
TER   
ATOM   5850  O00 WTR  1466      10.014   9.490  11.937
ATOM   5851  H01 WTR  1466      10.685  10.134  12.161
ATOM   5852  H02 WTR  1466       9.925   9.557  10.986
TER   
ATOM   5853  O00 WTR  1467      15.088   4.880   7.000
ATOM   5854  H01 WTR  1467      14.269   5.300   7.264
ATOM   5855  H02 WTR  1467      14.914   4.547   6.120
TER   
ATOM   5856  O00 WTR  1468      12.864  10.043  12.741
ATOM   5857  H01 WTR  1468      13.308   9.641  11.995
ATOM   5858  H02 WTR  1468      13.558  10.497  13.219
TER   
ATOM   5859  O00 WTR  1469      -5.354 -26.242   8.069
ATOM   5860  H01 WTR  1469      -5.584 -26.296   8.997
ATOM   5861  H02 WTR  1469      -5.094 -27.133   7.834
TER   
ATOM   5862  O00 WTR  1470      -9.392 -27.420  12.776
ATOM   5863  H01 WTR  1470      -9.778 -27.588  13.636
ATOM   5864  H02 WTR  1470      -9.916 -26.706  12.413
TER   
ATOM   5865  O00 WTR  1471       8.054 -24.259  11.136
ATOM   5866  H01 WTR  1471       8.065 -23.996  10.215
ATOM   5867  H02 WTR  1471       8.894 -23.956  11.482
TER   
ATOM   5868  O00 WTR  1472       6.894 -14.047  19.850
ATOM   5869  H01 WTR  1472       7.682 -13.543  20.054
ATOM   5870  H02 WTR  1472       6.900 -14.125  18.896
TER   
ATOM   5871  O00 WTR  1473      -8.376 -21.528  18.861
ATOM   5872  H01 WTR  1473      -7.508 -21.888  19.041
ATOM   5873  H02 WTR  1473      -8.348 -21.285  17.935
TER   
ATOM   5874  O00 WTR  1474      -0.209 -28.957  17.972
ATOM   5875  H01 WTR  1474       0.225 -29.564  18.572
ATOM   5876  H02 WTR  1474       0.496 -28.622  17.418
TER   
ATOM   5877  O00 WTR  1475      -5.721 -23.747  16.435
ATOM   5878  H01 WTR  1475      -4.940 -24.285  16.304
ATOM   5879  H02 WTR  1475      -5.613 -23.378  17.312
TER   
ATOM   5880  O00 WTR  1476     -12.102 -23.541  14.688
ATOM   5881  H01 WTR  1476     -11.958 -22.637  14.972
ATOM   5882  H02 WTR  1476     -11.311 -24.006  14.961
TER   
ATOM   5883  O00 WTR  1477      -8.475 -20.585  16.342
ATOM   5884  H01 WTR  1477      -8.997 -19.783  16.325
ATOM   5885  H02 WTR  1477      -8.603 -20.973  15.476
TER   
ATOM   5886  O00 WTR  1478     -11.665 -30.551  12.488
ATOM   5887  H01 WTR  1478     -12.308 -31.125  12.070
ATOM   5888  H02 WTR  1478     -11.233 -30.105  11.760
TER   
ATOM   5889  O00 WTR  1479       6.421 -23.854  15.220
ATOM   5890  H01 WTR  1479       6.779 -23.276  15.894
ATOM   5891  H02 WTR  1479       6.219 -24.667  15.684
TER   
ATOM   5892  O00 WTR  1480     -10.588 -18.652  16.959
ATOM   5893  H01 WTR  1480     -10.068 -18.420  17.728
ATOM   5894  H02 WTR  1480     -11.496 -18.573  17.251
TER   
ATOM   5895  O00 WTR  1481       4.772 -16.615  13.293
ATOM   5896  H01 WTR  1481       3.953 -16.883  13.708
ATOM   5897  H02 WTR  1481       5.448 -17.115  13.750
TER   
ATOM   5898  O00 WTR  1482      -4.645 -32.326  11.382
ATOM   5899  H01 WTR  1482      -4.798 -32.770  10.548
ATOM   5900  H02 WTR  1482      -3.724 -32.497  11.580
TER   
ATOM   5901  O00 WTR  1483      -3.910 -21.129  15.793
ATOM   5902  H01 WTR  1483      -3.641 -21.782  16.439
ATOM   5903  H02 WTR  1483      -3.092 -20.840  15.389
TER   
ATOM   5904  O00 WTR  1484      -6.225 -16.583  17.931
ATOM   5905  H01 WTR  1484      -5.759 -16.385  17.119
ATOM   5906  H02 WTR  1484      -7.009 -17.055  17.649
TER   
ATOM   5907  O00 WTR  1485       6.670 -17.997  15.069
ATOM   5908  H01 WTR  1485       6.824 -17.677  15.958
ATOM   5909  H02 WTR  1485       6.019 -18.690  15.173
TER   
ATOM   5910  O00 WTR  1486       4.795 -25.967  16.813
ATOM   5911  H01 WTR  1486       4.339 -25.415  17.447
ATOM   5912  H02 WTR  1486       4.872 -26.817  17.246
TER   
ATOM   5913  O00 WTR  1487       2.541 -16.290  24.776
ATOM   5914  H01 WTR  1487       1.921 -16.575  24.105
ATOM   5915  H02 WTR  1487       2.522 -15.334  24.731
TER   
ATOM   5916  O00 WTR  1488      -2.616 -25.363  18.063
ATOM   5917  H01 WTR  1488      -3.056 -25.838  17.357
ATOM   5918  H02 WTR  1488      -1.903 -25.941  18.333
TER   
ATOM   5919  O00 WTR  1489      13.768 -18.229  10.280
ATOM   5920  H01 WTR  1489      14.600 -17.875  10.594
ATOM   5921  H02 WTR  1489      13.624 -17.795   9.440
TER   
ATOM   5922  O00 WTR  1490       4.592 -28.492  17.978
ATOM   5923  H01 WTR  1490       3.806 -28.507  17.432
ATOM   5924  H02 WTR  1490       4.297 -28.134  18.815
TER   
ATOM   5925  O00 WTR  1491       1.971 -29.903  20.062
ATOM   5926  H01 WTR  1491       2.482 -29.104  19.932
ATOM   5927  H02 WTR  1491       2.155 -30.161  20.965
TER   
ATOM   5928  O00 WTR  1492      12.087 -16.449  15.866
ATOM   5929  H01 WTR  1492      12.261 -17.390  15.839
ATOM   5930  H02 WTR  1492      11.569 -16.278  15.079
TER   
ATOM   5931  O00 WTR  1493      -2.771 -19.415  21.764
ATOM   5932  H01 WTR  1493      -2.259 -18.919  22.403
ATOM   5933  H02 WTR  1493      -3.650 -19.456  22.140
TER   
ATOM   5934  O00 WTR  1494       3.231 -23.924  18.118
ATOM   5935  H01 WTR  1494       3.601 -23.044  18.186
ATOM   5936  H02 WTR  1494       2.403 -23.801  17.653
TER   
ATOM   5937  O00 WTR  1495       2.976 -17.639  14.753
ATOM   5938  H01 WTR  1495       2.478 -18.455  14.814
ATOM   5939  H02 WTR  1495       2.924 -17.261  15.631
TER   
ATOM   5940  O00 WTR  1496       2.410 -22.960   9.145
ATOM   5941  H01 WTR  1496       2.747 -23.494   9.864
ATOM   5942  H02 WTR  1496       2.772 -22.088   9.303
TER   
ATOM   5943  O00 WTR  1497       6.480 -14.358  17.157
ATOM   5944  H01 WTR  1497       7.305 -14.508  16.695
ATOM   5945  H02 WTR  1497       5.914 -13.939  16.509
TER   
ATOM   5946  O00 WTR  1498      16.424 -16.525  12.507
ATOM   5947  H01 WTR  1498      17.143 -17.092  12.786
ATOM   5948  H02 WTR  1498      16.529 -15.730  13.030
TER   
ATOM   5949  O00 WTR  1499     -11.563 -30.578   6.888
ATOM   5950  H01 WTR  1499     -11.567 -29.662   6.610
ATOM   5951  H02 WTR  1499     -12.334 -30.662   7.449
TER   
ATOM   5952  O00 WTR  1500     -11.317  -8.458  22.310
ATOM   5953  H01 WTR  1500     -11.143  -9.281  22.768
ATOM   5954  H02 WTR  1500     -12.140  -8.145  22.683
TER   
ATOM   5955  O00 WTR  1501     -12.735 -14.306  17.072
ATOM   5956  H01 WTR  1501     -12.461 -14.569  17.950
ATOM   5957  H02 WTR  1501     -12.135 -14.766  16.485
TER   
ATOM   5958  O00 WTR  1502     -19.146 -13.403  10.448
ATOM   5959  H01 WTR  1502     -18.464 -14.071  10.505
ATOM   5960  H02 WTR  1502     -18.674 -12.595  10.247
TER   
ATOM   5961  O00 WTR  1503     -20.769   2.303   9.508
ATOM   5962  H01 WTR  1503     -20.128   2.974   9.275
ATOM   5963  H02 WTR  1503     -21.599   2.633   9.164
TER   
ATOM   5964  O00 WTR  1504     -14.417  -9.743  24.264
ATOM   5965  H01 WTR  1504     -14.389 -10.055  23.359
ATOM   5966  H02 WTR  1504     -15.098 -10.271  24.679
TER   
ATOM   5967  O00 WTR  1505     -11.514   7.511  11.277
ATOM   5968  H01 WTR  1505     -11.947   8.331  11.039
ATOM   5969  H02 WTR  1505     -11.507   7.000  10.468
TER   
ATOM   5970  O00 WTR  1506     -11.290 -14.537  14.248
ATOM   5971  H01 WTR  1506     -10.963 -14.407  13.358
ATOM   5972  H02 WTR  1506     -10.517 -14.784  14.754
TER   
ATOM   5973  O00 WTR  1507     -10.712 -10.163  19.861
ATOM   5974  H01 WTR  1507     -10.845 -10.493  18.972
ATOM   5975  H02 WTR  1507     -11.133  -9.303  19.863
TER   
ATOM   5976  O00 WTR  1508     -14.961 -15.640  17.527
ATOM   5977  H01 WTR  1508     -14.068 -15.339  17.361
ATOM   5978  H02 WTR  1508     -15.397 -15.581  16.677
TER   
ATOM   5979  O00 WTR  1509     -13.411 -25.074   6.390
ATOM   5980  H01 WTR  1509     -13.557 -24.554   7.180
ATOM   5981  H02 WTR  1509     -13.794 -24.552   5.685
TER   
ATOM   5982  O00 WTR  1510     -18.608 -10.838  14.374
ATOM   5983  H01 WTR  1510     -18.654 -10.152  13.708
ATOM   5984  H02 WTR  1510     -18.501 -10.364  15.199
TER   
ATOM   5985  O00 WTR  1511     -12.383 -24.460   9.949
ATOM   5986  H01 WTR  1511     -12.317 -23.836  10.671
ATOM   5987  H02 WTR  1511     -12.863 -23.989   9.268
TER   
ATOM   5988  O00 WTR  1512     -10.652 -16.059  18.451
ATOM   5989  H01 WTR  1512     -11.067 -16.918  18.371
ATOM   5990  H02 WTR  1512     -10.170 -15.948  17.631
TER   
ATOM   5991  O00 WTR  1513     -14.088  -9.382  14.001
ATOM   5992  H01 WTR  1513     -13.487  -9.488  14.738
ATOM   5993  H02 WTR  1513     -14.735 -10.077  14.118
TER   
ATOM   5994  O00 WTR  1514     -13.276 -18.931  20.723
ATOM   5995  H01 WTR  1514     -12.429 -19.260  21.024
ATOM   5996  H02 WTR  1514     -13.418 -18.133  21.232
TER   
ATOM   5997  O00 WTR  1515     -10.786 -13.925  20.217
ATOM   5998  H01 WTR  1515     -10.695 -14.860  20.030
ATOM   5999  H02 WTR  1515     -11.720 -13.804  20.387
TER   
ATOM   6000  O00 WTR  1516     -14.275 -13.751  13.726
ATOM   6001  H01 WTR  1516     -13.358 -13.477  13.769
ATOM   6002  H02 WTR  1516     -14.765 -13.006  14.072
TER   
ATOM   6003  O00 WTR  1517     -16.395 -12.753  16.933
ATOM   6004  H01 WTR  1517     -17.345 -12.727  16.820
ATOM   6005  H02 WTR  1517     -16.267 -13.115  17.809
TER   
ATOM   6006  O00 WTR  1518     -15.728 -11.473  14.624
ATOM   6007  H01 WTR  1518     -16.628 -11.262  14.372
ATOM   6008  H02 WTR  1518     -15.816 -11.946  15.451
TER   
ATOM   6009  O00 WTR  1519     -16.115 -14.216  19.601
ATOM   6010  H01 WTR  1519     -16.008 -14.989  19.046
ATOM   6011  H02 WTR  1519     -16.934 -14.370  20.071
TER   
ATOM   6012  O00 WTR  1520     -10.773  -6.297  11.826
ATOM   6013  H01 WTR  1520     -11.331  -6.988  11.468
ATOM   6014  H02 WTR  1520     -10.755  -5.626  11.144
TER   
ATOM   6015  O00 WTR  1521      -9.352 -18.815  13.563
ATOM   6016  H01 WTR  1521      -9.480 -19.657  13.125
ATOM   6017  H02 WTR  1521     -10.194 -18.368  13.474
TER   
ATOM   6018  O00 WTR  1522     -14.357 -11.024  21.933
ATOM   6019  H01 WTR  1522     -14.375 -10.639  21.056
ATOM   6020  H02 WTR  1522     -13.637 -11.654  21.904
TER   
ATOM   6021  O00 WTR  1523     -13.740 -10.516  19.110
ATOM   6022  H01 WTR  1523     -13.571 -11.003  18.304
ATOM   6023  H02 WTR  1523     -14.101  -9.680  18.815
TER   
ATOM   6024  O00 WTR  1524     -17.300   4.195  12.970
ATOM   6025  H01 WTR  1524     -17.745   3.485  12.507
ATOM   6026  H02 WTR  1524     -17.835   4.968  12.794
TER   
ATOM   6027  O00 WTR  1525     -16.534   0.352  13.878
ATOM   6028  H01 WTR  1525     -15.941  -0.396  13.818
ATOM   6029  H02 WTR  1525     -16.307   0.774  14.707
TER   
ATOM   6030  O00 WTR  1526     -17.796   1.566  11.714
ATOM   6031  H01 WTR  1526     -17.299   1.251  12.469
ATOM   6032  H02 WTR  1526     -18.469   0.900  11.576
TER   
ATOM   6033  O00 WTR  1527     -18.801 -13.168  16.066
ATOM   6034  H01 WTR  1527     -19.325 -13.905  15.754
ATOM   6035  H02 WTR  1527     -18.881 -12.508  15.377
TER   
ATOM   6036  O00 WTR  1528     -14.477   4.431  12.728
ATOM   6037  H01 WTR  1528     -14.269   3.505  12.858
ATOM   6038  H02 WTR  1528     -15.388   4.514  13.009
TER   
ATOM   6039  O00 WTR  1529     -14.721  -3.786  13.928
ATOM   6040  H01 WTR  1529     -14.266  -4.192  13.190
ATOM   6041  H02 WTR  1529     -15.534  -4.285  14.012
TER   
ATOM   6042  O00 WTR  1530     -16.428 -15.244  15.243
ATOM   6043  H01 WTR  1530     -15.863 -14.850  14.578
ATOM   6044  H02 WTR  1530     -16.864 -14.500  15.659
TER   
ATOM   6045  O00 WTR  1531     -13.538   1.943  13.236
ATOM   6046  H01 WTR  1531     -13.749   1.025  13.404
ATOM   6047  H02 WTR  1531     -13.062   2.227  14.016
TER   
ATOM   6048  O00 WTR  1532     -15.882   5.079  10.408
ATOM   6049  H01 WTR  1532     -15.142   5.088  11.015
ATOM   6050  H02 WTR  1532     -15.728   5.827   9.831
TER   
ATOM   6051  O00 WTR  1533     -10.508  -4.147  18.817
ATOM   6052  H01 WTR  1533     -10.293  -4.351  19.727
ATOM   6053  H02 WTR  1533     -11.408  -3.823  18.850
TER   
ATOM   6054  O00 WTR  1534       1.224 -15.757  12.046
ATOM   6055  H01 WTR  1534       1.780 -15.840  11.271
ATOM   6056  H02 WTR  1534       1.644 -15.077  12.572
TER   
ATOM   6057  O00 WTR  1535      -2.695 -14.377  16.690
ATOM   6058  H01 WTR  1535      -1.839 -14.231  17.091
ATOM   6059  H02 WTR  1535      -2.900 -13.550  16.254
TER   
ATOM   6060  O00 WTR  1536      -4.493 -16.523  15.909
ATOM   6061  H01 WTR  1536      -3.856 -15.809  15.922
ATOM   6062  H02 WTR  1536      -4.391 -16.920  15.044
TER   
ATOM   6063  O00 WTR  1537      -3.551  -5.156  24.277
ATOM   6064  H01 WTR  1537      -3.961  -4.291  24.266
ATOM   6065  H02 WTR  1537      -3.279  -5.304  23.371
TER   
ATOM   6066  O00 WTR  1538     -14.802  -6.915  14.668
ATOM   6067  H01 WTR  1538     -13.887  -6.636  14.632
ATOM   6068  H02 WTR  1538     -14.792  -7.815  14.342
TER   
ATOM   6069  O00 WTR  1539      10.036 -17.330  17.845
ATOM   6070  H01 WTR  1539      10.835 -16.839  17.651
ATOM   6071  H02 WTR  1539       9.937 -17.264  18.794
TER   
ATOM   6072  O00 WTR  1540      15.485 -11.820  15.644
ATOM   6073  H01 WTR  1540      15.617 -11.335  14.829
ATOM   6074  H02 WTR  1540      14.638 -12.252  15.532
TER   
ATOM   6075  O00 WTR  1541      -4.101  -9.008  16.497
ATOM   6076  H01 WTR  1541      -3.650  -9.848  16.409
ATOM   6077  H02 WTR  1541      -4.958  -9.233  16.858
TER   
ATOM   6078  O00 WTR  1542      10.370 -12.578  13.010
ATOM   6079  H01 WTR  1542      10.636 -11.659  13.046
ATOM   6080  H02 WTR  1542      11.123 -13.059  13.356
TER   
ATOM   6081  O00 WTR  1543       2.386 -17.627   7.994
ATOM   6082  H01 WTR  1543       3.108 -17.863   7.411
ATOM   6083  H02 WTR  1543       2.594 -16.741   8.289
TER   
ATOM   6084  O00 WTR  1544      -1.202 -25.610  15.374
ATOM   6085  H01 WTR  1544      -0.734 -25.118  14.700
ATOM   6086  H02 WTR  1544      -0.986 -26.525  15.198
TER   
ATOM   6087  O00 WTR  1545       7.133  -8.939  14.096
ATOM   6088  H01 WTR  1545       6.442  -9.577  14.275
ATOM   6089  H02 WTR  1545       7.449  -9.167  13.221
TER   
ATOM   6090  O00 WTR  1546      -3.847  -4.187  19.432
ATOM   6091  H01 WTR  1546      -4.755  -4.114  19.728
ATOM   6092  H02 WTR  1546      -3.911  -4.265  18.480
TER   
ATOM   6093  O00 WTR  1547      -2.562  -1.668  15.935
ATOM   6094  H01 WTR  1547      -1.847  -1.555  16.562
ATOM   6095  H02 WTR  1547      -2.248  -2.343  15.333
TER   
ATOM   6096  O00 WTR  1548     -12.412   2.721  15.560
ATOM   6097  H01 WTR  1548     -11.982   1.976  15.978
ATOM   6098  H02 WTR  1548     -11.785   3.439  15.644
TER   
ATOM   6099  O00 WTR  1549       7.986  -3.735  14.729
ATOM   6100  H01 WTR  1549       8.391  -4.568  14.487
ATOM   6101  H02 WTR  1549       8.520  -3.411  15.454
TER   
ATOM   6102  O00 WTR  1550       8.034  -7.726  24.253
ATOM   6103  H01 WTR  1550       7.395  -8.185  24.799
ATOM   6104  H02 WTR  1550       7.776  -6.806  24.305
TER   
ATOM   6105  O00 WTR  1551      -9.533   5.333  17.220
ATOM   6106  H01 WTR  1551      -9.427   5.207  18.163
ATOM   6107  H02 WTR  1551      -9.819   6.242  17.130
TER   
ATOM   6108  O00 WTR  1552       0.723 -11.023  15.933
ATOM   6109  H01 WTR  1552      -0.107 -10.589  16.131
ATOM   6110  H02 WTR  1552       0.596 -11.397  15.061
TER   
ATOM   6111  O00 WTR  1553       7.123  -2.546  12.545
ATOM   6112  H01 WTR  1553       7.452  -2.897  13.372
ATOM   6113  H02 WTR  1553       6.614  -3.262  12.165
TER   
ATOM   6114  O00 WTR  1554      -3.274 -11.228  22.872
ATOM   6115  H01 WTR  1554      -2.803 -11.764  22.233
ATOM   6116  H02 WTR  1554      -2.702 -10.476  23.023
TER   
ATOM   6117  O00 WTR  1555      -4.314 -13.782  23.728
ATOM   6118  H01 WTR  1555      -3.727 -14.484  23.449
ATOM   6119  H02 WTR  1555      -3.873 -12.978  23.454
TER   
ATOM   6120  O00 WTR  1556      -2.290 -12.990  21.118
ATOM   6121  H01 WTR  1556      -1.449 -13.194  21.526
ATOM   6122  H02 WTR  1556      -2.736 -13.835  21.051
TER   
ATOM   6123  O00 WTR  1557      -3.758 -19.807  19.146
ATOM   6124  H01 WTR  1557      -3.447 -19.525  20.007
ATOM   6125  H02 WTR  1557      -4.531 -20.340  19.333
TER   
ATOM   6126  O00 WTR  1558      -7.131 -26.211  16.153
ATOM   6127  H01 WTR  1558      -6.458 -25.532  16.110
ATOM   6128  H02 WTR  1558      -7.951 -25.729  16.261
TER   
ATOM   6129  O00 WTR  1559     -11.699  -7.593  19.021
ATOM   6130  H01 WTR  1559     -11.517  -7.074  19.805
ATOM   6131  H02 WTR  1559     -11.123  -7.225  18.351
TER   
ATOM   6132  O00 WTR  1560      -0.062 -13.821  17.417
ATOM   6133  H01 WTR  1560       0.209 -12.936  17.174
ATOM   6134  H02 WTR  1560       0.517 -14.059  18.140
TER   
ATOM   6135  O00 WTR  1561     -13.333 -13.605  21.205
ATOM   6136  H01 WTR  1561     -13.181 -14.550  21.200
ATOM   6137  H02 WTR  1561     -14.132 -13.487  20.690
TER   
ATOM   6138  O00 WTR  1562     -13.137  -7.112  23.804
ATOM   6139  H01 WTR  1562     -12.405  -6.961  24.402
ATOM   6140  H02 WTR  1562     -13.667  -7.781  24.237
TER   
ATOM   6141  O00 WTR  1563      -3.855 -26.119  15.667
ATOM   6142  H01 WTR  1563      -4.234 -26.367  14.824
ATOM   6143  H02 WTR  1563      -2.958 -25.860  15.460
TER   
ATOM   6144  O00 WTR  1564      -1.862 -15.476  19.908
ATOM   6145  H01 WTR  1564      -2.769 -15.374  19.619
ATOM   6146  H02 WTR  1564      -1.344 -15.385  19.108
TER   
ATOM   6147  O00 WTR  1565      -7.940  -9.803  23.051
ATOM   6148  H01 WTR  1565      -8.693 -10.270  22.689
ATOM   6149  H02 WTR  1565      -7.902  -8.986  22.554
TER   
ATOM   6150  O00 WTR  1566      -9.879 -16.139  22.046
ATOM   6151  H01 WTR  1566      -9.937 -15.196  21.898
ATOM   6152  H02 WTR  1566      -8.965 -16.288  22.292
TER   
ATOM   6153  O00 WTR  1567     -10.899  -6.206  21.139
ATOM   6154  H01 WTR  1567     -10.912  -7.128  21.397
ATOM   6155  H02 WTR  1567      -9.998  -5.926  21.296
TER   
ATOM   6156  O00 WTR  1568      -4.812  -9.264  20.611
ATOM   6157  H01 WTR  1568      -4.549  -9.643  21.450
ATOM   6158  H02 WTR  1568      -5.421  -9.903  20.241
TER   
ATOM   6159  O00 WTR  1569      -2.414  -6.852  16.279
ATOM   6160  H01 WTR  1569      -3.154  -7.364  15.953
ATOM   6161  H02 WTR  1569      -1.756  -6.914  15.587
TER   
ATOM   6162  O00 WTR  1570     -10.524 -11.100  22.300
ATOM   6163  H01 WTR  1570     -10.889 -10.916  21.435
ATOM   6164  H02 WTR  1570     -11.124 -11.741  22.682
TER   
ATOM   6165  O00 WTR  1571       1.597 -17.088  22.384
ATOM   6166  H01 WTR  1571       0.713 -17.430  22.247
ATOM   6167  H02 WTR  1571       2.133 -17.865  22.541
TER   
ATOM   6168  O00 WTR  1572      -1.099 -14.644  13.168
ATOM   6169  H01 WTR  1572      -2.009 -14.620  12.872
ATOM   6170  H02 WTR  1572      -0.747 -15.453  12.798
TER   
ATOM   6171  O00 WTR  1573      -6.966 -13.171  24.056
ATOM   6172  H01 WTR  1573      -6.022 -13.135  24.207
ATOM   6173  H02 WTR  1573      -7.322 -12.462  24.593
TER   
ATOM   6174  O00 WTR  1574     -10.256 -13.685  11.537
ATOM   6175  H01 WTR  1574     -10.009 -14.175  10.753
ATOM   6176  H02 WTR  1574     -10.783 -12.957  11.208
TER   
ATOM   6177  O00 WTR  1575     -13.187 -17.707  18.198
ATOM   6178  H01 WTR  1575     -14.008 -17.302  17.917
ATOM   6179  H02 WTR  1575     -13.429 -18.238  18.957
TER   
ATOM   6180  O00 WTR  1576      -7.392 -16.965  23.412
ATOM   6181  H01 WTR  1576      -6.977 -16.387  22.772
ATOM   6182  H02 WTR  1576      -7.209 -16.557  24.259
TER   
ATOM   6183  O00 WTR  1577      -0.468  -9.518  19.893
ATOM   6184  H01 WTR  1577      -0.099 -10.386  20.054
ATOM   6185  H02 WTR  1577      -0.274  -9.341  18.973
TER   
ATOM   6186  O00 WTR  1578      -3.139 -16.123  22.118
ATOM   6187  H01 WTR  1578      -3.767 -16.792  21.846
ATOM   6188  H02 WTR  1578      -2.515 -16.072  21.394
TER   
ATOM   6189  O00 WTR  1579      -3.006 -22.749  18.002
ATOM   6190  H01 WTR  1579      -2.714 -23.660  17.984
ATOM   6191  H02 WTR  1579      -2.297 -22.262  17.582
TER   
ATOM   6192  O00 WTR  1580      -5.628 -17.087  20.460
ATOM   6193  H01 WTR  1580      -5.751 -16.183  20.750
ATOM   6194  H02 WTR  1580      -5.973 -17.102  19.567
TER   
ATOM   6195  O00 WTR  1581      -8.557 -18.637  18.630
ATOM   6196  H01 WTR  1581      -8.419 -19.582  18.686
ATOM   6197  H02 WTR  1581      -8.989 -18.409  19.454
TER   
ATOM   6198  O00 WTR  1582       4.221 -10.318  18.721
ATOM   6199  H01 WTR  1582       3.882  -9.445  18.523
ATOM   6200  H02 WTR  1582       4.185 -10.378  19.676
TER   
ATOM   6201  O00 WTR  1583       1.199 -11.777  26.681
ATOM   6202  H01 WTR  1583       0.269 -11.990  26.605
ATOM   6203  H02 WTR  1583       1.288 -10.930  26.243
TER   
ATOM   6204  O00 WTR  1584      -1.169 -21.425  19.930
ATOM   6205  H01 WTR  1584      -1.807 -21.964  19.464
ATOM   6206  H02 WTR  1584      -1.602 -21.196  20.752
TER   
ATOM   6207  O00 WTR  1585      -8.205  -5.284  21.412
ATOM   6208  H01 WTR  1585      -8.033  -6.211  21.249
ATOM   6209  H02 WTR  1585      -7.493  -5.005  21.989
TER   
ATOM   6210  O00 WTR  1586      -7.073 -12.139  16.048
ATOM   6211  H01 WTR  1586      -6.935 -11.199  16.166
ATOM   6212  H02 WTR  1586      -6.599 -12.544  16.775
TER   
ATOM   6213  O00 WTR  1587       0.947  -9.195  25.610
ATOM   6214  H01 WTR  1587       0.911  -8.664  26.406
ATOM   6215  H02 WTR  1587       0.267  -8.828  25.045
TER   
ATOM   6216  O00 WTR  1588      -5.514 -12.258  18.097
ATOM   6217  H01 WTR  1588      -6.214 -11.966  18.681
ATOM   6218  H02 WTR  1588      -5.055 -12.936  18.592
TER   
ATOM   6219  O00 WTR  1589     -12.539 -16.152  20.756
ATOM   6220  H01 WTR  1589     -12.435 -16.412  19.841
ATOM   6221  H02 WTR  1589     -11.787 -16.540  21.202
TER   
ATOM   6222  O00 WTR  1590      -8.459  -8.834  18.811
ATOM   6223  H01 WTR  1590      -9.249  -9.278  19.116
ATOM   6224  H02 WTR  1590      -8.782  -8.065  18.340
TER   
ATOM   6225  O00 WTR  1591      -6.941  -1.073  20.793
ATOM   6226  H01 WTR  1591      -7.052  -2.007  20.971
ATOM   6227  H02 WTR  1591      -7.745  -0.818  20.340
TER   
ATOM   6228  O00 WTR  1592      -0.227 -17.164  17.435
ATOM   6229  H01 WTR  1592      -0.178 -16.755  16.571
ATOM   6230  H02 WTR  1592      -1.109 -17.533  17.477
TER   
ATOM   6231  O00 WTR  1593     -13.243  -2.392  21.070
ATOM   6232  H01 WTR  1593     -12.833  -3.091  21.580
ATOM   6233  H02 WTR  1593     -12.600  -1.683  21.073
TER   
ATOM   6234  O00 WTR  1594       0.548 -21.111  13.703
ATOM   6235  H01 WTR  1594       0.778 -20.371  13.141
ATOM   6236  H02 WTR  1594       0.356 -21.824  13.095
TER   
ATOM   6237  O00 WTR  1595      -5.542 -19.224  22.390
ATOM   6238  H01 WTR  1595      -5.612 -18.669  21.614
ATOM   6239  H02 WTR  1595      -6.002 -18.738  23.075
TER   
ATOM   6240  O00 WTR  1596     -11.344  -8.119  15.700
ATOM   6241  H01 WTR  1596     -10.410  -7.993  15.530
ATOM   6242  H02 WTR  1596     -11.774  -7.427  15.198
TER   
ATOM   6243  O00 WTR  1597      -6.298 -14.828  21.685
ATOM   6244  H01 WTR  1597      -7.016 -14.269  21.391
ATOM   6245  H02 WTR  1597      -5.912 -14.355  22.422
TER   
ATOM   6246  O00 WTR  1598      -6.705  -9.559  16.689
ATOM   6247  H01 WTR  1598      -7.055  -9.016  15.983
ATOM   6248  H02 WTR  1598      -7.234  -9.330  17.453
TER   
ATOM   6249  O00 WTR  1599      -2.111 -11.507  18.717
ATOM   6250  H01 WTR  1599      -1.430 -10.843  18.826
ATOM   6251  H02 WTR  1599      -2.306 -11.799  19.607
TER   
ATOM   6252  O00 WTR  1600       1.217  -7.094  16.697
ATOM   6253  H01 WTR  1600       1.061  -6.600  15.892
ATOM   6254  H02 WTR  1600       1.185  -6.438  17.392
TER   
ATOM   6255  O00 WTR  1601     -10.266 -18.941  21.315
ATOM   6256  H01 WTR  1601      -9.570 -19.575  21.486
ATOM   6257  H02 WTR  1601     -10.005 -18.162  21.807
TER   
ATOM   6258  O00 WTR  1602       7.072 -10.693  22.771
ATOM   6259  H01 WTR  1602       7.593 -11.267  22.211
ATOM   6260  H02 WTR  1602       6.265 -11.182  22.932
TER   
ATOM   6261  O00 WTR  1603      12.702 -12.771  14.869
ATOM   6262  H01 WTR  1603      12.876 -13.697  14.698
ATOM   6263  H02 WTR  1603      11.874 -12.768  15.351
TER   
ATOM   6264  O00 WTR  1604       3.829 -18.554  23.575
ATOM   6265  H01 WTR  1604       3.616 -17.930  24.270
ATOM   6266  H02 WTR  1604       3.888 -19.399  24.021
TER   
ATOM   6267  O00 WTR  1605      -0.864 -21.590  16.063
ATOM   6268  H01 WTR  1605      -0.487 -20.806  16.462
ATOM   6269  H02 WTR  1605      -0.474 -21.626  15.190
TER   
ATOM   6270  O00 WTR  1606       4.777  -0.791  13.580
ATOM   6271  H01 WTR  1606       4.956  -1.647  13.968
ATOM   6272  H02 WTR  1606       4.793  -0.183  14.320
TER   
ATOM   6273  O00 WTR  1607       4.495 -17.033  21.185
ATOM   6274  H01 WTR  1607       3.732 -17.244  20.646
ATOM   6275  H02 WTR  1607       4.370 -17.540  21.987
TER   
ATOM   6276  O00 WTR  1608      12.137 -10.421  10.793
ATOM   6277  H01 WTR  1608      12.485 -11.313  10.796
ATOM   6278  H02 WTR  1608      11.925 -10.250   9.875
TER   
ATOM   6279  O00 WTR  1609      -1.170  -5.643  19.743
ATOM   6280  H01 WTR  1609      -1.533  -6.515  19.582
ATOM   6281  H02 WTR  1609      -1.782  -5.046  19.313
TER   
ATOM   6282  O00 WTR  1610      16.115  -9.730  17.675
ATOM   6283  H01 WTR  1610      16.131 -10.589  17.253
ATOM   6284  H02 WTR  1610      15.916  -9.917  18.593
TER   
ATOM   6285  O00 WTR  1611       8.847 -15.195  16.100
ATOM   6286  H01 WTR  1611       8.957 -16.115  16.343
ATOM   6287  H02 WTR  1611       9.735 -14.836  16.115
TER   
ATOM   6288  O00 WTR  1612       3.053 -19.343  18.496
ATOM   6289  H01 WTR  1612       3.647 -20.074  18.326
ATOM   6290  H02 WTR  1612       2.181 -19.737  18.493
TER   
ATOM   6291  O00 WTR  1613      -5.834 -22.249  22.136
ATOM   6292  H01 WTR  1613      -5.427 -21.437  22.438
ATOM   6293  H02 WTR  1613      -6.224 -22.629  22.922
TER   
ATOM   6294  O00 WTR  1614      10.917 -16.606  13.526
ATOM   6295  H01 WTR  1614      11.055 -16.750  12.590
ATOM   6296  H02 WTR  1614      10.274 -17.268  13.779
TER   
ATOM   6297  O00 WTR  1615       6.377 -16.923  17.808
ATOM   6298  H01 WTR  1615       6.735 -16.824  18.690
ATOM   6299  H02 WTR  1615       6.487 -16.062  17.406
TER   
ATOM   6300  O00 WTR  1616       0.381 -19.821  17.854
ATOM   6301  H01 WTR  1616       0.298 -18.881  17.691
ATOM   6302  H02 WTR  1616      -0.230 -19.996  18.568
TER   
ATOM   6303  O00 WTR  1617      -0.549  -3.691  23.452
ATOM   6304  H01 WTR  1617       0.378  -3.622  23.682
ATOM   6305  H02 WTR  1617      -0.892  -4.366  24.038
TER   
ATOM   6306  O00 WTR  1618      15.724 -10.085  13.370
ATOM   6307  H01 WTR  1618      14.959  -9.521  13.483
ATOM   6308  H02 WTR  1618      16.410  -9.498  13.051
TER   
ATOM   6309  O00 WTR  1619      -2.785 -18.468  16.940
ATOM   6310  H01 WTR  1619      -3.044 -19.145  17.565
ATOM   6311  H02 WTR  1619      -3.588 -17.977  16.771
TER   
ATOM   6312  O00 WTR  1620       5.878  -7.994  22.343
ATOM   6313  H01 WTR  1620       6.333  -7.837  21.516
ATOM   6314  H02 WTR  1620       6.420  -8.640  22.796
TER   
ATOM   6315  O00 WTR  1621       2.379 -26.707   9.459
ATOM   6316  H01 WTR  1621       3.196 -26.283   9.721
ATOM   6317  H02 WTR  1621       2.649 -27.562   9.125
TER   
ATOM   6318  O00 WTR  1622       0.411 -15.310  15.217
ATOM   6319  H01 WTR  1622      -0.247 -14.739  14.822
ATOM   6320  H02 WTR  1622       0.496 -14.992  16.116
TER   
ATOM   6321  O00 WTR  1623      11.332 -20.976  13.696
ATOM   6322  H01 WTR  1623      10.781 -20.272  13.354
ATOM   6323  H02 WTR  1623      11.014 -21.765  13.257
TER   
ATOM   6324  O00 WTR  1624       3.566 -16.994  17.240
ATOM   6325  H01 WTR  1624       4.518 -16.892  17.261
ATOM   6326  H02 WTR  1624       3.407 -17.849  17.638
TER   
ATOM   6327  O00 WTR  1625      19.258  -6.832  12.965
ATOM   6328  H01 WTR  1625      19.640  -6.760  12.090
ATOM   6329  H02 WTR  1625      19.890  -6.401  13.539
TER   
ATOM   6330  O00 WTR  1626       5.028 -10.612  13.763
ATOM   6331  H01 WTR  1626       4.425 -10.792  14.484
ATOM   6332  H02 WTR  1626       4.611  -9.904  13.272
TER   
ATOM   6333  O00 WTR  1627       2.495 -20.360  15.555
ATOM   6334  H01 WTR  1627       1.863 -20.852  15.030
ATOM   6335  H02 WTR  1627       2.027 -20.154  16.364
TER   
ATOM   6336  O00 WTR  1628       7.047 -16.616  20.339
ATOM   6337  H01 WTR  1628       7.013 -15.683  20.131
ATOM   6338  H02 WTR  1628       6.194 -16.807  20.730
TER   
ATOM   6339  O00 WTR  1629      11.248 -17.123  10.936
ATOM   6340  H01 WTR  1629      11.844 -17.413  10.246
ATOM   6341  H02 WTR  1629      10.478 -17.684  10.840
TER   
ATOM   6342  O00 WTR  1630      12.804  -4.474  22.514
ATOM   6343  H01 WTR  1630      11.990  -3.979  22.414
ATOM   6344  H02 WTR  1630      13.333  -3.946  23.112
TER   
ATOM   6345  O00 WTR  1631       6.286  -5.583  23.433
ATOM   6346  H01 WTR  1631       6.354  -6.376  22.901
ATOM   6347  H02 WTR  1631       5.628  -5.793  24.095
TER   
ATOM   6348  O00 WTR  1632       5.061   1.541  15.245
ATOM   6349  H01 WTR  1632       5.823   2.029  15.555
ATOM   6350  H02 WTR  1632       4.422   1.617  15.955
TER   
ATOM   6351  O00 WTR  1633       4.807 -21.433  17.831
ATOM   6352  H01 WTR  1633       4.943 -20.946  17.017
ATOM   6353  H02 WTR  1633       5.149 -20.857  18.515
TER   
ATOM   6354  O00 WTR  1634       0.982 -11.563  23.329
ATOM   6355  H01 WTR  1634       0.583 -12.369  23.002
ATOM   6356  H02 WTR  1634       0.283 -10.912  23.281
TER   
ATOM   6357  O00 WTR  1635       2.441  -7.804  21.028
ATOM   6358  H01 WTR  1635       2.647  -8.638  21.450
ATOM   6359  H02 WTR  1635       1.533  -7.628  21.275
TER   
ATOM   6360  O00 WTR  1636       5.509  -7.358  16.431
ATOM   6361  H01 WTR  1636       4.854  -7.777  16.989
ATOM   6362  H02 WTR  1636       5.055  -6.607  16.049
TER   
ATOM   6363  O00 WTR  1637       9.356  -8.773  19.044
ATOM   6364  H01 WTR  1637       8.902  -8.181  19.643
ATOM   6365  H02 WTR  1637       8.690  -9.025  18.405
TER   
ATOM   6366  O00 WTR  1638      11.824 -10.907  20.149
ATOM   6367  H01 WTR  1638      11.267 -10.131  20.088
ATOM   6368  H02 WTR  1638      11.551 -11.336  20.960
TER   
ATOM   6369  O00 WTR  1639       4.362 -14.074  20.710
ATOM   6370  H01 WTR  1639       5.160 -13.716  20.321
ATOM   6371  H02 WTR  1639       4.632 -14.913  21.082
TER   
ATOM   6372  O00 WTR  1640      -3.372 -11.674  16.379
ATOM   6373  H01 WTR  1640      -4.232 -11.860  16.757
ATOM   6374  H02 WTR  1640      -2.779 -11.654  17.129
TER   
ATOM   6375  O00 WTR  1641       3.792  -8.829  24.716
ATOM   6376  H01 WTR  1641       3.928  -8.993  23.783
ATOM   6377  H02 WTR  1641       2.887  -9.095  24.877
TER   
ATOM   6378  O00 WTR  1642      10.922  -9.677  12.992
ATOM   6379  H01 WTR  1642      11.442  -9.903  12.221
ATOM   6380  H02 WTR  1642      10.722  -8.748  12.884
TER   
ATOM   6381  O00 WTR  1643      10.462 -11.238  22.401
ATOM   6382  H01 WTR  1643      10.248 -10.341  22.656
ATOM   6383  H02 WTR  1643       9.941 -11.786  22.988
TER   
ATOM   6384  O00 WTR  1644       3.364  -5.632  22.311
ATOM   6385  H01 WTR  1644       4.265  -5.880  22.517
ATOM   6386  H02 WTR  1644       3.041  -6.340  21.755
TER   
ATOM   6387  O00 WTR  1645      12.820  -2.739  17.801
ATOM   6388  H01 WTR  1645      13.109  -3.621  18.038
ATOM   6389  H02 WTR  1645      13.485  -2.425  17.189
TER   
ATOM   6390  O00 WTR  1646      -4.963   2.794  20.788
ATOM   6391  H01 WTR  1646      -4.843   2.098  21.434
ATOM   6392  H02 WTR  1646      -4.673   2.407  19.962
TER   
ATOM   6393  O00 WTR  1647      -2.792   0.734  14.867
ATOM   6394  H01 WTR  1647      -2.706   0.485  13.946
ATOM   6395  H02 WTR  1647      -2.749  -0.095  15.344
TER   
ATOM   6396  O00 WTR  1648       0.419   0.648  21.787
ATOM   6397  H01 WTR  1648       0.605   1.012  20.921
ATOM   6398  H02 WTR  1648      -0.529   0.735  21.885
TER   
ATOM   6399  O00 WTR  1649      -7.878   3.110  20.770
ATOM   6400  H01 WTR  1649      -6.925   3.184  20.716
ATOM   6401  H02 WTR  1649      -8.038   2.688  21.614
TER   
ATOM   6402  O00 WTR  1650     -11.254   0.633  16.822
ATOM   6403  H01 WTR  1650     -11.913  -0.007  16.553
ATOM   6404  H02 WTR  1650     -10.541   0.523  16.193
TER   
ATOM   6405  O00 WTR  1651     -11.920  -0.222  19.513
ATOM   6406  H01 WTR  1651     -11.935   0.464  18.846
ATOM   6407  H02 WTR  1651     -12.370  -0.962  19.107
TER   
ATOM   6408  O00 WTR  1652      -7.793  -1.672  15.269
ATOM   6409  H01 WTR  1652      -8.084  -2.236  15.985
ATOM   6410  H02 WTR  1652      -7.019  -1.226  15.614
TER   
ATOM   6411  O00 WTR  1653      -2.739  -7.911  19.775
ATOM   6412  H01 WTR  1653      -2.098  -8.580  19.534
ATOM   6413  H02 WTR  1653      -3.555  -8.394  19.901
TER   
ATOM   6414  O00 WTR  1654      -0.500  -0.895  17.249
ATOM   6415  H01 WTR  1654      -0.119  -0.185  16.732
ATOM   6416  H02 WTR  1654       0.236  -1.479  17.433
TER   
ATOM   6417  O00 WTR  1655       1.716  -2.766  17.397
ATOM   6418  H01 WTR  1655       2.543  -2.816  17.876
ATOM   6419  H02 WTR  1655       1.288  -3.604  17.569
TER   
ATOM   6420  O00 WTR  1656     -10.399   4.392  14.799
ATOM   6421  H01 WTR  1656     -10.760   5.156  14.351
ATOM   6422  H02 WTR  1656     -10.166   4.713  15.670
TER   
ATOM   6423  O00 WTR  1657       2.034  -2.462  14.695
ATOM   6424  H01 WTR  1657       1.868  -2.454  15.638
ATOM   6425  H02 WTR  1657       1.352  -1.901  14.327
TER   
ATOM   6426  O00 WTR  1658      -7.591   5.998  14.394
ATOM   6427  H01 WTR  1658      -8.264   6.475  13.908
ATOM   6428  H02 WTR  1658      -8.065   5.579  15.112
TER   
ATOM   6429  O00 WTR  1659     -13.258  -3.634  18.321
ATOM   6430  H01 WTR  1659     -13.729  -4.466  18.269
ATOM   6431  H02 WTR  1659     -13.572  -3.231  19.130
TER   
ATOM   6432  O00 WTR  1660      -8.159  -6.168  12.689
ATOM   6433  H01 WTR  1660      -9.023  -6.272  12.291
ATOM   6434  H02 WTR  1660      -7.546  -6.260  11.960
TER   
ATOM   6435  O00 WTR  1661      -3.560  -5.605  21.545
ATOM   6436  H01 WTR  1661      -3.436  -5.122  20.728
ATOM   6437  H02 WTR  1661      -3.423  -6.521  21.306
TER   
ATOM   6438  O00 WTR  1662      -6.552  -6.175  16.720
ATOM   6439  H01 WTR  1662      -5.823  -5.608  16.467
ATOM   6440  H02 WTR  1662      -6.265  -6.588  17.534
TER   
ATOM   6441  O00 WTR  1663      -9.172   0.598  14.910
ATOM   6442  H01 WTR  1663      -8.671  -0.204  15.060
ATOM   6443  H02 WTR  1663      -8.580   1.162  14.413
TER   
ATOM   6444  O00 WTR  1664       9.531  -6.069  17.612
ATOM   6445  H01 WTR  1664      10.130  -6.465  18.246
ATOM   6446  H02 WTR  1664       9.637  -6.597  16.821
TER   
ATOM   6447  O00 WTR  1665      -1.291  -6.683  25.333
ATOM   6448  H01 WTR  1665      -1.602  -6.365  26.180
ATOM   6449  H02 WTR  1665      -1.978  -6.434  24.715
TER   
ATOM   6450  O00 WTR  1666      -4.566  -1.339  21.965
ATOM   6451  H01 WTR  1666      -5.369  -1.178  21.469
ATOM   6452  H02 WTR  1666      -4.064  -1.944  21.420
TER   
ATOM   6453  O00 WTR  1667       0.084  -1.350  13.242
ATOM   6454  H01 WTR  1667      -0.478  -0.595  13.070
ATOM   6455  H02 WTR  1667       0.601  -1.451  12.443
TER   
ATOM   6456  O00 WTR  1668      -5.565  -7.523  14.637
ATOM   6457  H01 WTR  1668      -4.955  -8.060  15.143
ATOM   6458  H02 WTR  1668      -6.103  -7.086  15.297
TER   
ATOM   6459  O00 WTR  1669       3.981  -9.997  21.543
ATOM   6460  H01 WTR  1669       4.332 -10.763  21.997
ATOM   6461  H02 WTR  1669       4.702  -9.368  21.542
TER   
ATOM   6462  O00 WTR  1670     -12.963  -3.842  15.722
ATOM   6463  H01 WTR  1670     -13.845  -3.769  15.357
ATOM   6464  H02 WTR  1670     -13.088  -3.778  16.669
TER   
ATOM   6465  O00 WTR  1671      -6.789  -3.989  19.730
ATOM   6466  H01 WTR  1671      -7.291  -3.837  18.929
ATOM   6467  H02 WTR  1671      -7.353  -4.549  20.263
TER   
ATOM   6468  O00 WTR  1672       3.449 -10.192  15.956
ATOM   6469  H01 WTR  1672       3.787 -10.483  16.803
ATOM   6470  H02 WTR  1672       2.516 -10.403  15.985
TER   
ATOM   6471  O00 WTR  1673      -4.301  -4.645  16.395
ATOM   6472  H01 WTR  1673      -3.348  -4.672  16.475
ATOM   6473  H02 WTR  1673      -4.504  -3.720  16.252
TER   
ATOM   6474  O00 WTR  1674      -5.411   7.890  15.175
ATOM   6475  H01 WTR  1674      -5.086   8.700  15.566
ATOM   6476  H02 WTR  1674      -6.318   8.084  14.938
TER   
ATOM   6477  O00 WTR  1675      -5.548  -2.108  16.987
ATOM   6478  H01 WTR  1675      -5.111  -1.266  17.120
ATOM   6479  H02 WTR  1675      -5.547  -2.518  17.851
TER   
ATOM   6480  O00 WTR  1676     -12.286  -4.422  22.507
ATOM   6481  H01 WTR  1676     -13.118  -4.850  22.709
ATOM   6482  H02 WTR  1676     -11.797  -5.074  22.005
TER   
ATOM   6483  O00 WTR  1677      -0.494  -8.869  22.846
ATOM   6484  H01 WTR  1677       0.026  -8.066  22.810
ATOM   6485  H02 WTR  1677      -1.072  -8.814  22.085
TER   
ATOM   6486  O00 WTR  1678      -3.662   2.070  18.406
ATOM   6487  H01 WTR  1678      -3.051   2.766  18.163
ATOM   6488  H02 WTR  1678      -3.137   1.271  18.384
TER   
ATOM   6489  O00 WTR  1679      -2.373  -0.349  19.046
ATOM   6490  H01 WTR  1679      -1.533  -0.324  18.589
ATOM   6491  H02 WTR  1679      -2.280  -1.059  19.682
TER   
ATOM   6492  O00 WTR  1680       2.651 -13.295  24.493
ATOM   6493  H01 WTR  1680       2.359 -13.050  25.371
ATOM   6494  H02 WTR  1680       2.100 -12.779  23.904
TER   
ATOM   6495  O00 WTR  1681      -8.082 -10.985  25.657
ATOM   6496  H01 WTR  1681      -7.662 -10.366  26.254
ATOM   6497  H02 WTR  1681      -8.313 -10.460  24.890
TER   
ATOM   6498  O00 WTR  1682      -4.982   0.630  16.563
ATOM   6499  H01 WTR  1682      -4.679   1.179  17.286
ATOM   6500  H02 WTR  1682      -4.347   0.783  15.863
TER   
ATOM   6501  O00 WTR  1683      -5.958  -3.795  23.125
ATOM   6502  H01 WTR  1683      -5.311  -4.437  22.833
ATOM   6503  H02 WTR  1683      -5.540  -2.947  22.974
TER   
ATOM   6504  O00 WTR  1684     -15.100   1.785  15.945
ATOM   6505  H01 WTR  1684     -14.224   2.170  15.908
ATOM   6506  H02 WTR  1684     -15.665   2.502  16.233
TER   
ATOM   6507  O00 WTR  1685      -9.116  -0.559  19.299
ATOM   6508  H01 WTR  1685     -10.046  -0.531  19.074
ATOM   6509  H02 WTR  1685      -8.745   0.219  18.883
TER   
ATOM   6510  O00 WTR  1686       3.703   3.557  18.279
ATOM   6511  H01 WTR  1686       4.296   3.497  19.028
ATOM   6512  H02 WTR  1686       3.960   4.364  17.834
TER   
ATOM   6513  O00 WTR  1687       8.483 -11.823  20.716
ATOM   6514  H01 WTR  1687       8.397 -11.334  19.897
ATOM   6515  H02 WTR  1687       9.350 -11.587  21.046
TER   
ATOM   6516  O00 WTR  1688       1.173  -7.318  11.831
ATOM   6517  H01 WTR  1688       0.555  -7.607  12.502
ATOM   6518  H02 WTR  1688       0.717  -7.469  11.004
TER   
ATOM   6519  O00 WTR  1689       0.813 -11.693  20.087
ATOM   6520  H01 WTR  1689       1.401 -11.248  20.697
ATOM   6521  H02 WTR  1689       1.389 -12.243  19.556
TER   
ATOM   6522  O00 WTR  1690      -8.150 -12.703  21.452
ATOM   6523  H01 WTR  1690      -9.097 -12.664  21.580
ATOM   6524  H02 WTR  1690      -7.786 -12.664  22.336
TER   
ATOM   6525  O00 WTR  1691      -9.329   5.539  19.880
ATOM   6526  H01 WTR  1691      -9.030   4.735  20.305
ATOM   6527  H02 WTR  1691      -9.842   5.989  20.551
TER   
ATOM   6528  O00 WTR  1692      -7.985   1.656  18.283
ATOM   6529  H01 WTR  1692      -7.877   2.097  19.126
ATOM   6530  H02 WTR  1692      -7.574   2.245  17.650
TER   
ATOM   6531  O00 WTR  1693      -2.533   0.616  21.675
ATOM   6532  H01 WTR  1693      -2.421   0.539  20.727
ATOM   6533  H02 WTR  1693      -3.248   0.013  21.881
TER   
ATOM   6534  O00 WTR  1694      -8.197   2.987  13.870
ATOM   6535  H01 WTR  1694      -8.915   3.552  14.153
ATOM   6536  H02 WTR  1694      -7.618   2.935  14.630
TER   
ATOM   6537  O00 WTR  1695       0.989 -18.883  12.228
ATOM   6538  H01 WTR  1695       1.370 -19.002  11.357
ATOM   6539  H02 WTR  1695       1.377 -18.068  12.549
TER   
ATOM   6540  O00 WTR  1696       0.238 -13.774  21.896
ATOM   6541  H01 WTR  1696       0.609 -14.605  21.598
ATOM   6542  H02 WTR  1696       0.442 -13.155  21.195
TER   
ATOM   6543  O00 WTR  1697       2.221  -3.469  23.714
ATOM   6544  H01 WTR  1697       2.993  -2.948  23.938
ATOM   6545  H02 WTR  1697       2.570  -4.333  23.496
TER   
ATOM   6546  O00 WTR  1698      -0.646   2.354  15.794
ATOM   6547  H01 WTR  1698      -1.346   1.730  15.602
ATOM   6548  H02 WTR  1698       0.151   1.922  15.489
TER   
ATOM   6549  O00 WTR  1699       4.620  -2.406  24.314
ATOM   6550  H01 WTR  1699       5.331  -2.944  23.966
ATOM   6551  H02 WTR  1699       5.028  -1.560  24.499
TER   
ATOM   6552  O00 WTR  1700       6.374  -8.859  26.487
ATOM   6553  H01 WTR  1700       5.465  -8.848  26.187
ATOM   6554  H02 WTR  1700       6.566  -9.785  26.638
TER   
ATOM   6555  O00 WTR  1701       1.749  -1.803  21.408
ATOM   6556  H01 WTR  1701       1.881  -2.275  22.231
ATOM   6557  H02 WTR  1701       1.120  -1.114  21.626
TER   
ATOM   6558  O00 WTR  1702       9.180 -10.848  15.665
ATOM   6559  H01 WTR  1702       8.798 -10.900  14.789
ATOM   6560  H02 WTR  1702       9.530  -9.959  15.722
TER   
ATOM   6561  O00 WTR  1703       3.021  -3.946  20.246
ATOM   6562  H01 WTR  1703       2.491  -3.304  20.719
ATOM   6563  H02 WTR  1703       3.552  -4.365  20.924
TER   
ATOM   6564  O00 WTR  1704       1.185  -5.235  18.463
ATOM   6565  H01 WTR  1704       0.361  -5.380  18.929
ATOM   6566  H02 WTR  1704       1.726  -4.743  19.081
TER   
ATOM   6567  O00 WTR  1705       5.310   5.719  21.440
ATOM   6568  H01 WTR  1705       5.711   5.528  22.288
ATOM   6569  H02 WTR  1705       5.534   4.966  20.893
TER   
ATOM   6570  O00 WTR  1706      12.744   0.188  15.704
ATOM   6571  H01 WTR  1706      13.064  -0.491  15.110
ATOM   6572  H02 WTR  1706      12.679   0.972  15.158
TER   
ATOM   6573  O00 WTR  1707       3.372   0.863  17.169
ATOM   6574  H01 WTR  1707       3.504   1.726  17.561
ATOM   6575  H02 WTR  1707       3.307   0.267  17.915
TER   
ATOM   6576  O00 WTR  1708       1.276  -5.124  14.442
ATOM   6577  H01 WTR  1708       1.576  -4.223  14.322
ATOM   6578  H02 WTR  1708       1.503  -5.563  13.622
TER   
ATOM   6579  O00 WTR  1709      -0.781  -6.921  13.835
ATOM   6580  H01 WTR  1709      -1.491  -6.485  13.365
ATOM   6581  H02 WTR  1709      -0.274  -6.206  14.221
TER   
ATOM   6582  O00 WTR  1710       4.006  -5.194  15.202
ATOM   6583  H01 WTR  1710       3.050  -5.135  15.202
ATOM   6584  H02 WTR  1710       4.301  -4.301  15.026
TER   
ATOM   6585  O00 WTR  1711       6.608   4.808  23.477
ATOM   6586  H01 WTR  1711       5.982   4.137  23.749
ATOM   6587  H02 WTR  1711       7.455   4.362  23.480
TER   
ATOM   6588  O00 WTR  1712       6.095  -1.008  19.038
ATOM   6589  H01 WTR  1712       5.246  -0.823  19.440
ATOM   6590  H02 WTR  1712       5.921  -1.724  18.427
TER   
ATOM   6591  O00 WTR  1713      -0.983  -9.017  16.934
ATOM   6592  H01 WTR  1713      -1.648  -8.329  16.954
ATOM   6593  H02 WTR  1713      -0.189  -8.575  16.632
TER   
ATOM   6594  O00 WTR  1714       5.767   0.430  22.671
ATOM   6595  H01 WTR  1714       5.123  -0.033  22.136
ATOM   6596  H02 WTR  1714       6.610   0.213  22.274
TER   
ATOM   6597  O00 WTR  1715      10.068   3.561  19.421
ATOM   6598  H01 WTR  1715      10.883   3.468  19.914
ATOM   6599  H02 WTR  1715       9.935   2.706  19.012
TER   
ATOM   6600  O00 WTR  1716       3.370  -7.815  18.228
ATOM   6601  H01 WTR  1716       3.036  -7.737  19.121
ATOM   6602  H02 WTR  1716       2.585  -7.844  17.680
TER   
ATOM   6603  O00 WTR  1717       1.576   0.751  15.052
ATOM   6604  H01 WTR  1717       2.318   0.500  15.601
ATOM   6605  H02 WTR  1717       1.922   0.738  14.160
TER   
ATOM   6606  O00 WTR  1718       1.989 -14.446  19.090
ATOM   6607  H01 WTR  1718       2.812 -14.170  19.493
ATOM   6608  H02 WTR  1718       2.205 -15.262  18.639
TER   
ATOM   6609  O00 WTR  1719       8.224   3.182  21.750
ATOM   6610  H01 WTR  1719       8.718   3.463  20.980
ATOM   6611  H02 WTR  1719       7.308   3.330  21.515
TER   
ATOM   6612  O00 WTR  1720      10.029   5.968  17.967
ATOM   6613  H01 WTR  1720       9.078   6.051  17.895
ATOM   6614  H02 WTR  1720      10.162   5.144  18.437
TER   
ATOM   6615  O00 WTR  1721       7.050  -0.359  10.531
ATOM   6616  H01 WTR  1721       7.267  -0.977   9.834
ATOM   6617  H02 WTR  1721       6.560  -0.878  11.168
TER   
ATOM   6618  O00 WTR  1722       9.778  -6.095  21.173
ATOM   6619  H01 WTR  1722       9.488  -5.198  21.008
ATOM   6620  H02 WTR  1722      10.726  -6.070  21.037
TER   
ATOM   6621  O00 WTR  1723      -1.390  -4.335  16.944
ATOM   6622  H01 WTR  1723      -1.069  -4.114  16.070
ATOM   6623  H02 WTR  1723      -1.387  -5.292  16.966
TER   
ATOM   6624  O00 WTR  1724      -1.936  -2.505  21.270
ATOM   6625  H01 WTR  1724      -2.113  -3.363  20.884
ATOM   6626  H02 WTR  1724      -1.567  -2.700  22.131
TER   
ATOM   6627  O00 WTR  1725      -9.191  -8.412   8.973
ATOM   6628  H01 WTR  1725      -8.520  -8.580   8.312
ATOM   6629  H02 WTR  1725      -9.919  -8.982   8.726
TER   
ATOM   6630  O00 WTR  1726       2.975   2.245  21.097
ATOM   6631  H01 WTR  1726       2.553   2.235  21.956
ATOM   6632  H02 WTR  1726       2.562   2.976  20.636
TER   
ATOM   6633  O00 WTR  1727       4.797 -12.257  23.003
ATOM   6634  H01 WTR  1727       4.250 -12.652  23.682
ATOM   6635  H02 WTR  1727       4.703 -12.840  22.249
TER   
ATOM   6636  O00 WTR  1728       5.332  -2.920  15.335
ATOM   6637  H01 WTR  1728       6.217  -3.252  15.178
ATOM   6638  H02 WTR  1728       5.240  -2.925  16.287
TER   
ATOM   6639  O00 WTR  1729       0.300  -6.273  22.072
ATOM   6640  H01 WTR  1729      -0.373  -6.102  21.413
ATOM   6641  H02 WTR  1729       0.519  -5.409  22.420
TER   
ATOM   6642  O00 WTR  1730       5.048  -3.479  18.039
ATOM   6643  H01 WTR  1730       4.415  -3.689  18.725
ATOM   6644  H02 WTR  1730       5.604  -4.255  17.979
TER   
ATOM   6645  O00 WTR  1731       5.606   3.124  20.375
ATOM   6646  H01 WTR  1731       6.067   2.666  19.673
ATOM   6647  H02 WTR  1731       5.080   2.445  20.799
TER   
ATOM   6648  O00 WTR  1732       2.132   2.011  23.721
ATOM   6649  H01 WTR  1732       1.316   1.852  23.247
ATOM   6650  H02 WTR  1732       1.885   1.974  24.645
TER   
ATOM   6651  O00 WTR  1733      -1.745   3.901  18.084
ATOM   6652  H01 WTR  1733      -1.351   3.299  17.453
ATOM   6653  H02 WTR  1733      -1.756   4.746  17.634
TER   
ATOM   6654  O00 WTR  1734       6.913   1.770  18.394
ATOM   6655  H01 WTR  1734       6.569   0.877  18.411
ATOM   6656  H02 WTR  1734       7.862   1.663  18.450
TER   
ATOM   6657  O00 WTR  1735       4.986   6.200  18.413
ATOM   6658  H01 WTR  1735       5.212   6.594  19.255
ATOM   6659  H02 WTR  1735       4.706   6.937  17.870
TER   
ATOM   6660  O00 WTR  1736       1.443   5.094  16.454
ATOM   6661  H01 WTR  1736       1.449   4.640  17.297
ATOM   6662  H02 WTR  1736       0.924   5.883  16.609
TER   
ATOM   6663  O00 WTR  1737       9.577  -7.897  15.690
ATOM   6664  H01 WTR  1737       8.675  -8.134  15.473
ATOM   6665  H02 WTR  1737       9.964  -7.633  14.856
TER   
ATOM   6666  O00 WTR  1738      11.356  -2.128  20.420
ATOM   6667  H01 WTR  1738      11.721  -1.441  20.977
ATOM   6668  H02 WTR  1738      11.745  -1.971  19.559
TER   
ATOM   6669  O00 WTR  1739       5.916   8.177  20.101
ATOM   6670  H01 WTR  1739       5.575   7.597  20.782
ATOM   6671  H02 WTR  1739       6.843   7.947  20.033
TER   
ATOM   6672  O00 WTR  1740       4.757   2.653  24.082
ATOM   6673  H01 WTR  1740       5.171   1.860  23.742
ATOM   6674  H02 WTR  1740       3.820   2.458  24.072
TER   
ATOM   6675  O00 WTR  1741       3.720  -0.155  20.008
ATOM   6676  H01 WTR  1741       3.182  -0.932  20.159
ATOM   6677  H02 WTR  1741       3.407   0.482  20.650
TER   
ATOM   6678  O00 WTR  1742      12.218   3.105  21.286
ATOM   6679  H01 WTR  1742      13.034   3.512  20.994
ATOM   6680  H02 WTR  1742      12.443   2.185  21.423
TER   
ATOM   6681  O00 WTR  1743       4.666  -6.244  25.733
ATOM   6682  H01 WTR  1743       5.397  -6.611  26.231
ATOM   6683  H02 WTR  1743       4.208  -7.007  25.382
TER   
ATOM   6684  O00 WTR  1744      20.924   1.695  13.389
ATOM   6685  H01 WTR  1744      21.636   2.292  13.619
ATOM   6686  H02 WTR  1744      20.235   2.265  13.046
TER   
ATOM   6687  O00 WTR  1745      12.800 -15.078  11.383
ATOM   6688  H01 WTR  1745      12.940 -15.049  12.330
ATOM   6689  H02 WTR  1745      12.184 -15.799  11.254
TER   
ATOM   6690  O00 WTR  1746       9.859   1.150  18.230
ATOM   6691  H01 WTR  1746      10.072   0.484  18.884
ATOM   6692  H02 WTR  1746       9.827   0.671  17.402
TER   
ATOM   6693  O00 WTR  1747      11.427   5.670  15.763
ATOM   6694  H01 WTR  1747      11.827   6.528  15.620
ATOM   6695  H02 WTR  1747      10.934   5.768  16.578
TER   
ATOM   6696  O00 WTR  1748      12.536  -6.530  20.806
ATOM   6697  H01 WTR  1748      13.211  -7.209  20.811
ATOM   6698  H02 WTR  1748      12.699  -6.024  21.602
TER   
ATOM   6699  O00 WTR  1749      18.721  -2.801  14.231
ATOM   6700  H01 WTR  1749      18.275  -2.414  14.984
ATOM   6701  H02 WTR  1749      19.198  -2.073  13.833
TER   
ATOM   6702  O00 WTR  1750      13.592  -9.483  17.035
ATOM   6703  H01 WTR  1750      14.522  -9.391  16.825
ATOM   6704  H02 WTR  1750      13.482 -10.414  17.229
TER   
ATOM   6705  O00 WTR  1751       6.846  -5.451  18.221
ATOM   6706  H01 WTR  1751       6.308  -6.030  17.681
ATOM   6707  H02 WTR  1751       7.732  -5.553  17.875
TER   
ATOM   6708  O00 WTR  1752      10.454 -13.041  16.660
ATOM   6709  H01 WTR  1752      11.135 -12.757  17.270
ATOM   6710  H02 WTR  1752      10.031 -12.230  16.378
TER   
ATOM   6711  O00 WTR  1753      12.847 -12.062  18.049
ATOM   6712  H01 WTR  1753      12.496 -11.941  18.931
ATOM   6713  H02 WTR  1753      13.759 -12.318  18.188
TER   
ATOM   6714  O00 WTR  1754      16.198 -12.303  11.763
ATOM   6715  H01 WTR  1754      15.375 -12.373  11.280
ATOM   6716  H02 WTR  1754      16.170 -11.433  12.160
TER   
ATOM   6717  O00 WTR  1755      16.341   0.948  17.225
ATOM   6718  H01 WTR  1755      17.102   0.489  17.579
ATOM   6719  H02 WTR  1755      16.230   0.587  16.346
TER   
ATOM   6720  O00 WTR  1756      14.264  -9.039  19.826
ATOM   6721  H01 WTR  1756      13.513  -9.287  20.365
ATOM   6722  H02 WTR  1756      14.079  -9.418  18.967
TER   
ATOM   6723  O00 WTR  1757      16.564  -0.474  14.530
ATOM   6724  H01 WTR  1757      17.369  -0.086  14.187
ATOM   6725  H02 WTR  1757      15.935  -0.395  13.812
TER   
ATOM   6726  O00 WTR  1758      10.191  -8.473  22.813
ATOM   6727  H01 WTR  1758       9.430  -8.345  23.380
ATOM   6728  H02 WTR  1758      10.270  -7.652  22.328
TER   
ATOM   6729  O00 WTR  1759      13.297  -5.451  18.443
ATOM   6730  H01 WTR  1759      12.686  -5.403  19.178
ATOM   6731  H02 WTR  1759      13.598  -6.360  18.439
TER   
ATOM   6732  O00 WTR  1760      10.250  -3.471  16.470
ATOM   6733  H01 WTR  1760       9.877  -4.196  16.972
ATOM   6734  H02 WTR  1760      11.123  -3.346  16.843
TER   
ATOM   6735  O00 WTR  1761      19.516  -0.652  12.789
ATOM   6736  H01 WTR  1761      20.089   0.110  12.713
ATOM   6737  H02 WTR  1761      19.049  -0.685  11.954
TER   
ATOM   6738  O00 WTR  1762      15.901   5.987  14.039
ATOM   6739  H01 WTR  1762      15.660   6.822  14.440
ATOM   6740  H02 WTR  1762      16.710   5.733  14.482
TER   
ATOM   6741  O00 WTR  1763      18.840   1.384  15.235
ATOM   6742  H01 WTR  1763      19.659   1.199  14.776
ATOM   6743  H02 WTR  1763      18.972   1.028  16.114
TER   
ATOM   6744  O00 WTR  1764      13.490   1.392  18.071
ATOM   6745  H01 WTR  1764      13.237   1.020  17.227
ATOM   6746  H02 WTR  1764      14.431   1.549  17.991
TER   
ATOM   6747  O00 WTR  1765      14.593  -3.064  12.539
ATOM   6748  H01 WTR  1765      14.060  -2.526  13.124
ATOM   6749  H02 WTR  1765      14.985  -3.725  13.110
TER   
ATOM   6750  O00 WTR  1766      12.639   0.362  21.075
ATOM   6751  H01 WTR  1766      11.720   0.625  21.034
ATOM   6752  H02 WTR  1766      13.028   0.722  20.278
TER   
ATOM   6753  O00 WTR  1767      11.005  -2.058  13.944
ATOM   6754  H01 WTR  1767      10.662  -2.114  14.836
ATOM   6755  H02 WTR  1767      10.328  -1.590  13.456
TER   
ATOM   6756  O00 WTR  1768      11.298  -9.092   8.420
ATOM   6757  H01 WTR  1768      11.070  -8.208   8.132
ATOM   6758  H02 WTR  1768      11.321  -9.609   7.615
TER   
ATOM   6759  O00 WTR  1769      10.056  -6.743  13.204
ATOM   6760  H01 WTR  1769      10.618  -6.005  13.441
ATOM   6761  H02 WTR  1769      10.002  -6.706  12.249
TER   
ATOM   6762  O00 WTR  1770      16.798  -1.124  11.062
ATOM   6763  H01 WTR  1770      16.460  -2.019  11.034
ATOM   6764  H02 WTR  1770      16.064  -0.581  10.774
TER   
ATOM   6765  O00 WTR  1771       7.703  -1.128  21.314
ATOM   6766  H01 WTR  1771       7.817  -2.071  21.436
ATOM   6767  H02 WTR  1771       7.080  -1.053  20.591
TER   
ATOM   6768  O00 WTR  1772      14.411   1.152   7.073
ATOM   6769  H01 WTR  1772      15.121   0.666   6.655
ATOM   6770  H02 WTR  1772      14.188   1.839   6.444
TER   
ATOM   6771  O00 WTR  1773      14.618  -2.351  15.427
ATOM   6772  H01 WTR  1773      14.847  -3.277  15.346
ATOM   6773  H02 WTR  1773      15.460  -1.895  15.420
TER   
ATOM   6774  O00 WTR  1774       9.906   0.916  21.538
ATOM   6775  H01 WTR  1774       9.203   0.272  21.452
ATOM   6776  H02 WTR  1774       9.462   1.719  21.810
TER   
ATOM   6777  O00 WTR  1775       9.458 -18.350  20.669
ATOM   6778  H01 WTR  1775       8.969 -19.170  20.731
ATOM   6779  H02 WTR  1775       8.797 -17.692  20.454
TER   
ATOM   6780  O00 WTR  1776       6.714  -9.660  18.430
ATOM   6781  H01 WTR  1776       6.631  -9.472  17.495
ATOM   6782  H02 WTR  1776       5.836  -9.932  18.698
TER   
ATOM   6783  O00 WTR  1777      -9.455   7.465  13.010
ATOM   6784  H01 WTR  1777      -8.938   7.129  12.278
ATOM   6785  H02 WTR  1777     -10.323   7.622  12.639
TER   
ATOM   6786  O00 WTR  1778     -11.135   8.161   7.022
ATOM   6787  H01 WTR  1778     -10.611   8.960   7.080
ATOM   6788  H02 WTR  1778     -10.522   7.493   6.715
TER   
ATOM   6789  O00 WTR  1779     -11.966   5.496  12.963
ATOM   6790  H01 WTR  1779     -11.927   6.377  12.590
ATOM   6791  H02 WTR  1779     -12.900   5.331  13.092
TER   
ATOM   6792  O00 WTR  1780      -0.143   9.974  11.467
ATOM   6793  H01 WTR  1780       0.660   9.621  11.085
ATOM   6794  H02 WTR  1780      -0.676  10.229  10.713
TER   
ATOM   6795  O00 WTR  1781      -4.600  10.353  16.394
ATOM   6796  H01 WTR  1781      -4.583  11.298  16.245
ATOM   6797  H02 WTR  1781      -3.801  10.174  16.890
TER   
ATOM   6798  O00 WTR  1782       8.362   3.514  13.454
ATOM   6799  H01 WTR  1782       8.111   3.944  14.271
ATOM   6800  H02 WTR  1782       9.190   3.079  13.656
TER   
ATOM   6801  O00 WTR  1783       1.969   8.764  15.362
ATOM   6802  H01 WTR  1783       1.821   9.684  15.146
ATOM   6803  H02 WTR  1783       1.391   8.282  14.770
TER   
ATOM   6804  O00 WTR  1784      -3.771  15.800  15.101
ATOM   6805  H01 WTR  1784      -4.188  15.051  15.526
ATOM   6806  H02 WTR  1784      -4.211  16.564  15.475
TER   
ATOM   6807  O00 WTR  1785      -9.728  -6.405  17.665
ATOM   6808  H01 WTR  1785      -9.067  -6.198  17.004
ATOM   6809  H02 WTR  1785     -10.178  -5.575  17.823
TER   
ATOM   6810  O00 WTR  1786       0.423   7.259  13.950
ATOM   6811  H01 WTR  1786      -0.461   7.493  13.667
ATOM   6812  H02 WTR  1786       0.538   6.356  13.657
TER   
ATOM   6813  O00 WTR  1787      -2.424  12.032  11.994
ATOM   6814  H01 WTR  1787      -2.129  11.607  11.188
ATOM   6815  H02 WTR  1787      -3.344  12.240  11.833
TER   
ATOM   6816  O00 WTR  1788      -6.525   9.149  11.582
ATOM   6817  H01 WTR  1788      -5.977   9.599  10.939
ATOM   6818  H02 WTR  1788      -6.366   9.616  12.402
TER   
ATOM   6819  O00 WTR  1789      -3.764  13.088  15.682
ATOM   6820  H01 WTR  1789      -4.391  13.107  14.959
ATOM   6821  H02 WTR  1789      -2.938  13.373  15.291
TER   
ATOM   6822  O00 WTR  1790      -8.146   9.036  14.645
ATOM   6823  H01 WTR  1790      -7.543   9.680  14.276
ATOM   6824  H02 WTR  1790      -8.486   8.562  13.886
TER   
ATOM   6825  O00 WTR  1791     -10.254   8.018  15.854
ATOM   6826  H01 WTR  1791      -9.437   8.406  15.540
ATOM   6827  H02 WTR  1791     -10.515   8.572  16.590
TER   
ATOM   6828  O00 WTR  1792      -6.559   2.726  15.818
ATOM   6829  H01 WTR  1792      -6.075   1.935  16.056
ATOM   6830  H02 WTR  1792      -5.883   3.391  15.689
TER   
ATOM   6831  O00 WTR  1793      -4.777   4.620  15.136
ATOM   6832  H01 WTR  1793      -4.115   5.173  15.550
ATOM   6833  H02 WTR  1793      -5.299   5.225  14.608
TER   
ATOM   6834  O00 WTR  1794      -5.574  10.997  13.499
ATOM   6835  H01 WTR  1794      -4.755  10.508  13.585
ATOM   6836  H02 WTR  1794      -5.500  11.440  12.654
TER   
ATOM   6837  O00 WTR  1795      -6.026  17.544  15.139
ATOM   6838  H01 WTR  1795      -6.634  16.821  14.982
ATOM   6839  H02 WTR  1795      -5.706  17.782  14.269
TER   
ATOM   6840  O00 WTR  1796      -6.532   9.370  18.718
ATOM   6841  H01 WTR  1796      -6.286   8.485  18.447
ATOM   6842  H02 WTR  1796      -6.251   9.929  17.994
TER   
ATOM   6843  O00 WTR  1797       3.753  12.344  12.496
ATOM   6844  H01 WTR  1797       4.299  13.044  12.136
ATOM   6845  H02 WTR  1797       3.066  12.802  12.980
TER   
ATOM   6846  O00 WTR  1798      -0.309  -1.561  -9.662
ATOM   6847  H01 WTR  1798      -0.840  -0.887 -10.085
ATOM   6848  H02 WTR  1798       0.542  -1.505 -10.097
TER   
ATOM   6849  O00 WTR  1799      -3.724  -0.254  -8.764
ATOM   6850  H01 WTR  1799      -3.676   0.404  -8.070
ATOM   6851  H02 WTR  1799      -3.223   0.122  -9.487
TER   
ATOM   6852  O00 WTR  1800      -1.468 -11.035   0.609
ATOM   6853  H01 WTR  1800      -1.143 -10.952   1.506
ATOM   6854  H02 WTR  1800      -1.948 -10.222   0.452
TER   
ATOM   6855  O00 WTR  1801      -0.150  -9.522  -4.782
ATOM   6856  H01 WTR  1801      -0.429 -10.041  -4.028
ATOM   6857  H02 WTR  1801       0.761  -9.296  -4.595
TER   
ATOM   6858  O00 WTR  1802      -1.093 -16.810  -6.240
ATOM   6859  H01 WTR  1802      -1.445 -16.443  -5.430
ATOM   6860  H02 WTR  1802      -0.675 -16.068  -6.678
TER   
ATOM   6861  O00 WTR  1803      -2.579  -4.444  -8.301
ATOM   6862  H01 WTR  1803      -2.412  -3.521  -8.111
ATOM   6863  H02 WTR  1803      -2.109  -4.610  -9.118
TER   
ATOM   6864  O00 WTR  1804      -1.931 -13.999  -1.880
ATOM   6865  H01 WTR  1804      -1.390 -13.817  -1.111
ATOM   6866  H02 WTR  1804      -2.583 -14.627  -1.571
TER   
ATOM   6867  O00 WTR  1805      -3.256 -17.037 -10.837
ATOM   6868  H01 WTR  1805      -3.243 -17.989 -10.941
ATOM   6869  H02 WTR  1805      -3.297 -16.900  -9.891
TER   
ATOM   6870  O00 WTR  1806      -0.934 -10.584  -2.458
ATOM   6871  H01 WTR  1806      -1.406  -9.796  -2.189
ATOM   6872  H02 WTR  1806      -0.345 -10.773  -1.727
TER   
ATOM   6873  O00 WTR  1807      -0.667 -13.630   0.417
ATOM   6874  H01 WTR  1807      -0.867 -12.703   0.548
ATOM   6875  H02 WTR  1807      -1.237 -14.087   1.036
TER   
ATOM   6876  O00 WTR  1808       3.038 -10.708   5.239
ATOM   6877  H01 WTR  1808       3.954 -10.570   4.998
ATOM   6878  H02 WTR  1808       2.541 -10.404   4.480
TER   
ATOM   6879  O00 WTR  1809      -2.602 -13.531   2.538
ATOM   6880  H01 WTR  1809      -2.411 -12.676   2.923
ATOM   6881  H02 WTR  1809      -2.356 -14.160   3.217
TER   
ATOM   6882  O00 WTR  1810       3.848 -12.710   7.809
ATOM   6883  H01 WTR  1810       3.013 -12.269   7.651
ATOM   6884  H02 WTR  1810       4.386 -12.054   8.252
TER   
ATOM   6885  O00 WTR  1811       1.563 -10.241   3.102
ATOM   6886  H01 WTR  1811       1.892 -10.471   2.234
ATOM   6887  H02 WTR  1811       0.645 -10.514   3.091
TER   
ATOM   6888  O00 WTR  1812       5.143  -9.890  -6.683
ATOM   6889  H01 WTR  1812       5.057  -9.597  -7.590
ATOM   6890  H02 WTR  1812       5.200 -10.844  -6.743
TER   
ATOM   6891  O00 WTR  1813      -6.717 -10.470   3.576
ATOM   6892  H01 WTR  1813      -7.222 -10.892   2.881
ATOM   6893  H02 WTR  1813      -6.010 -10.015   3.118
TER   
ATOM   6894  O00 WTR  1814      -8.280  -8.585   1.745
ATOM   6895  H01 WTR  1814      -8.048  -8.254   0.877
ATOM   6896  H02 WTR  1814      -8.318  -9.535   1.638
TER   
ATOM   6897  O00 WTR  1815       0.417  -7.006  -7.418
ATOM   6898  H01 WTR  1815       0.194  -6.547  -8.228
ATOM   6899  H02 WTR  1815      -0.203  -7.733  -7.375
TER   
END
