# Supplementary material for: Computationally-guided optimization of small-molecule inhibitors of the Aurora A kinase–TPX2 protein–protein interaction
Source: Chem Commun (Camb). 2017 Aug 2;53(67):9372–5. doi: 10.1039/c7cc05379g (PMC5591577; doi:10.1039/c7cc05379g)
Supplement: Supplementary file 2 [file CC-053-C7CC05379G-s002.zip › aur_data/007to006/l10.pdb]

REMARK     ur                            E=     -21198.007
REMARK    ESX   =      -3410.330    EXX    =        -99.601
REMARK    RADGYR=         13.839
REMARK          Created by MCPRO 2.30     
ATOM      1  H1  ACE     1      11.215   0.608 -13.436
ATOM      2  CH3 ACE     1      10.764   0.418 -12.462
ATOM      3  C   ACE     1      11.780   0.681 -11.313
ATOM      4  H2  ACE     1      10.436  -0.621 -12.427
ATOM      5  H3  ACE     1       9.902   1.075 -12.343
ATOM      6  O   ACE     1      12.932   1.029 -11.590
ATOM      7  N   TRP     2      11.375   0.491 -10.048
ATOM      8  CA  TRP     2      12.163   0.976  -8.903
ATOM      9  C   TRP     2      12.553  -0.065  -7.936
ATOM     10  HN  TRP     2      10.509   0.004  -9.866
ATOM     11  CB  TRP     2      11.380   2.035  -8.125
ATOM     12  CG  TRP     2      10.989   3.263  -8.887
ATOM     13  CD1 TRP     2       9.750   3.549  -9.450
ATOM     14  NE1 TRP     2       9.778   4.761 -10.101
ATOM     15  HD1 TRP     2       8.925   2.845  -9.338
ATOM     16  CE2 TRP     2      11.014   5.324 -10.024
ATOM     17  HNE TRP     2       8.997   5.189 -10.577
ATOM     18  CZ2 TRP     2      11.512   6.522 -10.541
ATOM     19  CH2 TRP     2      12.864   6.817 -10.289
ATOM     20  HZ2 TRP     2      10.860   7.182 -11.112
ATOM     21  CZ3 TRP     2      13.684   5.944  -9.558
ATOM     22  HH2 TRP     2      13.298   7.743 -10.664
ATOM     23  CE3 TRP     2      13.188   4.736  -9.030
ATOM     24  HZ3 TRP     2      14.732   6.193  -9.389
ATOM     25  CD2 TRP     2      11.855   4.404  -9.253
ATOM     26  HE3 TRP     2      13.846   4.081  -8.457
ATOM     27  HA  TRP     2      13.086   1.431  -9.263
ATOM     28  HB1 TRP     2      10.506   1.733  -7.548
ATOM     29  HB2 TRP     2      11.971   2.338  -7.260
ATOM     30  O   TRP     2      11.819  -1.010  -7.737
ATOM     31  N   ALA     3      13.695   0.127  -7.283
ATOM     32  CA  ALA     3      14.028  -0.658  -6.083
ATOM     33  C   ALA     3      14.514   0.214  -4.900
ATOM     34  HN  ALA     3      14.350   0.822  -7.611
ATOM     35  CB  ALA     3      15.056  -1.716  -6.426
ATOM     36  HA  ALA     3      13.146  -1.204  -5.749
ATOM     37  HB1 ALA     3      15.297  -2.292  -5.533
ATOM     38  HB2 ALA     3      14.653  -2.381  -7.189
ATOM     39  HB3 ALA     3      15.960  -1.237  -6.803
ATOM     40  O   ALA     3      15.006   1.324  -5.110
ATOM     41  N   LEU     4      14.395  -0.287  -3.671
ATOM     42  CA  LEU     4      14.955   0.416  -2.506
ATOM     43  C   LEU     4      16.403   0.875  -2.688
ATOM     44  HN  LEU     4      13.913  -1.164  -3.531
ATOM     45  CB  LEU     4      14.814  -0.407  -1.228
ATOM     46  CG  LEU     4      15.265   0.204   0.098
ATOM     47  CD1 LEU     4      14.743   1.620   0.299
ATOM     48  CD2 LEU     4      14.796  -0.667   1.260
ATOM     49  HA  LEU     4      14.361   1.306  -2.298
ATOM     50  HB1 LEU     4      13.765  -0.658  -1.071
ATOM     51  HB2 LEU     4      15.397  -1.324  -1.319
ATOM     52  HG  LEU     4      16.354   0.242   0.130
ATOM     53  HD1 LEU     4      15.094   2.005   1.257
ATOM     54  HD2 LEU     4      15.108   2.260  -0.505
ATOM     55  HD3 LEU     4      13.653   1.611   0.289
ATOM     56  HD4 LEU     4      15.122  -0.224   2.201
ATOM     57  HD5 LEU     4      13.708  -0.735   1.248
ATOM     58  HD6 LEU     4      15.223  -1.665   1.162
ATOM     59  O   LEU     4      16.724   2.014  -2.374
ATOM     60  N   GLU     5      17.278   0.040  -3.226
ATOM     61  CA  GLU     5      18.646   0.499  -3.418
ATOM     62  C   GLU     5      18.755   1.720  -4.361
ATOM     63  HN  GLU     5      16.987  -0.890  -3.491
ATOM     64  CB  GLU     5      19.597  -0.642  -3.837
ATOM     65  CG  GLU     5      19.991  -0.673  -5.318
ATOM     66  CD  GLU     5      19.320  -1.787  -6.114
ATOM     67  OE1 GLU     5      18.722  -2.689  -5.492
ATOM     68  OE2 GLU     5      19.406  -1.776  -7.365
ATOM     69  HA  GLU     5      19.071   0.788  -2.457
ATOM     70  HB1 GLU     5      20.529  -0.564  -3.276
ATOM     71  HB2 GLU     5      19.127  -1.603  -3.627
ATOM     72  HG1 GLU     5      19.714   0.270  -5.788
ATOM     73  HG2 GLU     5      21.068  -0.819  -5.405
ATOM     74  O   GLU     5      19.842   2.292  -4.487
ATOM     75  N   ASP     6      17.652   2.130  -5.001
ATOM     76  CA  ASP     6      17.691   3.299  -5.908
ATOM     77  C   ASP     6      17.711   4.659  -5.174
ATOM     78  HN  ASP     6      16.781   1.638  -4.865
ATOM     79  CB  ASP     6      16.513   3.294  -6.889
ATOM     80  CG  ASP     6      16.590   2.183  -7.914
ATOM     81  OD1 ASP     6      17.708   1.837  -8.348
ATOM     82  OD2 ASP     6      15.512   1.670  -8.307
ATOM     83  HA  ASP     6      18.589   3.252  -6.524
ATOM     84  HB1 ASP     6      15.581   3.167  -6.338
ATOM     85  HB2 ASP     6      16.488   4.239  -7.432
ATOM     86  O   ASP     6      17.868   5.715  -5.813
ATOM     87  N   PHE     7      17.557   4.618  -3.846
ATOM     88  CA  PHE     7      17.397   5.815  -3.032
ATOM     89  C   PHE     7      18.308   5.828  -1.819
ATOM     90  HN  PHE     7      17.549   3.728  -3.369
ATOM     91  CB  PHE     7      15.962   5.913  -2.496
ATOM     92  CG  PHE     7      14.920   5.809  -3.549
ATOM     93  CD1 PHE     7      14.502   6.935  -4.235
ATOM     94  CE1 PHE     7      13.539   6.839  -5.228
ATOM     95  HD1 PHE     7      14.930   7.909  -3.997
ATOM     96  CZ  PHE     7      12.982   5.608  -5.541
ATOM     97  HE1 PHE     7      13.218   7.732  -5.764
ATOM     98  CE2 PHE     7      13.384   4.466  -4.855
ATOM     99  HZ  PHE     7      12.229   5.534  -6.325
ATOM    100  CD2 PHE     7      14.348   4.569  -3.863
ATOM    101  HE2 PHE     7      12.942   3.500  -5.099
ATOM    102  HD2 PHE     7      14.668   3.680  -3.319
ATOM    103  HA  PHE     7      17.628   6.696  -3.631
ATOM    104  HB1 PHE     7      15.784   5.107  -1.784
ATOM    105  HB2 PHE     7      15.824   6.873  -1.999
ATOM    106  O   PHE     7      18.631   4.771  -1.276
ATOM    107  N   GLU     8      18.674   7.033  -1.381
ATOM    108  CA  GLU     8      19.217   7.230  -0.049
ATOM    109  C   GLU     8      18.119   7.756   0.848
ATOM    110  HN  GLU     8      18.575   7.837  -1.984
ATOM    111  CB  GLU     8      20.339   8.241  -0.090
ATOM    112  CG  GLU     8      21.332   7.999  -1.193
ATOM    113  CD  GLU     8      22.566   8.810  -0.975
ATOM    114  OE1 GLU     8      22.571   9.983  -1.399
ATOM    115  OE2 GLU     8      23.513   8.274  -0.362
ATOM    116  HA  GLU     8      19.588   6.280   0.337
ATOM    117  HB1 GLU     8      19.925   9.238  -0.240
ATOM    118  HB2 GLU     8      20.888   8.214   0.851
ATOM    119  HG1 GLU     8      21.602   6.943  -1.214
ATOM    120  HG2 GLU     8      20.890   8.279  -2.149
ATOM    121  O   GLU     8      17.450   8.726   0.497
ATOM    122  NT  AME     9      17.927   7.110   1.991
ATOM    123  CT  AME     9      16.929   7.518   2.981
ATOM    124  HN  AME     9      18.485   6.296   2.208
ATOM    125  HT1 AME     9      16.960   6.836   3.831
ATOM    126  HT2 AME     9      17.146   8.531   3.321
ATOM    127  HT3 AME     9      15.937   7.491   2.530
ATOM    128  H1  ACE    10       9.189  13.994   7.903
ATOM    129  CH3 ACE    10       8.989  12.980   8.249
ATOM    130  C   ACE    10       7.654  12.902   8.972
ATOM    131  H2  ACE    10       9.788  12.679   8.927
ATOM    132  H3  ACE    10       8.975  12.314   7.386
ATOM    133  O   ACE    10       6.936  13.893   9.115
ATOM    134  N   GLY    11       7.301  11.721   9.438
ATOM    135  CA  GLY    11       6.014  11.552  10.083
ATOM    136  C   GLY    11       5.796  10.083  10.264
ATOM    137  HN  GLY    11       7.930  10.936   9.344
ATOM    138  HA1 GLY    11       6.021  12.059  11.048
ATOM    139  HA2 GLY    11       5.233  11.980   9.454
ATOM    140  O   GLY    11       6.333   9.264   9.513
ATOM    141  N   LYS    12       5.030   9.756  11.293
ATOM    142  CA  LYS    12       4.628   8.388  11.570
ATOM    143  C   LYS    12       3.234   8.201  10.987
ATOM    144  HN  LYS    12       4.702  10.474  11.923
ATOM    145  CB  LYS    12       4.660   8.124  13.085
ATOM    146  CG  LYS    12       5.016   6.700  13.491
ATOM    147  CD  LYS    12       3.787   5.929  13.959
ATOM    148  CE  LYS    12       4.032   4.425  14.023
ATOM    149  NZ  LYS    12       3.677   3.725  12.752
ATOM    150  HZ1 LYS    12       3.858   2.736  12.850
ATOM    151  HZ2 LYS    12       4.235   4.096  11.996
ATOM    152  HZ3 LYS    12       2.698   3.869  12.550
ATOM    153  HA  LYS    12       5.334   7.700  11.104
ATOM    154  HB1 LYS    12       5.402   8.772  13.552
ATOM    155  HB2 LYS    12       3.678   8.330  13.511
ATOM    156  HG1 LYS    12       5.448   6.176  12.639
ATOM    157  HG2 LYS    12       5.739   6.724  14.306
ATOM    158  HD1 LYS    12       3.504   6.266  14.956
ATOM    159  HD2 LYS    12       2.962   6.106  13.269
ATOM    160  HE1 LYS    12       5.087   4.236  14.223
ATOM    161  HE2 LYS    12       3.429   3.992  14.821
ATOM    162  O   LYS    12       2.323   8.991  11.252
ATOM    163  N   GLY    13       3.088   7.185  10.147
ATOM    164  CA  GLY    13       1.783   6.818   9.609
ATOM    165  C   GLY    13       1.212   5.612  10.337
ATOM    166  HN  GLY    13       3.895   6.646   9.867
ATOM    167  HA1 GLY    13       1.094   7.654   9.725
ATOM    168  HA2 GLY    13       1.881   6.573   8.552
ATOM    169  O   GLY    13       1.901   4.970  11.139
ATOM    170  N   LYS    14      -0.052   5.308  10.054
ATOM    171  CA  LYS    14      -0.752   4.180  10.668
ATOM    172  C   LYS    14       0.005   2.866  10.453
ATOM    173  HN  LYS    14      -0.566   5.868   9.390
ATOM    174  CB  LYS    14      -2.183   4.094  10.130
ATOM    175  CG  LYS    14      -3.110   3.222  10.958
ATOM    176  CD  LYS    14      -4.561   3.612  10.733
ATOM    177  CE  LYS    14      -5.442   3.203  11.902
ATOM    178  NZ  LYS    14      -6.706   3.994  11.904
ATOM    179  HZ1 LYS    14      -7.279   3.711  12.686
ATOM    180  HZ2 LYS    14      -7.207   3.830  11.042
ATOM    181  HZ3 LYS    14      -6.488   4.977  11.985
ATOM    182  HA  LYS    14      -0.848   4.351  11.740
ATOM    183  HB1 LYS    14      -2.622   5.091  10.104
ATOM    184  HB2 LYS    14      -2.169   3.677   9.123
ATOM    185  HG1 LYS    14      -2.979   2.178  10.673
ATOM    186  HG2 LYS    14      -2.874   3.342  12.015
ATOM    187  HD1 LYS    14      -4.633   4.693  10.612
ATOM    188  HD2 LYS    14      -4.935   3.121   9.835
ATOM    189  HE1 LYS    14      -5.687   2.144  11.820
ATOM    190  HE2 LYS    14      -4.911   3.381  12.837
ATOM    191  O   LYS    14       0.267   2.135  11.408
ATOM    192  N   PHE    15       0.387   2.602   9.202
ATOM    193  CA  PHE    15       1.031   1.340   8.815
ATOM    194  C   PHE    15       2.534   1.491   8.523
ATOM    195  HN  PHE    15       0.235   3.287   8.476
ATOM    196  CB  PHE    15       0.302   0.717   7.600
ATOM    197  CG  PHE    15      -1.209   0.643   7.710
ATOM    198  CD1 PHE    15      -1.812   0.143   8.858
ATOM    199  CE1 PHE    15      -3.199   0.080   8.961
ATOM    200  HD1 PHE    15      -1.198  -0.204   9.689
ATOM    201  CZ  PHE    15      -4.004   0.507   7.911
ATOM    202  HE1 PHE    15      -3.661  -0.307   9.869
ATOM    203  CE2 PHE    15      -3.424   1.001   6.756
ATOM    204  HZ  PHE    15      -5.089   0.453   7.999
ATOM    205  CD2 PHE    15      -2.037   1.067   6.655
ATOM    206  HE2 PHE    15      -4.053   1.335   5.931
ATOM    207  HD2 PHE    15      -1.575   1.453   5.747
ATOM    208  HA  PHE    15       0.924   0.615   9.622
ATOM    209  HB1 PHE    15       0.476   1.365   6.741
ATOM    210  HB2 PHE    15       0.700  -0.228   7.229
ATOM    211  O   PHE    15       3.137   0.638   7.854
ATOM    212  N   GLY    16       3.134   2.571   9.022
ATOM    213  CA  GLY    16       4.567   2.824   8.837
ATOM    214  C   GLY    16       4.922   4.280   8.585
ATOM    215  HN  GLY    16       2.597   3.246   9.547
ATOM    216  HA1 GLY    16       5.109   2.516   9.731
ATOM    217  HA2 GLY    16       4.929   2.257   7.980
ATOM    218  O   GLY    16       4.042   5.121   8.389
ATOM    219  N   ASN    17       6.218   4.579   8.559
ATOM    220  CA  ASN    17       6.677   5.967   8.464
ATOM    221  C   ASN    17       6.808   6.555   7.056
ATOM    222  HN  ASN    17       6.905   3.840   8.605
ATOM    223  CB  ASN    17       7.999   6.155   9.231
ATOM    224  CG  ASN    17       7.865   5.897  10.725
ATOM    225  ND2 ASN    17       8.993   5.628  11.360
ATOM    226  HD1 ASN    17       8.968   5.448  12.352
ATOM    227  HD2 ASN    17       9.857   5.608  10.841
ATOM    228  OD1 ASN    17       6.773   5.940  11.304
ATOM    229  HA  ASN    17       5.980   6.618   8.992
ATOM    230  HB1 ASN    17       8.747   5.463   8.843
ATOM    231  HB2 ASN    17       8.351   7.179   9.104
ATOM    232  O   ASN    17       6.781   5.850   6.044
ATOM    233  N   VAL    18       6.952   7.872   7.010
ATOM    234  CA  VAL    18       7.363   8.541   5.794
ATOM    235  C   VAL    18       8.787   9.051   5.986
ATOM    236  HN  VAL    18       6.773   8.426   7.836
ATOM    237  CB  VAL    18       6.436   9.720   5.492
ATOM    238  CG1 VAL    18       6.688  10.207   4.079
ATOM    239  CG2 VAL    18       4.987   9.303   5.657
ATOM    240  HA  VAL    18       7.327   7.838   4.962
ATOM    241  HB  VAL    18       6.634  10.528   6.197
ATOM    242  HG1 VAL    18       6.029  11.047   3.861
ATOM    243  HG2 VAL    18       7.726  10.526   3.984
ATOM    244  HG3 VAL    18       6.491   9.399   3.375
ATOM    245  HG4 VAL    18       4.337  10.151   5.439
ATOM    246  HG5 VAL    18       4.763   8.488   4.969
ATOM    247  HG6 VAL    18       4.819   8.970   6.681
ATOM    248  O   VAL    18       9.098   9.637   7.014
ATOM    249  N   TYR    19       9.651   8.807   5.011
ATOM    250  CA  TYR    19      11.050   9.231   5.091
ATOM    251  C   TYR    19      11.400  10.208   4.004
ATOM    252  HN  TYR    19       9.348   8.315   4.183
ATOM    253  CB  TYR    19      11.997   8.026   4.989
ATOM    254  CG  TYR    19      11.865   7.118   6.188
ATOM    255  CD1 TYR    19      10.873   6.136   6.225
ATOM    256  CE1 TYR    19      10.711   5.321   7.313
ATOM    257  HD1 TYR    19      10.205   6.004   5.374
ATOM    258  CZ  TYR    19      11.537   5.477   8.402
ATOM    259  HE1 TYR    19       9.933   4.557   7.311
ATOM    260  CE2 TYR    19      12.534   6.452   8.413
ATOM    261  OH  TYR    19      11.334   4.641   9.474
ATOM    262  CD2 TYR    19      12.687   7.272   7.309
ATOM    263  HE2 TYR    19      13.181   6.561   9.284
ATOM    264  HD2 TYR    19      13.454   8.047   7.308
ATOM    265  HH  TYR    19      10.614   4.022   9.336
ATOM    266  HA  TYR    19      11.230   9.711   6.053
ATOM    267  HB1 TYR    19      11.760   7.452   4.093
ATOM    268  HB2 TYR    19      13.028   8.377   4.933
ATOM    269  O   TYR    19      10.910  10.096   2.873
ATOM    270  N   LEU    20      12.256  11.170   4.335
ATOM    271  CA  LEU    20      12.851  12.014   3.303
ATOM    272  C   LEU    20      13.805  11.104   2.557
ATOM    273  HN  LEU    20      12.495  11.317   5.305
ATOM    274  CB  LEU    20      13.578  13.211   3.930
ATOM    275  CG  LEU    20      14.190  14.204   2.937
ATOM    276  CD1 LEU    20      13.159  14.906   2.066
ATOM    277  CD2 LEU    20      15.070  15.201   3.660
ATOM    278  HA  LEU    20      12.067  12.398   2.650
ATOM    279  HB1 LEU    20      12.880  13.780   4.543
ATOM    280  HB2 LEU    20      14.399  12.853   4.552
ATOM    281  HG  LEU    20      14.875  13.678   2.272
ATOM    282  HD1 LEU    20      13.664  15.594   1.388
ATOM    283  HD2 LEU    20      12.607  14.165   1.487
ATOM    284  HD3 LEU    20      12.467  15.462   2.698
ATOM    285  HD4 LEU    20      15.497  15.899   2.940
ATOM    286  HD5 LEU    20      14.474  15.751   4.389
ATOM    287  HD6 LEU    20      15.874  14.672   4.173
ATOM    288  O   LEU    20      14.388  10.229   3.171
ATOM    289  N   ALA    21      13.949  11.266   1.247
ATOM    290  CA  ALA    21      14.824  10.363   0.499
ATOM    291  C   ALA    21      15.268  10.996  -0.773
ATOM    292  HN  ALA    21      13.455  12.010   0.776
ATOM    293  CB  ALA    21      14.117   9.071   0.187
ATOM    294  HA  ALA    21      15.702  10.126   1.100
ATOM    295  HB1 ALA    21      14.787   8.415  -0.369
ATOM    296  HB2 ALA    21      13.822   8.584   1.117
ATOM    297  HB3 ALA    21      13.230   9.277  -0.412
ATOM    298  O   ALA    21      14.641  11.956  -1.264
ATOM    299  N   ARG    22      16.348  10.463  -1.333
ATOM    300  CA  ARG    22      16.874  11.040  -2.565
ATOM    301  C   ARG    22      17.200   9.954  -3.566
ATOM    302  HN  ARG    22      16.795   9.666  -0.903
ATOM    303  CB  ARG    22      18.122  11.871  -2.277
ATOM    304  CG  ARG    22      18.627  12.595  -3.515
ATOM    305  CD  ARG    22      19.861  13.435  -3.270
ATOM    306  NE  ARG    22      20.953  12.686  -2.668
ATOM    307  CZ  ARG    22      22.234  13.047  -2.765
ATOM    308  HE  ARG    22      20.556  11.886  -2.192
ATOM    309  NH1 ARG    22      22.571  14.146  -3.457
ATOM    310  H11 ARG    22      21.862  14.709  -3.910
ATOM    311  H12 ARG    22      23.526  14.465  -3.563
ATOM    312  NH2 ARG    22      23.180  12.309  -2.172
ATOM    313  H21 ARG    22      22.959  11.474  -1.644
ATOM    314  H22 ARG    22      24.163  12.546  -2.220
ATOM    315  HA  ARG    22      16.131  11.709  -3.000
ATOM    316  HB1 ARG    22      17.894  12.618  -1.517
ATOM    317  HB2 ARG    22      18.918  11.219  -1.917
ATOM    318  HG1 ARG    22      18.880  11.866  -4.285
ATOM    319  HG2 ARG    22      17.850  13.263  -3.888
ATOM    320  HD1 ARG    22      20.221  13.838  -4.217
ATOM    321  HD2 ARG    22      19.615  14.256  -2.597
ATOM    322  O   ARG    22      17.867   8.975  -3.255
ATOM    323  N   GLU    23      16.729  10.149  -4.775
ATOM    324  CA  GLU    23      17.003   9.246  -5.860
ATOM    325  C   GLU    23      18.468   9.389  -6.331
ATOM    326  HN  GLU    23      16.153  10.957  -4.965
ATOM    327  CB  GLU    23      15.995   9.516  -6.979
ATOM    328  CG  GLU    23      15.893   8.407  -7.998
ATOM    329  CD  GLU    23      16.915   8.549  -9.099
ATOM    330  OE1 GLU    23      16.985   9.654  -9.671
ATOM    331  OE2 GLU    23      17.638   7.572  -9.386
ATOM    332  HA  GLU    23      16.837   8.220  -5.530
ATOM    333  HB1 GLU    23      15.002   9.649  -6.550
ATOM    334  HB2 GLU    23      16.282  10.420  -7.517
ATOM    335  HG1 GLU    23      16.055   7.447  -7.508
ATOM    336  HG2 GLU    23      14.902   8.420  -8.452
ATOM    337  O   GLU    23      18.874  10.408  -6.909
ATOM    338  NT  AME    24      19.254   8.349  -6.080
ATOM    339  CT  AME    24      20.679   8.305  -6.429
ATOM    340  HN  AME    24      18.874   7.531  -5.625
ATOM    341  HT1 AME    24      21.100   7.348  -6.120
ATOM    342  HT2 AME    24      20.793   8.421  -7.507
ATOM    343  HT3 AME    24      21.204   9.114  -5.920
ATOM    344  H1  ACE    25      16.127  13.286  -7.487
ATOM    345  CH3 ACE    25      15.771  14.192  -6.995
ATOM    346  C   ACE    25      15.281  13.894  -5.586
ATOM    347  H2  ACE    25      14.954  14.610  -7.583
ATOM    348  H3  ACE    25      16.591  14.909  -6.951
ATOM    349  O   ACE    25      15.367  12.747  -5.129
ATOM    350  N   ILE    26      14.819  14.923  -4.877
ATOM    351  CA  ILE    26      14.418  14.772  -3.447
ATOM    352  C   ILE    26      12.927  14.443  -3.381
ATOM    353  HN  ILE    26      14.734  15.832  -5.309
ATOM    354  CB  ILE    26      14.862  16.010  -2.588
ATOM    355  CG1 ILE    26      16.373  15.945  -2.343
ATOM    356  CG2 ILE    26      14.226  16.067  -1.202
ATOM    357  CD1 ILE    26      16.796  15.125  -1.135
ATOM    358  HA  ILE    26      14.993  13.966  -2.991
ATOM    359  HB  ILE    26      14.620  16.929  -3.122
ATOM    360  HG1 ILE    26      16.863  15.499  -3.208
ATOM    361  HG2 ILE    26      16.760  16.952  -2.186
ATOM    362  HG3 ILE    26      14.584  16.950  -0.673
ATOM    363  HG4 ILE    26      13.142  16.118  -1.301
ATOM    364  HG5 ILE    26      14.497  15.173  -0.640
ATOM    365  HD1 ILE    26      17.882  15.140  -1.047
ATOM    366  HD2 ILE    26      16.353  15.549  -0.234
ATOM    367  HD3 ILE    26      16.456  14.096  -1.256
ATOM    368  O   ILE    26      12.145  14.912  -4.226
ATOM    369  N   LEU    27      12.534  13.616  -2.419
ATOM    370  CA  LEU    27      11.163  13.075  -2.406
ATOM    371  C   LEU    27      10.824  12.406  -1.099
ATOM    372  HN  LEU    27      13.180  13.354  -1.688
ATOM    373  CB  LEU    27      10.973  12.052  -3.533
ATOM    374  CG  LEU    27      12.113  11.043  -3.727
ATOM    375  CD1 LEU    27      12.043   9.929  -2.716
ATOM    376  CD2 LEU    27      12.105  10.479  -5.137
ATOM    377  HA  LEU    27      10.451  13.885  -2.565
ATOM    378  HB1 LEU    27      10.077  11.462  -3.341
ATOM    379  HB2 LEU    27      10.867  12.574  -4.484
ATOM    380  HG  LEU    27      13.071  11.550  -3.614
ATOM    381  HD1 LEU    27      12.865   9.233  -2.883
ATOM    382  HD2 LEU    27      12.118  10.344  -1.711
ATOM    383  HD3 LEU    27      11.095   9.402  -2.821
ATOM    384  HD4 LEU    27      12.923   9.767  -5.249
ATOM    385  HD5 LEU    27      11.157   9.975  -5.322
ATOM    386  HD6 LEU    27      12.230  11.290  -5.854
ATOM    387  O   LEU    27      11.668  12.283  -0.223
ATOM    388  N   ALA    28       9.590  11.943  -0.966
ATOM    389  CA  ALA    28       9.187  11.233   0.236
ATOM    390  C   ALA    28       8.765   9.844  -0.152
ATOM    391  HN  ALA    28       8.919  12.083  -1.707
ATOM    392  CB  ALA    28       8.061  11.938   0.924
ATOM    393  HA  ALA    28      10.026  11.187   0.930
ATOM    394  HB1 ALA    28       7.779  11.385   1.820
ATOM    395  HB2 ALA    28       8.377  12.943   1.202
ATOM    396  HB3 ALA    28       7.205  12.000   0.252
ATOM    397  O   ALA    28       8.143   9.630  -1.195
ATOM    398  N   LEU    29       9.118   8.908   0.715
ATOM    399  CA  LEU    29       8.870   7.515   0.542
ATOM    400  C   LEU    29       8.044   7.110   1.703
ATOM    401  HN  LEU    29       9.597   9.167   1.566
ATOM    402  CB  LEU    29      10.175   6.785   0.708
ATOM    403  CG  LEU    29      10.952   6.171  -0.429
ATOM    404  CD1 LEU    29      11.354   4.835   0.164
ATOM    405  CD2 LEU    29      10.106   5.941  -1.668
ATOM    406  HA  LEU    29       8.341   7.354  -0.397
ATOM    407  HB1 LEU    29      10.915   7.457   1.144
ATOM    408  HB2 LEU    29      10.031   5.928   1.366
ATOM    409  HG  LEU    29      11.803   6.807  -0.673
ATOM    410  HD1 LEU    29      11.935   4.273  -0.567
ATOM    411  HD2 LEU    29      11.957   5.000   1.057
ATOM    412  HD3 LEU    29      10.460   4.270   0.429
ATOM    413  HD4 LEU    29      10.721   5.497  -2.451
ATOM    414  HD5 LEU    29       9.284   5.267  -1.427
ATOM    415  HD6 LEU    29       9.705   6.893  -2.017
ATOM    416  O   LEU    29       8.588   6.994   2.816
ATOM    417  N   LYS    30       6.758   6.828   1.456
ATOM    418  CA  LYS    30       5.873   6.235   2.475
ATOM    419  C   LYS    30       5.981   4.716   2.447
ATOM    420  HN  LYS    30       6.367   7.023   0.545
ATOM    421  CB  LYS    30       4.425   6.638   2.248
ATOM    422  CG  LYS    30       3.290   5.964   3.019
ATOM    423  CD  LYS    30       2.020   6.801   3.088
ATOM    424  CE  LYS    30       1.206   6.785   1.802
ATOM    425  NZ  LYS    30      -0.023   7.659   1.813
ATOM    426  HZ1 LYS    30      -0.577   7.567   0.974
ATOM    427  HZ2 LYS    30       0.193   8.646   1.789
ATOM    428  HZ3 LYS    30      -0.568   7.602   2.661
ATOM    429  HA  LYS    30       6.163   6.595   3.462
ATOM    430  HB1 LYS    30       4.280   7.714   2.347
ATOM    431  HB2 LYS    30       4.144   6.612   1.195
ATOM    432  HG1 LYS    30       3.096   4.939   2.702
ATOM    433  HG2 LYS    30       3.687   5.861   4.029
ATOM    434  HD1 LYS    30       1.341   6.368   3.822
ATOM    435  HD2 LYS    30       2.329   7.806   3.377
ATOM    436  HE1 LYS    30       1.841   7.175   1.006
ATOM    437  HE2 LYS    30       0.813   5.808   1.521
ATOM    438  O   LYS    30       5.684   4.073   1.433
ATOM    439  N   VAL    31       6.477   4.155   3.539
ATOM    440  CA  VAL    31       6.659   2.739   3.816
ATOM    441  C   VAL    31       5.406   2.295   4.554
ATOM    442  HN  VAL    31       6.783   4.734   4.307
ATOM    443  CB  VAL    31       7.907   2.484   4.686
ATOM    444  CG1 VAL    31       8.435   1.064   4.665
ATOM    445  CG2 VAL    31       9.119   3.367   4.405
ATOM    446  HA  VAL    31       6.777   2.197   2.877
ATOM    447  HB  VAL    31       7.756   2.591   5.761
ATOM    448  HG1 VAL    31       9.404   0.967   5.156
ATOM    449  HG2 VAL    31       7.881   0.269   5.166
ATOM    450  HG3 VAL    31       8.757   0.767   3.667
ATOM    451  HG4 VAL    31       9.861   3.176   5.180
ATOM    452  HG5 VAL    31       9.494   2.968   3.462
ATOM    453  HG6 VAL    31       8.955   4.444   4.407
ATOM    454  O   VAL    31       5.031   2.874   5.586
ATOM    455  N   LEU    32       4.769   1.282   3.973
ATOM    456  CA  LEU    32       3.607   0.564   4.494
ATOM    457  C   LEU    32       4.017  -0.896   4.753
ATOM    458  HN  LEU    32       5.085   0.938   3.077
ATOM    459  CB  LEU    32       2.411   0.720   3.560
ATOM    460  CG  LEU    32       1.917   2.141   3.222
ATOM    461  CD1 LEU    32       0.738   2.046   2.267
ATOM    462  CD2 LEU    32       1.626   3.040   4.413
ATOM    463  HA  LEU    32       3.278   1.030   5.423
ATOM    464  HB1 LEU    32       2.694   0.198   2.646
ATOM    465  HB2 LEU    32       1.605   0.169   4.045
ATOM    466  HG  LEU    32       2.827   2.496   2.738
ATOM    467  HD1 LEU    32      -0.155   1.533   2.624
ATOM    468  HD2 LEU    32       0.375   2.912   1.712
ATOM    469  HD3 LEU    32       1.156   1.394   1.500
ATOM    470  HD4 LEU    32       0.716   2.746   4.937
ATOM    471  HD5 LEU    32       2.394   3.252   5.156
ATOM    472  HD6 LEU    32       1.443   4.008   3.947
ATOM    473  O   LEU    32       4.398  -1.625   3.821
ATOM    474  N   PHE    33       3.995  -1.274   6.032
ATOM    475  CA  PHE    33       4.374  -2.606   6.526
ATOM    476  C   PHE    33       3.229  -3.625   6.350
ATOM    477  HN  PHE    33       3.700  -0.621   6.744
ATOM    478  CB  PHE    33       4.807  -2.528   7.998
ATOM    479  CG  PHE    33       6.143  -1.893   8.300
ATOM    480  CD1 PHE    33       7.328  -2.595   8.075
ATOM    481  CE1 PHE    33       8.563  -2.023   8.351
ATOM    482  HD1 PHE    33       7.293  -3.610   7.678
ATOM    483  CZ  PHE    33       8.624  -0.734   8.861
ATOM    484  HE1 PHE    33       9.478  -2.586   8.166
ATOM    485  CE2 PHE    33       7.454  -0.018   9.096
ATOM    486  HZ  PHE    33       9.590  -0.279   9.078
ATOM    487  CD2 PHE    33       6.223  -0.597   8.822
ATOM    488  HE2 PHE    33       7.506   0.995   9.495
ATOM    489  HD2 PHE    33       5.304  -0.042   9.014
ATOM    490  HA  PHE    33       5.242  -2.966   5.973
ATOM    491  HB1 PHE    33       3.966  -2.072   8.519
ATOM    492  HB2 PHE    33       4.902  -3.572   8.297
ATOM    493  O   PHE    33       2.141  -3.465   6.929
ATOM    494  N   LYS    34       3.481  -4.663   5.549
ATOM    495  CA  LYS    34       2.540  -5.722   5.175
ATOM    496  C   LYS    34       1.930  -6.464   6.359
ATOM    497  HN  LYS    34       4.398  -4.769   5.138
ATOM    498  CB  LYS    34       3.204  -6.730   4.251
ATOM    499  CG  LYS    34       3.471  -6.211   2.864
ATOM    500  CD  LYS    34       3.971  -7.148   1.786
ATOM    501  CE  LYS    34       4.058  -6.491   0.426
ATOM    502  NZ  LYS    34       4.635  -7.373  -0.608
ATOM    503  HZ1 LYS    34       4.537  -7.011  -1.546
ATOM    504  HZ2 LYS    34       4.262  -8.311  -0.622
ATOM    505  HZ3 LYS    34       5.628  -7.515  -0.485
ATOM    506  HA  LYS    34       1.715  -5.291   4.608
ATOM    507  HB1 LYS    34       4.122  -7.212   4.587
ATOM    508  HB2 LYS    34       2.551  -7.593   4.122
ATOM    509  HG1 LYS    34       2.461  -5.962   2.538
ATOM    510  HG2 LYS    34       3.842  -5.186   2.869
ATOM    511  HD1 LYS    34       4.968  -7.524   2.015
ATOM    512  HD2 LYS    34       3.306  -8.009   1.862
ATOM    513  HE1 LYS    34       3.100  -6.235  -0.028
ATOM    514  HE2 LYS    34       4.651  -5.581   0.518
ATOM    515  O   LYS    34       0.775  -6.949   6.278
ATOM    516  N   ALA    35       2.673  -6.554   7.469
ATOM    517  CA  ALA    35       2.245  -7.105   8.759
ATOM    518  C   ALA    35       0.980  -6.346   9.206
ATOM    519  HN  ALA    35       3.627  -6.223   7.463
ATOM    520  CB  ALA    35       3.383  -7.049   9.779
ATOM    521  HA  ALA    35       2.025  -8.167   8.646
ATOM    522  HB1 ALA    35       4.184  -7.762   9.586
ATOM    523  HB2 ALA    35       3.858  -6.074   9.886
ATOM    524  HB3 ALA    35       2.951  -7.284  10.751
ATOM    525  O   ALA    35      -0.006  -6.961   9.654
ATOM    526  N   GLN    36       0.968  -5.021   9.054
ATOM    527  CA  GLN    36      -0.118  -4.171   9.532
ATOM    528  C   GLN    36      -1.265  -4.126   8.559
ATOM    529  HN  GLN    36       1.738  -4.563   8.588
ATOM    530  CB  GLN    36       0.386  -2.766   9.777
ATOM    531  CG  GLN    36       1.546  -2.702  10.743
ATOM    532  CD  GLN    36       1.816  -1.369  11.388
ATOM    533  NE2 GLN    36       0.874  -0.909  12.210
ATOM    534  HE1 GLN    36       0.930   0.053  12.506
ATOM    535  HE2 GLN    36       0.125  -1.520  12.497
ATOM    536  OE1 GLN    36       2.827  -0.684  11.148
ATOM    537  HA  GLN    36      -0.491  -4.557  10.481
ATOM    538  HB1 GLN    36       0.737  -2.415   8.806
ATOM    539  HB2 GLN    36      -0.405  -2.081  10.085
ATOM    540  HG1 GLN    36       1.506  -3.384  11.593
ATOM    541  HG2 GLN    36       2.484  -2.921  10.231
ATOM    542  O   GLN    36      -2.421  -4.008   8.962
ATOM    543  N   LEU    37      -0.967  -4.214   7.269
ATOM    544  CA  LEU    37      -1.921  -4.204   6.179
ATOM    545  C   LEU    37      -2.761  -5.465   6.083
ATOM    546  HN  LEU    37      -0.002  -4.296   6.981
ATOM    547  CB  LEU    37      -1.228  -3.974   4.839
ATOM    548  CG  LEU    37      -0.436  -2.676   4.634
ATOM    549  CD1 LEU    37       0.513  -2.759   3.451
ATOM    550  CD2 LEU    37      -1.305  -1.439   4.467
ATOM    551  HA  LEU    37      -2.609  -3.368   6.305
ATOM    552  HB1 LEU    37      -0.449  -4.732   4.766
ATOM    553  HB2 LEU    37      -1.837  -4.038   3.937
ATOM    554  HG  LEU    37       0.161  -2.482   5.526
ATOM    555  HD1 LEU    37       1.208  -3.557   3.711
ATOM    556  HD2 LEU    37       0.129  -3.092   2.487
ATOM    557  HD3 LEU    37       1.064  -1.838   3.259
ATOM    558  HD4 LEU    37      -0.651  -0.589   4.272
ATOM    559  HD5 LEU    37      -2.031  -1.704   3.699
ATOM    560  HD6 LEU    37      -1.902  -1.234   5.356
ATOM    561  O   LEU    37      -3.976  -5.356   5.911
ATOM    562  N   GLU    38      -2.113  -6.634   6.215
ATOM    563  CA  GLU    38      -2.747  -7.971   6.285
ATOM    564  C   GLU    38      -3.673  -7.967   7.467
ATOM    565  HN  GLU    38      -1.105  -6.645   6.276
ATOM    566  CB  GLU    38      -1.763  -9.097   6.559
ATOM    567  CG  GLU    38      -1.060  -9.385   5.265
ATOM    568  CD  GLU    38       0.009 -10.451   5.386
ATOM    569  OE1 GLU    38       0.633 -10.647   6.452
ATOM    570  OE2 GLU    38       0.268 -11.229   4.444
ATOM    571  HA  GLU    38      -3.302  -8.159   5.366
ATOM    572  HB1 GLU    38      -1.117  -8.861   7.404
ATOM    573  HB2 GLU    38      -2.173  -9.997   7.018
ATOM    574  HG1 GLU    38      -1.885  -9.508   4.563
ATOM    575  HG2 GLU    38      -0.594  -8.457   4.933
ATOM    576  O   GLU    38      -4.840  -8.347   7.353
ATOM    577  N   LYS    39      -3.239  -7.572   8.663
ATOM    578  CA  LYS    39      -3.986  -7.584   9.910
ATOM    579  C   LYS    39      -5.146  -6.578   9.949
ATOM    580  HN  LYS    39      -2.298  -7.219   8.764
ATOM    581  CB  LYS    39      -3.053  -7.413  11.122
ATOM    582  CG  LYS    39      -2.074  -8.543  11.471
ATOM    583  CD  LYS    39      -2.515  -9.652  12.429
ATOM    584  CE  LYS    39      -1.799 -10.995  12.316
ATOM    585  NZ  LYS    39      -2.427 -12.158  12.997
ATOM    586  HZ1 LYS    39      -1.671 -12.825  13.065
ATOM    587  HZ2 LYS    39      -3.181 -12.580  12.473
ATOM    588  HZ3 LYS    39      -2.676 -11.818  13.915
ATOM    589  HA  LYS    39      -4.412  -8.575  10.069
ATOM    590  HB1 LYS    39      -2.495  -6.507  10.887
ATOM    591  HB2 LYS    39      -3.529  -7.158  12.069
ATOM    592  HG1 LYS    39      -1.747  -8.893  10.492
ATOM    593  HG2 LYS    39      -1.121  -8.134  11.805
ATOM    594  HD1 LYS    39      -2.500  -9.236  13.436
ATOM    595  HD2 LYS    39      -3.593  -9.804  12.374
ATOM    596  HE1 LYS    39      -1.726 -11.350  11.289
ATOM    597  HE2 LYS    39      -0.777 -10.959  12.692
ATOM    598  O   LYS    39      -6.195  -6.876  10.522
ATOM    599  N   ALA    40      -5.043  -5.403   9.322
ATOM    600  CA  ALA    40      -6.094  -4.393   9.163
ATOM    601  C   ALA    40      -7.129  -4.936   8.166
ATOM    602  HN  ALA    40      -4.168  -5.137   8.895
ATOM    603  CB  ALA    40      -5.507  -3.049   8.761
ATOM    604  HA  ALA    40      -6.565  -4.203  10.127
ATOM    605  HB1 ALA    40      -6.239  -2.369   8.325
ATOM    606  HB2 ALA    40      -5.035  -2.450   9.540
ATOM    607  HB3 ALA    40      -4.742  -2.948   7.991
ATOM    608  O   ALA    40      -8.318  -4.633   8.298
ATOM    609  N   GLY    41      -6.663  -5.724   7.188
ATOM    610  CA  GLY    41      -7.459  -6.350   6.106
ATOM    611  C   GLY    41      -7.764  -5.345   4.994
ATOM    612  HN  GLY    41      -5.677  -5.940   7.144
ATOM    613  HA1 GLY    41      -6.901  -7.183   5.679
ATOM    614  HA2 GLY    41      -8.402  -6.715   6.513
ATOM    615  O   GLY    41      -8.906  -5.256   4.526
ATOM    616  N   VAL    42      -6.696  -4.636   4.618
ATOM    617  CA  VAL    42      -6.671  -3.523   3.658
ATOM    618  C   VAL    42      -5.480  -3.712   2.698
ATOM    619  HN  VAL    42      -5.789  -4.851   5.007
ATOM    620  CB  VAL    42      -6.641  -2.153   4.379
ATOM    621  CG1 VAL    42      -7.865  -1.885   5.234
ATOM    622  CG2 VAL    42      -5.439  -2.133   5.314
ATOM    623  HA  VAL    42      -7.601  -3.511   3.090
ATOM    624  HB  VAL    42      -6.549  -1.319   3.683
ATOM    625  HG1 VAL    42      -7.615  -1.106   5.955
ATOM    626  HG2 VAL    42      -8.738  -1.456   4.743
ATOM    627  HG3 VAL    42      -8.184  -2.728   5.847
ATOM    628  HG4 VAL    42      -5.467  -3.011   5.960
ATOM    629  HG5 VAL    42      -4.549  -2.203   4.690
ATOM    630  HG6 VAL    42      -5.222  -1.256   5.924
ATOM    631  O   VAL    42      -4.802  -2.746   2.340
ATOM    632  N   GLU    43      -5.206  -4.936   2.264
ATOM    633  CA  GLU    43      -4.272  -5.320   1.225
ATOM    634  C   GLU    43      -4.781  -4.594  -0.032
ATOM    635  HN  GLU    43      -5.677  -5.731   2.672
ATOM    636  CB  GLU    43      -4.218  -6.841   1.065
ATOM    637  CG  GLU    43      -3.772  -7.602   2.312
ATOM    638  CD  GLU    43      -4.034  -9.086   2.254
ATOM    639  OE1 GLU    43      -5.125  -9.493   2.733
ATOM    640  OE2 GLU    43      -3.239  -9.830   1.629
ATOM    641  HA  GLU    43      -3.267  -5.001   1.502
ATOM    642  HB1 GLU    43      -5.174  -7.274   0.771
ATOM    643  HB2 GLU    43      -3.376  -6.941   0.380
ATOM    644  HG1 GLU    43      -2.720  -7.372   2.484
ATOM    645  HG2 GLU    43      -4.196  -7.233   3.246
ATOM    646  O   GLU    43      -4.042  -3.794  -0.645
ATOM    647  N   HIS    44      -6.026  -4.918  -0.378
ATOM    648  CA  HIS    44      -6.650  -4.439  -1.603
ATOM    649  C   HIS    44      -6.904  -2.951  -1.560
ATOM    650  HN  HIS    44      -6.574  -5.519   0.221
ATOM    651  CB  HIS    44      -7.911  -5.241  -1.988
ATOM    652  CG  HIS    44      -8.502  -4.890  -3.361
ATOM    653  ND1 HIS    44      -9.808  -4.522  -3.531
ATOM    654  CE1 HIS    44     -10.038  -4.257  -4.842
ATOM    655  NE2 HIS    44      -8.875  -4.446  -5.518
ATOM    656  HE  HIS    44     -11.032  -3.953  -5.171
ATOM    657  CD2 HIS    44      -7.907  -4.831  -4.637
ATOM    658  HNE HIS    44      -8.756  -4.319  -6.513
ATOM    659  HD  HIS    44      -6.895  -5.027  -4.991
ATOM    660  HA  HIS    44      -5.997  -4.650  -2.450
ATOM    661  HB1 HIS    44      -7.502  -6.246  -2.096
ATOM    662  HB2 HIS    44      -8.645  -5.120  -1.192
ATOM    663  O   HIS    44      -6.751  -2.263  -2.594
ATOM    664  N   GLN    45      -7.279  -2.374  -0.411
ATOM    665  CA  GLN    45      -7.463  -0.917  -0.276
ATOM    666  C   GLN    45      -6.251  -0.024  -0.573
ATOM    667  HN  GLN    45      -7.448  -2.944   0.405
ATOM    668  CB  GLN    45      -7.941  -0.561   1.122
ATOM    669  CG  GLN    45      -9.059  -1.440   1.648
ATOM    670  CD  GLN    45     -10.433  -1.544   1.015
ATOM    671  NE2 GLN    45     -11.201  -2.612   1.255
ATOM    672  HE1 GLN    45     -12.126  -2.666   0.858
ATOM    673  HE2 GLN    45     -10.794  -3.436   1.669
ATOM    674  OE1 GLN    45     -10.807  -0.578   0.346
ATOM    675  HA  GLN    45      -8.243  -0.583  -0.960
ATOM    676  HB1 GLN    45      -7.061  -0.430   1.751
ATOM    677  HB2 GLN    45      -8.334   0.454   1.184
ATOM    678  HG1 GLN    45      -8.599  -2.428   1.663
ATOM    679  HG2 GLN    45      -9.250  -1.268   2.708
ATOM    680  O   GLN    45      -6.423   1.126  -1.009
ATOM    681  N   LEU    46      -5.036  -0.555  -0.382
ATOM    682  CA  LEU    46      -3.761   0.011  -0.789
ATOM    683  C   LEU    46      -3.709   0.348  -2.255
ATOM    684  HN  LEU    46      -4.945  -1.442   0.092
ATOM    685  CB  LEU    46      -2.631  -0.972  -0.558
ATOM    686  CG  LEU    46      -1.278  -0.340  -0.195
ATOM    687  CD1 LEU    46      -0.351  -1.408   0.375
ATOM    688  CD2 LEU    46      -0.548   0.328  -1.351
ATOM    689  HA  LEU    46      -3.576   0.930  -0.232
ATOM    690  HB1 LEU    46      -2.951  -1.556   0.305
ATOM    691  HB2 LEU    46      -2.495  -1.655  -1.396
ATOM    692  HG  LEU    46      -1.495   0.500   0.465
ATOM    693  HD1 LEU    46       0.057  -2.051  -0.405
ATOM    694  HD2 LEU    46       0.484  -0.927   0.885
ATOM    695  HD3 LEU    46      -0.780  -2.047   1.146
ATOM    696  HD4 LEU    46      -0.550  -0.385  -2.175
ATOM    697  HD5 LEU    46      -0.995   1.283  -1.627
ATOM    698  HD6 LEU    46       0.513   0.512  -1.180
ATOM    699  O   LEU    46      -3.202   1.395  -2.648
ATOM    700  N   ARG    47      -4.221  -0.514  -3.116
ATOM    701  CA  ARG    47      -4.172  -0.277  -4.537
ATOM    702  C   ARG    47      -5.086   0.859  -4.970
ATOM    703  HN  ARG    47      -4.657  -1.361  -2.779
ATOM    704  CB  ARG    47      -4.367  -1.554  -5.348
ATOM    705  CG  ARG    47      -3.333  -2.622  -5.008
ATOM    706  CD  ARG    47      -3.120  -3.516  -6.223
ATOM    707  NE  ARG    47      -2.543  -4.802  -5.809
ATOM    708  CZ  ARG    47      -2.647  -5.947  -6.499
ATOM    709  HE  ARG    47      -2.066  -4.660  -4.928
ATOM    710  NH1 ARG    47      -3.322  -6.000  -7.661
ATOM    711  H11 ARG    47      -3.765  -5.173  -8.039
ATOM    712  H12 ARG    47      -3.421  -6.846  -8.208
ATOM    713  NH2 ARG    47      -2.077  -7.051  -6.013
ATOM    714  H21 ARG    47      -1.567  -7.054  -5.139
ATOM    715  H22 ARG    47      -2.125  -7.942  -6.492
ATOM    716  HA  ARG    47      -3.154  -0.017  -4.827
ATOM    717  HB1 ARG    47      -5.407  -1.880  -5.348
ATOM    718  HB2 ARG    47      -4.145  -1.306  -6.386
ATOM    719  HG1 ARG    47      -2.352  -2.264  -4.697
ATOM    720  HG2 ARG    47      -3.831  -3.313  -4.328
ATOM    721  HD1 ARG    47      -4.049  -3.631  -6.781
ATOM    722  HD2 ARG    47      -2.437  -3.059  -6.938
ATOM    723  O   ARG    47      -4.692   1.594  -5.851
ATOM    724  N   ARG    48      -6.256   1.069  -4.359
ATOM    725  CA  ARG    48      -7.123   2.249  -4.556
ATOM    726  C   ARG    48      -6.426   3.613  -4.405
ATOM    727  HN  ARG    48      -6.609   0.388  -3.702
ATOM    728  CB  ARG    48      -8.352   2.240  -3.639
ATOM    729  CG  ARG    48      -9.674   2.637  -4.297
ATOM    730  CD  ARG    48     -10.885   2.656  -3.364
ATOM    731  NE  ARG    48     -10.632   2.038  -2.056
ATOM    732  CZ  ARG    48     -10.249   2.679  -0.945
ATOM    733  HE  ARG    48     -10.798   1.044  -2.145
ATOM    734  NH1 ARG    48     -10.061   1.985   0.174
ATOM    735  H11 ARG    48     -10.206   0.983   0.191
ATOM    736  H12 ARG    48      -9.772   2.406   1.047
ATOM    737  NH2 ARG    48     -10.049   3.996  -0.932
ATOM    738  H21 ARG    48     -10.177   4.568  -1.757
ATOM    739  H22 ARG    48      -9.759   4.492  -0.099
ATOM    740  HA  ARG    48      -7.543   2.227  -5.561
ATOM    741  HB1 ARG    48      -8.606   1.214  -3.373
ATOM    742  HB2 ARG    48      -8.096   2.738  -2.704
ATOM    743  HG1 ARG    48      -9.682   3.553  -4.887
ATOM    744  HG2 ARG    48      -9.879   1.947  -5.115
ATOM    745  HD1 ARG    48     -11.210   3.691  -3.251
ATOM    746  HD2 ARG    48     -11.738   2.153  -3.819
ATOM    747  O   ARG    48      -6.649   4.500  -5.241
ATOM    748  N   GLU    49      -5.598   3.754  -3.356
ATOM    749  CA  GLU    49      -4.820   4.965  -3.079
ATOM    750  C   GLU    49      -3.920   5.302  -4.270
ATOM    751  HN  GLU    49      -5.485   2.993  -2.701
ATOM    752  CB  GLU    49      -3.979   4.844  -1.772
ATOM    753  CG  GLU    49      -2.940   5.989  -1.591
ATOM    754  CD  GLU    49      -2.292   6.202  -0.195
ATOM    755  OE1 GLU    49      -2.299   5.341   0.716
ATOM    756  OE2 GLU    49      -1.678   7.307  -0.092
ATOM    757  HA  GLU    49      -5.498   5.799  -2.898
ATOM    758  HB1 GLU    49      -4.567   4.794  -0.856
ATOM    759  HB2 GLU    49      -3.403   3.924  -1.666
ATOM    760  HG1 GLU    49      -2.042   5.932  -2.206
ATOM    761  HG2 GLU    49      -3.367   6.923  -1.955
ATOM    762  O   GLU    49      -3.828   6.469  -4.665
ATOM    763  N   VAL    50      -3.311   4.239  -4.805
ATOM    764  CA  VAL    50      -2.285   4.302  -5.847
ATOM    765  C   VAL    50      -2.864   4.607  -7.235
ATOM    766  HN  VAL    50      -3.554   3.310  -4.489
ATOM    767  CB  VAL    50      -1.429   2.998  -5.898
ATOM    768  CG1 VAL    50      -0.243   2.926  -6.849
ATOM    769  CG2 VAL    50      -0.861   2.596  -4.548
ATOM    770  HA  VAL    50      -1.569   5.087  -5.606
ATOM    771  HB  VAL    50      -2.077   2.183  -6.220
ATOM    772  HG1 VAL    50       0.124   1.917  -7.037
ATOM    773  HG2 VAL    50      -0.651   3.122  -7.840
ATOM    774  HG3 VAL    50       0.560   3.648  -6.698
ATOM    775  HG4 VAL    50       0.177   2.922  -4.481
ATOM    776  HG5 VAL    50      -1.363   2.931  -3.641
ATOM    777  HG6 VAL    50      -0.774   1.540  -4.289
ATOM    778  O   VAL    50      -2.439   5.555  -7.910
ATOM    779  N   GLU    51      -3.841   3.809  -7.646
ATOM    780  CA  GLU    51      -4.517   3.939  -8.922
ATOM    781  C   GLU    51      -5.160   5.308  -9.077
ATOM    782  HN  GLU    51      -4.154   3.054  -7.053
ATOM    783  CB  GLU    51      -5.557   2.838  -9.081
ATOM    784  CG  GLU    51      -5.493   1.944 -10.312
ATOM    785  CD  GLU    51      -5.923   2.771 -11.519
ATOM    786  OE1 GLU    51      -7.088   3.243 -11.456
ATOM    787  OE2 GLU    51      -5.138   2.934 -12.483
ATOM    788  HA  GLU    51      -3.798   3.803  -9.730
ATOM    789  HB1 GLU    51      -5.483   2.211  -8.192
ATOM    790  HB2 GLU    51      -6.567   3.241  -9.151
ATOM    791  HG1 GLU    51      -4.507   1.519 -10.498
ATOM    792  HG2 GLU    51      -6.081   1.027 -10.278
ATOM    793  O   GLU    51      -4.924   6.002 -10.068
ATOM    794  N   ILE    52      -5.962   5.740  -8.108
ATOM    795  CA  ILE    52      -6.590   7.066  -8.135
ATOM    796  C   ILE    52      -5.513   8.157  -8.098
ATOM    797  HN  ILE    52      -6.158   5.144  -7.316
ATOM    798  CB  ILE    52      -7.610   7.229  -6.984
ATOM    799  CG1 ILE    52      -8.878   6.381  -7.184
ATOM    800  CG2 ILE    52      -8.125   8.663  -6.867
ATOM    801  CD1 ILE    52      -9.656   6.226  -5.900
ATOM    802  HA  ILE    52      -7.176   7.173  -9.047
ATOM    803  HB  ILE    52      -7.125   7.086  -6.018
ATOM    804  HG1 ILE    52      -9.585   6.902  -7.830
ATOM    805  HG2 ILE    52      -8.557   5.378  -7.466
ATOM    806  HG3 ILE    52      -7.366   9.375  -6.543
ATOM    807  HG4 ILE    52      -8.519   8.990  -7.829
ATOM    808  HG5 ILE    52      -8.976   8.733  -6.191
ATOM    809  HD1 ILE    52     -10.440   5.500  -6.116
ATOM    810  HD2 ILE    52      -9.019   5.843  -5.102
ATOM    811  HD3 ILE    52     -10.256   7.056  -5.529
ATOM    812  O   ILE    52      -5.467   9.011  -8.994
ATOM    813  N   GLN    53      -4.602   8.179  -7.120
ATOM    814  CA  GLN    53      -3.618   9.265  -7.023
ATOM    815  C   GLN    53      -2.594   9.259  -8.171
ATOM    816  HN  GLN    53      -4.586   7.439  -6.433
ATOM    817  CB  GLN    53      -2.928   9.297  -5.638
ATOM    818  CG  GLN    53      -2.284  10.609  -5.190
ATOM    819  CD  GLN    53      -1.569  10.504  -3.827
ATOM    820  NE2 GLN    53      -0.460  11.238  -3.612
ATOM    821  HE1 GLN    53      -0.110  11.122  -2.674
ATOM    822  HE2 GLN    53      -0.177  11.890  -4.328
ATOM    823  OE1 GLN    53      -2.001   9.762  -2.920
ATOM    824  HA  GLN    53      -4.132  10.225  -7.047
ATOM    825  HB1 GLN    53      -3.751   9.095  -4.952
ATOM    826  HB2 GLN    53      -2.229   8.461  -5.629
ATOM    827  HG1 GLN    53      -1.542  10.764  -5.972
ATOM    828  HG2 GLN    53      -3.055  11.368  -5.056
ATOM    829  O   GLN    53      -2.100  10.327  -8.543
ATOM    830  N   SER    54      -2.245   8.124  -8.780
ATOM    831  CA  SER    54      -1.269   8.186  -9.882
ATOM    832  C   SER    54      -1.759   8.927 -11.140
ATOM    833  HN  SER    54      -2.651   7.248  -8.481
ATOM    834  CB  SER    54      -0.769   6.798 -10.256
ATOM    835  OG  SER    54      -1.768   5.953 -10.771
ATOM    836  HG  SER    54      -2.550   6.014 -10.208
ATOM    837  HA  SER    54      -0.371   8.703  -9.543
ATOM    838  HB1 SER    54       0.025   6.730 -11.000
ATOM    839  HB2 SER    54      -0.338   6.335  -9.368
ATOM    840  O   SER    54      -0.941   9.375 -11.959
ATOM    841  N   HIS    55      -3.080   9.068 -11.286
ATOM    842  CA  HIS    55      -3.653   9.766 -12.449
ATOM    843  C   HIS    55      -4.115  11.191 -12.208
ATOM    844  HN  HIS    55      -3.704   8.687 -10.591
ATOM    845  CB  HIS    55      -4.745   8.923 -13.098
ATOM    846  CG  HIS    55      -4.220   7.676 -13.752
ATOM    847  ND1 HIS    55      -4.715   6.455 -13.483
ATOM    848  CE1 HIS    55      -4.039   5.530 -14.199
ATOM    849  NE2 HIS    55      -3.099   6.164 -14.917
ATOM    850  HE  HIS    55      -4.307   4.477 -14.120
ATOM    851  CD2 HIS    55      -3.178   7.488 -14.664
ATOM    852  HNE HIS    55      -2.445   5.714 -15.541
ATOM    853  HD  HIS    55      -2.490   8.178 -15.152
ATOM    854  HA  HIS    55      -2.910   9.821 -13.245
ATOM    855  HB1 HIS    55      -5.467   8.618 -12.341
ATOM    856  HB2 HIS    55      -5.249   9.510 -13.866
ATOM    857  O   HIS    55      -4.827  11.777 -13.035
ATOM    858  N   LEU    56      -3.693  11.780 -11.097
ATOM    859  CA  LEU    56      -4.051  13.171 -10.804
ATOM    860  C   LEU    56      -2.882  14.174 -11.006
ATOM    861  HN  LEU    56      -3.118  11.267 -10.444
ATOM    862  CB  LEU    56      -4.654  13.278  -9.389
ATOM    863  CG  LEU    56      -5.937  12.485  -9.062
ATOM    864  CD1 LEU    56      -6.297  12.580  -7.579
ATOM    865  CD2 LEU    56      -7.119  12.929  -9.922
ATOM    866  HA  LEU    56      -4.863  13.484 -11.461
ATOM    867  HB1 LEU    56      -3.925  12.933  -8.656
ATOM    868  HB2 LEU    56      -4.914  14.316  -9.182
ATOM    869  HG  LEU    56      -5.789  11.435  -9.312
ATOM    870  HD1 LEU    56      -7.206  12.009  -7.388
ATOM    871  HD2 LEU    56      -5.481  12.175  -6.980
ATOM    872  HD3 LEU    56      -6.461  13.624  -7.310
ATOM    873  HD4 LEU    56      -8.000  12.345  -9.658
ATOM    874  HD5 LEU    56      -7.319  13.986  -9.748
ATOM    875  HD6 LEU    56      -6.882  12.773 -10.974
ATOM    876  O   LEU    56      -1.782  13.983 -10.484
ATOM    877  N   ARG    57      -3.125  15.230 -11.771
ATOM    878  CA  ARG    57      -2.150  16.304 -11.901
ATOM    879  C   ARG    57      -2.794  17.604 -11.495
ATOM    880  HN  ARG    57      -3.999  15.295 -12.274
ATOM    881  CB  ARG    57      -1.665  16.486 -13.339
ATOM    882  CG  ARG    57      -0.997  15.290 -13.959
ATOM    883  CD  ARG    57       0.336  14.967 -13.315
ATOM    884  NE  ARG    57       0.482  13.523 -13.352
ATOM    885  CZ  ARG    57       1.221  12.857 -14.235
ATOM    886  HE  ARG    57      -0.071  13.135 -12.598
ATOM    887  NH1 ARG    57       1.941  13.503 -15.154
ATOM    888  H11 ARG    57       1.938  14.514 -15.196
ATOM    889  H12 ARG    57       2.515  13.032 -15.842
ATOM    890  NH2 ARG    57       1.241  11.530 -14.178
ATOM    891  H21 ARG    57       0.713  11.013 -13.486
ATOM    892  H22 ARG    57       1.783  10.968 -14.821
ATOM    893  HA  ARG    57      -1.296  16.100 -11.255
ATOM    894  HB1 ARG    57      -2.512  16.729 -13.981
ATOM    895  HB2 ARG    57      -0.937  17.296 -13.378
ATOM    896  HG1 ARG    57      -1.640  14.417 -13.851
ATOM    897  HG2 ARG    57      -0.819  15.481 -15.017
ATOM    898  HD1 ARG    57       1.137  15.451 -13.874
ATOM    899  HD2 ARG    57       0.341  15.330 -12.287
ATOM    900  O   ARG    57      -3.612  18.155 -12.238
ATOM    901  N   HIS    58      -2.428  18.112 -10.330
ATOM    902  CA  HIS    58      -2.900  19.423  -9.947
ATOM    903  C   HIS    58      -1.930  20.048  -8.960
ATOM    904  HN  HIS    58      -1.823  17.582  -9.719
ATOM    905  CB  HIS    58      -4.337  19.327  -9.418
ATOM    906  CG  HIS    58      -5.008  20.660  -9.214
ATOM    907  ND1 HIS    58      -4.681  21.496  -8.196
ATOM    908  CE1 HIS    58      -5.450  22.599  -8.254
ATOM    909  NE2 HIS    58      -6.281  22.470  -9.311
ATOM    910  HE  HIS    58      -5.325  23.390  -7.514
ATOM    911  CD2 HIS    58      -6.034  21.284  -9.919
ATOM    912  HNE HIS    58      -6.970  23.153  -9.593
ATOM    913  HD  HIS    58      -6.610  20.991 -10.797
ATOM    914  HA  HIS    58      -2.973  20.056 -10.831
ATOM    915  HB1 HIS    58      -4.948  18.766 -10.125
ATOM    916  HB2 HIS    58      -4.337  18.818  -8.454
ATOM    917  O   HIS    58      -1.413  19.371  -8.075
ATOM    918  N   PRO    59      -1.648  21.354  -9.108
ATOM    919  CA  PRO    59      -0.744  22.045  -8.178
ATOM    920  C   PRO    59      -1.103  21.930  -6.688
ATOM    921  CB  PRO    59      -0.833  23.511  -8.626
ATOM    922  CG  PRO    59      -2.007  23.608  -9.550
ATOM    923  CD  PRO    59      -2.116  22.255 -10.181
ATOM    924  HA  PRO    59       0.263  21.640  -8.281
ATOM    925  HB1 PRO    59      -0.972  24.150  -7.754
ATOM    926  HB2 PRO    59       0.088  23.791  -9.138
ATOM    927  HG1 PRO    59      -2.900  23.858  -8.978
ATOM    928  HG2 PRO    59      -1.822  24.384 -10.293
ATOM    929  HD1 PRO    59      -3.152  22.068 -10.465
ATOM    930  HD2 PRO    59      -1.484  22.215 -11.068
ATOM    931  O   PRO    59      -0.208  22.078  -5.843
ATOM    932  N   ASN    60      -2.375  21.672  -6.362
ATOM    933  CA  ASN    60      -2.787  21.437  -4.957
ATOM    934  C   ASN    60      -3.113  19.984  -4.629
ATOM    935  HN  ASN    60      -3.080  21.634  -7.084
ATOM    936  CB  ASN    60      -3.971  22.318  -4.564
ATOM    937  CG  ASN    60      -3.734  23.777  -4.876
ATOM    938  ND2 ASN    60      -2.810  24.410  -4.138
ATOM    939  HD1 ASN    60      -2.622  25.384  -4.315
ATOM    940  HD2 ASN    60      -2.320  23.900  -3.420
ATOM    941  OD1 ASN    60      -4.372  24.333  -5.777
ATOM    942  HA  ASN    60      -1.983  21.741  -4.286
ATOM    943  HB1 ASN    60      -4.859  21.998  -5.109
ATOM    944  HB2 ASN    60      -4.151  22.229  -3.493
ATOM    945  O   ASN    60      -3.734  19.692  -3.606
ATOM    946  N   ILE    61      -2.688  19.065  -5.486
ATOM    947  CA  ILE    61      -2.748  17.650  -5.125
ATOM    948  C   ILE    61      -1.330  17.074  -5.030
ATOM    949  HN  ILE    61      -2.324  19.347  -6.385
ATOM    950  CB  ILE    61      -3.636  16.870  -6.117
ATOM    951  CG1 ILE    61      -5.068  17.398  -6.024
ATOM    952  CG2 ILE    61      -3.571  15.361  -5.858
ATOM    953  CD1 ILE    61      -5.955  16.799  -7.081
ATOM    954  HA  ILE    61      -3.245  17.541  -4.161
ATOM    955  HB  ILE    61      -3.258  17.009  -7.130
ATOM    956  HG1 ILE    61      -5.484  17.150  -5.048
ATOM    957  HG2 ILE    61      -5.066  18.480  -6.153
ATOM    958  HG3 ILE    61      -4.208  14.841  -6.574
ATOM    959  HG4 ILE    61      -2.543  15.017  -5.970
ATOM    960  HG5 ILE    61      -3.916  15.150  -4.846
ATOM    961  HD1 ILE    61      -6.963  17.200  -6.980
ATOM    962  HD2 ILE    61      -5.563  17.046  -8.068
ATOM    963  HD3 ILE    61      -5.982  15.716  -6.962
ATOM    964  O   ILE    61      -0.514  17.348  -5.886
ATOM    965  N   LEU    62      -1.032  16.305  -3.984
ATOM    966  CA  LEU    62       0.311  15.749  -3.812
ATOM    967  C   LEU    62       0.568  14.691  -4.866
ATOM    968  HN  LEU    62      -1.741  16.099  -3.295
ATOM    969  CB  LEU    62       0.449  15.129  -2.426
ATOM    970  CG  LEU    62       1.920  14.899  -2.052
ATOM    971  CD1 LEU    62       2.629  16.234  -1.883
ATOM    972  CD2 LEU    62       2.075  14.067  -0.780
ATOM    973  HA  LEU    62       1.050  16.544  -3.913
ATOM    974  HB1 LEU    62       0.006  15.794  -1.684
ATOM    975  HB2 LEU    62      -0.065  14.168  -2.404
ATOM    976  HG  LEU    62       2.411  14.330  -2.841
ATOM    977  HD1 LEU    62       3.672  16.061  -1.618
ATOM    978  HD2 LEU    62       2.580  16.793  -2.818
ATOM    979  HD3 LEU    62       2.144  16.806  -1.092
ATOM    980  HD4 LEU    62       3.134  13.933  -0.559
ATOM    981  HD5 LEU    62       1.593  14.581   0.052
ATOM    982  HD6 LEU    62       1.609  13.092  -0.924
ATOM    983  O   LEU    62      -0.223  13.759  -4.981
ATOM    984  N   ARG    63       1.653  14.816  -5.632
ATOM    985  CA  ARG    63       1.948  13.853  -6.702
ATOM    986  C   ARG    63       2.355  12.530  -6.104
ATOM    987  HN  ARG    63       2.289  15.585  -5.479
ATOM    988  CB  ARG    63       3.114  14.332  -7.568
ATOM    989  CG  ARG    63       2.768  15.298  -8.676
ATOM    990  CD  ARG    63       1.990  14.617  -9.796
ATOM    991  NE  ARG    63       2.729  13.600 -10.563
ATOM    992  CZ  ARG    63       3.608  13.861 -11.546
ATOM    993  HE  ARG    63       2.455  12.689 -10.217
ATOM    994  NH1 ARG    63       3.908  15.128 -11.885
ATOM    995  H11 ARG    63       3.476  15.907 -11.405
ATOM    996  H12 ARG    63       4.564  15.367 -12.618
ATOM    997  NH2 ARG    63       4.210  12.849 -12.194
ATOM    998  H21 ARG    63       4.025  11.880 -11.968
ATOM    999  H22 ARG    63       4.877  13.003 -12.939
ATOM   1000  HA  ARG    63       1.060  13.711  -7.318
ATOM   1001  HB1 ARG    63       3.846  14.842  -6.942
ATOM   1002  HB2 ARG    63       3.584  13.476  -8.052
ATOM   1003  HG1 ARG    63       2.156  16.106  -8.276
ATOM   1004  HG2 ARG    63       3.684  15.711  -9.098
ATOM   1005  HD1 ARG    63       1.120  14.110  -9.379
ATOM   1006  HD2 ARG    63       1.663  15.365 -10.518
ATOM   1007  O   ARG    63       3.097  12.524  -5.122
ATOM   1008  N   LEU    64       1.892  11.418  -6.684
ATOM   1009  CA  LEU    64       2.505  10.097  -6.433
ATOM   1010  C   LEU    64       3.253   9.723  -7.699
ATOM   1011  HN  LEU    64       1.103  11.471  -7.312
ATOM   1012  CB  LEU    64       1.448   9.042  -6.103
ATOM   1013  CG  LEU    64       1.661   7.541  -6.329
ATOM   1014  CD1 LEU    64       2.780   6.946  -5.515
ATOM   1015  CD2 LEU    64       0.392   6.797  -6.032
ATOM   1016  HA  LEU    64       3.186  10.167  -5.584
ATOM   1017  HB1 LEU    64       1.236   9.068  -5.034
ATOM   1018  HB2 LEU    64       0.553   9.391  -6.619
ATOM   1019  HG  LEU    64       1.840   7.317  -7.381
ATOM   1020  HD1 LEU    64       2.800   5.859  -5.434
ATOM   1021  HD2 LEU    64       3.740   7.246  -5.934
ATOM   1022  HD3 LEU    64       2.774   7.387  -4.518
ATOM   1023  HD4 LEU    64       0.580   5.768  -6.341
ATOM   1024  HD5 LEU    64       0.021   6.977  -5.023
ATOM   1025  HD6 LEU    64      -0.434   7.114  -6.668
ATOM   1026  O   LEU    64       2.650   9.636  -8.765
ATOM   1027  N   TYR    65       4.561   9.527  -7.600
ATOM   1028  CA  TYR    65       5.369   9.360  -8.799
ATOM   1029  C   TYR    65       5.377   7.922  -9.280
ATOM   1030  HN  TYR    65       4.996   9.494  -6.689
ATOM   1031  CB  TYR    65       6.804   9.845  -8.576
ATOM   1032  CG  TYR    65       6.903  11.324  -8.352
ATOM   1033  CD1 TYR    65       6.586  12.239  -9.381
ATOM   1034  CE1 TYR    65       6.670  13.612  -9.174
ATOM   1035  HD1 TYR    65       6.269  11.873 -10.357
ATOM   1036  CZ  TYR    65       7.086  14.062  -7.917
ATOM   1037  HE1 TYR    65       6.415  14.301  -9.979
ATOM   1038  CE2 TYR    65       7.427  13.182  -6.899
ATOM   1039  OH  TYR    65       7.193  15.400  -7.661
ATOM   1040  CD2 TYR    65       7.337  11.821  -7.121
ATOM   1041  HE2 TYR    65       7.762  13.566  -5.936
ATOM   1042  HD2 TYR    65       7.606  11.121  -6.330
ATOM   1043  HH  TYR    65       6.958  15.946  -8.415
ATOM   1044  HA  TYR    65       4.969   9.984  -9.598
ATOM   1045  HB1 TYR    65       7.223   9.352  -7.698
ATOM   1046  HB2 TYR    65       7.409   9.605  -9.450
ATOM   1047  O   TYR    65       5.553   7.669 -10.469
ATOM   1048  N   GLY    66       5.115   6.996  -8.361
ATOM   1049  CA  GLY    66       5.355   5.567  -8.574
ATOM   1050  C   GLY    66       5.492   4.844  -7.239
ATOM   1051  HN  GLY    66       4.732   7.270  -7.467
ATOM   1052  HA1 GLY    66       4.520   5.136  -9.125
ATOM   1053  HA2 GLY    66       6.274   5.433  -9.145
ATOM   1054  O   GLY    66       5.471   5.469  -6.164
ATOM   1055  N   TYR    67       5.634   3.528  -7.345
ATOM   1056  CA  TYR    67       5.649   2.621  -6.204
ATOM   1057  C   TYR    67       6.523   1.413  -6.474
ATOM   1058  HN  TYR    67       5.739   3.107  -8.257
ATOM   1059  CB  TYR    67       4.228   2.114  -5.906
ATOM   1060  CG  TYR    67       3.509   1.480  -7.079
ATOM   1061  CD1 TYR    67       3.338   0.079  -7.149
ATOM   1062  CE1 TYR    67       2.683  -0.524  -8.220
ATOM   1063  HD1 TYR    67       3.723  -0.558  -6.353
ATOM   1064  CZ  TYR    67       2.195   0.277  -9.246
ATOM   1065  HE1 TYR    67       2.560  -1.606  -8.245
ATOM   1066  CE2 TYR    67       2.350   1.673  -9.206
ATOM   1067  OH  TYR    67       1.558  -0.333 -10.301
ATOM   1068  CD2 TYR    67       3.005   2.265  -8.126
ATOM   1069  HE2 TYR    67       1.959   2.288 -10.016
ATOM   1070  HD2 TYR    67       3.129   3.347  -8.092
ATOM   1071  HH  TYR    67       1.308   0.271 -11.004
ATOM   1072  HA  TYR    67       6.039   3.142  -5.330
ATOM   1073  HB1 TYR    67       4.116   1.459  -5.042
ATOM   1074  HB2 TYR    67       3.531   2.883  -5.573
ATOM   1075  O   TYR    67       7.051   1.285  -7.581
ATOM   1076  N   PHE    68       6.721   0.507  -5.514
ATOM   1077  CA  PHE    68       7.458  -0.762  -5.656
ATOM   1078  C   PHE    68       7.260  -1.457  -4.309
ATOM   1079  HN  PHE    68       6.349   0.667  -4.589
ATOM   1080  CB  PHE    68       8.933  -0.551  -6.035
ATOM   1081  CG  PHE    68       9.818   0.149  -5.049
ATOM   1082  CD1 PHE    68       9.917   1.541  -5.037
ATOM   1083  CE1 PHE    68      10.719   2.192  -4.110
ATOM   1084  HD1 PHE    68       9.360   2.134  -5.762
ATOM   1085  CZ  PHE    68      11.430   1.456  -3.177
ATOM   1086  HE1 PHE    68      10.788   3.279  -4.117
ATOM   1087  CE2 PHE    68      11.340   0.077  -3.176
ATOM   1088  HZ  PHE    68      12.058   1.965  -2.446
ATOM   1089  CD2 PHE    68      10.530  -0.570  -4.103
ATOM   1090  HE2 PHE    68      11.904  -0.505  -2.447
ATOM   1091  HD2 PHE    68      10.450  -1.657  -4.092
ATOM   1092  HA  PHE    68       7.037  -1.337  -6.481
ATOM   1093  HB1 PHE    68       9.407  -1.530  -6.105
ATOM   1094  HB2 PHE    68       8.999  -0.194  -7.063
ATOM   1095  O   PHE    68       6.664  -0.876  -3.411
ATOM   1096  N   HIS    69       7.694  -2.701  -4.127
ATOM   1097  CA  HIS    69       7.448  -3.357  -2.821
ATOM   1098  C   HIS    69       8.356  -4.550  -2.723
ATOM   1099  HN  HIS    69       8.180  -3.177  -4.874
ATOM   1100  CB  HIS    69       5.977  -3.749  -2.642
ATOM   1101  CG  HIS    69       5.291  -4.689  -3.625
ATOM   1102  ND1 HIS    69       5.224  -6.022  -3.427
ATOM   1103  CE1 HIS    69       4.568  -6.591  -4.461
ATOM   1104  NE2 HIS    69       4.218  -5.618  -5.331
ATOM   1105  HE  HIS    69       4.407  -7.669  -4.479
ATOM   1106  CD2 HIS    69       4.654  -4.439  -4.855
ATOM   1107  HNE HIS    69       3.713  -5.765  -6.193
ATOM   1108  HD  HIS    69       4.480  -3.525  -5.421
ATOM   1109  HA  HIS    69       7.662  -2.655  -2.015
ATOM   1110  HB1 HIS    69       5.779  -4.207  -1.673
ATOM   1111  HB2 HIS    69       5.475  -2.782  -2.659
ATOM   1112  O   HIS    69       9.128  -4.816  -3.645
ATOM   1113  N   ASP    70       8.321  -5.281  -1.616
ATOM   1114  CA  ASP    70       9.139  -6.459  -1.363
ATOM   1115  C   ASP    70       8.365  -7.429  -0.458
ATOM   1116  HN  ASP    70       7.690  -5.031  -0.869
ATOM   1117  CB  ASP    70      10.488  -6.062  -0.753
ATOM   1118  CG  ASP    70      10.672  -5.941   0.764
ATOM   1119  OD1 ASP    70       9.685  -5.718   1.515
ATOM   1120  OD2 ASP    70      11.830  -6.079   1.197
ATOM   1121  HA  ASP    70       9.372  -6.950  -2.308
ATOM   1122  HB1 ASP    70      11.196  -6.840  -1.037
ATOM   1123  HB2 ASP    70      10.780  -5.135  -1.246
ATOM   1124  O   ASP    70       7.179  -7.215  -0.172
ATOM   1125  N   ALA    71       9.007  -8.496   0.009
ATOM   1126  CA  ALA    71       8.497  -9.523   0.910
ATOM   1127  C   ALA    71       7.666  -9.003   2.081
ATOM   1128  HN  ALA    71       9.966  -8.663  -0.262
ATOM   1129  CB  ALA    71       9.647 -10.360   1.455
ATOM   1130  HA  ALA    71       7.856 -10.208   0.355
ATOM   1131  HB1 ALA    71       9.195 -11.057   2.161
ATOM   1132  HB2 ALA    71      10.162 -10.898   0.659
ATOM   1133  HB3 ALA    71      10.323  -9.718   2.020
ATOM   1134  O   ALA    71       6.685  -9.619   2.475
ATOM   1135  N   THR    72       7.984  -7.839   2.633
ATOM   1136  CA  THR    72       7.525  -7.320   3.912
ATOM   1137  C   THR    72       6.968  -5.896   3.756
ATOM   1138  HN  THR    72       8.609  -7.209   2.151
ATOM   1139  CB  THR    72       8.634  -7.463   4.981
ATOM   1140  OG1 THR    72       8.305  -6.759   6.186
ATOM   1141  HG  THR    72       7.627  -7.264   6.642
ATOM   1142  CG2 THR    72      10.012  -6.888   4.619
ATOM   1143  HA  THR    72       6.737  -7.964   4.305
ATOM   1144  HB  THR    72       8.810  -8.506   5.246
ATOM   1145  HG1 THR    72      10.411  -7.075   3.622
ATOM   1146  HG2 THR    72       9.851  -5.813   4.541
ATOM   1147  HG3 THR    72      10.861  -7.124   5.260
ATOM   1148  O   THR    72       6.121  -5.488   4.566
ATOM   1149  N   ARG    73       7.307  -5.024   2.794
ATOM   1150  CA  ARG    73       6.889  -3.606   2.781
ATOM   1151  C   ARG    73       6.449  -3.231   1.385
ATOM   1152  HN  ARG    73       7.882  -5.328   2.022
ATOM   1153  CB  ARG    73       8.040  -2.719   3.218
ATOM   1154  CG  ARG    73       8.587  -3.025   4.593
ATOM   1155  CD  ARG    73      10.072  -2.750   4.699
ATOM   1156  NE  ARG    73      10.901  -3.644   3.903
ATOM   1157  CZ  ARG    73      12.221  -3.703   3.977
ATOM   1158  HE  ARG    73      10.290  -4.187   3.307
ATOM   1159  NH1 ARG    73      12.876  -2.908   4.823
ATOM   1160  H11 ARG    73      12.374  -2.256   5.413
ATOM   1161  H12 ARG    73      13.883  -2.910   4.922
ATOM   1162  NH2 ARG    73      12.875  -4.569   3.207
ATOM   1163  H21 ARG    73      12.395  -5.186   2.564
ATOM   1164  H22 ARG    73      13.883  -4.655   3.224
ATOM   1165  HA  ARG    73       6.062  -3.464   3.476
ATOM   1166  HB1 ARG    73       8.911  -2.787   2.567
ATOM   1167  HB2 ARG    73       7.744  -1.683   3.056
ATOM   1168  HG1 ARG    73       7.985  -2.510   5.341
ATOM   1169  HG2 ARG    73       8.510  -4.099   4.766
ATOM   1170  HD1 ARG    73      10.365  -1.750   4.380
ATOM   1171  HD2 ARG    73      10.471  -2.807   5.712
ATOM   1172  O   ARG    73       6.922  -3.804   0.393
ATOM   1173  N   VAL    74       5.568  -2.227   1.321
ATOM   1174  CA  VAL    74       5.129  -1.531   0.107
ATOM   1175  C   VAL    74       5.553  -0.058   0.217
ATOM   1176  HN  VAL    74       5.138  -1.883   2.168
ATOM   1177  CB  VAL    74       3.594  -1.650  -0.090
ATOM   1178  CG1 VAL    74       3.106  -1.160  -1.446
ATOM   1179  CG2 VAL    74       2.913  -2.978   0.194
ATOM   1180  HA  VAL    74       5.595  -1.990  -0.765
ATOM   1181  HB  VAL    74       3.130  -0.917   0.570
ATOM   1182  HG1 VAL    74       3.324  -1.722  -2.354
ATOM   1183  HG2 VAL    74       2.034  -0.982  -1.361
ATOM   1184  HG3 VAL    74       3.580  -0.179  -1.488
ATOM   1185  HG4 VAL    74       3.625  -3.735  -0.137
ATOM   1186  HG5 VAL    74       2.828  -3.116   1.272
ATOM   1187  HG6 VAL    74       2.036  -3.225  -0.404
ATOM   1188  O   VAL    74       5.180   0.617   1.178
ATOM   1189  N   TYR    75       6.305   0.417  -0.780
ATOM   1190  CA  TYR    75       6.845   1.796  -0.812
ATOM   1191  C   TYR    75       5.949   2.621  -1.740
ATOM   1192  HN  TYR    75       6.531  -0.177  -1.565
ATOM   1193  CB  TYR    75       8.304   1.807  -1.317
ATOM   1194  CG  TYR    75       9.184   0.889  -0.506
ATOM   1195  CD1 TYR    75       9.438  -0.417  -0.926
ATOM   1196  CE1 TYR    75      10.233  -1.274  -0.183
ATOM   1197  HD1 TYR    75       9.007  -0.783  -1.858
ATOM   1198  CZ  TYR    75      10.789  -0.827   0.995
ATOM   1199  HE1 TYR    75      10.413  -2.290  -0.532
ATOM   1200  CE2 TYR    75      10.555   0.468   1.433
ATOM   1201  OH  TYR    75      11.585  -1.675   1.736
ATOM   1202  CD2 TYR    75       9.754   1.314   0.685
ATOM   1203  HE2 TYR    75      11.001   0.818   2.364
ATOM   1204  HD2 TYR    75       9.563   2.331   1.030
ATOM   1205  HH  TYR    75      11.848  -2.506   1.335
ATOM   1206  HA  TYR    75       6.836   2.213   0.195
ATOM   1207  HB1 TYR    75       8.439   1.647  -2.387
ATOM   1208  HB2 TYR    75       8.624   2.830  -1.120
ATOM   1209  O   TYR    75       5.597   2.178  -2.842
ATOM   1210  N   LEU    76       5.589   3.845  -1.370
ATOM   1211  CA  LEU    76       4.868   4.760  -2.245
ATOM   1212  C   LEU    76       5.813   5.957  -2.381
ATOM   1213  HN  LEU    76       5.817   4.177  -0.443
ATOM   1214  CB  LEU    76       3.516   5.134  -1.629
ATOM   1215  CG  LEU    76       2.422   4.079  -1.455
ATOM   1216  CD1 LEU    76       1.005   4.628  -1.380
ATOM   1217  CD2 LEU    76       2.450   2.997  -2.515
ATOM   1218  HA  LEU    76       4.677   4.275  -3.202
ATOM   1219  HB1 LEU    76       3.646   5.457  -0.596
ATOM   1220  HB2 LEU    76       3.206   5.993  -2.225
ATOM   1221  HG  LEU    76       2.499   3.545  -0.508
ATOM   1222  HD1 LEU    76       0.600   4.878  -2.361
ATOM   1223  HD2 LEU    76       0.405   3.833  -0.938
ATOM   1224  HD3 LEU    76       0.831   5.512  -0.768
ATOM   1225  HD4 LEU    76       1.631   2.300  -2.339
ATOM   1226  HD5 LEU    76       2.438   3.390  -3.532
ATOM   1227  HD6 LEU    76       3.325   2.355  -2.411
ATOM   1228  O   LEU    76       6.191   6.556  -1.375
ATOM   1229  N   ILE    77       6.217   6.382  -3.578
ATOM   1230  CA  ILE    77       7.111   7.501  -3.880
ATOM   1231  C   ILE    77       6.322   8.775  -4.145
ATOM   1232  HN  ILE    77       5.898   5.911  -4.412
ATOM   1233  CB  ILE    77       7.981   7.221  -5.126
ATOM   1234  CG1 ILE    77       8.614   5.837  -5.133
ATOM   1235  CG2 ILE    77       9.039   8.308  -5.322
ATOM   1236  CD1 ILE    77       9.029   5.350  -6.500
ATOM   1237  HA  ILE    77       7.777   7.673  -3.035
ATOM   1238  HB  ILE    77       7.377   7.304  -6.030
ATOM   1239  HG1 ILE    77       9.568   5.701  -4.622
ATOM   1240  HG2 ILE    77       7.920   5.033  -4.889
ATOM   1241  HG3 ILE    77       8.664   9.330  -5.365
ATOM   1242  HG4 ILE    77       9.683   8.172  -4.454
ATOM   1243  HG5 ILE    77       9.594   8.132  -6.243
ATOM   1244  HD1 ILE    77       8.334   5.602  -7.301
ATOM   1245  HD2 ILE    77       9.971   5.730  -6.894
ATOM   1246  HD3 ILE    77       9.141   4.269  -6.583
ATOM   1247  O   ILE    77       5.727   8.945  -5.215
ATOM   1248  N   LEU    78       6.363   9.686  -3.182
ATOM   1249  CA  LEU    78       5.545  10.901  -3.214
ATOM   1250  C   LEU    78       6.375  12.179  -3.351
ATOM   1251  HN  LEU    78       6.976   9.552  -2.390
ATOM   1252  CB  LEU    78       4.716  11.008  -1.923
ATOM   1253  CG  LEU    78       4.040   9.731  -1.421
ATOM   1254  CD1 LEU    78       3.770   9.855   0.062
ATOM   1255  CD2 LEU    78       2.769   9.423  -2.195
ATOM   1256  HA  LEU    78       4.863  10.858  -4.063
ATOM   1257  HB1 LEU    78       5.357  11.339  -1.106
ATOM   1258  HB2 LEU    78       3.910  11.727  -2.067
ATOM   1259  HG  LEU    78       4.694   8.878  -1.601
ATOM   1260  HD1 LEU    78       3.288   8.946   0.421
ATOM   1261  HD2 LEU    78       4.711  10.001   0.592
ATOM   1262  HD3 LEU    78       3.116  10.708   0.243
ATOM   1263  HD4 LEU    78       2.320   8.509  -1.808
ATOM   1264  HD5 LEU    78       2.066  10.248  -2.083
ATOM   1265  HD6 LEU    78       3.009   9.291  -3.250
ATOM   1266  O   LEU    78       7.569  12.188  -3.043
ATOM   1267  N   GLU    79       5.713  13.244  -3.810
ATOM   1268  CA  GLU    79       6.257  14.582  -3.835
ATOM   1269  C   GLU    79       6.623  15.049  -2.418
ATOM   1270  HN  GLU    79       4.774  13.136  -4.167
ATOM   1271  CB  GLU    79       5.252  15.516  -4.491
ATOM   1272  CG  GLU    79       5.357  16.987  -4.125
ATOM   1273  CD  GLU    79       4.331  17.847  -4.868
ATOM   1274  OE1 GLU    79       3.419  17.291  -5.553
ATOM   1275  OE2 GLU    79       4.426  19.102  -4.768
ATOM   1276  HA  GLU    79       7.155  14.598  -4.453
ATOM   1277  HB1 GLU    79       5.365  15.469  -5.574
ATOM   1278  HB2 GLU    79       4.241  15.212  -4.218
ATOM   1279  HG1 GLU    79       5.187  17.109  -3.055
ATOM   1280  HG2 GLU    79       6.351  17.355  -4.378
ATOM   1281  O   GLU    79       5.907  14.800  -1.456
ATOM   1282  NT  AME    80       7.768  15.700  -2.281
ATOM   1283  CT  AME    80       8.175  16.152  -0.974
ATOM   1284  HN  AME    80       8.346  15.875  -3.091
ATOM   1285  HT1 AME    80       9.134  16.664  -1.048
ATOM   1286  HT2 AME    80       7.427  16.838  -0.577
ATOM   1287  HT3 AME    80       8.272  15.296  -0.307
ATOM   1288  H1  ACE    81     -10.607  19.226 -11.462
ATOM   1289  CH3 ACE    81     -10.583  19.036 -10.389
ATOM   1290  C   ACE    81     -10.822  17.543 -10.084
ATOM   1291  H2  ACE    81     -11.360  19.634  -9.912
ATOM   1292  H3  ACE    81      -9.608  19.334 -10.004
ATOM   1293  O   ACE    81     -11.020  16.742 -11.009
ATOM   1294  N   CYS    82     -10.816  17.182  -8.797
ATOM   1295  CA  CYS    82     -11.135  15.821  -8.371
ATOM   1296  C   CYS    82     -12.502  15.363  -8.840
ATOM   1297  HN  CYS    82     -10.585  17.861  -8.086
ATOM   1298  CB  CYS    82     -11.112  15.719  -6.861
ATOM   1299  SG  CYS    82      -9.479  15.403  -6.183
ATOM   1300  HG  CYS    82      -9.899  15.390  -4.904
ATOM   1301  HA  CYS    82     -10.396  15.130  -8.776
ATOM   1302  HB1 CYS    82     -11.467  16.654  -6.428
ATOM   1303  HB2 CYS    82     -11.759  14.902  -6.542
ATOM   1304  O   CYS    82     -12.648  14.248  -9.358
ATOM   1305  N   HIS    83     -13.499  16.226  -8.639
ATOM   1306  CA  HIS    83     -14.872  15.925  -9.005
ATOM   1307  C   HIS    83     -15.068  15.818 -10.489
ATOM   1308  HN  HIS    83     -13.308  17.124  -8.218
ATOM   1309  CB  HIS    83     -15.837  16.923  -8.372
ATOM   1310  CG  HIS    83     -15.897  16.826  -6.854
ATOM   1311  ND1 HIS    83     -16.470  17.778  -6.079
ATOM   1312  CE1 HIS    83     -16.369  17.422  -4.776
ATOM   1313  NE2 HIS    83     -15.707  16.250  -4.711
ATOM   1314  HE  HIS    83     -16.793  18.061  -4.002
ATOM   1315  CD2 HIS    83     -15.402  15.852  -5.975
ATOM   1316  HNE HIS    83     -15.481  15.759  -3.858
ATOM   1317  HD  HIS    83     -14.864  14.918  -6.137
ATOM   1318  HA  HIS    83     -15.167  14.974  -8.561
ATOM   1319  HB1 HIS    83     -15.528  17.938  -8.623
ATOM   1320  HB2 HIS    83     -16.843  16.746  -8.751
ATOM   1321  O   HIS    83     -15.893  15.028 -10.938
ATOM   1322  N   SER    84     -14.288  16.581 -11.258
ATOM   1323  CA  SER    84     -14.295  16.506 -12.726
ATOM   1324  C   SER    84     -13.795  15.140 -13.246
ATOM   1325  HN  SER    84     -13.658  17.245 -10.831
ATOM   1326  CB  SER    84     -13.466  17.652 -13.332
ATOM   1327  OG  SER    84     -12.125  17.251 -13.562
ATOM   1328  HG  SER    84     -11.656  18.005 -13.940
ATOM   1329  HA  SER    84     -15.310  16.655 -13.093
ATOM   1330  HB1 SER    84     -13.905  17.956 -14.282
ATOM   1331  HB2 SER    84     -13.462  18.500 -12.647
ATOM   1332  O   SER    84     -14.007  14.794 -14.414
ATOM   1333  N   LYS    85     -13.113  14.387 -12.384
ATOM   1334  CA  LYS    85     -12.735  12.997 -12.684
ATOM   1335  C   LYS    85     -13.556  12.041 -11.838
ATOM   1336  HN  LYS    85     -12.839  14.770 -11.490
ATOM   1337  CB  LYS    85     -11.229  12.764 -12.462
ATOM   1338  CG  LYS    85     -10.345  13.556 -13.418
ATOM   1339  CD  LYS    85      -8.926  13.013 -13.460
ATOM   1340  CE  LYS    85      -8.363  12.950 -14.883
ATOM   1341  NZ  LYS    85      -8.250  14.273 -15.575
ATOM   1342  HZ1 LYS    85      -7.872  14.137 -16.502
ATOM   1343  HZ2 LYS    85      -7.637  14.878 -15.047
ATOM   1344  HZ3 LYS    85      -9.164  14.696 -15.643
ATOM   1345  HA  LYS    85     -12.918  12.790 -13.738
ATOM   1346  HB1 LYS    85     -10.960  13.060 -11.448
ATOM   1347  HB2 LYS    85     -10.999  11.708 -12.604
ATOM   1348  HG1 LYS    85     -10.760  13.504 -14.425
ATOM   1349  HG2 LYS    85     -10.302  14.597 -13.096
ATOM   1350  HD1 LYS    85      -8.273  13.656 -12.870
ATOM   1351  HD2 LYS    85      -8.910  12.004 -13.049
ATOM   1352  HE1 LYS    85      -7.360  12.523 -14.859
ATOM   1353  HE2 LYS    85      -9.008  12.327 -15.502
ATOM   1354  O   LYS    85     -13.179  10.893 -11.643
ATOM   1355  N   ARG    86     -14.676  12.544 -11.328
ATOM   1356  CA  ARG    86     -15.590  11.793 -10.441
ATOM   1357  C   ARG    86     -14.932  11.110  -9.215
ATOM   1358  HN  ARG    86     -14.943  13.494 -11.543
ATOM   1359  CB  ARG    86     -16.467  10.818 -11.251
ATOM   1360  CG  ARG    86     -17.494  11.495 -12.160
ATOM   1361  CD  ARG    86     -18.722  12.023 -11.409
ATOM   1362  NE  ARG    86     -19.823  11.051 -11.291
ATOM   1363  CZ  ARG    86     -20.996  11.295 -10.698
ATOM   1364  HE  ARG    86     -19.526  10.190 -11.733
ATOM   1365  NH1 ARG    86     -21.924  10.347 -10.641
ATOM   1366  H11 ARG    86     -21.755   9.434 -11.043
ATOM   1367  H12 ARG    86     -22.827  10.479 -10.204
ATOM   1368  NH2 ARG    86     -21.241  12.480 -10.147
ATOM   1369  H21 ARG    86     -20.560  13.228 -10.156
ATOM   1370  H22 ARG    86     -22.118  12.695  -9.691
ATOM   1371  HA  ARG    86     -16.347  12.469 -10.042
ATOM   1372  HB1 ARG    86     -15.833  10.204 -11.891
ATOM   1373  HB2 ARG    86     -17.023  10.176 -10.568
ATOM   1374  HG1 ARG    86     -17.031  12.343 -12.664
ATOM   1375  HG2 ARG    86     -17.849  10.781 -12.903
ATOM   1376  HD1 ARG    86     -18.435  12.305 -10.396
ATOM   1377  HD2 ARG    86     -19.120  12.894 -11.929
ATOM   1378  O   ARG    86     -15.422  10.095  -8.695
ATOM   1379  N   VAL    87     -13.838  11.700  -8.751
ATOM   1380  CA  VAL    87     -13.118  11.220  -7.585
ATOM   1381  C   VAL    87     -13.571  12.003  -6.342
ATOM   1382  HN  VAL    87     -13.474  12.520  -9.215
ATOM   1383  CB  VAL    87     -11.595  11.410  -7.793
ATOM   1384  CG1 VAL    87     -10.827  11.068  -6.524
ATOM   1385  CG2 VAL    87     -11.093  10.585  -8.972
ATOM   1386  HA  VAL    87     -13.325  10.160  -7.441
ATOM   1387  HB  VAL    87     -11.390  12.448  -8.057
ATOM   1388  HG1 VAL    87      -9.760  11.209  -6.695
ATOM   1389  HG2 VAL    87     -11.154  11.720  -5.714
ATOM   1390  HG3 VAL    87     -11.016  10.029  -6.253
ATOM   1391  HG4 VAL    87     -10.021  10.739  -9.093
ATOM   1392  HG5 VAL    87     -11.289   9.529  -8.787
ATOM   1393  HG6 VAL    87     -11.609  10.896  -9.880
ATOM   1394  O   VAL    87     -13.526  13.235  -6.338
ATOM   1395  N   ILE    88     -14.014  11.305  -5.295
ATOM   1396  CA  ILE    88     -14.285  11.966  -3.990
ATOM   1397  C   ILE    88     -13.245  11.555  -2.935
ATOM   1398  HN  ILE    88     -14.170  10.311  -5.384
ATOM   1399  CB  ILE    88     -15.746  11.779  -3.449
ATOM   1400  CG1 ILE    88     -16.179  10.304  -3.416
ATOM   1401  CG2 ILE    88     -16.756  12.625  -4.231
ATOM   1402  CD1 ILE    88     -17.523  10.063  -2.739
ATOM   1403  HA  ILE    88     -14.245  13.048  -4.115
ATOM   1404  HB  ILE    88     -15.811  12.170  -2.433
ATOM   1405  HG1 ILE    88     -16.262   9.926  -4.435
ATOM   1406  HG2 ILE    88     -15.437   9.719  -2.872
ATOM   1407  HG3 ILE    88     -17.755  12.467  -3.825
ATOM   1408  HG4 ILE    88     -16.492  13.679  -4.144
ATOM   1409  HG5 ILE    88     -16.740  12.332  -5.281
ATOM   1410  HD1 ILE    88     -17.754   8.998  -2.758
ATOM   1411  HD2 ILE    88     -17.476  10.406  -1.705
ATOM   1412  HD3 ILE    88     -18.301  10.613  -3.269
ATOM   1413  O   ILE    88     -12.853  10.391  -2.864
ATOM   1414  N   HIS    89     -12.787  12.508  -2.128
ATOM   1415  CA  HIS    89     -11.651  12.238  -1.251
ATOM   1416  C   HIS    89     -12.064  11.626   0.062
ATOM   1417  HN  HIS    89     -13.227  13.417  -2.124
ATOM   1418  CB  HIS    89     -10.766  13.472  -1.060
ATOM   1419  CG  HIS    89      -9.551  13.218  -0.199
ATOM   1420  ND1 HIS    89      -9.634  13.026   1.138
ATOM   1421  CE1 HIS    89      -8.393  12.802   1.645
ATOM   1422  NE2 HIS    89      -7.513  12.864   0.630
ATOM   1423  HE  HIS    89      -8.265  12.616   2.711
ATOM   1424  CD2 HIS    89      -8.194  13.120  -0.524
ATOM   1425  HNE HIS    89      -6.515  12.740   0.720
ATOM   1426  HD  HIS    89      -7.654  13.209  -1.467
ATOM   1427  HA  HIS    89     -10.968  11.545  -1.743
ATOM   1428  HB1 HIS    89     -10.410  13.818  -2.030
ATOM   1429  HB2 HIS    89     -11.343  14.263  -0.582
ATOM   1430  O   HIS    89     -11.558  10.549   0.436
ATOM   1431  N   ARN    90     -12.952  12.314   0.788
ATOM   1432  CA  ARN    90     -13.633  11.764   1.978
ATOM   1433  C   ARN    90     -12.852  11.723   3.297
ATOM   1434  HN  ARN    90     -13.186  13.262   0.529
ATOM   1435  CB  ARN    90     -14.183  10.355   1.706
ATOM   1436  CG  ARN    90     -15.134  10.226   0.521
ATOM   1437  CD  ARN    90     -15.754   8.825   0.427
ATOM   1438  NE  ARN    90     -14.886   7.741   0.925
ATOM   1439  CZ  ARN    90     -15.301   6.503   1.205
ATOM   1440  HE  ARN    90     -13.947   8.108   1.009
ATOM   1441  NH1 ARN    90     -16.575   6.178   1.038
ATOM   1442  H11 ARN    90     -17.242   6.860   0.699
ATOM   1443  NH2 ARN    90     -14.449   5.593   1.668
ATOM   1444  H21 ARN    90     -13.471   5.802   1.823
ATOM   1445  H22 ARN    90     -14.733   4.647   1.889
ATOM   1446  HA  ARN    90     -14.523  12.355   2.194
ATOM   1447  HB1 ARN    90     -13.356   9.674   1.505
ATOM   1448  HB2 ARN    90     -14.737  10.006   2.578
ATOM   1449  HG1 ARN    90     -15.943  10.949   0.624
ATOM   1450  HG2 ARN    90     -14.591  10.419  -0.404
ATOM   1451  HD1 ARN    90     -16.671   8.793   1.015
ATOM   1452  HD2 ARN    90     -15.982   8.597  -0.614
ATOM   1453  O   ARN    90     -13.440  11.458   4.343
ATOM   1454  N   ASP    91     -11.543  11.957   3.268
ATOM   1455  CA  ASP    91     -10.751  11.956   4.514
ATOM   1456  C   ASP    91      -9.876  13.221   4.662
ATOM   1457  HN  ASP    91     -11.085  12.137   2.386
ATOM   1458  CB  ASP    91      -9.944  10.633   4.680
ATOM   1459  CG  ASP    91      -9.320  10.474   6.091
ATOM   1460  OD1 ASP    91      -9.983  10.793   7.109
ATOM   1461  OD2 ASP    91      -8.159  10.018   6.182
ATOM   1462  HA  ASP    91     -11.422  11.911   5.372
ATOM   1463  HB1 ASP    91     -10.603   9.781   4.513
ATOM   1464  HB2 ASP    91      -9.130  10.610   3.955
ATOM   1465  O   ASP    91      -8.673  13.141   4.974
ATOM   1466  N   ILE    92     -10.500  14.385   4.462
ATOM   1467  CA  ILE    92      -9.794  15.664   4.506
ATOM   1468  C   ILE    92      -9.602  16.125   5.960
ATOM   1469  HN  ILE    92     -11.492  14.397   4.273
ATOM   1470  CB  ILE    92     -10.537  16.742   3.696
ATOM   1471  CG1 ILE    92     -10.911  16.228   2.319
ATOM   1472  CG2 ILE    92      -9.653  17.964   3.511
ATOM   1473  CD1 ILE    92      -9.826  16.460   1.289
ATOM   1474  HA  ILE    92      -8.816  15.556   4.038
ATOM   1475  HB  ILE    92     -11.448  17.028   4.221
ATOM   1476  HG1 ILE    92     -11.097  15.155   2.369
ATOM   1477  HG2 ILE    92     -11.811  16.736   1.973
ATOM   1478  HG3 ILE    92     -10.191  18.718   2.937
ATOM   1479  HG4 ILE    92      -9.387  18.372   4.486
ATOM   1480  HG5 ILE    92      -8.746  17.680   2.977
ATOM   1481  HD1 ILE    92     -10.151  16.071   0.324
ATOM   1482  HD2 ILE    92      -9.629  17.529   1.202
ATOM   1483  HD3 ILE    92      -8.915  15.947   1.598
ATOM   1484  O   ILE    92     -10.540  16.554   6.615
ATOM   1485  N   LYN    93      -8.387  16.015   6.469
ATOM   1486  CA  LYN    93      -8.098  16.411   7.825
ATOM   1487  C   LYN    93      -6.855  17.252   7.694
ATOM   1488  HN  LYN    93      -7.637  15.646   5.902
ATOM   1489  CB  LYN    93      -7.696  15.216   8.705
ATOM   1490  CG  LYN    93      -8.647  14.054   8.949
ATOM   1491  CD  LYN    93      -7.737  12.926   9.445
ATOM   1492  CE  LYN    93      -8.368  11.878  10.360
ATOM   1493  NZ  LYN    93      -9.133  10.806   9.634
ATOM   1494  HZ1 LYN    93      -9.518  10.155  10.304
ATOM   1495  HZ2 LYN    93      -8.512  10.316   9.006
ATOM   1496  HA  LYN    93      -8.939  16.977   8.226
ATOM   1497  HB1 LYN    93      -6.816  14.732   8.281
ATOM   1498  HB2 LYN    93      -7.468  15.566   9.712
ATOM   1499  HG1 LYN    93      -9.388  14.341   9.695
ATOM   1500  HG2 LYN    93      -9.151  13.795   8.018
ATOM   1501  HD1 LYN    93      -7.346  12.372   8.592
ATOM   1502  HD2 LYN    93      -6.909  13.350  10.013
ATOM   1503  HE1 LYN    93      -7.587  11.380  10.935
ATOM   1504  HE2 LYN    93      -9.067  12.363  11.041
ATOM   1505  O   LYN    93      -6.010  16.984   6.822
ATOM   1506  N   PRO    94      -6.668  18.212   8.601
ATOM   1507  CA  PRO    94      -5.429  18.989   8.545
ATOM   1508  C   PRO    94      -4.157  18.153   8.495
ATOM   1509  CB  PRO    94      -5.473  19.807   9.835
ATOM   1510  CG  PRO    94      -6.932  19.975  10.071
ATOM   1511  CD  PRO    94      -7.535  18.652   9.701
ATOM   1512  HA  PRO    94      -5.431  19.613   7.652
ATOM   1513  HB1 PRO    94      -4.979  19.253  10.634
ATOM   1514  HB2 PRO    94      -4.960  20.757   9.681
ATOM   1515  HG1 PRO    94      -7.105  20.219  11.119
ATOM   1516  HG2 PRO    94      -7.312  20.781   9.444
ATOM   1517  HD1 PRO    94      -7.502  17.984  10.562
ATOM   1518  HD2 PRO    94      -8.571  18.797   9.394
ATOM   1519  O   PRO    94      -3.190  18.586   7.871
ATOM   1520  N   GLU    95      -4.129  16.981   9.129
ATOM   1521  CA  GLU    95      -2.909  16.159   9.067
ATOM   1522  C   GLU    95      -2.650  15.517   7.713
ATOM   1523  HN  GLU    95      -4.940  16.669   9.643
ATOM   1524  CB  GLU    95      -2.878  15.108  10.142
ATOM   1525  CG  GLU    95      -3.932  14.064   9.966
ATOM   1526  CD  GLU    95      -4.730  13.914  11.232
ATOM   1527  OE1 GLU    95      -5.332  14.938  11.664
ATOM   1528  OE2 GLU    95      -4.749  12.777  11.782
ATOM   1529  HA  GLU    95      -2.041  16.778   9.295
ATOM   1530  HB1 GLU    95      -1.910  14.607  10.133
ATOM   1531  HB2 GLU    95      -3.035  15.577  11.114
ATOM   1532  HG1 GLU    95      -4.600  14.355   9.155
ATOM   1533  HG2 GLU    95      -3.463  13.110   9.725
ATOM   1534  O   GLU    95      -1.562  15.013   7.506
ATOM   1535  N   ASN    96      -3.635  15.538   6.808
ATOM   1536  CA  ASN    96      -3.463  15.129   5.408
ATOM   1537  C   ASN    96      -3.348  16.300   4.451
ATOM   1538  HN  ASN    96      -4.558  15.848   7.077
ATOM   1539  CB  ASN    96      -4.677  14.363   4.930
ATOM   1540  CG  ASN    96      -4.813  13.017   5.573
ATOM   1541  ND2 ASN    96      -5.989  12.418   5.385
ATOM   1542  HD1 ASN    96      -6.148  11.509   5.791
ATOM   1543  HD2 ASN    96      -6.697  12.885   4.841
ATOM   1544  OD1 ASN    96      -3.880  12.500   6.221
ATOM   1545  HA  ASN    96      -2.554  14.536   5.311
ATOM   1546  HB1 ASN    96      -5.579  14.931   5.159
ATOM   1547  HB2 ASN    96      -4.609  14.209   3.853
ATOM   1548  O   ASN    96      -3.580  16.134   3.251
ATOM   1549  N   LEU    97      -3.059  17.487   4.965
ATOM   1550  CA  LEU    97      -2.893  18.658   4.121
ATOM   1551  C   LEU    97      -1.459  19.127   4.340
ATOM   1552  HN  LEU    97      -2.950  17.588   5.964
ATOM   1553  CB  LEU    97      -3.901  19.756   4.484
ATOM   1554  CG  LEU    97      -5.405  19.426   4.545
ATOM   1555  CD1 LEU    97      -6.251  20.671   4.751
ATOM   1556  CD2 LEU    97      -5.917  18.677   3.334
ATOM   1557  HA  LEU    97      -3.065  18.384   3.080
ATOM   1558  HB1 LEU    97      -3.674  20.144   5.477
ATOM   1559  HB2 LEU    97      -3.837  20.564   3.756
ATOM   1560  HG  LEU    97      -5.594  18.744   5.374
ATOM   1561  HD1 LEU    97      -7.304  20.393   4.788
ATOM   1562  HD2 LEU    97      -5.969  21.151   5.688
ATOM   1563  HD3 LEU    97      -6.087  21.363   3.925
ATOM   1564  HD4 LEU    97      -6.983  18.481   3.451
ATOM   1565  HD5 LEU    97      -5.754  19.278   2.439
ATOM   1566  HD6 LEU    97      -5.383  17.732   3.238
ATOM   1567  O   LEU    97      -1.031  19.346   5.469
ATOM   1568  NT  AME    98      -0.704  19.243   3.255
ATOM   1569  CT  AME    98       0.721  19.506   3.345
ATOM   1570  HN  AME    98      -1.122  19.148   2.340
ATOM   1571  HT1 AME    98       1.145  19.563   2.342
ATOM   1572  HT2 AME    98       0.885  20.451   3.862
ATOM   1573  HT3 AME    98       1.205  18.701   3.898
ATOM   1574  H1  ACE    99      -0.680  20.592  -0.370
ATOM   1575  CH3 ACE    99      -1.489  20.232  -1.006
ATOM   1576  C   ACE    99      -2.199  19.031  -0.370
ATOM   1577  H2  ACE    99      -1.070  19.939  -1.969
ATOM   1578  H3  ACE    99      -2.204  21.042  -1.152
ATOM   1579  O   ACE    99      -1.819  18.588   0.744
ATOM   1580  N   ILE   100      -3.214  18.503  -1.066
ATOM   1581  CA  ILE   100      -3.971  17.392  -0.505
ATOM   1582  C   ILE   100      -3.186  16.100  -0.603
ATOM   1583  HN  ILE   100      -3.448  18.878  -1.974
ATOM   1584  CB  ILE   100      -5.318  17.169  -1.207
ATOM   1585  CG1 ILE   100      -6.124  18.457  -1.227
ATOM   1586  CG2 ILE   100      -6.098  16.008  -0.549
ATOM   1587  CD1 ILE   100      -7.463  18.252  -1.912
ATOM   1588  HA  ILE   100      -4.187  17.592   0.545
ATOM   1589  HB  ILE   100      -5.144  16.843  -2.233
ATOM   1590  HG1 ILE   100      -6.303  18.790  -0.205
ATOM   1591  HG2 ILE   100      -5.570  19.225  -1.767
ATOM   1592  HG3 ILE   100      -7.048  15.870  -1.064
ATOM   1593  HG4 ILE   100      -5.512  15.091  -0.617
ATOM   1594  HG5 ILE   100      -6.284  16.243   0.499
ATOM   1595  HD1 ILE   100      -8.019  19.190  -1.912
ATOM   1596  HD2 ILE   100      -7.300  17.927  -2.939
ATOM   1597  HD3 ILE   100      -8.033  17.492  -1.377
ATOM   1598  O   ILE   100      -2.776  15.702  -1.680
ATOM   1599  N   ALA   101      -2.993  15.444   0.526
ATOM   1600  CA  ALA   101      -2.282  14.160   0.580
ATOM   1601  C   ALA   101      -3.214  13.022   0.975
ATOM   1602  HN  ALA   101      -3.341  15.826   1.394
ATOM   1603  CB  ALA   101      -1.131  14.243   1.569
ATOM   1604  HA  ALA   101      -1.860  13.936  -0.400
ATOM   1605  HB1 ALA   101      -0.610  13.286   1.602
ATOM   1606  HB2 ALA   101      -0.437  15.023   1.256
ATOM   1607  HB3 ALA   101      -1.519  14.479   2.560
ATOM   1608  O   ALA   101      -4.381  13.251   1.280
ATOM   1609  N   ASP   102      -2.703  11.800   0.967
ATOM   1610  CA  ASP   102      -3.451  10.658   1.489
ATOM   1611  C   ASP   102      -4.811  10.412   0.815
ATOM   1612  HN  ASP   102      -1.777  11.645   0.594
ATOM   1613  CB  ASP   102      -3.620  10.796   3.002
ATOM   1614  CG  ASP   102      -4.092   9.513   3.662
ATOM   1615  OD1 ASP   102      -4.057   8.439   3.010
ATOM   1616  OD2 ASP   102      -4.497   9.583   4.846
ATOM   1617  HA  ASP   102      -2.866   9.748   1.355
ATOM   1618  HB1 ASP   102      -2.665  11.069   3.451
ATOM   1619  HB2 ASP   102      -4.356  11.570   3.217
ATOM   1620  O   ASP   102      -5.866  10.899   1.255
ATOM   1621  N   PHE   103      -4.778   9.625  -0.243
ATOM   1622  CA  PHE   103      -5.998   9.258  -0.924
ATOM   1623  C   PHE   103      -6.458   7.870  -0.514
ATOM   1624  HN  PHE   103      -3.893   9.275  -0.581
ATOM   1625  CB  PHE   103      -5.818   9.397  -2.434
ATOM   1626  CG  PHE   103      -5.952  10.809  -2.908
ATOM   1627  CD1 PHE   103      -4.905  11.717  -2.751
ATOM   1628  CE1 PHE   103      -5.042  13.030  -3.172
ATOM   1629  HD1 PHE   103      -3.969  11.396  -2.294
ATOM   1630  CZ  PHE   103      -6.242  13.453  -3.740
ATOM   1631  HE1 PHE   103      -4.213  13.728  -3.058
ATOM   1632  CE2 PHE   103      -7.294  12.567  -3.890
ATOM   1633  HZ  PHE   103      -6.355  14.486  -4.068
ATOM   1634  CD2 PHE   103      -7.148  11.254  -3.468
ATOM   1635  HE2 PHE   103      -8.230  12.903  -4.337
ATOM   1636  HD2 PHE   103      -7.976  10.553  -3.572
ATOM   1637  HA  PHE   103      -6.783   9.972  -0.675
ATOM   1638  HB1 PHE   103      -4.826   9.045  -2.716
ATOM   1639  HB2 PHE   103      -6.573   8.802  -2.947
ATOM   1640  O   PHE   103      -7.130   7.171  -1.279
ATOM   1641  N   GLY   104      -6.100   7.502   0.715
ATOM   1642  CA  GLY   104      -6.382   6.190   1.283
ATOM   1643  C   GLY   104      -7.851   5.878   1.435
ATOM   1644  HN  GLY   104      -5.603   8.151   1.309
ATOM   1645  HA1 GLY   104      -5.958   5.417   0.642
ATOM   1646  HA2 GLY   104      -5.938   6.121   2.276
ATOM   1647  O   GLY   104      -8.241   4.706   1.400
ATOM   1648  N   TRP   105      -8.668   6.917   1.609
ATOM   1649  CA  TRP   105     -10.111   6.723   1.699
ATOM   1650  C   TRP   105     -10.856   7.138   0.440
ATOM   1651  HN  TRP   105      -8.286   7.849   1.680
ATOM   1652  CB  TRP   105     -10.692   7.345   2.982
ATOM   1653  CG  TRP   105     -10.405   6.507   4.228
ATOM   1654  CD1 TRP   105      -9.223   6.480   4.977
ATOM   1655  NE1 TRP   105      -9.315   5.586   6.021
ATOM   1656  HD1 TRP   105      -8.386   7.120   4.697
ATOM   1657  CE2 TRP   105     -10.525   4.972   6.035
ATOM   1658  HNE TRP   105      -8.589   5.398   6.698
ATOM   1659  CZ2 TRP   105     -11.056   4.008   6.899
ATOM   1660  CH2 TRP   105     -12.362   3.571   6.643
ATOM   1661  HZ2 TRP   105     -10.457   3.630   7.728
ATOM   1662  CZ3 TRP   105     -13.109   4.065   5.560
ATOM   1663  HH2 TRP   105     -12.825   2.828   7.292
ATOM   1664  CE3 TRP   105     -12.594   5.036   4.676
ATOM   1665  HZ3 TRP   105     -14.120   3.698   5.382
ATOM   1666  CD2 TRP   105     -11.292   5.508   4.893
ATOM   1667  HE3 TRP   105     -13.205   5.400   3.850
ATOM   1668  HA  TRP   105     -10.326   5.669   1.874
ATOM   1669  HB1 TRP   105     -10.257   8.332   3.137
ATOM   1670  HB2 TRP   105     -11.774   7.437   2.884
ATOM   1671  O   TRP   105     -12.070   6.915   0.349
ATOM   1672  N   SER   106     -10.143   7.698  -0.552
ATOM   1673  CA  SER   106     -10.758   8.137  -1.841
ATOM   1674  C   SER   106     -11.367   6.995  -2.692
ATOM   1675  HN  SER   106      -9.149   7.836  -0.440
ATOM   1676  CB  SER   106      -9.804   9.037  -2.676
ATOM   1677  OG  SER   106      -8.860   8.305  -3.452
ATOM   1678  HG  SER   106      -8.318   8.944  -3.931
ATOM   1679  HA  SER   106     -11.564   8.842  -1.638
ATOM   1680  HB1 SER   106     -10.389   9.645  -3.366
ATOM   1681  HB2 SER   106      -9.240   9.687  -2.008
ATOM   1682  O   SER   106     -10.963   5.833  -2.574
ATOM   1683  N   VAL   107     -12.339   7.344  -3.539
ATOM   1684  CA  VAL   107     -13.148   6.371  -4.288
ATOM   1685  C   VAL   107     -13.861   7.104  -5.438
ATOM   1686  HN  VAL   107     -12.547   8.321  -3.689
ATOM   1687  CB  VAL   107     -14.141   5.632  -3.334
ATOM   1688  CG1 VAL   107     -15.333   6.517  -2.948
ATOM   1689  CG2 VAL   107     -14.583   4.290  -3.907
ATOM   1690  HA  VAL   107     -12.500   5.592  -4.691
ATOM   1691  HB  VAL   107     -13.621   5.344  -2.420
ATOM   1692  HG1 VAL   107     -15.997   5.963  -2.284
ATOM   1693  HG2 VAL   107     -14.973   7.410  -2.438
ATOM   1694  HG3 VAL   107     -15.877   6.807  -3.847
ATOM   1695  HG4 VAL   107     -15.272   3.808  -3.214
ATOM   1696  HG5 VAL   107     -15.081   4.449  -4.863
ATOM   1697  HG6 VAL   107     -13.711   3.652  -4.054
ATOM   1698  O   VAL   107     -13.740   8.332  -5.545
ATOM   1699  N   HIS   108     -14.562   6.359  -6.303
ATOM   1700  CA  HIS   108     -15.424   6.939  -7.350
ATOM   1701  C   HIS   108     -16.864   7.091  -6.920
ATOM   1702  HN  HIS   108     -14.512   5.351  -6.253
ATOM   1703  CB  HIS   108     -15.329   6.133  -8.640
ATOM   1704  CG  HIS   108     -14.123   6.477  -9.474
ATOM   1705  ND1 HIS   108     -12.946   5.852  -9.329
ATOM   1706  CE1 HIS   108     -12.052   6.369 -10.202
ATOM   1707  NE2 HIS   108     -12.664   7.338 -10.901
ATOM   1708  HE  HIS   108     -11.035   5.978 -10.236
ATOM   1709  CD2 HIS   108     -13.941   7.434 -10.480
ATOM   1710  HNE HIS   108     -12.228   7.896 -11.621
ATOM   1711  HD  HIS   108     -14.609   8.170 -10.928
ATOM   1712  HA  HIS   108     -15.055   7.929  -7.618
ATOM   1713  HB1 HIS   108     -15.269   5.071  -8.402
ATOM   1714  HB2 HIS   108     -16.212   6.319  -9.251
ATOM   1715  O   HIS   108     -17.417   6.209  -6.257
ATOM   1716  N   ALA   109     -17.480   8.211  -7.308
ATOM   1717  CA  ALA   109     -18.839   8.594  -6.866
ATOM   1718  C   ALA   109     -19.964   8.040  -7.758
ATOM   1719  HN  ALA   109     -17.013   8.848  -7.938
ATOM   1720  CB  ALA   109     -18.947  10.117  -6.777
ATOM   1721  HA  ALA   109     -19.013   8.219  -5.858
ATOM   1722  HB1 ALA   109     -19.950  10.392  -6.451
ATOM   1723  HB2 ALA   109     -18.217  10.492  -6.060
ATOM   1724  HB3 ALA   109     -18.751  10.553  -7.756
ATOM   1725  O   ALA   109     -19.776   7.930  -8.969
ATOM   1726  N   PRO   110     -21.139   7.700  -7.174
ATOM   1727  CA  PRO   110     -21.521   7.650  -5.753
ATOM   1728  C   PRO   110     -21.076   6.349  -5.070
ATOM   1729  CB  PRO   110     -23.050   7.741  -5.806
ATOM   1730  CG  PRO   110     -23.413   7.127  -7.111
ATOM   1731  CD  PRO   110     -22.316   7.539  -8.053
ATOM   1732  HA  PRO   110     -21.058   8.482  -5.222
ATOM   1733  HB1 PRO   110     -23.476   7.193  -4.966
ATOM   1734  HB2 PRO   110     -23.354   8.786  -5.749
ATOM   1735  HG1 PRO   110     -23.464   6.044  -7.002
ATOM   1736  HG2 PRO   110     -24.383   7.505  -7.434
ATOM   1737  HD1 PRO   110     -22.168   6.761  -8.802
ATOM   1738  HD2 PRO   110     -22.592   8.470  -8.547
ATOM   1739  O   PRO   110     -20.607   5.435  -5.754
ATOM   1740  N   SER   111     -21.232   6.266  -3.744
ATOM   1741  CA  SER   111     -20.628   5.180  -2.956
ATOM   1742  C   SER   111     -21.266   4.943  -1.567
ATOM   1743  HN  SER   111     -21.778   6.963  -3.258
ATOM   1744  CB  SER   111     -19.117   5.442  -2.799
ATOM   1745  OG  SER   111     -18.427   4.281  -2.370
ATOM   1746  HG  SER   111     -17.493   4.509  -2.291
ATOM   1747  HA  SER   111     -20.716   4.241  -3.503
ATOM   1748  HB1 SER   111     -18.700   5.755  -3.756
ATOM   1749  HB2 SER   111     -18.959   6.228  -2.060
ATOM   1750  O   SER   111     -22.031   5.796  -1.074
ATOM   1751  N   SER   112     -20.953   3.769  -0.983
ATOM   1752  CA  SER   112     -21.183   3.399   0.443
ATOM   1753  C   SER   112     -19.872   2.848   1.061
ATOM   1754  HN  SER   112     -20.518   3.038  -1.527
ATOM   1755  CB  SER   112     -22.327   2.382   0.587
ATOM   1756  OG  SER   112     -23.597   2.989   0.381
ATOM   1757  HG  SER   112     -24.268   2.303   0.484
ATOM   1758  HA  SER   112     -21.501   4.280   1.001
ATOM   1759  HB1 SER   112     -22.202   1.588  -0.149
ATOM   1760  HB2 SER   112     -22.309   1.954   1.589
ATOM   1761  O   SER   112     -18.860   2.757   0.365
ATOM   1762  NT  AME   113     -19.876   2.462   2.340
ATOM   1763  CT  AME   113     -18.613   2.130   3.016
ATOM   1764  HN  AME   113     -20.750   2.399   2.842
ATOM   1765  HT1 AME   113     -18.817   1.839   4.047
ATOM   1766  HT2 AME   113     -18.128   1.304   2.496
ATOM   1767  HT3 AME   113     -17.956   3.000   3.008
TER   
ATOM   1768  C00 UNK   114      -0.304  -6.163   1.743
ATOM   1769  C01 UNK   114       0.175  -7.480   1.888
ATOM   1770  C02 UNK   114      -0.268  -5.547   0.489
ATOM   1771  H03 UNK   114      -0.773  -5.730   2.514
ATOM   1772  C04 UNK   114       0.768  -8.036   0.774
ATOM   1773  H05 UNK   114       0.138  -8.059   2.829
ATOM   1774  C06 UNK   114       0.922  -7.356  -0.477
ATOM   1775  H07 UNK   114       1.156  -9.013   0.994
ATOM   1776  C08 UNK   114       1.556  -8.001  -1.607
ATOM   1777  C09 UNK   114       0.368  -6.074  -0.624
ATOM   1778  C0A UNK   114       1.575  -7.218  -2.790
ATOM   1779  C0B UNK   114       2.284  -9.300  -1.661
ATOM   1780  C0C UNK   114       1.059  -5.908  -2.795
ATOM   1781  H0D UNK   114       2.022  -7.602  -3.708
ATOM   1782  C0E UNK   114       1.096  -4.976  -4.007
ATOM   1783  N0F UNK   114       0.427  -5.401  -1.755
ATOM   1784  C0G UNK   114       1.113  -3.587  -3.765
ATOM   1785  C0H UNK   114       0.925  -5.416  -5.333
ATOM   1786  C0I UNK   114       0.877  -2.681  -4.857
ATOM   1787  H0J UNK   114       1.257  -3.131  -2.816
ATOM   1788 BR0K UNK   114       0.625  -0.918  -4.527
ATOM   1789  C0M UNK   114       0.733  -3.158  -6.180
ATOM   1790 HE0N UNK   114       0.320  -0.840  -4.415
ATOM   1791 HE0O UNK   114       0.664  -0.764  -4.771
ATOM   1792 HE0P UNK   114       0.825  -0.877  -4.336
ATOM   1793  C0Q UNK   114       0.739  -4.509  -6.382
ATOM   1794  H0R UNK   114       0.579  -2.445  -6.996
ATOM   1795  H0S UNK   114       0.365  -4.934  -7.344
ATOM   1796  H0T UNK   114       0.807  -6.431  -5.657
ATOM   1797  H0U UNK   114      -0.821  -4.625   0.411
ATOM   1798  O0V UNK   114       3.222  -9.457  -2.444
ATOM   1799  O0W UNK   114       1.995 -10.136  -0.778
TER   
TER   
ATOM   1800  O00 WTR   116     -16.233 -15.672 -14.396
ATOM   1801  H01 WTR   116     -16.342 -14.908 -14.962
ATOM   1802  H02 WTR   116     -17.052 -15.725 -13.904
TER   
ATOM   1803  O00 WTR   117      -1.124 -15.787 -10.772
ATOM   1804  H01 WTR   117      -0.526 -15.114 -10.446
ATOM   1805  H02 WTR   117      -1.833 -15.297 -11.189
TER   
ATOM   1806  O00 WTR   118      -3.889 -21.375 -11.263
ATOM   1807  H01 WTR   118      -4.004 -20.443 -11.446
ATOM   1808  H02 WTR   118      -4.211 -21.485 -10.368
TER   
ATOM   1809  O00 WTR   119       9.256 -30.256  -9.145
ATOM   1810  H01 WTR   119       9.208 -29.567  -9.807
ATOM   1811  H02 WTR   119       8.634 -30.919  -9.442
TER   
ATOM   1812  O00 WTR   120      -2.140 -25.397 -11.087
ATOM   1813  H01 WTR   120      -1.803 -24.701 -10.524
ATOM   1814  H02 WTR   120      -3.092 -25.333 -11.004
TER   
ATOM   1815  O00 WTR   121      -1.004 -20.785 -15.340
ATOM   1816  H01 WTR   121      -1.204 -20.911 -14.412
ATOM   1817  H02 WTR   121      -0.812 -19.851 -15.419
TER   
ATOM   1818  O00 WTR   122      -8.401 -27.936 -11.461
ATOM   1819  H01 WTR   122      -8.260 -26.996 -11.571
ATOM   1820  H02 WTR   122      -8.106 -28.121 -10.570
TER   
ATOM   1821  O00 WTR   123      -4.519 -21.764  -8.703
ATOM   1822  H01 WTR   123      -5.252 -22.186  -8.256
ATOM   1823  H02 WTR   123      -4.259 -21.052  -8.119
TER   
ATOM   1824  O00 WTR   124       1.683 -22.427 -14.158
ATOM   1825  H01 WTR   124       1.032 -22.339 -14.853
ATOM   1826  H02 WTR   124       2.033 -21.543 -14.043
TER   
ATOM   1827  O00 WTR   125      -8.090 -25.270 -12.121
ATOM   1828  H01 WTR   125      -8.566 -25.369 -12.946
ATOM   1829  H02 WTR   125      -8.656 -24.718 -11.583
TER   
ATOM   1830  O00 WTR   126      -2.874 -28.328  -5.878
ATOM   1831  H01 WTR   126      -3.199 -28.390  -6.776
ATOM   1832  H02 WTR   126      -3.413 -27.647  -5.474
TER   
ATOM   1833  O00 WTR   127      -6.127 -22.637 -12.241
ATOM   1834  H01 WTR   127      -5.333 -22.298 -11.828
ATOM   1835  H02 WTR   127      -5.846 -22.908 -13.115
TER   
ATOM   1836  O00 WTR   128       2.406 -20.893 -17.818
ATOM   1837  H01 WTR   128       1.768 -21.545 -17.528
ATOM   1838  H02 WTR   128       3.252 -21.248 -17.548
TER   
ATOM   1839  O00 WTR   129      -8.435 -21.207 -11.386
ATOM   1840  H01 WTR   129      -9.175 -21.554 -11.883
ATOM   1841  H02 WTR   129      -7.673 -21.671 -11.735
TER   
ATOM   1842  O00 WTR   130      -1.611 -18.715 -19.221
ATOM   1843  H01 WTR   130      -0.856 -19.166 -19.599
ATOM   1844  H02 WTR   130      -1.376 -17.787 -19.252
TER   
ATOM   1845  O00 WTR   131      -1.409 -24.406 -13.558
ATOM   1846  H01 WTR   131      -1.147 -23.486 -13.520
ATOM   1847  H02 WTR   131      -1.963 -24.529 -12.787
TER   
ATOM   1848  O00 WTR   132      -8.981 -23.742 -10.015
ATOM   1849  H01 WTR   132      -9.113 -22.873 -10.395
ATOM   1850  H02 WTR   132      -9.239 -23.644  -9.099
TER   
ATOM   1851  O00 WTR   133       8.824 -18.969 -16.122
ATOM   1852  H01 WTR   133       9.120 -18.071 -15.973
ATOM   1853  H02 WTR   133       8.139 -19.108 -15.467
TER   
ATOM   1854  O00 WTR   134       2.268 -19.568 -13.847
ATOM   1855  H01 WTR   134       3.058 -19.315 -13.369
ATOM   1856  H02 WTR   134       2.356 -19.141 -14.699
TER   
ATOM   1857  O00 WTR   135       0.944 -13.878  -4.983
ATOM   1858  H01 WTR   135       0.817 -14.371  -5.793
ATOM   1859  H02 WTR   135       0.142 -14.029  -4.482
TER   
ATOM   1860  O00 WTR   136       7.776 -22.635 -18.006
ATOM   1861  H01 WTR   136       7.227 -23.236 -17.501
ATOM   1862  H02 WTR   136       7.198 -21.901 -18.214
TER   
ATOM   1863  O00 WTR   137       4.643 -21.740 -16.747
ATOM   1864  H01 WTR   137       4.761 -22.538 -16.231
ATOM   1865  H02 WTR   137       5.127 -21.069 -16.266
TER   
ATOM   1866  O00 WTR   138      -4.645 -29.393 -11.032
ATOM   1867  H01 WTR   138      -5.452 -29.315 -10.524
ATOM   1868  H02 WTR   138      -3.945 -29.347 -10.381
TER   
ATOM   1869  O00 WTR   139       5.885 -28.413 -10.913
ATOM   1870  H01 WTR   139       6.154 -28.105 -10.048
ATOM   1871  H02 WTR   139       6.426 -27.913 -11.525
TER   
ATOM   1872  O00 WTR   140      10.652 -18.201 -10.835
ATOM   1873  H01 WTR   140       9.850 -18.658 -10.582
ATOM   1874  H02 WTR   140      11.243 -18.897 -11.124
TER   
ATOM   1875  O00 WTR   141       2.252 -18.228 -16.487
ATOM   1876  H01 WTR   141       2.486 -19.020 -16.971
ATOM   1877  H02 WTR   141       3.091 -17.856 -16.215
TER   
ATOM   1878  O00 WTR   142       4.616 -22.903  -9.796
ATOM   1879  H01 WTR   142       5.470 -22.864 -10.226
ATOM   1880  H02 WTR   142       4.043 -23.323 -10.437
TER   
ATOM   1881  O00 WTR   143       4.191 -21.078 -21.029
ATOM   1882  H01 WTR   143       4.278 -20.935 -21.972
ATOM   1883  H02 WTR   143       3.251 -21.196 -20.891
TER   
ATOM   1884  O00 WTR   144       2.330 -23.588 -11.795
ATOM   1885  H01 WTR   144       2.008 -23.186 -12.602
ATOM   1886  H02 WTR   144       2.870 -24.322 -12.091
TER   
ATOM   1887  O00 WTR   145      10.955 -20.874 -16.149
ATOM   1888  H01 WTR   145      10.570 -21.671 -15.783
ATOM   1889  H02 WTR   145      10.237 -20.242 -16.154
TER   
ATOM   1890  O00 WTR   146       9.450 -21.412 -10.375
ATOM   1891  H01 WTR   146      10.350 -21.707 -10.234
ATOM   1892  H02 WTR   146       9.257 -21.654 -11.281
TER   
ATOM   1893  O00 WTR   147       6.759 -25.165  -6.978
ATOM   1894  H01 WTR   147       7.153 -25.575  -6.208
ATOM   1895  H02 WTR   147       7.449 -24.605  -7.332
TER   
ATOM   1896  O00 WTR   148     -12.599 -26.494 -10.062
ATOM   1897  H01 WTR   148     -13.156 -25.861  -9.609
ATOM   1898  H02 WTR   148     -12.211 -25.998 -10.783
TER   
ATOM   1899  O00 WTR   149       0.184 -22.641 -16.980
ATOM   1900  H01 WTR   149      -0.287 -21.930 -16.546
ATOM   1901  H02 WTR   149      -0.240 -23.438 -16.663
TER   
ATOM   1902  O00 WTR   150       0.324 -22.317  -8.411
ATOM   1903  H01 WTR   150       0.214 -23.226  -8.690
ATOM   1904  H02 WTR   150       1.247 -22.250  -8.169
TER   
ATOM   1905  O00 WTR   151       0.734 -21.492 -10.917
ATOM   1906  H01 WTR   151       0.475 -21.823 -10.057
ATOM   1907  H02 WTR   151       1.350 -22.144 -11.249
TER   
ATOM   1908  O00 WTR   152      -2.539 -18.760  -8.943
ATOM   1909  H01 WTR   152      -2.390 -19.595  -8.500
ATOM   1910  H02 WTR   152      -2.117 -18.861  -9.796
TER   
ATOM   1911  O00 WTR   153       6.312 -26.447 -12.948
ATOM   1912  H01 WTR   153       6.954 -26.549 -13.650
ATOM   1913  H02 WTR   153       6.413 -25.540 -12.660
TER   
ATOM   1914  O00 WTR   154     -18.770  -9.343 -11.643
ATOM   1915  H01 WTR   154     -17.960  -9.201 -12.135
ATOM   1916  H02 WTR   154     -19.250  -9.993 -12.155
TER   
ATOM   1917  O00 WTR   155     -20.646 -13.652 -12.365
ATOM   1918  H01 WTR   155     -21.573 -13.726 -12.139
ATOM   1919  H02 WTR   155     -20.222 -13.376 -11.552
TER   
ATOM   1920  O00 WTR   156     -12.525 -14.553 -15.041
ATOM   1921  H01 WTR   156     -11.749 -14.266 -15.522
ATOM   1922  H02 WTR   156     -12.330 -15.455 -14.788
TER   
ATOM   1923  O00 WTR   157      -9.477 -17.677 -15.656
ATOM   1924  H01 WTR   157      -8.884 -18.186 -15.103
ATOM   1925  H02 WTR   157     -10.320 -17.718 -15.203
TER   
ATOM   1926  O00 WTR   158      -9.837 -13.899 -16.186
ATOM   1927  H01 WTR   158      -9.117 -14.330 -16.646
ATOM   1928  H02 WTR   158      -9.654 -12.964 -16.275
TER   
ATOM   1929  O00 WTR   159     -20.731  -7.037 -15.316
ATOM   1930  H01 WTR   159     -21.164  -7.722 -15.826
ATOM   1931  H02 WTR   159     -20.651  -6.301 -15.923
TER   
ATOM   1932  O00 WTR   160     -15.137 -19.254 -13.889
ATOM   1933  H01 WTR   160     -14.701 -18.879 -14.654
ATOM   1934  H02 WTR   160     -15.823 -18.624 -13.670
TER   
ATOM   1935  O00 WTR   161     -14.572  -0.906 -12.313
ATOM   1936  H01 WTR   161     -14.720  -1.850 -12.246
ATOM   1937  H02 WTR   161     -14.125  -0.792 -13.152
TER   
ATOM   1938  O00 WTR   162     -18.089 -13.364 -14.994
ATOM   1939  H01 WTR   162     -18.240 -14.217 -14.588
ATOM   1940  H02 WTR   162     -17.540 -12.893 -14.366
TER   
ATOM   1941  O00 WTR   163      -5.240 -22.232 -18.606
ATOM   1942  H01 WTR   163      -5.391 -23.096 -18.989
ATOM   1943  H02 WTR   163      -4.287 -22.152 -18.562
TER   
ATOM   1944  O00 WTR   164     -18.531 -15.612 -13.092
ATOM   1945  H01 WTR   164     -18.109 -15.787 -12.251
ATOM   1946  H02 WTR   164     -19.323 -15.125 -12.865
TER   
ATOM   1947  O00 WTR   165     -16.538   0.775 -13.445
ATOM   1948  H01 WTR   165     -17.361   0.313 -13.600
ATOM   1949  H02 WTR   165     -16.019   0.170 -12.915
TER   
ATOM   1950  O00 WTR   166     -21.597  -3.728  -7.781
ATOM   1951  H01 WTR   166     -21.586  -4.473  -8.383
ATOM   1952  H02 WTR   166     -21.015  -3.987  -7.067
TER   
ATOM   1953  O00 WTR   167     -14.477 -10.514 -13.821
ATOM   1954  H01 WTR   167     -13.556 -10.698 -14.006
ATOM   1955  H02 WTR   167     -14.866 -11.374 -13.660
TER   
ATOM   1956  O00 WTR   168     -20.417 -11.768 -14.569
ATOM   1957  H01 WTR   168     -19.524 -12.018 -14.804
ATOM   1958  H02 WTR   168     -20.662 -12.378 -13.873
TER   
ATOM   1959  O00 WTR   169     -20.515   2.102  -8.188
ATOM   1960  H01 WTR   169     -20.489   1.851  -7.265
ATOM   1961  H02 WTR   169     -19.955   2.876  -8.242
TER   
ATOM   1962  O00 WTR   170     -15.104   4.721 -11.844
ATOM   1963  H01 WTR   170     -14.480   4.009 -11.986
ATOM   1964  H02 WTR   170     -14.576   5.437 -11.492
TER   
ATOM   1965  O00 WTR   171     -21.357  -8.757 -18.745
ATOM   1966  H01 WTR   171     -22.057  -8.515 -19.352
ATOM   1967  H02 WTR   171     -21.806  -8.921 -17.915
TER   
ATOM   1968  O00 WTR   172     -17.797   4.190 -11.522
ATOM   1969  H01 WTR   172     -16.911   3.840 -11.623
ATOM   1970  H02 WTR   172     -17.787   4.627 -10.671
TER   
ATOM   1971  O00 WTR   173     -17.314   1.790  -9.423
ATOM   1972  H01 WTR   173     -17.247   1.217  -8.659
ATOM   1973  H02 WTR   173     -18.114   1.507  -9.866
TER   
ATOM   1974  O00 WTR   174      -7.252  -1.156  -8.158
ATOM   1975  H01 WTR   174      -7.162  -1.157  -9.111
ATOM   1976  H02 WTR   174      -7.868  -0.447  -7.976
TER   
ATOM   1977  O00 WTR   175     -12.180  -5.782 -13.093
ATOM   1978  H01 WTR   175     -11.572  -5.586 -12.380
ATOM   1979  H02 WTR   175     -12.904  -6.245 -12.670
TER   
ATOM   1980  O00 WTR   176     -17.391  -0.070  -7.424
ATOM   1981  H01 WTR   176     -18.086  -0.502  -7.921
ATOM   1982  H02 WTR   176     -17.826   0.249  -6.633
TER   
ATOM   1983  O00 WTR   177     -12.159  -1.513 -11.078
ATOM   1984  H01 WTR   177     -12.126  -0.652 -10.662
ATOM   1985  H02 WTR   177     -12.908  -1.465 -11.672
TER   
ATOM   1986  O00 WTR   178     -14.190   1.310 -16.883
ATOM   1987  H01 WTR   178     -15.147   1.305 -16.844
ATOM   1988  H02 WTR   178     -13.947   2.212 -16.675
TER   
ATOM   1989  O00 WTR   179     -21.917   7.512 -11.248
ATOM   1990  H01 WTR   179     -22.798   7.283 -11.546
ATOM   1991  H02 WTR   179     -21.451   6.677 -11.214
TER   
ATOM   1992  O00 WTR   180     -20.250  -6.704 -12.540
ATOM   1993  H01 WTR   180     -19.705  -7.432 -12.243
ATOM   1994  H02 WTR   180     -20.421  -6.893 -13.463
TER   
ATOM   1995  O00 WTR   181     -20.295   5.391 -10.625
ATOM   1996  H01 WTR   181     -19.879   4.804 -11.257
ATOM   1997  H02 WTR   181     -19.907   5.153  -9.784
TER   
ATOM   1998  O00 WTR   182     -18.376 -12.692 -10.764
ATOM   1999  H01 WTR   182     -17.989 -13.393 -10.240
ATOM   2000  H02 WTR   182     -18.274 -11.907 -10.226
TER   
ATOM   2001  O00 WTR   183      -3.545 -19.616 -16.884
ATOM   2002  H01 WTR   183      -3.964 -19.442 -17.727
ATOM   2003  H02 WTR   183      -2.612 -19.472 -17.045
TER   
ATOM   2004  O00 WTR   184      -4.504 -12.020 -17.652
ATOM   2005  H01 WTR   184      -4.656 -11.180 -18.087
ATOM   2006  H02 WTR   184      -4.416 -11.798 -16.725
TER   
ATOM   2007  O00 WTR   185      -7.711  -6.034 -14.974
ATOM   2008  H01 WTR   185      -7.108  -6.375 -15.636
ATOM   2009  H02 WTR   185      -8.564  -6.026 -15.408
TER   
ATOM   2010  O00 WTR   186      -3.788 -13.233 -13.236
ATOM   2011  H01 WTR   186      -3.707 -12.462 -12.674
ATOM   2012  H02 WTR   186      -3.764 -12.884 -14.127
TER   
ATOM   2013  O00 WTR   187      -1.099 -16.943  -7.491
ATOM   2014  H01 WTR   187      -1.430 -17.587  -8.117
ATOM   2015  H02 WTR   187      -0.148 -17.042  -7.526
TER   
ATOM   2016  O00 WTR   188      -7.393 -16.178 -16.856
ATOM   2017  H01 WTR   188      -8.174 -16.673 -16.609
ATOM   2018  H02 WTR   188      -6.866 -16.798 -17.360
TER   
ATOM   2019  O00 WTR   189      -7.081 -22.445 -16.374
ATOM   2020  H01 WTR   189      -6.330 -22.264 -16.939
ATOM   2021  H02 WTR   189      -6.782 -23.149 -15.797
TER   
ATOM   2022  O00 WTR   190     -13.830  -4.800  -9.426
ATOM   2023  H01 WTR   190     -14.312  -4.063  -9.051
ATOM   2024  H02 WTR   190     -13.337  -5.164  -8.690
TER   
ATOM   2025  O00 WTR   191       2.467  -9.557 -15.384
ATOM   2026  H01 WTR   191       3.231 -10.133 -15.378
ATOM   2027  H02 WTR   191       1.834  -9.994 -14.813
TER   
ATOM   2028  O00 WTR   192     -10.279  -7.092 -14.494
ATOM   2029  H01 WTR   192     -10.477  -6.871 -15.405
ATOM   2030  H02 WTR   192     -11.022  -6.750 -13.997
TER   
ATOM   2031  O00 WTR   193       4.473  -5.119 -20.234
ATOM   2032  H01 WTR   193       4.368  -5.724 -20.968
ATOM   2033  H02 WTR   193       3.580  -4.865 -20.003
TER   
ATOM   2034  O00 WTR   194     -12.217 -12.129 -13.797
ATOM   2035  H01 WTR   194     -11.308 -12.357 -13.990
ATOM   2036  H02 WTR   194     -12.723 -12.884 -14.097
TER   
ATOM   2037  O00 WTR   195      -4.055 -18.600 -11.974
ATOM   2038  H01 WTR   195      -4.260 -18.649 -12.907
ATOM   2039  H02 WTR   195      -3.128 -18.366 -11.944
TER   
ATOM   2040  O00 WTR   196      -4.952 -14.269  -9.690
ATOM   2041  H01 WTR   196      -4.419 -13.519  -9.425
ATOM   2042  H02 WTR   196      -5.801 -13.891  -9.919
TER   
ATOM   2043  O00 WTR   197      -1.028 -16.133 -19.328
ATOM   2044  H01 WTR   197      -1.229 -15.848 -20.219
ATOM   2045  H02 WTR   197      -1.819 -15.931 -18.827
TER   
ATOM   2046  O00 WTR   198       1.323 -10.512 -19.824
ATOM   2047  H01 WTR   198       1.972 -11.077 -19.404
ATOM   2048  H02 WTR   198       1.214  -9.780 -19.218
TER   
ATOM   2049  O00 WTR   199      -5.188 -18.426  -9.081
ATOM   2050  H01 WTR   199      -4.300 -18.435  -9.439
ATOM   2051  H02 WTR   199      -5.709 -17.974  -9.744
TER   
ATOM   2052  O00 WTR   200      -2.919 -15.920 -17.441
ATOM   2053  H01 WTR   200      -3.705 -16.243 -17.882
ATOM   2054  H02 WTR   200      -3.094 -16.054 -16.510
TER   
ATOM   2055  O00 WTR   201      -0.001 -10.965 -14.099
ATOM   2056  H01 WTR   201      -0.014 -11.697 -14.716
ATOM   2057  H02 WTR   201      -0.653 -10.353 -14.440
TER   
ATOM   2058  O00 WTR   202       1.156  -5.559 -21.162
ATOM   2059  H01 WTR   202       1.834  -5.763 -21.806
ATOM   2060  H02 WTR   202       0.809  -6.412 -20.901
TER   
ATOM   2061  O00 WTR   203      -5.417  -9.564 -13.905
ATOM   2062  H01 WTR   203      -6.250  -9.329 -14.315
ATOM   2063  H02 WTR   203      -5.399  -9.061 -13.091
TER   
ATOM   2064  O00 WTR   204      -4.738 -16.620 -19.263
ATOM   2065  H01 WTR   204      -4.839 -17.554 -19.445
ATOM   2066  H02 WTR   204      -4.696 -16.210 -20.127
TER   
ATOM   2067  O00 WTR   205       8.102 -19.087 -10.357
ATOM   2068  H01 WTR   205       7.177 -18.964 -10.571
ATOM   2069  H02 WTR   205       8.203 -20.034 -10.267
TER   
ATOM   2070  O00 WTR   206       2.787 -10.367  -6.723
ATOM   2071  H01 WTR   206       2.708 -11.105  -7.328
ATOM   2072  H02 WTR   206       2.684 -10.757  -5.854
TER   
ATOM   2073  O00 WTR   207      -6.655 -18.974  -6.812
ATOM   2074  H01 WTR   207      -6.162 -18.943  -7.632
ATOM   2075  H02 WTR   207      -6.008 -19.227  -6.153
TER   
ATOM   2076  O00 WTR   208      -7.186 -19.606 -16.981
ATOM   2077  H01 WTR   208      -7.871 -19.163 -16.480
ATOM   2078  H02 WTR   208      -7.234 -20.519 -16.697
TER   
ATOM   2079  O00 WTR   209      -6.038  -2.924 -18.338
ATOM   2080  H01 WTR   209      -5.555  -2.226 -18.781
ATOM   2081  H02 WTR   209      -6.513  -2.479 -17.637
TER   
ATOM   2082  O00 WTR   210       2.551  -7.790 -13.235
ATOM   2083  H01 WTR   210       2.996  -8.411 -12.658
ATOM   2084  H02 WTR   210       2.576  -8.204 -14.098
TER   
ATOM   2085  O00 WTR   211      -9.770 -14.424  -9.765
ATOM   2086  H01 WTR   211      -9.587 -14.991  -9.015
ATOM   2087  H02 WTR   211      -9.978 -15.029 -10.477
TER   
ATOM   2088  O00 WTR   212      -6.179 -15.615 -14.514
ATOM   2089  H01 WTR   212      -6.595 -15.890 -15.331
ATOM   2090  H02 WTR   212      -6.220 -16.389 -13.952
TER   
ATOM   2091  O00 WTR   213      -8.730 -11.379 -16.505
ATOM   2092  H01 WTR   213      -8.694 -10.659 -15.876
ATOM   2093  H02 WTR   213      -7.881 -11.813 -16.423
TER   
ATOM   2094  O00 WTR   214     -13.952  -6.934 -11.274
ATOM   2095  H01 WTR   214     -13.737  -6.215 -10.680
ATOM   2096  H02 WTR   214     -13.351  -7.637 -11.028
TER   
ATOM   2097  O00 WTR   215      -8.258  -8.906 -14.382
ATOM   2098  H01 WTR   215      -8.651  -8.169 -14.848
ATOM   2099  H02 WTR   215      -8.996  -9.339 -13.952
TER   
ATOM   2100  O00 WTR   216       6.974  -7.947 -18.644
ATOM   2101  H01 WTR   216       6.136  -7.841 -18.195
ATOM   2102  H02 WTR   216       7.070  -7.150 -19.166
TER   
ATOM   2103  O00 WTR   217      10.347 -11.336 -18.208
ATOM   2104  H01 WTR   217       9.735 -10.663 -17.908
ATOM   2105  H02 WTR   217      11.213 -10.964 -18.042
TER   
ATOM   2106  O00 WTR   218      -1.148 -18.525 -11.316
ATOM   2107  H01 WTR   218      -0.953 -17.688 -10.893
ATOM   2108  H02 WTR   218      -0.537 -18.570 -12.051
TER   
ATOM   2109  O00 WTR   219      -3.486 -11.824  -9.286
ATOM   2110  H01 WTR   219      -2.717 -11.630  -9.821
ATOM   2111  H02 WTR   219      -4.195 -11.329  -9.696
TER   
ATOM   2112  O00 WTR   220     -12.698  -9.059 -10.510
ATOM   2113  H01 WTR   220     -11.824  -9.049 -10.901
ATOM   2114  H02 WTR   220     -12.539  -9.154  -9.571
TER   
ATOM   2115  O00 WTR   221      -6.042 -10.673  -9.645
ATOM   2116  H01 WTR   221      -6.765 -10.958 -10.204
ATOM   2117  H02 WTR   221      -6.412 -10.659  -8.763
TER   
ATOM   2118  O00 WTR   222     -16.393  -8.511 -12.923
ATOM   2119  H01 WTR   222     -15.886  -8.960 -13.600
ATOM   2120  H02 WTR   222     -15.769  -8.371 -12.211
TER   
ATOM   2121  O00 WTR   223      -2.612  -9.369 -18.333
ATOM   2122  H01 WTR   223      -2.724  -8.458 -18.603
ATOM   2123  H02 WTR   223      -2.070  -9.758 -19.020
TER   
ATOM   2124  O00 WTR   224      -3.809 -11.216 -15.211
ATOM   2125  H01 WTR   224      -4.268 -10.644 -14.596
ATOM   2126  H02 WTR   224      -3.061 -10.698 -15.508
TER   
ATOM   2127  O00 WTR   225       0.352  -8.972 -11.686
ATOM   2128  H01 WTR   225       0.613  -9.824 -12.037
ATOM   2129  H02 WTR   225       1.131  -8.425 -11.779
TER   
ATOM   2130  O00 WTR   226      -8.921   9.634 -13.032
ATOM   2131  H01 WTR   226      -8.402   9.292 -13.760
ATOM   2132  H02 WTR   226      -8.378   9.482 -12.258
TER   
ATOM   2133  O00 WTR   227      -4.466  -7.153 -15.734
ATOM   2134  H01 WTR   227      -4.694  -7.961 -15.275
ATOM   2135  H02 WTR   227      -3.575  -6.956 -15.446
TER   
ATOM   2136  O00 WTR   228       7.491 -15.543 -12.203
ATOM   2137  H01 WTR   228       8.369 -15.866 -12.406
ATOM   2138  H02 WTR   228       7.111 -15.329 -13.055
TER   
ATOM   2139  O00 WTR   229      11.077  -7.430 -17.492
ATOM   2140  H01 WTR   229      11.835  -7.003 -17.893
ATOM   2141  H02 WTR   229      11.201  -7.303 -16.551
TER   
ATOM   2142  O00 WTR   230       1.096 -19.682 -19.940
ATOM   2143  H01 WTR   230       1.777 -19.033 -20.117
ATOM   2144  H02 WTR   230       1.388 -20.126 -19.144
TER   
ATOM   2145  O00 WTR   231       9.727 -12.505  -7.151
ATOM   2146  H01 WTR   231       8.944 -12.175  -6.710
ATOM   2147  H02 WTR   231      10.449 -12.260  -6.574
TER   
ATOM   2148  O00 WTR   232       4.774 -18.794 -12.956
ATOM   2149  H01 WTR   232       4.839 -18.049 -13.554
ATOM   2150  H02 WTR   232       5.152 -18.477 -12.136
TER   
ATOM   2151  O00 WTR   233       6.220 -23.640 -12.026
ATOM   2152  H01 WTR   233       7.035 -23.146 -11.946
ATOM   2153  H02 WTR   233       5.746 -23.208 -12.736
TER   
ATOM   2154  O00 WTR   234       2.951 -12.983  -8.251
ATOM   2155  H01 WTR   234       3.871 -12.853  -8.481
ATOM   2156  H02 WTR   234       2.973 -13.560  -7.488
TER   
ATOM   2157  O00 WTR   235      10.226 -16.609 -15.121
ATOM   2158  H01 WTR   235      10.278 -16.615 -14.166
ATOM   2159  H02 WTR   235      10.336 -15.689 -15.362
TER   
ATOM   2160  O00 WTR   236       6.397 -14.985  -9.575
ATOM   2161  H01 WTR   236       6.356 -15.006 -10.531
ATOM   2162  H02 WTR   236       7.139 -15.548  -9.355
TER   
ATOM   2163  O00 WTR   237       6.035 -11.348 -11.357
ATOM   2164  H01 WTR   237       6.622 -10.603 -11.227
ATOM   2165  H02 WTR   237       6.604 -12.049 -11.674
TER   
ATOM   2166  O00 WTR   238       5.656 -13.300 -18.543
ATOM   2167  H01 WTR   238       4.863 -13.240 -19.076
ATOM   2168  H02 WTR   238       6.259 -12.670 -18.939
TER   
ATOM   2169  O00 WTR   239       3.951  -8.639 -10.926
ATOM   2170  H01 WTR   239       4.841  -8.818 -10.624
ATOM   2171  H02 WTR   239       3.388  -9.080 -10.290
TER   
ATOM   2172  O00 WTR   240     -17.336 -10.377  -9.224
ATOM   2173  H01 WTR   240     -17.358  -9.711  -9.910
ATOM   2174  H02 WTR   240     -16.502 -10.829  -9.354
TER   
ATOM   2175  O00 WTR   241      -2.910  -6.595 -18.552
ATOM   2176  H01 WTR   241      -3.002  -5.646 -18.644
ATOM   2177  H02 WTR   241      -3.453  -6.817 -17.797
TER   
ATOM   2178  O00 WTR   242       1.573 -16.019 -18.355
ATOM   2179  H01 WTR   242       1.647 -16.699 -17.686
ATOM   2180  H02 WTR   242       0.652 -16.039 -18.617
TER   
ATOM   2181  O00 WTR   243       9.915 -12.113 -15.432
ATOM   2182  H01 WTR   243       9.410 -11.301 -15.373
ATOM   2183  H02 WTR   243      10.269 -12.110 -16.321
TER   
ATOM   2184  O00 WTR   244      10.153 -16.264 -12.451
ATOM   2185  H01 WTR   244      11.039 -15.933 -12.596
ATOM   2186  H02 WTR   244      10.278 -17.081 -11.968
TER   
ATOM   2187  O00 WTR   245       2.524 -13.049 -19.718
ATOM   2188  H01 WTR   245       1.974 -13.691 -20.167
ATOM   2189  H02 WTR   245       2.548 -13.347 -18.809
TER   
ATOM   2190  O00 WTR   246      -0.103  -7.504 -19.900
ATOM   2191  H01 WTR   246      -0.652  -6.803 -19.547
ATOM   2192  H02 WTR   246       0.375  -7.838 -19.141
TER   
ATOM   2193  O00 WTR   247      -4.576  -1.147 -12.234
ATOM   2194  H01 WTR   247      -4.319  -0.593 -12.971
ATOM   2195  H02 WTR   247      -4.066  -1.949 -12.347
TER   
ATOM   2196  O00 WTR   248      -1.878   4.249 -17.443
ATOM   2197  H01 WTR   248      -1.555   3.369 -17.637
ATOM   2198  H02 WTR   248      -2.649   4.349 -18.001
TER   
ATOM   2199  O00 WTR   249       9.284  -5.046 -13.643
ATOM   2200  H01 WTR   249       9.795  -4.457 -14.198
ATOM   2201  H02 WTR   249       8.485  -5.214 -14.143
TER   
ATOM   2202  O00 WTR   250      -1.608 -14.826 -21.657
ATOM   2203  H01 WTR   250      -1.268 -13.945 -21.496
ATOM   2204  H02 WTR   250      -2.125 -14.741 -22.458
TER   
ATOM   2205  O00 WTR   251       6.332 -11.767 -16.530
ATOM   2206  H01 WTR   251       6.023 -12.358 -17.217
ATOM   2207  H02 WTR   251       6.978 -11.211 -16.964
TER   
ATOM   2208  O00 WTR   252      10.126  -0.217 -18.124
ATOM   2209  H01 WTR   252       9.397   0.347 -17.867
ATOM   2210  H02 WTR   252      10.287  -0.765 -17.356
TER   
ATOM   2211  O00 WTR   253      -5.209 -19.485 -19.141
ATOM   2212  H01 WTR   253      -5.828 -19.422 -18.413
ATOM   2213  H02 WTR   253      -5.084 -20.425 -19.268
TER   
ATOM   2214  O00 WTR   254      -2.089 -13.104 -17.813
ATOM   2215  H01 WTR   254      -2.308 -14.019 -17.635
ATOM   2216  H02 WTR   254      -2.919 -12.636 -17.722
TER   
ATOM   2217  O00 WTR   255     -10.314 -15.461 -12.528
ATOM   2218  H01 WTR   255      -9.537 -15.955 -12.787
ATOM   2219  H02 WTR   255     -10.104 -14.552 -12.744
TER   
ATOM   2220  O00 WTR   256       1.302  -7.881  -8.199
ATOM   2221  H01 WTR   256       0.449  -8.117  -8.564
ATOM   2222  H02 WTR   256       1.502  -8.586  -7.583
TER   
ATOM   2223  O00 WTR   257       0.288 -15.132 -14.195
ATOM   2224  H01 WTR   257       0.581 -14.985 -13.295
ATOM   2225  H02 WTR   257      -0.618 -15.427 -14.106
TER   
ATOM   2226  O00 WTR   258       0.504  -0.425 -13.723
ATOM   2227  H01 WTR   258       1.285  -0.871 -13.396
ATOM   2228  H02 WTR   258       0.433   0.362 -13.184
TER   
ATOM   2229  O00 WTR   259       5.915 -19.618 -15.373
ATOM   2230  H01 WTR   259       5.465 -19.076 -16.021
ATOM   2231  H02 WTR   259       5.439 -19.460 -14.557
TER   
ATOM   2232  O00 WTR   260      10.653 -10.404 -12.318
ATOM   2233  H01 WTR   260      11.034 -11.224 -12.003
ATOM   2234  H02 WTR   260      10.108 -10.098 -11.593
TER   
ATOM   2235  O00 WTR   261       1.435  -8.358 -17.612
ATOM   2236  H01 WTR   261       1.734  -8.893 -16.877
ATOM   2237  H02 WTR   261       2.209  -7.861 -17.878
TER   
ATOM   2238  O00 WTR   262       8.110 -12.175 -19.822
ATOM   2239  H01 WTR   262       8.315 -13.100 -19.955
ATOM   2240  H02 WTR   262       8.958 -11.762 -19.656
TER   
ATOM   2241  O00 WTR   263      12.935  -8.938 -12.466
ATOM   2242  H01 WTR   263      12.161  -9.411 -12.161
ATOM   2243  H02 WTR   263      13.628  -9.196 -11.859
TER   
ATOM   2244  O00 WTR   264      -2.624 -15.335 -14.347
ATOM   2245  H01 WTR   264      -3.183 -14.697 -13.904
ATOM   2246  H02 WTR   264      -3.104 -16.161 -14.281
TER   
ATOM   2247  O00 WTR   265       5.173   6.645 -14.757
ATOM   2248  H01 WTR   265       4.762   5.854 -15.108
ATOM   2249  H02 WTR   265       6.111   6.504 -14.885
TER   
ATOM   2250  O00 WTR   266       4.130  -9.558 -24.101
ATOM   2251  H01 WTR   266       5.080  -9.643 -24.176
ATOM   2252  H02 WTR   266       3.942  -9.760 -23.184
TER   
ATOM   2253  O00 WTR   267       4.929 -10.449 -14.207
ATOM   2254  H01 WTR   267       5.340 -10.861 -13.446
ATOM   2255  H02 WTR   267       5.334 -10.880 -14.960
TER   
ATOM   2256  O00 WTR   268      -8.606  -4.252 -18.196
ATOM   2257  H01 WTR   268      -8.765  -3.377 -17.843
ATOM   2258  H02 WTR   268      -7.715  -4.213 -18.544
TER   
ATOM   2259  O00 WTR   269       6.044 -10.456 -19.996
ATOM   2260  H01 WTR   269       6.413  -9.769 -19.440
ATOM   2261  H02 WTR   269       6.774 -11.054 -20.155
TER   
ATOM   2262  O00 WTR   270       9.848  -2.135 -20.181
ATOM   2263  H01 WTR   270      10.218  -1.335 -20.555
ATOM   2264  H02 WTR   270      10.431  -2.351 -19.453
TER   
ATOM   2265  O00 WTR   271       5.968 -19.939  -7.580
ATOM   2266  H01 WTR   271       5.074 -20.090  -7.889
ATOM   2267  H02 WTR   271       5.932 -19.083  -7.152
TER   
ATOM   2268  O00 WTR   272       4.538 -17.173 -15.062
ATOM   2269  H01 WTR   272       4.111 -16.362 -14.786
ATOM   2270  H02 WTR   272       5.240 -16.888 -15.646
TER   
ATOM   2271  O00 WTR   273       2.070 -13.669 -16.973
ATOM   2272  H01 WTR   273       1.257 -13.321 -16.607
ATOM   2273  H02 WTR   273       1.801 -14.454 -17.450
TER   
ATOM   2274  O00 WTR   274      -3.479   1.763 -20.981
ATOM   2275  H01 WTR   274      -2.591   1.719 -20.626
ATOM   2276  H02 WTR   274      -3.925   2.409 -20.433
TER   
ATOM   2277  O00 WTR   275      13.025 -14.469 -15.751
ATOM   2278  H01 WTR   275      12.678 -13.864 -16.407
ATOM   2279  H02 WTR   275      13.339 -15.218 -16.258
TER   
ATOM   2280  O00 WTR   276       6.539  -8.557 -13.368
ATOM   2281  H01 WTR   276       5.829  -9.108 -13.696
ATOM   2282  H02 WTR   276       6.134  -7.701 -13.228
TER   
ATOM   2283  O00 WTR   277      -0.148 -12.974 -15.768
ATOM   2284  H01 WTR   277      -0.099 -13.896 -15.513
ATOM   2285  H02 WTR   277      -1.002 -12.887 -16.190
TER   
ATOM   2286  O00 WTR   278       8.237  -9.756 -17.009
ATOM   2287  H01 WTR   278       8.365  -9.385 -16.136
ATOM   2288  H02 WTR   278       7.860  -9.040 -17.521
TER   
ATOM   2289  O00 WTR   279       7.145  -8.837 -10.690
ATOM   2290  H01 WTR   279       7.156  -8.744 -11.642
ATOM   2291  H02 WTR   279       8.051  -9.045 -10.459
TER   
ATOM   2292  O00 WTR   280      12.210  -9.766 -17.143
ATOM   2293  H01 WTR   280      12.937  -9.437 -16.615
ATOM   2294  H02 WTR   280      11.660  -8.997 -17.299
TER   
ATOM   2295  O00 WTR   281       9.962 -18.751 -18.663
ATOM   2296  H01 WTR   281      10.581 -19.477 -18.589
ATOM   2297  H02 WTR   281       9.293 -18.938 -18.005
TER   
ATOM   2298  O00 WTR   282      -9.247   4.480 -10.729
ATOM   2299  H01 WTR   282      -9.757   4.111 -11.451
ATOM   2300  H02 WTR   282      -8.414   4.010 -10.759
TER   
ATOM   2301  O00 WTR   283     -11.520  -2.725 -14.625
ATOM   2302  H01 WTR   283     -11.755  -3.611 -14.349
ATOM   2303  H02 WTR   283     -10.799  -2.476 -14.047
TER   
ATOM   2304  O00 WTR   284     -11.367   1.954 -14.588
ATOM   2305  H01 WTR   284     -11.866   1.145 -14.699
ATOM   2306  H02 WTR   284     -10.550   1.799 -15.062
TER   
ATOM   2307  O00 WTR   285       0.583  -3.923 -17.272
ATOM   2308  H01 WTR   285       0.887  -4.365 -18.065
ATOM   2309  H02 WTR   285       1.230  -3.236 -17.117
TER   
ATOM   2310  O00 WTR   286       0.380  -6.238 -15.761
ATOM   2311  H01 WTR   286       0.434  -5.471 -16.332
ATOM   2312  H02 WTR   286       0.577  -6.978 -16.335
TER   
ATOM   2313  O00 WTR   287       3.452  -6.949 -22.217
ATOM   2314  H01 WTR   287       3.299  -7.758 -21.730
ATOM   2315  H02 WTR   287       3.336  -7.195 -23.134
TER   
ATOM   2316  O00 WTR   288      -5.779  -4.128 -13.774
ATOM   2317  H01 WTR   288      -6.384  -4.689 -14.258
ATOM   2318  H02 WTR   288      -5.012  -4.679 -13.618
TER   
ATOM   2319  O00 WTR   289      -7.372  -1.791 -10.761
ATOM   2320  H01 WTR   289      -7.020  -1.445 -11.581
ATOM   2321  H02 WTR   289      -7.396  -2.739 -10.891
TER   
ATOM   2322  O00 WTR   290      -3.957   8.229 -17.578
ATOM   2323  H01 WTR   290      -4.381   7.927 -16.775
ATOM   2324  H02 WTR   290      -3.518   7.452 -17.924
TER   
ATOM   2325  O00 WTR   291       4.069   0.962 -12.944
ATOM   2326  H01 WTR   291       4.639   1.703 -13.150
ATOM   2327  H02 WTR   291       4.430   0.600 -12.134
TER   
ATOM   2328  O00 WTR   292     -10.557  -3.918  -8.090
ATOM   2329  H01 WTR   292     -10.491  -2.964  -8.051
ATOM   2330  H02 WTR   292      -9.921  -4.176  -8.757
TER   
ATOM   2331  O00 WTR   293      -8.737  -2.467 -13.968
ATOM   2332  H01 WTR   293      -8.201  -3.225 -13.732
ATOM   2333  H02 WTR   293      -8.199  -1.711 -13.733
TER   
ATOM   2334  O00 WTR   294      -4.282   4.399 -19.034
ATOM   2335  H01 WTR   294      -4.544   3.855 -18.291
ATOM   2336  H02 WTR   294      -5.041   4.959 -19.200
TER   
ATOM   2337  O00 WTR   295       2.244  -4.059 -19.362
ATOM   2338  H01 WTR   295       2.516  -3.195 -19.670
ATOM   2339  H02 WTR   295       1.787  -4.448 -20.109
TER   
ATOM   2340  O00 WTR   296      -1.064  -2.137 -18.536
ATOM   2341  H01 WTR   296      -1.917  -2.567 -18.607
ATOM   2342  H02 WTR   296      -0.445  -2.854 -18.396
TER   
ATOM   2343  O00 WTR   297      -9.007   1.086 -15.641
ATOM   2344  H01 WTR   297      -8.684   0.522 -14.938
ATOM   2345  H02 WTR   297      -8.354   1.783 -15.708
TER   
ATOM   2346  O00 WTR   298     -14.684  -3.910 -11.931
ATOM   2347  H01 WTR   298     -15.379  -4.520 -12.177
ATOM   2348  H02 WTR   298     -14.245  -4.331 -11.192
TER   
ATOM   2349  O00 WTR   299     -15.316  -2.572  -8.968
ATOM   2350  H01 WTR   299     -15.276  -1.703  -9.368
ATOM   2351  H02 WTR   299     -15.761  -2.431  -8.132
TER   
ATOM   2352  O00 WTR   300      -6.628  -4.533 -11.298
ATOM   2353  H01 WTR   300      -7.047  -5.394 -11.276
ATOM   2354  H02 WTR   300      -6.356  -4.422 -12.209
TER   
ATOM   2355  O00 WTR   301      -0.496   3.423 -14.403
ATOM   2356  H01 WTR   301      -0.730   2.628 -14.884
ATOM   2357  H02 WTR   301      -1.140   3.474 -13.697
TER   
ATOM   2358  O00 WTR   302      -7.824  -6.788 -11.807
ATOM   2359  H01 WTR   302      -8.761  -6.779 -11.612
ATOM   2360  H02 WTR   302      -7.774  -7.025 -12.733
TER   
ATOM   2361  O00 WTR   303      -3.583  -5.597 -12.542
ATOM   2362  H01 WTR   303      -3.736  -6.444 -12.123
ATOM   2363  H02 WTR   303      -3.100  -5.090 -11.888
TER   
ATOM   2364  O00 WTR   304      -6.657 -13.064 -15.824
ATOM   2365  H01 WTR   304      -6.759 -13.983 -15.575
ATOM   2366  H02 WTR   304      -6.062 -13.085 -16.574
TER   
ATOM   2367  O00 WTR   305      -9.738 -13.235 -13.643
ATOM   2368  H01 WTR   305      -9.051 -12.574 -13.558
ATOM   2369  H02 WTR   305      -9.615 -13.597 -14.521
TER   
ATOM   2370  O00 WTR   306      -3.661  -3.345 -15.437
ATOM   2371  H01 WTR   306      -2.965  -3.178 -14.802
ATOM   2372  H02 WTR   306      -4.452  -3.440 -14.907
TER   
ATOM   2373  O00 WTR   307      -4.592   0.944 -13.955
ATOM   2374  H01 WTR   307      -4.493   1.742 -13.436
ATOM   2375  H02 WTR   307      -4.445   1.225 -14.858
TER   
ATOM   2376  O00 WTR   308      -8.090  -1.969 -16.669
ATOM   2377  H01 WTR   308      -8.444  -1.087 -16.555
ATOM   2378  H02 WTR   308      -8.205  -2.386 -15.816
TER   
ATOM   2379  O00 WTR   309     -10.474  -6.032 -10.949
ATOM   2380  H01 WTR   309     -10.274  -5.097 -10.982
ATOM   2381  H02 WTR   309     -10.156  -6.316 -10.093
TER   
ATOM   2382  O00 WTR   310      -8.583   5.822 -14.030
ATOM   2383  H01 WTR   310      -7.819   5.247 -14.069
ATOM   2384  H02 WTR   310      -8.461   6.328 -13.227
TER   
ATOM   2385  O00 WTR   311       1.798  -2.638 -12.942
ATOM   2386  H01 WTR   311       1.967  -2.417 -12.026
ATOM   2387  H02 WTR   311       1.563  -3.566 -12.926
TER   
ATOM   2388  O00 WTR   312       4.781  -2.917 -15.961
ATOM   2389  H01 WTR   312       4.872  -2.337 -15.205
ATOM   2390  H02 WTR   312       4.474  -2.347 -16.665
TER   
ATOM   2391  O00 WTR   313     -10.009  -3.223 -11.454
ATOM   2392  H01 WTR   313      -9.397  -2.702 -11.974
ATOM   2393  H02 WTR   313     -10.762  -2.648 -11.321
TER   
ATOM   2394  O00 WTR   314     -10.449   4.020 -13.097
ATOM   2395  H01 WTR   314     -10.015   4.581 -13.740
ATOM   2396  H02 WTR   314     -10.950   3.396 -13.622
TER   
ATOM   2397  O00 WTR   315     -13.091  -1.382  -7.554
ATOM   2398  H01 WTR   315     -13.342  -1.080  -8.427
ATOM   2399  H02 WTR   315     -12.140  -1.482  -7.599
TER   
ATOM   2400  O00 WTR   316      -4.339  -0.776 -19.168
ATOM   2401  H01 WTR   316      -3.745  -0.670 -18.425
ATOM   2402  H02 WTR   316      -4.066  -0.102 -19.792
TER   
ATOM   2403  O00 WTR   317      -2.692   3.909 -12.043
ATOM   2404  H01 WTR   317      -2.646   4.829 -11.784
ATOM   2405  H02 WTR   317      -3.629   3.723 -12.103
TER   
ATOM   2406  O00 WTR   318      -2.710  -0.681 -16.758
ATOM   2407  H01 WTR   318      -3.438  -1.184 -16.392
ATOM   2408  H02 WTR   318      -2.108  -1.343 -17.099
TER   
ATOM   2409  O00 WTR   319       7.440  -5.129 -15.684
ATOM   2410  H01 WTR   319       7.456  -4.191 -15.876
ATOM   2411  H02 WTR   319       6.510  -5.340 -15.602
TER   
ATOM   2412  O00 WTR   320      -7.892   8.274 -14.961
ATOM   2413  H01 WTR   320      -6.988   8.132 -14.679
ATOM   2414  H02 WTR   320      -8.332   7.444 -14.780
TER   
ATOM   2415  O00 WTR   321      -7.523   3.289 -14.266
ATOM   2416  H01 WTR   321      -6.687   3.184 -13.811
ATOM   2417  H02 WTR   321      -8.160   3.436 -13.567
TER   
ATOM   2418  O00 WTR   322      -1.713  10.304 -16.506
ATOM   2419  H01 WTR   322      -1.109   9.599 -16.273
ATOM   2420  H02 WTR   322      -2.549   9.864 -16.658
TER   
ATOM   2421  O00 WTR   323      -4.442  -8.207  -8.986
ATOM   2422  H01 WTR   323      -4.232  -8.214  -9.920
ATOM   2423  H02 WTR   323      -5.276  -7.742  -8.931
TER   
ATOM   2424  O00 WTR   324      -7.355  -0.152 -13.331
ATOM   2425  H01 WTR   324      -7.628   0.271 -12.517
ATOM   2426  H02 WTR   324      -6.600   0.357 -13.625
TER   
ATOM   2427  O00 WTR   325       6.203   0.446 -16.746
ATOM   2428  H01 WTR   325       6.952   0.221 -17.297
ATOM   2429  H02 WTR   325       6.557   0.471 -15.857
TER   
ATOM   2430  O00 WTR   326      -9.588  -6.656 -17.264
ATOM   2431  H01 WTR   326      -9.274  -5.825 -17.621
ATOM   2432  H02 WTR   326      -9.944  -7.122 -18.021
TER   
ATOM   2433  O00 WTR   327      -5.739   4.037 -16.789
ATOM   2434  H01 WTR   327      -6.254   4.817 -16.996
ATOM   2435  H02 WTR   327      -6.182   3.650 -16.034
TER   
ATOM   2436  O00 WTR   328      -1.485 -21.646 -12.691
ATOM   2437  H01 WTR   328      -2.300 -21.560 -12.197
ATOM   2438  H02 WTR   328      -0.813 -21.289 -12.109
TER   
ATOM   2439  O00 WTR   329      -5.130 -18.637 -14.581
ATOM   2440  H01 WTR   329      -4.496 -18.991 -15.205
ATOM   2441  H02 WTR   329      -5.962 -19.040 -14.830
TER   
ATOM   2442  O00 WTR   330      -8.821   1.131 -11.053
ATOM   2443  H01 WTR   330      -8.377   1.949 -11.281
ATOM   2444  H02 WTR   330      -9.747   1.307 -11.217
TER   
ATOM   2445  O00 WTR   331       5.945  -2.332 -21.056
ATOM   2446  H01 WTR   331       6.497  -3.103 -20.924
ATOM   2447  H02 WTR   331       6.279  -1.931 -21.858
TER   
ATOM   2448  O00 WTR   332      -0.713   0.304 -19.857
ATOM   2449  H01 WTR   332       0.114   0.246 -20.337
ATOM   2450  H02 WTR   332      -0.954  -0.606 -19.686
TER   
ATOM   2451  O00 WTR   333      -1.670   1.469 -10.565
ATOM   2452  H01 WTR   333      -0.874   1.307 -11.071
ATOM   2453  H02 WTR   333      -2.123   2.163 -11.044
TER   
ATOM   2454  O00 WTR   334       8.212   6.908 -15.452
ATOM   2455  H01 WTR   334       8.647   6.077 -15.259
ATOM   2456  H02 WTR   334       8.267   6.992 -16.404
TER   
ATOM   2457  O00 WTR   335      17.568  -7.097 -10.569
ATOM   2458  H01 WTR   335      17.257  -6.990 -11.468
ATOM   2459  H02 WTR   335      18.075  -6.304 -10.395
TER   
ATOM   2460  O00 WTR   336       5.190  -6.324 -12.879
ATOM   2461  H01 WTR   336       4.569  -6.845 -12.370
ATOM   2462  H02 WTR   336       5.555  -5.702 -12.250
TER   
ATOM   2463  O00 WTR   337       3.332 -11.783  -4.054
ATOM   2464  H01 WTR   337       4.233 -12.079  -3.923
ATOM   2465  H02 WTR   337       3.327 -10.880  -3.735
TER   
ATOM   2466  O00 WTR   338      15.730   8.507 -11.968
ATOM   2467  H01 WTR   338      16.257   8.589 -11.173
ATOM   2468  H02 WTR   338      16.183   7.844 -12.489
TER   
ATOM   2469  O00 WTR   339       6.229  -6.840  -9.027
ATOM   2470  H01 WTR   339       6.555  -7.305  -9.797
ATOM   2471  H02 WTR   339       6.742  -7.192  -8.299
TER   
ATOM   2472  O00 WTR   340       3.935   7.694 -12.706
ATOM   2473  H01 WTR   340       4.623   7.429 -12.096
ATOM   2474  H02 WTR   340       4.205   7.325 -13.547
TER   
ATOM   2475  O00 WTR   341      17.304   6.102 -11.929
ATOM   2476  H01 WTR   341      17.253   6.036 -10.975
ATOM   2477  H02 WTR   341      18.074   6.647 -12.090
TER   
ATOM   2478  O00 WTR   342     -10.470 -21.971 -12.857
ATOM   2479  H01 WTR   342     -10.286 -22.405 -13.691
ATOM   2480  H02 WTR   342     -11.200 -21.382 -13.050
TER   
ATOM   2481  O00 WTR   343      -1.278  -2.776 -13.445
ATOM   2482  H01 WTR   343      -0.791  -1.997 -13.714
ATOM   2483  H02 WTR   343      -0.741  -3.510 -13.746
TER   
ATOM   2484  O00 WTR   344       3.514  -1.902 -20.265
ATOM   2485  H01 WTR   344       3.677  -1.373 -19.484
ATOM   2486  H02 WTR   344       4.385  -2.162 -20.565
TER   
ATOM   2487  O00 WTR   345      12.664  -6.142 -12.904
ATOM   2488  H01 WTR   345      11.967  -6.387 -13.513
ATOM   2489  H02 WTR   345      12.971  -6.975 -12.544
TER   
ATOM   2490  O00 WTR   346       8.422  -2.436 -13.111
ATOM   2491  H01 WTR   346       8.500  -3.390 -13.117
ATOM   2492  H02 WTR   346       8.578  -2.177 -14.019
TER   
ATOM   2493  O00 WTR   347       1.652   0.361 -15.936
ATOM   2494  H01 WTR   347       1.235   0.001 -15.153
ATOM   2495  H02 WTR   347       0.982   0.919 -16.330
TER   
ATOM   2496  O00 WTR   348       2.685   5.830 -10.969
ATOM   2497  H01 WTR   348       1.996   5.216 -11.222
ATOM   2498  H02 WTR   348       2.842   6.351 -11.757
TER   
ATOM   2499  O00 WTR   349      -0.497 -12.542 -20.476
ATOM   2500  H01 WTR   349      -0.935 -12.502 -19.625
ATOM   2501  H02 WTR   349       0.200 -11.889 -20.418
TER   
ATOM   2502  O00 WTR   350       7.321  -4.598 -20.548
ATOM   2503  H01 WTR   350       7.821  -4.911 -19.795
ATOM   2504  H02 WTR   350       6.463  -5.012 -20.455
TER   
ATOM   2505  O00 WTR   351       5.509  -1.752 -13.460
ATOM   2506  H01 WTR   351       5.010  -2.245 -12.809
ATOM   2507  H02 WTR   351       6.416  -2.028 -13.326
TER   
ATOM   2508  O00 WTR   352      18.627   5.360  -8.442
ATOM   2509  H01 WTR   352      18.430   5.424  -7.507
ATOM   2510  H02 WTR   352      18.368   6.209  -8.800
TER   
ATOM   2511  O00 WTR   353       9.161  -9.349 -14.245
ATOM   2512  H01 WTR   353       8.300  -9.207 -13.853
ATOM   2513  H02 WTR   353       9.700  -9.681 -13.528
TER   
ATOM   2514  O00 WTR   354      12.337  -6.421  -9.877
ATOM   2515  H01 WTR   354      12.427  -6.021 -10.742
ATOM   2516  H02 WTR   354      13.200  -6.321  -9.475
TER   
ATOM   2517  O00 WTR   355       3.922   3.996 -16.103
ATOM   2518  H01 WTR   355       3.823   3.993 -17.055
ATOM   2519  H02 WTR   355       3.127   3.576 -15.777
TER   
ATOM   2520  O00 WTR   356       7.576  -2.425 -16.189
ATOM   2521  H01 WTR   356       7.551  -1.954 -17.022
ATOM   2522  H02 WTR   356       6.659  -2.496 -15.926
TER   
ATOM   2523  O00 WTR   357      15.567   1.401 -11.143
ATOM   2524  H01 WTR   357      15.558   1.673 -10.225
ATOM   2525  H02 WTR   357      14.645   1.276 -11.365
TER   
ATOM   2526  O00 WTR   358      10.812  -3.745 -18.007
ATOM   2527  H01 WTR   358      10.031  -4.267 -18.193
ATOM   2528  H02 WTR   358      11.543  -4.346 -18.154
TER   
ATOM   2529  O00 WTR   359     -16.787   2.277 -15.567
ATOM   2530  H01 WTR   359     -17.500   2.887 -15.378
ATOM   2531  H02 WTR   359     -16.650   1.807 -14.744
TER   
ATOM   2532  O00 WTR   360      13.609   5.882 -13.610
ATOM   2533  H01 WTR   360      14.271   5.252 -13.324
ATOM   2534  H02 WTR   360      13.232   6.220 -12.798
TER   
ATOM   2535  O00 WTR   361       8.908  -5.769 -18.260
ATOM   2536  H01 WTR   361       8.315  -5.715 -17.510
ATOM   2537  H02 WTR   361       9.362  -6.603 -18.147
TER   
ATOM   2538  O00 WTR   362       7.501  -1.509 -18.904
ATOM   2539  H01 WTR   362       8.365  -1.630 -19.298
ATOM   2540  H02 WTR   362       6.892  -1.881 -19.542
TER   
ATOM   2541  O00 WTR   363       5.867   2.459 -10.257
ATOM   2542  H01 WTR   363       6.690   1.989 -10.389
ATOM   2543  H02 WTR   363       5.269   1.802  -9.900
TER   
ATOM   2544  O00 WTR   364       7.352   8.815 -13.247
ATOM   2545  H01 WTR   364       7.756   8.372 -13.993
ATOM   2546  H02 WTR   364       7.750   8.403 -12.480
TER   
ATOM   2547  O00 WTR   365      13.054  -5.588 -18.601
ATOM   2548  H01 WTR   365      13.623  -4.978 -19.070
ATOM   2549  H02 WTR   365      13.545  -5.816 -17.812
TER   
ATOM   2550  O00 WTR   366       1.991   2.621 -14.569
ATOM   2551  H01 WTR   366       1.116   3.006 -14.519
ATOM   2552  H02 WTR   366       1.850   1.749 -14.935
TER   
ATOM   2553  O00 WTR   367       5.196  -0.644 -10.400
ATOM   2554  H01 WTR   367       6.110  -0.568 -10.125
ATOM   2555  H02 WTR   367       4.834  -1.333  -9.843
TER   
ATOM   2556  O00 WTR   368      -0.423   6.116 -13.835
ATOM   2557  H01 WTR   368      -0.717   5.288 -14.215
ATOM   2558  H02 WTR   368      -1.209   6.491 -13.439
TER   
ATOM   2559  O00 WTR   369       7.898   5.404 -12.437
ATOM   2560  H01 WTR   369       6.954   5.377 -12.590
ATOM   2561  H02 WTR   369       8.277   4.980 -13.207
TER   
ATOM   2562  O00 WTR   370       3.797  -0.738 -17.504
ATOM   2563  H01 WTR   370       4.535  -0.153 -17.334
ATOM   2564  H02 WTR   370       3.091  -0.399 -16.954
TER   
ATOM   2565  O00 WTR   371      15.346   3.939 -12.462
ATOM   2566  H01 WTR   371      15.969   4.609 -12.181
ATOM   2567  H02 WTR   371      15.607   3.152 -11.985
TER   
ATOM   2568  O00 WTR   372       4.243  -6.976 -17.949
ATOM   2569  H01 WTR   372       4.403  -6.402 -17.200
ATOM   2570  H02 WTR   372       4.339  -6.407 -18.713
TER   
ATOM   2571  O00 WTR   373      19.968  -0.272 -13.018
ATOM   2572  H01 WTR   373      20.045   0.669 -12.859
ATOM   2573  H02 WTR   373      20.023  -0.667 -12.148
TER   
ATOM   2574  O00 WTR   374       9.811   4.490 -14.019
ATOM   2575  H01 WTR   374      10.134   4.330 -13.132
ATOM   2576  H02 WTR   374      10.573   4.351 -14.581
TER   
ATOM   2577  O00 WTR   375       6.188  -4.275 -11.315
ATOM   2578  H01 WTR   375       7.078  -3.925 -11.350
ATOM   2579  H02 WTR   375       5.866  -4.028 -10.448
TER   
ATOM   2580  O00 WTR   376       7.102   0.684 -14.156
ATOM   2581  H01 WTR   376       6.602   0.019 -13.683
ATOM   2582  H02 WTR   376       6.576   1.480 -14.078
TER   
ATOM   2583  O00 WTR   377       5.365 -18.437 -10.457
ATOM   2584  H01 WTR   377       4.925 -19.044  -9.862
ATOM   2585  H02 WTR   377       5.002 -17.580 -10.237
TER   
ATOM   2586  O00 WTR   378      17.930   3.418 -10.422
ATOM   2587  H01 WTR   378      18.152   4.087  -9.774
ATOM   2588  H02 WTR   378      18.065   2.588  -9.965
TER   
ATOM   2589  O00 WTR   379      10.552  -7.069 -14.710
ATOM   2590  H01 WTR   379      10.020  -7.847 -14.545
ATOM   2591  H02 WTR   379      10.155  -6.387 -14.168
TER   
ATOM   2592  O00 WTR   380       5.580   2.909 -14.144
ATOM   2593  H01 WTR   380       5.164   3.485 -13.503
ATOM   2594  H02 WTR   380       5.155   3.128 -14.974
TER   
ATOM   2595  O00 WTR   381      -1.673  -9.461 -15.746
ATOM   2596  H01 WTR   381      -1.826  -9.512 -16.689
ATOM   2597  H02 WTR   381      -1.688  -8.523 -15.551
TER   
ATOM   2598  O00 WTR   382      -3.351  -3.787 -18.343
ATOM   2599  H01 WTR   382      -4.237  -3.664 -18.685
ATOM   2600  H02 WTR   382      -3.423  -3.580 -17.412
TER   
ATOM   2601  O00 WTR   383     -20.462  -8.287  -9.048
ATOM   2602  H01 WTR   383     -20.727  -7.428  -9.377
ATOM   2603  H02 WTR   383     -20.189  -8.769  -9.829
TER   
ATOM   2604  O00 WTR   384       3.335 -14.585 -14.763
ATOM   2605  H01 WTR   384       2.875 -14.341 -15.566
ATOM   2606  H02 WTR   384       2.687 -14.461 -14.069
TER   
ATOM   2607  O00 WTR   385       4.967  -5.661 -15.793
ATOM   2608  H01 WTR   385       4.662  -5.917 -14.922
ATOM   2609  H02 WTR   385       4.713  -4.742 -15.875
TER   
ATOM   2610  O00 WTR   386      -0.997   1.579 -17.502
ATOM   2611  H01 WTR   386      -0.700   1.237 -18.345
ATOM   2612  H02 WTR   386      -1.507   0.866 -17.119
TER   
ATOM   2613  O00 WTR   387       3.480  -9.645 -21.362
ATOM   2614  H01 WTR   387       4.223 -10.001 -20.876
ATOM   2615  H02 WTR   387       2.748 -10.220 -21.138
TER   
ATOM   2616  O00 WTR   388      -8.830 -25.307  -7.464
ATOM   2617  H01 WTR   388      -9.058 -25.789  -8.259
ATOM   2618  H02 WTR   388      -7.882 -25.187  -7.519
TER   
ATOM   2619  O00 WTR   389      -0.964  -0.123  -8.342
ATOM   2620  H01 WTR   389      -0.176  -0.262  -8.867
ATOM   2621  H02 WTR   389      -1.467   0.528  -8.832
TER   
ATOM   2622  O00 WTR   390       0.421   4.097 -11.697
ATOM   2623  H01 WTR   390       0.141   4.662 -12.418
ATOM   2624  H02 WTR   390       0.014   4.480 -10.920
TER   
ATOM   2625  O00 WTR   391      14.154  -6.109 -16.024
ATOM   2626  H01 WTR   391      14.077  -5.292 -15.532
ATOM   2627  H02 WTR   391      14.262  -6.784 -15.354
TER   
ATOM   2628  O00 WTR   392      14.087 -19.022 -14.362
ATOM   2629  H01 WTR   392      13.632 -19.622 -13.771
ATOM   2630  H02 WTR   392      13.390 -18.620 -14.880
TER   
ATOM   2631  O00 WTR   393       1.447 -20.660 -22.871
ATOM   2632  H01 WTR   393       0.980 -20.605 -23.705
ATOM   2633  H02 WTR   393       0.764 -20.835 -22.224
TER   
ATOM   2634  O00 WTR   394      11.373 -16.219 -18.715
ATOM   2635  H01 WTR   394      10.918 -15.611 -18.132
ATOM   2636  H02 WTR   394      10.824 -17.003 -18.720
TER   
ATOM   2637  O00 WTR   395      12.068 -18.352 -16.133
ATOM   2638  H01 WTR   395      11.485 -17.681 -15.779
ATOM   2639  H02 WTR   395      11.720 -19.176 -15.792
TER   
ATOM   2640  O00 WTR   396      15.523 -11.149 -14.652
ATOM   2641  H01 WTR   396      15.787 -12.061 -14.772
ATOM   2642  H02 WTR   396      14.586 -11.194 -14.460
TER   
ATOM   2643  O00 WTR   397      14.177  -8.619 -15.209
ATOM   2644  H01 WTR   397      13.628  -8.671 -14.426
ATOM   2645  H02 WTR   397      14.652  -9.449 -15.225
TER   
ATOM   2646  O00 WTR   398      12.741 -15.626 -13.122
ATOM   2647  H01 WTR   398      13.274 -15.124 -12.506
ATOM   2648  H02 WTR   398      12.800 -15.139 -13.944
TER   
ATOM   2649  O00 WTR   399       5.245 -18.289 -17.634
ATOM   2650  H01 WTR   399       5.834 -17.566 -17.849
ATOM   2651  H02 WTR   399       5.632 -19.050 -18.066
TER   
ATOM   2652  O00 WTR   400      10.883 -16.093  -0.835
ATOM   2653  H01 WTR   400      10.597 -16.958  -0.541
ATOM   2654  H02 WTR   400      10.320 -15.896  -1.584
TER   
ATOM   2655  O00 WTR   401       6.074 -14.509 -14.671
ATOM   2656  H01 WTR   401       5.122 -14.599 -14.701
ATOM   2657  H02 WTR   401       6.227 -13.564 -14.703
TER   
ATOM   2658  O00 WTR   402       9.055 -14.755 -20.580
ATOM   2659  H01 WTR   402       9.256 -15.378 -19.882
ATOM   2660  H02 WTR   402       9.348 -15.189 -21.381
TER   
ATOM   2661  O00 WTR   403      12.098 -13.270 -18.055
ATOM   2662  H01 WTR   403      12.549 -12.815 -18.766
ATOM   2663  H02 WTR   403      11.188 -12.980 -18.125
TER   
ATOM   2664  O00 WTR   404      15.228  -7.029  -8.556
ATOM   2665  H01 WTR   404      15.860  -6.827  -9.246
ATOM   2666  H02 WTR   404      15.579  -6.598  -7.777
TER   
ATOM   2667  O00 WTR   405       5.119  -8.917  -6.691
ATOM   2668  H01 WTR   405       4.673  -8.189  -7.124
ATOM   2669  H02 WTR   405       4.527  -9.661  -6.803
TER   
ATOM   2670  O00 WTR   406      11.517 -19.281  -4.166
ATOM   2671  H01 WTR   406      11.958 -19.749  -4.875
ATOM   2672  H02 WTR   406      12.228 -18.897  -3.653
TER   
ATOM   2673  O00 WTR   407      17.215  -0.451 -12.754
ATOM   2674  H01 WTR   407      16.888   0.396 -12.452
ATOM   2675  H02 WTR   407      18.162  -0.329 -12.829
TER   
ATOM   2676  O00 WTR   408      15.670  -1.866  -9.585
ATOM   2677  H01 WTR   408      15.182  -1.096  -9.294
ATOM   2678  H02 WTR   408      16.555  -1.541  -9.750
TER   
ATOM   2679  O00 WTR   409      13.211  -3.915 -11.044
ATOM   2680  H01 WTR   409      13.688  -3.095 -11.165
ATOM   2681  H02 WTR   409      13.640  -4.533 -11.637
TER   
ATOM   2682  O00 WTR   410      17.534  -3.749 -12.277
ATOM   2683  H01 WTR   410      18.155  -3.055 -12.500
ATOM   2684  H02 WTR   410      16.676  -3.376 -12.479
TER   
ATOM   2685  O00 WTR   411      12.018   4.486 -15.612
ATOM   2686  H01 WTR   411      12.575   3.710 -15.670
ATOM   2687  H02 WTR   411      12.425   5.022 -14.930
TER   
ATOM   2688  O00 WTR   412      10.969  -3.734 -15.259
ATOM   2689  H01 WTR   412      11.911  -3.795 -15.097
ATOM   2690  H02 WTR   412      10.877  -3.888 -16.200
TER   
ATOM   2691  O00 WTR   413      13.857  -3.930 -14.482
ATOM   2692  H01 WTR   413      14.249  -3.122 -14.813
ATOM   2693  H02 WTR   413      13.642  -3.736 -13.570
TER   
ATOM   2694  O00 WTR   414      11.213 -16.271 -21.757
ATOM   2695  H01 WTR   414      11.752 -16.366 -20.971
ATOM   2696  H02 WTR   414      11.473 -17.004 -22.315
TER   
ATOM   2697  O00 WTR   415      15.127  11.087 -10.851
ATOM   2698  H01 WTR   415      14.962  10.410 -11.507
ATOM   2699  H02 WTR   415      15.785  10.704 -10.271
TER   
ATOM   2700  O00 WTR   416      20.461   1.800  -8.924
ATOM   2701  H01 WTR   416      19.648   1.662  -8.437
ATOM   2702  H02 WTR   416      20.958   0.992  -8.794
TER   
ATOM   2703  O00 WTR   417      13.359   2.533 -13.972
ATOM   2704  H01 WTR   417      13.008   1.974 -13.279
ATOM   2705  H02 WTR   417      13.968   3.119 -13.524
TER   
ATOM   2706  O00 WTR   418      15.727 -10.873 -12.029
ATOM   2707  H01 WTR   418      15.850 -10.972 -12.973
ATOM   2708  H02 WTR   418      16.532 -11.222 -11.645
TER   
ATOM   2709  O00 WTR   419      20.371   2.280 -11.636
ATOM   2710  H01 WTR   419      19.527   2.676 -11.419
ATOM   2711  H02 WTR   419      20.715   1.972 -10.798
TER   
ATOM   2712  O00 WTR   420       6.542 -15.830 -17.185
ATOM   2713  H01 WTR   420       6.248 -15.258 -17.894
ATOM   2714  H02 WTR   420       6.491 -15.285 -16.400
TER   
ATOM   2715  O00 WTR   421      11.256  -3.175  -9.268
ATOM   2716  H01 WTR   421      11.859  -3.567  -9.900
ATOM   2717  H02 WTR   421      11.800  -2.577  -8.757
TER   
ATOM   2718  O00 WTR   422      11.345  -9.816  -7.905
ATOM   2719  H01 WTR   422      10.911  -8.963  -7.944
ATOM   2720  H02 WTR   422      12.111  -9.670  -7.350
TER   
ATOM   2721  O00 WTR   423       9.292 -24.505 -11.756
ATOM   2722  H01 WTR   423      10.012 -23.920 -11.523
ATOM   2723  H02 WTR   423       9.251 -25.135 -11.036
TER   
ATOM   2724  O00 WTR   424     -12.379  13.649 -16.306
ATOM   2725  H01 WTR   424     -13.015  13.967 -15.664
ATOM   2726  H02 WTR   424     -12.786  12.869 -16.681
TER   
ATOM   2727  O00 WTR   425     -10.501  15.703 -16.122
ATOM   2728  H01 WTR   425     -11.234  15.134 -16.357
ATOM   2729  H02 WTR   425     -10.889  16.373 -15.559
TER   
ATOM   2730  O00 WTR   426       0.553   8.684 -14.805
ATOM   2731  H01 WTR   426       0.538   7.727 -14.794
ATOM   2732  H02 WTR   426       0.106   8.940 -13.999
TER   
ATOM   2733  O00 WTR   427      -7.475   9.172 -10.764
ATOM   2734  H01 WTR   427      -7.486   8.244 -10.995
ATOM   2735  H02 WTR   427      -6.871   9.228 -10.023
TER   
ATOM   2736  O00 WTR   428       4.976  10.004 -14.205
ATOM   2737  H01 WTR   428       5.851   9.620 -14.158
ATOM   2738  H02 WTR   428       4.392   9.308 -13.904
TER   
ATOM   2739  O00 WTR   429      -2.584  12.738 -15.168
ATOM   2740  H01 WTR   429      -2.158  12.102 -15.743
ATOM   2741  H02 WTR   429      -3.421  12.333 -14.941
TER   
ATOM   2742  O00 WTR   430       4.935  13.803 -17.150
ATOM   2743  H01 WTR   430       5.321  14.359 -17.827
ATOM   2744  H02 WTR   430       4.670  13.009 -17.615
TER   
ATOM   2745  O00 WTR   431       0.287  11.534 -10.741
ATOM   2746  H01 WTR   431      -0.170  11.853  -9.963
ATOM   2747  H02 WTR   431      -0.167  10.723 -10.970
TER   
ATOM   2748  O00 WTR   432       2.860  17.705 -10.897
ATOM   2749  H01 WTR   432       3.417  17.845 -10.132
ATOM   2750  H02 WTR   432       2.058  18.191 -10.703
TER   
ATOM   2751  O00 WTR   433       3.704  18.392  -7.964
ATOM   2752  H01 WTR   433       3.534  19.317  -7.785
ATOM   2753  H02 WTR   433       3.644  17.967  -7.108
TER   
ATOM   2754  O00 WTR   434       3.221  11.010 -16.343
ATOM   2755  H01 WTR   434       3.701  10.559 -15.648
ATOM   2756  H02 WTR   434       3.178  10.374 -17.057
TER   
ATOM   2757  O00 WTR   435      -0.952  12.657  -7.509
ATOM   2758  H01 WTR   435      -0.787  12.975  -6.621
ATOM   2759  H02 WTR   435      -1.848  12.322  -7.482
TER   
ATOM   2760  O00 WTR   436       4.061  15.651 -15.152
ATOM   2761  H01 WTR   436       4.368  14.989 -15.772
ATOM   2762  H02 WTR   436       4.617  16.412 -15.319
TER   
ATOM   2763  O00 WTR   437       0.621   1.509 -12.002
ATOM   2764  H01 WTR   437       1.447   1.611 -12.474
ATOM   2765  H02 WTR   437       0.340   2.404 -11.814
TER   
ATOM   2766  O00 WTR   438     -11.822   9.005 -13.071
ATOM   2767  H01 WTR   438     -10.908   9.143 -13.322
ATOM   2768  H02 WTR   438     -12.049   9.780 -12.556
TER   
ATOM   2769  O00 WTR   439       3.009  10.163 -11.733
ATOM   2770  H01 WTR   439       3.548   9.412 -11.980
ATOM   2771  H02 WTR   439       2.605   9.906 -10.904
TER   
ATOM   2772  O00 WTR   440      -7.376   6.618 -11.652
ATOM   2773  H01 WTR   440      -8.032   5.934 -11.514
ATOM   2774  H02 WTR   440      -6.575   6.262 -11.268
TER   
ATOM   2775  O00 WTR   441     -17.220 -19.049  -3.768
ATOM   2776  H01 WTR   441     -17.351 -19.357  -2.872
ATOM   2777  H02 WTR   441     -17.077 -19.846  -4.278
TER   
ATOM   2778  O00 WTR   442     -16.637 -23.991  13.314
ATOM   2779  H01 WTR   442     -15.936 -24.219  12.704
ATOM   2780  H02 WTR   442     -17.323 -23.616  12.762
TER   
ATOM   2781  O00 WTR   443      -8.413 -22.885   1.681
ATOM   2782  H01 WTR   443      -7.830 -23.547   2.054
ATOM   2783  H02 WTR   443      -8.071 -22.732   0.801
TER   
ATOM   2784  O00 WTR   444     -17.050 -25.462   7.782
ATOM   2785  H01 WTR   444     -17.847 -25.418   7.253
ATOM   2786  H02 WTR   444     -16.440 -25.977   7.254
TER   
ATOM   2787  O00 WTR   445     -17.725 -21.933  11.682
ATOM   2788  H01 WTR   445     -17.430 -21.030  11.799
ATOM   2789  H02 WTR   445     -17.714 -22.068  10.734
TER   
ATOM   2790  O00 WTR   446     -17.505 -22.989   8.924
ATOM   2791  H01 WTR   446     -17.467 -23.869   8.550
ATOM   2792  H02 WTR   446     -16.592 -22.766   9.106
TER   
ATOM   2793  O00 WTR   447     -14.741 -21.675  14.395
ATOM   2794  H01 WTR   447     -15.418 -22.351  14.366
ATOM   2795  H02 WTR   447     -14.741 -21.298  13.515
TER   
ATOM   2796  O00 WTR   448     -14.457 -20.243  12.017
ATOM   2797  H01 WTR   448     -15.168 -19.776  11.578
ATOM   2798  H02 WTR   448     -13.855 -19.555  12.297
TER   
ATOM   2799  O00 WTR   449     -12.332 -22.053   7.067
ATOM   2800  H01 WTR   449     -12.848 -21.247   7.102
ATOM   2801  H02 WTR   449     -12.962 -22.730   6.819
TER   
ATOM   2802  O00 WTR   450     -14.377 -20.076   7.878
ATOM   2803  H01 WTR   450     -14.568 -20.737   8.544
ATOM   2804  H02 WTR   450     -15.131 -20.105   7.289
TER   
ATOM   2805  O00 WTR   451     -11.146 -20.742  -0.280
ATOM   2806  H01 WTR   451     -11.094 -20.659  -1.232
ATOM   2807  H02 WTR   451     -11.226 -19.842   0.036
TER   
ATOM   2808  O00 WTR   452     -12.630 -19.728 -12.993
ATOM   2809  H01 WTR   452     -12.617 -19.249 -12.165
ATOM   2810  H02 WTR   452     -13.560 -19.844 -13.188
TER   
ATOM   2811  O00 WTR   453     -16.825 -23.764  -8.872
ATOM   2812  H01 WTR   453     -16.241 -24.512  -8.746
ATOM   2813  H02 WTR   453     -16.415 -23.253  -9.569
TER   
ATOM   2814  O00 WTR   454     -17.318 -23.289  -5.779
ATOM   2815  H01 WTR   454     -17.259 -23.521  -6.705
ATOM   2816  H02 WTR   454     -16.670 -22.593  -5.664
TER   
ATOM   2817  O00 WTR   455      -9.552 -23.203  13.907
ATOM   2818  H01 WTR   455     -10.015 -23.688  14.590
ATOM   2819  H02 WTR   455      -8.841 -23.785  13.638
TER   
ATOM   2820  O00 WTR   456     -21.212 -19.090  -7.320
ATOM   2821  H01 WTR   456     -20.505 -18.455  -7.439
ATOM   2822  H02 WTR   456     -21.637 -19.140  -8.176
TER   
ATOM   2823  O00 WTR   457     -17.368 -20.028  -1.112
ATOM   2824  H01 WTR   457     -16.910 -19.946  -0.276
ATOM   2825  H02 WTR   457     -17.564 -20.962  -1.189
TER   
ATOM   2826  O00 WTR   458     -14.021 -22.532   0.915
ATOM   2827  H01 WTR   458     -13.108 -22.331   0.708
ATOM   2828  H02 WTR   458     -14.490 -21.714   0.752
TER   
ATOM   2829  O00 WTR   459     -19.448 -23.066  -9.855
ATOM   2830  H01 WTR   459     -18.758 -23.448  -9.312
ATOM   2831  H02 WTR   459     -19.100 -23.099 -10.745
TER   
ATOM   2832  O00 WTR   460     -10.531 -26.276  -5.328
ATOM   2833  H01 WTR   460     -10.087 -26.977  -4.850
ATOM   2834  H02 WTR   460      -9.932 -26.055  -6.041
TER   
ATOM   2835  O00 WTR   461      -9.864 -25.782 -14.121
ATOM   2836  H01 WTR   461     -10.625 -25.678 -13.550
ATOM   2837  H02 WTR   461     -10.107 -26.490 -14.717
TER   
ATOM   2838  O00 WTR   462     -19.161 -20.351 -10.159
ATOM   2839  H01 WTR   462     -19.214 -21.301 -10.061
ATOM   2840  H02 WTR   462     -18.269 -20.190 -10.466
TER   
ATOM   2841  O00 WTR   463     -15.354 -24.383   2.764
ATOM   2842  H01 WTR   463     -14.725 -23.918   2.212
ATOM   2843  H02 WTR   463     -14.917 -25.205   2.987
TER   
ATOM   2844  O00 WTR   464     -12.903 -26.501  -6.945
ATOM   2845  H01 WTR   464     -12.064 -26.148  -6.649
ATOM   2846  H02 WTR   464     -12.675 -27.097  -7.658
TER   
ATOM   2847  O00 WTR   465     -16.746 -22.784   4.382
ATOM   2848  H01 WTR   465     -17.349 -23.352   4.863
ATOM   2849  H02 WTR   465     -16.274 -23.376   3.797
TER   
ATOM   2850  O00 WTR   466     -15.547 -27.006   5.252
ATOM   2851  H01 WTR   466     -15.757 -27.931   5.130
ATOM   2852  H02 WTR   466     -14.860 -26.829   4.608
TER   
ATOM   2853  O00 WTR   467     -14.546 -23.952 -13.255
ATOM   2854  H01 WTR   467     -14.570 -23.259 -13.915
ATOM   2855  H02 WTR   467     -15.006 -23.581 -12.502
TER   
ATOM   2856  O00 WTR   468     -15.982 -20.894  -6.142
ATOM   2857  H01 WTR   468     -16.748 -20.623  -6.648
ATOM   2858  H02 WTR   468     -15.305 -21.057  -6.799
TER   
ATOM   2859  O00 WTR   469     -18.380 -20.108   2.706
ATOM   2860  H01 WTR   469     -18.784 -20.941   2.464
ATOM   2861  H02 WTR   469     -18.673 -19.951   3.604
TER   
ATOM   2862  O00 WTR   470     -15.106 -25.827  -8.359
ATOM   2863  H01 WTR   470     -14.426 -26.041  -7.721
ATOM   2864  H02 WTR   470     -15.768 -26.509  -8.243
TER   
ATOM   2865  O00 WTR   471     -18.137 -22.559  -1.717
ATOM   2866  H01 WTR   471     -18.597 -22.498  -2.554
ATOM   2867  H02 WTR   471     -17.767 -23.442  -1.710
TER   
ATOM   2868  O00 WTR   472      -4.781 -21.004  17.254
ATOM   2869  H01 WTR   472      -4.386 -20.150  17.078
ATOM   2870  H02 WTR   472      -4.054 -21.623  17.190
TER   
ATOM   2871  O00 WTR   473      -8.792 -17.506   6.593
ATOM   2872  H01 WTR   473      -9.498 -17.943   7.069
ATOM   2873  H02 WTR   473      -8.027 -18.064   6.735
TER   
ATOM   2874  O00 WTR   474       3.282 -26.916   8.262
ATOM   2875  H01 WTR   474       3.379 -25.985   8.065
ATOM   2876  H02 WTR   474       4.055 -27.133   8.784
TER   
ATOM   2877  O00 WTR   475       0.851 -24.295  -3.402
ATOM   2878  H01 WTR   475       1.598 -24.734  -3.809
ATOM   2879  H02 WTR   475       0.384 -24.994  -2.944
TER   
ATOM   2880  O00 WTR   476       0.177 -17.688   3.427
ATOM   2881  H01 WTR   476       0.375 -17.803   4.356
ATOM   2882  H02 WTR   476       0.208 -16.741   3.290
TER   
ATOM   2883  O00 WTR   477      -5.068 -28.495  -1.888
ATOM   2884  H01 WTR   477      -4.559 -29.290  -1.729
ATOM   2885  H02 WTR   477      -5.943 -28.701  -1.559
TER   
ATOM   2886  O00 WTR   478     -11.635 -18.598   5.179
ATOM   2887  H01 WTR   478     -10.845 -18.442   4.661
ATOM   2888  H02 WTR   478     -11.317 -19.006   5.985
TER   
ATOM   2889  O00 WTR   479      -5.498 -19.289   2.761
ATOM   2890  H01 WTR   479      -4.726 -19.749   3.091
ATOM   2891  H02 WTR   479      -5.539 -19.523   1.834
TER   
ATOM   2892  O00 WTR   480      -8.676 -28.397   3.095
ATOM   2893  H01 WTR   480      -8.748 -27.513   3.455
ATOM   2894  H02 WTR   480      -9.473 -28.511   2.577
TER   
ATOM   2895  O00 WTR   481      -0.528 -28.662   7.009
ATOM   2896  H01 WTR   481      -1.223 -28.364   6.423
ATOM   2897  H02 WTR   481      -0.135 -29.408   6.556
TER   
ATOM   2898  O00 WTR   482      -8.966 -26.359   6.834
ATOM   2899  H01 WTR   482      -8.127 -26.711   7.130
ATOM   2900  H02 WTR   482      -9.524 -26.383   7.611
TER   
ATOM   2901  O00 WTR   483      -1.195 -25.246   1.369
ATOM   2902  H01 WTR   483      -0.348 -25.172   1.810
ATOM   2903  H02 WTR   483      -1.083 -24.760   0.552
TER   
ATOM   2904  O00 WTR   484      -6.318 -26.152   6.159
ATOM   2905  H01 WTR   484      -6.489 -26.582   5.322
ATOM   2906  H02 WTR   484      -6.722 -25.288   6.071
TER   
ATOM   2907  O00 WTR   485      -4.295 -25.944  -0.633
ATOM   2908  H01 WTR   485      -4.573 -26.775  -1.019
ATOM   2909  H02 WTR   485      -3.961 -26.181   0.232
TER   
ATOM   2910  O00 WTR   486      -6.176 -24.846  10.703
ATOM   2911  H01 WTR   486      -6.472 -23.935  10.712
ATOM   2912  H02 WTR   486      -5.735 -24.947   9.860
TER   
ATOM   2913  O00 WTR   487       0.169 -20.151   6.619
ATOM   2914  H01 WTR   487       0.374 -20.009   7.543
ATOM   2915  H02 WTR   487       0.853 -20.743   6.309
TER   
ATOM   2916  O00 WTR   488     -11.254 -17.997   0.784
ATOM   2917  H01 WTR   488     -11.631 -17.837  -0.081
ATOM   2918  H02 WTR   488     -10.864 -17.159   1.035
TER   
ATOM   2919  O00 WTR   489      -3.496 -21.896   6.990
ATOM   2920  H01 WTR   489      -3.087 -21.752   7.843
ATOM   2921  H02 WTR   489      -4.404 -22.121   7.195
TER   
ATOM   2922  O00 WTR   490     -11.641 -23.938  12.038
ATOM   2923  H01 WTR   490     -10.797 -23.763  12.455
ATOM   2924  H02 WTR   490     -11.597 -24.860  11.786
TER   
ATOM   2925  O00 WTR   491     -10.518 -25.802   9.210
ATOM   2926  H01 WTR   491      -9.758 -25.424   9.652
ATOM   2927  H02 WTR   491     -10.894 -26.406   9.851
TER   
ATOM   2928  O00 WTR   492      -3.545 -22.627  -0.472
ATOM   2929  H01 WTR   492      -2.782 -23.204  -0.430
ATOM   2930  H02 WTR   492      -3.221 -21.777  -0.175
TER   
ATOM   2931  O00 WTR   493      -0.185 -14.887   3.265
ATOM   2932  H01 WTR   493       0.424 -14.259   3.655
ATOM   2933  H02 WTR   493      -0.948 -14.871   3.842
TER   
ATOM   2934  O00 WTR   494      -4.735 -25.373   8.374
ATOM   2935  H01 WTR   494      -5.128 -25.602   7.532
ATOM   2936  H02 WTR   494      -3.871 -25.028   8.148
TER   
ATOM   2937  O00 WTR   495      -8.789 -25.644   3.990
ATOM   2938  H01 WTR   495      -9.695 -25.472   3.736
ATOM   2939  H02 WTR   495      -8.836 -25.844   4.925
TER   
ATOM   2940  O00 WTR   496      -7.450 -18.040  17.002
ATOM   2941  H01 WTR   496      -7.738 -18.285  16.122
ATOM   2942  H02 WTR   496      -7.748 -18.758  17.561
TER   
ATOM   2943  O00 WTR   497      -6.393 -23.427  -0.443
ATOM   2944  H01 WTR   497      -6.404 -23.713  -1.356
ATOM   2945  H02 WTR   497      -5.464 -23.345  -0.228
TER   
ATOM   2946  O00 WTR   498      -6.227 -22.172   7.867
ATOM   2947  H01 WTR   498      -6.798 -22.785   7.404
ATOM   2948  H02 WTR   498      -6.356 -21.337   7.417
TER   
ATOM   2949  O00 WTR   499      -2.317 -28.757   2.967
ATOM   2950  H01 WTR   499      -2.049 -28.418   2.113
ATOM   2951  H02 WTR   499      -3.020 -29.376   2.770
TER   
ATOM   2952  O00 WTR   500      -4.911 -23.757   4.474
ATOM   2953  H01 WTR   500      -5.071 -23.511   5.386
ATOM   2954  H02 WTR   500      -3.958 -23.792   4.399
TER   
ATOM   2955  O00 WTR   501      -1.628 -26.897  15.656
ATOM   2956  H01 WTR   501      -2.343 -27.246  15.124
ATOM   2957  H02 WTR   501      -1.101 -27.664  15.882
TER   
ATOM   2958  O00 WTR   502     -18.840 -19.244   5.425
ATOM   2959  H01 WTR   502     -19.203 -18.908   6.244
ATOM   2960  H02 WTR   502     -18.079 -19.759   5.692
TER   
ATOM   2961  O00 WTR   503       1.863 -24.194  -0.758
ATOM   2962  H01 WTR   503       2.691 -23.738  -0.610
ATOM   2963  H02 WTR   503       1.685 -24.074  -1.691
TER   
ATOM   2964  O00 WTR   504       3.272 -20.413  -3.647
ATOM   2965  H01 WTR   504       4.083 -19.935  -3.472
ATOM   2966  H02 WTR   504       3.086 -20.240  -4.570
TER   
ATOM   2967  O00 WTR   505       3.799 -20.046   7.502
ATOM   2968  H01 WTR   505       3.371 -20.645   8.114
ATOM   2969  H02 WTR   505       3.968 -19.257   8.018
TER   
ATOM   2970  O00 WTR   506     -13.827 -26.778   2.915
ATOM   2971  H01 WTR   506     -13.068 -26.821   3.497
ATOM   2972  H02 WTR   506     -13.467 -26.926   2.040
TER   
ATOM   2973  O00 WTR   507      -8.620 -28.090  12.385
ATOM   2974  H01 WTR   507      -8.300 -27.341  12.887
ATOM   2975  H02 WTR   507      -8.167 -28.028  11.544
TER   
ATOM   2976  O00 WTR   508      -3.723 -21.991  12.162
ATOM   2977  H01 WTR   508      -2.796 -21.894  12.378
ATOM   2978  H02 WTR   508      -4.160 -21.301  12.661
TER   
ATOM   2979  O00 WTR   509     -10.752 -23.719  16.268
ATOM   2980  H01 WTR   509     -11.227 -24.497  16.561
ATOM   2981  H02 WTR   509     -11.421 -23.038  16.205
TER   
ATOM   2982  O00 WTR   510      -0.983 -27.905   0.503
ATOM   2983  H01 WTR   510      -1.307 -28.028  -0.390
ATOM   2984  H02 WTR   510      -1.074 -26.966   0.663
TER   
ATOM   2985  O00 WTR   511      -8.279 -22.430  16.852
ATOM   2986  H01 WTR   511      -9.126 -22.844  17.015
ATOM   2987  H02 WTR   511      -8.424 -21.879  16.084
TER   
ATOM   2988  O00 WTR   512      -3.933 -21.950  -5.213
ATOM   2989  H01 WTR   512      -4.097 -21.007  -5.213
ATOM   2990  H02 WTR   512      -3.335 -22.090  -4.478
TER   
ATOM   2991  O00 WTR   513       5.054 -17.930   9.162
ATOM   2992  H01 WTR   513       4.920 -17.066   9.550
ATOM   2993  H02 WTR   513       6.003 -18.055   9.177
TER   
ATOM   2994  O00 WTR   514      -7.643 -27.157   9.798
ATOM   2995  H01 WTR   514      -7.149 -26.373  10.041
ATOM   2996  H02 WTR   514      -6.985 -27.754   9.442
TER   
ATOM   2997  O00 WTR   515      -4.874 -28.067   9.656
ATOM   2998  H01 WTR   515      -3.994 -28.426   9.544
ATOM   2999  H02 WTR   515      -4.789 -27.143   9.420
TER   
ATOM   3000  O00 WTR   516     -10.944 -21.702   4.574
ATOM   3001  H01 WTR   516     -11.023 -22.114   5.434
ATOM   3002  H02 WTR   516     -11.307 -20.824   4.694
TER   
ATOM   3003  O00 WTR   517      -7.960 -19.720  10.953
ATOM   3004  H01 WTR   517      -7.651 -20.625  10.901
ATOM   3005  H02 WTR   517      -8.888 -19.770  10.726
TER   
ATOM   3006  O00 WTR   518       9.136 -22.362   9.903
ATOM   3007  H01 WTR   518       9.736 -22.976  10.327
ATOM   3008  H02 WTR   518       9.010 -21.665  10.548
TER   
ATOM   3009  O00 WTR   519      -4.005 -19.426   6.638
ATOM   3010  H01 WTR   519      -3.472 -19.003   5.965
ATOM   3011  H02 WTR   519      -3.686 -20.328   6.664
TER   
ATOM   3012  O00 WTR   520      17.737 -13.094   8.312
ATOM   3013  H01 WTR   520      17.779 -14.031   8.504
ATOM   3014  H02 WTR   520      17.309 -12.710   9.077
TER   
ATOM   3015  O00 WTR   521     -13.027 -23.241  -9.306
ATOM   3016  H01 WTR   521     -13.627 -23.674  -8.699
ATOM   3017  H02 WTR   521     -13.118 -22.309  -9.110
TER   
ATOM   3018  O00 WTR   522      -1.375 -21.706   5.239
ATOM   3019  H01 WTR   522      -2.246 -21.986   5.521
ATOM   3020  H02 WTR   522      -0.987 -21.306   6.017
TER   
ATOM   3021  O00 WTR   523      -4.770 -26.335   2.092
ATOM   3022  H01 WTR   523      -4.365 -26.323   2.959
ATOM   3023  H02 WTR   523      -5.514 -25.738   2.166
TER   
ATOM   3024  O00 WTR   524      -2.161 -24.750   5.382
ATOM   3025  H01 WTR   524      -2.168 -25.705   5.448
ATOM   3026  H02 WTR   524      -1.235 -24.522   5.298
TER   
ATOM   3027  O00 WTR   525     -13.950 -18.322   2.109
ATOM   3028  H01 WTR   525     -13.024 -18.430   1.892
ATOM   3029  H02 WTR   525     -14.197 -17.492   1.702
TER   
ATOM   3030  O00 WTR   526      -4.512 -30.613   3.010
ATOM   3031  H01 WTR   526      -4.729 -31.465   2.632
ATOM   3032  H02 WTR   526      -5.134 -30.007   2.609
TER   
ATOM   3033  O00 WTR   527      -6.606 -24.623   2.640
ATOM   3034  H01 WTR   527      -5.948 -24.269   3.238
ATOM   3035  H02 WTR   527      -7.254 -25.033   3.213
TER   
ATOM   3036  O00 WTR   528       0.510 -30.960   5.810
ATOM   3037  H01 WTR   528       0.184 -31.206   4.944
ATOM   3038  H02 WTR   528       0.458 -31.767   6.323
TER   
ATOM   3039  O00 WTR   529     -10.297 -21.000   9.770
ATOM   3040  H01 WTR   529     -11.173 -21.276  10.039
ATOM   3041  H02 WTR   529      -9.926 -21.769   9.337
TER   
ATOM   3042  O00 WTR   530       2.713 -31.176   8.337
ATOM   3043  H01 WTR   530       2.666 -30.549   9.059
ATOM   3044  H02 WTR   530       3.650 -31.297   8.185
TER   
ATOM   3045  O00 WTR   531       0.537 -25.308   6.455
ATOM   3046  H01 WTR   531       0.407 -25.723   7.308
ATOM   3047  H02 WTR   531       1.303 -24.746   6.575
TER   
ATOM   3048  O00 WTR   532       5.815 -26.342   9.516
ATOM   3049  H01 WTR   532       6.622 -26.641   9.936
ATOM   3050  H02 WTR   532       6.079 -25.576   9.006
TER   
ATOM   3051  O00 WTR   533      -0.608 -25.418  11.959
ATOM   3052  H01 WTR   533      -1.112 -26.228  11.880
ATOM   3053  H02 WTR   533      -0.060 -25.551  12.733
TER   
ATOM   3054  O00 WTR   534      11.453 -23.832  11.648
ATOM   3055  H01 WTR   534      11.152 -24.350  12.395
ATOM   3056  H02 WTR   534      11.732 -24.481  11.003
TER   
ATOM   3057  O00 WTR   535      10.762 -27.392  -0.732
ATOM   3058  H01 WTR   535      11.286 -28.075  -0.314
ATOM   3059  H02 WTR   535      11.391 -26.893  -1.253
TER   
ATOM   3060  O00 WTR   536       0.889 -28.382  15.925
ATOM   3061  H01 WTR   536       1.676 -28.297  15.387
ATOM   3062  H02 WTR   536       0.639 -29.302  15.841
TER   
ATOM   3063  O00 WTR   537       9.490 -23.089   6.184
ATOM   3064  H01 WTR   537       9.400 -22.318   6.744
ATOM   3065  H02 WTR   537       9.501 -22.739   5.294
TER   
ATOM   3066  O00 WTR   538       3.110 -13.121  11.140
ATOM   3067  H01 WTR   538       3.620 -13.929  11.183
ATOM   3068  H02 WTR   538       2.207 -13.413  11.020
TER   
ATOM   3069  O00 WTR   539       7.293 -23.625  12.061
ATOM   3070  H01 WTR   539       7.232 -22.672  12.118
ATOM   3071  H02 WTR   539       6.390 -23.917  11.933
TER   
ATOM   3072  O00 WTR   540       3.772 -24.190   7.662
ATOM   3073  H01 WTR   540       3.645 -23.416   8.212
ATOM   3074  H02 WTR   540       4.131 -23.847   6.844
TER   
ATOM   3075  O00 WTR   541      -7.644 -25.621  13.147
ATOM   3076  H01 WTR   541      -6.763 -25.792  13.480
ATOM   3077  H02 WTR   541      -7.523 -25.484  12.207
TER   
ATOM   3078  O00 WTR   542       0.632 -26.669   8.781
ATOM   3079  H01 WTR   542       0.324 -27.569   8.888
ATOM   3080  H02 WTR   542       1.578 -26.753   8.658
TER   
ATOM   3081  O00 WTR   543       9.303 -29.674   8.229
ATOM   3082  H01 WTR   543       9.044 -28.912   7.711
ATOM   3083  H02 WTR   543       9.596 -29.309   9.064
TER   
ATOM   3084  O00 WTR   544       1.086 -28.659  12.877
ATOM   3085  H01 WTR   544       0.189 -28.772  12.563
ATOM   3086  H02 WTR   544       1.018 -27.995  13.564
TER   
ATOM   3087  O00 WTR   545      10.323 -27.953  10.159
ATOM   3088  H01 WTR   545       9.866 -27.235   9.720
ATOM   3089  H02 WTR   545      11.209 -27.931   9.796
TER   
ATOM   3090  O00 WTR   546       4.145 -15.825  11.308
ATOM   3091  H01 WTR   546       4.641 -15.908  12.123
ATOM   3092  H02 WTR   546       4.736 -15.362  10.714
TER   
ATOM   3093  O00 WTR   547       1.234 -27.778   4.542
ATOM   3094  H01 WTR   547       1.428 -28.256   5.348
ATOM   3095  H02 WTR   547       0.721 -27.022   4.829
TER   
ATOM   3096  O00 WTR   548      -3.446 -27.494  13.587
ATOM   3097  H01 WTR   548      -3.750 -26.586  13.590
ATOM   3098  H02 WTR   548      -4.182 -27.992  13.230
TER   
ATOM   3099  O00 WTR   549       9.169 -25.884   3.562
ATOM   3100  H01 WTR   549      10.026 -25.461   3.529
ATOM   3101  H02 WTR   549       8.639 -25.312   4.118
TER   
ATOM   3102  O00 WTR   550       2.602 -29.013  10.340
ATOM   3103  H01 WTR   550       2.073 -29.353  11.061
ATOM   3104  H02 WTR   550       2.572 -28.062  10.448
TER   
ATOM   3105  O00 WTR   551       8.647 -27.869  17.239
ATOM   3106  H01 WTR   551       8.108 -27.524  17.951
ATOM   3107  H02 WTR   551       9.518 -27.966  17.623
TER   
ATOM   3108  O00 WTR   552       8.355 -25.669  10.463
ATOM   3109  H01 WTR   552       8.073 -24.827  10.820
ATOM   3110  H02 WTR   552       8.800 -26.101  11.192
TER   
ATOM   3111  O00 WTR   553       6.386 -28.340   7.167
ATOM   3112  H01 WTR   553       5.845 -28.430   6.383
ATOM   3113  H02 WTR   553       7.262 -28.147   6.832
TER   
ATOM   3114  O00 WTR   554       5.908 -30.606   8.805
ATOM   3115  H01 WTR   554       6.493 -31.254   8.414
ATOM   3116  H02 WTR   554       6.053 -29.811   8.292
TER   
ATOM   3117  O00 WTR   555     -10.089 -23.158   7.926
ATOM   3118  H01 WTR   555     -10.254 -24.051   8.229
ATOM   3119  H02 WTR   555     -10.951 -22.828   7.672
TER   
ATOM   3120  O00 WTR   556     -12.029 -24.924 -12.524
ATOM   3121  H01 WTR   556     -12.921 -24.788 -12.842
ATOM   3122  H02 WTR   556     -11.823 -24.127 -12.037
TER   
ATOM   3123  O00 WTR   557       0.586 -22.664   3.142
ATOM   3124  H01 WTR   557       0.795 -21.804   2.779
ATOM   3125  H02 WTR   557      -0.142 -22.501   3.742
TER   
ATOM   3126  O00 WTR   558      -0.757 -23.485  14.833
ATOM   3127  H01 WTR   558      -1.636 -23.862  14.877
ATOM   3128  H02 WTR   558      -0.173 -24.242  14.801
TER   
ATOM   3129  O00 WTR   559       9.750 -25.576   7.443
ATOM   3130  H01 WTR   559       9.884 -24.893   6.786
ATOM   3131  H02 WTR   559       8.828 -25.496   7.688
TER   
ATOM   3132  O00 WTR   560       5.668 -27.365  13.138
ATOM   3133  H01 WTR   560       5.808 -28.062  12.497
ATOM   3134  H02 WTR   560       5.172 -26.698  12.662
TER   
ATOM   3135  O00 WTR   561      13.782 -25.377   7.711
ATOM   3136  H01 WTR   561      14.234 -24.548   7.554
ATOM   3137  H02 WTR   561      13.652 -25.749   6.839
TER   
ATOM   3138  O00 WTR   562       2.901 -25.511  18.948
ATOM   3139  H01 WTR   562       2.784 -25.088  18.098
ATOM   3140  H02 WTR   562       2.179 -25.179  19.482
TER   
ATOM   3141  O00 WTR   563       5.481 -21.262  11.556
ATOM   3142  H01 WTR   563       4.614 -21.188  11.158
ATOM   3143  H02 WTR   563       6.036 -20.685  11.031
TER   
ATOM   3144  O00 WTR   564      10.637 -21.061  13.852
ATOM   3145  H01 WTR   564      10.193 -20.277  13.529
ATOM   3146  H02 WTR   564      11.368 -21.189  13.247
TER   
ATOM   3147  O00 WTR   565       7.484 -26.814  19.616
ATOM   3148  H01 WTR   565       7.131 -26.949  20.495
ATOM   3149  H02 WTR   565       6.827 -26.278  19.172
TER   
ATOM   3150  O00 WTR   566       6.375 -21.090   7.175
ATOM   3151  H01 WTR   566       5.517 -20.715   7.373
ATOM   3152  H02 WTR   566       6.409 -21.897   7.690
TER   
ATOM   3153  O00 WTR   567       2.954 -22.203  18.457
ATOM   3154  H01 WTR   567       3.386 -22.685  17.752
ATOM   3155  H02 WTR   567       3.396 -21.355  18.474
TER   
ATOM   3156  O00 WTR   568       2.371 -26.188  11.266
ATOM   3157  H01 WTR   568       1.742 -25.646  10.791
ATOM   3158  H02 WTR   568       1.835 -26.711  11.863
TER   
ATOM   3159  O00 WTR   569       4.726 -24.939  11.414
ATOM   3160  H01 WTR   569       5.260 -25.372  10.748
ATOM   3161  H02 WTR   569       3.872 -25.367  11.352
TER   
ATOM   3162  O00 WTR   570       0.623 -26.124  14.273
ATOM   3163  H01 WTR   570       1.379 -26.298  14.834
ATOM   3164  H02 WTR   570      -0.114 -26.530  14.730
TER   
ATOM   3165  O00 WTR   571       5.088 -28.637   4.569
ATOM   3166  H01 WTR   571       4.335 -28.723   5.153
ATOM   3167  H02 WTR   571       4.749 -28.871   3.705
TER   
ATOM   3168  O00 WTR   572      10.554 -12.898   9.213
ATOM   3169  H01 WTR   572      10.327 -13.121  10.116
ATOM   3170  H02 WTR   572      11.482 -13.121   9.137
TER   
ATOM   3171  O00 WTR   573       4.216 -22.257   2.299
ATOM   3172  H01 WTR   573       4.642 -23.078   2.054
ATOM   3173  H02 WTR   573       3.640 -22.056   1.561
TER   
ATOM   3174  O00 WTR   574      -2.044 -27.921   9.159
ATOM   3175  H01 WTR   574      -1.495 -28.402   8.539
ATOM   3176  H02 WTR   574      -1.975 -27.007   8.883
TER   
ATOM   3177  O00 WTR   575       6.500 -20.679   4.467
ATOM   3178  H01 WTR   575       5.582 -20.428   4.362
ATOM   3179  H02 WTR   575       6.642 -20.680   5.414
TER   
ATOM   3180  O00 WTR   576       6.853 -25.404   7.087
ATOM   3181  H01 WTR   576       6.684 -26.346   7.088
ATOM   3182  H02 WTR   576       6.065 -25.018   6.707
TER   
ATOM   3183  O00 WTR   577       5.885 -23.350  14.970
ATOM   3184  H01 WTR   577       6.697 -23.734  14.637
ATOM   3185  H02 WTR   577       6.121 -22.451  15.198
TER   
ATOM   3186  O00 WTR   578      13.100 -17.953   8.527
ATOM   3187  H01 WTR   578      12.364 -17.938   7.916
ATOM   3188  H02 WTR   578      13.549 -17.119   8.383
TER   
ATOM   3189  O00 WTR   579      -7.528 -28.715  -0.510
ATOM   3190  H01 WTR   579      -7.196 -28.964   0.353
ATOM   3191  H02 WTR   579      -8.197 -29.370  -0.708
TER   
ATOM   3192  O00 WTR   580      10.670 -23.494  -4.847
ATOM   3193  H01 WTR   580      11.277 -23.794  -5.524
ATOM   3194  H02 WTR   580      10.313 -22.675  -5.190
TER   
ATOM   3195  O00 WTR   581      -0.767 -30.783   3.259
ATOM   3196  H01 WTR   581      -1.375 -30.061   3.101
ATOM   3197  H02 WTR   581      -0.151 -30.742   2.528
TER   
ATOM   3198  O00 WTR   582       8.329 -17.036  -8.729
ATOM   3199  H01 WTR   582       7.687 -17.216  -8.042
ATOM   3200  H02 WTR   582       8.298 -17.808  -9.295
TER   
ATOM   3201  O00 WTR   583      -1.942 -27.620  -8.985
ATOM   3202  H01 WTR   583      -1.856 -27.313  -9.888
ATOM   3203  H02 WTR   583      -2.070 -26.823  -8.472
TER   
ATOM   3204  O00 WTR   584      13.061 -23.742  -1.590
ATOM   3205  H01 WTR   584      12.832 -23.040  -2.198
ATOM   3206  H02 WTR   584      12.595 -24.509  -1.922
TER   
ATOM   3207  O00 WTR   585     -11.684 -25.988  -0.845
ATOM   3208  H01 WTR   585     -11.232 -25.308  -0.346
ATOM   3209  H02 WTR   585     -11.877 -25.579  -1.689
TER   
ATOM   3210  O00 WTR   586     -10.695 -22.799  -7.825
ATOM   3211  H01 WTR   586     -11.183 -22.547  -7.040
ATOM   3212  H02 WTR   586     -11.354 -23.175  -8.407
TER   
ATOM   3213  O00 WTR   587     -10.063 -27.210  -9.288
ATOM   3214  H01 WTR   587     -10.932 -27.195  -9.690
ATOM   3215  H02 WTR   587      -9.484 -27.526  -9.982
TER   
ATOM   3216  O00 WTR   588      -4.440 -19.269  -5.049
ATOM   3217  H01 WTR   588      -4.014 -18.418  -5.153
ATOM   3218  H02 WTR   588      -4.354 -19.468  -4.117
TER   
ATOM   3219  O00 WTR   589      -8.782 -28.766  -4.353
ATOM   3220  H01 WTR   589      -8.032 -29.356  -4.288
ATOM   3221  H02 WTR   589      -9.255 -29.063  -5.130
TER   
ATOM   3222  O00 WTR   590      -0.745 -28.791  -2.211
ATOM   3223  H01 WTR   590       0.107 -28.951  -1.804
ATOM   3224  H02 WTR   590      -0.663 -29.157  -3.092
TER   
ATOM   3225  O00 WTR   591      -7.688 -25.894   0.364
ATOM   3226  H01 WTR   591      -7.218 -25.069   0.237
ATOM   3227  H02 WTR   591      -6.999 -26.556   0.420
TER   
ATOM   3228  O00 WTR   592      -2.544 -22.293 -17.572
ATOM   3229  H01 WTR   592      -1.615 -22.384 -17.786
ATOM   3230  H02 WTR   592      -2.603 -21.456 -17.111
TER   
ATOM   3231  O00 WTR   593      -3.473 -24.841  -2.990
ATOM   3232  H01 WTR   593      -3.787 -25.190  -2.156
ATOM   3233  H02 WTR   593      -3.787 -25.465  -3.645
TER   
ATOM   3234  O00 WTR   594     -14.056 -23.556  -4.823
ATOM   3235  H01 WTR   594     -14.834 -24.093  -4.974
ATOM   3236  H02 WTR   594     -14.248 -23.076  -4.017
TER   
ATOM   3237  O00 WTR   595       4.201 -23.640 -14.726
ATOM   3238  H01 WTR   595       3.360 -23.184 -14.692
ATOM   3239  H02 WTR   595       4.029 -24.490 -14.321
TER   
ATOM   3240  O00 WTR   596      -5.679 -27.151 -12.364
ATOM   3241  H01 WTR   596      -5.005 -27.829 -12.310
ATOM   3242  H02 WTR   596      -6.503 -27.636 -12.420
TER   
ATOM   3243  O00 WTR   597       0.355 -15.468  -1.271
ATOM   3244  H01 WTR   597       0.056 -14.859  -0.596
ATOM   3245  H02 WTR   597       1.035 -14.987  -1.744
TER   
ATOM   3246  O00 WTR   598      -6.220 -28.783   1.944
ATOM   3247  H01 WTR   598      -5.786 -27.941   1.809
ATOM   3248  H02 WTR   598      -7.114 -28.555   2.199
TER   
ATOM   3249  O00 WTR   599      -6.388 -24.631 -14.685
ATOM   3250  H01 WTR   599      -6.627 -24.733 -13.764
ATOM   3251  H02 WTR   599      -6.412 -25.520 -15.039
TER   
ATOM   3252  O00 WTR   600      -3.266 -30.404  -1.977
ATOM   3253  H01 WTR   600      -2.413 -29.996  -1.827
ATOM   3254  H02 WTR   600      -3.355 -30.432  -2.929
TER   
ATOM   3255  O00 WTR   601      -2.107 -25.393  -7.249
ATOM   3256  H01 WTR   601      -1.457 -25.074  -6.623
ATOM   3257  H02 WTR   601      -2.124 -24.728  -7.937
TER   
ATOM   3258  O00 WTR   602      -2.233 -20.873  -7.086
ATOM   3259  H01 WTR   602      -2.846 -21.202  -6.429
ATOM   3260  H02 WTR   602      -1.373 -21.150  -6.772
TER   
ATOM   3261  O00 WTR   603     -12.369 -17.064  -1.342
ATOM   3262  H01 WTR   603     -11.896 -17.208  -2.162
ATOM   3263  H02 WTR   603     -12.293 -16.123  -1.183
TER   
ATOM   3264  O00 WTR   604      -7.561 -23.752   6.295
ATOM   3265  H01 WTR   604      -7.624 -23.152   5.552
ATOM   3266  H02 WTR   604      -8.427 -23.722   6.702
TER   
ATOM   3267  O00 WTR   605      -3.503 -30.531  -4.644
ATOM   3268  H01 WTR   605      -2.620 -30.901  -4.680
ATOM   3269  H02 WTR   605      -3.433 -29.697  -5.109
TER   
ATOM   3270  O00 WTR   606     -10.828 -22.115  -2.935
ATOM   3271  H01 WTR   606     -11.304 -22.933  -3.078
ATOM   3272  H02 WTR   606      -9.906 -22.357  -3.017
TER   
ATOM   3273  O00 WTR   607      -1.841 -20.069  -1.781
ATOM   3274  H01 WTR   607      -2.786 -19.935  -1.855
ATOM   3275  H02 WTR   607      -1.513 -19.254  -1.402
TER   
ATOM   3276  O00 WTR   608      -6.402 -28.502  -7.180
ATOM   3277  H01 WTR   608      -5.940 -27.669  -7.270
ATOM   3278  H02 WTR   608      -6.528 -28.606  -6.237
TER   
ATOM   3279  O00 WTR   609       6.193 -27.160   0.361
ATOM   3280  H01 WTR   609       5.394 -27.090   0.885
ATOM   3281  H02 WTR   609       6.763 -27.736   0.868
TER   
ATOM   3282  O00 WTR   610     -11.834 -21.790  -5.536
ATOM   3283  H01 WTR   610     -11.471 -21.924  -4.661
ATOM   3284  H02 WTR   610     -12.677 -22.244  -5.519
TER   
ATOM   3285  O00 WTR   611      -7.119 -29.655  -9.401
ATOM   3286  H01 WTR   611      -7.492 -30.492  -9.123
ATOM   3287  H02 WTR   611      -6.800 -29.254  -8.592
TER   
ATOM   3288  O00 WTR   612      -0.808 -18.000  -0.738
ATOM   3289  H01 WTR   612      -1.632 -17.659  -0.391
ATOM   3290  H02 WTR   612      -0.292 -17.219  -0.940
TER   
ATOM   3291  O00 WTR   613     -11.716 -26.385   4.578
ATOM   3292  H01 WTR   613     -11.328 -26.268   5.445
ATOM   3293  H02 WTR   613     -11.792 -25.498   4.227
TER   
ATOM   3294  O00 WTR   614       2.309 -28.366  -0.982
ATOM   3295  H01 WTR   614       2.048 -27.452  -0.868
ATOM   3296  H02 WTR   614       2.382 -28.708  -0.090
TER   
ATOM   3297  O00 WTR   615     -10.763 -23.411   0.476
ATOM   3298  H01 WTR   615     -10.613 -22.717  -0.166
ATOM   3299  H02 WTR   615      -9.900 -23.578   0.855
TER   
ATOM   3300  O00 WTR   616      -9.908 -29.819  -0.529
ATOM   3301  H01 WTR   616     -10.177 -29.207   0.156
ATOM   3302  H02 WTR   616     -10.336 -29.495  -1.322
TER   
ATOM   3303  O00 WTR   617      -6.027 -29.491  -4.583
ATOM   3304  H01 WTR   617      -5.917 -28.958  -3.795
ATOM   3305  H02 WTR   617      -5.153 -29.840  -4.760
TER   
ATOM   3306  O00 WTR   618      -8.643 -19.855   0.966
ATOM   3307  H01 WTR   618      -9.080 -19.441   1.710
ATOM   3308  H02 WTR   618      -9.254 -20.532   0.675
TER   
ATOM   3309  O00 WTR   619     -18.957 -23.517   6.312
ATOM   3310  H01 WTR   619     -19.474 -23.047   5.658
ATOM   3311  H02 WTR   619     -18.829 -22.883   7.018
TER   
ATOM   3312  O00 WTR   620       0.769 -23.247  10.985
ATOM   3313  H01 WTR   620       1.444 -23.154  11.657
ATOM   3314  H02 WTR   620       0.150 -23.877  11.353
TER   
ATOM   3315  O00 WTR   621     -11.858 -24.489  -3.513
ATOM   3316  H01 WTR   621     -12.536 -24.040  -4.017
ATOM   3317  H02 WTR   621     -11.541 -25.178  -4.097
TER   
ATOM   3318  O00 WTR   622     -10.197 -27.569   0.975
ATOM   3319  H01 WTR   622     -10.592 -27.042   0.280
ATOM   3320  H02 WTR   622      -9.288 -27.270   1.015
TER   
ATOM   3321  O00 WTR   623     -11.814 -19.161  -5.737
ATOM   3322  H01 WTR   623     -11.629 -20.098  -5.798
ATOM   3323  H02 WTR   623     -12.753 -19.114  -5.556
TER   
ATOM   3324  O00 WTR   624      -8.153 -25.943  -2.348
ATOM   3325  H01 WTR   624      -7.921 -26.515  -1.616
ATOM   3326  H02 WTR   624      -8.398 -26.543  -3.052
TER   
ATOM   3327  O00 WTR   625       0.501 -29.132  -8.121
ATOM   3328  H01 WTR   625      -0.303 -28.795  -8.516
ATOM   3329  H02 WTR   625       1.203 -28.773  -8.663
TER   
ATOM   3330  O00 WTR   626       7.822 -28.178   2.482
ATOM   3331  H01 WTR   626       7.197 -28.654   3.029
ATOM   3332  H02 WTR   626       8.133 -27.464   3.038
TER   
ATOM   3333  O00 WTR   627      -1.023 -25.738  -2.257
ATOM   3334  H01 WTR   627      -1.123 -26.689  -2.305
ATOM   3335  H02 WTR   627      -1.880 -25.393  -2.507
TER   
ATOM   3336  O00 WTR   628      -0.723 -29.898  -4.631
ATOM   3337  H01 WTR   628      -0.077 -30.107  -5.305
ATOM   3338  H02 WTR   628      -1.303 -29.259  -5.045
TER   
ATOM   3339  O00 WTR   629      -8.113 -21.499  -6.528
ATOM   3340  H01 WTR   629      -7.926 -20.628  -6.877
ATOM   3341  H02 WTR   629      -9.066 -21.575  -6.572
TER   
ATOM   3342  O00 WTR   630      -9.437 -18.701  -7.363
ATOM   3343  H01 WTR   630     -10.131 -18.731  -6.706
ATOM   3344  H02 WTR   630      -8.627 -18.794  -6.862
TER   
ATOM   3345  O00 WTR   631      -5.344 -25.759  -7.859
ATOM   3346  H01 WTR   631      -5.334 -25.714  -8.815
ATOM   3347  H02 WTR   631      -5.389 -24.846  -7.576
TER   
ATOM   3348  O00 WTR   632       0.091 -24.156  -5.976
ATOM   3349  H01 WTR   632       0.374 -24.045  -5.069
ATOM   3350  H02 WTR   632       0.533 -23.454  -6.454
TER   
ATOM   3351  O00 WTR   633      -5.986 -24.025  -3.149
ATOM   3352  H01 WTR   633      -6.543 -24.785  -2.982
ATOM   3353  H02 WTR   633      -5.108 -24.312  -2.900
TER   
ATOM   3354  O00 WTR   634      -0.546 -23.100  -0.181
ATOM   3355  H01 WTR   634       0.345 -23.329  -0.447
ATOM   3356  H02 WTR   634      -0.444 -22.305   0.342
TER   
ATOM   3357  O00 WTR   635       8.102 -27.139  -4.670
ATOM   3358  H01 WTR   635       8.493 -27.741  -4.037
ATOM   3359  H02 WTR   635       7.261 -26.897  -4.283
TER   
ATOM   3360  O00 WTR   636      -2.102 -22.305  -3.485
ATOM   3361  H01 WTR   636      -2.149 -21.540  -2.911
ATOM   3362  H02 WTR   636      -2.323 -23.044  -2.919
TER   
ATOM   3363  O00 WTR   637       1.230 -19.892   2.284
ATOM   3364  H01 WTR   637       0.868 -19.041   2.529
ATOM   3365  H02 WTR   637       1.736 -19.719   1.491
TER   
ATOM   3366  O00 WTR   638       5.893 -25.671  -3.974
ATOM   3367  H01 WTR   638       5.591 -26.218  -3.248
ATOM   3368  H02 WTR   638       5.965 -24.793  -3.599
TER   
ATOM   3369  O00 WTR   639       1.507 -25.200   1.888
ATOM   3370  H01 WTR   639       1.367 -24.871   1.000
ATOM   3371  H02 WTR   639       1.495 -24.418   2.439
TER   
ATOM   3372  O00 WTR   640      -4.297 -26.006  -5.449
ATOM   3373  H01 WTR   640      -3.683 -25.656  -6.094
ATOM   3374  H02 WTR   640      -5.158 -25.720  -5.756
TER   
ATOM   3375  O00 WTR   641       2.386 -27.332  -9.448
ATOM   3376  H01 WTR   641       2.881 -27.644 -10.205
ATOM   3377  H02 WTR   641       3.047 -26.945  -8.873
TER   
ATOM   3378  O00 WTR   642      14.960 -18.654  -4.998
ATOM   3379  H01 WTR   642      15.251 -17.896  -5.505
ATOM   3380  H02 WTR   642      14.278 -19.056  -5.536
TER   
ATOM   3381  O00 WTR   643       2.292 -20.457  -6.138
ATOM   3382  H01 WTR   643       2.585 -21.297  -6.492
ATOM   3383  H02 WTR   643       1.347 -20.562  -6.022
TER   
ATOM   3384  O00 WTR   644      10.542 -26.210  -4.752
ATOM   3385  H01 WTR   644       9.657 -26.572  -4.715
ATOM   3386  H02 WTR   644      10.414 -25.262  -4.763
TER   
ATOM   3387  O00 WTR   645       3.061 -17.077  -6.037
ATOM   3388  H01 WTR   645       3.106 -16.126  -6.130
ATOM   3389  H02 WTR   645       2.788 -17.217  -5.130
TER   
ATOM   3390  O00 WTR   646      12.889 -26.292   5.378
ATOM   3391  H01 WTR   646      12.271 -25.716   4.927
ATOM   3392  H02 WTR   646      13.748 -26.023   5.052
TER   
ATOM   3393  O00 WTR   647       3.604 -25.927 -13.004
ATOM   3394  H01 WTR   647       3.046 -26.701 -13.087
ATOM   3395  H02 WTR   647       4.489 -26.279 -12.912
TER   
ATOM   3396  O00 WTR   648       9.891 -25.906  -8.708
ATOM   3397  H01 WTR   648       9.100 -26.444  -8.668
ATOM   3398  H02 WTR   648       9.585 -25.015  -8.538
TER   
ATOM   3399  O00 WTR   649      15.361 -23.953  -2.970
ATOM   3400  H01 WTR   649      15.211 -24.770  -3.446
ATOM   3401  H02 WTR   649      14.622 -23.888  -2.365
TER   
ATOM   3402  O00 WTR   650       7.156 -22.167  -3.519
ATOM   3403  H01 WTR   650       7.130 -21.211  -3.545
ATOM   3404  H02 WTR   650       8.088 -22.383  -3.568
TER   
ATOM   3405  O00 WTR   651      -1.849 -25.148   8.365
ATOM   3406  H01 WTR   651      -1.802 -24.886   7.445
ATOM   3407  H02 WTR   651      -0.960 -25.021   8.696
TER   
ATOM   3408  O00 WTR   652       7.944 -18.092   6.689
ATOM   3409  H01 WTR   652       7.625 -17.374   6.142
ATOM   3410  H02 WTR   652       7.583 -18.881   6.284
TER   
ATOM   3411  O00 WTR   653       0.427 -23.119  18.828
ATOM   3412  H01 WTR   653       1.325 -22.803  18.729
ATOM   3413  H02 WTR   653       0.405 -23.509  19.702
TER   
ATOM   3414  O00 WTR   654      12.128 -22.157  -9.898
ATOM   3415  H01 WTR   654      13.067 -21.998  -9.998
ATOM   3416  H02 WTR   654      12.011 -22.321  -8.962
TER   
ATOM   3417  O00 WTR   655       9.586 -25.134   0.682
ATOM   3418  H01 WTR   655       9.772 -26.010   0.344
ATOM   3419  H02 WTR   655       9.204 -25.286   1.546
TER   
ATOM   3420  O00 WTR   656       8.277 -28.493  -2.021
ATOM   3421  H01 WTR   656       7.462 -28.275  -1.569
ATOM   3422  H02 WTR   656       8.928 -27.904  -1.640
TER   
ATOM   3423  O00 WTR   657      -3.732 -16.488  -6.071
ATOM   3424  H01 WTR   657      -3.146 -16.729  -6.788
ATOM   3425  H02 WTR   657      -4.482 -16.077  -6.502
TER   
ATOM   3426  O00 WTR   658       9.247 -28.428  -7.050
ATOM   3427  H01 WTR   658       9.049 -28.435  -6.113
ATOM   3428  H02 WTR   658       9.106 -29.332  -7.332
TER   
ATOM   3429  O00 WTR   659      12.110 -26.568  -7.244
ATOM   3430  H01 WTR   659      11.578 -26.656  -8.035
ATOM   3431  H02 WTR   659      11.502 -26.743  -6.525
TER   
ATOM   3432  O00 WTR   660       7.222 -27.324  -8.570
ATOM   3433  H01 WTR   660       6.852 -26.626  -8.030
ATOM   3434  H02 WTR   660       7.874 -27.743  -8.009
TER   
ATOM   3435  O00 WTR   661      12.459 -24.567   0.983
ATOM   3436  H01 WTR   661      11.520 -24.636   0.814
ATOM   3437  H02 WTR   661      12.776 -23.943   0.330
TER   
ATOM   3438  O00 WTR   662       0.405 -24.699  -9.828
ATOM   3439  H01 WTR   662       0.679 -25.602  -9.666
ATOM   3440  H02 WTR   662       0.589 -24.556 -10.756
TER   
ATOM   3441  O00 WTR   663       1.524 -28.592   2.014
ATOM   3442  H01 WTR   663       1.383 -28.321   2.922
ATOM   3443  H02 WTR   663       0.652 -28.571   1.619
TER   
ATOM   3444  O00 WTR   664       6.738 -23.670   0.918
ATOM   3445  H01 WTR   664       6.984 -24.431   0.392
ATOM   3446  H02 WTR   664       6.928 -22.919   0.357
TER   
ATOM   3447  O00 WTR   665       3.362 -25.563   3.889
ATOM   3448  H01 WTR   665       3.049 -26.170   4.558
ATOM   3449  H02 WTR   665       2.679 -25.571   3.218
TER   
ATOM   3450  O00 WTR   666       3.979 -27.618   2.052
ATOM   3451  H01 WTR   666       3.088 -27.958   2.137
ATOM   3452  H02 WTR   666       4.023 -26.899   2.682
TER   
ATOM   3453  O00 WTR   667       2.901 -25.419  -4.868
ATOM   3454  H01 WTR   667       2.347 -26.010  -5.378
ATOM   3455  H02 WTR   667       3.795 -25.656  -5.114
TER   
ATOM   3456  O00 WTR   668      -2.656 -27.495   5.506
ATOM   3457  H01 WTR   668      -3.605 -27.604   5.561
ATOM   3458  H02 WTR   668      -2.439 -27.731   4.604
TER   
ATOM   3459  O00 WTR   669       3.423 -28.587 -11.771
ATOM   3460  H01 WTR   669       3.202 -29.502 -11.594
ATOM   3461  H02 WTR   669       4.358 -28.524 -11.576
TER   
ATOM   3462  O00 WTR   670     -14.611 -22.077  -2.565
ATOM   3463  H01 WTR   670     -14.228 -21.280  -2.196
ATOM   3464  H02 WTR   670     -14.881 -22.589  -1.802
TER   
ATOM   3465  O00 WTR   671       2.965 -28.966   6.534
ATOM   3466  H01 WTR   671       2.961 -28.372   7.284
ATOM   3467  H02 WTR   671       2.774 -29.826   6.908
TER   
ATOM   3468  O00 WTR   672       6.290 -31.324 -10.367
ATOM   3469  H01 WTR   672       6.120 -30.413 -10.608
ATOM   3470  H02 WTR   672       6.439 -31.769 -11.201
TER   
ATOM   3471  O00 WTR   673       4.608 -27.078  -1.857
ATOM   3472  H01 WTR   673       5.063 -26.959  -1.024
ATOM   3473  H02 WTR   673       3.989 -27.789  -1.693
TER   
ATOM   3474  O00 WTR   674       3.918 -20.404   4.344
ATOM   3475  H01 WTR   674       3.068 -20.006   4.156
ATOM   3476  H02 WTR   674       3.936 -21.197   3.808
TER   
ATOM   3477  O00 WTR   675      -1.485 -24.707 -16.435
ATOM   3478  H01 WTR   675      -2.049 -23.990 -16.726
ATOM   3479  H02 WTR   675      -1.593 -24.726 -15.484
TER   
ATOM   3480  O00 WTR   676       7.122 -22.071  -6.667
ATOM   3481  H01 WTR   676       6.833 -21.314  -7.175
ATOM   3482  H02 WTR   676       6.455 -22.174  -5.988
TER   
ATOM   3483  O00 WTR   677       4.588 -22.800  -2.527
ATOM   3484  H01 WTR   677       5.506 -22.604  -2.713
ATOM   3485  H02 WTR   677       4.100 -22.336  -3.207
TER   
ATOM   3486  O00 WTR   678      -4.637 -19.526  -1.856
ATOM   3487  H01 WTR   678      -5.047 -18.668  -1.746
ATOM   3488  H02 WTR   678      -4.947 -20.038  -1.109
TER   
ATOM   3489  O00 WTR   679      -6.723 -22.268  10.542
ATOM   3490  H01 WTR   679      -5.973 -21.815  10.926
ATOM   3491  H02 WTR   679      -6.650 -22.098   9.602
TER   
ATOM   3492  O00 WTR   680      15.000 -25.061   4.315
ATOM   3493  H01 WTR   680      15.931 -24.905   4.473
ATOM   3494  H02 WTR   680      14.604 -24.190   4.336
TER   
ATOM   3495  O00 WTR   681       7.612 -21.318  -0.822
ATOM   3496  H01 WTR   681       7.641 -21.276  -1.778
ATOM   3497  H02 WTR   681       8.452 -21.702  -0.573
TER   
ATOM   3498  O00 WTR   682       2.690 -23.018  -7.104
ATOM   3499  H01 WTR   682       3.274 -23.371  -7.775
ATOM   3500  H02 WTR   682       2.634 -23.711  -6.446
TER   
ATOM   3501  O00 WTR   683       1.022 -26.716  -6.466
ATOM   3502  H01 WTR   683       0.513 -27.403  -6.897
ATOM   3503  H02 WTR   683       0.552 -25.907  -6.666
TER   
ATOM   3504  O00 WTR   684       5.455 -18.936  -3.407
ATOM   3505  H01 WTR   684       5.490 -18.387  -4.190
ATOM   3506  H02 WTR   684       6.059 -18.517  -2.793
TER   
ATOM   3507  O00 WTR   685       3.155 -21.743  -0.387
ATOM   3508  H01 WTR   685       3.787 -22.078  -1.023
ATOM   3509  H02 WTR   685       2.361 -21.585  -0.898
TER   
ATOM   3510  O00 WTR   686      14.405 -20.033  10.062
ATOM   3511  H01 WTR   686      15.056 -20.340   9.431
ATOM   3512  H02 WTR   686      13.950 -19.323   9.611
TER   
ATOM   3513  O00 WTR   687      19.833 -16.363   4.124
ATOM   3514  H01 WTR   687      20.211 -16.460   3.250
ATOM   3515  H02 WTR   687      18.918 -16.624   4.020
TER   
ATOM   3516  O00 WTR   688      14.821 -22.327   6.132
ATOM   3517  H01 WTR   688      14.785 -21.441   6.492
ATOM   3518  H02 WTR   688      13.977 -22.715   6.363
TER   
ATOM   3519  O00 WTR   689      11.728 -24.812   9.214
ATOM   3520  H01 WTR   689      11.037 -25.234   8.703
ATOM   3521  H02 WTR   689      12.523 -24.945   8.699
TER   
ATOM   3522  O00 WTR   690      21.898 -13.384  -0.140
ATOM   3523  H01 WTR   690      22.404 -13.212  -0.934
ATOM   3524  H02 WTR   690      21.344 -12.610  -0.036
TER   
ATOM   3525  O00 WTR   691      14.562 -19.218  13.142
ATOM   3526  H01 WTR   691      15.071 -19.544  13.885
ATOM   3527  H02 WTR   691      14.919 -19.682  12.385
TER   
ATOM   3528  O00 WTR   692       8.923 -27.759   6.014
ATOM   3529  H01 WTR   692       9.103 -26.888   6.366
ATOM   3530  H02 WTR   692       9.378 -27.778   5.172
TER   
ATOM   3531  O00 WTR   693       9.064 -20.889   7.749
ATOM   3532  H01 WTR   693       8.152 -20.954   7.466
ATOM   3533  H02 WTR   693       9.070 -21.270   8.627
TER   
ATOM   3534  O00 WTR   694       9.652 -21.868   3.740
ATOM   3535  H01 WTR   694       8.770 -22.197   3.564
ATOM   3536  H02 WTR   694       9.521 -20.955   3.996
TER   
ATOM   3537  O00 WTR   695      14.097 -16.275   0.588
ATOM   3538  H01 WTR   695      14.926 -15.892   0.877
ATOM   3539  H02 WTR   695      13.891 -15.813  -0.225
TER   
ATOM   3540  O00 WTR   696      17.168 -21.595   7.527
ATOM   3541  H01 WTR   696      17.541 -21.797   8.385
ATOM   3542  H02 WTR   696      16.523 -22.287   7.378
TER   
ATOM   3543  O00 WTR   697      18.496 -21.113   5.005
ATOM   3544  H01 WTR   697      18.521 -20.195   5.275
ATOM   3545  H02 WTR   697      18.125 -21.575   5.757
TER   
ATOM   3546  O00 WTR   698      12.344 -22.860   7.047
ATOM   3547  H01 WTR   698      11.689 -23.339   6.540
ATOM   3548  H02 WTR   698      12.069 -22.969   7.958
TER   
ATOM   3549  O00 WTR   699      17.058 -17.277   3.836
ATOM   3550  H01 WTR   699      17.121 -17.709   4.688
ATOM   3551  H02 WTR   699      16.926 -16.353   4.045
TER   
ATOM   3552  O00 WTR   700       8.510 -21.696 -12.877
ATOM   3553  H01 WTR   700       8.902 -21.901 -13.725
ATOM   3554  H02 WTR   700       7.674 -21.281 -13.093
TER   
ATOM   3555  O00 WTR   701      16.003 -21.239  -2.710
ATOM   3556  H01 WTR   701      15.828 -22.112  -3.061
ATOM   3557  H02 WTR   701      15.391 -20.667  -3.174
TER   
ATOM   3558  O00 WTR   702      16.620 -15.972   1.386
ATOM   3559  H01 WTR   702      16.792 -15.046   1.559
ATOM   3560  H02 WTR   702      16.918 -16.423   2.176
TER   
ATOM   3561  O00 WTR   703      19.699 -15.492   0.826
ATOM   3562  H01 WTR   703      20.484 -15.275   0.324
ATOM   3563  H02 WTR   703      19.221 -14.666   0.895
TER   
ATOM   3564  O00 WTR   704      11.441 -24.110   3.690
ATOM   3565  H01 WTR   704      12.122 -24.379   3.073
ATOM   3566  H02 WTR   704      11.329 -23.173   3.529
TER   
ATOM   3567  O00 WTR   705       9.017 -23.008 -15.352
ATOM   3568  H01 WTR   705       8.605 -22.904 -16.210
ATOM   3569  H02 WTR   705       8.758 -23.883 -15.065
TER   
ATOM   3570  O00 WTR   706      12.580 -20.296  -6.582
ATOM   3571  H01 WTR   706      11.802 -20.805  -6.811
ATOM   3572  H02 WTR   706      12.370 -19.402  -6.851
TER   
ATOM   3573  O00 WTR   707      17.238 -18.996  -1.403
ATOM   3574  H01 WTR   707      18.154 -19.241  -1.275
ATOM   3575  H02 WTR   707      16.862 -19.724  -1.898
TER   
ATOM   3576  O00 WTR   708      12.283 -26.056  -2.723
ATOM   3577  H01 WTR   708      13.037 -26.615  -2.912
ATOM   3578  H02 WTR   708      11.683 -26.209  -3.452
TER   
ATOM   3579  O00 WTR   709      14.811 -21.388 -10.112
ATOM   3580  H01 WTR   709      15.108 -21.248  -9.213
ATOM   3581  H02 WTR   709      15.340 -20.787 -10.636
TER   
ATOM   3582  O00 WTR   710      15.148 -26.399  -3.780
ATOM   3583  H01 WTR   710      15.139 -26.782  -4.657
ATOM   3584  H02 WTR   710      15.982 -26.681  -3.404
TER   
ATOM   3585  O00 WTR   711      16.306 -14.382  -3.409
ATOM   3586  H01 WTR   711      16.593 -15.007  -2.742
ATOM   3587  H02 WTR   711      15.845 -14.917  -4.056
TER   
ATOM   3588  O00 WTR   712      14.720 -27.243  -6.385
ATOM   3589  H01 WTR   712      14.908 -27.955  -6.997
ATOM   3590  H02 WTR   712      13.799 -27.032  -6.538
TER   
ATOM   3591  O00 WTR   713       6.865 -23.391   8.799
ATOM   3592  H01 WTR   713       7.094 -24.045   8.138
ATOM   3593  H02 WTR   713       7.704 -23.137   9.185
TER   
ATOM   3594  O00 WTR   714      14.235 -20.180  -0.932
ATOM   3595  H01 WTR   714      15.011 -20.580  -1.324
ATOM   3596  H02 WTR   714      14.551 -19.791  -0.116
TER   
ATOM   3597  O00 WTR   715       9.047 -19.998  -3.440
ATOM   3598  H01 WTR   715       9.968 -19.843  -3.649
ATOM   3599  H02 WTR   715       8.767 -19.201  -2.989
TER   
ATOM   3600  O00 WTR   716       8.863 -25.698 -14.560
ATOM   3601  H01 WTR   716       9.624 -26.056 -15.017
ATOM   3602  H02 WTR   716       9.206 -25.398 -13.719
TER   
ATOM   3603  O00 WTR   717       9.259 -14.617 -17.210
ATOM   3604  H01 WTR   717       8.481 -14.618 -17.768
ATOM   3605  H02 WTR   717       9.137 -13.865 -16.631
TER   
ATOM   3606  O00 WTR   718      14.598 -23.282  -5.747
ATOM   3607  H01 WTR   718      13.920 -22.879  -5.203
ATOM   3608  H02 WTR   718      15.343 -23.395  -5.157
TER   
ATOM   3609  O00 WTR   719      -8.349 -21.920   4.250
ATOM   3610  H01 WTR   719      -8.261 -21.965   3.298
ATOM   3611  H02 WTR   719      -9.291 -21.986   4.407
TER   
ATOM   3612  O00 WTR   720     -12.364 -18.232 -10.705
ATOM   3613  H01 WTR   720     -11.449 -18.234 -10.423
ATOM   3614  H02 WTR   720     -12.707 -17.392 -10.401
TER   
ATOM   3615  O00 WTR   721     -21.588  -9.973   0.986
ATOM   3616  H01 WTR   721     -21.979  -9.948   0.113
ATOM   3617  H02 WTR   721     -20.911 -10.647   0.926
TER   
ATOM   3618  O00 WTR   722      -9.155 -10.720  -1.723
ATOM   3619  H01 WTR   722      -8.857  -9.838  -1.501
ATOM   3620  H02 WTR   722      -9.824 -10.586  -2.394
TER   
ATOM   3621  O00 WTR   723     -14.292 -15.161 -11.905
ATOM   3622  H01 WTR   723     -13.740 -14.401 -11.724
ATOM   3623  H02 WTR   723     -14.060 -15.418 -12.798
TER   
ATOM   3624  O00 WTR   724     -16.714 -12.208   3.247
ATOM   3625  H01 WTR   724     -16.294 -11.562   3.814
ATOM   3626  H02 WTR   724     -17.582 -11.845   3.071
TER   
ATOM   3627  O00 WTR   725     -19.663 -11.471   6.202
ATOM   3628  H01 WTR   725     -18.706 -11.463   6.222
ATOM   3629  H02 WTR   725     -19.887 -11.211   5.308
TER   
ATOM   3630  O00 WTR   726     -19.380 -22.523  -4.028
ATOM   3631  H01 WTR   726     -19.978 -21.802  -4.224
ATOM   3632  H02 WTR   726     -18.683 -22.441  -4.679
TER   
ATOM   3633  O00 WTR   727     -16.751  -5.979   7.569
ATOM   3634  H01 WTR   727     -17.261  -5.171   7.510
ATOM   3635  H02 WTR   727     -16.346  -5.945   8.435
TER   
ATOM   3636  O00 WTR   728     -17.933 -18.259   8.034
ATOM   3637  H01 WTR   728     -17.643 -18.738   8.810
ATOM   3638  H02 WTR   728     -17.131 -17.882   7.671
TER   
ATOM   3639  O00 WTR   729     -15.202 -16.783  -3.127
ATOM   3640  H01 WTR   729     -15.269 -16.644  -4.071
ATOM   3641  H02 WTR   729     -15.679 -17.598  -2.970
TER   
ATOM   3642  O00 WTR   730      -9.817 -15.677  -0.035
ATOM   3643  H01 WTR   730     -10.226 -14.856  -0.309
ATOM   3644  H02 WTR   730      -9.636 -15.556   0.897
TER   
ATOM   3645  O00 WTR   731     -12.581 -18.055  13.319
ATOM   3646  H01 WTR   731     -12.143 -17.715  12.538
ATOM   3647  H02 WTR   731     -12.796 -17.276  13.832
TER   
ATOM   3648  O00 WTR   732     -13.954  -2.942  10.634
ATOM   3649  H01 WTR   732     -13.859  -2.681   9.717
ATOM   3650  H02 WTR   732     -13.056  -3.062  10.943
TER   
ATOM   3651  O00 WTR   733     -11.873 -16.000   6.048
ATOM   3652  H01 WTR   733     -11.853 -16.229   6.977
ATOM   3653  H02 WTR   733     -11.709 -16.826   5.593
TER   
ATOM   3654  O00 WTR   734     -18.433  -0.553   6.405
ATOM   3655  H01 WTR   734     -19.329  -0.649   6.728
ATOM   3656  H02 WTR   734     -18.260   0.387   6.452
TER   
ATOM   3657  O00 WTR   735     -16.461 -18.738  10.984
ATOM   3658  H01 WTR   735     -15.756 -18.099  10.881
ATOM   3659  H02 WTR   735     -17.230 -18.212  11.204
TER   
ATOM   3660  O00 WTR   736     -14.186 -18.621   4.795
ATOM   3661  H01 WTR   736     -14.182 -18.344   3.879
ATOM   3662  H02 WTR   736     -13.267 -18.588   5.060
TER   
ATOM   3663  O00 WTR   737      -8.452 -18.712  14.406
ATOM   3664  H01 WTR   737      -7.755 -19.367  14.437
ATOM   3665  H02 WTR   737      -9.244 -19.213  14.214
TER   
ATOM   3666  O00 WTR   738     -16.255 -20.440   5.787
ATOM   3667  H01 WTR   738     -16.418 -21.246   5.297
ATOM   3668  H02 WTR   738     -15.717 -19.907   5.201
TER   
ATOM   3669  O00 WTR   739     -19.765 -11.874  -1.242
ATOM   3670  H01 WTR   739     -19.415 -11.663  -0.376
ATOM   3671  H02 WTR   739     -19.242 -11.347  -1.846
TER   
ATOM   3672  O00 WTR   740     -17.247 -13.227  12.636
ATOM   3673  H01 WTR   740     -18.051 -13.327  13.145
ATOM   3674  H02 WTR   740     -17.547 -13.079  11.739
TER   
ATOM   3675  O00 WTR   741     -23.593 -11.665  -3.726
ATOM   3676  H01 WTR   741     -24.492 -11.993  -3.752
ATOM   3677  H02 WTR   741     -23.320 -11.640  -4.643
TER   
ATOM   3678  O00 WTR   742     -25.745  -5.064   4.943
ATOM   3679  H01 WTR   742     -26.115  -4.195   4.792
ATOM   3680  H02 WTR   742     -26.055  -5.589   4.205
TER   
ATOM   3681  O00 WTR   743     -18.531 -21.015  -7.440
ATOM   3682  H01 WTR   743     -19.345 -21.499  -7.297
ATOM   3683  H02 WTR   743     -18.724 -20.432  -8.174
TER   
ATOM   3684  O00 WTR   744     -20.407  -8.192   8.292
ATOM   3685  H01 WTR   744     -19.534  -8.247   7.902
ATOM   3686  H02 WTR   744     -20.620  -9.094   8.532
TER   
ATOM   3687  O00 WTR   745      -9.071 -12.054  14.783
ATOM   3688  H01 WTR   745     -10.028 -12.067  14.768
ATOM   3689  H02 WTR   745      -8.833 -12.692  15.455
TER   
ATOM   3690  O00 WTR   746     -14.767 -11.791   5.177
ATOM   3691  H01 WTR   746     -14.622 -12.723   5.012
ATOM   3692  H02 WTR   746     -15.331 -11.769   5.950
TER   
ATOM   3693  O00 WTR   747     -20.232  -3.844   1.725
ATOM   3694  H01 WTR   747     -20.435  -2.936   1.948
ATOM   3695  H02 WTR   747     -19.355  -3.808   1.343
TER   
ATOM   3696  O00 WTR   748     -13.610  -7.771   5.870
ATOM   3697  H01 WTR   748     -14.411  -7.709   5.349
ATOM   3698  H02 WTR   748     -13.753  -7.171   6.602
TER   
ATOM   3699  O00 WTR   749     -21.078 -16.918  -4.400
ATOM   3700  H01 WTR   749     -21.071 -16.226  -3.738
ATOM   3701  H02 WTR   749     -20.153 -17.067  -4.600
TER   
ATOM   3702  O00 WTR   750     -14.864 -24.772  11.126
ATOM   3703  H01 WTR   750     -15.210 -24.113  10.524
ATOM   3704  H02 WTR   750     -14.119 -24.344  11.547
TER   
ATOM   3705  O00 WTR   751     -13.868 -15.812  14.353
ATOM   3706  H01 WTR   751     -13.431 -15.136  13.836
ATOM   3707  H02 WTR   751     -14.802 -15.627  14.249
TER   
ATOM   3708  O00 WTR   752     -14.799 -14.783   8.794
ATOM   3709  H01 WTR   752     -14.132 -14.116   8.630
ATOM   3710  H02 WTR   752     -14.977 -15.161   7.932
TER   
ATOM   3711  O00 WTR   753     -23.006 -16.649  -9.820
ATOM   3712  H01 WTR   753     -22.326 -17.113 -10.308
ATOM   3713  H02 WTR   753     -23.245 -17.247  -9.112
TER   
ATOM   3714  O00 WTR   754     -12.228 -13.239   6.510
ATOM   3715  H01 WTR   754     -12.327 -14.133   6.183
ATOM   3716  H02 WTR   754     -11.324 -13.196   6.821
TER   
ATOM   3717  O00 WTR   755     -13.534  -4.866   4.191
ATOM   3718  H01 WTR   755     -13.289  -5.447   4.912
ATOM   3719  H02 WTR   755     -13.627  -5.447   3.436
TER   
ATOM   3720  O00 WTR   756     -18.824  10.306   1.116
ATOM   3721  H01 WTR   756     -18.388  10.498   1.946
ATOM   3722  H02 WTR   756     -19.142   9.409   1.214
TER   
ATOM   3723  O00 WTR   757     -21.604  -8.366   5.458
ATOM   3724  H01 WTR   757     -21.538  -8.582   6.389
ATOM   3725  H02 WTR   757     -22.258  -7.669   5.419
TER   
ATOM   3726  O00 WTR   758      -8.019 -17.665  -0.407
ATOM   3727  H01 WTR   758      -8.670 -16.966  -0.347
ATOM   3728  H02 WTR   758      -8.360 -18.360   0.155
TER   
ATOM   3729  O00 WTR   759     -27.157  -2.731   4.246
ATOM   3730  H01 WTR   759     -27.742  -2.764   3.489
ATOM   3731  H02 WTR   759     -27.732  -2.543   4.987
TER   
ATOM   3732  O00 WTR   760     -16.123  -6.780   5.032
ATOM   3733  H01 WTR   760     -16.045  -5.885   4.702
ATOM   3734  H02 WTR   760     -16.385  -6.677   5.947
TER   
ATOM   3735  O00 WTR   761     -18.908 -23.000   1.168
ATOM   3736  H01 WTR   761     -18.401 -23.791   0.987
ATOM   3737  H02 WTR   761     -18.956 -22.547   0.326
TER   
ATOM   3738  O00 WTR   762     -21.796  -1.098  -1.475
ATOM   3739  H01 WTR   762     -21.430  -1.471  -2.277
ATOM   3740  H02 WTR   762     -21.066  -1.101  -0.855
TER   
ATOM   3741  O00 WTR   763      -8.990 -14.692   8.753
ATOM   3742  H01 WTR   763      -9.198 -14.615   9.684
ATOM   3743  H02 WTR   763      -9.350 -13.897   8.360
TER   
ATOM   3744  O00 WTR   764     -16.446  -2.725   6.484
ATOM   3745  H01 WTR   764     -16.981  -1.941   6.362
ATOM   3746  H02 WTR   764     -16.297  -3.054   5.598
TER   
ATOM   3747  O00 WTR   765     -15.649 -14.492   5.763
ATOM   3748  H01 WTR   765     -14.901 -14.647   5.186
ATOM   3749  H02 WTR   765     -16.413 -14.573   5.192
TER   
ATOM   3750  O00 WTR   766     -18.838  -2.451   4.042
ATOM   3751  H01 WTR   766     -19.560  -2.931   4.448
ATOM   3752  H02 WTR   766     -18.585  -1.798   4.695
TER   
ATOM   3753  O00 WTR   767     -11.016  -8.782  15.421
ATOM   3754  H01 WTR   767     -11.778  -9.141  14.968
ATOM   3755  H02 WTR   767     -11.334  -7.973  15.822
TER   
ATOM   3756  O00 WTR   768     -10.630 -11.624  10.750
ATOM   3757  H01 WTR   768     -10.043 -10.909  10.993
ATOM   3758  H02 WTR   768     -11.411 -11.188  10.408
TER   
ATOM   3759  O00 WTR   769     -15.525 -17.023   7.267
ATOM   3760  H01 WTR   769     -15.002 -17.744   7.617
ATOM   3761  H02 WTR   769     -15.141 -16.843   6.409
TER   
ATOM   3762  O00 WTR   770     -16.304 -12.734 -12.734
ATOM   3763  H01 WTR   770     -16.900 -12.521 -12.017
ATOM   3764  H02 WTR   770     -16.016 -13.628 -12.549
TER   
ATOM   3765  O00 WTR   771     -18.512  -4.070   7.643
ATOM   3766  H01 WTR   771     -18.738  -3.800   8.534
ATOM   3767  H02 WTR   771     -17.873  -3.420   7.351
TER   
ATOM   3768  O00 WTR   772     -14.071  15.126  -1.468
ATOM   3769  H01 WTR   772     -14.983  14.984  -1.213
ATOM   3770  H02 WTR   772     -13.774  15.843  -0.909
TER   
ATOM   3771  O00 WTR   773     -24.061   6.933   1.035
ATOM   3772  H01 WTR   773     -23.443   6.664   0.356
ATOM   3773  H02 WTR   773     -24.701   6.221   1.072
TER   
ATOM   3774  O00 WTR   774     -14.041   2.525  10.298
ATOM   3775  H01 WTR   774     -13.993   1.597  10.528
ATOM   3776  H02 WTR   774     -14.044   2.980  11.140
TER   
ATOM   3777  O00 WTR   775     -18.804   1.265   9.896
ATOM   3778  H01 WTR   775     -18.219   1.929   9.530
ATOM   3779  H02 WTR   775     -19.629   1.387   9.426
TER   
ATOM   3780  O00 WTR   776     -18.203  -8.413   6.928
ATOM   3781  H01 WTR   776     -17.514  -7.752   6.995
ATOM   3782  H02 WTR   776     -18.384  -8.476   5.990
TER   
ATOM   3783  O00 WTR   777      -9.971 -12.271   8.079
ATOM   3784  H01 WTR   777      -9.313 -11.641   7.786
ATOM   3785  H02 WTR   777     -10.357 -11.870   8.858
TER   
ATOM   3786  O00 WTR   778     -23.058  -5.965   5.332
ATOM   3787  H01 WTR   778     -23.039  -5.834   6.280
ATOM   3788  H02 WTR   778     -23.855  -5.521   5.044
TER   
ATOM   3789  O00 WTR   779     -21.812 -10.582   3.800
ATOM   3790  H01 WTR   779     -22.016  -9.815   4.335
ATOM   3791  H02 WTR   779     -21.921 -10.281   2.898
TER   
ATOM   3792  O00 WTR   780     -16.906   6.753   7.288
ATOM   3793  H01 WTR   780     -17.594   6.088   7.294
ATOM   3794  H02 WTR   780     -16.106   6.272   7.497
TER   
ATOM   3795  O00 WTR   781     -14.619   5.493   7.900
ATOM   3796  H01 WTR   781     -14.383   5.057   7.082
ATOM   3797  H02 WTR   781     -14.072   6.278   7.921
TER   
ATOM   3798  O00 WTR   782     -10.708  -3.912   7.536
ATOM   3799  H01 WTR   782      -9.826  -4.279   7.594
ATOM   3800  H02 WTR   782     -10.751  -3.527   6.661
TER   
ATOM   3801  O00 WTR   783     -17.457  -5.860 -10.506
ATOM   3802  H01 WTR   783     -18.098  -5.894 -11.216
ATOM   3803  H02 WTR   783     -17.174  -4.946 -10.482
TER   
ATOM   3804  O00 WTR   784      -9.627   1.574   5.432
ATOM   3805  H01 WTR   784     -10.099   0.834   5.813
ATOM   3806  H02 WTR   784     -10.148   2.341   5.671
TER   
ATOM   3807  O00 WTR   785     -22.505   6.541   3.721
ATOM   3808  H01 WTR   785     -22.792   6.917   2.888
ATOM   3809  H02 WTR   785     -22.822   5.639   3.698
TER   
ATOM   3810  O00 WTR   786     -15.760 -24.531  15.865
ATOM   3811  H01 WTR   786     -15.845 -23.636  16.194
ATOM   3812  H02 WTR   786     -16.123 -24.496  14.980
TER   
ATOM   3813  O00 WTR   787     -14.919  -4.712  -1.982
ATOM   3814  H01 WTR   787     -15.659  -4.119  -1.854
ATOM   3815  H02 WTR   787     -14.771  -4.711  -2.927
TER   
ATOM   3816  O00 WTR   788     -21.782  -1.505   9.619
ATOM   3817  H01 WTR   788     -22.612  -1.656  10.071
ATOM   3818  H02 WTR   788     -21.256  -2.280   9.816
TER   
ATOM   3819  O00 WTR   789     -16.394   3.209   8.822
ATOM   3820  H01 WTR   789     -15.615   3.078   9.363
ATOM   3821  H02 WTR   789     -16.218   4.018   8.340
TER   
ATOM   3822  O00 WTR   790     -22.718  -1.906  12.166
ATOM   3823  H01 WTR   790     -21.770  -1.970  12.283
ATOM   3824  H02 WTR   790     -22.949  -1.056  12.541
TER   
ATOM   3825  O00 WTR   791     -17.520  -1.908  15.638
ATOM   3826  H01 WTR   791     -17.497  -2.265  14.750
ATOM   3827  H02 WTR   791     -17.280  -0.988  15.532
TER   
ATOM   3828  O00 WTR   792     -21.210  -4.362  -0.818
ATOM   3829  H01 WTR   792     -21.933  -3.737  -0.865
ATOM   3830  H02 WTR   792     -20.861  -4.260   0.068
TER   
ATOM   3831  O00 WTR   793     -22.047   3.020   4.469
ATOM   3832  H01 WTR   793     -21.807   2.149   4.785
ATOM   3833  H02 WTR   793     -21.342   3.590   4.774
TER   
ATOM   3834  O00 WTR   794     -13.409 -10.126  14.034
ATOM   3835  H01 WTR   794     -13.883 -10.468  13.275
ATOM   3836  H02 WTR   794     -14.089  -9.748  14.591
TER   
ATOM   3837  O00 WTR   795     -13.819  -8.188  10.414
ATOM   3838  H01 WTR   795     -14.288  -7.396  10.150
ATOM   3839  H02 WTR   795     -13.168  -7.882  11.046
TER   
ATOM   3840  O00 WTR   796     -12.685  -1.542   5.695
ATOM   3841  H01 WTR   796     -12.162  -2.214   5.257
ATOM   3842  H02 WTR   796     -13.363  -1.313   5.060
TER   
ATOM   3843  O00 WTR   797     -13.156   1.159  -0.358
ATOM   3844  H01 WTR   797     -12.983   2.088  -0.509
ATOM   3845  H02 WTR   797     -12.725   0.966   0.474
TER   
ATOM   3846  O00 WTR   798     -17.732  -2.668  13.091
ATOM   3847  H01 WTR   798     -18.153  -3.519  12.968
ATOM   3848  H02 WTR   798     -16.800  -2.840  12.956
TER   
ATOM   3849  O00 WTR   799     -16.481   1.533   6.318
ATOM   3850  H01 WTR   799     -16.368   1.812   7.226
ATOM   3851  H02 WTR   799     -16.197   2.286   5.799
TER   
ATOM   3852  O00 WTR   800     -13.074  10.149  12.674
ATOM   3853  H01 WTR   800     -13.849  10.059  12.119
ATOM   3854  H02 WTR   800     -12.776  11.046  12.527
TER   
ATOM   3855  O00 WTR   801     -19.554   0.361 -10.206
ATOM   3856  H01 WTR   801     -19.957   1.017  -9.637
ATOM   3857  H02 WTR   801     -20.193  -0.351 -10.240
TER   
ATOM   3858  O00 WTR   802     -14.928   0.489   4.197
ATOM   3859  H01 WTR   802     -15.508   0.662   4.938
ATOM   3860  H02 WTR   802     -15.488   0.061   3.549
TER   
ATOM   3861  O00 WTR   803     -19.310  -4.843  12.477
ATOM   3862  H01 WTR   803     -19.795  -5.174  13.233
ATOM   3863  H02 WTR   803     -19.609  -5.383  11.745
TER   
ATOM   3864  O00 WTR   804     -22.582  -5.270  12.050
ATOM   3865  H01 WTR   804     -22.353  -5.944  11.410
ATOM   3866  H02 WTR   804     -23.527  -5.157  11.952
TER   
ATOM   3867  O00 WTR   805     -16.262   8.095   4.571
ATOM   3868  H01 WTR   805     -15.322   8.020   4.735
ATOM   3869  H02 WTR   805     -16.671   7.835   5.396
TER   
ATOM   3870  O00 WTR   806     -20.896   1.916   7.751
ATOM   3871  H01 WTR   806     -21.784   2.141   7.474
ATOM   3872  H02 WTR   806     -20.769   1.018   7.446
TER   
ATOM   3873  O00 WTR   807     -14.803  -2.809  13.307
ATOM   3874  H01 WTR   807     -14.541  -3.587  13.799
ATOM   3875  H02 WTR   807     -14.559  -3.004  12.402
TER   
ATOM   3876  O00 WTR   808     -11.778   6.062  10.530
ATOM   3877  H01 WTR   808     -11.151   6.753  10.743
ATOM   3878  H02 WTR   808     -12.621   6.401  10.828
TER   
ATOM   3879  O00 WTR   809     -18.778   4.443   7.074
ATOM   3880  H01 WTR   809     -19.533   4.901   6.702
ATOM   3881  H02 WTR   809     -19.129   3.604   7.370
TER   
ATOM   3882  O00 WTR   810     -19.721  -6.090  10.033
ATOM   3883  H01 WTR   810     -19.312  -5.457   9.442
ATOM   3884  H02 WTR   810     -20.035  -6.787   9.457
TER   
ATOM   3885  O00 WTR   811     -19.505  -3.252  10.058
ATOM   3886  H01 WTR   811     -19.543  -3.882  10.778
ATOM   3887  H02 WTR   811     -19.346  -2.410  10.485
TER   
ATOM   3888  O00 WTR   812     -19.670  -1.117  11.838
ATOM   3889  H01 WTR   812     -18.927  -1.206  12.435
ATOM   3890  H02 WTR   812     -19.474  -0.332  11.327
TER   
ATOM   3891  O00 WTR   813     -16.758   4.251   5.175
ATOM   3892  H01 WTR   813     -17.118   4.663   4.390
ATOM   3893  H02 WTR   813     -17.470   4.286   5.813
TER   
ATOM   3894  O00 WTR   814     -15.639 -22.391 -11.298
ATOM   3895  H01 WTR   814     -14.897 -22.107 -10.764
ATOM   3896  H02 WTR   814     -16.042 -21.577 -11.601
TER   
ATOM   3897  O00 WTR   815     -14.292 -19.286  -4.619
ATOM   3898  H01 WTR   815     -14.905 -19.945  -4.943
ATOM   3899  H02 WTR   815     -14.444 -19.262  -3.674
TER   
ATOM   3900  O00 WTR   816     -20.626 -13.928  -5.814
ATOM   3901  H01 WTR   816     -20.754 -13.884  -4.866
ATOM   3902  H02 WTR   816     -21.480 -13.699  -6.182
TER   
ATOM   3903  O00 WTR   817     -15.197 -18.005  -8.527
ATOM   3904  H01 WTR   817     -14.649 -17.255  -8.757
ATOM   3905  H02 WTR   817     -15.921 -17.628  -8.027
TER   
ATOM   3906  O00 WTR   818     -19.680 -16.765  -7.401
ATOM   3907  H01 WTR   818     -20.321 -16.086  -7.187
ATOM   3908  H02 WTR   818     -19.219 -16.927  -6.578
TER   
ATOM   3909  O00 WTR   819     -17.304 -15.693  -8.303
ATOM   3910  H01 WTR   819     -18.113 -16.038  -7.924
ATOM   3911  H02 WTR   819     -17.022 -15.015  -7.689
TER   
ATOM   3912  O00 WTR   820     -19.836  -7.026  -2.780
ATOM   3913  H01 WTR   820     -20.010  -7.359  -1.899
ATOM   3914  H02 WTR   820     -18.909  -7.211  -2.928
TER   
ATOM   3915  O00 WTR   821     -19.568 -13.481   2.793
ATOM   3916  H01 WTR   821     -19.851 -13.636   3.694
ATOM   3917  H02 WTR   821     -20.242 -13.895   2.254
TER   
ATOM   3918  O00 WTR   822     -21.623 -19.032 -10.429
ATOM   3919  H01 WTR   822     -20.827 -19.554 -10.534
ATOM   3920  H02 WTR   822     -22.336 -19.640 -10.624
TER   
ATOM   3921  O00 WTR   823     -22.864 -14.367  -8.025
ATOM   3922  H01 WTR   823     -22.865 -14.585  -8.957
ATOM   3923  H02 WTR   823     -22.858 -15.214  -7.580
TER   
ATOM   3924  O00 WTR   824     -10.991  -7.841  -6.428
ATOM   3925  H01 WTR   824     -10.863  -8.140  -5.528
ATOM   3926  H02 WTR   824     -11.333  -8.606  -6.889
TER   
ATOM   3927  O00 WTR   825     -20.299 -14.236  -2.982
ATOM   3928  H01 WTR   825     -20.186 -13.747  -2.167
ATOM   3929  H02 WTR   825     -19.408 -14.390  -3.296
TER   
ATOM   3930  O00 WTR   826     -13.510 -15.949  -9.256
ATOM   3931  H01 WTR   826     -13.942 -15.626 -10.046
ATOM   3932  H02 WTR   826     -13.008 -15.201  -8.933
TER   
ATOM   3933  O00 WTR   827     -22.467 -13.755 -15.932
ATOM   3934  H01 WTR   827     -22.167 -12.905 -15.611
ATOM   3935  H02 WTR   827     -21.750 -14.070 -16.482
TER   
ATOM   3936  O00 WTR   828     -21.821  -8.429  -4.614
ATOM   3937  H01 WTR   828     -22.394  -8.647  -3.878
ATOM   3938  H02 WTR   828     -20.964  -8.281  -4.215
TER   
ATOM   3939  O00 WTR   829     -12.924 -12.984 -10.948
ATOM   3940  H01 WTR   829     -12.272 -12.571 -11.515
ATOM   3941  H02 WTR   829     -13.549 -12.285 -10.754
TER   
ATOM   3942  O00 WTR   830     -22.691 -17.046  -6.673
ATOM   3943  H01 WTR   830     -22.277 -16.765  -5.857
ATOM   3944  H02 WTR   830     -22.218 -17.841  -6.920
TER   
ATOM   3945  O00 WTR   831     -16.655 -13.558  -6.527
ATOM   3946  H01 WTR   831     -16.689 -12.603  -6.581
ATOM   3947  H02 WTR   831     -15.750 -13.751  -6.283
TER   
ATOM   3948  O00 WTR   832     -23.115 -13.975 -11.344
ATOM   3949  H01 WTR   832     -23.938 -13.546 -11.577
ATOM   3950  H02 WTR   832     -23.341 -14.901 -11.263
TER   
ATOM   3951  O00 WTR   833     -17.053  -6.161  -5.382
ATOM   3952  H01 WTR   833     -17.024  -6.519  -4.495
ATOM   3953  H02 WTR   833     -17.068  -6.931  -5.951
TER   
ATOM   3954  O00 WTR   834     -14.759 -12.396  12.647
ATOM   3955  H01 WTR   834     -14.164 -12.915  12.106
ATOM   3956  H02 WTR   834     -15.612 -12.814  12.535
TER   
ATOM   3957  O00 WTR   835     -20.514  -5.604  -9.961
ATOM   3958  H01 WTR   835     -20.547  -5.802 -10.897
ATOM   3959  H02 WTR   835     -19.616  -5.310  -9.810
TER   
ATOM   3960  O00 WTR   836     -21.942 -14.053   0.730
ATOM   3961  H01 WTR   836     -21.898 -13.957  -0.221
ATOM   3962  H02 WTR   836     -22.261 -13.206   1.043
TER   
ATOM   3963  O00 WTR   837     -21.674  -4.994  -3.825
ATOM   3964  H01 WTR   837     -22.586  -5.054  -3.541
ATOM   3965  H02 WTR   837     -21.230  -5.700  -3.355
TER   
ATOM   3966  O00 WTR   838     -13.071 -14.173   0.054
ATOM   3967  H01 WTR   838     -13.514 -14.109  -0.793
ATOM   3968  H02 WTR   838     -12.549 -13.372   0.112
TER   
ATOM   3969  O00 WTR   839     -16.727 -16.350 -11.034
ATOM   3970  H01 WTR   839     -16.767 -16.077 -10.117
ATOM   3971  H02 WTR   839     -15.931 -15.940 -11.372
TER   
ATOM   3972  O00 WTR   840     -19.254 -11.360   1.304
ATOM   3973  H01 WTR   840     -18.397 -10.973   1.129
ATOM   3974  H02 WTR   840     -19.062 -12.154   1.804
TER   
ATOM   3975  O00 WTR   841     -21.860  -9.550 -15.960
ATOM   3976  H01 WTR   841     -22.644  -9.681 -15.427
ATOM   3977  H02 WTR   841     -21.154  -9.947 -15.450
TER   
ATOM   3978  O00 WTR   842     -15.535 -16.805  -6.138
ATOM   3979  H01 WTR   842     -15.269 -17.686  -5.873
ATOM   3980  H02 WTR   842     -16.466 -16.759  -5.920
TER   
ATOM   3981  O00 WTR   843     -15.090  -8.521  -6.877
ATOM   3982  H01 WTR   843     -15.810  -9.120  -6.680
ATOM   3983  H02 WTR   843     -15.312  -8.151  -7.731
TER   
ATOM   3984  O00 WTR   844     -12.369 -10.962   3.504
ATOM   3985  H01 WTR   844     -11.641 -11.583   3.492
ATOM   3986  H02 WTR   844     -12.909 -11.239   4.245
TER   
ATOM   3987  O00 WTR   845     -16.630 -19.131 -10.717
ATOM   3988  H01 WTR   845     -16.945 -18.245 -10.897
ATOM   3989  H02 WTR   845     -15.872 -19.005 -10.147
TER   
ATOM   3990  O00 WTR   846     -20.203  -7.870   0.080
ATOM   3991  H01 WTR   846     -19.961  -7.367   0.858
ATOM   3992  H02 WTR   846     -20.633  -8.653   0.425
TER   
ATOM   3993  O00 WTR   847     -20.938 -20.253  -4.527
ATOM   3994  H01 WTR   847     -21.256 -19.561  -3.947
ATOM   3995  H02 WTR   847     -21.096 -19.919  -5.409
TER   
ATOM   3996  O00 WTR   848     -13.908 -14.373   3.612
ATOM   3997  H01 WTR   848     -13.456 -14.433   2.770
ATOM   3998  H02 WTR   848     -14.743 -14.818   3.469
TER   
ATOM   3999  O00 WTR   849     -17.398 -17.474   3.648
ATOM   4000  H01 WTR   849     -17.813 -18.025   4.312
ATOM   4001  H02 WTR   849     -17.617 -17.894   2.816
TER   
ATOM   4002  O00 WTR   850      -9.195 -23.230 -14.766
ATOM   4003  H01 WTR   850      -9.525 -24.123 -14.669
ATOM   4004  H02 WTR   850      -8.635 -23.264 -15.542
TER   
ATOM   4005  O00 WTR   851     -21.418 -13.371   4.717
ATOM   4006  H01 WTR   851     -22.061 -13.749   5.317
ATOM   4007  H02 WTR   851     -21.784 -12.519   4.479
TER   
ATOM   4008  O00 WTR   852     -17.430 -15.233  -3.217
ATOM   4009  H01 WTR   852     -16.808 -15.928  -3.002
ATOM   4010  H02 WTR   852     -16.935 -14.632  -3.774
TER   
ATOM   4011  O00 WTR   853     -13.769  -7.218  -1.719
ATOM   4012  H01 WTR   853     -14.245  -6.625  -2.300
ATOM   4013  H02 WTR   853     -13.849  -6.820  -0.852
TER   
ATOM   4014  O00 WTR   854     -20.306 -22.322   3.407
ATOM   4015  H01 WTR   854     -21.084 -21.872   3.077
ATOM   4016  H02 WTR   854     -19.915 -22.725   2.632
TER   
ATOM   4017  O00 WTR   855     -18.363 -10.622  -3.152
ATOM   4018  H01 WTR   855     -18.877 -10.805  -3.938
ATOM   4019  H02 WTR   855     -17.585 -11.173  -3.240
TER   
ATOM   4020  O00 WTR   856     -16.644 -15.078   2.814
ATOM   4021  H01 WTR   856     -17.373 -14.475   2.670
ATOM   4022  H02 WTR   856     -17.052 -15.865   3.177
TER   
ATOM   4023  O00 WTR   857     -21.023   1.193  -2.383
ATOM   4024  H01 WTR   857     -21.269   1.336  -3.297
ATOM   4025  H02 WTR   857     -21.364   0.323  -2.177
TER   
ATOM   4026  O00 WTR   858     -12.643  -9.655  -7.849
ATOM   4027  H01 WTR   858     -12.433 -10.550  -7.585
ATOM   4028  H02 WTR   858     -13.395  -9.415  -7.307
TER   
ATOM   4029  O00 WTR   859     -23.131 -11.902  -6.490
ATOM   4030  H01 WTR   859     -22.691 -11.224  -7.003
ATOM   4031  H02 WTR   859     -23.503 -12.495  -7.143
TER   
ATOM   4032  O00 WTR   860     -10.894 -17.537  -3.921
ATOM   4033  H01 WTR   860     -11.515 -18.076  -4.411
ATOM   4034  H02 WTR   860     -10.246 -18.160  -3.590
TER   
ATOM   4035  O00 WTR   861     -18.255 -16.958  -5.066
ATOM   4036  H01 WTR   861     -18.002 -17.689  -4.502
ATOM   4037  H02 WTR   861     -18.076 -16.178  -4.541
TER   
ATOM   4038  O00 WTR   862     -19.166  -8.462   4.564
ATOM   4039  H01 WTR   862     -19.157  -7.885   3.801
ATOM   4040  H02 WTR   862     -20.089  -8.520   4.811
TER   
ATOM   4041  O00 WTR   863     -19.575 -11.230  -5.644
ATOM   4042  H01 WTR   863     -19.730 -12.148  -5.867
ATOM   4043  H02 WTR   863     -20.170 -10.742  -6.213
TER   
ATOM   4044  O00 WTR   864     -16.690 -11.043   0.223
ATOM   4045  H01 WTR   864     -15.858 -11.101   0.691
ATOM   4046  H02 WTR   864     -16.448 -11.071  -0.703
TER   
ATOM   4047  O00 WTR   865     -17.481  -8.522  -0.392
ATOM   4048  H01 WTR   865     -18.398  -8.431  -0.134
ATOM   4049  H02 WTR   865     -17.282  -9.447  -0.247
TER   
ATOM   4050  O00 WTR   866     -19.292  -6.379   2.337
ATOM   4051  H01 WTR   866     -19.676  -5.532   2.565
ATOM   4052  H02 WTR   866     -18.349  -6.249   2.434
TER   
ATOM   4053  O00 WTR   867     -14.794  -2.517  -5.853
ATOM   4054  H01 WTR   867     -14.303  -2.044  -6.525
ATOM   4055  H02 WTR   867     -14.321  -3.342  -5.745
TER   
ATOM   4056  O00 WTR   868     -19.981  -1.186   2.010
ATOM   4057  H01 WTR   868     -19.325  -1.637   2.542
ATOM   4058  H02 WTR   868     -19.510  -0.926   1.218
TER   
ATOM   4059  O00 WTR   869     -17.814  -3.664  -6.187
ATOM   4060  H01 WTR   869     -17.921  -4.610  -6.087
ATOM   4061  H02 WTR   869     -16.869  -3.523  -6.140
TER   
ATOM   4062  O00 WTR   870     -13.623  -2.512  -0.717
ATOM   4063  H01 WTR   870     -14.115  -3.024  -1.360
ATOM   4064  H02 WTR   870     -13.471  -1.671  -1.147
TER   
ATOM   4065  O00 WTR   871     -13.948 -20.560  -8.125
ATOM   4066  H01 WTR   871     -13.124 -20.423  -7.657
ATOM   4067  H02 WTR   871     -14.286 -19.678  -8.278
TER   
ATOM   4068  O00 WTR   872     -15.165   2.822   2.327
ATOM   4069  H01 WTR   872     -15.395   2.494   1.458
ATOM   4070  H02 WTR   872     -15.088   2.036   2.868
TER   
ATOM   4071  O00 WTR   873     -18.166  -7.983  -7.182
ATOM   4072  H01 WTR   873     -18.179  -8.906  -6.927
ATOM   4073  H02 WTR   873     -18.630  -7.960  -8.019
TER   
ATOM   4074  O00 WTR   874     -13.981  -5.852   1.486
ATOM   4075  H01 WTR   874     -13.225  -6.387   1.728
ATOM   4076  H02 WTR   874     -14.728  -6.447   1.556
TER   
ATOM   4077  O00 WTR   875     -21.383  -9.795  -6.950
ATOM   4078  H01 WTR   875     -21.197  -9.205  -7.681
ATOM   4079  H02 WTR   875     -21.678  -9.218  -6.246
TER   
ATOM   4080  O00 WTR   876     -16.649  -2.328  -1.580
ATOM   4081  H01 WTR   876     -16.268  -1.744  -0.924
ATOM   4082  H02 WTR   876     -16.790  -1.769  -2.345
TER   
ATOM   4083  O00 WTR   877     -11.182  -7.143  -2.328
ATOM   4084  H01 WTR   877     -12.105  -7.177  -2.076
ATOM   4085  H02 WTR   877     -11.065  -6.266  -2.694
TER   
ATOM   4086  O00 WTR   878     -19.319   4.404  -8.251
ATOM   4087  H01 WTR   878     -18.446   4.116  -7.982
ATOM   4088  H02 WTR   878     -19.768   4.605  -7.431
TER   
ATOM   4089  O00 WTR   879     -15.588   0.190   0.049
ATOM   4090  H01 WTR   879     -15.961   0.757  -0.626
ATOM   4091  H02 WTR   879     -14.653   0.395   0.044
TER   
ATOM   4092  O00 WTR   880     -16.382  -3.679   1.299
ATOM   4093  H01 WTR   880     -16.916  -4.040   0.592
ATOM   4094  H02 WTR   880     -15.509  -4.041   1.149
TER   
ATOM   4095  O00 WTR   881     -12.723   4.043  -7.104
ATOM   4096  H01 WTR   881     -12.931   3.120  -7.248
ATOM   4097  H02 WTR   881     -12.993   4.479  -7.912
TER   
ATOM   4098  O00 WTR   882     -19.031   8.433 -11.695
ATOM   4099  H01 WTR   882     -18.859   7.676 -12.255
ATOM   4100  H02 WTR   882     -19.392   8.059 -10.891
TER   
ATOM   4101  O00 WTR   883      -9.695   2.751   3.022
ATOM   4102  H01 WTR   883      -9.434   2.283   3.814
ATOM   4103  H02 WTR   883      -9.244   3.593   3.081
TER   
ATOM   4104  O00 WTR   884     -20.956  -2.324  -3.791
ATOM   4105  H01 WTR   884     -20.000  -2.367  -3.781
ATOM   4106  H02 WTR   884     -21.239  -3.228  -3.651
TER   
ATOM   4107  O00 WTR   885     -18.188  -4.280  -0.634
ATOM   4108  H01 WTR   885     -17.668  -3.559  -0.988
ATOM   4109  H02 WTR   885     -19.036  -4.201  -1.071
TER   
ATOM   4110  O00 WTR   886     -16.725  -0.806   2.315
ATOM   4111  H01 WTR   886     -16.595  -0.287   1.522
ATOM   4112  H02 WTR   886     -16.753  -1.712   2.008
TER   
ATOM   4113  O00 WTR   887     -10.325  -1.452  -2.275
ATOM   4114  H01 WTR   887     -10.549  -1.361  -1.349
ATOM   4115  H02 WTR   887     -10.036  -2.361  -2.364
TER   
ATOM   4116  O00 WTR   888     -17.390   6.480 -13.375
ATOM   4117  H01 WTR   888     -16.848   6.525 -14.163
ATOM   4118  H02 WTR   888     -16.957   5.830 -12.822
TER   
ATOM   4119  O00 WTR   889     -21.795   0.301   4.432
ATOM   4120  H01 WTR   889     -21.645  -0.156   5.260
ATOM   4121  H02 WTR   889     -21.211  -0.133   3.810
TER   
ATOM   4122  O00 WTR   890     -13.147  -0.111  -2.855
ATOM   4123  H01 WTR   890     -13.391   0.443  -2.113
ATOM   4124  H02 WTR   890     -13.813   0.070  -3.518
TER   
ATOM   4125  O00 WTR   891     -13.282   3.981  -0.445
ATOM   4126  H01 WTR   891     -13.347   4.890  -0.153
ATOM   4127  H02 WTR   891     -14.189   3.680  -0.499
TER   
ATOM   4128  O00 WTR   892     -18.277  -1.966  -4.162
ATOM   4129  H01 WTR   892     -18.375  -1.099  -4.555
ATOM   4130  H02 WTR   892     -18.029  -2.534  -4.892
TER   
ATOM   4131  O00 WTR   893     -10.088  -1.305   9.526
ATOM   4132  H01 WTR   893      -9.801  -2.174   9.806
ATOM   4133  H02 WTR   893     -10.616  -0.980  10.255
TER   
ATOM   4134  O00 WTR   894     -18.786  -1.143 -12.626
ATOM   4135  H01 WTR   894     -18.374  -1.784 -12.046
ATOM   4136  H02 WTR   894     -18.917  -0.371 -12.077
TER   
ATOM   4137  O00 WTR   895     -18.965  -2.738  -8.700
ATOM   4138  H01 WTR   895     -18.521  -3.122  -7.945
ATOM   4139  H02 WTR   895     -19.874  -3.027  -8.617
TER   
ATOM   4140  O00 WTR   896     -17.844   5.985   3.437
ATOM   4141  H01 WTR   896     -17.292   6.582   3.942
ATOM   4142  H02 WTR   896     -17.345   5.815   2.637
TER   
ATOM   4143  O00 WTR   897     -20.292  -5.572  -6.235
ATOM   4144  H01 WTR   897     -20.672  -5.516  -5.358
ATOM   4145  H02 WTR   897     -19.889  -6.440  -6.266
TER   
ATOM   4146  O00 WTR   898     -18.989  -1.014  -0.657
ATOM   4147  H01 WTR   898     -18.458  -1.652  -1.133
ATOM   4148  H02 WTR   898     -18.681  -0.163  -0.971
TER   
ATOM   4149  O00 WTR   899     -11.097  -3.408   4.556
ATOM   4150  H01 WTR   899     -10.347  -3.980   4.394
ATOM   4151  H02 WTR   899     -11.858  -3.937   4.316
TER   
ATOM   4152  O00 WTR   900     -21.294  -0.818   6.935
ATOM   4153  H01 WTR   900     -21.521  -1.016   7.843
ATOM   4154  H02 WTR   900     -21.379  -1.655   6.478
TER   
ATOM   4155  O00 WTR   901     -17.724   1.278  -1.611
ATOM   4156  H01 WTR   901     -18.396   1.828  -1.210
ATOM   4157  H02 WTR   901     -17.957   1.252  -2.539
TER   
ATOM   4158  O00 WTR   902     -18.700   1.071  -5.213
ATOM   4159  H01 WTR   902     -19.646   1.155  -5.330
ATOM   4160  H02 WTR   902     -18.338   1.866  -5.603
TER   
ATOM   4161  O00 WTR   903     -21.950 -10.206  -2.028
ATOM   4162  H01 WTR   903     -21.173 -10.756  -2.124
ATOM   4163  H02 WTR   903     -22.639 -10.678  -2.496
TER   
ATOM   4164  O00 WTR   904     -13.186   1.403  -7.471
ATOM   4165  H01 WTR   904     -13.162   0.515  -7.115
ATOM   4166  H02 WTR   904     -12.812   1.320  -8.348
TER   
ATOM   4167  O00 WTR   905     -17.079  -8.140  -3.103
ATOM   4168  H01 WTR   905     -17.053  -7.991  -2.158
ATOM   4169  H02 WTR   905     -17.485  -9.002  -3.199
TER   
ATOM   4170  O00 WTR   906     -21.595   1.256  -5.224
ATOM   4171  H01 WTR   906     -22.148   1.828  -5.756
ATOM   4172  H02 WTR   906     -21.846   0.370  -5.486
TER   
ATOM   4173  O00 WTR   907     -22.075  -1.331  -6.255
ATOM   4174  H01 WTR   907     -21.723  -1.594  -5.405
ATOM   4175  H02 WTR   907     -22.159  -2.150  -6.744
TER   
ATOM   4176  O00 WTR   908     -15.191   0.043  -9.822
ATOM   4177  H01 WTR   908     -15.881   0.694  -9.955
ATOM   4178  H02 WTR   908     -14.770  -0.037 -10.678
TER   
ATOM   4179  O00 WTR   909     -12.700   0.661   2.372
ATOM   4180  H01 WTR   909     -12.017   1.253   2.688
ATOM   4181  H02 WTR   909     -13.374   0.688   3.051
TER   
ATOM   4182  O00 WTR   910     -16.230   3.904  -0.383
ATOM   4183  H01 WTR   910     -16.407   4.718   0.088
ATOM   4184  H02 WTR   910     -17.096   3.549  -0.583
TER   
ATOM   4185  O00 WTR   911     -15.841   2.861  -7.385
ATOM   4186  H01 WTR   911     -16.204   2.600  -8.231
ATOM   4187  H02 WTR   911     -15.031   2.357  -7.306
TER   
ATOM   4188  O00 WTR   912     -18.009   3.497  -5.852
ATOM   4189  H01 WTR   912     -17.106   3.561  -6.164
ATOM   4190  H02 WTR   912     -18.229   4.384  -5.568
TER   
ATOM   4191  O00 WTR   913     -14.240 -18.968  -1.811
ATOM   4192  H01 WTR   913     -14.174 -18.060  -1.514
ATOM   4193  H02 WTR   913     -14.593 -19.442  -1.058
TER   
ATOM   4194  O00 WTR   914     -12.827 -11.137  -0.364
ATOM   4195  H01 WTR   914     -13.383 -11.100   0.414
ATOM   4196  H02 WTR   914     -12.279 -10.354  -0.306
TER   
ATOM   4197  O00 WTR   915     -10.906 -19.176   7.849
ATOM   4198  H01 WTR   915     -11.229 -18.372   8.255
ATOM   4199  H02 WTR   915     -10.930 -19.826   8.550
TER   
ATOM   4200  O00 WTR   916      -5.035 -12.343   7.582
ATOM   4201  H01 WTR   916      -5.566 -13.080   7.883
ATOM   4202  H02 WTR   916      -5.668 -11.643   7.420
TER   
ATOM   4203  O00 WTR   917     -10.166 -12.355   3.883
ATOM   4204  H01 WTR   917     -10.249 -13.283   4.102
ATOM   4205  H02 WTR   917      -9.963 -11.930   4.716
TER   
ATOM   4206  O00 WTR   918     -16.637  -6.952   1.747
ATOM   4207  H01 WTR   918     -16.927  -7.406   0.956
ATOM   4208  H02 WTR   918     -16.654  -7.622   2.430
TER   
ATOM   4209  O00 WTR   919     -11.670 -16.452  11.417
ATOM   4210  H01 WTR   919     -12.132 -15.615  11.358
ATOM   4211  H02 WTR   919     -10.756 -16.211  11.567
TER   
ATOM   4212  O00 WTR   920      -9.168 -12.809   1.482
ATOM   4213  H01 WTR   920      -8.362 -12.349   1.247
ATOM   4214  H02 WTR   920      -9.337 -12.550   2.388
TER   
ATOM   4215  O00 WTR   921      -9.139 -15.932   2.436
ATOM   4216  H01 WTR   921      -8.311 -15.552   2.140
ATOM   4217  H02 WTR   921      -9.321 -15.492   3.266
TER   
ATOM   4218  O00 WTR   922      -3.690 -10.345  -3.564
ATOM   4219  H01 WTR   922      -3.443 -11.240  -3.332
ATOM   4220  H02 WTR   922      -3.179  -9.794  -2.972
TER   
ATOM   4221  O00 WTR   923     -13.811 -14.432  -6.228
ATOM   4222  H01 WTR   923     -13.230 -14.110  -6.917
ATOM   4223  H02 WTR   923     -14.338 -15.108  -6.655
TER   
ATOM   4224  O00 WTR   924      -9.610  -7.637  13.254
ATOM   4225  H01 WTR   924     -10.149  -7.809  14.026
ATOM   4226  H02 WTR   924      -9.289  -8.499  12.990
TER   
ATOM   4227  O00 WTR   925     -17.033 -11.252   6.630
ATOM   4228  H01 WTR   925     -16.976 -11.938   7.295
ATOM   4229  H02 WTR   925     -17.078 -10.436   7.129
TER   
ATOM   4230  O00 WTR   926      -5.820 -15.149   4.957
ATOM   4231  H01 WTR   926      -5.663 -15.657   4.161
ATOM   4232  H02 WTR   926      -6.113 -14.294   4.641
TER   
ATOM   4233  O00 WTR   927     -11.174 -16.558   8.838
ATOM   4234  H01 WTR   927     -10.366 -16.057   8.725
ATOM   4235  H02 WTR   927     -11.290 -16.615   9.787
TER   
ATOM   4236  O00 WTR   928     -10.914 -19.928  14.485
ATOM   4237  H01 WTR   928     -11.136 -20.844  14.657
ATOM   4238  H02 WTR   928     -11.731 -19.536  14.179
TER   
ATOM   4239  O00 WTR   929      -6.730 -10.379   7.316
ATOM   4240  H01 WTR   929      -6.872 -10.263   6.376
ATOM   4241  H02 WTR   929      -6.150  -9.659   7.561
TER   
ATOM   4242  O00 WTR   930      -3.286 -18.573  10.434
ATOM   4243  H01 WTR   930      -3.559 -17.937   9.774
ATOM   4244  H02 WTR   930      -4.092 -18.795  10.901
TER   
ATOM   4245  O00 WTR   931      -5.181 -16.892  14.954
ATOM   4246  H01 WTR   931      -5.795 -17.032  14.233
ATOM   4247  H02 WTR   931      -5.414 -16.033  15.306
TER   
ATOM   4248  O00 WTR   932      -9.503 -14.844   4.963
ATOM   4249  H01 WTR   932     -10.303 -15.167   5.378
ATOM   4250  H02 WTR   932      -8.797 -15.320   5.401
TER   
ATOM   4251  O00 WTR   933     -12.259 -13.434  -4.312
ATOM   4252  H01 WTR   933     -11.461 -13.960  -4.348
ATOM   4253  H02 WTR   933     -12.865 -13.876  -4.907
TER   
ATOM   4254  O00 WTR   934     -10.531 -13.182  -0.795
ATOM   4255  H01 WTR   934     -10.893 -12.313  -0.967
ATOM   4256  H02 WTR   934      -9.848 -13.032  -0.140
TER   
ATOM   4257  O00 WTR   935      -3.935   4.580  21.767
ATOM   4258  H01 WTR   935      -3.162   4.228  21.326
ATOM   4259  H02 WTR   935      -3.731   4.512  22.700
TER   
ATOM   4260  O00 WTR   936       8.839 -19.958  11.286
ATOM   4261  H01 WTR   936       8.423 -19.311  10.717
ATOM   4262  H02 WTR   936       9.775 -19.868  11.108
TER   
ATOM   4263  O00 WTR   937      -2.374 -14.822  15.108
ATOM   4264  H01 WTR   937      -3.325 -14.841  14.998
ATOM   4265  H02 WTR   937      -2.226 -15.180  15.983
TER   
ATOM   4266  O00 WTR   938     -12.843  -5.593   7.534
ATOM   4267  H01 WTR   938     -12.205  -4.880   7.497
ATOM   4268  H02 WTR   938     -13.522  -5.277   8.130
TER   
ATOM   4269  O00 WTR   939      -8.126  -9.931  13.071
ATOM   4270  H01 WTR   939      -8.315 -10.738  13.549
ATOM   4271  H02 WTR   939      -7.857 -10.224  12.200
TER   
ATOM   4272  O00 WTR   940       0.854  -5.239 -12.908
ATOM   4273  H01 WTR   940       1.299  -5.577 -12.131
ATOM   4274  H02 WTR   940       1.065  -5.869 -13.597
TER   
ATOM   4275  O00 WTR   941      -6.850  -7.690   3.021
ATOM   4276  H01 WTR   941      -7.626  -8.242   3.117
ATOM   4277  H02 WTR   941      -6.144  -8.303   2.814
TER   
ATOM   4278  O00 WTR   942      -9.022 -19.033  -2.725
ATOM   4279  H01 WTR   942      -8.578 -18.542  -2.033
ATOM   4280  H02 WTR   942      -8.511 -19.836  -2.816
TER   
ATOM   4281  O00 WTR   943     -11.860  -3.715  12.517
ATOM   4282  H01 WTR   943     -11.927  -2.767  12.397
ATOM   4283  H02 WTR   943     -11.038  -3.953  12.089
TER   
ATOM   4284  O00 WTR   944     -10.110  -9.821  -9.831
ATOM   4285  H01 WTR   944      -9.705 -10.389  -9.176
ATOM   4286  H02 WTR   944     -10.013 -10.298 -10.655
TER   
ATOM   4287  O00 WTR   945      -6.048 -13.851  10.425
ATOM   4288  H01 WTR   945      -5.123 -14.035  10.587
ATOM   4289  H02 WTR   945      -6.296 -14.459   9.729
TER   
ATOM   4290  O00 WTR   946     -14.963 -10.820 -10.655
ATOM   4291  H01 WTR   946     -15.209 -10.602 -11.554
ATOM   4292  H02 WTR   946     -14.160 -10.323 -10.499
TER   
ATOM   4293  O00 WTR   947       2.746  -9.459  17.198
ATOM   4294  H01 WTR   947       3.338 -10.154  17.487
ATOM   4295  H02 WTR   947       3.004  -9.284  16.294
TER   
ATOM   4296  O00 WTR   948      -3.102 -17.527  19.268
ATOM   4297  H01 WTR   948      -2.858 -16.650  18.971
ATOM   4298  H02 WTR   948      -4.034 -17.458  19.475
TER   
ATOM   4299  O00 WTR   949      -6.622 -17.904  12.617
ATOM   4300  H01 WTR   949      -7.080 -18.347  11.903
ATOM   4301  H02 WTR   949      -7.260 -17.877  13.330
TER   
ATOM   4302  O00 WTR   950     -14.292 -17.195  10.442
ATOM   4303  H01 WTR   950     -13.352 -17.268  10.605
ATOM   4304  H02 WTR   950     -14.387 -16.389   9.936
TER   
ATOM   4305  O00 WTR   951       6.044 -20.585 -18.981
ATOM   4306  H01 WTR   951       5.618 -21.270 -18.465
ATOM   4307  H02 WTR   951       5.554 -20.563 -19.803
TER   
ATOM   4308  O00 WTR   952      -4.614 -11.331  10.430
ATOM   4309  H01 WTR   952      -4.956 -12.174  10.727
ATOM   4310  H02 WTR   952      -4.601 -11.401   9.475
TER   
ATOM   4311  O00 WTR   953      -6.403 -15.226   7.957
ATOM   4312  H01 WTR   953      -7.340 -15.329   8.125
ATOM   4313  H02 WTR   953      -6.318 -15.323   7.009
TER   
ATOM   4314  O00 WTR   954      -7.514  -8.667  -0.723
ATOM   4315  H01 WTR   954      -7.258  -9.383  -0.142
ATOM   4316  H02 WTR   954      -6.913  -8.734  -1.465
TER   
ATOM   4317  O00 WTR   955      -3.616 -14.193  11.369
ATOM   4318  H01 WTR   955      -3.625 -14.907  12.006
ATOM   4319  H02 WTR   955      -2.782 -14.291  10.910
TER   
ATOM   4320  O00 WTR   956      -8.824  -9.153   8.752
ATOM   4321  H01 WTR   956      -9.325  -8.518   8.239
ATOM   4322  H02 WTR   956      -8.390  -9.701   8.098
TER   
ATOM   4323  O00 WTR   957       7.281 -18.560  -1.620
ATOM   4324  H01 WTR   957       7.145 -19.258  -0.979
ATOM   4325  H02 WTR   957       7.435 -17.777  -1.092
TER   
ATOM   4326  O00 WTR   958      -6.721 -19.714   7.076
ATOM   4327  H01 WTR   958      -5.823 -19.395   7.158
ATOM   4328  H02 WTR   958      -6.923 -19.626   6.144
TER   
ATOM   4329  O00 WTR   959       3.843 -18.902  11.598
ATOM   4330  H01 WTR   959       2.931 -18.612  11.582
ATOM   4331  H02 WTR   959       4.264 -18.409  10.894
TER   
ATOM   4332  O00 WTR   960     -11.398  -8.899   4.931
ATOM   4333  H01 WTR   960     -12.246  -8.680   5.317
ATOM   4334  H02 WTR   960     -11.558  -9.706   4.442
TER   
ATOM   4335  O00 WTR   961     -12.310  -9.964   9.044
ATOM   4336  H01 WTR   961     -12.952  -9.367   9.431
ATOM   4337  H02 WTR   961     -11.671  -9.389   8.624
TER   
ATOM   4338  O00 WTR   962      -0.713 -10.880   9.051
ATOM   4339  H01 WTR   962      -0.222 -11.009   8.239
ATOM   4340  H02 WTR   962      -1.259 -11.662   9.127
TER   
ATOM   4341  O00 WTR   963      -9.493  -6.886  -8.604
ATOM   4342  H01 WTR   963      -9.024  -7.672  -8.887
ATOM   4343  H02 WTR   963     -10.029  -7.179  -7.867
TER   
ATOM   4344  O00 WTR   964      -4.324   4.910   6.779
ATOM   4345  H01 WTR   964      -4.852   4.631   6.031
ATOM   4346  H02 WTR   964      -3.484   4.468   6.658
TER   
ATOM   4347  O00 WTR   965      -4.208  -5.743  14.412
ATOM   4348  H01 WTR   965      -4.770  -6.337  14.910
ATOM   4349  H02 WTR   965      -4.765  -4.987  14.225
TER   
ATOM   4350  O00 WTR   966       1.622  -9.976  10.442
ATOM   4351  H01 WTR   966       2.391 -10.219   9.927
ATOM   4352  H02 WTR   966       0.923  -9.873   9.795
TER   
ATOM   4353  O00 WTR   967       5.381 -13.284   3.506
ATOM   4354  H01 WTR   967       4.754 -14.008   3.491
ATOM   4355  H02 WTR   967       5.447 -13.005   2.593
TER   
ATOM   4356  O00 WTR   968       3.581 -15.278   3.674
ATOM   4357  H01 WTR   968       3.750 -15.942   4.342
ATOM   4358  H02 WTR   968       2.692 -14.974   3.856
TER   
ATOM   4359  O00 WTR   969       7.502  -8.023  10.508
ATOM   4360  H01 WTR   969       6.735  -8.319  10.999
ATOM   4361  H02 WTR   969       8.180  -7.902  11.172
TER   
ATOM   4362  O00 WTR   970       6.160  -9.194  12.851
ATOM   4363  H01 WTR   970       5.260  -9.459  12.664
ATOM   4364  H02 WTR   970       6.085  -8.294  13.168
TER   
ATOM   4365  O00 WTR   971       3.414 -16.124   1.027
ATOM   4366  H01 WTR   971       3.612 -15.821   1.913
ATOM   4367  H02 WTR   971       3.339 -17.075   1.110
TER   
ATOM   4368  O00 WTR   972       4.943 -23.717   5.197
ATOM   4369  H01 WTR   972       4.289 -24.082   4.601
ATOM   4370  H02 WTR   972       5.723 -23.601   4.654
TER   
ATOM   4371  O00 WTR   973       6.438 -20.674  15.533
ATOM   4372  H01 WTR   973       5.773 -20.119  15.939
ATOM   4373  H02 WTR   973       6.842 -20.118  14.867
TER   
ATOM   4374  O00 WTR   974       4.374 -15.290   7.416
ATOM   4375  H01 WTR   974       4.062 -15.846   6.702
ATOM   4376  H02 WTR   974       4.802 -14.555   6.979
TER   
ATOM   4377  O00 WTR   975      10.512 -12.136  13.985
ATOM   4378  H01 WTR   975      10.033 -12.711  13.389
ATOM   4379  H02 WTR   975      10.033 -11.307  13.956
TER   
ATOM   4380  O00 WTR   976      17.417 -13.598  11.096
ATOM   4381  H01 WTR   976      17.540 -12.860  11.692
ATOM   4382  H02 WTR   976      16.493 -13.832  11.191
TER   
ATOM   4383  O00 WTR   977     -10.422  -3.828  17.337
ATOM   4384  H01 WTR   977     -10.377  -3.053  17.897
ATOM   4385  H02 WTR   977     -10.823  -3.514  16.526
TER   
ATOM   4386  O00 WTR   978       2.631  -6.810  20.490
ATOM   4387  H01 WTR   978       3.039  -7.458  19.915
ATOM   4388  H02 WTR   978       1.756  -6.681  20.123
TER   
ATOM   4389  O00 WTR   979      -1.319 -15.343  10.346
ATOM   4390  H01 WTR   979      -1.236 -15.539   9.413
ATOM   4391  H02 WTR   979      -0.727 -14.604  10.489
TER   
ATOM   4392  O00 WTR   980       8.463 -15.639  10.538
ATOM   4393  H01 WTR   980       9.389 -15.750  10.323
ATOM   4394  H02 WTR   980       8.387 -15.953  11.439
TER   
ATOM   4395  O00 WTR   981       4.963  -9.879   4.750
ATOM   4396  H01 WTR   981       5.686  -9.763   4.133
ATOM   4397  H02 WTR   981       4.183  -9.930   4.197
TER   
ATOM   4398  O00 WTR   982      14.700 -14.375  11.514
ATOM   4399  H01 WTR   982      13.836 -14.662  11.216
ATOM   4400  H02 WTR   982      14.565 -14.113  12.424
TER   
ATOM   4401  O00 WTR   983       4.300 -11.487  18.559
ATOM   4402  H01 WTR   983       5.142 -11.037  18.618
ATOM   4403  H02 WTR   983       4.447 -12.188  17.924
TER   
ATOM   4404  O00 WTR   984      -9.662 -18.563   3.337
ATOM   4405  H01 WTR   984      -9.512 -17.625   3.227
ATOM   4406  H02 WTR   984      -8.818 -18.909   3.628
TER   
ATOM   4407  O00 WTR   985       5.668 -17.765  -6.009
ATOM   4408  H01 WTR   985       5.961 -16.887  -5.766
ATOM   4409  H02 WTR   985       4.715 -17.730  -5.931
TER   
ATOM   4410  O00 WTR   986       6.400  -8.655   7.002
ATOM   4411  H01 WTR   986       6.465  -9.493   7.460
ATOM   4412  H02 WTR   986       5.884  -8.848   6.220
TER   
ATOM   4413  O00 WTR   987       9.846  -9.043   9.339
ATOM   4414  H01 WTR   987       9.840  -9.698  10.038
ATOM   4415  H02 WTR   987       8.953  -8.701   9.323
TER   
ATOM   4416  O00 WTR   988      -3.808 -18.556  16.754
ATOM   4417  H01 WTR   988      -3.597 -18.042  17.533
ATOM   4418  H02 WTR   988      -4.544 -18.094  16.354
TER   
ATOM   4419  O00 WTR   989      15.837 -19.363   1.092
ATOM   4420  H01 WTR   989      16.612 -19.383   0.531
ATOM   4421  H02 WTR   989      15.664 -18.432   1.230
TER   
ATOM   4422  O00 WTR   990      -1.367 -15.742   7.696
ATOM   4423  H01 WTR   990      -2.307 -15.914   7.755
ATOM   4424  H02 WTR   990      -1.303 -14.794   7.579
TER   
ATOM   4425  O00 WTR   991      -3.975 -19.598  13.572
ATOM   4426  H01 WTR   991      -3.111 -19.343  13.894
ATOM   4427  H02 WTR   991      -4.399 -18.771  13.341
TER   
ATOM   4428  O00 WTR   992       6.829  -5.532   9.600
ATOM   4429  H01 WTR   992       7.193  -6.357   9.922
ATOM   4430  H02 WTR   992       6.391  -5.765   8.782
TER   
ATOM   4431  O00 WTR   993      -3.140 -17.111   0.163
ATOM   4432  H01 WTR   993      -4.046 -17.061  -0.141
ATOM   4433  H02 WTR   993      -2.851 -16.200   0.208
TER   
ATOM   4434  O00 WTR   994       7.930 -18.136   9.368
ATOM   4435  H01 WTR   994       8.200 -18.173   8.450
ATOM   4436  H02 WTR   994       8.187 -17.261   9.658
TER   
ATOM   4437  O00 WTR   995       2.456 -14.707  14.415
ATOM   4438  H01 WTR   995       3.123 -15.297  14.765
ATOM   4439  H02 WTR   995       2.436 -14.896  13.477
TER   
ATOM   4440  O00 WTR   996       5.296 -29.247  11.174
ATOM   4441  H01 WTR   996       5.562 -29.920  10.546
ATOM   4442  H02 WTR   996       4.341 -29.234  11.121
TER   
ATOM   4443  O00 WTR   997       9.079 -11.117   7.220
ATOM   4444  H01 WTR   997       9.488 -11.755   7.805
ATOM   4445  H02 WTR   997       8.223 -10.946   7.612
TER   
ATOM   4446  O00 WTR   998       6.479 -15.333  -5.140
ATOM   4447  H01 WTR   998       6.318 -14.577  -4.576
ATOM   4448  H02 WTR   998       7.258 -15.094  -5.644
TER   
ATOM   4449  O00 WTR   999      -4.874 -16.550   2.574
ATOM   4450  H01 WTR   999      -3.930 -16.431   2.676
ATOM   4451  H02 WTR   999      -4.986 -17.494   2.456
TER   
ATOM   4452  O00 WTR  1000       3.370 -10.175  12.667
ATOM   4453  H01 WTR  1000       3.306  -9.297  13.042
ATOM   4454  H02 WTR  1000       2.653 -10.219  12.035
TER   
ATOM   4455  O00 WTR  1001       1.009 -19.528  -9.002
ATOM   4456  H01 WTR  1001       0.838 -20.294  -8.455
ATOM   4457  H02 WTR  1001       1.060 -19.875  -9.892
TER   
ATOM   4458  O00 WTR  1002       8.083 -16.818   0.364
ATOM   4459  H01 WTR  1002       7.357 -17.114   0.913
ATOM   4460  H02 WTR  1002       8.680 -17.566   0.333
TER   
ATOM   4461  O00 WTR  1003      14.206  -6.588  19.479
ATOM   4462  H01 WTR  1003      14.296  -6.099  18.660
ATOM   4463  H02 WTR  1003      14.454  -5.963  20.160
TER   
ATOM   4464  O00 WTR  1004      -3.797 -17.166   8.129
ATOM   4465  H01 WTR  1004      -3.858 -17.949   7.582
ATOM   4466  H02 WTR  1004      -4.696 -16.844   8.189
TER   
ATOM   4467  O00 WTR  1005     -11.635  -8.691   0.226
ATOM   4468  H01 WTR  1005     -11.250  -7.949  -0.241
ATOM   4469  H02 WTR  1005     -11.799  -8.360   1.109
TER   
ATOM   4470  O00 WTR  1006       2.459 -12.653   6.870
ATOM   4471  H01 WTR  1006       2.000 -11.890   6.519
ATOM   4472  H02 WTR  1006       3.387 -12.431   6.794
TER   
ATOM   4473  O00 WTR  1007       9.581 -11.751   4.523
ATOM   4474  H01 WTR  1007      10.245 -11.061   4.524
ATOM   4475  H02 WTR  1007       9.390 -11.901   5.449
TER   
ATOM   4476  O00 WTR  1008       0.915 -16.294  11.785
ATOM   4477  H01 WTR  1008       0.202 -15.998  11.219
ATOM   4478  H02 WTR  1008       0.794 -17.242  11.848
TER   
ATOM   4479  O00 WTR  1009       5.840 -14.516   9.729
ATOM   4480  H01 WTR  1009       5.213 -14.519   9.006
ATOM   4481  H02 WTR  1009       6.632 -14.908   9.361
TER   
ATOM   4482  O00 WTR  1010       8.943 -14.276   7.431
ATOM   4483  H01 WTR  1010       9.477 -15.057   7.283
ATOM   4484  H02 WTR  1010       9.266 -13.917   8.257
TER   
ATOM   4485  O00 WTR  1011       9.224 -13.327  11.779
ATOM   4486  H01 WTR  1011       8.751 -13.891  11.168
ATOM   4487  H02 WTR  1011       8.877 -12.450  11.613
TER   
ATOM   4488  O00 WTR  1012       5.546  -6.008   7.265
ATOM   4489  H01 WTR  1012       5.561  -6.951   7.429
ATOM   4490  H02 WTR  1012       6.000  -5.902   6.429
TER   
ATOM   4491  O00 WTR  1013      -6.667 -14.929   1.518
ATOM   4492  H01 WTR  1013      -6.751 -15.611   0.851
ATOM   4493  H02 WTR  1013      -5.913 -15.198   2.043
TER   
ATOM   4494  O00 WTR  1014       5.341  -4.812  11.996
ATOM   4495  H01 WTR  1014       5.814  -5.109  11.219
ATOM   4496  H02 WTR  1014       5.772  -5.258  12.725
TER   
ATOM   4497  O00 WTR  1015       3.736 -11.005   9.180
ATOM   4498  H01 WTR  1015       3.501 -10.693   8.307
ATOM   4499  H02 WTR  1015       3.325 -11.867   9.245
TER   
ATOM   4500  O00 WTR  1016      13.084 -12.504  14.624
ATOM   4501  H01 WTR  1016      12.256 -12.256  14.212
ATOM   4502  H02 WTR  1016      13.195 -13.429  14.403
TER   
ATOM   4503  O00 WTR  1017       1.866 -14.648   8.629
ATOM   4504  H01 WTR  1017       2.291 -14.109   7.962
ATOM   4505  H02 WTR  1017       2.438 -15.409   8.724
TER   
ATOM   4506  O00 WTR  1018       9.086 -14.980  -6.208
ATOM   4507  H01 WTR  1018       9.287 -14.242  -6.783
ATOM   4508  H02 WTR  1018       9.941 -15.316  -5.940
TER   
ATOM   4509  O00 WTR  1019      -6.832   0.087  11.737
ATOM   4510  H01 WTR  1019      -7.015   0.163  10.801
ATOM   4511  H02 WTR  1019      -7.613   0.439  12.164
TER   
ATOM   4512  O00 WTR  1020      -7.117   8.939   3.941
ATOM   4513  H01 WTR  1020      -6.205   9.201   4.063
ATOM   4514  H02 WTR  1020      -7.537   9.132   4.780
TER   
ATOM   4515  O00 WTR  1021      -5.479   3.802   4.560
ATOM   4516  H01 WTR  1021      -5.648   4.717   4.331
ATOM   4517  H02 WTR  1021      -5.283   3.378   3.724
TER   
ATOM   4518  O00 WTR  1022      -7.646   0.392   8.865
ATOM   4519  H01 WTR  1022      -8.587   0.312   8.709
ATOM   4520  H02 WTR  1022      -7.398   1.204   8.423
TER   
ATOM   4521  O00 WTR  1023     -13.977  -2.154   8.057
ATOM   4522  H01 WTR  1023     -14.818  -2.368   7.653
ATOM   4523  H02 WTR  1023     -13.369  -2.082   7.321
TER   
ATOM   4524  O00 WTR  1024     -10.374  -0.526   6.754
ATOM   4525  H01 WTR  1024     -11.110  -0.979   6.344
ATOM   4526  H02 WTR  1024     -10.322  -0.900   7.634
TER   
ATOM   4527  O00 WTR  1025     -11.545  -0.917  11.929
ATOM   4528  H01 WTR  1025     -10.823  -0.302  12.057
ATOM   4529  H02 WTR  1025     -12.242  -0.590  12.498
TER   
ATOM   4530  O00 WTR  1026      -2.914 -20.495   3.135
ATOM   4531  H01 WTR  1026      -2.398 -20.654   2.344
ATOM   4532  H02 WTR  1026      -2.324 -20.716   3.855
TER   
ATOM   4533  O00 WTR  1027     -10.926   2.873  13.373
ATOM   4534  H01 WTR  1027     -10.346   3.523  12.977
ATOM   4535  H02 WTR  1027     -11.773   3.020  12.952
TER   
ATOM   4536  O00 WTR  1028      -6.967   2.349   6.499
ATOM   4537  H01 WTR  1028      -6.572   2.714   5.707
ATOM   4538  H02 WTR  1028      -7.538   1.649   6.182
TER   
ATOM   4539  O00 WTR  1029      -5.219   2.375   1.906
ATOM   4540  H01 WTR  1029      -4.292   2.602   1.844
ATOM   4541  H02 WTR  1029      -5.531   2.392   1.001
TER   
ATOM   4542  O00 WTR  1030     -20.792  -3.551   5.723
ATOM   4543  H01 WTR  1030     -20.179  -4.194   6.079
ATOM   4544  H02 WTR  1030     -21.470  -4.075   5.297
TER   
ATOM   4545  O00 WTR  1031      -5.420 -14.265  14.463
ATOM   4546  H01 WTR  1031      -5.718 -13.761  15.221
ATOM   4547  H02 WTR  1031      -6.223 -14.494  13.996
TER   
ATOM   4548  O00 WTR  1032     -10.822  -7.641   7.588
ATOM   4549  H01 WTR  1032     -11.429  -6.915   7.727
ATOM   4550  H02 WTR  1032     -10.994  -7.931   6.692
TER   
ATOM   4551  O00 WTR  1033     -11.931  -7.490   2.702
ATOM   4552  H01 WTR  1033     -11.646  -8.004   3.458
ATOM   4553  H02 WTR  1033     -11.253  -6.822   2.597
TER   
ATOM   4554  O00 WTR  1034     -11.807  -6.825  11.859
ATOM   4555  H01 WTR  1034     -11.021  -7.126  12.314
ATOM   4556  H02 WTR  1034     -11.923  -5.921  12.153
TER   
ATOM   4557  O00 WTR  1035      -8.511   3.691   9.864
ATOM   4558  H01 WTR  1035      -8.202   4.170   9.096
ATOM   4559  H02 WTR  1035      -9.463   3.791   9.844
TER   
ATOM   4560  O00 WTR  1036      -9.271   0.790  12.826
ATOM   4561  H01 WTR  1036      -9.216   0.260  13.620
ATOM   4562  H02 WTR  1036      -9.819   1.535  13.072
TER   
ATOM   4563  O00 WTR  1037      -7.159   5.164   7.750
ATOM   4564  H01 WTR  1037      -7.306   6.088   7.950
ATOM   4565  H02 WTR  1037      -6.255   5.127   7.437
TER   
ATOM   4566  O00 WTR  1038      -7.972  -5.541  12.325
ATOM   4567  H01 WTR  1038      -7.529  -6.087  11.676
ATOM   4568  H02 WTR  1038      -8.473  -6.158  12.857
TER   
ATOM   4569  O00 WTR  1039      -0.805   7.998   4.387
ATOM   4570  H01 WTR  1039      -1.211   8.672   4.932
ATOM   4571  H02 WTR  1039      -1.490   7.341   4.268
TER   
ATOM   4572  O00 WTR  1040     -15.106   0.170  11.135
ATOM   4573  H01 WTR  1040     -15.989   0.370  10.826
ATOM   4574  H02 WTR  1040     -14.896  -0.673  10.732
TER   
ATOM   4575  O00 WTR  1041      -2.203   4.128   5.116
ATOM   4576  H01 WTR  1041      -2.459   3.342   4.633
ATOM   4577  H02 WTR  1041      -2.429   4.853   4.534
TER   
ATOM   4578  O00 WTR  1042      -5.520   6.700   4.483
ATOM   4579  H01 WTR  1042      -6.285   7.151   4.839
ATOM   4580  H02 WTR  1042      -5.204   7.276   3.787
TER   
ATOM   4581  O00 WTR  1043      16.188   8.508   7.917
ATOM   4582  H01 WTR  1043      16.022   8.498   8.859
ATOM   4583  H02 WTR  1043      16.856   9.183   7.797
TER   
ATOM   4584  O00 WTR  1044     -15.342  -0.076  -4.235
ATOM   4585  H01 WTR  1044     -15.284  -0.951  -4.619
ATOM   4586  H02 WTR  1044     -15.858   0.428  -4.864
TER   
ATOM   4587  O00 WTR  1045      -2.483   2.833   1.617
ATOM   4588  H01 WTR  1045      -2.353   3.776   1.516
ATOM   4589  H02 WTR  1045      -1.893   2.439   0.973
TER   
ATOM   4590  O00 WTR  1046      -7.147 -14.977  12.667
ATOM   4591  H01 WTR  1046      -6.696 -15.801  12.486
ATOM   4592  H02 WTR  1046      -6.757 -14.351  12.057
TER   
ATOM   4593  O00 WTR  1047      -1.365 -28.024  11.866
ATOM   4594  H01 WTR  1047      -1.649 -28.164  10.962
ATOM   4595  H02 WTR  1047      -2.174 -28.049  12.377
TER   
ATOM   4596  O00 WTR  1048       6.252   3.354  11.868
ATOM   4597  H01 WTR  1048       7.062   2.848  11.817
ATOM   4598  H02 WTR  1048       6.525   4.261  11.730
TER   
ATOM   4599  O00 WTR  1049       7.601  -2.560  12.343
ATOM   4600  H01 WTR  1049       6.933  -3.172  12.033
ATOM   4601  H02 WTR  1049       7.772  -2.829  13.246
TER   
ATOM   4602  O00 WTR  1050       7.111   0.643  13.461
ATOM   4603  H01 WTR  1050       7.055  -0.298  13.295
ATOM   4604  H02 WTR  1050       6.285   0.995  13.130
TER   
ATOM   4605  O00 WTR  1051      10.357   1.446   7.644
ATOM   4606  H01 WTR  1051      10.835   1.857   6.925
ATOM   4607  H02 WTR  1051      10.231   0.540   7.362
TER   
ATOM   4608  O00 WTR  1052     -11.305 -16.589  18.696
ATOM   4609  H01 WTR  1052     -10.444 -16.283  18.979
ATOM   4610  H02 WTR  1052     -11.144 -17.022  17.858
TER   
ATOM   4611  O00 WTR  1053       5.008  -3.231  -9.064
ATOM   4612  H01 WTR  1053       4.507  -4.012  -8.829
ATOM   4613  H02 WTR  1053       5.739  -3.220  -8.445
TER   
ATOM   4614  O00 WTR  1054       9.798 -22.457  -0.201
ATOM   4615  H01 WTR  1054       9.884 -23.406  -0.106
ATOM   4616  H02 WTR  1054      10.432 -22.095   0.418
TER   
ATOM   4617  O00 WTR  1055       8.875   2.071  11.824
ATOM   4618  H01 WTR  1055       9.588   2.476  12.317
ATOM   4619  H02 WTR  1055       8.525   1.403  12.413
TER   
ATOM   4620  O00 WTR  1056      11.604  -3.351  17.553
ATOM   4621  H01 WTR  1056      12.274  -4.028  17.648
ATOM   4622  H02 WTR  1056      11.871  -2.855  16.779
TER   
ATOM   4623  O00 WTR  1057       9.491  -4.555   9.933
ATOM   4624  H01 WTR  1057       9.662  -3.638  10.152
ATOM   4625  H02 WTR  1057       8.566  -4.574   9.685
TER   
ATOM   4626  O00 WTR  1058     -12.885  -0.188 -14.723
ATOM   4627  H01 WTR  1058     -12.399  -1.012 -14.692
ATOM   4628  H02 WTR  1058     -13.219  -0.140 -15.618
TER   
ATOM   4629  O00 WTR  1059      14.531 -10.763  12.732
ATOM   4630  H01 WTR  1059      14.253 -11.316  13.462
ATOM   4631  H02 WTR  1059      13.733 -10.314  12.454
TER   
ATOM   4632  O00 WTR  1060     -11.445  -2.730  14.994
ATOM   4633  H01 WTR  1060     -11.379  -3.317  14.241
ATOM   4634  H02 WTR  1060     -12.382  -2.680  15.179
TER   
ATOM   4635  O00 WTR  1061       3.706   0.800  13.647
ATOM   4636  H01 WTR  1061       4.181   0.264  14.284
ATOM   4637  H02 WTR  1061       3.586   0.224  12.892
TER   
ATOM   4638  O00 WTR  1062      -5.550  -8.324 -11.510
ATOM   4639  H01 WTR  1062      -5.718  -8.974 -10.828
ATOM   4640  H02 WTR  1062      -6.368  -7.833 -11.580
TER   
ATOM   4641  O00 WTR  1063       8.947   3.135   9.201
ATOM   4642  H01 WTR  1063       9.462   2.495   8.710
ATOM   4643  H02 WTR  1063       8.890   2.770  10.084
TER   
ATOM   4644  O00 WTR  1064       9.864   8.859  16.734
ATOM   4645  H01 WTR  1064      10.708   8.408  16.773
ATOM   4646  H02 WTR  1064      10.033   9.718  17.122
TER   
ATOM   4647  O00 WTR  1065       3.864  -5.593  -8.213
ATOM   4648  H01 WTR  1065       3.224  -5.803  -8.893
ATOM   4649  H02 WTR  1065       4.703  -5.879  -8.575
TER   
ATOM   4650  O00 WTR  1066      -5.024 -29.115  12.515
ATOM   4651  H01 WTR  1066      -5.772 -29.709  12.573
ATOM   4652  H02 WTR  1066      -4.883 -28.998  11.575
TER   
ATOM   4653  O00 WTR  1067       0.046  -4.448  17.815
ATOM   4654  H01 WTR  1067       0.734  -3.889  18.176
ATOM   4655  H02 WTR  1067      -0.739  -3.901  17.829
TER   
ATOM   4656  O00 WTR  1068       8.459  -9.986  14.023
ATOM   4657  H01 WTR  1068       7.772  -9.531  13.535
ATOM   4658  H02 WTR  1068       7.989 -10.622  14.563
TER   
ATOM   4659  O00 WTR  1069      -0.683 -10.043  -3.778
ATOM   4660  H01 WTR  1069      -0.582 -10.698  -4.469
ATOM   4661  H02 WTR  1069      -0.741 -10.554  -2.970
TER   
ATOM   4662  O00 WTR  1070       0.345 -13.395  10.424
ATOM   4663  H01 WTR  1070       0.330 -12.487  10.123
ATOM   4664  H02 WTR  1070       0.921 -13.844   9.805
TER   
ATOM   4665  O00 WTR  1071       2.647  -7.741  13.349
ATOM   4666  H01 WTR  1071       1.736  -7.732  13.055
ATOM   4667  H02 WTR  1071       2.840  -6.827  13.557
TER   
ATOM   4668  O00 WTR  1072       6.159  -2.479  17.773
ATOM   4669  H01 WTR  1072       6.745  -2.769  17.075
ATOM   4670  H02 WTR  1072       6.031  -3.255  18.318
TER   
ATOM   4671  O00 WTR  1073     -14.163 -14.204  -2.491
ATOM   4672  H01 WTR  1073     -13.395 -14.050  -3.041
ATOM   4673  H02 WTR  1073     -14.292 -15.153  -2.520
TER   
ATOM   4674  O00 WTR  1074      -3.661  -9.591  -6.179
ATOM   4675  H01 WTR  1074      -3.705  -9.597  -5.223
ATOM   4676  H02 WTR  1074      -4.171 -10.356  -6.448
TER   
ATOM   4677  O00 WTR  1075     -10.263  -9.042  -4.147
ATOM   4678  H01 WTR  1075     -10.384  -8.322  -3.528
ATOM   4679  H02 WTR  1075     -11.101  -9.504  -4.144
TER   
ATOM   4680  O00 WTR  1076      -4.103 -12.291   2.806
ATOM   4681  H01 WTR  1076      -3.880 -11.360   2.825
ATOM   4682  H02 WTR  1076      -4.029 -12.537   1.884
TER   
ATOM   4683  O00 WTR  1077      -8.761 -15.942  -7.545
ATOM   4684  H01 WTR  1077      -8.945 -16.881  -7.550
ATOM   4685  H02 WTR  1077      -7.808 -15.884  -7.489
TER   
ATOM   4686  O00 WTR  1078     -15.745 -20.017   1.033
ATOM   4687  H01 WTR  1078     -15.145 -19.438   1.503
ATOM   4688  H02 WTR  1078     -16.536 -20.032   1.572
TER   
ATOM   4689  O00 WTR  1079       0.057 -17.989 -13.777
ATOM   4690  H01 WTR  1079       0.818 -18.562 -13.687
ATOM   4691  H02 WTR  1079       0.379 -17.237 -14.273
TER   
ATOM   4692  O00 WTR  1080      11.369 -20.510  -1.572
ATOM   4693  H01 WTR  1080      12.222 -20.712  -1.188
ATOM   4694  H02 WTR  1080      10.796 -21.213  -1.269
TER   
ATOM   4695  O00 WTR  1081      -9.017  -9.337   2.730
ATOM   4696  H01 WTR  1081      -9.917  -9.387   2.410
ATOM   4697  H02 WTR  1081      -8.524  -9.923   2.155
TER   
ATOM   4698  O00 WTR  1082     -14.365 -11.299   1.770
ATOM   4699  H01 WTR  1082     -13.581 -11.185   2.307
ATOM   4700  H02 WTR  1082     -14.844 -12.011   2.192
TER   
ATOM   4701  O00 WTR  1083      -2.511 -12.707  -2.578
ATOM   4702  H01 WTR  1083      -2.194 -13.567  -2.855
ATOM   4703  H02 WTR  1083      -1.892 -12.431  -1.901
TER   
ATOM   4704  O00 WTR  1084     -10.643  -9.742 -13.715
ATOM   4705  H01 WTR  1084     -11.213 -10.499 -13.852
ATOM   4706  H02 WTR  1084     -11.063  -9.035 -14.205
TER   
ATOM   4707  O00 WTR  1085       7.320   9.240  15.724
ATOM   4708  H01 WTR  1085       7.762   9.057  16.553
ATOM   4709  H02 WTR  1085       7.694  10.071  15.431
TER   
ATOM   4710  O00 WTR  1086     -14.928 -16.083   1.182
ATOM   4711  H01 WTR  1086     -15.614 -15.620   1.663
ATOM   4712  H02 WTR  1086     -14.397 -15.388   0.793
TER   
ATOM   4713  O00 WTR  1087      10.195 -18.461   0.168
ATOM   4714  H01 WTR  1087      10.522 -19.055  -0.506
ATOM   4715  H02 WTR  1087      10.779 -18.598   0.914
TER   
ATOM   4716  O00 WTR  1088      -8.017 -19.262 -13.831
ATOM   4717  H01 WTR  1088      -7.823 -18.627 -13.143
ATOM   4718  H02 WTR  1088      -8.443 -19.988 -13.375
TER   
ATOM   4719  O00 WTR  1089      -8.183 -21.829  -3.763
ATOM   4720  H01 WTR  1089      -7.441 -22.305  -3.390
ATOM   4721  H02 WTR  1089      -8.134 -22.007  -4.702
TER   
ATOM   4722  O00 WTR  1090      -6.254 -20.593  -0.029
ATOM   4723  H01 WTR  1090      -6.327 -21.502  -0.322
ATOM   4724  H02 WTR  1090      -7.097 -20.406   0.385
TER   
ATOM   4725  O00 WTR  1091      -6.214 -14.644  -2.888
ATOM   4726  H01 WTR  1091      -6.380 -13.711  -2.758
ATOM   4727  H02 WTR  1091      -7.064 -15.007  -3.137
TER   
ATOM   4728  O00 WTR  1092     -10.159  -5.323   2.216
ATOM   4729  H01 WTR  1092      -9.521  -5.739   1.636
ATOM   4730  H02 WTR  1092      -9.819  -5.478   3.097
TER   
ATOM   4731  O00 WTR  1093      -6.795  -7.145  -8.297
ATOM   4732  H01 WTR  1093      -7.676  -6.837  -8.084
ATOM   4733  H02 WTR  1093      -6.403  -7.356  -7.450
TER   
ATOM   4734  O00 WTR  1094     -14.508  -5.093  -4.768
ATOM   4735  H01 WTR  1094     -13.888  -5.398  -5.431
ATOM   4736  H02 WTR  1094     -15.303  -5.601  -4.933
TER   
ATOM   4737  O00 WTR  1095     -16.044 -12.478  -3.213
ATOM   4738  H01 WTR  1095     -15.587 -13.226  -2.829
ATOM   4739  H02 WTR  1095     -15.425 -11.752  -3.134
TER   
ATOM   4740  O00 WTR  1096      -7.475 -19.407   4.507
ATOM   4741  H01 WTR  1096      -7.644 -20.336   4.351
ATOM   4742  H02 WTR  1096      -6.832 -19.164   3.841
TER   
ATOM   4743  O00 WTR  1097      -5.910  -7.700  -5.827
ATOM   4744  H01 WTR  1097      -5.116  -8.228  -5.912
ATOM   4745  H02 WTR  1097      -6.513  -8.252  -5.331
TER   
ATOM   4746  O00 WTR  1098      -2.225  -8.474 -11.038
ATOM   4747  H01 WTR  1098      -1.338  -8.443 -11.399
ATOM   4748  H02 WTR  1098      -2.096  -8.586 -10.096
TER   
ATOM   4749  O00 WTR  1099     -11.935 -17.302 -14.181
ATOM   4750  H01 WTR  1099     -11.377 -16.943 -13.491
ATOM   4751  H02 WTR  1099     -12.266 -18.124 -13.818
TER   
ATOM   4752  O00 WTR  1100      11.018  10.918  17.978
ATOM   4753  H01 WTR  1100      11.403  11.355  18.737
ATOM   4754  H02 WTR  1100      11.764  10.532  17.519
TER   
ATOM   4755  O00 WTR  1101      -0.417 -11.686  -5.742
ATOM   4756  H01 WTR  1101      -1.333 -11.923  -5.883
ATOM   4757  H02 WTR  1101       0.036 -12.524  -5.646
TER   
ATOM   4758  O00 WTR  1102      -8.148 -17.115 -12.205
ATOM   4759  H01 WTR  1102      -7.369 -16.613 -11.966
ATOM   4760  H02 WTR  1102      -8.453 -17.493 -11.381
TER   
ATOM   4761  O00 WTR  1103       0.759 -13.407  -9.905
ATOM   4762  H01 WTR  1103       0.518 -13.808  -9.069
ATOM   4763  H02 WTR  1103       1.589 -12.965  -9.728
TER   
ATOM   4764  O00 WTR  1104      -5.832 -16.570 -11.042
ATOM   4765  H01 WTR  1104      -5.193 -17.155 -11.449
ATOM   4766  H02 WTR  1104      -5.357 -15.750 -10.909
TER   
ATOM   4767  O00 WTR  1105      -2.622   7.379  16.005
ATOM   4768  H01 WTR  1105      -2.331   8.014  15.351
ATOM   4769  H02 WTR  1105      -1.973   7.441  16.705
TER   
ATOM   4770  O00 WTR  1106      -5.584 -25.060 -10.447
ATOM   4771  H01 WTR  1106      -5.624 -25.823 -11.024
ATOM   4772  H02 WTR  1106      -6.339 -24.528 -10.699
TER   
ATOM   4773  O00 WTR  1107       2.216 -17.697  -3.447
ATOM   4774  H01 WTR  1107       1.269 -17.833  -3.450
ATOM   4775  H02 WTR  1107       2.584 -18.573  -3.329
TER   
ATOM   4776  O00 WTR  1108      -6.376 -11.114  -6.676
ATOM   4777  H01 WTR  1108      -6.103 -11.829  -6.100
ATOM   4778  H02 WTR  1108      -6.923 -10.556  -6.122
TER   
ATOM   4779  O00 WTR  1109      -5.093 -13.023  -5.147
ATOM   4780  H01 WTR  1109      -4.951 -12.394  -4.440
ATOM   4781  H02 WTR  1109      -5.261 -13.852  -4.700
TER   
ATOM   4782  O00 WTR  1110      10.163 -16.825   4.201
ATOM   4783  H01 WTR  1110      10.165 -15.868   4.209
ATOM   4784  H02 WTR  1110      10.691 -17.060   3.438
TER   
ATOM   4785  O00 WTR  1111      -9.246 -12.238  -4.787
ATOM   4786  H01 WTR  1111      -9.492 -13.139  -4.580
ATOM   4787  H02 WTR  1111      -9.905 -11.948  -5.419
TER   
ATOM   4788  O00 WTR  1112      -2.329 -11.211 -11.909
ATOM   4789  H01 WTR  1112      -1.498 -11.513 -12.276
ATOM   4790  H02 WTR  1112      -2.146 -10.324 -11.600
TER   
ATOM   4791  O00 WTR  1113      -4.442  -6.527  -3.443
ATOM   4792  H01 WTR  1113      -3.513  -6.584  -3.220
ATOM   4793  H02 WTR  1113      -4.483  -6.770  -4.368
TER   
ATOM   4794  O00 WTR  1114      -9.328 -18.881 -10.165
ATOM   4795  H01 WTR  1114      -9.085 -19.717 -10.563
ATOM   4796  H02 WTR  1114      -9.350 -19.061  -9.225
TER   
ATOM   4797  O00 WTR  1115      -5.922 -16.001  -7.770
ATOM   4798  H01 WTR  1115      -5.763 -16.882  -8.109
ATOM   4799  H02 WTR  1115      -5.602 -15.418  -8.459
TER   
ATOM   4800  O00 WTR  1116     -12.258 -13.585  -8.497
ATOM   4801  H01 WTR  1116     -12.514 -13.403  -9.401
ATOM   4802  H02 WTR  1116     -11.302 -13.522  -8.502
TER   
ATOM   4803  O00 WTR  1117      -7.553  -9.589  -4.813
ATOM   4804  H01 WTR  1117      -7.159  -9.851  -3.981
ATOM   4805  H02 WTR  1117      -8.456  -9.362  -4.589
TER   
ATOM   4806  O00 WTR  1118      -8.915 -11.495  -8.090
ATOM   4807  H01 WTR  1118      -8.193 -11.372  -7.473
ATOM   4808  H02 WTR  1118      -8.574 -12.112  -8.738
TER   
ATOM   4809  O00 WTR  1119     -12.456 -10.530  -4.271
ATOM   4810  H01 WTR  1119     -13.243 -10.271  -3.792
ATOM   4811  H02 WTR  1119     -12.404 -11.478  -4.153
TER   
ATOM   4812  O00 WTR  1120     -17.111 -10.627  -6.672
ATOM   4813  H01 WTR  1120     -17.968 -10.710  -6.255
ATOM   4814  H02 WTR  1120     -17.307 -10.459  -7.593
TER   
ATOM   4815  O00 WTR  1121      -5.428 -16.981  -1.305
ATOM   4816  H01 WTR  1121      -6.252 -17.110  -0.834
ATOM   4817  H02 WTR  1121      -5.540 -16.145  -1.758
TER   
ATOM   4818  O00 WTR  1122      -9.688 -15.066  -4.365
ATOM   4819  H01 WTR  1122      -9.940 -15.825  -3.839
ATOM   4820  H02 WTR  1122      -9.227 -15.437  -5.117
TER   
ATOM   4821  O00 WTR  1123      -2.991 -17.658   4.776
ATOM   4822  H01 WTR  1123      -2.210 -17.646   4.221
ATOM   4823  H02 WTR  1123      -3.173 -16.736   4.954
TER   
ATOM   4824  O00 WTR  1124      -5.827  -3.670  13.175
ATOM   4825  H01 WTR  1124      -6.516  -4.278  12.905
ATOM   4826  H02 WTR  1124      -6.259  -3.074  13.787
TER   
ATOM   4827  O00 WTR  1125       3.929  11.620  13.796
ATOM   4828  H01 WTR  1125       3.830  12.353  13.189
ATOM   4829  H02 WTR  1125       3.222  11.736  14.431
TER   
ATOM   4830  O00 WTR  1126      -7.670 -12.949 -10.280
ATOM   4831  H01 WTR  1126      -8.128 -13.786 -10.207
ATOM   4832  H02 WTR  1126      -7.551 -12.823 -11.222
TER   
ATOM   4833  O00 WTR  1127      -0.106 -14.356  -7.473
ATOM   4834  H01 WTR  1127      -0.338 -15.269  -7.647
ATOM   4835  H02 WTR  1127      -0.919 -13.956  -7.166
TER   
ATOM   4836  O00 WTR  1128      -1.836  -8.963  -8.404
ATOM   4837  H01 WTR  1128      -1.467  -9.830  -8.236
ATOM   4838  H02 WTR  1128      -2.778  -9.075  -8.276
TER   
ATOM   4839  O00 WTR  1129      -5.767  -8.803  -2.666
ATOM   4840  H01 WTR  1129      -5.314  -7.966  -2.767
ATOM   4841  H02 WTR  1129      -5.106  -9.461  -2.880
TER   
ATOM   4842  O00 WTR  1130      -5.896 -23.155  -6.813
ATOM   4843  H01 WTR  1130      -6.684 -22.676  -6.555
ATOM   4844  H02 WTR  1130      -5.247 -22.926  -6.149
TER   
ATOM   4845  O00 WTR  1131      -9.078 -10.547   5.677
ATOM   4846  H01 WTR  1131      -8.434 -10.557   4.968
ATOM   4847  H02 WTR  1131      -9.742  -9.921   5.389
TER   
ATOM   4848  O00 WTR  1132       2.933 -19.044   0.190
ATOM   4849  H01 WTR  1132       3.428 -18.599  -0.499
ATOM   4850  H02 WTR  1132       3.028 -19.975  -0.010
TER   
ATOM   4851  O00 WTR  1133       5.371 -10.178  -0.768
ATOM   4852  H01 WTR  1133       5.092 -10.822  -0.118
ATOM   4853  H02 WTR  1133       4.679 -10.190  -1.430
TER   
ATOM   4854  O00 WTR  1134       1.429 -16.982  -8.115
ATOM   4855  H01 WTR  1134       1.217 -17.855  -8.446
ATOM   4856  H02 WTR  1134       2.155 -17.127  -7.507
TER   
ATOM   4857  O00 WTR  1135      -2.727 -14.940   4.045
ATOM   4858  H01 WTR  1135      -3.106 -14.211   4.536
ATOM   4859  H02 WTR  1135      -2.761 -14.657   3.131
TER   
ATOM   4860  O00 WTR  1136      -2.893 -14.140   0.189
ATOM   4861  H01 WTR  1136      -3.448 -13.360   0.211
ATOM   4862  H02 WTR  1136      -2.016 -13.816   0.393
TER   
ATOM   4863  O00 WTR  1137      -1.107 -14.891  -3.473
ATOM   4864  H01 WTR  1137      -1.643 -15.657  -3.683
ATOM   4865  H02 WTR  1137      -0.656 -15.130  -2.664
TER   
ATOM   4866  O00 WTR  1138       3.744 -16.066  -9.738
ATOM   4867  H01 WTR  1138       4.246 -15.429  -9.229
ATOM   4868  H02 WTR  1138       3.040 -16.342  -9.150
TER   
ATOM   4869  O00 WTR  1139       0.726 -17.438   6.148
ATOM   4870  H01 WTR  1139       0.221 -16.874   6.733
ATOM   4871  H02 WTR  1139       0.356 -18.311   6.276
TER   
ATOM   4872  O00 WTR  1140      -2.128  -6.652 -14.637
ATOM   4873  H01 WTR  1140      -1.198  -6.497 -14.799
ATOM   4874  H02 WTR  1140      -2.275  -6.327 -13.749
TER   
ATOM   4875  O00 WTR  1141      11.057 -16.206  -8.543
ATOM   4876  H01 WTR  1141      11.096 -16.638  -9.396
ATOM   4877  H02 WTR  1141      10.207 -16.461  -8.183
TER   
ATOM   4878  O00 WTR  1142       3.510 -14.447  -6.143
ATOM   4879  H01 WTR  1142       4.394 -14.326  -5.796
ATOM   4880  H02 WTR  1142       2.934 -14.210  -5.416
TER   
ATOM   4881  O00 WTR  1143     -14.678 -10.269  -2.381
ATOM   4882  H01 WTR  1143     -14.060 -10.771  -1.849
ATOM   4883  H02 WTR  1143     -14.539  -9.360  -2.117
TER   
ATOM   4884  O00 WTR  1144      11.553   7.175  14.915
ATOM   4885  H01 WTR  1144      12.188   6.649  15.401
ATOM   4886  H02 WTR  1144      12.001   8.007  14.758
TER   
ATOM   4887  O00 WTR  1145      -0.229 -13.653   0.864
ATOM   4888  H01 WTR  1145      -0.111 -14.063   1.721
ATOM   4889  H02 WTR  1145      -0.461 -12.746   1.061
TER   
ATOM   4890  O00 WTR  1146       8.457 -23.405  -8.576
ATOM   4891  H01 WTR  1146       7.965 -23.037  -7.842
ATOM   4892  H02 WTR  1146       8.488 -22.698  -9.222
TER   
ATOM   4893  O00 WTR  1147       7.738 -14.678   2.676
ATOM   4894  H01 WTR  1147       7.049 -14.134   3.056
ATOM   4895  H02 WTR  1147       8.449 -14.648   3.317
TER   
ATOM   4896  O00 WTR  1148       7.367 -11.684  -1.992
ATOM   4897  H01 WTR  1148       6.684 -11.199  -1.529
ATOM   4898  H02 WTR  1148       7.407 -12.529  -1.544
TER   
ATOM   4899  O00 WTR  1149      -6.733 -12.071  -3.152
ATOM   4900  H01 WTR  1149      -7.079 -11.550  -2.428
ATOM   4901  H02 WTR  1149      -7.363 -11.945  -3.861
TER   
ATOM   4902  O00 WTR  1150       6.060  -6.505  14.003
ATOM   4903  H01 WTR  1150       6.900  -6.081  14.180
ATOM   4904  H02 WTR  1150       5.648  -6.590  14.863
TER   
ATOM   4905  O00 WTR  1151       6.677 -11.612  -6.831
ATOM   4906  H01 WTR  1151       6.276 -12.041  -7.587
ATOM   4907  H02 WTR  1151       6.574 -10.676  -7.004
TER   
ATOM   4908  O00 WTR  1152       3.785 -20.206  -9.081
ATOM   4909  H01 WTR  1152       3.992 -21.074  -9.430
ATOM   4910  H02 WTR  1152       2.908 -20.300  -8.710
TER   
ATOM   4911  O00 WTR  1153      -2.910  -9.159  -1.021
ATOM   4912  H01 WTR  1153      -2.848  -9.503  -0.130
ATOM   4913  H02 WTR  1153      -3.708  -8.629  -1.019
TER   
ATOM   4914  O00 WTR  1154       4.790 -12.610   0.905
ATOM   4915  H01 WTR  1154       4.565 -13.167   0.159
ATOM   4916  H02 WTR  1154       4.000 -12.094   1.065
TER   
ATOM   4917  O00 WTR  1155      11.147 -13.269  -2.997
ATOM   4918  H01 WTR  1155      11.995 -13.437  -2.587
ATOM   4919  H02 WTR  1155      10.858 -12.439  -2.618
TER   
ATOM   4920  O00 WTR  1156      13.832 -14.985  -4.808
ATOM   4921  H01 WTR  1156      13.746 -14.539  -5.651
ATOM   4922  H02 WTR  1156      13.074 -15.567  -4.765
TER   
ATOM   4923  O00 WTR  1157       7.192 -23.241   3.622
ATOM   4924  H01 WTR  1157       7.010 -23.532   2.729
ATOM   4925  H02 WTR  1157       6.918 -22.324   3.636
TER   
ATOM   4926  O00 WTR  1158       9.574 -21.305  -5.847
ATOM   4927  H01 WTR  1158       9.293 -20.602  -5.262
ATOM   4928  H02 WTR  1158       8.759 -21.676  -6.185
TER   
ATOM   4929  O00 WTR  1159      -0.758 -18.540  -4.850
ATOM   4930  H01 WTR  1159      -0.785 -17.878  -5.540
ATOM   4931  H02 WTR  1159      -1.236 -18.146  -4.121
TER   
ATOM   4932  O00 WTR  1160      11.476 -11.801  -5.284
ATOM   4933  H01 WTR  1160      11.176 -12.140  -4.441
ATOM   4934  H02 WTR  1160      11.103 -10.921  -5.335
TER   
ATOM   4935  O00 WTR  1161      13.166 -17.821  -7.622
ATOM   4936  H01 WTR  1161      13.922 -17.280  -7.392
ATOM   4937  H02 WTR  1161      12.474 -17.192  -7.825
TER   
ATOM   4938  O00 WTR  1162       5.778 -13.176   6.306
ATOM   4939  H01 WTR  1162       5.736 -12.785   5.434
ATOM   4940  H02 WTR  1162       6.298 -12.559   6.821
TER   
ATOM   4941  O00 WTR  1163       2.117 -14.807 -11.819
ATOM   4942  H01 WTR  1163       2.548 -15.382 -11.187
ATOM   4943  H02 WTR  1163       1.526 -14.270 -11.291
TER   
ATOM   4944  O00 WTR  1164      -0.129 -21.149  -5.257
ATOM   4945  H01 WTR  1164      -0.573 -21.782  -4.693
ATOM   4946  H02 WTR  1164      -0.532 -20.308  -5.038
TER   
ATOM   4947  O00 WTR  1165       1.191 -21.214  -2.038
ATOM   4948  H01 WTR  1165       0.256 -21.137  -2.229
ATOM   4949  H02 WTR  1165       1.624 -20.984  -2.860
TER   
ATOM   4950  O00 WTR  1166      11.300 -19.076   6.717
ATOM   4951  H01 WTR  1166      10.667 -18.656   6.134
ATOM   4952  H02 WTR  1166      10.779 -19.688   7.237
TER   
ATOM   4953  O00 WTR  1167       7.109 -19.819   1.737
ATOM   4954  H01 WTR  1167       6.263 -20.132   2.059
ATOM   4955  H02 WTR  1167       7.198 -18.942   2.110
TER   
ATOM   4956  O00 WTR  1168      11.189 -12.940 -11.340
ATOM   4957  H01 WTR  1168      11.876 -13.412 -11.810
ATOM   4958  H02 WTR  1168      11.369 -13.113 -10.415
TER   
ATOM   4959  O00 WTR  1169      -0.234   6.911  17.991
ATOM   4960  H01 WTR  1169       0.303   7.692  17.859
ATOM   4961  H02 WTR  1169      -0.200   6.753  18.935
TER   
ATOM   4962  O00 WTR  1170      -3.238 -12.640   5.522
ATOM   4963  H01 WTR  1170      -3.937 -12.508   6.162
ATOM   4964  H02 WTR  1170      -3.618 -12.357   4.690
TER   
ATOM   4965  O00 WTR  1171       5.798 -12.887  -4.301
ATOM   4966  H01 WTR  1171       6.208 -12.320  -3.648
ATOM   4967  H02 WTR  1171       6.162 -12.593  -5.136
TER   
ATOM   4968  O00 WTR  1172       3.624 -17.180   5.713
ATOM   4969  H01 WTR  1172       3.870 -18.077   5.486
ATOM   4970  H02 WTR  1172       2.727 -17.252   6.038
TER   
ATOM   4971  O00 WTR  1173      -2.742 -12.923  -6.820
ATOM   4972  H01 WTR  1173      -3.127 -12.344  -7.477
ATOM   4973  H02 WTR  1173      -3.392 -12.956  -6.118
TER   
ATOM   4974  O00 WTR  1174       9.964 -10.994  -2.402
ATOM   4975  H01 WTR  1174       9.772 -10.293  -3.025
ATOM   4976  H02 WTR  1174       9.139 -11.134  -1.936
TER   
ATOM   4977  O00 WTR  1175       1.703  11.853  15.187
ATOM   4978  H01 WTR  1175       1.520  11.571  16.083
ATOM   4979  H02 WTR  1175       1.127  11.314  14.644
TER   
ATOM   4980  O00 WTR  1176      11.077 -16.506  -4.903
ATOM   4981  H01 WTR  1176      10.491 -16.317  -4.170
ATOM   4982  H02 WTR  1176      11.143 -17.461  -4.917
TER   
ATOM   4983  O00 WTR  1177       1.957 -12.730  -1.935
ATOM   4984  H01 WTR  1177       2.455 -12.010  -1.547
ATOM   4985  H02 WTR  1177       2.116 -12.652  -2.875
TER   
ATOM   4986  O00 WTR  1178      -0.679 -11.379  -1.370
ATOM   4987  H01 WTR  1178      -0.110 -12.149  -1.394
ATOM   4988  H02 WTR  1178      -0.320 -10.838  -0.667
TER   
ATOM   4989  O00 WTR  1179       4.194 -14.353  -1.248
ATOM   4990  H01 WTR  1179       3.811 -14.832  -0.513
ATOM   4991  H02 WTR  1179       3.472 -13.828  -1.594
TER   
ATOM   4992  O00 WTR  1180       9.535  -9.398  -4.668
ATOM   4993  H01 WTR  1180       8.596  -9.217  -4.653
ATOM   4994  H02 WTR  1180       9.890  -8.772  -5.300
TER   
ATOM   4995  O00 WTR  1181      -4.621  -3.832  -9.367
ATOM   4996  H01 WTR  1181      -4.230  -2.982  -9.164
ATOM   4997  H02 WTR  1181      -5.125  -3.679 -10.167
TER   
ATOM   4998  O00 WTR  1182     -13.402   2.709 -12.241
ATOM   4999  H01 WTR  1182     -13.876   2.042 -12.738
ATOM   5000  H02 WTR  1182     -12.870   3.162 -12.895
TER   
ATOM   5001  O00 WTR  1183     -12.524  -5.318  -6.705
ATOM   5002  H01 WTR  1183     -11.777  -4.781  -6.968
ATOM   5003  H02 WTR  1183     -12.162  -6.197  -6.596
TER   
ATOM   5004  O00 WTR  1184      -6.311 -20.385  15.036
ATOM   5005  H01 WTR  1184      -5.924 -20.726  15.842
ATOM   5006  H02 WTR  1184      -5.567 -20.046  14.537
TER   
ATOM   5007  O00 WTR  1185       8.171 -12.869 -12.142
ATOM   5008  H01 WTR  1185       9.120 -12.784 -12.236
ATOM   5009  H02 WTR  1185       8.022 -13.809 -12.047
TER   
ATOM   5010  O00 WTR  1186     -10.451  -1.480  -7.456
ATOM   5011  H01 WTR  1186     -10.178  -1.205  -6.581
ATOM   5012  H02 WTR  1186     -10.064  -0.830  -8.043
TER   
ATOM   5013  O00 WTR  1187     -17.303  -2.922 -10.912
ATOM   5014  H01 WTR  1187     -16.488  -2.712 -10.455
ATOM   5015  H02 WTR  1187     -17.979  -2.864 -10.238
TER   
ATOM   5016  O00 WTR  1188       2.532   7.800  19.004
ATOM   5017  H01 WTR  1188       2.034   8.058  19.780
ATOM   5018  H02 WTR  1188       3.322   8.339  19.037
TER   
ATOM   5019  O00 WTR  1189     -10.615   3.075  -8.766
ATOM   5020  H01 WTR  1189      -9.984   3.637  -9.216
ATOM   5021  H02 WTR  1189     -11.105   3.670  -8.198
TER   
ATOM   5022  O00 WTR  1190       5.741   3.811  17.135
ATOM   5023  H01 WTR  1190       4.961   4.340  17.301
ATOM   5024  H02 WTR  1190       6.348   4.409  16.699
TER   
ATOM   5025  O00 WTR  1191      -0.122  -0.961  16.151
ATOM   5026  H01 WTR  1191       0.172  -0.768  17.041
ATOM   5027  H02 WTR  1191      -0.347  -0.108  15.781
TER   
ATOM   5028  O00 WTR  1192      -1.075 -20.592   0.768
ATOM   5029  H01 WTR  1192      -1.093 -20.313  -0.147
ATOM   5030  H02 WTR  1192      -0.489 -19.969   1.198
TER   
ATOM   5031  O00 WTR  1193      -8.249  -6.580   1.038
ATOM   5032  H01 WTR  1193      -8.211  -7.340   0.457
ATOM   5033  H02 WTR  1193      -7.826  -6.875   1.845
TER   
ATOM   5034  O00 WTR  1194     -12.430   1.356 -10.163
ATOM   5035  H01 WTR  1194     -11.821   1.979  -9.766
ATOM   5036  H02 WTR  1194     -12.792   1.821 -10.917
TER   
ATOM   5037  O00 WTR  1195     -10.626  -0.348  -4.761
ATOM   5038  H01 WTR  1195     -10.457  -0.782  -3.924
ATOM   5039  H02 WTR  1195     -11.570  -0.438  -4.892
TER   
ATOM   5040  O00 WTR  1196      13.196 -14.952  -1.551
ATOM   5041  H01 WTR  1196      13.556 -15.409  -2.312
ATOM   5042  H02 WTR  1196      12.381 -15.415  -1.356
TER   
ATOM   5043  O00 WTR  1197      -7.343 -12.127 -13.085
ATOM   5044  H01 WTR  1197      -6.568 -12.505 -13.500
ATOM   5045  H02 WTR  1197      -7.168 -11.187 -13.061
TER   
ATOM   5046  O00 WTR  1198      -2.343 -23.296  -8.828
ATOM   5047  H01 WTR  1198      -1.908 -22.612  -8.319
ATOM   5048  H02 WTR  1198      -3.275 -23.084  -8.768
TER   
ATOM   5049  O00 WTR  1199      -5.469   7.489  16.472
ATOM   5050  H01 WTR  1199      -4.542   7.708  16.375
ATOM   5051  H02 WTR  1199      -5.471   6.590  16.799
TER   
ATOM   5052  O00 WTR  1200       9.183 -10.476 -10.025
ATOM   5053  H01 WTR  1200      10.006 -10.638  -9.563
ATOM   5054  H02 WTR  1200       8.893 -11.343 -10.309
TER   
ATOM   5055  O00 WTR  1201      11.516   9.678  13.414
ATOM   5056  H01 WTR  1201      10.581   9.480  13.370
ATOM   5057  H02 WTR  1201      11.556  10.632  13.489
TER   
ATOM   5058  O00 WTR  1202       5.059   4.532 -12.027
ATOM   5059  H01 WTR  1202       5.492   4.089 -11.297
ATOM   5060  H02 WTR  1202       4.172   4.704 -11.711
TER   
ATOM   5061  O00 WTR  1203      -8.547   7.731  15.822
ATOM   5062  H01 WTR  1203      -8.357   7.806  16.757
ATOM   5063  H02 WTR  1203      -9.463   7.456  15.785
TER   
ATOM   5064  O00 WTR  1204      10.702  -7.335  -7.596
ATOM   5065  H01 WTR  1204      11.361  -7.526  -6.929
ATOM   5066  H02 WTR  1204      11.197  -6.944  -8.317
TER   
ATOM   5067  O00 WTR  1205       7.645  -3.301  -7.992
ATOM   5068  H01 WTR  1205       8.045  -3.311  -8.862
ATOM   5069  H02 WTR  1205       8.309  -3.681  -7.418
TER   
ATOM   5070  O00 WTR  1206       1.013   1.837  15.895
ATOM   5071  H01 WTR  1206       0.748   2.557  16.468
ATOM   5072  H02 WTR  1206       1.846   1.537  16.258
TER   
ATOM   5073  O00 WTR  1207       1.041   4.076  13.958
ATOM   5074  H01 WTR  1207       0.221   4.535  14.138
ATOM   5075  H02 WTR  1207       0.906   3.196  14.309
TER   
ATOM   5076  O00 WTR  1208      -9.062   0.881  -8.099
ATOM   5077  H01 WTR  1208      -9.697   1.593  -8.020
ATOM   5078  H02 WTR  1208      -8.494   1.147  -8.822
TER   
ATOM   5079  O00 WTR  1209       7.870   0.113  -9.922
ATOM   5080  H01 WTR  1209       7.865   0.442  -9.023
ATOM   5081  H02 WTR  1209       8.104  -0.812  -9.837
TER   
ATOM   5082  O00 WTR  1210       5.621 -12.506  -8.981
ATOM   5083  H01 WTR  1210       6.115 -13.310  -9.139
ATOM   5084  H02 WTR  1210       5.787 -11.966  -9.754
TER   
ATOM   5085  O00 WTR  1211     -15.849  -7.829  -9.500
ATOM   5086  H01 WTR  1211     -15.118  -7.488 -10.015
ATOM   5087  H02 WTR  1211     -16.539  -7.174  -9.599
TER   
ATOM   5088  O00 WTR  1212      -4.931   9.073  18.645
ATOM   5089  H01 WTR  1212      -5.235   8.823  17.772
ATOM   5090  H02 WTR  1212      -5.606   9.665  18.974
TER   
ATOM   5091  O00 WTR  1213      15.660   5.468  14.836
ATOM   5092  H01 WTR  1213      15.763   4.590  14.471
ATOM   5093  H02 WTR  1213      16.072   6.045  14.193
TER   
ATOM   5094  O00 WTR  1214      13.479 -18.297  -2.749
ATOM   5095  H01 WTR  1214      14.036 -18.162  -3.516
ATOM   5096  H02 WTR  1214      13.848 -19.069  -2.319
TER   
ATOM   5097  O00 WTR  1215      14.513 -15.866   7.594
ATOM   5098  H01 WTR  1215      15.447 -15.679   7.497
ATOM   5099  H02 WTR  1215      14.208 -16.034   6.703
TER   
ATOM   5100  O00 WTR  1216      18.595 -21.931   9.773
ATOM   5101  H01 WTR  1216      19.473 -21.938  10.153
ATOM   5102  H02 WTR  1216      18.103 -21.315  10.317
TER   
ATOM   5103  O00 WTR  1217      19.055 -11.306   4.919
ATOM   5104  H01 WTR  1217      19.639 -11.945   5.328
ATOM   5105  H02 WTR  1217      18.288 -11.816   4.658
TER   
ATOM   5106  O00 WTR  1218      18.716  -2.639  15.525
ATOM   5107  H01 WTR  1218      18.117  -3.336  15.793
ATOM   5108  H02 WTR  1218      19.552  -3.083  15.379
TER   
ATOM   5109  O00 WTR  1219      17.173 -21.678   2.789
ATOM   5110  H01 WTR  1219      17.690 -21.470   3.567
ATOM   5111  H02 WTR  1219      17.787 -22.126   2.206
TER   
ATOM   5112  O00 WTR  1220      10.819 -16.317   9.697
ATOM   5113  H01 WTR  1220      11.065 -16.131   8.791
ATOM   5114  H02 WTR  1220      11.144 -17.203   9.857
TER   
ATOM   5115  O00 WTR  1221      10.115 -14.037   0.977
ATOM   5116  H01 WTR  1221      10.359 -14.859   0.551
ATOM   5117  H02 WTR  1221       9.199 -14.160   1.227
TER   
ATOM   5118  O00 WTR  1222      11.354 -18.884  10.941
ATOM   5119  H01 WTR  1222      11.858 -19.698  10.972
ATOM   5120  H02 WTR  1222      11.613 -18.411  11.732
TER   
ATOM   5121  O00 WTR  1223      16.442 -14.606   4.027
ATOM   5122  H01 WTR  1223      16.401 -13.919   4.693
ATOM   5123  H02 WTR  1223      16.560 -14.133   3.203
TER   
ATOM   5124  O00 WTR  1224       7.192 -15.548   5.644
ATOM   5125  H01 WTR  1224       7.719 -15.097   6.303
ATOM   5126  H02 WTR  1224       6.517 -14.914   5.401
TER   
ATOM   5127  O00 WTR  1225      19.020 -11.056   2.075
ATOM   5128  H01 WTR  1225      19.249 -11.049   3.004
ATOM   5129  H02 WTR  1225      18.404 -10.331   1.973
TER   
ATOM   5130  O00 WTR  1226      18.268  -5.720   0.259
ATOM   5131  H01 WTR  1226      19.077  -6.128  -0.048
ATOM   5132  H02 WTR  1226      18.277  -4.845  -0.130
TER   
ATOM   5133  O00 WTR  1227      16.501 -11.059   9.904
ATOM   5134  H01 WTR  1227      17.019 -10.402   9.440
ATOM   5135  H02 WTR  1227      16.757 -10.961  10.822
TER   
ATOM   5136  O00 WTR  1228      17.972 -19.195  11.471
ATOM   5137  H01 WTR  1228      17.344 -18.473  11.452
ATOM   5138  H02 WTR  1228      18.827 -18.768  11.529
TER   
ATOM   5139  O00 WTR  1229      14.274 -19.619   6.717
ATOM   5140  H01 WTR  1229      13.667 -19.393   6.012
ATOM   5141  H02 WTR  1229      13.892 -19.221   7.500
TER   
ATOM   5142  O00 WTR  1230      19.999 -15.023   6.589
ATOM   5143  H01 WTR  1230      19.940 -15.589   5.819
ATOM   5144  H02 WTR  1230      20.580 -15.492   7.188
TER   
ATOM   5145  O00 WTR  1231      11.453 -11.222  17.411
ATOM   5146  H01 WTR  1231      11.767 -11.516  16.555
ATOM   5147  H02 WTR  1231      11.904 -10.391  17.559
TER   
ATOM   5148  O00 WTR  1232      19.416  -5.362   7.251
ATOM   5149  H01 WTR  1232      19.596  -4.739   6.547
ATOM   5150  H02 WTR  1232      19.147  -4.817   7.991
TER   
ATOM   5151  O00 WTR  1233      11.849 -10.003   4.339
ATOM   5152  H01 WTR  1233      12.083  -9.211   3.854
ATOM   5153  H02 WTR  1233      11.967  -9.766   5.258
TER   
ATOM   5154  O00 WTR  1234      18.596  -4.552 -10.014
ATOM   5155  H01 WTR  1234      18.131  -4.218 -10.781
ATOM   5156  H02 WTR  1234      18.094  -4.224  -9.267
TER   
ATOM   5157  O00 WTR  1235      12.826  -7.890   2.645
ATOM   5158  H01 WTR  1235      12.395  -7.237   2.094
ATOM   5159  H02 WTR  1235      13.164  -8.539   2.029
TER   
ATOM   5160  O00 WTR  1236      14.886 -10.410  -1.806
ATOM   5161  H01 WTR  1236      14.861 -11.023  -2.540
ATOM   5162  H02 WTR  1236      14.577 -10.919  -1.057
TER   
ATOM   5163  O00 WTR  1237      18.390  -9.637   8.553
ATOM   5164  H01 WTR  1237      18.606 -10.510   8.228
ATOM   5165  H02 WTR  1237      19.238  -9.234   8.741
TER   
ATOM   5166  O00 WTR  1238      13.825 -16.322   5.052
ATOM   5167  H01 WTR  1238      13.902 -17.174   4.623
ATOM   5168  H02 WTR  1238      13.664 -15.707   4.336
TER   
ATOM   5169  O00 WTR  1239      16.806  -8.957   2.544
ATOM   5170  H01 WTR  1239      16.521  -8.604   1.701
ATOM   5171  H02 WTR  1239      16.162  -9.634   2.751
TER   
ATOM   5172  O00 WTR  1240      17.080 -12.271  -1.464
ATOM   5173  H01 WTR  1240      16.834 -12.835  -2.197
ATOM   5174  H02 WTR  1240      16.486 -11.523  -1.526
TER   
ATOM   5175  O00 WTR  1241      16.197  -7.763   0.354
ATOM   5176  H01 WTR  1241      16.667  -6.965   0.598
ATOM   5177  H02 WTR  1241      16.772  -8.196  -0.277
TER   
ATOM   5178  O00 WTR  1242      14.703  -0.496  10.732
ATOM   5179  H01 WTR  1242      15.282  -0.119  10.070
ATOM   5180  H02 WTR  1242      15.249  -1.130  11.196
TER   
ATOM   5181  O00 WTR  1243      14.772 -11.102   3.320
ATOM   5182  H01 WTR  1243      14.271 -10.855   4.097
ATOM   5183  H02 WTR  1243      14.279 -10.728   2.589
TER   
ATOM   5184  O00 WTR  1244      16.915 -15.886  -1.412
ATOM   5185  H01 WTR  1244      17.008 -15.659  -0.487
ATOM   5186  H02 WTR  1244      16.990 -16.840  -1.435
TER   
ATOM   5187  O00 WTR  1245      13.994 -16.650 -17.266
ATOM   5188  H01 WTR  1245      14.136 -16.828 -18.196
ATOM   5189  H02 WTR  1245      13.403 -17.346 -16.976
TER   
ATOM   5190  O00 WTR  1246      10.658 -14.060  16.112
ATOM   5191  H01 WTR  1246      11.526 -14.189  16.495
ATOM   5192  H02 WTR  1246      10.831 -13.713  15.237
TER   
ATOM   5193  O00 WTR  1247      12.064 -12.396   1.817
ATOM   5194  H01 WTR  1247      11.506 -13.064   1.421
ATOM   5195  H02 WTR  1247      11.463 -11.851   2.325
TER   
ATOM   5196  O00 WTR  1248       8.272 -12.559  16.223
ATOM   5197  H01 WTR  1248       9.175 -12.577  15.906
ATOM   5198  H02 WTR  1248       8.353 -12.544  17.176
TER   
ATOM   5199  O00 WTR  1249      16.667  -6.690   5.783
ATOM   5200  H01 WTR  1249      17.400  -6.130   6.037
ATOM   5201  H02 WTR  1249      17.029  -7.577   5.790
TER   
ATOM   5202  O00 WTR  1250      12.132 -15.420  12.024
ATOM   5203  H01 WTR  1250      12.336 -16.330  12.238
ATOM   5204  H02 WTR  1250      11.696 -15.466  11.173
TER   
ATOM   5205  O00 WTR  1251      20.648 -17.930  11.808
ATOM   5206  H01 WTR  1251      20.481 -17.038  11.504
ATOM   5207  H02 WTR  1251      20.846 -17.833  12.740
TER   
ATOM   5208  O00 WTR  1252      11.925  -9.025   7.021
ATOM   5209  H01 WTR  1252      11.152  -9.326   7.498
ATOM   5210  H02 WTR  1252      12.041  -8.117   7.302
TER   
ATOM   5211  O00 WTR  1253      15.918 -20.535  15.640
ATOM   5212  H01 WTR  1253      15.081 -20.418  16.089
ATOM   5213  H02 WTR  1253      16.344 -19.680  15.701
TER   
ATOM   5214  O00 WTR  1254      17.020 -18.770   6.128
ATOM   5215  H01 WTR  1254      16.083 -18.926   6.006
ATOM   5216  H02 WTR  1254      17.215 -19.145   6.987
TER   
ATOM   5217  O00 WTR  1255      18.393  -3.424   9.362
ATOM   5218  H01 WTR  1255      17.462  -3.631   9.446
ATOM   5219  H02 WTR  1255      18.409  -2.553   8.964
TER   
ATOM   5220  O00 WTR  1256      13.987  -7.364   5.227
ATOM   5221  H01 WTR  1256      13.667  -7.485   4.333
ATOM   5222  H02 WTR  1256      14.861  -6.990   5.120
TER   
ATOM   5223  O00 WTR  1257      16.049 -17.051  11.459
ATOM   5224  H01 WTR  1257      15.434 -17.363  12.122
ATOM   5225  H02 WTR  1257      15.832 -16.125  11.346
TER   
ATOM   5226  O00 WTR  1258      19.116 -15.710  10.251
ATOM   5227  H01 WTR  1258      18.458 -16.130   9.696
ATOM   5228  H02 WTR  1258      18.629 -15.046  10.739
TER   
ATOM   5229  O00 WTR  1259      13.130 -13.356   8.482
ATOM   5230  H01 WTR  1259      12.964 -13.184   7.555
ATOM   5231  H02 WTR  1259      13.597 -14.191   8.492
TER   
ATOM   5232  O00 WTR  1260      19.270  -9.683 -10.373
ATOM   5233  H01 WTR  1260      18.962  -8.898 -10.827
ATOM   5234  H02 WTR  1260      19.380  -9.406  -9.464
TER   
ATOM   5235  O00 WTR  1261      17.211  -4.887  16.320
ATOM   5236  H01 WTR  1261      16.579  -4.193  16.127
ATOM   5237  H02 WTR  1261      17.185  -4.978  17.272
TER   
ATOM   5238  O00 WTR  1262      19.617   7.155   5.950
ATOM   5239  H01 WTR  1262      20.049   6.466   6.454
ATOM   5240  H02 WTR  1262      19.887   6.995   5.045
TER   
ATOM   5241  O00 WTR  1263      13.540 -19.430  16.516
ATOM   5242  H01 WTR  1263      13.495 -18.539  16.861
ATOM   5243  H02 WTR  1263      13.293 -19.344  15.595
TER   
ATOM   5244  O00 WTR  1264      14.019 -14.976  14.226
ATOM   5245  H01 WTR  1264      13.571 -15.778  14.496
ATOM   5246  H02 WTR  1264      14.510 -14.704  15.001
TER   
ATOM   5247  O00 WTR  1265      13.575 -14.265   3.307
ATOM   5248  H01 WTR  1265      14.437 -13.895   3.499
ATOM   5249  H02 WTR  1265      13.106 -13.560   2.861
TER   
ATOM   5250  O00 WTR  1266      11.132 -16.214   6.942
ATOM   5251  H01 WTR  1266      11.854 -15.613   6.763
ATOM   5252  H02 WTR  1266      11.084 -16.770   6.164
TER   
ATOM   5253  O00 WTR  1267      17.110 -18.631   8.944
ATOM   5254  H01 WTR  1267      16.439 -18.081   9.349
ATOM   5255  H02 WTR  1267      17.730 -18.814   9.651
TER   
ATOM   5256  O00 WTR  1268      11.562 -21.822   1.713
ATOM   5257  H01 WTR  1268      10.788 -21.769   2.275
ATOM   5258  H02 WTR  1268      12.045 -21.016   1.895
TER   
ATOM   5259  O00 WTR  1269      13.123   1.779  10.214
ATOM   5260  H01 WTR  1269      12.514   1.580   9.503
ATOM   5261  H02 WTR  1269      13.516   0.935  10.436
TER   
ATOM   5262  O00 WTR  1270      17.015   3.900   2.617
ATOM   5263  H01 WTR  1270      17.538   3.496   1.924
ATOM   5264  H02 WTR  1270      17.656   4.165   3.277
TER   
ATOM   5265  O00 WTR  1271      15.357   4.735   7.778
ATOM   5266  H01 WTR  1271      15.908   5.368   7.318
ATOM   5267  H02 WTR  1271      14.492   4.838   7.381
TER   
ATOM   5268  O00 WTR  1272      20.401   5.040   7.207
ATOM   5269  H01 WTR  1272      21.030   4.555   6.673
ATOM   5270  H02 WTR  1272      19.881   4.363   7.639
TER   
ATOM   5271  O00 WTR  1273      20.692  -7.382   8.809
ATOM   5272  H01 WTR  1273      20.640  -6.724   8.116
ATOM   5273  H02 WTR  1273      20.189  -7.008   9.533
TER   
ATOM   5274  O00 WTR  1274      10.226  -4.960   7.174
ATOM   5275  H01 WTR  1274      10.099  -5.046   8.119
ATOM   5276  H02 WTR  1274       9.422  -5.312   6.792
TER   
ATOM   5277  O00 WTR  1275      19.764 -11.611  -0.499
ATOM   5278  H01 WTR  1275      18.974 -11.899  -0.957
ATOM   5279  H02 WTR  1275      19.508 -11.574   0.422
TER   
ATOM   5280  O00 WTR  1276      10.099  -2.011  11.290
ATOM   5281  H01 WTR  1276       9.208  -2.160  11.606
ATOM   5282  H02 WTR  1276      10.626  -2.672  11.738
TER   
ATOM   5283  O00 WTR  1277      17.933  -1.776   1.538
ATOM   5284  H01 WTR  1277      18.646  -1.187   1.290
ATOM   5285  H02 WTR  1277      17.817  -2.345   0.777
TER   
ATOM   5286  O00 WTR  1278      18.413  -0.510   8.140
ATOM   5287  H01 WTR  1278      17.512  -0.733   7.908
ATOM   5288  H02 WTR  1278      18.377  -0.302   9.073
TER   
ATOM   5289  O00 WTR  1279      16.244 -12.322   5.665
ATOM   5290  H01 WTR  1279      15.769 -11.513   5.856
ATOM   5291  H02 WTR  1279      16.499 -12.659   6.524
TER   
ATOM   5292  O00 WTR  1280      21.396   3.981  -0.561
ATOM   5293  H01 WTR  1280      20.685   4.471  -0.973
ATOM   5294  H02 WTR  1280      22.003   3.792  -1.276
TER   
ATOM   5295  O00 WTR  1281      15.446   5.098  10.638
ATOM   5296  H01 WTR  1281      14.795   4.463  10.937
ATOM   5297  H02 WTR  1281      15.587   4.882   9.717
TER   
ATOM   5298  O00 WTR  1282      19.089   0.591   1.106
ATOM   5299  H01 WTR  1282      19.517   0.851   1.922
ATOM   5300  H02 WTR  1282      19.060   1.392   0.584
TER   
ATOM   5301  O00 WTR  1283      15.256  -4.055  12.617
ATOM   5302  H01 WTR  1283      15.466  -4.232  11.700
ATOM   5303  H02 WTR  1283      15.414  -4.887  13.064
TER   
ATOM   5304  O00 WTR  1284      20.415  -2.797  -0.784
ATOM   5305  H01 WTR  1284      20.701  -3.221  -1.594
ATOM   5306  H02 WTR  1284      20.556  -1.864  -0.940
TER   
ATOM   5307  O00 WTR  1285      17.314  -0.489   3.814
ATOM   5308  H01 WTR  1285      17.369  -0.684   2.879
ATOM   5309  H02 WTR  1285      18.106   0.016   4.001
TER   
ATOM   5310  O00 WTR  1286      19.064   3.181   8.919
ATOM   5311  H01 WTR  1286      18.761   3.685   9.674
ATOM   5312  H02 WTR  1286      18.267   2.801   8.548
TER   
ATOM   5313  O00 WTR  1287      14.464   5.018   2.471
ATOM   5314  H01 WTR  1287      14.224   5.356   1.609
ATOM   5315  H02 WTR  1287      15.383   4.766   2.383
TER   
ATOM   5316  O00 WTR  1288      17.824   2.686   0.104
ATOM   5317  H01 WTR  1288      17.306   2.218  -0.551
ATOM   5318  H02 WTR  1288      18.020   3.530  -0.303
TER   
ATOM   5319  O00 WTR  1289      15.877  -4.611   9.962
ATOM   5320  H01 WTR  1289      15.060  -4.423   9.499
ATOM   5321  H02 WTR  1289      16.193  -5.425   9.570
TER   
ATOM   5322  O00 WTR  1290      20.479   3.417   2.205
ATOM   5323  H01 WTR  1290      21.293   3.035   2.534
ATOM   5324  H02 WTR  1290      20.651   3.587   1.279
TER   
ATOM   5325  O00 WTR  1291      21.957   3.387   5.659
ATOM   5326  H01 WTR  1291      22.662   3.144   5.058
ATOM   5327  H02 WTR  1291      21.518   2.561   5.859
TER   
ATOM   5328  O00 WTR  1292      13.891 -10.627   9.012
ATOM   5329  H01 WTR  1292      14.782 -10.793   9.319
ATOM   5330  H02 WTR  1292      13.542 -11.495   8.809
TER   
ATOM   5331  O00 WTR  1293      15.437  -2.389   4.812
ATOM   5332  H01 WTR  1293      16.061  -1.760   4.451
ATOM   5333  H02 WTR  1293      15.677  -3.224   4.411
TER   
ATOM   5334  O00 WTR  1294      18.215  -5.228   2.856
ATOM   5335  H01 WTR  1294      18.693  -6.038   3.033
ATOM   5336  H02 WTR  1294      18.203  -5.161   1.901
TER   
ATOM   5337  O00 WTR  1295      19.501   1.188   3.778
ATOM   5338  H01 WTR  1295      19.596   2.097   3.495
ATOM   5339  H02 WTR  1295      19.841   1.178   4.673
TER   
ATOM   5340  O00 WTR  1296      18.343  -0.492  11.111
ATOM   5341  H01 WTR  1296      18.109   0.409  10.889
ATOM   5342  H02 WTR  1296      18.534  -0.467  12.048
TER   
ATOM   5343  O00 WTR  1297      12.024  -0.905   6.735
ATOM   5344  H01 WTR  1297      12.048  -1.150   7.660
ATOM   5345  H02 WTR  1297      12.874  -0.494   6.574
TER   
ATOM   5346  O00 WTR  1298      12.787  -6.101   7.505
ATOM   5347  H01 WTR  1298      11.899  -5.908   7.202
ATOM   5348  H02 WTR  1298      13.202  -6.542   6.764
TER   
ATOM   5349  O00 WTR  1299      18.431   9.683   6.949
ATOM   5350  H01 WTR  1299      17.894   9.929   6.195
ATOM   5351  H02 WTR  1299      19.129   9.142   6.580
TER   
ATOM   5352  O00 WTR  1300      15.705  -1.517   7.622
ATOM   5353  H01 WTR  1300      15.201  -2.312   7.448
ATOM   5354  H02 WTR  1300      15.320  -0.857   7.046
TER   
ATOM   5355  O00 WTR  1301      16.624   2.277   7.991
ATOM   5356  H01 WTR  1301      16.590   2.205   8.945
ATOM   5357  H02 WTR  1301      16.517   3.212   7.817
TER   
ATOM   5358  O00 WTR  1302      15.580  -4.197   0.432
ATOM   5359  H01 WTR  1302      14.637  -4.089   0.308
ATOM   5360  H02 WTR  1302      15.974  -3.701  -0.286
TER   
ATOM   5361  O00 WTR  1303      12.605   2.727   6.050
ATOM   5362  H01 WTR  1303      12.801   3.081   5.182
ATOM   5363  H02 WTR  1303      13.190   1.975   6.140
TER   
ATOM   5364  O00 WTR  1304      12.538 -13.564   5.663
ATOM   5365  H01 WTR  1304      13.229 -13.492   5.005
ATOM   5366  H02 WTR  1304      11.742 -13.728   5.158
TER   
ATOM   5367  O00 WTR  1305      22.759   4.718  -3.036
ATOM   5368  H01 WTR  1305      23.377   4.724  -3.767
ATOM   5369  H02 WTR  1305      21.906   4.867  -3.442
TER   
ATOM   5370  O00 WTR  1306      14.525   1.059   6.638
ATOM   5371  H01 WTR  1306      14.985   1.519   7.340
ATOM   5372  H02 WTR  1306      15.058   1.216   5.858
TER   
ATOM   5373  O00 WTR  1307      19.569  -6.738  11.319
ATOM   5374  H01 WTR  1307      19.639  -5.822  11.587
ATOM   5375  H02 WTR  1307      20.174  -7.204  11.896
TER   
ATOM   5376  O00 WTR  1308      13.129   2.959   3.324
ATOM   5377  H01 WTR  1308      13.480   3.830   3.137
ATOM   5378  H02 WTR  1308      13.892   2.382   3.301
TER   
ATOM   5379  O00 WTR  1309      18.219   4.448   5.126
ATOM   5380  H01 WTR  1309      19.131   4.522   5.407
ATOM   5381  H02 WTR  1309      17.747   5.071   5.680
TER   
ATOM   5382  O00 WTR  1310      20.184   1.224   6.349
ATOM   5383  H01 WTR  1310      19.718   0.481   6.734
ATOM   5384  H02 WTR  1310      19.818   1.991   6.791
TER   
ATOM   5385  O00 WTR  1311      12.110  -3.651  12.613
ATOM   5386  H01 WTR  1311      12.992  -3.688  12.243
ATOM   5387  H02 WTR  1311      12.234  -3.298  13.494
TER   
ATOM   5388  O00 WTR  1312      22.783   6.085   1.290
ATOM   5389  H01 WTR  1312      23.111   6.912   0.936
ATOM   5390  H02 WTR  1312      22.356   5.659   0.547
TER   
ATOM   5391  O00 WTR  1313      15.817   1.818   3.884
ATOM   5392  H01 WTR  1313      16.289   1.065   3.527
ATOM   5393  H02 WTR  1313      16.297   2.579   3.559
TER   
ATOM   5394  O00 WTR  1314      24.500   6.022  -1.309
ATOM   5395  H01 WTR  1314      23.702   5.714  -1.739
ATOM   5396  H02 WTR  1314      24.289   6.910  -1.020
TER   
ATOM   5397  O00 WTR  1315      18.444  -3.438   4.806
ATOM   5398  H01 WTR  1315      18.026  -2.701   4.361
ATOM   5399  H02 WTR  1315      18.406  -4.154   4.172
TER   
ATOM   5400  O00 WTR  1316      17.099   1.969  10.664
ATOM   5401  H01 WTR  1316      17.792   2.535  11.004
ATOM   5402  H02 WTR  1316      16.434   1.965  11.353
TER   
ATOM   5403  O00 WTR  1317       9.942 -18.208  22.557
ATOM   5404  H01 WTR  1317       9.226 -17.695  22.932
ATOM   5405  H02 WTR  1317      10.706 -17.635  22.622
TER   
ATOM   5406  O00 WTR  1318      19.838  -4.055  11.818
ATOM   5407  H01 WTR  1318      19.542  -3.278  12.292
ATOM   5408  H02 WTR  1318      19.588  -3.890  10.909
TER   
ATOM   5409  O00 WTR  1319      16.943   6.564   6.376
ATOM   5410  H01 WTR  1319      16.607   7.256   6.946
ATOM   5411  H02 WTR  1319      17.755   6.923   6.017
TER   
ATOM   5412  O00 WTR  1320      13.972  -3.598   7.957
ATOM   5413  H01 WTR  1320      13.277  -3.105   8.393
ATOM   5414  H02 WTR  1320      13.569  -4.438   7.738
TER   
ATOM   5415  O00 WTR  1321      17.546 -15.899   7.613
ATOM   5416  H01 WTR  1321      18.303 -15.563   7.134
ATOM   5417  H02 WTR  1321      17.715 -16.837   7.703
TER   
ATOM   5418  O00 WTR  1322       9.079 -19.294   4.086
ATOM   5419  H01 WTR  1322       8.979 -18.342   4.100
ATOM   5420  H02 WTR  1322       8.226 -19.620   3.797
TER   
ATOM   5421  O00 WTR  1323      14.488 -13.493 -12.195
ATOM   5422  H01 WTR  1323      14.749 -13.760 -13.076
ATOM   5423  H02 WTR  1323      14.725 -12.567 -12.145
TER   
ATOM   5424  O00 WTR  1324      22.271  -5.745  -5.075
ATOM   5425  H01 WTR  1324      21.461  -5.982  -5.527
ATOM   5426  H02 WTR  1324      22.692  -5.110  -5.654
TER   
ATOM   5427  O00 WTR  1325      10.312 -14.155   3.897
ATOM   5428  H01 WTR  1325       9.953 -13.276   4.012
ATOM   5429  H02 WTR  1325      10.763 -14.122   3.053
TER   
ATOM   5430  O00 WTR  1326       9.330 -15.225  -3.194
ATOM   5431  H01 WTR  1326       9.681 -14.371  -3.447
ATOM   5432  H02 WTR  1326       8.468 -15.032  -2.826
TER   
ATOM   5433  O00 WTR  1327      14.574 -21.491   3.545
ATOM   5434  H01 WTR  1327      14.795 -21.805   4.421
ATOM   5435  H02 WTR  1327      15.407 -21.491   3.073
TER   
ATOM   5436  O00 WTR  1328      13.095 -16.662  16.425
ATOM   5437  H01 WTR  1328      13.116 -15.877  16.972
ATOM   5438  H02 WTR  1328      12.164 -16.837  16.290
TER   
ATOM   5439  O00 WTR  1329      12.770 -19.614 -11.759
ATOM   5440  H01 WTR  1329      12.996 -20.257 -11.088
ATOM   5441  H02 WTR  1329      13.383 -18.893 -11.617
TER   
ATOM   5442  O00 WTR  1330       6.844  -8.786  -4.262
ATOM   5443  H01 WTR  1330       6.542  -7.974  -3.853
ATOM   5444  H02 WTR  1330       6.187  -8.974  -4.933
TER   
ATOM   5445  O00 WTR  1331      12.740 -11.650 -14.059
ATOM   5446  H01 WTR  1331      12.219 -11.016 -13.566
ATOM   5447  H02 WTR  1331      12.315 -11.695 -14.916
TER   
ATOM   5448  O00 WTR  1332      20.198 -12.149   8.475
ATOM   5449  H01 WTR  1332      19.409 -12.688   8.536
ATOM   5450  H02 WTR  1332      20.848 -12.720   8.066
TER   
ATOM   5451  O00 WTR  1333      11.647  -9.195  -0.799
ATOM   5452  H01 WTR  1333      12.342  -8.969  -1.418
ATOM   5453  H02 WTR  1333      11.177  -9.916  -1.218
TER   
ATOM   5454  O00 WTR  1334      14.226 -17.446 -11.473
ATOM   5455  H01 WTR  1334      14.155 -17.086 -12.357
ATOM   5456  H02 WTR  1334      14.495 -16.703 -10.932
TER   
ATOM   5457  O00 WTR  1335      19.147  -7.677   3.231
ATOM   5458  H01 WTR  1335      19.329  -7.984   4.119
ATOM   5459  H02 WTR  1335      18.284  -8.035   3.025
TER   
ATOM   5460  O00 WTR  1336      16.636 -16.694  -9.257
ATOM   5461  H01 WTR  1336      17.476 -16.234  -9.263
ATOM   5462  H02 WTR  1336      16.005 -16.044  -9.565
TER   
ATOM   5463  O00 WTR  1337      12.692  -7.732  -5.522
ATOM   5464  H01 WTR  1337      12.671  -7.992  -4.601
ATOM   5465  H02 WTR  1337      13.241  -8.392  -5.945
TER   
ATOM   5466  O00 WTR  1338      18.370  -8.790   5.790
ATOM   5467  H01 WTR  1338      18.520  -9.640   5.376
ATOM   5468  H02 WTR  1338      18.423  -8.968   6.729
TER   
ATOM   5469  O00 WTR  1339      17.436 -11.690  -9.999
ATOM   5470  H01 WTR  1339      17.950 -10.888 -10.096
ATOM   5471  H02 WTR  1339      18.044 -12.320  -9.612
TER   
ATOM   5472  O00 WTR  1340      14.836 -15.011 -10.096
ATOM   5473  H01 WTR  1340      14.617 -14.676  -9.227
ATOM   5474  H02 WTR  1340      14.772 -14.248 -10.671
TER   
ATOM   5475  O00 WTR  1341       7.029 -14.650  -1.633
ATOM   5476  H01 WTR  1341       7.400 -15.303  -1.040
ATOM   5477  H02 WTR  1341       6.083 -14.783  -1.574
TER   
ATOM   5478  O00 WTR  1342       6.589 -17.273   2.709
ATOM   5479  H01 WTR  1342       7.164 -16.510   2.763
ATOM   5480  H02 WTR  1342       5.730 -16.946   2.977
TER   
ATOM   5481  O00 WTR  1343      17.502  -8.196  -3.652
ATOM   5482  H01 WTR  1343      17.762  -7.289  -3.493
ATOM   5483  H02 WTR  1343      17.759  -8.663  -2.857
TER   
ATOM   5484  O00 WTR  1344      16.141 -10.516  -5.976
ATOM   5485  H01 WTR  1344      15.843 -11.129  -5.303
ATOM   5486  H02 WTR  1344      16.361  -9.719  -5.494
TER   
ATOM   5487  O00 WTR  1345      12.465 -23.884  -7.104
ATOM   5488  H01 WTR  1345      12.431 -24.839  -7.142
ATOM   5489  H02 WTR  1345      13.345 -23.688  -6.783
TER   
ATOM   5490  O00 WTR  1346      21.761 -11.379  -2.441
ATOM   5491  H01 WTR  1346      21.174 -11.361  -1.686
ATOM   5492  H02 WTR  1346      22.029 -10.467  -2.558
TER   
ATOM   5493  O00 WTR  1347      11.850 -13.412  -8.769
ATOM   5494  H01 WTR  1347      11.504 -14.304  -8.808
ATOM   5495  H02 WTR  1347      11.137 -12.895  -8.392
TER   
ATOM   5496  O00 WTR  1348      18.432  -9.307  -1.434
ATOM   5497  H01 WTR  1348      18.899 -10.125  -1.264
ATOM   5498  H02 WTR  1348      19.116  -8.637  -1.442
TER   
ATOM   5499  O00 WTR  1349      15.458 -16.705  -6.763
ATOM   5500  H01 WTR  1349      15.841 -16.640  -7.638
ATOM   5501  H02 WTR  1349      15.330 -15.796  -6.490
TER   
ATOM   5502  O00 WTR  1350      14.160 -12.702  -0.035
ATOM   5503  H01 WTR  1350      13.842 -13.392  -0.618
ATOM   5504  H02 WTR  1350      13.527 -12.684   0.682
TER   
ATOM   5505  O00 WTR  1351      14.467 -18.848   4.002
ATOM   5506  H01 WTR  1351      15.206 -18.483   3.515
ATOM   5507  H02 WTR  1351      14.578 -19.796   3.930
TER   
ATOM   5508  O00 WTR  1352      13.220 -10.025   1.168
ATOM   5509  H01 WTR  1352      12.800 -10.829   1.473
ATOM   5510  H02 WTR  1352      12.543  -9.578   0.660
TER   
ATOM   5511  O00 WTR  1353      15.430 -13.936 -14.663
ATOM   5512  H01 WTR  1353      16.021 -14.619 -14.978
ATOM   5513  H02 WTR  1353      14.584 -14.151 -15.055
TER   
ATOM   5514  O00 WTR  1354      21.904  -8.401  -3.683
ATOM   5515  H01 WTR  1354      21.119  -8.749  -4.106
ATOM   5516  H02 WTR  1354      22.205  -7.708  -4.271
TER   
ATOM   5517  O00 WTR  1355      12.690 -22.036  -3.812
ATOM   5518  H01 WTR  1355      12.216 -21.304  -3.418
ATOM   5519  H02 WTR  1355      12.005 -22.655  -4.068
TER   
ATOM   5520  O00 WTR  1356      16.004 -17.712 -15.547
ATOM   5521  H01 WTR  1356      15.496 -18.346 -15.041
ATOM   5522  H02 WTR  1356      15.395 -17.397 -16.216
TER   
ATOM   5523  O00 WTR  1357      14.825  -4.953  -2.928
ATOM   5524  H01 WTR  1357      14.482  -5.595  -2.306
ATOM   5525  H02 WTR  1357      14.416  -5.185  -3.762
TER   
ATOM   5526  O00 WTR  1358      16.524 -12.700  -7.518
ATOM   5527  H01 WTR  1358      16.359 -11.963  -6.930
ATOM   5528  H02 WTR  1358      16.711 -12.294  -8.365
TER   
ATOM   5529  O00 WTR  1359      13.563  -5.238  -5.443
ATOM   5530  H01 WTR  1359      13.189  -6.116  -5.528
ATOM   5531  H02 WTR  1359      12.832  -4.648  -5.624
TER   
ATOM   5532  O00 WTR  1360      14.101  -9.342  -7.066
ATOM   5533  H01 WTR  1360      14.451  -8.862  -7.817
ATOM   5534  H02 WTR  1360      14.776  -9.988  -6.858
TER   
ATOM   5535  O00 WTR  1361      12.159 -17.822   2.084
ATOM   5536  H01 WTR  1361      12.811 -18.229   2.655
ATOM   5537  H02 WTR  1361      12.647 -17.159   1.596
TER   
ATOM   5538  O00 WTR  1362      18.469 -14.382  -8.154
ATOM   5539  H01 WTR  1362      19.310 -14.165  -7.753
ATOM   5540  H02 WTR  1362      17.856 -13.745  -7.787
TER   
ATOM   5541  O00 WTR  1363      15.287  -1.472  13.342
ATOM   5542  H01 WTR  1363      15.552  -2.356  13.089
ATOM   5543  H02 WTR  1363      16.102  -0.970  13.349
TER   
ATOM   5544  O00 WTR  1364      19.532  -9.382  -4.882
ATOM   5545  H01 WTR  1364      18.861  -8.966  -4.342
ATOM   5546  H02 WTR  1364      19.379 -10.321  -4.776
TER   
ATOM   5547  O00 WTR  1365       9.848  -4.585  -6.993
ATOM   5548  H01 WTR  1365      10.039  -5.519  -7.075
ATOM   5549  H02 WTR  1365      10.454  -4.162  -7.602
TER   
ATOM   5550  O00 WTR  1366      14.769 -11.914  -4.156
ATOM   5551  H01 WTR  1366      15.151 -12.764  -3.937
ATOM   5552  H02 WTR  1366      13.825 -12.070  -4.163
TER   
ATOM   5553  O00 WTR  1367      17.549 -15.469 -14.973
ATOM   5554  H01 WTR  1367      18.324 -15.568 -15.525
ATOM   5555  H02 WTR  1367      17.032 -16.257 -15.140
TER   
ATOM   5556  O00 WTR  1368      20.700  -7.003  -1.528
ATOM   5557  H01 WTR  1368      20.071  -6.532  -2.074
ATOM   5558  H02 WTR  1368      21.414  -7.229  -2.124
TER   
ATOM   5559  O00 WTR  1369      18.730  -9.191  -7.693
ATOM   5560  H01 WTR  1369      17.852  -8.874  -7.480
ATOM   5561  H02 WTR  1369      19.288  -8.838  -7.000
TER   
ATOM   5562  O00 WTR  1370      16.335 -19.192 -10.877
ATOM   5563  H01 WTR  1370      16.597 -18.648 -10.135
ATOM   5564  H02 WTR  1370      15.970 -18.574 -11.511
TER   
ATOM   5565  O00 WTR  1371      17.054 -13.201   1.689
ATOM   5566  H01 WTR  1371      17.557 -12.387   1.718
ATOM   5567  H02 WTR  1371      16.348 -13.025   1.067
TER   
ATOM   5568  O00 WTR  1372      13.752  -6.737  -0.582
ATOM   5569  H01 WTR  1372      14.507  -7.139  -0.151
ATOM   5570  H02 WTR  1372      13.114  -6.612   0.120
TER   
ATOM   5571  O00 WTR  1373      16.885  -2.851  -3.511
ATOM   5572  H01 WTR  1373      17.557  -2.972  -4.182
ATOM   5573  H02 WTR  1373      16.272  -3.573  -3.653
TER   
ATOM   5574  O00 WTR  1374      13.023  -3.658  -0.166
ATOM   5575  H01 WTR  1374      12.756  -3.384  -1.043
ATOM   5576  H02 WTR  1374      12.568  -4.488  -0.024
TER   
ATOM   5577  O00 WTR  1375      15.246  -2.240 -12.080
ATOM   5578  H01 WTR  1375      15.489  -2.152 -11.159
ATOM   5579  H02 WTR  1375      15.729  -1.543 -12.524
TER   
ATOM   5580  O00 WTR  1376      15.591  -4.462   3.115
ATOM   5581  H01 WTR  1376      15.546  -4.129   2.219
ATOM   5582  H02 WTR  1376      16.502  -4.737   3.223
TER   
ATOM   5583  O00 WTR  1377      20.901   4.707  -5.083
ATOM   5584  H01 WTR  1377      20.691   3.774  -5.043
ATOM   5585  H02 WTR  1377      20.721   4.954  -5.990
TER   
ATOM   5586  O00 WTR  1378       8.849  -2.478 -10.257
ATOM   5587  H01 WTR  1378       9.745  -2.810 -10.219
ATOM   5588  H02 WTR  1378       8.728  -2.216 -11.170
TER   
ATOM   5589  O00 WTR  1379      20.376  -1.668 -10.789
ATOM   5590  H01 WTR  1379      20.566  -2.578 -10.558
ATOM   5591  H02 WTR  1379      19.661  -1.417 -10.205
TER   
ATOM   5592  O00 WTR  1380      18.660  -5.794  -2.941
ATOM   5593  H01 WTR  1380      18.880  -5.499  -3.825
ATOM   5594  H02 WTR  1380      18.384  -4.999  -2.485
TER   
ATOM   5595  O00 WTR  1381      20.521   6.019   2.906
ATOM   5596  H01 WTR  1381      21.326   6.279   2.458
ATOM   5597  H02 WTR  1381      20.473   5.071   2.784
TER   
ATOM   5598  O00 WTR  1382      12.595 -21.196  11.427
ATOM   5599  H01 WTR  1382      13.417 -21.014  10.972
ATOM   5600  H02 WTR  1382      12.565 -22.150  11.498
TER   
ATOM   5601  O00 WTR  1383      18.269   4.691  10.970
ATOM   5602  H01 WTR  1383      18.576   5.456  10.483
ATOM   5603  H02 WTR  1383      17.324   4.822  11.052
TER   
ATOM   5604  O00 WTR  1384      17.906  -3.456  -1.075
ATOM   5605  H01 WTR  1384      17.719  -3.231  -1.986
ATOM   5606  H02 WTR  1384      18.706  -2.973  -0.868
TER   
ATOM   5607  O00 WTR  1385      18.205  -0.593  -9.413
ATOM   5608  H01 WTR  1385      17.993   0.245  -9.000
ATOM   5609  H02 WTR  1385      18.539  -1.134  -8.698
TER   
ATOM   5610  O00 WTR  1386      17.128  -3.509  -7.519
ATOM   5611  H01 WTR  1386      16.632  -2.881  -8.045
ATOM   5612  H02 WTR  1386      17.817  -2.986  -7.108
TER   
ATOM   5613  O00 WTR  1387      11.674  -3.482  -5.339
ATOM   5614  H01 WTR  1387      10.845  -3.885  -5.599
ATOM   5615  H02 WTR  1387      12.059  -3.174  -6.160
TER   
ATOM   5616  O00 WTR  1388      21.499  -0.645  -8.519
ATOM   5617  H01 WTR  1388      21.496  -1.110  -9.356
ATOM   5618  H02 WTR  1388      20.656  -0.860  -8.121
TER   
ATOM   5619  O00 WTR  1389      21.410   4.496  -8.485
ATOM   5620  H01 WTR  1389      21.313   3.558  -8.650
ATOM   5621  H02 WTR  1389      20.518   4.840  -8.524
TER   
ATOM   5622  O00 WTR  1390      12.876  -3.047  -2.794
ATOM   5623  H01 WTR  1390      12.132  -3.305  -3.338
ATOM   5624  H02 WTR  1390      13.529  -3.731  -2.940
TER   
ATOM   5625  O00 WTR  1391      23.080  -4.158  -7.165
ATOM   5626  H01 WTR  1391      22.239  -4.072  -7.613
ATOM   5627  H02 WTR  1391      23.480  -3.291  -7.238
TER   
ATOM   5628  O00 WTR  1392      20.612  -3.887  -8.506
ATOM   5629  H01 WTR  1392      20.133  -3.278  -7.944
ATOM   5630  H02 WTR  1392      19.942  -4.264  -9.077
TER   
ATOM   5631  O00 WTR  1393      19.477  -5.585  -5.903
ATOM   5632  H01 WTR  1393      18.676  -6.085  -6.062
ATOM   5633  H02 WTR  1393      19.188  -4.672  -5.879
TER   
ATOM   5634  O00 WTR  1394      13.145  -8.447  -2.796
ATOM   5635  H01 WTR  1394      13.512  -7.875  -2.122
ATOM   5636  H02 WTR  1394      13.828  -9.099  -2.954
TER   
ATOM   5637  O00 WTR  1395      14.000 -13.991  -7.269
ATOM   5638  H01 WTR  1395      14.516 -13.185  -7.259
ATOM   5639  H02 WTR  1395      13.218 -13.769  -7.775
TER   
ATOM   5640  O00 WTR  1396      23.070   4.112 -10.806
ATOM   5641  H01 WTR  1396      22.706   4.216  -9.927
ATOM   5642  H02 WTR  1396      22.458   3.526 -11.252
TER   
ATOM   5643  O00 WTR  1397      19.800 -12.145  -4.699
ATOM   5644  H01 WTR  1397      20.455 -11.800  -4.093
ATOM   5645  H02 WTR  1397      19.557 -12.995  -4.333
TER   
ATOM   5646  O00 WTR  1398      25.408   9.809  -1.667
ATOM   5647  H01 WTR  1398      24.453   9.856  -1.702
ATOM   5648  H02 WTR  1398      25.593   8.932  -1.333
TER   
ATOM   5649  O00 WTR  1399      16.627  -6.191  -6.232
ATOM   5650  H01 WTR  1399      16.715  -5.428  -6.802
ATOM   5651  H02 WTR  1399      15.868  -5.994  -5.682
TER   
ATOM   5652  O00 WTR  1400      20.981  -3.432  -3.627
ATOM   5653  H01 WTR  1400      20.509  -3.169  -4.417
ATOM   5654  H02 WTR  1400      21.659  -4.030  -3.941
TER   
ATOM   5655  O00 WTR  1401     -14.593  14.458   4.548
ATOM   5656  H01 WTR  1401     -13.876  14.583   5.171
ATOM   5657  H02 WTR  1401     -15.288  14.047   5.062
TER   
ATOM   5658  O00 WTR  1402     -12.317   9.601   7.109
ATOM   5659  H01 WTR  1402     -11.484  10.067   7.038
ATOM   5660  H02 WTR  1402     -12.070   8.688   7.254
TER   
ATOM   5661  O00 WTR  1403     -15.501  11.349   6.310
ATOM   5662  H01 WTR  1403     -14.884  11.218   5.589
ATOM   5663  H02 WTR  1403     -15.001  11.832   6.968
TER   
ATOM   5664  O00 WTR  1404     -19.507   7.403   1.141
ATOM   5665  H01 WTR  1404     -20.264   6.909   1.455
ATOM   5666  H02 WTR  1404     -18.806   7.183   1.755
TER   
ATOM   5667  O00 WTR  1405     -13.966   8.844   9.927
ATOM   5668  H01 WTR  1405     -14.842   9.013   9.582
ATOM   5669  H02 WTR  1405     -13.458   9.617   9.682
TER   
ATOM   5670  O00 WTR  1406     -13.568   8.628   4.890
ATOM   5671  H01 WTR  1406     -13.572   9.573   4.739
ATOM   5672  H02 WTR  1406     -12.949   8.503   5.609
TER   
ATOM   5673  O00 WTR  1407     -20.150   8.369  -1.520
ATOM   5674  H01 WTR  1407     -21.097   8.508  -1.527
ATOM   5675  H02 WTR  1407     -19.966   8.016  -0.650
TER   
ATOM   5676  O00 WTR  1408     -20.431   5.903   5.258
ATOM   5677  H01 WTR  1408     -21.137   6.371   4.813
ATOM   5678  H02 WTR  1408     -19.705   5.916   4.635
TER   
ATOM   5679  O00 WTR  1409     -17.267  10.461   3.649
ATOM   5680  H01 WTR  1409     -16.861   9.603   3.768
ATOM   5681  H02 WTR  1409     -17.398  10.790   4.538
TER   
ATOM   5682  O00 WTR  1410     -23.647   7.422  -2.319
ATOM   5683  H01 WTR  1410     -23.740   8.147  -1.702
ATOM   5684  H02 WTR  1410     -23.017   6.833  -1.904
TER   
ATOM   5685  O00 WTR  1411     -21.422  11.069  -1.288
ATOM   5686  H01 WTR  1411     -20.529  10.778  -1.106
ATOM   5687  H02 WTR  1411     -21.776  11.308  -0.431
TER   
ATOM   5688  O00 WTR  1412     -22.470  10.817  -4.100
ATOM   5689  H01 WTR  1412     -22.973  11.440  -3.575
ATOM   5690  H02 WTR  1412     -21.723  10.586  -3.547
TER   
ATOM   5691  O00 WTR  1413     -10.208   8.025   9.426
ATOM   5692  H01 WTR  1413      -9.381   8.104   8.951
ATOM   5693  H02 WTR  1413     -10.708   8.800   9.168
TER   
ATOM   5694  O00 WTR  1414     -12.230   6.920   7.691
ATOM   5695  H01 WTR  1414     -11.536   6.916   8.350
ATOM   5696  H02 WTR  1414     -12.193   6.048   7.297
TER   
ATOM   5697  O00 WTR  1415      -2.817  11.003   8.333
ATOM   5698  H01 WTR  1415      -3.401  11.410   7.693
ATOM   5699  H02 WTR  1415      -3.384  10.793   9.075
TER   
ATOM   5700  O00 WTR  1416      -0.115   4.578   6.790
ATOM   5701  H01 WTR  1416       0.115   5.506   6.735
ATOM   5702  H02 WTR  1416      -0.851   4.478   6.187
TER   
ATOM   5703  O00 WTR  1417      -6.237   6.667  10.920
ATOM   5704  H01 WTR  1417      -5.809   7.007  11.705
ATOM   5705  H02 WTR  1417      -5.650   6.908  10.203
TER   
ATOM   5706  O00 WTR  1418       0.301  17.373   7.040
ATOM   5707  H01 WTR  1418      -0.111  18.111   6.590
ATOM   5708  H02 WTR  1418      -0.424  16.782   7.245
TER   
ATOM   5709  O00 WTR  1419      -5.923   9.846   7.315
ATOM   5710  H01 WTR  1419      -5.300   9.747   6.595
ATOM   5711  H02 WTR  1419      -6.772   9.946   6.884
TER   
ATOM   5712  O00 WTR  1420      -2.161   7.090  12.039
ATOM   5713  H01 WTR  1420      -2.005   7.469  11.174
ATOM   5714  H02 WTR  1420      -2.879   7.608  12.402
TER   
ATOM   5715  O00 WTR  1421      -7.828  15.175  12.218
ATOM   5716  H01 WTR  1421      -7.828  15.793  12.948
ATOM   5717  H02 WTR  1421      -6.916  15.145  11.929
TER   
ATOM   5718  O00 WTR  1422       1.697  13.210  11.209
ATOM   5719  H01 WTR  1422       1.442  12.331  10.928
ATOM   5720  H02 WTR  1422       1.814  13.698  10.394
TER   
ATOM   5721  O00 WTR  1423      -3.330   7.378   6.425
ATOM   5722  H01 WTR  1423      -3.831   7.982   5.877
ATOM   5723  H02 WTR  1423      -3.657   6.510   6.188
TER   
ATOM   5724  O00 WTR  1424      -8.528   9.693   1.055
ATOM   5725  H01 WTR  1424      -7.757  10.197   1.314
ATOM   5726  H02 WTR  1424      -9.254  10.106   1.524
TER   
ATOM   5727  O00 WTR  1425     -12.756  14.878   6.664
ATOM   5728  H01 WTR  1425     -12.500  14.039   7.046
ATOM   5729  H02 WTR  1425     -12.017  15.459   6.843
TER   
ATOM   5730  O00 WTR  1426     -11.473  12.711   7.734
ATOM   5731  H01 WTR  1426     -11.341  12.796   8.679
ATOM   5732  H02 WTR  1426     -10.924  11.970   7.481
TER   
ATOM   5733  O00 WTR  1427      18.702  11.970  -9.022
ATOM   5734  H01 WTR  1427      18.190  11.355  -9.548
ATOM   5735  H02 WTR  1427      18.974  11.463  -8.257
TER   
ATOM   5736  O00 WTR  1428      -0.647  12.594   7.942
ATOM   5737  H01 WTR  1428      -1.278  11.929   8.217
ATOM   5738  H02 WTR  1428      -1.134  13.417   7.978
TER   
ATOM   5739  O00 WTR  1429      -4.616  10.454  10.312
ATOM   5740  H01 WTR  1429      -5.267  10.638   9.635
ATOM   5741  H02 WTR  1429      -4.493  11.291  10.761
TER   
ATOM   5742  O00 WTR  1430      -2.601   9.817  14.330
ATOM   5743  H01 WTR  1430      -2.351  10.605  13.849
ATOM   5744  H02 WTR  1430      -2.810  10.129  15.210
TER   
ATOM   5745  O00 WTR  1431      -0.782   7.152   7.365
ATOM   5746  H01 WTR  1431      -1.681   7.254   7.051
ATOM   5747  H02 WTR  1431      -0.267   7.742   6.814
TER   
ATOM   5748  O00 WTR  1432       0.650   9.908  13.063
ATOM   5749  H01 WTR  1432       1.407   9.543  12.606
ATOM   5750  H02 WTR  1432      -0.063   9.856  12.427
TER   
ATOM   5751  O00 WTR  1433      -2.291   8.251   9.488
ATOM   5752  H01 WTR  1433      -1.633   8.025   8.830
ATOM   5753  H02 WTR  1433      -3.074   8.465   8.980
TER   
ATOM   5754  O00 WTR  1434       8.941   8.915  11.637
ATOM   5755  H01 WTR  1434       8.169   8.662  11.131
ATOM   5756  H02 WTR  1434       8.835   8.468  12.477
TER   
ATOM   5757  O00 WTR  1435      12.979   8.807  10.952
ATOM   5758  H01 WTR  1435      12.371   9.226  10.343
ATOM   5759  H02 WTR  1435      12.793   9.216  11.797
TER   
ATOM   5760  O00 WTR  1436       4.302  13.671   7.979
ATOM   5761  H01 WTR  1436       3.821  14.493   8.071
ATOM   5762  H02 WTR  1436       5.182  13.871   8.300
TER   
ATOM   5763  O00 WTR  1437       8.727  11.130  14.339
ATOM   5764  H01 WTR  1437       8.660  10.830  13.433
ATOM   5765  H02 WTR  1437       8.072  11.824  14.412
TER   
ATOM   5766  O00 WTR  1438      -2.078   9.992   5.852
ATOM   5767  H01 WTR  1438      -2.104  10.262   6.769
ATOM   5768  H02 WTR  1438      -2.993  10.013   5.569
TER   
ATOM   5769  O00 WTR  1439       1.087   8.968   6.739
ATOM   5770  H01 WTR  1439       1.154   9.304   5.845
ATOM   5771  H02 WTR  1439       1.365   9.698   7.291
TER   
ATOM   5772  O00 WTR  1440      -5.640  14.965  14.503
ATOM   5773  H01 WTR  1440      -5.429  14.752  13.594
ATOM   5774  H02 WTR  1440      -6.223  14.259  14.785
TER   
ATOM   5775  O00 WTR  1441      -8.278   7.765   7.609
ATOM   5776  H01 WTR  1441      -8.981   7.596   6.982
ATOM   5777  H02 WTR  1441      -7.951   8.634   7.374
TER   
ATOM   5778  O00 WTR  1442      -6.673   5.631  14.271
ATOM   5779  H01 WTR  1442      -7.225   6.321  14.637
ATOM   5780  H02 WTR  1442      -5.856   5.689  14.766
TER   
ATOM   5781  O00 WTR  1443       8.959   7.702  14.165
ATOM   5782  H01 WTR  1443       8.783   8.331  14.864
ATOM   5783  H02 WTR  1443       9.831   7.361  14.363
TER   
ATOM   5784  O00 WTR  1444      -0.397  13.645  12.885
ATOM   5785  H01 WTR  1444      -0.056  13.520  13.770
ATOM   5786  H02 WTR  1444       0.373  13.585  12.320
TER   
ATOM   5787  O00 WTR  1445       2.889  11.206   7.430
ATOM   5788  H01 WTR  1445       3.285  12.054   7.631
ATOM   5789  H02 WTR  1445       2.304  11.034   8.168
TER   
ATOM   5790  O00 WTR  1446      -1.374  10.157  11.213
ATOM   5791  H01 WTR  1446      -1.690   9.966  10.329
ATOM   5792  H02 WTR  1446      -1.847  10.948  11.471
TER   
ATOM   5793  O00 WTR  1447      -0.710  12.647   4.608
ATOM   5794  H01 WTR  1447      -1.315  11.935   4.816
ATOM   5795  H02 WTR  1447      -0.539  13.069   5.450
TER   
ATOM   5796  O00 WTR  1448       7.071  14.867  12.449
ATOM   5797  H01 WTR  1448       6.586  14.949  11.627
ATOM   5798  H02 WTR  1448       7.514  15.709  12.551
TER   
ATOM   5799  O00 WTR  1449      10.908   9.994   9.562
ATOM   5800  H01 WTR  1449      10.227   9.858   8.904
ATOM   5801  H02 WTR  1449      10.486   9.775  10.393
TER   
ATOM   5802  O00 WTR  1450       6.708  12.720  14.070
ATOM   5803  H01 WTR  1450       5.830  12.340  14.041
ATOM   5804  H02 WTR  1450       6.668  13.462  13.467
TER   
ATOM   5805  O00 WTR  1451      -2.444   6.349   3.270
ATOM   5806  H01 WTR  1451      -2.486   6.067   2.356
ATOM   5807  H02 WTR  1451      -3.090   7.053   3.334
TER   
ATOM   5808  O00 WTR  1452     -11.427   3.432  10.468
ATOM   5809  H01 WTR  1452     -11.696   4.339  10.613
ATOM   5810  H02 WTR  1452     -12.234   2.925  10.557
TER   
ATOM   5811  O00 WTR  1453      -0.425   9.416  -0.923
ATOM   5812  H01 WTR  1453      -0.904   9.707  -1.699
ATOM   5813  H02 WTR  1453      -0.869   8.611  -0.656
TER   
ATOM   5814  O00 WTR  1454       1.073  18.350  -8.751
ATOM   5815  H01 WTR  1454       0.483  18.852  -8.190
ATOM   5816  H02 WTR  1454       1.917  18.382  -8.301
TER   
ATOM   5817  O00 WTR  1455       4.093  13.946  12.215
ATOM   5818  H01 WTR  1455       3.180  13.845  11.944
ATOM   5819  H02 WTR  1455       4.221  14.892  12.278
TER   
ATOM   5820  O00 WTR  1456       3.487  20.814  -6.453
ATOM   5821  H01 WTR  1456       3.915  20.193  -5.863
ATOM   5822  H02 WTR  1456       3.041  21.429  -5.870
TER   
ATOM   5823  O00 WTR  1457       1.799  11.254   4.379
ATOM   5824  H01 WTR  1457       1.004  11.785   4.437
ATOM   5825  H02 WTR  1457       2.429  11.704   4.942
TER   
ATOM   5826  O00 WTR  1458       0.665  10.373   1.892
ATOM   5827  H01 WTR  1458       0.823  11.175   1.393
ATOM   5828  H02 WTR  1458       1.112  10.518   2.726
TER   
ATOM   5829  O00 WTR  1459       1.611  14.622   8.497
ATOM   5830  H01 WTR  1459       1.243  15.332   7.970
ATOM   5831  H02 WTR  1459       1.079  13.858   8.276
TER   
ATOM   5832  O00 WTR  1460      -9.306   5.088  12.991
ATOM   5833  H01 WTR  1460      -9.812   5.496  13.693
ATOM   5834  H02 WTR  1460      -9.739   5.373  12.186
TER   
ATOM   5835  O00 WTR  1461      16.333  10.656   5.360
ATOM   5836  H01 WTR  1461      15.803  10.038   4.858
ATOM   5837  H02 WTR  1461      15.697  11.181   5.845
TER   
ATOM   5838  O00 WTR  1462      15.546   7.856  10.485
ATOM   5839  H01 WTR  1462      15.566   6.899  10.476
ATOM   5840  H02 WTR  1462      14.615   8.076  10.510
TER   
ATOM   5841  O00 WTR  1463      13.210   4.010  11.964
ATOM   5842  H01 WTR  1463      12.968   4.935  12.017
ATOM   5843  H02 WTR  1463      13.005   3.760  11.063
TER   
ATOM   5844  O00 WTR  1464      12.452   6.548  12.439
ATOM   5845  H01 WTR  1464      12.854   7.269  11.954
ATOM   5846  H02 WTR  1464      12.103   6.958  13.231
TER   
ATOM   5847  O00 WTR  1465      23.293   3.587   2.706
ATOM   5848  H01 WTR  1465      23.031   4.444   2.371
ATOM   5849  H02 WTR  1465      24.209   3.496   2.443
TER   
ATOM   5850  O00 WTR  1466       7.461   5.203  15.163
ATOM   5851  H01 WTR  1466       8.411   5.122  15.082
ATOM   5852  H02 WTR  1466       7.224   5.892  14.542
TER   
ATOM   5853  O00 WTR  1467      18.994   6.665   9.212
ATOM   5854  H01 WTR  1467      18.619   7.189   8.503
ATOM   5855  H02 WTR  1467      19.852   6.396   8.883
TER   
ATOM   5856  O00 WTR  1468      17.460  -2.198  19.357
ATOM   5857  H01 WTR  1468      17.254  -3.094  19.088
ATOM   5858  H02 WTR  1468      18.293  -2.005  18.928
TER   
ATOM   5859  O00 WTR  1469     -11.128 -23.989   3.135
ATOM   5860  H01 WTR  1469     -10.862 -23.165   3.544
ATOM   5861  H02 WTR  1469     -11.251 -23.770   2.212
TER   
ATOM   5862  O00 WTR  1470     -14.611 -23.633   6.341
ATOM   5863  H01 WTR  1470     -15.174 -24.317   6.703
ATOM   5864  H02 WTR  1470     -15.123 -23.253   5.627
TER   
ATOM   5865  O00 WTR  1471       8.641 -23.629  17.456
ATOM   5866  H01 WTR  1471       9.163 -24.185  18.034
ATOM   5867  H02 WTR  1471       8.834 -23.951  16.575
TER   
ATOM   5868  O00 WTR  1472       1.694 -18.089  21.299
ATOM   5869  H01 WTR  1472       0.738 -18.132  21.271
ATOM   5870  H02 WTR  1472       1.892 -17.715  22.157
TER   
ATOM   5871  O00 WTR  1473      -1.906 -22.073  18.240
ATOM   5872  H01 WTR  1473      -1.673 -21.851  17.338
ATOM   5873  H02 WTR  1473      -1.102 -22.432  18.614
TER   
ATOM   5874  O00 WTR  1474      -4.703 -25.143  13.751
ATOM   5875  H01 WTR  1474      -4.524 -24.364  13.224
ATOM   5876  H02 WTR  1474      -4.955 -24.799  14.608
TER   
ATOM   5877  O00 WTR  1475       2.717 -23.137  22.065
ATOM   5878  H01 WTR  1475       2.784 -23.105  23.019
ATOM   5879  H02 WTR  1475       2.441 -22.255  21.814
TER   
ATOM   5880  O00 WTR  1476     -12.696 -22.040  10.577
ATOM   5881  H01 WTR  1476     -12.453 -22.795  11.112
ATOM   5882  H02 WTR  1476     -12.890 -21.349  11.211
TER   
ATOM   5883  O00 WTR  1477      -5.496 -23.835  16.052
ATOM   5884  H01 WTR  1477      -6.118 -23.542  16.718
ATOM   5885  H02 WTR  1477      -4.776 -24.221  16.550
TER   
ATOM   5886  O00 WTR  1478       0.101 -23.997  21.457
ATOM   5887  H01 WTR  1478       0.930 -24.018  21.936
ATOM   5888  H02 WTR  1478      -0.277 -23.143  21.669
TER   
ATOM   5889  O00 WTR  1479       5.000 -23.151  20.048
ATOM   5890  H01 WTR  1479       4.302 -22.876  19.453
ATOM   5891  H02 WTR  1479       4.543 -23.427  20.842
TER   
ATOM   5892  O00 WTR  1480     -13.603 -14.823  19.811
ATOM   5893  H01 WTR  1480     -13.122 -15.643  19.696
ATOM   5894  H02 WTR  1480     -12.963 -14.221  20.190
TER   
ATOM   5895  O00 WTR  1481      -1.573 -18.405  14.834
ATOM   5896  H01 WTR  1481      -1.002 -17.646  14.950
ATOM   5897  H02 WTR  1481      -2.154 -18.388  15.595
TER   
ATOM   5898  O00 WTR  1482      -3.444 -25.058  17.205
ATOM   5899  H01 WTR  1482      -2.764 -25.670  16.924
ATOM   5900  H02 WTR  1482      -3.095 -24.660  18.003
TER   
ATOM   5901  O00 WTR  1483      -1.212 -21.935  12.727
ATOM   5902  H01 WTR  1483      -1.129 -22.565  13.443
ATOM   5903  H02 WTR  1483      -0.709 -22.320  12.009
TER   
ATOM   5904  O00 WTR  1484      -0.735 -19.574  19.095
ATOM   5905  H01 WTR  1484      -1.359 -19.199  18.474
ATOM   5906  H02 WTR  1484      -0.863 -20.519  19.023
TER   
ATOM   5907  O00 WTR  1485       6.813 -21.610  19.010
ATOM   5908  H01 WTR  1485       7.270 -22.178  18.389
ATOM   5909  H02 WTR  1485       6.258 -22.204  19.515
TER   
ATOM   5910  O00 WTR  1486       4.834 -26.868  17.133
ATOM   5911  H01 WTR  1486       5.617 -26.321  17.074
ATOM   5912  H02 WTR  1486       4.362 -26.531  17.895
TER   
ATOM   5913  O00 WTR  1487      -0.443 -21.682  24.678
ATOM   5914  H01 WTR  1487       0.480 -21.930  24.617
ATOM   5915  H02 WTR  1487      -0.428 -20.781  25.002
TER   
ATOM   5916  O00 WTR  1488       1.693 -20.653  21.891
ATOM   5917  H01 WTR  1488       1.707 -19.722  21.668
ATOM   5918  H02 WTR  1488       0.775 -20.908  21.797
TER   
ATOM   5919  O00 WTR  1489       9.218 -23.040  14.584
ATOM   5920  H01 WTR  1489       9.141 -23.446  13.721
ATOM   5921  H02 WTR  1489       9.940 -22.419  14.494
TER   
ATOM   5922  O00 WTR  1490       3.423 -27.662  14.871
ATOM   5923  H01 WTR  1490       4.139 -27.772  14.245
ATOM   5924  H02 WTR  1490       3.857 -27.589  15.721
TER   
ATOM   5925  O00 WTR  1491      -2.641 -24.452  21.136
ATOM   5926  H01 WTR  1491      -2.830 -25.332  21.463
ATOM   5927  H02 WTR  1491      -1.685 -24.401  21.124
TER   
ATOM   5928  O00 WTR  1492       6.176 -24.633  17.992
ATOM   5929  H01 WTR  1492       7.015 -24.188  17.873
ATOM   5930  H02 WTR  1492       5.911 -24.410  18.884
TER   
ATOM   5931  O00 WTR  1493      -2.194  -9.223  26.366
ATOM   5932  H01 WTR  1493      -1.324  -9.235  25.966
ATOM   5933  H02 WTR  1493      -2.356  -8.299  26.558
TER   
ATOM   5934  O00 WTR  1494       3.371 -19.600  24.232
ATOM   5935  H01 WTR  1494       3.385 -19.597  23.275
ATOM   5936  H02 WTR  1494       2.775 -18.889  24.466
TER   
ATOM   5937  O00 WTR  1495      -0.992 -20.852  16.092
ATOM   5938  H01 WTR  1495      -0.854 -21.560  15.462
ATOM   5939  H02 WTR  1495      -1.134 -20.075  15.552
TER   
ATOM   5940  O00 WTR  1496       3.764 -23.952  16.698
ATOM   5941  H01 WTR  1496       3.970 -23.495  15.883
ATOM   5942  H02 WTR  1496       4.593 -24.347  16.968
TER   
ATOM   5943  O00 WTR  1497       8.798 -20.578  17.008
ATOM   5944  H01 WTR  1497       7.859 -20.729  17.119
ATOM   5945  H02 WTR  1497       9.095 -21.306  16.462
TER   
ATOM   5946  O00 WTR  1498       9.154 -18.043  17.912
ATOM   5947  H01 WTR  1498       9.315 -18.959  17.682
ATOM   5948  H02 WTR  1498       8.309 -17.840  17.511
TER   
ATOM   5949  O00 WTR  1499     -11.184 -26.562  11.722
ATOM   5950  H01 WTR  1499     -10.332 -26.943  11.935
ATOM   5951  H02 WTR  1499     -11.816 -27.238  11.966
TER   
ATOM   5952  O00 WTR  1500     -11.379  -9.429  20.800
ATOM   5953  H01 WTR  1500     -10.630  -9.374  20.207
ATOM   5954  H02 WTR  1500     -12.102  -9.725  20.248
TER   
ATOM   5955  O00 WTR  1501     -18.713 -11.857   9.876
ATOM   5956  H01 WTR  1501     -17.907 -11.342   9.902
ATOM   5957  H02 WTR  1501     -18.474 -12.652   9.400
TER   
ATOM   5958  O00 WTR  1502     -15.182  -5.499   9.698
ATOM   5959  H01 WTR  1502     -14.940  -4.601   9.927
ATOM   5960  H02 WTR  1502     -15.803  -5.761  10.377
TER   
ATOM   5961  O00 WTR  1503     -21.117  -6.022  14.481
ATOM   5962  H01 WTR  1503     -21.612  -5.627  15.200
ATOM   5963  H02 WTR  1503     -21.617  -5.800  13.696
TER   
ATOM   5964  O00 WTR  1504     -15.258 -12.655  18.589
ATOM   5965  H01 WTR  1504     -14.567 -12.852  17.956
ATOM   5966  H02 WTR  1504     -15.089 -13.248  19.321
TER   
ATOM   5967  O00 WTR  1505     -13.747   6.078  14.051
ATOM   5968  H01 WTR  1505     -14.345   6.237  14.782
ATOM   5969  H02 WTR  1505     -14.187   6.464  13.293
TER   
ATOM   5970  O00 WTR  1506     -10.535 -17.652  16.201
ATOM   5971  H01 WTR  1506      -9.697 -17.491  15.767
ATOM   5972  H02 WTR  1506     -10.926 -18.373  15.708
TER   
ATOM   5973  O00 WTR  1507      -6.604 -12.813   3.963
ATOM   5974  H01 WTR  1507      -5.882 -12.693   3.346
ATOM   5975  H02 WTR  1507      -7.373 -12.953   3.410
TER   
ATOM   5976  O00 WTR  1508     -15.868 -11.179   9.974
ATOM   5977  H01 WTR  1508     -14.969 -11.434   9.767
ATOM   5978  H02 WTR  1508     -15.784 -10.600  10.733
TER   
ATOM   5979  O00 WTR  1509     -17.268 -13.626   8.493
ATOM   5980  H01 WTR  1509     -16.393 -13.627   8.879
ATOM   5981  H02 WTR  1509     -17.268 -14.374   7.896
TER   
ATOM   5982  O00 WTR  1510     -14.738  -9.289  16.331
ATOM   5983  H01 WTR  1510     -14.155  -8.627  16.702
ATOM   5984  H02 WTR  1510     -15.478  -9.324  16.937
TER   
ATOM   5985  O00 WTR  1511     -14.990 -22.568   9.444
ATOM   5986  H01 WTR  1511     -14.168 -22.381   9.898
ATOM   5987  H02 WTR  1511     -14.729 -22.755   8.542
TER   
ATOM   5988  O00 WTR  1512      -8.795 -11.466  18.535
ATOM   5989  H01 WTR  1512      -8.477 -11.117  19.368
ATOM   5990  H02 WTR  1512      -9.118 -10.700  18.061
TER   
ATOM   5991  O00 WTR  1513      -9.228 -13.619  16.902
ATOM   5992  H01 WTR  1513     -10.159 -13.788  16.756
ATOM   5993  H02 WTR  1513      -9.211 -12.964  17.600
TER   
ATOM   5994  O00 WTR  1514      -9.097 -15.598  20.173
ATOM   5995  H01 WTR  1514      -8.296 -15.211  19.821
ATOM   5996  H02 WTR  1514      -9.048 -15.435  21.115
TER   
ATOM   5997  O00 WTR  1515      -8.320  -9.159  16.551
ATOM   5998  H01 WTR  1515      -7.886  -8.321  16.396
ATOM   5999  H02 WTR  1515      -9.050  -9.170  15.932
TER   
ATOM   6000  O00 WTR  1516     -13.541 -10.824  19.329
ATOM   6001  H01 WTR  1516     -12.746 -11.354  19.391
ATOM   6002  H02 WTR  1516     -14.242 -11.460  19.184
TER   
ATOM   6003  O00 WTR  1517     -13.580 -12.232   8.533
ATOM   6004  H01 WTR  1517     -13.231 -12.432   7.664
ATOM   6005  H02 WTR  1517     -13.241 -11.359   8.733
TER   
ATOM   6006  O00 WTR  1518     -12.248 -13.593  12.065
ATOM   6007  H01 WTR  1518     -11.597 -13.076  11.591
ATOM   6008  H02 WTR  1518     -12.060 -13.428  12.989
TER   
ATOM   6009  O00 WTR  1519     -11.251 -12.347  19.258
ATOM   6010  H01 WTR  1519     -11.203 -12.970  19.983
ATOM   6011  H02 WTR  1519     -10.441 -11.841  19.321
TER   
ATOM   6012  O00 WTR  1520      -7.871  -4.718  16.192
ATOM   6013  H01 WTR  1520      -7.617  -3.884  15.796
ATOM   6014  H02 WTR  1520      -8.821  -4.658  16.290
TER   
ATOM   6015  O00 WTR  1521     -12.610 -21.782  16.084
ATOM   6016  H01 WTR  1521     -13.414 -21.741  15.566
ATOM   6017  H02 WTR  1521     -12.862 -21.450  16.946
TER   
ATOM   6018  O00 WTR  1522     -12.015 -12.741  14.788
ATOM   6019  H01 WTR  1522     -12.636 -12.014  14.835
ATOM   6020  H02 WTR  1522     -12.143 -13.220  15.606
TER   
ATOM   6021  O00 WTR  1523     -11.637  -6.336  16.443
ATOM   6022  H01 WTR  1523     -12.346  -6.396  17.084
ATOM   6023  H02 WTR  1523     -11.121  -5.582  16.726
TER   
ATOM   6024  O00 WTR  1524     -16.544   9.162   8.478
ATOM   6025  H01 WTR  1524     -16.879   8.309   8.203
ATOM   6026  H02 WTR  1524     -16.206   9.557   7.675
TER   
ATOM   6027  O00 WTR  1525     -18.773  -4.277  16.474
ATOM   6028  H01 WTR  1525     -18.118  -4.441  17.153
ATOM   6029  H02 WTR  1525     -18.712  -3.337  16.305
TER   
ATOM   6030  O00 WTR  1526     -14.477   6.739  11.582
ATOM   6031  H01 WTR  1526     -14.198   7.552  11.163
ATOM   6032  H02 WTR  1526     -15.086   6.344  10.959
TER   
ATOM   6033  O00 WTR  1527     -13.718  -6.906  18.010
ATOM   6034  H01 WTR  1527     -13.886  -6.019  18.327
ATOM   6035  H02 WTR  1527     -14.238  -7.469  18.584
TER   
ATOM   6036  O00 WTR  1528     -13.754   3.488  12.912
ATOM   6037  H01 WTR  1528     -14.164   2.978  13.611
ATOM   6038  H02 WTR  1528     -14.014   4.392  13.091
TER   
ATOM   6039  O00 WTR  1529     -16.676  -5.978  11.834
ATOM   6040  H01 WTR  1529     -16.346  -6.225  12.699
ATOM   6041  H02 WTR  1529     -17.624  -5.921  11.947
TER   
ATOM   6042  O00 WTR  1530     -20.808 -11.014   8.570
ATOM   6043  H01 WTR  1530     -20.458 -11.053   7.680
ATOM   6044  H02 WTR  1530     -20.078 -11.287   9.126
TER   
ATOM   6045  O00 WTR  1531     -13.729  -0.299  13.392
ATOM   6046  H01 WTR  1531     -14.045  -1.203  13.403
ATOM   6047  H02 WTR  1531     -14.233   0.123  12.696
TER   
ATOM   6048  O00 WTR  1532     -18.729  -7.053  16.029
ATOM   6049  H01 WTR  1532     -18.903  -6.114  16.105
ATOM   6050  H02 WTR  1532     -19.324  -7.353  15.342
TER   
ATOM   6051  O00 WTR  1533     -16.028  -6.687  14.838
ATOM   6052  H01 WTR  1533     -15.639  -7.542  15.022
ATOM   6053  H02 WTR  1533     -16.874  -6.707  15.285
TER   
ATOM   6054  O00 WTR  1534      -3.022 -16.393  12.798
ATOM   6055  H01 WTR  1534      -2.449 -16.261  13.553
ATOM   6056  H02 WTR  1534      -2.457 -16.789  12.134
TER   
ATOM   6057  O00 WTR  1535      -6.242  -7.321  16.049
ATOM   6058  H01 WTR  1535      -6.656  -6.629  15.533
ATOM   6059  H02 WTR  1535      -6.254  -8.087  15.475
TER   
ATOM   6060  O00 WTR  1536      -2.359 -15.255  17.754
ATOM   6061  H01 WTR  1536      -2.988 -14.589  18.031
ATOM   6062  H02 WTR  1536      -1.504 -14.880  17.963
TER   
ATOM   6063  O00 WTR  1537      -9.471 -10.220  26.741
ATOM   6064  H01 WTR  1537     -10.152 -10.775  26.361
ATOM   6065  H02 WTR  1537      -9.753 -10.078  27.644
TER   
ATOM   6066  O00 WTR  1538      -7.361 -15.396  16.762
ATOM   6067  H01 WTR  1538      -8.187 -14.912  16.760
ATOM   6068  H02 WTR  1538      -7.616 -16.306  16.913
TER   
ATOM   6069  O00 WTR  1539       9.916 -26.360  12.663
ATOM   6070  H01 WTR  1539      10.148 -27.262  12.445
ATOM   6071  H02 WTR  1539       9.205 -26.442  13.299
TER   
ATOM   6072  O00 WTR  1540       7.837 -16.492  12.966
ATOM   6073  H01 WTR  1540       8.137 -16.129  13.799
ATOM   6074  H02 WTR  1540       7.495 -17.357  13.190
TER   
ATOM   6075  O00 WTR  1541       0.461  -4.771  15.003
ATOM   6076  H01 WTR  1541       0.407  -4.688  15.955
ATOM   6077  H02 WTR  1541       1.292  -5.221  14.849
TER   
ATOM   6078  O00 WTR  1542       5.877 -12.353  11.723
ATOM   6079  H01 WTR  1542       5.912 -12.835  10.896
ATOM   6080  H02 WTR  1542       4.943 -12.215  11.881
TER   
ATOM   6081  O00 WTR  1543       1.921 -21.985   5.507
ATOM   6082  H01 WTR  1543       1.392 -22.073   4.715
ATOM   6083  H02 WTR  1543       2.785 -21.720   5.191
TER   
ATOM   6084  O00 WTR  1544       3.439 -22.391   9.850
ATOM   6085  H01 WTR  1544       4.206 -22.941  10.008
ATOM   6086  H02 WTR  1544       2.751 -22.778  10.390
TER   
ATOM   6087  O00 WTR  1545       9.825  -5.658  16.954
ATOM   6088  H01 WTR  1545      10.409  -4.948  17.219
ATOM   6089  H02 WTR  1545       8.960  -5.383  17.256
TER   
ATOM   6090  O00 WTR  1546       2.341 -11.096  20.619
ATOM   6091  H01 WTR  1546       2.889 -11.192  19.840
ATOM   6092  H02 WTR  1546       1.751 -10.372  20.410
TER   
ATOM   6093  O00 WTR  1547       1.940  -9.905  23.069
ATOM   6094  H01 WTR  1547       1.020 -10.113  22.902
ATOM   6095  H02 WTR  1547       2.419 -10.375  22.387
TER   
ATOM   6096  O00 WTR  1548      -5.476   3.387  19.400
ATOM   6097  H01 WTR  1548      -4.924   3.851  20.029
ATOM   6098  H02 WTR  1548      -4.924   3.288  18.624
TER   
ATOM   6099  O00 WTR  1549       8.651  -5.385  14.412
ATOM   6100  H01 WTR  1549       8.857  -5.864  13.609
ATOM   6101  H02 WTR  1549       9.217  -5.777  15.077
TER   
ATOM   6102  O00 WTR  1550       8.106   0.332  19.322
ATOM   6103  H01 WTR  1550       7.185   0.403  19.073
ATOM   6104  H02 WTR  1550       8.492  -0.235  18.654
TER   
ATOM   6105  O00 WTR  1551     -13.210   0.628  16.284
ATOM   6106  H01 WTR  1551     -13.148   0.437  15.348
ATOM   6107  H02 WTR  1551     -12.304   0.754  16.564
TER   
ATOM   6108  O00 WTR  1552      -0.858 -11.478  17.776
ATOM   6109  H01 WTR  1552      -0.218 -11.903  17.205
ATOM   6110  H02 WTR  1552      -1.168 -12.177  18.352
TER   
ATOM   6111  O00 WTR  1553      -0.882  -2.989  12.912
ATOM   6112  H01 WTR  1553      -1.637  -3.289  12.407
ATOM   6113  H02 WTR  1553      -0.828  -3.600  13.647
TER   
ATOM   6114  O00 WTR  1554      -1.079 -14.051  22.538
ATOM   6115  H01 WTR  1554      -1.062 -13.244  22.025
ATOM   6116  H02 WTR  1554      -0.158 -14.244  22.714
TER   
ATOM   6117  O00 WTR  1555     -10.779  -8.722  23.411
ATOM   6118  H01 WTR  1555     -10.035  -9.320  23.477
ATOM   6119  H02 WTR  1555     -11.181  -8.932  22.568
TER   
ATOM   6120  O00 WTR  1556      -3.210 -15.143  21.106
ATOM   6121  H01 WTR  1556      -3.512 -16.044  21.220
ATOM   6122  H02 WTR  1556      -2.337 -15.131  21.497
TER   
ATOM   6123  O00 WTR  1557     -11.503 -14.016  21.449
ATOM   6124  H01 WTR  1557     -10.721 -14.337  21.898
ATOM   6125  H02 WTR  1557     -11.831 -13.314  22.011
TER   
ATOM   6126  O00 WTR  1558      -2.687 -21.185   9.672
ATOM   6127  H01 WTR  1558      -2.955 -20.267   9.720
ATOM   6128  H02 WTR  1558      -3.131 -21.604  10.409
TER   
ATOM   6129  O00 WTR  1559     -12.435  -4.138  21.126
ATOM   6130  H01 WTR  1559     -13.071  -4.760  21.480
ATOM   6131  H02 WTR  1559     -11.584  -4.491  21.383
TER   
ATOM   6132  O00 WTR  1560       1.332 -14.447  17.416
ATOM   6133  H01 WTR  1560       2.079 -14.569  18.002
ATOM   6134  H02 WTR  1560       1.618 -13.775  16.798
TER   
ATOM   6135  O00 WTR  1561      -9.500 -14.946  11.414
ATOM   6136  H01 WTR  1561      -8.699 -15.146  11.898
ATOM   6137  H02 WTR  1561      -9.717 -14.049  11.670
TER   
ATOM   6138  O00 WTR  1562     -15.299  -8.791  19.358
ATOM   6139  H01 WTR  1562     -15.740  -9.160  20.122
ATOM   6140  H02 WTR  1562     -14.593  -9.410  19.166
TER   
ATOM   6141  O00 WTR  1563      -1.018 -21.766  22.028
ATOM   6142  H01 WTR  1563      -1.047 -21.628  22.975
ATOM   6143  H02 WTR  1563      -1.920 -21.629  21.738
TER   
ATOM   6144  O00 WTR  1564      -6.649 -16.656  23.068
ATOM   6145  H01 WTR  1564      -5.851 -16.618  22.542
ATOM   6146  H02 WTR  1564      -7.161 -17.364  22.677
TER   
ATOM   6147  O00 WTR  1565      -9.020 -13.040  24.764
ATOM   6148  H01 WTR  1565      -8.856 -12.322  24.153
ATOM   6149  H02 WTR  1565      -9.869 -12.833  25.155
TER   
ATOM   6150  O00 WTR  1566     -11.730 -11.543  25.698
ATOM   6151  H01 WTR  1566     -12.451 -11.421  26.317
ATOM   6152  H02 WTR  1566     -12.135 -11.445  24.836
TER   
ATOM   6153  O00 WTR  1567     -10.061  -5.168  21.933
ATOM   6154  H01 WTR  1567      -9.586  -5.648  21.254
ATOM   6155  H02 WTR  1567      -9.650  -5.442  22.752
TER   
ATOM   6156  O00 WTR  1568      -2.075  -9.541  20.940
ATOM   6157  H01 WTR  1568      -2.268  -8.627  20.732
ATOM   6158  H02 WTR  1568      -2.549  -9.706  21.755
TER   
ATOM   6159  O00 WTR  1569      -2.289  -3.975  15.242
ATOM   6160  H01 WTR  1569      -3.007  -4.522  14.923
ATOM   6161  H02 WTR  1569      -1.576  -4.590  15.412
TER   
ATOM   6162  O00 WTR  1570     -12.272 -11.339  22.781
ATOM   6163  H01 WTR  1570     -11.353 -11.072  22.803
ATOM   6164  H02 WTR  1570     -12.755 -10.527  22.628
TER   
ATOM   6165  O00 WTR  1571       1.527 -19.756  16.857
ATOM   6166  H01 WTR  1571       1.516 -19.307  16.012
ATOM   6167  H02 WTR  1571       0.778 -20.351  16.824
TER   
ATOM   6168  O00 WTR  1572      -0.686 -13.757  19.032
ATOM   6169  H01 WTR  1572      -0.426 -14.037  19.909
ATOM   6170  H02 WTR  1572       0.042 -14.022  18.469
TER   
ATOM   6171  O00 WTR  1573      -7.820 -20.630  19.109
ATOM   6172  H01 WTR  1573      -6.940 -20.775  18.761
ATOM   6173  H02 WTR  1573      -8.333 -21.368  18.779
TER   
ATOM   6174  O00 WTR  1574      -7.548 -10.825  10.616
ATOM   6175  H01 WTR  1574      -6.613 -10.897  10.423
ATOM   6176  H02 WTR  1574      -7.860 -10.132  10.035
TER   
ATOM   6177  O00 WTR  1575      -5.854 -17.168  19.450
ATOM   6178  H01 WTR  1575      -6.145 -17.400  18.569
ATOM   6179  H02 WTR  1575      -6.469 -17.614  20.032
TER   
ATOM   6180  O00 WTR  1576       4.735 -12.440  25.376
ATOM   6181  H01 WTR  1576       5.228 -12.945  26.023
ATOM   6182  H02 WTR  1576       4.780 -12.965  24.577
TER   
ATOM   6183  O00 WTR  1577      -2.816 -11.147  15.875
ATOM   6184  H01 WTR  1577      -3.612 -11.068  16.401
ATOM   6185  H02 WTR  1577      -2.102 -11.015  16.499
TER   
ATOM   6186  O00 WTR  1578      -3.847 -17.580  22.228
ATOM   6187  H01 WTR  1578      -3.830 -17.559  23.184
ATOM   6188  H02 WTR  1578      -4.234 -18.429  22.013
TER   
ATOM   6189  O00 WTR  1579      -4.885 -19.746  21.206
ATOM   6190  H01 WTR  1579      -5.691 -19.979  20.746
ATOM   6191  H02 WTR  1579      -4.309 -20.500  21.078
TER   
ATOM   6192  O00 WTR  1580      -5.584 -13.188  28.966
ATOM   6193  H01 WTR  1580      -6.113 -12.828  28.254
ATOM   6194  H02 WTR  1580      -5.435 -12.448  29.554
TER   
ATOM   6195  O00 WTR  1581      -7.971 -18.011  20.936
ATOM   6196  H01 WTR  1581      -8.407 -17.247  20.556
ATOM   6197  H02 WTR  1581      -8.473 -18.759  20.612
TER   
ATOM   6198  O00 WTR  1582      -6.554 -14.581  19.333
ATOM   6199  H01 WTR  1582      -6.887 -14.656  18.439
ATOM   6200  H02 WTR  1582      -6.207 -15.450  19.534
TER   
ATOM   6201  O00 WTR  1583      -6.965  -9.222  25.451
ATOM   6202  H01 WTR  1583      -7.674  -9.534  26.013
ATOM   6203  H02 WTR  1583      -6.169  -9.565  25.857
TER   
ATOM   6204  O00 WTR  1584       2.135 -18.547  14.216
ATOM   6205  H01 WTR  1584       2.212 -17.599  14.103
ATOM   6206  H02 WTR  1584       2.846 -18.909  13.687
TER   
ATOM   6207  O00 WTR  1585     -13.323  -8.238  25.290
ATOM   6208  H01 WTR  1585     -12.488  -8.546  24.938
ATOM   6209  H02 WTR  1585     -13.312  -7.293  25.138
TER   
ATOM   6210  O00 WTR  1586       0.208 -16.296  15.650
ATOM   6211  H01 WTR  1586       0.535 -16.744  16.430
ATOM   6212  H02 WTR  1586       0.771 -15.527  15.562
TER   
ATOM   6213  O00 WTR  1587       4.746 -12.827  22.419
ATOM   6214  H01 WTR  1587       4.128 -13.397  21.962
ATOM   6215  H02 WTR  1587       4.852 -12.074  21.837
TER   
ATOM   6216  O00 WTR  1588       1.054 -18.916  11.575
ATOM   6217  H01 WTR  1588       0.772 -19.515  10.883
ATOM   6218  H02 WTR  1588       0.868 -19.385  12.389
TER   
ATOM   6219  O00 WTR  1589      -4.297 -13.515  18.182
ATOM   6220  H01 WTR  1589      -4.079 -12.646  18.518
ATOM   6221  H02 WTR  1589      -4.978 -13.837  18.772
TER   
ATOM   6222  O00 WTR  1590      -3.945  -7.420  22.696
ATOM   6223  H01 WTR  1590      -4.814  -7.315  23.084
ATOM   6224  H02 WTR  1590      -3.638  -8.266  23.020
TER   
ATOM   6225  O00 WTR  1591      -8.390 -11.004  23.429
ATOM   6226  H01 WTR  1591      -8.047 -10.892  22.542
ATOM   6227  H02 WTR  1591      -7.746 -10.574  23.991
TER   
ATOM   6228  O00 WTR  1592       6.559 -10.578  19.960
ATOM   6229  H01 WTR  1592       7.297 -10.921  19.456
ATOM   6230  H02 WTR  1592       6.855 -10.609  20.870
TER   
ATOM   6231  O00 WTR  1593      -5.459 -11.792  16.229
ATOM   6232  H01 WTR  1593      -6.116 -11.204  16.602
ATOM   6233  H02 WTR  1593      -5.220 -12.373  16.951
TER   
ATOM   6234  O00 WTR  1594      -4.263 -12.639  21.093
ATOM   6235  H01 WTR  1594      -4.244 -12.443  22.030
ATOM   6236  H02 WTR  1594      -3.891 -13.519  21.025
TER   
ATOM   6237  O00 WTR  1595       1.635 -17.519  23.902
ATOM   6238  H01 WTR  1595       1.550 -16.576  23.760
ATOM   6239  H02 WTR  1595       0.856 -17.756  24.406
TER   
ATOM   6240  O00 WTR  1596      -3.476 -10.938  19.009
ATOM   6241  H01 WTR  1596      -3.446 -11.426  19.831
ATOM   6242  H02 WTR  1596      -2.702 -10.376  19.035
TER   
ATOM   6243  O00 WTR  1597      -7.559 -11.139  20.965
ATOM   6244  H01 WTR  1597      -7.046 -10.345  20.814
ATOM   6245  H02 WTR  1597      -6.920 -11.851  20.908
TER   
ATOM   6246  O00 WTR  1598      -5.611  -9.403  14.288
ATOM   6247  H01 WTR  1598      -5.277 -10.225  14.647
ATOM   6248  H02 WTR  1598      -6.309  -9.668  13.689
TER   
ATOM   6249  O00 WTR  1599       1.964 -12.725  24.731
ATOM   6250  H01 WTR  1599       2.723 -12.748  25.314
ATOM   6251  H02 WTR  1599       2.002 -11.861  24.322
TER   
ATOM   6252  O00 WTR  1600      -2.733  -5.009  22.295
ATOM   6253  H01 WTR  1600      -3.266  -4.254  22.543
ATOM   6254  H02 WTR  1600      -3.221  -5.766  22.621
TER   
ATOM   6255  O00 WTR  1601      -9.155 -15.129  23.025
ATOM   6256  H01 WTR  1601      -9.306 -14.599  23.808
ATOM   6257  H02 WTR  1601      -8.328 -15.580  23.197
TER   
ATOM   6258  O00 WTR  1602       1.191 -14.878  23.462
ATOM   6259  H01 WTR  1602       1.882 -14.630  22.848
ATOM   6260  H02 WTR  1602       1.300 -14.278  24.200
TER   
ATOM   6261  O00 WTR  1603       5.499 -14.511  13.576
ATOM   6262  H01 WTR  1603       5.745 -13.632  13.290
ATOM   6263  H02 WTR  1603       6.299 -15.027  13.483
TER   
ATOM   6264  O00 WTR  1604      -1.296 -18.408  21.653
ATOM   6265  H01 WTR  1604      -2.130 -17.944  21.585
ATOM   6266  H02 WTR  1604      -1.312 -19.037  20.932
TER   
ATOM   6267  O00 WTR  1605      -1.104 -18.425  24.432
ATOM   6268  H01 WTR  1605      -1.975 -18.466  24.825
ATOM   6269  H02 WTR  1605      -1.260 -18.516  23.492
TER   
ATOM   6270  O00 WTR  1606      13.046   5.511  16.313
ATOM   6271  H01 WTR  1606      13.817   5.154  15.871
ATOM   6272  H02 WTR  1606      12.804   4.839  16.951
TER   
ATOM   6273  O00 WTR  1607       7.785 -16.985  23.712
ATOM   6274  H01 WTR  1607       7.352 -16.844  22.870
ATOM   6275  H02 WTR  1607       7.232 -17.623  24.163
TER   
ATOM   6276  O00 WTR  1608       6.940 -19.165  13.098
ATOM   6277  H01 WTR  1608       7.741 -19.377  12.619
ATOM   6278  H02 WTR  1608       6.358 -19.906  12.932
TER   
ATOM   6279  O00 WTR  1609      -3.092  -7.157  20.040
ATOM   6280  H01 WTR  1609      -3.410  -7.077  20.939
ATOM   6281  H02 WTR  1609      -3.822  -6.856  19.499
TER   
ATOM   6282  O00 WTR  1610      11.206  -7.419  15.806
ATOM   6283  H01 WTR  1610      10.738  -6.664  16.162
ATOM   6284  H02 WTR  1610      11.805  -7.046  15.159
TER   
ATOM   6285  O00 WTR  1611       2.376 -23.519  13.043
ATOM   6286  H01 WTR  1611       3.218 -23.971  13.095
ATOM   6287  H02 WTR  1611       2.396 -22.892  13.767
TER   
ATOM   6288  O00 WTR  1612       6.494 -19.022  20.198
ATOM   6289  H01 WTR  1612       7.371 -18.639  20.214
ATOM   6290  H02 WTR  1612       6.606 -19.860  19.750
TER   
ATOM   6291  O00 WTR  1613      -3.823 -17.348  24.939
ATOM   6292  H01 WTR  1613      -3.222 -16.608  25.030
ATOM   6293  H02 WTR  1613      -4.694 -16.951  24.942
TER   
ATOM   6294  O00 WTR  1614      11.914 -17.843  13.139
ATOM   6295  H01 WTR  1614      11.445 -17.465  13.883
ATOM   6296  H02 WTR  1614      12.788 -18.035  13.478
TER   
ATOM   6297  O00 WTR  1615       8.871 -12.994  23.029
ATOM   6298  H01 WTR  1615       9.596 -12.791  22.439
ATOM   6299  H02 WTR  1615       9.231 -13.638  23.640
TER   
ATOM   6300  O00 WTR  1616       1.132 -17.596  18.242
ATOM   6301  H01 WTR  1616       1.164 -18.537  18.065
ATOM   6302  H02 WTR  1616       0.490 -17.507  18.947
TER   
ATOM   6303  O00 WTR  1617       4.186  -7.496  22.719
ATOM   6304  H01 WTR  1617       3.791  -8.302  23.051
ATOM   6305  H02 WTR  1617       3.656  -7.266  21.955
TER   
ATOM   6306  O00 WTR  1618       3.343  -4.890  13.834
ATOM   6307  H01 WTR  1618       3.108  -3.977  14.000
ATOM   6308  H02 WTR  1618       3.850  -4.864  13.022
TER   
ATOM   6309  O00 WTR  1619      -3.421 -21.834  20.674
ATOM   6310  H01 WTR  1619      -3.226 -22.757  20.833
ATOM   6311  H02 WTR  1619      -3.178 -21.692  19.759
TER   
ATOM   6312  O00 WTR  1620       7.649 -10.593  22.369
ATOM   6313  H01 WTR  1620       6.975 -10.451  23.034
ATOM   6314  H02 WTR  1620       7.967 -11.480  22.535
TER   
ATOM   6315  O00 WTR  1621       4.656 -19.003  17.107
ATOM   6316  H01 WTR  1621       4.365 -18.668  17.955
ATOM   6317  H02 WTR  1621       3.888 -19.449  16.748
TER   
ATOM   6318  O00 WTR  1622       5.610 -16.486  21.769
ATOM   6319  H01 WTR  1622       6.227 -15.767  21.638
ATOM   6320  H02 WTR  1622       5.811 -17.106  21.068
TER   
ATOM   6321  O00 WTR  1623       6.165 -18.820  24.839
ATOM   6322  H01 WTR  1623       5.212 -18.892  24.789
ATOM   6323  H02 WTR  1623       6.477 -19.724  24.794
TER   
ATOM   6324  O00 WTR  1624       7.596 -14.690  18.861
ATOM   6325  H01 WTR  1624       7.880 -15.585  19.046
ATOM   6326  H02 WTR  1624       7.349 -14.335  19.715
TER   
ATOM   6327  O00 WTR  1625      10.659 -14.487  19.495
ATOM   6328  H01 WTR  1625      10.785 -13.684  20.001
ATOM   6329  H02 WTR  1625       9.938 -14.284  18.899
TER   
ATOM   6330  O00 WTR  1626       6.563 -10.863   8.633
ATOM   6331  H01 WTR  1626       5.631 -10.815   8.848
ATOM   6332  H02 WTR  1626       6.999 -10.965   9.478
TER   
ATOM   6333  O00 WTR  1627       2.403 -22.248  24.766
ATOM   6334  H01 WTR  1627       2.720 -21.394  24.472
ATOM   6335  H02 WTR  1627       2.925 -22.443  25.544
TER   
ATOM   6336  O00 WTR  1628       9.824 -14.997  24.482
ATOM   6337  H01 WTR  1628      10.595 -15.309  24.009
ATOM   6338  H02 WTR  1628       9.183 -15.702  24.387
TER   
ATOM   6339  O00 WTR  1629       7.925 -26.646  14.853
ATOM   6340  H01 WTR  1629       8.091 -27.237  15.587
ATOM   6341  H02 WTR  1629       7.087 -26.938  14.494
TER   
ATOM   6342  O00 WTR  1630      18.107  -0.599  13.882
ATOM   6343  H01 WTR  1630      17.817   0.020  14.552
ATOM   6344  H02 WTR  1630      18.387  -1.371  14.374
TER   
ATOM   6345  O00 WTR  1631       6.791  -6.336  22.350
ATOM   6346  H01 WTR  1631       6.735  -5.586  21.758
ATOM   6347  H02 WTR  1631       5.888  -6.638  22.440
TER   
ATOM   6348  O00 WTR  1632       2.254   8.421  16.294
ATOM   6349  H01 WTR  1632       3.180   8.546  16.088
ATOM   6350  H02 WTR  1632       2.247   8.137  17.208
TER   
ATOM   6351  O00 WTR  1633       3.962 -16.465  15.568
ATOM   6352  H01 WTR  1633       4.820 -16.054  15.679
ATOM   6353  H02 WTR  1633       3.602 -16.512  16.454
TER   
ATOM   6354  O00 WTR  1634       5.572 -10.050  24.006
ATOM   6355  H01 WTR  1634       5.577  -9.489  24.782
ATOM   6356  H02 WTR  1634       5.291 -10.906  24.330
TER   
ATOM   6357  O00 WTR  1635       7.067 -14.317  21.634
ATOM   6358  H01 WTR  1635       6.285 -13.899  21.996
ATOM   6359  H02 WTR  1635       7.795 -13.903  22.098
TER   
ATOM   6360  O00 WTR  1636      11.235  -9.677  20.369
ATOM   6361  H01 WTR  1636      11.796  -9.486  21.121
ATOM   6362  H02 WTR  1636      11.665  -9.242  19.633
TER   
ATOM   6363  O00 WTR  1637      -0.254 -14.045  13.526
ATOM   6364  H01 WTR  1637       0.247 -14.707  13.049
ATOM   6365  H02 WTR  1637      -0.902 -14.545  14.021
TER   
ATOM   6366  O00 WTR  1638       8.988 -11.366  18.879
ATOM   6367  H01 WTR  1638       9.690 -11.344  18.229
ATOM   6368  H02 WTR  1638       9.270 -10.752  19.558
TER   
ATOM   6369  O00 WTR  1639      10.463 -10.222  24.422
ATOM   6370  H01 WTR  1639       9.925 -10.106  23.639
ATOM   6371  H02 WTR  1639      10.244  -9.473  24.977
TER   
ATOM   6372  O00 WTR  1640       2.228  -2.587  14.352
ATOM   6373  H01 WTR  1640       1.402  -3.037  14.530
ATOM   6374  H02 WTR  1640       2.160  -1.763  14.834
TER   
ATOM   6375  O00 WTR  1641       6.512  -7.768  19.178
ATOM   6376  H01 WTR  1641       6.119  -7.790  20.051
ATOM   6377  H02 WTR  1641       6.711  -8.684  18.982
TER   
ATOM   6378  O00 WTR  1642       5.391 -12.931  16.577
ATOM   6379  H01 WTR  1642       5.041 -12.565  15.765
ATOM   6380  H02 WTR  1642       6.333 -13.001  16.423
TER   
ATOM   6381  O00 WTR  1643      12.440 -12.567  23.711
ATOM   6382  H01 WTR  1643      13.346 -12.265  23.770
ATOM   6383  H02 WTR  1643      11.990 -12.116  24.425
TER   
ATOM   6384  O00 WTR  1644      12.539  -8.604  17.961
ATOM   6385  H01 WTR  1644      13.224  -7.936  18.006
ATOM   6386  H02 WTR  1644      12.009  -8.353  17.205
TER   
ATOM   6387  O00 WTR  1645       3.268   0.375  17.450
ATOM   6388  H01 WTR  1645       4.018   0.754  17.908
ATOM   6389  H02 WTR  1645       3.625  -0.386  16.992
TER   
ATOM   6390  O00 WTR  1646     -11.083  -2.077  19.357
ATOM   6391  H01 WTR  1646     -11.878  -1.545  19.385
ATOM   6392  H02 WTR  1646     -11.297  -2.856  19.870
TER   
ATOM   6393  O00 WTR  1647      -5.441  -0.356  16.966
ATOM   6394  H01 WTR  1647      -4.518  -0.310  16.719
ATOM   6395  H02 WTR  1647      -5.430  -0.479  17.915
TER   
ATOM   6396  O00 WTR  1648      -3.756   7.311  20.548
ATOM   6397  H01 WTR  1648      -4.524   7.422  19.987
ATOM   6398  H02 WTR  1648      -3.979   6.573  21.115
TER   
ATOM   6399  O00 WTR  1649      -7.929  -0.027  19.028
ATOM   6400  H01 WTR  1649      -8.024  -0.931  19.330
ATOM   6401  H02 WTR  1649      -7.694   0.465  19.815
TER   
ATOM   6402  O00 WTR  1650      -6.042  -4.143  21.197
ATOM   6403  H01 WTR  1650      -6.333  -4.759  21.869
ATOM   6404  H02 WTR  1650      -6.028  -4.658  20.390
TER   
ATOM   6405  O00 WTR  1651      -9.378  -8.546  19.484
ATOM   6406  H01 WTR  1651      -9.293  -8.560  18.531
ATOM   6407  H02 WTR  1651      -9.400  -7.616  19.710
TER   
ATOM   6408  O00 WTR  1652     -10.650   3.498  16.082
ATOM   6409  H01 WTR  1652     -10.798   3.226  15.176
ATOM   6410  H02 WTR  1652     -10.637   4.454  16.047
TER   
ATOM   6411  O00 WTR  1653      -8.263  -5.653  19.559
ATOM   6412  H01 WTR  1653      -8.584  -5.283  18.737
ATOM   6413  H02 WTR  1653      -7.342  -5.850  19.391
TER   
ATOM   6414  O00 WTR  1654      -3.913   5.013  15.431
ATOM   6415  H01 WTR  1654      -3.694   5.898  15.722
ATOM   6416  H02 WTR  1654      -3.234   4.795  14.793
TER   
ATOM   6417  O00 WTR  1655      -4.412  -2.631  22.728
ATOM   6418  H01 WTR  1655      -4.893  -3.169  22.100
ATOM   6419  H02 WTR  1655      -4.766  -1.749  22.609
TER   
ATOM   6420  O00 WTR  1656     -11.067   6.498  14.647
ATOM   6421  H01 WTR  1656     -11.105   7.214  14.013
ATOM   6422  H02 WTR  1656     -11.876   6.007  14.503
TER   
ATOM   6423  O00 WTR  1657      -2.589   0.496  16.951
ATOM   6424  H01 WTR  1657      -2.359  -0.234  16.377
ATOM   6425  H02 WTR  1657      -1.991   0.414  17.695
TER   
ATOM   6426  O00 WTR  1658      -7.542   2.424  13.947
ATOM   6427  H01 WTR  1658      -7.716   2.447  14.888
ATOM   6428  H02 WTR  1658      -8.196   1.820  13.597
TER   
ATOM   6429  O00 WTR  1659      -6.520  -8.381  20.686
ATOM   6430  H01 WTR  1659      -7.272  -8.374  20.095
ATOM   6431  H02 WTR  1659      -5.765  -8.232  20.116
TER   
ATOM   6432  O00 WTR  1660      -4.051  -0.541  12.375
ATOM   6433  H01 WTR  1660      -4.887  -0.288  11.983
ATOM   6434  H02 WTR  1660      -3.783  -1.320  11.887
TER   
ATOM   6435  O00 WTR  1661      -5.271  -6.344  18.570
ATOM   6436  H01 WTR  1661      -5.545  -6.657  17.708
ATOM   6437  H02 WTR  1661      -4.825  -5.516  18.394
TER   
ATOM   6438  O00 WTR  1662      -9.654  -4.173  10.835
ATOM   6439  H01 WTR  1662      -8.965  -4.658  11.288
ATOM   6440  H02 WTR  1662      -9.601  -4.471   9.927
TER   
ATOM   6441  O00 WTR  1663      -6.231   5.381  17.709
ATOM   6442  H01 WTR  1663      -6.618   4.673  17.194
ATOM   6443  H02 WTR  1663      -5.998   4.972  18.542
TER   
ATOM   6444  O00 WTR  1664      12.408  -9.044  22.876
ATOM   6445  H01 WTR  1664      12.183  -8.187  22.513
ATOM   6446  H02 WTR  1664      11.613  -9.330  23.326
TER   
ATOM   6447  O00 WTR  1665      -7.635 -12.058  26.976
ATOM   6448  H01 WTR  1665      -7.911 -12.439  26.142
ATOM   6449  H02 WTR  1665      -8.198 -11.292  27.087
TER   
ATOM   6450  O00 WTR  1666     -10.254  -0.162  17.550
ATOM   6451  H01 WTR  1666     -10.493  -0.908  18.099
ATOM   6452  H02 WTR  1666      -9.468   0.197  17.962
TER   
ATOM   6453  O00 WTR  1667      -3.315   3.147  17.616
ATOM   6454  H01 WTR  1667      -3.263   2.278  17.219
ATOM   6455  H02 WTR  1667      -3.432   3.743  16.876
TER   
ATOM   6456  O00 WTR  1668      -4.872  -3.790  17.664
ATOM   6457  H01 WTR  1668      -5.451  -3.091  17.358
ATOM   6458  H02 WTR  1668      -4.079  -3.337  17.949
TER   
ATOM   6459  O00 WTR  1669       0.731  -9.359  19.516
ATOM   6460  H01 WTR  1669       0.317  -8.496  19.520
ATOM   6461  H02 WTR  1669       0.868  -9.555  18.589
TER   
ATOM   6462  O00 WTR  1670     -16.021  -4.054   4.107
ATOM   6463  H01 WTR  1670     -16.339  -3.755   3.255
ATOM   6464  H02 WTR  1670     -15.072  -4.111   4.003
TER   
ATOM   6465  O00 WTR  1671     -13.768  -4.909  15.069
ATOM   6466  H01 WTR  1671     -13.068  -5.322  15.575
ATOM   6467  H02 WTR  1671     -14.298  -5.640  14.750
TER   
ATOM   6468  O00 WTR  1672       3.743 -14.978  18.568
ATOM   6469  H01 WTR  1672       3.943 -15.914  18.575
ATOM   6470  H02 WTR  1672       4.452 -14.585  18.060
TER   
ATOM   6471  O00 WTR  1673      -7.742  -2.227  20.475
ATOM   6472  H01 WTR  1673      -8.503  -2.681  20.838
ATOM   6473  H02 WTR  1673      -7.026  -2.857  20.556
TER   
ATOM   6474  O00 WTR  1674      -5.000  -1.133  19.504
ATOM   6475  H01 WTR  1674      -5.167  -0.747  20.364
ATOM   6476  H02 WTR  1674      -4.165  -1.590  19.603
TER   
ATOM   6477  O00 WTR  1675     -13.984  -1.190  18.385
ATOM   6478  H01 WTR  1675     -14.476  -1.705  17.746
ATOM   6479  H02 WTR  1675     -13.797  -0.365  17.936
TER   
ATOM   6480  O00 WTR  1676      -9.029  -6.766  24.034
ATOM   6481  H01 WTR  1676      -8.533  -7.297  24.657
ATOM   6482  H02 WTR  1676      -9.853  -7.239  23.918
TER   
ATOM   6483  O00 WTR  1677       3.383 -14.852  21.191
ATOM   6484  H01 WTR  1677       3.278 -14.974  20.247
ATOM   6485  H02 WTR  1677       4.150 -15.378  21.417
TER   
ATOM   6486  O00 WTR  1678      -7.154   2.112  16.912
ATOM   6487  H01 WTR  1678      -6.706   1.279  16.765
ATOM   6488  H02 WTR  1678      -7.367   2.108  17.845
TER   
ATOM   6489  O00 WTR  1679      -9.474  -0.745  15.080
ATOM   6490  H01 WTR  1679     -10.113  -1.422  14.859
ATOM   6491  H02 WTR  1679      -9.741  -0.436  15.946
TER   
ATOM   6492  O00 WTR  1680      -1.782 -15.609  24.752
ATOM   6493  H01 WTR  1680      -1.522 -15.000  24.061
ATOM   6494  H02 WTR  1680      -1.424 -16.452  24.477
TER   
ATOM   6495  O00 WTR  1681     -13.827 -10.494  27.033
ATOM   6496  H01 WTR  1681     -13.563  -9.699  26.570
ATOM   6497  H02 WTR  1681     -14.779 -10.424  27.106
TER   
ATOM   6498  O00 WTR  1682      -2.623  -1.135  14.803
ATOM   6499  H01 WTR  1682      -2.466  -2.075  14.723
ATOM   6500  H02 WTR  1682      -3.198  -0.923  14.068
TER   
ATOM   6501  O00 WTR  1683      -6.595  -6.606  22.736
ATOM   6502  H01 WTR  1683      -6.499  -7.295  22.079
ATOM   6503  H02 WTR  1683      -7.389  -6.840  23.216
TER   
ATOM   6504  O00 WTR  1684     -15.146  -2.994  16.805
ATOM   6505  H01 WTR  1684     -14.637  -3.532  16.199
ATOM   6506  H02 WTR  1684     -15.983  -2.859  16.362
TER   
ATOM   6507  O00 WTR  1685     -13.920  -4.470  18.980
ATOM   6508  H01 WTR  1685     -13.348  -4.102  19.654
ATOM   6509  H02 WTR  1685     -14.379  -3.712  18.616
TER   
ATOM   6510  O00 WTR  1686      -2.369  -2.757  18.050
ATOM   6511  H01 WTR  1686      -1.765  -2.018  18.124
ATOM   6512  H02 WTR  1686      -2.400  -2.949  17.113
TER   
ATOM   6513  O00 WTR  1687       6.395 -16.877  17.478
ATOM   6514  H01 WTR  1687       6.221 -17.218  18.355
ATOM   6515  H02 WTR  1687       5.887 -17.441  16.896
TER   
ATOM   6516  O00 WTR  1688      -0.172  -6.737  19.439
ATOM   6517  H01 WTR  1688      -1.078  -6.903  19.699
ATOM   6518  H02 WTR  1688      -0.176  -5.836  19.118
TER   
ATOM   6519  O00 WTR  1689      -0.275 -11.439  21.758
ATOM   6520  H01 WTR  1689       0.552 -11.619  21.311
ATOM   6521  H02 WTR  1689      -0.649 -10.697  21.283
TER   
ATOM   6522  O00 WTR  1690     -12.180 -14.362  17.126
ATOM   6523  H01 WTR  1690     -12.329 -15.171  16.636
ATOM   6524  H02 WTR  1690     -12.182 -14.633  18.044
TER   
ATOM   6525  O00 WTR  1691       0.733   8.922  20.881
ATOM   6526  H01 WTR  1691       0.065   9.174  20.242
ATOM   6527  H02 WTR  1691       0.811   9.682  21.458
TER   
ATOM   6528  O00 WTR  1692     -11.130   8.375  12.766
ATOM   6529  H01 WTR  1692     -10.427   8.979  12.525
ATOM   6530  H02 WTR  1692     -11.915   8.921  12.797
TER   
ATOM   6531  O00 WTR  1693      -0.852   6.643  20.627
ATOM   6532  H01 WTR  1693      -1.741   6.993  20.689
ATOM   6533  H02 WTR  1693      -0.347   7.156  21.258
TER   
ATOM   6534  O00 WTR  1694      -6.707  10.665  16.961
ATOM   6535  H01 WTR  1694      -6.701   9.934  16.344
ATOM   6536  H02 WTR  1694      -6.877  11.435  16.419
TER   
ATOM   6537  O00 WTR  1695       0.004 -20.577   9.296
ATOM   6538  H01 WTR  1695       0.154 -21.457   9.643
ATOM   6539  H02 WTR  1695      -0.906 -20.383   9.519
TER   
ATOM   6540  O00 WTR  1696      -3.884 -12.315  23.815
ATOM   6541  H01 WTR  1696      -4.324 -11.991  24.601
ATOM   6542  H02 WTR  1696      -3.115 -12.780  24.145
TER   
ATOM   6543  O00 WTR  1697       3.444  -2.414  16.917
ATOM   6544  H01 WTR  1697       3.166  -3.133  16.350
ATOM   6545  H02 WTR  1697       4.354  -2.619  17.134
TER   
ATOM   6546  O00 WTR  1698       0.750   4.408  17.596
ATOM   6547  H01 WTR  1698       0.304   5.254  17.639
ATOM   6548  H02 WTR  1698       0.561   3.994  18.438
TER   
ATOM   6549  O00 WTR  1699      12.381  -2.132  14.850
ATOM   6550  H01 WTR  1699      11.666  -1.619  14.474
ATOM   6551  H02 WTR  1699      12.679  -1.615  15.598
TER   
ATOM   6552  O00 WTR  1700      -1.151  -6.670  26.755
ATOM   6553  H01 WTR  1700      -0.548  -7.056  26.120
ATOM   6554  H02 WTR  1700      -1.105  -5.729  26.589
TER   
ATOM   6555  O00 WTR  1701       0.185  -8.254  24.777
ATOM   6556  H01 WTR  1701      -0.080  -7.442  24.345
ATOM   6557  H02 WTR  1701       1.130  -8.306  24.634
TER   
ATOM   6558  O00 WTR  1702       9.437  -1.523  17.376
ATOM   6559  H01 WTR  1702      10.193  -1.804  17.891
ATOM   6560  H02 WTR  1702       9.667  -0.645  17.071
TER   
ATOM   6561  O00 WTR  1703       1.609  -2.677  19.041
ATOM   6562  H01 WTR  1703       1.239  -1.899  19.458
ATOM   6563  H02 WTR  1703       2.069  -2.340  18.271
TER   
ATOM   6564  O00 WTR  1704       5.434   0.293  18.957
ATOM   6565  H01 WTR  1704       5.075   0.107  19.825
ATOM   6566  H02 WTR  1704       5.601  -0.569  18.576
TER   
ATOM   6567  O00 WTR  1705      -2.452  -1.950  21.065
ATOM   6568  H01 WTR  1705      -2.396  -2.852  20.749
ATOM   6569  H02 WTR  1705      -3.113  -1.979  21.757
TER   
ATOM   6570  O00 WTR  1706      11.121   2.562  13.147
ATOM   6571  H01 WTR  1706      11.813   2.990  12.643
ATOM   6572  H02 WTR  1706      11.371   1.638  13.161
TER   
ATOM   6573  O00 WTR  1707       7.332   1.679  15.810
ATOM   6574  H01 WTR  1707       7.058   2.591  15.718
ATOM   6575  H02 WTR  1707       7.244   1.312  14.931
TER   
ATOM   6576  O00 WTR  1708       4.864  -2.374  22.531
ATOM   6577  H01 WTR  1708       5.757  -2.283  22.198
ATOM   6578  H02 WTR  1708       4.968  -2.789  23.388
TER   
ATOM   6579  O00 WTR  1709      -7.184  -2.082  15.443
ATOM   6580  H01 WTR  1709      -6.718  -1.461  16.002
ATOM   6581  H02 WTR  1709      -8.043  -1.683  15.306
TER   
ATOM   6582  O00 WTR  1710       9.461  -6.471  12.160
ATOM   6583  H01 WTR  1710      10.364  -6.717  12.364
ATOM   6584  H02 WTR  1710       9.543  -5.803  11.480
TER   
ATOM   6585  O00 WTR  1711       7.703   7.898  18.709
ATOM   6586  H01 WTR  1711       7.731   7.172  19.332
ATOM   6587  H02 WTR  1711       8.517   7.818  18.211
TER   
ATOM   6588  O00 WTR  1712      10.908  -0.228  13.755
ATOM   6589  H01 WTR  1712      11.864  -0.207  13.727
ATOM   6590  H02 WTR  1712      10.661  -0.837  13.058
TER   
ATOM   6591  O00 WTR  1713      -3.354  -3.403  11.529
ATOM   6592  H01 WTR  1713      -3.459  -3.646  10.609
ATOM   6593  H02 WTR  1713      -4.175  -3.669  11.942
TER   
ATOM   6594  O00 WTR  1714       4.090  -0.019  21.518
ATOM   6595  H01 WTR  1714       4.152   0.674  22.175
ATOM   6596  H02 WTR  1714       4.491  -0.782  21.936
TER   
ATOM   6597  O00 WTR  1715      13.081   8.320  17.672
ATOM   6598  H01 WTR  1715      13.218   7.514  17.175
ATOM   6599  H02 WTR  1715      13.854   8.390  18.233
TER   
ATOM   6600  O00 WTR  1716       0.709 -12.079  15.604
ATOM   6601  H01 WTR  1716       1.539 -11.610  15.517
ATOM   6602  H02 WTR  1716       0.637 -12.593  14.800
TER   
ATOM   6603  O00 WTR  1717       8.066  -2.630  15.385
ATOM   6604  H01 WTR  1717       8.380  -3.533  15.360
ATOM   6605  H02 WTR  1717       8.624  -2.199  16.032
TER   
ATOM   6606  O00 WTR  1718       3.539 -12.064  14.754
ATOM   6607  H01 WTR  1718       3.346 -12.985  14.578
ATOM   6608  H02 WTR  1718       3.593 -11.661  13.887
TER   
ATOM   6609  O00 WTR  1719       6.235   2.779  21.163
ATOM   6610  H01 WTR  1719       5.318   2.963  20.958
ATOM   6611  H02 WTR  1719       6.471   2.057  20.581
TER   
ATOM   6612  O00 WTR  1720      14.924  -4.568  21.250
ATOM   6613  H01 WTR  1720      14.548  -4.637  22.127
ATOM   6614  H02 WTR  1720      15.103  -3.635  21.138
TER   
ATOM   6615  O00 WTR  1721       5.035  -6.987  16.411
ATOM   6616  H01 WTR  1721       4.283  -6.515  16.768
ATOM   6617  H02 WTR  1721       5.602  -7.143  17.166
TER   
ATOM   6618  O00 WTR  1722       8.159 -10.977  10.910
ATOM   6619  H01 WTR  1722       7.331 -11.246  11.309
ATOM   6620  H02 WTR  1722       8.641 -10.553  11.621
TER   
ATOM   6621  O00 WTR  1723      -0.623  -5.503  24.114
ATOM   6622  H01 WTR  1723       0.123  -4.926  23.954
ATOM   6623  H02 WTR  1723      -1.164  -5.418  23.328
TER   
ATOM   6624  O00 WTR  1724       3.882  -4.540  19.722
ATOM   6625  H01 WTR  1724       3.245  -3.827  19.761
ATOM   6626  H02 WTR  1724       3.447  -5.274  20.155
TER   
ATOM   6627  O00 WTR  1725     -15.093   1.934  14.675
ATOM   6628  H01 WTR  1725     -14.937   1.265  14.008
ATOM   6629  H02 WTR  1725     -14.794   1.533  15.491
TER   
ATOM   6630  O00 WTR  1726       6.571  -4.092  20.248
ATOM   6631  H01 WTR  1726       5.638  -4.302  20.244
ATOM   6632  H02 WTR  1726       6.632  -3.278  20.748
TER   
ATOM   6633  O00 WTR  1727      -2.954  -9.788  23.681
ATOM   6634  H01 WTR  1727      -3.190 -10.711  23.773
ATOM   6635  H02 WTR  1727      -2.985  -9.442  24.573
TER   
ATOM   6636  O00 WTR  1728      11.812   1.555  17.737
ATOM   6637  H01 WTR  1728      11.508   1.380  18.628
ATOM   6638  H02 WTR  1728      11.035   1.434  17.191
TER   
ATOM   6639  O00 WTR  1729      -4.510 -11.268  26.380
ATOM   6640  H01 WTR  1729      -3.850 -10.651  26.694
ATOM   6641  H02 WTR  1729      -4.348 -12.068  26.881
TER   
ATOM   6642  O00 WTR  1730       9.804   0.719  15.946
ATOM   6643  H01 WTR  1730       9.042   1.297  15.902
ATOM   6644  H02 WTR  1730      10.048   0.573  15.031
TER   
ATOM   6645  O00 WTR  1731       5.353  -0.563  15.446
ATOM   6646  H01 WTR  1731       5.736  -1.439  15.394
ATOM   6647  H02 WTR  1731       6.036  -0.027  15.850
TER   
ATOM   6648  O00 WTR  1732      -1.067  -0.490  19.256
ATOM   6649  H01 WTR  1732      -0.174  -0.423  19.593
ATOM   6650  H02 WTR  1732      -1.567  -0.876  19.975
TER   
ATOM   6651  O00 WTR  1733      -7.401   2.155  20.886
ATOM   6652  H01 WTR  1733      -6.684   2.226  20.256
ATOM   6653  H02 WTR  1733      -7.888   2.973  20.789
TER   
ATOM   6654  O00 WTR  1734       3.312   5.198  17.395
ATOM   6655  H01 WTR  1734       2.366   5.058  17.368
ATOM   6656  H02 WTR  1734       3.420   6.028  17.859
TER   
ATOM   6657  O00 WTR  1735       3.871   3.648  20.251
ATOM   6658  H01 WTR  1735       3.862   3.678  19.294
ATOM   6659  H02 WTR  1735       2.964   3.820  20.505
TER   
ATOM   6660  O00 WTR  1736      -6.115  -0.259  21.815
ATOM   6661  H01 WTR  1736      -6.474   0.618  21.678
ATOM   6662  H02 WTR  1736      -6.722  -0.841  21.357
TER   
ATOM   6663  O00 WTR  1737       9.568  -3.322  21.549
ATOM   6664  H01 WTR  1737      10.489  -3.202  21.781
ATOM   6665  H02 WTR  1737       9.516  -4.224  21.233
TER   
ATOM   6666  O00 WTR  1738       7.354  -5.392  17.988
ATOM   6667  H01 WTR  1738       7.002  -6.209  18.342
ATOM   6668  H02 WTR  1738       7.292  -4.770  18.712
TER   
ATOM   6669  O00 WTR  1739       0.363   3.995  20.326
ATOM   6670  H01 WTR  1739      -0.121   3.192  20.520
ATOM   6671  H02 WTR  1739      -0.181   4.696  20.685
TER   
ATOM   6672  O00 WTR  1740       1.461  -0.082  19.853
ATOM   6673  H01 WTR  1740       1.892  -0.007  20.704
ATOM   6674  H02 WTR  1740       2.180  -0.112  19.222
TER   
ATOM   6675  O00 WTR  1741       7.274   4.735  19.548
ATOM   6676  H01 WTR  1741       6.756   4.437  18.801
ATOM   6677  H02 WTR  1741       6.976   4.193  20.279
TER   
ATOM   6678  O00 WTR  1742       5.421   8.951  19.225
ATOM   6679  H01 WTR  1742       6.212   8.669  18.765
ATOM   6680  H02 WTR  1742       5.743   9.484  19.951
TER   
ATOM   6681  O00 WTR  1743       8.921  -7.906  22.341
ATOM   6682  H01 WTR  1743       8.559  -8.756  22.090
ATOM   6683  H02 WTR  1743       8.155  -7.374  22.558
TER   
ATOM   6684  O00 WTR  1744      13.734  -5.062  17.302
ATOM   6685  H01 WTR  1744      14.218  -4.339  16.903
ATOM   6686  H02 WTR  1744      13.286  -5.484  16.568
TER   
ATOM   6687  O00 WTR  1745       7.963 -15.401  15.587
ATOM   6688  H01 WTR  1745       7.358 -15.599  16.302
ATOM   6689  H02 WTR  1745       8.455 -14.639  15.893
TER   
ATOM   6690  O00 WTR  1746      13.268  -0.371  16.719
ATOM   6691  H01 WTR  1746      13.487  -0.873  17.504
ATOM   6692  H02 WTR  1746      12.812   0.403  17.048
TER   
ATOM   6693  O00 WTR  1747      10.086   4.572  19.839
ATOM   6694  H01 WTR  1747      10.295   5.251  20.481
ATOM   6695  H02 WTR  1747       9.186   4.762  19.573
TER   
ATOM   6696  O00 WTR  1748      12.427  -2.992  22.266
ATOM   6697  H01 WTR  1748      12.620  -3.739  22.832
ATOM   6698  H02 WTR  1748      12.505  -3.338  21.377
TER   
ATOM   6699  O00 WTR  1749      12.906 -14.167  18.038
ATOM   6700  H01 WTR  1749      13.038 -13.219  18.036
ATOM   6701  H02 WTR  1749      12.126 -14.300  18.577
TER   
ATOM   6702  O00 WTR  1750      11.570 -15.898  22.372
ATOM   6703  H01 WTR  1750      10.933 -15.945  21.660
ATOM   6704  H02 WTR  1750      12.352 -15.518  21.971
TER   
ATOM   6705  O00 WTR  1751      10.610   1.501  20.286
ATOM   6706  H01 WTR  1751       9.716   1.161  20.259
ATOM   6707  H02 WTR  1751      10.511   2.446  20.177
TER   
ATOM   6708  O00 WTR  1752      10.386 -17.208  15.246
ATOM   6709  H01 WTR  1752       9.696 -17.865  15.326
ATOM   6710  H02 WTR  1752       9.919 -16.381  15.128
TER   
ATOM   6711  O00 WTR  1753       4.172 -18.002  19.493
ATOM   6712  H01 WTR  1753       3.386 -18.378  19.889
ATOM   6713  H02 WTR  1753       4.884 -18.568  19.790
TER   
ATOM   6714  O00 WTR  1754      17.275 -11.093  12.608
ATOM   6715  H01 WTR  1754      16.337 -10.931  12.712
ATOM   6716  H02 WTR  1754      17.615 -10.288  12.216
TER   
ATOM   6717  O00 WTR  1755       8.459 -17.300  20.296
ATOM   6718  H01 WTR  1755       9.153 -17.520  20.918
ATOM   6719  H02 WTR  1755       8.848 -17.458  19.436
TER   
ATOM   6720  O00 WTR  1756       9.495  -5.999  20.409
ATOM   6721  H01 WTR  1756       9.239  -6.548  21.151
ATOM   6722  H02 WTR  1756       9.253  -6.510  19.637
TER   
ATOM   6723  O00 WTR  1757      16.853  -8.300  11.637
ATOM   6724  H01 WTR  1757      17.619  -7.784  11.385
ATOM   6725  H02 WTR  1757      16.293  -8.294  10.860
TER   
ATOM   6726  O00 WTR  1758      13.386  -5.249  23.487
ATOM   6727  H01 WTR  1758      13.021  -5.669  22.708
ATOM   6728  H02 WTR  1758      13.878  -5.942  23.925
TER   
ATOM   6729  O00 WTR  1759      14.346  -7.753  24.234
ATOM   6730  H01 WTR  1759      13.915  -8.329  23.602
ATOM   6731  H02 WTR  1759      14.122  -8.123  25.088
TER   
ATOM   6732  O00 WTR  1760      17.195  -5.301  19.172
ATOM   6733  H01 WTR  1760      16.450  -5.896  19.097
ATOM   6734  H02 WTR  1760      17.621  -5.552  19.992
TER   
ATOM   6735  O00 WTR  1761      14.657 -10.187   6.091
ATOM   6736  H01 WTR  1761      14.426 -10.137   7.019
ATOM   6737  H02 WTR  1761      14.440  -9.322   5.743
TER   
ATOM   6738  O00 WTR  1762      12.301   4.279  18.466
ATOM   6739  H01 WTR  1762      12.166   3.419  18.070
ATOM   6740  H02 WTR  1762      11.445   4.517  18.822
TER   
ATOM   6741  O00 WTR  1763      13.072  -5.980  14.415
ATOM   6742  H01 WTR  1763      13.223  -5.334  13.726
ATOM   6743  H02 WTR  1763      13.887  -6.481  14.458
TER   
ATOM   6744  O00 WTR  1764      13.475   0.404  13.808
ATOM   6745  H01 WTR  1764      13.529   0.541  14.754
ATOM   6746  H02 WTR  1764      13.870  -0.456  13.667
TER   
ATOM   6747  O00 WTR  1765      11.709  -7.429  10.474
ATOM   6748  H01 WTR  1765      12.393  -7.404   9.804
ATOM   6749  H02 WTR  1765      10.995  -7.921  10.069
TER   
ATOM   6750  O00 WTR  1766      15.223   2.174  12.640
ATOM   6751  H01 WTR  1766      14.527   2.799  12.436
ATOM   6752  H02 WTR  1766      14.762   1.395  12.953
TER   
ATOM   6753  O00 WTR  1767      14.604  -1.465  18.978
ATOM   6754  H01 WTR  1767      14.034  -0.929  19.529
ATOM   6755  H02 WTR  1767      15.483  -1.320  19.328
TER   
ATOM   6756  O00 WTR  1768      12.436  -9.989  11.354
ATOM   6757  H01 WTR  1768      12.305  -9.123  10.969
ATOM   6758  H02 WTR  1768      12.960 -10.463  10.708
TER   
ATOM   6759  O00 WTR  1769      15.339  -2.991  16.504
ATOM   6760  H01 WTR  1769      15.322  -2.424  17.275
ATOM   6761  H02 WTR  1769      14.814  -2.526  15.852
TER   
ATOM   6762  O00 WTR  1770      12.453  -1.768   9.310
ATOM   6763  H01 WTR  1770      13.155  -1.332   9.794
ATOM   6764  H02 WTR  1770      11.710  -1.769   9.914
TER   
ATOM   6765  O00 WTR  1771       7.424  -1.723  21.682
ATOM   6766  H01 WTR  1771       8.118  -2.382  21.707
ATOM   6767  H02 WTR  1771       7.678  -1.134  20.972
TER   
ATOM   6768  O00 WTR  1772      16.440  -7.095   8.614
ATOM   6769  H01 WTR  1772      16.072  -6.996   7.736
ATOM   6770  H02 WTR  1772      17.280  -7.532   8.475
TER   
ATOM   6771  O00 WTR  1773      12.778  -0.495  20.824
ATOM   6772  H01 WTR  1773      11.910  -0.103  20.916
ATOM   6773  H02 WTR  1773      12.799  -1.189  21.483
TER   
ATOM   6774  O00 WTR  1774      15.978  -6.432  13.812
ATOM   6775  H01 WTR  1774      16.523  -6.220  14.570
ATOM   6776  H02 WTR  1774      16.432  -7.159  13.386
TER   
ATOM   6777  O00 WTR  1775      11.029 -12.191  21.447
ATOM   6778  H01 WTR  1775      11.173 -11.290  21.156
ATOM   6779  H02 WTR  1775      11.706 -12.342  22.107
TER   
ATOM   6780  O00 WTR  1776      12.177  -6.789  21.183
ATOM   6781  H01 WTR  1776      12.750  -6.832  20.417
ATOM   6782  H02 WTR  1776      11.292  -6.765  20.818
TER   
ATOM   6783  O00 WTR  1777     -11.894  12.542  11.888
ATOM   6784  H01 WTR  1777     -11.703  11.916  11.190
ATOM   6785  H02 WTR  1777     -11.046  12.715  12.295
TER   
ATOM   6786  O00 WTR  1778     -11.831  10.868   9.675
ATOM   6787  H01 WTR  1778     -12.149  10.734   8.782
ATOM   6788  H02 WTR  1778     -10.880  10.933   9.583
TER   
ATOM   6789  O00 WTR  1779      -5.004   7.563   8.596
ATOM   6790  H01 WTR  1779      -4.689   7.208   7.765
ATOM   6791  H02 WTR  1779      -5.430   8.387   8.360
TER   
ATOM   6792  O00 WTR  1780      -0.016   7.879  14.956
ATOM   6793  H01 WTR  1780      -0.031   8.640  14.375
ATOM   6794  H02 WTR  1780       0.843   7.914  15.375
TER   
ATOM   6795  O00 WTR  1781      -4.357   8.634  12.582
ATOM   6796  H01 WTR  1781      -4.521   9.115  11.770
ATOM   6797  H02 WTR  1781      -3.725   9.173  13.057
TER   
ATOM   6798  O00 WTR  1782      10.148   4.723  14.576
ATOM   6799  H01 WTR  1782      10.922   5.227  14.324
ATOM   6800  H02 WTR  1782      10.353   3.824  14.319
TER   
ATOM   6801  O00 WTR  1783       4.858   8.493  16.481
ATOM   6802  H01 WTR  1783       5.747   8.667  16.171
ATOM   6803  H02 WTR  1783       4.886   8.693  17.417
TER   
ATOM   6804  O00 WTR  1784       1.160  10.857   9.773
ATOM   6805  H01 WTR  1784       1.754  10.315  10.293
ATOM   6806  H02 WTR  1784       0.289  10.658  10.118
TER   
ATOM   6807  O00 WTR  1785      -2.187   2.791  20.297
ATOM   6808  H01 WTR  1785      -2.357   3.210  19.454
ATOM   6809  H02 WTR  1785      -2.278   1.854  20.122
TER   
ATOM   6810  O00 WTR  1786       0.747  10.294  17.535
ATOM   6811  H01 WTR  1786       1.086   9.715  16.853
ATOM   6812  H02 WTR  1786      -0.068  10.641  17.173
TER   
ATOM   6813  O00 WTR  1787      -7.063  12.813  15.285
ATOM   6814  H01 WTR  1787      -7.895  12.655  14.839
ATOM   6815  H02 WTR  1787      -6.416  12.345  14.759
TER   
ATOM   6816  O00 WTR  1788      -8.390  10.116  12.900
ATOM   6817  H01 WTR  1788      -7.436  10.177  12.856
ATOM   6818  H02 WTR  1788      -8.559   9.501  13.614
TER   
ATOM   6819  O00 WTR  1789      -2.479  11.929  12.850
ATOM   6820  H01 WTR  1789      -1.787  12.579  12.725
ATOM   6821  H02 WTR  1789      -3.284  12.386  12.609
TER   
ATOM   6822  O00 WTR  1790      -9.203  12.772  13.355
ATOM   6823  H01 WTR  1790      -8.792  13.378  12.737
ATOM   6824  H02 WTR  1790      -8.789  11.928  13.174
TER   
ATOM   6825  O00 WTR  1791      -5.793  11.026  13.462
ATOM   6826  H01 WTR  1791      -5.463  10.129  13.406
ATOM   6827  H02 WTR  1791      -5.280  11.511  12.816
TER   
ATOM   6828  O00 WTR  1792      -2.576  10.541  19.949
ATOM   6829  H01 WTR  1792      -3.165   9.861  19.623
ATOM   6830  H02 WTR  1792      -2.577  11.209  19.264
TER   
ATOM   6831  O00 WTR  1793      -1.263   5.518  14.098
ATOM   6832  H01 WTR  1793      -0.938   6.131  14.758
ATOM   6833  H02 WTR  1793      -1.594   6.077  13.395
TER   
ATOM   6834  O00 WTR  1794      -3.392  13.904  15.615
ATOM   6835  H01 WTR  1794      -3.000  14.737  15.876
ATOM   6836  H02 WTR  1794      -4.292  14.126  15.379
TER   
ATOM   6837  O00 WTR  1795      -5.549  17.278  12.946
ATOM   6838  H01 WTR  1795      -5.421  16.982  13.847
ATOM   6839  H02 WTR  1795      -5.409  16.494  12.415
TER   
ATOM   6840  O00 WTR  1796      -3.374  11.203  16.569
ATOM   6841  H01 WTR  1796      -4.268  10.993  16.841
ATOM   6842  H02 WTR  1796      -3.443  12.069  16.167
TER   
ATOM   6843  O00 WTR  1797      10.951  12.730  12.918
ATOM   6844  H01 WTR  1797      11.076  13.679  12.903
ATOM   6845  H02 WTR  1797      10.307  12.584  13.611
TER   
ATOM   6846  O00 WTR  1798      -2.263  -3.849 -11.070
ATOM   6847  H01 WTR  1798      -2.013  -3.387 -11.870
ATOM   6848  H02 WTR  1798      -2.678  -3.179 -10.526
TER   
ATOM   6849  O00 WTR  1799      -3.037  -1.538  -9.355
ATOM   6850  H01 WTR  1799      -3.229  -0.867 -10.011
ATOM   6851  H02 WTR  1799      -2.241  -1.229  -8.923
TER   
ATOM   6852  O00 WTR  1800      -4.258 -11.731   0.120
ATOM   6853  H01 WTR  1800      -3.888 -11.143   0.778
ATOM   6854  H02 WTR  1800      -3.700 -11.611  -0.649
TER   
ATOM   6855  O00 WTR  1801      -0.362 -11.262  -8.510
ATOM   6856  H01 WTR  1801      -0.136 -12.073  -8.966
ATOM   6857  H02 WTR  1801       0.135 -11.300  -7.692
TER   
ATOM   6858  O00 WTR  1802      -1.587  -7.651  -3.129
ATOM   6859  H01 WTR  1802      -1.046  -8.423  -3.297
ATOM   6860  H02 WTR  1802      -2.051  -7.856  -2.317
TER   
ATOM   6861  O00 WTR  1803      -7.608  -4.191  -8.375
ATOM   6862  H01 WTR  1803      -7.360  -3.273  -8.264
ATOM   6863  H02 WTR  1803      -6.784  -4.642  -8.556
TER   
ATOM   6864  O00 WTR  1804      -0.968 -11.178   1.902
ATOM   6865  H01 WTR  1804      -1.721 -10.599   2.023
ATOM   6866  H02 WTR  1804      -0.540 -11.197   2.758
TER   
ATOM   6867  O00 WTR  1805       2.484 -11.813   1.246
ATOM   6868  H01 WTR  1805       1.754 -12.377   1.500
ATOM   6869  H02 WTR  1805       2.145 -11.295   0.515
TER   
ATOM   6870  O00 WTR  1806      -2.062  -4.205  -2.808
ATOM   6871  H01 WTR  1806      -1.142  -4.307  -2.565
ATOM   6872  H02 WTR  1806      -2.514  -4.055  -1.977
TER   
ATOM   6873  O00 WTR  1807      -2.801 -16.872  -3.664
ATOM   6874  H01 WTR  1807      -3.199 -16.524  -4.462
ATOM   6875  H02 WTR  1807      -3.218 -16.382  -2.955
TER   
ATOM   6876  O00 WTR  1808       2.387 -10.269   3.625
ATOM   6877  H01 WTR  1808       1.651 -10.645   4.108
ATOM   6878  H02 WTR  1808       2.477 -10.826   2.852
TER   
ATOM   6879  O00 WTR  1809      -1.183 -13.132   7.061
ATOM   6880  H01 WTR  1809      -1.836 -13.057   6.365
ATOM   6881  H02 WTR  1809      -0.403 -12.707   6.705
TER   
ATOM   6882  O00 WTR  1810       3.133  -9.961   6.790
ATOM   6883  H01 WTR  1810       2.188  -9.992   6.640
ATOM   6884  H02 WTR  1810       3.518 -10.063   5.919
TER   
ATOM   6885  O00 WTR  1811       1.714 -13.487   4.351
ATOM   6886  H01 WTR  1811       2.005 -13.410   5.259
ATOM   6887  H02 WTR  1811       1.157 -12.721   4.212
TER   
ATOM   6888  O00 WTR  1812       1.676  -5.588  -9.973
ATOM   6889  H01 WTR  1812       1.212  -4.757  -9.870
ATOM   6890  H02 WTR  1812       1.304  -6.156  -9.299
TER   
ATOM   6891  O00 WTR  1813      -6.851 -10.740   1.212
ATOM   6892  H01 WTR  1813      -6.229 -10.333   1.814
ATOM   6893  H02 WTR  1813      -6.303 -11.148   0.541
TER   
ATOM   6894  O00 WTR  1814      -6.474 -10.323   4.722
ATOM   6895  H01 WTR  1814      -6.456 -11.279   4.673
ATOM   6896  H02 WTR  1814      -5.949 -10.035   3.975
TER   
ATOM   6897  O00 WTR  1815       0.382  -3.169  -9.778
ATOM   6898  H01 WTR  1815      -0.313  -3.238 -10.432
ATOM   6899  H02 WTR  1815       0.495  -2.227  -9.647
TER   
END
