# Supplementary material for: Computationally-guided optimization of small-molecule inhibitors of the Aurora A kinase–TPX2 protein–protein interaction
Source: Chem Commun (Camb). 2017 Aug 2;53(67):9372–5. doi: 10.1039/c7cc05379g (PMC5591577; doi:10.1039/c7cc05379g)
Supplement: Supplementary file 2 [file CC-053-C7CC05379G-s002.zip › aur_data/008to001/l0.pdb]

REMARK     ur                            E=     -21157.153
REMARK    ESX   =      -3377.035    EXX    =        -87.105
REMARK    RADGYR=         14.145
REMARK          Created by MCPRO 2.30     
ATOM      1  H1  ACE     1      11.039   0.741 -13.701
ATOM      2  CH3 ACE     1      10.588   0.551 -12.727
ATOM      3  C   ACE     1      11.604   0.814 -11.578
ATOM      4  H2  ACE     1      10.260  -0.488 -12.692
ATOM      5  H3  ACE     1       9.726   1.208 -12.608
ATOM      6  O   ACE     1      12.756   1.162 -11.855
ATOM      7  N   TRP     2      11.199   0.624 -10.313
ATOM      8  CA  TRP     2      11.987   1.109  -9.168
ATOM      9  C   TRP     2      12.377   0.068  -8.201
ATOM     10  HN  TRP     2      10.333   0.137 -10.131
ATOM     11  CB  TRP     2      11.204   2.168  -8.390
ATOM     12  CG  TRP     2      10.971   3.444  -9.139
ATOM     13  CD1 TRP     2       9.790   3.866  -9.741
ATOM     14  NE1 TRP     2       9.969   5.080 -10.364
ATOM     15  HD1 TRP     2       8.894   3.250  -9.674
ATOM     16  CE2 TRP     2      11.253   5.511 -10.230
ATOM     17  HNE TRP     2       9.256   5.596 -10.859
ATOM     18  CZ2 TRP     2      11.892   6.659 -10.702
ATOM     19  CH2 TRP     2      13.256   6.807 -10.394
ATOM     20  HZ2 TRP     2      11.333   7.394 -11.282
ATOM     21  CZ3 TRP     2      13.953   5.841  -9.653
ATOM     22  HH2 TRP     2      13.798   7.690 -10.733
ATOM     23  CE3 TRP     2      13.315   4.682  -9.169
ATOM     24  HZ3 TRP     2      15.013   5.977  -9.440
ATOM     25  CD2 TRP     2      11.963   4.495  -9.448
ATOM     26  HE3 TRP     2      13.878   3.952  -8.588
ATOM     27  HA  TRP     2      12.909   1.565  -9.528
ATOM     28  HB1 TRP     2      10.362   1.705  -7.875
ATOM     29  HB2 TRP     2      11.810   2.508  -7.550
ATOM     30  O   TRP     2      11.643  -0.877  -8.002
ATOM     31  N   ALA     3      13.519   0.260  -7.548
ATOM     32  CA  ALA     3      13.852  -0.525  -6.348
ATOM     33  C   ALA     3      14.338   0.347  -5.165
ATOM     34  HN  ALA     3      14.174   0.956  -7.876
ATOM     35  CB  ALA     3      14.880  -1.583  -6.691
ATOM     36  HA  ALA     3      12.969  -1.071  -6.014
ATOM     37  HB1 ALA     3      15.120  -2.159  -5.798
ATOM     38  HB2 ALA     3      14.476  -2.248  -7.454
ATOM     39  HB3 ALA     3      15.783  -1.104  -7.068
ATOM     40  O   ALA     3      14.830   1.457  -5.375
ATOM     41  N   LEU     4      14.219  -0.154  -3.936
ATOM     42  CA  LEU     4      14.779   0.549  -2.771
ATOM     43  C   LEU     4      16.227   1.008  -2.953
ATOM     44  HN  LEU     4      13.737  -1.030  -3.796
ATOM     45  CB  LEU     4      14.638  -0.274  -1.493
ATOM     46  CG  LEU     4      15.089   0.337  -0.167
ATOM     47  CD1 LEU     4      14.567   1.753   0.034
ATOM     48  CD2 LEU     4      14.620  -0.534   0.995
ATOM     49  HA  LEU     4      14.185   1.439  -2.563
ATOM     50  HB1 LEU     4      13.589  -0.525  -1.336
ATOM     51  HB2 LEU     4      15.220  -1.190  -1.584
ATOM     52  HG  LEU     4      16.177   0.375  -0.135
ATOM     53  HD1 LEU     4      14.917   2.138   0.992
ATOM     54  HD2 LEU     4      14.931   2.393  -0.769
ATOM     55  HD3 LEU     4      13.477   1.744   0.024
ATOM     56  HD4 LEU     4      14.945  -0.091   1.936
ATOM     57  HD5 LEU     4      13.532  -0.601   0.983
ATOM     58  HD6 LEU     4      15.046  -1.532   0.897
ATOM     59  O   LEU     4      16.548   2.147  -2.639
ATOM     60  N   GLU     5      17.102   0.173  -3.491
ATOM     61  CA  GLU     5      18.470   0.632  -3.683
ATOM     62  C   GLU     5      18.579   1.853  -4.626
ATOM     63  HN  GLU     5      16.810  -0.757  -3.756
ATOM     64  CB  GLU     5      19.421  -0.509  -4.102
ATOM     65  CG  GLU     5      19.815  -0.540  -5.583
ATOM     66  CD  GLU     5      19.144  -1.654  -6.379
ATOM     67  OE1 GLU     5      18.546  -2.556  -5.757
ATOM     68  OE2 GLU     5      19.230  -1.643  -7.630
ATOM     69  HA  GLU     5      18.895   0.921  -2.722
ATOM     70  HB1 GLU     5      20.352  -0.431  -3.541
ATOM     71  HB2 GLU     5      18.951  -1.470  -3.892
ATOM     72  HG1 GLU     5      19.537   0.404  -6.053
ATOM     73  HG2 GLU     5      20.891  -0.686  -5.670
ATOM     74  O   GLU     5      19.666   2.425  -4.752
ATOM     75  N   ASP     6      17.476   2.263  -5.266
ATOM     76  CA  ASP     6      17.515   3.432  -6.173
ATOM     77  C   ASP     6      17.535   4.792  -5.439
ATOM     78  HN  ASP     6      16.604   1.771  -5.130
ATOM     79  CB  ASP     6      16.337   3.427  -7.154
ATOM     80  CG  ASP     6      16.414   2.316  -8.179
ATOM     81  OD1 ASP     6      17.532   1.970  -8.613
ATOM     82  OD2 ASP     6      15.336   1.803  -8.572
ATOM     83  HA  ASP     6      18.412   3.385  -6.789
ATOM     84  HB1 ASP     6      15.405   3.300  -6.603
ATOM     85  HB2 ASP     6      16.311   4.372  -7.697
ATOM     86  O   ASP     6      17.692   5.848  -6.078
ATOM     87  N   PHE     7      17.381   4.751  -4.111
ATOM     88  CA  PHE     7      17.221   5.948  -3.297
ATOM     89  C   PHE     7      18.132   5.961  -2.084
ATOM     90  HN  PHE     7      17.372   3.861  -3.634
ATOM     91  CB  PHE     7      15.786   6.046  -2.761
ATOM     92  CG  PHE     7      14.744   5.942  -3.814
ATOM     93  CD1 PHE     7      14.326   7.068  -4.500
ATOM     94  CE1 PHE     7      13.363   6.972  -5.493
ATOM     95  HD1 PHE     7      14.754   8.042  -4.261
ATOM     96  CZ  PHE     7      12.806   5.741  -5.806
ATOM     97  HE1 PHE     7      13.042   7.865  -6.029
ATOM     98  CE2 PHE     7      13.208   4.599  -5.120
ATOM     99  HZ  PHE     7      12.052   5.668  -6.590
ATOM    100  CD2 PHE     7      14.172   4.702  -4.128
ATOM    101  HE2 PHE     7      12.766   3.633  -5.363
ATOM    102  HD2 PHE     7      14.491   3.813  -3.584
ATOM    103  HA  PHE     7      17.452   6.829  -3.896
ATOM    104  HB1 PHE     7      15.607   5.240  -2.049
ATOM    105  HB2 PHE     7      15.648   7.006  -2.264
ATOM    106  O   PHE     7      18.455   4.904  -1.541
ATOM    107  N   GLU     8      18.498   7.166  -1.646
ATOM    108  CA  GLU     8      19.041   7.363  -0.314
ATOM    109  C   GLU     8      17.943   7.889   0.583
ATOM    110  HN  GLU     8      18.399   7.971  -2.248
ATOM    111  CB  GLU     8      20.163   8.374  -0.355
ATOM    112  CG  GLU     8      21.156   8.132  -1.458
ATOM    113  CD  GLU     8      22.390   8.943  -1.240
ATOM    114  OE1 GLU     8      22.395  10.116  -1.664
ATOM    115  OE2 GLU     8      23.337   8.407  -0.627
ATOM    116  HA  GLU     8      19.411   6.414   0.072
ATOM    117  HB1 GLU     8      19.749   9.371  -0.505
ATOM    118  HB2 GLU     8      20.711   8.347   0.587
ATOM    119  HG1 GLU     8      21.426   7.076  -1.479
ATOM    120  HG2 GLU     8      20.713   8.412  -2.414
ATOM    121  O   GLU     8      17.274   8.859   0.232
ATOM    122  NT  AME     9      17.751   7.243   1.726
ATOM    123  CT  AME     9      16.753   7.651   2.716
ATOM    124  HN  AME     9      18.308   6.430   1.943
ATOM    125  HT1 AME     9      16.783   6.969   3.566
ATOM    126  HT2 AME     9      16.970   8.664   3.056
ATOM    127  HT3 AME     9      15.761   7.625   2.265
ATOM    128  H1  ACE    10       9.013  14.127   7.638
ATOM    129  CH3 ACE    10       8.813  13.113   7.984
ATOM    130  C   ACE    10       7.478  13.035   8.707
ATOM    131  H2  ACE    10       9.611  12.812   8.662
ATOM    132  H3  ACE    10       8.798  12.447   7.121
ATOM    133  O   ACE    10       6.760  14.026   8.850
ATOM    134  N   GLY    11       7.125  11.854   9.173
ATOM    135  CA  GLY    11       5.838  11.685   9.818
ATOM    136  C   GLY    11       5.620  10.216   9.999
ATOM    137  HN  GLY    11       7.753  11.069   9.079
ATOM    138  HA1 GLY    11       5.845  12.192  10.783
ATOM    139  HA2 GLY    11       5.057  12.113   9.190
ATOM    140  O   GLY    11       6.157   9.397   9.248
ATOM    141  N   LYS    12       4.854   9.889  11.028
ATOM    142  CA  LYS    12       4.452   8.521  11.305
ATOM    143  C   LYS    12       3.058   8.334  10.722
ATOM    144  HN  LYS    12       4.525  10.607  11.658
ATOM    145  CB  LYS    12       4.484   8.257  12.820
ATOM    146  CG  LYS    12       4.840   6.833  13.226
ATOM    147  CD  LYS    12       3.611   6.062  13.694
ATOM    148  CE  LYS    12       3.856   4.558  13.758
ATOM    149  NZ  LYS    12       3.501   3.858  12.487
ATOM    150  HZ1 LYS    12       3.682   2.869  12.585
ATOM    151  HZ2 LYS    12       4.058   4.229  11.731
ATOM    152  HZ3 LYS    12       2.521   4.003  12.286
ATOM    153  HA  LYS    12       5.157   7.833  10.839
ATOM    154  HB1 LYS    12       5.225   8.906  13.287
ATOM    155  HB2 LYS    12       3.502   8.463  13.246
ATOM    156  HG1 LYS    12       5.271   6.309  12.374
ATOM    157  HG2 LYS    12       5.563   6.857  14.042
ATOM    158  HD1 LYS    12       3.328   6.399  14.692
ATOM    159  HD2 LYS    12       2.786   6.239  13.004
ATOM    160  HE1 LYS    12       4.910   4.370  13.958
ATOM    161  HE2 LYS    12       3.252   4.125  14.556
ATOM    162  O   LYS    12       2.147   9.124  10.987
ATOM    163  N   GLY    13       2.912   7.318   9.882
ATOM    164  CA  GLY    13       1.607   6.951   9.344
ATOM    165  C   GLY    13       1.036   5.745  10.072
ATOM    166  HN  GLY    13       3.718   6.779   9.602
ATOM    167  HA1 GLY    13       0.917   7.787   9.460
ATOM    168  HA2 GLY    13       1.705   6.706   8.287
ATOM    169  O   GLY    13       1.725   5.103  10.874
ATOM    170  N   LYS    14      -0.228   5.441   9.789
ATOM    171  CA  LYS    14      -0.928   4.313  10.403
ATOM    172  C   LYS    14      -0.171   2.999  10.188
ATOM    173  HN  LYS    14      -0.743   6.002   9.125
ATOM    174  CB  LYS    14      -2.359   4.227   9.865
ATOM    175  CG  LYS    14      -3.286   3.355  10.693
ATOM    176  CD  LYS    14      -4.737   3.745  10.468
ATOM    177  CE  LYS    14      -5.618   3.336  11.637
ATOM    178  NZ  LYS    14      -6.882   4.127  11.639
ATOM    179  HZ1 LYS    14      -7.456   3.844  12.421
ATOM    180  HZ2 LYS    14      -7.383   3.964  10.778
ATOM    181  HZ3 LYS    14      -6.664   5.110  11.721
ATOM    182  HA  LYS    14      -1.024   4.485  11.475
ATOM    183  HB1 LYS    14      -2.799   5.224   9.839
ATOM    184  HB2 LYS    14      -2.345   3.811   8.858
ATOM    185  HG1 LYS    14      -3.155   2.311  10.408
ATOM    186  HG2 LYS    14      -3.051   3.475  11.751
ATOM    187  HD1 LYS    14      -4.809   4.826  10.347
ATOM    188  HD2 LYS    14      -5.111   3.254   9.570
ATOM    189  HE1 LYS    14      -5.864   2.277  11.555
ATOM    190  HE2 LYS    14      -5.088   3.514  12.573
ATOM    191  O   LYS    14       0.091   2.268  11.143
ATOM    192  N   PHE    15       0.211   2.735   8.937
ATOM    193  CA  PHE    15       0.855   1.473   8.550
ATOM    194  C   PHE    15       2.358   1.624   8.258
ATOM    195  HN  PHE    15       0.059   3.420   8.211
ATOM    196  CB  PHE    15       0.126   0.850   7.335
ATOM    197  CG  PHE    15      -1.382   0.851   7.505
ATOM    198  CD1 PHE    15      -1.991   0.015   8.434
ATOM    199  CE1 PHE    15      -3.373   0.019   8.593
ATOM    200  HD1 PHE    15      -1.384  -0.653   9.046
ATOM    201  CZ  PHE    15      -4.170   0.854   7.817
ATOM    202  HE1 PHE    15      -3.839  -0.635   9.330
ATOM    203  CE2 PHE    15      -3.585   1.688   6.881
ATOM    204  HZ  PHE    15      -5.252   0.850   7.947
ATOM    205  CD2 PHE    15      -2.201   1.686   6.725
ATOM    206  HE2 PHE    15      -4.207   2.343   6.271
ATOM    207  HD2 PHE    15      -1.735   2.340   5.988
ATOM    208  HA  PHE    15       0.748   0.748   9.357
ATOM    209  HB1 PHE    15       0.359   1.418   6.435
ATOM    210  HB2 PHE    15       0.399  -0.198   7.212
ATOM    211  O   PHE    15       2.961   0.771   7.589
ATOM    212  N   GLY    16       2.958   2.704   8.757
ATOM    213  CA  GLY    16       4.391   2.957   8.572
ATOM    214  C   GLY    16       4.746   4.413   8.320
ATOM    215  HN  GLY    16       2.420   3.379   9.282
ATOM    216  HA1 GLY    16       4.933   2.649   9.466
ATOM    217  HA2 GLY    16       4.752   2.390   7.715
ATOM    218  O   GLY    16       3.866   5.254   8.124
ATOM    219  N   ASN    17       6.042   4.712   8.294
ATOM    220  CA  ASN    17       6.501   6.100   8.199
ATOM    221  C   ASN    17       6.632   6.688   6.791
ATOM    222  HN  ASN    17       6.728   3.973   8.341
ATOM    223  CB  ASN    17       7.823   6.288   8.966
ATOM    224  CG  ASN    17       7.689   6.030  10.460
ATOM    225  ND2 ASN    17       8.817   5.761  11.095
ATOM    226  HD1 ASN    17       8.792   5.581  12.087
ATOM    227  HD2 ASN    17       9.680   5.741  10.576
ATOM    228  OD1 ASN    17       6.597   6.073  11.039
ATOM    229  HA  ASN    17       5.803   6.751   8.727
ATOM    230  HB1 ASN    17       8.570   5.596   8.578
ATOM    231  HB2 ASN    17       8.175   7.312   8.839
ATOM    232  O   ASN    17       6.605   5.983   5.779
ATOM    233  N   VAL    18       6.776   8.005   6.745
ATOM    234  CA  VAL    18       7.187   8.674   5.529
ATOM    235  C   VAL    18       8.611   9.184   5.721
ATOM    236  HN  VAL    18       6.597   8.559   7.571
ATOM    237  CB  VAL    18       6.260   9.853   5.227
ATOM    238  CG1 VAL    18       6.512  10.340   3.814
ATOM    239  CG2 VAL    18       4.811   9.436   5.392
ATOM    240  HA  VAL    18       7.151   7.971   4.697
ATOM    241  HB  VAL    18       6.457  10.661   5.932
ATOM    242  HG1 VAL    18       5.852  11.180   3.596
ATOM    243  HG2 VAL    18       7.550  10.659   3.719
ATOM    244  HG3 VAL    18       6.314   9.532   3.110
ATOM    245  HG4 VAL    18       4.161  10.284   5.175
ATOM    246  HG5 VAL    18       4.586   8.621   4.704
ATOM    247  HG6 VAL    18       4.642   9.104   6.416
ATOM    248  O   VAL    18       8.922   9.770   6.749
ATOM    249  N   TYR    19       9.475   8.940   4.746
ATOM    250  CA  TYR    19      10.874   9.364   4.826
ATOM    251  C   TYR    19      11.224  10.341   3.739
ATOM    252  HN  TYR    19       9.171   8.448   3.918
ATOM    253  CB  TYR    19      11.821   8.159   4.724
ATOM    254  CG  TYR    19      11.689   7.251   5.923
ATOM    255  CD1 TYR    19      10.697   6.269   5.960
ATOM    256  CE1 TYR    19      10.535   5.454   7.048
ATOM    257  HD1 TYR    19      10.028   6.137   5.109
ATOM    258  CZ  TYR    19      11.361   5.610   8.137
ATOM    259  HE1 TYR    19       9.757   4.691   7.046
ATOM    260  CE2 TYR    19      12.358   6.585   8.148
ATOM    261  OH  TYR    19      11.158   4.774   9.209
ATOM    262  CD2 TYR    19      12.511   7.405   7.044
ATOM    263  HE2 TYR    19      13.004   6.694   9.019
ATOM    264  HD2 TYR    19      13.277   8.180   7.043
ATOM    265  HH  TYR    19      10.437   4.155   9.071
ATOM    266  HA  TYR    19      11.054   9.844   5.788
ATOM    267  HB1 TYR    19      11.584   7.585   3.828
ATOM    268  HB2 TYR    19      12.851   8.510   4.668
ATOM    269  O   TYR    19      10.734  10.229   2.608
ATOM    270  N   LEU    20      12.080  11.303   4.070
ATOM    271  CA  LEU    20      12.675  12.147   3.038
ATOM    272  C   LEU    20      13.629  11.237   2.292
ATOM    273  HN  LEU    20      12.319  11.450   5.040
ATOM    274  CB  LEU    20      13.402  13.344   3.665
ATOM    275  CG  LEU    20      14.014  14.337   2.672
ATOM    276  CD1 LEU    20      12.983  15.039   1.801
ATOM    277  CD2 LEU    20      14.894  15.334   3.395
ATOM    278  HA  LEU    20      11.891  12.531   2.385
ATOM    279  HB1 LEU    20      12.703  13.914   4.278
ATOM    280  HB2 LEU    20      14.222  12.986   4.287
ATOM    281  HG  LEU    20      14.698  13.811   2.007
ATOM    282  HD1 LEU    20      13.487  15.727   1.123
ATOM    283  HD2 LEU    20      12.430  14.299   1.223
ATOM    284  HD3 LEU    20      12.290  15.596   2.433
ATOM    285  HD4 LEU    20      15.320  16.032   2.675
ATOM    286  HD5 LEU    20      14.298  15.884   4.124
ATOM    287  HD6 LEU    20      15.697  14.806   3.908
ATOM    288  O   LEU    20      14.212  10.362   2.906
ATOM    289  N   ALA    21      13.773  11.399   0.982
ATOM    290  CA  ALA    21      14.648  10.496   0.234
ATOM    291  C   ALA    21      15.092  11.129  -1.038
ATOM    292  HN  ALA    21      13.278  12.143   0.511
ATOM    293  CB  ALA    21      13.941   9.204  -0.078
ATOM    294  HA  ALA    21      15.526  10.260   0.835
ATOM    295  HB1 ALA    21      14.610   8.548  -0.634
ATOM    296  HB2 ALA    21      13.645   8.717   0.852
ATOM    297  HB3 ALA    21      13.054   9.410  -0.677
ATOM    298  O   ALA    21      14.465  12.089  -1.529
ATOM    299  N   ARG    22      16.172  10.596  -1.598
ATOM    300  CA  ARG    22      16.698  11.173  -2.830
ATOM    301  C   ARG    22      17.024  10.087  -3.831
ATOM    302  HN  ARG    22      16.618   9.799  -1.168
ATOM    303  CB  ARG    22      17.946  12.004  -2.542
ATOM    304  CG  ARG    22      18.451  12.728  -3.780
ATOM    305  CD  ARG    22      19.685  13.568  -3.535
ATOM    306  NE  ARG    22      20.777  12.819  -2.933
ATOM    307  CZ  ARG    22      22.058  13.180  -3.030
ATOM    308  HE  ARG    22      20.380  12.019  -2.457
ATOM    309  NH1 ARG    22      22.395  14.279  -3.722
ATOM    310  H11 ARG    22      21.686  14.842  -4.174
ATOM    311  H12 ARG    22      23.349  14.598  -3.827
ATOM    312  NH2 ARG    22      23.004  12.442  -2.437
ATOM    313  H21 ARG    22      22.782  11.608  -1.909
ATOM    314  H22 ARG    22      23.986  12.680  -2.485
ATOM    315  HA  ARG    22      15.955  11.842  -3.265
ATOM    316  HB1 ARG    22      17.718  12.752  -1.782
ATOM    317  HB2 ARG    22      18.742  11.352  -2.182
ATOM    318  HG1 ARG    22      18.703  11.999  -4.550
ATOM    319  HG2 ARG    22      17.674  13.396  -4.153
ATOM    320  HD1 ARG    22      20.044  13.971  -4.482
ATOM    321  HD2 ARG    22      19.438  14.389  -2.861
ATOM    322  O   ARG    22      17.691   9.108  -3.520
ATOM    323  N   GLU    23      16.553  10.282  -5.040
ATOM    324  CA  GLU    23      16.827   9.379  -6.125
ATOM    325  C   GLU    23      18.292   9.522  -6.596
ATOM    326  HN  GLU    23      15.976  11.090  -5.230
ATOM    327  CB  GLU    23      15.819   9.649  -7.244
ATOM    328  CG  GLU    23      15.717   8.540  -8.263
ATOM    329  CD  GLU    23      16.739   8.682  -9.364
ATOM    330  OE1 GLU    23      16.809   9.787  -9.936
ATOM    331  OE2 GLU    23      17.462   7.705  -9.651
ATOM    332  HA  GLU    23      16.661   8.354  -5.795
ATOM    333  HB1 GLU    23      14.825   9.782  -6.815
ATOM    334  HB2 GLU    23      16.105  10.553  -7.782
ATOM    335  HG1 GLU    23      15.878   7.580  -7.773
ATOM    336  HG2 GLU    23      14.726   8.554  -8.717
ATOM    337  O   GLU    23      18.698  10.541  -7.174
ATOM    338  NT  AME    24      19.078   8.482  -6.345
ATOM    339  CT  AME    24      20.503   8.438  -6.694
ATOM    340  HN  AME    24      18.698   7.664  -5.890
ATOM    341  HT1 AME    24      20.923   7.481  -6.385
ATOM    342  HT2 AME    24      20.617   8.554  -7.772
ATOM    343  HT3 AME    24      21.027   9.247  -6.185
ATOM    344  H1  ACE    25      15.950  13.420  -7.751
ATOM    345  CH3 ACE    25      15.595  14.325  -7.260
ATOM    346  C   ACE    25      15.105  14.027  -5.851
ATOM    347  H2  ACE    25      14.778  14.743  -7.848
ATOM    348  H3  ACE    25      16.414  15.042  -7.216
ATOM    349  O   ACE    25      15.191  12.880  -5.394
ATOM    350  N   ILE    26      14.643  15.056  -5.142
ATOM    351  CA  ILE    26      14.242  14.905  -3.712
ATOM    352  C   ILE    26      12.751  14.576  -3.646
ATOM    353  HN  ILE    26      14.558  15.965  -5.573
ATOM    354  CB  ILE    26      14.686  16.143  -2.853
ATOM    355  CG1 ILE    26      16.197  16.078  -2.608
ATOM    356  CG2 ILE    26      14.050  16.200  -1.467
ATOM    357  CD1 ILE    26      16.620  15.258  -1.400
ATOM    358  HA  ILE    26      14.816  14.099  -3.256
ATOM    359  HB  ILE    26      14.443  17.062  -3.386
ATOM    360  HG1 ILE    26      16.687  15.632  -3.473
ATOM    361  HG2 ILE    26      16.583  17.085  -2.451
ATOM    362  HG3 ILE    26      14.408  17.084  -0.938
ATOM    363  HG4 ILE    26      12.965  16.251  -1.566
ATOM    364  HG5 ILE    26      14.321  15.306  -0.905
ATOM    365  HD1 ILE    26      17.706  15.274  -1.312
ATOM    366  HD2 ILE    26      16.177  15.683  -0.499
ATOM    367  HD3 ILE    26      16.280  14.230  -1.521
ATOM    368  O   ILE    26      11.969  15.045  -4.491
ATOM    369  N   LEU    27      12.358  13.749  -2.684
ATOM    370  CA  LEU    27      10.987  13.208  -2.671
ATOM    371  C   LEU    27      10.648  12.539  -1.364
ATOM    372  HN  LEU    27      13.003  13.487  -1.953
ATOM    373  CB  LEU    27      10.797  12.185  -3.798
ATOM    374  CG  LEU    27      11.937  11.176  -3.992
ATOM    375  CD1 LEU    27      11.867  10.062  -2.981
ATOM    376  CD2 LEU    27      11.929  10.612  -5.402
ATOM    377  HA  LEU    27      10.274  14.018  -2.830
ATOM    378  HB1 LEU    27       9.901  11.595  -3.606
ATOM    379  HB2 LEU    27      10.691  12.707  -4.749
ATOM    380  HG  LEU    27      12.895  11.684  -3.879
ATOM    381  HD1 LEU    27      12.689   9.367  -3.148
ATOM    382  HD2 LEU    27      11.942  10.478  -1.976
ATOM    383  HD3 LEU    27      10.918   9.535  -3.085
ATOM    384  HD4 LEU    27      12.746   9.900  -5.513
ATOM    385  HD5 LEU    27      10.980  10.108  -5.587
ATOM    386  HD6 LEU    27      12.054  11.423  -6.119
ATOM    387  O   LEU    27      11.492  12.416  -0.488
ATOM    388  N   ALA    28       9.414  12.076  -1.231
ATOM    389  CA  ALA    28       9.011  11.366  -0.029
ATOM    390  C   ALA    28       8.589   9.977  -0.417
ATOM    391  HN  ALA    28       8.742  12.217  -1.972
ATOM    392  CB  ALA    28       7.885  12.071   0.659
ATOM    393  HA  ALA    28       9.850  11.320   0.665
ATOM    394  HB1 ALA    28       7.603  11.519   1.556
ATOM    395  HB2 ALA    28       8.201  13.077   0.937
ATOM    396  HB3 ALA    28       7.029  12.133  -0.013
ATOM    397  O   ALA    28       7.967   9.763  -1.460
ATOM    398  N   LEU    29       8.942   9.041   0.450
ATOM    399  CA  LEU    29       8.694   7.648   0.277
ATOM    400  C   LEU    29       7.868   7.243   1.438
ATOM    401  HN  LEU    29       9.420   9.300   1.301
ATOM    402  CB  LEU    29       9.999   6.918   0.443
ATOM    403  CG  LEU    29      10.776   6.304  -0.694
ATOM    404  CD1 LEU    29      11.178   4.968  -0.101
ATOM    405  CD2 LEU    29       9.930   6.074  -1.933
ATOM    406  HA  LEU    29       8.164   7.487  -0.662
ATOM    407  HB1 LEU    29      10.738   7.590   0.879
ATOM    408  HB2 LEU    29       9.855   6.061   1.101
ATOM    409  HG  LEU    29      11.626   6.940  -0.938
ATOM    410  HD1 LEU    29      11.759   4.406  -0.832
ATOM    411  HD2 LEU    29      11.780   5.133   0.793
ATOM    412  HD3 LEU    29      10.283   4.404   0.164
ATOM    413  HD4 LEU    29      10.544   5.631  -2.716
ATOM    414  HD5 LEU    29       9.107   5.401  -1.692
ATOM    415  HD6 LEU    29       9.529   7.026  -2.281
ATOM    416  O   LEU    29       8.335   7.375   2.584
ATOM    417  N   LYS    30       6.582   6.961   1.191
ATOM    418  CA  LYS    30       5.697   6.368   2.210
ATOM    419  C   LYS    30       6.023   4.881   2.232
ATOM    420  HN  LYS    30       6.191   7.156   0.280
ATOM    421  CB  LYS    30       4.233   6.613   1.878
ATOM    422  CG  LYS    30       3.163   6.449   2.957
ATOM    423  CD  LYS    30       1.874   7.111   2.487
ATOM    424  CE  LYS    30       0.599   6.521   3.071
ATOM    425  NZ  LYS    30      -0.563   7.349   2.582
ATOM    426  HZ1 LYS    30      -1.421   6.924   2.904
ATOM    427  HZ2 LYS    30      -0.697   7.253   1.586
ATOM    428  HZ3 LYS    30      -0.553   8.323   2.850
ATOM    429  HA  LYS    30       5.895   6.830   3.178
ATOM    430  HB1 LYS    30       3.998   7.636   1.586
ATOM    431  HB2 LYS    30       3.908   5.953   1.074
ATOM    432  HG1 LYS    30       3.020   5.420   3.285
ATOM    433  HG2 LYS    30       3.395   7.039   3.844
ATOM    434  HD1 LYS    30       1.930   8.182   2.682
ATOM    435  HD2 LYS    30       1.718   6.942   1.421
ATOM    436  HE1 LYS    30       0.513   5.527   2.632
ATOM    437  HE2 LYS    30       0.614   6.415   4.156
ATOM    438  O   LYS    30       5.638   4.128   1.329
ATOM    439  N   VAL    31       6.797   4.508   3.239
ATOM    440  CA  VAL    31       7.201   3.132   3.484
ATOM    441  C   VAL    31       6.137   2.565   4.409
ATOM    442  HN  VAL    31       7.141   5.198   3.891
ATOM    443  CB  VAL    31       8.592   3.056   4.147
ATOM    444  CG1 VAL    31       8.971   1.600   4.330
ATOM    445  CG2 VAL    31       9.675   3.869   3.444
ATOM    446  HA  VAL    31       7.240   2.591   2.538
ATOM    447  HB  VAL    31       8.533   3.528   5.128
ATOM    448  HG1 VAL    31       8.730   0.906   3.525
ATOM    449  HG2 VAL    31      10.046   1.599   4.511
ATOM    450  HG3 VAL    31       8.398   1.181   5.157
ATOM    451  HG4 VAL    31       9.955   3.456   2.475
ATOM    452  HG5 VAL    31       9.392   4.905   3.259
ATOM    453  HG6 VAL    31      10.603   3.931   4.013
ATOM    454  O   VAL    31       6.101   2.876   5.611
ATOM    455  N   LEU    32       5.217   1.749   3.902
ATOM    456  CA  LEU    32       4.183   1.015   4.629
ATOM    457  C   LEU    32       4.565  -0.458   4.849
ATOM    458  HN  LEU    32       5.187   1.585   2.906
ATOM    459  CB  LEU    32       2.830   1.157   3.938
ATOM    460  CG  LEU    32       2.270   2.563   3.645
ATOM    461  CD1 LEU    32       2.516   2.820   2.166
ATOM    462  CD2 LEU    32       0.816   2.670   4.075
ATOM    463  HA  LEU    32       4.029   1.475   5.605
ATOM    464  HB1 LEU    32       2.793   0.539   3.041
ATOM    465  HB2 LEU    32       2.068   0.588   4.469
ATOM    466  HG  LEU    32       2.869   3.202   4.293
ATOM    467  HD1 LEU    32       3.556   3.078   1.970
ATOM    468  HD2 LEU    32       2.175   2.033   1.493
ATOM    469  HD3 LEU    32       2.001   3.742   1.898
ATOM    470  HD4 LEU    32       0.372   3.566   3.641
ATOM    471  HD5 LEU    32       0.155   1.974   3.558
ATOM    472  HD6 LEU    32       0.661   2.817   5.143
ATOM    473  O   LEU    32       5.325  -1.044   4.059
ATOM    474  N   PHE    33       4.141  -1.117   5.929
ATOM    475  CA  PHE    33       4.489  -2.515   6.224
ATOM    476  C   PHE    33       3.297  -3.420   5.851
ATOM    477  HN  PHE    33       3.544  -0.652   6.599
ATOM    478  CB  PHE    33       4.889  -2.668   7.700
ATOM    479  CG  PHE    33       6.151  -1.950   8.109
ATOM    480  CD1 PHE    33       7.375  -2.621   8.122
ATOM    481  CE1 PHE    33       8.544  -1.972   8.498
ATOM    482  HD1 PHE    33       7.424  -3.671   7.833
ATOM    483  CZ  PHE    33       8.499  -0.637   8.872
ATOM    484  HE1 PHE    33       9.491  -2.512   8.499
ATOM    485  CE2 PHE    33       7.288   0.050   8.871
ATOM    486  HZ  PHE    33       9.413  -0.122   9.168
ATOM    487  CD2 PHE    33       6.123  -0.605   8.497
ATOM    488  HE2 PHE    33       7.256   1.099   9.163
ATOM    489  HD2 PHE    33       5.172  -0.072   8.504
ATOM    490  HA  PHE    33       5.364  -2.802   5.642
ATOM    491  HB1 PHE    33       4.137  -2.336   8.417
ATOM    492  HB2 PHE    33       5.063  -3.726   7.896
ATOM    493  O   PHE    33       2.176  -3.238   6.359
ATOM    494  N   LYS    34       3.544  -4.387   4.964
ATOM    495  CA  LYS    34       2.483  -5.271   4.475
ATOM    496  C   LYS    34       1.700  -6.050   5.528
ATOM    497  HN  LYS    34       4.482  -4.521   4.616
ATOM    498  CB  LYS    34       3.036  -6.278   3.479
ATOM    499  CG  LYS    34       3.747  -5.720   2.276
ATOM    500  CD  LYS    34       4.219  -6.835   1.369
ATOM    501  CE  LYS    34       4.886  -6.323   0.111
ATOM    502  NZ  LYS    34       5.205  -7.422  -0.821
ATOM    503  HZ1 LYS    34       4.438  -8.027  -1.076
ATOM    504  HZ2 LYS    34       5.993  -8.030  -0.649
ATOM    505  HZ3 LYS    34       5.459  -6.945  -1.674
ATOM    506  HA  LYS    34       1.743  -4.684   3.930
ATOM    507  HB1 LYS    34       3.672  -7.028   3.948
ATOM    508  HB2 LYS    34       2.274  -6.976   3.134
ATOM    509  HG1 LYS    34       2.974  -5.117   1.800
ATOM    510  HG2 LYS    34       4.535  -4.999   2.495
ATOM    511  HD1 LYS    34       4.838  -7.553   1.907
ATOM    512  HD2 LYS    34       3.443  -7.544   1.081
ATOM    513  HE1 LYS    34       4.301  -5.596  -0.453
ATOM    514  HE2 LYS    34       5.838  -5.806   0.226
ATOM    515  O   LYS    34       0.451  -6.141   5.452
ATOM    516  N   ALA    35       2.417  -6.599   6.516
ATOM    517  CA  ALA    35       1.943  -7.289   7.719
ATOM    518  C   ALA    35       0.787  -6.573   8.445
ATOM    519  HN  ALA    35       3.426  -6.565   6.483
ATOM    520  CB  ALA    35       3.096  -7.539   8.692
ATOM    521  HA  ALA    35       1.584  -8.283   7.451
ATOM    522  HB1 ALA    35       3.966  -8.064   8.297
ATOM    523  HB2 ALA    35       3.559  -6.602   8.999
ATOM    524  HB3 ALA    35       2.769  -7.992   9.628
ATOM    525  O   ALA    35      -0.120  -7.227   8.996
ATOM    526  N   GLN    36       0.749  -5.241   8.437
ATOM    527  CA  GLN    36      -0.204  -4.398   9.153
ATOM    528  C   GLN    36      -1.362  -4.106   8.237
ATOM    529  HN  GLN    36       1.428  -4.723   7.897
ATOM    530  CB  GLN    36       0.465  -3.121   9.609
ATOM    531  CG  GLN    36       1.574  -3.306  10.619
ATOM    532  CD  GLN    36       2.435  -2.101  10.891
ATOM    533  NE2 GLN    36       3.705  -2.287  11.250
ATOM    534  HE1 GLN    36       4.400  -1.580  11.436
ATOM    535  HE2 GLN    36       3.974  -3.258  11.276
ATOM    536  OE1 GLN    36       1.979  -0.944  10.925
ATOM    537  HA  GLN    36      -0.556  -4.921  10.042
ATOM    538  HB1 GLN    36       0.836  -2.667   8.689
ATOM    539  HB2 GLN    36      -0.149  -2.404  10.154
ATOM    540  HG1 GLN    36       1.042  -3.547  11.540
ATOM    541  HG2 GLN    36       2.057  -4.264  10.426
ATOM    542  O   GLN    36      -2.497  -3.966   8.691
ATOM    543  N   LEU    37      -1.090  -4.007   6.942
ATOM    544  CA  LEU    37      -2.031  -3.748   5.872
ATOM    545  C   LEU    37      -2.888  -4.993   5.731
ATOM    546  HN  LEU    37      -0.139  -4.117   6.619
ATOM    547  CB  LEU    37      -1.311  -3.378   4.579
ATOM    548  CG  LEU    37      -0.598  -2.029   4.404
ATOM    549  CD1 LEU    37       0.366  -2.027   3.232
ATOM    550  CD2 LEU    37      -1.639  -0.921   4.358
ATOM    551  HA  LEU    37      -2.644  -2.884   6.129
ATOM    552  HB1 LEU    37      -0.486  -4.090   4.574
ATOM    553  HB2 LEU    37      -1.938  -3.625   3.723
ATOM    554  HG  LEU    37      -0.043  -1.762   5.303
ATOM    555  HD1 LEU    37       0.461  -1.032   2.796
ATOM    556  HD2 LEU    37       1.387  -2.391   3.352
ATOM    557  HD3 LEU    37       0.098  -2.621   2.358
ATOM    558  HD4 LEU    37      -2.451  -0.869   5.083
ATOM    559  HD5 LEU    37      -1.232   0.085   4.258
ATOM    560  HD6 LEU    37      -2.134  -1.216   3.433
ATOM    561  O   LEU    37      -4.107  -4.863   5.616
ATOM    562  N   GLU    38      -2.335  -6.218   5.751
ATOM    563  CA  GLU    38      -3.087  -7.494   5.752
ATOM    564  C   GLU    38      -3.967  -7.630   6.961
ATOM    565  HN  GLU    38      -1.330  -6.315   5.766
ATOM    566  CB  GLU    38      -2.198  -8.723   5.851
ATOM    567  CG  GLU    38      -1.371  -8.889   4.609
ATOM    568  CD  GLU    38      -0.685 -10.239   4.664
ATOM    569  OE1 GLU    38      -0.554 -10.863   3.588
ATOM    570  OE2 GLU    38      -0.212 -10.668   5.737
ATOM    571  HA  GLU    38      -3.719  -7.545   4.865
ATOM    572  HB1 GLU    38      -1.589  -8.821   6.749
ATOM    573  HB2 GLU    38      -2.783  -9.643   5.871
ATOM    574  HG1 GLU    38      -1.939  -8.727   3.693
ATOM    575  HG2 GLU    38      -0.612  -8.107   4.594
ATOM    576  O   GLU    38      -5.133  -8.017   6.850
ATOM    577  N   LYS    39      -3.422  -7.339   8.141
ATOM    578  CA  LYS    39      -4.210  -7.538   9.346
ATOM    579  C   LYS    39      -5.298  -6.475   9.560
ATOM    580  HN  LYS    39      -2.476  -6.987   8.184
ATOM    581  CB  LYS    39      -3.309  -7.676  10.586
ATOM    582  CG  LYS    39      -2.475  -8.954  10.753
ATOM    583  CD  LYS    39      -3.082 -10.344  10.959
ATOM    584  CE  LYS    39      -3.749 -10.640  12.299
ATOM    585  NZ  LYS    39      -4.476 -11.936  12.333
ATOM    586  HZ1 LYS    39      -3.905 -12.742  12.124
ATOM    587  HZ2 LYS    39      -5.191 -11.867  11.622
ATOM    588  HZ3 LYS    39      -4.933 -12.107  13.217
ATOM    589  HA  LYS    39      -4.709  -8.505   9.299
ATOM    590  HB1 LYS    39      -2.573  -6.874  10.631
ATOM    591  HB2 LYS    39      -3.864  -7.658  11.524
ATOM    592  HG1 LYS    39      -1.917  -9.165   9.840
ATOM    593  HG2 LYS    39      -1.690  -8.760  11.485
ATOM    594  HD1 LYS    39      -3.794 -10.460  10.141
ATOM    595  HD2 LYS    39      -2.309 -11.086  10.763
ATOM    596  HE1 LYS    39      -2.888 -10.686  12.966
ATOM    597  HE2 LYS    39      -4.508  -9.910  12.583
ATOM    598  O   LYS    39      -6.310  -6.756  10.204
ATOM    599  N   ALA    40      -5.172  -5.265   9.007
ATOM    600  CA  ALA    40      -6.242  -4.266   9.079
ATOM    601  C   ALA    40      -7.299  -4.473   7.985
ATOM    602  HN  ALA    40      -4.319  -5.021   8.523
ATOM    603  CB  ALA    40      -5.678  -2.854   9.044
ATOM    604  HA  ALA    40      -6.738  -4.333  10.048
ATOM    605  HB1 ALA    40      -5.395  -2.581  10.061
ATOM    606  HB2 ALA    40      -4.846  -2.716   8.353
ATOM    607  HB3 ALA    40      -6.375  -2.073   8.740
ATOM    608  O   ALA    40      -8.347  -3.823   8.020
ATOM    609  N   GLY    41      -7.042  -5.363   7.017
ATOM    610  CA  GLY    41      -7.930  -5.684   5.875
ATOM    611  C   GLY    41      -8.001  -4.624   4.775
ATOM    612  HN  GLY    41      -6.175  -5.882   7.030
ATOM    613  HA1 GLY    41      -7.589  -6.601   5.395
ATOM    614  HA2 GLY    41      -8.950  -5.820   6.235
ATOM    615  O   GLY    41      -9.018  -4.511   4.079
ATOM    616  N   VAL    42      -6.878  -3.908   4.681
ATOM    617  CA  VAL    42      -6.708  -2.753   3.787
ATOM    618  C   VAL    42      -5.742  -3.109   2.641
ATOM    619  HN  VAL    42      -6.078  -4.151   5.248
ATOM    620  CB  VAL    42      -6.247  -1.496   4.565
ATOM    621  CG1 VAL    42      -7.231  -1.036   5.624
ATOM    622  CG2 VAL    42      -4.884  -1.654   5.228
ATOM    623  HA  VAL    42      -7.674  -2.472   3.367
ATOM    624  HB  VAL    42      -6.110  -0.663   3.876
ATOM    625  HG1 VAL    42      -7.502  -1.918   6.205
ATOM    626  HG2 VAL    42      -6.858  -0.427   6.447
ATOM    627  HG3 VAL    42      -8.138  -0.617   5.189
ATOM    628  HG4 VAL    42      -4.913  -2.314   6.094
ATOM    629  HG5 VAL    42      -4.215  -2.055   4.467
ATOM    630  HG6 VAL    42      -4.626  -0.635   5.519
ATOM    631  O   VAL    42      -5.010  -2.249   2.145
ATOM    632  N   GLU    43      -5.767  -4.375   2.243
ATOM    633  CA  GLU    43      -5.103  -4.903   1.068
ATOM    634  C   GLU    43      -5.608  -4.212  -0.210
ATOM    635  HN  GLU    43      -6.282  -5.059   2.779
ATOM    636  CB  GLU    43      -5.306  -6.415   0.951
ATOM    637  CG  GLU    43      -4.648  -7.128   2.131
ATOM    638  CD  GLU    43      -5.138  -8.550   2.252
ATOM    639  OE1 GLU    43      -6.324  -8.802   2.594
ATOM    640  OE2 GLU    43      -4.326  -9.490   2.082
ATOM    641  HA  GLU    43      -4.029  -4.739   1.152
ATOM    642  HB1 GLU    43      -6.379  -6.588   0.864
ATOM    643  HB2 GLU    43      -4.913  -6.730  -0.016
ATOM    644  HG1 GLU    43      -3.569  -7.038   2.005
ATOM    645  HG2 GLU    43      -4.892  -6.642   3.075
ATOM    646  O   GLU    43      -4.820  -3.952  -1.144
ATOM    647  N   HIS    44      -6.900  -3.905  -0.323
ATOM    648  CA  HIS    44      -7.597  -3.362  -1.479
ATOM    649  C   HIS    44      -7.795  -1.870  -1.357
ATOM    650  HN  HIS    44      -7.520  -4.046   0.462
ATOM    651  CB  HIS    44      -8.907  -4.112  -1.798
ATOM    652  CG  HIS    44      -9.731  -3.697  -3.026
ATOM    653  ND1 HIS    44     -10.967  -4.216  -3.297
ATOM    654  CE1 HIS    44     -11.456  -3.653  -4.430
ATOM    655  NE2 HIS    44     -10.537  -2.763  -4.887
ATOM    656  HE  HIS    44     -12.434  -3.951  -4.808
ATOM    657  CD2 HIS    44      -9.465  -2.761  -4.045
ATOM    658  HNE HIS    44     -10.641  -2.199  -5.718
ATOM    659  HD  HIS    44      -8.619  -2.102  -4.241
ATOM    660  HA  HIS    44      -7.015  -3.560  -2.380
ATOM    661  HB1 HIS    44      -8.615  -5.162  -1.792
ATOM    662  HB2 HIS    44      -9.620  -3.886  -1.004
ATOM    663  O   HIS    44      -7.624  -1.135  -2.355
ATOM    664  N   GLN    45      -8.140  -1.389  -0.155
ATOM    665  CA  GLN    45      -8.307   0.029   0.213
ATOM    666  C   GLN    45      -7.022   0.821  -0.061
ATOM    667  HN  GLN    45      -8.315  -2.026   0.609
ATOM    668  CB  GLN    45      -8.714   0.163   1.671
ATOM    669  CG  GLN    45     -10.179  -0.215   1.779
ATOM    670  CD  GLN    45     -10.781  -0.523   3.136
ATOM    671  NE2 GLN    45     -10.305  -1.653   3.670
ATOM    672  HE1 GLN    45     -10.402  -1.840   4.656
ATOM    673  HE2 GLN    45      -9.855  -2.347   3.095
ATOM    674  OE1 GLN    45     -11.674   0.159   3.644
ATOM    675  HA  GLN    45      -9.118   0.464  -0.372
ATOM    676  HB1 GLN    45      -8.224  -0.502   2.382
ATOM    677  HB2 GLN    45      -8.693   1.116   2.200
ATOM    678  HG1 GLN    45     -10.788   0.578   1.345
ATOM    679  HG2 GLN    45     -10.445  -1.130   1.250
ATOM    680  O   GLN    45      -7.091   2.005  -0.428
ATOM    681  N   LEU    46      -5.862   0.163   0.076
ATOM    682  CA  LEU    46      -4.562   0.662  -0.340
ATOM    683  C   LEU    46      -4.407   0.817  -1.829
ATOM    684  HN  LEU    46      -5.852  -0.754   0.498
ATOM    685  CB  LEU    46      -3.457  -0.291   0.069
ATOM    686  CG  LEU    46      -2.016   0.228  -0.050
ATOM    687  CD1 LEU    46      -1.720   1.440   0.827
ATOM    688  CD2 LEU    46      -1.050  -0.899   0.282
ATOM    689  HA  LEU    46      -4.391   1.644   0.102
ATOM    690  HB1 LEU    46      -3.570  -0.431   1.144
ATOM    691  HB2 LEU    46      -3.555  -1.230  -0.477
ATOM    692  HG  LEU    46      -1.927   0.381  -1.125
ATOM    693  HD1 LEU    46      -1.861   1.315   1.901
ATOM    694  HD2 LEU    46      -0.649   1.593   0.694
ATOM    695  HD3 LEU    46      -2.197   2.382   0.556
ATOM    696  HD4 LEU    46      -1.239  -1.316   1.272
ATOM    697  HD5 LEU    46      -1.096  -1.679  -0.477
ATOM    698  HD6 LEU    46      -0.003  -0.614   0.389
ATOM    699  O   LEU    46      -3.670   1.676  -2.304
ATOM    700  N   ARG    47      -5.055   0.032  -2.671
ATOM    701  CA  ARG    47      -4.951   0.070  -4.108
ATOM    702  C   ARG    47      -5.727   1.219  -4.732
ATOM    703  HN  ARG    47      -5.689  -0.670  -2.317
ATOM    704  CB  ARG    47      -5.260  -1.279  -4.751
ATOM    705  CG  ARG    47      -4.134  -2.271  -4.483
ATOM    706  CD  ARG    47      -4.378  -3.540  -5.290
ATOM    707  NE  ARG    47      -3.303  -4.533  -5.167
ATOM    708  CZ  ARG    47      -2.236  -4.612  -5.976
ATOM    709  HE  ARG    47      -3.517  -5.129  -4.378
ATOM    710  NH1 ARG    47      -2.076  -3.756  -7.000
ATOM    711  H11 ARG    47      -2.760  -3.033  -7.182
ATOM    712  H12 ARG    47      -1.284  -3.786  -7.630
ATOM    713  NH2 ARG    47      -1.327  -5.564  -5.759
ATOM    714  H21 ARG    47      -1.415  -6.230  -5.003
ATOM    715  H22 ARG    47      -0.503  -5.669  -6.338
ATOM    716  HA  ARG    47      -3.905   0.184  -4.394
ATOM    717  HB1 ARG    47      -6.139  -1.758  -4.319
ATOM    718  HB2 ARG    47      -5.442  -1.073  -5.806
ATOM    719  HG1 ARG    47      -3.143  -1.863  -4.680
ATOM    720  HG2 ARG    47      -3.999  -2.559  -3.441
ATOM    721  HD1 ARG    47      -5.265  -4.019  -4.874
ATOM    722  HD2 ARG    47      -4.592  -3.372  -6.345
ATOM    723  O   ARG    47      -5.238   1.773  -5.694
ATOM    724  N   ARG    48      -6.869   1.571  -4.134
ATOM    725  CA  ARG    48      -7.568   2.804  -4.546
ATOM    726  C   ARG    48      -6.634   4.018  -4.391
ATOM    727  HN  ARG    48      -7.251   0.991  -3.400
ATOM    728  CB  ARG    48      -8.886   3.019  -3.792
ATOM    729  CG  ARG    48     -10.004   2.106  -4.297
ATOM    730  CD  ARG    48     -11.380   2.451  -3.728
ATOM    731  NE  ARG    48     -11.844   1.849  -2.472
ATOM    732  CZ  ARG    48     -12.037   2.493  -1.315
ATOM    733  HE  ARG    48     -11.992   0.861  -2.637
ATOM    734  NH1 ARG    48     -12.468   1.814  -0.256
ATOM    735  H11 ARG    48     -12.650   0.821  -0.319
ATOM    736  H12 ARG    48     -12.634   2.240   0.647
ATOM    737  NH2 ARG    48     -11.807   3.801  -1.197
ATOM    738  H21 ARG    48     -11.478   4.361  -1.973
ATOM    739  H22 ARG    48     -11.949   4.300  -0.329
ATOM    740  HA  ARG    48      -7.872   2.719  -5.590
ATOM    741  HB1 ARG    48      -8.740   2.850  -2.725
ATOM    742  HB2 ARG    48      -9.214   4.051  -3.917
ATOM    743  HG1 ARG    48     -10.034   2.264  -5.375
ATOM    744  HG2 ARG    48      -9.893   1.025  -4.202
ATOM    745  HD1 ARG    48     -11.578   3.522  -3.692
ATOM    746  HD2 ARG    48     -12.109   2.141  -4.477
ATOM    747  O   ARG    48      -6.585   4.862  -5.295
ATOM    748  N   GLU    49      -5.878   4.154  -3.287
ATOM    749  CA  GLU    49      -4.920   5.233  -3.028
ATOM    750  C   GLU    49      -3.983   5.506  -4.207
ATOM    751  HN  GLU    49      -5.946   3.472  -2.545
ATOM    752  CB  GLU    49      -4.063   4.972  -1.753
ATOM    753  CG  GLU    49      -3.026   6.087  -1.426
ATOM    754  CD  GLU    49      -2.441   6.208   0.007
ATOM    755  OE1 GLU    49      -2.893   5.473   0.917
ATOM    756  OE2 GLU    49      -1.626   7.141   0.279
ATOM    757  HA  GLU    49      -5.460   6.156  -2.818
ATOM    758  HB1 GLU    49      -4.547   4.588  -0.855
ATOM    759  HB2 GLU    49      -3.410   4.126  -1.964
ATOM    760  HG1 GLU    49      -2.137   6.164  -2.051
ATOM    761  HG2 GLU    49      -3.492   7.023  -1.736
ATOM    762  O   GLU    49      -3.605   6.659  -4.442
ATOM    763  N   VAL    50      -3.597   4.494  -4.991
ATOM    764  CA  VAL    50      -2.595   4.555  -6.057
ATOM    765  C   VAL    50      -3.254   4.703  -7.435
ATOM    766  HN  VAL    50      -4.011   3.581  -4.871
ATOM    767  CB  VAL    50      -1.638   3.323  -6.024
ATOM    768  CG1 VAL    50      -0.417   3.398  -6.930
ATOM    769  CG2 VAL    50      -1.288   2.869  -4.618
ATOM    770  HA  VAL    50      -1.941   5.412  -5.893
ATOM    771  HB  VAL    50      -2.124   2.430  -6.417
ATOM    772  HG1 VAL    50      -0.647   3.464  -7.993
ATOM    773  HG2 VAL    50       0.053   4.363  -6.742
ATOM    774  HG3 VAL    50       0.292   2.581  -6.799
ATOM    775  HG4 VAL    50      -2.138   2.377  -4.145
ATOM    776  HG5 VAL    50      -0.443   2.181  -4.621
ATOM    777  HG6 VAL    50      -1.027   3.607  -3.860
ATOM    778  O   VAL    50      -2.812   5.502  -8.272
ATOM    779  N   GLU    51      -4.318   3.954  -7.693
ATOM    780  CA  GLU    51      -5.035   3.999  -8.952
ATOM    781  C   GLU    51      -5.631   5.360  -9.278
ATOM    782  HN  GLU    51      -4.662   3.313  -6.993
ATOM    783  CB  GLU    51      -6.141   2.952  -8.965
ATOM    784  CG  GLU    51      -5.940   1.867 -10.015
ATOM    785  CD  GLU    51      -6.464   2.299 -11.380
ATOM    786  OE1 GLU    51      -7.712   2.452 -11.430
ATOM    787  OE2 GLU    51      -5.730   2.390 -12.393
ATOM    788  HA  GLU    51      -4.358   3.741  -9.766
ATOM    789  HB1 GLU    51      -6.297   2.558  -7.961
ATOM    790  HB2 GLU    51      -7.157   3.262  -9.209
ATOM    791  HG1 GLU    51      -4.875   1.747 -10.214
ATOM    792  HG2 GLU    51      -6.320   0.924  -9.621
ATOM    793  O   GLU    51      -5.453   5.872 -10.384
ATOM    794  N   ILE    52      -6.313   5.928  -8.288
ATOM    795  CA  ILE    52      -6.905   7.264  -8.421
ATOM    796  C   ILE    52      -5.778   8.302  -8.394
ATOM    797  HN  ILE    52      -6.434   5.435  -7.415
ATOM    798  CB  ILE    52      -7.971   7.518  -7.329
ATOM    799  CG1 ILE    52      -9.088   6.470  -7.468
ATOM    800  CG2 ILE    52      -8.477   8.957  -7.234
ATOM    801  CD1 ILE    52     -10.136   6.446  -6.381
ATOM    802  HA  ILE    52      -7.448   7.329  -9.363
ATOM    803  HB  ILE    52      -7.555   7.384  -6.330
ATOM    804  HG1 ILE    52      -9.446   6.684  -8.475
ATOM    805  HG2 ILE    52      -8.599   5.497  -7.507
ATOM    806  HG3 ILE    52      -8.969   9.364  -8.118
ATOM    807  HG4 ILE    52      -9.182   8.925  -6.403
ATOM    808  HG5 ILE    52      -7.705   9.638  -6.877
ATOM    809  HD1 ILE    52     -10.782   7.318  -6.280
ATOM    810  HD2 ILE    52     -10.798   5.638  -6.692
ATOM    811  HD3 ILE    52      -9.586   6.126  -5.496
ATOM    812  O   ILE    52      -5.662   9.113  -9.324
ATOM    813  N   GLN    53      -4.901   8.316  -7.385
ATOM    814  CA  GLN    53      -3.860   9.347  -7.281
ATOM    815  C   GLN    53      -2.832   9.364  -8.425
ATOM    816  HN  GLN    53      -4.948   7.604  -6.670
ATOM    817  CB  GLN    53      -3.142   9.306  -5.910
ATOM    818  CG  GLN    53      -2.323  10.529  -5.498
ATOM    819  CD  GLN    53      -1.815  10.519  -4.042
ATOM    820  NE2 GLN    53      -1.104  11.549  -3.542
ATOM    821  HE1 GLN    53      -0.768  11.473  -2.594
ATOM    822  HE2 GLN    53      -0.803  12.306  -4.135
ATOM    823  OE1 GLN    53      -2.245   9.583  -3.336
ATOM    824  HA  GLN    53      -4.323  10.333  -7.269
ATOM    825  HB1 GLN    53      -3.980   9.059  -5.258
ATOM    826  HB2 GLN    53      -2.487   8.435  -5.891
ATOM    827  HG1 GLN    53      -1.478  10.725  -6.158
ATOM    828  HG2 GLN    53      -3.091  11.302  -5.511
ATOM    829  O   GLN    53      -2.373  10.443  -8.807
ATOM    830  N   SER    54      -2.420   8.255  -9.045
ATOM    831  CA  SER    54      -1.444   8.316 -10.146
ATOM    832  C   SER    54      -1.932   9.057 -11.405
ATOM    833  HN  SER    54      -2.781   7.356  -8.759
ATOM    834  CB  SER    54      -0.943   6.928 -10.520
ATOM    835  OG  SER    54      -1.957   6.049 -10.940
ATOM    836  HG  SER    54      -2.524   5.913 -10.171
ATOM    837  HA  SER    54      -0.546   8.833  -9.808
ATOM    838  HB1 SER    54      -0.274   7.134 -11.355
ATOM    839  HB2 SER    54      -0.389   6.459  -9.707
ATOM    840  O   SER    54      -1.113   9.505 -12.223
ATOM    841  N   HIS    55      -3.253   9.199 -11.552
ATOM    842  CA  HIS    55      -3.829   9.899 -12.714
ATOM    843  C   HIS    55      -4.291  11.324 -12.473
ATOM    844  HN  HIS    55      -3.881   8.820 -10.856
ATOM    845  CB  HIS    55      -4.921   9.056 -13.363
ATOM    846  CG  HIS    55      -4.396   7.809 -14.017
ATOM    847  ND1 HIS    55      -4.891   6.588 -13.748
ATOM    848  CE1 HIS    55      -4.215   5.663 -14.464
ATOM    849  NE2 HIS    55      -3.275   6.297 -15.182
ATOM    850  HE  HIS    55      -4.484   4.610 -14.385
ATOM    851  CD2 HIS    55      -3.354   7.621 -14.929
ATOM    852  HNE HIS    55      -2.621   5.847 -15.806
ATOM    853  HD  HIS    55      -2.666   8.311 -15.417
ATOM    854  HA  HIS    55      -3.087   9.954 -13.509
ATOM    855  HB1 HIS    55      -5.644   8.751 -12.606
ATOM    856  HB2 HIS    55      -5.426   9.643 -14.131
ATOM    857  O   HIS    55      -5.003  11.910 -13.300
ATOM    858  N   LEU    56      -3.869  11.913 -11.362
ATOM    859  CA  LEU    56      -4.227  13.304 -11.069
ATOM    860  C   LEU    56      -3.058  14.307 -11.271
ATOM    861  HN  LEU    56      -3.295  11.400 -10.709
ATOM    862  CB  LEU    56      -4.830  13.411  -9.654
ATOM    863  CG  LEU    56      -6.113  12.618  -9.327
ATOM    864  CD1 LEU    56      -6.473  12.713  -7.844
ATOM    865  CD2 LEU    56      -7.295  13.062 -10.187
ATOM    866  HA  LEU    56      -5.039  13.617 -11.725
ATOM    867  HB1 LEU    56      -4.101  13.066  -8.921
ATOM    868  HB2 LEU    56      -5.090  14.449  -9.447
ATOM    869  HG  LEU    56      -5.966  11.568  -9.577
ATOM    870  HD1 LEU    56      -7.382  12.142  -7.653
ATOM    871  HD2 LEU    56      -5.658  12.308  -7.245
ATOM    872  HD3 LEU    56      -6.637  13.757  -7.575
ATOM    873  HD4 LEU    56      -8.177  12.478  -9.923
ATOM    874  HD5 LEU    56      -7.495  14.119 -10.012
ATOM    875  HD6 LEU    56      -7.058  12.907 -11.239
ATOM    876  O   LEU    56      -1.958  14.116 -10.749
ATOM    877  N   ARG    57      -3.301  15.363 -12.036
ATOM    878  CA  ARG    57      -2.326  16.437 -12.166
ATOM    879  C   ARG    57      -2.970  17.737 -11.760
ATOM    880  HN  ARG    57      -4.175  15.429 -12.538
ATOM    881  CB  ARG    57      -1.841  16.619 -13.604
ATOM    882  CG  ARG    57      -1.173  15.423 -14.224
ATOM    883  CD  ARG    57       0.160  15.100 -13.580
ATOM    884  NE  ARG    57       0.306  13.656 -13.617
ATOM    885  CZ  ARG    57       1.045  12.990 -14.500
ATOM    886  HE  ARG    57      -0.247  13.268 -12.863
ATOM    887  NH1 ARG    57       1.765  13.636 -15.419
ATOM    888  H11 ARG    57       1.761  14.647 -15.461
ATOM    889  H12 ARG    57       2.338  13.166 -16.107
ATOM    890  NH2 ARG    57       1.065  11.663 -14.443
ATOM    891  H21 ARG    57       0.537  11.147 -13.751
ATOM    892  H22 ARG    57       1.607  11.101 -15.086
ATOM    893  HA  ARG    57      -1.472  16.233 -11.520
ATOM    894  HB1 ARG    57      -2.688  16.862 -14.245
ATOM    895  HB2 ARG    57      -1.113  17.429 -13.642
ATOM    896  HG1 ARG    57      -1.817  14.550 -14.115
ATOM    897  HG2 ARG    57      -0.996  15.614 -15.282
ATOM    898  HD1 ARG    57       0.960  15.584 -14.139
ATOM    899  HD2 ARG    57       0.164  15.463 -12.552
ATOM    900  O   ARG    57      -3.788  18.288 -12.503
ATOM    901  N   HIS    58      -2.604  18.245 -10.595
ATOM    902  CA  HIS    58      -3.076  19.556 -10.212
ATOM    903  C   HIS    58      -2.106  20.181  -9.225
ATOM    904  HN  HIS    58      -2.000  17.715  -9.984
ATOM    905  CB  HIS    58      -4.513  19.460  -9.683
ATOM    906  CG  HIS    58      -5.184  20.793  -9.479
ATOM    907  ND1 HIS    58      -4.857  21.629  -8.461
ATOM    908  CE1 HIS    58      -5.626  22.732  -8.519
ATOM    909  NE2 HIS    58      -6.457  22.603  -9.576
ATOM    910  HE  HIS    58      -5.502  23.523  -7.779
ATOM    911  CD2 HIS    58      -6.210  21.417 -10.184
ATOM    912  HNE HIS    58      -7.147  23.286  -9.858
ATOM    913  HD  HIS    58      -6.786  21.125 -11.062
ATOM    914  HA  HIS    58      -3.150  20.189 -11.096
ATOM    915  HB1 HIS    58      -5.125  18.899 -10.390
ATOM    916  HB2 HIS    58      -4.513  18.951  -8.719
ATOM    917  O   HIS    58      -1.589  19.504  -8.340
ATOM    918  N   PRO    59      -1.824  21.487  -9.373
ATOM    919  CA  PRO    59      -0.920  22.178  -8.443
ATOM    920  C   PRO    59      -1.279  22.063  -6.953
ATOM    921  CB  PRO    59      -1.009  23.644  -8.891
ATOM    922  CG  PRO    59      -2.183  23.741  -9.815
ATOM    923  CD  PRO    59      -2.292  22.388 -10.446
ATOM    924  HA  PRO    59       0.086  21.773  -8.546
ATOM    925  HB1 PRO    59      -1.149  24.283  -8.019
ATOM    926  HB2 PRO    59      -0.089  23.925  -9.403
ATOM    927  HG1 PRO    59      -3.077  23.991  -9.243
ATOM    928  HG2 PRO    59      -1.999  24.518 -10.557
ATOM    929  HD1 PRO    59      -3.328  22.201 -10.729
ATOM    930  HD2 PRO    59      -1.661  22.349 -11.333
ATOM    931  O   PRO    59      -0.384  22.211  -6.108
ATOM    932  N   ASN    60      -2.551  21.805  -6.627
ATOM    933  CA  ASN    60      -2.963  21.570  -5.222
ATOM    934  C   ASN    60      -3.289  20.117  -4.894
ATOM    935  HN  ASN    60      -3.257  21.767  -7.349
ATOM    936  CB  ASN    60      -4.147  22.451  -4.829
ATOM    937  CG  ASN    60      -3.910  23.910  -5.141
ATOM    938  ND2 ASN    60      -2.986  24.543  -4.403
ATOM    939  HD1 ASN    60      -2.799  25.518  -4.580
ATOM    940  HD2 ASN    60      -2.497  24.033  -3.685
ATOM    941  OD1 ASN    60      -4.548  24.466  -6.042
ATOM    942  HA  ASN    60      -2.159  21.874  -4.551
ATOM    943  HB1 ASN    60      -5.036  22.131  -5.374
ATOM    944  HB2 ASN    60      -4.327  22.362  -3.757
ATOM    945  O   ASN    60      -3.910  19.825  -3.871
ATOM    946  N   ILE    61      -2.864  19.198  -5.751
ATOM    947  CA  ILE    61      -2.924  17.783  -5.390
ATOM    948  C   ILE    61      -1.506  17.207  -5.295
ATOM    949  HN  ILE    61      -2.501  19.480  -6.650
ATOM    950  CB  ILE    61      -3.812  17.003  -6.382
ATOM    951  CG1 ILE    61      -5.244  17.531  -6.289
ATOM    952  CG2 ILE    61      -3.747  15.494  -6.123
ATOM    953  CD1 ILE    61      -6.131  16.932  -7.346
ATOM    954  HA  ILE    61      -3.421  17.674  -4.426
ATOM    955  HB  ILE    61      -3.435  17.142  -7.395
ATOM    956  HG1 ILE    61      -5.661  17.283  -5.313
ATOM    957  HG2 ILE    61      -5.242  18.614  -6.418
ATOM    958  HG3 ILE    61      -4.384  14.974  -6.839
ATOM    959  HG4 ILE    61      -2.719  15.150  -6.235
ATOM    960  HG5 ILE    61      -4.093  15.284  -5.111
ATOM    961  HD1 ILE    61      -7.140  17.334  -7.245
ATOM    962  HD2 ILE    61      -5.740  17.179  -8.332
ATOM    963  HD3 ILE    61      -6.158  15.849  -7.227
ATOM    964  O   ILE    61      -0.690  17.481  -6.151
ATOM    965  N   LEU    62      -1.208  16.438  -4.249
ATOM    966  CA  LEU    62       0.135  15.882  -4.077
ATOM    967  C   LEU    62       0.392  14.824  -5.131
ATOM    968  HN  LEU    62      -1.917  16.232  -3.559
ATOM    969  CB  LEU    62       0.273  15.262  -2.691
ATOM    970  CG  LEU    62       1.744  15.032  -2.317
ATOM    971  CD1 LEU    62       2.453  16.367  -2.148
ATOM    972  CD2 LEU    62       1.899  14.200  -1.045
ATOM    973  HA  LEU    62       0.873  16.677  -4.177
ATOM    974  HB1 LEU    62      -0.170  15.927  -1.949
ATOM    975  HB2 LEU    62      -0.241  14.301  -2.669
ATOM    976  HG  LEU    62       2.235  14.463  -3.106
ATOM    977  HD1 LEU    62       3.496  16.194  -1.883
ATOM    978  HD2 LEU    62       2.404  16.926  -3.082
ATOM    979  HD3 LEU    62       1.967  16.939  -1.357
ATOM    980  HD4 LEU    62       2.958  14.067  -0.824
ATOM    981  HD5 LEU    62       1.417  14.714  -0.213
ATOM    982  HD6 LEU    62       1.432  13.226  -1.188
ATOM    983  O   LEU    62      -0.399  13.892  -5.246
ATOM    984  N   ARG    63       1.477  14.949  -5.897
ATOM    985  CA  ARG    63       1.772  13.986  -6.967
ATOM    986  C   ARG    63       2.179  12.663  -6.369
ATOM    987  HN  ARG    63       2.113  15.719  -5.744
ATOM    988  CB  ARG    63       2.938  14.465  -7.833
ATOM    989  CG  ARG    63       2.592  15.431  -8.941
ATOM    990  CD  ARG    63       1.814  14.750 -10.061
ATOM    991  NE  ARG    63       2.553  13.733 -10.828
ATOM    992  CZ  ARG    63       3.432  13.994 -11.811
ATOM    993  HE  ARG    63       2.279  12.823 -10.482
ATOM    994  NH1 ARG    63       3.732  15.261 -12.150
ATOM    995  H11 ARG    63       3.300  16.041 -11.670
ATOM    996  H12 ARG    63       4.387  15.500 -12.883
ATOM    997  NH2 ARG    63       4.034  12.982 -12.459
ATOM    998  H21 ARG    63       3.849  12.013 -12.233
ATOM    999  H22 ARG    63       4.701  13.136 -13.204
ATOM   1000  HA  ARG    63       0.884  13.844  -7.583
ATOM   1001  HB1 ARG    63       3.670  14.975  -7.207
ATOM   1002  HB2 ARG    63       3.407  13.609  -8.316
ATOM   1003  HG1 ARG    63       1.979  16.239  -8.541
ATOM   1004  HG2 ARG    63       3.508  15.845  -9.362
ATOM   1005  HD1 ARG    63       0.943  14.244  -9.643
ATOM   1006  HD2 ARG    63       1.486  15.498 -10.783
ATOM   1007  O   ARG    63       2.921  12.657  -5.387
ATOM   1008  N   LEU    64       1.716  11.551  -6.949
ATOM   1009  CA  LEU    64       2.329  10.230  -6.698
ATOM   1010  C   LEU    64       3.077   9.856  -7.964
ATOM   1011  HN  LEU    64       0.926  11.604  -7.577
ATOM   1012  CB  LEU    64       1.272   9.175  -6.368
ATOM   1013  CG  LEU    64       1.647   7.693  -6.275
ATOM   1014  CD1 LEU    64       1.069   7.015  -5.060
ATOM   1015  CD2 LEU    64       1.490   6.912  -7.548
ATOM   1016  HA  LEU    64       3.009  10.300  -5.849
ATOM   1017  HB1 LEU    64       0.789   9.433  -5.425
ATOM   1018  HB2 LEU    64       0.493   9.318  -7.117
ATOM   1019  HG  LEU    64       2.728   7.745  -6.144
ATOM   1020  HD1 LEU    64       1.375   7.519  -4.143
ATOM   1021  HD2 LEU    64       0.025   6.784  -5.272
ATOM   1022  HD3 LEU    64       1.614   6.072  -5.015
ATOM   1023  HD4 LEU    64       0.576   6.329  -7.661
ATOM   1024  HD5 LEU    64       1.422   7.536  -8.439
ATOM   1025  HD6 LEU    64       2.301   6.197  -7.687
ATOM   1026  O   LEU    64       2.474   9.769  -9.030
ATOM   1027  N   TYR    65       4.385   9.660  -7.865
ATOM   1028  CA  TYR    65       5.193   9.493  -9.064
ATOM   1029  C   TYR    65       5.201   8.055  -9.545
ATOM   1030  HN  TYR    65       4.820   9.627  -6.954
ATOM   1031  CB  TYR    65       6.628   9.978  -8.841
ATOM   1032  CG  TYR    65       6.727  11.457  -8.617
ATOM   1033  CD1 TYR    65       6.410  12.372  -9.646
ATOM   1034  CE1 TYR    65       6.494  13.745  -9.439
ATOM   1035  HD1 TYR    65       6.093  12.006 -10.622
ATOM   1036  CZ  TYR    65       6.910  14.195  -8.182
ATOM   1037  HE1 TYR    65       6.239  14.434 -10.244
ATOM   1038  CE2 TYR    65       7.251  13.315  -7.164
ATOM   1039  OH  TYR    65       7.017  15.533  -7.926
ATOM   1040  CD2 TYR    65       7.161  11.954  -7.386
ATOM   1041  HE2 TYR    65       7.586  13.700  -6.200
ATOM   1042  HD2 TYR    65       7.430  11.254  -6.595
ATOM   1043  HH  TYR    65       6.782  16.079  -8.680
ATOM   1044  HA  TYR    65       4.792  10.118  -9.862
ATOM   1045  HB1 TYR    65       7.046   9.485  -7.963
ATOM   1046  HB2 TYR    65       7.233   9.738  -9.715
ATOM   1047  O   TYR    65       5.654   7.777 -10.652
ATOM   1048  N   GLY    66       4.939   7.129  -8.626
ATOM   1049  CA  GLY    66       5.179   5.700  -8.839
ATOM   1050  C   GLY    66       5.137   4.903  -7.539
ATOM   1051  HN  GLY    66       4.556   7.403  -7.732
ATOM   1052  HA1 GLY    66       4.415   5.298  -9.504
ATOM   1053  HA2 GLY    66       6.162   5.559  -9.288
ATOM   1054  O   GLY    66       4.839   5.446  -6.462
ATOM   1055  N   TYR    67       5.443   3.617  -7.667
ATOM   1056  CA  TYR    67       5.335   2.653  -6.580
ATOM   1057  C   TYR    67       6.202   1.445  -6.868
ATOM   1058  HN  TYR    67       5.770   3.265  -8.556
ATOM   1059  CB  TYR    67       3.879   2.178  -6.429
ATOM   1060  CG  TYR    67       3.214   1.432  -7.566
ATOM   1061  CD1 TYR    67       3.240   0.020  -7.616
ATOM   1062  CE1 TYR    67       2.637  -0.685  -8.655
ATOM   1063  HD1 TYR    67       3.740  -0.544  -6.829
ATOM   1064  CZ  TYR    67       2.003   0.024  -9.668
ATOM   1065  HE1 TYR    67       2.667  -1.775  -8.663
ATOM   1066  CE2 TYR    67       1.961   1.427  -9.648
ATOM   1067  OH  TYR    67       1.419  -0.686 -10.691
ATOM   1068  CD2 TYR    67       2.566   2.122  -8.601
ATOM   1069  HE2 TYR    67       1.457   1.969 -10.449
ATOM   1070  HD2 TYR    67       2.537   3.212  -8.581
ATOM   1071  HH  TYR    67       1.020  -0.171 -11.396
ATOM   1072  HA  TYR    67       5.664   3.115  -5.649
ATOM   1073  HB1 TYR    67       3.810   1.507  -5.573
ATOM   1074  HB2 TYR    67       3.340   3.063  -6.091
ATOM   1075  O   TYR    67       6.563   1.223  -8.025
ATOM   1076  N   PHE    68       6.524   0.701  -5.807
ATOM   1077  CA  PHE    68       7.268  -0.573  -5.830
ATOM   1078  C   PHE    68       7.120  -1.296  -4.492
ATOM   1079  HN  PHE    68       6.252   1.001  -4.882
ATOM   1080  CB  PHE    68       8.753  -0.384  -6.175
ATOM   1081  CG  PHE    68       9.608   0.407  -5.232
ATOM   1082  CD1 PHE    68       9.627   1.802  -5.280
ATOM   1083  CE1 PHE    68      10.401   2.536  -4.392
ATOM   1084  HD1 PHE    68       9.029   2.330  -6.022
ATOM   1085  CZ  PHE    68      11.163   1.884  -3.439
ATOM   1086  HE1 PHE    68      10.407   3.625  -4.447
ATOM   1087  CE2 PHE    68      11.153   0.503  -3.378
ATOM   1088  HZ  PHE    68      11.770   2.458  -2.739
ATOM   1089  CD2 PHE    68      10.371  -0.229  -4.266
ATOM   1090  HE2 PHE    68      11.758  -0.014  -2.633
ATOM   1091  HD2 PHE    68      10.354  -1.317  -4.207
ATOM   1092  HA  PHE    68       6.875  -1.209  -6.624
ATOM   1093  HB1 PHE    68       9.204  -1.359  -6.360
ATOM   1094  HB2 PHE    68       8.789   0.113  -7.144
ATOM   1095  O   PHE    68       6.647  -0.702  -3.532
ATOM   1096  N   HIS    69       7.453  -2.575  -4.337
ATOM   1097  CA  HIS    69       7.325  -3.397  -3.110
ATOM   1098  C   HIS    69       8.398  -4.447  -3.069
ATOM   1099  HN  HIS    69       7.841  -3.090  -5.114
ATOM   1100  CB  HIS    69       5.941  -4.046  -2.995
ATOM   1101  CG  HIS    69       5.584  -5.164  -3.966
ATOM   1102  ND1 HIS    69       5.242  -6.402  -3.552
ATOM   1103  CE1 HIS    69       4.988  -7.175  -4.631
ATOM   1104  NE2 HIS    69       5.176  -6.429  -5.743
ATOM   1105  HE  HIS    69       4.689  -8.214  -4.499
ATOM   1106  CD2 HIS    69       5.550  -5.193  -5.373
ATOM   1107  HNE HIS    69       5.051  -6.759  -6.689
ATOM   1108  HD  HIS    69       5.762  -4.438  -6.130
ATOM   1109  HA  HIS    69       7.421  -2.759  -2.232
ATOM   1110  HB1 HIS    69       5.920  -4.352  -1.949
ATOM   1111  HB2 HIS    69       5.170  -3.283  -3.099
ATOM   1112  O   HIS    69       8.853  -4.908  -4.117
ATOM   1113  N   ASP    70       8.827  -4.808  -1.866
ATOM   1114  CA  ASP    70       9.865  -5.807  -1.657
ATOM   1115  C   ASP    70       9.196  -7.000  -0.959
ATOM   1116  HN  ASP    70       8.426  -4.383  -1.042
ATOM   1117  CB  ASP    70      11.033  -5.216  -0.859
ATOM   1118  CG  ASP    70      10.801  -4.694   0.563
ATOM   1119  OD1 ASP    70       9.843  -5.177   1.224
ATOM   1120  OD2 ASP    70      11.665  -3.923   1.019
ATOM   1121  HA  ASP    70      10.283  -6.104  -2.619
ATOM   1122  HB1 ASP    70      11.895  -5.850  -0.653
ATOM   1123  HB2 ASP    70      11.528  -4.485  -1.500
ATOM   1124  O   ASP    70       7.984  -7.213  -1.097
ATOM   1125  N   ALA    71       9.967  -7.782  -0.208
ATOM   1126  CA  ALA    71       9.422  -8.914   0.532
ATOM   1127  C   ALA    71       8.386  -8.522   1.584
ATOM   1128  HN  ALA    71      10.957  -7.596  -0.141
ATOM   1129  CB  ALA    71      10.548  -9.700   1.192
ATOM   1130  HA  ALA    71       8.935  -9.601  -0.160
ATOM   1131  HB1 ALA    71      10.224 -10.703   1.469
ATOM   1132  HB2 ALA    71      11.417  -9.901   0.565
ATOM   1133  HB3 ALA    71      11.031  -9.295   2.081
ATOM   1134  O   ALA    71       7.408  -9.226   1.793
ATOM   1135  N   THR    72       8.593  -7.360   2.190
ATOM   1136  CA  THR    72       7.893  -6.998   3.414
ATOM   1137  C   THR    72       7.197  -5.628   3.396
ATOM   1138  HN  THR    72       9.252  -6.701   1.801
ATOM   1139  CB  THR    72       8.830  -7.151   4.635
ATOM   1140  OG1 THR    72       8.365  -7.182   5.992
ATOM   1141  HG  THR    72       8.210  -8.081   6.293
ATOM   1142  CG2 THR    72       9.954  -6.106   4.581
ATOM   1143  HA  THR    72       7.117  -7.735   3.620
ATOM   1144  HB  THR    72       9.239  -8.162   4.640
ATOM   1145  HG1 THR    72       9.684  -5.050   4.569
ATOM   1146  HG2 THR    72      10.664  -6.156   5.407
ATOM   1147  HG3 THR    72      10.547  -6.375   3.707
ATOM   1148  O   THR    72       6.214  -5.442   4.130
ATOM   1149  N   ARG    73       7.614  -4.631   2.600
ATOM   1150  CA  ARG    73       7.118  -3.240   2.652
ATOM   1151  C   ARG    73       6.529  -2.828   1.323
ATOM   1152  HN  ARG    73       8.320  -4.810   1.900
ATOM   1153  CB  ARG    73       8.250  -2.296   3.008
ATOM   1154  CG  ARG    73       8.581  -2.482   4.471
ATOM   1155  CD  ARG    73      10.019  -2.222   4.864
ATOM   1156  NE  ARG    73      10.974  -3.029   4.116
ATOM   1157  CZ  ARG    73      12.284  -2.990   4.291
ATOM   1158  HE  ARG    73      10.453  -3.600   3.463
ATOM   1159  NH1 ARG    73      12.809  -2.171   5.203
ATOM   1160  H11 ARG    73      12.215  -1.575   5.765
ATOM   1161  H12 ARG    73      13.803  -2.100   5.379
ATOM   1162  NH2 ARG    73      13.060  -3.782   3.556
ATOM   1163  H21 ARG    73      12.680  -4.416   2.865
ATOM   1164  H22 ARG    73      14.068  -3.793   3.650
ATOM   1165  HA  ARG    73       6.347  -3.157   3.418
ATOM   1166  HB1 ARG    73       9.152  -2.421   2.408
ATOM   1167  HB2 ARG    73       8.007  -1.242   2.873
ATOM   1168  HG1 ARG    73       7.901  -1.763   4.929
ATOM   1169  HG2 ARG    73       8.433  -3.530   4.732
ATOM   1170  HD1 ARG    73      10.241  -1.172   4.672
ATOM   1171  HD2 ARG    73      10.155  -2.416   5.928
ATOM   1172  O   ARG    73       6.861  -3.400   0.275
ATOM   1173  N   VAL    74       5.684  -1.794   1.385
ATOM   1174  CA  VAL    74       5.166  -1.106   0.197
ATOM   1175  C   VAL    74       5.807   0.291   0.182
ATOM   1176  HN  VAL    74       5.374  -1.453   2.283
ATOM   1177  CB  VAL    74       3.617  -1.026   0.220
ATOM   1178  CG1 VAL    74       2.991  -0.209  -0.902
ATOM   1179  CG2 VAL    74       3.009  -2.416   0.295
ATOM   1180  HA  VAL    74       5.439  -1.667  -0.697
ATOM   1181  HB  VAL    74       3.401  -0.449   1.120
ATOM   1182  HG1 VAL    74       3.462   0.743  -1.145
ATOM   1183  HG2 VAL    74       3.069  -0.820  -1.801
ATOM   1184  HG3 VAL    74       1.940   0.016  -0.719
ATOM   1185  HG4 VAL    74       3.165  -3.142  -0.503
ATOM   1186  HG5 VAL    74       3.366  -2.921   1.192
ATOM   1187  HG6 VAL    74       1.944  -2.368   0.523
ATOM   1188  O   VAL    74       5.943   0.914   1.236
ATOM   1189  N   TYR    75       6.172   0.778  -1.007
ATOM   1190  CA  TYR    75       6.847   2.083  -1.190
ATOM   1191  C   TYR    75       6.004   2.838  -2.222
ATOM   1192  HN  TYR    75       5.989   0.245  -1.845
ATOM   1193  CB  TYR    75       8.301   1.891  -1.675
ATOM   1194  CG  TYR    75       9.126   1.013  -0.768
ATOM   1195  CD1 TYR    75       9.279  -0.348  -1.032
ATOM   1196  CE1 TYR    75      10.023  -1.167  -0.199
ATOM   1197  HD1 TYR    75       8.808  -0.788  -1.911
ATOM   1198  CZ  TYR    75      10.629  -0.627   0.913
ATOM   1199  HE1 TYR    75      10.124  -2.228  -0.428
ATOM   1200  CE2 TYR    75      10.494   0.724   1.197
ATOM   1201  OH  TYR    75      11.374  -1.438   1.743
ATOM   1202  CD2 TYR    75       9.744   1.533   0.360
ATOM   1203  HE2 TYR    75      10.979   1.147   2.077
ATOM   1204  HD2 TYR    75       9.632   2.593   0.584
ATOM   1205  HH  TYR    75      11.498  -2.338   1.432
ATOM   1206  HA  TYR    75       6.879   2.613  -0.238
ATOM   1207  HB1 TYR    75       8.348   1.524  -2.700
ATOM   1208  HB2 TYR    75       8.702   2.905  -1.676
ATOM   1209  O   TYR    75       5.924   2.438  -3.392
ATOM   1210  N   LEU    76       5.406   3.957  -1.828
ATOM   1211  CA  LEU    76       4.678   4.915  -2.649
ATOM   1212  C   LEU    76       5.611   6.129  -2.641
ATOM   1213  HN  LEU    76       5.429   4.222  -0.854
ATOM   1214  CB  LEU    76       3.298   5.196  -2.046
ATOM   1215  CG  LEU    76       2.352   4.056  -1.669
ATOM   1216  CD1 LEU    76       1.120   4.654  -1.006
ATOM   1217  CD2 LEU    76       2.010   3.102  -2.796
ATOM   1218  HA  LEU    76       4.529   4.501  -3.646
ATOM   1219  HB1 LEU    76       3.336   5.820  -1.153
ATOM   1220  HB2 LEU    76       2.802   5.826  -2.785
ATOM   1221  HG  LEU    76       2.970   3.561  -0.920
ATOM   1222  HD1 LEU    76       1.332   5.276  -0.136
ATOM   1223  HD2 LEU    76       0.477   5.250  -1.653
ATOM   1224  HD3 LEU    76       0.640   3.736  -0.667
ATOM   1225  HD4 LEU    76       2.900   2.846  -3.371
ATOM   1226  HD5 LEU    76       1.667   2.124  -2.458
ATOM   1227  HD6 LEU    76       1.357   3.669  -3.459
ATOM   1228  O   LEU    76       5.888   6.681  -1.578
ATOM   1229  N   ILE    77       6.041   6.515  -3.843
ATOM   1230  CA  ILE    77       6.935   7.634  -4.145
ATOM   1231  C   ILE    77       6.146   8.908  -4.410
ATOM   1232  HN  ILE    77       5.744   6.013  -4.667
ATOM   1233  CB  ILE    77       7.805   7.354  -5.391
ATOM   1234  CG1 ILE    77       8.363   5.939  -5.422
ATOM   1235  CG2 ILE    77       8.911   8.388  -5.603
ATOM   1236  CD1 ILE    77       8.966   5.556  -6.751
ATOM   1237  HA  ILE    77       7.601   7.806  -3.299
ATOM   1238  HB  ILE    77       7.182   7.329  -6.285
ATOM   1239  HG1 ILE    77       9.078   5.895  -4.600
ATOM   1240  HG2 ILE    77       7.560   5.226  -5.230
ATOM   1241  HG3 ILE    77       8.596   9.400  -5.856
ATOM   1242  HG4 ILE    77       9.526   8.550  -4.717
ATOM   1243  HG5 ILE    77       9.562   8.157  -6.446
ATOM   1244  HD1 ILE    77       9.964   5.903  -7.015
ATOM   1245  HD2 ILE    77       9.105   4.475  -6.756
ATOM   1246  HD3 ILE    77       8.243   5.840  -7.517
ATOM   1247  O   ILE    77       5.551   9.078  -5.480
ATOM   1248  N   LEU    78       6.187   9.819  -3.447
ATOM   1249  CA  LEU    78       5.369  11.034  -3.479
ATOM   1250  C   LEU    78       6.199  12.312  -3.616
ATOM   1251  HN  LEU    78       6.799   9.685  -2.655
ATOM   1252  CB  LEU    78       4.540  11.141  -2.188
ATOM   1253  CG  LEU    78       3.864   9.864  -1.686
ATOM   1254  CD1 LEU    78       3.594   9.988  -0.203
ATOM   1255  CD2 LEU    78       2.593   9.556  -2.460
ATOM   1256  HA  LEU    78       4.686  10.991  -4.328
ATOM   1257  HB1 LEU    78       5.180  11.473  -1.370
ATOM   1258  HB2 LEU    78       3.733  11.861  -2.332
ATOM   1259  HG  LEU    78       4.518   9.011  -1.866
ATOM   1260  HD1 LEU    78       3.112   9.079   0.157
ATOM   1261  HD2 LEU    78       4.535  10.134   0.327
ATOM   1262  HD3 LEU    78       2.939  10.841  -0.022
ATOM   1263  HD4 LEU    78       2.143   8.642  -2.072
ATOM   1264  HD5 LEU    78       1.889  10.382  -2.348
ATOM   1265  HD6 LEU    78       2.832   9.424  -3.515
ATOM   1266  O   LEU    78       7.393  12.321  -3.308
ATOM   1267  N   GLU    79       5.537  13.377  -4.075
ATOM   1268  CA  GLU    79       6.081  14.715  -4.100
ATOM   1269  C   GLU    79       6.447  15.182  -2.683
ATOM   1270  HN  GLU    79       4.598  13.269  -4.432
ATOM   1271  CB  GLU    79       5.076  15.649  -4.756
ATOM   1272  CG  GLU    79       5.181  17.120  -4.390
ATOM   1273  CD  GLU    79       4.155  17.980  -5.133
ATOM   1274  OE1 GLU    79       3.243  17.424  -5.818
ATOM   1275  OE2 GLU    79       4.250  19.235  -5.033
ATOM   1276  HA  GLU    79       6.978  14.731  -4.717
ATOM   1277  HB1 GLU    79       5.189  15.603  -5.839
ATOM   1278  HB2 GLU    79       4.065  15.346  -4.483
ATOM   1279  HG1 GLU    79       5.010  17.242  -3.320
ATOM   1280  HG2 GLU    79       6.175  17.488  -4.643
ATOM   1281  O   GLU    79       5.731  14.933  -1.721
ATOM   1282  NT  AME    80       7.592  15.833  -2.546
ATOM   1283  CT  AME    80       7.999  16.285  -1.239
ATOM   1284  HN  AME    80       8.170  16.008  -3.355
ATOM   1285  HT1 AME    80       8.958  16.797  -1.313
ATOM   1286  HT2 AME    80       7.251  16.972  -0.842
ATOM   1287  HT3 AME    80       8.095  15.429  -0.571
ATOM   1288  H1  ACE    81     -10.783  19.359 -11.727
ATOM   1289  CH3 ACE    81     -10.759  19.169 -10.654
ATOM   1290  C   ACE    81     -10.998  17.676 -10.349
ATOM   1291  H2  ACE    81     -11.536  19.767 -10.177
ATOM   1292  H3  ACE    81      -9.784  19.468 -10.269
ATOM   1293  O   ACE    81     -11.196  16.875 -11.274
ATOM   1294  N   CYS    82     -10.992  17.315  -9.062
ATOM   1295  CA  CYS    82     -11.311  15.954  -8.636
ATOM   1296  C   CYS    82     -12.678  15.496  -9.105
ATOM   1297  HN  CYS    82     -10.762  17.995  -8.351
ATOM   1298  CB  CYS    82     -11.288  15.852  -7.126
ATOM   1299  SG  CYS    82      -9.655  15.536  -6.448
ATOM   1300  HG  CYS    82     -10.075  15.523  -5.169
ATOM   1301  HA  CYS    82     -10.572  15.263  -9.041
ATOM   1302  HB1 CYS    82     -11.644  16.787  -6.692
ATOM   1303  HB2 CYS    82     -11.936  15.035  -6.806
ATOM   1304  O   CYS    82     -12.824  14.381  -9.623
ATOM   1305  N   HIS    83     -13.675  16.359  -8.904
ATOM   1306  CA  HIS    83     -15.048  16.058  -9.270
ATOM   1307  C   HIS    83     -15.244  15.951 -10.754
ATOM   1308  HN  HIS    83     -13.485  17.257  -8.483
ATOM   1309  CB  HIS    83     -16.013  17.056  -8.637
ATOM   1310  CG  HIS    83     -16.073  16.959  -7.119
ATOM   1311  ND1 HIS    83     -16.646  17.911  -6.344
ATOM   1312  CE1 HIS    83     -16.545  17.555  -5.041
ATOM   1313  NE2 HIS    83     -15.883  16.383  -4.976
ATOM   1314  HE  HIS    83     -16.970  18.195  -4.267
ATOM   1315  CD2 HIS    83     -15.578  15.985  -6.240
ATOM   1316  HNE HIS    83     -15.658  15.892  -4.123
ATOM   1317  HD  HIS    83     -15.040  15.051  -6.402
ATOM   1318  HA  HIS    83     -15.343  15.107  -8.826
ATOM   1319  HB1 HIS    83     -15.704  18.071  -8.888
ATOM   1320  HB2 HIS    83     -17.020  16.880  -9.016
ATOM   1321  O   HIS    83     -16.069  15.161 -11.203
ATOM   1322  N   SER    84     -14.464  16.714 -11.523
ATOM   1323  CA  SER    84     -14.471  16.639 -12.991
ATOM   1324  C   SER    84     -13.971  15.273 -13.511
ATOM   1325  HN  SER    84     -13.835  17.379 -11.096
ATOM   1326  CB  SER    84     -13.642  17.785 -13.597
ATOM   1327  OG  SER    84     -12.301  17.384 -13.827
ATOM   1328  HG  SER    84     -11.832  18.138 -14.205
ATOM   1329  HA  SER    84     -15.487  16.788 -13.358
ATOM   1330  HB1 SER    84     -14.082  18.089 -14.547
ATOM   1331  HB2 SER    84     -13.638  18.633 -12.912
ATOM   1332  O   SER    84     -14.183  14.927 -14.679
ATOM   1333  N   LYS    85     -13.289  14.520 -12.649
ATOM   1334  CA  LYS    85     -12.911  13.130 -12.949
ATOM   1335  C   LYS    85     -13.732  12.174 -12.103
ATOM   1336  HN  LYS    85     -13.016  14.903 -11.755
ATOM   1337  CB  LYS    85     -11.405  12.897 -12.727
ATOM   1338  CG  LYS    85     -10.521  13.689 -13.683
ATOM   1339  CD  LYS    85      -9.102  13.146 -13.725
ATOM   1340  CE  LYS    85      -8.539  13.083 -15.148
ATOM   1341  NZ  LYS    85      -8.426  14.406 -15.840
ATOM   1342  HZ1 LYS    85      -8.049  14.270 -16.766
ATOM   1343  HZ2 LYS    85      -7.814  15.011 -15.312
ATOM   1344  HZ3 LYS    85      -9.341  14.830 -15.908
ATOM   1345  HA  LYS    85     -13.094  12.923 -14.003
ATOM   1346  HB1 LYS    85     -11.137  13.194 -11.713
ATOM   1347  HB2 LYS    85     -11.176  11.841 -12.869
ATOM   1348  HG1 LYS    85     -10.936  13.637 -14.689
ATOM   1349  HG2 LYS    85     -10.479  14.730 -13.361
ATOM   1350  HD1 LYS    85      -8.449  13.789 -13.134
ATOM   1351  HD2 LYS    85      -9.087  12.137 -13.313
ATOM   1352  HE1 LYS    85      -7.537  12.656 -15.124
ATOM   1353  HE2 LYS    85      -9.185  12.460 -15.767
ATOM   1354  O   LYS    85     -13.355  11.026 -11.908
ATOM   1355  N   ARG    86     -14.852  12.677 -11.593
ATOM   1356  CA  ARG    86     -15.766  11.926 -10.706
ATOM   1357  C   ARG    86     -15.108  11.243  -9.480
ATOM   1358  HN  ARG    86     -15.119  13.627 -11.808
ATOM   1359  CB  ARG    86     -16.643  10.951 -11.516
ATOM   1360  CG  ARG    86     -17.670  11.628 -12.425
ATOM   1361  CD  ARG    86     -18.898  12.156 -11.674
ATOM   1362  NE  ARG    86     -19.999  11.184 -11.556
ATOM   1363  CZ  ARG    86     -21.172  11.428 -10.963
ATOM   1364  HE  ARG    86     -19.703  10.323 -11.997
ATOM   1365  NH1 ARG    86     -22.100  10.480 -10.906
ATOM   1366  H11 ARG    86     -21.932   9.567 -11.308
ATOM   1367  H12 ARG    86     -23.004  10.613 -10.469
ATOM   1368  NH2 ARG    86     -21.417  12.613 -10.412
ATOM   1369  H21 ARG    86     -20.736  13.362 -10.421
ATOM   1370  H22 ARG    86     -22.295  12.828  -9.956
ATOM   1371  HA  ARG    86     -16.523  12.602 -10.307
ATOM   1372  HB1 ARG    86     -16.010  10.338 -12.156
ATOM   1373  HB2 ARG    86     -17.199  10.309 -10.833
ATOM   1374  HG1 ARG    86     -17.207  12.476 -12.929
ATOM   1375  HG2 ARG    86     -18.025  10.914 -13.168
ATOM   1376  HD1 ARG    86     -18.612  12.438 -10.661
ATOM   1377  HD2 ARG    86     -19.296  13.027 -12.194
ATOM   1378  O   ARG    86     -15.598  10.228  -8.960
ATOM   1379  N   VAL    87     -14.014  11.833  -9.016
ATOM   1380  CA  VAL    87     -13.294  11.353  -7.850
ATOM   1381  C   VAL    87     -13.747  12.136  -6.607
ATOM   1382  HN  VAL    87     -13.651  12.653  -9.480
ATOM   1383  CB  VAL    87     -11.771  11.543  -8.058
ATOM   1384  CG1 VAL    87     -11.003  11.201  -6.789
ATOM   1385  CG2 VAL    87     -11.269  10.718  -9.237
ATOM   1386  HA  VAL    87     -13.501  10.293  -7.705
ATOM   1387  HB  VAL    87     -11.567  12.581  -8.322
ATOM   1388  HG1 VAL    87      -9.936  11.342  -6.960
ATOM   1389  HG2 VAL    87     -11.330  11.853  -5.979
ATOM   1390  HG3 VAL    87     -11.193  10.163  -6.517
ATOM   1391  HG4 VAL    87     -10.197  10.872  -9.358
ATOM   1392  HG5 VAL    87     -11.466   9.662  -9.052
ATOM   1393  HG6 VAL    87     -11.786  11.030 -10.145
ATOM   1394  O   VAL    87     -13.702  13.368  -6.603
ATOM   1395  N   ILE    88     -14.190  11.438  -5.560
ATOM   1396  CA  ILE    88     -14.461  12.099  -4.255
ATOM   1397  C   ILE    88     -13.421  11.688  -3.200
ATOM   1398  HN  ILE    88     -14.346  10.444  -5.649
ATOM   1399  CB  ILE    88     -15.922  11.912  -3.714
ATOM   1400  CG1 ILE    88     -16.355  10.437  -3.681
ATOM   1401  CG2 ILE    88     -16.932  12.758  -4.496
ATOM   1402  CD1 ILE    88     -17.699  10.196  -3.004
ATOM   1403  HA  ILE    88     -14.422  13.181  -4.380
ATOM   1404  HB  ILE    88     -15.987  12.303  -2.698
ATOM   1405  HG1 ILE    88     -16.439  10.060  -4.700
ATOM   1406  HG2 ILE    88     -15.614   9.852  -3.136
ATOM   1407  HG3 ILE    88     -17.931  12.600  -4.090
ATOM   1408  HG4 ILE    88     -16.669  13.812  -4.409
ATOM   1409  HG5 ILE    88     -16.917  12.465  -5.546
ATOM   1410  HD1 ILE    88     -17.931   9.131  -3.023
ATOM   1411  HD2 ILE    88     -17.653  10.539  -1.970
ATOM   1412  HD3 ILE    88     -18.477  10.746  -3.533
ATOM   1413  O   ILE    88     -13.029  10.524  -3.129
ATOM   1414  N   HIS    89     -12.963  12.641  -2.393
ATOM   1415  CA  HIS    89     -11.827  12.371  -1.516
ATOM   1416  C   HIS    89     -12.240  11.759  -0.203
ATOM   1417  HN  HIS    89     -13.404  13.550  -2.389
ATOM   1418  CB  HIS    89     -10.942  13.605  -1.325
ATOM   1419  CG  HIS    89      -9.727  13.351  -0.464
ATOM   1420  ND1 HIS    89      -9.810  13.159   0.873
ATOM   1421  CE1 HIS    89      -8.569  12.935   1.380
ATOM   1422  NE2 HIS    89      -7.689  12.997   0.365
ATOM   1423  HE  HIS    89      -8.442  12.749   2.447
ATOM   1424  CD2 HIS    89      -8.370  13.253  -0.789
ATOM   1425  HNE HIS    89      -6.691  12.873   0.456
ATOM   1426  HD  HIS    89      -7.831  13.342  -1.732
ATOM   1427  HA  HIS    89     -11.145  11.678  -2.007
ATOM   1428  HB1 HIS    89     -10.586  13.951  -2.295
ATOM   1429  HB2 HIS    89     -11.520  14.397  -0.847
ATOM   1430  O   HIS    89     -11.734  10.682   0.171
ATOM   1431  N   ARN    90     -13.128  12.447   0.523
ATOM   1432  CA  ARN    90     -13.809  11.897   1.713
ATOM   1433  C   ARN    90     -13.028  11.856   3.032
ATOM   1434  HN  ARN    90     -13.362  13.395   0.264
ATOM   1435  CB  ARN    90     -14.359  10.488   1.441
ATOM   1436  CG  ARN    90     -15.310  10.359   0.256
ATOM   1437  CD  ARN    90     -15.930   8.958   0.162
ATOM   1438  NE  ARN    90     -15.062   7.874   0.660
ATOM   1439  CZ  ARN    90     -15.477   6.636   0.940
ATOM   1440  HE  ARN    90     -14.123   8.242   0.745
ATOM   1441  NH1 ARN    90     -16.751   6.311   0.773
ATOM   1442  H11 ARN    90     -17.418   6.993   0.434
ATOM   1443  NH2 ARN    90     -14.625   5.726   1.403
ATOM   1444  H21 ARN    90     -13.647   5.935   1.558
ATOM   1445  H22 ARN    90     -14.909   4.780   1.624
ATOM   1446  HA  ARN    90     -14.699  12.488   1.929
ATOM   1447  HB1 ARN    90     -13.532   9.807   1.241
ATOM   1448  HB2 ARN    90     -14.913  10.139   2.313
ATOM   1449  HG1 ARN    90     -16.120  11.082   0.359
ATOM   1450  HG2 ARN    90     -14.767  10.552  -0.669
ATOM   1451  HD1 ARN    90     -16.848   8.926   0.750
ATOM   1452  HD2 ARN    90     -16.158   8.730  -0.879
ATOM   1453  O   ARN    90     -13.616  11.591   4.078
ATOM   1454  N   ASP    91     -11.719  12.090   3.003
ATOM   1455  CA  ASP    91     -10.927  12.089   4.249
ATOM   1456  C   ASP    91     -10.052  13.354   4.397
ATOM   1457  HN  ASP    91     -11.261  12.270   2.121
ATOM   1458  CB  ASP    91     -10.120  10.766   4.415
ATOM   1459  CG  ASP    91      -9.496  10.607   5.826
ATOM   1460  OD1 ASP    91     -10.159  10.926   6.844
ATOM   1461  OD2 ASP    91      -8.335  10.151   5.917
ATOM   1462  HA  ASP    91     -11.599  12.044   5.107
ATOM   1463  HB1 ASP    91     -10.780   9.914   4.248
ATOM   1464  HB2 ASP    91      -9.307  10.743   3.690
ATOM   1465  O   ASP    91      -8.849  13.274   4.709
ATOM   1466  N   ILE    92     -10.676  14.518   4.197
ATOM   1467  CA  ILE    92      -9.970  15.797   4.241
ATOM   1468  C   ILE    92      -9.778  16.258   5.695
ATOM   1469  HN  ILE    92     -11.669  14.530   4.008
ATOM   1470  CB  ILE    92     -10.713  16.875   3.431
ATOM   1471  CG1 ILE    92     -11.087  16.361   2.054
ATOM   1472  CG2 ILE    92      -9.829  18.097   3.246
ATOM   1473  CD1 ILE    92     -10.002  16.593   1.024
ATOM   1474  HA  ILE    92      -8.992  15.689   3.773
ATOM   1475  HB  ILE    92     -11.625  17.161   3.956
ATOM   1476  HG1 ILE    92     -11.273  15.288   2.104
ATOM   1477  HG2 ILE    92     -11.987  16.869   1.708
ATOM   1478  HG3 ILE    92     -10.367  18.852   2.672
ATOM   1479  HG4 ILE    92      -9.564  18.505   4.222
ATOM   1480  HG5 ILE    92      -8.923  17.813   2.712
ATOM   1481  HD1 ILE    92     -10.328  16.204   0.059
ATOM   1482  HD2 ILE    92      -9.806  17.662   0.937
ATOM   1483  HD3 ILE    92      -9.092  16.081   1.334
ATOM   1484  O   ILE    92     -10.716  16.687   6.350
ATOM   1485  N   LYN    93      -8.563  16.148   6.204
ATOM   1486  CA  LYN    93      -8.274  16.544   7.560
ATOM   1487  C   LYN    93      -7.031  17.385   7.429
ATOM   1488  HN  LYN    93      -7.813  15.779   5.637
ATOM   1489  CB  LYN    93      -7.872  15.349   8.440
ATOM   1490  CG  LYN    93      -8.823  14.187   8.684
ATOM   1491  CD  LYN    93      -7.913  13.059   9.180
ATOM   1492  CE  LYN    93      -8.544  12.011  10.095
ATOM   1493  NZ  LYN    93      -9.309  10.939   9.369
ATOM   1494  HZ1 LYN    93      -9.694  10.288  10.039
ATOM   1495  HZ2 LYN    93      -8.688  10.449   8.741
ATOM   1496  HA  LYN    93      -9.115  17.110   7.961
ATOM   1497  HB1 LYN    93      -6.993  14.865   8.017
ATOM   1498  HB2 LYN    93      -7.645  15.699   9.447
ATOM   1499  HG1 LYN    93      -9.565  14.474   9.430
ATOM   1500  HG2 LYN    93      -9.327  13.928   7.753
ATOM   1501  HD1 LYN    93      -7.522  12.505   8.327
ATOM   1502  HD2 LYN    93      -7.085  13.483   9.748
ATOM   1503  HE1 LYN    93      -7.764  11.513  10.670
ATOM   1504  HE2 LYN    93      -9.243  12.496  10.777
ATOM   1505  O   LYN    93      -6.186  17.117   6.557
ATOM   1506  N   PRO    94      -6.844  18.345   8.336
ATOM   1507  CA  PRO    94      -5.605  19.122   8.280
ATOM   1508  C   PRO    94      -4.333  18.286   8.230
ATOM   1509  CB  PRO    94      -5.649  19.940   9.570
ATOM   1510  CG  PRO    94      -7.108  20.108   9.806
ATOM   1511  CD  PRO    94      -7.711  18.785   9.436
ATOM   1512  HA  PRO    94      -5.608  19.747   7.387
ATOM   1513  HB1 PRO    94      -5.156  19.387  10.369
ATOM   1514  HB2 PRO    94      -5.137  20.890   9.417
ATOM   1515  HG1 PRO    94      -7.282  20.352  10.854
ATOM   1516  HG2 PRO    94      -7.488  20.915   9.179
ATOM   1517  HD1 PRO    94      -7.679  18.117  10.297
ATOM   1518  HD2 PRO    94      -8.747  18.931   9.129
ATOM   1519  O   PRO    94      -3.366  18.719   7.606
ATOM   1520  N   GLU    95      -4.305  17.114   8.864
ATOM   1521  CA  GLU    95      -3.085  16.292   8.802
ATOM   1522  C   GLU    95      -2.826  15.650   7.448
ATOM   1523  HN  GLU    95      -5.117  16.802   9.379
ATOM   1524  CB  GLU    95      -3.054  15.241   9.877
ATOM   1525  CG  GLU    95      -4.108  14.197   9.701
ATOM   1526  CD  GLU    95      -4.906  14.047  10.967
ATOM   1527  OE1 GLU    95      -5.508  15.071  11.399
ATOM   1528  OE2 GLU    95      -4.925  12.910  11.517
ATOM   1529  HA  GLU    95      -2.218  16.911   9.031
ATOM   1530  HB1 GLU    95      -2.087  14.740   9.868
ATOM   1531  HB2 GLU    95      -3.211  15.710  10.849
ATOM   1532  HG1 GLU    95      -4.777  14.488   8.891
ATOM   1533  HG2 GLU    95      -3.639  13.243   9.460
ATOM   1534  O   GLU    95      -1.738  15.146   7.241
ATOM   1535  N   ASN    96      -3.811  15.671   6.543
ATOM   1536  CA  ASN    96      -3.639  15.262   5.143
ATOM   1537  C   ASN    96      -3.524  16.433   4.186
ATOM   1538  HN  ASN    96      -4.734  15.981   6.813
ATOM   1539  CB  ASN    96      -4.853  14.496   4.665
ATOM   1540  CG  ASN    96      -4.989  13.150   5.308
ATOM   1541  ND2 ASN    96      -6.165  12.551   5.120
ATOM   1542  HD1 ASN    96      -6.325  11.642   5.526
ATOM   1543  HD2 ASN    96      -6.874  13.018   4.576
ATOM   1544  OD1 ASN    96      -4.056  12.633   5.956
ATOM   1545  HA  ASN    96      -2.730  14.669   5.047
ATOM   1546  HB1 ASN    96      -5.755  15.064   4.894
ATOM   1547  HB2 ASN    96      -4.786  14.342   3.588
ATOM   1548  O   ASN    96      -3.756  16.267   2.986
ATOM   1549  N   LEU    97      -3.235  17.620   4.700
ATOM   1550  CA  LEU    97      -3.069  18.791   3.856
ATOM   1551  C   LEU    97      -1.635  19.260   4.075
ATOM   1552  HN  LEU    97      -3.127  17.722   5.699
ATOM   1553  CB  LEU    97      -4.077  19.889   4.219
ATOM   1554  CG  LEU    97      -5.581  19.559   4.280
ATOM   1555  CD1 LEU    97      -6.427  20.804   4.486
ATOM   1556  CD2 LEU    97      -6.093  18.810   3.069
ATOM   1557  HA  LEU    97      -3.241  18.517   2.815
ATOM   1558  HB1 LEU    97      -3.851  20.277   5.212
ATOM   1559  HB2 LEU    97      -4.013  20.697   3.491
ATOM   1560  HG  LEU    97      -5.771  18.877   5.109
ATOM   1561  HD1 LEU    97      -7.481  20.526   4.523
ATOM   1562  HD2 LEU    97      -6.146  21.285   5.423
ATOM   1563  HD3 LEU    97      -6.264  21.496   3.660
ATOM   1564  HD4 LEU    97      -7.159  18.614   3.186
ATOM   1565  HD5 LEU    97      -5.931  19.411   2.174
ATOM   1566  HD6 LEU    97      -5.559  17.865   2.973
ATOM   1567  O   LEU    97      -1.207  19.479   5.204
ATOM   1568  NT  AME    98      -0.880  19.376   2.990
ATOM   1569  CT  AME    98       0.545  19.639   3.080
ATOM   1570  HN  AME    98      -1.298  19.281   2.076
ATOM   1571  HT1 AME    98       0.968  19.696   2.078
ATOM   1572  HT2 AME    98       0.708  20.585   3.597
ATOM   1573  HT3 AME    98       1.029  18.835   3.633
ATOM   1574  H1  ACE    99      -0.857  20.725  -0.634
ATOM   1575  CH3 ACE    99      -1.665  20.365  -1.271
ATOM   1576  C   ACE    99      -2.375  19.164  -0.635
ATOM   1577  H2  ACE    99      -1.247  20.072  -2.234
ATOM   1578  H3  ACE    99      -2.380  21.175  -1.417
ATOM   1579  O   ACE    99      -1.995  18.721   0.479
ATOM   1580  N   ILE   100      -3.390  18.636  -1.331
ATOM   1581  CA  ILE   100      -4.147  17.525  -0.770
ATOM   1582  C   ILE   100      -3.362  16.233  -0.868
ATOM   1583  HN  ILE   100      -3.625  19.011  -2.239
ATOM   1584  CB  ILE   100      -5.494  17.302  -1.472
ATOM   1585  CG1 ILE   100      -6.300  18.590  -1.492
ATOM   1586  CG2 ILE   100      -6.274  16.141  -0.814
ATOM   1587  CD1 ILE   100      -7.639  18.385  -2.177
ATOM   1588  HA  ILE   100      -4.363  17.725   0.280
ATOM   1589  HB  ILE   100      -5.321  16.976  -2.497
ATOM   1590  HG1 ILE   100      -6.479  18.923  -0.469
ATOM   1591  HG2 ILE   100      -5.746  19.358  -2.032
ATOM   1592  HG3 ILE   100      -7.225  16.003  -1.329
ATOM   1593  HG4 ILE   100      -5.689  15.225  -0.882
ATOM   1594  HG5 ILE   100      -6.461  16.376   0.234
ATOM   1595  HD1 ILE   100      -8.195  19.323  -2.177
ATOM   1596  HD2 ILE   100      -7.476  18.060  -3.204
ATOM   1597  HD3 ILE   100      -8.209  17.626  -1.642
ATOM   1598  O   ILE   100      -2.952  15.835  -1.945
ATOM   1599  N   ALA   101      -3.169  15.577   0.261
ATOM   1600  CA  ALA   101      -2.458  14.293   0.315
ATOM   1601  C   ALA   101      -3.390  13.155   0.710
ATOM   1602  HN  ALA   101      -3.517  15.959   1.129
ATOM   1603  CB  ALA   101      -1.307  14.376   1.304
ATOM   1604  HA  ALA   101      -2.037  14.069  -0.665
ATOM   1605  HB1 ALA   101      -0.786  13.419   1.337
ATOM   1606  HB2 ALA   101      -0.614  15.156   0.991
ATOM   1607  HB3 ALA   101      -1.695  14.612   2.295
ATOM   1608  O   ALA   101      -4.557  13.384   1.015
ATOM   1609  N   ASP   102      -2.879  11.933   0.702
ATOM   1610  CA  ASP   102      -3.627  10.791   1.224
ATOM   1611  C   ASP   102      -4.987  10.545   0.550
ATOM   1612  HN  ASP   102      -1.954  11.779   0.329
ATOM   1613  CB  ASP   102      -3.796  10.929   2.737
ATOM   1614  CG  ASP   102      -4.268   9.646   3.397
ATOM   1615  OD1 ASP   102      -4.233   8.572   2.745
ATOM   1616  OD2 ASP   102      -4.673   9.716   4.581
ATOM   1617  HA  ASP   102      -3.043   9.881   1.090
ATOM   1618  HB1 ASP   102      -2.842  11.202   3.187
ATOM   1619  HB2 ASP   102      -4.533  11.704   2.952
ATOM   1620  O   ASP   102      -6.042  11.032   0.990
ATOM   1621  N   PHE   103      -4.954   9.758  -0.508
ATOM   1622  CA  PHE   103      -6.174   9.391  -1.189
ATOM   1623  C   PHE   103      -6.634   8.003  -0.779
ATOM   1624  HN  PHE   103      -4.069   9.408  -0.846
ATOM   1625  CB  PHE   103      -5.994   9.530  -2.699
ATOM   1626  CG  PHE   103      -6.128  10.942  -3.173
ATOM   1627  CD1 PHE   103      -5.081  11.850  -3.016
ATOM   1628  CE1 PHE   103      -5.218  13.163  -3.437
ATOM   1629  HD1 PHE   103      -4.146  11.529  -2.559
ATOM   1630  CZ  PHE   103      -6.418  13.586  -4.005
ATOM   1631  HE1 PHE   103      -4.389  13.861  -3.323
ATOM   1632  CE2 PHE   103      -7.470  12.700  -4.155
ATOM   1633  HZ  PHE   103      -6.532  14.619  -4.333
ATOM   1634  CD2 PHE   103      -7.324  11.387  -3.733
ATOM   1635  HE2 PHE   103      -8.406  13.036  -4.602
ATOM   1636  HD2 PHE   103      -8.152  10.686  -3.837
ATOM   1637  HA  PHE   103      -6.959  10.105  -0.940
ATOM   1638  HB1 PHE   103      -5.002   9.178  -2.981
ATOM   1639  HB2 PHE   103      -6.750   8.935  -3.212
ATOM   1640  O   PHE   103      -7.306   7.304  -1.544
ATOM   1641  N   GLY   104      -6.276   7.635   0.450
ATOM   1642  CA  GLY   104      -6.558   6.323   1.018
ATOM   1643  C   GLY   104      -8.027   6.011   1.170
ATOM   1644  HN  GLY   104      -5.780   8.284   1.044
ATOM   1645  HA1 GLY   104      -6.135   5.550   0.377
ATOM   1646  HA2 GLY   104      -6.115   6.254   2.012
ATOM   1647  O   GLY   104      -8.417   4.839   1.135
ATOM   1648  N   TRP   105      -8.844   7.050   1.344
ATOM   1649  CA  TRP   105     -10.287   6.856   1.434
ATOM   1650  C   TRP   105     -11.032   7.271   0.175
ATOM   1651  HN  TRP   105      -8.463   7.983   1.415
ATOM   1652  CB  TRP   105     -10.868   7.478   2.717
ATOM   1653  CG  TRP   105     -10.581   6.640   3.963
ATOM   1654  CD1 TRP   105      -9.399   6.613   4.712
ATOM   1655  NE1 TRP   105      -9.491   5.719   5.756
ATOM   1656  HD1 TRP   105      -8.562   7.253   4.433
ATOM   1657  CE2 TRP   105     -10.701   5.105   5.770
ATOM   1658  HNE TRP   105      -8.766   5.531   6.433
ATOM   1659  CZ2 TRP   105     -11.232   4.141   6.634
ATOM   1660  CH2 TRP   105     -12.538   3.704   6.378
ATOM   1661  HZ2 TRP   105     -10.634   3.763   7.463
ATOM   1662  CZ3 TRP   105     -13.285   4.198   5.295
ATOM   1663  HH2 TRP   105     -13.002   2.961   7.028
ATOM   1664  CE3 TRP   105     -12.770   5.169   4.411
ATOM   1665  HZ3 TRP   105     -14.296   3.831   5.118
ATOM   1666  CD2 TRP   105     -11.468   5.641   4.628
ATOM   1667  HE3 TRP   105     -13.382   5.533   3.585
ATOM   1668  HA  TRP   105     -10.503   5.802   1.609
ATOM   1669  HB1 TRP   105     -10.433   8.465   2.872
ATOM   1670  HB2 TRP   105     -11.950   7.570   2.620
ATOM   1671  O   TRP   105     -12.246   7.048   0.084
ATOM   1672  N   SER   106     -10.319   7.831  -0.817
ATOM   1673  CA  SER   106     -10.934   8.270  -2.106
ATOM   1674  C   SER   106     -11.543   7.128  -2.957
ATOM   1675  HN  SER   106      -9.325   7.969  -0.704
ATOM   1676  CB  SER   106      -9.980   9.170  -2.941
ATOM   1677  OG  SER   106      -9.036   8.438  -3.717
ATOM   1678  HG  SER   106      -8.494   9.077  -4.195
ATOM   1679  HA  SER   106     -11.741   8.975  -1.903
ATOM   1680  HB1 SER   106     -10.565   9.779  -3.631
ATOM   1681  HB2 SER   106      -9.416   9.821  -2.272
ATOM   1682  O   SER   106     -11.139   5.966  -2.839
ATOM   1683  N   VAL   107     -12.515   7.477  -3.804
ATOM   1684  CA  VAL   107     -13.324   6.504  -4.553
ATOM   1685  C   VAL   107     -14.037   7.237  -5.703
ATOM   1686  HN  VAL   107     -12.724   8.454  -3.954
ATOM   1687  CB  VAL   107     -14.317   5.765  -3.599
ATOM   1688  CG1 VAL   107     -15.509   6.650  -3.213
ATOM   1689  CG2 VAL   107     -14.759   4.423  -4.172
ATOM   1690  HA  VAL   107     -12.677   5.726  -4.955
ATOM   1691  HB  VAL   107     -13.798   5.477  -2.685
ATOM   1692  HG1 VAL   107     -16.174   6.097  -2.549
ATOM   1693  HG2 VAL   107     -15.149   7.544  -2.703
ATOM   1694  HG3 VAL   107     -16.054   6.940  -4.112
ATOM   1695  HG4 VAL   107     -15.449   3.941  -3.479
ATOM   1696  HG5 VAL   107     -15.258   4.582  -5.128
ATOM   1697  HG6 VAL   107     -13.888   3.786  -4.319
ATOM   1698  O   VAL   107     -13.916   8.465  -5.810
ATOM   1699  N   HIS   108     -14.738   6.492  -6.568
ATOM   1700  CA  HIS   108     -15.600   7.072  -7.615
ATOM   1701  C   HIS   108     -17.040   7.224  -7.185
ATOM   1702  HN  HIS   108     -14.688   5.485  -6.518
ATOM   1703  CB  HIS   108     -15.505   6.266  -8.905
ATOM   1704  CG  HIS   108     -14.299   6.610  -9.739
ATOM   1705  ND1 HIS   108     -13.122   5.985  -9.594
ATOM   1706  CE1 HIS   108     -12.228   6.502 -10.467
ATOM   1707  NE2 HIS   108     -12.840   7.471 -11.166
ATOM   1708  HE  HIS   108     -11.211   6.112 -10.501
ATOM   1709  CD2 HIS   108     -14.117   7.567 -10.745
ATOM   1710  HNE HIS   108     -12.405   8.029 -11.886
ATOM   1711  HD  HIS   108     -14.785   8.303 -11.193
ATOM   1712  HA  HIS   108     -15.231   8.062  -7.883
ATOM   1713  HB1 HIS   108     -15.446   5.204  -8.667
ATOM   1714  HB2 HIS   108     -16.389   6.452  -9.516
ATOM   1715  O   HIS   108     -17.593   6.342  -6.522
ATOM   1716  N   ALA   109     -17.656   8.344  -7.573
ATOM   1717  CA  ALA   109     -19.015   8.727  -7.131
ATOM   1718  C   ALA   109     -20.140   8.173  -8.023
ATOM   1719  HN  ALA   109     -17.190   8.981  -8.202
ATOM   1720  CB  ALA   109     -19.123  10.250  -7.042
ATOM   1721  HA  ALA   109     -19.189   8.352  -6.122
ATOM   1722  HB1 ALA   109     -20.126  10.525  -6.716
ATOM   1723  HB2 ALA   109     -18.393  10.625  -6.325
ATOM   1724  HB3 ALA   109     -18.928  10.687  -8.021
ATOM   1725  O   ALA   109     -19.952   8.063  -9.234
ATOM   1726  N   PRO   110     -21.315   7.833  -7.439
ATOM   1727  CA  PRO   110     -21.697   7.783  -6.018
ATOM   1728  C   PRO   110     -21.252   6.482  -5.335
ATOM   1729  CB  PRO   110     -23.226   7.874  -6.071
ATOM   1730  CG  PRO   110     -23.589   7.260  -7.376
ATOM   1731  CD  PRO   110     -22.492   7.672  -8.318
ATOM   1732  HA  PRO   110     -21.235   8.616  -5.487
ATOM   1733  HB1 PRO   110     -23.653   7.326  -5.231
ATOM   1734  HB2 PRO   110     -23.531   8.919  -6.014
ATOM   1735  HG1 PRO   110     -23.640   6.177  -7.267
ATOM   1736  HG2 PRO   110     -24.560   7.638  -7.698
ATOM   1737  HD1 PRO   110     -22.344   6.894  -9.066
ATOM   1738  HD2 PRO   110     -22.768   8.604  -8.812
ATOM   1739  O   PRO   110     -20.783   5.568  -6.019
ATOM   1740  N   SER   111     -21.408   6.399  -4.009
ATOM   1741  CA  SER   111     -20.804   5.313  -3.221
ATOM   1742  C   SER   111     -21.442   5.076  -1.832
ATOM   1743  HN  SER   111     -21.955   7.096  -3.523
ATOM   1744  CB  SER   111     -19.293   5.575  -3.064
ATOM   1745  OG  SER   111     -18.603   4.414  -2.635
ATOM   1746  HG  SER   111     -17.669   4.642  -2.556
ATOM   1747  HA  SER   111     -20.893   4.374  -3.767
ATOM   1748  HB1 SER   111     -18.877   5.888  -4.021
ATOM   1749  HB2 SER   111     -19.135   6.361  -2.325
ATOM   1750  O   SER   111     -22.207   5.929  -1.339
ATOM   1751  N   SER   112     -21.129   3.902  -1.248
ATOM   1752  CA  SER   112     -21.359   3.532   0.178
ATOM   1753  C   SER   112     -20.048   2.981   0.796
ATOM   1754  HN  SER   112     -20.694   3.171  -1.792
ATOM   1755  CB  SER   112     -22.503   2.515   0.322
ATOM   1756  OG  SER   112     -23.773   3.122   0.116
ATOM   1757  HG  SER   112     -24.445   2.437   0.219
ATOM   1758  HA  SER   112     -21.678   4.413   0.736
ATOM   1759  HB1 SER   112     -22.379   1.721  -0.414
ATOM   1760  HB2 SER   112     -22.486   2.087   1.325
ATOM   1761  O   SER   112     -19.036   2.890   0.100
ATOM   1762  NT  AME   113     -20.052   2.595   2.075
ATOM   1763  CT  AME   113     -18.789   2.263   2.751
ATOM   1764  HN  AME   113     -20.926   2.532   2.578
ATOM   1765  HT1 AME   113     -18.994   1.973   3.782
ATOM   1766  HT2 AME   113     -18.304   1.437   2.231
ATOM   1767  HT3 AME   113     -18.133   3.133   2.743
TER   
ATOM   1768  C00 UNK   114      -0.262  -6.618   1.798
ATOM   1769  C01 UNK   114       0.170  -7.950   1.533
ATOM   1770  C02 UNK   114      -0.023  -5.614   0.858
ATOM   1771  H03 UNK   114      -0.939  -6.370   2.598
ATOM   1772  C04 UNK   114       0.921  -8.101   0.329
ATOM   1773  H05 UNK   114      -0.224  -8.736   2.128
ATOM   1774  C06 UNK   114       1.157  -7.065  -0.625
ATOM   1775  H07 UNK   114       1.007  -9.118  -0.014
ATOM   1776  C08 UNK   114       1.796  -7.337  -1.835
ATOM   1777  C09 UNK   114       0.688  -5.768  -0.365
ATOM   1778  C0A UNK   114       1.789  -6.302  -2.845
ATOM   1779  C0B UNK   114       2.467  -8.639  -2.149
ATOM   1780  C0C UNK   114       1.402  -5.019  -2.491
ATOM   1781  H0D UNK   114       2.084  -6.489  -3.843
ATOM   1782  C0E UNK   114       1.420  -3.885  -3.440
ATOM   1783  N0F UNK   114       0.805  -4.757  -1.289
ATOM   1784  C0G UNK   114       0.573  -2.793  -3.204
ATOM   1785  C0H UNK   114       2.176  -3.852  -4.608
ATOM   1786  C0I UNK   114       0.614  -1.614  -3.990
ATOM   1787  H0J UNK   114      -0.171  -2.782  -2.409
ATOM   1788  C0K UNK   114      -0.292  -0.453  -3.686
ATOM   1789  C0M UNK   114       1.518  -1.530  -5.041
ATOM   1790  H0N UNK   114      -0.164   0.037  -2.734
ATOM   1791  H0O UNK   114      -1.302  -0.916  -3.639
ATOM   1792  H0P UNK   114      -0.274   0.229  -4.534
ATOM   1793  C0Q UNK   114       2.215  -2.691  -5.405
ATOM   1794  H0R UNK   114       1.524  -0.605  -5.700
ATOM   1795  H0S UNK   114       2.800  -2.657  -6.326
ATOM   1796  H0T UNK   114       2.925  -4.669  -4.668
ATOM   1797  H0U UNK   114      -0.494  -4.647   1.004
ATOM   1798  O0V UNK   114       2.489  -8.981  -3.354
ATOM   1799  O0W UNK   114       3.090  -9.290  -1.305
TER   
TER   
ATOM   1800  O00 WTR   116     -15.186 -14.491  -9.790
ATOM   1801  H01 WTR   116     -14.747 -15.215 -10.237
ATOM   1802  H02 WTR   116     -15.493 -13.923 -10.497
TER   
ATOM   1803  O00 WTR   117      -1.222 -20.130 -13.839
ATOM   1804  H01 WTR   117      -0.883 -19.595 -14.557
ATOM   1805  H02 WTR   117      -1.861 -20.710 -14.254
TER   
ATOM   1806  O00 WTR   118      -8.009 -16.292 -15.709
ATOM   1807  H01 WTR   118      -7.865 -15.446 -15.285
ATOM   1808  H02 WTR   118      -7.217 -16.794 -15.517
TER   
ATOM   1809  O00 WTR   119      -0.604 -18.276 -15.840
ATOM   1810  H01 WTR   119      -0.893 -17.949 -16.692
ATOM   1811  H02 WTR   119       0.347 -18.165 -15.851
TER   
ATOM   1812  O00 WTR   120      -2.435 -19.994 -10.573
ATOM   1813  H01 WTR   120      -2.397 -19.569  -9.716
ATOM   1814  H02 WTR   120      -3.275 -20.452 -10.576
TER   
ATOM   1815  O00 WTR   121      -0.768 -21.053 -17.744
ATOM   1816  H01 WTR   121      -0.821 -20.100 -17.673
ATOM   1817  H02 WTR   121       0.140 -21.260 -17.524
TER   
ATOM   1818  O00 WTR   122      -5.898 -25.729  -8.669
ATOM   1819  H01 WTR   122      -5.786 -26.623  -8.991
ATOM   1820  H02 WTR   122      -6.509 -25.326  -9.285
TER   
ATOM   1821  O00 WTR   123      -8.417 -25.083  -6.312
ATOM   1822  H01 WTR   123      -7.980 -25.781  -5.824
ATOM   1823  H02 WTR   123      -7.814 -24.342  -6.262
TER   
ATOM   1824  O00 WTR   124      -2.954 -21.146 -15.551
ATOM   1825  H01 WTR   124      -3.662 -20.691 -16.008
ATOM   1826  H02 WTR   124      -2.255 -21.215 -16.201
TER   
ATOM   1827  O00 WTR   125      -9.118 -17.215  -9.424
ATOM   1828  H01 WTR   125      -8.866 -18.026  -8.982
ATOM   1829  H02 WTR   125      -9.662 -17.501 -10.158
TER   
ATOM   1830  O00 WTR   126      -3.027  -9.854  -4.364
ATOM   1831  H01 WTR   126      -2.736 -10.747  -4.181
ATOM   1832  H02 WTR   126      -2.264  -9.309  -4.171
TER   
ATOM   1833  O00 WTR   127     -12.186 -16.541 -13.560
ATOM   1834  H01 WTR   127     -11.639 -16.050 -12.947
ATOM   1835  H02 WTR   127     -12.357 -15.927 -14.274
TER   
ATOM   1836  O00 WTR   128       1.806 -16.521 -15.810
ATOM   1837  H01 WTR   128       1.226 -15.943 -15.313
ATOM   1838  H02 WTR   128       2.609 -16.560 -15.291
TER   
ATOM   1839  O00 WTR   129      -7.327 -16.084 -12.270
ATOM   1840  H01 WTR   129      -6.705 -15.356 -12.281
ATOM   1841  H02 WTR   129      -6.940 -16.721 -11.669
TER   
ATOM   1842  O00 WTR   130      -4.594 -19.281 -13.233
ATOM   1843  H01 WTR   130      -3.643 -19.179 -13.260
ATOM   1844  H02 WTR   130      -4.755 -19.841 -12.474
TER   
ATOM   1845  O00 WTR   131       0.020 -14.617 -14.569
ATOM   1846  H01 WTR   131       0.349 -14.229 -13.758
ATOM   1847  H02 WTR   131      -0.311 -13.873 -15.073
TER   
ATOM   1848  O00 WTR   132      -4.788 -23.205  -8.380
ATOM   1849  H01 WTR   132      -4.646 -24.140  -8.526
ATOM   1850  H02 WTR   132      -4.273 -23.003  -7.599
TER   
ATOM   1851  O00 WTR   133       6.010 -17.828 -13.087
ATOM   1852  H01 WTR   133       5.747 -18.140 -12.221
ATOM   1853  H02 WTR   133       6.824 -17.349 -12.933
TER   
ATOM   1854  O00 WTR   134       3.622 -21.318 -20.687
ATOM   1855  H01 WTR   134       2.679 -21.336 -20.853
ATOM   1856  H02 WTR   134       3.853 -20.390 -20.714
TER   
ATOM   1857  O00 WTR   135       4.673 -13.840 -13.865
ATOM   1858  H01 WTR   135       4.103 -13.782 -13.098
ATOM   1859  H02 WTR   135       4.677 -14.770 -14.091
TER   
ATOM   1860  O00 WTR   136       5.135 -24.448  -6.998
ATOM   1861  H01 WTR   136       4.565 -23.736  -6.706
ATOM   1862  H02 WTR   136       5.112 -25.083  -6.282
TER   
ATOM   1863  O00 WTR   137       0.841 -21.294 -20.502
ATOM   1864  H01 WTR   137       1.094 -21.681 -19.664
ATOM   1865  H02 WTR   137       0.043 -21.761 -20.750
TER   
ATOM   1866  O00 WTR   138      -3.321 -26.075 -14.724
ATOM   1867  H01 WTR   138      -3.543 -25.145 -14.768
ATOM   1868  H02 WTR   138      -2.922 -26.267 -15.572
TER   
ATOM   1869  O00 WTR   139       2.397 -24.910 -14.700
ATOM   1870  H01 WTR   139       2.343 -25.407 -13.883
ATOM   1871  H02 WTR   139       1.489 -24.827 -14.991
TER   
ATOM   1872  O00 WTR   140       5.204 -15.980 -21.238
ATOM   1873  H01 WTR   140       6.053 -15.548 -21.148
ATOM   1874  H02 WTR   140       4.564 -15.282 -21.097
TER   
ATOM   1875  O00 WTR   141       6.862 -19.950 -14.558
ATOM   1876  H01 WTR   141       6.532 -19.248 -13.998
ATOM   1877  H02 WTR   141       6.134 -20.568 -14.622
TER   
ATOM   1878  O00 WTR   142      -2.015 -16.727 -13.881
ATOM   1879  H01 WTR   142      -1.583 -17.251 -14.555
ATOM   1880  H02 WTR   142      -1.561 -15.885 -13.903
TER   
ATOM   1881  O00 WTR   143       4.442 -21.194 -17.912
ATOM   1882  H01 WTR   143       5.193 -20.612 -18.028
ATOM   1883  H02 WTR   143       4.101 -21.326 -18.796
TER   
ATOM   1884  O00 WTR   144      -4.081 -23.198 -13.888
ATOM   1885  H01 WTR   144      -3.770 -22.593 -14.562
ATOM   1886  H02 WTR   144      -3.297 -23.422 -13.386
TER   
ATOM   1887  O00 WTR   145       9.949 -19.608 -14.956
ATOM   1888  H01 WTR   145       9.031 -19.854 -14.842
ATOM   1889  H02 WTR   145       9.922 -18.829 -15.512
TER   
ATOM   1890  O00 WTR   146       8.379 -24.310 -16.595
ATOM   1891  H01 WTR   146       7.483 -24.417 -16.276
ATOM   1892  H02 WTR   146       8.330 -23.575 -17.206
TER   
ATOM   1893  O00 WTR   147       3.651 -19.900  -8.527
ATOM   1894  H01 WTR   147       4.270 -20.385  -9.072
ATOM   1895  H02 WTR   147       3.109 -19.416  -9.151
TER   
ATOM   1896  O00 WTR   148      -4.792 -16.105 -14.448
ATOM   1897  H01 WTR   148      -5.191 -16.970 -14.537
ATOM   1898  H02 WTR   148      -3.867 -16.283 -14.276
TER   
ATOM   1899  O00 WTR   149     -10.414 -15.017 -11.909
ATOM   1900  H01 WTR   149      -9.799 -15.671 -11.575
ATOM   1901  H02 WTR   149     -11.093 -14.961 -11.237
TER   
ATOM   1902  O00 WTR   150      -1.649 -17.275 -11.344
ATOM   1903  H01 WTR   150      -2.050 -17.113 -12.198
ATOM   1904  H02 WTR   150      -1.889 -18.178 -11.134
TER   
ATOM   1905  O00 WTR   151       1.772  -7.730 -19.085
ATOM   1906  H01 WTR   151       1.334  -8.464 -19.516
ATOM   1907  H02 WTR   151       1.137  -7.415 -18.442
TER   
ATOM   1908  O00 WTR   152      -6.457 -15.655 -18.652
ATOM   1909  H01 WTR   152      -6.654 -14.777 -18.326
ATOM   1910  H02 WTR   152      -7.263 -16.152 -18.507
TER   
ATOM   1911  O00 WTR   153      13.902 -11.778 -11.112
ATOM   1912  H01 WTR   153      14.251 -12.501 -10.591
ATOM   1913  H02 WTR   153      14.665 -11.417 -11.563
TER   
ATOM   1914  O00 WTR   154      -5.992  -3.344 -19.653
ATOM   1915  H01 WTR   154      -6.728  -2.787 -19.398
ATOM   1916  H02 WTR   154      -5.267  -3.051 -19.101
TER   
ATOM   1917  O00 WTR   155      -9.682 -13.342 -22.548
ATOM   1918  H01 WTR   155      -9.026 -12.697 -22.282
ATOM   1919  H02 WTR   155     -10.431 -12.819 -22.831
TER   
ATOM   1920  O00 WTR   156     -14.047 -11.218 -16.256
ATOM   1921  H01 WTR   156     -13.291 -10.688 -16.510
ATOM   1922  H02 WTR   156     -13.824 -12.105 -16.538
TER   
ATOM   1923  O00 WTR   157     -13.044  -6.903 -14.347
ATOM   1924  H01 WTR   157     -13.331  -7.166 -13.472
ATOM   1925  H02 WTR   157     -12.986  -5.949 -14.304
TER   
ATOM   1926  O00 WTR   158     -10.780 -14.073 -18.091
ATOM   1927  H01 WTR   158     -11.394 -14.121 -17.358
ATOM   1928  H02 WTR   158     -10.395 -14.948 -18.138
TER   
ATOM   1929  O00 WTR   159     -11.314 -10.069 -16.881
ATOM   1930  H01 WTR   159     -10.796 -10.425 -16.159
ATOM   1931  H02 WTR   159     -10.849 -10.347 -17.670
TER   
ATOM   1932  O00 WTR   160     -18.823 -13.806 -12.092
ATOM   1933  H01 WTR   160     -19.256 -13.051 -11.693
ATOM   1934  H02 WTR   160     -18.820 -14.472 -11.405
TER   
ATOM   1935  O00 WTR   161     -10.820  -9.498 -13.538
ATOM   1936  H01 WTR   161     -10.201  -8.859 -13.892
ATOM   1937  H02 WTR   161     -11.093  -9.128 -12.699
TER   
ATOM   1938  O00 WTR   162      -9.616  -2.303 -16.516
ATOM   1939  H01 WTR   162      -9.182  -3.095 -16.833
ATOM   1940  H02 WTR   162      -8.922  -1.645 -16.486
TER   
ATOM   1941  O00 WTR   163     -17.639 -16.527 -12.626
ATOM   1942  H01 WTR   163     -18.248 -15.794 -12.534
ATOM   1943  H02 WTR   163     -18.201 -17.291 -12.755
TER   
ATOM   1944  O00 WTR   164     -17.196  -6.988 -10.768
ATOM   1945  H01 WTR   164     -17.010  -6.590  -9.917
ATOM   1946  H02 WTR   164     -16.334  -7.140 -11.155
TER   
ATOM   1947  O00 WTR   165     -11.585  -2.177 -12.021
ATOM   1948  H01 WTR   165     -11.108  -1.354 -12.126
ATOM   1949  H02 WTR   165     -12.329  -2.102 -12.618
TER   
ATOM   1950  O00 WTR   166     -19.468  -4.993  -7.728
ATOM   1951  H01 WTR   166     -19.840  -4.161  -7.433
ATOM   1952  H02 WTR   166     -19.868  -5.650  -7.158
TER   
ATOM   1953  O00 WTR   167      -7.511  -5.839 -19.703
ATOM   1954  H01 WTR   167      -7.265  -6.424 -20.420
ATOM   1955  H02 WTR   167      -6.997  -5.046 -19.853
TER   
ATOM   1956  O00 WTR   168     -16.476   1.519 -14.418
ATOM   1957  H01 WTR   168     -15.838   1.915 -15.011
ATOM   1958  H02 WTR   168     -17.213   2.129 -14.416
TER   
ATOM   1959  O00 WTR   169     -14.789  -3.011  -4.942
ATOM   1960  H01 WTR   169     -15.601  -3.124  -5.435
ATOM   1961  H02 WTR   169     -15.014  -3.263  -4.046
TER   
ATOM   1962  O00 WTR   170     -13.454  -0.258 -10.877
ATOM   1963  H01 WTR   170     -13.460  -1.210 -10.979
ATOM   1964  H02 WTR   170     -12.676   0.029 -11.353
TER   
ATOM   1965  O00 WTR   171     -12.779   3.303 -10.206
ATOM   1966  H01 WTR   171     -13.487   2.808 -10.617
ATOM   1967  H02 WTR   171     -13.201   4.094  -9.872
TER   
ATOM   1968  O00 WTR   172     -21.566   7.921 -11.546
ATOM   1969  H01 WTR   172     -21.940   7.066 -11.760
ATOM   1970  H02 WTR   172     -21.014   7.756 -10.781
TER   
ATOM   1971  O00 WTR   173     -19.607   0.843 -11.067
ATOM   1972  H01 WTR   173     -18.993   1.546 -10.854
ATOM   1973  H02 WTR   173     -20.456   1.280 -11.140
TER   
ATOM   1974  O00 WTR   174     -13.949   1.987 -16.271
ATOM   1975  H01 WTR   174     -14.230   1.681 -17.133
ATOM   1976  H02 WTR   174     -13.121   1.534 -16.114
TER   
ATOM   1977  O00 WTR   175     -13.316  -0.505  -8.009
ATOM   1978  H01 WTR   175     -13.377  -1.409  -7.700
ATOM   1979  H02 WTR   175     -13.292  -0.580  -8.963
TER   
ATOM   1980  O00 WTR   176     -17.646   6.829 -11.947
ATOM   1981  H01 WTR   176     -18.279   6.128 -11.792
ATOM   1982  H02 WTR   176     -16.829   6.373 -12.154
TER   
ATOM   1983  O00 WTR   177     -12.133  -1.318 -15.734
ATOM   1984  H01 WTR   177     -11.308  -1.707 -16.023
ATOM   1985  H02 WTR   177     -11.896  -0.434 -15.453
TER   
ATOM   1986  O00 WTR   178     -20.488   2.131  -8.573
ATOM   1987  H01 WTR   178     -20.268   3.038  -8.363
ATOM   1988  H02 WTR   178     -19.737   1.624  -8.266
TER   
ATOM   1989  O00 WTR   179     -11.693   3.743 -12.808
ATOM   1990  H01 WTR   179     -12.092   4.030 -11.986
ATOM   1991  H02 WTR   179     -10.764   3.641 -12.600
TER   
ATOM   1992  O00 WTR   180     -23.457  -5.923  -3.856
ATOM   1993  H01 WTR   180     -23.051  -6.073  -3.003
ATOM   1994  H02 WTR   180     -23.334  -4.988  -4.019
TER   
ATOM   1995  O00 WTR   181     -19.450   8.826 -12.991
ATOM   1996  H01 WTR   181     -20.323   8.496 -12.775
ATOM   1997  H02 WTR   181     -18.856   8.123 -12.728
TER   
ATOM   1998  O00 WTR   182     -15.758  -9.646 -14.966
ATOM   1999  H01 WTR   182     -15.062 -10.140 -15.399
ATOM   2000  H02 WTR   182     -15.857  -8.855 -15.496
TER   
ATOM   2001  O00 WTR   183     -17.714 -14.973  -8.985
ATOM   2002  H01 WTR   183     -16.840 -14.689  -9.253
ATOM   2003  H02 WTR   183     -18.115 -14.190  -8.609
TER   
ATOM   2004  O00 WTR   184     -10.078  -2.581  -9.563
ATOM   2005  H01 WTR   184     -10.495  -2.059  -8.877
ATOM   2006  H02 WTR   184     -10.790  -2.803 -10.162
TER   
ATOM   2007  O00 WTR   185     -11.058 -12.081 -14.102
ATOM   2008  H01 WTR   185     -11.263 -11.152 -13.991
ATOM   2009  H02 WTR   185     -10.372 -12.253 -13.458
TER   
ATOM   2010  O00 WTR   186      -6.756 -18.509 -14.916
ATOM   2011  H01 WTR   186      -7.475 -19.136 -14.837
ATOM   2012  H02 WTR   186      -6.124 -18.784 -14.252
TER   
ATOM   2013  O00 WTR   187      -9.802 -15.883 -21.517
ATOM   2014  H01 WTR   187      -9.949 -15.013 -21.889
ATOM   2015  H02 WTR   187      -8.859 -16.025 -21.603
TER   
ATOM   2016  O00 WTR   188      -9.770 -18.031 -14.246
ATOM   2017  H01 WTR   188      -9.002 -17.468 -14.344
ATOM   2018  H02 WTR   188     -10.506 -17.482 -14.518
TER   
ATOM   2019  O00 WTR   189     -14.054 -14.002  -6.867
ATOM   2020  H01 WTR   189     -14.008 -13.864  -5.920
ATOM   2021  H02 WTR   189     -14.955 -13.775  -7.098
TER   
ATOM   2022  O00 WTR   190     -14.610  -3.193 -11.345
ATOM   2023  H01 WTR   190     -15.241  -2.798 -11.946
ATOM   2024  H02 WTR   190     -15.001  -3.083 -10.479
TER   
ATOM   2025  O00 WTR   191     -12.534 -11.704 -11.780
ATOM   2026  H01 WTR   191     -12.211 -12.204 -12.529
ATOM   2027  H02 WTR   191     -12.828 -12.368 -11.157
TER   
ATOM   2028  O00 WTR   192      -7.154  -6.849 -16.465
ATOM   2029  H01 WTR   192      -7.818  -6.247 -16.800
ATOM   2030  H02 WTR   192      -7.581  -7.295 -15.734
TER   
ATOM   2031  O00 WTR   193      -3.357  -8.459 -11.416
ATOM   2032  H01 WTR   193      -3.358  -9.267 -10.903
ATOM   2033  H02 WTR   193      -3.800  -8.692 -12.232
TER   
ATOM   2034  O00 WTR   194     -12.224 -14.352 -15.593
ATOM   2035  H01 WTR   194     -11.654 -13.801 -15.057
ATOM   2036  H02 WTR   194     -13.106 -14.175 -15.266
TER   
ATOM   2037  O00 WTR   195      -4.813 -19.491 -16.908
ATOM   2038  H01 WTR   195      -4.459 -18.655 -17.210
ATOM   2039  H02 WTR   195      -5.713 -19.292 -16.650
TER   
ATOM   2040  O00 WTR   196      -3.127 -12.860 -12.103
ATOM   2041  H01 WTR   196      -2.991 -13.797 -11.959
ATOM   2042  H02 WTR   196      -3.822 -12.621 -11.490
TER   
ATOM   2043  O00 WTR   197      -4.512 -12.647 -14.952
ATOM   2044  H01 WTR   197      -5.448 -12.449 -14.978
ATOM   2045  H02 WTR   197      -4.306 -12.711 -14.020
TER   
ATOM   2046  O00 WTR   198      -2.339  -7.740 -19.396
ATOM   2047  H01 WTR   198      -3.183  -8.177 -19.279
ATOM   2048  H02 WTR   198      -2.549  -6.937 -19.874
TER   
ATOM   2049  O00 WTR   199      -6.238 -22.918 -12.240
ATOM   2050  H01 WTR   199      -5.749 -22.381 -11.616
ATOM   2051  H02 WTR   199      -5.635 -23.045 -12.972
TER   
ATOM   2052  O00 WTR   200      -8.693  -6.480  -9.647
ATOM   2053  H01 WTR   200      -9.152  -5.985  -8.968
ATOM   2054  H02 WTR   200      -8.061  -5.859 -10.010
TER   
ATOM   2055  O00 WTR   201      -3.617 -10.262 -16.381
ATOM   2056  H01 WTR   201      -2.761 -10.359 -15.965
ATOM   2057  H02 WTR   201      -4.075 -11.079 -16.182
TER   
ATOM   2058  O00 WTR   202      -0.248  -3.477 -14.632
ATOM   2059  H01 WTR   202      -0.033  -3.717 -15.533
ATOM   2060  H02 WTR   202      -0.925  -2.806 -14.716
TER   
ATOM   2061  O00 WTR   203      -7.170  -8.451 -12.425
ATOM   2062  H01 WTR   203      -6.615  -7.671 -12.458
ATOM   2063  H02 WTR   203      -7.381  -8.634 -13.341
TER   
ATOM   2064  O00 WTR   204      -8.005  -7.925 -21.208
ATOM   2065  H01 WTR   204      -7.727  -8.243 -20.349
ATOM   2066  H02 WTR   204      -8.916  -7.660 -21.082
TER   
ATOM   2067  O00 WTR   205       2.190 -14.532 -18.011
ATOM   2068  H01 WTR   205       3.096 -14.267 -17.854
ATOM   2069  H02 WTR   205       2.068 -15.307 -17.462
TER   
ATOM   2070  O00 WTR   206      -1.560 -13.368  -9.002
ATOM   2071  H01 WTR   206      -0.619 -13.252  -8.872
ATOM   2072  H02 WTR   206      -1.920 -13.423  -8.117
TER   
ATOM   2073  O00 WTR   207     -10.363 -15.028  -8.389
ATOM   2074  H01 WTR   207      -9.902 -15.777  -8.766
ATOM   2075  H02 WTR   207     -10.358 -15.192  -7.446
TER   
ATOM   2076  O00 WTR   208     -18.786 -19.006 -12.723
ATOM   2077  H01 WTR   208     -18.805 -19.246 -11.796
ATOM   2078  H02 WTR   208     -18.070 -19.525 -13.090
TER   
ATOM   2079  O00 WTR   209      -5.908 -12.961 -17.855
ATOM   2080  H01 WTR   209      -5.617 -12.559 -18.674
ATOM   2081  H02 WTR   209      -5.116 -13.349 -17.484
TER   
ATOM   2082  O00 WTR   210       4.447  -8.997 -15.316
ATOM   2083  H01 WTR   210       5.013  -8.688 -14.609
ATOM   2084  H02 WTR   210       4.703  -9.910 -15.446
TER   
ATOM   2085  O00 WTR   211      -9.316 -16.539 -18.937
ATOM   2086  H01 WTR   211     -10.033 -17.068 -18.589
ATOM   2087  H02 WTR   211      -9.690 -16.098 -19.700
TER   
ATOM   2088  O00 WTR   212       3.733 -11.553 -20.022
ATOM   2089  H01 WTR   212       2.922 -11.055 -19.926
ATOM   2090  H02 WTR   212       4.286 -11.006 -20.580
TER   
ATOM   2091  O00 WTR   213     -11.036  -7.547 -16.221
ATOM   2092  H01 WTR   213     -11.837  -7.411 -15.715
ATOM   2093  H02 WTR   213     -11.166  -8.390 -16.654
TER   
ATOM   2094  O00 WTR   214     -13.190 -11.380  -8.751
ATOM   2095  H01 WTR   214     -12.650 -10.624  -8.982
ATOM   2096  H02 WTR   214     -12.654 -12.138  -8.982
TER   
ATOM   2097  O00 WTR   215     -14.592 -17.083 -12.130
ATOM   2098  H01 WTR   215     -13.931 -17.223 -12.807
ATOM   2099  H02 WTR   215     -15.284 -16.588 -12.568
TER   
ATOM   2100  O00 WTR   216      -0.392  -6.845 -17.494
ATOM   2101  H01 WTR   216      -0.579  -7.214 -16.631
ATOM   2102  H02 WTR   216      -0.891  -7.390 -18.102
TER   
ATOM   2103  O00 WTR   217      15.479  -1.740 -14.742
ATOM   2104  H01 WTR   217      15.996  -2.525 -14.564
ATOM   2105  H02 WTR   217      16.120  -1.030 -14.766
TER   
ATOM   2106  O00 WTR   218       5.993 -12.322  -9.889
ATOM   2107  H01 WTR   218       6.843 -12.123  -9.496
ATOM   2108  H02 WTR   218       5.355 -12.057  -9.228
TER   
ATOM   2109  O00 WTR   219      -5.647 -14.348  -9.256
ATOM   2110  H01 WTR   219      -4.735 -14.497  -9.504
ATOM   2111  H02 WTR   219      -6.121 -14.323 -10.087
TER   
ATOM   2112  O00 WTR   220      -7.427 -13.213 -14.724
ATOM   2113  H01 WTR   220      -7.918 -13.089 -15.537
ATOM   2114  H02 WTR   220      -7.968 -12.798 -14.052
TER   
ATOM   2115  O00 WTR   221       1.740  -9.279 -11.098
ATOM   2116  H01 WTR   221       1.539  -8.407 -11.436
ATOM   2117  H02 WTR   221       0.915  -9.588 -10.724
TER   
ATOM   2118  O00 WTR   222      -8.170  -0.007 -15.627
ATOM   2119  H01 WTR   222      -7.942  -0.416 -14.792
ATOM   2120  H02 WTR   222      -7.374   0.453 -15.894
TER   
ATOM   2121  O00 WTR   223     -12.584 -13.883  -9.633
ATOM   2122  H01 WTR   223     -13.533 -14.004  -9.636
ATOM   2123  H02 WTR   223     -12.259 -14.543  -9.021
TER   
ATOM   2124  O00 WTR   224      -8.032  -1.904 -11.666
ATOM   2125  H01 WTR   224      -8.623  -2.228 -12.346
ATOM   2126  H02 WTR   224      -8.575  -1.853 -10.880
TER   
ATOM   2127  O00 WTR   225      -6.476  -1.575 -17.477
ATOM   2128  H01 WTR   225      -6.396  -2.233 -16.786
ATOM   2129  H02 WTR   225      -5.635  -1.118 -17.472
TER   
ATOM   2130  O00 WTR   226      -7.756   4.861 -13.984
ATOM   2131  H01 WTR   226      -6.938   4.527 -14.351
ATOM   2132  H02 WTR   226      -8.387   4.154 -14.121
TER   
ATOM   2133  O00 WTR   227      -3.743 -10.672  -9.832
ATOM   2134  H01 WTR   227      -4.554 -10.902 -10.286
ATOM   2135  H02 WTR   227      -3.962 -10.738  -8.902
TER   
ATOM   2136  O00 WTR   228       4.948  -9.205 -20.657
ATOM   2137  H01 WTR   228       5.508  -8.515 -21.012
ATOM   2138  H02 WTR   228       4.737  -8.912 -19.771
TER   
ATOM   2139  O00 WTR   229       2.922  -6.911 -14.380
ATOM   2140  H01 WTR   229       3.375  -7.592 -14.877
ATOM   2141  H02 WTR   229       3.580  -6.583 -13.766
TER   
ATOM   2142  O00 WTR   230       2.927  -5.124 -16.573
ATOM   2143  H01 WTR   230       2.798  -5.871 -15.988
ATOM   2144  H02 WTR   230       2.089  -5.026 -17.025
TER   
ATOM   2145  O00 WTR   231       1.951  -4.381  -8.211
ATOM   2146  H01 WTR   231       1.182  -3.963  -8.598
ATOM   2147  H02 WTR   231       1.642  -5.245  -7.937
TER   
ATOM   2148  O00 WTR   232       1.061 -18.318 -19.683
ATOM   2149  H01 WTR   232       0.279 -17.868 -19.362
ATOM   2150  H02 WTR   232       0.737 -19.154 -20.017
TER   
ATOM   2151  O00 WTR   233       3.089 -14.283 -20.578
ATOM   2152  H01 WTR   233       2.627 -14.681 -19.839
ATOM   2153  H02 WTR   233       2.930 -13.344 -20.482
TER   
ATOM   2154  O00 WTR   234      -1.285 -11.064 -12.660
ATOM   2155  H01 WTR   234      -2.054 -11.619 -12.529
ATOM   2156  H02 WTR   234      -1.164 -10.620 -11.820
TER   
ATOM   2157  O00 WTR   235       6.862  -6.729 -15.321
ATOM   2158  H01 WTR   235       7.451  -5.987 -15.185
ATOM   2159  H02 WTR   235       6.478  -6.575 -16.184
TER   
ATOM   2160  O00 WTR   236       5.082 -11.624 -15.393
ATOM   2161  H01 WTR   236       5.018 -12.351 -14.774
ATOM   2162  H02 WTR   236       4.985 -12.033 -16.254
TER   
ATOM   2163  O00 WTR   237       2.466  -9.127  -8.516
ATOM   2164  H01 WTR   237       3.291  -9.586  -8.358
ATOM   2165  H02 WTR   237       2.366  -9.134  -9.468
TER   
ATOM   2166  O00 WTR   238       6.728  -5.145 -20.279
ATOM   2167  H01 WTR   238       7.135  -4.387 -19.861
ATOM   2168  H02 WTR   238       6.713  -5.816 -19.597
TER   
ATOM   2169  O00 WTR   239       2.420 -10.588 -13.360
ATOM   2170  H01 WTR   239       3.055 -10.057 -13.842
ATOM   2171  H02 WTR   239       2.105 -10.012 -12.664
TER   
ATOM   2172  O00 WTR   240     -21.053  -2.553 -10.231
ATOM   2173  H01 WTR   240     -21.696  -2.674 -10.930
ATOM   2174  H02 WTR   240     -20.418  -3.257 -10.364
TER   
ATOM   2175  O00 WTR   241       6.236 -14.832 -18.593
ATOM   2176  H01 WTR   241       5.569 -15.440 -18.914
ATOM   2177  H02 WTR   241       6.868 -15.389 -18.137
TER   
ATOM   2178  O00 WTR   242      -2.238 -12.354 -20.283
ATOM   2179  H01 WTR   242      -1.987 -13.224 -19.972
ATOM   2180  H02 WTR   242      -2.976 -12.513 -20.871
TER   
ATOM   2181  O00 WTR   243       7.292 -16.681 -17.133
ATOM   2182  H01 WTR   243       8.135 -16.705 -16.681
ATOM   2183  H02 WTR   243       7.080 -17.601 -17.294
TER   
ATOM   2184  O00 WTR   244      -4.265 -16.675 -17.120
ATOM   2185  H01 WTR   244      -4.931 -16.488 -17.782
ATOM   2186  H02 WTR   244      -4.672 -16.419 -16.292
TER   
ATOM   2187  O00 WTR   245       6.723  -6.927 -18.235
ATOM   2188  H01 WTR   245       7.466  -7.436 -17.912
ATOM   2189  H02 WTR   245       6.007  -7.560 -18.296
TER   
ATOM   2190  O00 WTR   246      -1.087 -14.697 -18.783
ATOM   2191  H01 WTR   246      -1.756 -14.588 -18.108
ATOM   2192  H02 WTR   246      -0.279 -14.392 -18.371
TER   
ATOM   2193  O00 WTR   247      -1.895  -9.082  -6.799
ATOM   2194  H01 WTR   247      -0.990  -9.023  -6.494
ATOM   2195  H02 WTR   247      -2.369  -9.480  -6.068
TER   
ATOM   2196  O00 WTR   248       2.173   3.478 -20.173
ATOM   2197  H01 WTR   248       2.489   2.667 -19.774
ATOM   2198  H02 WTR   248       2.706   3.580 -20.961
TER   
ATOM   2199  O00 WTR   249      12.608  -5.224 -18.774
ATOM   2200  H01 WTR   249      12.673  -4.520 -19.421
ATOM   2201  H02 WTR   249      11.865  -5.751 -19.068
TER   
ATOM   2202  O00 WTR   250      -5.590 -12.290 -20.647
ATOM   2203  H01 WTR   250      -5.600 -13.112 -21.138
ATOM   2204  H02 WTR   250      -6.439 -11.889 -20.834
TER   
ATOM   2205  O00 WTR   251       0.762 -12.941 -12.583
ATOM   2206  H01 WTR   251       0.261 -12.131 -12.676
ATOM   2207  H02 WTR   251       1.673 -12.675 -12.706
TER   
ATOM   2208  O00 WTR   252       9.517 -16.492 -15.425
ATOM   2209  H01 WTR   252      10.051 -15.716 -15.593
ATOM   2210  H02 WTR   252       9.098 -16.317 -14.582
TER   
ATOM   2211  O00 WTR   253      -8.288  -9.148 -10.053
ATOM   2212  H01 WTR   253      -8.004  -8.909 -10.935
ATOM   2213  H02 WTR   253      -8.523  -8.315  -9.643
TER   
ATOM   2214  O00 WTR   254       7.048 -13.208 -12.229
ATOM   2215  H01 WTR   254       6.280 -13.247 -12.799
ATOM   2216  H02 WTR   254       6.737 -12.769 -11.437
TER   
ATOM   2217  O00 WTR   255     -10.481 -21.187 -10.134
ATOM   2218  H01 WTR   255     -11.222 -21.152  -9.531
ATOM   2219  H02 WTR   255     -10.401 -20.294 -10.469
TER   
ATOM   2220  O00 WTR   256       3.455 -12.629 -11.336
ATOM   2221  H01 WTR   256       3.364 -11.706 -11.571
ATOM   2222  H02 WTR   256       4.241 -12.662 -10.792
TER   
ATOM   2223  O00 WTR   257       5.426 -24.795 -15.360
ATOM   2224  H01 WTR   257       4.583 -25.061 -14.991
ATOM   2225  H02 WTR   257       5.349 -23.847 -15.474
TER   
ATOM   2226  O00 WTR   258      -2.329 -10.534  -1.435
ATOM   2227  H01 WTR   258      -1.386 -10.680  -1.364
ATOM   2228  H02 WTR   258      -2.648 -10.580  -0.533
TER   
ATOM   2229  O00 WTR   259       8.593  -8.916  -9.069
ATOM   2230  H01 WTR   259       8.966  -8.111  -8.709
ATOM   2231  H02 WTR   259       7.946  -9.192  -8.419
TER   
ATOM   2232  O00 WTR   260       0.637 -15.404 -10.184
ATOM   2233  H01 WTR   260       1.154 -15.049 -10.907
ATOM   2234  H02 WTR   260       0.219 -16.184 -10.549
TER   
ATOM   2235  O00 WTR   261       6.643 -12.903 -20.976
ATOM   2236  H01 WTR   261       6.222 -12.063 -21.157
ATOM   2237  H02 WTR   261       6.125 -13.284 -20.267
TER   
ATOM   2238  O00 WTR   262       7.419  -2.846 -18.416
ATOM   2239  H01 WTR   262       7.605  -3.268 -17.577
ATOM   2240  H02 WTR   262       7.051  -1.994 -18.179
TER   
ATOM   2241  O00 WTR   263      12.131  -7.618 -11.911
ATOM   2242  H01 WTR   263      12.703  -7.681 -12.676
ATOM   2243  H02 WTR   263      11.414  -8.224 -12.097
TER   
ATOM   2244  O00 WTR   264       4.550 -12.879 -17.723
ATOM   2245  H01 WTR   264       5.158 -13.515 -18.101
ATOM   2246  H02 WTR   264       4.322 -12.302 -18.452
TER   
ATOM   2247  O00 WTR   265       1.042   9.237 -18.638
ATOM   2248  H01 WTR   265       0.359   8.578 -18.509
ATOM   2249  H02 WTR   265       1.172   9.265 -19.586
TER   
ATOM   2250  O00 WTR   266      -4.422  -8.600 -14.200
ATOM   2251  H01 WTR   266      -4.209  -8.946 -15.067
ATOM   2252  H02 WTR   266      -4.110  -7.696 -14.220
TER   
ATOM   2253  O00 WTR   267      -3.011 -14.006 -16.898
ATOM   2254  H01 WTR   267      -3.224 -14.891 -16.602
ATOM   2255  H02 WTR   267      -3.452 -13.431 -16.273
TER   
ATOM   2256  O00 WTR   268      -0.915 -10.652 -15.271
ATOM   2257  H01 WTR   268      -1.059 -10.684 -14.325
ATOM   2258  H02 WTR   268      -0.042 -11.026 -15.393
TER   
ATOM   2259  O00 WTR   269       4.330  -8.296 -18.097
ATOM   2260  H01 WTR   269       3.507  -8.036 -18.512
ATOM   2261  H02 WTR   269       4.120  -8.356 -17.165
TER   
ATOM   2262  O00 WTR   270       4.743  -5.925 -12.271
ATOM   2263  H01 WTR   270       5.254  -6.732 -12.342
ATOM   2264  H02 WTR   270       5.380  -5.225 -12.418
TER   
ATOM   2265  O00 WTR   271       3.811 -18.562 -21.005
ATOM   2266  H01 WTR   271       3.044 -18.103 -20.662
ATOM   2267  H02 WTR   271       4.379 -17.865 -21.334
TER   
ATOM   2268  O00 WTR   272       9.597 -12.492 -12.845
ATOM   2269  H01 WTR   272       9.642 -12.243 -13.768
ATOM   2270  H02 WTR   272       8.685 -12.751 -12.711
TER   
ATOM   2271  O00 WTR   273       1.742 -21.542 -17.282
ATOM   2272  H01 WTR   273       2.637 -21.397 -17.588
ATOM   2273  H02 WTR   273       1.844 -21.862 -16.385
TER   
ATOM   2274  O00 WTR   274       6.053  -7.166 -22.129
ATOM   2275  H01 WTR   274       6.880  -7.294 -22.594
ATOM   2276  H02 WTR   274       6.238  -6.470 -21.499
TER   
ATOM   2277  O00 WTR   275       7.733 -11.822 -15.589
ATOM   2278  H01 WTR   275       8.180 -10.979 -15.522
ATOM   2279  H02 WTR   275       6.812 -11.619 -15.423
TER   
ATOM   2280  O00 WTR   276       4.743  -0.818 -16.690
ATOM   2281  H01 WTR   276       4.244  -1.096 -17.458
ATOM   2282  H02 WTR   276       4.580   0.123 -16.627
TER   
ATOM   2283  O00 WTR   277      10.419  -0.842 -18.474
ATOM   2284  H01 WTR   277       9.559  -0.463 -18.292
ATOM   2285  H02 WTR   277      11.039  -0.241 -18.061
TER   
ATOM   2286  O00 WTR   278       5.271  -3.701 -15.952
ATOM   2287  H01 WTR   278       5.027  -2.850 -16.316
ATOM   2288  H02 WTR   278       4.459  -4.208 -15.962
TER   
ATOM   2289  O00 WTR   279       8.511  -2.732 -13.264
ATOM   2290  H01 WTR   279       9.194  -2.712 -12.593
ATOM   2291  H02 WTR   279       8.076  -1.883 -13.188
TER   
ATOM   2292  O00 WTR   280       8.377 -11.584  -8.890
ATOM   2293  H01 WTR   280       8.417 -11.653  -7.936
ATOM   2294  H02 WTR   280       8.525 -10.656  -9.070
TER   
ATOM   2295  O00 WTR   281       9.522 -12.662 -20.923
ATOM   2296  H01 WTR   281       9.927 -13.327 -20.366
ATOM   2297  H02 WTR   281       8.660 -13.021 -21.136
TER   
ATOM   2298  O00 WTR   282     -14.969   1.860 -11.613
ATOM   2299  H01 WTR   282     -15.131   1.684 -12.539
ATOM   2300  H02 WTR   282     -14.532   1.071 -11.292
TER   
ATOM   2301  O00 WTR   283      -5.662   8.123 -17.714
ATOM   2302  H01 WTR   283      -5.991   7.785 -16.881
ATOM   2303  H02 WTR   283      -6.278   7.791 -18.368
TER   
ATOM   2304  O00 WTR   284      -6.412   2.184 -14.689
ATOM   2305  H01 WTR   284      -5.668   2.671 -15.044
ATOM   2306  H02 WTR   284      -6.301   2.237 -13.739
TER   
ATOM   2307  O00 WTR   285      -9.588  -2.260 -13.852
ATOM   2308  H01 WTR   285     -10.359  -2.468 -13.325
ATOM   2309  H02 WTR   285      -9.892  -2.324 -14.758
TER   
ATOM   2310  O00 WTR   286      -9.825  -4.843  -8.056
ATOM   2311  H01 WTR   286      -9.975  -4.096  -8.635
ATOM   2312  H02 WTR   286      -9.149  -4.544  -7.448
TER   
ATOM   2313  O00 WTR   287      -8.030 -11.236 -21.518
ATOM   2314  H01 WTR   287      -7.727 -10.330 -21.583
ATOM   2315  H02 WTR   287      -8.513 -11.268 -20.692
TER   
ATOM   2316  O00 WTR   288     -10.285   2.885  -9.134
ATOM   2317  H01 WTR   288     -11.110   2.889  -9.619
ATOM   2318  H02 WTR   288      -9.738   3.527  -9.585
TER   
ATOM   2319  O00 WTR   289      -4.914  -2.386 -15.087
ATOM   2320  H01 WTR   289      -5.252  -1.841 -14.377
ATOM   2321  H02 WTR   289      -5.474  -3.162 -15.082
TER   
ATOM   2322  O00 WTR   290      -1.950   1.135 -15.989
ATOM   2323  H01 WTR   290      -2.314   1.234 -15.110
ATOM   2324  H02 WTR   290      -2.124   0.223 -16.220
TER   
ATOM   2325  O00 WTR   291      -2.110   1.564  -9.287
ATOM   2326  H01 WTR   291      -1.448   2.254  -9.315
ATOM   2327  H02 WTR   291      -2.815   1.883  -9.851
TER   
ATOM   2328  O00 WTR   292     -14.595   4.241 -15.267
ATOM   2329  H01 WTR   292     -13.804   4.779 -15.295
ATOM   2330  H02 WTR   292     -14.323   3.397 -15.627
TER   
ATOM   2331  O00 WTR   293     -14.089  -2.229 -13.999
ATOM   2332  H01 WTR   293     -13.961  -3.169 -14.123
ATOM   2333  H02 WTR   293     -13.496  -1.821 -14.629
TER   
ATOM   2334  O00 WTR   294      -0.868   5.693 -13.525
ATOM   2335  H01 WTR   294      -1.706   5.710 -13.062
ATOM   2336  H02 WTR   294      -1.008   5.087 -14.253
TER   
ATOM   2337  O00 WTR   295      -5.631  -6.256 -12.041
ATOM   2338  H01 WTR   295      -4.933  -6.202 -12.693
ATOM   2339  H02 WTR   295      -5.195  -6.567 -11.248
TER   
ATOM   2340  O00 WTR   296      -4.493   3.040 -16.440
ATOM   2341  H01 WTR   296      -5.202   2.613 -16.921
ATOM   2342  H02 WTR   296      -3.829   3.223 -17.105
TER   
ATOM   2343  O00 WTR   297      -6.458   2.317 -18.116
ATOM   2344  H01 WTR   297      -6.967   1.534 -18.324
ATOM   2345  H02 WTR   297      -7.073   2.889 -17.658
TER   
ATOM   2346  O00 WTR   298     -11.525   1.165 -15.073
ATOM   2347  H01 WTR   298     -12.067   1.843 -14.669
ATOM   2348  H02 WTR   298     -10.664   1.275 -14.668
TER   
ATOM   2349  O00 WTR   299      -2.272  -4.959 -10.223
ATOM   2350  H01 WTR   299      -2.027  -5.214 -11.112
ATOM   2351  H02 WTR   299      -2.989  -4.335 -10.340
TER   
ATOM   2352  O00 WTR   300      -6.341  -0.390 -13.615
ATOM   2353  H01 WTR   300      -6.802  -0.629 -12.810
ATOM   2354  H02 WTR   300      -6.469   0.555 -13.694
TER   
ATOM   2355  O00 WTR   301       7.451   3.535 -12.531
ATOM   2356  H01 WTR   301       8.286   3.951 -12.748
ATOM   2357  H02 WTR   301       6.792   4.200 -12.731
TER   
ATOM   2358  O00 WTR   302     -12.325  -4.357 -14.273
ATOM   2359  H01 WTR   302     -11.522  -4.672 -14.687
ATOM   2360  H02 WTR   302     -12.096  -4.258 -13.349
TER   
ATOM   2361  O00 WTR   303      -6.043  -2.230  -8.103
ATOM   2362  H01 WTR   303      -6.022  -3.177  -8.242
ATOM   2363  H02 WTR   303      -5.125  -1.982  -7.998
TER   
ATOM   2364  O00 WTR   304      -4.543  -9.539 -18.646
ATOM   2365  H01 WTR   304      -4.206  -9.694 -17.764
ATOM   2366  H02 WTR   304      -4.160 -10.238 -19.177
TER   
ATOM   2367  O00 WTR   305      -7.056  -8.880 -18.515
ATOM   2368  H01 WTR   305      -6.174  -9.202 -18.700
ATOM   2369  H02 WTR   305      -6.926  -8.171 -17.887
TER   
ATOM   2370  O00 WTR   306      -4.042  -0.439 -17.190
ATOM   2371  H01 WTR   306      -4.244  -0.546 -16.261
ATOM   2372  H02 WTR   306      -3.803   0.484 -17.279
TER   
ATOM   2373  O00 WTR   307       4.495   2.325 -16.583
ATOM   2374  H01 WTR   307       5.319   2.302 -16.097
ATOM   2375  H02 WTR   307       3.820   2.389 -15.907
TER   
ATOM   2376  O00 WTR   308       0.517  -4.086 -17.153
ATOM   2377  H01 WTR   308      -0.035  -4.571 -17.766
ATOM   2378  H02 WTR   308       0.503  -3.185 -17.478
TER   
ATOM   2379  O00 WTR   309      -1.371  -7.362  -9.348
ATOM   2380  H01 WTR   309      -2.006  -6.764  -9.743
ATOM   2381  H02 WTR   309      -1.746  -7.580  -8.495
TER   
ATOM   2382  O00 WTR   310      -9.230   4.625 -11.296
ATOM   2383  H01 WTR   310      -8.652   3.870 -11.404
ATOM   2384  H02 WTR   310      -8.650   5.383 -11.370
TER   
ATOM   2385  O00 WTR   311      -3.337  -1.906  -8.347
ATOM   2386  H01 WTR   311      -3.581  -2.440  -9.103
ATOM   2387  H02 WTR   311      -2.589  -1.391  -8.649
TER   
ATOM   2388  O00 WTR   312       1.999  -2.410 -13.751
ATOM   2389  H01 WTR   312       2.131  -2.994 -13.004
ATOM   2390  H02 WTR   312       1.196  -2.727 -14.164
TER   
ATOM   2391  O00 WTR   313     -11.692   1.488  -7.397
ATOM   2392  H01 WTR   313     -12.268   0.981  -7.970
ATOM   2393  H02 WTR   313     -11.040   1.867  -7.987
TER   
ATOM   2394  O00 WTR   314      -9.144   2.202 -13.747
ATOM   2395  H01 WTR   314      -8.550   2.417 -13.028
ATOM   2396  H02 WTR   314      -8.570   1.898 -14.450
TER   
ATOM   2397  O00 WTR   315     -12.990  -5.604 -11.487
ATOM   2398  H01 WTR   315     -12.919  -5.830 -10.560
ATOM   2399  H02 WTR   315     -13.560  -4.836 -11.504
TER   
ATOM   2400  O00 WTR   316      -0.448   7.229 -17.723
ATOM   2401  H01 WTR   316      -0.358   6.306 -17.960
ATOM   2402  H02 WTR   316      -1.393   7.378 -17.690
TER   
ATOM   2403  O00 WTR   317      -3.499   3.556 -12.451
ATOM   2404  H01 WTR   317      -4.411   3.265 -12.444
ATOM   2405  H02 WTR   317      -3.553   4.512 -12.429
TER   
ATOM   2406  O00 WTR   318      -8.092   0.197 -18.670
ATOM   2407  H01 WTR   318      -8.903  -0.297 -18.787
ATOM   2408  H02 WTR   318      -7.510  -0.404 -18.204
TER   
ATOM   2409  O00 WTR   319      -4.730  -6.199 -19.131
ATOM   2410  H01 WTR   319      -5.564  -6.586 -19.396
ATOM   2411  H02 WTR   319      -4.743  -5.319 -19.506
TER   
ATOM   2412  O00 WTR   320      -2.969  -5.541 -16.975
ATOM   2413  H01 WTR   320      -2.103  -5.849 -17.244
ATOM   2414  H02 WTR   320      -3.572  -5.941 -17.601
TER   
ATOM   2415  O00 WTR   321      -1.084   4.118 -16.036
ATOM   2416  H01 WTR   321      -1.059   3.168 -16.146
ATOM   2417  H02 WTR   321      -0.242   4.421 -16.375
TER   
ATOM   2418  O00 WTR   322      -5.277  14.007 -15.010
ATOM   2419  H01 WTR   322      -5.215  13.134 -14.621
ATOM   2420  H02 WTR   322      -5.473  13.844 -15.933
TER   
ATOM   2421  O00 WTR   323      -3.409   0.771 -13.318
ATOM   2422  H01 WTR   323      -4.365   0.737 -13.358
ATOM   2423  H02 WTR   323      -3.213   1.652 -13.000
TER   
ATOM   2424  O00 WTR   324      -6.501 -11.024  -9.387
ATOM   2425  H01 WTR   324      -7.153 -10.353  -9.588
ATOM   2426  H02 WTR   324      -7.014 -11.812  -9.206
TER   
ATOM   2427  O00 WTR   325      -3.021   7.712 -17.911
ATOM   2428  H01 WTR   325      -3.418   8.560 -18.112
ATOM   2429  H02 WTR   325      -3.765   7.125 -17.779
TER   
ATOM   2430  O00 WTR   326     -12.089   5.449 -14.910
ATOM   2431  H01 WTR   326     -11.230   5.373 -15.327
ATOM   2432  H02 WTR   326     -11.977   5.034 -14.054
TER   
ATOM   2433  O00 WTR   327     -13.419   7.971 -15.055
ATOM   2434  H01 WTR   327     -12.748   7.290 -15.105
ATOM   2435  H02 WTR   327     -14.248   7.494 -15.078
TER   
ATOM   2436  O00 WTR   328       5.169 -22.083 -15.317
ATOM   2437  H01 WTR   328       4.362 -22.012 -14.807
ATOM   2438  H02 WTR   328       4.907 -21.866 -16.212
TER   
ATOM   2439  O00 WTR   329       1.455 -12.486 -16.535
ATOM   2440  H01 WTR   329       1.653 -13.294 -17.009
ATOM   2441  H02 WTR   329       2.291 -12.221 -16.151
TER   
ATOM   2442  O00 WTR   330       0.941  -7.022 -12.564
ATOM   2443  H01 WTR   330       1.185  -6.286 -12.002
ATOM   2444  H02 WTR   330       1.450  -6.892 -13.364
TER   
ATOM   2445  O00 WTR   331       3.421   5.033 -16.703
ATOM   2446  H01 WTR   331       4.014   4.385 -17.083
ATOM   2447  H02 WTR   331       3.172   4.663 -15.856
TER   
ATOM   2448  O00 WTR   332       2.494  10.542 -16.414
ATOM   2449  H01 WTR   332       3.115   9.863 -16.149
ATOM   2450  H02 WTR   332       2.141  10.233 -17.248
TER   
ATOM   2451  O00 WTR   333      -0.011  -1.356 -17.820
ATOM   2452  H01 WTR   333       0.521  -0.895 -17.170
ATOM   2453  H02 WTR   333      -0.811  -0.836 -17.887
TER   
ATOM   2454  O00 WTR   334       8.135   6.783 -11.846
ATOM   2455  H01 WTR   334       8.626   7.180 -12.565
ATOM   2456  H02 WTR   334       7.897   7.519 -11.282
TER   
ATOM   2457  O00 WTR   335      -2.240  -1.208 -11.912
ATOM   2458  H01 WTR   335      -1.438  -0.762 -11.638
ATOM   2459  H02 WTR   335      -2.736  -0.540 -12.384
TER   
ATOM   2460  O00 WTR   336       1.066 -11.217 -18.952
ATOM   2461  H01 WTR   336       0.129 -11.238 -19.146
ATOM   2462  H02 WTR   336       1.141 -11.626 -18.090
TER   
ATOM   2463  O00 WTR   337       2.227  -0.631 -15.671
ATOM   2464  H01 WTR   337       3.117  -0.774 -15.994
ATOM   2465  H02 WTR   337       2.162  -1.187 -14.895
TER   
ATOM   2466  O00 WTR   338       5.584   6.730 -16.801
ATOM   2467  H01 WTR   338       4.795   6.280 -16.500
ATOM   2468  H02 WTR   338       6.294   6.334 -16.295
TER   
ATOM   2469  O00 WTR   339      10.963  -2.855 -10.752
ATOM   2470  H01 WTR   339      11.779  -2.404 -10.968
ATOM   2471  H02 WTR   339      11.171  -3.785 -10.844
TER   
ATOM   2472  O00 WTR   340       0.926   4.870 -17.972
ATOM   2473  H01 WTR   340       1.208   4.375 -18.741
ATOM   2474  H02 WTR   340       1.738   5.080 -17.511
TER   
ATOM   2475  O00 WTR   341      10.508   3.025 -15.848
ATOM   2476  H01 WTR   341      11.418   3.298 -15.963
ATOM   2477  H02 WTR   341      10.510   2.090 -16.053
TER   
ATOM   2478  O00 WTR   342     -16.145 -19.674  -6.238
ATOM   2479  H01 WTR   342     -15.355 -19.985  -5.796
ATOM   2480  H02 WTR   342     -15.981 -18.745  -6.399
TER   
ATOM   2481  O00 WTR   343       0.682   1.547 -15.397
ATOM   2482  H01 WTR   343       1.210   0.770 -15.582
ATOM   2483  H02 WTR   343      -0.214   1.285 -15.612
TER   
ATOM   2484  O00 WTR   344      -3.690  -3.090 -18.286
ATOM   2485  H01 WTR   344      -3.527  -3.733 -17.595
ATOM   2486  H02 WTR   344      -3.515  -2.245 -17.872
TER   
ATOM   2487  O00 WTR   345       6.996  -0.667 -14.531
ATOM   2488  H01 WTR   345       6.210  -0.792 -13.999
ATOM   2489  H02 WTR   345       6.712  -0.855 -15.426
TER   
ATOM   2490  O00 WTR   346       9.959   9.330 -12.669
ATOM   2491  H01 WTR   346      10.329   8.806 -13.379
ATOM   2492  H02 WTR   346      10.307  10.210 -12.813
TER   
ATOM   2493  O00 WTR   347       7.848  10.839 -11.837
ATOM   2494  H01 WTR   347       8.569  10.228 -11.983
ATOM   2495  H02 WTR   347       8.266  11.699 -11.791
TER   
ATOM   2496  O00 WTR   348      -0.698   3.101 -11.330
ATOM   2497  H01 WTR   348      -1.564   3.137 -11.734
ATOM   2498  H02 WTR   348      -0.388   4.007 -11.344
TER   
ATOM   2499  O00 WTR   349       8.324 -21.916 -17.936
ATOM   2500  H01 WTR   349       7.706 -21.913 -18.667
ATOM   2501  H02 WTR   349       9.187 -21.914 -18.351
TER   
ATOM   2502  O00 WTR   350      -3.826  -5.959 -14.240
ATOM   2503  H01 WTR   350      -3.844  -5.587 -15.121
ATOM   2504  H02 WTR   350      -2.994  -5.664 -13.872
TER   
ATOM   2505  O00 WTR   351       8.152  15.593 -12.974
ATOM   2506  H01 WTR   351       8.788  16.254 -13.247
ATOM   2507  H02 WTR   351       8.665  14.956 -12.477
TER   
ATOM   2508  O00 WTR   352       9.572  13.747 -11.330
ATOM   2509  H01 WTR   352      10.191  13.166 -11.774
ATOM   2510  H02 WTR   352       9.965  13.905 -10.472
TER   
ATOM   2511  O00 WTR   353       7.739   0.192 -18.419
ATOM   2512  H01 WTR   353       7.363   0.854 -17.838
ATOM   2513  H02 WTR   353       7.571   0.525 -19.301
TER   
ATOM   2514  O00 WTR   354      13.636  -2.203 -11.384
ATOM   2515  H01 WTR   354      14.400  -1.681 -11.136
ATOM   2516  H02 WTR   354      13.447  -1.937 -12.284
TER   
ATOM   2517  O00 WTR   355      -6.562  13.725 -17.929
ATOM   2518  H01 WTR   355      -5.971  14.080 -18.593
ATOM   2519  H02 WTR   355      -6.451  12.776 -17.991
TER   
ATOM   2520  O00 WTR   356      -6.674  10.914 -17.572
ATOM   2521  H01 WTR   356      -7.318  10.454 -17.034
ATOM   2522  H02 WTR   356      -6.049  10.236 -17.830
TER   
ATOM   2523  O00 WTR   357      12.837  -1.600 -13.991
ATOM   2524  H01 WTR   357      13.769  -1.595 -14.212
ATOM   2525  H02 WTR   357      12.556  -2.499 -14.161
TER   
ATOM   2526  O00 WTR   358      15.096   1.692 -13.175
ATOM   2527  H01 WTR   358      14.273   1.477 -12.736
ATOM   2528  H02 WTR   358      15.643   2.070 -12.487
TER   
ATOM   2529  O00 WTR   359      -8.846   0.595  -9.549
ATOM   2530  H01 WTR   359      -8.206   0.872 -10.205
ATOM   2531  H02 WTR   359      -9.319   1.395  -9.322
TER   
ATOM   2532  O00 WTR   360      11.546  12.064 -12.143
ATOM   2533  H01 WTR   360      12.236  12.720 -12.240
ATOM   2534  H02 WTR   360      11.663  11.722 -11.257
TER   
ATOM   2535  O00 WTR   361       7.156  -2.871  -8.522
ATOM   2536  H01 WTR   361       6.237  -3.129  -8.588
ATOM   2537  H02 WTR   361       7.586  -3.617  -8.104
TER   
ATOM   2538  O00 WTR   362       6.512   2.175 -14.749
ATOM   2539  H01 WTR   362       6.602   1.236 -14.588
ATOM   2540  H02 WTR   362       7.034   2.588 -14.061
TER   
ATOM   2541  O00 WTR   363       4.531  -0.217 -12.844
ATOM   2542  H01 WTR   363       4.788  -0.017 -11.944
ATOM   2543  H02 WTR   363       3.804  -0.833 -12.755
TER   
ATOM   2544  O00 WTR   364      10.623  13.601  -8.874
ATOM   2545  H01 WTR   364      11.160  12.809  -8.827
ATOM   2546  H02 WTR   364       9.989  13.503  -8.163
TER   
ATOM   2547  O00 WTR   365       9.857  -3.160 -19.822
ATOM   2548  H01 WTR   365      10.419  -2.521 -19.385
ATOM   2549  H02 WTR   365       9.008  -3.070 -19.390
TER   
ATOM   2550  O00 WTR   366       3.649   2.628 -12.437
ATOM   2551  H01 WTR   366       3.614   1.784 -12.886
ATOM   2552  H02 WTR   366       4.384   2.546 -11.828
TER   
ATOM   2553  O00 WTR   367       4.924   9.042 -14.846
ATOM   2554  H01 WTR   367       4.245   8.628 -14.313
ATOM   2555  H02 WTR   367       5.153   8.380 -15.499
TER   
ATOM   2556  O00 WTR   368       0.332   1.010 -12.701
ATOM   2557  H01 WTR   368       0.380   1.136 -13.648
ATOM   2558  H02 WTR   368      -0.001   1.842 -12.364
TER   
ATOM   2559  O00 WTR   369       5.538   5.428 -12.861
ATOM   2560  H01 WTR   369       5.718   5.860 -12.026
ATOM   2561  H02 WTR   369       4.790   4.859 -12.681
TER   
ATOM   2562  O00 WTR   370       2.157  -5.124 -11.332
ATOM   2563  H01 WTR   370       3.029  -5.378 -11.636
ATOM   2564  H02 WTR   370       2.248  -5.044 -10.383
TER   
ATOM   2565  O00 WTR   371       3.347   1.373 -19.181
ATOM   2566  H01 WTR   371       3.644   0.464 -19.137
ATOM   2567  H02 WTR   371       3.860   1.827 -18.513
TER   
ATOM   2568  O00 WTR   372       8.653  -1.220 -10.038
ATOM   2569  H01 WTR   372       9.481  -1.692  -9.949
ATOM   2570  H02 WTR   372       7.988  -1.845  -9.749
TER   
ATOM   2571  O00 WTR   373      14.684  11.336 -10.175
ATOM   2572  H01 WTR   373      15.153  12.107 -10.495
ATOM   2573  H02 WTR   373      15.373  10.704  -9.970
TER   
ATOM   2574  O00 WTR   374       7.764   6.264 -15.107
ATOM   2575  H01 WTR   374       8.434   5.696 -14.727
ATOM   2576  H02 WTR   374       6.984   6.104 -14.574
TER   
ATOM   2577  O00 WTR   375       5.599   9.883 -17.825
ATOM   2578  H01 WTR   375       6.504  10.172 -17.704
ATOM   2579  H02 WTR   375       5.663   8.935 -17.939
TER   
ATOM   2580  O00 WTR   376       2.523   3.521 -14.716
ATOM   2581  H01 WTR   376       2.740   3.177 -13.849
ATOM   2582  H02 WTR   376       1.719   3.063 -14.961
TER   
ATOM   2583  O00 WTR   377       7.583 -14.898  -5.615
ATOM   2584  H01 WTR   377       7.784 -15.473  -4.877
ATOM   2585  H02 WTR   377       7.033 -14.209  -5.240
TER   
ATOM   2586  O00 WTR   378      11.250   6.983 -14.311
ATOM   2587  H01 WTR   378      11.941   7.203 -14.936
ATOM   2588  H02 WTR   378      11.612   6.263 -13.796
TER   
ATOM   2589  O00 WTR   379       6.974  -4.131 -11.666
ATOM   2590  H01 WTR   379       7.404  -4.807 -11.142
ATOM   2591  H02 WTR   379       7.686  -3.714 -12.151
TER   
ATOM   2592  O00 WTR   380       5.806   2.751 -10.605
ATOM   2593  H01 WTR   380       6.125   1.848 -10.586
ATOM   2594  H02 WTR   380       6.478   3.233 -11.088
TER   
ATOM   2595  O00 WTR   381      -5.624 -10.516 -12.846
ATOM   2596  H01 WTR   381      -6.029  -9.906 -12.230
ATOM   2597  H02 WTR   381      -5.111  -9.960 -13.433
TER   
ATOM   2598  O00 WTR   382      -8.187 -11.047 -17.282
ATOM   2599  H01 WTR   382      -7.691 -10.341 -17.697
ATOM   2600  H02 WTR   382      -7.690 -11.840 -17.483
TER   
ATOM   2601  O00 WTR   383      -9.252  -7.415 -14.168
ATOM   2602  H01 WTR   383      -9.873  -7.442 -14.896
ATOM   2603  H02 WTR   383      -9.551  -6.686 -13.624
TER   
ATOM   2604  O00 WTR   384      10.043 -10.433 -22.361
ATOM   2605  H01 WTR   384      10.910 -10.591 -22.734
ATOM   2606  H02 WTR   384       9.766 -11.286 -22.027
TER   
ATOM   2607  O00 WTR   385      -0.516  -8.105 -14.840
ATOM   2608  H01 WTR   385      -0.546  -9.055 -14.954
ATOM   2609  H02 WTR   385      -0.629  -7.972 -13.899
TER   
ATOM   2610  O00 WTR   386       3.544  -1.439 -18.954
ATOM   2611  H01 WTR   386       3.924  -2.280 -19.210
ATOM   2612  H02 WTR   386       2.736  -1.376 -19.463
TER   
ATOM   2613  O00 WTR   387       4.381  -3.961 -19.411
ATOM   2614  H01 WTR   387       5.100  -4.374 -19.888
ATOM   2615  H02 WTR   387       4.016  -4.662 -18.872
TER   
ATOM   2616  O00 WTR   388      -1.297 -17.343 -18.228
ATOM   2617  H01 WTR   388      -1.084 -16.424 -18.393
ATOM   2618  H02 WTR   388      -2.222 -17.335 -17.983
TER   
ATOM   2619  O00 WTR   389      -4.071  -2.809 -10.860
ATOM   2620  H01 WTR   389      -3.499  -2.225 -11.358
ATOM   2621  H02 WTR   389      -4.949  -2.451 -10.988
TER   
ATOM   2622  O00 WTR   390       1.855   5.868 -13.065
ATOM   2623  H01 WTR   390       0.929   5.839 -13.305
ATOM   2624  H02 WTR   390       2.248   5.134 -13.537
TER   
ATOM   2625  O00 WTR   391       9.829  -5.765 -20.487
ATOM   2626  H01 WTR   391       8.977  -5.801 -20.920
ATOM   2627  H02 WTR   391       9.967  -4.835 -20.304
TER   
ATOM   2628  O00 WTR   392       7.279 -19.431 -17.420
ATOM   2629  H01 WTR   392       7.836 -20.159 -17.695
ATOM   2630  H02 WTR   392       7.159 -19.561 -16.480
TER   
ATOM   2631  O00 WTR   393       6.462 -22.166 -20.513
ATOM   2632  H01 WTR   393       5.526 -22.282 -20.346
ATOM   2633  H02 WTR   393       6.829 -23.047 -20.441
TER   
ATOM   2634  O00 WTR   394       7.949  -3.302 -15.742
ATOM   2635  H01 WTR   394       7.020  -3.466 -15.581
ATOM   2636  H02 WTR   394       8.311  -3.105 -14.878
TER   
ATOM   2637  O00 WTR   395      12.747  -6.342 -16.315
ATOM   2638  H01 WTR   395      12.620  -5.518 -15.844
ATOM   2639  H02 WTR   395      12.776  -6.089 -17.238
TER   
ATOM   2640  O00 WTR   396      24.629  -4.005 -10.438
ATOM   2641  H01 WTR   396      23.947  -3.400 -10.146
ATOM   2642  H02 WTR   396      24.156  -4.693 -10.906
TER   
ATOM   2643  O00 WTR   397      22.378  -8.398  -9.681
ATOM   2644  H01 WTR   397      21.896  -8.659 -10.466
ATOM   2645  H02 WTR   397      22.475  -7.450  -9.762
TER   
ATOM   2646  O00 WTR   398       8.952  -7.599 -22.878
ATOM   2647  H01 WTR   398       9.240  -8.461 -23.177
ATOM   2648  H02 WTR   398       9.701  -7.250 -22.395
TER   
ATOM   2649  O00 WTR   399       9.858  -8.183 -19.035
ATOM   2650  H01 WTR   399       9.954  -8.885 -19.678
ATOM   2651  H02 WTR   399       9.798  -7.384 -19.559
TER   
ATOM   2652  O00 WTR   400      19.421  -7.025 -12.060
ATOM   2653  H01 WTR   400      19.828  -7.882 -11.926
ATOM   2654  H02 WTR   400      18.810  -6.933 -11.329
TER   
ATOM   2655  O00 WTR   401      13.339  -8.048 -14.282
ATOM   2656  H01 WTR   401      14.244  -7.853 -14.037
ATOM   2657  H02 WTR   401      13.168  -7.484 -15.036
TER   
ATOM   2658  O00 WTR   402      10.362  -3.552 -16.785
ATOM   2659  H01 WTR   402       9.450  -3.424 -16.525
ATOM   2660  H02 WTR   402      10.675  -2.674 -17.000
TER   
ATOM   2661  O00 WTR   403      10.850 -10.645 -11.124
ATOM   2662  H01 WTR   403      10.416 -11.333 -11.629
ATOM   2663  H02 WTR   403      11.712 -10.556 -11.531
TER   
ATOM   2664  O00 WTR   404      20.976  -8.603  -7.350
ATOM   2665  H01 WTR   404      21.363  -8.489  -8.217
ATOM   2666  H02 WTR   404      20.190  -8.057  -7.364
TER   
ATOM   2667  O00 WTR   405      10.481  -6.232 -13.706
ATOM   2668  H01 WTR   405      11.295  -6.689 -13.492
ATOM   2669  H02 WTR   405      10.137  -6.698 -14.468
TER   
ATOM   2670  O00 WTR   406      10.282  -7.609 -16.458
ATOM   2671  H01 WTR   406      11.062  -7.056 -16.480
ATOM   2672  H02 WTR   406      10.240  -7.999 -17.331
TER   
ATOM   2673  O00 WTR   407      17.929   5.481 -11.055
ATOM   2674  H01 WTR   407      17.679   6.352 -10.748
ATOM   2675  H02 WTR   407      18.298   5.051 -10.284
TER   
ATOM   2676  O00 WTR   408      13.367   2.971 -14.928
ATOM   2677  H01 WTR   408      13.134   3.617 -14.260
ATOM   2678  H02 WTR   408      14.154   2.547 -14.587
TER   
ATOM   2679  O00 WTR   409      18.085  -6.109 -14.556
ATOM   2680  H01 WTR   409      18.587  -6.456 -13.818
ATOM   2681  H02 WTR   409      17.198  -6.443 -14.421
TER   
ATOM   2682  O00 WTR   410      16.875   2.603 -11.287
ATOM   2683  H01 WTR   410      17.398   3.404 -11.330
ATOM   2684  H02 WTR   410      16.762   2.439 -10.351
TER   
ATOM   2685  O00 WTR   411       9.654   4.683 -13.827
ATOM   2686  H01 WTR   411       9.716   4.006 -14.500
ATOM   2687  H02 WTR   411      10.030   5.463 -14.235
TER   
ATOM   2688  O00 WTR   412      17.826  -6.581  -9.610
ATOM   2689  H01 WTR   412      17.931  -7.118  -8.824
ATOM   2690  H02 WTR   412      17.236  -5.877  -9.342
TER   
ATOM   2691  O00 WTR   413      12.206   0.424 -16.022
ATOM   2692  H01 WTR   413      12.513   1.190 -15.537
ATOM   2693  H02 WTR   413      12.214  -0.286 -15.379
TER   
ATOM   2694  O00 WTR   414      11.964  -4.289 -14.786
ATOM   2695  H01 WTR   414      11.400  -4.789 -14.196
ATOM   2696  H02 WTR   414      11.402  -4.077 -15.531
TER   
ATOM   2697  O00 WTR   415      19.252   6.093  -8.669
ATOM   2698  H01 WTR   415      18.752   6.818  -9.044
ATOM   2699  H02 WTR   415      18.664   5.708  -8.019
TER   
ATOM   2700  O00 WTR   416      19.566   0.597  -8.904
ATOM   2701  H01 WTR   416      18.848   1.183  -8.665
ATOM   2702  H02 WTR   416      19.360  -0.227  -8.462
TER   
ATOM   2703  O00 WTR   417      12.919   4.775 -13.005
ATOM   2704  H01 WTR   417      12.187   4.494 -12.455
ATOM   2705  H02 WTR   417      13.692   4.395 -12.588
TER   
ATOM   2706  O00 WTR   418      16.392  -4.538  -8.366
ATOM   2707  H01 WTR   418      16.438  -3.625  -8.648
ATOM   2708  H02 WTR   418      16.643  -4.517  -7.442
TER   
ATOM   2709  O00 WTR   419      20.146  11.819  -9.161
ATOM   2710  H01 WTR   419      19.683  11.295  -8.507
ATOM   2711  H02 WTR   419      20.344  11.202  -9.866
TER   
ATOM   2712  O00 WTR   420       9.400 -25.943 -13.047
ATOM   2713  H01 WTR   420       9.563 -26.085 -12.115
ATOM   2714  H02 WTR   420       8.507 -25.602 -13.086
TER   
ATOM   2715  O00 WTR   421      15.537  -4.029 -12.018
ATOM   2716  H01 WTR   421      16.279  -3.440 -11.882
ATOM   2717  H02 WTR   421      14.772  -3.515 -11.758
TER   
ATOM   2718  O00 WTR   422      13.912 -16.063  -8.841
ATOM   2719  H01 WTR   422      13.147 -16.635  -8.904
ATOM   2720  H02 WTR   422      14.125 -16.050  -7.908
TER   
ATOM   2721  O00 WTR   423      15.411 -13.661  -9.742
ATOM   2722  H01 WTR   423      16.259 -13.672  -9.299
ATOM   2723  H02 WTR   423      15.107 -14.568  -9.702
TER   
ATOM   2724  O00 WTR   424      -9.489   9.804 -13.496
ATOM   2725  H01 WTR   424      -8.913   9.506 -12.792
ATOM   2726  H02 WTR   424     -10.313   9.341 -13.344
TER   
ATOM   2727  O00 WTR   425      -8.491   9.768 -16.035
ATOM   2728  H01 WTR   425      -8.229   8.873 -15.817
ATOM   2729  H02 WTR   425      -9.043  10.042 -15.303
TER   
ATOM   2730  O00 WTR   426       0.200   8.538 -15.203
ATOM   2731  H01 WTR   426      -0.104   7.671 -14.937
ATOM   2732  H02 WTR   426       0.115   8.540 -16.156
TER   
ATOM   2733  O00 WTR   427      -7.819   9.458 -11.281
ATOM   2734  H01 WTR   427      -7.182   9.637 -10.590
ATOM   2735  H02 WTR   427      -7.846   8.503 -11.341
TER   
ATOM   2736  O00 WTR   428      12.049  10.875  -9.811
ATOM   2737  H01 WTR   428      13.004  10.852  -9.873
ATOM   2738  H02 WTR   428      11.779   9.965  -9.932
TER   
ATOM   2739  O00 WTR   429     -10.863  15.719 -16.159
ATOM   2740  H01 WTR   429     -11.556  15.907 -15.526
ATOM   2741  H02 WTR   429     -11.244  15.947 -17.007
TER   
ATOM   2742  O00 WTR   430       5.756  11.596 -13.995
ATOM   2743  H01 WTR   430       6.515  11.330 -13.476
ATOM   2744  H02 WTR   430       5.506  10.806 -14.476
TER   
ATOM   2745  O00 WTR   431       2.747  16.128 -15.956
ATOM   2746  H01 WTR   431       3.655  15.856 -16.088
ATOM   2747  H02 WTR   431       2.514  16.585 -16.764
TER   
ATOM   2748  O00 WTR   432       5.663  15.107 -14.014
ATOM   2749  H01 WTR   432       5.936  15.080 -14.931
ATOM   2750  H02 WTR   432       6.474  15.250 -13.526
TER   
ATOM   2751  O00 WTR   433       2.645  10.586 -11.615
ATOM   2752  H01 WTR   433       2.428  10.297 -10.729
ATOM   2753  H02 WTR   433       2.329   9.882 -12.181
TER   
ATOM   2754  O00 WTR   434       5.203  12.469 -16.712
ATOM   2755  H01 WTR   434       5.250  12.308 -15.770
ATOM   2756  H02 WTR   434       5.013  11.611 -17.093
TER   
ATOM   2757  O00 WTR   435      -0.419  12.264  -9.502
ATOM   2758  H01 WTR   435      -0.964  11.490  -9.357
ATOM   2759  H02 WTR   435      -1.026  12.927  -9.832
TER   
ATOM   2760  O00 WTR   436       2.276   8.632 -13.453
ATOM   2761  H01 WTR   436       2.233   7.740 -13.107
ATOM   2762  H02 WTR   436       1.533   8.692 -14.054
TER   
ATOM   2763  O00 WTR   437      -6.992   7.293 -15.250
ATOM   2764  H01 WTR   437      -7.386   6.449 -15.030
ATOM   2765  H02 WTR   437      -6.195   7.331 -14.720
TER   
ATOM   2766  O00 WTR   438     -11.989   9.116 -13.135
ATOM   2767  H01 WTR   438     -12.463   9.756 -12.604
ATOM   2768  H02 WTR   438     -12.672   8.649 -13.616
TER   
ATOM   2769  O00 WTR   439       5.374  15.289 -16.668
ATOM   2770  H01 WTR   439       5.294  14.394 -16.996
ATOM   2771  H02 WTR   439       6.170  15.626 -17.081
TER   
ATOM   2772  O00 WTR   440      -7.553   6.709 -11.939
ATOM   2773  H01 WTR   440      -7.536   6.183 -12.738
ATOM   2774  H02 WTR   440      -6.916   6.288 -11.362
TER   
ATOM   2775  O00 WTR   441     -17.558 -17.954   3.053
ATOM   2776  H01 WTR   441     -18.289 -17.771   3.643
ATOM   2777  H02 WTR   441     -16.850 -17.393   3.368
TER   
ATOM   2778  O00 WTR   442     -17.195 -25.849  -2.720
ATOM   2779  H01 WTR   442     -17.124 -25.208  -2.013
ATOM   2780  H02 WTR   442     -17.904 -25.520  -3.272
TER   
ATOM   2781  O00 WTR   443      -4.599 -16.937   1.904
ATOM   2782  H01 WTR   443      -4.391 -16.629   1.022
ATOM   2783  H02 WTR   443      -5.480 -16.603   2.073
TER   
ATOM   2784  O00 WTR   444     -16.656 -22.236   7.559
ATOM   2785  H01 WTR   444     -16.308 -22.091   8.438
ATOM   2786  H02 WTR   444     -17.216 -23.007   7.647
TER   
ATOM   2787  O00 WTR   445     -14.032 -14.937   6.774
ATOM   2788  H01 WTR   445     -14.270 -15.639   7.380
ATOM   2789  H02 WTR   445     -13.866 -15.384   5.943
TER   
ATOM   2790  O00 WTR   446     -18.720 -21.617   3.122
ATOM   2791  H01 WTR   446     -18.591 -21.817   2.195
ATOM   2792  H02 WTR   446     -18.534 -22.440   3.574
TER   
ATOM   2793  O00 WTR   447      -9.869 -21.579  17.230
ATOM   2794  H01 WTR   447      -9.889 -22.213  17.947
ATOM   2795  H02 WTR   447     -10.109 -22.086  16.455
TER   
ATOM   2796  O00 WTR   448     -15.904 -17.922   5.941
ATOM   2797  H01 WTR   448     -15.888 -17.756   6.883
ATOM   2798  H02 WTR   448     -16.358 -17.165   5.572
TER   
ATOM   2799  O00 WTR   449     -14.369 -13.727  11.077
ATOM   2800  H01 WTR   449     -14.015 -14.575  10.810
ATOM   2801  H02 WTR   449     -15.310 -13.878  11.168
TER   
ATOM   2802  O00 WTR   450     -11.228 -15.873   2.582
ATOM   2803  H01 WTR   450     -10.724 -16.327   1.906
ATOM   2804  H02 WTR   450     -11.011 -14.948   2.463
TER   
ATOM   2805  O00 WTR   451     -17.348 -18.963  -2.968
ATOM   2806  H01 WTR   451     -17.076 -18.592  -2.129
ATOM   2807  H02 WTR   451     -17.394 -18.212  -3.560
TER   
ATOM   2808  O00 WTR   452     -15.595 -17.141  -6.906
ATOM   2809  H01 WTR   452     -15.574 -16.798  -6.013
ATOM   2810  H02 WTR   452     -14.685 -17.100  -7.200
TER   
ATOM   2811  O00 WTR   453     -14.715 -20.266  -8.579
ATOM   2812  H01 WTR   453     -15.137 -19.573  -9.088
ATOM   2813  H02 WTR   453     -15.054 -20.152  -7.691
TER   
ATOM   2814  O00 WTR   454     -19.592 -20.580  -0.829
ATOM   2815  H01 WTR   454     -20.096 -20.522  -1.641
ATOM   2816  H02 WTR   454     -20.028 -21.267  -0.325
TER   
ATOM   2817  O00 WTR   455     -13.693 -25.792   2.305
ATOM   2818  H01 WTR   455     -13.180 -25.764   3.113
ATOM   2819  H02 WTR   455     -13.361 -25.061   1.784
TER   
ATOM   2820  O00 WTR   456     -23.598 -16.413   0.341
ATOM   2821  H01 WTR   456     -24.307 -15.819   0.093
ATOM   2822  H02 WTR   456     -23.472 -16.259   1.277
TER   
ATOM   2823  O00 WTR   457     -12.389 -25.511  -6.393
ATOM   2824  H01 WTR   457     -12.124 -26.364  -6.049
ATOM   2825  H02 WTR   457     -13.300 -25.413  -6.115
TER   
ATOM   2826  O00 WTR   458     -15.101 -27.097   0.087
ATOM   2827  H01 WTR   458     -14.778 -26.983   0.981
ATOM   2828  H02 WTR   458     -15.803 -27.742   0.166
TER   
ATOM   2829  O00 WTR   459     -12.274 -21.120  -8.097
ATOM   2830  H01 WTR   459     -12.534 -21.981  -8.426
ATOM   2831  H02 WTR   459     -13.058 -20.579  -8.193
TER   
ATOM   2832  O00 WTR   460     -16.367 -24.655  -0.328
ATOM   2833  H01 WTR   460     -15.972 -25.520  -0.215
ATOM   2834  H02 WTR   460     -15.626 -24.049  -0.311
TER   
ATOM   2835  O00 WTR   461      -7.323 -25.070 -11.074
ATOM   2836  H01 WTR   461      -8.097 -24.539 -10.883
ATOM   2837  H02 WTR   461      -6.764 -24.498 -11.600
TER   
ATOM   2838  O00 WTR   462     -12.382 -24.183  -9.041
ATOM   2839  H01 WTR   462     -12.942 -24.666  -9.648
ATOM   2840  H02 WTR   462     -12.327 -24.743  -8.267
TER   
ATOM   2841  O00 WTR   463     -10.032 -21.347  -4.834
ATOM   2842  H01 WTR   463     -10.068 -22.288  -5.009
ATOM   2843  H02 WTR   463      -9.121 -21.107  -5.005
TER   
ATOM   2844  O00 WTR   464     -15.891 -16.518  -4.088
ATOM   2845  H01 WTR   464     -15.532 -16.859  -3.269
ATOM   2846  H02 WTR   464     -15.533 -15.633  -4.157
TER   
ATOM   2847  O00 WTR   465     -17.817 -22.577   0.770
ATOM   2848  H01 WTR   465     -17.331 -23.393   0.895
ATOM   2849  H02 WTR   465     -17.437 -22.191  -0.019
TER   
ATOM   2850  O00 WTR   466     -17.044 -21.879  -2.202
ATOM   2851  H01 WTR   466     -16.153 -22.186  -2.368
ATOM   2852  H02 WTR   466     -16.991 -20.928  -2.293
TER   
ATOM   2853  O00 WTR   467     -17.879 -23.442  -4.745
ATOM   2854  H01 WTR   467     -17.675 -23.041  -3.900
ATOM   2855  H02 WTR   467     -18.249 -22.730  -5.266
TER   
ATOM   2856  O00 WTR   468     -20.150 -17.208  -3.776
ATOM   2857  H01 WTR   468     -20.725 -16.900  -3.076
ATOM   2858  H02 WTR   468     -20.474 -18.084  -3.985
TER   
ATOM   2859  O00 WTR   469     -14.569 -27.151  -2.946
ATOM   2860  H01 WTR   469     -15.513 -27.008  -2.880
ATOM   2861  H02 WTR   469     -14.251 -27.073  -2.046
TER   
ATOM   2862  O00 WTR   470     -19.301 -16.338  -0.886
ATOM   2863  H01 WTR   470     -18.877 -17.195  -0.838
ATOM   2864  H02 WTR   470     -19.201 -15.972  -0.007
TER   
ATOM   2865  O00 WTR   471     -14.434 -22.727   0.587
ATOM   2866  H01 WTR   471     -14.795 -22.041   0.026
ATOM   2867  H02 WTR   471     -15.042 -22.778   1.325
TER   
ATOM   2868  O00 WTR   472      -4.037 -27.929   7.218
ATOM   2869  H01 WTR   472      -3.482 -27.808   6.447
ATOM   2870  H02 WTR   472      -3.503 -28.450   7.818
TER   
ATOM   2871  O00 WTR   473      -4.346 -16.765   5.515
ATOM   2872  H01 WTR   473      -3.682 -16.743   4.825
ATOM   2873  H02 WTR   473      -5.079 -17.243   5.126
TER   
ATOM   2874  O00 WTR   474       2.987 -28.713   0.041
ATOM   2875  H01 WTR   474       3.547 -28.299   0.698
ATOM   2876  H02 WTR   474       2.494 -29.373   0.527
TER   
ATOM   2877  O00 WTR   475       1.123 -20.463   5.265
ATOM   2878  H01 WTR   475       1.887 -20.652   4.722
ATOM   2879  H02 WTR   475       1.093 -21.182   5.897
TER   
ATOM   2880  O00 WTR   476      -3.235 -13.992   5.677
ATOM   2881  H01 WTR   476      -2.610 -13.709   5.010
ATOM   2882  H02 WTR   476      -4.093 -13.855   5.276
TER   
ATOM   2883  O00 WTR   477      -2.823 -27.172   4.741
ATOM   2884  H01 WTR   477      -1.900 -27.325   4.942
ATOM   2885  H02 WTR   477      -2.821 -26.384   4.197
TER   
ATOM   2886  O00 WTR   478     -10.072 -18.079   9.280
ATOM   2887  H01 WTR   478     -10.496 -18.786   9.766
ATOM   2888  H02 WTR   478      -9.673 -17.529   9.955
TER   
ATOM   2889  O00 WTR   479     -10.686 -26.141  -2.804
ATOM   2890  H01 WTR   479     -11.264 -25.743  -2.152
ATOM   2891  H02 WTR   479     -10.491 -25.433  -3.416
TER   
ATOM   2892  O00 WTR   480     -11.788 -13.007   6.975
ATOM   2893  H01 WTR   480     -11.836 -12.426   6.216
ATOM   2894  H02 WTR   480     -12.390 -13.722   6.770
TER   
ATOM   2895  O00 WTR   481      -7.310 -22.590  -0.336
ATOM   2896  H01 WTR   481      -6.375 -22.663  -0.524
ATOM   2897  H02 WTR   481      -7.458 -23.197   0.389
TER   
ATOM   2898  O00 WTR   482     -13.498 -20.549   8.370
ATOM   2899  H01 WTR   482     -13.083 -21.376   8.126
ATOM   2900  H02 WTR   482     -13.163 -20.363   9.248
TER   
ATOM   2901  O00 WTR   483      -5.004 -25.735   0.011
ATOM   2902  H01 WTR   483      -5.327 -25.720   0.912
ATOM   2903  H02 WTR   483      -4.838 -24.817  -0.200
TER   
ATOM   2904  O00 WTR   484     -10.694 -20.333  10.796
ATOM   2905  H01 WTR   484     -10.056 -19.956  11.402
ATOM   2906  H02 WTR   484     -10.163 -20.775  10.133
TER   
ATOM   2907  O00 WTR   485      -6.805 -26.564  -2.049
ATOM   2908  H01 WTR   485      -6.379 -26.337  -1.223
ATOM   2909  H02 WTR   485      -7.458 -25.877  -2.180
TER   
ATOM   2910  O00 WTR   486      -5.722 -26.230  13.148
ATOM   2911  H01 WTR   486      -6.123 -25.824  13.916
ATOM   2912  H02 WTR   486      -4.823 -25.901  13.145
TER   
ATOM   2913  O00 WTR   487      -2.990 -24.969   3.012
ATOM   2914  H01 WTR   487      -3.914 -25.196   2.907
ATOM   2915  H02 WTR   487      -2.966 -24.016   2.926
TER   
ATOM   2916  O00 WTR   488     -10.663 -19.943  -2.412
ATOM   2917  H01 WTR   488     -10.357 -20.524  -3.108
ATOM   2918  H02 WTR   488     -10.577 -19.063  -2.779
TER   
ATOM   2919  O00 WTR   489      -1.724 -26.374  10.775
ATOM   2920  H01 WTR   489      -0.878 -26.709  11.071
ATOM   2921  H02 WTR   489      -2.318 -27.121  10.851
TER   
ATOM   2922  O00 WTR   490     -13.448 -20.350  14.244
ATOM   2923  H01 WTR   490     -13.969 -20.066  14.995
ATOM   2924  H02 WTR   490     -12.541 -20.264  14.536
TER   
ATOM   2925  O00 WTR   491      -9.753 -15.024   6.688
ATOM   2926  H01 WTR   491      -9.312 -14.378   6.137
ATOM   2927  H02 WTR   491     -10.627 -14.661   6.831
TER   
ATOM   2928  O00 WTR   492      -8.116 -24.907   1.351
ATOM   2929  H01 WTR   492      -8.631 -25.310   0.653
ATOM   2930  H02 WTR   492      -8.729 -24.819   2.081
TER   
ATOM   2931  O00 WTR   493      -0.122 -26.340   7.898
ATOM   2932  H01 WTR   493      -0.893 -25.804   8.084
ATOM   2933  H02 WTR   493       0.384 -25.824   7.271
TER   
ATOM   2934  O00 WTR   494      -0.613 -31.986   7.966
ATOM   2935  H01 WTR   494      -0.531 -31.485   8.777
ATOM   2936  H02 WTR   494      -1.516 -32.303   7.970
TER   
ATOM   2937  O00 WTR   495     -15.596 -20.872  12.780
ATOM   2938  H01 WTR   495     -16.416 -20.447  13.031
ATOM   2939  H02 WTR   495     -14.982 -20.639  13.477
TER   
ATOM   2940  O00 WTR   496      -9.255 -14.912  14.561
ATOM   2941  H01 WTR   496     -10.100 -14.531  14.323
ATOM   2942  H02 WTR   496      -9.467 -15.797  14.858
TER   
ATOM   2943  O00 WTR   497     -13.403 -20.338  -2.651
ATOM   2944  H01 WTR   497     -13.564 -20.202  -3.584
ATOM   2945  H02 WTR   497     -12.450 -20.378  -2.575
TER   
ATOM   2946  O00 WTR   498      -0.416 -16.636   5.537
ATOM   2947  H01 WTR   498       0.476 -16.483   5.226
ATOM   2948  H02 WTR   498      -0.930 -16.762   4.740
TER   
ATOM   2949  O00 WTR   499      -6.425 -28.724   5.338
ATOM   2950  H01 WTR   499      -5.725 -28.460   5.934
ATOM   2951  H02 WTR   499      -5.970 -29.010   4.545
TER   
ATOM   2952  O00 WTR   500     -12.235 -22.539   6.822
ATOM   2953  H01 WTR   500     -11.282 -22.621   6.869
ATOM   2954  H02 WTR   500     -12.386 -21.870   6.155
TER   
ATOM   2955  O00 WTR   501       3.285 -25.810  11.919
ATOM   2956  H01 WTR   501       4.121 -25.634  11.486
ATOM   2957  H02 WTR   501       2.704 -25.115  11.609
TER   
ATOM   2958  O00 WTR   502      -9.544 -29.927  -2.900
ATOM   2959  H01 WTR   502      -9.099 -29.882  -2.054
ATOM   2960  H02 WTR   502      -9.062 -30.593  -3.390
TER   
ATOM   2961  O00 WTR   503      -3.713 -26.798  -3.638
ATOM   2962  H01 WTR   503      -4.085 -26.980  -4.501
ATOM   2963  H02 WTR   503      -4.224 -27.339  -3.037
TER   
ATOM   2964  O00 WTR   504      -5.559 -22.577   4.465
ATOM   2965  H01 WTR   504      -5.396 -21.925   5.148
ATOM   2966  H02 WTR   504      -4.929 -22.366   3.776
TER   
ATOM   2967  O00 WTR   505      -3.219 -24.820  12.538
ATOM   2968  H01 WTR   505      -2.663 -25.511  12.179
ATOM   2969  H02 WTR   505      -3.854 -24.638  11.846
TER   
ATOM   2970  O00 WTR   506      -7.967 -28.826  -0.950
ATOM   2971  H01 WTR   506      -7.384 -28.948  -0.201
ATOM   2972  H02 WTR   506      -7.607 -28.070  -1.414
TER   
ATOM   2973  O00 WTR   507      -8.779 -17.371   5.169
ATOM   2974  H01 WTR   507      -8.831 -16.472   5.495
ATOM   2975  H02 WTR   507      -8.626 -17.901   5.950
TER   
ATOM   2976  O00 WTR   508       1.564 -25.035   4.997
ATOM   2977  H01 WTR   508       1.267 -25.680   4.355
ATOM   2978  H02 WTR   508       0.903 -24.344   4.965
TER   
ATOM   2979  O00 WTR   509      -3.933 -22.842   7.217
ATOM   2980  H01 WTR   509      -4.435 -22.084   6.919
ATOM   2981  H02 WTR   509      -3.669 -22.620   8.109
TER   
ATOM   2982  O00 WTR   510      -4.733 -22.988  -1.348
ATOM   2983  H01 WTR   510      -4.737 -22.045  -1.511
ATOM   2984  H02 WTR   510      -4.739 -23.382  -2.221
TER   
ATOM   2985  O00 WTR   511     -15.443 -21.148   9.977
ATOM   2986  H01 WTR   511     -14.750 -20.906   9.363
ATOM   2987  H02 WTR   511     -15.097 -20.906  10.836
TER   
ATOM   2988  O00 WTR   512      -7.230 -26.096   5.840
ATOM   2989  H01 WTR   512      -6.965 -26.952   5.505
ATOM   2990  H02 WTR   512      -6.501 -25.819   6.395
TER   
ATOM   2991  O00 WTR   513      -0.316 -18.377  11.615
ATOM   2992  H01 WTR   513      -0.494 -18.526  12.543
ATOM   2993  H02 WTR   513      -0.246 -19.255  11.240
TER   
ATOM   2994  O00 WTR   514      -9.748 -25.493   6.609
ATOM   2995  H01 WTR   514     -10.147 -26.354   6.733
ATOM   2996  H02 WTR   514      -8.821 -25.678   6.459
TER   
ATOM   2997  O00 WTR   515       1.550 -30.544   1.601
ATOM   2998  H01 WTR   515       0.779 -30.267   1.105
ATOM   2999  H02 WTR   515       1.630 -29.895   2.300
TER   
ATOM   3000  O00 WTR   516      -9.541 -26.800  -0.075
ATOM   3001  H01 WTR   516      -8.978 -27.574  -0.071
ATOM   3002  H02 WTR   516     -10.028 -26.862  -0.897
TER   
ATOM   3003  O00 WTR   517      -8.986 -21.945   9.322
ATOM   3004  H01 WTR   517      -9.125 -22.040   8.380
ATOM   3005  H02 WTR   517      -8.938 -22.843   9.650
TER   
ATOM   3006  O00 WTR   518       4.748 -17.589   0.859
ATOM   3007  H01 WTR   518       4.168 -17.527   1.618
ATOM   3008  H02 WTR   518       5.292 -16.803   0.909
TER   
ATOM   3009  O00 WTR   519      -2.593 -22.125   3.392
ATOM   3010  H01 WTR   519      -2.271 -21.474   4.015
ATOM   3011  H02 WTR   519      -2.420 -21.741   2.532
TER   
ATOM   3012  O00 WTR   520       7.102 -13.959  -1.780
ATOM   3013  H01 WTR   520       7.011 -13.774  -2.714
ATOM   3014  H02 WTR   520       6.459 -14.648  -1.609
TER   
ATOM   3015  O00 WTR   521      -8.800 -19.843  -8.147
ATOM   3016  H01 WTR   521      -9.343 -19.674  -7.377
ATOM   3017  H02 WTR   521      -9.309 -20.465  -8.668
TER   
ATOM   3018  O00 WTR   522      -5.789 -25.122   2.725
ATOM   3019  H01 WTR   522      -6.628 -25.161   2.266
ATOM   3020  H02 WTR   522      -5.992 -24.705   3.562
TER   
ATOM   3021  O00 WTR   523     -12.830 -16.295   4.761
ATOM   3022  H01 WTR   523     -12.255 -16.430   4.008
ATOM   3023  H02 WTR   523     -12.753 -17.103   5.269
TER   
ATOM   3024  O00 WTR   524       4.199 -17.985   4.102
ATOM   3025  H01 WTR   524       4.560 -17.102   4.182
ATOM   3026  H02 WTR   524       4.866 -18.552   4.488
TER   
ATOM   3027  O00 WTR   525     -11.515 -11.278   4.692
ATOM   3028  H01 WTR   525     -10.720 -10.755   4.793
ATOM   3029  H02 WTR   525     -11.283 -11.945   4.046
TER   
ATOM   3030  O00 WTR   526      -0.389 -27.937   5.778
ATOM   3031  H01 WTR   526      -0.318 -27.400   6.567
ATOM   3032  H02 WTR   526      -0.402 -28.838   6.101
TER   
ATOM   3033  O00 WTR   527      -3.666 -22.284   9.797
ATOM   3034  H01 WTR   527      -3.823 -21.353   9.956
ATOM   3035  H02 WTR   527      -4.332 -22.732  10.318
TER   
ATOM   3036  O00 WTR   528      -4.639 -28.679   3.081
ATOM   3037  H01 WTR   528      -3.855 -28.963   2.611
ATOM   3038  H02 WTR   528      -4.328 -27.994   3.674
TER   
ATOM   3039  O00 WTR   529      -6.142 -18.041   9.177
ATOM   3040  H01 WTR   529      -5.384 -18.573   9.418
ATOM   3041  H02 WTR   529      -5.898 -17.149   9.422
TER   
ATOM   3042  O00 WTR   530       7.132 -26.924   8.031
ATOM   3043  H01 WTR   530       6.925 -26.601   8.908
ATOM   3044  H02 WTR   530       7.399 -27.832   8.166
TER   
ATOM   3045  O00 WTR   531       2.130 -14.945   0.665
ATOM   3046  H01 WTR   531       2.107 -15.739   1.199
ATOM   3047  H02 WTR   531       1.315 -14.970   0.162
TER   
ATOM   3048  O00 WTR   532      -1.743 -24.139   9.222
ATOM   3049  H01 WTR   532      -2.492 -23.586   9.448
ATOM   3050  H02 WTR   532      -1.885 -24.947   9.714
TER   
ATOM   3051  O00 WTR   533       2.602 -20.798  11.192
ATOM   3052  H01 WTR   533       2.747 -19.890  11.458
ATOM   3053  H02 WTR   533       2.276 -21.230  11.982
TER   
ATOM   3054  O00 WTR   534       6.953 -24.805  12.949
ATOM   3055  H01 WTR   534       7.039 -25.203  13.815
ATOM   3056  H02 WTR   534       7.851 -24.600  12.689
TER   
ATOM   3057  O00 WTR   535      -0.730 -30.216  -0.223
ATOM   3058  H01 WTR   535      -1.364 -30.074   0.479
ATOM   3059  H02 WTR   535      -1.114 -29.781  -0.985
TER   
ATOM   3060  O00 WTR   536       0.111 -28.618  12.244
ATOM   3061  H01 WTR   536       0.092 -28.167  13.088
ATOM   3062  H02 WTR   536       1.031 -28.597  11.981
TER   
ATOM   3063  O00 WTR   537       7.811 -25.863   4.803
ATOM   3064  H01 WTR   537       7.996 -26.249   3.947
ATOM   3065  H02 WTR   537       7.752 -26.612   5.396
TER   
ATOM   3066  O00 WTR   538       8.700 -18.765   9.987
ATOM   3067  H01 WTR   538       7.832 -19.167  10.022
ATOM   3068  H02 WTR   538       8.667 -18.190   9.222
TER   
ATOM   3069  O00 WTR   539      14.886 -15.665   3.386
ATOM   3070  H01 WTR   539      14.700 -16.458   2.885
ATOM   3071  H02 WTR   539      14.370 -14.983   2.957
TER   
ATOM   3072  O00 WTR   540       9.843 -20.649   8.422
ATOM   3073  H01 WTR   540       9.373 -20.662   7.588
ATOM   3074  H02 WTR   540       9.427 -19.947   8.922
TER   
ATOM   3075  O00 WTR   541       1.875 -29.112   8.345
ATOM   3076  H01 WTR   541       1.511 -28.229   8.281
ATOM   3077  H02 WTR   541       1.790 -29.471   7.462
TER   
ATOM   3078  O00 WTR   542       1.108 -30.816   6.136
ATOM   3079  H01 WTR   542       0.821 -31.094   5.266
ATOM   3080  H02 WTR   542       0.676 -31.423   6.737
TER   
ATOM   3081  O00 WTR   543      11.332 -17.752  11.544
ATOM   3082  H01 WTR   543      10.697 -17.132  11.905
ATOM   3083  H02 WTR   543      10.958 -18.016  10.704
TER   
ATOM   3084  O00 WTR   544       3.982 -22.862   9.815
ATOM   3085  H01 WTR   544       3.999 -21.996  10.222
ATOM   3086  H02 WTR   544       3.058 -23.109   9.813
TER   
ATOM   3087  O00 WTR   545      -1.962 -20.533   1.158
ATOM   3088  H01 WTR   545      -2.001 -21.142   0.421
ATOM   3089  H02 WTR   545      -2.855 -20.200   1.242
TER   
ATOM   3090  O00 WTR   546       0.690 -16.592   9.599
ATOM   3091  H01 WTR   546       0.614 -17.078  10.420
ATOM   3092  H02 WTR   546       0.350 -17.190   8.934
TER   
ATOM   3093  O00 WTR   547       3.852 -21.010   0.069
ATOM   3094  H01 WTR   547       4.660 -20.696  -0.336
ATOM   3095  H02 WTR   547       3.752 -20.471   0.854
TER   
ATOM   3096  O00 WTR   548      -4.941 -25.408   7.627
ATOM   3097  H01 WTR   548      -4.336 -26.144   7.530
ATOM   3098  H02 WTR   548      -4.401 -24.632   7.476
TER   
ATOM   3099  O00 WTR   549       3.588 -22.236  -6.802
ATOM   3100  H01 WTR   549       3.767 -21.990  -5.895
ATOM   3101  H02 WTR   549       3.619 -21.410  -7.285
TER   
ATOM   3102  O00 WTR   550       5.695 -19.795  23.175
ATOM   3103  H01 WTR   550       5.269 -20.523  22.721
ATOM   3104  H02 WTR   550       6.508 -19.652  22.690
TER   
ATOM   3105  O00 WTR   551      12.841 -19.166  14.893
ATOM   3106  H01 WTR   551      13.097 -18.712  15.696
ATOM   3107  H02 WTR   551      12.316 -19.907  15.194
TER   
ATOM   3108  O00 WTR   552       8.423 -23.637   6.196
ATOM   3109  H01 WTR   552       8.355 -23.963   7.094
ATOM   3110  H02 WTR   552       8.143 -24.374   5.652
TER   
ATOM   3111  O00 WTR   553       4.554 -27.403   1.823
ATOM   3112  H01 WTR   553       4.560 -26.823   2.584
ATOM   3113  H02 WTR   553       5.436 -27.328   1.457
TER   
ATOM   3114  O00 WTR   554      -0.485 -26.628  -0.769
ATOM   3115  H01 WTR   554       0.339 -26.859  -1.199
ATOM   3116  H02 WTR   554      -1.012 -26.226  -1.459
TER   
ATOM   3117  O00 WTR   555     -12.916 -20.781   4.964
ATOM   3118  H01 WTR   555     -12.157 -20.251   4.719
ATOM   3119  H02 WTR   555     -13.671 -20.244   4.725
TER   
ATOM   3120  O00 WTR   556     -12.551 -15.951  -1.420
ATOM   3121  H01 WTR   556     -13.408 -15.711  -1.068
ATOM   3122  H02 WTR   556     -12.139 -16.459  -0.722
TER   
ATOM   3123  O00 WTR   557       0.640 -26.439   2.708
ATOM   3124  H01 WTR   557       1.305 -26.214   2.057
ATOM   3125  H02 WTR   557      -0.131 -26.675   2.192
TER   
ATOM   3126  O00 WTR   558       1.376 -24.591   9.666
ATOM   3127  H01 WTR   558       1.316 -25.451   9.249
ATOM   3128  H02 WTR   558       0.471 -24.283   9.711
TER   
ATOM   3129  O00 WTR   559       4.256 -21.970  22.108
ATOM   3130  H01 WTR   559       4.918 -22.564  21.753
ATOM   3131  H02 WTR   559       3.432 -22.276  21.730
TER   
ATOM   3132  O00 WTR   560      13.864 -18.555  12.025
ATOM   3133  H01 WTR   560      13.094 -17.989  11.981
ATOM   3134  H02 WTR   560      14.131 -18.526  12.944
TER   
ATOM   3135  O00 WTR   561       8.696 -27.225   2.662
ATOM   3136  H01 WTR   561       9.557 -27.039   2.287
ATOM   3137  H02 WTR   561       8.129 -27.365   1.904
TER   
ATOM   3138  O00 WTR   562       5.646 -25.507  10.532
ATOM   3139  H01 WTR   562       5.740 -24.644  10.127
ATOM   3140  H02 WTR   562       6.100 -25.428  11.371
TER   
ATOM   3141  O00 WTR   563      12.718 -22.795   7.935
ATOM   3142  H01 WTR   563      12.853 -23.040   8.850
ATOM   3143  H02 WTR   563      13.544 -22.391   7.670
TER   
ATOM   3144  O00 WTR   564       4.416 -19.859  19.262
ATOM   3145  H01 WTR   564       4.197 -19.254  18.554
ATOM   3146  H02 WTR   564       4.410 -19.317  20.051
TER   
ATOM   3147  O00 WTR   565      12.329 -20.780   5.519
ATOM   3148  H01 WTR   565      11.797 -21.575   5.493
ATOM   3149  H02 WTR   565      12.334 -20.525   6.442
TER   
ATOM   3150  O00 WTR   566       1.867 -28.731   3.660
ATOM   3151  H01 WTR   566       1.371 -28.089   3.153
ATOM   3152  H02 WTR   566       1.358 -28.847   4.463
TER   
ATOM   3153  O00 WTR   567       6.681 -18.175   7.041
ATOM   3154  H01 WTR   567       5.976 -18.573   7.553
ATOM   3155  H02 WTR   567       6.551 -18.509   6.154
TER   
ATOM   3156  O00 WTR   568       2.180 -18.235   6.235
ATOM   3157  H01 WTR   568       1.749 -18.907   5.708
ATOM   3158  H02 WTR   568       2.757 -17.781   5.620
TER   
ATOM   3159  O00 WTR   569      11.696 -14.067  10.282
ATOM   3160  H01 WTR   569      11.292 -14.660  10.916
ATOM   3161  H02 WTR   569      12.035 -13.345  10.811
TER   
ATOM   3162  O00 WTR   570       2.331 -25.177  20.753
ATOM   3163  H01 WTR   570       1.706 -24.521  20.447
ATOM   3164  H02 WTR   570       1.804 -25.793  21.262
TER   
ATOM   3165  O00 WTR   571       8.293 -22.786   9.519
ATOM   3166  H01 WTR   571       7.548 -22.427   9.999
ATOM   3167  H02 WTR   571       8.751 -22.018   9.177
TER   
ATOM   3168  O00 WTR   572      13.583 -17.103   7.697
ATOM   3169  H01 WTR   572      13.923 -16.590   8.430
ATOM   3170  H02 WTR   572      14.363 -17.407   7.234
TER   
ATOM   3171  O00 WTR   573      10.314 -26.294  -3.517
ATOM   3172  H01 WTR   573      10.337 -26.718  -4.375
ATOM   3173  H02 WTR   573       9.678 -26.804  -3.015
TER   
ATOM   3174  O00 WTR   574       3.590 -21.749   7.086
ATOM   3175  H01 WTR   574       2.703 -22.069   6.918
ATOM   3176  H02 WTR   574       3.887 -22.253   7.844
TER   
ATOM   3177  O00 WTR   575       5.944 -22.668   5.567
ATOM   3178  H01 WTR   575       5.229 -22.356   6.122
ATOM   3179  H02 WTR   575       6.550 -23.095   6.173
TER   
ATOM   3180  O00 WTR   576       8.619 -13.095  12.427
ATOM   3181  H01 WTR   576       9.071 -12.684  11.690
ATOM   3182  H02 WTR   576       7.701 -13.131  12.157
TER   
ATOM   3183  O00 WTR   577       4.974 -22.842  13.340
ATOM   3184  H01 WTR   577       5.487 -23.647  13.273
ATOM   3185  H02 WTR   577       4.072 -23.118  13.177
TER   
ATOM   3186  O00 WTR   578      11.455 -17.814  -3.057
ATOM   3187  H01 WTR   578      11.233 -18.436  -2.364
ATOM   3188  H02 WTR   578      12.087 -17.220  -2.654
TER   
ATOM   3189  O00 WTR   579       0.075 -31.631   3.929
ATOM   3190  H01 WTR   579       0.739 -31.722   3.245
ATOM   3191  H02 WTR   579      -0.310 -32.504   4.007
TER   
ATOM   3192  O00 WTR   580       7.053 -17.084  -8.507
ATOM   3193  H01 WTR   580       7.178 -17.499  -7.653
ATOM   3194  H02 WTR   580       7.709 -16.387  -8.533
TER   
ATOM   3195  O00 WTR   581       2.190 -25.945  -3.686
ATOM   3196  H01 WTR   581       1.465 -25.967  -4.311
ATOM   3197  H02 WTR   581       2.031 -26.690  -3.107
TER   
ATOM   3198  O00 WTR   582       6.680 -24.375 -13.019
ATOM   3199  H01 WTR   582       6.318 -24.405 -13.905
ATOM   3200  H02 WTR   582       7.123 -23.528 -12.970
TER   
ATOM   3201  O00 WTR   583      -1.822 -29.391  -2.790
ATOM   3202  H01 WTR   583      -2.609 -29.902  -2.980
ATOM   3203  H02 WTR   583      -2.082 -28.483  -2.948
TER   
ATOM   3204  O00 WTR   584      14.269 -18.928  -9.315
ATOM   3205  H01 WTR   584      13.435 -18.588  -8.991
ATOM   3206  H02 WTR   584      14.816 -18.150  -9.428
TER   
ATOM   3207  O00 WTR   585      -3.603 -28.411  -7.276
ATOM   3208  H01 WTR   585      -4.126 -28.831  -7.959
ATOM   3209  H02 WTR   585      -4.069 -27.597  -7.083
TER   
ATOM   3210  O00 WTR   586      -1.090 -12.924  -4.393
ATOM   3211  H01 WTR   586      -0.350 -13.495  -4.597
ATOM   3212  H02 WTR   586      -0.694 -12.067  -4.230
TER   
ATOM   3213  O00 WTR   587      -1.232 -22.510  -7.541
ATOM   3214  H01 WTR   587      -0.438 -22.328  -7.038
ATOM   3215  H02 WTR   587      -0.917 -22.908  -8.352
TER   
ATOM   3216  O00 WTR   588      -7.229 -20.594  -5.439
ATOM   3217  H01 WTR   588      -6.935 -21.487  -5.622
ATOM   3218  H02 WTR   588      -6.495 -20.190  -4.976
TER   
ATOM   3219  O00 WTR   589      -8.406 -27.486  -7.832
ATOM   3220  H01 WTR   589      -8.473 -26.582  -7.523
ATOM   3221  H02 WTR   589      -8.908 -27.995  -7.196
TER   
ATOM   3222  O00 WTR   590      -6.557 -29.669   1.283
ATOM   3223  H01 WTR   590      -7.143 -30.294   1.710
ATOM   3224  H02 WTR   590      -5.913 -29.446   1.955
TER   
ATOM   3225  O00 WTR   591      -7.384 -27.244  -4.815
ATOM   3226  H01 WTR   591      -7.133 -27.104  -3.902
ATOM   3227  H02 WTR   591      -8.178 -27.776  -4.767
TER   
ATOM   3228  O00 WTR   592      -3.546 -23.041  -6.022
ATOM   3229  H01 WTR   592      -3.816 -22.204  -5.646
ATOM   3230  H02 WTR   592      -2.811 -22.821  -6.595
TER   
ATOM   3231  O00 WTR   593      -4.792 -20.193  -1.994
ATOM   3232  H01 WTR   593      -3.847 -20.197  -2.145
ATOM   3233  H02 WTR   593      -4.900 -19.740  -1.158
TER   
ATOM   3234  O00 WTR   594     -18.479 -21.206  -6.241
ATOM   3235  H01 WTR   594     -17.710 -20.653  -6.377
ATOM   3236  H02 WTR   594     -18.945 -21.179  -7.076
TER   
ATOM   3237  O00 WTR   595      -0.352 -25.916 -13.763
ATOM   3238  H01 WTR   595       0.425 -26.159 -13.260
ATOM   3239  H02 WTR   595      -1.007 -26.572 -13.525
TER   
ATOM   3240  O00 WTR   596      -1.129 -17.996  -8.429
ATOM   3241  H01 WTR   596      -1.052 -17.084  -8.709
ATOM   3242  H02 WTR   596      -1.653 -17.958  -7.629
TER   
ATOM   3243  O00 WTR   597      -9.081 -17.808  -3.362
ATOM   3244  H01 WTR   597      -9.134 -16.938  -3.758
ATOM   3245  H02 WTR   597      -8.322 -18.215  -3.779
TER   
ATOM   3246  O00 WTR   598     -12.257 -27.704  -4.507
ATOM   3247  H01 WTR   598     -11.978 -27.074  -3.843
ATOM   3248  H02 WTR   598     -13.181 -27.865  -4.311
TER   
ATOM   3249  O00 WTR   599      -6.204 -28.533  -8.998
ATOM   3250  H01 WTR   599      -6.979 -28.212  -8.536
ATOM   3251  H02 WTR   599      -6.484 -28.612  -9.910
TER   
ATOM   3252  O00 WTR   600      -2.155 -29.582   2.098
ATOM   3253  H01 WTR   600      -1.636 -29.690   2.896
ATOM   3254  H02 WTR   600      -2.019 -28.669   1.846
TER   
ATOM   3255  O00 WTR   601      -5.086 -26.423  -6.149
ATOM   3256  H01 WTR   601      -5.407 -25.640  -6.598
ATOM   3257  H02 WTR   601      -5.869 -26.812  -5.758
TER   
ATOM   3258  O00 WTR   602      -6.586 -23.085  -6.216
ATOM   3259  H01 WTR   602      -5.872 -23.250  -5.600
ATOM   3260  H02 WTR   602      -6.179 -23.155  -7.079
TER   
ATOM   3261  O00 WTR   603     -10.884 -17.806   0.086
ATOM   3262  H01 WTR   603     -11.227 -18.667  -0.154
ATOM   3263  H02 WTR   603     -10.068 -17.727  -0.408
TER   
ATOM   3264  O00 WTR   604      -7.442 -19.880  10.852
ATOM   3265  H01 WTR   604      -7.205 -19.111  10.333
ATOM   3266  H02 WTR   604      -7.748 -20.518  10.207
TER   
ATOM   3267  O00 WTR   605      -4.255 -28.461  -1.139
ATOM   3268  H01 WTR   605      -3.492 -28.904  -0.767
ATOM   3269  H02 WTR   605      -4.239 -27.587  -0.747
TER   
ATOM   3270  O00 WTR   606      -7.951 -24.211  -2.601
ATOM   3271  H01 WTR   606      -7.250 -23.894  -3.170
ATOM   3272  H02 WTR   606      -7.982 -23.580  -1.882
TER   
ATOM   3273  O00 WTR   607      -2.162 -27.844 -12.956
ATOM   3274  H01 WTR   607      -2.843 -28.266 -12.433
ATOM   3275  H02 WTR   607      -2.641 -27.370 -13.636
TER   
ATOM   3276  O00 WTR   608      -5.801 -30.350  -6.723
ATOM   3277  H01 WTR   608      -6.040 -29.901  -7.534
ATOM   3278  H02 WTR   608      -5.001 -29.911  -6.433
TER   
ATOM   3279  O00 WTR   609       1.517 -28.043  -1.980
ATOM   3280  H01 WTR   609       1.220 -28.886  -2.322
ATOM   3281  H02 WTR   609       1.917 -28.254  -1.136
TER   
ATOM   3282  O00 WTR   610      -6.200 -18.043  -3.749
ATOM   3283  H01 WTR   610      -5.894 -17.176  -3.486
ATOM   3284  H02 WTR   610      -5.772 -18.644  -3.139
TER   
ATOM   3285  O00 WTR   611      -1.164 -23.590 -12.814
ATOM   3286  H01 WTR   611      -0.497 -22.919 -12.962
ATOM   3287  H02 WTR   611      -0.762 -24.401 -13.125
TER   
ATOM   3288  O00 WTR   612       0.655 -20.637  -9.558
ATOM   3289  H01 WTR   612      -0.291 -20.690  -9.696
ATOM   3290  H02 WTR   612       0.801 -19.748  -9.234
TER   
ATOM   3291  O00 WTR   613     -10.515 -24.019  -5.287
ATOM   3292  H01 WTR   613     -11.173 -24.552  -5.734
ATOM   3293  H02 WTR   613      -9.711 -24.162  -5.786
TER   
ATOM   3294  O00 WTR   614      -4.726 -24.050  -3.759
ATOM   3295  H01 WTR   614      -4.538 -24.980  -3.629
ATOM   3296  H02 WTR   614      -4.272 -23.825  -4.571
TER   
ATOM   3297  O00 WTR   615      -9.924 -24.065 -10.468
ATOM   3298  H01 WTR   615      -9.629 -23.161 -10.364
ATOM   3299  H02 WTR   615     -10.797 -24.079 -10.076
TER   
ATOM   3300  O00 WTR   616     -12.216 -24.611  -1.336
ATOM   3301  H01 WTR   616     -13.015 -24.103  -1.471
ATOM   3302  H02 WTR   616     -11.510 -24.025  -1.608
TER   
ATOM   3303  O00 WTR   617      -0.774 -27.585  -7.284
ATOM   3304  H01 WTR   617      -1.702 -27.788  -7.404
ATOM   3305  H02 WTR   617      -0.455 -28.266  -6.691
TER   
ATOM   3306  O00 WTR   618     -14.390 -22.993  -2.560
ATOM   3307  H01 WTR   618     -14.710 -23.296  -3.410
ATOM   3308  H02 WTR   618     -13.957 -22.161  -2.749
TER   
ATOM   3309  O00 WTR   619      -7.777 -31.672  -5.354
ATOM   3310  H01 WTR   619      -8.395 -32.041  -5.985
ATOM   3311  H02 WTR   619      -7.108 -31.249  -5.892
TER   
ATOM   3312  O00 WTR   620      -0.252 -30.351   9.986
ATOM   3313  H01 WTR   620      -0.288 -30.014  10.881
ATOM   3314  H02 WTR   620       0.556 -29.985   9.624
TER   
ATOM   3315  O00 WTR   621      -0.042 -25.018  -5.426
ATOM   3316  H01 WTR   621       0.209 -24.096  -5.477
ATOM   3317  H02 WTR   621      -0.373 -25.226  -6.300
TER   
ATOM   3318  O00 WTR   622      -9.849 -28.573  -5.138
ATOM   3319  H01 WTR   622     -10.695 -28.134  -5.053
ATOM   3320  H02 WTR   622      -9.743 -29.052  -4.316
TER   
ATOM   3321  O00 WTR   623     -13.742 -22.078  -5.337
ATOM   3322  H01 WTR   623     -13.181 -21.936  -6.099
ATOM   3323  H02 WTR   623     -13.981 -23.003  -5.384
TER   
ATOM   3324  O00 WTR   624     -11.069 -19.161  -6.297
ATOM   3325  H01 WTR   624     -11.433 -19.891  -6.798
ATOM   3326  H02 WTR   624     -10.639 -19.574  -5.548
TER   
ATOM   3327  O00 WTR   625       2.263 -23.199  -9.987
ATOM   3328  H01 WTR   625       1.362 -23.436 -10.205
ATOM   3329  H02 WTR   625       2.189 -22.348  -9.554
TER   
ATOM   3330  O00 WTR   626      11.997 -18.134   2.460
ATOM   3331  H01 WTR   626      11.919 -19.041   2.163
ATOM   3332  H02 WTR   626      12.930 -17.935   2.384
TER   
ATOM   3333  O00 WTR   627       1.068 -26.573  -9.444
ATOM   3334  H01 WTR   627       0.655 -26.739  -8.597
ATOM   3335  H02 WTR   627       1.954 -26.282  -9.226
TER   
ATOM   3336  O00 WTR   628       2.561 -25.533   0.977
ATOM   3337  H01 WTR   628       3.122 -26.274   1.206
ATOM   3338  H02 WTR   628       2.685 -24.908   1.692
TER   
ATOM   3339  O00 WTR   629      -2.906 -17.654  -6.165
ATOM   3340  H01 WTR   629      -3.481 -16.909  -6.342
ATOM   3341  H02 WTR   629      -2.273 -17.323  -5.528
TER   
ATOM   3342  O00 WTR   630      -7.669 -14.974  -5.053
ATOM   3343  H01 WTR   630      -7.640 -15.694  -5.684
ATOM   3344  H02 WTR   630      -7.789 -14.190  -5.589
TER   
ATOM   3345  O00 WTR   631       1.517 -16.290  -4.838
ATOM   3346  H01 WTR   631       2.458 -16.263  -4.666
ATOM   3347  H02 WTR   631       1.434 -16.795  -5.646
TER   
ATOM   3348  O00 WTR   632      -6.073 -19.661  -8.207
ATOM   3349  H01 WTR   632      -6.893 -20.140  -8.088
ATOM   3350  H02 WTR   632      -5.568 -19.850  -7.416
TER   
ATOM   3351  O00 WTR   633       0.599 -19.860   2.132
ATOM   3352  H01 WTR   633      -0.272 -20.153   1.864
ATOM   3353  H02 WTR   633       0.881 -20.507   2.779
TER   
ATOM   3354  O00 WTR   634      -1.156 -16.939  -4.040
ATOM   3355  H01 WTR   634      -0.278 -16.753  -3.706
ATOM   3356  H02 WTR   634      -1.736 -16.767  -3.299
TER   
ATOM   3357  O00 WTR   635       6.276 -28.822  -5.733
ATOM   3358  H01 WTR   635       6.745 -28.089  -6.130
ATOM   3359  H02 WTR   635       6.926 -29.249  -5.176
TER   
ATOM   3360  O00 WTR   636       9.344 -18.561   0.394
ATOM   3361  H01 WTR   636       9.949 -19.013  -0.195
ATOM   3362  H02 WTR   636       9.001 -17.834  -0.125
TER   
ATOM   3363  O00 WTR   637       2.603 -19.107  -4.291
ATOM   3364  H01 WTR   637       1.919 -18.985  -3.632
ATOM   3365  H02 WTR   637       2.791 -18.223  -4.609
TER   
ATOM   3366  O00 WTR   638       6.046 -23.366  -1.755
ATOM   3367  H01 WTR   638       6.086 -22.540  -2.239
ATOM   3368  H02 WTR   638       5.166 -23.379  -1.378
TER   
ATOM   3369  O00 WTR   639      -1.368 -24.154   5.611
ATOM   3370  H01 WTR   639      -1.691 -23.929   4.739
ATOM   3371  H02 WTR   639      -2.048 -23.840   6.208
TER   
ATOM   3372  O00 WTR   640       6.773 -23.691   0.790
ATOM   3373  H01 WTR   640       6.636 -23.667  -0.157
ATOM   3374  H02 WTR   640       7.248 -22.883   0.984
TER   
ATOM   3375  O00 WTR   641       4.351 -25.797 -11.906
ATOM   3376  H01 WTR   641       5.252 -25.694 -12.213
ATOM   3377  H02 WTR   641       4.403 -25.665 -10.960
TER   
ATOM   3378  O00 WTR   642       6.778 -26.330   0.765
ATOM   3379  H01 WTR   642       7.048 -26.570  -0.121
ATOM   3380  H02 WTR   642       6.899 -25.381   0.805
TER   
ATOM   3381  O00 WTR   643       1.631 -13.603  -4.829
ATOM   3382  H01 WTR   643       1.988 -13.532  -5.714
ATOM   3383  H02 WTR   643       1.571 -14.545  -4.670
TER   
ATOM   3384  O00 WTR   644       9.363 -20.595  -7.617
ATOM   3385  H01 WTR   644      10.227 -20.934  -7.383
ATOM   3386  H02 WTR   644       8.765 -21.019  -7.002
TER   
ATOM   3387  O00 WTR   645       0.895 -21.055 -12.365
ATOM   3388  H01 WTR   645       0.088 -20.847 -12.835
ATOM   3389  H02 WTR   645       0.714 -20.811 -11.458
TER   
ATOM   3390  O00 WTR   646      10.327 -20.139   3.648
ATOM   3391  H01 WTR   646      11.028 -20.108   4.299
ATOM   3392  H02 WTR   646       9.528 -20.258   4.161
TER   
ATOM   3393  O00 WTR   647       1.767 -26.313 -12.215
ATOM   3394  H01 WTR   647       1.329 -26.500 -11.385
ATOM   3395  H02 WTR   647       2.695 -26.259 -11.990
TER   
ATOM   3396  O00 WTR   648      10.169 -23.957 -14.763
ATOM   3397  H01 WTR   648       9.981 -24.640 -14.119
ATOM   3398  H02 WTR   648       9.406 -23.955 -15.341
TER   
ATOM   3399  O00 WTR   649       5.631 -25.047   3.097
ATOM   3400  H01 WTR   649       5.933 -24.720   2.250
ATOM   3401  H02 WTR   649       6.412 -25.039   3.649
TER   
ATOM   3402  O00 WTR   650      11.115 -20.102  -0.829
ATOM   3403  H01 WTR   650      10.933 -20.906  -0.342
ATOM   3404  H02 WTR   650      11.872 -20.317  -1.373
TER   
ATOM   3405  O00 WTR   651      -5.465 -23.611  11.471
ATOM   3406  H01 WTR   651      -6.027 -22.957  11.887
ATOM   3407  H02 WTR   651      -6.074 -24.204  11.031
TER   
ATOM   3408  O00 WTR   652      11.907 -23.155  -5.279
ATOM   3409  H01 WTR   652      11.366 -23.132  -4.491
ATOM   3410  H02 WTR   652      11.557 -23.885  -5.790
TER   
ATOM   3411  O00 WTR   653       5.004 -19.311  14.304
ATOM   3412  H01 WTR   653       5.722 -18.790  13.943
ATOM   3413  H02 WTR   653       5.417 -20.128  14.582
TER   
ATOM   3414  O00 WTR   654       8.561 -18.124 -10.520
ATOM   3415  H01 WTR   654       7.840 -17.750 -10.014
ATOM   3416  H02 WTR   654       8.474 -19.069 -10.401
TER   
ATOM   3417  O00 WTR   655       4.567 -27.877  -2.257
ATOM   3418  H01 WTR   655       4.061 -28.630  -1.952
ATOM   3419  H02 WTR   655       3.961 -27.138  -2.192
TER   
ATOM   3420  O00 WTR   656       3.524 -23.649  -0.773
ATOM   3421  H01 WTR   656       3.635 -22.834  -0.284
ATOM   3422  H02 WTR   656       3.142 -24.259  -0.142
TER   
ATOM   3423  O00 WTR   657       7.967 -21.446  -5.470
ATOM   3424  H01 WTR   657       8.620 -21.429  -4.770
ATOM   3425  H02 WTR   657       8.036 -22.325  -5.842
TER   
ATOM   3426  O00 WTR   658       3.675 -25.319  -9.310
ATOM   3427  H01 WTR   658       4.262 -25.154  -8.573
ATOM   3428  H02 WTR   658       3.217 -24.489  -9.443
TER   
ATOM   3429  O00 WTR   659       4.547 -26.231  -4.996
ATOM   3430  H01 WTR   659       4.767 -27.160  -5.067
ATOM   3431  H02 WTR   659       3.721 -26.217  -4.512
TER   
ATOM   3432  O00 WTR   660       9.708 -25.007 -18.782
ATOM   3433  H01 WTR   660       9.127 -25.096 -18.027
ATOM   3434  H02 WTR   660      10.521 -24.657 -18.420
TER   
ATOM   3435  O00 WTR   661      10.422 -23.281   2.748
ATOM   3436  H01 WTR   661      10.185 -22.365   2.888
ATOM   3437  H02 WTR   661      10.671 -23.600   3.616
TER   
ATOM   3438  O00 WTR   662      11.151 -21.627 -13.599
ATOM   3439  H01 WTR   662      10.816 -22.404 -14.047
ATOM   3440  H02 WTR   662      11.003 -20.911 -14.216
TER   
ATOM   3441  O00 WTR   663       1.980 -23.234  -2.902
ATOM   3442  H01 WTR   663       2.464 -23.444  -2.103
ATOM   3443  H02 WTR   663       1.906 -24.069  -3.364
TER   
ATOM   3444  O00 WTR   664       5.887 -21.648   3.098
ATOM   3445  H01 WTR   664       6.647 -21.758   2.526
ATOM   3446  H02 WTR   664       6.103 -22.150   3.883
TER   
ATOM   3447  O00 WTR   665      10.962 -23.036   5.817
ATOM   3448  H01 WTR   665      11.510 -23.181   6.589
ATOM   3449  H02 WTR   665      10.082 -23.288   6.096
TER   
ATOM   3450  O00 WTR   666      10.593 -23.263  -2.754
ATOM   3451  H01 WTR   666      10.903 -23.265  -1.849
ATOM   3452  H02 WTR   666      10.318 -24.166  -2.915
TER   
ATOM   3453  O00 WTR   667       7.880 -20.992   1.236
ATOM   3454  H01 WTR   667       7.463 -20.570   0.485
ATOM   3455  H02 WTR   667       8.627 -20.429   1.443
TER   
ATOM   3456  O00 WTR   668      -1.314 -25.521  -3.111
ATOM   3457  H01 WTR   668      -0.826 -25.365  -3.919
ATOM   3458  H02 WTR   668      -2.122 -25.948  -3.397
TER   
ATOM   3459  O00 WTR   669       7.479 -26.083  -6.036
ATOM   3460  H01 WTR   669       7.428 -25.281  -6.555
ATOM   3461  H02 WTR   669       7.336 -25.795  -5.134
TER   
ATOM   3462  O00 WTR   670     -13.658 -19.009  -5.014
ATOM   3463  H01 WTR   670     -12.729 -19.016  -5.247
ATOM   3464  H02 WTR   670     -13.843 -18.096  -4.795
TER   
ATOM   3465  O00 WTR   671      -1.697 -26.894   1.591
ATOM   3466  H01 WTR   671      -1.377 -26.761   0.699
ATOM   3467  H02 WTR   671      -2.152 -26.080   1.807
TER   
ATOM   3468  O00 WTR   672       6.685 -25.461  -3.596
ATOM   3469  H01 WTR   672       6.369 -24.635  -3.231
ATOM   3470  H02 WTR   672       5.909 -25.864  -3.985
TER   
ATOM   3471  O00 WTR   673       6.469 -20.937  -3.225
ATOM   3472  H01 WTR   673       5.570 -21.053  -3.531
ATOM   3473  H02 WTR   673       7.003 -21.009  -4.016
TER   
ATOM   3474  O00 WTR   674       6.346 -19.375   4.385
ATOM   3475  H01 WTR   674       6.122 -20.075   3.771
ATOM   3476  H02 WTR   674       6.891 -18.775   3.877
TER   
ATOM   3477  O00 WTR   675      -0.677 -22.800  -2.890
ATOM   3478  H01 WTR   675       0.230 -22.959  -2.627
ATOM   3479  H02 WTR   675      -1.036 -23.673  -3.052
TER   
ATOM   3480  O00 WTR   676       8.477 -18.319   2.951
ATOM   3481  H01 WTR   676       9.278 -18.791   3.182
ATOM   3482  H02 WTR   676       8.513 -18.239   1.998
TER   
ATOM   3483  O00 WTR   677       2.396 -22.094 -14.467
ATOM   3484  H01 WTR   677       2.079 -21.822 -13.607
ATOM   3485  H02 WTR   677       2.407 -23.051 -14.428
TER   
ATOM   3486  O00 WTR   678      -0.283 -23.910  -9.991
ATOM   3487  H01 WTR   678       0.163 -24.757 -10.003
ATOM   3488  H02 WTR   678      -0.725 -23.860 -10.838
TER   
ATOM   3489  O00 WTR   679      -9.416 -22.802   6.365
ATOM   3490  H01 WTR   679      -9.458 -23.750   6.486
ATOM   3491  H02 WTR   679      -8.839 -22.681   5.611
TER   
ATOM   3492  O00 WTR   680      10.075 -27.328  -5.886
ATOM   3493  H01 WTR   680      10.424 -26.745  -6.561
ATOM   3494  H02 WTR   680       9.160 -27.066  -5.792
TER   
ATOM   3495  O00 WTR   681       1.346 -15.383   3.921
ATOM   3496  H01 WTR   681       1.806 -14.564   4.104
ATOM   3497  H02 WTR   681       0.729 -15.161   3.224
TER   
ATOM   3498  O00 WTR   682       0.920 -22.461  -5.884
ATOM   3499  H01 WTR   682       0.748 -21.818  -5.196
ATOM   3500  H02 WTR   682       1.844 -22.338  -6.101
TER   
ATOM   3501  O00 WTR   683      10.364 -22.883  -0.005
ATOM   3502  H01 WTR   683      10.321 -23.236   0.884
ATOM   3503  H02 WTR   683       9.504 -23.074  -0.381
TER   
ATOM   3504  O00 WTR   684       9.525 -20.831  -3.258
ATOM   3505  H01 WTR   684       9.785 -21.722  -3.022
ATOM   3506  H02 WTR   684      10.350 -20.380  -3.437
TER   
ATOM   3507  O00 WTR   685       7.993 -23.457  -7.264
ATOM   3508  H01 WTR   685       7.145 -23.481  -7.707
ATOM   3509  H02 WTR   685       8.635 -23.473  -7.973
TER   
ATOM   3510  O00 WTR   686      22.143  -6.648   9.144
ATOM   3511  H01 WTR   686      22.899  -6.070   9.239
ATOM   3512  H02 WTR   686      22.122  -6.866   8.213
TER   
ATOM   3513  O00 WTR   687      15.985 -18.602  -0.130
ATOM   3514  H01 WTR   687      16.530 -17.816  -0.101
ATOM   3515  H02 WTR   687      15.792 -18.726  -1.059
TER   
ATOM   3516  O00 WTR   688      14.840 -20.634   4.026
ATOM   3517  H01 WTR   688      14.298 -21.048   3.353
ATOM   3518  H02 WTR   688      14.232 -20.445   4.741
TER   
ATOM   3519  O00 WTR   689      13.464 -21.245  10.387
ATOM   3520  H01 WTR   689      14.098 -20.537  10.495
ATOM   3521  H02 WTR   689      13.040 -21.062   9.549
TER   
ATOM   3522  O00 WTR   690      19.559 -16.887  -4.854
ATOM   3523  H01 WTR   690      20.405 -17.224  -5.150
ATOM   3524  H02 WTR   690      18.962 -17.631  -4.936
TER   
ATOM   3525  O00 WTR   691       5.558 -21.760  15.788
ATOM   3526  H01 WTR   691       6.325 -21.202  15.916
ATOM   3527  H02 WTR   691       5.606 -22.027  14.870
TER   
ATOM   3528  O00 WTR   692      13.173 -14.028   1.702
ATOM   3529  H01 WTR   692      12.590 -14.414   1.049
ATOM   3530  H02 WTR   692      12.610 -13.860   2.457
TER   
ATOM   3531  O00 WTR   693       5.868 -19.567  10.036
ATOM   3532  H01 WTR   693       5.134 -19.350   9.462
ATOM   3533  H02 WTR   693       5.983 -18.789  10.582
TER   
ATOM   3534  O00 WTR   694      21.513 -18.934  -5.467
ATOM   3535  H01 WTR   694      20.772 -19.528  -5.587
ATOM   3536  H02 WTR   694      21.655 -18.915  -4.520
TER   
ATOM   3537  O00 WTR   695      17.966 -11.726  -6.942
ATOM   3538  H01 WTR   695      17.235 -11.952  -6.366
ATOM   3539  H02 WTR   695      18.394 -12.563  -7.125
TER   
ATOM   3540  O00 WTR   696      10.874 -25.080  14.172
ATOM   3541  H01 WTR   696      10.345 -24.792  13.428
ATOM   3542  H02 WTR   696      11.077 -25.996  13.981
TER   
ATOM   3543  O00 WTR   697      12.560 -19.855   8.112
ATOM   3544  H01 WTR   697      11.669 -20.166   8.268
ATOM   3545  H02 WTR   697      12.464 -18.914   7.964
TER   
ATOM   3546  O00 WTR   698      16.266 -16.240  -6.000
ATOM   3547  H01 WTR   698      16.615 -15.643  -5.338
ATOM   3548  H02 WTR   698      15.316 -16.174  -5.906
TER   
ATOM   3549  O00 WTR   699      18.870 -16.042   3.975
ATOM   3550  H01 WTR   699      18.962 -15.834   4.905
ATOM   3551  H02 WTR   699      18.383 -16.867   3.961
TER   
ATOM   3552  O00 WTR   700      14.259 -24.279 -12.651
ATOM   3553  H01 WTR   700      14.202 -25.140 -12.237
ATOM   3554  H02 WTR   700      13.733 -23.708 -12.091
TER   
ATOM   3555  O00 WTR   701      13.457 -22.104  -9.494
ATOM   3556  H01 WTR   701      12.908 -21.845  -8.754
ATOM   3557  H02 WTR   701      13.866 -21.289  -9.786
TER   
ATOM   3558  O00 WTR   702      19.253 -14.392  -6.043
ATOM   3559  H01 WTR   702      20.000 -13.939  -5.651
ATOM   3560  H02 WTR   702      19.314 -15.288  -5.711
TER   
ATOM   3561  O00 WTR   703      15.278 -17.984   5.835
ATOM   3562  H01 WTR   703      15.606 -18.629   5.208
ATOM   3563  H02 WTR   703      15.787 -17.194   5.655
TER   
ATOM   3564  O00 WTR   704       6.074 -19.534  -0.560
ATOM   3565  H01 WTR   704       5.638 -18.839  -0.067
ATOM   3566  H02 WTR   704       6.315 -19.123  -1.390
TER   
ATOM   3567  O00 WTR   705      11.407 -22.722 -11.174
ATOM   3568  H01 WTR   705      11.498 -22.102 -11.897
ATOM   3569  H02 WTR   705      12.219 -22.631 -10.676
TER   
ATOM   3570  O00 WTR   706      15.964  -8.184 -10.718
ATOM   3571  H01 WTR   706      15.189  -7.728 -10.390
ATOM   3572  H02 WTR   706      16.700  -7.643 -10.434
TER   
ATOM   3573  O00 WTR   707      19.297 -10.138  -9.101
ATOM   3574  H01 WTR   707      19.949  -9.669  -8.579
ATOM   3575  H02 WTR   707      18.841 -10.696  -8.471
TER   
ATOM   3576  O00 WTR   708       7.261 -24.789 -20.068
ATOM   3577  H01 WTR   708       7.170 -25.502 -20.701
ATOM   3578  H02 WTR   708       8.111 -24.942 -19.655
TER   
ATOM   3579  O00 WTR   709       7.498 -18.764  -6.502
ATOM   3580  H01 WTR   709       8.176 -19.176  -7.037
ATOM   3581  H02 WTR   709       6.679 -19.146  -6.816
TER   
ATOM   3582  O00 WTR   710      11.939 -21.263  -7.230
ATOM   3583  H01 WTR   710      11.967 -21.722  -6.390
ATOM   3584  H02 WTR   710      12.287 -20.392  -7.039
TER   
ATOM   3585  O00 WTR   711      16.906 -18.703  -5.481
ATOM   3586  H01 WTR   711      16.243 -19.184  -5.976
ATOM   3587  H02 WTR   711      16.787 -17.791  -5.746
TER   
ATOM   3588  O00 WTR   712      14.793 -19.907  -6.818
ATOM   3589  H01 WTR   712      14.459 -20.771  -7.059
ATOM   3590  H02 WTR   712      14.774 -19.406  -7.633
TER   
ATOM   3591  O00 WTR   713      15.164 -18.677  -2.699
ATOM   3592  H01 WTR   713      14.622 -17.890  -2.649
ATOM   3593  H02 WTR   713      15.629 -18.596  -3.532
TER   
ATOM   3594  O00 WTR   714      11.677 -25.185  -7.420
ATOM   3595  H01 WTR   714      12.616 -25.012  -7.492
ATOM   3596  H02 WTR   714      11.270 -24.553  -8.013
TER   
ATOM   3597  O00 WTR   715      11.995 -24.648 -17.028
ATOM   3598  H01 WTR   715      12.767 -25.061 -16.642
ATOM   3599  H02 WTR   715      11.521 -24.280 -16.282
TER   
ATOM   3600  O00 WTR   716      12.976 -27.344 -12.459
ATOM   3601  H01 WTR   716      12.965 -26.849 -13.278
ATOM   3602  H02 WTR   716      13.657 -28.005 -12.587
TER   
ATOM   3603  O00 WTR   717      22.931 -16.472   4.138
ATOM   3604  H01 WTR   717      23.148 -15.564   4.350
ATOM   3605  H02 WTR   717      22.457 -16.791   4.906
TER   
ATOM   3606  O00 WTR   718      11.937 -18.094  -7.532
ATOM   3607  H01 WTR   718      11.354 -17.894  -8.265
ATOM   3608  H02 WTR   718      11.403 -17.941  -6.752
TER   
ATOM   3609  O00 WTR   719     -17.789 -13.171   5.145
ATOM   3610  H01 WTR   719     -16.909 -13.358   5.473
ATOM   3611  H02 WTR   719     -17.796 -12.223   5.007
TER   
ATOM   3612  O00 WTR   720     -10.115 -27.101 -10.098
ATOM   3613  H01 WTR   720      -9.264 -27.309  -9.712
ATOM   3614  H02 WTR   720      -9.915 -26.482 -10.800
TER   
ATOM   3615  O00 WTR   721     -17.906  -2.361   6.448
ATOM   3616  H01 WTR   721     -18.166  -2.974   5.760
ATOM   3617  H02 WTR   721     -17.890  -2.888   7.246
TER   
ATOM   3618  O00 WTR   722     -17.261   0.230   5.312
ATOM   3619  H01 WTR   722     -17.426  -0.390   6.022
ATOM   3620  H02 WTR   722     -16.863  -0.298   4.620
TER   
ATOM   3621  O00 WTR   723     -15.106 -10.485 -12.449
ATOM   3622  H01 WTR   723     -15.255  -9.889 -13.184
ATOM   3623  H02 WTR   723     -14.154 -10.554 -12.386
TER   
ATOM   3624  O00 WTR   724     -13.269  -7.437   3.960
ATOM   3625  H01 WTR   724     -13.988  -7.953   4.325
ATOM   3626  H02 WTR   724     -12.561  -7.526   4.599
TER   
ATOM   3627  O00 WTR   725     -19.244 -10.673   7.351
ATOM   3628  H01 WTR   725     -18.814 -11.411   7.783
ATOM   3629  H02 WTR   725     -20.079 -10.580   7.810
TER   
ATOM   3630  O00 WTR   726     -15.039  -1.824   6.159
ATOM   3631  H01 WTR   726     -15.043  -2.742   6.429
ATOM   3632  H02 WTR   726     -15.829  -1.454   6.553
TER   
ATOM   3633  O00 WTR   727      -8.275  -8.296   7.628
ATOM   3634  H01 WTR   727      -8.798  -8.792   6.998
ATOM   3635  H02 WTR   727      -7.421  -8.199   7.207
TER   
ATOM   3636  O00 WTR   728     -19.347 -19.821   5.202
ATOM   3637  H01 WTR   728     -19.762 -19.062   4.793
ATOM   3638  H02 WTR   728     -19.289 -20.470   4.501
TER   
ATOM   3639  O00 WTR   729     -16.082 -23.802   2.726
ATOM   3640  H01 WTR   729     -15.606 -24.624   2.843
ATOM   3641  H02 WTR   729     -15.846 -23.277   3.491
TER   
ATOM   3642  O00 WTR   730     -17.077  -8.390  -3.624
ATOM   3643  H01 WTR   730     -16.319  -8.752  -4.083
ATOM   3644  H02 WTR   730     -17.730  -9.089  -3.650
TER   
ATOM   3645  O00 WTR   731     -16.560 -18.669   9.662
ATOM   3646  H01 WTR   731     -16.288 -19.570   9.838
ATOM   3647  H02 WTR   731     -17.462 -18.747   9.351
TER   
ATOM   3648  O00 WTR   732     -14.954  -4.873  12.140
ATOM   3649  H01 WTR   732     -15.070  -4.102  12.695
ATOM   3650  H02 WTR   732     -15.793  -5.330  12.186
TER   
ATOM   3651  O00 WTR   733     -15.394  -8.144  14.828
ATOM   3652  H01 WTR   733     -14.473  -7.891  14.768
ATOM   3653  H02 WTR   733     -15.601  -8.077  15.761
TER   
ATOM   3654  O00 WTR   734     -22.186  -9.099   2.583
ATOM   3655  H01 WTR   734     -23.141  -9.040   2.590
ATOM   3656  H02 WTR   734     -22.003 -10.039   2.575
TER   
ATOM   3657  O00 WTR   735     -21.550 -15.684   5.325
ATOM   3658  H01 WTR   735     -21.269 -15.797   6.233
ATOM   3659  H02 WTR   735     -21.005 -14.971   4.992
TER   
ATOM   3660  O00 WTR   736     -14.025 -17.515   1.102
ATOM   3661  H01 WTR   736     -14.792 -18.073   0.978
ATOM   3662  H02 WTR   736     -13.873 -17.522   2.047
TER   
ATOM   3663  O00 WTR   737     -19.566 -13.275  11.182
ATOM   3664  H01 WTR   737     -20.387 -13.750  11.318
ATOM   3665  H02 WTR   737     -18.904 -13.812  11.617
TER   
ATOM   3666  O00 WTR   738     -14.865 -22.912   5.228
ATOM   3667  H01 WTR   738     -15.552 -22.637   5.835
ATOM   3668  H02 WTR   738     -14.303 -22.143   5.137
TER   
ATOM   3669  O00 WTR   739     -21.502 -11.610   2.405
ATOM   3670  H01 WTR   739     -20.731 -11.414   1.873
ATOM   3671  H02 WTR   739     -21.185 -12.219   3.072
TER   
ATOM   3672  O00 WTR   740     -21.859 -14.852   9.311
ATOM   3673  H01 WTR   740     -22.032 -14.015   8.881
ATOM   3674  H02 WTR   740     -22.654 -15.034   9.811
TER   
ATOM   3675  O00 WTR   741     -16.030  -6.033   5.783
ATOM   3676  H01 WTR   741     -16.960  -6.049   5.559
ATOM   3677  H02 WTR   741     -15.634  -5.460   5.125
TER   
ATOM   3678  O00 WTR   742     -17.080  -8.053   1.978
ATOM   3679  H01 WTR   742     -17.975  -7.966   2.308
ATOM   3680  H02 WTR   742     -16.829  -7.163   1.730
TER   
ATOM   3681  O00 WTR   743     -17.807  -6.208  -5.411
ATOM   3682  H01 WTR   743     -18.697  -6.084  -5.080
ATOM   3683  H02 WTR   743     -17.359  -6.694  -4.719
TER   
ATOM   3684  O00 WTR   744     -15.929 -12.452   0.491
ATOM   3685  H01 WTR   744     -15.734 -13.289   0.070
ATOM   3686  H02 WTR   744     -15.914 -11.815  -0.223
TER   
ATOM   3687  O00 WTR   745     -13.220  -9.918  10.005
ATOM   3688  H01 WTR   745     -12.986  -9.682  10.903
ATOM   3689  H02 WTR   745     -13.660  -9.142   9.659
TER   
ATOM   3690  O00 WTR   746     -14.279  -5.866   7.715
ATOM   3691  H01 WTR   746     -14.624  -5.109   8.189
ATOM   3692  H02 WTR   746     -14.809  -5.912   6.919
TER   
ATOM   3693  O00 WTR   747     -19.904  -7.708   2.607
ATOM   3694  H01 WTR   747     -20.701  -8.238   2.633
ATOM   3695  H02 WTR   747     -20.094  -6.961   3.174
TER   
ATOM   3696  O00 WTR   748     -16.469 -10.993  11.777
ATOM   3697  H01 WTR   748     -15.859 -10.857  12.503
ATOM   3698  H02 WTR   748     -15.913 -11.257  11.044
TER   
ATOM   3699  O00 WTR   749     -16.627 -15.415   4.380
ATOM   3700  H01 WTR   749     -17.205 -14.653   4.403
ATOM   3701  H02 WTR   749     -15.844 -15.108   3.922
TER   
ATOM   3702  O00 WTR   750     -15.301 -16.625   8.604
ATOM   3703  H01 WTR   750     -15.613 -17.499   8.841
ATOM   3704  H02 WTR   750     -16.099 -16.122   8.443
TER   
ATOM   3705  O00 WTR   751      -9.090 -16.000  10.855
ATOM   3706  H01 WTR   751      -9.614 -15.292  10.480
ATOM   3707  H02 WTR   751      -8.440 -15.555  11.399
TER   
ATOM   3708  O00 WTR   752     -19.884 -15.934   7.592
ATOM   3709  H01 WTR   752     -20.574 -15.807   8.244
ATOM   3710  H02 WTR   752     -19.131 -15.461   7.944
TER   
ATOM   3711  O00 WTR   753     -20.410 -13.776  -4.617
ATOM   3712  H01 WTR   753     -21.290 -13.965  -4.941
ATOM   3713  H02 WTR   753     -19.827 -14.220  -5.233
TER   
ATOM   3714  O00 WTR   754     -15.685  -8.583   4.489
ATOM   3715  H01 WTR   754     -15.838  -7.740   4.914
ATOM   3716  H02 WTR   754     -16.119  -8.505   3.639
TER   
ATOM   3717  O00 WTR   755     -16.066  -5.637   1.164
ATOM   3718  H01 WTR   755     -15.759  -5.006   1.815
ATOM   3719  H02 WTR   755     -16.967  -5.372   0.980
TER   
ATOM   3720  O00 WTR   756     -21.174   8.260   7.492
ATOM   3721  H01 WTR   756     -20.812   8.690   6.717
ATOM   3722  H02 WTR   756     -21.706   8.935   7.914
TER   
ATOM   3723  O00 WTR   757     -18.601 -24.663   3.005
ATOM   3724  H01 WTR   757     -17.683 -24.452   2.834
ATOM   3725  H02 WTR   757     -19.094 -24.006   2.514
TER   
ATOM   3726  O00 WTR   758      -4.832 -15.616   8.055
ATOM   3727  H01 WTR   758      -5.758 -15.377   8.061
ATOM   3728  H02 WTR   758      -4.727 -16.151   7.268
TER   
ATOM   3729  O00 WTR   759     -20.626  -5.456   4.109
ATOM   3730  H01 WTR   759     -19.950  -4.842   3.823
ATOM   3731  H02 WTR   759     -21.447  -4.975   4.005
TER   
ATOM   3732  O00 WTR   760     -15.230 -11.645   9.315
ATOM   3733  H01 WTR   760     -14.766 -12.375   9.725
ATOM   3734  H02 WTR   760     -14.656 -10.890   9.452
TER   
ATOM   3735  O00 WTR   761     -17.008  -7.741   8.766
ATOM   3736  H01 WTR   761     -17.156  -7.940   7.841
ATOM   3737  H02 WTR   761     -16.057  -7.763   8.867
TER   
ATOM   3738  O00 WTR   762     -22.236 -12.604   7.563
ATOM   3739  H01 WTR   762     -23.028 -12.565   7.026
ATOM   3740  H02 WTR   762     -21.619 -12.020   7.123
TER   
ATOM   3741  O00 WTR   763     -13.346 -15.947  15.533
ATOM   3742  H01 WTR   763     -14.222 -15.648  15.289
ATOM   3743  H02 WTR   763     -12.789 -15.684  14.800
TER   
ATOM   3744  O00 WTR   764     -18.782  -6.187   6.410
ATOM   3745  H01 WTR   764     -19.581  -6.049   5.901
ATOM   3746  H02 WTR   764     -18.601  -7.123   6.323
TER   
ATOM   3747  O00 WTR   765     -15.516 -19.944   0.160
ATOM   3748  H01 WTR   765     -15.694 -20.220   1.059
ATOM   3749  H02 WTR   765     -16.322 -19.510  -0.121
TER   
ATOM   3750  O00 WTR   766     -14.895  -4.974   3.349
ATOM   3751  H01 WTR   766     -14.227  -4.298   3.237
ATOM   3752  H02 WTR   766     -14.401  -5.792   3.404
TER   
ATOM   3753  O00 WTR   767      -5.848 -11.108   7.378
ATOM   3754  H01 WTR   767      -5.017 -11.554   7.543
ATOM   3755  H02 WTR   767      -5.642 -10.177   7.464
TER   
ATOM   3756  O00 WTR   768      -9.988  -8.728  11.191
ATOM   3757  H01 WTR   768      -9.631  -9.460  10.687
ATOM   3758  H02 WTR   768     -10.544  -8.258  10.571
TER   
ATOM   3759  O00 WTR   769     -20.327 -17.560   4.123
ATOM   3760  H01 WTR   769     -21.074 -17.876   3.615
ATOM   3761  H02 WTR   769     -20.626 -16.732   4.498
TER   
ATOM   3762  O00 WTR   770     -16.065  -0.917 -12.828
ATOM   3763  H01 WTR   770     -15.430  -1.493 -13.254
ATOM   3764  H02 WTR   770     -16.328  -0.302 -13.513
TER   
ATOM   3765  O00 WTR   771     -17.771  -8.362  11.731
ATOM   3766  H01 WTR   771     -18.257  -8.516  10.921
ATOM   3767  H02 WTR   771     -17.163  -9.098  11.789
TER   
ATOM   3768  O00 WTR   772     -22.464   2.635   6.656
ATOM   3769  H01 WTR   772     -22.149   1.944   7.238
ATOM   3770  H02 WTR   772     -21.894   3.382   6.840
TER   
ATOM   3771  O00 WTR   773     -18.321  -4.224   8.608
ATOM   3772  H01 WTR   773     -18.500  -4.990   8.064
ATOM   3773  H02 WTR   773     -17.961  -4.584   9.419
TER   
ATOM   3774  O00 WTR   774     -15.502   6.606  11.536
ATOM   3775  H01 WTR   774     -16.273   6.568  10.970
ATOM   3776  H02 WTR   774     -15.535   7.478  11.928
TER   
ATOM   3777  O00 WTR   775     -12.912  -7.475  14.095
ATOM   3778  H01 WTR   775     -12.359  -7.720  14.837
ATOM   3779  H02 WTR   775     -12.535  -6.655  13.774
TER   
ATOM   3780  O00 WTR   776     -20.357 -13.573   4.038
ATOM   3781  H01 WTR   776     -20.070 -13.810   3.157
ATOM   3782  H02 WTR   776     -19.576 -13.209   4.456
TER   
ATOM   3783  O00 WTR   777     -16.275  -1.809   3.733
ATOM   3784  H01 WTR   777     -15.882  -1.875   4.603
ATOM   3785  H02 WTR   777     -15.722  -1.182   3.266
TER   
ATOM   3786  O00 WTR   778     -22.287   2.700   3.873
ATOM   3787  H01 WTR   778     -22.503   2.517   4.788
ATOM   3788  H02 WTR   778     -23.121   2.950   3.475
TER   
ATOM   3789  O00 WTR   779     -14.748   0.310   2.864
ATOM   3790  H01 WTR   779     -15.106   1.137   2.542
ATOM   3791  H02 WTR   779     -13.934   0.556   3.304
TER   
ATOM   3792  O00 WTR   780      -8.580  -0.112  13.682
ATOM   3793  H01 WTR   780      -7.850  -0.395  14.233
ATOM   3794  H02 WTR   780      -9.330  -0.613  14.001
TER   
ATOM   3795  O00 WTR   781     -12.026  -4.876   3.424
ATOM   3796  H01 WTR   781     -11.097  -4.645   3.417
ATOM   3797  H02 WTR   781     -12.044  -5.794   3.692
TER   
ATOM   3798  O00 WTR   782     -20.679   1.279   8.382
ATOM   3799  H01 WTR   782     -20.782   0.327   8.394
ATOM   3800  H02 WTR   782     -20.017   1.440   7.709
TER   
ATOM   3801  O00 WTR   783     -22.506   2.554 -10.488
ATOM   3802  H01 WTR   783     -21.832   2.556  -9.809
ATOM   3803  H02 WTR   783     -22.753   1.633 -10.579
TER   
ATOM   3804  O00 WTR   784     -16.051   7.786   7.533
ATOM   3805  H01 WTR   784     -15.211   7.377   7.741
ATOM   3806  H02 WTR   784     -16.619   7.556   8.268
TER   
ATOM   3807  O00 WTR   785     -17.312  -5.810  10.577
ATOM   3808  H01 WTR   785     -17.452  -6.144  11.463
ATOM   3809  H02 WTR   785     -17.067  -6.581  10.065
TER   
ATOM   3810  O00 WTR   786     -17.318 -14.879   8.100
ATOM   3811  H01 WTR   786     -17.132 -13.979   8.368
ATOM   3812  H02 WTR   786     -17.353 -14.842   7.144
TER   
ATOM   3813  O00 WTR   787     -15.699  -4.252  -2.275
ATOM   3814  H01 WTR   787     -16.189  -5.068  -2.176
ATOM   3815  H02 WTR   787     -15.050  -4.275  -1.571
TER   
ATOM   3816  O00 WTR   788     -18.934   8.055   2.873
ATOM   3817  H01 WTR   788     -18.392   7.326   3.175
ATOM   3818  H02 WTR   788     -18.980   8.648   3.623
TER   
ATOM   3819  O00 WTR   789     -19.316   3.265   9.968
ATOM   3820  H01 WTR   789     -19.792   2.576   9.504
ATOM   3821  H02 WTR   789     -19.927   4.001   9.995
TER   
ATOM   3822  O00 WTR   790     -20.650  -1.458   8.387
ATOM   3823  H01 WTR   790     -20.767  -2.406   8.316
ATOM   3824  H02 WTR   790     -19.761  -1.351   8.725
TER   
ATOM   3825  O00 WTR   791     -10.143  -2.519   6.593
ATOM   3826  H01 WTR   791     -10.832  -3.179   6.527
ATOM   3827  H02 WTR   791      -9.351  -3.017   6.793
TER   
ATOM   3828  O00 WTR   792     -18.715  -4.259   0.772
ATOM   3829  H01 WTR   792     -18.259  -3.775   0.083
ATOM   3830  H02 WTR   792     -19.604  -4.373   0.437
TER   
ATOM   3831  O00 WTR   793     -22.063  -3.116   4.231
ATOM   3832  H01 WTR   793     -21.627  -2.437   3.716
ATOM   3833  H02 WTR   793     -22.360  -2.663   5.021
TER   
ATOM   3834  O00 WTR   794     -14.399   2.744  11.690
ATOM   3835  H01 WTR   794     -14.679   2.259  10.914
ATOM   3836  H02 WTR   794     -14.072   3.576  11.349
TER   
ATOM   3837  O00 WTR   795     -18.532  -1.947   9.881
ATOM   3838  H01 WTR   795     -18.691  -2.233  10.780
ATOM   3839  H02 WTR   795     -18.505  -2.758   9.373
TER   
ATOM   3840  O00 WTR   796     -13.665   3.539  15.803
ATOM   3841  H01 WTR   796     -14.616   3.477  15.716
ATOM   3842  H02 WTR   796     -13.324   3.078  15.037
TER   
ATOM   3843  O00 WTR   797     -17.966  -3.955   3.610
ATOM   3844  H01 WTR   797     -17.233  -3.339   3.594
ATOM   3845  H02 WTR   797     -18.362  -3.879   2.742
TER   
ATOM   3846  O00 WTR   798     -11.604  -2.659  12.015
ATOM   3847  H01 WTR   798     -11.931  -1.788  11.789
ATOM   3848  H02 WTR   798     -11.193  -2.977  11.210
TER   
ATOM   3849  O00 WTR   799     -16.597   2.665   5.204
ATOM   3850  H01 WTR   799     -16.426   2.983   6.090
ATOM   3851  H02 WTR   799     -16.770   1.730   5.314
TER   
ATOM   3852  O00 WTR   800     -15.192  11.319  10.314
ATOM   3853  H01 WTR   800     -15.425  11.253   9.388
ATOM   3854  H02 WTR   800     -14.635  12.096  10.366
TER   
ATOM   3855  O00 WTR   801     -17.109  -3.583  -6.181
ATOM   3856  H01 WTR   801     -17.771  -3.226  -5.588
ATOM   3857  H02 WTR   801     -17.249  -4.529  -6.155
TER   
ATOM   3858  O00 WTR   802     -19.206   2.323   6.583
ATOM   3859  H01 WTR   802     -18.365   2.086   6.192
ATOM   3860  H02 WTR   802     -19.304   3.256   6.393
TER   
ATOM   3861  O00 WTR   803     -16.542   3.495  13.278
ATOM   3862  H01 WTR   803     -15.916   3.352  12.569
ATOM   3863  H02 WTR   803     -17.052   2.686  13.315
TER   
ATOM   3864  O00 WTR   804     -17.447   6.218   9.361
ATOM   3865  H01 WTR   804     -18.317   6.229   8.961
ATOM   3866  H02 WTR   804     -17.285   5.295   9.557
TER   
ATOM   3867  O00 WTR   805     -13.593   6.402   7.648
ATOM   3868  H01 WTR   805     -12.860   7.013   7.575
ATOM   3869  H02 WTR   805     -13.452   5.773   6.940
TER   
ATOM   3870  O00 WTR   806      -8.345  -6.714  12.083
ATOM   3871  H01 WTR   806      -8.947  -7.413  11.828
ATOM   3872  H02 WTR   806      -7.544  -6.897  11.591
TER   
ATOM   3873  O00 WTR   807     -16.654  -0.402   8.196
ATOM   3874  H01 WTR   807     -15.725  -0.461   8.420
ATOM   3875  H02 WTR   807     -17.098  -0.900   8.882
TER   
ATOM   3876  O00 WTR   808     -13.977   4.894   9.939
ATOM   3877  H01 WTR   808     -13.479   5.493   9.384
ATOM   3878  H02 WTR   808     -14.535   5.464  10.468
TER   
ATOM   3879  O00 WTR   809     -20.214   4.432   5.346
ATOM   3880  H01 WTR   809     -19.467   4.869   4.936
ATOM   3881  H02 WTR   809     -20.748   4.130   4.611
TER   
ATOM   3882  O00 WTR   810     -19.103  -2.954  15.531
ATOM   3883  H01 WTR   810     -18.775  -2.300  16.148
ATOM   3884  H02 WTR   810     -19.946  -3.225  15.894
TER   
ATOM   3885  O00 WTR   811     -20.124   6.046   8.324
ATOM   3886  H01 WTR   811     -20.352   6.965   8.181
ATOM   3887  H02 WTR   811     -20.596   5.572   7.640
TER   
ATOM   3888  O00 WTR   812     -15.450  -2.209  13.589
ATOM   3889  H01 WTR   812     -16.338  -1.989  13.310
ATOM   3890  H02 WTR   812     -14.946  -1.409  13.441
TER   
ATOM   3891  O00 WTR   813     -13.557   1.702  17.857
ATOM   3892  H01 WTR   813     -14.366   1.778  17.352
ATOM   3893  H02 WTR   813     -12.865   1.662  17.196
TER   
ATOM   3894  O00 WTR   814     -19.589 -20.438  -3.866
ATOM   3895  H01 WTR   814     -18.817 -19.886  -3.735
ATOM   3896  H02 WTR   814     -19.370 -20.980  -4.624
TER   
ATOM   3897  O00 WTR   815     -10.580 -15.322  -5.583
ATOM   3898  H01 WTR   815     -11.224 -15.821  -5.079
ATOM   3899  H02 WTR   815     -10.576 -14.456  -5.175
TER   
ATOM   3900  O00 WTR   816     -17.598  -8.701   6.218
ATOM   3901  H01 WTR   816     -18.128  -9.473   6.414
ATOM   3902  H02 WTR   816     -16.961  -9.005   5.571
TER   
ATOM   3903  O00 WTR   817     -16.112 -12.031  -3.980
ATOM   3904  H01 WTR   817     -15.966 -11.904  -4.917
ATOM   3905  H02 WTR   817     -16.566 -11.237  -3.698
TER   
ATOM   3906  O00 WTR   818     -21.761  -9.892  -5.456
ATOM   3907  H01 WTR   818     -21.630  -9.574  -4.563
ATOM   3908  H02 WTR   818     -22.514  -9.397  -5.779
TER   
ATOM   3909  O00 WTR   819     -19.711 -11.615  -5.869
ATOM   3910  H01 WTR   819     -20.522 -11.117  -5.761
ATOM   3911  H02 WTR   819     -19.886 -12.454  -5.442
TER   
ATOM   3912  O00 WTR   820     -18.728 -15.156   1.535
ATOM   3913  H01 WTR   820     -18.237 -15.695   2.155
ATOM   3914  H02 WTR   820     -18.531 -14.255   1.792
TER   
ATOM   3915  O00 WTR   821     -21.944 -16.092  -1.799
ATOM   3916  H01 WTR   821     -22.594 -16.343  -1.142
ATOM   3917  H02 WTR   821     -21.110 -16.106  -1.329
TER   
ATOM   3918  O00 WTR   822     -19.532  -4.798 -10.420
ATOM   3919  H01 WTR   822     -19.365  -4.889  -9.481
ATOM   3920  H02 WTR   822     -18.758  -5.176 -10.838
TER   
ATOM   3921  O00 WTR   823     -23.632 -14.137  -3.277
ATOM   3922  H01 WTR   823     -23.257 -14.947  -2.930
ATOM   3923  H02 WTR   823     -24.366 -13.943  -2.695
TER   
ATOM   3924  O00 WTR   824     -12.596  -9.163 -11.050
ATOM   3925  H01 WTR   824     -12.007  -9.138 -10.295
ATOM   3926  H02 WTR   824     -12.621 -10.085 -11.305
TER   
ATOM   3927  O00 WTR   825     -22.665 -13.386   0.381
ATOM   3928  H01 WTR   825     -22.815 -14.249   0.768
ATOM   3929  H02 WTR   825     -22.714 -12.780   1.120
TER   
ATOM   3930  O00 WTR   826     -16.184 -13.362 -12.103
ATOM   3931  H01 WTR   826     -15.922 -12.453 -12.254
ATOM   3932  H02 WTR   826     -17.130 -13.365 -12.246
TER   
ATOM   3933  O00 WTR   827     -19.419 -10.957 -10.661
ATOM   3934  H01 WTR   827     -20.012 -10.206 -10.679
ATOM   3935  H02 WTR   827     -18.548 -10.579 -10.777
TER   
ATOM   3936  O00 WTR   828     -26.106  -6.957  -3.529
ATOM   3937  H01 WTR   828     -26.667  -6.249  -3.845
ATOM   3938  H02 WTR   828     -25.217  -6.670  -3.737
TER   
ATOM   3939  O00 WTR   829     -10.594 -12.516  -4.390
ATOM   3940  H01 WTR   829     -11.245 -12.663  -3.704
ATOM   3941  H02 WTR   829      -9.808 -12.237  -3.919
TER   
ATOM   3942  O00 WTR   830     -14.512 -14.709   2.667
ATOM   3943  H01 WTR   830     -14.235 -13.830   2.411
ATOM   3944  H02 WTR   830     -13.766 -15.064   3.151
TER   
ATOM   3945  O00 WTR   831     -16.611 -18.299  -9.937
ATOM   3946  H01 WTR   831     -17.038 -17.915  -9.171
ATOM   3947  H02 WTR   831     -16.444 -17.556 -10.516
TER   
ATOM   3948  O00 WTR   832     -20.960  -6.677  -6.246
ATOM   3949  H01 WTR   832     -21.735  -6.870  -6.774
ATOM   3950  H02 WTR   832     -21.305  -6.477  -5.376
TER   
ATOM   3951  O00 WTR   833     -15.687 -10.468  -1.428
ATOM   3952  H01 WTR   833     -16.221  -9.900  -1.983
ATOM   3953  H02 WTR   833     -14.790 -10.166  -1.569
TER   
ATOM   3954  O00 WTR   834     -17.919 -10.653   3.808
ATOM   3955  H01 WTR   834     -17.721 -11.250   3.087
ATOM   3956  H02 WTR   834     -18.154  -9.830   3.379
TER   
ATOM   3957  O00 WTR   835      -9.913 -11.678 -19.127
ATOM   3958  H01 WTR   835      -9.339 -11.373 -18.424
ATOM   3959  H02 WTR   835     -10.198 -12.547 -18.845
TER   
ATOM   3960  O00 WTR   836     -20.341 -23.056   0.042
ATOM   3961  H01 WTR   836     -19.409 -23.242   0.157
ATOM   3962  H02 WTR   836     -20.559 -23.439  -0.808
TER   
ATOM   3963  O00 WTR   837     -18.766 -12.070  -1.446
ATOM   3964  H01 WTR   837     -19.648 -12.248  -1.771
ATOM   3965  H02 WTR   837     -18.304 -12.904  -1.535
TER   
ATOM   3966  O00 WTR   838     -23.132  -3.661  -1.763
ATOM   3967  H01 WTR   838     -23.978  -3.889  -1.379
ATOM   3968  H02 WTR   838     -23.348  -3.082  -2.493
TER   
ATOM   3969  O00 WTR   839     -18.044 -17.357  -7.865
ATOM   3970  H01 WTR   839     -18.067 -16.490  -8.271
ATOM   3971  H02 WTR   839     -17.172 -17.416  -7.475
TER   
ATOM   3972  O00 WTR   840     -12.645  -9.228   1.779
ATOM   3973  H01 WTR   840     -12.630 -10.161   1.993
ATOM   3974  H02 WTR   840     -12.717  -8.789   2.627
TER   
ATOM   3975  O00 WTR   841     -18.967 -12.494  -8.551
ATOM   3976  H01 WTR   841     -19.240 -12.236  -7.671
ATOM   3977  H02 WTR   841     -19.528 -11.983  -9.135
TER   
ATOM   3978  O00 WTR   842     -12.792 -16.360  -4.137
ATOM   3979  H01 WTR   842     -13.454 -15.668  -4.153
ATOM   3980  H02 WTR   842     -12.538 -16.428  -3.217
TER   
ATOM   3981  O00 WTR   843      -9.471  -5.450 -17.453
ATOM   3982  H01 WTR   843     -10.156  -6.080 -17.230
ATOM   3983  H02 WTR   843      -9.320  -5.581 -18.389
TER   
ATOM   3984  O00 WTR   844     -13.804  -6.973  -0.013
ATOM   3985  H01 WTR   844     -14.515  -6.570   0.486
ATOM   3986  H02 WTR   844     -13.472  -7.665   0.559
TER   
ATOM   3987  O00 WTR   845     -14.272 -13.447 -14.062
ATOM   3988  H01 WTR   845     -14.705 -12.711 -14.495
ATOM   3989  H02 WTR   845     -14.782 -13.590 -13.265
TER   
ATOM   3990  O00 WTR   846     -23.339 -15.522   3.253
ATOM   3991  H01 WTR   846     -24.135 -15.841   3.680
ATOM   3992  H02 WTR   846     -22.652 -15.638   3.909
TER   
ATOM   3993  O00 WTR   847     -18.977 -15.926  -5.870
ATOM   3994  H01 WTR   847     -19.293 -16.406  -5.104
ATOM   3995  H02 WTR   847     -18.874 -16.595  -6.547
TER   
ATOM   3996  O00 WTR   848     -12.486 -10.845  -5.987
ATOM   3997  H01 WTR   848     -12.693 -11.205  -6.849
ATOM   3998  H02 WTR   848     -11.777 -11.398  -5.660
TER   
ATOM   3999  O00 WTR   849     -13.116 -24.923   5.095
ATOM   4000  H01 WTR   849     -13.882 -24.353   5.158
ATOM   4001  H02 WTR   849     -12.687 -24.842   5.947
TER   
ATOM   4002  O00 WTR   850     -18.671 -10.606  -3.649
ATOM   4003  H01 WTR   850     -18.799 -11.207  -2.915
ATOM   4004  H02 WTR   850     -19.094 -11.039  -4.391
TER   
ATOM   4005  O00 WTR   851     -23.094  -9.375   0.191
ATOM   4006  H01 WTR   851     -22.927 -10.263  -0.124
ATOM   4007  H02 WTR   851     -22.513  -9.275   0.945
TER   
ATOM   4008  O00 WTR   852     -20.997  -2.663  -7.170
ATOM   4009  H01 WTR   852     -20.654  -1.920  -6.674
ATOM   4010  H02 WTR   852     -21.272  -2.288  -8.007
TER   
ATOM   4011  O00 WTR   853     -14.735  -9.275  -4.802
ATOM   4012  H01 WTR   853     -14.169  -9.794  -5.374
ATOM   4013  H02 WTR   853     -14.132  -8.837  -4.202
TER   
ATOM   4014  O00 WTR   854     -14.756 -24.923  -4.951
ATOM   4015  H01 WTR   854     -15.695 -24.749  -5.015
ATOM   4016  H02 WTR   854     -14.677 -25.546  -4.228
TER   
ATOM   4017  O00 WTR   855     -25.465  -0.841  -0.649
ATOM   4018  H01 WTR   855     -25.796  -1.738  -0.690
ATOM   4019  H02 WTR   855     -24.558  -0.932  -0.355
TER   
ATOM   4020  O00 WTR   856     -23.171 -12.588  -5.401
ATOM   4021  H01 WTR   856     -22.746 -11.732  -5.354
ATOM   4022  H02 WTR   856     -23.290 -12.848  -4.488
TER   
ATOM   4023  O00 WTR   857     -24.685  -2.434  -7.844
ATOM   4024  H01 WTR   857     -24.896  -1.925  -8.626
ATOM   4025  H02 WTR   857     -25.437  -3.015  -7.726
TER   
ATOM   4026  O00 WTR   858     -15.250  -9.687  -8.708
ATOM   4027  H01 WTR   858     -15.976  -9.812  -9.319
ATOM   4028  H02 WTR   858     -14.721 -10.480  -8.799
TER   
ATOM   4029  O00 WTR   859     -26.553 -11.608  -0.793
ATOM   4030  H01 WTR   859     -26.073 -11.164  -1.492
ATOM   4031  H02 WTR   859     -26.978 -10.901  -0.307
TER   
ATOM   4032  O00 WTR   860     -16.737  -5.712  -8.406
ATOM   4033  H01 WTR   860     -16.193  -6.271  -7.851
ATOM   4034  H02 WTR   860     -17.480  -5.473  -7.852
TER   
ATOM   4035  O00 WTR   861     -19.487 -10.634   0.743
ATOM   4036  H01 WTR   861     -19.167 -10.968  -0.095
ATOM   4037  H02 WTR   861     -19.163  -9.735   0.783
TER   
ATOM   4038  O00 WTR   862      -4.278 -12.708  -3.023
ATOM   4039  H01 WTR   862      -4.131 -12.253  -2.194
ATOM   4040  H02 WTR   862      -4.907 -13.398  -2.810
TER   
ATOM   4041  O00 WTR   863     -28.552  -9.615  -0.416
ATOM   4042  H01 WTR   863     -27.809  -9.315  -0.940
ATOM   4043  H02 WTR   863     -28.950 -10.309  -0.941
TER   
ATOM   4044  O00 WTR   864     -14.854 -14.771  -0.408
ATOM   4045  H01 WTR   864     -15.587 -15.179  -0.869
ATOM   4046  H02 WTR   864     -14.892 -15.137   0.475
TER   
ATOM   4047  O00 WTR   865     -21.385 -12.493  -2.140
ATOM   4048  H01 WTR   865     -21.864 -12.955  -1.453
ATOM   4049  H02 WTR   865     -21.275 -13.142  -2.835
TER   
ATOM   4050  O00 WTR   866     -17.444 -14.713  -1.908
ATOM   4051  H01 WTR   866     -18.233 -15.206  -1.681
ATOM   4052  H02 WTR   866     -17.335 -14.855  -2.848
TER   
ATOM   4053  O00 WTR   867     -22.016  -6.939  -1.702
ATOM   4054  H01 WTR   867     -21.427  -6.966  -2.456
ATOM   4055  H02 WTR   867     -21.434  -6.899  -0.943
TER   
ATOM   4056  O00 WTR   868     -18.001 -12.668   2.029
ATOM   4057  H01 WTR   868     -17.207 -12.725   1.497
ATOM   4058  H02 WTR   868     -18.531 -11.998   1.597
TER   
ATOM   4059  O00 WTR   869     -14.584  -7.607 -12.052
ATOM   4060  H01 WTR   869     -14.082  -6.837 -11.783
ATOM   4061  H02 WTR   869     -14.154  -8.339 -11.609
TER   
ATOM   4062  O00 WTR   870     -21.020  -0.527   2.096
ATOM   4063  H01 WTR   870     -20.162  -0.423   1.685
ATOM   4064  H02 WTR   870     -20.896  -0.218   2.993
TER   
ATOM   4065  O00 WTR   871      -9.292 -12.443  -8.927
ATOM   4066  H01 WTR   871     -10.065 -11.890  -9.037
ATOM   4067  H02 WTR   871      -9.640 -13.332  -8.859
TER   
ATOM   4068  O00 WTR   872      -9.968   3.164   2.498
ATOM   4069  H01 WTR   872      -9.447   3.878   2.131
ATOM   4070  H02 WTR   872      -9.572   2.991   3.352
TER   
ATOM   4071  O00 WTR   873     -23.064  -1.370  -3.786
ATOM   4072  H01 WTR   873     -23.408  -0.571  -4.185
ATOM   4073  H02 WTR   873     -23.236  -2.054  -4.433
TER   
ATOM   4074  O00 WTR   874     -24.162  -6.727   0.017
ATOM   4075  H01 WTR   874     -23.517  -6.600  -0.678
ATOM   4076  H02 WTR   874     -24.252  -7.677   0.091
TER   
ATOM   4077  O00 WTR   875     -22.913  -1.197  -0.046
ATOM   4078  H01 WTR   875     -22.863  -2.125  -0.272
ATOM   4079  H02 WTR   875     -22.315  -1.097   0.695
TER   
ATOM   4080  O00 WTR   876     -20.117  -0.251   5.000
ATOM   4081  H01 WTR   876     -19.647  -1.005   5.357
ATOM   4082  H02 WTR   876     -19.569   0.501   5.226
TER   
ATOM   4083  O00 WTR   877     -19.860  -6.463  -3.432
ATOM   4084  H01 WTR   877     -19.128  -6.282  -2.843
ATOM   4085  H02 WTR   877     -19.657  -7.317  -3.814
TER   
ATOM   4086  O00 WTR   878     -25.936   1.469   0.544
ATOM   4087  H01 WTR   878     -25.667   0.596   0.259
ATOM   4088  H02 WTR   878     -26.878   1.393   0.695
TER   
ATOM   4089  O00 WTR   879     -19.441   5.025 -10.926
ATOM   4090  H01 WTR   879     -19.311   5.130  -9.984
ATOM   4091  H02 WTR   879     -18.942   4.241 -11.152
TER   
ATOM   4092  O00 WTR   880     -12.521  -0.868  -0.325
ATOM   4093  H01 WTR   880     -12.934  -1.282   0.432
ATOM   4094  H02 WTR   880     -12.787  -1.408  -1.069
TER   
ATOM   4095  O00 WTR   881     -17.579   2.377 -10.606
ATOM   4096  H01 WTR   881     -16.735   2.024 -10.887
ATOM   4097  H02 WTR   881     -17.456   2.582  -9.679
TER   
ATOM   4098  O00 WTR   882     -23.199  -3.680  -5.611
ATOM   4099  H01 WTR   882     -23.688  -3.317  -6.350
ATOM   4100  H02 WTR   882     -22.282  -3.625  -5.880
TER   
ATOM   4101  O00 WTR   883     -12.626   3.216   1.996
ATOM   4102  H01 WTR   883     -13.273   3.455   2.660
ATOM   4103  H02 WTR   883     -11.783   3.295   2.443
TER   
ATOM   4104  O00 WTR   884     -20.855  -0.208  -1.372
ATOM   4105  H01 WTR   884     -20.858   0.494  -2.023
ATOM   4106  H02 WTR   884     -21.781  -0.366  -1.186
TER   
ATOM   4107  O00 WTR   885     -17.311  -0.911 -10.240
ATOM   4108  H01 WTR   885     -18.222  -0.629 -10.328
ATOM   4109  H02 WTR   885     -16.929  -0.758 -11.104
TER   
ATOM   4110  O00 WTR   886     -15.615   1.166  -0.522
ATOM   4111  H01 WTR   886     -15.542   2.088  -0.276
ATOM   4112  H02 WTR   886     -16.469   0.895  -0.186
TER   
ATOM   4113  O00 WTR   887     -12.127  -0.668  -3.683
ATOM   4114  H01 WTR   887     -11.610  -1.381  -4.058
ATOM   4115  H02 WTR   887     -12.930  -0.655  -4.203
TER   
ATOM   4116  O00 WTR   888     -13.530   4.013  -7.340
ATOM   4117  H01 WTR   888     -13.667   4.762  -7.921
ATOM   4118  H02 WTR   888     -12.987   3.411  -7.849
TER   
ATOM   4119  O00 WTR   889     -18.637  -1.035  -3.313
ATOM   4120  H01 WTR   889     -19.398  -0.829  -2.770
ATOM   4121  H02 WTR   889     -18.944  -0.917  -4.212
TER   
ATOM   4122  O00 WTR   890     -21.012   1.702  -3.060
ATOM   4123  H01 WTR   890     -20.783   1.998  -3.941
ATOM   4124  H02 WTR   890     -21.938   1.469  -3.118
TER   
ATOM   4125  O00 WTR   891     -19.707  -0.507  -5.834
ATOM   4126  H01 WTR   891     -20.441   0.106  -5.778
ATOM   4127  H02 WTR   891     -19.195  -0.200  -6.583
TER   
ATOM   4128  O00 WTR   892     -22.146  -0.003  -9.580
ATOM   4129  H01 WTR   892     -21.521   0.617  -9.204
ATOM   4130  H02 WTR   892     -21.604  -0.633 -10.055
TER   
ATOM   4131  O00 WTR   893     -12.743   0.491   6.279
ATOM   4132  H01 WTR   893     -13.573   0.146   5.949
ATOM   4133  H02 WTR   893     -12.199   0.593   5.498
TER   
ATOM   4134  O00 WTR   894     -16.514   1.111  -3.033
ATOM   4135  H01 WTR   894     -16.216   1.305  -2.144
ATOM   4136  H02 WTR   894     -16.940   0.257  -2.963
TER   
ATOM   4137  O00 WTR   895     -17.187  -9.727 -10.748
ATOM   4138  H01 WTR   895     -16.479 -10.035 -11.314
ATOM   4139  H02 WTR   895     -17.209  -8.780 -10.886
TER   
ATOM   4140  O00 WTR   896     -19.446   9.517   4.983
ATOM   4141  H01 WTR   896     -20.077  10.054   4.504
ATOM   4142  H02 WTR   896     -18.698  10.097   5.126
TER   
ATOM   4143  O00 WTR   897     -21.500   1.584  -5.864
ATOM   4144  H01 WTR   897     -22.331   1.124  -5.982
ATOM   4145  H02 WTR   897     -21.168   1.713  -6.752
TER   
ATOM   4146  O00 WTR   898     -21.921  -9.671  -2.841
ATOM   4147  H01 WTR   898     -22.093  -9.072  -2.114
ATOM   4148  H02 WTR   898     -21.632 -10.481  -2.420
TER   
ATOM   4149  O00 WTR   899     -19.879  -7.542  -0.185
ATOM   4150  H01 WTR   899     -19.114  -7.021  -0.429
ATOM   4151  H02 WTR   899     -19.924  -7.472   0.768
TER   
ATOM   4152  O00 WTR   900     -15.455   2.798   2.491
ATOM   4153  H01 WTR   900     -15.872   2.742   3.351
ATOM   4154  H02 WTR   900     -16.141   3.133   1.913
TER   
ATOM   4155  O00 WTR   901     -17.473  -2.654  -1.300
ATOM   4156  H01 WTR   901     -16.769  -3.179  -1.682
ATOM   4157  H02 WTR   901     -17.867  -2.202  -2.045
TER   
ATOM   4158  O00 WTR   902     -23.826   0.979  -2.462
ATOM   4159  H01 WTR   902     -24.364   1.760  -2.331
ATOM   4160  H02 WTR   902     -24.343   0.266  -2.087
TER   
ATOM   4161  O00 WTR   903     -25.121 -13.935  -0.328
ATOM   4162  H01 WTR   903     -25.573 -13.092  -0.347
ATOM   4163  H02 WTR   903     -24.191 -13.708  -0.297
TER   
ATOM   4164  O00 WTR   904     -19.294   4.441  -8.091
ATOM   4165  H01 WTR   904     -18.417   4.127  -7.872
ATOM   4166  H02 WTR   904     -19.549   4.982  -7.344
TER   
ATOM   4167  O00 WTR   905     -25.473  -4.534  -0.437
ATOM   4168  H01 WTR   905     -25.035  -5.314  -0.097
ATOM   4169  H02 WTR   905     -26.345  -4.558  -0.044
TER   
ATOM   4170  O00 WTR   906     -18.142  -0.108   0.330
ATOM   4171  H01 WTR   906     -17.907  -0.893  -0.165
ATOM   4172  H02 WTR   906     -18.731   0.375  -0.251
TER   
ATOM   4173  O00 WTR   907     -22.311   5.146 -11.717
ATOM   4174  H01 WTR   907     -21.365   5.151 -11.568
ATOM   4175  H02 WTR   907     -22.585   4.258 -11.488
TER   
ATOM   4176  O00 WTR   908     -17.030   2.830  -7.577
ATOM   4177  H01 WTR   908     -17.287   3.075  -6.688
ATOM   4178  H02 WTR   908     -16.229   2.319  -7.463
TER   
ATOM   4179  O00 WTR   909     -25.730  -9.258  -1.822
ATOM   4180  H01 WTR   909     -24.793  -9.178  -1.642
ATOM   4181  H02 WTR   909     -25.952  -8.455  -2.294
TER   
ATOM   4182  O00 WTR   910     -16.450   3.793  -0.506
ATOM   4183  H01 WTR   910     -17.308   3.481  -0.221
ATOM   4184  H02 WTR   910     -16.402   4.693  -0.183
TER   
ATOM   4185  O00 WTR   911     -18.301   0.447  -7.916
ATOM   4186  H01 WTR   911     -17.681   0.057  -8.531
ATOM   4187  H02 WTR   911     -17.842   1.209  -7.562
TER   
ATOM   4188  O00 WTR   912     -23.309  -0.213  -7.094
ATOM   4189  H01 WTR   912     -22.831  -0.224  -7.924
ATOM   4190  H02 WTR   912     -24.100  -0.725  -7.266
TER   
ATOM   4191  O00 WTR   913     -16.291 -20.529   2.735
ATOM   4192  H01 WTR   913     -17.060 -21.069   2.916
ATOM   4193  H02 WTR   913     -16.537 -19.653   3.033
TER   
ATOM   4194  O00 WTR   914     -20.610  -3.389  -1.021
ATOM   4195  H01 WTR   914     -20.526  -2.490  -1.337
ATOM   4196  H02 WTR   914     -21.500  -3.646  -1.264
TER   
ATOM   4197  O00 WTR   915      -7.230 -16.061   2.235
ATOM   4198  H01 WTR   915      -7.527 -15.437   2.897
ATOM   4199  H02 WTR   915      -7.484 -16.917   2.580
TER   
ATOM   4200  O00 WTR   916      -9.588 -21.123   2.849
ATOM   4201  H01 WTR   916      -9.811 -22.049   2.945
ATOM   4202  H02 WTR   916      -9.707 -20.943   1.917
TER   
ATOM   4203  O00 WTR   917     -13.236  -3.891  -0.811
ATOM   4204  H01 WTR   917     -12.703  -4.137  -1.567
ATOM   4205  H02 WTR   917     -12.744  -4.214  -0.056
TER   
ATOM   4206  O00 WTR   918      -1.534 -11.204   8.093
ATOM   4207  H01 WTR   918      -2.335 -11.727   8.047
ATOM   4208  H02 WTR   918      -1.276 -11.080   7.180
TER   
ATOM   4209  O00 WTR   919     -11.460 -19.061  17.153
ATOM   4210  H01 WTR   919     -10.907 -19.805  17.393
ATOM   4211  H02 WTR   919     -11.335 -18.963  16.210
TER   
ATOM   4212  O00 WTR   920      -8.036 -13.975   0.917
ATOM   4213  H01 WTR   920      -7.978 -14.930   0.884
ATOM   4214  H02 WTR   920      -7.142 -13.687   1.106
TER   
ATOM   4215  O00 WTR   921      -3.847 -12.694   8.109
ATOM   4216  H01 WTR   921      -4.351 -13.244   8.709
ATOM   4217  H02 WTR   921      -3.672 -13.258   7.356
TER   
ATOM   4218  O00 WTR   922      -6.789 -20.983   2.408
ATOM   4219  H01 WTR   922      -7.709 -21.033   2.667
ATOM   4220  H02 WTR   922      -6.310 -21.357   3.148
TER   
ATOM   4221  O00 WTR   923      -1.076 -14.514   7.254
ATOM   4222  H01 WTR   923      -0.604 -15.171   6.743
ATOM   4223  H02 WTR   923      -1.891 -14.373   6.772
TER   
ATOM   4224  O00 WTR   924     -10.544  -5.603  10.617
ATOM   4225  H01 WTR   924      -9.753  -5.593  11.156
ATOM   4226  H02 WTR   924     -10.650  -4.697  10.329
TER   
ATOM   4227  O00 WTR   925       4.299 -12.371   7.578
ATOM   4228  H01 WTR   925       3.935 -12.902   8.287
ATOM   4229  H02 WTR   925       3.690 -11.638   7.490
TER   
ATOM   4230  O00 WTR   926      -7.614  -9.679   0.429
ATOM   4231  H01 WTR   926      -7.337  -9.241   1.234
ATOM   4232  H02 WTR   926      -6.885 -10.260   0.209
TER   
ATOM   4233  O00 WTR   927     -14.353  -7.477   9.907
ATOM   4234  H01 WTR   927     -14.116  -6.887   9.191
ATOM   4235  H02 WTR   927     -14.325  -6.927  10.690
TER   
ATOM   4236  O00 WTR   928     -17.935 -12.394   8.973
ATOM   4237  H01 WTR   928     -18.467 -12.776   9.671
ATOM   4238  H02 WTR   928     -17.135 -12.105   9.412
TER   
ATOM   4239  O00 WTR   929      -9.109 -10.605   6.168
ATOM   4240  H01 WTR   929      -8.904 -11.531   6.045
ATOM   4241  H02 WTR   929      -8.299 -10.148   5.941
TER   
ATOM   4242  O00 WTR   930      -2.836 -17.379  11.013
ATOM   4243  H01 WTR   930      -2.657 -16.554  10.560
ATOM   4244  H02 WTR   930      -1.981 -17.804  11.083
TER   
ATOM   4245  O00 WTR   931      -5.351 -20.602   6.586
ATOM   4246  H01 WTR   931      -4.858 -20.008   7.153
ATOM   4247  H02 WTR   931      -6.244 -20.259   6.598
TER   
ATOM   4248  O00 WTR   932     -13.576  -2.291   2.085
ATOM   4249  H01 WTR   932     -14.029  -1.461   1.938
ATOM   4250  H02 WTR   932     -13.044  -2.140   2.866
TER   
ATOM   4251  O00 WTR   933     -11.736  -6.232  -6.665
ATOM   4252  H01 WTR   933     -12.497  -6.112  -7.232
ATOM   4253  H02 WTR   933     -11.038  -5.735  -7.092
TER   
ATOM   4254  O00 WTR   934      -9.118  -3.553   1.598
ATOM   4255  H01 WTR   934      -8.913  -4.098   2.358
ATOM   4256  H02 WTR   934      -9.854  -3.997   1.176
TER   
ATOM   4257  O00 WTR   935       7.369  11.293  13.051
ATOM   4258  H01 WTR   935       7.712  11.838  13.760
ATOM   4259  H02 WTR   935       6.441  11.525  12.998
TER   
ATOM   4260  O00 WTR   936       9.058 -11.840   9.871
ATOM   4261  H01 WTR   936       8.792 -12.536   9.270
ATOM   4262  H02 WTR   936       9.974 -11.671   9.652
TER   
ATOM   4263  O00 WTR   937     -10.573  -7.206   8.393
ATOM   4264  H01 WTR   937     -10.594  -6.706   9.209
ATOM   4265  H02 WTR   937      -9.720  -7.640   8.399
TER   
ATOM   4266  O00 WTR   938      -5.735 -13.414   3.771
ATOM   4267  H01 WTR   938      -5.310 -12.613   4.077
ATOM   4268  H02 WTR   938      -5.371 -13.559   2.897
TER   
ATOM   4269  O00 WTR   939      -5.130 -16.821  -0.975
ATOM   4270  H01 WTR   939      -5.804 -17.499  -1.017
ATOM   4271  H02 WTR   939      -5.599 -16.005  -1.150
TER   
ATOM   4272  O00 WTR   940       2.179 -13.445  -2.052
ATOM   4273  H01 WTR   940       1.441 -12.906  -1.769
ATOM   4274  H02 WTR   940       2.022 -13.599  -2.983
TER   
ATOM   4275  O00 WTR   941     -10.668  -7.615   0.998
ATOM   4276  H01 WTR   941     -10.317  -7.731   0.116
ATOM   4277  H02 WTR   941     -11.319  -8.311   1.091
TER   
ATOM   4278  O00 WTR   942      -9.916 -12.487   2.529
ATOM   4279  H01 WTR   942      -9.266 -11.831   2.782
ATOM   4280  H02 WTR   942      -9.498 -12.978   1.822
TER   
ATOM   4281  O00 WTR   943      -1.630 -15.983  16.188
ATOM   4282  H01 WTR   943      -1.410 -15.720  17.081
ATOM   4283  H02 WTR   943      -1.532 -15.183  15.671
TER   
ATOM   4284  O00 WTR   944     -12.043 -23.647   1.318
ATOM   4285  H01 WTR   944     -12.569 -22.849   1.375
ATOM   4286  H02 WTR   944     -12.156 -23.945   0.415
TER   
ATOM   4287  O00 WTR   945       0.647 -13.893   9.876
ATOM   4288  H01 WTR   945       0.737 -14.840   9.777
ATOM   4289  H02 WTR   945       0.118 -13.622   9.125
TER   
ATOM   4290  O00 WTR   946     -10.536 -18.565 -11.459
ATOM   4291  H01 WTR   946     -10.547 -18.303 -12.379
ATOM   4292  H02 WTR   946     -11.319 -18.161 -11.085
TER   
ATOM   4293  O00 WTR   947      -1.589 -19.973   4.822
ATOM   4294  H01 WTR   947      -0.645 -20.075   4.944
ATOM   4295  H02 WTR   947      -1.880 -19.490   5.595
TER   
ATOM   4296  O00 WTR   948     -14.421 -10.507  13.740
ATOM   4297  H01 WTR   948     -14.808  -9.813  14.274
ATOM   4298  H02 WTR   948     -13.716 -10.074  13.259
TER   
ATOM   4299  O00 WTR   949      -7.848 -11.019   3.028
ATOM   4300  H01 WTR   949      -7.375 -10.554   2.337
ATOM   4301  H02 WTR   949      -7.569 -10.591   3.838
TER   
ATOM   4302  O00 WTR   950     -15.427 -12.667   6.736
ATOM   4303  H01 WTR   950     -14.981 -13.496   6.908
ATOM   4304  H02 WTR   950     -15.289 -12.151   7.530
TER   
ATOM   4305  O00 WTR   951      11.177 -25.480 -10.763
ATOM   4306  H01 WTR   951      11.367 -24.688 -11.266
ATOM   4307  H02 WTR   951      11.770 -26.141 -11.122
TER   
ATOM   4308  O00 WTR   952      -7.593 -15.431   8.390
ATOM   4309  H01 WTR   952      -8.147 -15.328   9.164
ATOM   4310  H02 WTR   952      -8.207 -15.437   7.655
TER   
ATOM   4311  O00 WTR   953      -9.246 -20.856  -0.097
ATOM   4312  H01 WTR   953      -9.578 -20.895  -0.994
ATOM   4313  H02 WTR   953      -8.518 -21.477  -0.083
TER   
ATOM   4314  O00 WTR   954     -12.225  -4.490   6.654
ATOM   4315  H01 WTR   954     -11.991  -5.234   6.098
ATOM   4316  H02 WTR   954     -12.979  -4.796   7.158
TER   
ATOM   4317  O00 WTR   955      -7.467 -14.920  12.671
ATOM   4318  H01 WTR   955      -8.099 -14.989  13.387
ATOM   4319  H02 WTR   955      -6.635 -14.726  13.103
TER   
ATOM   4320  O00 WTR   956      -9.115 -10.888   9.508
ATOM   4321  H01 WTR   956      -9.897 -11.432   9.415
ATOM   4322  H02 WTR   956      -8.934 -10.574   8.623
TER   
ATOM   4323  O00 WTR   957      10.409  -6.503  -8.759
ATOM   4324  H01 WTR   957      10.317  -6.240  -9.675
ATOM   4325  H02 WTR   957      10.086  -5.753  -8.260
TER   
ATOM   4326  O00 WTR   958      -4.629 -19.611   1.261
ATOM   4327  H01 WTR   958      -4.579 -18.688   1.510
ATOM   4328  H02 WTR   958      -5.410 -19.938   1.709
TER   
ATOM   4329  O00 WTR   959      -3.029 -19.034   7.080
ATOM   4330  H01 WTR   959      -3.446 -18.313   6.607
ATOM   4331  H02 WTR   959      -2.135 -18.732   7.239
TER   
ATOM   4332  O00 WTR   960     -10.951  -3.262   9.370
ATOM   4333  H01 WTR   960     -10.116  -3.043   8.958
ATOM   4334  H02 WTR   960     -11.480  -3.628   8.661
TER   
ATOM   4335  O00 WTR   961      -6.838  -9.360   5.039
ATOM   4336  H01 WTR   961      -6.693  -9.055   4.144
ATOM   4337  H02 WTR   961      -6.193  -8.884   5.562
TER   
ATOM   4338  O00 WTR   962      -7.493 -12.221  12.480
ATOM   4339  H01 WTR   962      -7.617 -13.165  12.577
ATOM   4340  H02 WTR   962      -8.184 -11.832  13.017
TER   
ATOM   4341  O00 WTR   963     -10.655 -10.077  -9.002
ATOM   4342  H01 WTR   963     -10.782  -9.482  -8.263
ATOM   4343  H02 WTR   963      -9.785  -9.860  -9.338
TER   
ATOM   4344  O00 WTR   964      -7.822   8.759   8.450
ATOM   4345  H01 WTR   964      -6.966   8.998   8.095
ATOM   4346  H02 WTR   964      -8.452   9.158   7.849
TER   
ATOM   4347  O00 WTR   965      -6.082 -12.539  10.090
ATOM   4348  H01 WTR   965      -6.989 -12.572  10.392
ATOM   4349  H02 WTR   965      -6.125 -12.084   9.249
TER   
ATOM   4350  O00 WTR   966       4.197 -19.280   7.873
ATOM   4351  H01 WTR   966       4.030 -20.140   7.487
ATOM   4352  H02 WTR   966       3.409 -18.773   7.677
TER   
ATOM   4353  O00 WTR   967       5.742 -17.120  11.116
ATOM   4354  H01 WTR   967       6.263 -16.317  11.156
ATOM   4355  H02 WTR   967       4.926 -16.855  10.693
TER   
ATOM   4356  O00 WTR   968       2.082 -17.284   2.139
ATOM   4357  H01 WTR   968       1.947 -16.756   2.925
ATOM   4358  H02 WTR   968       1.370 -17.924   2.154
TER   
ATOM   4359  O00 WTR   969       8.593 -14.102   8.339
ATOM   4360  H01 WTR   969       9.514 -13.961   8.118
ATOM   4361  H02 WTR   969       8.489 -15.053   8.336
TER   
ATOM   4362  O00 WTR   970       6.510 -21.769  11.360
ATOM   4363  H01 WTR   970       5.874 -21.918  12.059
ATOM   4364  H02 WTR   970       6.265 -20.921  10.989
TER   
ATOM   4365  O00 WTR   971       3.005 -21.319   3.406
ATOM   4366  H01 WTR   971       3.942 -21.132   3.345
ATOM   4367  H02 WTR   971       2.936 -22.259   3.239
TER   
ATOM   4368  O00 WTR   972       8.417 -15.781   4.188
ATOM   4369  H01 WTR   972       8.615 -16.661   3.867
ATOM   4370  H02 WTR   972       8.615 -15.206   3.448
TER   
ATOM   4371  O00 WTR   973      -0.556 -18.446   7.802
ATOM   4372  H01 WTR   973      -0.044 -17.998   7.128
ATOM   4373  H02 WTR   973      -0.011 -19.188   8.063
TER   
ATOM   4374  O00 WTR   974       5.765 -15.562   4.243
ATOM   4375  H01 WTR   974       6.682 -15.682   4.489
ATOM   4376  H02 WTR   974       5.616 -14.620   4.325
TER   
ATOM   4377  O00 WTR   975      10.533 -17.802  14.640
ATOM   4378  H01 WTR   975      10.126 -18.222  15.397
ATOM   4379  H02 WTR   975      11.290 -18.352  14.439
TER   
ATOM   4380  O00 WTR   976       8.982 -17.051   7.673
ATOM   4381  H01 WTR   976       8.164 -17.470   7.404
ATOM   4382  H02 WTR   976       9.462 -16.915   6.856
TER   
ATOM   4383  O00 WTR   977      -9.317  -0.507  17.696
ATOM   4384  H01 WTR   977      -9.474  -1.445  17.800
ATOM   4385  H02 WTR   977      -8.507  -0.344  18.179
TER   
ATOM   4386  O00 WTR   978      11.362 -13.305   3.293
ATOM   4387  H01 WTR   978      11.083 -12.703   3.983
ATOM   4388  H02 WTR   978      10.549 -13.700   2.977
TER   
ATOM   4389  O00 WTR   979       3.012 -23.965   3.121
ATOM   4390  H01 WTR   979       3.951 -24.148   3.123
ATOM   4391  H02 WTR   979       2.666 -24.479   3.850
TER   
ATOM   4392  O00 WTR   980      11.976 -15.745   5.900
ATOM   4393  H01 WTR   980      12.392 -15.946   5.062
ATOM   4394  H02 WTR   980      12.466 -16.260   6.541
TER   
ATOM   4395  O00 WTR   981       0.796 -22.546   6.915
ATOM   4396  H01 WTR   981       0.515 -22.122   7.726
ATOM   4397  H02 WTR   981       0.006 -22.974   6.582
TER   
ATOM   4398  O00 WTR   982      17.589 -18.480   3.285
ATOM   4399  H01 WTR   982      16.732 -18.473   2.857
ATOM   4400  H02 WTR   982      18.184 -18.832   2.624
TER   
ATOM   4401  O00 WTR   983       5.579 -13.418  11.738
ATOM   4402  H01 WTR   983       4.942 -13.583  11.043
ATOM   4403  H02 WTR   983       5.176 -12.738  12.277
TER   
ATOM   4404  O00 WTR   984       0.228 -12.124  12.322
ATOM   4405  H01 WTR   984       0.428 -12.450  11.444
ATOM   4406  H02 WTR   984       0.999 -11.613  12.569
TER   
ATOM   4407  O00 WTR   985       0.163 -10.436  -3.281
ATOM   4408  H01 WTR   985       1.063 -10.126  -3.180
ATOM   4409  H02 WTR   985       0.003 -10.966  -2.500
TER   
ATOM   4410  O00 WTR   986       8.694 -10.595   6.089
ATOM   4411  H01 WTR   986       8.213 -11.413   6.216
ATOM   4412  H02 WTR   986       8.873 -10.281   6.975
TER   
ATOM   4413  O00 WTR   987      14.401  -8.422   7.857
ATOM   4414  H01 WTR   987      13.539  -8.018   7.758
ATOM   4415  H02 WTR   987      14.497  -8.976   7.082
TER   
ATOM   4416  O00 WTR   988     -11.235 -13.409  13.093
ATOM   4417  H01 WTR   988     -11.048 -13.782  12.232
ATOM   4418  H02 WTR   988     -12.129 -13.690  13.287
TER   
ATOM   4419  O00 WTR   989      16.685 -13.049   3.297
ATOM   4420  H01 WTR   989      15.957 -13.641   3.107
ATOM   4421  H02 WTR   989      17.394 -13.349   2.729
TER   
ATOM   4422  O00 WTR   990       2.120 -10.561   3.709
ATOM   4423  H01 WTR   990       2.430 -11.335   4.179
ATOM   4424  H02 WTR   990       1.166 -10.639   3.721
TER   
ATOM   4425  O00 WTR   991     -13.598 -12.386   1.686
ATOM   4426  H01 WTR   991     -14.393 -12.310   1.157
ATOM   4427  H02 WTR   991     -13.818 -11.956   2.512
TER   
ATOM   4428  O00 WTR   992      13.161 -14.151  17.235
ATOM   4429  H01 WTR   992      13.697 -13.762  16.543
ATOM   4430  H02 WTR   992      12.402 -14.510  16.777
TER   
ATOM   4431  O00 WTR   993       8.400 -16.378  -3.654
ATOM   4432  H01 WTR   993       9.287 -16.572  -3.958
ATOM   4433  H02 WTR   993       7.925 -17.204  -3.756
TER   
ATOM   4434  O00 WTR   994       3.150 -15.558  15.911
ATOM   4435  H01 WTR   994       2.303 -15.943  15.686
ATOM   4436  H02 WTR   994       3.672 -15.643  15.113
TER   
ATOM   4437  O00 WTR   995       0.828  -7.652  11.682
ATOM   4438  H01 WTR   995       0.423  -7.440  10.842
ATOM   4439  H02 WTR   995       0.187  -7.372  12.335
TER   
ATOM   4440  O00 WTR   996       7.402 -17.912  14.171
ATOM   4441  H01 WTR   996       8.335 -17.901  13.958
ATOM   4442  H02 WTR   996       7.358 -18.315  15.037
TER   
ATOM   4443  O00 WTR   997       6.547 -10.362  14.104
ATOM   4444  H01 WTR   997       7.398 -10.230  13.685
ATOM   4445  H02 WTR   997       6.698 -11.062  14.738
TER   
ATOM   4446  O00 WTR   998       6.480  -8.028 -13.166
ATOM   4447  H01 WTR   998       7.290  -8.221 -12.694
ATOM   4448  H02 WTR   998       6.724  -7.350 -13.796
TER   
ATOM   4449  O00 WTR   999     -11.794 -11.488  -0.200
ATOM   4450  H01 WTR   999     -11.035 -11.248   0.332
ATOM   4451  H02 WTR   999     -12.456 -11.759   0.435
TER   
ATOM   4452  O00 WTR  1000       5.774  -8.471  11.731
ATOM   4453  H01 WTR  1000       5.569  -9.282  11.265
ATOM   4454  H02 WTR  1000       4.921  -8.101  11.956
TER   
ATOM   4455  O00 WTR  1001       5.492 -20.818 -10.348
ATOM   4456  H01 WTR  1001       5.036 -21.335 -11.012
ATOM   4457  H02 WTR  1001       6.421 -20.978 -10.515
TER   
ATOM   4458  O00 WTR  1002       3.339 -13.792   9.724
ATOM   4459  H01 WTR  1002       3.252 -14.745   9.698
ATOM   4460  H02 WTR  1002       2.438 -13.470   9.751
TER   
ATOM   4461  O00 WTR  1003      16.588  -5.866  15.425
ATOM   4462  H01 WTR  1003      16.600  -5.840  14.468
ATOM   4463  H02 WTR  1003      16.449  -6.789  15.637
TER   
ATOM   4464  O00 WTR  1004      -4.723 -14.870  13.505
ATOM   4465  H01 WTR  1004      -3.804 -14.845  13.238
ATOM   4466  H02 WTR  1004      -4.722 -14.527  14.398
TER   
ATOM   4467  O00 WTR  1005       2.300 -10.424  11.434
ATOM   4468  H01 WTR  1005       1.977 -10.719  10.583
ATOM   4469  H02 WTR  1005       2.122  -9.483  11.446
TER   
ATOM   4470  O00 WTR  1006       6.256 -11.013  10.564
ATOM   4471  H01 WTR  1006       6.019 -11.844  10.976
ATOM   4472  H02 WTR  1006       7.198 -11.083  10.408
TER   
ATOM   4473  O00 WTR  1007      21.161  -8.949  10.290
ATOM   4474  H01 WTR  1007      21.380  -8.157   9.799
ATOM   4475  H02 WTR  1007      21.149  -9.644   9.632
TER   
ATOM   4476  O00 WTR  1008       0.752 -20.691   9.212
ATOM   4477  H01 WTR  1008       1.522 -20.947   9.719
ATOM   4478  H02 WTR  1008       0.011 -21.036   9.710
TER   
ATOM   4479  O00 WTR  1009       7.754 -20.085  15.734
ATOM   4480  H01 WTR  1009       8.425 -20.147  16.414
ATOM   4481  H02 WTR  1009       8.164 -20.465  14.957
TER   
ATOM   4482  O00 WTR  1010       5.508 -15.737  14.282
ATOM   4483  H01 WTR  1010       5.566 -15.175  13.509
ATOM   4484  H02 WTR  1010       6.217 -16.370  14.172
TER   
ATOM   4485  O00 WTR  1011       9.359 -18.122  17.314
ATOM   4486  H01 WTR  1011       8.699 -18.099  18.007
ATOM   4487  H02 WTR  1011      10.186 -17.954  17.765
TER   
ATOM   4488  O00 WTR  1012       5.445  -6.522   6.850
ATOM   4489  H01 WTR  1012       6.330  -6.200   6.680
ATOM   4490  H02 WTR  1012       5.474  -7.446   6.603
TER   
ATOM   4491  O00 WTR  1013       7.109 -12.601   6.726
ATOM   4492  H01 WTR  1013       7.516 -13.277   7.267
ATOM   4493  H02 WTR  1013       6.431 -12.221   7.286
TER   
ATOM   4494  O00 WTR  1014       6.210  -6.542   9.637
ATOM   4495  H01 WTR  1014       6.079  -7.365  10.109
ATOM   4496  H02 WTR  1014       5.604  -6.589   8.899
TER   
ATOM   4497  O00 WTR  1015       4.786  -4.844  11.501
ATOM   4498  H01 WTR  1015       5.351  -5.498  11.089
ATOM   4499  H02 WTR  1015       4.506  -5.252  12.320
TER   
ATOM   4500  O00 WTR  1016       9.484  -9.314   8.659
ATOM   4501  H01 WTR  1016       9.260  -8.802   9.436
ATOM   4502  H02 WTR  1016      10.313  -9.738   8.882
TER   
ATOM   4503  O00 WTR  1017       8.343 -20.846   5.781
ATOM   4504  H01 WTR  1017       8.211 -21.785   5.907
ATOM   4505  H02 WTR  1017       7.472 -20.506   5.577
TER   
ATOM   4506  O00 WTR  1018       9.897 -10.017 -14.805
ATOM   4507  H01 WTR  1018      10.040  -9.187 -15.260
ATOM   4508  H02 WTR  1018      10.776 -10.317 -14.573
TER   
ATOM   4509  O00 WTR  1019      -9.055   3.880   9.855
ATOM   4510  H01 WTR  1019      -9.629   3.311  10.367
ATOM   4511  H02 WTR  1019      -9.567   4.677   9.718
TER   
ATOM   4512  O00 WTR  1020      -2.998   4.709   5.459
ATOM   4513  H01 WTR  1020      -3.872   4.819   5.832
ATOM   4514  H02 WTR  1020      -2.924   5.407   4.809
TER   
ATOM   4515  O00 WTR  1021      -8.771   1.949   5.053
ATOM   4516  H01 WTR  1021      -8.021   2.139   4.489
ATOM   4517  H02 WTR  1021      -8.436   2.059   5.943
TER   
ATOM   4518  O00 WTR  1022      -6.807   2.796   2.764
ATOM   4519  H01 WTR  1022      -5.857   2.768   2.650
ATOM   4520  H02 WTR  1022      -7.123   3.313   2.024
TER   
ATOM   4521  O00 WTR  1023      -4.348   1.114  13.208
ATOM   4522  H01 WTR  1023      -3.762   0.792  12.524
ATOM   4523  H02 WTR  1023      -5.176   0.660  13.048
TER   
ATOM   4524  O00 WTR  1024      -7.556  -3.655  12.380
ATOM   4525  H01 WTR  1024      -7.722  -4.589  12.250
ATOM   4526  H02 WTR  1024      -7.787  -3.495  13.295
TER   
ATOM   4527  O00 WTR  1025      -6.454  -0.562  15.627
ATOM   4528  H01 WTR  1025      -6.571  -1.495  15.806
ATOM   4529  H02 WTR  1025      -5.832  -0.267  16.291
TER   
ATOM   4530  O00 WTR  1026     -10.022 -23.940   2.967
ATOM   4531  H01 WTR  1026     -10.616 -24.031   2.222
ATOM   4532  H02 WTR  1026     -10.326 -24.593   3.597
TER   
ATOM   4533  O00 WTR  1027     -10.458  -0.078   8.347
ATOM   4534  H01 WTR  1027     -11.159   0.259   7.790
ATOM   4535  H02 WTR  1027     -10.249  -0.936   7.978
TER   
ATOM   4536  O00 WTR  1028     -14.800  -3.828   9.595
ATOM   4537  H01 WTR  1028     -14.527  -2.922   9.740
ATOM   4538  H02 WTR  1028     -14.773  -4.229  10.464
TER   
ATOM   4539  O00 WTR  1029      -7.569   2.838   7.502
ATOM   4540  H01 WTR  1029      -7.027   3.490   7.058
ATOM   4541  H02 WTR  1029      -8.049   3.335   8.164
TER   
ATOM   4542  O00 WTR  1030     -16.874   2.106  10.023
ATOM   4543  H01 WTR  1030     -17.656   2.658  10.034
ATOM   4544  H02 WTR  1030     -17.003   1.522   9.276
TER   
ATOM   4545  O00 WTR  1031      -3.978 -12.695  14.965
ATOM   4546  H01 WTR  1031      -4.203 -12.661  15.894
ATOM   4547  H02 WTR  1031      -3.055 -12.443  14.932
TER   
ATOM   4548  O00 WTR  1032     -11.226  -5.081   0.861
ATOM   4549  H01 WTR  1032     -11.663  -4.941   1.701
ATOM   4550  H02 WTR  1032     -11.097  -6.029   0.813
TER   
ATOM   4551  O00 WTR  1033     -13.795  -1.074   9.140
ATOM   4552  H01 WTR  1033     -13.529  -0.830   8.254
ATOM   4553  H02 WTR  1033     -13.098  -0.736   9.702
TER   
ATOM   4554  O00 WTR  1034      -2.579  -2.541  11.073
ATOM   4555  H01 WTR  1034      -3.276  -2.937  11.595
ATOM   4556  H02 WTR  1034      -2.437  -3.158  10.354
TER   
ATOM   4557  O00 WTR  1035     -11.114   0.998  16.211
ATOM   4558  H01 WTR  1035     -10.579   0.234  16.428
ATOM   4559  H02 WTR  1035     -10.486   1.717  16.140
TER   
ATOM   4560  O00 WTR  1036      -7.548   5.413  15.439
ATOM   4561  H01 WTR  1036      -7.292   4.492  15.467
ATOM   4562  H02 WTR  1036      -8.038   5.551  16.249
TER   
ATOM   4563  O00 WTR  1037     -10.196   6.246   9.569
ATOM   4564  H01 WTR  1037     -10.538   6.633   8.763
ATOM   4565  H02 WTR  1037      -9.759   6.970  10.017
TER   
ATOM   4566  O00 WTR  1038      -7.670  -6.915  14.692
ATOM   4567  H01 WTR  1038      -8.059  -6.792  13.826
ATOM   4568  H02 WTR  1038      -7.957  -6.153  15.195
TER   
ATOM   4569  O00 WTR  1039      -3.989   3.641   2.473
ATOM   4570  H01 WTR  1039      -3.386   3.832   3.192
ATOM   4571  H02 WTR  1039      -3.732   4.246   1.778
TER   
ATOM   4572  O00 WTR  1040      -8.070   0.626   9.183
ATOM   4573  H01 WTR  1040      -7.798   1.297   8.556
ATOM   4574  H02 WTR  1040      -8.988   0.457   8.969
TER   
ATOM   4575  O00 WTR  1041      -6.566   4.721   4.836
ATOM   4576  H01 WTR  1041      -6.582   5.622   4.515
ATOM   4577  H02 WTR  1041      -6.769   4.188   4.067
TER   
ATOM   4578  O00 WTR  1042      -5.085   6.757   6.943
ATOM   4579  H01 WTR  1042      -5.397   6.842   6.042
ATOM   4580  H02 WTR  1042      -4.708   7.613   7.148
TER   
ATOM   4581  O00 WTR  1043      13.060   2.426   5.526
ATOM   4582  H01 WTR  1043      13.230   3.158   4.934
ATOM   4583  H02 WTR  1043      12.565   1.800   4.997
TER   
ATOM   4584  O00 WTR  1044     -10.713  -1.243  -7.465
ATOM   4585  H01 WTR  1044      -9.824  -1.054  -7.165
ATOM   4586  H02 WTR  1044     -11.168  -0.402  -7.412
TER   
ATOM   4587  O00 WTR  1045      -7.608   5.968   7.981
ATOM   4588  H01 WTR  1045      -7.154   6.455   7.293
ATOM   4589  H02 WTR  1045      -8.020   6.642   8.521
TER   
ATOM   4590  O00 WTR  1046      -5.355 -17.495  12.027
ATOM   4591  H01 WTR  1046      -5.417 -16.868  12.748
ATOM   4592  H02 WTR  1046      -4.444 -17.440  11.739
TER   
ATOM   4593  O00 WTR  1047       4.517 -13.859   0.687
ATOM   4594  H01 WTR  1047       4.413 -12.974   0.338
ATOM   4595  H02 WTR  1047       3.630 -14.218   0.700
TER   
ATOM   4596  O00 WTR  1048       3.244   1.270  12.290
ATOM   4597  H01 WTR  1048       2.784   0.509  11.936
ATOM   4598  H02 WTR  1048       3.770   0.920  13.009
TER   
ATOM   4599  O00 WTR  1049      10.402 -15.205  12.232
ATOM   4600  H01 WTR  1049       9.816 -14.499  12.505
ATOM   4601  H02 WTR  1049      11.009 -15.310  12.964
TER   
ATOM   4602  O00 WTR  1050       3.855   1.821  15.714
ATOM   4603  H01 WTR  1050       4.147   2.260  16.513
ATOM   4604  H02 WTR  1050       4.575   1.234  15.485
TER   
ATOM   4605  O00 WTR  1051      10.874   2.140   7.735
ATOM   4606  H01 WTR  1051      11.344   2.075   8.566
ATOM   4607  H02 WTR  1051      11.544   2.390   7.099
TER   
ATOM   4608  O00 WTR  1052     -10.971 -18.789  14.450
ATOM   4609  H01 WTR  1052     -11.267 -17.987  14.020
ATOM   4610  H02 WTR  1052     -10.233 -19.088  13.919
TER   
ATOM   4611  O00 WTR  1053       9.104  -8.845 -12.451
ATOM   4612  H01 WTR  1053       9.255  -9.258 -13.301
ATOM   4613  H02 WTR  1053       9.329  -9.522 -11.812
TER   
ATOM   4614  O00 WTR  1054      11.737 -10.447   9.395
ATOM   4615  H01 WTR  1054      11.807 -10.033  10.256
ATOM   4616  H02 WTR  1054      12.530 -10.978   9.319
TER   
ATOM   4617  O00 WTR  1055       5.687  -0.754  13.099
ATOM   4618  H01 WTR  1055       5.452  -1.544  13.587
ATOM   4619  H02 WTR  1055       6.640  -0.705  13.166
TER   
ATOM   4620  O00 WTR  1056      10.842  -4.811  10.261
ATOM   4621  H01 WTR  1056      10.025  -5.309  10.267
ATOM   4622  H02 WTR  1056      10.802  -4.275  11.053
TER   
ATOM   4623  O00 WTR  1057       9.909  -8.707  13.634
ATOM   4624  H01 WTR  1057      10.111  -9.206  14.425
ATOM   4625  H02 WTR  1057      10.142  -7.805  13.853
TER   
ATOM   4626  O00 WTR  1058     -14.726   1.617  -6.980
ATOM   4627  H01 WTR  1058     -14.181   0.919  -7.343
ATOM   4628  H02 WTR  1058     -14.118   2.339  -6.822
TER   
ATOM   4629  O00 WTR  1059       8.622  -6.114  10.731
ATOM   4630  H01 WTR  1059       7.735  -6.324  10.438
ATOM   4631  H02 WTR  1059       8.516  -5.338  11.280
TER   
ATOM   4632  O00 WTR  1060      -1.899   2.069  14.219
ATOM   4633  H01 WTR  1060      -2.834   1.973  14.037
ATOM   4634  H02 WTR  1060      -1.757   3.015  14.252
TER   
ATOM   4635  O00 WTR  1061      -1.615   1.310  16.751
ATOM   4636  H01 WTR  1061      -1.170   0.537  16.403
ATOM   4637  H02 WTR  1061      -1.867   1.811  15.976
TER   
ATOM   4638  O00 WTR  1062       0.736  -6.520  -7.968
ATOM   4639  H01 WTR  1062       1.107  -7.391  -7.826
ATOM   4640  H02 WTR  1062      -0.060  -6.679  -8.476
TER   
ATOM   4641  O00 WTR  1063       8.627   3.204   8.680
ATOM   4642  H01 WTR  1063       8.748   2.852   9.562
ATOM   4643  H02 WTR  1063       9.290   2.760   8.151
TER   
ATOM   4644  O00 WTR  1064      10.634   8.760  13.067
ATOM   4645  H01 WTR  1064      11.376   8.534  12.506
ATOM   4646  H02 WTR  1064      10.293   9.574  12.698
TER   
ATOM   4647  O00 WTR  1065       4.433  -4.022  -8.809
ATOM   4648  H01 WTR  1065       3.532  -3.925  -8.502
ATOM   4649  H02 WTR  1065       4.495  -3.432  -9.560
TER   
ATOM   4650  O00 WTR  1066       5.367  -9.754   3.633
ATOM   4651  H01 WTR  1066       4.721 -10.084   3.009
ATOM   4652  H02 WTR  1066       6.193  -9.760   3.150
TER   
ATOM   4653  O00 WTR  1067       0.212  -0.336  13.343
ATOM   4654  H01 WTR  1067       0.560  -0.274  12.453
ATOM   4655  H02 WTR  1067      -0.507   0.295  13.364
TER   
ATOM   4656  O00 WTR  1068      11.055  -3.092  12.420
ATOM   4657  H01 WTR  1068      10.345  -2.451  12.380
ATOM   4658  H02 WTR  1068      11.848  -2.583  12.247
TER   
ATOM   4659  O00 WTR  1069      -0.957 -17.708   0.267
ATOM   4660  H01 WTR  1069      -0.571 -16.940   0.687
ATOM   4661  H02 WTR  1069      -0.292 -18.391   0.357
TER   
ATOM   4662  O00 WTR  1070       2.821 -21.266  15.534
ATOM   4663  H01 WTR  1070       2.918 -20.489  14.984
ATOM   4664  H02 WTR  1070       3.710 -21.611  15.620
TER   
ATOM   4665  O00 WTR  1071       7.839   2.529  14.299
ATOM   4666  H01 WTR  1071       8.034   1.837  14.931
ATOM   4667  H02 WTR  1071       7.716   3.314  14.833
TER   
ATOM   4668  O00 WTR  1072       8.856   0.481  16.307
ATOM   4669  H01 WTR  1072       8.495   0.343  17.183
ATOM   4670  H02 WTR  1072       9.264  -0.355  16.081
TER   
ATOM   4671  O00 WTR  1073     -11.279  -9.206  -1.514
ATOM   4672  H01 WTR  1073     -12.115  -8.944  -1.898
ATOM   4673  H02 WTR  1073     -11.335 -10.159  -1.444
TER   
ATOM   4674  O00 WTR  1074      -5.134 -10.803  -0.098
ATOM   4675  H01 WTR  1074      -5.009 -10.165   0.605
ATOM   4676  H02 WTR  1074      -5.319 -10.273  -0.873
TER   
ATOM   4677  O00 WTR  1075     -13.645  -8.248  -2.318
ATOM   4678  H01 WTR  1075     -13.392  -7.532  -2.901
ATOM   4679  H02 WTR  1075     -13.598  -7.871  -1.439
TER   
ATOM   4680  O00 WTR  1076      -6.747 -18.481   3.734
ATOM   4681  H01 WTR  1076      -7.398 -18.325   4.418
ATOM   4682  H02 WTR  1076      -7.000 -19.320   3.349
TER   
ATOM   4683  O00 WTR  1077     -14.920 -17.685  -1.798
ATOM   4684  H01 WTR  1077     -14.168 -17.493  -1.238
ATOM   4685  H02 WTR  1077     -15.001 -18.639  -1.773
TER   
ATOM   4686  O00 WTR  1078     -10.378 -23.099  -2.607
ATOM   4687  H01 WTR  1078      -9.663 -23.713  -2.773
ATOM   4688  H02 WTR  1078     -10.975 -23.220  -3.346
TER   
ATOM   4689  O00 WTR  1079      -4.834 -21.187 -10.261
ATOM   4690  H01 WTR  1079      -5.224 -20.543  -9.669
ATOM   4691  H02 WTR  1079      -4.523 -21.885  -9.686
TER   
ATOM   4692  O00 WTR  1080       9.528 -13.341  -6.700
ATOM   4693  H01 WTR  1080       9.656 -12.419  -6.477
ATOM   4694  H02 WTR  1080       9.109 -13.719  -5.927
TER   
ATOM   4695  O00 WTR  1081      -5.185 -13.228   1.017
ATOM   4696  H01 WTR  1081      -4.262 -13.454   1.135
ATOM   4697  H02 WTR  1081      -5.170 -12.394   0.549
TER   
ATOM   4698  O00 WTR  1082     -17.991   2.780  -4.830
ATOM   4699  H01 WTR  1082     -17.396   2.213  -4.338
ATOM   4700  H02 WTR  1082     -18.418   3.316  -4.162
TER   
ATOM   4701  O00 WTR  1083      -4.854  -7.943  -5.745
ATOM   4702  H01 WTR  1083      -4.299  -8.573  -5.285
ATOM   4703  H02 WTR  1083      -5.486  -8.483  -6.221
TER   
ATOM   4704  O00 WTR  1084      -9.148 -12.615 -12.400
ATOM   4705  H01 WTR  1084      -9.475 -13.499 -12.234
ATOM   4706  H02 WTR  1084      -9.541 -12.080 -11.711
TER   
ATOM   4707  O00 WTR  1085       8.118   1.482  20.956
ATOM   4708  H01 WTR  1085       7.586   0.982  21.575
ATOM   4709  H02 WTR  1085       8.988   1.510  21.354
TER   
ATOM   4710  O00 WTR  1086     -12.248 -13.190  -2.394
ATOM   4711  H01 WTR  1086     -11.973 -13.998  -1.961
ATOM   4712  H02 WTR  1086     -12.213 -12.524  -1.707
TER   
ATOM   4713  O00 WTR  1087       8.457 -20.784 -10.330
ATOM   4714  H01 WTR  1087       8.872 -21.021  -9.501
ATOM   4715  H02 WTR  1087       8.762 -21.446 -10.950
TER   
ATOM   4716  O00 WTR  1088       5.089 -17.965 -10.684
ATOM   4717  H01 WTR  1088       5.503 -17.409 -10.024
ATOM   4718  H02 WTR  1088       5.377 -18.851 -10.466
TER   
ATOM   4719  O00 WTR  1089      -2.483 -15.020   9.440
ATOM   4720  H01 WTR  1089      -3.374 -15.195   9.137
ATOM   4721  H02 WTR  1089      -1.951 -15.041   8.644
TER   
ATOM   4722  O00 WTR  1090      -4.695 -15.540  -6.729
ATOM   4723  H01 WTR  1090      -5.536 -15.974  -6.591
ATOM   4724  H02 WTR  1090      -4.771 -15.136  -7.593
TER   
ATOM   4725  O00 WTR  1091     -17.010 -13.165  -6.662
ATOM   4726  H01 WTR  1091     -17.614 -12.705  -7.246
ATOM   4727  H02 WTR  1091     -17.439 -14.003  -6.486
TER   
ATOM   4728  O00 WTR  1092      -8.942  -7.780  -1.076
ATOM   4729  H01 WTR  1092      -9.532  -8.349  -1.570
ATOM   4730  H02 WTR  1092      -8.440  -8.378  -0.522
TER   
ATOM   4731  O00 WTR  1093      -1.404  -5.209 -13.204
ATOM   4732  H01 WTR  1093      -0.877  -6.008 -13.244
ATOM   4733  H02 WTR  1093      -0.931  -4.583 -13.752
TER   
ATOM   4734  O00 WTR  1094      -6.259 -11.363  -5.285
ATOM   4735  H01 WTR  1094      -5.489 -11.916  -5.159
ATOM   4736  H02 WTR  1094      -6.887 -11.925  -5.739
TER   
ATOM   4737  O00 WTR  1095     -14.476 -14.134  -3.935
ATOM   4738  H01 WTR  1095     -13.764 -13.891  -3.342
ATOM   4739  H02 WTR  1095     -15.034 -13.357  -3.972
TER   
ATOM   4740  O00 WTR  1096      -2.267 -17.153   3.571
ATOM   4741  H01 WTR  1096      -2.166 -18.099   3.677
ATOM   4742  H02 WTR  1096      -3.001 -17.057   2.964
TER   
ATOM   4743  O00 WTR  1097      -5.242  -9.238  -2.535
ATOM   4744  H01 WTR  1097      -5.741  -9.343  -3.345
ATOM   4745  H02 WTR  1097      -4.331  -9.373  -2.796
TER   
ATOM   4746  O00 WTR  1098      13.231   9.063  11.543
ATOM   4747  H01 WTR  1098      13.621   9.861  11.899
ATOM   4748  H02 WTR  1098      12.873   9.327  10.696
TER   
ATOM   4749  O00 WTR  1099     -12.385 -16.869 -10.253
ATOM   4750  H01 WTR  1099     -12.549 -16.897  -9.311
ATOM   4751  H02 WTR  1099     -13.218 -17.123 -10.650
TER   
ATOM   4752  O00 WTR  1100      11.288   5.323  13.347
ATOM   4753  H01 WTR  1100      12.042   5.691  12.886
ATOM   4754  H02 WTR  1100      10.849   6.081  13.733
TER   
ATOM   4755  O00 WTR  1101       2.438 -18.110 -10.099
ATOM   4756  H01 WTR  1101       3.297 -17.861 -10.439
ATOM   4757  H02 WTR  1101       1.824 -17.846 -10.785
TER   
ATOM   4758  O00 WTR  1102      -8.364 -12.540  -6.323
ATOM   4759  H01 WTR  1102      -9.155 -12.652  -5.796
ATOM   4760  H02 WTR  1102      -8.687 -12.335  -7.200
TER   
ATOM   4761  O00 WTR  1103      -7.485 -18.503  -1.035
ATOM   4762  H01 WTR  1103      -8.097 -18.190  -1.701
ATOM   4763  H02 WTR  1103      -7.926 -19.253  -0.638
TER   
ATOM   4764  O00 WTR  1104      -1.500 -14.222  -1.587
ATOM   4765  H01 WTR  1104      -1.556 -13.854  -2.469
ATOM   4766  H02 WTR  1104      -1.965 -15.056  -1.645
TER   
ATOM   4767  O00 WTR  1105      -4.881   6.210  12.676
ATOM   4768  H01 WTR  1105      -4.874   6.676  13.513
ATOM   4769  H02 WTR  1105      -5.261   6.834  12.058
TER   
ATOM   4770  O00 WTR  1106       4.719 -18.373  -6.413
ATOM   4771  H01 WTR  1106       4.249 -18.969  -6.996
ATOM   4772  H02 WTR  1106       4.511 -18.684  -5.532
TER   
ATOM   4773  O00 WTR  1107       8.464 -21.855 -12.838
ATOM   4774  H01 WTR  1107       8.181 -21.004 -13.173
ATOM   4775  H02 WTR  1107       9.360 -21.953 -13.158
TER   
ATOM   4776  O00 WTR  1108     -11.206  -7.170   5.793
ATOM   4777  H01 WTR  1108     -10.963  -7.131   6.718
ATOM   4778  H02 WTR  1108     -10.413  -7.469   5.349
TER   
ATOM   4779  O00 WTR  1109      -3.964 -20.194  -5.424
ATOM   4780  H01 WTR  1109      -3.814 -19.266  -5.605
ATOM   4781  H02 WTR  1109      -3.196 -20.467  -4.921
TER   
ATOM   4782  O00 WTR  1110      -0.612 -15.505   1.897
ATOM   4783  H01 WTR  1110      -1.054 -15.858   2.669
ATOM   4784  H02 WTR  1110      -1.184 -14.800   1.595
TER   
ATOM   4785  O00 WTR  1111      -2.511 -16.811  -1.700
ATOM   4786  H01 WTR  1111      -2.030 -17.178  -0.958
ATOM   4787  H02 WTR  1111      -3.431 -16.881  -1.447
TER   
ATOM   4788  O00 WTR  1112       3.262 -16.124 -12.471
ATOM   4789  H01 WTR  1112       2.563 -16.777 -12.508
ATOM   4790  H02 WTR  1112       4.065 -16.623 -12.619
TER   
ATOM   4791  O00 WTR  1113      -6.648  -7.063  -2.068
ATOM   4792  H01 WTR  1113      -7.542  -7.320  -1.842
ATOM   4793  H02 WTR  1113      -6.124  -7.847  -1.902
TER   
ATOM   4794  O00 WTR  1114      -7.161  -4.161 -15.409
ATOM   4795  H01 WTR  1114      -7.205  -5.103 -15.573
ATOM   4796  H02 WTR  1114      -7.814  -4.006 -14.727
TER   
ATOM   4797  O00 WTR  1115      -8.035 -11.989  -3.321
ATOM   4798  H01 WTR  1115      -8.419 -11.181  -2.980
ATOM   4799  H02 WTR  1115      -7.279 -11.699  -3.831
TER   
ATOM   4800  O00 WTR  1116      -6.663 -13.487 -11.885
ATOM   4801  H01 WTR  1116      -6.289 -12.983 -12.607
ATOM   4802  H02 WTR  1116      -7.561 -13.164 -11.805
TER   
ATOM   4803  O00 WTR  1117     -10.463  -8.541  -6.764
ATOM   4804  H01 WTR  1117     -10.832  -7.659  -6.806
ATOM   4805  H02 WTR  1117     -10.979  -8.986  -6.092
TER   
ATOM   4806  O00 WTR  1118      -7.084  -6.253  -4.527
ATOM   4807  H01 WTR  1118      -6.685  -6.952  -5.046
ATOM   4808  H02 WTR  1118      -6.804  -6.431  -3.629
TER   
ATOM   4809  O00 WTR  1119     -12.153  -6.873  -4.158
ATOM   4810  H01 WTR  1119     -11.992  -6.498  -5.023
ATOM   4811  H02 WTR  1119     -11.544  -6.414  -3.580
TER   
ATOM   4812  O00 WTR  1120     -15.867  -2.782  -9.008
ATOM   4813  H01 WTR  1120     -16.465  -2.191  -9.465
ATOM   4814  H02 WTR  1120     -16.427  -3.489  -8.688
TER   
ATOM   4815  O00 WTR  1121     -18.056 -18.564   0.130
ATOM   4816  H01 WTR  1121     -18.725 -19.244   0.052
ATOM   4817  H02 WTR  1121     -17.999 -18.391   1.070
TER   
ATOM   4818  O00 WTR  1122      -3.049 -15.554  -9.650
ATOM   4819  H01 WTR  1122      -2.444 -14.812  -9.631
ATOM   4820  H02 WTR  1122      -2.561 -16.250 -10.089
TER   
ATOM   4821  O00 WTR  1123     -10.797 -19.317   4.486
ATOM   4822  H01 WTR  1123     -10.306 -18.496   4.497
ATOM   4823  H02 WTR  1123     -10.454 -19.792   3.730
TER   
ATOM   4824  O00 WTR  1124     -13.794 -13.380  13.653
ATOM   4825  H01 WTR  1124     -14.094 -13.408  12.744
ATOM   4826  H02 WTR  1124     -13.637 -12.452  13.825
TER   
ATOM   4827  O00 WTR  1125      13.702   6.602  12.414
ATOM   4828  H01 WTR  1125      13.628   7.437  11.952
ATOM   4829  H02 WTR  1125      14.356   6.761  13.094
TER   
ATOM   4830  O00 WTR  1126      -8.216  -8.624  -4.423
ATOM   4831  H01 WTR  1126      -8.856  -8.475  -5.119
ATOM   4832  H02 WTR  1126      -7.872  -7.753  -4.223
TER   
ATOM   4833  O00 WTR  1127      -6.325 -14.807  -2.698
ATOM   4834  H01 WTR  1127      -6.668 -14.047  -2.229
ATOM   4835  H02 WTR  1127      -6.853 -14.856  -3.495
TER   
ATOM   4836  O00 WTR  1128      -7.047 -17.065  -7.015
ATOM   4837  H01 WTR  1128      -7.247 -16.615  -7.836
ATOM   4838  H02 WTR  1128      -6.777 -17.943  -7.282
TER   
ATOM   4839  O00 WTR  1129      -3.820  -5.908  -2.726
ATOM   4840  H01 WTR  1129      -3.362  -6.531  -2.161
ATOM   4841  H02 WTR  1129      -4.469  -5.498  -2.155
TER   
ATOM   4842  O00 WTR  1130      -2.973 -13.299  -6.698
ATOM   4843  H01 WTR  1130      -2.370 -13.256  -5.956
ATOM   4844  H02 WTR  1130      -3.417 -14.142  -6.598
TER   
ATOM   4845  O00 WTR  1131     -14.312 -11.269   4.143
ATOM   4846  H01 WTR  1131     -13.470 -11.307   4.598
ATOM   4847  H02 WTR  1131     -14.828 -10.641   4.648
TER   
ATOM   4848  O00 WTR  1132       1.183 -13.200  -8.606
ATOM   4849  H01 WTR  1132       1.080 -13.947  -9.195
ATOM   4850  H02 WTR  1132       1.803 -12.625  -9.054
TER   
ATOM   4851  O00 WTR  1133       4.298 -11.125  -3.963
ATOM   4852  H01 WTR  1133       4.121 -11.458  -3.084
ATOM   4853  H02 WTR  1133       3.721 -10.367  -4.053
TER   
ATOM   4854  O00 WTR  1134       3.710 -10.266   1.582
ATOM   4855  H01 WTR  1134       3.323  -9.894   0.789
ATOM   4856  H02 WTR  1134       2.965 -10.428   2.160
TER   
ATOM   4857  O00 WTR  1135      -1.320 -11.093  15.083
ATOM   4858  H01 WTR  1135      -0.415 -11.240  14.806
ATOM   4859  H02 WTR  1135      -1.253 -10.455  15.793
TER   
ATOM   4860  O00 WTR  1136       4.789 -10.886  -7.853
ATOM   4861  H01 WTR  1136       5.514 -10.437  -7.418
ATOM   4862  H02 WTR  1136       4.449 -11.489  -7.192
TER   
ATOM   4863  O00 WTR  1137       4.220 -11.775  -1.264
ATOM   4864  H01 WTR  1137       3.514 -12.421  -1.298
ATOM   4865  H02 WTR  1137       3.785 -10.937  -1.419
TER   
ATOM   4866  O00 WTR  1138       6.961  -9.208  -6.719
ATOM   4867  H01 WTR  1138       7.333 -10.030  -6.400
ATOM   4868  H02 WTR  1138       7.411  -8.530  -6.216
TER   
ATOM   4869  O00 WTR  1139       7.413 -12.253   0.491
ATOM   4870  H01 WTR  1139       7.474 -12.781  -0.304
ATOM   4871  H02 WTR  1139       6.557 -12.469   0.859
TER   
ATOM   4872  O00 WTR  1140       1.131  -8.818  -6.205
ATOM   4873  H01 WTR  1140       1.761  -8.935  -5.494
ATOM   4874  H02 WTR  1140       1.570  -9.178  -6.976
TER   
ATOM   4875  O00 WTR  1141      10.231 -14.752 -11.051
ATOM   4876  H01 WTR  1141       9.582 -14.782 -10.348
ATOM   4877  H02 WTR  1141      10.059 -13.925 -11.501
TER   
ATOM   4878  O00 WTR  1142      -6.611  -9.280  -7.012
ATOM   4879  H01 WTR  1142      -6.645  -9.918  -6.298
ATOM   4880  H02 WTR  1142      -6.499  -9.810  -7.801
TER   
ATOM   4881  O00 WTR  1143     -17.070  -6.608  -1.576
ATOM   4882  H01 WTR  1143     -16.272  -6.765  -1.071
ATOM   4883  H02 WTR  1143     -17.017  -7.223  -2.308
TER   
ATOM   4884  O00 WTR  1144       5.832   6.909  16.838
ATOM   4885  H01 WTR  1144       6.395   6.459  16.208
ATOM   4886  H02 WTR  1144       6.261   7.751  16.984
TER   
ATOM   4887  O00 WTR  1145       1.293 -12.863   6.684
ATOM   4888  H01 WTR  1145       0.509 -13.367   6.899
ATOM   4889  H02 WTR  1145       0.962 -12.080   6.245
TER   
ATOM   4890  O00 WTR  1146       1.052 -18.006 -12.439
ATOM   4891  H01 WTR  1146       1.066 -18.964 -12.447
ATOM   4892  H02 WTR  1146       0.184 -17.777 -12.773
TER   
ATOM   4893  O00 WTR  1147       6.506 -18.294  -3.759
ATOM   4894  H01 WTR  1147       6.840 -18.276  -4.657
ATOM   4895  H02 WTR  1147       6.678 -19.186  -3.457
TER   
ATOM   4896  O00 WTR  1148       4.347 -15.749  -4.717
ATOM   4897  H01 WTR  1148       4.607 -15.148  -5.415
ATOM   4898  H02 WTR  1148       4.523 -15.269  -3.908
TER   
ATOM   4899  O00 WTR  1149       1.270 -17.889  -7.160
ATOM   4900  H01 WTR  1149       0.342 -17.905  -7.396
ATOM   4901  H02 WTR  1149       1.708 -17.539  -7.936
TER   
ATOM   4902  O00 WTR  1150      13.766 -10.026  15.413
ATOM   4903  H01 WTR  1150      13.913  -9.755  14.507
ATOM   4904  H02 WTR  1150      13.384 -10.901  15.343
TER   
ATOM   4905  O00 WTR  1151       9.678  -5.713 -11.138
ATOM   4906  H01 WTR  1151       9.944  -5.998 -12.013
ATOM   4907  H02 WTR  1151       8.903  -6.238 -10.940
TER   
ATOM   4908  O00 WTR  1152       7.874 -15.956 -13.001
ATOM   4909  H01 WTR  1152       8.627 -16.135 -12.439
ATOM   4910  H02 WTR  1152       7.539 -15.114 -12.693
TER   
ATOM   4911  O00 WTR  1153       5.793 -12.399   4.449
ATOM   4912  H01 WTR  1153       5.871 -11.466   4.249
ATOM   4913  H02 WTR  1153       6.188 -12.493   5.316
TER   
ATOM   4914  O00 WTR  1154       2.703 -10.334   6.622
ATOM   4915  H01 WTR  1154       2.561  -9.798   5.842
ATOM   4916  H02 WTR  1154       1.866 -10.308   7.087
TER   
ATOM   4917  O00 WTR  1155       8.917 -11.375  -3.381
ATOM   4918  H01 WTR  1155       9.505 -12.122  -3.272
ATOM   4919  H02 WTR  1155       8.914 -10.945  -2.526
TER   
ATOM   4920  O00 WTR  1156      -0.192 -19.685  -4.930
ATOM   4921  H01 WTR  1156       0.714 -19.530  -5.197
ATOM   4922  H02 WTR  1156      -0.412 -18.935  -4.377
TER   
ATOM   4923  O00 WTR  1157      14.972 -10.621   2.848
ATOM   4924  H01 WTR  1157      14.395 -10.954   3.536
ATOM   4925  H02 WTR  1157      15.830 -10.554   3.266
TER   
ATOM   4926  O00 WTR  1158       6.486 -10.028  -1.126
ATOM   4927  H01 WTR  1158       5.651 -10.483  -1.236
ATOM   4928  H02 WTR  1158       6.897 -10.459  -0.377
TER   
ATOM   4929  O00 WTR  1159      -0.789  -9.867 -10.269
ATOM   4930  H01 WTR  1159      -1.026  -8.961 -10.072
ATOM   4931  H02 WTR  1159      -1.387 -10.392  -9.738
TER   
ATOM   4932  O00 WTR  1160       4.803 -16.980 -15.591
ATOM   4933  H01 WTR  1160       5.394 -16.770 -16.315
ATOM   4934  H02 WTR  1160       5.383 -17.132 -14.845
TER   
ATOM   4935  O00 WTR  1161      11.406 -11.320  -8.667
ATOM   4936  H01 WTR  1161      10.845 -11.108  -9.413
ATOM   4937  H02 WTR  1161      11.603 -12.251  -8.772
TER   
ATOM   4938  O00 WTR  1162       6.588 -15.570   1.442
ATOM   4939  H01 WTR  1162       6.241 -15.440   2.324
ATOM   4940  H02 WTR  1162       6.180 -14.879   0.920
TER   
ATOM   4941  O00 WTR  1163       3.355 -13.670  -6.898
ATOM   4942  H01 WTR  1163       2.710 -13.558  -7.596
ATOM   4943  H02 WTR  1163       3.864 -14.437  -7.162
TER   
ATOM   4944  O00 WTR  1164      -2.272 -22.817  -0.450
ATOM   4945  H01 WTR  1164      -1.793 -22.810  -1.278
ATOM   4946  H02 WTR  1164      -3.165 -23.063  -0.691
TER   
ATOM   4947  O00 WTR  1165       4.087 -22.483 -12.133
ATOM   4948  H01 WTR  1165       4.537 -23.315 -12.277
ATOM   4949  H02 WTR  1165       3.460 -22.667 -11.433
TER   
ATOM   4950  O00 WTR  1166       6.529 -12.795  -4.217
ATOM   4951  H01 WTR  1166       5.741 -12.251  -4.241
ATOM   4952  H02 WTR  1166       7.201 -12.229  -3.837
TER   
ATOM   4953  O00 WTR  1167       2.915 -13.154   4.439
ATOM   4954  H01 WTR  1167       3.821 -12.866   4.547
ATOM   4955  H02 WTR  1167       2.548 -13.132   5.323
TER   
ATOM   4956  O00 WTR  1168      10.288 -13.812 -15.969
ATOM   4957  H01 WTR  1168      10.895 -13.074 -15.912
ATOM   4958  H02 WTR  1168       9.426 -13.408 -16.066
TER   
ATOM   4959  O00 WTR  1169       2.298   4.938  16.799
ATOM   4960  H01 WTR  1169       1.536   4.903  16.221
ATOM   4961  H02 WTR  1169       2.458   5.873  16.929
TER   
ATOM   4962  O00 WTR  1170       0.815 -18.353  -2.148
ATOM   4963  H01 WTR  1170       0.595 -19.030  -1.508
ATOM   4964  H02 WTR  1170       1.551 -17.883  -1.757
TER   
ATOM   4965  O00 WTR  1171       4.545 -15.966  -7.644
ATOM   4966  H01 WTR  1171       5.469 -16.111  -7.846
ATOM   4967  H02 WTR  1171       4.256 -16.784  -7.241
TER   
ATOM   4968  O00 WTR  1172       2.971 -16.958  -0.956
ATOM   4969  H01 WTR  1172       3.467 -17.401  -0.268
ATOM   4970  H02 WTR  1172       2.634 -16.166  -0.538
TER   
ATOM   4971  O00 WTR  1173       9.439 -10.663  -6.198
ATOM   4972  H01 WTR  1173       9.283 -10.571  -5.258
ATOM   4973  H02 WTR  1173      10.107 -10.007  -6.396
TER   
ATOM   4974  O00 WTR  1174       5.373 -16.305  -2.246
ATOM   4975  H01 WTR  1174       5.833 -16.861  -2.875
ATOM   4976  H02 WTR  1174       4.477 -16.643  -2.236
TER   
ATOM   4977  O00 WTR  1175       2.581  13.646  13.893
ATOM   4978  H01 WTR  1175       2.204  13.423  14.744
ATOM   4979  H02 WTR  1175       1.958  13.296  13.256
TER   
ATOM   4980  O00 WTR  1176      11.510 -13.072  -3.503
ATOM   4981  H01 WTR  1176      12.228 -13.461  -3.005
ATOM   4982  H02 WTR  1176      11.676 -13.333  -4.409
TER   
ATOM   4983  O00 WTR  1177       1.141 -20.808  -0.646
ATOM   4984  H01 WTR  1177       1.954 -20.821  -0.142
ATOM   4985  H02 WTR  1177       0.748 -21.667  -0.490
TER   
ATOM   4986  O00 WTR  1178      -4.170  -7.090  -8.554
ATOM   4987  H01 WTR  1178      -4.132  -7.283  -7.618
ATOM   4988  H02 WTR  1178      -3.706  -7.817  -8.969
TER   
ATOM   4989  O00 WTR  1179       8.756 -16.281  -0.838
ATOM   4990  H01 WTR  1179       8.598 -15.338  -0.819
ATOM   4991  H02 WTR  1179       8.490 -16.552  -1.716
TER   
ATOM   4992  O00 WTR  1180      11.559  -9.772  -3.110
ATOM   4993  H01 WTR  1180      11.284 -10.553  -3.591
ATOM   4994  H02 WTR  1180      11.316  -9.042  -3.679
TER   
ATOM   4995  O00 WTR  1181      -7.216  -4.293 -10.638
ATOM   4996  H01 WTR  1181      -6.655  -4.882 -11.142
ATOM   4997  H02 WTR  1181      -7.316  -3.521 -11.196
TER   
ATOM   4998  O00 WTR  1182      -8.068  -0.474  -7.222
ATOM   4999  H01 WTR  1182      -7.380  -1.072  -7.515
ATOM   5000  H02 WTR  1182      -8.346  -0.020  -8.017
TER   
ATOM   5001  O00 WTR  1183     -10.734   0.412 -11.466
ATOM   5002  H01 WTR  1183     -10.249   0.405 -10.641
ATOM   5003  H02 WTR  1183     -10.147   0.844 -12.087
TER   
ATOM   5004  O00 WTR  1184     -12.065  -9.559  12.646
ATOM   5005  H01 WTR  1184     -12.387  -8.835  13.183
ATOM   5006  H02 WTR  1184     -11.253  -9.230  12.261
TER   
ATOM   5007  O00 WTR  1185       8.600  -7.278  -5.460
ATOM   5008  H01 WTR  1185       8.465  -6.601  -4.796
ATOM   5009  H02 WTR  1185       9.442  -7.672  -5.233
TER   
ATOM   5010  O00 WTR  1186     -13.432  -5.779  -8.702
ATOM   5011  H01 WTR  1186     -14.275  -6.097  -8.379
ATOM   5012  H02 WTR  1186     -13.342  -4.906  -8.319
TER   
ATOM   5013  O00 WTR  1187     -14.942  -7.485  -7.137
ATOM   5014  H01 WTR  1187     -15.158  -7.706  -6.231
ATOM   5015  H02 WTR  1187     -15.048  -8.306  -7.617
TER   
ATOM   5016  O00 WTR  1188       2.132   7.377  18.997
ATOM   5017  H01 WTR  1188       1.188   7.447  18.850
ATOM   5018  H02 WTR  1188       2.237   6.571  19.503
TER   
ATOM   5019  O00 WTR  1189     -14.425   0.363  -4.709
ATOM   5020  H01 WTR  1189     -15.130   0.424  -4.065
ATOM   5021  H02 WTR  1189     -14.800   0.726  -5.511
TER   
ATOM   5022  O00 WTR  1190      15.725   6.670   8.654
ATOM   5023  H01 WTR  1190      15.274   5.976   9.134
ATOM   5024  H02 WTR  1190      16.365   6.210   8.111
TER   
ATOM   5025  O00 WTR  1191      -2.218   0.072  11.882
ATOM   5026  H01 WTR  1191      -2.479  -0.804  11.597
ATOM   5027  H02 WTR  1191      -1.639   0.387  11.188
TER   
ATOM   5028  O00 WTR  1192       3.998 -21.527  -4.101
ATOM   5029  H01 WTR  1192       3.464 -22.066  -3.517
ATOM   5030  H02 WTR  1192       3.642 -20.643  -4.005
TER   
ATOM   5031  O00 WTR  1193     -27.771  -7.430   1.495
ATOM   5032  H01 WTR  1193     -28.119  -8.197   1.040
ATOM   5033  H02 WTR  1193     -28.509  -7.098   2.005
TER   
ATOM   5034  O00 WTR  1194      -7.677  -4.168  -6.276
ATOM   5035  H01 WTR  1194      -7.657  -4.795  -5.553
ATOM   5036  H02 WTR  1194      -6.970  -4.449  -6.857
TER   
ATOM   5037  O00 WTR  1195     -13.657  -3.144  -7.393
ATOM   5038  H01 WTR  1195     -14.452  -3.074  -7.923
ATOM   5039  H02 WTR  1195     -13.975  -3.227  -6.494
TER   
ATOM   5040  O00 WTR  1196      10.463 -18.071 -12.685
ATOM   5041  H01 WTR  1196       9.710 -18.165 -12.102
ATOM   5042  H02 WTR  1196      10.271 -18.653 -13.421
TER   
ATOM   5043  O00 WTR  1197     -12.975 -16.641  -7.462
ATOM   5044  H01 WTR  1197     -12.400 -17.279  -7.040
ATOM   5045  H02 WTR  1197     -12.823 -15.826  -6.983
TER   
ATOM   5046  O00 WTR  1198      -2.203 -20.477  -3.206
ATOM   5047  H01 WTR  1198      -1.588 -20.064  -3.813
ATOM   5048  H02 WTR  1198      -1.831 -21.342  -3.039
TER   
ATOM   5049  O00 WTR  1199      -1.743   3.705  20.610
ATOM   5050  H01 WTR  1199      -2.196   2.873  20.473
ATOM   5051  H02 WTR  1199      -1.914   4.205  19.812
TER   
ATOM   5052  O00 WTR  1200      11.291  -7.313  -4.688
ATOM   5053  H01 WTR  1200      11.914  -7.439  -5.405
ATOM   5054  H02 WTR  1200      11.414  -6.401  -4.423
TER   
ATOM   5055  O00 WTR  1201      19.532   2.091  10.367
ATOM   5056  H01 WTR  1201      19.357   2.985  10.664
ATOM   5057  H02 WTR  1201      19.149   2.050   9.491
TER   
ATOM   5058  O00 WTR  1202       4.957  -2.596 -10.980
ATOM   5059  H01 WTR  1202       5.293  -1.700 -10.974
ATOM   5060  H02 WTR  1202       5.737  -3.145 -11.051
TER   
ATOM   5061  O00 WTR  1203     -12.707   6.692  14.530
ATOM   5062  H01 WTR  1203     -12.914   7.242  15.286
ATOM   5063  H02 WTR  1203     -12.143   7.239  13.983
TER   
ATOM   5064  O00 WTR  1204      -2.318  -1.658 -14.896
ATOM   5065  H01 WTR  1204      -2.151  -1.579 -13.957
ATOM   5066  H02 WTR  1204      -3.144  -2.138 -14.954
TER   
ATOM   5067  O00 WTR  1205       8.916  -4.415  -7.009
ATOM   5068  H01 WTR  1205       9.791  -4.065  -7.176
ATOM   5069  H02 WTR  1205       9.057  -5.120  -6.376
TER   
ATOM   5070  O00 WTR  1206      -0.856   7.368  13.117
ATOM   5071  H01 WTR  1206      -1.352   8.160  12.909
ATOM   5072  H02 WTR  1206      -0.394   7.581  13.928
TER   
ATOM   5073  O00 WTR  1207       0.431   4.387  14.714
ATOM   5074  H01 WTR  1207       0.401   3.432  14.767
ATOM   5075  H02 WTR  1207      -0.483   4.661  14.792
TER   
ATOM   5076  O00 WTR  1208      -0.537  -3.415  -9.182
ATOM   5077  H01 WTR  1208      -0.844  -2.531  -9.385
ATOM   5078  H02 WTR  1208      -1.097  -3.989  -9.705
TER   
ATOM   5079  O00 WTR  1209       5.996  -0.048 -10.580
ATOM   5080  H01 WTR  1209       5.701   0.323  -9.749
ATOM   5081  H02 WTR  1209       6.909  -0.290 -10.425
TER   
ATOM   5082  O00 WTR  1210       7.378  -6.579  -9.901
ATOM   5083  H01 WTR  1210       6.712  -6.549  -9.213
ATOM   5084  H02 WTR  1210       7.694  -7.482  -9.890
TER   
ATOM   5085  O00 WTR  1211     -10.450  -6.010 -12.216
ATOM   5086  H01 WTR  1211     -11.344  -6.085 -11.882
ATOM   5087  H02 WTR  1211      -9.899  -6.029 -11.434
TER   
ATOM   5088  O00 WTR  1212      -9.602   6.100  21.633
ATOM   5089  H01 WTR  1212      -9.667   5.502  20.889
ATOM   5090  H02 WTR  1212     -10.451   6.032  22.071
TER   
ATOM   5091  O00 WTR  1213       9.097  13.306  14.709
ATOM   5092  H01 WTR  1213      10.025  13.402  14.921
ATOM   5093  H02 WTR  1213       8.914  14.023  14.102
TER   
ATOM   5094  O00 WTR  1214      10.334 -17.515  -5.449
ATOM   5095  H01 WTR  1214       9.736 -18.246  -5.291
ATOM   5096  H02 WTR  1214      11.026 -17.626  -4.798
TER   
ATOM   5097  O00 WTR  1215      13.339 -16.549  -1.548
ATOM   5098  H01 WTR  1215      12.679 -16.491  -0.857
ATOM   5099  H02 WTR  1215      13.574 -15.640  -1.733
TER   
ATOM   5100  O00 WTR  1216      17.416 -16.404   0.821
ATOM   5101  H01 WTR  1216      16.970 -16.424   1.668
ATOM   5102  H02 WTR  1216      17.721 -15.501   0.732
TER   
ATOM   5103  O00 WTR  1217      15.149 -13.995  12.021
ATOM   5104  H01 WTR  1217      15.995 -13.593  11.824
ATOM   5105  H02 WTR  1217      15.198 -14.214  12.951
TER   
ATOM   5106  O00 WTR  1218      23.604  -3.784   7.762
ATOM   5107  H01 WTR  1218      23.100  -3.304   7.105
ATOM   5108  H02 WTR  1218      23.058  -3.761   8.548
TER   
ATOM   5109  O00 WTR  1219      20.530 -11.478   3.005
ATOM   5110  H01 WTR  1219      19.683 -11.040   3.088
ATOM   5111  H02 WTR  1219      20.777 -11.352   2.089
TER   
ATOM   5112  O00 WTR  1220      17.348 -15.422   9.531
ATOM   5113  H01 WTR  1220      16.947 -16.182   9.954
ATOM   5114  H02 WTR  1220      17.604 -14.852  10.255
TER   
ATOM   5115  O00 WTR  1221      25.773 -15.115  -0.034
ATOM   5116  H01 WTR  1221      25.017 -15.673   0.151
ATOM   5117  H02 WTR  1221      26.335 -15.210   0.736
TER   
ATOM   5118  O00 WTR  1222      16.241 -14.318   6.023
ATOM   5119  H01 WTR  1222      16.460 -14.474   5.104
ATOM   5120  H02 WTR  1222      15.350 -13.969   6.001
TER   
ATOM   5121  O00 WTR  1223      11.160 -11.785   5.567
ATOM   5122  H01 WTR  1223      10.397 -11.235   5.743
ATOM   5123  H02 WTR  1223      11.206 -12.379   6.316
TER   
ATOM   5124  O00 WTR  1224      18.216  -9.928   7.508
ATOM   5125  H01 WTR  1224      18.905 -10.264   8.081
ATOM   5126  H02 WTR  1224      17.549  -9.592   8.106
TER   
ATOM   5127  O00 WTR  1225      21.130 -14.529   2.635
ATOM   5128  H01 WTR  1225      20.604 -15.134   3.158
ATOM   5129  H02 WTR  1225      21.317 -15.008   1.828
TER   
ATOM   5130  O00 WTR  1226      17.784  -9.171   1.761
ATOM   5131  H01 WTR  1226      18.702  -9.031   1.995
ATOM   5132  H02 WTR  1226      17.310  -9.074   2.587
TER   
ATOM   5133  O00 WTR  1227      20.357  -8.367   2.607
ATOM   5134  H01 WTR  1227      20.745  -8.930   3.277
ATOM   5135  H02 WTR  1227      20.469  -7.478   2.945
TER   
ATOM   5136  O00 WTR  1228      11.912  -8.538  11.515
ATOM   5137  H01 WTR  1228      12.179  -7.837  10.919
ATOM   5138  H02 WTR  1228      11.101  -8.220  11.911
TER   
ATOM   5139  O00 WTR  1229      13.889 -13.994  -2.451
ATOM   5140  H01 WTR  1229      14.649 -14.316  -2.935
ATOM   5141  H02 WTR  1229      14.258 -13.591  -1.666
TER   
ATOM   5142  O00 WTR  1230      23.011 -11.208   7.828
ATOM   5143  H01 WTR  1230      23.596 -10.455   7.905
ATOM   5144  H02 WTR  1230      22.891 -11.324   6.886
TER   
ATOM   5145  O00 WTR  1231      20.487 -11.386   8.865
ATOM   5146  H01 WTR  1231      20.094 -12.217   8.596
ATOM   5147  H02 WTR  1231      21.429 -11.525   8.772
TER   
ATOM   5148  O00 WTR  1232      19.693  -8.834  12.509
ATOM   5149  H01 WTR  1232      18.821  -8.779  12.118
ATOM   5150  H02 WTR  1232      20.294  -8.763  11.768
TER   
ATOM   5151  O00 WTR  1233      13.730 -13.373   6.155
ATOM   5152  H01 WTR  1233      13.102 -13.841   5.604
ATOM   5153  H02 WTR  1233      13.662 -12.460   5.876
TER   
ATOM   5154  O00 WTR  1234      13.523  -7.272  -6.581
ATOM   5155  H01 WTR  1234      13.484  -6.474  -7.109
ATOM   5156  H02 WTR  1234      13.201  -7.960  -7.163
TER   
ATOM   5157  O00 WTR  1235      12.967  -6.526   2.182
ATOM   5158  H01 WTR  1235      13.852  -6.348   1.863
ATOM   5159  H02 WTR  1235      12.777  -7.414   1.881
TER   
ATOM   5160  O00 WTR  1236      23.877  -5.996   2.878
ATOM   5161  H01 WTR  1236      24.354  -5.199   3.110
ATOM   5162  H02 WTR  1236      23.720  -5.917   1.937
TER   
ATOM   5163  O00 WTR  1237      13.816 -12.513   8.718
ATOM   5164  H01 WTR  1237      13.692 -12.730   7.794
ATOM   5165  H02 WTR  1237      13.835 -13.360   9.163
TER   
ATOM   5166  O00 WTR  1238      18.890 -19.057   0.441
ATOM   5167  H01 WTR  1238      18.363 -19.669  -0.074
ATOM   5168  H02 WTR  1238      18.282 -18.358   0.680
TER   
ATOM   5169  O00 WTR  1239      14.756 -18.412   2.393
ATOM   5170  H01 WTR  1239      15.015 -18.815   1.564
ATOM   5171  H02 WTR  1239      14.722 -19.140   3.013
TER   
ATOM   5172  O00 WTR  1240      16.607 -12.209   9.134
ATOM   5173  H01 WTR  1240      17.038 -12.290   8.283
ATOM   5174  H02 WTR  1240      15.701 -12.471   8.971
TER   
ATOM   5175  O00 WTR  1241      22.134 -13.794  -0.385
ATOM   5176  H01 WTR  1241      22.981 -14.202  -0.206
ATOM   5177  H02 WTR  1241      21.813 -14.239  -1.169
TER   
ATOM   5178  O00 WTR  1242      19.755 -12.373  12.490
ATOM   5179  H01 WTR  1242      20.513 -12.387  11.905
ATOM   5180  H02 WTR  1242      19.825 -11.537  12.952
TER   
ATOM   5181  O00 WTR  1243      11.117 -13.699   7.479
ATOM   5182  H01 WTR  1243      11.408 -14.482   7.012
ATOM   5183  H02 WTR  1243      11.674 -13.662   8.257
TER   
ATOM   5184  O00 WTR  1244      18.489 -13.892   7.291
ATOM   5185  H01 WTR  1244      18.267 -14.506   7.992
ATOM   5186  H02 WTR  1244      17.695 -13.838   6.759
TER   
ATOM   5187  O00 WTR  1245      11.220  -8.860  -7.255
ATOM   5188  H01 WTR  1245      10.890  -8.115  -7.756
ATOM   5189  H02 WTR  1245      11.272  -9.574  -7.891
TER   
ATOM   5190  O00 WTR  1246      12.976 -15.655  19.740
ATOM   5191  H01 WTR  1246      13.210 -15.206  18.927
ATOM   5192  H02 WTR  1246      12.542 -16.458  19.454
TER   
ATOM   5193  O00 WTR  1247      20.139  -8.781   5.758
ATOM   5194  H01 WTR  1247      19.355  -8.946   6.281
ATOM   5195  H02 WTR  1247      20.594  -9.623   5.736
TER   
ATOM   5196  O00 WTR  1248      12.599  -6.744   9.414
ATOM   5197  H01 WTR  1248      12.215  -5.877   9.546
ATOM   5198  H02 WTR  1248      12.176  -7.075   8.621
TER   
ATOM   5199  O00 WTR  1249      15.499  -5.664   1.247
ATOM   5200  H01 WTR  1249      15.650  -5.086   1.995
ATOM   5201  H02 WTR  1249      14.924  -5.163   0.669
TER   
ATOM   5202  O00 WTR  1250      12.828 -12.253  12.065
ATOM   5203  H01 WTR  1250      13.638 -12.687  11.798
ATOM   5204  H02 WTR  1250      13.058 -11.325  12.117
TER   
ATOM   5205  O00 WTR  1251      20.614 -14.969   6.123
ATOM   5206  H01 WTR  1251      21.334 -14.338   6.145
ATOM   5207  H02 WTR  1251      19.873 -14.501   6.506
TER   
ATOM   5208  O00 WTR  1252      16.192  -8.494   4.312
ATOM   5209  H01 WTR  1252      16.685  -7.690   4.475
ATOM   5210  H02 WTR  1252      16.703  -9.180   4.741
TER   
ATOM   5211  O00 WTR  1253      15.237 -16.670  15.431
ATOM   5212  H01 WTR  1253      15.243 -15.738  15.214
ATOM   5213  H02 WTR  1253      15.843 -17.066  14.805
TER   
ATOM   5214  O00 WTR  1254      10.480  -5.641  13.953
ATOM   5215  H01 WTR  1254      10.683  -4.798  13.549
ATOM   5216  H02 WTR  1254      11.334  -6.036  14.127
TER   
ATOM   5217  O00 WTR  1255      23.605  -8.826   4.216
ATOM   5218  H01 WTR  1255      24.041  -9.426   3.611
ATOM   5219  H02 WTR  1255      23.716  -7.962   3.819
TER   
ATOM   5220  O00 WTR  1256      13.377 -10.669   5.097
ATOM   5221  H01 WTR  1256      13.255  -9.764   4.809
ATOM   5222  H02 WTR  1256      12.490 -10.995   5.247
TER   
ATOM   5223  O00 WTR  1257      23.288  -7.571  11.958
ATOM   5224  H01 WTR  1257      22.914  -8.403  11.666
ATOM   5225  H02 WTR  1257      22.596  -7.167  12.482
TER   
ATOM   5226  O00 WTR  1258      21.219  -6.035   3.546
ATOM   5227  H01 WTR  1258      22.112  -6.041   3.202
ATOM   5228  H02 WTR  1258      21.328  -5.941   4.493
TER   
ATOM   5229  O00 WTR  1259      22.204  -7.247   6.603
ATOM   5230  H01 WTR  1259      22.712  -8.042   6.445
ATOM   5231  H02 WTR  1259      21.307  -7.484   6.367
TER   
ATOM   5232  O00 WTR  1260      23.180   6.530  -4.686
ATOM   5233  H01 WTR  1260      22.349   6.190  -4.354
ATOM   5234  H02 WTR  1260      23.204   6.254  -5.602
TER   
ATOM   5235  O00 WTR  1261      17.967  -6.317   4.405
ATOM   5236  H01 WTR  1261      18.695  -6.109   3.819
ATOM   5237  H02 WTR  1261      18.372  -6.417   5.266
TER   
ATOM   5238  O00 WTR  1262      26.543  -4.946   5.315
ATOM   5239  H01 WTR  1262      26.032  -5.319   6.033
ATOM   5240  H02 WTR  1262      27.147  -5.644   5.062
TER   
ATOM   5241  O00 WTR  1263      18.146  -9.570  14.717
ATOM   5242  H01 WTR  1263      17.300  -9.137  14.600
ATOM   5243  H02 WTR  1263      18.712  -9.172  14.056
TER   
ATOM   5244  O00 WTR  1264       6.300  -7.798  15.063
ATOM   5245  H01 WTR  1264       6.238  -8.632  14.596
ATOM   5246  H02 WTR  1264       6.864  -7.985  15.813
TER   
ATOM   5247  O00 WTR  1265      23.413 -16.309   0.865
ATOM   5248  H01 WTR  1265      22.760 -16.367   0.168
ATOM   5249  H02 WTR  1265      22.924 -16.481   1.669
TER   
ATOM   5250  O00 WTR  1266      15.021 -13.849  14.774
ATOM   5251  H01 WTR  1266      14.214 -13.399  14.526
ATOM   5252  H02 WTR  1266      15.701 -13.178  14.709
TER   
ATOM   5253  O00 WTR  1267      11.715  -7.930   7.170
ATOM   5254  H01 WTR  1267      12.084  -8.071   6.298
ATOM   5255  H02 WTR  1267      10.767  -7.962   7.038
TER   
ATOM   5256  O00 WTR  1268      14.928 -13.054  -0.191
ATOM   5257  H01 WTR  1268      14.376 -13.020   0.591
ATOM   5258  H02 WTR  1268      15.796 -12.794   0.117
TER   
ATOM   5259  O00 WTR  1269      15.074  -3.329   8.241
ATOM   5260  H01 WTR  1269      15.115  -2.577   7.651
ATOM   5261  H02 WTR  1269      14.168  -3.345   8.548
TER   
ATOM   5262  O00 WTR  1270      22.586   6.029   0.636
ATOM   5263  H01 WTR  1270      22.627   5.402  -0.085
ATOM   5264  H02 WTR  1270      22.774   6.875   0.229
TER   
ATOM   5265  O00 WTR  1271      15.662  -4.550   3.713
ATOM   5266  H01 WTR  1271      16.092  -3.704   3.583
ATOM   5267  H02 WTR  1271      16.343  -5.108   4.090
TER   
ATOM   5268  O00 WTR  1272      18.934   4.865   9.942
ATOM   5269  H01 WTR  1272      19.695   5.413  10.131
ATOM   5270  H02 WTR  1272      18.285   5.122  10.596
TER   
ATOM   5271  O00 WTR  1273      21.185  -6.618  13.226
ATOM   5272  H01 WTR  1273      21.504  -6.729  14.122
ATOM   5273  H02 WTR  1273      20.529  -7.306  13.117
TER   
ATOM   5274  O00 WTR  1274      16.494  -9.417   9.819
ATOM   5275  H01 WTR  1274      16.388 -10.349   9.629
ATOM   5276  H02 WTR  1274      15.767  -8.994   9.363
TER   
ATOM   5277  O00 WTR  1275      20.265  -3.784   0.051
ATOM   5278  H01 WTR  1275      20.290  -3.293   0.873
ATOM   5279  H02 WTR  1275      19.337  -3.978  -0.084
TER   
ATOM   5280  O00 WTR  1276      11.793  -0.454   7.068
ATOM   5281  H01 WTR  1276      12.163  -0.975   7.781
ATOM   5282  H02 WTR  1276      11.583   0.389   7.471
TER   
ATOM   5283  O00 WTR  1277      20.660   3.623  -0.928
ATOM   5284  H01 WTR  1277      19.869   4.142  -1.077
ATOM   5285  H02 WTR  1277      21.213   3.805  -1.688
TER   
ATOM   5286  O00 WTR  1278      19.269  -1.446   7.996
ATOM   5287  H01 WTR  1278      19.122  -1.783   7.112
ATOM   5288  H02 WTR  1278      20.017  -1.947   8.322
TER   
ATOM   5289  O00 WTR  1279      13.255 -20.889  -2.228
ATOM   5290  H01 WTR  1279      13.870 -20.159  -2.295
ATOM   5291  H02 WTR  1279      13.809 -21.669  -2.219
TER   
ATOM   5292  O00 WTR  1280      22.880  -4.673   0.426
ATOM   5293  H01 WTR  1280      23.123  -5.491  -0.008
ATOM   5294  H02 WTR  1280      22.049  -4.424   0.020
TER   
ATOM   5295  O00 WTR  1281      12.262  -2.655   8.730
ATOM   5296  H01 WTR  1281      12.609  -2.431   9.593
ATOM   5297  H02 WTR  1281      11.757  -3.455   8.875
TER   
ATOM   5298  O00 WTR  1282      17.685   0.234   3.931
ATOM   5299  H01 WTR  1282      17.425   0.986   3.399
ATOM   5300  H02 WTR  1282      18.636   0.188   3.833
TER   
ATOM   5301  O00 WTR  1283      17.178  -2.290   3.400
ATOM   5302  H01 WTR  1283      17.181  -1.430   3.819
ATOM   5303  H02 WTR  1283      17.714  -2.177   2.615
TER   
ATOM   5304  O00 WTR  1284      18.565  -1.654   1.080
ATOM   5305  H01 WTR  1284      18.691  -0.776   0.722
ATOM   5306  H02 WTR  1284      17.825  -2.010   0.589
TER   
ATOM   5307  O00 WTR  1285      18.928   5.624   5.098
ATOM   5308  H01 WTR  1285      19.509   5.614   4.337
ATOM   5309  H02 WTR  1285      18.179   5.089   4.834
TER   
ATOM   5310  O00 WTR  1286      17.804   5.357   7.485
ATOM   5311  H01 WTR  1286      18.360   5.034   8.193
ATOM   5312  H02 WTR  1286      18.414   5.577   6.781
TER   
ATOM   5313  O00 WTR  1287      18.366   2.686   2.701
ATOM   5314  H01 WTR  1287      19.287   2.729   2.955
ATOM   5315  H02 WTR  1287      18.381   2.377   1.795
TER   
ATOM   5316  O00 WTR  1288      24.904   6.832  -2.043
ATOM   5317  H01 WTR  1288      24.529   7.000  -2.907
ATOM   5318  H02 WTR  1288      24.493   7.481  -1.472
TER   
ATOM   5319  O00 WTR  1289      23.959  -3.564   4.256
ATOM   5320  H01 WTR  1289      23.830  -2.658   3.973
ATOM   5321  H02 WTR  1289      24.804  -3.556   4.705
TER   
ATOM   5322  O00 WTR  1290      16.860   2.884   6.753
ATOM   5323  H01 WTR  1290      15.942   2.777   7.003
ATOM   5324  H02 WTR  1290      17.135   3.691   7.189
TER   
ATOM   5325  O00 WTR  1291      23.467  -2.136  -0.074
ATOM   5326  H01 WTR  1291      23.464  -3.053   0.197
ATOM   5327  H02 WTR  1291      22.785  -2.080  -0.743
TER   
ATOM   5328  O00 WTR  1292      16.606  -8.506  12.331
ATOM   5329  H01 WTR  1292      16.640  -7.551  12.273
ATOM   5330  H02 WTR  1292      16.480  -8.798  11.429
TER   
ATOM   5331  O00 WTR  1293      13.428  -7.866   4.691
ATOM   5332  H01 WTR  1293      14.247  -8.320   4.493
ATOM   5333  H02 WTR  1293      13.390  -7.151   4.055
TER   
ATOM   5334  O00 WTR  1294      17.688 -10.565   4.762
ATOM   5335  H01 WTR  1294      17.824 -10.532   5.709
ATOM   5336  H02 WTR  1294      17.543 -11.492   4.572
TER   
ATOM   5337  O00 WTR  1295      22.230 -10.992   5.274
ATOM   5338  H01 WTR  1295      21.698 -11.270   4.528
ATOM   5339  H02 WTR  1295      22.844 -10.356   4.908
TER   
ATOM   5340  O00 WTR  1296      17.721   6.218  12.665
ATOM   5341  H01 WTR  1296      16.989   6.208  13.282
ATOM   5342  H02 WTR  1296      18.093   5.338  12.721
TER   
ATOM   5343  O00 WTR  1297      20.424   0.094   4.024
ATOM   5344  H01 WTR  1297      20.534  -0.639   4.630
ATOM   5345  H02 WTR  1297      20.612  -0.277   3.162
TER   
ATOM   5346  O00 WTR  1298      18.340  -3.888  11.558
ATOM   5347  H01 WTR  1298      18.462  -3.292  12.297
ATOM   5348  H02 WTR  1298      17.911  -3.355  10.889
TER   
ATOM   5349  O00 WTR  1299      15.186  10.987  12.313
ATOM   5350  H01 WTR  1299      14.881  11.892  12.259
ATOM   5351  H02 WTR  1299      15.611  10.826  11.470
TER   
ATOM   5352  O00 WTR  1300      23.462  -7.240   0.008
ATOM   5353  H01 WTR  1300      23.667  -7.454  -0.902
ATOM   5354  H02 WTR  1300      22.507  -7.288   0.056
TER   
ATOM   5355  O00 WTR  1301      15.146   0.310   9.351
ATOM   5356  H01 WTR  1301      15.359   0.840   8.583
ATOM   5357  H02 WTR  1301      15.769   0.596  10.020
TER   
ATOM   5358  O00 WTR  1302      20.794  -9.633  -1.729
ATOM   5359  H01 WTR  1302      20.333  -9.155  -2.419
ATOM   5360  H02 WTR  1302      20.635  -9.122  -0.935
TER   
ATOM   5361  O00 WTR  1303       8.578  -1.582  12.794
ATOM   5362  H01 WTR  1303       8.169  -2.362  12.419
ATOM   5363  H02 WTR  1303       8.365  -0.880  12.179
TER   
ATOM   5364  O00 WTR  1304      19.796   0.225  12.237
ATOM   5365  H01 WTR  1304      20.030   0.927  11.630
ATOM   5366  H02 WTR  1304      18.945  -0.087  11.926
TER   
ATOM   5367  O00 WTR  1305      22.590   2.956   1.083
ATOM   5368  H01 WTR  1305      23.514   3.033   0.844
ATOM   5369  H02 WTR  1305      22.118   3.351   0.350
TER   
ATOM   5370  O00 WTR  1306      12.599   0.316   3.758
ATOM   5371  H01 WTR  1306      11.904  -0.282   3.486
ATOM   5372  H02 WTR  1306      12.942   0.673   2.938
TER   
ATOM   5373  O00 WTR  1307      18.924  -2.990   5.519
ATOM   5374  H01 WTR  1307      18.371  -2.791   4.763
ATOM   5375  H02 WTR  1307      18.722  -3.901   5.731
TER   
ATOM   5376  O00 WTR  1308      13.767   4.429   3.779
ATOM   5377  H01 WTR  1308      13.352   5.156   4.243
ATOM   5378  H02 WTR  1308      14.697   4.509   3.991
TER   
ATOM   5379  O00 WTR  1309      15.448  10.249   9.512
ATOM   5380  H01 WTR  1309      16.177   9.632   9.585
ATOM   5381  H02 WTR  1309      15.371  10.418   8.573
TER   
ATOM   5382  O00 WTR  1310      23.510  -1.159   2.495
ATOM   5383  H01 WTR  1310      23.614  -1.499   1.606
ATOM   5384  H02 WTR  1310      22.846  -0.475   2.414
TER   
ATOM   5385  O00 WTR  1311      21.176  -3.033   2.393
ATOM   5386  H01 WTR  1311      21.533  -3.877   2.667
ATOM   5387  H02 WTR  1311      21.935  -2.450   2.363
TER   
ATOM   5388  O00 WTR  1312      16.964   8.517   6.314
ATOM   5389  H01 WTR  1312      16.416   7.787   6.605
ATOM   5390  H02 WTR  1312      17.643   8.108   5.777
TER   
ATOM   5391  O00 WTR  1313      16.603   4.167   4.088
ATOM   5392  H01 WTR  1313      17.232   3.737   3.509
ATOM   5393  H02 WTR  1313      16.622   3.648   4.892
TER   
ATOM   5394  O00 WTR  1314      20.646   5.776   2.463
ATOM   5395  H01 WTR  1314      21.350   5.957   1.840
ATOM   5396  H02 WTR  1314      20.785   4.866   2.724
TER   
ATOM   5397  O00 WTR  1315      21.101   2.867   3.252
ATOM   5398  H01 WTR  1315      21.759   3.001   2.570
ATOM   5399  H02 WTR  1315      21.122   1.926   3.424
TER   
ATOM   5400  O00 WTR  1316      15.608   6.694  14.624
ATOM   5401  H01 WTR  1316      15.736   7.584  14.955
ATOM   5402  H02 WTR  1316      15.444   6.169  15.407
TER   
ATOM   5403  O00 WTR  1317      16.337 -18.223  10.650
ATOM   5404  H01 WTR  1317      16.407 -18.967  10.052
ATOM   5405  H02 WTR  1317      15.440 -18.266  10.982
TER   
ATOM   5406  O00 WTR  1318      20.033  -8.291  -4.027
ATOM   5407  H01 WTR  1318      20.769  -7.737  -4.285
ATOM   5408  H02 WTR  1318      20.175  -9.114  -4.496
TER   
ATOM   5409  O00 WTR  1319      15.662  -1.223   5.975
ATOM   5410  H01 WTR  1319      15.363  -0.483   5.447
ATOM   5411  H02 WTR  1319      16.616  -1.143   5.983
TER   
ATOM   5412  O00 WTR  1320       9.025   1.937  11.187
ATOM   5413  H01 WTR  1320       9.731   2.250  11.752
ATOM   5414  H02 WTR  1320       8.270   1.856  11.769
TER   
ATOM   5415  O00 WTR  1321      20.802 -15.764  -1.965
ATOM   5416  H01 WTR  1321      20.792 -15.477  -2.878
ATOM   5417  H02 WTR  1321      20.091 -16.402  -1.906
TER   
ATOM   5418  O00 WTR  1322      18.008 -13.835  -2.402
ATOM   5419  H01 WTR  1322      18.588 -14.404  -1.896
ATOM   5420  H02 WTR  1322      18.597 -13.222  -2.842
TER   
ATOM   5421  O00 WTR  1323      18.171  -6.644  -0.763
ATOM   5422  H01 WTR  1323      17.633  -6.025  -0.270
ATOM   5423  H02 WTR  1323      17.575  -7.362  -0.979
TER   
ATOM   5424  O00 WTR  1324      21.502  -5.128  -6.161
ATOM   5425  H01 WTR  1324      20.982  -4.451  -6.594
ATOM   5426  H02 WTR  1324      22.411  -4.875  -6.327
TER   
ATOM   5427  O00 WTR  1325      18.510 -13.646   1.256
ATOM   5428  H01 WTR  1325      19.276 -13.461   1.800
ATOM   5429  H02 WTR  1325      18.363 -12.837   0.766
TER   
ATOM   5430  O00 WTR  1326      17.378 -14.804  -8.208
ATOM   5431  H01 WTR  1326      18.275 -14.708  -7.889
ATOM   5432  H02 WTR  1326      16.902 -15.191  -7.473
TER   
ATOM   5433  O00 WTR  1327       7.386 -27.274  -1.692
ATOM   5434  H01 WTR  1327       6.595 -27.801  -1.805
ATOM   5435  H02 WTR  1327       7.273 -26.539  -2.293
TER   
ATOM   5436  O00 WTR  1328      24.493  -5.774  10.381
ATOM   5437  H01 WTR  1328      24.070  -6.569  10.704
ATOM   5438  H02 WTR  1328      24.186  -5.083  10.968
TER   
ATOM   5439  O00 WTR  1329      24.289  -8.813   7.064
ATOM   5440  H01 WTR  1329      24.647  -8.027   7.477
ATOM   5441  H02 WTR  1329      24.542  -8.737   6.144
TER   
ATOM   5442  O00 WTR  1330      15.174  -6.876  -4.601
ATOM   5443  H01 WTR  1330      14.465  -6.923  -5.242
ATOM   5444  H02 WTR  1330      15.895  -7.359  -5.004
TER   
ATOM   5445  O00 WTR  1331      17.448  -8.346  -4.749
ATOM   5446  H01 WTR  1331      17.138  -8.956  -4.079
ATOM   5447  H02 WTR  1331      18.157  -7.864  -4.324
TER   
ATOM   5448  O00 WTR  1332      20.596  -7.659   0.081
ATOM   5449  H01 WTR  1332      20.627  -7.768   1.031
ATOM   5450  H02 WTR  1332      19.735  -7.275  -0.088
TER   
ATOM   5451  O00 WTR  1333      11.516 -16.317   0.290
ATOM   5452  H01 WTR  1333      11.667 -16.931   1.009
ATOM   5453  H02 WTR  1333      10.690 -16.604  -0.101
TER   
ATOM   5454  O00 WTR  1334      13.109 -13.080 -13.594
ATOM   5455  H01 WTR  1334      13.336 -12.804 -12.707
ATOM   5456  H02 WTR  1334      12.460 -13.773 -13.472
TER   
ATOM   5457  O00 WTR  1335      21.185 -14.139  -4.229
ATOM   5458  H01 WTR  1335      22.142 -14.169  -4.250
ATOM   5459  H02 WTR  1335      20.981 -13.384  -3.677
TER   
ATOM   5460  O00 WTR  1336      24.117 -11.554  -2.393
ATOM   5461  H01 WTR  1336      24.463 -11.782  -1.531
ATOM   5462  H02 WTR  1336      24.151 -10.598  -2.421
TER   
ATOM   5463  O00 WTR  1337      18.622  -7.533  -7.230
ATOM   5464  H01 WTR  1337      18.314  -8.086  -6.511
ATOM   5465  H02 WTR  1337      18.700  -6.660  -6.844
TER   
ATOM   5466  O00 WTR  1338      16.485  -9.848  -2.441
ATOM   5467  H01 WTR  1338      15.690 -10.325  -2.679
ATOM   5468  H02 WTR  1338      16.168  -9.035  -2.046
TER   
ATOM   5469  O00 WTR  1339      20.332  -9.782 -11.711
ATOM   5470  H01 WTR  1339      19.940 -10.357 -12.369
ATOM   5471  H02 WTR  1339      19.922 -10.046 -10.887
TER   
ATOM   5472  O00 WTR  1340      20.943   2.564  -7.504
ATOM   5473  H01 WTR  1340      20.491   2.309  -6.699
ATOM   5474  H02 WTR  1340      20.450   2.133  -8.202
TER   
ATOM   5475  O00 WTR  1341      11.433 -17.394 -10.013
ATOM   5476  H01 WTR  1341      11.514 -17.984 -10.762
ATOM   5477  H02 WTR  1341      11.012 -16.611 -10.369
TER   
ATOM   5478  O00 WTR  1342       9.021 -14.494   1.778
ATOM   5479  H01 WTR  1342       8.171 -14.885   1.575
ATOM   5480  H02 WTR  1342       9.194 -13.903   1.045
TER   
ATOM   5481  O00 WTR  1343      21.782 -11.077   0.649
ATOM   5482  H01 WTR  1343      21.485 -10.660  -0.160
ATOM   5483  H02 WTR  1343      22.087 -11.942   0.374
TER   
ATOM   5484  O00 WTR  1344      21.494   0.244   1.458
ATOM   5485  H01 WTR  1344      21.730   1.169   1.526
ATOM   5486  H02 WTR  1344      20.969   0.188   0.659
TER   
ATOM   5487  O00 WTR  1345      12.207 -10.553 -13.703
ATOM   5488  H01 WTR  1345      12.687 -11.378 -13.628
ATOM   5489  H02 WTR  1345      12.842  -9.939 -14.071
TER   
ATOM   5490  O00 WTR  1346      22.623 -13.733   4.692
ATOM   5491  H01 WTR  1346      22.792 -12.791   4.704
ATOM   5492  H02 WTR  1346      22.175 -13.886   3.860
TER   
ATOM   5493  O00 WTR  1347      13.714  -9.995  -9.176
ATOM   5494  H01 WTR  1347      12.774 -10.098  -9.027
ATOM   5495  H02 WTR  1347      13.890 -10.513  -9.962
TER   
ATOM   5496  O00 WTR  1348      23.201  -8.445  -2.567
ATOM   5497  H01 WTR  1348      22.456  -9.023  -2.405
ATOM   5498  H02 WTR  1348      23.000  -8.022  -3.402
TER   
ATOM   5499  O00 WTR  1349      20.199 -10.696  -5.689
ATOM   5500  H01 WTR  1349      19.342 -10.828  -6.095
ATOM   5501  H02 WTR  1349      20.619 -10.026  -6.228
TER   
ATOM   5502  O00 WTR  1350      14.297 -10.372  -0.179
ATOM   5503  H01 WTR  1350      14.765 -10.144   0.624
ATOM   5504  H02 WTR  1350      14.384 -11.323  -0.246
TER   
ATOM   5505  O00 WTR  1351      23.813 -13.715  -4.024
ATOM   5506  H01 WTR  1351      24.016 -12.886  -3.589
ATOM   5507  H02 WTR  1351      24.636 -14.204  -4.002
TER   
ATOM   5508  O00 WTR  1352      15.684 -11.819  -5.710
ATOM   5509  H01 WTR  1352      15.005 -11.444  -5.149
ATOM   5510  H02 WTR  1352      15.207 -12.180  -6.457
TER   
ATOM   5511  O00 WTR  1353      15.589  -6.606 -13.136
ATOM   5512  H01 WTR  1353      15.571  -5.671 -12.934
ATOM   5513  H02 WTR  1353      15.701  -7.033 -12.287
TER   
ATOM   5514  O00 WTR  1354      24.507  -9.940   1.679
ATOM   5515  H01 WTR  1354      24.976  -9.254   1.204
ATOM   5516  H02 WTR  1354      23.682 -10.040   1.203
TER   
ATOM   5517  O00 WTR  1355      12.055 -14.004  -6.191
ATOM   5518  H01 WTR  1355      12.596 -13.307  -6.561
ATOM   5519  H02 WTR  1355      11.194 -13.878  -6.590
TER   
ATOM   5520  O00 WTR  1356      10.038 -23.554  -9.267
ATOM   5521  H01 WTR  1356      10.462 -23.235 -10.064
ATOM   5522  H02 WTR  1356       9.929 -24.493  -9.413
TER   
ATOM   5523  O00 WTR  1357      13.551 -16.430  -6.161
ATOM   5524  H01 WTR  1357      12.924 -15.720  -6.026
ATOM   5525  H02 WTR  1357      13.043 -17.121  -6.588
TER   
ATOM   5526  O00 WTR  1358      20.067  -3.850  -8.628
ATOM   5527  H01 WTR  1358      19.368  -4.238  -9.155
ATOM   5528  H02 WTR  1358      19.657  -3.097  -8.203
TER   
ATOM   5529  O00 WTR  1359       8.541 -14.658  -8.880
ATOM   5530  H01 WTR  1359       9.009 -14.217  -8.170
ATOM   5531  H02 WTR  1359       7.723 -14.169  -8.967
TER   
ATOM   5532  O00 WTR  1360      11.991 -13.955  -9.208
ATOM   5533  H01 WTR  1360      11.531 -14.492  -9.853
ATOM   5534  H02 WTR  1360      12.767 -14.466  -8.979
TER   
ATOM   5535  O00 WTR  1361      14.238 -11.035  -3.447
ATOM   5536  H01 WTR  1361      13.466 -10.623  -3.058
ATOM   5537  H02 WTR  1361      14.278 -11.901  -3.041
TER   
ATOM   5538  O00 WTR  1362      25.121 -12.306   0.180
ATOM   5539  H01 WTR  1362      25.277 -13.217   0.431
ATOM   5540  H02 WTR  1362      24.988 -11.849   1.010
TER   
ATOM   5541  O00 WTR  1363      13.937  -2.864  20.974
ATOM   5542  H01 WTR  1363      13.614  -2.102  20.492
ATOM   5543  H02 WTR  1363      14.166  -2.522  21.838
TER   
ATOM   5544  O00 WTR  1364      22.371  -7.388  -4.962
ATOM   5545  H01 WTR  1364      22.785  -7.952  -5.615
ATOM   5546  H02 WTR  1364      22.093  -6.615  -5.454
TER   
ATOM   5547  O00 WTR  1365      13.905 -12.257  -7.646
ATOM   5548  H01 WTR  1365      14.363 -12.868  -8.223
ATOM   5549  H02 WTR  1365      13.721 -11.497  -8.198
TER   
ATOM   5550  O00 WTR  1366      16.227 -14.088  -4.235
ATOM   5551  H01 WTR  1366      16.095 -13.317  -4.788
ATOM   5552  H02 WTR  1366      16.812 -13.787  -3.540
TER   
ATOM   5553  O00 WTR  1367      19.914 -11.889  -3.270
ATOM   5554  H01 WTR  1367      20.028 -11.338  -2.495
ATOM   5555  H02 WTR  1367      20.178 -11.331  -4.002
TER   
ATOM   5556  O00 WTR  1368      17.838  -5.444  -3.236
ATOM   5557  H01 WTR  1368      17.921  -5.868  -2.382
ATOM   5558  H02 WTR  1368      18.731  -5.189  -3.466
TER   
ATOM   5559  O00 WTR  1369      17.823  -4.970  -6.128
ATOM   5560  H01 WTR  1369      18.124  -4.068  -6.018
ATOM   5561  H02 WTR  1369      17.243  -5.123  -5.381
TER   
ATOM   5562  O00 WTR  1370      16.077 -10.512 -12.176
ATOM   5563  H01 WTR  1370      16.775 -10.953 -11.692
ATOM   5564  H02 WTR  1370      15.946  -9.686 -11.709
TER   
ATOM   5565  O00 WTR  1371      17.122 -11.516  -0.071
ATOM   5566  H01 WTR  1371      16.832 -11.204  -0.929
ATOM   5567  H02 WTR  1371      17.283 -10.717   0.432
TER   
ATOM   5568  O00 WTR  1372      12.766  -8.273  -0.994
ATOM   5569  H01 WTR  1372      12.438  -8.543  -1.851
ATOM   5570  H02 WTR  1372      13.153  -9.067  -0.624
TER   
ATOM   5571  O00 WTR  1373      16.866  -2.932  -3.579
ATOM   5572  H01 WTR  1373      17.137  -3.810  -3.309
ATOM   5573  H02 WTR  1373      17.446  -2.716  -4.309
TER   
ATOM   5574  O00 WTR  1374      11.952  -4.707  -4.239
ATOM   5575  H01 WTR  1374      11.822  -4.181  -5.028
ATOM   5576  H02 WTR  1374      12.805  -4.430  -3.904
TER   
ATOM   5577  O00 WTR  1375      17.955  -2.386 -12.177
ATOM   5578  H01 WTR  1375      17.755  -1.450 -12.172
ATOM   5579  H02 WTR  1375      18.105  -2.605 -11.258
TER   
ATOM   5580  O00 WTR  1376      14.121  -3.919  -0.372
ATOM   5581  H01 WTR  1376      14.029  -4.100  -1.307
ATOM   5582  H02 WTR  1376      13.226  -3.933  -0.035
TER   
ATOM   5583  O00 WTR  1377      21.151   4.467  -4.015
ATOM   5584  H01 WTR  1377      21.164   4.829  -4.901
ATOM   5585  H02 WTR  1377      20.681   3.638  -4.102
TER   
ATOM   5586  O00 WTR  1378      11.503  -3.570  -6.940
ATOM   5587  H01 WTR  1378      12.315  -3.975  -7.245
ATOM   5588  H02 WTR  1378      11.430  -2.764  -7.450
TER   
ATOM   5589  O00 WTR  1379      22.501  -2.620  -9.479
ATOM   5590  H01 WTR  1379      22.555  -1.710  -9.187
ATOM   5591  H02 WTR  1379      21.708  -2.958  -9.064
TER   
ATOM   5592  O00 WTR  1380      20.153  -3.965  -4.106
ATOM   5593  H01 WTR  1380      20.689  -4.537  -4.655
ATOM   5594  H02 WTR  1380      19.679  -3.412  -4.727
TER   
ATOM   5595  O00 WTR  1381      17.612   2.772  -0.050
ATOM   5596  H01 WTR  1381      17.914   3.676  -0.143
ATOM   5597  H02 WTR  1381      17.469   2.473  -0.948
TER   
ATOM   5598  O00 WTR  1382      13.936 -15.514  10.019
ATOM   5599  H01 WTR  1382      13.054 -15.241  10.269
ATOM   5600  H02 WTR  1382      14.501 -15.160  10.707
TER   
ATOM   5601  O00 WTR  1383      17.198  -2.115   9.831
ATOM   5602  H01 WTR  1383      16.409  -2.260   9.310
ATOM   5603  H02 WTR  1383      17.875  -1.903   9.189
TER   
ATOM   5604  O00 WTR  1384      16.823  -3.369  -0.541
ATOM   5605  H01 WTR  1384      15.882  -3.454  -0.391
ATOM   5606  H02 WTR  1384      16.892  -2.944  -1.397
TER   
ATOM   5607  O00 WTR  1385      17.358  -2.169  -9.366
ATOM   5608  H01 WTR  1385      16.897  -1.336  -9.462
ATOM   5609  H02 WTR  1385      18.054  -1.986  -8.734
TER   
ATOM   5610  O00 WTR  1386      18.341   0.353 -11.457
ATOM   5611  H01 WTR  1386      18.847   0.370 -10.645
ATOM   5612  H02 WTR  1386      17.900   1.202 -11.483
TER   
ATOM   5613  O00 WTR  1387      13.747  -4.661  -8.063
ATOM   5614  H01 WTR  1387      13.511  -5.307  -8.728
ATOM   5615  H02 WTR  1387      14.698  -4.580  -8.133
TER   
ATOM   5616  O00 WTR  1388      21.727   4.908  -6.648
ATOM   5617  H01 WTR  1388      21.580   4.090  -7.124
ATOM   5618  H02 WTR  1388      21.415   5.590  -7.243
TER   
ATOM   5619  O00 WTR  1389      15.493  -0.340 -10.309
ATOM   5620  H01 WTR  1389      16.272  -0.138 -10.827
ATOM   5621  H02 WTR  1389      15.455   0.356  -9.653
TER   
ATOM   5622  O00 WTR  1390      14.338  -4.489  -2.958
ATOM   5623  H01 WTR  1390      14.992  -3.909  -3.347
ATOM   5624  H02 WTR  1390      14.648  -5.371  -3.162
TER   
ATOM   5625  O00 WTR  1391      22.180  -0.235  -8.368
ATOM   5626  H01 WTR  1391      22.124   0.621  -7.944
ATOM   5627  H02 WTR  1391      21.268  -0.501  -8.491
TER   
ATOM   5628  O00 WTR  1392      21.617  -5.614 -10.409
ATOM   5629  H01 WTR  1392      20.890  -5.505 -11.023
ATOM   5630  H02 WTR  1392      21.335  -5.153  -9.619
TER   
ATOM   5631  O00 WTR  1393      15.422  -7.152  -1.834
ATOM   5632  H01 WTR  1393      14.536  -7.195  -1.473
ATOM   5633  H02 WTR  1393      15.300  -7.236  -2.779
TER   
ATOM   5634  O00 WTR  1394      17.722  -3.321 -14.877
ATOM   5635  H01 WTR  1394      17.949  -4.242 -15.002
ATOM   5636  H02 WTR  1394      17.879  -3.158 -13.947
TER   
ATOM   5637  O00 WTR  1395      13.744 -25.591 -14.894
ATOM   5638  H01 WTR  1395      14.620 -25.569 -15.278
ATOM   5639  H02 WTR  1395      13.752 -24.894 -14.238
TER   
ATOM   5640  O00 WTR  1396      23.756   4.493  -1.655
ATOM   5641  H01 WTR  1396      24.189   5.344  -1.595
ATOM   5642  H02 WTR  1396      23.939   4.192  -2.545
TER   
ATOM   5643  O00 WTR  1397      23.403  -2.354  -6.211
ATOM   5644  H01 WTR  1397      24.128  -1.789  -5.947
ATOM   5645  H02 WTR  1397      22.863  -1.803  -6.777
TER   
ATOM   5646  O00 WTR  1398      19.628   0.329  -0.477
ATOM   5647  H01 WTR  1398      19.960  -0.264  -1.152
ATOM   5648  H02 WTR  1398      19.740   1.204  -0.850
TER   
ATOM   5649  O00 WTR  1399      13.714  -6.683  -9.933
ATOM   5650  H01 WTR  1399      14.097  -6.100 -10.589
ATOM   5651  H02 WTR  1399      13.087  -7.216 -10.422
TER   
ATOM   5652  O00 WTR  1400      21.302  -2.070  -1.649
ATOM   5653  H01 WTR  1400      21.062  -2.681  -0.952
ATOM   5654  H02 WTR  1400      21.075  -2.528  -2.458
TER   
ATOM   5655  O00 WTR  1401     -17.306   5.943   3.476
ATOM   5656  H01 WTR  1401     -17.079   6.009   2.549
ATOM   5657  H02 WTR  1401     -16.741   6.583   3.909
TER   
ATOM   5658  O00 WTR  1402     -13.308   9.019   5.207
ATOM   5659  H01 WTR  1402     -13.667   9.905   5.161
ATOM   5660  H02 WTR  1402     -12.451   9.128   5.617
TER   
ATOM   5661  O00 WTR  1403     -15.732   7.966   4.752
ATOM   5662  H01 WTR  1403     -14.974   8.523   4.575
ATOM   5663  H02 WTR  1403     -15.744   7.871   5.704
TER   
ATOM   5664  O00 WTR  1404     -23.357   7.917  -2.810
ATOM   5665  H01 WTR  1404     -24.038   8.532  -2.539
ATOM   5666  H02 WTR  1404     -23.242   7.338  -2.056
TER   
ATOM   5667  O00 WTR  1405     -11.837  13.657   7.410
ATOM   5668  H01 WTR  1405     -11.074  13.902   7.933
ATOM   5669  H02 WTR  1405     -11.622  12.791   7.064
TER   
ATOM   5670  O00 WTR  1406     -13.739  14.861   4.557
ATOM   5671  H01 WTR  1406     -13.818  13.918   4.697
ATOM   5672  H02 WTR  1406     -13.549  15.217   5.425
TER   
ATOM   5673  O00 WTR  1407     -15.630  10.483   7.757
ATOM   5674  H01 WTR  1407     -15.694   9.529   7.798
ATOM   5675  H02 WTR  1407     -14.774  10.649   7.362
TER   
ATOM   5676  O00 WTR  1408     -20.539  10.688   2.829
ATOM   5677  H01 WTR  1408     -20.253   9.803   2.602
ATOM   5678  H02 WTR  1408     -19.987  11.263   2.298
TER   
ATOM   5679  O00 WTR  1409     -14.762  15.480  -2.427
ATOM   5680  H01 WTR  1409     -15.233  15.222  -1.634
ATOM   5681  H02 WTR  1409     -14.472  16.375  -2.253
TER   
ATOM   5682  O00 WTR  1410     -21.150   9.705  -2.600
ATOM   5683  H01 WTR  1410     -21.873   9.077  -2.629
ATOM   5684  H02 WTR  1410     -20.561   9.361  -1.929
TER   
ATOM   5685  O00 WTR  1411     -19.465   7.636   0.181
ATOM   5686  H01 WTR  1411     -19.361   7.729   1.128
ATOM   5687  H02 WTR  1411     -20.264   7.119   0.077
TER   
ATOM   5688  O00 WTR  1412     -24.823   3.415  -2.199
ATOM   5689  H01 WTR  1412     -24.605   4.247  -2.619
ATOM   5690  H02 WTR  1412     -24.275   3.391  -1.415
TER   
ATOM   5691  O00 WTR  1413     -10.828   7.816   7.406
ATOM   5692  H01 WTR  1413     -10.341   7.493   6.648
ATOM   5693  H02 WTR  1413     -10.722   8.766   7.373
TER   
ATOM   5694  O00 WTR  1414     -13.361  13.626  11.227
ATOM   5695  H01 WTR  1414     -13.116  14.547  11.136
ATOM   5696  H02 WTR  1414     -12.586  13.143  10.941
TER   
ATOM   5697  O00 WTR  1415      -5.090  10.434   9.667
ATOM   5698  H01 WTR  1415      -5.400  11.054  10.328
ATOM   5699  H02 WTR  1415      -5.498  10.727   8.853
TER   
ATOM   5700  O00 WTR  1416      -2.161   9.066   5.689
ATOM   5701  H01 WTR  1416      -2.015   9.790   6.298
ATOM   5702  H02 WTR  1416      -3.037   9.222   5.337
TER   
ATOM   5703  O00 WTR  1417      -6.405   6.727  10.168
ATOM   5704  H01 WTR  1417      -5.682   7.251   9.825
ATOM   5705  H02 WTR  1417      -6.780   6.300   9.397
TER   
ATOM   5706  O00 WTR  1418       1.887  14.558   3.980
ATOM   5707  H01 WTR  1418       2.517  15.205   4.298
ATOM   5708  H02 WTR  1418       1.129  14.658   4.555
TER   
ATOM   5709  O00 WTR  1419      -6.010   9.762   6.734
ATOM   5710  H01 WTR  1419      -6.844  10.022   6.342
ATOM   5711  H02 WTR  1419      -5.387   9.783   6.008
TER   
ATOM   5712  O00 WTR  1420      -7.841  14.169  13.676
ATOM   5713  H01 WTR  1420      -8.773  14.010  13.532
ATOM   5714  H02 WTR  1420      -7.527  14.525  12.845
TER   
ATOM   5715  O00 WTR  1421      -6.324  11.937  13.592
ATOM   5716  H01 WTR  1421      -6.920  12.670  13.746
ATOM   5717  H02 WTR  1421      -5.819  12.197  12.821
TER   
ATOM   5718  O00 WTR  1422      -2.189  21.188   7.241
ATOM   5719  H01 WTR  1422      -2.055  20.705   6.425
ATOM   5720  H02 WTR  1422      -2.393  20.512   7.888
TER   
ATOM   5721  O00 WTR  1423      -8.530   8.505  11.093
ATOM   5722  H01 WTR  1423      -8.218   8.643  10.199
ATOM   5723  H02 WTR  1423      -7.884   7.917  11.484
TER   
ATOM   5724  O00 WTR  1424      -6.133   7.386   4.287
ATOM   5725  H01 WTR  1424      -5.386   7.778   3.835
ATOM   5726  H02 WTR  1424      -6.654   8.133   4.582
TER   
ATOM   5727  O00 WTR  1425     -15.225   9.104  12.293
ATOM   5728  H01 WTR  1425     -15.447   9.896  11.804
ATOM   5729  H02 WTR  1425     -14.306   9.222  12.536
TER   
ATOM   5730  O00 WTR  1426     -13.274  15.816   7.079
ATOM   5731  H01 WTR  1426     -12.531  16.409   6.972
ATOM   5732  H02 WTR  1426     -12.884  14.993   7.373
TER   
ATOM   5733  O00 WTR  1427      17.402  12.379  -9.668
ATOM   5734  H01 WTR  1427      18.348  12.419  -9.807
ATOM   5735  H02 WTR  1427      17.186  11.450  -9.754
TER   
ATOM   5736  O00 WTR  1428      -2.730  11.803  12.075
ATOM   5737  H01 WTR  1428      -3.566  12.219  11.866
ATOM   5738  H02 WTR  1428      -2.275  11.743  11.235
TER   
ATOM   5739  O00 WTR  1429      -0.363   9.728   3.558
ATOM   5740  H01 WTR  1429      -0.905   9.727   4.347
ATOM   5741  H02 WTR  1429       0.420  10.220   3.805
TER   
ATOM   5742  O00 WTR  1430      -6.602  17.116  12.394
ATOM   5743  H01 WTR  1430      -6.167  16.307  12.125
ATOM   5744  H02 WTR  1430      -5.951  17.573  12.927
TER   
ATOM   5745  O00 WTR  1431       3.697  12.533   6.450
ATOM   5746  H01 WTR  1431       4.123  13.003   5.734
ATOM   5747  H02 WTR  1431       3.000  12.031   6.028
TER   
ATOM   5748  O00 WTR  1432       7.517  15.407  13.120
ATOM   5749  H01 WTR  1432       7.776  15.948  13.866
ATOM   5750  H02 WTR  1432       6.579  15.263  13.242
TER   
ATOM   5751  O00 WTR  1433      -0.503   4.768   6.678
ATOM   5752  H01 WTR  1433      -0.538   5.585   7.174
ATOM   5753  H02 WTR  1433      -1.408   4.613   6.406
TER   
ATOM   5754  O00 WTR  1434      11.194  13.431  11.411
ATOM   5755  H01 WTR  1434      10.721  12.689  11.787
ATOM   5756  H02 WTR  1434      10.508  14.045  11.149
TER   
ATOM   5757  O00 WTR  1435      12.658  11.220   7.053
ATOM   5758  H01 WTR  1435      12.651  11.607   7.928
ATOM   5759  H02 WTR  1435      13.581  11.036   6.878
TER   
ATOM   5760  O00 WTR  1436       1.696  16.584   2.324
ATOM   5761  H01 WTR  1436       0.769  16.799   2.221
ATOM   5762  H02 WTR  1436       1.701  15.804   2.878
TER   
ATOM   5763  O00 WTR  1437      -0.766  12.565   5.789
ATOM   5764  H01 WTR  1437      -0.550  13.139   6.524
ATOM   5765  H02 WTR  1437      -1.716  12.458   5.839
TER   
ATOM   5766  O00 WTR  1438       1.688  11.756   4.820
ATOM   5767  H01 WTR  1438       2.038  12.632   4.658
ATOM   5768  H02 WTR  1438       0.886  11.907   5.321
TER   
ATOM   5769  O00 WTR  1439       0.724  16.977   5.894
ATOM   5770  H01 WTR  1439       0.040  16.633   6.467
ATOM   5771  H02 WTR  1439       0.460  17.880   5.720
TER   
ATOM   5772  O00 WTR  1440     -17.015  10.497   5.288
ATOM   5773  H01 WTR  1440     -16.561  10.743   6.093
ATOM   5774  H02 WTR  1440     -16.764   9.585   5.140
TER   
ATOM   5775  O00 WTR  1441     -12.638  10.684   7.708
ATOM   5776  H01 WTR  1441     -12.603  10.128   8.486
ATOM   5777  H02 WTR  1441     -11.726  10.771   7.433
TER   
ATOM   5778  O00 WTR  1442       1.089  11.805  11.803
ATOM   5779  H01 WTR  1442       1.493  10.963  11.591
ATOM   5780  H02 WTR  1442       0.569  12.023  11.030
TER   
ATOM   5781  O00 WTR  1443       9.000  15.009  11.015
ATOM   5782  H01 WTR  1443       8.518  15.184  11.823
ATOM   5783  H02 WTR  1443       8.322  14.919  10.346
TER   
ATOM   5784  O00 WTR  1444      -0.960  11.793   9.673
ATOM   5785  H01 WTR  1444      -0.322  12.306   9.178
ATOM   5786  H02 WTR  1444      -1.572  11.469   9.012
TER   
ATOM   5787  O00 WTR  1445       4.334  16.775   2.930
ATOM   5788  H01 WTR  1445       3.483  16.475   2.611
ATOM   5789  H02 WTR  1445       4.854  16.910   2.137
TER   
ATOM   5790  O00 WTR  1446      -2.892  10.744   7.950
ATOM   5791  H01 WTR  1446      -3.357  11.175   7.232
ATOM   5792  H02 WTR  1446      -3.569  10.565   8.602
TER   
ATOM   5793  O00 WTR  1447       4.278  15.405  10.088
ATOM   5794  H01 WTR  1447       4.588  16.304   9.982
ATOM   5795  H02 WTR  1447       4.910  14.874   9.602
TER   
ATOM   5796  O00 WTR  1448       1.050  14.651  10.236
ATOM   5797  H01 WTR  1448       1.098  14.233  11.095
ATOM   5798  H02 WTR  1448       1.889  15.101  10.140
TER   
ATOM   5799  O00 WTR  1449      10.840  10.199   9.493
ATOM   5800  H01 WTR  1449      10.433   9.903   8.679
ATOM   5801  H02 WTR  1449      11.500  10.834   9.215
TER   
ATOM   5802  O00 WTR  1450       4.543  15.559  12.858
ATOM   5803  H01 WTR  1450       4.322  15.494  11.929
ATOM   5804  H02 WTR  1450       3.803  15.155  13.309
TER   
ATOM   5805  O00 WTR  1451      -2.880   6.492   3.373
ATOM   5806  H01 WTR  1451      -3.328   7.334   3.295
ATOM   5807  H02 WTR  1451      -3.047   6.054   2.538
TER   
ATOM   5808  O00 WTR  1452     -12.534   9.688  10.227
ATOM   5809  H01 WTR  1452     -12.218  10.581  10.093
ATOM   5810  H02 WTR  1452     -13.467   9.789  10.411
TER   
ATOM   5811  O00 WTR  1453      -0.531   8.742  -1.485
ATOM   5812  H01 WTR  1453      -0.847   8.074  -0.876
ATOM   5813  H02 WTR  1453      -1.280   8.923  -2.053
TER   
ATOM   5814  O00 WTR  1454      18.928  13.888  -7.102
ATOM   5815  H01 WTR  1454      19.628  13.627  -7.701
ATOM   5816  H02 WTR  1454      18.139  13.485  -7.465
TER   
ATOM   5817  O00 WTR  1455       5.210  14.419   4.438
ATOM   5818  H01 WTR  1455       5.289  15.024   5.176
ATOM   5819  H02 WTR  1455       5.209  14.983   3.665
TER   
ATOM   5820  O00 WTR  1456      19.429   9.513 -10.794
ATOM   5821  H01 WTR  1456      18.475   9.439 -10.831
ATOM   5822  H02 WTR  1456      19.745   8.622 -10.941
TER   
ATOM   5823  O00 WTR  1457       1.061  12.827   8.244
ATOM   5824  H01 WTR  1457       0.908  13.487   8.920
ATOM   5825  H02 WTR  1457       2.003  12.870   8.076
TER   
ATOM   5826  O00 WTR  1458      -0.499  11.402  -0.734
ATOM   5827  H01 WTR  1458       0.358  11.628  -0.374
ATOM   5828  H02 WTR  1458      -0.453  10.459  -0.891
TER   
ATOM   5829  O00 WTR  1459       4.998  16.755   0.229
ATOM   5830  H01 WTR  1459       5.391  16.047  -0.282
ATOM   5831  H02 WTR  1459       4.497  17.262  -0.410
TER   
ATOM   5832  O00 WTR  1460     -11.564  12.213   9.735
ATOM   5833  H01 WTR  1460     -11.923  12.292   8.851
ATOM   5834  H02 WTR  1460     -10.654  11.946   9.602
TER   
ATOM   5835  O00 WTR  1461      12.792  12.171   9.680
ATOM   5836  H01 WTR  1461      13.529  11.760  10.131
ATOM   5837  H02 WTR  1461      12.291  12.597  10.376
TER   
ATOM   5838  O00 WTR  1462       7.989  12.307  17.832
ATOM   5839  H01 WTR  1462       8.363  12.630  17.012
ATOM   5840  H02 WTR  1462       7.965  13.075  18.403
TER   
ATOM   5841  O00 WTR  1463      17.735   7.904  10.275
ATOM   5842  H01 WTR  1463      17.757   7.518  11.150
ATOM   5843  H02 WTR  1463      17.048   7.421   9.816
TER   
ATOM   5844  O00 WTR  1464      17.173   0.576  11.069
ATOM   5845  H01 WTR  1464      17.501  -0.139  10.523
ATOM   5846  H02 WTR  1464      17.696   1.334  10.811
TER   
ATOM   5847  O00 WTR  1465      14.884  10.388   5.724
ATOM   5848  H01 WTR  1465      15.694   9.891   5.838
ATOM   5849  H02 WTR  1465      14.574  10.145   4.852
TER   
ATOM   5850  O00 WTR  1466       6.903   9.452  17.233
ATOM   5851  H01 WTR  1466       7.258   9.479  16.345
ATOM   5852  H02 WTR  1466       7.087  10.320  17.591
TER   
ATOM   5853  O00 WTR  1467      14.194   2.910   7.846
ATOM   5854  H01 WTR  1467      13.626   3.368   8.465
ATOM   5855  H02 WTR  1467      13.765   3.023   6.998
TER   
ATOM   5856  O00 WTR  1468      12.453   1.570   9.820
ATOM   5857  H01 WTR  1468      12.509   2.134  10.591
ATOM   5858  H02 WTR  1468      13.364   1.420   9.566
TER   
ATOM   5859  O00 WTR  1469      -2.638 -29.342   9.039
ATOM   5860  H01 WTR  1469      -2.896 -28.978   9.886
ATOM   5861  H02 WTR  1469      -1.815 -29.799   9.214
TER   
ATOM   5862  O00 WTR  1470     -12.218 -16.692   8.414
ATOM   5863  H01 WTR  1470     -12.684 -17.409   7.982
ATOM   5864  H02 WTR  1470     -11.312 -16.995   8.472
TER   
ATOM   5865  O00 WTR  1471       7.145 -18.406  18.993
ATOM   5866  H01 WTR  1471       6.361 -18.949  19.072
ATOM   5867  H02 WTR  1471       6.811 -17.521  18.846
TER   
ATOM   5868  O00 WTR  1472       3.957 -17.894  17.243
ATOM   5869  H01 WTR  1472       4.330 -18.253  16.438
ATOM   5870  H02 WTR  1472       3.552 -17.070  16.974
TER   
ATOM   5871  O00 WTR  1473      -7.240 -23.679  14.581
ATOM   5872  H01 WTR  1473      -7.101 -22.952  13.975
ATOM   5873  H02 WTR  1473      -7.166 -23.285  15.450
TER   
ATOM   5874  O00 WTR  1474      -6.546 -21.532  12.763
ATOM   5875  H01 WTR  1474      -5.703 -21.083  12.822
ATOM   5876  H02 WTR  1474      -7.051 -21.013  12.138
TER   
ATOM   5877  O00 WTR  1475      -0.610 -22.734  13.498
ATOM   5878  H01 WTR  1475      -0.950 -22.553  14.374
ATOM   5879  H02 WTR  1475      -1.003 -23.573  13.256
TER   
ATOM   5880  O00 WTR  1476      -6.449 -27.330   9.212
ATOM   5881  H01 WTR  1476      -6.713 -27.943   8.525
ATOM   5882  H02 WTR  1476      -6.000 -26.625   8.745
TER   
ATOM   5883  O00 WTR  1477       2.632 -28.548  11.205
ATOM   5884  H01 WTR  1477       3.021 -27.705  11.433
ATOM   5885  H02 WTR  1477       2.799 -28.644  10.267
TER   
ATOM   5886  O00 WTR  1478      -5.961 -14.414  22.340
ATOM   5887  H01 WTR  1478      -5.894 -13.958  23.179
ATOM   5888  H02 WTR  1478      -6.895 -14.390  22.129
TER   
ATOM   5889  O00 WTR  1479       0.568 -18.719  20.952
ATOM   5890  H01 WTR  1479       1.056 -18.143  21.541
ATOM   5891  H02 WTR  1479      -0.157 -18.179  20.635
TER   
ATOM   5892  O00 WTR  1480      -4.465 -27.955  11.232
ATOM   5893  H01 WTR  1480      -4.997 -27.879  10.440
ATOM   5894  H02 WTR  1480      -4.991 -27.540  11.915
TER   
ATOM   5895  O00 WTR  1481      -2.628 -14.025  11.801
ATOM   5896  H01 WTR  1481      -2.340 -14.299  10.930
ATOM   5897  H02 WTR  1481      -1.817 -13.911  12.297
TER   
ATOM   5898  O00 WTR  1482      -7.358 -25.479  11.005
ATOM   5899  H01 WTR  1482      -6.954 -25.839  11.794
ATOM   5900  H02 WTR  1482      -7.385 -26.215  10.393
TER   
ATOM   5901  O00 WTR  1483       0.417 -23.319  19.991
ATOM   5902  H01 WTR  1483      -0.317 -23.182  20.590
ATOM   5903  H02 WTR  1483       0.839 -22.463  19.928
TER   
ATOM   5904  O00 WTR  1484      -3.855 -19.535   9.921
ATOM   5905  H01 WTR  1484      -3.515 -18.808  10.443
ATOM   5906  H02 WTR  1484      -3.359 -19.497   9.104
TER   
ATOM   5907  O00 WTR  1485       0.291 -20.404  16.731
ATOM   5908  H01 WTR  1485       0.914 -21.111  16.557
ATOM   5909  H02 WTR  1485       0.398 -20.214  17.663
TER   
ATOM   5910  O00 WTR  1486       6.830  -9.707  25.240
ATOM   5911  H01 WTR  1486       5.997  -9.769  25.707
ATOM   5912  H02 WTR  1486       6.583  -9.584  24.323
TER   
ATOM   5913  O00 WTR  1487       1.763 -20.908  19.420
ATOM   5914  H01 WTR  1487       1.489 -20.105  19.864
ATOM   5915  H02 WTR  1487       2.709 -20.812  19.313
TER   
ATOM   5916  O00 WTR  1488       5.279 -24.223  20.133
ATOM   5917  H01 WTR  1488       4.432 -24.437  20.525
ATOM   5918  H02 WTR  1488       5.110 -24.207  19.191
TER   
ATOM   5919  O00 WTR  1489       6.859 -23.718  17.123
ATOM   5920  H01 WTR  1489       7.726 -23.313  17.149
ATOM   5921  H02 WTR  1489       6.320 -23.100  16.629
TER   
ATOM   5922  O00 WTR  1490       7.623 -18.319  21.950
ATOM   5923  H01 WTR  1490       7.592 -18.131  21.013
ATOM   5924  H02 WTR  1490       8.463 -17.961  22.239
TER   
ATOM   5925  O00 WTR  1491       9.993 -23.473  11.816
ATOM   5926  H01 WTR  1491      10.643 -22.770  11.812
ATOM   5927  H02 WTR  1491       9.674 -23.510  10.914
TER   
ATOM   5928  O00 WTR  1492       8.802 -20.786  18.760
ATOM   5929  H01 WTR  1492       8.642 -19.854  18.909
ATOM   5930  H02 WTR  1492       8.003 -21.218  19.062
TER   
ATOM   5931  O00 WTR  1493      -3.552 -22.566  19.693
ATOM   5932  H01 WTR  1493      -4.389 -23.031  19.701
ATOM   5933  H02 WTR  1493      -2.994 -23.086  19.115
TER   
ATOM   5934  O00 WTR  1494       4.613 -17.891  21.083
ATOM   5935  H01 WTR  1494       5.006 -18.377  21.808
ATOM   5936  H02 WTR  1494       3.910 -17.382  21.489
TER   
ATOM   5937  O00 WTR  1495      -0.993 -21.491  11.195
ATOM   5938  H01 WTR  1495      -1.930 -21.584  11.020
ATOM   5939  H02 WTR  1495      -0.898 -21.720  12.120
TER   
ATOM   5940  O00 WTR  1496       7.502 -15.583  23.803
ATOM   5941  H01 WTR  1496       7.687 -15.649  22.866
ATOM   5942  H02 WTR  1496       7.383 -16.489  24.088
TER   
ATOM   5943  O00 WTR  1497      -1.823 -14.923  20.359
ATOM   5944  H01 WTR  1497      -2.001 -15.853  20.504
ATOM   5945  H02 WTR  1497      -2.689 -14.523  20.283
TER   
ATOM   5946  O00 WTR  1498      11.496 -20.771  12.246
ATOM   5947  H01 WTR  1498      11.481 -19.814  12.266
ATOM   5948  H02 WTR  1498      12.163 -20.986  11.594
TER   
ATOM   5949  O00 WTR  1499     -13.195 -19.699  11.490
ATOM   5950  H01 WTR  1499     -13.430 -19.804  12.412
ATOM   5951  H02 WTR  1499     -12.279 -19.974  11.443
TER   
ATOM   5952  O00 WTR  1500     -11.443 -14.771  10.447
ATOM   5953  H01 WTR  1500     -11.808 -13.918  10.215
ATOM   5954  H02 WTR  1500     -11.933 -15.396   9.912
TER   
ATOM   5955  O00 WTR  1501     -15.428  -7.116  18.043
ATOM   5956  H01 WTR  1501     -14.839  -7.654  18.572
ATOM   5957  H02 WTR  1501     -16.301  -7.460  18.231
TER   
ATOM   5958  O00 WTR  1502     -12.145  -5.034  13.076
ATOM   5959  H01 WTR  1502     -11.812  -4.188  12.779
ATOM   5960  H02 WTR  1502     -13.085  -4.999  12.898
TER   
ATOM   5961  O00 WTR  1503     -16.341  -3.236  15.998
ATOM   5962  H01 WTR  1503     -16.093  -3.064  15.090
ATOM   5963  H02 WTR  1503     -17.161  -3.726  15.934
TER   
ATOM   5964  O00 WTR  1504     -13.736 -12.580  18.759
ATOM   5965  H01 WTR  1504     -13.290 -13.256  18.249
ATOM   5966  H02 WTR  1504     -14.477 -12.316  18.214
TER   
ATOM   5967  O00 WTR  1505     -18.221  -1.788  13.075
ATOM   5968  H01 WTR  1505     -18.172  -0.832  13.085
ATOM   5969  H02 WTR  1505     -18.440  -2.027  13.975
TER   
ATOM   5970  O00 WTR  1506     -18.263 -12.939  14.436
ATOM   5971  H01 WTR  1506     -18.239 -12.143  13.904
ATOM   5972  H02 WTR  1506     -18.422 -12.628  15.327
TER   
ATOM   5973  O00 WTR  1507     -11.958 -14.735  17.415
ATOM   5974  H01 WTR  1507     -12.517 -15.050  16.705
ATOM   5975  H02 WTR  1507     -11.279 -14.222  16.976
TER   
ATOM   5976  O00 WTR  1508     -19.214 -10.900  12.829
ATOM   5977  H01 WTR  1508     -19.397 -11.546  12.148
ATOM   5978  H02 WTR  1508     -18.529 -10.345  12.457
TER   
ATOM   5979  O00 WTR  1509     -14.363 -18.985  16.399
ATOM   5980  H01 WTR  1509     -14.298 -18.050  16.204
ATOM   5981  H02 WTR  1509     -13.560 -19.186  16.879
TER   
ATOM   5982  O00 WTR  1510     -15.731 -12.220  16.950
ATOM   5983  H01 WTR  1510     -15.942 -11.572  16.278
ATOM   5984  H02 WTR  1510     -15.742 -13.058  16.488
TER   
ATOM   5985  O00 WTR  1511     -13.663 -16.656  11.072
ATOM   5986  H01 WTR  1511     -13.597 -17.585  11.290
ATOM   5987  H02 WTR  1511     -14.357 -16.613  10.413
TER   
ATOM   5988  O00 WTR  1512     -13.385 -18.309   6.666
ATOM   5989  H01 WTR  1512     -13.393 -19.123   7.169
ATOM   5990  H02 WTR  1512     -14.264 -18.251   6.290
TER   
ATOM   5991  O00 WTR  1513      -8.762   2.510  13.510
ATOM   5992  H01 WTR  1513      -8.768   1.557  13.597
ATOM   5993  H02 WTR  1513      -9.525   2.706  12.964
TER   
ATOM   5994  O00 WTR  1514     -11.629 -12.121   9.517
ATOM   5995  H01 WTR  1514     -12.212 -11.372   9.641
ATOM   5996  H02 WTR  1514     -11.762 -12.381   8.606
TER   
ATOM   5997  O00 WTR  1515     -11.203 -16.516  12.763
ATOM   5998  H01 WTR  1515     -10.448 -16.206  12.262
ATOM   5999  H02 WTR  1515     -11.943 -16.422  12.163
TER   
ATOM   6000  O00 WTR  1516     -11.848  -5.582  19.072
ATOM   6001  H01 WTR  1516     -12.273  -4.769  19.344
ATOM   6002  H02 WTR  1516     -12.362  -5.883  18.323
TER   
ATOM   6003  O00 WTR  1517     -17.027 -14.076  12.205
ATOM   6004  H01 WTR  1517     -17.350 -13.681  13.015
ATOM   6005  H02 WTR  1517     -16.801 -14.973  12.449
TER   
ATOM   6006  O00 WTR  1518     -18.867 -18.574   7.825
ATOM   6007  H01 WTR  1518     -19.022 -19.045   7.007
ATOM   6008  H02 WTR  1518     -19.369 -17.763   7.734
TER   
ATOM   6009  O00 WTR  1519     -14.015   3.597  19.758
ATOM   6010  H01 WTR  1519     -14.935   3.832  19.885
ATOM   6011  H02 WTR  1519     -13.984   3.218  18.880
TER   
ATOM   6012  O00 WTR  1520     -11.043  -8.980  18.820
ATOM   6013  H01 WTR  1520     -10.876  -9.694  19.436
ATOM   6014  H02 WTR  1520     -10.182  -8.593  18.662
TER   
ATOM   6015  O00 WTR  1521      -9.298 -17.190  16.144
ATOM   6016  H01 WTR  1521      -9.778 -17.271  16.968
ATOM   6017  H02 WTR  1521      -9.572 -17.951  15.631
TER   
ATOM   6018  O00 WTR  1522     -10.551  -1.836  14.600
ATOM   6019  H01 WTR  1522     -11.093  -2.425  15.125
ATOM   6020  H02 WTR  1522     -10.859  -1.962  13.703
TER   
ATOM   6021  O00 WTR  1523     -11.941  -3.691  15.848
ATOM   6022  H01 WTR  1523     -12.717  -3.904  16.366
ATOM   6023  H02 WTR  1523     -12.095  -4.110  15.001
TER   
ATOM   6024  O00 WTR  1524     -15.310   5.882  14.930
ATOM   6025  H01 WTR  1524     -15.475   5.625  14.022
ATOM   6026  H02 WTR  1524     -14.363   6.012  14.974
TER   
ATOM   6027  O00 WTR  1525     -13.180  -0.526  19.319
ATOM   6028  H01 WTR  1525     -12.505  -0.834  18.713
ATOM   6029  H02 WTR  1525     -13.426   0.336  18.985
TER   
ATOM   6030  O00 WTR  1526     -14.517   0.503  13.312
ATOM   6031  H01 WTR  1526     -14.657   1.256  12.738
ATOM   6032  H02 WTR  1526     -14.989   0.723  14.115
TER   
ATOM   6033  O00 WTR  1527      -6.372  -2.152  18.680
ATOM   6034  H01 WTR  1527      -6.577  -2.512  19.543
ATOM   6035  H02 WTR  1527      -6.623  -1.231  18.738
TER   
ATOM   6036  O00 WTR  1528     -15.851   3.425   7.690
ATOM   6037  H01 WTR  1528     -15.159   3.831   8.211
ATOM   6038  H02 WTR  1528     -16.432   3.021   8.335
TER   
ATOM   6039  O00 WTR  1529     -17.937   1.222  12.455
ATOM   6040  H01 WTR  1529     -18.718   1.773  12.511
ATOM   6041  H02 WTR  1529     -17.478   1.534  11.675
TER   
ATOM   6042  O00 WTR  1530     -16.147 -16.690  12.339
ATOM   6043  H01 WTR  1530     -15.258 -16.563  12.007
ATOM   6044  H02 WTR  1530     -16.531 -17.343  11.755
TER   
ATOM   6045  O00 WTR  1531      -8.022   6.272  12.897
ATOM   6046  H01 WTR  1531      -8.922   6.234  12.575
ATOM   6047  H02 WTR  1531      -8.077   5.961  13.800
TER   
ATOM   6048  O00 WTR  1532     -15.677   0.929  15.602
ATOM   6049  H01 WTR  1532     -16.200   0.449  16.245
ATOM   6050  H02 WTR  1532     -15.959   1.839  15.695
TER   
ATOM   6051  O00 WTR  1533     -10.476 -16.801  18.581
ATOM   6052  H01 WTR  1533     -10.999 -17.602  18.593
ATOM   6053  H02 WTR  1533     -11.095 -16.115  18.329
TER   
ATOM   6054  O00 WTR  1534      -0.502 -14.225  13.867
ATOM   6055  H01 WTR  1534       0.032 -14.991  13.655
ATOM   6056  H02 WTR  1534      -0.071 -13.500  13.416
TER   
ATOM   6057  O00 WTR  1535      -4.781 -10.691  22.627
ATOM   6058  H01 WTR  1535      -5.334 -10.343  21.927
ATOM   6059  H02 WTR  1535      -3.977 -10.962  22.184
TER   
ATOM   6060  O00 WTR  1536       4.427 -11.427  12.934
ATOM   6061  H01 WTR  1536       3.908 -10.951  12.286
ATOM   6062  H02 WTR  1536       5.027 -10.772  13.290
TER   
ATOM   6063  O00 WTR  1537      -8.393 -13.665  21.295
ATOM   6064  H01 WTR  1537      -8.003 -12.906  20.861
ATOM   6065  H02 WTR  1537      -9.083 -13.298  21.848
TER   
ATOM   6066  O00 WTR  1538     -17.278  -6.411  13.373
ATOM   6067  H01 WTR  1538     -17.632  -7.213  12.987
ATOM   6068  H02 WTR  1538     -16.415  -6.664  13.701
TER   
ATOM   6069  O00 WTR  1539       9.715 -22.854  15.626
ATOM   6070  H01 WTR  1539       9.367 -22.506  14.805
ATOM   6071  H02 WTR  1539      10.095 -23.699  15.387
TER   
ATOM   6072  O00 WTR  1540      16.118  -8.432  16.426
ATOM   6073  H01 WTR  1540      15.513  -9.170  16.344
ATOM   6074  H02 WTR  1540      15.862  -8.001  17.241
TER   
ATOM   6075  O00 WTR  1541      -9.381 -11.590  14.172
ATOM   6076  H01 WTR  1541      -9.919 -12.189  13.655
ATOM   6077  H02 WTR  1541      -9.692 -11.704  15.071
TER   
ATOM   6078  O00 WTR  1542      10.876 -20.475  16.287
ATOM   6079  H01 WTR  1542      10.428 -20.322  17.119
ATOM   6080  H02 WTR  1542      10.619 -21.363  16.036
TER   
ATOM   6081  O00 WTR  1543       3.470 -16.626   9.395
ATOM   6082  H01 WTR  1543       3.716 -16.522   8.476
ATOM   6083  H02 WTR  1543       2.540 -16.849   9.371
TER   
ATOM   6084  O00 WTR  1544     -10.081 -23.004  14.693
ATOM   6085  H01 WTR  1544     -10.698 -23.546  14.202
ATOM   6086  H02 WTR  1544      -9.219 -23.327  14.434
TER   
ATOM   6087  O00 WTR  1545       9.417 -14.511  17.629
ATOM   6088  H01 WTR  1545       9.465 -14.402  18.579
ATOM   6089  H02 WTR  1545       8.923 -15.321  17.505
TER   
ATOM   6090  O00 WTR  1546      -3.773  -1.341  19.567
ATOM   6091  H01 WTR  1546      -4.653  -1.213  19.921
ATOM   6092  H02 WTR  1546      -3.886  -1.289  18.618
TER   
ATOM   6093  O00 WTR  1547      -0.618  -8.089  19.915
ATOM   6094  H01 WTR  1547      -1.037  -7.248  20.101
ATOM   6095  H02 WTR  1547      -0.278  -8.379  20.761
TER   
ATOM   6096  O00 WTR  1548     -12.311   1.854  14.100
ATOM   6097  H01 WTR  1548     -13.082   1.361  13.817
ATOM   6098  H02 WTR  1548     -11.927   1.319  14.795
TER   
ATOM   6099  O00 WTR  1549       5.109  -2.586  14.946
ATOM   6100  H01 WTR  1549       4.204  -2.285  15.024
ATOM   6101  H02 WTR  1549       5.036  -3.522  14.757
TER   
ATOM   6102  O00 WTR  1550       6.725   0.823  23.413
ATOM   6103  H01 WTR  1550       7.041   1.055  24.287
ATOM   6104  H02 WTR  1550       6.994  -0.088  23.296
TER   
ATOM   6105  O00 WTR  1551     -13.079   8.400  16.523
ATOM   6106  H01 WTR  1551     -13.024   7.861  17.312
ATOM   6107  H02 WTR  1551     -14.016   8.558  16.406
TER   
ATOM   6108  O00 WTR  1552      -1.180  -2.583  13.827
ATOM   6109  H01 WTR  1552      -0.858  -1.698  13.655
ATOM   6110  H02 WTR  1552      -0.991  -2.731  14.754
TER   
ATOM   6111  O00 WTR  1553       1.363  -8.724  14.829
ATOM   6112  H01 WTR  1553       1.912  -8.124  14.324
ATOM   6113  H02 WTR  1553       1.789  -8.778  15.685
TER   
ATOM   6114  O00 WTR  1554      -3.547 -15.905  22.471
ATOM   6115  H01 WTR  1554      -4.477 -15.686  22.413
ATOM   6116  H02 WTR  1554      -3.106 -15.210  21.982
TER   
ATOM   6117  O00 WTR  1555     -11.619  -7.668  16.556
ATOM   6118  H01 WTR  1555     -11.546  -8.323  17.250
ATOM   6119  H02 WTR  1555     -10.916  -7.045  16.738
TER   
ATOM   6120  O00 WTR  1556     -11.379 -11.387  20.364
ATOM   6121  H01 WTR  1556     -11.344 -11.545  21.307
ATOM   6122  H02 WTR  1556     -11.808 -12.165  20.007
TER   
ATOM   6123  O00 WTR  1557      -7.166 -21.878  16.851
ATOM   6124  H01 WTR  1557      -7.959 -21.491  17.222
ATOM   6125  H02 WTR  1557      -6.449 -21.456  17.324
TER   
ATOM   6126  O00 WTR  1558      -3.309 -17.984  15.748
ATOM   6127  H01 WTR  1558      -3.709 -18.115  16.608
ATOM   6128  H02 WTR  1558      -2.659 -17.295  15.888
TER   
ATOM   6129  O00 WTR  1559     -15.808 -14.452  15.213
ATOM   6130  H01 WTR  1559     -16.664 -14.134  14.925
ATOM   6131  H02 WTR  1559     -15.198 -14.134  14.549
TER   
ATOM   6132  O00 WTR  1560       0.469 -15.003  18.459
ATOM   6133  H01 WTR  1560      -0.214 -15.330  19.044
ATOM   6134  H02 WTR  1560       1.221 -15.571  18.627
TER   
ATOM   6135  O00 WTR  1561      -2.555 -11.724  21.351
ATOM   6136  H01 WTR  1561      -1.771 -12.272  21.371
ATOM   6137  H02 WTR  1561      -2.511 -11.273  20.508
TER   
ATOM   6138  O00 WTR  1562      -4.084 -21.204  15.566
ATOM   6139  H01 WTR  1562      -4.175 -20.660  14.784
ATOM   6140  H02 WTR  1562      -3.979 -22.093  15.228
TER   
ATOM   6141  O00 WTR  1563      -4.002 -18.394  18.892
ATOM   6142  H01 WTR  1563      -4.801 -17.866  18.877
ATOM   6143  H02 WTR  1563      -4.289 -19.270  18.633
TER   
ATOM   6144  O00 WTR  1564       3.841 -18.139  24.470
ATOM   6145  H01 WTR  1564       4.306 -18.119  25.307
ATOM   6146  H02 WTR  1564       4.230 -18.876  23.998
TER   
ATOM   6147  O00 WTR  1565      -0.927 -19.077  14.317
ATOM   6148  H01 WTR  1565      -1.674 -19.073  14.915
ATOM   6149  H02 WTR  1565      -0.281 -19.641  14.743
TER   
ATOM   6150  O00 WTR  1566     -13.633  -9.710  18.896
ATOM   6151  H01 WTR  1566     -13.409 -10.641  18.900
ATOM   6152  H02 WTR  1566     -12.790  -9.260  18.844
TER   
ATOM   6153  O00 WTR  1567      -9.933  -6.031  23.040
ATOM   6154  H01 WTR  1567     -10.459  -6.809  22.853
ATOM   6155  H02 WTR  1567      -9.362  -6.295  23.761
TER   
ATOM   6156  O00 WTR  1568      -4.179 -19.347  13.572
ATOM   6157  H01 WTR  1568      -3.806 -18.826  14.283
ATOM   6158  H02 WTR  1568      -4.778 -18.748  13.125
TER   
ATOM   6159  O00 WTR  1569      -8.127 -15.834  19.307
ATOM   6160  H01 WTR  1569      -8.113 -15.292  20.097
ATOM   6161  H02 WTR  1569      -9.052 -15.880  19.065
TER   
ATOM   6162  O00 WTR  1570      -8.092 -14.075  16.845
ATOM   6163  H01 WTR  1570      -8.014 -14.758  17.511
ATOM   6164  H02 WTR  1570      -8.366 -14.541  16.055
TER   
ATOM   6165  O00 WTR  1571      -4.984  -6.352  18.113
ATOM   6166  H01 WTR  1571      -4.991  -5.620  17.496
ATOM   6167  H02 WTR  1571      -5.216  -7.114  17.583
TER   
ATOM   6168  O00 WTR  1572      -0.712  -7.037  15.844
ATOM   6169  H01 WTR  1572      -0.044  -7.613  15.471
ATOM   6170  H02 WTR  1572      -1.420  -7.043  15.201
TER   
ATOM   6171  O00 WTR  1573      -6.208 -16.807  17.815
ATOM   6172  H01 WTR  1573      -6.808 -17.408  17.374
ATOM   6173  H02 WTR  1573      -6.740 -16.390  18.492
TER   
ATOM   6174  O00 WTR  1574       3.097  -8.567  20.799
ATOM   6175  H01 WTR  1574       2.604  -9.353  20.565
ATOM   6176  H02 WTR  1574       2.775  -8.332  21.669
TER   
ATOM   6177  O00 WTR  1575      -9.065 -13.063  25.852
ATOM   6178  H01 WTR  1575      -9.342 -13.582  26.608
ATOM   6179  H02 WTR  1575      -8.207 -12.720  26.099
TER   
ATOM   6180  O00 WTR  1576      -6.217 -12.933  24.587
ATOM   6181  H01 WTR  1576      -5.672 -13.279  25.293
ATOM   6182  H02 WTR  1576      -5.695 -12.228  24.204
TER   
ATOM   6183  O00 WTR  1577       3.713 -13.402  17.634
ATOM   6184  H01 WTR  1577       2.923 -12.882  17.489
ATOM   6185  H02 WTR  1577       3.725 -14.028  16.909
TER   
ATOM   6186  O00 WTR  1578     -10.097 -12.257  16.642
ATOM   6187  H01 WTR  1578      -9.343 -12.826  16.799
ATOM   6188  H02 WTR  1578     -10.305 -11.892  17.501
TER   
ATOM   6189  O00 WTR  1579      -2.094 -17.508  20.359
ATOM   6190  H01 WTR  1579      -2.558 -17.585  21.192
ATOM   6191  H02 WTR  1579      -2.741 -17.761  19.700
TER   
ATOM   6192  O00 WTR  1580      -3.701 -23.982  15.226
ATOM   6193  H01 WTR  1580      -3.474 -24.144  14.310
ATOM   6194  H02 WTR  1580      -2.898 -24.173  15.709
TER   
ATOM   6195  O00 WTR  1581      -1.682 -23.670  18.245
ATOM   6196  H01 WTR  1581      -1.407 -23.279  17.416
ATOM   6197  H02 WTR  1581      -1.048 -23.347  18.885
TER   
ATOM   6198  O00 WTR  1582      -5.263 -13.245  17.652
ATOM   6199  H01 WTR  1582      -6.073 -13.470  17.194
ATOM   6200  H02 WTR  1582      -5.198 -13.891  18.355
TER   
ATOM   6201  O00 WTR  1583     -14.932  -1.692  22.812
ATOM   6202  H01 WTR  1583     -14.100  -1.266  22.606
ATOM   6203  H02 WTR  1583     -14.684  -2.477  23.301
TER   
ATOM   6204  O00 WTR  1584       2.931 -18.379  12.406
ATOM   6205  H01 WTR  1584       2.307 -17.662  12.513
ATOM   6206  H02 WTR  1584       3.701 -18.104  12.903
TER   
ATOM   6207  O00 WTR  1585      -8.164  -9.012  24.113
ATOM   6208  H01 WTR  1585      -7.851  -8.853  23.223
ATOM   6209  H02 WTR  1585      -8.990  -9.482  23.996
TER   
ATOM   6210  O00 WTR  1586      -8.106 -18.686   7.303
ATOM   6211  H01 WTR  1586      -7.370 -18.443   7.865
ATOM   6212  H02 WTR  1586      -8.882 -18.499   7.830
TER   
ATOM   6213  O00 WTR  1587       0.793  -1.735  22.808
ATOM   6214  H01 WTR  1587       0.344  -2.428  22.324
ATOM   6215  H02 WTR  1587       1.329  -2.199  23.451
TER   
ATOM   6216  O00 WTR  1588      -8.437 -19.377  13.495
ATOM   6217  H01 WTR  1588      -7.723 -19.938  13.798
ATOM   6218  H02 WTR  1588      -8.062 -18.886  12.764
TER   
ATOM   6219  O00 WTR  1589     -10.272 -12.917  23.104
ATOM   6220  H01 WTR  1589      -9.614 -12.626  23.735
ATOM   6221  H02 WTR  1589     -10.724 -13.637  23.543
TER   
ATOM   6222  O00 WTR  1590      -4.638 -10.967  18.615
ATOM   6223  H01 WTR  1590      -3.695 -10.803  18.626
ATOM   6224  H02 WTR  1590      -4.720 -11.878  18.332
TER   
ATOM   6225  O00 WTR  1591     -11.275  -8.430  21.628
ATOM   6226  H01 WTR  1591     -11.343  -8.054  20.750
ATOM   6227  H02 WTR  1591     -11.822  -9.214  21.596
TER   
ATOM   6228  O00 WTR  1592       4.154  -5.268  14.038
ATOM   6229  H01 WTR  1592       3.354  -4.847  14.352
ATOM   6230  H02 WTR  1592       4.529  -5.681  14.815
TER   
ATOM   6231  O00 WTR  1593      -8.348  -3.430  14.919
ATOM   6232  H01 WTR  1593      -8.376  -3.799  15.802
ATOM   6233  H02 WTR  1593      -9.203  -3.014  14.806
TER   
ATOM   6234  O00 WTR  1594      -4.310 -13.511  20.245
ATOM   6235  H01 WTR  1594      -3.995 -12.676  20.591
ATOM   6236  H02 WTR  1594      -4.961 -13.805  20.882
TER   
ATOM   6237  O00 WTR  1595      -2.915  -6.133  19.979
ATOM   6238  H01 WTR  1595      -2.810  -5.188  19.863
ATOM   6239  H02 WTR  1595      -3.540  -6.390  19.302
TER   
ATOM   6240  O00 WTR  1596      -6.517  -9.379  14.279
ATOM   6241  H01 WTR  1596      -7.222  -9.884  13.872
ATOM   6242  H02 WTR  1596      -6.936  -8.564  14.556
TER   
ATOM   6243  O00 WTR  1597      -7.976  -8.538  21.426
ATOM   6244  H01 WTR  1597      -8.866  -8.319  21.149
ATOM   6245  H02 WTR  1597      -7.471  -7.742  21.262
TER   
ATOM   6246  O00 WTR  1598      -6.602  -9.803  10.686
ATOM   6247  H01 WTR  1598      -7.113  -9.523   9.926
ATOM   6248  H02 WTR  1598      -7.139 -10.478  11.100
TER   
ATOM   6249  O00 WTR  1599      -2.948  -7.341  14.102
ATOM   6250  H01 WTR  1599      -3.176  -8.038  14.717
ATOM   6251  H02 WTR  1599      -3.776  -6.894  13.927
TER   
ATOM   6252  O00 WTR  1600      -0.540  -5.053  12.710
ATOM   6253  H01 WTR  1600       0.257  -4.917  13.223
ATOM   6254  H02 WTR  1600      -1.027  -4.234  12.801
TER   
ATOM   6255  O00 WTR  1601      -1.492 -22.372  16.026
ATOM   6256  H01 WTR  1601      -1.017 -21.586  16.294
ATOM   6257  H02 WTR  1601      -2.415 -22.141  16.129
TER   
ATOM   6258  O00 WTR  1602       5.731  -9.032  22.766
ATOM   6259  H01 WTR  1602       6.576  -9.053  22.316
ATOM   6260  H02 WTR  1602       5.087  -9.188  22.075
TER   
ATOM   6261  O00 WTR  1603       5.352 -10.168  17.418
ATOM   6262  H01 WTR  1603       6.140  -9.631  17.345
ATOM   6263  H02 WTR  1603       5.462 -10.645  18.241
TER   
ATOM   6264  O00 WTR  1604       6.748 -13.141  21.056
ATOM   6265  H01 WTR  1604       6.733 -12.973  21.998
ATOM   6266  H02 WTR  1604       6.170 -12.475  20.684
TER   
ATOM   6267  O00 WTR  1605      -1.361  -4.518  17.188
ATOM   6268  H01 WTR  1605      -2.303  -4.536  17.018
ATOM   6269  H02 WTR  1605      -1.035  -5.339  16.821
TER   
ATOM   6270  O00 WTR  1606      11.439   2.675  12.230
ATOM   6271  H01 WTR  1606      11.214   3.423  12.783
ATOM   6272  H02 WTR  1606      12.315   2.418  12.517
TER   
ATOM   6273  O00 WTR  1607       8.198  -3.597  24.467
ATOM   6274  H01 WTR  1607       8.687  -3.970  25.200
ATOM   6275  H02 WTR  1607       8.195  -4.289  23.805
TER   
ATOM   6276  O00 WTR  1608       6.202 -12.565  15.967
ATOM   6277  H01 WTR  1608       5.916 -11.795  16.459
ATOM   6278  H02 WTR  1608       5.547 -13.234  16.167
TER   
ATOM   6279  O00 WTR  1609      -1.870 -10.656  18.881
ATOM   6280  H01 WTR  1609      -1.437  -9.847  19.153
ATOM   6281  H02 WTR  1609      -1.156 -11.285  18.771
TER   
ATOM   6282  O00 WTR  1610      13.081  -2.155  17.599
ATOM   6283  H01 WTR  1610      13.796  -2.633  17.178
ATOM   6284  H02 WTR  1610      12.665  -1.669  16.886
TER   
ATOM   6285  O00 WTR  1611      12.456 -12.442  14.691
ATOM   6286  H01 WTR  1611      11.906 -13.208  14.854
ATOM   6287  H02 WTR  1611      12.334 -12.253  13.761
TER   
ATOM   6288  O00 WTR  1612      -0.403 -12.874  22.330
ATOM   6289  H01 WTR  1612       0.479 -13.107  22.040
ATOM   6290  H02 WTR  1612      -0.859 -13.712  22.408
TER   
ATOM   6291  O00 WTR  1613       3.490 -25.945  14.961
ATOM   6292  H01 WTR  1613       2.650 -25.582  15.241
ATOM   6293  H02 WTR  1613       3.456 -25.919  14.005
TER   
ATOM   6294  O00 WTR  1614       9.161 -14.219  20.313
ATOM   6295  H01 WTR  1614       8.356 -13.702  20.317
ATOM   6296  H02 WTR  1614       9.862 -13.573  20.405
TER   
ATOM   6297  O00 WTR  1615       3.053 -15.561  19.313
ATOM   6298  H01 WTR  1615       3.227 -15.022  18.541
ATOM   6299  H02 WTR  1615       3.358 -16.435  19.068
TER   
ATOM   6300  O00 WTR  1616       0.937 -17.164  15.718
ATOM   6301  H01 WTR  1616       0.066 -16.889  16.006
ATOM   6302  H02 WTR  1616       1.030 -18.056  16.053
TER   
ATOM   6303  O00 WTR  1617       1.450  -6.440  22.779
ATOM   6304  H01 WTR  1617       1.217  -5.611  22.361
ATOM   6305  H02 WTR  1617       2.376  -6.346  23.001
TER   
ATOM   6306  O00 WTR  1618       7.672  -5.501  14.478
ATOM   6307  H01 WTR  1618       7.295  -6.380  14.472
ATOM   6308  H02 WTR  1618       8.533  -5.606  14.072
TER   
ATOM   6309  O00 WTR  1619       2.091 -23.007  13.380
ATOM   6310  H01 WTR  1619       2.412 -22.661  14.213
ATOM   6311  H02 WTR  1619       1.140 -22.917  13.433
TER   
ATOM   6312  O00 WTR  1620      10.658 -11.827  20.974
ATOM   6313  H01 WTR  1620      10.594 -10.966  20.560
ATOM   6314  H02 WTR  1620      11.522 -12.151  20.722
TER   
ATOM   6315  O00 WTR  1621       1.105 -16.463  13.100
ATOM   6316  H01 WTR  1621       0.869 -16.861  13.938
ATOM   6317  H02 WTR  1621       0.436 -16.774  12.490
TER   
ATOM   6318  O00 WTR  1622      16.914 -17.994  13.417
ATOM   6319  H01 WTR  1622      16.894 -18.110  12.467
ATOM   6320  H02 WTR  1622      17.816 -17.737  13.608
TER   
ATOM   6321  O00 WTR  1623       0.160 -12.181  19.008
ATOM   6322  H01 WTR  1623       0.632 -12.040  18.188
ATOM   6323  H02 WTR  1623       0.028 -13.128  19.049
TER   
ATOM   6324  O00 WTR  1624       2.153 -13.887  21.847
ATOM   6325  H01 WTR  1624       2.441 -14.114  20.963
ATOM   6326  H02 WTR  1624       2.924 -13.497  22.258
TER   
ATOM   6327  O00 WTR  1625      14.084  -9.643  12.795
ATOM   6328  H01 WTR  1625      13.397  -9.054  12.483
ATOM   6329  H02 WTR  1625      14.893  -9.140  12.698
TER   
ATOM   6330  O00 WTR  1626       1.613 -11.501  16.950
ATOM   6331  H01 WTR  1626       2.019 -10.676  17.216
ATOM   6332  H02 WTR  1626       1.697 -11.514  15.997
TER   
ATOM   6333  O00 WTR  1627       6.403 -21.797  20.054
ATOM   6334  H01 WTR  1627       6.072 -22.693  20.110
ATOM   6335  H02 WTR  1627       5.725 -21.320  19.574
TER   
ATOM   6336  O00 WTR  1628       8.940  -9.579  19.646
ATOM   6337  H01 WTR  1628       9.688  -8.992  19.757
ATOM   6338  H02 WTR  1628       8.633  -9.747  20.537
TER   
ATOM   6339  O00 WTR  1629      10.020 -16.297  21.928
ATOM   6340  H01 WTR  1629       9.698 -15.905  21.115
ATOM   6341  H02 WTR  1629      10.839 -15.835  22.109
TER   
ATOM   6342  O00 WTR  1630       5.635  -6.080  20.414
ATOM   6343  H01 WTR  1630       5.252  -6.942  20.252
ATOM   6344  H02 WTR  1630       5.883  -5.761  19.547
TER   
ATOM   6345  O00 WTR  1631      13.847  -5.912  21.213
ATOM   6346  H01 WTR  1631      12.926  -6.035  21.444
ATOM   6347  H02 WTR  1631      13.926  -4.976  21.032
TER   
ATOM   6348  O00 WTR  1632       7.562   9.248  14.663
ATOM   6349  H01 WTR  1632       7.477   9.992  14.066
ATOM   6350  H02 WTR  1632       8.266   8.719  14.288
TER   
ATOM   6351  O00 WTR  1633       1.943  -6.969  19.062
ATOM   6352  H01 WTR  1633       1.157  -7.498  19.196
ATOM   6353  H02 WTR  1633       2.558  -7.279  19.727
TER   
ATOM   6354  O00 WTR  1634       0.566  -9.209  22.590
ATOM   6355  H01 WTR  1634       0.029  -9.828  23.085
ATOM   6356  H02 WTR  1634       0.421  -8.367  23.022
TER   
ATOM   6357  O00 WTR  1635       2.688  -2.049  20.417
ATOM   6358  H01 WTR  1635       2.136  -2.158  21.192
ATOM   6359  H02 WTR  1635       2.267  -1.348  19.920
TER   
ATOM   6360  O00 WTR  1636      12.832  -8.837  17.557
ATOM   6361  H01 WTR  1636      13.253  -9.290  16.827
ATOM   6362  H02 WTR  1636      11.895  -8.979  17.419
TER   
ATOM   6363  O00 WTR  1637       4.517  -5.331  22.965
ATOM   6364  H01 WTR  1637       4.988  -5.418  22.136
ATOM   6365  H02 WTR  1637       4.662  -4.422  23.229
TER   
ATOM   6366  O00 WTR  1638      13.032 -14.072  21.966
ATOM   6367  H01 WTR  1638      13.082 -14.516  21.120
ATOM   6368  H02 WTR  1638      13.646 -13.341  21.891
TER   
ATOM   6369  O00 WTR  1639       3.937 -12.183  23.435
ATOM   6370  H01 WTR  1639       3.661 -12.169  24.352
ATOM   6371  H02 WTR  1639       4.821 -12.549  23.457
TER   
ATOM   6372  O00 WTR  1640       2.000 -11.395  14.237
ATOM   6373  H01 WTR  1640       2.895 -11.691  14.069
ATOM   6374  H02 WTR  1640       1.982 -10.494  13.914
TER   
ATOM   6375  O00 WTR  1641       4.792 -11.608  19.693
ATOM   6376  H01 WTR  1641       3.994 -11.235  20.068
ATOM   6377  H02 WTR  1641       4.481 -12.240  19.045
TER   
ATOM   6378  O00 WTR  1642       6.411 -13.161  23.882
ATOM   6379  H01 WTR  1642       7.199 -12.636  24.023
ATOM   6380  H02 WTR  1642       6.733 -14.059  23.796
TER   
ATOM   6381  O00 WTR  1643       9.244 -12.092  15.628
ATOM   6382  H01 WTR  1643       9.357 -12.411  14.732
ATOM   6383  H02 WTR  1643       8.479 -12.564  15.956
TER   
ATOM   6384  O00 WTR  1644      10.220  -6.900  17.579
ATOM   6385  H01 WTR  1644      10.895  -6.328  17.213
ATOM   6386  H02 WTR  1644      10.189  -7.647  16.982
TER   
ATOM   6387  O00 WTR  1645      10.237 -10.084  17.206
ATOM   6388  H01 WTR  1645       9.758 -10.201  18.026
ATOM   6389  H02 WTR  1645      10.145 -10.923  16.753
TER   
ATOM   6390  O00 WTR  1646      -9.117  -1.445  21.914
ATOM   6391  H01 WTR  1646      -9.220  -1.205  22.835
ATOM   6392  H02 WTR  1646      -9.266  -0.629  21.436
TER   
ATOM   6393  O00 WTR  1647      -4.454  13.412  15.304
ATOM   6394  H01 WTR  1647      -5.233  13.965  15.360
ATOM   6395  H02 WTR  1647      -4.767  12.597  14.911
TER   
ATOM   6396  O00 WTR  1648      -7.902   5.048  18.412
ATOM   6397  H01 WTR  1648      -7.329   4.371  18.772
ATOM   6398  H02 WTR  1648      -7.559   5.867  18.770
TER   
ATOM   6399  O00 WTR  1649      -6.533   3.312  19.981
ATOM   6400  H01 WTR  1649      -6.929   3.308  20.852
ATOM   6401  H02 WTR  1649      -5.701   3.770  20.097
TER   
ATOM   6402  O00 WTR  1650      -3.095   1.756  19.056
ATOM   6403  H01 WTR  1650      -3.216   0.918  19.503
ATOM   6404  H02 WTR  1650      -2.288   1.646  18.554
TER   
ATOM   6405  O00 WTR  1651     -17.172  -0.854  17.178
ATOM   6406  H01 WTR  1651     -16.697  -1.582  16.778
ATOM   6407  H02 WTR  1651     -17.010  -0.949  18.117
TER   
ATOM   6408  O00 WTR  1652      -3.607  -2.152  14.450
ATOM   6409  H01 WTR  1652      -3.750  -1.272  14.100
ATOM   6410  H02 WTR  1652      -2.691  -2.343  14.249
TER   
ATOM   6411  O00 WTR  1653     -12.615  -0.774  21.917
ATOM   6412  H01 WTR  1653     -12.869  -0.808  20.995
ATOM   6413  H02 WTR  1653     -11.804  -1.280  21.962
TER   
ATOM   6414  O00 WTR  1654      -2.317   5.067  14.154
ATOM   6415  H01 WTR  1654      -1.969   5.932  13.938
ATOM   6416  H02 WTR  1654      -3.264   5.196  14.209
TER   
ATOM   6417  O00 WTR  1655       1.973   0.991  23.519
ATOM   6418  H01 WTR  1655       1.841   0.075  23.273
ATOM   6419  H02 WTR  1655       2.688   1.289  22.957
TER   
ATOM   6420  O00 WTR  1656     -15.443   8.537  15.499
ATOM   6421  H01 WTR  1656     -15.552   8.990  14.663
ATOM   6422  H02 WTR  1656     -15.302   7.621  15.259
TER   
ATOM   6423  O00 WTR  1657       2.233  -1.651  14.575
ATOM   6424  H01 WTR  1657       1.671  -1.014  14.135
ATOM   6425  H02 WTR  1657       2.258  -1.360  15.487
TER   
ATOM   6426  O00 WTR  1658      -6.284  -0.061  11.447
ATOM   6427  H01 WTR  1658      -6.716  -0.778  11.912
ATOM   6428  H02 WTR  1658      -6.805   0.057  10.653
TER   
ATOM   6429  O00 WTR  1659     -15.886  -1.554  19.883
ATOM   6430  H01 WTR  1659     -15.027  -1.271  19.569
ATOM   6431  H02 WTR  1659     -15.725  -1.865  20.774
TER   
ATOM   6432  O00 WTR  1660      -0.655  -1.457  16.447
ATOM   6433  H01 WTR  1660      -1.054  -2.236  16.835
ATOM   6434  H02 WTR  1660       0.238  -1.447  16.793
TER   
ATOM   6435  O00 WTR  1661      -8.184  -4.984  17.113
ATOM   6436  H01 WTR  1661      -8.055  -4.480  17.917
ATOM   6437  H02 WTR  1661      -8.426  -5.859  17.414
TER   
ATOM   6438  O00 WTR  1662       4.967  -3.425  19.253
ATOM   6439  H01 WTR  1662       4.907  -2.556  18.855
ATOM   6440  H02 WTR  1662       4.182  -3.494  19.796
TER   
ATOM   6441  O00 WTR  1663      -9.567   0.780  20.119
ATOM   6442  H01 WTR  1663      -9.974   0.548  19.284
ATOM   6443  H02 WTR  1663     -10.188   1.383  20.529
TER   
ATOM   6444  O00 WTR  1664      12.805  -0.290  20.658
ATOM   6445  H01 WTR  1664      12.400   0.497  21.022
ATOM   6446  H02 WTR  1664      12.566  -0.276  19.731
TER   
ATOM   6447  O00 WTR  1665      -9.175  -4.782  20.172
ATOM   6448  H01 WTR  1665      -8.920  -5.111  21.034
ATOM   6449  H02 WTR  1665     -10.093  -5.037  20.080
TER   
ATOM   6450  O00 WTR  1666      -7.004   0.521  19.134
ATOM   6451  H01 WTR  1666      -7.768   0.717  19.676
ATOM   6452  H02 WTR  1666      -6.456   1.303  19.202
TER   
ATOM   6453  O00 WTR  1667     -10.533   4.399  19.395
ATOM   6454  H01 WTR  1667     -11.175   4.814  18.818
ATOM   6455  H02 WTR  1667      -9.713   4.431  18.903
TER   
ATOM   6456  O00 WTR  1668       0.839  -4.289  18.860
ATOM   6457  H01 WTR  1668       0.046  -4.323  18.325
ATOM   6458  H02 WTR  1668       1.143  -5.196  18.895
TER   
ATOM   6459  O00 WTR  1669       5.340  -3.268  24.994
ATOM   6460  H01 WTR  1669       5.545  -2.360  25.216
ATOM   6461  H02 WTR  1669       6.191  -3.671  24.822
TER   
ATOM   6462  O00 WTR  1670     -11.648  -0.178  10.780
ATOM   6463  H01 WTR  1670     -11.476   0.723  11.053
ATOM   6464  H02 WTR  1670     -11.131  -0.290   9.982
TER   
ATOM   6465  O00 WTR  1671      -5.225  -5.850  14.070
ATOM   6466  H01 WTR  1671      -5.103  -5.307  13.291
ATOM   6467  H02 WTR  1671      -6.038  -6.327  13.906
TER   
ATOM   6468  O00 WTR  1672      -6.110  -9.160  17.125
ATOM   6469  H01 WTR  1672      -5.572  -9.783  17.613
ATOM   6470  H02 WTR  1672      -6.215  -9.558  16.261
TER   
ATOM   6471  O00 WTR  1673      -4.659   3.515  17.586
ATOM   6472  H01 WTR  1673      -3.872   4.038  17.428
ATOM   6473  H02 WTR  1673      -4.361   2.795  18.142
TER   
ATOM   6474  O00 WTR  1674     -11.431   2.409  21.483
ATOM   6475  H01 WTR  1674     -12.196   1.890  21.236
ATOM   6476  H02 WTR  1674     -11.538   3.234  21.009
TER   
ATOM   6477  O00 WTR  1675      -4.802  -3.548  12.279
ATOM   6478  H01 WTR  1675      -4.808  -3.114  13.132
ATOM   6479  H02 WTR  1675      -5.713  -3.517  11.987
TER   
ATOM   6480  O00 WTR  1676     -10.417  -3.176  18.383
ATOM   6481  H01 WTR  1676     -10.015  -3.544  19.171
ATOM   6482  H02 WTR  1676     -10.378  -3.884  17.741
TER   
ATOM   6483  O00 WTR  1677      -2.662  -3.505  20.782
ATOM   6484  H01 WTR  1677      -3.010  -2.716  20.366
ATOM   6485  H02 WTR  1677      -3.415  -3.893  21.228
TER   
ATOM   6486  O00 WTR  1678       1.047   2.519  20.577
ATOM   6487  H01 WTR  1678       0.388   2.899  19.997
ATOM   6488  H02 WTR  1678       0.627   2.496  21.437
TER   
ATOM   6489  O00 WTR  1679      -7.306 -11.067  20.005
ATOM   6490  H01 WTR  1679      -6.477 -11.037  19.528
ATOM   6491  H02 WTR  1679      -7.374 -10.209  20.424
TER   
ATOM   6492  O00 WTR  1680      -1.452 -10.857  24.024
ATOM   6493  H01 WTR  1680      -0.814 -11.421  23.586
ATOM   6494  H02 WTR  1680      -2.162 -10.761  23.390
TER   
ATOM   6495  O00 WTR  1681     -14.388  -4.642  17.157
ATOM   6496  H01 WTR  1681     -15.115  -4.132  16.799
ATOM   6497  H02 WTR  1681     -14.758  -5.511  17.313
TER   
ATOM   6498  O00 WTR  1682      -6.518   2.836  15.568
ATOM   6499  H01 WTR  1682      -6.581   1.884  15.488
ATOM   6500  H02 WTR  1682      -5.909   2.976  16.293
TER   
ATOM   6501  O00 WTR  1683      -6.763  -6.417  20.314
ATOM   6502  H01 WTR  1683      -6.093  -6.350  19.634
ATOM   6503  H02 WTR  1683      -6.593  -5.672  20.892
TER   
ATOM   6504  O00 WTR  1684     -12.663   5.247  17.841
ATOM   6505  H01 WTR  1684     -13.043   4.674  17.174
ATOM   6506  H02 WTR  1684     -13.323   5.278  18.534
TER   
ATOM   6507  O00 WTR  1685     -10.299   0.563  23.470
ATOM   6508  H01 WTR  1685     -11.224   0.517  23.226
ATOM   6509  H02 WTR  1685     -10.032   1.452  23.233
TER   
ATOM   6510  O00 WTR  1686      -4.265   4.859  20.474
ATOM   6511  H01 WTR  1686      -4.110   5.472  19.755
ATOM   6512  H02 WTR  1686      -3.504   4.279  20.464
TER   
ATOM   6513  O00 WTR  1687       8.928 -21.189  13.506
ATOM   6514  H01 WTR  1687       8.441 -21.231  12.683
ATOM   6515  H02 WTR  1687       9.836 -21.046  13.240
TER   
ATOM   6516  O00 WTR  1688      -0.051  -4.018  21.483
ATOM   6517  H01 WTR  1688       0.208  -4.042  20.562
ATOM   6518  H02 WTR  1688      -1.005  -3.946  21.463
TER   
ATOM   6519  O00 WTR  1689      -3.695  -4.561  15.845
ATOM   6520  H01 WTR  1689      -3.794  -3.702  15.437
ATOM   6521  H02 WTR  1689      -4.174  -5.157  15.270
TER   
ATOM   6522  O00 WTR  1690      -4.906 -20.799  18.014
ATOM   6523  H01 WTR  1690      -4.417 -21.356  18.620
ATOM   6524  H02 WTR  1690      -4.487 -20.943  17.166
TER   
ATOM   6525  O00 WTR  1691      -8.041   8.372  20.276
ATOM   6526  H01 WTR  1691      -8.390   7.774  20.937
ATOM   6527  H02 WTR  1691      -8.271   9.244  20.597
TER   
ATOM   6528  O00 WTR  1692      -3.569   7.688  10.145
ATOM   6529  H01 WTR  1692      -3.555   8.618   9.922
ATOM   6530  H02 WTR  1692      -3.190   7.646  11.024
TER   
ATOM   6531  O00 WTR  1693      -6.103   8.803  13.705
ATOM   6532  H01 WTR  1693      -6.329   9.733  13.668
ATOM   6533  H02 WTR  1693      -6.838   8.396  14.163
TER   
ATOM   6534  O00 WTR  1694      -1.076   7.389  17.220
ATOM   6535  H01 WTR  1694      -1.852   7.924  17.390
ATOM   6536  H02 WTR  1694      -0.629   7.836  16.502
TER   
ATOM   6537  O00 WTR  1695       6.507 -15.904  20.435
ATOM   6538  H01 WTR  1695       6.297 -15.020  20.738
ATOM   6539  H02 WTR  1695       5.912 -16.472  20.925
TER   
ATOM   6540  O00 WTR  1696      -3.625  -6.130  22.687
ATOM   6541  H01 WTR  1696      -3.410  -7.020  22.964
ATOM   6542  H02 WTR  1696      -3.630  -6.170  21.731
TER   
ATOM   6543  O00 WTR  1697       4.495  -6.488  16.558
ATOM   6544  H01 WTR  1697       4.898  -7.071  15.914
ATOM   6545  H02 WTR  1697       3.880  -7.044  17.034
TER   
ATOM   6546  O00 WTR  1698       4.925   1.480  18.319
ATOM   6547  H01 WTR  1698       5.366   1.985  19.003
ATOM   6548  H02 WTR  1698       3.993   1.569  18.518
TER   
ATOM   6549  O00 WTR  1699      12.811  -6.608  15.151
ATOM   6550  H01 WTR  1699      12.988  -5.883  15.750
ATOM   6551  H02 WTR  1699      12.852  -7.390  15.702
TER   
ATOM   6552  O00 WTR  1700       7.236  -2.886  20.845
ATOM   6553  H01 WTR  1700       8.106  -2.995  20.461
ATOM   6554  H02 WTR  1700       6.641  -3.288  20.212
TER   
ATOM   6555  O00 WTR  1701      -8.595  -7.676  18.004
ATOM   6556  H01 WTR  1701      -8.253  -7.191  18.755
ATOM   6557  H02 WTR  1701      -7.863  -8.223  17.718
TER   
ATOM   6558  O00 WTR  1702      14.110  -4.847  16.774
ATOM   6559  H01 WTR  1702      14.858  -5.183  16.280
ATOM   6560  H02 WTR  1702      14.191  -5.251  17.638
TER   
ATOM   6561  O00 WTR  1703       2.679   0.575  19.448
ATOM   6562  H01 WTR  1703       2.022   1.099  19.906
ATOM   6563  H02 WTR  1703       3.433   0.567  20.038
TER   
ATOM   6564  O00 WTR  1704       9.892  -2.861  19.438
ATOM   6565  H01 WTR  1704      10.779  -2.932  19.789
ATOM   6566  H02 WTR  1704       9.869  -3.487  18.714
TER   
ATOM   6567  O00 WTR  1705      -2.278  11.767  15.866
ATOM   6568  H01 WTR  1705      -1.896  11.425  15.058
ATOM   6569  H02 WTR  1705      -3.048  12.258  15.578
TER   
ATOM   6570  O00 WTR  1706       9.624  -2.165  15.493
ATOM   6571  H01 WTR  1706       9.429  -1.852  14.610
ATOM   6572  H02 WTR  1706       8.804  -2.556  15.795
TER   
ATOM   6573  O00 WTR  1707       0.232   3.426  17.821
ATOM   6574  H01 WTR  1707       1.077   3.814  17.595
ATOM   6575  H02 WTR  1707       0.205   2.605  17.330
TER   
ATOM   6576  O00 WTR  1708       4.346   1.408  21.730
ATOM   6577  H01 WTR  1708       4.757   2.199  21.382
ATOM   6578  H02 WTR  1708       5.010   1.024  22.302
TER   
ATOM   6579  O00 WTR  1709       2.677  -3.732  17.205
ATOM   6580  H01 WTR  1709       2.141  -3.929  17.973
ATOM   6581  H02 WTR  1709       3.545  -4.070  17.425
TER   
ATOM   6582  O00 WTR  1710       6.048   3.131  20.209
ATOM   6583  H01 WTR  1710       6.783   2.912  20.781
ATOM   6584  H02 WTR  1710       6.304   3.955  19.794
TER   
ATOM   6585  O00 WTR  1711      11.181  -4.225  17.133
ATOM   6586  H01 WTR  1711      11.850  -3.587  17.382
ATOM   6587  H02 WTR  1711      10.753  -3.838  16.369
TER   
ATOM   6588  O00 WTR  1712       9.225   7.090  14.707
ATOM   6589  H01 WTR  1712       9.602   7.832  14.233
ATOM   6590  H02 WTR  1712       9.177   7.386  15.616
TER   
ATOM   6591  O00 WTR  1713       1.667  -4.409  14.585
ATOM   6592  H01 WTR  1713       1.365  -3.528  14.362
ATOM   6593  H02 WTR  1713       1.842  -4.371  15.526
TER   
ATOM   6594  O00 WTR  1714      10.949  -7.873  20.528
ATOM   6595  H01 WTR  1714      10.568  -7.164  20.010
ATOM   6596  H02 WTR  1714      10.941  -7.545  21.427
TER   
ATOM   6597  O00 WTR  1715       5.073  -1.305  22.044
ATOM   6598  H01 WTR  1715       4.317  -1.542  21.506
ATOM   6599  H02 WTR  1715       5.707  -2.005  21.889
TER   
ATOM   6600  O00 WTR  1716       2.832  -9.051  17.338
ATOM   6601  H01 WTR  1716       3.772  -9.232  17.361
ATOM   6602  H02 WTR  1716       2.699  -8.386  18.014
TER   
ATOM   6603  O00 WTR  1717       7.315  -4.160  12.104
ATOM   6604  H01 WTR  1717       7.222  -4.698  12.890
ATOM   6605  H02 WTR  1717       6.465  -4.223  11.668
TER   
ATOM   6606  O00 WTR  1718       3.322  -7.292  12.691
ATOM   6607  H01 WTR  1718       2.499  -7.102  12.241
ATOM   6608  H02 WTR  1718       3.474  -6.529  13.248
TER   
ATOM   6609  O00 WTR  1719       7.947  -5.639  18.246
ATOM   6610  H01 WTR  1719       8.765  -5.954  17.861
ATOM   6611  H02 WTR  1719       7.696  -4.894  17.700
TER   
ATOM   6612  O00 WTR  1720      15.527   2.532  12.506
ATOM   6613  H01 WTR  1720      15.870   1.666  12.284
ATOM   6614  H02 WTR  1720      15.014   2.390  13.302
TER   
ATOM   6615  O00 WTR  1721       1.134   1.763  15.193
ATOM   6616  H01 WTR  1721       2.077   1.824  15.342
ATOM   6617  H02 WTR  1721       1.024   0.970  14.669
TER   
ATOM   6618  O00 WTR  1722       7.852  -5.923  22.759
ATOM   6619  H01 WTR  1722       6.905  -6.049  22.698
ATOM   6620  H02 WTR  1722       8.157  -5.954  21.852
TER   
ATOM   6621  O00 WTR  1723       2.605  -3.035  24.358
ATOM   6622  H01 WTR  1723       2.532  -3.988  24.405
ATOM   6623  H02 WTR  1723       3.355  -2.824  24.913
TER   
ATOM   6624  O00 WTR  1724       4.071  -0.303  24.958
ATOM   6625  H01 WTR  1724       3.264   0.183  24.788
ATOM   6626  H02 WTR  1724       4.389  -0.549  24.090
TER   
ATOM   6627  O00 WTR  1725      -4.140  -0.130  16.828
ATOM   6628  H01 WTR  1725      -4.067  -0.681  16.048
ATOM   6629  H02 WTR  1725      -3.440   0.516  16.731
TER   
ATOM   6630  O00 WTR  1726       5.806  -1.179  17.951
ATOM   6631  H01 WTR  1726       6.579  -1.128  18.514
ATOM   6632  H02 WTR  1726       5.458  -0.287  17.942
TER   
ATOM   6633  O00 WTR  1727       2.038 -10.983  20.389
ATOM   6634  H01 WTR  1727       1.619 -11.076  21.245
ATOM   6635  H02 WTR  1727       1.363 -11.243  19.762
TER   
ATOM   6636  O00 WTR  1728      14.789   4.682  10.464
ATOM   6637  H01 WTR  1728      14.108   5.166  10.931
ATOM   6638  H02 WTR  1728      15.048   3.987  11.070
TER   
ATOM   6639  O00 WTR  1729      -6.318  -5.021  22.878
ATOM   6640  H01 WTR  1729      -6.868  -5.480  23.512
ATOM   6641  H02 WTR  1729      -5.434  -5.077  23.242
TER   
ATOM   6642  O00 WTR  1730       7.257  -8.200  17.539
ATOM   6643  H01 WTR  1730       7.228  -7.275  17.784
ATOM   6644  H02 WTR  1730       7.998  -8.555  18.029
TER   
ATOM   6645  O00 WTR  1731       7.441  -3.718  16.542
ATOM   6646  H01 WTR  1731       6.611  -3.247  16.461
ATOM   6647  H02 WTR  1731       7.438  -4.337  15.812
TER   
ATOM   6648  O00 WTR  1732      -3.323   9.205  16.324
ATOM   6649  H01 WTR  1732      -2.929  10.076  16.271
ATOM   6650  H02 WTR  1732      -3.587   9.007  15.426
TER   
ATOM   6651  O00 WTR  1733       3.113   5.241  20.625
ATOM   6652  H01 WTR  1733       2.966   5.636  21.484
ATOM   6653  H02 WTR  1733       2.832   4.332  20.727
TER   
ATOM   6654  O00 WTR  1734       8.311   4.056  17.903
ATOM   6655  H01 WTR  1734       8.802   3.401  18.398
ATOM   6656  H02 WTR  1734       7.968   4.653  18.568
TER   
ATOM   6657  O00 WTR  1735       2.025  -1.058  17.288
ATOM   6658  H01 WTR  1735       2.526  -1.857  17.455
ATOM   6659  H02 WTR  1735       2.264  -0.471  18.005
TER   
ATOM   6660  O00 WTR  1736      -7.901  -6.448  25.156
ATOM   6661  H01 WTR  1736      -7.998  -7.398  25.092
ATOM   6662  H02 WTR  1736      -7.297  -6.317  25.887
TER   
ATOM   6663  O00 WTR  1737       7.366   5.188  15.373
ATOM   6664  H01 WTR  1737       8.098   5.702  15.032
ATOM   6665  H02 WTR  1737       7.710   4.777  16.165
TER   
ATOM   6666  O00 WTR  1738      11.073 -15.070  15.420
ATOM   6667  H01 WTR  1738      10.462 -14.885  16.134
ATOM   6668  H02 WTR  1738      10.876 -15.971  15.164
TER   
ATOM   6669  O00 WTR  1739       6.312   5.858  19.300
ATOM   6670  H01 WTR  1739       5.465   5.789  19.741
ATOM   6671  H02 WTR  1739       6.116   6.296  18.472
TER   
ATOM   6672  O00 WTR  1740       8.370  -0.503  19.150
ATOM   6673  H01 WTR  1740       8.763  -1.278  19.552
ATOM   6674  H02 WTR  1740       8.341   0.144  19.855
TER   
ATOM   6675  O00 WTR  1741       0.608   8.989  15.631
ATOM   6676  H01 WTR  1741       1.521   9.182  15.841
ATOM   6677  H02 WTR  1741       0.300   9.765  15.161
TER   
ATOM   6678  O00 WTR  1742      10.404   2.631  19.237
ATOM   6679  H01 WTR  1742      10.760   1.842  18.828
ATOM   6680  H02 WTR  1742      11.006   3.328  18.977
TER   
ATOM   6681  O00 WTR  1743      10.604  -6.329  23.298
ATOM   6682  H01 WTR  1743      10.382  -6.668  24.165
ATOM   6683  H02 WTR  1743       9.768  -6.045  22.930
TER   
ATOM   6684  O00 WTR  1744      16.983  -2.445  14.718
ATOM   6685  H01 WTR  1744      17.078  -3.213  15.281
ATOM   6686  H02 WTR  1744      17.854  -2.311  14.346
TER   
ATOM   6687  O00 WTR  1745      14.777  -6.673  18.675
ATOM   6688  H01 WTR  1745      14.757  -6.500  19.616
ATOM   6689  H02 WTR  1745      14.083  -7.317  18.534
TER   
ATOM   6690  O00 WTR  1746      14.677  -0.621  14.966
ATOM   6691  H01 WTR  1746      14.725  -1.275  14.269
ATOM   6692  H02 WTR  1746      15.451  -0.787  15.505
TER   
ATOM   6693  O00 WTR  1747       6.305   3.246  12.081
ATOM   6694  H01 WTR  1747       6.821   3.262  12.887
ATOM   6695  H02 WTR  1747       6.535   4.059  11.633
TER   
ATOM   6696  O00 WTR  1748      14.376  -2.979  13.315
ATOM   6697  H01 WTR  1748      13.858  -3.782  13.262
ATOM   6698  H02 WTR  1748      15.150  -3.226  13.823
TER   
ATOM   6699  O00 WTR  1749      13.042 -11.825  19.833
ATOM   6700  H01 WTR  1749      12.971 -10.978  19.392
ATOM   6701  H02 WTR  1749      13.148 -12.457  19.122
TER   
ATOM   6702  O00 WTR  1750      14.483 -18.252  17.719
ATOM   6703  H01 WTR  1750      14.967 -18.940  17.263
ATOM   6704  H02 WTR  1750      14.807 -17.437  17.337
TER   
ATOM   6705  O00 WTR  1751      25.274  -6.057   7.775
ATOM   6706  H01 WTR  1751      24.867  -5.197   7.673
ATOM   6707  H02 WTR  1751      25.183  -6.257   8.707
TER   
ATOM   6708  O00 WTR  1752       2.292 -16.823  22.391
ATOM   6709  H01 WTR  1752       1.814 -16.004  22.263
ATOM   6710  H02 WTR  1752       2.376 -16.905  23.341
TER   
ATOM   6711  O00 WTR  1753       9.210  -7.712  26.126
ATOM   6712  H01 WTR  1753       8.336  -8.075  25.979
ATOM   6713  H02 WTR  1753       9.586  -8.262  26.813
TER   
ATOM   6714  O00 WTR  1754      11.714 -18.092  18.695
ATOM   6715  H01 WTR  1754      12.346 -18.412  18.052
ATOM   6716  H02 WTR  1754      11.961 -18.526  19.512
TER   
ATOM   6717  O00 WTR  1755       9.089 -12.303  23.313
ATOM   6718  H01 WTR  1755       9.501 -12.175  22.458
ATOM   6719  H02 WTR  1755       9.611 -12.989  23.730
TER   
ATOM   6720  O00 WTR  1756      11.430  -4.092  21.590
ATOM   6721  H01 WTR  1756      12.187  -3.505  21.599
ATOM   6722  H02 WTR  1756      11.412  -4.473  22.468
TER   
ATOM   6723  O00 WTR  1757      18.314  -6.899   7.128
ATOM   6724  H01 WTR  1757      17.536  -6.766   7.669
ATOM   6725  H02 WTR  1757      18.924  -7.371   7.695
TER   
ATOM   6726  O00 WTR  1758      16.968 -12.123  14.492
ATOM   6727  H01 WTR  1758      17.216 -11.232  14.740
ATOM   6728  H02 WTR  1758      17.791 -12.611  14.497
TER   
ATOM   6729  O00 WTR  1759      17.612 -13.389  11.405
ATOM   6730  H01 WTR  1759      17.354 -12.880  10.636
ATOM   6731  H02 WTR  1759      18.458 -13.022  11.662
TER   
ATOM   6732  O00 WTR  1760       8.460  -9.257  22.274
ATOM   6733  H01 WTR  1760       8.611  -9.945  22.922
ATOM   6734  H02 WTR  1760       8.387  -8.453  22.789
TER   
ATOM   6735  O00 WTR  1761      19.762  -2.193  13.535
ATOM   6736  H01 WTR  1761      19.984  -1.357  13.126
ATOM   6737  H02 WTR  1761      20.270  -2.206  14.346
TER   
ATOM   6738  O00 WTR  1762       8.107  -1.409  22.940
ATOM   6739  H01 WTR  1762       8.330  -2.114  23.548
ATOM   6740  H02 WTR  1762       7.672  -1.850  22.210
TER   
ATOM   6741  O00 WTR  1763      11.268   0.126  18.412
ATOM   6742  H01 WTR  1763      10.343  -0.095  18.522
ATOM   6743  H02 WTR  1763      11.452  -0.063  17.492
TER   
ATOM   6744  O00 WTR  1764      11.916  -0.633  15.853
ATOM   6745  H01 WTR  1764      11.511  -1.346  15.360
ATOM   6746  H02 WTR  1764      12.780  -0.525  15.454
TER   
ATOM   6747  O00 WTR  1765      13.480  -1.658  10.805
ATOM   6748  H01 WTR  1765      14.030  -0.898  10.614
ATOM   6749  H02 WTR  1765      14.007  -2.193  11.398
TER   
ATOM   6750  O00 WTR  1766      11.331   2.025  16.068
ATOM   6751  H01 WTR  1766      10.428   2.343  16.061
ATOM   6752  H02 WTR  1766      11.253   1.079  15.951
TER   
ATOM   6753  O00 WTR  1767      16.096  -6.179   8.523
ATOM   6754  H01 WTR  1767      15.767  -5.294   8.362
ATOM   6755  H02 WTR  1767      15.352  -6.750   8.332
TER   
ATOM   6756  O00 WTR  1768      21.450  -4.021   9.513
ATOM   6757  H01 WTR  1768      21.510  -4.955   9.312
ATOM   6758  H02 WTR  1768      20.792  -3.966  10.206
TER   
ATOM   6759  O00 WTR  1769      18.253   3.490  12.547
ATOM   6760  H01 WTR  1769      17.306   3.354  12.593
ATOM   6761  H02 WTR  1769      18.601   3.013  13.300
TER   
ATOM   6762  O00 WTR  1770      16.610  -5.780  12.557
ATOM   6763  H01 WTR  1770      17.445  -5.403  12.280
ATOM   6764  H02 WTR  1770      15.949  -5.260  12.099
TER   
ATOM   6765  O00 WTR  1771       9.218  -5.698  20.512
ATOM   6766  H01 WTR  1771       8.705  -5.709  19.703
ATOM   6767  H02 WTR  1771       9.569  -4.809  20.561
TER   
ATOM   6768  O00 WTR  1772      19.722   2.349  14.556
ATOM   6769  H01 WTR  1772      20.573   2.466  14.978
ATOM   6770  H02 WTR  1772      19.740   1.452  14.224
TER   
ATOM   6771  O00 WTR  1773      13.515   1.703  14.209
ATOM   6772  H01 WTR  1773      12.997   2.072  14.924
ATOM   6773  H02 WTR  1773      13.857   0.880  14.559
TER   
ATOM   6774  O00 WTR  1774      10.328   0.190  22.277
ATOM   6775  H01 WTR  1774      11.020  -0.450  22.444
ATOM   6776  H02 WTR  1774       9.517  -0.318  22.314
TER   
ATOM   6777  O00 WTR  1775       6.571 -25.651  15.371
ATOM   6778  H01 WTR  1775       6.768 -25.069  16.105
ATOM   6779  H02 WTR  1775       5.678 -25.954  15.539
TER   
ATOM   6780  O00 WTR  1776      13.513  -5.439  12.715
ATOM   6781  H01 WTR  1776      13.741  -6.170  12.141
ATOM   6782  H02 WTR  1776      13.264  -5.853  13.542
TER   
ATOM   6783  O00 WTR  1777     -10.963   5.569  12.446
ATOM   6784  H01 WTR  1777     -11.305   6.114  11.737
ATOM   6785  H02 WTR  1777     -11.610   5.654  13.147
TER   
ATOM   6786  O00 WTR  1778     -16.498   3.296  16.164
ATOM   6787  H01 WTR  1778     -16.473   3.989  16.823
ATOM   6788  H02 WTR  1778     -16.783   3.735  15.363
TER   
ATOM   6789  O00 WTR  1779     -10.822   2.957  11.874
ATOM   6790  H01 WTR  1779     -11.395   2.546  12.522
ATOM   6791  H02 WTR  1779     -11.023   3.890  11.933
TER   
ATOM   6792  O00 WTR  1780       4.481  10.307  15.427
ATOM   6793  H01 WTR  1780       3.953   9.692  15.935
ATOM   6794  H02 WTR  1780       5.163  10.596  16.034
TER   
ATOM   6795  O00 WTR  1781       3.225   8.092  16.706
ATOM   6796  H01 WTR  1781       2.936   7.975  17.611
ATOM   6797  H02 WTR  1781       4.156   7.872  16.722
TER   
ATOM   6798  O00 WTR  1782       9.882  11.148  12.097
ATOM   6799  H01 WTR  1782      10.076  10.899  11.194
ATOM   6800  H02 WTR  1782       8.927  11.149  12.147
TER   
ATOM   6801  O00 WTR  1783       9.095   7.612  17.501
ATOM   6802  H01 WTR  1783       8.376   8.238  17.591
ATOM   6803  H02 WTR  1783       8.830   6.863  18.035
TER   
ATOM   6804  O00 WTR  1784       4.686  11.915  13.392
ATOM   6805  H01 WTR  1784       4.814  11.452  14.220
ATOM   6806  H02 WTR  1784       3.971  12.527  13.568
TER   
ATOM   6807  O00 WTR  1785      -0.306  11.198  14.099
ATOM   6808  H01 WTR  1785      -0.241  11.902  14.744
ATOM   6809  H02 WTR  1785       0.214  11.504  13.356
TER   
ATOM   6810  O00 WTR  1786      -1.697   7.168   7.976
ATOM   6811  H01 WTR  1786      -2.338   7.308   8.673
ATOM   6812  H02 WTR  1786      -1.947   7.788   7.291
TER   
ATOM   6813  O00 WTR  1787      -5.168   6.629  15.461
ATOM   6814  H01 WTR  1787      -4.952   6.830  16.371
ATOM   6815  H02 WTR  1787      -5.949   6.078  15.515
TER   
ATOM   6816  O00 WTR  1788     -11.285   8.587  12.957
ATOM   6817  H01 WTR  1788     -10.761   9.217  13.452
ATOM   6818  H02 WTR  1788     -11.316   8.945  12.070
TER   
ATOM   6819  O00 WTR  1789      -4.766   7.631  17.951
ATOM   6820  H01 WTR  1789      -5.474   8.273  17.994
ATOM   6821  H02 WTR  1789      -4.034   8.106  17.558
TER   
ATOM   6822  O00 WTR  1790      -8.637  10.539  13.315
ATOM   6823  H01 WTR  1790      -8.446   9.823  12.710
ATOM   6824  H02 WTR  1790      -7.843  11.074  13.312
TER   
ATOM   6825  O00 WTR  1791      -1.108  14.069  12.815
ATOM   6826  H01 WTR  1791      -1.746  13.400  12.565
ATOM   6827  H02 WTR  1791      -1.553  14.899  12.647
TER   
ATOM   6828  O00 WTR  1792      -6.652  -2.749  21.359
ATOM   6829  H01 WTR  1792      -6.662  -3.547  21.888
ATOM   6830  H02 WTR  1792      -7.510  -2.352  21.508
TER   
ATOM   6831  O00 WTR  1793      -0.136  13.629  15.273
ATOM   6832  H01 WTR  1793      -0.499  13.845  14.414
ATOM   6833  H02 WTR  1793      -0.898  13.394  15.803
TER   
ATOM   6834  O00 WTR  1794      -3.499  15.696  13.510
ATOM   6835  H01 WTR  1794      -3.869  15.012  14.069
ATOM   6836  H02 WTR  1794      -4.004  15.642  12.699
TER   
ATOM   6837  O00 WTR  1795      -2.073   4.890  17.836
ATOM   6838  H01 WTR  1795      -1.414   4.269  17.526
ATOM   6839  H02 WTR  1795      -1.637   5.741  17.801
TER   
ATOM   6840  O00 WTR  1796      -3.143   9.120  13.065
ATOM   6841  H01 WTR  1796      -3.038   9.923  12.556
ATOM   6842  H02 WTR  1796      -4.090   8.989  13.115
TER   
ATOM   6843  O00 WTR  1797       5.089  -6.611  -8.503
ATOM   6844  H01 WTR  1797       4.867  -7.083  -9.306
ATOM   6845  H02 WTR  1797       4.981  -5.687  -8.731
TER   
ATOM   6846  O00 WTR  1798      -2.209  -7.725  -1.264
ATOM   6847  H01 WTR  1798      -1.845  -7.737  -0.379
ATOM   6848  H02 WTR  1798      -2.334  -8.648  -1.485
TER   
ATOM   6849  O00 WTR  1799      -2.599 -13.572   0.946
ATOM   6850  H01 WTR  1799      -2.198 -13.956   0.166
ATOM   6851  H02 WTR  1799      -2.541 -12.627   0.805
TER   
ATOM   6852  O00 WTR  1800       1.152 -11.224   8.740
ATOM   6853  H01 WTR  1800       0.207 -11.202   8.588
ATOM   6854  H02 WTR  1800       1.487 -11.830   8.079
TER   
ATOM   6855  O00 WTR  1801      -4.252 -11.041   4.335
ATOM   6856  H01 WTR  1801      -4.862 -10.690   4.983
ATOM   6857  H02 WTR  1801      -4.377 -10.489   3.563
TER   
ATOM   6858  O00 WTR  1802       5.510  -9.106   6.163
ATOM   6859  H01 WTR  1802       4.961  -9.788   6.550
ATOM   6860  H02 WTR  1802       5.452  -9.258   5.220
TER   
ATOM   6861  O00 WTR  1803       4.397 -15.188   7.225
ATOM   6862  H01 WTR  1803       4.514 -14.243   7.129
ATOM   6863  H02 WTR  1803       5.115 -15.572   6.722
TER   
ATOM   6864  O00 WTR  1804       0.076 -12.137  -1.041
ATOM   6865  H01 WTR  1804      -0.479 -12.916  -1.084
ATOM   6866  H02 WTR  1804       0.174 -11.964  -0.105
TER   
ATOM   6867  O00 WTR  1805      -0.825  -0.960  -9.402
ATOM   6868  H01 WTR  1805      -1.276  -0.117  -9.445
ATOM   6869  H02 WTR  1805       0.089  -0.753  -9.595
TER   
ATOM   6870  O00 WTR  1806      -2.101 -10.507   1.286
ATOM   6871  H01 WTR  1806      -2.945 -10.149   1.561
ATOM   6872  H02 WTR  1806      -1.531 -10.390   2.046
TER   
ATOM   6873  O00 WTR  1807      -1.612 -13.345   3.718
ATOM   6874  H01 WTR  1807      -1.440 -12.495   4.123
ATOM   6875  H02 WTR  1807      -1.694 -13.154   2.784
TER   
ATOM   6876  O00 WTR  1808      -8.707  -7.562   3.367
ATOM   6877  H01 WTR  1808      -9.492  -7.804   2.877
ATOM   6878  H02 WTR  1808      -7.982  -7.910   2.848
TER   
ATOM   6879  O00 WTR  1809      -0.952  -7.925  -3.902
ATOM   6880  H01 WTR  1809      -0.527  -8.780  -3.825
ATOM   6881  H02 WTR  1809      -1.150  -7.673  -3.000
TER   
ATOM   6882  O00 WTR  1810       0.965 -11.824   1.438
ATOM   6883  H01 WTR  1810       0.500 -11.525   2.220
ATOM   6884  H02 WTR  1810       1.440 -12.603   1.725
TER   
ATOM   6885  O00 WTR  1811      -5.760  -4.884  -8.336
ATOM   6886  H01 WTR  1811      -6.208  -4.746  -9.171
ATOM   6887  H02 WTR  1811      -5.239  -5.676  -8.472
TER   
ATOM   6888  O00 WTR  1812      -8.529 -13.354   4.665
ATOM   6889  H01 WTR  1812      -7.636 -13.246   4.338
ATOM   6890  H02 WTR  1812      -9.086 -13.169   3.909
TER   
END
