# Supplementary material for: Computationally-guided optimization of small-molecule inhibitors of the Aurora A kinase–TPX2 protein–protein interaction
Source: Chem Commun (Camb). 2017 Aug 2;53(67):9372–5. doi: 10.1039/c7cc05379g (PMC5591577; doi:10.1039/c7cc05379g)
Supplement: Supplementary file 2 [file CC-053-C7CC05379G-s002.zip › aur_data/008to001/l10.pdb]

REMARK     ur                            E=     -21238.969
REMARK    ESX   =      -3443.141    EXX    =       -104.939
REMARK    RADGYR=         13.835
REMARK          Created by MCPRO 2.30     
ATOM      1  H1  ACE     1      11.258   0.581 -13.735
ATOM      2  CH3 ACE     1      10.807   0.391 -12.761
ATOM      3  C   ACE     1      11.823   0.654 -11.612
ATOM      4  H2  ACE     1      10.479  -0.648 -12.726
ATOM      5  H3  ACE     1       9.945   1.048 -12.642
ATOM      6  O   ACE     1      12.975   1.002 -11.889
ATOM      7  N   TRP     2      11.418   0.464 -10.347
ATOM      8  CA  TRP     2      12.206   0.949  -9.202
ATOM      9  C   TRP     2      12.596  -0.092  -8.235
ATOM     10  HN  TRP     2      10.552  -0.023 -10.165
ATOM     11  CB  TRP     2      11.423   2.008  -8.424
ATOM     12  CG  TRP     2      11.201   3.328  -9.096
ATOM     13  CD1 TRP     2      10.014   3.809  -9.639
ATOM     14  NE1 TRP     2      10.205   5.051 -10.201
ATOM     15  HD1 TRP     2       9.105   3.211  -9.579
ATOM     16  CE2 TRP     2      11.502   5.444 -10.082
ATOM     17  HNE TRP     2       9.491   5.609 -10.646
ATOM     18  CZ2 TRP     2      12.155   6.601 -10.510
ATOM     19  CH2 TRP     2      13.530   6.702 -10.235
ATOM     20  HZ2 TRP     2      11.599   7.379 -11.033
ATOM     21  CZ3 TRP     2      14.224   5.680  -9.568
ATOM     22  HH2 TRP     2      14.084   7.589 -10.542
ATOM     23  CE3 TRP     2      13.572   4.512  -9.129
ATOM     24  HZ3 TRP     2      15.293   5.781  -9.380
ATOM     25  CD2 TRP     2      12.209   4.371  -9.377
ATOM     26  HE3 TRP     2      14.134   3.739  -8.604
ATOM     27  HA  TRP     2      13.129   1.405  -9.562
ATOM     28  HB1 TRP     2      10.450   1.562  -8.221
ATOM     29  HB2 TRP     2      11.951   2.347  -7.532
ATOM     30  O   TRP     2      11.862  -1.037  -8.036
ATOM     31  N   ALA     3      13.738   0.100  -7.582
ATOM     32  CA  ALA     3      14.071  -0.685  -6.382
ATOM     33  C   ALA     3      14.557   0.187  -5.199
ATOM     34  HN  ALA     3      14.393   0.796  -7.910
ATOM     35  CB  ALA     3      15.099  -1.743  -6.725
ATOM     36  HA  ALA     3      13.189  -1.231  -6.048
ATOM     37  HB1 ALA     3      15.340  -2.319  -5.831
ATOM     38  HB2 ALA     3      14.696  -2.408  -7.488
ATOM     39  HB3 ALA     3      16.003  -1.264  -7.102
ATOM     40  O   ALA     3      15.049   1.297  -5.409
ATOM     41  N   LEU     4      14.438  -0.314  -3.970
ATOM     42  CA  LEU     4      14.998   0.389  -2.805
ATOM     43  C   LEU     4      16.446   0.848  -2.987
ATOM     44  HN  LEU     4      13.957  -1.190  -3.829
ATOM     45  CB  LEU     4      14.857  -0.434  -1.527
ATOM     46  CG  LEU     4      15.308   0.177  -0.201
ATOM     47  CD1 LEU     4      14.786   1.593   0.000
ATOM     48  CD2 LEU     4      14.839  -0.694   0.961
ATOM     49  HA  LEU     4      14.404   1.279  -2.597
ATOM     50  HB1 LEU     4      13.808  -0.685  -1.370
ATOM     51  HB2 LEU     4      15.440  -1.350  -1.618
ATOM     52  HG  LEU     4      16.397   0.215  -0.169
ATOM     53  HD1 LEU     4      15.137   1.978   0.958
ATOM     54  HD2 LEU     4      15.151   2.233  -0.803
ATOM     55  HD3 LEU     4      13.696   1.584  -0.010
ATOM     56  HD4 LEU     4      15.165  -0.251   1.903
ATOM     57  HD5 LEU     4      13.751  -0.761   0.949
ATOM     58  HD6 LEU     4      15.266  -1.692   0.863
ATOM     59  O   LEU     4      16.767   1.987  -2.673
ATOM     60  N   GLU     5      17.321   0.013  -3.525
ATOM     61  CA  GLU     5      18.689   0.472  -3.717
ATOM     62  C   GLU     5      18.798   1.693  -4.660
ATOM     63  HN  GLU     5      17.030  -0.917  -3.790
ATOM     64  CB  GLU     5      19.640  -0.669  -4.136
ATOM     65  CG  GLU     5      20.034  -0.700  -5.617
ATOM     66  CD  GLU     5      19.363  -1.814  -6.413
ATOM     67  OE1 GLU     5      18.765  -2.716  -5.791
ATOM     68  OE2 GLU     5      19.449  -1.803  -7.664
ATOM     69  HA  GLU     5      19.114   0.761  -2.756
ATOM     70  HB1 GLU     5      20.572  -0.591  -3.575
ATOM     71  HB2 GLU     5      19.170  -1.630  -3.926
ATOM     72  HG1 GLU     5      19.757   0.244  -6.087
ATOM     73  HG2 GLU     5      21.111  -0.846  -5.704
ATOM     74  O   GLU     5      19.885   2.265  -4.786
ATOM     75  N   ASP     6      17.695   2.103  -5.300
ATOM     76  CA  ASP     6      17.734   3.272  -6.207
ATOM     77  C   ASP     6      17.754   4.632  -5.473
ATOM     78  HN  ASP     6      16.824   1.611  -5.164
ATOM     79  CB  ASP     6      16.556   3.267  -7.188
ATOM     80  CG  ASP     6      16.633   2.156  -8.213
ATOM     81  OD1 ASP     6      17.751   1.810  -8.647
ATOM     82  OD2 ASP     6      15.555   1.643  -8.606
ATOM     83  HA  ASP     6      18.632   3.225  -6.823
ATOM     84  HB1 ASP     6      15.624   3.140  -6.637
ATOM     85  HB2 ASP     6      16.531   4.212  -7.731
ATOM     86  O   ASP     6      17.911   5.688  -6.112
ATOM     87  N   PHE     7      17.600   4.591  -4.145
ATOM     88  CA  PHE     7      17.440   5.788  -3.331
ATOM     89  C   PHE     7      18.351   5.801  -2.118
ATOM     90  HN  PHE     7      17.592   3.701  -3.668
ATOM     91  CB  PHE     7      16.005   5.886  -2.795
ATOM     92  CG  PHE     7      14.963   5.782  -3.848
ATOM     93  CD1 PHE     7      14.545   6.908  -4.534
ATOM     94  CE1 PHE     7      13.582   6.812  -5.527
ATOM     95  HD1 PHE     7      14.973   7.882  -4.295
ATOM     96  CZ  PHE     7      13.025   5.581  -5.840
ATOM     97  HE1 PHE     7      13.261   7.705  -6.063
ATOM     98  CE2 PHE     7      13.427   4.439  -5.154
ATOM     99  HZ  PHE     7      12.272   5.507  -6.624
ATOM    100  CD2 PHE     7      14.391   4.542  -4.162
ATOM    101  HE2 PHE     7      12.985   3.473  -5.397
ATOM    102  HD2 PHE     7      14.711   3.653  -3.618
ATOM    103  HA  PHE     7      17.672   6.669  -3.930
ATOM    104  HB1 PHE     7      15.827   5.080  -2.083
ATOM    105  HB2 PHE     7      15.867   6.846  -2.298
ATOM    106  O   PHE     7      18.674   4.744  -1.575
ATOM    107  N   GLU     8      18.717   7.006  -1.680
ATOM    108  CA  GLU     8      19.260   7.203  -0.348
ATOM    109  C   GLU     8      18.162   7.729   0.549
ATOM    110  HN  GLU     8      18.618   7.811  -2.282
ATOM    111  CB  GLU     8      20.382   8.214  -0.389
ATOM    112  CG  GLU     8      21.375   7.972  -1.492
ATOM    113  CD  GLU     8      22.609   8.783  -1.274
ATOM    114  OE1 GLU     8      22.614   9.956  -1.698
ATOM    115  OE2 GLU     8      23.556   8.247  -0.661
ATOM    116  HA  GLU     8      19.631   6.254   0.038
ATOM    117  HB1 GLU     8      19.968   9.211  -0.539
ATOM    118  HB2 GLU     8      20.931   8.187   0.553
ATOM    119  HG1 GLU     8      21.646   6.916  -1.513
ATOM    120  HG2 GLU     8      20.933   8.252  -2.448
ATOM    121  O   GLU     8      17.493   8.699   0.198
ATOM    122  NT  AME     9      17.970   7.083   1.692
ATOM    123  CT  AME     9      16.972   7.491   2.682
ATOM    124  HN  AME     9      18.528   6.270   1.909
ATOM    125  HT1 AME     9      17.003   6.809   3.532
ATOM    126  HT2 AME     9      17.189   8.504   3.022
ATOM    127  HT3 AME     9      15.980   7.465   2.231
ATOM    128  H1  ACE    10       9.232  13.967   7.604
ATOM    129  CH3 ACE    10       9.032  12.953   7.950
ATOM    130  C   ACE    10       7.697  12.875   8.673
ATOM    131  H2  ACE    10       9.831  12.652   8.628
ATOM    132  H3  ACE    10       9.018  12.287   7.087
ATOM    133  O   ACE    10       6.979  13.866   8.816
ATOM    134  N   GLY    11       7.344  11.694   9.139
ATOM    135  CA  GLY    11       6.057  11.525   9.784
ATOM    136  C   GLY    11       5.839  10.056   9.965
ATOM    137  HN  GLY    11       7.973  10.909   9.045
ATOM    138  HA1 GLY    11       6.064  12.032  10.749
ATOM    139  HA2 GLY    11       5.276  11.953   9.156
ATOM    140  O   GLY    11       6.376   9.237   9.214
ATOM    141  N   LYS    12       5.073   9.729  10.994
ATOM    142  CA  LYS    12       4.671   8.361  11.271
ATOM    143  C   LYS    12       3.277   8.174  10.688
ATOM    144  HN  LYS    12       4.745  10.447  11.624
ATOM    145  CB  LYS    12       4.703   8.097  12.786
ATOM    146  CG  LYS    12       5.059   6.673  13.192
ATOM    147  CD  LYS    12       3.830   5.902  13.660
ATOM    148  CE  LYS    12       4.075   4.398  13.724
ATOM    149  NZ  LYS    12       3.720   3.698  12.453
ATOM    150  HZ1 LYS    12       3.901   2.709  12.552
ATOM    151  HZ2 LYS    12       4.278   4.069  11.697
ATOM    152  HZ3 LYS    12       2.741   3.843  12.252
ATOM    153  HA  LYS    12       5.377   7.673  10.805
ATOM    154  HB1 LYS    12       5.445   8.746  13.253
ATOM    155  HB2 LYS    12       3.721   8.303  13.212
ATOM    156  HG1 LYS    12       5.491   6.149  12.340
ATOM    157  HG2 LYS    12       5.782   6.697  14.008
ATOM    158  HD1 LYS    12       3.547   6.239  14.658
ATOM    159  HD2 LYS    12       3.005   6.079  12.970
ATOM    160  HE1 LYS    12       5.130   4.210  13.924
ATOM    161  HE2 LYS    12       3.472   3.965  14.522
ATOM    162  O   LYS    12       2.366   8.964  10.953
ATOM    163  N   GLY    13       3.131   7.158   9.848
ATOM    164  CA  GLY    13       1.826   6.791   9.310
ATOM    165  C   GLY    13       1.255   5.585  10.038
ATOM    166  HN  GLY    13       3.938   6.619   9.568
ATOM    167  HA1 GLY    13       1.137   7.627   9.426
ATOM    168  HA2 GLY    13       1.924   6.546   8.253
ATOM    169  O   GLY    13       1.944   4.943  10.840
ATOM    170  N   LYS    14      -0.009   5.281   9.755
ATOM    171  CA  LYS    14      -0.709   4.153  10.369
ATOM    172  C   LYS    14       0.048   2.839  10.154
ATOM    173  HN  LYS    14      -0.523   5.842   9.091
ATOM    174  CB  LYS    14      -2.140   4.067   9.831
ATOM    175  CG  LYS    14      -3.067   3.195  10.659
ATOM    176  CD  LYS    14      -4.518   3.585  10.434
ATOM    177  CE  LYS    14      -5.399   3.176  11.603
ATOM    178  NZ  LYS    14      -6.663   3.967  11.605
ATOM    179  HZ1 LYS    14      -7.236   3.684  12.387
ATOM    180  HZ2 LYS    14      -7.164   3.804  10.744
ATOM    181  HZ3 LYS    14      -6.445   4.950  11.687
ATOM    182  HA  LYS    14      -0.805   4.324  11.441
ATOM    183  HB1 LYS    14      -2.579   5.064   9.805
ATOM    184  HB2 LYS    14      -2.125   3.650   8.824
ATOM    185  HG1 LYS    14      -2.936   2.151  10.374
ATOM    186  HG2 LYS    14      -2.831   3.315  11.717
ATOM    187  HD1 LYS    14      -4.590   4.666  10.313
ATOM    188  HD2 LYS    14      -4.891   3.094   9.536
ATOM    189  HE1 LYS    14      -5.644   2.117  11.521
ATOM    190  HE2 LYS    14      -4.868   3.354  12.539
ATOM    191  O   LYS    14       0.310   2.108  11.109
ATOM    192  N   PHE    15       0.430   2.575   8.903
ATOM    193  CA  PHE    15       1.074   1.313   8.516
ATOM    194  C   PHE    15       2.577   1.464   8.224
ATOM    195  HN  PHE    15       0.278   3.260   8.177
ATOM    196  CB  PHE    15       0.345   0.690   7.301
ATOM    197  CG  PHE    15      -1.145   0.972   7.316
ATOM    198  CD1 PHE    15      -1.998   0.235   8.131
ATOM    199  CE1 PHE    15      -3.364   0.497   8.148
ATOM    200  HD1 PHE    15      -1.597  -0.555   8.765
ATOM    201  CZ  PHE    15      -3.902   1.493   7.341
ATOM    202  HE1 PHE    15      -4.022  -0.081   8.797
ATOM    203  CE2 PHE    15      -3.073   2.232   6.516
ATOM    204  HZ  PHE    15      -4.974   1.690   7.360
ATOM    205  CD2 PHE    15      -1.705   1.973   6.502
ATOM    206  HE2 PHE    15      -3.492   3.013   5.882
ATOM    207  HD2 PHE    15      -1.047   2.551   5.853
ATOM    208  HA  PHE    15       0.967   0.588   9.323
ATOM    209  HB1 PHE    15       0.837   1.064   6.403
ATOM    210  HB2 PHE    15       0.460  -0.393   7.352
ATOM    211  O   PHE    15       3.180   0.611   7.555
ATOM    212  N   GLY    16       3.177   2.544   8.723
ATOM    213  CA  GLY    16       4.610   2.797   8.538
ATOM    214  C   GLY    16       4.965   4.253   8.286
ATOM    215  HN  GLY    16       2.640   3.219   9.248
ATOM    216  HA1 GLY    16       5.152   2.489   9.432
ATOM    217  HA2 GLY    16       4.972   2.230   7.681
ATOM    218  O   GLY    16       4.085   5.094   8.090
ATOM    219  N   ASN    17       6.261   4.552   8.260
ATOM    220  CA  ASN    17       6.720   5.940   8.165
ATOM    221  C   ASN    17       6.851   6.528   6.757
ATOM    222  HN  ASN    17       6.948   3.813   8.307
ATOM    223  CB  ASN    17       8.042   6.128   8.932
ATOM    224  CG  ASN    17       7.908   5.870  10.426
ATOM    225  ND2 ASN    17       9.036   5.601  11.061
ATOM    226  HD1 ASN    17       9.011   5.421  12.053
ATOM    227  HD2 ASN    17       9.900   5.581  10.542
ATOM    228  OD1 ASN    17       6.816   5.913  11.005
ATOM    229  HA  ASN    17       6.023   6.591   8.693
ATOM    230  HB1 ASN    17       8.790   5.436   8.544
ATOM    231  HB2 ASN    17       8.394   7.152   8.805
ATOM    232  O   ASN    17       6.824   5.823   5.745
ATOM    233  N   VAL    18       6.995   7.845   6.711
ATOM    234  CA  VAL    18       7.406   8.514   5.495
ATOM    235  C   VAL    18       8.830   9.024   5.687
ATOM    236  HN  VAL    18       6.816   8.399   7.537
ATOM    237  CB  VAL    18       6.479   9.693   5.193
ATOM    238  CG1 VAL    18       6.731  10.180   3.780
ATOM    239  CG2 VAL    18       5.030   9.276   5.358
ATOM    240  HA  VAL    18       7.370   7.811   4.663
ATOM    241  HB  VAL    18       6.677  10.501   5.898
ATOM    242  HG1 VAL    18       6.072  11.020   3.562
ATOM    243  HG2 VAL    18       7.769  10.499   3.685
ATOM    244  HG3 VAL    18       6.534   9.372   3.076
ATOM    245  HG4 VAL    18       4.381  10.124   5.141
ATOM    246  HG5 VAL    18       4.806   8.461   4.670
ATOM    247  HG6 VAL    18       4.862   8.944   6.383
ATOM    248  O   VAL    18       9.141   9.610   6.715
ATOM    249  N   TYR    19       9.694   8.780   4.712
ATOM    250  CA  TYR    19      11.093   9.204   4.792
ATOM    251  C   TYR    19      11.443  10.181   3.705
ATOM    252  HN  TYR    19       9.391   8.288   3.884
ATOM    253  CB  TYR    19      12.040   7.999   4.690
ATOM    254  CG  TYR    19      11.908   7.091   5.889
ATOM    255  CD1 TYR    19      10.916   6.109   5.926
ATOM    256  CE1 TYR    19      10.754   5.294   7.014
ATOM    257  HD1 TYR    19      10.248   5.977   5.075
ATOM    258  CZ  TYR    19      11.580   5.450   8.103
ATOM    259  HE1 TYR    19       9.976   4.531   7.012
ATOM    260  CE2 TYR    19      12.577   6.425   8.114
ATOM    261  OH  TYR    19      11.377   4.614   9.175
ATOM    262  CD2 TYR    19      12.730   7.245   7.010
ATOM    263  HE2 TYR    19      13.224   6.534   8.985
ATOM    264  HD2 TYR    19      13.497   8.020   7.009
ATOM    265  HH  TYR    19      10.657   3.995   9.037
ATOM    266  HA  TYR    19      11.274   9.684   5.754
ATOM    267  HB1 TYR    19      11.803   7.425   3.795
ATOM    268  HB2 TYR    19      13.071   8.350   4.634
ATOM    269  O   TYR    19      10.953  10.069   2.574
ATOM    270  N   LEU    20      12.299  11.143   4.036
ATOM    271  CA  LEU    20      12.894  11.987   3.004
ATOM    272  C   LEU    20      13.848  11.077   2.258
ATOM    273  HN  LEU    20      12.538  11.290   5.006
ATOM    274  CB  LEU    20      13.621  13.184   3.631
ATOM    275  CG  LEU    20      14.233  14.177   2.638
ATOM    276  CD1 LEU    20      13.202  14.879   1.767
ATOM    277  CD2 LEU    20      15.113  15.174   3.361
ATOM    278  HA  LEU    20      12.110  12.371   2.351
ATOM    279  HB1 LEU    20      12.923  13.754   4.244
ATOM    280  HB2 LEU    20      14.442  12.826   4.253
ATOM    281  HG  LEU    20      14.918  13.651   1.973
ATOM    282  HD1 LEU    20      13.707  15.567   1.089
ATOM    283  HD2 LEU    20      12.650  14.139   1.189
ATOM    284  HD3 LEU    20      12.510  15.436   2.399
ATOM    285  HD4 LEU    20      15.540  15.872   2.641
ATOM    286  HD5 LEU    20      14.517  15.724   4.090
ATOM    287  HD6 LEU    20      15.917  14.645   3.874
ATOM    288  O   LEU    20      14.431  10.202   2.872
ATOM    289  N   ALA    21      13.992  11.239   0.948
ATOM    290  CA  ALA    21      14.867  10.336   0.200
ATOM    291  C   ALA    21      15.311  10.969  -1.072
ATOM    292  HN  ALA    21      13.498  11.983   0.477
ATOM    293  CB  ALA    21      14.160   9.044  -0.112
ATOM    294  HA  ALA    21      15.745  10.100   0.801
ATOM    295  HB1 ALA    21      14.830   8.388  -0.668
ATOM    296  HB2 ALA    21      13.865   8.557   0.818
ATOM    297  HB3 ALA    21      13.273   9.250  -0.711
ATOM    298  O   ALA    21      14.684  11.929  -1.563
ATOM    299  N   ARG    22      16.391  10.436  -1.632
ATOM    300  CA  ARG    22      16.917  11.013  -2.864
ATOM    301  C   ARG    22      17.243   9.927  -3.865
ATOM    302  HN  ARG    22      16.838   9.639  -1.202
ATOM    303  CB  ARG    22      18.165  11.844  -2.576
ATOM    304  CG  ARG    22      18.670  12.568  -3.814
ATOM    305  CD  ARG    22      19.904  13.408  -3.569
ATOM    306  NE  ARG    22      20.996  12.659  -2.967
ATOM    307  CZ  ARG    22      22.277  13.020  -3.064
ATOM    308  HE  ARG    22      20.599  11.859  -2.491
ATOM    309  NH1 ARG    22      22.614  14.119  -3.756
ATOM    310  H11 ARG    22      21.905  14.682  -4.208
ATOM    311  H12 ARG    22      23.569  14.438  -3.861
ATOM    312  NH2 ARG    22      23.223  12.282  -2.471
ATOM    313  H21 ARG    22      23.002  11.447  -1.943
ATOM    314  H22 ARG    22      24.206  12.520  -2.519
ATOM    315  HA  ARG    22      16.174  11.682  -3.299
ATOM    316  HB1 ARG    22      17.937  12.592  -1.816
ATOM    317  HB2 ARG    22      18.961  11.192  -2.216
ATOM    318  HG1 ARG    22      18.923  11.839  -4.584
ATOM    319  HG2 ARG    22      17.894  13.236  -4.187
ATOM    320  HD1 ARG    22      20.264  13.811  -4.515
ATOM    321  HD2 ARG    22      19.658  14.229  -2.895
ATOM    322  O   ARG    22      17.910   8.948  -3.554
ATOM    323  N   GLU    23      16.772  10.122  -5.074
ATOM    324  CA  GLU    23      17.046   9.219  -6.159
ATOM    325  C   GLU    23      18.511   9.362  -6.630
ATOM    326  HN  GLU    23      16.196  10.930  -5.264
ATOM    327  CB  GLU    23      16.038   9.489  -7.278
ATOM    328  CG  GLU    23      15.936   8.380  -8.297
ATOM    329  CD  GLU    23      16.958   8.522  -9.398
ATOM    330  OE1 GLU    23      17.028   9.627  -9.970
ATOM    331  OE2 GLU    23      17.681   7.545  -9.685
ATOM    332  HA  GLU    23      16.880   8.193  -5.829
ATOM    333  HB1 GLU    23      15.045   9.622  -6.849
ATOM    334  HB2 GLU    23      16.325  10.393  -7.815
ATOM    335  HG1 GLU    23      16.098   7.420  -7.807
ATOM    336  HG2 GLU    23      14.945   8.393  -8.751
ATOM    337  O   GLU    23      18.917  10.381  -7.208
ATOM    338  NT  AME    24      19.297   8.322  -6.379
ATOM    339  CT  AME    24      20.722   8.278  -6.728
ATOM    340  HN  AME    24      18.918   7.504  -5.924
ATOM    341  HT1 AME    24      21.143   7.321  -6.419
ATOM    342  HT2 AME    24      20.837   8.394  -7.806
ATOM    343  HT3 AME    24      21.247   9.087  -6.218
ATOM    344  H1  ACE    25      16.170  13.260  -7.785
ATOM    345  CH3 ACE    25      15.814  14.165  -7.294
ATOM    346  C   ACE    25      15.324  13.867  -5.885
ATOM    347  H2  ACE    25      14.997  14.583  -7.882
ATOM    348  H3  ACE    25      16.634  14.882  -7.250
ATOM    349  O   ACE    25      15.410  12.720  -5.428
ATOM    350  N   ILE    26      14.862  14.896  -5.176
ATOM    351  CA  ILE    26      14.461  14.745  -3.746
ATOM    352  C   ILE    26      12.970  14.416  -3.680
ATOM    353  HN  ILE    26      14.777  15.805  -5.607
ATOM    354  CB  ILE    26      14.905  15.983  -2.887
ATOM    355  CG1 ILE    26      16.416  15.918  -2.642
ATOM    356  CG2 ILE    26      14.269  16.040  -1.501
ATOM    357  CD1 ILE    26      16.839  15.098  -1.434
ATOM    358  HA  ILE    26      15.036  13.939  -3.290
ATOM    359  HB  ILE    26      14.663  16.902  -3.420
ATOM    360  HG1 ILE    26      16.906  15.472  -3.507
ATOM    361  HG2 ILE    26      16.803  16.925  -2.485
ATOM    362  HG3 ILE    26      14.627  16.924  -0.972
ATOM    363  HG4 ILE    26      13.185  16.091  -1.600
ATOM    364  HG5 ILE    26      14.540  15.146  -0.939
ATOM    365  HD1 ILE    26      17.926  15.114  -1.346
ATOM    366  HD2 ILE    26      16.396  15.523  -0.533
ATOM    367  HD3 ILE    26      16.500  14.070  -1.555
ATOM    368  O   ILE    26      12.188  14.885  -4.525
ATOM    369  N   LEU    27      12.577  13.589  -2.718
ATOM    370  CA  LEU    27      11.206  13.048  -2.705
ATOM    371  C   LEU    27      10.867  12.379  -1.398
ATOM    372  HN  LEU    27      13.223  13.327  -1.987
ATOM    373  CB  LEU    27      11.016  12.025  -3.832
ATOM    374  CG  LEU    27      12.156  11.016  -4.026
ATOM    375  CD1 LEU    27      12.086   9.902  -3.015
ATOM    376  CD2 LEU    27      12.148  10.452  -5.436
ATOM    377  HA  LEU    27      10.494  13.858  -2.864
ATOM    378  HB1 LEU    27      10.120  11.435  -3.640
ATOM    379  HB2 LEU    27      10.910  12.547  -4.783
ATOM    380  HG  LEU    27      13.114  11.524  -3.913
ATOM    381  HD1 LEU    27      12.909   9.207  -3.182
ATOM    382  HD2 LEU    27      12.161  10.318  -2.010
ATOM    383  HD3 LEU    27      11.138   9.375  -3.119
ATOM    384  HD4 LEU    27      12.966   9.740  -5.547
ATOM    385  HD5 LEU    27      11.200   9.948  -5.620
ATOM    386  HD6 LEU    27      12.273  11.263  -6.153
ATOM    387  O   LEU    27      11.711  12.256  -0.522
ATOM    388  N   ALA    28       9.633  11.916  -1.265
ATOM    389  CA  ALA    28       9.230  11.206  -0.063
ATOM    390  C   ALA    28       8.808   9.817  -0.451
ATOM    391  HN  ALA    28       8.962  12.057  -2.006
ATOM    392  CB  ALA    28       8.104  11.911   0.625
ATOM    393  HA  ALA    28      10.069  11.160   0.631
ATOM    394  HB1 ALA    28       7.822  11.359   1.522
ATOM    395  HB2 ALA    28       8.420  12.917   0.903
ATOM    396  HB3 ALA    28       7.248  11.973  -0.047
ATOM    397  O   ALA    28       8.186   9.603  -1.494
ATOM    398  N   LEU    29       9.161   8.881   0.416
ATOM    399  CA  LEU    29       8.913   7.488   0.243
ATOM    400  C   LEU    29       8.087   7.083   1.404
ATOM    401  HN  LEU    29       9.640   9.140   1.267
ATOM    402  CB  LEU    29      10.218   6.758   0.409
ATOM    403  CG  LEU    29      10.995   6.144  -0.728
ATOM    404  CD1 LEU    29      11.397   4.808  -0.135
ATOM    405  CD2 LEU    29      10.149   5.914  -1.967
ATOM    406  HA  LEU    29       8.384   7.327  -0.696
ATOM    407  HB1 LEU    29      10.958   7.430   0.845
ATOM    408  HB2 LEU    29      10.074   5.901   1.067
ATOM    409  HG  LEU    29      11.846   6.780  -0.972
ATOM    410  HD1 LEU    29      11.978   4.246  -0.866
ATOM    411  HD2 LEU    29      12.000   4.973   0.759
ATOM    412  HD3 LEU    29      10.503   4.244   0.130
ATOM    413  HD4 LEU    29      10.764   5.471  -2.750
ATOM    414  HD5 LEU    29       9.327   5.241  -1.726
ATOM    415  HD6 LEU    29       9.748   6.866  -2.315
ATOM    416  O   LEU    29       8.635   6.949   2.513
ATOM    417  N   LYS    30       6.801   6.801   1.157
ATOM    418  CA  LYS    30       5.916   6.208   2.176
ATOM    419  C   LYS    30       6.295   4.734   2.220
ATOM    420  HN  LYS    30       6.411   6.996   0.246
ATOM    421  CB  LYS    30       4.452   6.408   1.818
ATOM    422  CG  LYS    30       3.206   5.865   2.517
ATOM    423  CD  LYS    30       1.986   6.581   1.954
ATOM    424  CE  LYS    30       0.747   5.837   2.430
ATOM    425  NZ  LYS    30      -0.497   6.597   2.043
ATOM    426  HZ1 LYS    30      -1.275   6.131   2.487
ATOM    427  HZ2 LYS    30      -0.867   6.480   1.110
ATOM    428  HZ3 LYS    30      -0.629   7.533   2.398
ATOM    429  HA  LYS    30       6.088   6.696   3.136
ATOM    430  HB1 LYS    30       4.450   7.498   1.839
ATOM    431  HB2 LYS    30       4.412   6.182   0.753
ATOM    432  HG1 LYS    30       3.281   4.780   2.445
ATOM    433  HG2 LYS    30       3.298   6.055   3.586
ATOM    434  HD1 LYS    30       1.924   7.568   2.413
ATOM    435  HD2 LYS    30       2.015   6.887   0.908
ATOM    436  HE1 LYS    30       0.787   4.883   1.903
ATOM    437  HE2 LYS    30       0.699   5.631   3.500
ATOM    438  O   LYS    30       6.415   4.074   1.180
ATOM    439  N   VAL    31       6.571   4.150   3.376
ATOM    440  CA  VAL    31       6.900   2.741   3.520
ATOM    441  C   VAL    31       5.684   2.125   4.192
ATOM    442  HN  VAL    31       6.560   4.693   4.227
ATOM    443  CB  VAL    31       8.163   2.536   4.383
ATOM    444  CG1 VAL    31       8.510   1.062   4.436
ATOM    445  CG2 VAL    31       9.421   3.226   3.866
ATOM    446  HA  VAL    31       7.081   2.308   2.536
ATOM    447  HB  VAL    31       8.160   2.904   5.409
ATOM    448  HG1 VAL    31       9.426   0.890   5.002
ATOM    449  HG2 VAL    31       7.707   0.395   4.749
ATOM    450  HG3 VAL    31       8.714   0.746   3.413
ATOM    451  HG4 VAL    31       9.530   2.930   2.823
ATOM    452  HG5 VAL    31       9.436   4.315   3.921
ATOM    453  HG6 VAL    31      10.242   3.015   4.551
ATOM    454  O   VAL    31       5.270   2.551   5.282
ATOM    455  N   LEU    32       5.114   1.144   3.498
ATOM    456  CA  LEU    32       4.007   0.342   4.016
ATOM    457  C   LEU    32       4.338  -1.146   4.220
ATOM    458  HN  LEU    32       5.447   0.926   2.570
ATOM    459  CB  LEU    32       2.768   0.501   3.139
ATOM    460  CG  LEU    32       2.262   1.906   2.755
ATOM    461  CD1 LEU    32       2.513   2.174   1.279
ATOM    462  CD2 LEU    32       0.833   2.123   3.224
ATOM    463  HA  LEU    32       3.696   0.734   4.984
ATOM    464  HB1 LEU    32       2.881  -0.133   2.260
ATOM    465  HB2 LEU    32       1.959   0.005   3.676
ATOM    466  HG  LEU    32       2.868   2.561   3.380
ATOM    467  HD1 LEU    32       3.577   2.394   1.191
ATOM    468  HD2 LEU    32       2.380   1.315   0.621
ATOM    469  HD3 LEU    32       1.993   3.058   0.911
ATOM    470  HD4 LEU    32       0.131   1.577   2.594
ATOM    471  HD5 LEU    32       0.700   1.860   4.274
ATOM    472  HD6 LEU    32       0.516   3.150   3.404
ATOM    473  O   LEU    32       4.571  -1.886   3.249
ATOM    474  N   PHE    33       4.443  -1.648   5.452
ATOM    475  CA  PHE    33       4.779  -3.023   5.850
ATOM    476  C   PHE    33       3.623  -4.007   5.574
ATOM    477  HN  PHE    33       4.283  -1.053   6.252
ATOM    478  CB  PHE    33       5.177  -3.070   7.334
ATOM    479  CG  PHE    33       6.441  -2.338   7.714
ATOM    480  CD1 PHE    33       7.662  -3.012   7.759
ATOM    481  CE1 PHE    33       8.833  -2.351   8.110
ATOM    482  HD1 PHE    33       7.708  -4.074   7.517
ATOM    483  CZ  PHE    33       8.790  -1.000   8.425
ATOM    484  HE1 PHE    33       9.778  -2.893   8.137
ATOM    485  CE2 PHE    33       7.581  -0.311   8.391
ATOM    486  HZ  PHE    33       9.704  -0.475   8.701
ATOM    487  CD2 PHE    33       6.415  -0.978   8.043
ATOM    488  HE2 PHE    33       7.552   0.751   8.637
ATOM    489  HD2 PHE    33       5.466  -0.443   8.024
ATOM    490  HA  PHE    33       5.652  -3.361   5.291
ATOM    491  HB1 PHE    33       4.377  -2.736   7.995
ATOM    492  HB2 PHE    33       5.258  -4.115   7.634
ATOM    493  O   PHE    33       2.483  -3.790   6.020
ATOM    494  N   LYS    34       3.849  -5.103   4.846
ATOM    495  CA  LYS    34       2.743  -6.007   4.521
ATOM    496  C   LYS    34       2.085  -6.617   5.755
ATOM    497  HN  LYS    34       4.783  -5.305   4.520
ATOM    498  CB  LYS    34       3.209  -7.117   3.592
ATOM    499  CG  LYS    34       3.711  -6.577   2.281
ATOM    500  CD  LYS    34       4.143  -7.619   1.273
ATOM    501  CE  LYS    34       4.938  -7.129   0.082
ATOM    502  NZ  LYS    34       5.203  -8.103  -0.994
ATOM    503  HZ1 LYS    34       5.992  -7.816  -1.556
ATOM    504  HZ2 LYS    34       4.415  -8.207  -1.617
ATOM    505  HZ3 LYS    34       5.559  -8.993  -0.674
ATOM    506  HA  LYS    34       1.974  -5.460   3.974
ATOM    507  HB1 LYS    34       3.859  -7.848   4.073
ATOM    508  HB2 LYS    34       2.318  -7.679   3.310
ATOM    509  HG1 LYS    34       2.840  -6.078   1.856
ATOM    510  HG2 LYS    34       4.566  -5.901   2.323
ATOM    511  HD1 LYS    34       4.653  -8.401   1.836
ATOM    512  HD2 LYS    34       3.358  -8.215   0.809
ATOM    513  HE1 LYS    34       4.613  -6.276  -0.514
ATOM    514  HE2 LYS    34       5.944  -6.784   0.322
ATOM    515  O   LYS    34       0.859  -6.881   5.756
ATOM    516  N   ALA    35       2.864  -6.840   6.821
ATOM    517  CA  ALA    35       2.467  -7.294   8.157
ATOM    518  C   ALA    35       1.510  -6.321   8.873
ATOM    519  HN  ALA    35       3.861  -6.692   6.754
ATOM    520  CB  ALA    35       3.697  -7.572   9.023
ATOM    521  HA  ALA    35       1.959  -8.255   8.078
ATOM    522  HB1 ALA    35       4.259  -6.661   9.226
ATOM    523  HB2 ALA    35       3.276  -8.036   9.916
ATOM    524  HB3 ALA    35       4.350  -8.314   8.563
ATOM    525  O   ALA    35       0.852  -6.690   9.865
ATOM    526  N   GLN    36       1.353  -5.085   8.400
ATOM    527  CA  GLN    36       0.561  -4.044   9.047
ATOM    528  C   GLN    36      -0.671  -3.870   8.201
ATOM    529  HN  GLN    36       1.801  -4.818   7.535
ATOM    530  CB  GLN    36       1.364  -2.767   9.159
ATOM    531  CG  GLN    36       2.393  -2.888  10.259
ATOM    532  CD  GLN    36       3.214  -1.651  10.512
ATOM    533  NE2 GLN    36       4.545  -1.712  10.545
ATOM    534  HE1 GLN    36       5.132  -0.909  10.708
ATOM    535  HE2 GLN    36       5.048  -2.580  10.442
ATOM    536  OE1 GLN    36       2.647  -0.588  10.821
ATOM    537  HA  GLN    36       0.302  -4.359  10.058
ATOM    538  HB1 GLN    36       1.896  -2.551   8.232
ATOM    539  HB2 GLN    36       0.723  -1.903   9.332
ATOM    540  HG1 GLN    36       1.918  -3.210  11.186
ATOM    541  HG2 GLN    36       3.181  -3.595   9.998
ATOM    542  O   GLN    36      -1.760  -3.636   8.724
ATOM    543  N   LEU    37      -0.531  -3.977   6.885
ATOM    544  CA  LEU    37      -1.610  -3.854   5.927
ATOM    545  C   LEU    37      -2.528  -5.062   5.965
ATOM    546  HN  LEU    37       0.381  -4.158   6.491
ATOM    547  CB  LEU    37      -1.073  -3.647   4.514
ATOM    548  CG  LEU    37      -0.158  -2.427   4.338
ATOM    549  CD1 LEU    37       0.702  -2.745   3.127
ATOM    550  CD2 LEU    37      -0.918  -1.118   4.184
ATOM    551  HA  LEU    37      -2.199  -2.966   6.154
ATOM    552  HB1 LEU    37      -0.561  -4.575   4.262
ATOM    553  HB2 LEU    37      -1.888  -3.618   3.791
ATOM    554  HG  LEU    37       0.555  -2.383   5.161
ATOM    555  HD1 LEU    37       0.107  -2.997   2.249
ATOM    556  HD2 LEU    37       1.253  -1.854   2.828
ATOM    557  HD3 LEU    37       1.421  -3.562   3.185
ATOM    558  HD4 LEU    37      -0.162  -0.415   3.834
ATOM    559  HD5 LEU    37      -1.656  -1.163   3.383
ATOM    560  HD6 LEU    37      -1.240  -0.680   5.129
ATOM    561  O   LEU    37      -3.745  -4.880   6.031
ATOM    562  N   GLU    38      -1.971  -6.285   5.947
ATOM    563  CA  GLU    38      -2.794  -7.504   6.120
ATOM    564  C   GLU    38      -3.486  -7.521   7.452
ATOM    565  HN  GLU    38      -0.974  -6.380   5.815
ATOM    566  CB  GLU    38      -1.980  -8.788   6.147
ATOM    567  CG  GLU    38      -1.355  -9.036   4.805
ATOM    568  CD  GLU    38      -0.642 -10.370   4.707
ATOM    569  OE1 GLU    38      -0.908 -11.165   3.780
ATOM    570  OE2 GLU    38       0.259 -10.613   5.537
ATOM    571  HA  GLU    38      -3.552  -7.545   5.338
ATOM    572  HB1 GLU    38      -1.174  -8.720   6.877
ATOM    573  HB2 GLU    38      -2.495  -9.719   6.386
ATOM    574  HG1 GLU    38      -2.087  -8.977   4.000
ATOM    575  HG2 GLU    38      -0.653  -8.206   4.727
ATOM    576  O   GLU    38      -4.656  -7.900   7.548
ATOM    577  N   LYS    39      -2.852  -7.151   8.563
ATOM    578  CA  LYS    39      -3.414  -7.210   9.902
ATOM    579  C   LYS    39      -4.365  -6.025  10.130
ATOM    580  HN  LYS    39      -1.907  -6.797   8.508
ATOM    581  CB  LYS    39      -2.310  -7.326  10.968
ATOM    582  CG  LYS    39      -1.391  -8.555  10.900
ATOM    583  CD  LYS    39      -2.178  -9.866  10.950
ATOM    584  CE  LYS    39      -1.251 -11.006  11.360
ATOM    585  NZ  LYS    39      -1.925 -12.316  11.163
ATOM    586  HZ1 LYS    39      -2.727 -12.471  11.757
ATOM    587  HZ2 LYS    39      -1.317 -13.041  11.515
ATOM    588  HZ3 LYS    39      -2.208 -12.328  10.193
ATOM    589  HA  LYS    39      -3.968  -8.141  10.024
ATOM    590  HB1 LYS    39      -1.648  -6.460  10.953
ATOM    591  HB2 LYS    39      -2.790  -7.368  11.945
ATOM    592  HG1 LYS    39      -0.864  -8.549   9.946
ATOM    593  HG2 LYS    39      -0.593  -8.448  11.635
ATOM    594  HD1 LYS    39      -3.021  -9.854  11.641
ATOM    595  HD2 LYS    39      -2.660 -10.259  10.055
ATOM    596  HE1 LYS    39      -0.395 -10.944  10.688
ATOM    597  HE2 LYS    39      -0.876 -10.952  12.382
ATOM    598  O   LYS    39      -4.949  -5.909  11.208
ATOM    599  N   ALA    40      -4.599  -5.153   9.147
ATOM    600  CA  ALA    40      -5.556  -4.042   9.138
ATOM    601  C   ALA    40      -6.685  -4.345   8.142
ATOM    602  HN  ALA    40      -4.081  -5.221   8.282
ATOM    603  CB  ALA    40      -4.859  -2.720   8.855
ATOM    604  HA  ALA    40      -5.976  -3.916  10.136
ATOM    605  HB1 ALA    40      -4.446  -2.276   9.761
ATOM    606  HB2 ALA    40      -3.975  -2.745   8.219
ATOM    607  HB3 ALA    40      -5.533  -1.917   8.555
ATOM    608  O   ALA    40      -7.815  -3.895   8.348
ATOM    609  N   GLY    41      -6.369  -5.098   7.080
ATOM    610  CA  GLY    41      -7.345  -5.461   6.025
ATOM    611  C   GLY    41      -7.427  -4.386   4.940
ATOM    612  HN  GLY    41      -5.427  -5.445   6.972
ATOM    613  HA1 GLY    41      -7.045  -6.399   5.558
ATOM    614  HA2 GLY    41      -8.334  -5.577   6.469
ATOM    615  O   GLY    41      -8.510  -4.115   4.406
ATOM    616  N   VAL    42      -6.283  -3.783   4.603
ATOM    617  CA  VAL    42      -6.114  -2.655   3.675
ATOM    618  C   VAL    42      -5.154  -3.087   2.549
ATOM    619  HN  VAL    42      -5.412  -4.100   5.004
ATOM    620  CB  VAL    42      -5.641  -1.379   4.413
ATOM    621  CG1 VAL    42      -6.638  -1.056   5.509
ATOM    622  CG2 VAL    42      -4.301  -1.575   5.110
ATOM    623  HA  VAL    42      -7.082  -2.383   3.254
ATOM    624  HB  VAL    42      -5.646  -0.514   3.750
ATOM    625  HG1 VAL    42      -7.678  -1.267   5.261
ATOM    626  HG2 VAL    42      -6.471  -1.711   6.364
ATOM    627  HG3 VAL    42      -6.495  -0.073   5.957
ATOM    628  HG4 VAL    42      -3.520  -1.918   4.431
ATOM    629  HG5 VAL    42      -3.907  -0.665   5.562
ATOM    630  HG6 VAL    42      -4.316  -2.408   5.814
ATOM    631  O   VAL    42      -4.471  -2.252   1.951
ATOM    632  N   GLU    43      -5.076  -4.373   2.229
ATOM    633  CA  GLU    43      -4.360  -4.845   1.061
ATOM    634  C   GLU    43      -5.024  -4.279  -0.206
ATOM    635  HN  GLU    43      -5.527  -5.063   2.812
ATOM    636  CB  GLU    43      -4.324  -6.373   1.015
ATOM    637  CG  GLU    43      -3.454  -6.888  -0.130
ATOM    638  CD  GLU    43      -3.285  -8.369  -0.362
ATOM    639  OE1 GLU    43      -3.824  -9.206   0.409
ATOM    640  OE2 GLU    43      -2.723  -8.783  -1.405
ATOM    641  HA  GLU    43      -3.324  -4.510   1.109
ATOM    642  HB1 GLU    43      -3.983  -6.814   1.952
ATOM    643  HB2 GLU    43      -5.348  -6.692   0.821
ATOM    644  HG1 GLU    43      -3.877  -6.501  -1.057
ATOM    645  HG2 GLU    43      -2.399  -6.647   0.001
ATOM    646  O   GLU    43      -4.337  -3.998  -1.211
ATOM    647  N   HIS    44      -6.348  -4.118  -0.204
ATOM    648  CA  HIS    44      -7.048  -3.709  -1.412
ATOM    649  C   HIS    44      -7.155  -2.203  -1.471
ATOM    650  HN  HIS    44      -6.872  -4.281   0.643
ATOM    651  CB  HIS    44      -8.402  -4.427  -1.594
ATOM    652  CG  HIS    44      -8.948  -4.444  -3.029
ATOM    653  ND1 HIS    44     -10.234  -4.803  -3.327
ATOM    654  CE1 HIS    44     -10.432  -4.707  -4.666
ATOM    655  NE2 HIS    44      -9.276  -4.277  -5.232
ATOM    656  HE  HIS    44     -11.403  -4.961  -5.092
ATOM    657  CD2 HIS    44      -8.342  -4.100  -4.254
ATOM    658  HNE HIS    44      -9.139  -4.116  -6.220
ATOM    659  HD  HIS    44      -7.342  -3.749  -4.512
ATOM    660  HA  HIS    44      -6.502  -4.061  -2.287
ATOM    661  HB1 HIS    44      -8.262  -5.475  -1.329
ATOM    662  HB2 HIS    44      -9.097  -3.967  -0.891
ATOM    663  O   HIS    44      -6.998  -1.609  -2.561
ATOM    664  N   GLN    45      -7.407  -1.577  -0.313
ATOM    665  CA  GLN    45      -7.469  -0.115  -0.133
ATOM    666  C   GLN    45      -6.153   0.600  -0.463
ATOM    667  HN  GLN    45      -7.573  -2.118   0.524
ATOM    668  CB  GLN    45      -7.882   0.237   1.286
ATOM    669  CG  GLN    45      -9.318  -0.127   1.610
ATOM    670  CD  GLN    45      -9.604  -0.349   3.083
ATOM    671  NE2 GLN    45     -10.231  -1.476   3.433
ATOM    672  HE1 GLN    45     -10.163  -1.780   4.392
ATOM    673  HE2 GLN    45     -10.579  -2.041   2.674
ATOM    674  OE1 GLN    45      -9.276   0.463   3.951
ATOM    675  HA  GLN    45      -8.237   0.300  -0.787
ATOM    676  HB1 GLN    45      -7.247  -0.258   2.021
ATOM    677  HB2 GLN    45      -7.893   1.319   1.412
ATOM    678  HG1 GLN    45      -9.954   0.688   1.265
ATOM    679  HG2 GLN    45      -9.685  -1.002   1.074
ATOM    680  O   GLN    45      -6.167   1.789  -0.820
ATOM    681  N   LEU    46      -5.026  -0.122  -0.386
ATOM    682  CA  LEU    46      -3.757   0.381  -0.886
ATOM    683  C   LEU    46      -3.639   0.358  -2.386
ATOM    684  HN  LEU    46      -5.047  -1.042   0.029
ATOM    685  CB  LEU    46      -2.603  -0.466  -0.389
ATOM    686  CG  LEU    46      -1.148   0.004  -0.549
ATOM    687  CD1 LEU    46      -0.942   1.463  -0.157
ATOM    688  CD2 LEU    46      -0.163  -0.792   0.294
ATOM    689  HA  LEU    46      -3.625   1.415  -0.569
ATOM    690  HB1 LEU    46      -2.801  -0.713   0.654
ATOM    691  HB2 LEU    46      -2.672  -1.440  -0.873
ATOM    692  HG  LEU    46      -0.774  -0.165  -1.559
ATOM    693  HD1 LEU    46       0.098   1.782  -0.229
ATOM    694  HD2 LEU    46      -1.477   2.041  -0.911
ATOM    695  HD3 LEU    46      -1.419   1.702   0.793
ATOM    696  HD4 LEU    46      -0.231  -0.586   1.362
ATOM    697  HD5 LEU    46      -0.218  -1.873   0.172
ATOM    698  HD6 LEU    46       0.859  -0.437   0.164
ATOM    699  O   LEU    46      -2.931   1.168  -2.979
ATOM    700  N   ARG    47      -4.316  -0.561  -3.051
ATOM    701  CA  ARG    47      -4.290  -0.749  -4.480
ATOM    702  C   ARG    47      -5.149   0.303  -5.164
ATOM    703  HN  ARG    47      -4.913  -1.204  -2.552
ATOM    704  CB  ARG    47      -4.596  -2.188  -4.884
ATOM    705  CG  ARG    47      -3.766  -3.355  -4.359
ATOM    706  CD  ARG    47      -4.144  -4.790  -4.704
ATOM    707  NE  ARG    47      -3.455  -5.864  -3.977
ATOM    708  CZ  ARG    47      -2.352  -6.495  -4.405
ATOM    709  HE  ARG    47      -3.960  -6.031  -3.117
ATOM    710  NH1 ARG    47      -1.782  -6.178  -5.581
ATOM    711  H11 ARG    47      -2.177  -5.454  -6.168
ATOM    712  H12 ARG    47      -0.950  -6.632  -5.935
ATOM    713  NH2 ARG    47      -1.821  -7.458  -3.650
ATOM    714  H21 ARG    47      -2.224  -7.730  -2.763
ATOM    715  H22 ARG    47      -0.990  -7.966  -3.925
ATOM    716  HA  ARG    47      -3.265  -0.661  -4.840
ATOM    717  HB1 ARG    47      -5.638  -2.490  -4.780
ATOM    718  HB2 ARG    47      -4.590  -2.180  -5.974
ATOM    719  HG1 ARG    47      -2.760  -3.131  -4.714
ATOM    720  HG2 ARG    47      -3.733  -3.114  -3.297
ATOM    721  HD1 ARG    47      -5.215  -4.890  -4.525
ATOM    722  HD2 ARG    47      -4.098  -4.901  -5.788
ATOM    723  O   ARG    47      -4.662   0.912  -6.092
ATOM    724  N   ARG    48      -6.372   0.553  -4.686
ATOM    725  CA  ARG    48      -7.307   1.639  -5.043
ATOM    726  C   ARG    48      -6.654   3.031  -4.970
ATOM    727  HN  ARG    48      -6.768  -0.050  -3.979
ATOM    728  CB  ARG    48      -8.585   1.623  -4.195
ATOM    729  CG  ARG    48      -9.534   2.811  -4.366
ATOM    730  CD  ARG    48     -11.037   2.609  -4.179
ATOM    731  NE  ARG    48     -11.287   1.814  -2.970
ATOM    732  CZ  ARG    48     -11.587   2.297  -1.759
ATOM    733  HE  ARG    48     -11.192   0.837  -3.216
ATOM    734  NH1 ARG    48     -11.793   1.451  -0.754
ATOM    735  H11 ARG    48     -11.725   0.452  -0.898
ATOM    736  H12 ARG    48     -12.023   1.749   0.185
ATOM    737  NH2 ARG    48     -11.682   3.607  -1.533
ATOM    738  H21 ARG    48     -11.534   4.290  -2.265
ATOM    739  H22 ARG    48     -11.908   3.985  -0.622
ATOM    740  HA  ARG    48      -7.665   1.491  -6.062
ATOM    741  HB1 ARG    48      -9.041   0.710  -4.578
ATOM    742  HB2 ARG    48      -8.372   1.496  -3.134
ATOM    743  HG1 ARG    48      -9.238   3.547  -3.619
ATOM    744  HG2 ARG    48      -9.496   3.088  -5.420
ATOM    745  HD1 ARG    48     -11.603   3.539  -4.241
ATOM    746  HD2 ARG    48     -11.474   2.076  -5.023
ATOM    747  O   ARG    48      -6.787   3.811  -5.923
ATOM    748  N   GLU    49      -5.954   3.346  -3.867
ATOM    749  CA  GLU    49      -5.205   4.563  -3.544
ATOM    750  C   GLU    49      -4.268   4.921  -4.701
ATOM    751  HN  GLU    49      -5.894   2.686  -3.105
ATOM    752  CB  GLU    49      -4.412   4.437  -2.208
ATOM    753  CG  GLU    49      -3.477   5.619  -1.817
ATOM    754  CD  GLU    49      -2.661   5.520  -0.499
ATOM    755  OE1 GLU    49      -2.875   4.615   0.341
ATOM    756  OE2 GLU    49      -1.868   6.474  -0.233
ATOM    757  HA  GLU    49      -5.901   5.386  -3.379
ATOM    758  HB1 GLU    49      -5.110   4.227  -1.398
ATOM    759  HB2 GLU    49      -3.758   3.569  -2.298
ATOM    760  HG1 GLU    49      -2.644   5.559  -2.517
ATOM    761  HG2 GLU    49      -4.010   6.548  -2.019
ATOM    762  O   GLU    49      -4.241   6.075  -5.142
ATOM    763  N   VAL    50      -3.542   3.904  -5.176
ATOM    764  CA  VAL    50      -2.486   4.105  -6.171
ATOM    765  C   VAL    50      -3.171   4.242  -7.538
ATOM    766  HN  VAL    50      -3.717   2.965  -4.848
ATOM    767  CB  VAL    50      -1.421   2.965  -6.125
ATOM    768  CG1 VAL    50      -0.590   2.817  -7.391
ATOM    769  CG2 VAL    50      -0.622   2.965  -4.833
ATOM    770  HA  VAL    50      -1.926   5.009  -5.931
ATOM    771  HB  VAL    50      -1.948   2.014  -6.045
ATOM    772  HG1 VAL    50       0.436   2.528  -7.162
ATOM    773  HG2 VAL    50      -1.036   2.120  -8.100
ATOM    774  HG3 VAL    50      -0.582   3.777  -7.907
ATOM    775  HG4 VAL    50       0.003   3.858  -4.820
ATOM    776  HG5 VAL    50      -1.186   3.084  -3.908
ATOM    777  HG6 VAL    50       0.065   2.146  -4.625
ATOM    778  O   VAL    50      -2.691   4.963  -8.423
ATOM    779  N   GLU    51      -4.300   3.577  -7.746
ATOM    780  CA  GLU    51      -5.096   3.577  -8.957
ATOM    781  C   GLU    51      -5.649   4.962  -9.255
ATOM    782  HN  GLU    51      -4.683   2.997  -7.013
ATOM    783  CB  GLU    51      -6.224   2.560  -8.845
ATOM    784  CG  GLU    51      -6.332   1.477  -9.911
ATOM    785  CD  GLU    51      -6.564   2.032 -11.313
ATOM    786  OE1 GLU    51      -7.703   2.456 -11.640
ATOM    787  OE2 GLU    51      -5.625   1.989 -12.142
ATOM    788  HA  GLU    51      -4.479   3.262  -9.798
ATOM    789  HB1 GLU    51      -6.175   2.046  -7.885
ATOM    790  HB2 GLU    51      -7.196   3.049  -8.907
ATOM    791  HG1 GLU    51      -5.479   0.799  -9.938
ATOM    792  HG2 GLU    51      -7.187   0.820  -9.753
ATOM    793  O   GLU    51      -5.588   5.428 -10.394
ATOM    794  N   ILE    52      -6.178   5.661  -8.255
ATOM    795  CA  ILE    52      -6.707   7.027  -8.357
ATOM    796  C   ILE    52      -5.588   8.073  -8.346
ATOM    797  HN  ILE    52      -6.238   5.253  -7.334
ATOM    798  CB  ILE    52      -7.737   7.316  -7.240
ATOM    799  CG1 ILE    52      -8.971   6.427  -7.476
ATOM    800  CG2 ILE    52      -8.300   8.733  -7.143
ATOM    801  CD1 ILE    52     -10.253   6.649  -6.710
ATOM    802  HA  ILE    52      -7.265   7.133  -9.287
ATOM    803  HB  ILE    52      -7.401   6.974  -6.260
ATOM    804  HG1 ILE    52      -9.258   6.558  -8.519
ATOM    805  HG2 ILE    52      -8.657   5.405  -7.263
ATOM    806  HG3 ILE    52      -7.480   9.420  -6.935
ATOM    807  HG4 ILE    52      -8.692   8.937  -8.140
ATOM    808  HG5 ILE    52      -8.982   8.857  -6.302
ATOM    809  HD1 ILE    52     -10.717   7.567  -7.072
ATOM    810  HD2 ILE    52     -10.947   5.809  -6.732
ATOM    811  HD3 ILE    52     -10.013   6.687  -5.648
ATOM    812  O   ILE    52      -5.531   8.928  -9.241
ATOM    813  N   GLN    53      -4.703   7.966  -7.349
ATOM    814  CA  GLN    53      -3.681   9.019  -7.282
ATOM    815  C   GLN    53      -2.648   9.164  -8.413
ATOM    816  HN  GLN    53      -4.768   7.194  -6.701
ATOM    817  CB  GLN    53      -2.904   8.985  -5.944
ATOM    818  CG  GLN    53      -2.193  10.285  -5.568
ATOM    819  CD  GLN    53      -1.461  10.223  -4.212
ATOM    820  NE2 GLN    53      -0.659  11.244  -3.850
ATOM    821  HE1 GLN    53      -0.423  11.223  -2.870
ATOM    822  HE2 GLN    53      -0.503  12.038  -4.451
ATOM    823  OE1 GLN    53      -1.530   9.191  -3.512
ATOM    824  HA  GLN    53      -4.165   9.995  -7.243
ATOM    825  HB1 GLN    53      -3.700   8.807  -5.221
ATOM    826  HB2 GLN    53      -2.292   8.083  -5.927
ATOM    827  HG1 GLN    53      -1.523  10.527  -6.393
ATOM    828  HG2 GLN    53      -2.934  11.085  -5.542
ATOM    829  O   GLN    53      -2.241  10.288  -8.717
ATOM    830  N   SER    54      -2.203   8.096  -9.081
ATOM    831  CA  SER    54      -1.227   8.158 -10.182
ATOM    832  C   SER    54      -1.716   8.899 -11.441
ATOM    833  HN  SER    54      -2.539   7.176  -8.836
ATOM    834  CB  SER    54      -0.727   6.769 -10.555
ATOM    835  OG  SER    54      -1.686   5.798 -10.892
ATOM    836  HG  SER    54      -2.087   5.444 -10.089
ATOM    837  HA  SER    54      -0.329   8.674  -9.843
ATOM    838  HB1 SER    54      -0.077   6.955 -11.410
ATOM    839  HB2 SER    54      -0.020   6.287  -9.880
ATOM    840  O   SER    54      -0.898   9.346 -12.259
ATOM    841  N   HIS    55      -3.037   9.040 -11.587
ATOM    842  CA  HIS    55      -3.610   9.739 -12.748
ATOM    843  C   HIS    55      -4.072  11.164 -12.507
ATOM    844  HN  HIS    55      -3.661   8.660 -10.890
ATOM    845  CB  HIS    55      -4.702   8.896 -13.397
ATOM    846  CG  HIS    55      -4.177   7.649 -14.051
ATOM    847  ND1 HIS    55      -4.672   6.428 -13.782
ATOM    848  CE1 HIS    55      -3.996   5.503 -14.498
ATOM    849  NE2 HIS    55      -3.056   6.137 -15.216
ATOM    850  HE  HIS    55      -4.264   4.450 -14.419
ATOM    851  CD2 HIS    55      -3.135   7.461 -14.963
ATOM    852  HNE HIS    55      -2.402   5.687 -15.840
ATOM    853  HD  HIS    55      -2.447   8.151 -15.451
ATOM    854  HA  HIS    55      -2.867   9.794 -13.543
ATOM    855  HB1 HIS    55      -5.424   8.591 -12.640
ATOM    856  HB2 HIS    55      -5.206   9.483 -14.164
ATOM    857  O   HIS    55      -4.784  11.750 -13.334
ATOM    858  N   LEU    56      -3.650  11.753 -11.396
ATOM    859  CA  LEU    56      -4.008  13.144 -11.103
ATOM    860  C   LEU    56      -2.839  14.147 -11.305
ATOM    861  HN  LEU    56      -3.075  11.240 -10.743
ATOM    862  CB  LEU    56      -4.611  13.251  -9.688
ATOM    863  CG  LEU    56      -5.894  12.458  -9.361
ATOM    864  CD1 LEU    56      -6.254  12.553  -7.878
ATOM    865  CD2 LEU    56      -7.076  12.902 -10.221
ATOM    866  HA  LEU    56      -4.820  13.457 -11.759
ATOM    867  HB1 LEU    56      -3.882  12.906  -8.954
ATOM    868  HB2 LEU    56      -4.871  14.289  -9.480
ATOM    869  HG  LEU    56      -5.746  11.408  -9.611
ATOM    870  HD1 LEU    56      -7.163  11.982  -7.687
ATOM    871  HD2 LEU    56      -5.438  12.148  -7.279
ATOM    872  HD3 LEU    56      -6.418  13.597  -7.609
ATOM    873  HD4 LEU    56      -7.957  12.318  -9.957
ATOM    874  HD5 LEU    56      -7.276  13.959 -10.046
ATOM    875  HD6 LEU    56      -6.839  12.746 -11.273
ATOM    876  O   LEU    56      -1.739  13.956 -10.783
ATOM    877  N   ARG    57      -3.082  15.203 -12.070
ATOM    878  CA  ARG    57      -2.107  16.277 -12.200
ATOM    879  C   ARG    57      -2.751  17.577 -11.794
ATOM    880  HN  ARG    57      -3.955  15.269 -12.572
ATOM    881  CB  ARG    57      -1.622  16.459 -13.638
ATOM    882  CG  ARG    57      -0.954  15.263 -14.258
ATOM    883  CD  ARG    57       0.379  14.940 -13.614
ATOM    884  NE  ARG    57       0.525  13.496 -13.651
ATOM    885  CZ  ARG    57       1.264  12.830 -14.534
ATOM    886  HE  ARG    57      -0.028  13.108 -12.897
ATOM    887  NH1 ARG    57       1.984  13.476 -15.453
ATOM    888  H11 ARG    57       1.981  14.487 -15.495
ATOM    889  H12 ARG    57       2.558  13.005 -16.141
ATOM    890  NH2 ARG    57       1.284  11.503 -14.477
ATOM    891  H21 ARG    57       0.756  10.987 -13.785
ATOM    892  H22 ARG    57       1.826  10.941 -15.120
ATOM    893  HA  ARG    57      -1.253  16.073 -11.554
ATOM    894  HB1 ARG    57      -2.469  16.702 -14.279
ATOM    895  HB2 ARG    57      -0.894  17.269 -13.676
ATOM    896  HG1 ARG    57      -1.597  14.390 -14.149
ATOM    897  HG2 ARG    57      -0.776  15.454 -15.316
ATOM    898  HD1 ARG    57       1.180  15.424 -14.173
ATOM    899  HD2 ARG    57       0.384  15.303 -12.586
ATOM    900  O   ARG    57      -3.569  18.128 -12.537
ATOM    901  N   HIS    58      -2.385  18.085 -10.629
ATOM    902  CA  HIS    58      -2.857  19.396 -10.246
ATOM    903  C   HIS    58      -1.887  20.021  -9.259
ATOM    904  HN  HIS    58      -1.780  17.555 -10.018
ATOM    905  CB  HIS    58      -4.294  19.300  -9.717
ATOM    906  CG  HIS    58      -4.965  20.633  -9.513
ATOM    907  ND1 HIS    58      -4.638  21.469  -8.495
ATOM    908  CE1 HIS    58      -5.407  22.572  -8.553
ATOM    909  NE2 HIS    58      -6.238  22.443  -9.610
ATOM    910  HE  HIS    58      -5.282  23.363  -7.813
ATOM    911  CD2 HIS    58      -5.991  21.257 -10.218
ATOM    912  HNE HIS    58      -6.927  23.126  -9.892
ATOM    913  HD  HIS    58      -6.566  20.965 -11.096
ATOM    914  HA  HIS    58      -2.930  20.029 -11.130
ATOM    915  HB1 HIS    58      -4.905  18.739 -10.423
ATOM    916  HB2 HIS    58      -4.294  18.791  -8.753
ATOM    917  O   HIS    58      -1.370  19.344  -8.374
ATOM    918  N   PRO    59      -1.605  21.327  -9.407
ATOM    919  CA  PRO    59      -0.701  22.018  -8.477
ATOM    920  C   PRO    59      -1.060  21.903  -6.987
ATOM    921  CB  PRO    59      -0.790  23.484  -8.925
ATOM    922  CG  PRO    59      -1.964  23.581  -9.849
ATOM    923  CD  PRO    59      -2.073  22.228 -10.480
ATOM    924  HA  PRO    59       0.306  21.613  -8.580
ATOM    925  HB1 PRO    59      -0.929  24.123  -8.053
ATOM    926  HB2 PRO    59       0.131  23.765  -9.437
ATOM    927  HG1 PRO    59      -2.857  23.831  -9.277
ATOM    928  HG2 PRO    59      -1.779  24.357 -10.591
ATOM    929  HD1 PRO    59      -3.109  22.041 -10.763
ATOM    930  HD2 PRO    59      -1.441  22.189 -11.367
ATOM    931  O   PRO    59      -0.165  22.051  -6.142
ATOM    932  N   ASN    60      -2.332  21.645  -6.661
ATOM    933  CA  ASN    60      -2.744  21.410  -5.256
ATOM    934  C   ASN    60      -3.070  19.957  -4.928
ATOM    935  HN  ASN    60      -3.037  21.607  -7.383
ATOM    936  CB  ASN    60      -3.928  22.291  -4.863
ATOM    937  CG  ASN    60      -3.691  23.750  -5.175
ATOM    938  ND2 ASN    60      -2.767  24.383  -4.437
ATOM    939  HD1 ASN    60      -2.579  25.358  -4.614
ATOM    940  HD2 ASN    60      -2.277  23.873  -3.719
ATOM    941  OD1 ASN    60      -4.329  24.306  -6.076
ATOM    942  HA  ASN    60      -1.940  21.714  -4.585
ATOM    943  HB1 ASN    60      -4.816  21.971  -5.408
ATOM    944  HB2 ASN    60      -4.108  22.202  -3.791
ATOM    945  O   ASN    60      -3.691  19.665  -3.905
ATOM    946  N   ILE    61      -2.645  19.038  -5.785
ATOM    947  CA  ILE    61      -2.705  17.623  -5.424
ATOM    948  C   ILE    61      -1.287  17.047  -5.329
ATOM    949  HN  ILE    61      -2.281  19.320  -6.684
ATOM    950  CB  ILE    61      -3.593  16.843  -6.416
ATOM    951  CG1 ILE    61      -5.025  17.371  -6.323
ATOM    952  CG2 ILE    61      -3.528  15.334  -6.157
ATOM    953  CD1 ILE    61      -5.912  16.772  -7.380
ATOM    954  HA  ILE    61      -3.202  17.514  -4.460
ATOM    955  HB  ILE    61      -3.215  16.982  -7.429
ATOM    956  HG1 ILE    61      -5.441  17.123  -5.346
ATOM    957  HG2 ILE    61      -5.023  18.453  -6.452
ATOM    958  HG3 ILE    61      -4.165  14.814  -6.873
ATOM    959  HG4 ILE    61      -2.500  14.990  -6.269
ATOM    960  HG5 ILE    61      -3.873  15.124  -5.144
ATOM    961  HD1 ILE    61      -6.920  17.173  -7.279
ATOM    962  HD2 ILE    61      -5.520  17.019  -8.366
ATOM    963  HD3 ILE    61      -5.939  15.689  -7.261
ATOM    964  O   ILE    61      -0.471  17.321  -6.185
ATOM    965  N   LEU    62      -0.989  16.278  -4.283
ATOM    966  CA  LEU    62       0.354  15.722  -4.111
ATOM    967  C   LEU    62       0.611  14.664  -5.165
ATOM    968  HN  LEU    62      -1.698  16.072  -3.593
ATOM    969  CB  LEU    62       0.492  15.102  -2.725
ATOM    970  CG  LEU    62       1.963  14.872  -2.351
ATOM    971  CD1 LEU    62       2.672  16.207  -2.182
ATOM    972  CD2 LEU    62       2.118  14.040  -1.079
ATOM    973  HA  LEU    62       1.093  16.517  -4.211
ATOM    974  HB1 LEU    62       0.049  15.767  -1.983
ATOM    975  HB2 LEU    62      -0.022  14.141  -2.703
ATOM    976  HG  LEU    62       2.455  14.303  -3.140
ATOM    977  HD1 LEU    62       3.715  16.034  -1.916
ATOM    978  HD2 LEU    62       2.623  16.766  -3.116
ATOM    979  HD3 LEU    62       2.187  16.779  -1.391
ATOM    980  HD4 LEU    62       3.177  13.907  -0.858
ATOM    981  HD5 LEU    62       1.636  14.554  -0.247
ATOM    982  HD6 LEU    62       1.652  13.066  -1.222
ATOM    983  O   LEU    62      -0.180  13.732  -5.280
ATOM    984  N   ARG    63       1.696  14.789  -5.931
ATOM    985  CA  ARG    63       1.991  13.826  -7.001
ATOM    986  C   ARG    63       2.398  12.503  -6.403
ATOM    987  HN  ARG    63       2.332  15.559  -5.778
ATOM    988  CB  ARG    63       3.157  14.305  -7.867
ATOM    989  CG  ARG    63       2.811  15.271  -8.975
ATOM    990  CD  ARG    63       2.033  14.590 -10.095
ATOM    991  NE  ARG    63       2.772  13.573 -10.862
ATOM    992  CZ  ARG    63       3.651  13.834 -11.845
ATOM    993  HE  ARG    63       2.498  12.663 -10.515
ATOM    994  NH1 ARG    63       3.951  15.101 -12.184
ATOM    995  H11 ARG    63       3.519  15.880 -11.704
ATOM    996  H12 ARG    63       4.607  15.340 -12.917
ATOM    997  NH2 ARG    63       4.253  12.822 -12.493
ATOM    998  H21 ARG    63       4.068  11.853 -12.267
ATOM    999  H22 ARG    63       4.920  12.976 -13.238
ATOM   1000  HA  ARG    63       1.103  13.684  -7.617
ATOM   1001  HB1 ARG    63       3.890  14.815  -7.241
ATOM   1002  HB2 ARG    63       3.627  13.449  -8.350
ATOM   1003  HG1 ARG    63       2.199  16.079  -8.575
ATOM   1004  HG2 ARG    63       3.727  15.685  -9.396
ATOM   1005  HD1 ARG    63       1.163  14.084  -9.677
ATOM   1006  HD2 ARG    63       1.706  15.338 -10.817
ATOM   1007  O   ARG    63       3.140  12.497  -5.421
ATOM   1008  N   LEU    64       1.935  11.391  -6.983
ATOM   1009  CA  LEU    64       2.548  10.070  -6.732
ATOM   1010  C   LEU    64       3.296   9.696  -7.998
ATOM   1011  HN  LEU    64       1.146  11.444  -7.611
ATOM   1012  CB  LEU    64       1.491   9.015  -6.402
ATOM   1013  CG  LEU    64       2.030   7.585  -6.285
ATOM   1014  CD1 LEU    64       1.360   6.906  -5.119
ATOM   1015  CD2 LEU    64       1.927   6.762  -7.537
ATOM   1016  HA  LEU    64       3.229  10.140  -5.883
ATOM   1017  HB1 LEU    64       1.063   9.272  -5.432
ATOM   1018  HB2 LEU    64       0.720   9.096  -7.167
ATOM   1019  HG  LEU    64       3.095   7.671  -6.073
ATOM   1020  HD1 LEU    64       1.623   7.469  -4.224
ATOM   1021  HD2 LEU    64       0.275   6.941  -5.213
ATOM   1022  HD3 LEU    64       1.721   5.905  -4.880
ATOM   1023  HD4 LEU    64       0.959   6.286  -7.689
ATOM   1024  HD5 LEU    64       2.052   7.435  -8.385
ATOM   1025  HD6 LEU    64       2.692   6.011  -7.733
ATOM   1026  O   LEU    64       2.693   9.609  -9.064
ATOM   1027  N   TYR    65       4.604   9.500  -7.899
ATOM   1028  CA  TYR    65       5.412   9.333  -9.098
ATOM   1029  C   TYR    65       5.420   7.895  -9.579
ATOM   1030  HN  TYR    65       5.039   9.467  -6.988
ATOM   1031  CB  TYR    65       6.847   9.818  -8.875
ATOM   1032  CG  TYR    65       6.946  11.297  -8.651
ATOM   1033  CD1 TYR    65       6.629  12.212  -9.680
ATOM   1034  CE1 TYR    65       6.713  13.585  -9.473
ATOM   1035  HD1 TYR    65       6.312  11.846 -10.656
ATOM   1036  CZ  TYR    65       7.129  14.035  -8.216
ATOM   1037  HE1 TYR    65       6.458  14.274 -10.278
ATOM   1038  CE2 TYR    65       7.470  13.155  -7.198
ATOM   1039  OH  TYR    65       7.236  15.373  -7.960
ATOM   1040  CD2 TYR    65       7.380  11.794  -7.420
ATOM   1041  HE2 TYR    65       7.805  13.540  -6.234
ATOM   1042  HD2 TYR    65       7.650  11.094  -6.629
ATOM   1043  HH  TYR    65       7.001  15.919  -8.714
ATOM   1044  HA  TYR    65       5.012   9.958  -9.896
ATOM   1045  HB1 TYR    65       7.266   9.325  -7.997
ATOM   1046  HB2 TYR    65       7.452   9.578  -9.749
ATOM   1047  O   TYR    65       5.729   7.633 -10.739
ATOM   1048  N   GLY    66       5.158   6.969  -8.660
ATOM   1049  CA  GLY    66       5.398   5.540  -8.873
ATOM   1050  C   GLY    66       5.426   4.823  -7.527
ATOM   1051  HN  GLY    66       4.775   7.243  -7.766
ATOM   1052  HA1 GLY    66       4.601   5.125  -9.489
ATOM   1053  HA2 GLY    66       6.355   5.403  -9.377
ATOM   1054  O   GLY    66       5.309   5.451  -6.461
ATOM   1055  N   TYR    67       5.585   3.508  -7.623
ATOM   1056  CA  TYR    67       5.518   2.563  -6.515
ATOM   1057  C   TYR    67       6.411   1.386  -6.846
ATOM   1058  HN  TYR    67       5.770   3.089  -8.524
ATOM   1059  CB  TYR    67       4.074   2.068  -6.322
ATOM   1060  CG  TYR    67       3.333   1.719  -7.596
ATOM   1061  CD1 TYR    67       3.275   0.383  -8.054
ATOM   1062  CE1 TYR    67       2.602   0.041  -9.224
ATOM   1063  HD1 TYR    67       3.764  -0.410  -7.487
ATOM   1064  CZ  TYR    67       1.982   1.043  -9.960
ATOM   1065  HE1 TYR    67       2.568  -0.999  -9.549
ATOM   1066  CE2 TYR    67       2.023   2.380  -9.532
ATOM   1067  OH  TYR    67       1.329   0.691 -11.117
ATOM   1068  CD2 TYR    67       2.697   2.710  -8.357
ATOM   1069  HE2 TYR    67       1.529   3.155 -10.118
ATOM   1070  HD2 TYR    67       2.733   3.747  -8.021
ATOM   1071  HH  TYR    67       1.425  -0.217 -11.412
ATOM   1072  HA  TYR    67       5.860   3.049  -5.602
ATOM   1073  HB1 TYR    67       3.904   1.191  -5.697
ATOM   1074  HB2 TYR    67       3.645   2.864  -5.714
ATOM   1075  O   TYR    67       6.881   1.285  -7.981
ATOM   1076  N   PHE    68       6.656   0.510  -5.869
ATOM   1077  CA  PHE    68       7.396  -0.766  -5.910
ATOM   1078  C   PHE    68       7.182  -1.480  -4.576
ATOM   1079  HN  PHE    68       6.310   0.688  -4.937
ATOM   1080  CB  PHE    68       8.889  -0.573  -6.217
ATOM   1081  CG  PHE    68       9.780   0.205  -5.297
ATOM   1082  CD1 PHE    68       9.823   1.599  -5.348
ATOM   1083  CE1 PHE    68      10.630   2.322  -4.482
ATOM   1084  HD1 PHE    68       9.215   2.136  -6.077
ATOM   1085  CZ  PHE    68      11.405   1.658  -3.546
ATOM   1086  HE1 PHE    68      10.654   3.410  -4.539
ATOM   1087  CE2 PHE    68      11.373   0.278  -3.482
ATOM   1088  HZ  PHE    68      12.038   2.224  -2.863
ATOM   1089  CD2 PHE    68      10.557  -0.442  -4.349
ATOM   1090  HE2 PHE    68      11.987  -0.248  -2.752
ATOM   1091  HD2 PHE    68      10.522  -1.530  -4.288
ATOM   1092  HA  PHE    68       7.019  -1.378  -6.729
ATOM   1093  HB1 PHE    68       9.317  -1.561  -6.388
ATOM   1094  HB2 PHE    68       9.110  -0.137  -7.191
ATOM   1095  O   PHE    68       6.503  -0.950  -3.708
ATOM   1096  N   HIS    69       7.681  -2.690  -4.338
ATOM   1097  CA  HIS    69       7.540  -3.531  -3.126
ATOM   1098  C   HIS    69       8.548  -4.644  -3.179
ATOM   1099  HN  HIS    69       8.241  -3.149  -5.042
ATOM   1100  CB  HIS    69       6.118  -4.083  -2.972
ATOM   1101  CG  HIS    69       5.746  -5.296  -3.817
ATOM   1102  ND1 HIS    69       5.930  -6.562  -3.387
ATOM   1103  CE1 HIS    69       5.518  -7.418  -4.346
ATOM   1104  NE2 HIS    69       5.074  -6.697  -5.399
ATOM   1105  HE  HIS    69       5.582  -8.494  -4.181
ATOM   1106  CD2 HIS    69       5.208  -5.391  -5.113
ATOM   1107  HNE HIS    69       4.705  -7.088  -6.255
ATOM   1108  HD  HIS    69       4.913  -4.640  -5.845
ATOM   1109  HA  HIS    69       7.713  -2.923  -2.238
ATOM   1110  HB1 HIS    69       5.948  -4.471  -1.968
ATOM   1111  HB2 HIS    69       5.377  -3.314  -3.189
ATOM   1112  O   HIS    69       9.007  -5.011  -4.261
ATOM   1113  N   ASP    70       8.917  -5.164  -2.015
ATOM   1114  CA  ASP    70       9.873  -6.236  -1.780
ATOM   1115  C   ASP    70       9.129  -7.378  -1.072
ATOM   1116  HN  ASP    70       8.517  -4.809  -1.158
ATOM   1117  CB  ASP    70      11.075  -5.725  -0.977
ATOM   1118  CG  ASP    70      10.867  -5.009   0.362
ATOM   1119  OD1 ASP    70      10.106  -5.625   1.156
ATOM   1120  OD2 ASP    70      11.467  -3.954   0.638
ATOM   1121  HA  ASP    70      10.276  -6.580  -2.732
ATOM   1122  HB1 ASP    70      11.791  -6.533  -0.834
ATOM   1123  HB2 ASP    70      11.624  -5.064  -1.648
ATOM   1124  O   ASP    70       7.900  -7.492  -1.180
ATOM   1125  N   ALA    71       9.778  -8.267  -0.326
ATOM   1126  CA  ALA    71       9.078  -9.329   0.387
ATOM   1127  C   ALA    71       8.188  -8.790   1.505
ATOM   1128  HN  ALA    71      10.783  -8.215  -0.244
ATOM   1129  CB  ALA    71      10.080 -10.334   0.943
ATOM   1130  HA  ALA    71       8.447  -9.880  -0.310
ATOM   1131  HB1 ALA    71       9.573 -11.215   1.338
ATOM   1132  HB2 ALA    71      10.766 -10.791   0.230
ATOM   1133  HB3 ALA    71      10.675 -10.046   1.810
ATOM   1134  O   ALA    71       7.039  -9.187   1.637
ATOM   1135  N   THR    72       8.681  -7.838   2.287
ATOM   1136  CA  THR    72       8.116  -7.426   3.563
ATOM   1137  C   THR    72       7.491  -6.028   3.432
ATOM   1138  HN  THR    72       9.512  -7.338   2.005
ATOM   1139  CB  THR    72       9.166  -7.572   4.689
ATOM   1140  OG1 THR    72       8.698  -7.223   5.999
ATOM   1141  HG  THR    72       8.075  -7.915   6.234
ATOM   1142  CG2 THR    72      10.484  -6.806   4.507
ATOM   1143  HA  THR    72       7.347  -8.137   3.866
ATOM   1144  HB  THR    72       9.324  -8.651   4.716
ATOM   1145  HG1 THR    72      10.949  -7.044   3.550
ATOM   1146  HG2 THR    72      10.295  -5.734   4.565
ATOM   1147  HG3 THR    72      11.144  -7.156   5.300
ATOM   1148  O   THR    72       6.509  -5.739   4.133
ATOM   1149  N   ARG    73       7.964  -5.111   2.574
ATOM   1150  CA  ARG    73       7.492  -3.710   2.570
ATOM   1151  C   ARG    73       6.906  -3.364   1.221
ATOM   1152  HN  ARG    73       8.669  -5.371   1.899
ATOM   1153  CB  ARG    73       8.642  -2.771   2.880
ATOM   1154  CG  ARG    73       9.273  -2.909   4.246
ATOM   1155  CD  ARG    73      10.760  -2.644   4.356
ATOM   1156  NE  ARG    73      11.606  -3.479   3.516
ATOM   1157  CZ  ARG    73      12.920  -3.578   3.642
ATOM   1158  HE  ARG    73      11.012  -3.949   2.845
ATOM   1159  NH1 ARG    73      13.551  -2.882   4.588
ATOM   1160  H11 ARG    73      13.036  -2.276   5.213
ATOM   1161  H12 ARG    73      14.552  -2.919   4.730
ATOM   1162  NH2 ARG    73      13.591  -4.384   2.823
ATOM   1163  H21 ARG    73      13.129  -4.926   2.104
ATOM   1164  H22 ARG    73      14.595  -4.496   2.876
ATOM   1165  HA  ARG    73       6.727  -3.581   3.336
ATOM   1166  HB1 ARG    73       9.428  -2.814   2.126
ATOM   1167  HB2 ARG    73       8.473  -1.695   2.891
ATOM   1168  HG1 ARG    73       8.779  -2.299   5.002
ATOM   1169  HG2 ARG    73       9.204  -3.937   4.601
ATOM   1170  HD1 ARG    73      11.019  -1.586   4.383
ATOM   1171  HD2 ARG    73      10.956  -3.022   5.359
ATOM   1172  O   ARG    73       7.347  -3.880   0.184
ATOM   1173  N   VAL    74       5.928  -2.456   1.147
ATOM   1174  CA  VAL    74       5.384  -1.855  -0.076
ATOM   1175  C   VAL    74       5.772  -0.369  -0.018
ATOM   1176  HN  VAL    74       5.489  -2.121   1.993
ATOM   1177  CB  VAL    74       3.849  -2.056  -0.172
ATOM   1178  CG1 VAL    74       3.202  -1.420  -1.394
ATOM   1179  CG2 VAL    74       3.362  -3.467   0.112
ATOM   1180  HA  VAL    74       5.821  -2.344  -0.947
ATOM   1181  HB  VAL    74       3.540  -1.371   0.617
ATOM   1182  HG1 VAL    74       2.194  -1.768  -1.617
ATOM   1183  HG2 VAL    74       3.294  -0.346  -1.229
ATOM   1184  HG3 VAL    74       3.788  -1.615  -2.293
ATOM   1185  HG4 VAL    74       2.291  -3.391   0.302
ATOM   1186  HG5 VAL    74       3.539  -4.122  -0.741
ATOM   1187  HG6 VAL    74       3.704  -3.925   1.039
ATOM   1188  O   VAL    74       5.682   0.247   1.045
ATOM   1189  N   TYR    75       6.179   0.220  -1.146
ATOM   1190  CA  TYR    75       6.632   1.627  -1.238
ATOM   1191  C   TYR    75       5.775   2.401  -2.245
ATOM   1192  HN  TYR    75       6.190  -0.304  -2.010
ATOM   1193  CB  TYR    75       8.112   1.704  -1.675
ATOM   1194  CG  TYR    75       9.027   0.864  -0.819
ATOM   1195  CD1 TYR    75       9.317  -0.457  -1.162
ATOM   1196  CE1 TYR    75      10.145  -1.242  -0.377
ATOM   1197  HD1 TYR    75       8.890  -0.892  -2.065
ATOM   1198  CZ  TYR    75      10.698  -0.709   0.765
ATOM   1199  HE1 TYR    75      10.353  -2.273  -0.667
ATOM   1200  CE2 TYR    75      10.427   0.603   1.127
ATOM   1201  OH  TYR    75      11.526  -1.485   1.548
ATOM   1202  CD2 TYR    75       9.594   1.378   0.338
ATOM   1203  HE2 TYR    75      10.870   1.022   2.030
ATOM   1204  HD2 TYR    75       9.375   2.407   0.623
ATOM   1205  HH  TYR    75      11.531  -2.441   1.462
ATOM   1206  HA  TYR    75       6.546   2.102  -0.261
ATOM   1207  HB1 TYR    75       8.136   1.281  -2.679
ATOM   1208  HB2 TYR    75       8.593   2.677  -1.767
ATOM   1209  O   TYR    75       5.390   1.867  -3.294
ATOM   1210  N   LEU    76       5.543   3.666  -1.914
ATOM   1211  CA  LEU    76       4.902   4.742  -2.659
ATOM   1212  C   LEU    76       5.842   5.950  -2.678
ATOM   1213  HN  LEU    76       5.831   4.009  -1.008
ATOM   1214  CB  LEU    76       3.562   5.113  -2.018
ATOM   1215  CG  LEU    76       2.402   4.123  -1.910
ATOM   1216  CD1 LEU    76       1.226   4.989  -1.483
ATOM   1217  CD2 LEU    76       2.093   3.319  -3.157
ATOM   1218  HA  LEU    76       4.704   4.410  -3.679
ATOM   1219  HB1 LEU    76       3.777   5.504  -1.023
ATOM   1220  HB2 LEU    76       3.268   6.013  -2.558
ATOM   1221  HG  LEU    76       2.631   3.383  -1.143
ATOM   1222  HD1 LEU    76       0.315   4.396  -1.398
ATOM   1223  HD2 LEU    76       1.445   5.191  -0.434
ATOM   1224  HD3 LEU    76       1.072   5.985  -1.898
ATOM   1225  HD4 LEU    76       2.788   2.479  -3.152
ATOM   1226  HD5 LEU    76       1.051   3.003  -3.097
ATOM   1227  HD6 LEU    76       2.143   3.881  -4.090
ATOM   1228  O   LEU    76       6.147   6.504  -1.622
ATOM   1229  N   ILE    77       6.260   6.355  -3.877
ATOM   1230  CA  ILE    77       7.154   7.474  -4.179
ATOM   1231  C   ILE    77       6.365   8.748  -4.444
ATOM   1232  HN  ILE    77       5.954   5.867  -4.706
ATOM   1233  CB  ILE    77       8.024   7.194  -5.425
ATOM   1234  CG1 ILE    77       8.751   5.857  -5.454
ATOM   1235  CG2 ILE    77       9.091   8.270  -5.630
ATOM   1236  CD1 ILE    77       9.331   5.434  -6.781
ATOM   1237  HA  ILE    77       7.820   7.646  -3.333
ATOM   1238  HB  ILE    77       7.351   7.308  -6.274
ATOM   1239  HG1 ILE    77       9.619   5.741  -4.804
ATOM   1240  HG2 ILE    77       8.140   4.990  -5.205
ATOM   1241  HG3 ILE    77      10.130   8.175  -5.313
ATOM   1242  HG4 ILE    77       9.205   8.163  -6.708
ATOM   1243  HG5 ILE    77       8.704   9.277  -5.475
ATOM   1244  HD1 ILE    77       9.963   4.575  -6.554
ATOM   1245  HD2 ILE    77       8.582   5.089  -7.494
ATOM   1246  HD3 ILE    77      10.065   6.102  -7.231
ATOM   1247  O   ILE    77       5.770   8.918  -5.514
ATOM   1248  N   LEU    78       6.406   9.659  -3.481
ATOM   1249  CA  LEU    78       5.588  10.874  -3.513
ATOM   1250  C   LEU    78       6.418  12.152  -3.650
ATOM   1251  HN  LEU    78       7.019   9.525  -2.689
ATOM   1252  CB  LEU    78       4.759  10.981  -2.222
ATOM   1253  CG  LEU    78       4.083   9.704  -1.720
ATOM   1254  CD1 LEU    78       3.813   9.828  -0.237
ATOM   1255  CD2 LEU    78       2.812   9.396  -2.494
ATOM   1256  HA  LEU    78       4.906  10.831  -4.362
ATOM   1257  HB1 LEU    78       5.400  11.313  -1.404
ATOM   1258  HB2 LEU    78       3.953  11.701  -2.366
ATOM   1259  HG  LEU    78       4.737   8.851  -1.900
ATOM   1260  HD1 LEU    78       3.331   8.919   0.123
ATOM   1261  HD2 LEU    78       4.754   9.974   0.294
ATOM   1262  HD3 LEU    78       3.159  10.681  -0.056
ATOM   1263  HD4 LEU    78       2.363   8.482  -2.106
ATOM   1264  HD5 LEU    78       2.109  10.222  -2.382
ATOM   1265  HD6 LEU    78       3.052   9.264  -3.549
ATOM   1266  O   LEU    78       7.612  12.161  -3.342
ATOM   1267  N   GLU    79       5.756  13.217  -4.109
ATOM   1268  CA  GLU    79       6.300  14.555  -4.134
ATOM   1269  C   GLU    79       6.666  15.022  -2.717
ATOM   1270  HN  GLU    79       4.817  13.109  -4.466
ATOM   1271  CB  GLU    79       5.295  15.489  -4.790
ATOM   1272  CG  GLU    79       5.400  16.960  -4.424
ATOM   1273  CD  GLU    79       4.374  17.820  -5.167
ATOM   1274  OE1 GLU    79       3.462  17.264  -5.852
ATOM   1275  OE2 GLU    79       4.469  19.075  -5.067
ATOM   1276  HA  GLU    79       7.198  14.571  -4.751
ATOM   1277  HB1 GLU    79       5.408  15.443  -5.873
ATOM   1278  HB2 GLU    79       4.284  15.186  -4.517
ATOM   1279  HG1 GLU    79       5.230  17.082  -3.354
ATOM   1280  HG2 GLU    79       6.394  17.328  -4.677
ATOM   1281  O   GLU    79       5.950  14.773  -1.755
ATOM   1282  NT  AME    80       7.811  15.673  -2.580
ATOM   1283  CT  AME    80       8.218  16.125  -1.273
ATOM   1284  HN  AME    80       8.389  15.848  -3.389
ATOM   1285  HT1 AME    80       9.177  16.637  -1.347
ATOM   1286  HT2 AME    80       7.470  16.812  -0.876
ATOM   1287  HT3 AME    80       8.315  15.269  -0.605
ATOM   1288  H1  ACE    81     -10.564  19.199 -11.761
ATOM   1289  CH3 ACE    81     -10.540  19.009 -10.688
ATOM   1290  C   ACE    81     -10.779  17.516 -10.383
ATOM   1291  H2  ACE    81     -11.317  19.607 -10.211
ATOM   1292  H3  ACE    81      -9.565  19.308 -10.303
ATOM   1293  O   ACE    81     -10.977  16.715 -11.308
ATOM   1294  N   CYS    82     -10.773  17.155  -9.096
ATOM   1295  CA  CYS    82     -11.092  15.794  -8.670
ATOM   1296  C   CYS    82     -12.459  15.336  -9.139
ATOM   1297  HN  CYS    82     -10.542  17.835  -8.385
ATOM   1298  CB  CYS    82     -11.069  15.692  -7.160
ATOM   1299  SG  CYS    82      -9.436  15.376  -6.482
ATOM   1300  HG  CYS    82      -9.856  15.363  -5.203
ATOM   1301  HA  CYS    82     -10.353  15.103  -9.075
ATOM   1302  HB1 CYS    82     -11.424  16.627  -6.726
ATOM   1303  HB2 CYS    82     -11.716  14.875  -6.840
ATOM   1304  O   CYS    82     -12.605  14.221  -9.657
ATOM   1305  N   HIS    83     -13.456  16.199  -8.938
ATOM   1306  CA  HIS    83     -14.829  15.898  -9.304
ATOM   1307  C   HIS    83     -15.025  15.791 -10.788
ATOM   1308  HN  HIS    83     -13.265  17.097  -8.517
ATOM   1309  CB  HIS    83     -15.794  16.896  -8.671
ATOM   1310  CG  HIS    83     -15.854  16.799  -7.153
ATOM   1311  ND1 HIS    83     -16.427  17.751  -6.378
ATOM   1312  CE1 HIS    83     -16.326  17.395  -5.075
ATOM   1313  NE2 HIS    83     -15.664  16.223  -5.010
ATOM   1314  HE  HIS    83     -16.750  18.035  -4.301
ATOM   1315  CD2 HIS    83     -15.359  15.825  -6.274
ATOM   1316  HNE HIS    83     -15.438  15.732  -4.157
ATOM   1317  HD  HIS    83     -14.821  14.891  -6.436
ATOM   1318  HA  HIS    83     -15.124  14.947  -8.860
ATOM   1319  HB1 HIS    83     -15.484  17.911  -8.922
ATOM   1320  HB2 HIS    83     -16.800  16.720  -9.050
ATOM   1321  O   HIS    83     -15.850  15.001 -11.237
ATOM   1322  N   SER    84     -14.245  16.554 -11.557
ATOM   1323  CA  SER    84     -14.252  16.479 -13.025
ATOM   1324  C   SER    84     -13.752  15.113 -13.545
ATOM   1325  HN  SER    84     -13.615  17.219 -11.130
ATOM   1326  CB  SER    84     -13.423  17.625 -13.631
ATOM   1327  OG  SER    84     -12.082  17.224 -13.861
ATOM   1328  HG  SER    84     -11.613  17.978 -14.239
ATOM   1329  HA  SER    84     -15.267  16.628 -13.392
ATOM   1330  HB1 SER    84     -13.862  17.929 -14.581
ATOM   1331  HB2 SER    84     -13.419  18.473 -12.946
ATOM   1332  O   SER    84     -13.964  14.767 -14.713
ATOM   1333  N   LYS    85     -13.070  14.360 -12.683
ATOM   1334  CA  LYS    85     -12.692  12.970 -12.983
ATOM   1335  C   LYS    85     -13.513  12.014 -12.137
ATOM   1336  HN  LYS    85     -12.796  14.743 -11.789
ATOM   1337  CB  LYS    85     -11.186  12.737 -12.761
ATOM   1338  CG  LYS    85     -10.302  13.529 -13.717
ATOM   1339  CD  LYS    85      -8.883  12.986 -13.759
ATOM   1340  CE  LYS    85      -8.320  12.923 -15.182
ATOM   1341  NZ  LYS    85      -8.207  14.246 -15.874
ATOM   1342  HZ1 LYS    85      -7.829  14.110 -16.800
ATOM   1343  HZ2 LYS    85      -7.594  14.851 -15.346
ATOM   1344  HZ3 LYS    85      -9.121  14.670 -15.942
ATOM   1345  HA  LYS    85     -12.875  12.763 -14.037
ATOM   1346  HB1 LYS    85     -10.917  13.034 -11.747
ATOM   1347  HB2 LYS    85     -10.956  11.681 -12.903
ATOM   1348  HG1 LYS    85     -10.717  13.477 -14.723
ATOM   1349  HG2 LYS    85     -10.259  14.570 -13.395
ATOM   1350  HD1 LYS    85      -8.230  13.629 -13.168
ATOM   1351  HD2 LYS    85      -8.867  11.977 -13.347
ATOM   1352  HE1 LYS    85      -7.317  12.496 -15.158
ATOM   1353  HE2 LYS    85      -8.965  12.300 -15.801
ATOM   1354  O   LYS    85     -13.136  10.866 -11.942
ATOM   1355  N   ARG    86     -14.633  12.517 -11.627
ATOM   1356  CA  ARG    86     -15.547  11.766 -10.740
ATOM   1357  C   ARG    86     -14.889  11.083  -9.514
ATOM   1358  HN  ARG    86     -14.900  13.467 -11.842
ATOM   1359  CB  ARG    86     -16.424  10.791 -11.550
ATOM   1360  CG  ARG    86     -17.451  11.468 -12.459
ATOM   1361  CD  ARG    86     -18.679  11.996 -11.708
ATOM   1362  NE  ARG    86     -19.780  11.024 -11.590
ATOM   1363  CZ  ARG    86     -20.953  11.268 -10.997
ATOM   1364  HE  ARG    86     -19.483  10.163 -12.031
ATOM   1365  NH1 ARG    86     -21.881  10.320 -10.940
ATOM   1366  H11 ARG    86     -21.712   9.407 -11.342
ATOM   1367  H12 ARG    86     -22.784  10.452 -10.503
ATOM   1368  NH2 ARG    86     -21.198  12.453 -10.446
ATOM   1369  H21 ARG    86     -20.517  13.202 -10.455
ATOM   1370  H22 ARG    86     -22.075  12.668  -9.990
ATOM   1371  HA  ARG    86     -16.304  12.442 -10.341
ATOM   1372  HB1 ARG    86     -15.790  10.178 -12.190
ATOM   1373  HB2 ARG    86     -16.980  10.149 -10.867
ATOM   1374  HG1 ARG    86     -16.988  12.316 -12.963
ATOM   1375  HG2 ARG    86     -17.806  10.754 -13.202
ATOM   1376  HD1 ARG    86     -18.392  12.278 -10.695
ATOM   1377  HD2 ARG    86     -19.077  12.867 -12.228
ATOM   1378  O   ARG    86     -15.379  10.068  -8.994
ATOM   1379  N   VAL    87     -13.795  11.673  -9.050
ATOM   1380  CA  VAL    87     -13.075  11.193  -7.884
ATOM   1381  C   VAL    87     -13.528  11.976  -6.641
ATOM   1382  HN  VAL    87     -13.431  12.493  -9.514
ATOM   1383  CB  VAL    87     -11.552  11.383  -8.092
ATOM   1384  CG1 VAL    87     -10.784  11.041  -6.823
ATOM   1385  CG2 VAL    87     -11.050  10.558  -9.271
ATOM   1386  HA  VAL    87     -13.282  10.133  -7.739
ATOM   1387  HB  VAL    87     -11.347  12.421  -8.356
ATOM   1388  HG1 VAL    87      -9.717  11.182  -6.994
ATOM   1389  HG2 VAL    87     -11.111  11.693  -6.013
ATOM   1390  HG3 VAL    87     -10.973  10.003  -6.551
ATOM   1391  HG4 VAL    87      -9.978  10.712  -9.392
ATOM   1392  HG5 VAL    87     -11.246   9.502  -9.086
ATOM   1393  HG6 VAL    87     -11.566  10.870 -10.179
ATOM   1394  O   VAL    87     -13.483  13.208  -6.637
ATOM   1395  N   ILE    88     -13.971  11.278  -5.594
ATOM   1396  CA  ILE    88     -14.242  11.939  -4.289
ATOM   1397  C   ILE    88     -13.202  11.528  -3.234
ATOM   1398  HN  ILE    88     -14.127  10.284  -5.683
ATOM   1399  CB  ILE    88     -15.703  11.752  -3.748
ATOM   1400  CG1 ILE    88     -16.136  10.277  -3.715
ATOM   1401  CG2 ILE    88     -16.713  12.598  -4.530
ATOM   1402  CD1 ILE    88     -17.480  10.036  -3.038
ATOM   1403  HA  ILE    88     -14.202  13.021  -4.414
ATOM   1404  HB  ILE    88     -15.768  12.143  -2.732
ATOM   1405  HG1 ILE    88     -16.219   9.899  -4.734
ATOM   1406  HG2 ILE    88     -15.394   9.692  -3.170
ATOM   1407  HG3 ILE    88     -17.712  12.440  -4.124
ATOM   1408  HG4 ILE    88     -16.449  13.652  -4.443
ATOM   1409  HG5 ILE    88     -16.697  12.305  -5.580
ATOM   1410  HD1 ILE    88     -17.711   8.971  -3.057
ATOM   1411  HD2 ILE    88     -17.433  10.379  -2.004
ATOM   1412  HD3 ILE    88     -18.258  10.586  -3.567
ATOM   1413  O   ILE    88     -12.810  10.364  -3.163
ATOM   1414  N   HIS    89     -12.744  12.481  -2.427
ATOM   1415  CA  HIS    89     -11.608  12.211  -1.550
ATOM   1416  C   HIS    89     -12.021  11.599  -0.237
ATOM   1417  HN  HIS    89     -13.184  13.390  -2.423
ATOM   1418  CB  HIS    89     -10.723  13.445  -1.359
ATOM   1419  CG  HIS    89      -9.508  13.191  -0.498
ATOM   1420  ND1 HIS    89      -9.591  12.999   0.839
ATOM   1421  CE1 HIS    89      -8.350  12.775   1.346
ATOM   1422  NE2 HIS    89      -7.470  12.837   0.331
ATOM   1423  HE  HIS    89      -8.222  12.589   2.413
ATOM   1424  CD2 HIS    89      -8.151  13.093  -0.823
ATOM   1425  HNE HIS    89      -6.472  12.713   0.422
ATOM   1426  HD  HIS    89      -7.611  13.182  -1.766
ATOM   1427  HA  HIS    89     -10.925  11.518  -2.041
ATOM   1428  HB1 HIS    89     -10.367  13.791  -2.329
ATOM   1429  HB2 HIS    89     -11.300  14.237  -0.881
ATOM   1430  O   HIS    89     -11.515  10.522   0.137
ATOM   1431  N   ARN    90     -12.909  12.287   0.489
ATOM   1432  CA  ARN    90     -13.590  11.737   1.679
ATOM   1433  C   ARN    90     -12.809  11.696   2.998
ATOM   1434  HN  ARN    90     -13.143  13.235   0.230
ATOM   1435  CB  ARN    90     -14.140  10.328   1.407
ATOM   1436  CG  ARN    90     -15.091  10.199   0.222
ATOM   1437  CD  ARN    90     -15.711   8.798   0.128
ATOM   1438  NE  ARN    90     -14.843   7.714   0.626
ATOM   1439  CZ  ARN    90     -15.258   6.476   0.906
ATOM   1440  HE  ARN    90     -13.904   8.082   0.711
ATOM   1441  NH1 ARN    90     -16.532   6.151   0.739
ATOM   1442  H11 ARN    90     -17.199   6.833   0.400
ATOM   1443  NH2 ARN    90     -14.406   5.566   1.369
ATOM   1444  H21 ARN    90     -13.428   5.775   1.524
ATOM   1445  H22 ARN    90     -14.690   4.620   1.591
ATOM   1446  HA  ARN    90     -14.480  12.328   1.895
ATOM   1447  HB1 ARN    90     -13.313   9.647   1.207
ATOM   1448  HB2 ARN    90     -14.694   9.979   2.279
ATOM   1449  HG1 ARN    90     -15.900  10.922   0.325
ATOM   1450  HG2 ARN    90     -14.548  10.392  -0.703
ATOM   1451  HD1 ARN    90     -16.628   8.766   0.716
ATOM   1452  HD2 ARN    90     -15.939   8.570  -0.913
ATOM   1453  O   ARN    90     -13.397  11.431   4.044
ATOM   1454  N   ASP    91     -11.500  11.930   2.969
ATOM   1455  CA  ASP    91     -10.708  11.929   4.215
ATOM   1456  C   ASP    91      -9.833  13.194   4.363
ATOM   1457  HN  ASP    91     -11.042  12.110   2.087
ATOM   1458  CB  ASP    91      -9.901  10.606   4.381
ATOM   1459  CG  ASP    91      -9.277  10.447   5.792
ATOM   1460  OD1 ASP    91      -9.940  10.766   6.810
ATOM   1461  OD2 ASP    91      -8.116   9.991   5.883
ATOM   1462  HA  ASP    91     -11.379  11.884   5.073
ATOM   1463  HB1 ASP    91     -10.560   9.754   4.214
ATOM   1464  HB2 ASP    91      -9.087  10.583   3.656
ATOM   1465  O   ASP    91      -8.630  13.114   4.675
ATOM   1466  N   ILE    92     -10.457  14.358   4.163
ATOM   1467  CA  ILE    92      -9.751  15.637   4.207
ATOM   1468  C   ILE    92      -9.559  16.098   5.661
ATOM   1469  HN  ILE    92     -11.449  14.370   3.974
ATOM   1470  CB  ILE    92     -10.494  16.715   3.397
ATOM   1471  CG1 ILE    92     -10.868  16.201   2.020
ATOM   1472  CG2 ILE    92      -9.610  17.937   3.212
ATOM   1473  CD1 ILE    92      -9.783  16.433   0.990
ATOM   1474  HA  ILE    92      -8.773  15.529   3.739
ATOM   1475  HB  ILE    92     -11.405  17.001   3.922
ATOM   1476  HG1 ILE    92     -11.054  15.128   2.070
ATOM   1477  HG2 ILE    92     -11.768  16.709   1.674
ATOM   1478  HG3 ILE    92     -10.147  18.692   2.638
ATOM   1479  HG4 ILE    92      -9.344  18.345   4.188
ATOM   1480  HG5 ILE    92      -8.703  17.653   2.678
ATOM   1481  HD1 ILE    92     -10.108  16.044   0.025
ATOM   1482  HD2 ILE    92      -9.586  17.502   0.903
ATOM   1483  HD3 ILE    92      -8.872  15.921   1.300
ATOM   1484  O   ILE    92     -10.497  16.527   6.316
ATOM   1485  N   LYN    93      -8.344  15.988   6.170
ATOM   1486  CA  LYN    93      -8.055  16.384   7.526
ATOM   1487  C   LYN    93      -6.812  17.225   7.395
ATOM   1488  HN  LYN    93      -7.594  15.619   5.604
ATOM   1489  CB  LYN    93      -7.653  15.189   8.406
ATOM   1490  CG  LYN    93      -8.604  14.027   8.650
ATOM   1491  CD  LYN    93      -7.694  12.899   9.146
ATOM   1492  CE  LYN    93      -8.325  11.851  10.061
ATOM   1493  NZ  LYN    93      -9.090  10.779   9.335
ATOM   1494  HZ1 LYN    93      -9.475  10.128  10.005
ATOM   1495  HZ2 LYN    93      -8.469  10.289   8.707
ATOM   1496  HA  LYN    93      -8.896  16.950   7.927
ATOM   1497  HB1 LYN    93      -6.773  14.705   7.983
ATOM   1498  HB2 LYN    93      -7.425  15.539   9.413
ATOM   1499  HG1 LYN    93      -9.345  14.314   9.396
ATOM   1500  HG2 LYN    93      -9.108  13.768   7.719
ATOM   1501  HD1 LYN    93      -7.303  12.345   8.293
ATOM   1502  HD2 LYN    93      -6.866  13.323   9.714
ATOM   1503  HE1 LYN    93      -7.544  11.353  10.636
ATOM   1504  HE2 LYN    93      -9.024  12.336  10.743
ATOM   1505  O   LYN    93      -5.967  16.957   6.523
ATOM   1506  N   PRO    94      -6.625  18.185   8.302
ATOM   1507  CA  PRO    94      -5.386  18.962   8.246
ATOM   1508  C   PRO    94      -4.114  18.126   8.196
ATOM   1509  CB  PRO    94      -5.430  19.780   9.536
ATOM   1510  CG  PRO    94      -6.889  19.948   9.772
ATOM   1511  CD  PRO    94      -7.492  18.625   9.402
ATOM   1512  HA  PRO    94      -5.388  19.587   7.353
ATOM   1513  HB1 PRO    94      -4.936  19.227  10.335
ATOM   1514  HB2 PRO    94      -4.917  20.730   9.383
ATOM   1515  HG1 PRO    94      -7.062  20.192  10.820
ATOM   1516  HG2 PRO    94      -7.268  20.755   9.145
ATOM   1517  HD1 PRO    94      -7.459  17.957  10.263
ATOM   1518  HD2 PRO    94      -8.528  18.771   9.095
ATOM   1519  O   PRO    94      -3.147  18.559   7.572
ATOM   1520  N   GLU    95      -4.086  16.954   8.830
ATOM   1521  CA  GLU    95      -2.866  16.132   8.768
ATOM   1522  C   GLU    95      -2.607  15.490   7.414
ATOM   1523  HN  GLU    95      -4.897  16.642   9.345
ATOM   1524  CB  GLU    95      -2.835  15.081   9.843
ATOM   1525  CG  GLU    95      -3.889  14.037   9.667
ATOM   1526  CD  GLU    95      -4.687  13.887  10.933
ATOM   1527  OE1 GLU    95      -5.289  14.911  11.365
ATOM   1528  OE2 GLU    95      -4.706  12.750  11.483
ATOM   1529  HA  GLU    95      -1.998  16.751   8.997
ATOM   1530  HB1 GLU    95      -1.867  14.580   9.834
ATOM   1531  HB2 GLU    95      -2.992  15.550  10.815
ATOM   1532  HG1 GLU    95      -4.557  14.328   8.857
ATOM   1533  HG2 GLU    95      -3.420  13.083   9.426
ATOM   1534  O   GLU    95      -1.519  14.986   7.207
ATOM   1535  N   ASN    96      -3.592  15.511   6.509
ATOM   1536  CA  ASN    96      -3.420  15.102   5.109
ATOM   1537  C   ASN    96      -3.305  16.273   4.152
ATOM   1538  HN  ASN    96      -4.514  15.821   6.779
ATOM   1539  CB  ASN    96      -4.634  14.336   4.631
ATOM   1540  CG  ASN    96      -4.770  12.990   5.274
ATOM   1541  ND2 ASN    96      -5.946  12.391   5.086
ATOM   1542  HD1 ASN    96      -6.105  11.482   5.492
ATOM   1543  HD2 ASN    96      -6.654  12.858   4.542
ATOM   1544  OD1 ASN    96      -3.837  12.473   5.922
ATOM   1545  HA  ASN    96      -2.511  14.509   5.013
ATOM   1546  HB1 ASN    96      -5.536  14.904   4.860
ATOM   1547  HB2 ASN    96      -4.566  14.182   3.554
ATOM   1548  O   ASN    96      -3.537  16.107   2.952
ATOM   1549  N   LEU    97      -3.016  17.460   4.666
ATOM   1550  CA  LEU    97      -2.850  18.631   3.822
ATOM   1551  C   LEU    97      -1.416  19.100   4.041
ATOM   1552  HN  LEU    97      -2.907  17.562   5.665
ATOM   1553  CB  LEU    97      -3.858  19.729   4.185
ATOM   1554  CG  LEU    97      -5.362  19.399   4.246
ATOM   1555  CD1 LEU    97      -6.208  20.644   4.452
ATOM   1556  CD2 LEU    97      -5.874  18.650   3.035
ATOM   1557  HA  LEU    97      -3.022  18.357   2.781
ATOM   1558  HB1 LEU    97      -3.631  20.117   5.178
ATOM   1559  HB2 LEU    97      -3.794  20.537   3.457
ATOM   1560  HG  LEU    97      -5.551  18.717   5.075
ATOM   1561  HD1 LEU    97      -7.261  20.366   4.489
ATOM   1562  HD2 LEU    97      -5.926  21.125   5.389
ATOM   1563  HD3 LEU    97      -6.044  21.336   3.626
ATOM   1564  HD4 LEU    97      -6.940  18.454   3.152
ATOM   1565  HD5 LEU    97      -5.711  19.251   2.140
ATOM   1566  HD6 LEU    97      -5.340  17.705   2.940
ATOM   1567  O   LEU    97      -0.988  19.319   5.170
ATOM   1568  NT  AME    98      -0.661  19.216   2.956
ATOM   1569  CT  AME    98       0.764  19.479   3.046
ATOM   1570  HN  AME    98      -1.078  19.121   2.042
ATOM   1571  HT1 AME    98       1.188  19.536   2.044
ATOM   1572  HT2 AME    98       0.928  20.425   3.563
ATOM   1573  HT3 AME    98       1.248  18.674   3.600
ATOM   1574  H1  ACE    99      -0.637  20.565  -0.668
ATOM   1575  CH3 ACE    99      -1.446  20.205  -1.305
ATOM   1576  C   ACE    99      -2.156  19.004  -0.669
ATOM   1577  H2  ACE    99      -1.027  19.912  -2.268
ATOM   1578  H3  ACE    99      -2.161  21.015  -1.451
ATOM   1579  O   ACE    99      -1.776  18.561   0.445
ATOM   1580  N   ILE   100      -3.171  18.476  -1.365
ATOM   1581  CA  ILE   100      -3.928  17.365  -0.804
ATOM   1582  C   ILE   100      -3.143  16.073  -0.902
ATOM   1583  HN  ILE   100      -3.405  18.851  -2.273
ATOM   1584  CB  ILE   100      -5.275  17.142  -1.506
ATOM   1585  CG1 ILE   100      -6.081  18.430  -1.526
ATOM   1586  CG2 ILE   100      -6.055  15.981  -0.848
ATOM   1587  CD1 ILE   100      -7.420  18.225  -2.211
ATOM   1588  HA  ILE   100      -4.144  17.565   0.246
ATOM   1589  HB  ILE   100      -5.101  16.816  -2.531
ATOM   1590  HG1 ILE   100      -6.260  18.763  -0.503
ATOM   1591  HG2 ILE   100      -5.527  19.198  -2.066
ATOM   1592  HG3 ILE   100      -7.005  15.843  -1.363
ATOM   1593  HG4 ILE   100      -5.469  15.065  -0.916
ATOM   1594  HG5 ILE   100      -6.241  16.216   0.200
ATOM   1595  HD1 ILE   100      -7.976  19.163  -2.211
ATOM   1596  HD2 ILE   100      -7.257  17.900  -3.238
ATOM   1597  HD3 ILE   100      -7.990  17.466  -1.676
ATOM   1598  O   ILE   100      -2.733  15.675  -1.979
ATOM   1599  N   ALA   101      -2.950  15.417   0.227
ATOM   1600  CA  ALA   101      -2.239  14.133   0.281
ATOM   1601  C   ALA   101      -3.171  12.995   0.676
ATOM   1602  HN  ALA   101      -3.298  15.799   1.095
ATOM   1603  CB  ALA   101      -1.088  14.216   1.270
ATOM   1604  HA  ALA   101      -1.817  13.909  -0.699
ATOM   1605  HB1 ALA   101      -0.567  13.259   1.303
ATOM   1606  HB2 ALA   101      -0.394  14.996   0.957
ATOM   1607  HB3 ALA   101      -1.476  14.452   2.261
ATOM   1608  O   ALA   101      -4.338  13.224   0.981
ATOM   1609  N   ASP   102      -2.660  11.773   0.668
ATOM   1610  CA  ASP   102      -3.408  10.631   1.190
ATOM   1611  C   ASP   102      -4.768  10.385   0.516
ATOM   1612  HN  ASP   102      -1.734  11.619   0.295
ATOM   1613  CB  ASP   102      -3.577  10.769   2.703
ATOM   1614  CG  ASP   102      -4.049   9.486   3.363
ATOM   1615  OD1 ASP   102      -4.014   8.412   2.711
ATOM   1616  OD2 ASP   102      -4.454   9.556   4.547
ATOM   1617  HA  ASP   102      -2.823   9.721   1.056
ATOM   1618  HB1 ASP   102      -2.622  11.042   3.153
ATOM   1619  HB2 ASP   102      -4.313  11.543   2.918
ATOM   1620  O   ASP   102      -5.823  10.872   0.956
ATOM   1621  N   PHE   103      -4.735   9.598  -0.542
ATOM   1622  CA  PHE   103      -5.955   9.231  -1.223
ATOM   1623  C   PHE   103      -6.415   7.843  -0.813
ATOM   1624  HN  PHE   103      -3.850   9.248  -0.880
ATOM   1625  CB  PHE   103      -5.775   9.370  -2.733
ATOM   1626  CG  PHE   103      -5.909  10.782  -3.207
ATOM   1627  CD1 PHE   103      -4.862  11.690  -3.050
ATOM   1628  CE1 PHE   103      -4.999  13.003  -3.471
ATOM   1629  HD1 PHE   103      -3.926  11.369  -2.593
ATOM   1630  CZ  PHE   103      -6.199  13.426  -4.039
ATOM   1631  HE1 PHE   103      -4.169  13.701  -3.357
ATOM   1632  CE2 PHE   103      -7.251  12.540  -4.189
ATOM   1633  HZ  PHE   103      -6.312  14.459  -4.367
ATOM   1634  CD2 PHE   103      -7.105  11.227  -3.767
ATOM   1635  HE2 PHE   103      -8.186  12.876  -4.636
ATOM   1636  HD2 PHE   103      -7.933  10.526  -3.871
ATOM   1637  HA  PHE   103      -6.740   9.945  -0.974
ATOM   1638  HB1 PHE   103      -4.783   9.018  -3.015
ATOM   1639  HB2 PHE   103      -6.530   8.775  -3.246
ATOM   1640  O   PHE   103      -7.087   7.144  -1.578
ATOM   1641  N   GLY   104      -6.057   7.475   0.416
ATOM   1642  CA  GLY   104      -6.339   6.163   0.984
ATOM   1643  C   GLY   104      -7.808   5.851   1.136
ATOM   1644  HN  GLY   104      -5.560   8.124   1.010
ATOM   1645  HA1 GLY   104      -5.915   5.390   0.343
ATOM   1646  HA2 GLY   104      -5.895   6.094   1.978
ATOM   1647  O   GLY   104      -8.198   4.679   1.101
ATOM   1648  N   TRP   105      -8.625   6.890   1.310
ATOM   1649  CA  TRP   105     -10.068   6.696   1.400
ATOM   1650  C   TRP   105     -10.813   7.111   0.141
ATOM   1651  HN  TRP   105      -8.243   7.823   1.381
ATOM   1652  CB  TRP   105     -10.649   7.318   2.683
ATOM   1653  CG  TRP   105     -10.362   6.480   3.929
ATOM   1654  CD1 TRP   105      -9.180   6.453   4.678
ATOM   1655  NE1 TRP   105      -9.272   5.559   5.722
ATOM   1656  HD1 TRP   105      -8.343   7.093   4.399
ATOM   1657  CE2 TRP   105     -10.482   4.945   5.736
ATOM   1658  HNE TRP   105      -8.546   5.371   6.399
ATOM   1659  CZ2 TRP   105     -11.013   3.981   6.600
ATOM   1660  CH2 TRP   105     -12.319   3.544   6.344
ATOM   1661  HZ2 TRP   105     -10.414   3.603   7.429
ATOM   1662  CZ3 TRP   105     -13.066   4.038   5.261
ATOM   1663  HH2 TRP   105     -12.782   2.801   6.994
ATOM   1664  CE3 TRP   105     -12.551   5.009   4.377
ATOM   1665  HZ3 TRP   105     -14.077   3.671   5.084
ATOM   1666  CD2 TRP   105     -11.249   5.481   4.594
ATOM   1667  HE3 TRP   105     -13.162   5.373   3.551
ATOM   1668  HA  TRP   105     -10.283   5.642   1.575
ATOM   1669  HB1 TRP   105     -10.214   8.305   2.838
ATOM   1670  HB2 TRP   105     -11.731   7.410   2.586
ATOM   1671  O   TRP   105     -12.027   6.888   0.050
ATOM   1672  N   SER   106     -10.100   7.671  -0.851
ATOM   1673  CA  SER   106     -10.715   8.110  -2.140
ATOM   1674  C   SER   106     -11.324   6.968  -2.991
ATOM   1675  HN  SER   106      -9.106   7.809  -0.738
ATOM   1676  CB  SER   106      -9.761   9.010  -2.975
ATOM   1677  OG  SER   106      -8.817   8.278  -3.751
ATOM   1678  HG  SER   106      -8.275   8.917  -4.229
ATOM   1679  HA  SER   106     -11.521   8.815  -1.937
ATOM   1680  HB1 SER   106     -10.346   9.618  -3.665
ATOM   1681  HB2 SER   106      -9.197   9.661  -2.306
ATOM   1682  O   SER   106     -10.920   5.806  -2.873
ATOM   1683  N   VAL   107     -12.296   7.317  -3.838
ATOM   1684  CA  VAL   107     -13.105   6.344  -4.587
ATOM   1685  C   VAL   107     -13.818   7.077  -5.737
ATOM   1686  HN  VAL   107     -12.504   8.294  -3.988
ATOM   1687  CB  VAL   107     -14.098   5.605  -3.633
ATOM   1688  CG1 VAL   107     -15.290   6.490  -3.247
ATOM   1689  CG2 VAL   107     -14.540   4.263  -4.206
ATOM   1690  HA  VAL   107     -12.457   5.566  -4.989
ATOM   1691  HB  VAL   107     -13.578   5.317  -2.719
ATOM   1692  HG1 VAL   107     -15.954   5.937  -2.583
ATOM   1693  HG2 VAL   107     -14.930   7.384  -2.737
ATOM   1694  HG3 VAL   107     -15.834   6.780  -4.146
ATOM   1695  HG4 VAL   107     -15.229   3.781  -3.513
ATOM   1696  HG5 VAL   107     -15.038   4.422  -5.162
ATOM   1697  HG6 VAL   107     -13.668   3.625  -4.353
ATOM   1698  O   VAL   107     -13.697   8.305  -5.844
ATOM   1699  N   HIS   108     -14.519   6.332  -6.602
ATOM   1700  CA  HIS   108     -15.381   6.912  -7.649
ATOM   1701  C   HIS   108     -16.821   7.064  -7.219
ATOM   1702  HN  HIS   108     -14.469   5.325  -6.552
ATOM   1703  CB  HIS   108     -15.286   6.106  -8.939
ATOM   1704  CG  HIS   108     -14.080   6.450  -9.773
ATOM   1705  ND1 HIS   108     -12.903   5.825  -9.628
ATOM   1706  CE1 HIS   108     -12.009   6.342 -10.501
ATOM   1707  NE2 HIS   108     -12.621   7.311 -11.200
ATOM   1708  HE  HIS   108     -10.992   5.952 -10.535
ATOM   1709  CD2 HIS   108     -13.898   7.407 -10.779
ATOM   1710  HNE HIS   108     -12.185   7.869 -11.920
ATOM   1711  HD  HIS   108     -14.566   8.143 -11.227
ATOM   1712  HA  HIS   108     -15.012   7.902  -7.917
ATOM   1713  HB1 HIS   108     -15.226   5.044  -8.701
ATOM   1714  HB2 HIS   108     -16.169   6.292  -9.550
ATOM   1715  O   HIS   108     -17.374   6.182  -6.556
ATOM   1716  N   ALA   109     -17.437   8.184  -7.607
ATOM   1717  CA  ALA   109     -18.796   8.567  -7.165
ATOM   1718  C   ALA   109     -19.921   8.013  -8.057
ATOM   1719  HN  ALA   109     -16.970   8.821  -8.236
ATOM   1720  CB  ALA   109     -18.904  10.090  -7.076
ATOM   1721  HA  ALA   109     -18.970   8.192  -6.156
ATOM   1722  HB1 ALA   109     -19.907  10.365  -6.750
ATOM   1723  HB2 ALA   109     -18.174  10.465  -6.359
ATOM   1724  HB3 ALA   109     -18.708  10.527  -8.055
ATOM   1725  O   ALA   109     -19.733   7.903  -9.268
ATOM   1726  N   PRO   110     -21.096   7.673  -7.473
ATOM   1727  CA  PRO   110     -21.478   7.623  -6.052
ATOM   1728  C   PRO   110     -21.033   6.322  -5.369
ATOM   1729  CB  PRO   110     -23.007   7.714  -6.105
ATOM   1730  CG  PRO   110     -23.370   7.100  -7.410
ATOM   1731  CD  PRO   110     -22.273   7.512  -8.352
ATOM   1732  HA  PRO   110     -21.015   8.455  -5.521
ATOM   1733  HB1 PRO   110     -23.433   7.166  -5.265
ATOM   1734  HB2 PRO   110     -23.311   8.759  -6.048
ATOM   1735  HG1 PRO   110     -23.420   6.017  -7.301
ATOM   1736  HG2 PRO   110     -24.340   7.478  -7.732
ATOM   1737  HD1 PRO   110     -22.125   6.734  -9.100
ATOM   1738  HD2 PRO   110     -22.549   8.444  -8.846
ATOM   1739  O   PRO   110     -20.564   5.408  -6.053
ATOM   1740  N   SER   111     -21.189   6.239  -4.043
ATOM   1741  CA  SER   111     -20.585   5.153  -3.255
ATOM   1742  C   SER   111     -21.223   4.916  -1.866
ATOM   1743  HN  SER   111     -21.735   6.936  -3.557
ATOM   1744  CB  SER   111     -19.074   5.415  -3.098
ATOM   1745  OG  SER   111     -18.384   4.254  -2.669
ATOM   1746  HG  SER   111     -17.450   4.482  -2.590
ATOM   1747  HA  SER   111     -20.673   4.214  -3.801
ATOM   1748  HB1 SER   111     -18.657   5.728  -4.055
ATOM   1749  HB2 SER   111     -18.916   6.201  -2.359
ATOM   1750  O   SER   111     -21.988   5.769  -1.373
ATOM   1751  N   SER   112     -20.910   3.742  -1.282
ATOM   1752  CA  SER   112     -21.140   3.372   0.144
ATOM   1753  C   SER   112     -19.829   2.821   0.762
ATOM   1754  HN  SER   112     -20.475   3.011  -1.826
ATOM   1755  CB  SER   112     -22.284   2.355   0.288
ATOM   1756  OG  SER   112     -23.554   2.962   0.082
ATOM   1757  HG  SER   112     -24.225   2.277   0.186
ATOM   1758  HA  SER   112     -21.458   4.253   0.702
ATOM   1759  HB1 SER   112     -22.159   1.561  -0.448
ATOM   1760  HB2 SER   112     -22.266   1.927   1.291
ATOM   1761  O   SER   112     -18.817   2.730   0.066
ATOM   1762  NT  AME   113     -19.833   2.435   2.041
ATOM   1763  CT  AME   113     -18.570   2.103   2.717
ATOM   1764  HN  AME   113     -20.707   2.372   2.544
ATOM   1765  HT1 AME   113     -18.774   1.813   3.748
ATOM   1766  HT2 AME   113     -18.085   1.277   2.197
ATOM   1767  HT3 AME   113     -17.913   2.973   2.709
TER   
ATOM   1768  C00 UNK   114      -0.469  -6.679   2.003
ATOM   1769  C01 UNK   114      -0.024  -7.966   1.742
ATOM   1770  C02 UNK   114      -0.328  -5.666   1.007
ATOM   1771  H03 UNK   114      -1.000  -6.479   2.936
ATOM   1772  C04 UNK   114       0.694  -8.123   0.495
ATOM   1773  H05 UNK   114      -0.151  -8.834   2.352
ATOM   1774  C06 UNK   114       0.863  -7.117  -0.499
ATOM   1775  H07 UNK   114       0.939  -9.181   0.353
ATOM   1776  C08 UNK   114       1.580  -7.294  -1.676
ATOM   1777  C09 UNK   114       0.334  -5.862  -0.193
ATOM   1778  C0A UNK   114       1.617  -6.199  -2.611
ATOM   1779  C0B UNK   114       2.235  -8.539  -2.127
ATOM   1780  C0C UNK   114       1.025  -5.012  -2.253
ATOM   1781  H0D UNK   114       1.949  -6.370  -3.646
ATOM   1782  C0E UNK   114       0.995  -3.842  -3.135
ATOM   1783  N0F UNK   114       0.425  -4.839  -1.050
ATOM   1784  C0G UNK   114      -0.050  -2.856  -3.038
ATOM   1785  C0H UNK   114       2.050  -3.541  -4.030
ATOM   1786  C0I UNK   114      -0.048  -1.693  -3.766
ATOM   1787  H0J UNK   114      -0.774  -3.119  -2.291
ATOM   1788  H0K UNK   114      -0.793  -0.893  -3.664
ATOM   1789  C0M UNK   114       1.029  -1.404  -4.662
ATOM   1790 HE0N UNK   114      -0.723  -0.781  -3.399
ATOM   1791 HE0O UNK   114      -1.116  -0.988  -3.689
ATOM   1792 HE0P UNK   114      -0.704  -0.688  -3.839
ATOM   1793  C0Q UNK   114       2.045  -2.316  -4.761
ATOM   1794  H0R UNK   114       1.139  -0.443  -5.197
ATOM   1795  H0S UNK   114       2.863  -2.116  -5.410
ATOM   1796  H0T UNK   114       2.871  -4.206  -3.943
ATOM   1797  H0U UNK   114      -0.708  -4.721   1.229
ATOM   1798  O0V UNK   114       1.851  -9.667  -1.798
ATOM   1799  O0W UNK   114       3.228  -8.455  -2.888
TER   
TER   
ATOM   1800  O00 WTR   116     -12.143 -15.652 -15.689
ATOM   1801  H01 WTR   116     -13.051 -15.769 -15.409
ATOM   1802  H02 WTR   116     -12.047 -14.706 -15.800
TER   
ATOM   1803  O00 WTR   117      -1.571 -24.914 -14.650
ATOM   1804  H01 WTR   117      -1.476 -25.108 -15.582
ATOM   1805  H02 WTR   117      -0.857 -24.306 -14.457
TER   
ATOM   1806  O00 WTR   118      -4.122 -23.296 -19.614
ATOM   1807  H01 WTR   118      -3.961 -22.744 -18.849
ATOM   1808  H02 WTR   118      -4.496 -24.101 -19.255
TER   
ATOM   1809  O00 WTR   119      -2.707 -25.303 -11.875
ATOM   1810  H01 WTR   119      -2.004 -24.976 -11.313
ATOM   1811  H02 WTR   119      -2.422 -25.090 -12.763
TER   
ATOM   1812  O00 WTR   120      -9.539 -26.973 -10.254
ATOM   1813  H01 WTR   120      -9.664 -27.164 -11.184
ATOM   1814  H02 WTR   120      -8.933 -27.648  -9.949
TER   
ATOM   1815  O00 WTR   121      -4.880 -17.242 -12.192
ATOM   1816  H01 WTR   121      -5.455 -17.407 -11.445
ATOM   1817  H02 WTR   121      -4.101 -17.769 -12.017
TER   
ATOM   1818  O00 WTR   122      -7.157 -28.374 -10.143
ATOM   1819  H01 WTR   122      -6.683 -27.866 -10.801
ATOM   1820  H02 WTR   122      -6.592 -29.127  -9.969
TER   
ATOM   1821  O00 WTR   123      -9.528 -15.290  -6.831
ATOM   1822  H01 WTR   123      -9.664 -16.200  -6.567
ATOM   1823  H02 WTR   123      -9.560 -15.310  -7.788
TER   
ATOM   1824  O00 WTR   124       3.371 -15.813 -18.485
ATOM   1825  H01 WTR   124       3.957 -15.057 -18.513
ATOM   1826  H02 WTR   124       2.542 -15.488 -18.835
TER   
ATOM   1827  O00 WTR   125      -9.503 -24.247 -11.002
ATOM   1828  H01 WTR   125     -10.155 -23.569 -10.823
ATOM   1829  H02 WTR   125      -9.660 -24.913 -10.333
TER   
ATOM   1830  O00 WTR   126      -5.377 -21.215  -6.752
ATOM   1831  H01 WTR   126      -6.270 -20.922  -6.937
ATOM   1832  H02 WTR   126      -4.895 -20.411  -6.562
TER   
ATOM   1833  O00 WTR   127      -8.656 -24.116 -13.655
ATOM   1834  H01 WTR   127      -7.800 -24.510 -13.822
ATOM   1835  H02 WTR   127      -8.848 -24.336 -12.744
TER   
ATOM   1836  O00 WTR   128      -1.531 -19.965 -17.135
ATOM   1837  H01 WTR   128      -0.672 -20.384 -17.085
ATOM   1838  H02 WTR   128      -2.154 -20.691 -17.103
TER   
ATOM   1839  O00 WTR   129      -6.948 -19.308 -17.082
ATOM   1840  H01 WTR   129      -7.026 -19.854 -16.300
ATOM   1841  H02 WTR   129      -7.415 -18.502 -16.859
TER   
ATOM   1842  O00 WTR   130       0.895 -28.510  -7.589
ATOM   1843  H01 WTR   130       0.093 -28.250  -7.136
ATOM   1844  H02 WTR   130       0.646 -28.551  -8.512
TER   
ATOM   1845  O00 WTR   131      -6.569 -10.178 -11.670
ATOM   1846  H01 WTR   131      -6.567  -9.257 -11.408
ATOM   1847  H02 WTR   131      -7.365 -10.276 -12.193
TER   
ATOM   1848  O00 WTR   132      -5.627 -20.768 -10.742
ATOM   1849  H01 WTR   132      -5.192 -21.569 -11.035
ATOM   1850  H02 WTR   132      -6.396 -21.075 -10.261
TER   
ATOM   1851  O00 WTR   133       8.162 -18.982 -10.282
ATOM   1852  H01 WTR   133       7.389 -19.494 -10.520
ATOM   1853  H02 WTR   133       7.929 -18.080 -10.501
TER   
ATOM   1854  O00 WTR   134      -2.150 -17.248 -16.388
ATOM   1855  H01 WTR   134      -1.873 -18.050 -16.830
ATOM   1856  H02 WTR   134      -2.691 -17.551 -15.658
TER   
ATOM   1857  O00 WTR   135       2.955 -16.114  -8.154
ATOM   1858  H01 WTR   135       3.770 -16.256  -8.636
ATOM   1859  H02 WTR   135       2.309 -16.653  -8.610
TER   
ATOM   1860  O00 WTR   136      13.077 -20.854 -13.928
ATOM   1861  H01 WTR   136      13.271 -20.052 -13.443
ATOM   1862  H02 WTR   136      13.906 -21.333 -13.940
TER   
ATOM   1863  O00 WTR   137       7.591 -22.128 -17.788
ATOM   1864  H01 WTR   137       7.115 -22.299 -16.975
ATOM   1865  H02 WTR   137       7.496 -22.934 -18.295
TER   
ATOM   1866  O00 WTR   138      -1.040 -20.770 -11.697
ATOM   1867  H01 WTR   138      -0.913 -21.167 -12.559
ATOM   1868  H02 WTR   138      -1.516 -21.432 -11.196
TER   
ATOM   1869  O00 WTR   139       3.349 -19.622 -11.663
ATOM   1870  H01 WTR   139       2.594 -19.397 -12.207
ATOM   1871  H02 WTR   139       2.968 -19.913 -10.834
TER   
ATOM   1872  O00 WTR   140       8.953 -17.174  -5.269
ATOM   1873  H01 WTR   140       8.873 -17.427  -6.188
ATOM   1874  H02 WTR   140       9.026 -16.220  -5.287
TER   
ATOM   1875  O00 WTR   141       6.288 -22.680 -15.223
ATOM   1876  H01 WTR   141       5.349 -22.572 -15.073
ATOM   1877  H02 WTR   141       6.633 -22.977 -14.381
TER   
ATOM   1878  O00 WTR   142      -5.416 -25.404  -8.144
ATOM   1879  H01 WTR   142      -4.737 -24.845  -7.768
ATOM   1880  H02 WTR   142      -6.020 -24.796  -8.570
TER   
ATOM   1881  O00 WTR   143       9.352 -22.791 -14.066
ATOM   1882  H01 WTR   143      10.123 -22.728 -13.503
ATOM   1883  H02 WTR   143       9.692 -22.674 -14.953
TER   
ATOM   1884  O00 WTR   144      -5.475 -26.492 -11.246
ATOM   1885  H01 WTR   144      -5.662 -26.277 -10.332
ATOM   1886  H02 WTR   144      -4.545 -26.291 -11.355
TER   
ATOM   1887  O00 WTR   145       8.411 -16.858 -11.943
ATOM   1888  H01 WTR   145       8.726 -17.487 -12.592
ATOM   1889  H02 WTR   145       7.837 -16.271 -12.436
TER   
ATOM   1890  O00 WTR   146       1.485 -19.631 -15.984
ATOM   1891  H01 WTR   146       1.144 -19.531 -15.095
ATOM   1892  H02 WTR   146       2.013 -18.846 -16.129
TER   
ATOM   1893  O00 WTR   147       2.959 -24.188  -9.053
ATOM   1894  H01 WTR   147       3.660 -23.672  -8.654
ATOM   1895  H02 WTR   147       2.701 -24.809  -8.372
TER   
ATOM   1896  O00 WTR   148       0.028 -17.034 -12.253
ATOM   1897  H01 WTR   148      -0.896 -17.082 -12.006
ATOM   1898  H02 WTR   148       0.024 -16.609 -13.111
TER   
ATOM   1899  O00 WTR   149      -8.899 -20.074 -14.579
ATOM   1900  H01 WTR   149      -8.180 -19.989 -13.953
ATOM   1901  H02 WTR   149      -9.095 -19.176 -14.843
TER   
ATOM   1902  O00 WTR   150      -1.721 -24.164  -2.351
ATOM   1903  H01 WTR   150      -2.440 -23.801  -1.834
ATOM   1904  H02 WTR   150      -1.117 -23.431  -2.470
TER   
ATOM   1905  O00 WTR   151       0.237 -16.428 -15.070
ATOM   1906  H01 WTR   151      -0.388 -16.882 -15.637
ATOM   1907  H02 WTR   151       0.565 -15.706 -15.605
TER   
ATOM   1908  O00 WTR   152      -6.874  -8.844 -18.203
ATOM   1909  H01 WTR   152      -6.292  -9.331 -18.786
ATOM   1910  H02 WTR   152      -7.668  -8.704 -18.718
TER   
ATOM   1911  O00 WTR   153      14.570 -16.029 -14.631
ATOM   1912  H01 WTR   153      13.948 -16.460 -15.217
ATOM   1913  H02 WTR   153      14.574 -15.115 -14.914
TER   
ATOM   1914  O00 WTR   154     -14.526   3.655 -14.912
ATOM   1915  H01 WTR   154     -15.066   2.921 -14.620
ATOM   1916  H02 WTR   154     -13.658   3.274 -15.049
TER   
ATOM   1917  O00 WTR   155     -14.883 -14.486 -15.084
ATOM   1918  H01 WTR   155     -14.461 -14.312 -14.243
ATOM   1919  H02 WTR   155     -15.107 -15.417 -15.052
TER   
ATOM   1920  O00 WTR   156     -10.814 -16.639 -18.541
ATOM   1921  H01 WTR   156     -10.974 -17.562 -18.736
ATOM   1922  H02 WTR   156     -11.531 -16.389 -17.957
TER   
ATOM   1923  O00 WTR   157     -11.673 -15.839 -21.138
ATOM   1924  H01 WTR   157     -11.176 -16.212 -20.410
ATOM   1925  H02 WTR   157     -11.045 -15.797 -21.860
TER   
ATOM   1926  O00 WTR   158     -13.219 -18.052 -21.254
ATOM   1927  H01 WTR   158     -12.692 -18.672 -20.749
ATOM   1928  H02 WTR   158     -12.620 -17.332 -21.451
TER   
ATOM   1929  O00 WTR   159      -8.521 -15.523 -19.461
ATOM   1930  H01 WTR   159      -8.556 -14.569 -19.520
ATOM   1931  H02 WTR   159      -9.353 -15.770 -19.057
TER   
ATOM   1932  O00 WTR   160      -4.219 -11.194 -13.211
ATOM   1933  H01 WTR   160      -5.024 -11.114 -12.700
ATOM   1934  H02 WTR   160      -4.048 -10.308 -13.529
TER   
ATOM   1935  O00 WTR   161     -13.761  -6.436  -8.948
ATOM   1936  H01 WTR   161     -13.219  -5.711  -8.634
ATOM   1937  H02 WTR   161     -13.902  -6.247  -9.875
TER   
ATOM   1938  O00 WTR   162     -12.812  -1.829 -15.861
ATOM   1939  H01 WTR   162     -11.981  -1.355 -15.886
ATOM   1940  H02 WTR   162     -13.334  -1.364 -15.206
TER   
ATOM   1941  O00 WTR   163     -15.260 -18.867 -16.760
ATOM   1942  H01 WTR   163     -15.145 -18.292 -17.516
ATOM   1943  H02 WTR   163     -16.134 -19.241 -16.873
TER   
ATOM   1944  O00 WTR   164     -14.370 -14.610 -18.120
ATOM   1945  H01 WTR   164     -15.204 -14.145 -18.179
ATOM   1946  H02 WTR   164     -14.117 -14.535 -17.200
TER   
ATOM   1947  O00 WTR   165     -14.794  -3.832 -13.589
ATOM   1948  H01 WTR   165     -15.633  -4.283 -13.490
ATOM   1949  H02 WTR   165     -14.575  -3.933 -14.515
TER   
ATOM   1950  O00 WTR   166     -21.795   1.827  -8.624
ATOM   1951  H01 WTR   166     -22.334   1.247  -8.086
ATOM   1952  H02 WTR   166     -21.208   1.239  -9.098
TER   
ATOM   1953  O00 WTR   167      -9.434 -16.489 -12.122
ATOM   1954  H01 WTR   167      -8.648 -16.409 -12.662
ATOM   1955  H02 WTR   167      -9.350 -17.345 -11.702
TER   
ATOM   1956  O00 WTR   168     -14.121  -0.500 -13.583
ATOM   1957  H01 WTR   168     -14.697  -0.999 -13.005
ATOM   1958  H02 WTR   168     -13.350  -0.310 -13.049
TER   
ATOM   1959  O00 WTR   169     -17.778   3.369  -5.906
ATOM   1960  H01 WTR   169     -17.827   4.317  -5.785
ATOM   1961  H02 WTR   169     -16.846   3.189  -6.023
TER   
ATOM   1962  O00 WTR   170     -19.267   5.214 -13.628
ATOM   1963  H01 WTR   170     -19.834   5.212 -12.856
ATOM   1964  H02 WTR   170     -19.872   5.243 -14.369
TER   
ATOM   1965  O00 WTR   171     -21.207   8.117 -12.498
ATOM   1966  H01 WTR   171     -20.255   8.152 -12.598
ATOM   1967  H02 WTR   171     -21.366   7.321 -11.992
TER   
ATOM   1968  O00 WTR   172     -19.096   4.287  -9.200
ATOM   1969  H01 WTR   172     -18.669   3.506  -8.849
ATOM   1970  H02 WTR   172     -19.279   4.827  -8.431
TER   
ATOM   1971  O00 WTR   173     -16.154   2.782  -9.563
ATOM   1972  H01 WTR   173     -15.727   3.193 -10.315
ATOM   1973  H02 WTR   173     -15.963   1.849  -9.660
TER   
ATOM   1974  O00 WTR   174     -12.166   3.343 -11.315
ATOM   1975  H01 WTR   174     -11.638   3.452 -12.106
ATOM   1976  H02 WTR   174     -12.232   4.224 -10.947
TER   
ATOM   1977  O00 WTR   175     -10.603   1.144 -14.626
ATOM   1978  H01 WTR   175     -10.925   0.702 -15.412
ATOM   1979  H02 WTR   175      -9.769   1.530 -14.893
TER   
ATOM   1980  O00 WTR   176     -17.854   0.344 -12.571
ATOM   1981  H01 WTR   176     -18.077  -0.584 -12.495
ATOM   1982  H02 WTR   176     -18.231   0.746 -11.789
TER   
ATOM   1983  O00 WTR   177     -14.901   3.654 -11.937
ATOM   1984  H01 WTR   177     -15.112   2.915 -12.507
ATOM   1985  H02 WTR   177     -13.947   3.722 -11.976
TER   
ATOM   1986  O00 WTR   178     -15.522  -2.089 -11.859
ATOM   1987  H01 WTR   178     -15.157  -2.760 -12.436
ATOM   1988  H02 WTR   178     -15.222  -2.336 -10.984
TER   
ATOM   1989  O00 WTR   179     -12.446  -6.204 -17.919
ATOM   1990  H01 WTR   179     -12.081  -6.902 -17.375
ATOM   1991  H02 WTR   179     -13.040  -5.731 -17.337
TER   
ATOM   1992  O00 WTR   180     -17.321  -5.255 -13.361
ATOM   1993  H01 WTR   180     -17.580  -5.723 -12.568
ATOM   1994  H02 WTR   180     -17.000  -5.939 -13.949
TER   
ATOM   1995  O00 WTR   181     -18.637   8.466 -11.857
ATOM   1996  H01 WTR   181     -18.917   7.976 -11.084
ATOM   1997  H02 WTR   181     -17.998   7.895 -12.284
TER   
ATOM   1998  O00 WTR   182     -17.989 -11.133 -11.781
ATOM   1999  H01 WTR   182     -17.848 -11.670 -11.001
ATOM   2000  H02 WTR   182     -17.465 -11.556 -12.461
TER   
ATOM   2001  O00 WTR   183     -11.129 -13.340 -13.351
ATOM   2002  H01 WTR   183     -11.207 -13.172 -14.290
ATOM   2003  H02 WTR   183     -11.981 -13.697 -13.100
TER   
ATOM   2004  O00 WTR   184      -9.700 -12.879 -17.691
ATOM   2005  H01 WTR   184      -8.871 -13.263 -17.404
ATOM   2006  H02 WTR   184      -9.812 -13.194 -18.588
TER   
ATOM   2007  O00 WTR   185     -12.037 -13.628 -19.456
ATOM   2008  H01 WTR   185     -11.991 -14.255 -20.177
ATOM   2009  H02 WTR   185     -12.879 -13.805 -19.037
TER   
ATOM   2010  O00 WTR   186      -6.742 -11.524   3.065
ATOM   2011  H01 WTR   186      -7.110 -12.065   2.367
ATOM   2012  H02 WTR   186      -6.085 -10.982   2.628
TER   
ATOM   2013  O00 WTR   187      -4.231 -13.592 -15.711
ATOM   2014  H01 WTR   187      -3.993 -12.877 -16.301
ATOM   2015  H02 WTR   187      -4.627 -14.252 -16.281
TER   
ATOM   2016  O00 WTR   188      -2.291 -14.583 -13.629
ATOM   2017  H01 WTR   188      -2.695 -14.384 -14.474
ATOM   2018  H02 WTR   188      -2.455 -13.806 -13.096
TER   
ATOM   2019  O00 WTR   189      -6.630 -12.416 -14.919
ATOM   2020  H01 WTR   189      -6.767 -12.734 -14.027
ATOM   2021  H02 WTR   189      -5.723 -12.649 -15.120
TER   
ATOM   2022  O00 WTR   190      -7.758  -5.898 -12.841
ATOM   2023  H01 WTR   190      -7.819  -5.124 -13.400
ATOM   2024  H02 WTR   190      -7.954  -5.575 -11.961
TER   
ATOM   2025  O00 WTR   191      -7.194 -16.134 -13.694
ATOM   2026  H01 WTR   191      -7.111 -15.235 -13.376
ATOM   2027  H02 WTR   191      -6.517 -16.619 -13.222
TER   
ATOM   2028  O00 WTR   192      -5.156 -14.929 -18.846
ATOM   2029  H01 WTR   192      -5.835 -15.570 -18.637
ATOM   2030  H02 WTR   192      -5.572 -14.333 -19.469
TER   
ATOM   2031  O00 WTR   193      -4.689 -13.754 -10.622
ATOM   2032  H01 WTR   193      -4.687 -12.831 -10.366
ATOM   2033  H02 WTR   193      -3.769 -13.959 -10.788
TER   
ATOM   2034  O00 WTR   194     -12.433 -18.992 -16.791
ATOM   2035  H01 WTR   194     -13.390 -18.962 -16.817
ATOM   2036  H02 WTR   194     -12.204 -18.595 -15.950
TER   
ATOM   2037  O00 WTR   195      -7.448 -14.108 -16.919
ATOM   2038  H01 WTR   195      -6.823 -13.718 -17.529
ATOM   2039  H02 WTR   195      -7.193 -13.766 -16.062
TER   
ATOM   2040  O00 WTR   196      -6.627 -14.617  -8.847
ATOM   2041  H01 WTR   196      -6.644 -15.561  -9.005
ATOM   2042  H02 WTR   196      -5.932 -14.291  -9.419
TER   
ATOM   2043  O00 WTR   197       0.066  -7.890 -16.440
ATOM   2044  H01 WTR   197      -0.407  -8.222 -17.203
ATOM   2045  H02 WTR   197       0.621  -8.620 -16.166
TER   
ATOM   2046  O00 WTR   198      -9.646 -10.212 -17.350
ATOM   2047  H01 WTR   198      -8.993 -10.226 -16.651
ATOM   2048  H02 WTR   198      -9.516 -11.038 -17.817
TER   
ATOM   2049  O00 WTR   199      -6.893 -19.472 -12.889
ATOM   2050  H01 WTR   199      -6.149 -19.097 -13.361
ATOM   2051  H02 WTR   199      -6.510 -19.848 -12.097
TER   
ATOM   2052  O00 WTR   200      -8.940  -8.552  -9.696
ATOM   2053  H01 WTR   200      -9.086  -8.478 -10.639
ATOM   2054  H02 WTR   200      -9.819  -8.565  -9.317
TER   
ATOM   2055  O00 WTR   201      -9.209 -11.926 -20.549
ATOM   2056  H01 WTR   201      -8.766 -12.042 -21.390
ATOM   2057  H02 WTR   201      -9.763 -11.155 -20.673
TER   
ATOM   2058  O00 WTR   202       0.792  -2.660 -20.510
ATOM   2059  H01 WTR   202       1.663  -2.974 -20.750
ATOM   2060  H02 WTR   202       0.307  -3.452 -20.277
TER   
ATOM   2061  O00 WTR   203      -4.595 -15.908  -6.174
ATOM   2062  H01 WTR   203      -4.189 -15.317  -6.807
ATOM   2063  H02 WTR   203      -4.425 -15.503  -5.323
TER   
ATOM   2064  O00 WTR   204      -5.050 -21.155 -20.877
ATOM   2065  H01 WTR   204      -4.506 -20.773 -21.565
ATOM   2066  H02 WTR   204      -4.675 -22.023 -20.727
TER   
ATOM   2067  O00 WTR   205       4.987 -14.083 -16.690
ATOM   2068  H01 WTR   205       5.090 -13.131 -16.685
ATOM   2069  H02 WTR   205       4.453 -14.270 -15.918
TER   
ATOM   2070  O00 WTR   206      -3.207  -8.986  -9.628
ATOM   2071  H01 WTR   206      -2.455  -8.400  -9.712
ATOM   2072  H02 WTR   206      -3.381  -9.020  -8.688
TER   
ATOM   2073  O00 WTR   207      -5.700  -7.645 -10.555
ATOM   2074  H01 WTR   207      -5.623  -7.452 -11.489
ATOM   2075  H02 WTR   207      -4.812  -7.874 -10.282
TER   
ATOM   2076  O00 WTR   208     -15.166 -22.517 -17.205
ATOM   2077  H01 WTR   208     -15.176 -21.746 -16.637
ATOM   2078  H02 WTR   208     -14.811 -23.215 -16.655
TER   
ATOM   2079  O00 WTR   209      -2.921  -6.552 -20.418
ATOM   2080  H01 WTR   209      -3.749  -6.286 -20.020
ATOM   2081  H02 WTR   209      -2.524  -7.140 -19.775
TER   
ATOM   2082  O00 WTR   210       3.163  -8.735 -17.495
ATOM   2083  H01 WTR   210       3.041  -7.788 -17.566
ATOM   2084  H02 WTR   210       2.658  -8.985 -16.721
TER   
ATOM   2085  O00 WTR   211      -4.047 -18.376 -14.597
ATOM   2086  H01 WTR   211      -4.487 -17.866 -13.916
ATOM   2087  H02 WTR   211      -3.867 -19.221 -14.184
TER   
ATOM   2088  O00 WTR   212       1.340 -10.046 -15.675
ATOM   2089  H01 WTR   212       0.391 -10.145 -15.752
ATOM   2090  H02 WTR   212       1.584 -10.626 -14.953
TER   
ATOM   2091  O00 WTR   213      -8.899  -6.872 -15.541
ATOM   2092  H01 WTR   213      -8.526  -6.982 -14.666
ATOM   2093  H02 WTR   213      -8.179  -6.525 -16.067
TER   
ATOM   2094  O00 WTR   214     -16.355  -9.421  -8.404
ATOM   2095  H01 WTR   214     -15.510  -9.072  -8.119
ATOM   2096  H02 WTR   214     -16.907  -9.380  -7.623
TER   
ATOM   2097  O00 WTR   215     -11.459 -19.342 -19.576
ATOM   2098  H01 WTR   215     -11.938 -19.409 -18.750
ATOM   2099  H02 WTR   215     -10.615 -19.756 -19.399
TER   
ATOM   2100  O00 WTR   216      -0.849  -9.096 -18.908
ATOM   2101  H01 WTR   216      -1.086 -10.010 -19.062
ATOM   2102  H02 WTR   216      -0.150  -8.920 -19.538
TER   
ATOM   2103  O00 WTR   217      13.663   3.595 -13.469
ATOM   2104  H01 WTR   217      14.114   4.402 -13.718
ATOM   2105  H02 WTR   217      14.361   3.014 -13.167
TER   
ATOM   2106  O00 WTR   218      -0.841  -8.969 -11.800
ATOM   2107  H01 WTR   218      -1.019  -8.511 -12.622
ATOM   2108  H02 WTR   218       0.090  -9.186 -11.843
TER   
ATOM   2109  O00 WTR   219       3.360 -11.501 -14.070
ATOM   2110  H01 WTR   219       3.540 -10.563 -14.137
ATOM   2111  H02 WTR   219       3.795 -11.771 -13.261
TER   
ATOM   2112  O00 WTR   220     -12.027 -12.881 -16.019
ATOM   2113  H01 WTR   220     -12.748 -12.409 -16.436
ATOM   2114  H02 WTR   220     -11.296 -12.791 -16.631
TER   
ATOM   2115  O00 WTR   221     -11.254  -7.436  -6.496
ATOM   2116  H01 WTR   221     -11.663  -7.903  -7.224
ATOM   2117  H02 WTR   221     -11.096  -6.555  -6.835
TER   
ATOM   2118  O00 WTR   222      -5.295  -0.449 -15.176
ATOM   2119  H01 WTR   222      -4.739  -1.226 -15.235
ATOM   2120  H02 WTR   222      -6.171  -0.764 -15.400
TER   
ATOM   2121  O00 WTR   223      -7.485 -17.267  -9.301
ATOM   2122  H01 WTR   223      -8.194 -17.902  -9.197
ATOM   2123  H02 WTR   223      -6.689 -17.761  -9.101
TER   
ATOM   2124  O00 WTR   224      -3.934  -8.925 -14.849
ATOM   2125  H01 WTR   224      -3.039  -8.697 -14.598
ATOM   2126  H02 WTR   224      -4.479  -8.265 -14.422
TER   
ATOM   2127  O00 WTR   225      -1.762  -4.504 -17.740
ATOM   2128  H01 WTR   225      -1.337  -3.666 -17.556
ATOM   2129  H02 WTR   225      -1.456  -4.741 -18.615
TER   
ATOM   2130  O00 WTR   226      -8.213   2.629 -14.370
ATOM   2131  H01 WTR   226      -7.375   2.805 -14.798
ATOM   2132  H02 WTR   226      -7.995   2.546 -13.441
TER   
ATOM   2133  O00 WTR   227     -11.473  -9.000  -9.025
ATOM   2134  H01 WTR   227     -12.254  -8.834  -9.552
ATOM   2135  H02 WTR   227     -11.337  -9.945  -9.088
TER   
ATOM   2136  O00 WTR   228       2.045 -12.032 -18.106
ATOM   2137  H01 WTR   228       2.972 -12.208 -18.267
ATOM   2138  H02 WTR   228       1.815 -11.356 -18.743
TER   
ATOM   2139  O00 WTR   229       1.521  -6.914 -20.561
ATOM   2140  H01 WTR   229       1.488  -6.503 -19.698
ATOM   2141  H02 WTR   229       2.373  -6.658 -20.916
TER   
ATOM   2142  O00 WTR   230       8.647 -11.512 -18.150
ATOM   2143  H01 WTR   230       7.869 -11.826 -17.689
ATOM   2144  H02 WTR   230       9.176 -12.297 -18.290
TER   
ATOM   2145  O00 WTR   231       2.571  -6.887 -11.484
ATOM   2146  H01 WTR   231       3.478  -7.185 -11.413
ATOM   2147  H02 WTR   231       2.260  -7.258 -12.311
TER   
ATOM   2148  O00 WTR   232      -4.086 -23.364 -14.403
ATOM   2149  H01 WTR   232      -3.682 -24.096 -14.868
ATOM   2150  H02 WTR   232      -5.019 -23.579 -14.380
TER   
ATOM   2151  O00 WTR   233       3.573 -14.764 -11.963
ATOM   2152  H01 WTR   233       3.927 -15.540 -11.528
ATOM   2153  H02 WTR   233       2.626 -14.834 -11.847
TER   
ATOM   2154  O00 WTR   234      -7.451 -10.074 -15.526
ATOM   2155  H01 WTR   234      -7.023 -10.923 -15.417
ATOM   2156  H02 WTR   234      -7.020  -9.682 -16.285
TER   
ATOM   2157  O00 WTR   235       5.944  -9.027 -18.137
ATOM   2158  H01 WTR   235       6.262  -8.623 -17.330
ATOM   2159  H02 WTR   235       5.002  -9.126 -18.001
TER   
ATOM   2160  O00 WTR   236       9.911 -11.982  -3.305
ATOM   2161  H01 WTR   236      10.151 -12.585  -2.600
ATOM   2162  H02 WTR   236       8.979 -12.143  -3.452
TER   
ATOM   2163  O00 WTR   237       0.504 -12.179  -8.061
ATOM   2164  H01 WTR   237      -0.078 -12.932  -7.961
ATOM   2165  H02 WTR   237       1.335 -12.466  -7.682
TER   
ATOM   2166  O00 WTR   238       7.846  -9.777 -20.129
ATOM   2167  H01 WTR   238       8.212 -10.413 -19.515
ATOM   2168  H02 WTR   238       6.918  -9.727 -19.899
TER   
ATOM   2169  O00 WTR   239       8.248  -0.798 -16.773
ATOM   2170  H01 WTR   239       7.944  -0.271 -16.034
ATOM   2171  H02 WTR   239       7.621  -0.615 -17.472
TER   
ATOM   2172  O00 WTR   240     -18.277  -6.317 -10.870
ATOM   2173  H01 WTR   240     -19.216  -6.333 -11.053
ATOM   2174  H02 WTR   240     -18.013  -7.237 -10.887
TER   
ATOM   2175  O00 WTR   241       1.613  -9.734 -12.300
ATOM   2176  H01 WTR   241       1.611 -10.669 -12.095
ATOM   2177  H02 WTR   241       2.441  -9.591 -12.759
TER   
ATOM   2178  O00 WTR   242      -2.492  -5.406  -9.858
ATOM   2179  H01 WTR   242      -1.866  -6.130  -9.893
ATOM   2180  H02 WTR   242      -2.137  -4.752 -10.460
TER   
ATOM   2181  O00 WTR   243       5.650 -17.277 -14.527
ATOM   2182  H01 WTR   243       4.943 -17.295 -15.171
ATOM   2183  H02 WTR   243       6.068 -18.135 -14.606
TER   
ATOM   2184  O00 WTR   244       0.618 -14.007 -12.519
ATOM   2185  H01 WTR   244       0.877 -13.218 -12.043
ATOM   2186  H02 WTR   244      -0.117 -13.728 -13.065
TER   
ATOM   2187  O00 WTR   245      -1.473  -7.976 -14.093
ATOM   2188  H01 WTR   245      -1.316  -7.070 -13.827
ATOM   2189  H02 WTR   245      -0.954  -8.085 -14.890
TER   
ATOM   2190  O00 WTR   246      10.065 -10.354 -16.253
ATOM   2191  H01 WTR   246       9.485 -10.739 -16.909
ATOM   2192  H02 WTR   246      10.925 -10.731 -16.443
TER   
ATOM   2193  O00 WTR   247       4.425  -7.484  -8.101
ATOM   2194  H01 WTR   247       4.880  -7.278  -8.917
ATOM   2195  H02 WTR   247       3.633  -6.947  -8.126
TER   
ATOM   2196  O00 WTR   248       2.788   0.766 -14.833
ATOM   2197  H01 WTR   248       2.116   1.035 -15.460
ATOM   2198  H02 WTR   248       2.697   1.381 -14.106
TER   
ATOM   2199  O00 WTR   249      11.759  -4.632 -15.835
ATOM   2200  H01 WTR   249      11.425  -5.191 -15.133
ATOM   2201  H02 WTR   249      11.450  -3.755 -15.611
TER   
ATOM   2202  O00 WTR   250      -2.142 -15.229 -18.384
ATOM   2203  H01 WTR   250      -3.086 -15.111 -18.490
ATOM   2204  H02 WTR   250      -2.059 -15.897 -17.703
TER   
ATOM   2205  O00 WTR   251       4.955   0.637 -11.659
ATOM   2206  H01 WTR   251       4.861   0.505 -10.715
ATOM   2207  H02 WTR   251       4.803  -0.229 -12.038
TER   
ATOM   2208  O00 WTR   252       1.934  -9.733 -19.812
ATOM   2209  H01 WTR   252       2.445  -9.606 -19.013
ATOM   2210  H02 WTR   252       1.950  -8.879 -20.244
TER   
ATOM   2211  O00 WTR   253      -7.539 -16.719 -16.231
ATOM   2212  H01 WTR   253      -7.697 -15.859 -16.619
ATOM   2213  H02 WTR   253      -7.169 -16.529 -15.369
TER   
ATOM   2214  O00 WTR   254      -6.499 -22.558 -15.755
ATOM   2215  H01 WTR   254      -6.843 -22.615 -16.647
ATOM   2216  H02 WTR   254      -7.274 -22.605 -15.195
TER   
ATOM   2217  O00 WTR   255      -4.665 -19.574 -18.889
ATOM   2218  H01 WTR   255      -5.428 -19.414 -18.333
ATOM   2219  H02 WTR   255      -5.007 -20.083 -19.624
TER   
ATOM   2220  O00 WTR   256       1.528 -12.166 -10.966
ATOM   2221  H01 WTR   256       1.281 -12.144 -10.042
ATOM   2222  H02 WTR   256       2.483 -12.098 -10.961
TER   
ATOM   2223  O00 WTR   257       5.029 -17.994 -18.993
ATOM   2224  H01 WTR   257       4.379 -17.294 -19.063
ATOM   2225  H02 WTR   257       5.719 -17.625 -18.441
TER   
ATOM   2226  O00 WTR   258       2.757 -13.324  -6.829
ATOM   2227  H01 WTR   258       3.080 -14.107  -7.275
ATOM   2228  H02 WTR   258       2.493 -13.633  -5.962
TER   
ATOM   2229  O00 WTR   259       5.138 -17.495 -11.720
ATOM   2230  H01 WTR   259       5.486 -17.263 -12.581
ATOM   2231  H02 WTR   259       4.517 -18.201 -11.895
TER   
ATOM   2232  O00 WTR   260       8.644 -19.473 -16.445
ATOM   2233  H01 WTR   260       8.993 -20.363 -16.408
ATOM   2234  H02 WTR   260       8.131 -19.449 -17.253
TER   
ATOM   2235  O00 WTR   261      -1.155 -10.945 -15.462
ATOM   2236  H01 WTR   261      -1.060 -11.800 -15.882
ATOM   2237  H02 WTR   261      -1.207 -11.142 -14.527
TER   
ATOM   2238  O00 WTR   262      10.332  -8.307 -19.320
ATOM   2239  H01 WTR   262       9.591  -8.753 -19.731
ATOM   2240  H02 WTR   262      10.716  -7.783 -20.023
TER   
ATOM   2241  O00 WTR   263      14.683  -2.420 -17.685
ATOM   2242  H01 WTR   263      15.461  -1.862 -17.700
ATOM   2243  H02 WTR   263      14.894  -3.108 -17.053
TER   
ATOM   2244  O00 WTR   264       7.610 -19.487 -19.117
ATOM   2245  H01 WTR   264       7.059 -19.285 -19.874
ATOM   2246  H02 WTR   264       7.429 -20.407 -18.927
TER   
ATOM   2247  O00 WTR   265       6.163   9.055 -16.686
ATOM   2248  H01 WTR   265       5.448   8.451 -16.483
ATOM   2249  H02 WTR   265       6.872   8.492 -16.995
TER   
ATOM   2250  O00 WTR   266      -4.535 -11.387 -19.498
ATOM   2251  H01 WTR   266      -3.935 -11.643 -20.198
ATOM   2252  H02 WTR   266      -3.996 -11.392 -18.707
TER   
ATOM   2253  O00 WTR   267       2.713  -5.723 -17.809
ATOM   2254  H01 WTR   267       2.154  -5.256 -17.189
ATOM   2255  H02 WTR   267       3.602  -5.578 -17.487
TER   
ATOM   2256  O00 WTR   268       0.535  -5.302 -15.981
ATOM   2257  H01 WTR   268       0.250  -6.171 -16.262
ATOM   2258  H02 WTR   268       0.037  -4.697 -16.531
TER   
ATOM   2259  O00 WTR   269       6.526  -8.219 -15.522
ATOM   2260  H01 WTR   269       6.333  -7.292 -15.660
ATOM   2261  H02 WTR   269       7.482  -8.264 -15.499
TER   
ATOM   2262  O00 WTR   270      -1.344  -4.512 -13.885
ATOM   2263  H01 WTR   270      -0.724  -4.460 -14.612
ATOM   2264  H02 WTR   270      -2.147  -4.118 -14.226
TER   
ATOM   2265  O00 WTR   271       6.165 -19.919 -14.158
ATOM   2266  H01 WTR   271       5.535 -20.392 -13.615
ATOM   2267  H02 WTR   271       6.023 -20.259 -15.042
TER   
ATOM   2268  O00 WTR   272       5.673  -3.827 -19.406
ATOM   2269  H01 WTR   272       6.434  -3.545 -19.912
ATOM   2270  H02 WTR   272       6.043  -4.266 -18.640
TER   
ATOM   2271  O00 WTR   273       3.082 -17.417 -16.145
ATOM   2272  H01 WTR   273       3.319 -16.923 -16.930
ATOM   2273  H02 WTR   273       2.363 -16.919 -15.756
TER   
ATOM   2274  O00 WTR   274       5.082   2.117 -15.888
ATOM   2275  H01 WTR   274       5.325   1.753 -16.740
ATOM   2276  H02 WTR   274       4.372   1.553 -15.581
TER   
ATOM   2277  O00 WTR   275       5.952 -11.369 -16.639
ATOM   2278  H01 WTR   275       5.895 -10.507 -17.051
ATOM   2279  H02 WTR   275       5.919 -11.189 -15.699
TER   
ATOM   2280  O00 WTR   276      10.415  -1.929 -15.456
ATOM   2281  H01 WTR   276       9.896  -1.464 -16.112
ATOM   2282  H02 WTR   276       9.767  -2.370 -14.906
TER   
ATOM   2283  O00 WTR   277       4.310  -1.754 -17.569
ATOM   2284  H01 WTR   277       4.400  -2.601 -18.006
ATOM   2285  H02 WTR   277       3.764  -1.935 -16.804
TER   
ATOM   2286  O00 WTR   278      10.900  -4.251 -20.976
ATOM   2287  H01 WTR   278      11.514  -4.089 -20.260
ATOM   2288  H02 WTR   278      10.079  -3.857 -20.681
TER   
ATOM   2289  O00 WTR   279      13.087  -2.103 -14.810
ATOM   2290  H01 WTR   279      12.256  -1.715 -15.083
ATOM   2291  H02 WTR   279      12.931  -2.398 -13.912
TER   
ATOM   2292  O00 WTR   280       5.279  -5.601 -16.401
ATOM   2293  H01 WTR   280       5.137  -5.745 -15.465
ATOM   2294  H02 WTR   280       5.827  -4.817 -16.442
TER   
ATOM   2295  O00 WTR   281      10.753 -13.371 -18.439
ATOM   2296  H01 WTR   281      11.518 -13.026 -17.978
ATOM   2297  H02 WTR   281      10.645 -14.258 -18.096
TER   
ATOM   2298  O00 WTR   282     -12.918  -0.383  -9.390
ATOM   2299  H01 WTR   282     -13.778   0.032  -9.457
ATOM   2300  H02 WTR   282     -12.472  -0.143 -10.202
TER   
ATOM   2301  O00 WTR   283     -12.421   6.563 -14.648
ATOM   2302  H01 WTR   283     -13.371   6.455 -14.600
ATOM   2303  H02 WTR   283     -12.069   5.739 -14.312
TER   
ATOM   2304  O00 WTR   284      -5.626   2.325 -14.622
ATOM   2305  H01 WTR   284      -5.762   1.387 -14.759
ATOM   2306  H02 WTR   284      -5.612   2.429 -13.671
TER   
ATOM   2307  O00 WTR   285      -6.546  -3.366 -15.596
ATOM   2308  H01 WTR   285      -6.838  -3.106 -14.722
ATOM   2309  H02 WTR   285      -7.107  -4.106 -15.826
TER   
ATOM   2310  O00 WTR   286     -16.920   6.149 -12.510
ATOM   2311  H01 WTR   286     -16.323   5.479 -12.177
ATOM   2312  H02 WTR   286     -17.676   5.658 -12.834
TER   
ATOM   2313  O00 WTR   287      -6.993 -12.711 -19.323
ATOM   2314  H01 WTR   287      -6.272 -12.084 -19.268
ATOM   2315  H02 WTR   287      -7.706 -12.222 -19.735
TER   
ATOM   2316  O00 WTR   288      -9.247   4.569 -11.711
ATOM   2317  H01 WTR   288      -8.648   5.223 -12.070
ATOM   2318  H02 WTR   288      -8.686   3.829 -11.482
TER   
ATOM   2319  O00 WTR   289      -9.377  -1.887 -11.291
ATOM   2320  H01 WTR   289      -9.020  -1.833 -10.404
ATOM   2321  H02 WTR   289      -9.495  -0.975 -11.558
TER   
ATOM   2322  O00 WTR   290      -2.730   1.678 -14.289
ATOM   2323  H01 WTR   290      -2.705   2.043 -13.405
ATOM   2324  H02 WTR   290      -3.613   1.874 -14.604
TER   
ATOM   2325  O00 WTR   291      -1.111   0.903 -10.221
ATOM   2326  H01 WTR   291      -0.308   0.878 -10.741
ATOM   2327  H02 WTR   291      -1.560   1.697 -10.512
TER   
ATOM   2328  O00 WTR   292     -11.062   4.220 -13.686
ATOM   2329  H01 WTR   292     -10.212   4.386 -13.278
ATOM   2330  H02 WTR   292     -10.907   3.477 -14.270
TER   
ATOM   2331  O00 WTR   293     -13.492  -2.935  -9.812
ATOM   2332  H01 WTR   293     -12.994  -3.116 -10.609
ATOM   2333  H02 WTR   293     -13.292  -2.023  -9.605
TER   
ATOM   2334  O00 WTR   294      -4.900   8.780 -18.008
ATOM   2335  H01 WTR   294      -5.128   8.705 -18.934
ATOM   2336  H02 WTR   294      -5.018   7.896 -17.659
TER   
ATOM   2337  O00 WTR   295       2.246  -4.156 -13.763
ATOM   2338  H01 WTR   295       2.295  -3.309 -14.206
ATOM   2339  H02 WTR   295       1.770  -4.719 -14.373
TER   
ATOM   2340  O00 WTR   296      -3.679  -3.153 -14.570
ATOM   2341  H01 WTR   296      -4.020  -3.303 -13.688
ATOM   2342  H02 WTR   296      -4.294  -3.608 -15.145
TER   
ATOM   2343  O00 WTR   297       0.266  -2.506 -16.973
ATOM   2344  H01 WTR   297       0.479  -2.091 -16.137
ATOM   2345  H02 WTR   297       0.619  -1.909 -17.633
TER   
ATOM   2346  O00 WTR   298      -8.340  -1.905 -17.291
ATOM   2347  H01 WTR   298      -7.538  -2.270 -16.918
ATOM   2348  H02 WTR   298      -8.975  -2.619 -17.241
TER   
ATOM   2349  O00 WTR   299      -7.727 -11.087  -8.980
ATOM   2350  H01 WTR   299      -8.103 -11.552  -9.726
ATOM   2351  H02 WTR   299      -8.193 -10.251  -8.958
TER   
ATOM   2352  O00 WTR   300      -4.703  -3.955  -8.976
ATOM   2353  H01 WTR   300      -4.111  -4.699  -9.092
ATOM   2354  H02 WTR   300      -4.129  -3.226  -8.741
TER   
ATOM   2355  O00 WTR   301       1.893   4.367 -16.758
ATOM   2356  H01 WTR   301       1.712   3.431 -16.851
ATOM   2357  H02 WTR   301       2.482   4.423 -16.005
TER   
ATOM   2358  O00 WTR   302      -7.583  -2.971 -13.120
ATOM   2359  H01 WTR   302      -8.235  -2.574 -12.544
ATOM   2360  H02 WTR   302      -6.792  -3.027 -12.584
TER   
ATOM   2361  O00 WTR   303      -5.205  -6.883 -12.975
ATOM   2362  H01 WTR   303      -6.130  -6.639 -12.998
ATOM   2363  H02 WTR   303      -4.738  -6.050 -12.918
TER   
ATOM   2364  O00 WTR   304      -4.556  -5.663 -18.386
ATOM   2365  H01 WTR   304      -3.901  -5.075 -18.009
ATOM   2366  H02 WTR   304      -4.245  -6.541 -18.166
TER   
ATOM   2367  O00 WTR   305     -10.956  -9.801 -20.784
ATOM   2368  H01 WTR   305     -10.515  -9.217 -20.167
ATOM   2369  H02 WTR   305     -11.191 -10.569 -20.263
TER   
ATOM   2370  O00 WTR   306      -3.741   3.729 -17.474
ATOM   2371  H01 WTR   306      -4.611   3.374 -17.291
ATOM   2372  H02 WTR   306      -3.895   4.653 -17.670
TER   
ATOM   2373  O00 WTR   307       0.943  -3.706  -9.747
ATOM   2374  H01 WTR   307       0.171  -3.747 -10.311
ATOM   2375  H02 WTR   307       0.693  -3.107  -9.043
TER   
ATOM   2376  O00 WTR   308      -9.439  -8.018 -19.150
ATOM   2377  H01 WTR   308      -9.523  -7.132 -18.797
ATOM   2378  H02 WTR   308      -9.482  -8.588 -18.383
TER   
ATOM   2379  O00 WTR   309      -2.093  -4.159  -7.404
ATOM   2380  H01 WTR   309      -2.096  -4.695  -8.198
ATOM   2381  H02 WTR   309      -1.452  -3.471  -7.582
TER   
ATOM   2382  O00 WTR   310     -10.591   2.356  -8.731
ATOM   2383  H01 WTR   310     -10.905   2.475  -9.627
ATOM   2384  H02 WTR   310      -9.886   2.996  -8.636
TER   
ATOM   2385  O00 WTR   311      -3.502  -8.115 -17.761
ATOM   2386  H01 WTR   311      -3.813  -8.201 -16.860
ATOM   2387  H02 WTR   311      -2.717  -8.662 -17.797
TER   
ATOM   2388  O00 WTR   312       6.724  -4.941 -12.624
ATOM   2389  H01 WTR   312       7.374  -4.411 -13.087
ATOM   2390  H02 WTR   312       7.161  -5.203 -11.814
TER   
ATOM   2391  O00 WTR   313     -12.014   0.546 -11.725
ATOM   2392  H01 WTR   313     -11.116   0.614 -12.048
ATOM   2393  H02 WTR   313     -12.303   1.454 -11.628
TER   
ATOM   2394  O00 WTR   314     -15.130   6.309 -14.653
ATOM   2395  H01 WTR   314     -15.779   6.303 -13.949
ATOM   2396  H02 WTR   314     -15.108   5.405 -14.966
TER   
ATOM   2397  O00 WTR   315     -13.977  -9.572 -10.300
ATOM   2398  H01 WTR   315     -14.677 -10.182 -10.071
ATOM   2399  H02 WTR   315     -14.242  -9.207 -11.144
TER   
ATOM   2400  O00 WTR   316      -4.765  12.556 -15.754
ATOM   2401  H01 WTR   316      -4.778  12.236 -14.852
ATOM   2402  H02 WTR   316      -5.181  11.860 -16.262
TER   
ATOM   2403  O00 WTR   317      -3.117   2.691 -11.929
ATOM   2404  H01 WTR   317      -3.058   3.637 -11.801
ATOM   2405  H02 WTR   317      -4.046   2.490 -11.812
TER   
ATOM   2406  O00 WTR   318      -9.476   0.626 -12.289
ATOM   2407  H01 WTR   318      -9.063   1.424 -11.960
ATOM   2408  H02 WTR   318      -9.810   0.868 -13.153
TER   
ATOM   2409  O00 WTR   319      -6.879  -5.909 -17.121
ATOM   2410  H01 WTR   319      -6.155  -5.381 -17.457
ATOM   2411  H02 WTR   319      -6.787  -6.752 -17.564
TER   
ATOM   2412  O00 WTR   320      -5.070  -2.978 -12.111
ATOM   2413  H01 WTR   320      -5.161  -2.033 -12.231
ATOM   2414  H02 WTR   320      -4.932  -3.089 -11.170
TER   
ATOM   2415  O00 WTR   321      -8.241   5.310 -15.247
ATOM   2416  H01 WTR   321      -7.895   5.591 -14.399
ATOM   2417  H02 WTR   321      -8.576   4.428 -15.089
TER   
ATOM   2418  O00 WTR   322       3.920   9.971 -12.240
ATOM   2419  H01 WTR   322       3.284   9.341 -12.578
ATOM   2420  H02 WTR   322       4.688   9.443 -12.020
TER   
ATOM   2421  O00 WTR   323      -5.763  14.900 -14.667
ATOM   2422  H01 WTR   323      -5.340  15.664 -15.060
ATOM   2423  H02 WTR   323      -5.279  14.152 -15.017
TER   
ATOM   2424  O00 WTR   324      -6.801  -6.517  -5.252
ATOM   2425  H01 WTR   324      -7.749  -6.595  -5.145
ATOM   2426  H02 WTR   324      -6.612  -6.981  -6.068
TER   
ATOM   2427  O00 WTR   325      -7.763  13.228 -18.308
ATOM   2428  H01 WTR   325      -7.754  13.521 -19.220
ATOM   2429  H02 WTR   325      -6.943  12.746 -18.203
TER   
ATOM   2430  O00 WTR   326     -10.911  -0.271 -16.785
ATOM   2431  H01 WTR   326     -11.495  -0.237 -17.543
ATOM   2432  H02 WTR   326     -10.066  -0.540 -17.145
TER   
ATOM   2433  O00 WTR   327     -15.707   1.549 -13.911
ATOM   2434  H01 WTR   327     -15.249   0.708 -13.915
ATOM   2435  H02 WTR   327     -16.634   1.317 -13.855
TER   
ATOM   2436  O00 WTR   328      -2.502 -18.518 -11.339
ATOM   2437  H01 WTR   328      -2.049 -19.345 -11.500
ATOM   2438  H02 WTR   328      -2.736 -18.549 -10.412
TER   
ATOM   2439  O00 WTR   329      -1.257 -13.112 -17.235
ATOM   2440  H01 WTR   329      -0.461 -13.521 -16.896
ATOM   2441  H02 WTR   329      -1.758 -13.837 -17.609
TER   
ATOM   2442  O00 WTR   330      -8.915  -9.503 -12.991
ATOM   2443  H01 WTR   330      -9.682 -10.068 -12.900
ATOM   2444  H02 WTR   330      -8.762  -9.456 -13.935
TER   
ATOM   2445  O00 WTR   331       7.009   6.605 -13.943
ATOM   2446  H01 WTR   331       6.301   6.729 -13.312
ATOM   2447  H02 WTR   331       6.593   6.722 -14.797
TER   
ATOM   2448  O00 WTR   332       2.554   9.811 -16.347
ATOM   2449  H01 WTR   332       3.267   9.193 -16.189
ATOM   2450  H02 WTR   332       1.790   9.259 -16.514
TER   
ATOM   2451  O00 WTR   333       2.970  -1.892 -15.222
ATOM   2452  H01 WTR   333       2.685  -1.017 -14.957
ATOM   2453  H02 WTR   333       3.923  -1.868 -15.144
TER   
ATOM   2454  O00 WTR   334       9.085   7.532 -10.919
ATOM   2455  H01 WTR   334       9.586   8.230 -10.497
ATOM   2456  H02 WTR   334       8.967   7.833 -11.820
TER   
ATOM   2457  O00 WTR   335       4.138  -2.007 -12.430
ATOM   2458  H01 WTR   335       3.219  -1.819 -12.616
ATOM   2459  H02 WTR   335       4.115  -2.757 -11.836
TER   
ATOM   2460  O00 WTR   336      -1.121  -3.688 -11.323
ATOM   2461  H01 WTR   336      -1.618  -2.891 -11.142
ATOM   2462  H02 WTR   336      -1.326  -3.897 -12.234
TER   
ATOM   2463  O00 WTR   337       6.955  -3.522 -16.634
ATOM   2464  H01 WTR   337       7.692  -3.377 -17.227
ATOM   2465  H02 WTR   337       6.752  -2.654 -16.286
TER   
ATOM   2466  O00 WTR   338      14.176   9.304 -13.062
ATOM   2467  H01 WTR   338      15.121   9.451 -13.092
ATOM   2468  H02 WTR   338      14.076   8.362 -13.201
TER   
ATOM   2469  O00 WTR   339       9.583  -1.513  -9.697
ATOM   2470  H01 WTR   339       9.979  -2.328 -10.008
ATOM   2471  H02 WTR   339      10.037  -1.324  -8.876
TER   
ATOM   2472  O00 WTR   340       1.342   6.180 -14.367
ATOM   2473  H01 WTR   340       1.646   5.493 -14.960
ATOM   2474  H02 WTR   340       0.925   5.708 -13.646
TER   
ATOM   2475  O00 WTR   341       8.813   2.686 -14.167
ATOM   2476  H01 WTR   341       9.029   3.079 -15.012
ATOM   2477  H02 WTR   341       9.605   2.796 -13.641
TER   
ATOM   2478  O00 WTR   342     -10.042 -17.602 -15.581
ATOM   2479  H01 WTR   342     -10.622 -16.848 -15.686
ATOM   2480  H02 WTR   342      -9.206 -17.315 -15.947
TER   
ATOM   2481  O00 WTR   343       4.638  -6.035 -13.868
ATOM   2482  H01 WTR   343       3.867  -5.471 -13.925
ATOM   2483  H02 WTR   343       5.252  -5.548 -13.319
TER   
ATOM   2484  O00 WTR   344       4.074  -6.175 -21.414
ATOM   2485  H01 WTR   344       4.732  -5.631 -20.984
ATOM   2486  H02 WTR   344       4.565  -6.923 -21.754
TER   
ATOM   2487  O00 WTR   345       4.729   5.017 -18.208
ATOM   2488  H01 WTR   345       4.478   5.475 -19.010
ATOM   2489  H02 WTR   345       3.899   4.792 -17.789
TER   
ATOM   2490  O00 WTR   346      11.295  12.655 -12.904
ATOM   2491  H01 WTR   346      11.857  12.139 -12.326
ATOM   2492  H02 WTR   346      11.878  12.954 -13.602
TER   
ATOM   2493  O00 WTR   347       4.185   7.304 -15.877
ATOM   2494  H01 WTR   347       3.876   7.352 -14.973
ATOM   2495  H02 WTR   347       4.163   6.370 -16.089
TER   
ATOM   2496  O00 WTR   348       5.672   3.011 -10.711
ATOM   2497  H01 WTR   348       5.368   2.201 -11.122
ATOM   2498  H02 WTR   348       6.277   3.391 -11.348
TER   
ATOM   2499  O00 WTR   349      10.208 -21.588 -16.496
ATOM   2500  H01 WTR   349      10.092 -21.932 -17.382
ATOM   2501  H02 WTR   349      10.741 -20.801 -16.611
TER   
ATOM   2502  O00 WTR   350       1.336  -0.546 -18.599
ATOM   2503  H01 WTR   350       2.226  -0.851 -18.773
ATOM   2504  H02 WTR   350       0.783  -1.080 -19.169
TER   
ATOM   2505  O00 WTR   351       9.273   8.258 -13.580
ATOM   2506  H01 WTR   351       9.916   7.736 -14.061
ATOM   2507  H02 WTR   351       8.434   7.837 -13.768
TER   
ATOM   2508  O00 WTR   352      10.390  10.037 -10.448
ATOM   2509  H01 WTR   352      10.208  10.778  -9.871
ATOM   2510  H02 WTR   352      11.190  10.285 -10.913
TER   
ATOM   2511  O00 WTR   353       5.465   0.799 -18.161
ATOM   2512  H01 WTR   353       5.298  -0.124 -17.970
ATOM   2513  H02 WTR   353       5.286   0.887 -19.097
TER   
ATOM   2514  O00 WTR   354      15.463   0.937 -11.060
ATOM   2515  H01 WTR   354      15.438   1.211 -10.144
ATOM   2516  H02 WTR   354      14.552   0.986 -11.350
TER   
ATOM   2517  O00 WTR   355       0.539   7.853 -16.256
ATOM   2518  H01 WTR   355       0.711   7.299 -15.494
ATOM   2519  H02 WTR   355      -0.386   7.707 -16.456
TER   
ATOM   2520  O00 WTR   356      -9.833   7.572 -16.492
ATOM   2521  H01 WTR   356      -9.327   6.810 -16.209
ATOM   2522  H02 WTR   356     -10.746   7.300 -16.402
TER   
ATOM   2523  O00 WTR   357      13.402   0.549 -14.956
ATOM   2524  H01 WTR   357      13.656  -0.370 -15.041
ATOM   2525  H02 WTR   357      13.053   0.621 -14.067
TER   
ATOM   2526  O00 WTR   358       5.597  -7.063 -10.424
ATOM   2527  H01 WTR   358       6.204  -7.698 -10.804
ATOM   2528  H02 WTR   358       6.020  -6.216 -10.559
TER   
ATOM   2529  O00 WTR   359     -10.342  -4.176 -17.230
ATOM   2530  H01 WTR   359     -10.892  -4.682 -17.828
ATOM   2531  H02 WTR   359     -10.751  -4.291 -16.372
TER   
ATOM   2532  O00 WTR   360      11.538   6.046 -14.535
ATOM   2533  H01 WTR   360      11.333   5.320 -13.946
ATOM   2534  H02 WTR   360      12.474   6.201 -14.410
TER   
ATOM   2535  O00 WTR   361       7.498  -0.881 -12.483
ATOM   2536  H01 WTR   361       6.877  -0.700 -11.778
ATOM   2537  H02 WTR   361       7.452  -0.110 -13.048
TER   
ATOM   2538  O00 WTR   362       9.719   4.568 -16.062
ATOM   2539  H01 WTR   362      10.410   4.527 -16.723
ATOM   2540  H02 WTR   362      10.094   5.096 -15.356
TER   
ATOM   2541  O00 WTR   363       3.729   4.518 -12.054
ATOM   2542  H01 WTR   363       3.199   3.829 -12.454
ATOM   2543  H02 WTR   363       4.296   4.056 -11.436
TER   
ATOM   2544  O00 WTR   364       8.266  10.601 -12.349
ATOM   2545  H01 WTR   364       8.947  10.415 -11.702
ATOM   2546  H02 WTR   364       8.471  10.024 -13.085
TER   
ATOM   2547  O00 WTR   365      11.256  -7.242 -21.435
ATOM   2548  H01 WTR   365      11.793  -7.705 -22.078
ATOM   2549  H02 WTR   365      11.344  -6.318 -21.670
TER   
ATOM   2550  O00 WTR   366       3.937   4.623 -15.168
ATOM   2551  H01 WTR   366       4.267   4.585 -14.271
ATOM   2552  H02 WTR   366       4.209   3.792 -15.559
TER   
ATOM   2553  O00 WTR   367       4.314   6.948 -13.048
ATOM   2554  H01 WTR   367       4.660   7.483 -12.333
ATOM   2555  H02 WTR   367       4.015   6.144 -12.623
TER   
ATOM   2556  O00 WTR   368       1.910   2.680 -13.039
ATOM   2557  H01 WTR   368       1.774   2.184 -12.232
ATOM   2558  H02 WTR   368       1.199   3.320 -13.049
TER   
ATOM   2559  O00 WTR   369       7.017   5.920 -16.780
ATOM   2560  H01 WTR   369       6.377   5.655 -17.440
ATOM   2561  H02 WTR   369       7.636   5.190 -16.740
TER   
ATOM   2562  O00 WTR   370      -4.721  -0.311 -12.588
ATOM   2563  H01 WTR   370      -5.056   0.562 -12.383
ATOM   2564  H02 WTR   370      -4.822  -0.389 -13.537
TER   
ATOM   2565  O00 WTR   371      14.301   6.571 -13.684
ATOM   2566  H01 WTR   371      14.844   6.463 -14.465
ATOM   2567  H02 WTR   371      14.914   6.497 -12.953
TER   
ATOM   2568  O00 WTR   372      15.658   2.270 -15.781
ATOM   2569  H01 WTR   372      14.824   1.839 -15.594
ATOM   2570  H02 WTR   372      16.057   2.404 -14.922
TER   
ATOM   2571  O00 WTR   373       2.629  18.366  -8.149
ATOM   2572  H01 WTR   373       3.140  18.128  -7.375
ATOM   2573  H02 WTR   373       2.070  19.086  -7.855
TER   
ATOM   2574  O00 WTR   374       5.903  11.822 -16.437
ATOM   2575  H01 WTR   374       6.051  10.879 -16.368
ATOM   2576  H02 WTR   374       5.250  11.913 -17.130
TER   
ATOM   2577  O00 WTR   375       1.158   1.561 -16.902
ATOM   2578  H01 WTR   375       1.210   0.827 -17.515
ATOM   2579  H02 WTR   375       0.236   1.817 -16.912
TER   
ATOM   2580  O00 WTR   376      -0.994   4.950 -17.160
ATOM   2581  H01 WTR   376      -1.441   4.147 -17.426
ATOM   2582  H02 WTR   376      -0.064   4.758 -17.282
TER   
ATOM   2583  O00 WTR   377       1.618 -17.623  -4.518
ATOM   2584  H01 WTR   377       2.107 -16.877  -4.865
ATOM   2585  H02 WTR   377       2.100 -18.390  -4.825
TER   
ATOM   2586  O00 WTR   378      15.456  11.747 -10.038
ATOM   2587  H01 WTR   378      15.645  10.809 -10.007
ATOM   2588  H02 WTR   378      16.308  12.167  -9.921
TER   
ATOM   2589  O00 WTR   379       5.213  -3.394  -8.507
ATOM   2590  H01 WTR   379       5.611  -2.575  -8.801
ATOM   2591  H02 WTR   379       4.553  -3.593  -9.172
TER   
ATOM   2592  O00 WTR   380       5.543  -1.678 -14.720
ATOM   2593  H01 WTR   380       5.762  -0.750 -14.640
ATOM   2594  H02 WTR   380       5.219  -1.924 -13.853
TER   
ATOM   2595  O00 WTR   381      -4.079  -9.277  -6.999
ATOM   2596  H01 WTR   381      -4.795  -9.810  -6.655
ATOM   2597  H02 WTR   381      -3.366  -9.401  -6.372
TER   
ATOM   2598  O00 WTR   382      -9.223 -17.039 -22.076
ATOM   2599  H01 WTR   382      -9.470 -17.960 -21.989
ATOM   2600  H02 WTR   382      -8.791 -16.827 -21.249
TER   
ATOM   2601  O00 WTR   383     -11.418  -8.099 -16.263
ATOM   2602  H01 WTR   383     -10.696  -7.634 -15.841
ATOM   2603  H02 WTR   383     -10.997  -8.813 -16.742
TER   
ATOM   2604  O00 WTR   384      12.205  -4.062 -18.538
ATOM   2605  H01 WTR   384      12.308  -4.363 -17.635
ATOM   2606  H02 WTR   384      12.839  -3.351 -18.628
TER   
ATOM   2607  O00 WTR   385      -0.577  -4.932 -20.299
ATOM   2608  H01 WTR   385      -1.470  -5.215 -20.495
ATOM   2609  H02 WTR   385      -0.026  -5.660 -20.585
TER   
ATOM   2610  O00 WTR   386       6.696  -6.561 -19.277
ATOM   2611  H01 WTR   386       6.163  -7.262 -18.901
ATOM   2612  H02 WTR   386       6.794  -6.803 -20.198
TER   
ATOM   2613  O00 WTR   387       1.161 -14.208 -16.544
ATOM   2614  H01 WTR   387       1.859 -14.389 -15.915
ATOM   2615  H02 WTR   387       1.317 -13.306 -16.823
TER   
ATOM   2616  O00 WTR   388      -9.341 -14.991  -9.640
ATOM   2617  H01 WTR   388      -9.545 -15.693 -10.257
ATOM   2618  H02 WTR   388      -8.405 -15.089  -9.465
TER   
ATOM   2619  O00 WTR   389      -1.360  -1.273 -14.174
ATOM   2620  H01 WTR   389      -2.258  -1.604 -14.214
ATOM   2621  H02 WTR   389      -1.421  -0.374 -14.497
TER   
ATOM   2622  O00 WTR   390      -1.628   2.126 -16.828
ATOM   2623  H01 WTR   390      -2.400   2.683 -16.921
ATOM   2624  H02 WTR   390      -1.651   1.833 -15.917
TER   
ATOM   2625  O00 WTR   391      14.764  -8.343 -20.595
ATOM   2626  H01 WTR   391      14.178  -9.047 -20.318
ATOM   2627  H02 WTR   391      15.599  -8.547 -20.174
TER   
ATOM   2628  O00 WTR   392      13.344 -17.240 -16.578
ATOM   2629  H01 WTR   392      14.129 -17.413 -17.098
ATOM   2630  H02 WTR   392      12.898 -18.086 -16.530
TER   
ATOM   2631  O00 WTR   393       0.822 -14.762 -19.392
ATOM   2632  H01 WTR   393      -0.027 -15.187 -19.517
ATOM   2633  H02 WTR   393       0.742 -14.307 -18.554
TER   
ATOM   2634  O00 WTR   394      12.240  -8.401 -11.517
ATOM   2635  H01 WTR   394      11.960  -9.280 -11.263
ATOM   2636  H02 WTR   394      11.550  -7.825 -11.188
TER   
ATOM   2637  O00 WTR   395       8.877  -6.483 -17.628
ATOM   2638  H01 WTR   395       8.031  -6.695 -18.022
ATOM   2639  H02 WTR   395       9.514  -6.966 -18.153
TER   
ATOM   2640  O00 WTR   396      18.610  -1.222 -11.750
ATOM   2641  H01 WTR   396      19.014  -0.355 -11.740
ATOM   2642  H02 WTR   396      18.303  -1.355 -10.853
TER   
ATOM   2643  O00 WTR   397      19.678  -4.101  -9.050
ATOM   2644  H01 WTR   397      19.689  -3.275  -8.567
ATOM   2645  H02 WTR   397      18.905  -4.561  -8.721
TER   
ATOM   2646  O00 WTR   398       6.263 -18.258 -21.261
ATOM   2647  H01 WTR   398       5.712 -18.032 -20.513
ATOM   2648  H02 WTR   398       7.144 -17.990 -21.000
TER   
ATOM   2649  O00 WTR   399       9.232  -7.923 -15.459
ATOM   2650  H01 WTR   399       9.142  -7.358 -16.227
ATOM   2651  H02 WTR   399       9.643  -8.719 -15.794
TER   
ATOM   2652  O00 WTR   400      11.213 -10.947 -11.092
ATOM   2653  H01 WTR   400      11.118 -10.946 -10.139
ATOM   2654  H02 WTR   400      10.354 -10.680 -11.419
TER   
ATOM   2655  O00 WTR   401       8.999 -10.396 -13.118
ATOM   2656  H01 WTR   401       9.326 -10.199 -13.997
ATOM   2657  H02 WTR   401       8.265 -10.992 -13.263
TER   
ATOM   2658  O00 WTR   402       7.555  -7.517 -21.673
ATOM   2659  H01 WTR   402       7.687  -8.426 -21.403
ATOM   2660  H02 WTR   402       8.437  -7.190 -21.851
TER   
ATOM   2661  O00 WTR   403      15.475  -3.407 -15.063
ATOM   2662  H01 WTR   403      16.016  -3.316 -14.278
ATOM   2663  H02 WTR   403      14.909  -2.636 -15.056
TER   
ATOM   2664  O00 WTR   404      20.096  -9.417  -7.997
ATOM   2665  H01 WTR   404      20.047  -8.726  -7.336
ATOM   2666  H02 WTR   404      20.295  -8.956  -8.812
TER   
ATOM   2667  O00 WTR   405       8.889  -3.039 -13.566
ATOM   2668  H01 WTR   405       8.444  -2.223 -13.338
ATOM   2669  H02 WTR   405       9.491  -3.196 -12.839
TER   
ATOM   2670  O00 WTR   406       7.892 -14.496 -16.916
ATOM   2671  H01 WTR   406       6.935 -14.459 -16.922
ATOM   2672  H02 WTR   406       8.097 -15.385 -16.628
TER   
ATOM   2673  O00 WTR   407      18.250   3.845 -10.810
ATOM   2674  H01 WTR   407      17.807   3.129 -10.355
ATOM   2675  H02 WTR   407      18.325   4.537 -10.152
TER   
ATOM   2676  O00 WTR   408      16.260   6.476 -11.735
ATOM   2677  H01 WTR   408      16.704   7.067 -11.127
ATOM   2678  H02 WTR   408      16.418   5.602 -11.377
TER   
ATOM   2679  O00 WTR   409      16.023  -4.098  -9.690
ATOM   2680  H01 WTR   409      16.710  -4.088 -10.357
ATOM   2681  H02 WTR   409      15.490  -3.327  -9.882
TER   
ATOM   2682  O00 WTR   410      19.854   1.134 -11.235
ATOM   2683  H01 WTR   410      19.467   2.003 -11.135
ATOM   2684  H02 WTR   410      20.062   0.859 -10.343
TER   
ATOM   2685  O00 WTR   411      21.103  12.170  -8.010
ATOM   2686  H01 WTR   411      21.216  11.803  -8.886
ATOM   2687  H02 WTR   411      20.415  11.636  -7.613
TER   
ATOM   2688  O00 WTR   412      20.151  -7.158  -6.289
ATOM   2689  H01 WTR   412      19.194  -7.177  -6.310
ATOM   2690  H02 WTR   412      20.383  -7.635  -5.493
TER   
ATOM   2691  O00 WTR   413      13.782  -5.703 -13.824
ATOM   2692  H01 WTR   413      14.002  -4.906 -14.307
ATOM   2693  H02 WTR   413      12.953  -5.993 -14.204
TER   
ATOM   2694  O00 WTR   414       9.013  -3.611 -18.293
ATOM   2695  H01 WTR   414       9.946  -3.414 -18.217
ATOM   2696  H02 WTR   414       8.966  -4.566 -18.262
TER   
ATOM   2697  O00 WTR   415      18.878   5.717  -8.631
ATOM   2698  H01 WTR   415      18.393   5.628  -7.811
ATOM   2699  H02 WTR   415      18.417   6.406  -9.109
TER   
ATOM   2700  O00 WTR   416      20.204   0.735  -8.365
ATOM   2701  H01 WTR   416      20.069  -0.198  -8.196
ATOM   2702  H02 WTR   416      19.323   1.109  -8.365
TER   
ATOM   2703  O00 WTR   417      10.985   3.974 -12.927
ATOM   2704  H01 WTR   417      11.927   3.807 -12.957
ATOM   2705  H02 WTR   417      10.807   4.182 -12.010
TER   
ATOM   2706  O00 WTR   418      17.424  -4.453  -7.470
ATOM   2707  H01 WTR   418      17.959  -3.698  -7.224
ATOM   2708  H02 WTR   418      16.765  -4.096  -8.066
TER   
ATOM   2709  O00 WTR   419      19.487   7.864 -11.782
ATOM   2710  H01 WTR   419      19.997   7.056 -11.837
ATOM   2711  H02 WTR   419      18.958   7.761 -10.991
TER   
ATOM   2712  O00 WTR   420       8.689 -20.284 -13.099
ATOM   2713  H01 WTR   420       7.911 -20.091 -13.622
ATOM   2714  H02 WTR   420       8.974 -21.146 -13.402
TER   
ATOM   2715  O00 WTR   421      11.867  -5.914  -9.304
ATOM   2716  H01 WTR   421      12.642  -6.145  -9.817
ATOM   2717  H02 WTR   421      11.687  -6.693  -8.777
TER   
ATOM   2718  O00 WTR   422      10.737  -3.678  -7.692
ATOM   2719  H01 WTR   422      11.201  -4.326  -8.223
ATOM   2720  H02 WTR   422      11.245  -2.873  -7.798
TER   
ATOM   2721  O00 WTR   423      11.995 -19.577 -15.997
ATOM   2722  H01 WTR   423      11.256 -19.191 -15.526
ATOM   2723  H02 WTR   423      12.506 -20.020 -15.320
TER   
ATOM   2724  O00 WTR   424      -8.257   8.839 -13.259
ATOM   2725  H01 WTR   424      -7.930   8.101 -12.744
ATOM   2726  H02 WTR   424      -9.209   8.774 -13.193
TER   
ATOM   2727  O00 WTR   425      -6.206  11.051 -17.198
ATOM   2728  H01 WTR   425      -7.124  10.794 -17.116
ATOM   2729  H02 WTR   425      -5.759  10.255 -17.487
TER   
ATOM   2730  O00 WTR   426      -0.137   4.605 -12.531
ATOM   2731  H01 WTR   426      -0.713   4.335 -13.246
ATOM   2732  H02 WTR   426      -0.699   5.119 -11.951
TER   
ATOM   2733  O00 WTR   427      -8.268   9.923 -16.092
ATOM   2734  H01 WTR   427      -7.765   9.490 -15.403
ATOM   2735  H02 WTR   427      -9.011   9.340 -16.250
TER   
ATOM   2736  O00 WTR   428       2.768  17.533 -10.941
ATOM   2737  H01 WTR   428       2.448  17.765 -10.070
ATOM   2738  H02 WTR   428       3.215  18.321 -11.251
TER   
ATOM   2739  O00 WTR   429     -10.475  15.633 -15.950
ATOM   2740  H01 WTR   429     -10.977  15.982 -16.686
ATOM   2741  H02 WTR   429     -11.029  15.790 -15.185
TER   
ATOM   2742  O00 WTR   430       6.403  13.142 -14.078
ATOM   2743  H01 WTR   430       6.395  12.756 -14.954
ATOM   2744  H02 WTR   430       7.330  13.191 -13.846
TER   
ATOM   2745  O00 WTR   431       5.561  15.754 -14.581
ATOM   2746  H01 WTR   431       6.201  16.302 -15.035
ATOM   2747  H02 WTR   431       6.008  14.918 -14.452
TER   
ATOM   2748  O00 WTR   432       8.687  13.327 -12.340
ATOM   2749  H01 WTR   432       9.619  13.454 -12.515
ATOM   2750  H02 WTR   432       8.587  12.380 -12.246
TER   
ATOM   2751  O00 WTR   433       0.817  11.511 -11.279
ATOM   2752  H01 WTR   433       1.161  10.731 -10.844
ATOM   2753  H02 WTR   433       0.171  11.863 -10.667
TER   
ATOM   2754  O00 WTR   434       3.321  11.960 -17.589
ATOM   2755  H01 WTR   434       2.974  11.999 -18.481
ATOM   2756  H02 WTR   434       3.060  11.097 -17.268
TER   
ATOM   2757  O00 WTR   435      -0.325  12.297  -8.988
ATOM   2758  H01 WTR   435      -0.630  13.200  -8.900
ATOM   2759  H02 WTR   435      -0.975  11.777  -8.515
TER   
ATOM   2760  O00 WTR   436       1.631   8.532 -13.034
ATOM   2761  H01 WTR   436       0.684   8.619 -12.921
ATOM   2762  H02 WTR   436       1.769   7.599 -13.195
TER   
ATOM   2763  O00 WTR   437      -5.594   6.444 -16.849
ATOM   2764  H01 WTR   437      -6.533   6.264 -16.792
ATOM   2765  H02 WTR   437      -5.284   6.385 -15.945
TER   
ATOM   2766  O00 WTR   438     -11.242   8.874 -13.183
ATOM   2767  H01 WTR   438     -11.847   9.583 -12.966
ATOM   2768  H02 WTR   438     -11.735   8.314 -13.783
TER   
ATOM   2769  O00 WTR   439      12.793  10.952 -11.292
ATOM   2770  H01 WTR   439      13.155  10.309 -11.903
ATOM   2771  H02 WTR   439      13.553  11.284 -10.815
TER   
ATOM   2772  O00 WTR   440      -7.337   6.359 -12.581
ATOM   2773  H01 WTR   440      -7.214   6.449 -11.636
ATOM   2774  H02 WTR   440      -6.556   5.896 -12.883
TER   
ATOM   2775  O00 WTR   441     -19.810 -17.597  11.564
ATOM   2776  H01 WTR   441     -20.682 -17.733  11.932
ATOM   2777  H02 WTR   441     -19.906 -17.804  10.634
TER   
ATOM   2778  O00 WTR   442      -9.456 -16.575   4.821
ATOM   2779  H01 WTR   442      -9.074 -17.118   5.511
ATOM   2780  H02 WTR   442     -10.372 -16.850   4.779
TER   
ATOM   2781  O00 WTR   443      -3.240 -13.771   0.928
ATOM   2782  H01 WTR   443      -2.659 -13.044   1.154
ATOM   2783  H02 WTR   443      -2.792 -14.221   0.211
TER   
ATOM   2784  O00 WTR   444     -11.824 -25.874   8.154
ATOM   2785  H01 WTR   444     -11.234 -25.528   8.824
ATOM   2786  H02 WTR   444     -12.659 -25.990   8.606
TER   
ATOM   2787  O00 WTR   445     -11.981 -20.071  11.989
ATOM   2788  H01 WTR   445     -12.053 -20.424  11.102
ATOM   2789  H02 WTR   445     -11.149 -19.598  11.992
TER   
ATOM   2790  O00 WTR   446     -14.187 -26.295   9.627
ATOM   2791  H01 WTR   446     -13.466 -26.381  10.251
ATOM   2792  H02 WTR   446     -14.890 -25.881  10.128
TER   
ATOM   2793  O00 WTR   447     -17.269 -18.100  13.271
ATOM   2794  H01 WTR   447     -17.682 -17.253  13.440
ATOM   2795  H02 WTR   447     -17.756 -18.461  12.530
TER   
ATOM   2796  O00 WTR   448     -16.608 -21.334   7.420
ATOM   2797  H01 WTR   448     -15.873 -21.938   7.316
ATOM   2798  H02 WTR   448     -16.578 -20.782   6.638
TER   
ATOM   2799  O00 WTR   449     -15.043 -21.044  11.004
ATOM   2800  H01 WTR   449     -15.279 -21.967  11.102
ATOM   2801  H02 WTR   449     -15.045 -20.700  11.897
TER   
ATOM   2802  O00 WTR   450     -10.210 -16.087  10.965
ATOM   2803  H01 WTR   450      -9.960 -16.986  11.178
ATOM   2804  H02 WTR   450      -9.383 -15.606  10.943
TER   
ATOM   2805  O00 WTR   451      -8.910 -12.039  -3.329
ATOM   2806  H01 WTR   451      -9.487 -12.781  -3.512
ATOM   2807  H02 WTR   451      -8.760 -11.635  -4.183
TER   
ATOM   2808  O00 WTR   452     -11.677 -19.650 -13.776
ATOM   2809  H01 WTR   452     -11.887 -20.567 -13.951
ATOM   2810  H02 WTR   452     -10.847 -19.503 -14.229
TER   
ATOM   2811  O00 WTR   453     -13.401 -14.514 -12.796
ATOM   2812  H01 WTR   453     -13.915 -14.261 -12.030
ATOM   2813  H02 WTR   453     -13.272 -15.458 -12.698
TER   
ATOM   2814  O00 WTR   454     -15.517 -15.269  -6.566
ATOM   2815  H01 WTR   454     -15.736 -16.139  -6.234
ATOM   2816  H02 WTR   454     -14.879 -14.927  -5.939
TER   
ATOM   2817  O00 WTR   455     -11.754 -22.250   4.157
ATOM   2818  H01 WTR   455     -12.011 -23.149   3.954
ATOM   2819  H02 WTR   455     -12.579 -21.801   4.343
TER   
ATOM   2820  O00 WTR   456     -20.669 -14.657   1.279
ATOM   2821  H01 WTR   456     -20.705 -13.949   1.922
ATOM   2822  H02 WTR   456     -20.235 -14.269   0.519
TER   
ATOM   2823  O00 WTR   457     -14.964 -23.821  10.743
ATOM   2824  H01 WTR   457     -14.813 -23.690   9.807
ATOM   2825  H02 WTR   457     -14.129 -24.148  11.077
TER   
ATOM   2826  O00 WTR   458     -12.633 -27.445  -8.242
ATOM   2827  H01 WTR   458     -12.993 -27.333  -9.121
ATOM   2828  H02 WTR   458     -11.869 -28.010  -8.365
TER   
ATOM   2829  O00 WTR   459     -11.426 -25.210   0.048
ATOM   2830  H01 WTR   459     -11.628 -26.111  -0.202
ATOM   2831  H02 WTR   459     -11.346 -24.742  -0.784
TER   
ATOM   2832  O00 WTR   460     -15.797 -18.341   6.202
ATOM   2833  H01 WTR   460     -15.554 -17.958   5.360
ATOM   2834  H02 WTR   460     -16.308 -17.658   6.638
TER   
ATOM   2835  O00 WTR   461     -15.096 -21.403  -9.581
ATOM   2836  H01 WTR   461     -14.869 -21.502 -10.506
ATOM   2837  H02 WTR   461     -15.511 -20.542  -9.527
TER   
ATOM   2838  O00 WTR   462     -15.068 -20.316  -6.651
ATOM   2839  H01 WTR   462     -14.541 -20.047  -5.898
ATOM   2840  H02 WTR   462     -15.454 -19.503  -6.977
TER   
ATOM   2841  O00 WTR   463      -7.509 -25.605  -0.889
ATOM   2842  H01 WTR   463      -6.682 -25.486  -0.421
ATOM   2843  H02 WTR   463      -8.178 -25.577  -0.205
TER   
ATOM   2844  O00 WTR   464     -18.898 -17.012  -5.625
ATOM   2845  H01 WTR   464     -18.068 -17.308  -5.250
ATOM   2846  H02 WTR   464     -18.939 -17.437  -6.481
TER   
ATOM   2847  O00 WTR   465     -14.988 -21.593  -1.942
ATOM   2848  H01 WTR   465     -14.280 -20.994  -1.707
ATOM   2849  H02 WTR   465     -14.704 -21.987  -2.767
TER   
ATOM   2850  O00 WTR   466     -17.420 -21.325  -0.668
ATOM   2851  H01 WTR   466     -16.634 -21.516  -1.180
ATOM   2852  H02 WTR   466     -17.127 -20.702  -0.002
TER   
ATOM   2853  O00 WTR   467     -14.693 -17.358 -14.466
ATOM   2854  H01 WTR   467     -15.196 -17.765 -13.761
ATOM   2855  H02 WTR   467     -14.948 -17.840 -15.252
TER   
ATOM   2856  O00 WTR   468     -18.384 -18.766 -11.165
ATOM   2857  H01 WTR   468     -19.205 -19.147 -10.856
ATOM   2858  H02 WTR   468     -18.625 -17.893 -11.474
TER   
ATOM   2859  O00 WTR   469      -9.080 -26.015   1.507
ATOM   2860  H01 WTR   469      -9.928 -25.702   1.194
ATOM   2861  H02 WTR   469      -9.082 -25.818   2.444
TER   
ATOM   2862  O00 WTR   470     -10.576 -22.305 -14.693
ATOM   2863  H01 WTR   470      -9.978 -21.563 -14.605
ATOM   2864  H02 WTR   470     -10.134 -23.025 -14.243
TER   
ATOM   2865  O00 WTR   471     -17.365 -18.141  -1.226
ATOM   2866  H01 WTR   471     -16.975 -18.854  -0.719
ATOM   2867  H02 WTR   471     -17.895 -17.658  -0.593
TER   
ATOM   2868  O00 WTR   472      -0.381 -22.445   5.163
ATOM   2869  H01 WTR   472      -0.692 -21.638   4.753
ATOM   2870  H02 WTR   472       0.427 -22.656   4.696
TER   
ATOM   2871  O00 WTR   473      -4.993  -9.240  19.229
ATOM   2872  H01 WTR   473      -5.948  -9.307  19.232
ATOM   2873  H02 WTR   473      -4.691 -10.128  19.040
TER   
ATOM   2874  O00 WTR   474       4.240 -29.924  -0.061
ATOM   2875  H01 WTR   474       3.585 -30.244  -0.682
ATOM   2876  H02 WTR   474       5.047 -30.374  -0.310
TER   
ATOM   2877  O00 WTR   475       4.334 -19.162  -2.077
ATOM   2878  H01 WTR   475       3.447 -19.460  -1.879
ATOM   2879  H02 WTR   475       4.230 -18.244  -2.326
TER   
ATOM   2880  O00 WTR   476       5.441 -24.162   6.025
ATOM   2881  H01 WTR   476       6.072 -23.471   5.823
ATOM   2882  H02 WTR   476       5.195 -24.003   6.936
TER   
ATOM   2883  O00 WTR   477      -6.327 -31.122  -1.389
ATOM   2884  H01 WTR   477      -5.990 -31.462  -2.217
ATOM   2885  H02 WTR   477      -6.310 -30.171  -1.495
TER   
ATOM   2886  O00 WTR   478      -3.564 -27.806  12.149
ATOM   2887  H01 WTR   478      -3.846 -27.646  13.049
ATOM   2888  H02 WTR   478      -3.433 -26.933  11.779
TER   
ATOM   2889  O00 WTR   479      -8.438 -29.012  -3.639
ATOM   2890  H01 WTR   479      -8.841 -29.677  -3.081
ATOM   2891  H02 WTR   479      -7.661 -28.732  -3.155
TER   
ATOM   2892  O00 WTR   480     -12.576 -23.954   6.477
ATOM   2893  H01 WTR   480     -12.100 -24.633   6.955
ATOM   2894  H02 WTR   480     -11.910 -23.530   5.936
TER   
ATOM   2895  O00 WTR   481      -0.786 -19.798  -8.146
ATOM   2896  H01 WTR   481      -0.795 -19.332  -7.310
ATOM   2897  H02 WTR   481       0.098 -20.161  -8.209
TER   
ATOM   2898  O00 WTR   482      -9.018 -28.689   0.924
ATOM   2899  H01 WTR   482      -8.291 -29.015   1.454
ATOM   2900  H02 WTR   482      -8.864 -27.746   0.860
TER   
ATOM   2901  O00 WTR   483      -6.187 -25.674   3.952
ATOM   2902  H01 WTR   483      -7.102 -25.520   4.185
ATOM   2903  H02 WTR   483      -5.687 -25.229   4.637
TER   
ATOM   2904  O00 WTR   484     -12.928 -20.959   9.199
ATOM   2905  H01 WTR   484     -12.876 -21.703   8.599
ATOM   2906  H02 WTR   484     -13.685 -21.150   9.753
TER   
ATOM   2907  O00 WTR   485      -9.470 -19.771  -0.778
ATOM   2908  H01 WTR   485      -9.769 -20.182  -1.589
ATOM   2909  H02 WTR   485      -8.526 -19.667  -0.895
TER   
ATOM   2910  O00 WTR   486      -1.647 -30.014  11.630
ATOM   2911  H01 WTR   486      -0.890 -29.732  12.143
ATOM   2912  H02 WTR   486      -2.276 -29.298  11.715
TER   
ATOM   2913  O00 WTR   487       3.977 -23.783   3.713
ATOM   2914  H01 WTR   487       4.787 -23.666   3.216
ATOM   2915  H02 WTR   487       4.263 -24.125   4.560
TER   
ATOM   2916  O00 WTR   488     -10.860 -26.840  -3.186
ATOM   2917  H01 WTR   488     -11.071 -27.518  -2.543
ATOM   2918  H02 WTR   488     -10.133 -27.205  -3.690
TER   
ATOM   2919  O00 WTR   489      -2.676 -21.820  15.728
ATOM   2920  H01 WTR   489      -3.022 -22.204  14.923
ATOM   2921  H02 WTR   489      -3.356 -21.980  16.382
TER   
ATOM   2922  O00 WTR   490      -8.814 -23.138   9.381
ATOM   2923  H01 WTR   490      -9.218 -22.272   9.326
ATOM   2924  H02 WTR   490      -8.044 -23.009   9.934
TER   
ATOM   2925  O00 WTR   491      -7.773 -19.100   6.073
ATOM   2926  H01 WTR   491      -8.269 -19.769   5.602
ATOM   2927  H02 WTR   491      -7.372 -18.569   5.384
TER   
ATOM   2928  O00 WTR   492     -12.099 -17.513   4.206
ATOM   2929  H01 WTR   492     -12.490 -18.380   4.102
ATOM   2930  H02 WTR   492     -12.750 -17.013   4.698
TER   
ATOM   2931  O00 WTR   493      -6.620 -25.326   7.725
ATOM   2932  H01 WTR   493      -6.520 -24.390   7.901
ATOM   2933  H02 WTR   493      -5.870 -25.549   7.175
TER   
ATOM   2934  O00 WTR   494      -5.177 -31.654   0.929
ATOM   2935  H01 WTR   494      -5.552 -32.461   1.281
ATOM   2936  H02 WTR   494      -5.622 -31.528   0.091
TER   
ATOM   2937  O00 WTR   495     -11.711 -29.625   1.847
ATOM   2938  H01 WTR   495     -10.809 -29.320   1.741
ATOM   2939  H02 WTR   495     -11.704 -30.519   1.506
TER   
ATOM   2940  O00 WTR   496      -6.512 -22.922  11.069
ATOM   2941  H01 WTR   496      -6.108 -23.701  11.452
ATOM   2942  H02 WTR   496      -6.328 -22.223  11.696
TER   
ATOM   2943  O00 WTR   497      -9.784 -15.774   8.392
ATOM   2944  H01 WTR   497     -10.012 -15.948   9.305
ATOM   2945  H02 WTR   497      -9.594 -14.836   8.367
TER   
ATOM   2946  O00 WTR   498      -8.843 -18.603  11.167
ATOM   2947  H01 WTR   498      -8.127 -18.290  10.614
ATOM   2948  H02 WTR   498      -8.588 -19.494  11.408
TER   
ATOM   2949  O00 WTR   499      -5.472 -25.502  12.366
ATOM   2950  H01 WTR   499      -4.818 -25.685  13.040
ATOM   2951  H02 WTR   499      -5.377 -26.219  11.738
TER   
ATOM   2952  O00 WTR   500      -9.433 -23.193   6.389
ATOM   2953  H01 WTR   500      -9.220 -23.206   7.322
ATOM   2954  H02 WTR   500      -8.777 -22.615   6.000
TER   
ATOM   2955  O00 WTR   501       5.033 -27.458  12.192
ATOM   2956  H01 WTR   501       4.581 -27.520  13.034
ATOM   2957  H02 WTR   501       5.962 -27.443  12.419
TER   
ATOM   2958  O00 WTR   502      -5.117 -31.152  -3.989
ATOM   2959  H01 WTR   502      -5.211 -30.637  -4.790
ATOM   2960  H02 WTR   502      -4.184 -31.103  -3.780
TER   
ATOM   2961  O00 WTR   503       1.201 -23.416   3.296
ATOM   2962  H01 WTR   503       1.093 -24.349   3.479
ATOM   2963  H02 WTR   503       2.146 -23.270   3.344
TER   
ATOM   2964  O00 WTR   504       2.297 -22.749  -3.097
ATOM   2965  H01 WTR   504       2.822 -23.376  -3.594
ATOM   2966  H02 WTR   504       1.596 -22.494  -3.698
TER   
ATOM   2967  O00 WTR   505      -0.006 -28.753  13.280
ATOM   2968  H01 WTR   505       0.525 -28.560  14.053
ATOM   2969  H02 WTR   505       0.256 -28.095  12.637
TER   
ATOM   2970  O00 WTR   506      -6.114 -25.170  -4.334
ATOM   2971  H01 WTR   506      -6.864 -25.364  -4.897
ATOM   2972  H02 WTR   506      -5.620 -25.989  -4.301
TER   
ATOM   2973  O00 WTR   507      -3.351 -16.004  14.709
ATOM   2974  H01 WTR   507      -3.838 -15.636  15.445
ATOM   2975  H02 WTR   507      -3.706 -16.886  14.602
TER   
ATOM   2976  O00 WTR   508      -4.941 -28.728   4.780
ATOM   2977  H01 WTR   508      -5.050 -27.982   5.371
ATOM   2978  H02 WTR   508      -4.524 -29.401   5.318
TER   
ATOM   2979  O00 WTR   509       1.103 -23.965  15.100
ATOM   2980  H01 WTR   509       0.945 -23.859  14.161
ATOM   2981  H02 WTR   509       0.268 -24.274  15.450
TER   
ATOM   2982  O00 WTR   510      -2.492 -29.403   3.337
ATOM   2983  H01 WTR   510      -2.585 -29.103   2.432
ATOM   2984  H02 WTR   510      -3.325 -29.177   3.751
TER   
ATOM   2985  O00 WTR   511      -9.481 -20.473   8.388
ATOM   2986  H01 WTR   511      -8.884 -20.464   7.639
ATOM   2987  H02 WTR   511     -10.259 -20.008   8.080
TER   
ATOM   2988  O00 WTR   512      -4.750 -23.851   5.852
ATOM   2989  H01 WTR   512      -4.227 -23.770   5.055
ATOM   2990  H02 WTR   512      -5.180 -23.002   5.944
TER   
ATOM   2991  O00 WTR   513       4.614 -10.320   6.855
ATOM   2992  H01 WTR   513       3.966 -10.174   6.166
ATOM   2993  H02 WTR   513       4.246 -11.029   7.383
TER   
ATOM   2994  O00 WTR   514      -2.461 -25.952  10.985
ATOM   2995  H01 WTR   514      -1.613 -26.377  11.113
ATOM   2996  H02 WTR   514      -2.655 -26.078  10.057
TER   
ATOM   2997  O00 WTR   515      -0.380 -29.785   4.857
ATOM   2998  H01 WTR   515      -0.716 -30.303   5.589
ATOM   2999  H02 WTR   515      -1.150 -29.604   4.318
TER   
ATOM   3000  O00 WTR   516      -5.400 -22.206   8.781
ATOM   3001  H01 WTR   516      -5.936 -22.412   9.547
ATOM   3002  H02 WTR   516      -4.500 -22.353   9.071
TER   
ATOM   3003  O00 WTR   517     -10.299 -25.079  10.517
ATOM   3004  H01 WTR   517      -9.919 -25.747   9.947
ATOM   3005  H02 WTR   517      -9.802 -24.285  10.321
TER   
ATOM   3006  O00 WTR   518      15.830 -13.891   5.913
ATOM   3007  H01 WTR   518      15.199 -13.753   6.619
ATOM   3008  H02 WTR   518      16.492 -14.470   6.292
TER   
ATOM   3009  O00 WTR   519      -5.341 -24.085   0.698
ATOM   3010  H01 WTR   519      -6.206 -23.712   0.868
ATOM   3011  H02 WTR   519      -5.149 -24.610   1.475
TER   
ATOM   3012  O00 WTR   520      10.972 -18.205  -2.341
ATOM   3013  H01 WTR   520      10.842 -19.069  -1.951
ATOM   3014  H02 WTR   520      11.860 -18.232  -2.696
TER   
ATOM   3015  O00 WTR   521     -14.020 -19.263  -4.271
ATOM   3016  H01 WTR   521     -14.142 -19.371  -3.328
ATOM   3017  H02 WTR   521     -13.070 -19.215  -4.386
TER   
ATOM   3018  O00 WTR   522      -0.085 -19.379   1.851
ATOM   3019  H01 WTR   522       0.670 -18.883   1.533
ATOM   3020  H02 WTR   522      -0.113 -19.196   2.790
TER   
ATOM   3021  O00 WTR   523     -10.740 -22.460   1.512
ATOM   3022  H01 WTR   523     -11.122 -22.226   2.359
ATOM   3023  H02 WTR   523     -11.476 -22.800   1.003
TER   
ATOM   3024  O00 WTR   524       2.581 -19.178   0.866
ATOM   3025  H01 WTR   524       2.517 -18.402   0.309
ATOM   3026  H02 WTR   524       2.322 -19.904   0.297
TER   
ATOM   3027  O00 WTR   525     -13.120 -20.002   5.316
ATOM   3028  H01 WTR   525     -14.027 -20.041   5.621
ATOM   3029  H02 WTR   525     -12.624 -19.701   6.077
TER   
ATOM   3030  O00 WTR   526      -8.725 -28.646   5.521
ATOM   3031  H01 WTR   526      -7.770 -28.706   5.474
ATOM   3032  H02 WTR   526      -8.907 -27.707   5.522
TER   
ATOM   3033  O00 WTR   527     -12.848 -17.404  11.098
ATOM   3034  H01 WTR   527     -12.715 -18.320  11.345
ATOM   3035  H02 WTR   527     -12.031 -16.969  11.343
TER   
ATOM   3036  O00 WTR   528      -1.143 -28.766   9.218
ATOM   3037  H01 WTR   528      -0.237 -28.460   9.260
ATOM   3038  H02 WTR   528      -1.273 -29.246  10.036
TER   
ATOM   3039  O00 WTR   529      -5.952 -15.793   5.656
ATOM   3040  H01 WTR   529      -5.788 -15.003   5.141
ATOM   3041  H02 WTR   529      -6.245 -16.441   5.015
TER   
ATOM   3042  O00 WTR   530       3.639 -31.142  14.140
ATOM   3043  H01 WTR   530       2.808 -31.004  13.684
ATOM   3044  H02 WTR   530       4.221 -31.505  13.473
TER   
ATOM   3045  O00 WTR   531       0.090 -23.136   9.510
ATOM   3046  H01 WTR   531      -0.315 -22.275   9.614
ATOM   3047  H02 WTR   531      -0.647 -23.740   9.423
TER   
ATOM   3048  O00 WTR   532      -2.205 -23.426   7.534
ATOM   3049  H01 WTR   532      -2.441 -22.867   6.793
ATOM   3050  H02 WTR   532      -1.945 -24.256   7.134
TER   
ATOM   3051  O00 WTR   533       5.386 -24.602  13.843
ATOM   3052  H01 WTR   533       5.358 -25.410  13.331
ATOM   3053  H02 WTR   533       4.745 -24.738  14.541
TER   
ATOM   3054  O00 WTR   534       4.455 -29.924  10.565
ATOM   3055  H01 WTR   534       4.853 -29.123  10.907
ATOM   3056  H02 WTR   534       4.028 -29.651   9.752
TER   
ATOM   3057  O00 WTR   535       3.446 -27.898  -1.863
ATOM   3058  H01 WTR   535       3.652 -28.310  -1.023
ATOM   3059  H02 WTR   535       3.900 -27.056  -1.834
TER   
ATOM   3060  O00 WTR   536       0.787 -26.754  11.750
ATOM   3061  H01 WTR   536       1.662 -26.823  11.367
ATOM   3062  H02 WTR   536       0.710 -25.836  12.010
TER   
ATOM   3063  O00 WTR   537       6.568 -18.843   1.080
ATOM   3064  H01 WTR   537       6.091 -19.493   0.563
ATOM   3065  H02 WTR   537       6.036 -18.050   1.019
TER   
ATOM   3066  O00 WTR   538       4.012 -23.268   0.864
ATOM   3067  H01 WTR   538       4.483 -22.678   0.277
ATOM   3068  H02 WTR   538       3.233 -23.526   0.371
TER   
ATOM   3069  O00 WTR   539       8.930 -29.597  12.543
ATOM   3070  H01 WTR   539       8.475 -30.288  12.062
ATOM   3071  H02 WTR   539       9.371 -30.053  13.259
TER   
ATOM   3072  O00 WTR   540      10.876 -22.545   8.615
ATOM   3073  H01 WTR   540      10.272 -21.949   8.171
ATOM   3074  H02 WTR   540      10.860 -23.341   8.084
TER   
ATOM   3075  O00 WTR   541      -4.109 -26.652   6.357
ATOM   3076  H01 WTR   541      -3.778 -26.710   7.253
ATOM   3077  H02 WTR   541      -4.207 -25.714   6.197
TER   
ATOM   3078  O00 WTR   542      -0.211 -30.852   7.616
ATOM   3079  H01 WTR   542      -0.509 -30.263   8.309
ATOM   3080  H02 WTR   542       0.594 -30.450   7.290
TER   
ATOM   3081  O00 WTR   543       4.292 -27.330   6.866
ATOM   3082  H01 WTR   543       5.177 -26.983   6.761
ATOM   3083  H02 WTR   543       3.740 -26.554   6.967
TER   
ATOM   3084  O00 WTR   544       4.460 -24.847   8.743
ATOM   3085  H01 WTR   544       5.135 -25.154   9.348
ATOM   3086  H02 WTR   544       3.838 -24.376   9.297
TER   
ATOM   3087  O00 WTR   545       3.333 -23.355  11.073
ATOM   3088  H01 WTR   545       3.972 -23.968  11.435
ATOM   3089  H02 WTR   545       2.540 -23.502  11.589
TER   
ATOM   3090  O00 WTR   546      -4.634 -21.190  12.160
ATOM   3091  H01 WTR   546      -4.035 -21.366  11.435
ATOM   3092  H02 WTR   546      -4.354 -21.789  12.853
TER   
ATOM   3093  O00 WTR   547       5.746 -15.285   7.599
ATOM   3094  H01 WTR   547       5.671 -15.900   8.328
ATOM   3095  H02 WTR   547       6.678 -15.070   7.561
TER   
ATOM   3096  O00 WTR   548       0.428 -26.025   3.796
ATOM   3097  H01 WTR   548      -0.525 -26.034   3.705
ATOM   3098  H02 WTR   548       0.612 -26.694   4.456
TER   
ATOM   3099  O00 WTR   549       2.017 -23.313 -11.582
ATOM   3100  H01 WTR   549       2.762 -22.970 -12.076
ATOM   3101  H02 WTR   549       2.373 -23.506 -10.715
TER   
ATOM   3102  O00 WTR   550       3.393 -24.903  16.057
ATOM   3103  H01 WTR   550       3.085 -25.780  16.286
ATOM   3104  H02 WTR   550       2.681 -24.526  15.539
TER   
ATOM   3105  O00 WTR   551      10.846 -24.541  16.545
ATOM   3106  H01 WTR   551      10.942 -23.871  17.221
ATOM   3107  H02 WTR   551      11.584 -24.392  15.953
TER   
ATOM   3108  O00 WTR   552       6.970 -26.409   6.820
ATOM   3109  H01 WTR   552       7.436 -26.874   6.125
ATOM   3110  H02 WTR   552       6.738 -25.566   6.430
TER   
ATOM   3111  O00 WTR   553      -2.724 -26.712   8.472
ATOM   3112  H01 WTR   553      -2.218 -26.325   7.758
ATOM   3113  H02 WTR   553      -2.273 -27.533   8.669
TER   
ATOM   3114  O00 WTR   554       2.004 -30.117   3.465
ATOM   3115  H01 WTR   554       2.268 -29.375   2.921
ATOM   3116  H02 WTR   554       1.104 -29.918   3.722
TER   
ATOM   3117  O00 WTR   555      -7.026 -17.640   3.786
ATOM   3118  H01 WTR   555      -7.834 -17.354   3.360
ATOM   3119  H02 WTR   555      -6.465 -17.930   3.067
TER   
ATOM   3120  O00 WTR   556     -14.328 -17.242 -10.185
ATOM   3121  H01 WTR   556     -14.876 -17.971 -10.477
ATOM   3122  H02 WTR   556     -13.878 -16.948 -10.977
TER   
ATOM   3123  O00 WTR   557       6.657 -24.370   2.504
ATOM   3124  H01 WTR   557       6.014 -24.679   1.866
ATOM   3125  H02 WTR   557       7.228 -23.785   2.005
TER   
ATOM   3126  O00 WTR   558       1.360 -29.658   9.934
ATOM   3127  H01 WTR   558       1.523 -30.545  10.254
ATOM   3128  H02 WTR   558       2.002 -29.534   9.235
TER   
ATOM   3129  O00 WTR   559       0.768 -27.421  21.985
ATOM   3130  H01 WTR   559      -0.053 -27.117  21.599
ATOM   3131  H02 WTR   559       0.688 -28.375  22.001
TER   
ATOM   3132  O00 WTR   560       6.115 -25.368  10.642
ATOM   3133  H01 WTR   560       6.729 -25.853  11.194
ATOM   3134  H02 WTR   560       6.417 -24.461  10.688
TER   
ATOM   3135  O00 WTR   561       6.036 -21.963   8.403
ATOM   3136  H01 WTR   561       6.731 -21.971   9.062
ATOM   3137  H02 WTR   561       5.266 -21.641   8.871
TER   
ATOM   3138  O00 WTR   562       5.852 -24.401  17.234
ATOM   3139  H01 WTR   562       5.748 -23.953  18.073
ATOM   3140  H02 WTR   562       4.967 -24.437  16.870
TER   
ATOM   3141  O00 WTR   563       4.053 -22.854  18.773
ATOM   3142  H01 WTR   563       4.236 -23.330  19.583
ATOM   3143  H02 WTR   563       3.235 -22.388  18.949
TER   
ATOM   3144  O00 WTR   564      10.406 -18.980  16.398
ATOM   3145  H01 WTR   564      10.052 -18.950  15.509
ATOM   3146  H02 WTR   564      10.062 -18.193  16.820
TER   
ATOM   3147  O00 WTR   565      11.257 -20.293   5.952
ATOM   3148  H01 WTR   565      11.634 -19.515   5.541
ATOM   3149  H02 WTR   565      12.009 -20.857   6.133
TER   
ATOM   3150  O00 WTR   566      -1.264 -25.692   6.348
ATOM   3151  H01 WTR   566      -1.875 -25.975   5.668
ATOM   3152  H02 WTR   566      -0.587 -26.369   6.360
TER   
ATOM   3153  O00 WTR   567       3.111 -26.916  10.420
ATOM   3154  H01 WTR   567       3.580 -26.544   9.674
ATOM   3155  H02 WTR   567       3.796 -27.126  11.055
TER   
ATOM   3156  O00 WTR   568       0.772 -23.829  12.246
ATOM   3157  H01 WTR   568       0.720 -22.934  12.582
ATOM   3158  H02 WTR   568       0.460 -23.766  11.343
TER   
ATOM   3159  O00 WTR   569      -0.067 -15.334  15.731
ATOM   3160  H01 WTR   569      -0.301 -15.565  16.630
ATOM   3161  H02 WTR   569       0.779 -15.758  15.586
TER   
ATOM   3162  O00 WTR   570       1.380 -27.937  15.948
ATOM   3163  H01 WTR   570       1.463 -28.580  16.652
ATOM   3164  H02 WTR   570       2.228 -27.954  15.506
TER   
ATOM   3165  O00 WTR   571       9.656 -25.885   8.841
ATOM   3166  H01 WTR   571       8.844 -26.386   8.767
ATOM   3167  H02 WTR   571       9.397 -25.070   9.270
TER   
ATOM   3168  O00 WTR   572       8.562 -15.019  12.537
ATOM   3169  H01 WTR   572       9.106 -14.427  13.056
ATOM   3170  H02 WTR   572       7.734 -15.066  13.015
TER   
ATOM   3171  O00 WTR   573      11.039 -19.316   3.035
ATOM   3172  H01 WTR   573      10.660 -19.620   3.860
ATOM   3173  H02 WTR   573      11.720 -19.957   2.833
TER   
ATOM   3174  O00 WTR   574       0.506 -27.543   6.070
ATOM   3175  H01 WTR   574       0.036 -28.200   5.557
ATOM   3176  H02 WTR   574       1.359 -27.940   6.246
TER   
ATOM   3177  O00 WTR   575       2.051 -19.413  11.898
ATOM   3178  H01 WTR   575       2.736 -19.109  12.493
ATOM   3179  H02 WTR   575       2.525 -19.850  11.190
TER   
ATOM   3180  O00 WTR   576      10.498 -20.897  12.568
ATOM   3181  H01 WTR   576      10.066 -21.743  12.690
ATOM   3182  H02 WTR   576      11.240 -20.917  13.171
TER   
ATOM   3183  O00 WTR   577      12.446 -22.701  18.305
ATOM   3184  H01 WTR   577      11.927 -22.090  17.782
ATOM   3185  H02 WTR   577      13.081 -22.148  18.759
TER   
ATOM   3186  O00 WTR   578       5.214 -16.654   0.081
ATOM   3187  H01 WTR   578       4.728 -15.830   0.107
ATOM   3188  H02 WTR   578       5.083 -16.981  -0.809
TER   
ATOM   3189  O00 WTR   579      -7.009 -29.480   2.615
ATOM   3190  H01 WTR   579      -7.010 -30.373   2.960
ATOM   3191  H02 WTR   579      -6.622 -28.953   3.314
TER   
ATOM   3192  O00 WTR   580       4.194 -12.073 -11.354
ATOM   3193  H01 WTR   580       4.715 -11.986 -10.556
ATOM   3194  H02 WTR   580       4.190 -13.013 -11.538
TER   
ATOM   3195  O00 WTR   581       0.383 -28.102  -0.327
ATOM   3196  H01 WTR   581       0.725 -27.555  -1.035
ATOM   3197  H02 WTR   581      -0.476 -28.387  -0.639
TER   
ATOM   3198  O00 WTR   582       4.251 -21.847 -13.037
ATOM   3199  H01 WTR   582       4.093 -21.088 -12.475
ATOM   3200  H02 WTR   582       5.011 -22.279 -12.648
TER   
ATOM   3201  O00 WTR   583      -8.989 -26.517  -7.563
ATOM   3202  H01 WTR   583      -9.809 -26.574  -7.073
ATOM   3203  H02 WTR   583      -9.244 -26.654  -8.476
TER   
ATOM   3204  O00 WTR   584      14.497 -22.815 -12.104
ATOM   3205  H01 WTR   584      13.589 -22.983 -11.853
ATOM   3206  H02 WTR   584      14.990 -23.540 -11.720
TER   
ATOM   3207  O00 WTR   585     -12.747 -20.981  -8.203
ATOM   3208  H01 WTR   585     -13.588 -21.099  -8.643
ATOM   3209  H02 WTR   585     -12.932 -21.156  -7.280
TER   
ATOM   3210  O00 WTR   586      -1.550 -14.491  -1.084
ATOM   3211  H01 WTR   586      -0.914 -13.880  -0.713
ATOM   3212  H02 WTR   586      -1.029 -15.075  -1.636
TER   
ATOM   3213  O00 WTR   587      -8.347 -21.022  -9.715
ATOM   3214  H01 WTR   587      -8.660 -20.402 -10.374
ATOM   3215  H02 WTR   587      -9.143 -21.347  -9.294
TER   
ATOM   3216  O00 WTR   588      -8.194 -28.982  -6.478
ATOM   3217  H01 WTR   588      -8.262 -28.830  -5.535
ATOM   3218  H02 WTR   588      -8.357 -28.125  -6.872
TER   
ATOM   3219  O00 WTR   589      -8.057 -20.710  -6.858
ATOM   3220  H01 WTR   589      -8.451 -19.850  -6.709
ATOM   3221  H02 WTR   589      -8.086 -20.826  -7.808
TER   
ATOM   3222  O00 WTR   590     -13.369 -23.450   0.665
ATOM   3223  H01 WTR   590     -14.307 -23.637   0.620
ATOM   3224  H02 WTR   590     -12.953 -24.210   0.259
TER   
ATOM   3225  O00 WTR   591      -8.852 -32.724  -1.589
ATOM   3226  H01 WTR   591      -8.890 -33.380  -2.285
ATOM   3227  H02 WTR   591      -8.188 -32.100  -1.883
TER   
ATOM   3228  O00 WTR   592      -4.040 -20.707 -13.397
ATOM   3229  H01 WTR   592      -4.281 -21.079 -12.549
ATOM   3230  H02 WTR   592      -3.823 -21.466 -13.939
TER   
ATOM   3231  O00 WTR   593      -6.582 -28.197  -1.911
ATOM   3232  H01 WTR   593      -5.693 -27.901  -2.105
ATOM   3233  H02 WTR   593      -6.966 -27.485  -1.400
TER   
ATOM   3234  O00 WTR   594     -16.223 -17.350  -5.102
ATOM   3235  H01 WTR   594     -15.642 -18.105  -5.014
ATOM   3236  H02 WTR   594     -16.162 -16.901  -4.259
TER   
ATOM   3237  O00 WTR   595      -3.438 -23.418  -7.492
ATOM   3238  H01 WTR   595      -4.247 -22.934  -7.331
ATOM   3239  H02 WTR   595      -2.997 -22.925  -8.184
TER   
ATOM   3240  O00 WTR   596      -7.647 -20.719   2.264
ATOM   3241  H01 WTR   596      -6.893 -20.234   1.928
ATOM   3242  H02 WTR   596      -7.985 -21.193   1.504
TER   
ATOM   3243  O00 WTR   597      -8.074 -23.140  -2.529
ATOM   3244  H01 WTR   597      -7.486 -22.914  -3.250
ATOM   3245  H02 WTR   597      -7.771 -23.998  -2.233
TER   
ATOM   3246  O00 WTR   598     -15.096 -23.618   7.582
ATOM   3247  H01 WTR   598     -15.515 -24.471   7.465
ATOM   3248  H02 WTR   598     -14.290 -23.674   7.068
TER   
ATOM   3249  O00 WTR   599      -0.833 -21.545  -2.248
ATOM   3250  H01 WTR   599      -1.566 -21.270  -2.798
ATOM   3251  H02 WTR   599      -1.211 -21.638  -1.373
TER   
ATOM   3252  O00 WTR   600      -5.789 -22.424  -3.890
ATOM   3253  H01 WTR   600      -5.608 -21.877  -4.654
ATOM   3254  H02 WTR   600      -5.807 -23.317  -4.234
TER   
ATOM   3255  O00 WTR   601      -7.472 -23.628  -8.803
ATOM   3256  H01 WTR   601      -7.535 -23.107  -9.604
ATOM   3257  H02 WTR   601      -8.323 -24.061  -8.732
TER   
ATOM   3258  O00 WTR   602     -10.397 -22.459  -8.489
ATOM   3259  H01 WTR   602     -10.510 -23.093  -7.781
ATOM   3260  H02 WTR   602     -11.206 -21.947  -8.484
TER   
ATOM   3261  O00 WTR   603      -7.239 -14.388  -2.864
ATOM   3262  H01 WTR   603      -8.157 -14.320  -2.600
ATOM   3263  H02 WTR   603      -7.230 -14.105  -3.778
TER   
ATOM   3264  O00 WTR   604      -6.683 -19.729  14.941
ATOM   3265  H01 WTR   604      -5.741 -19.899  14.950
ATOM   3266  H02 WTR   604      -6.932 -19.812  14.020
TER   
ATOM   3267  O00 WTR   605     -10.421 -29.405  -7.819
ATOM   3268  H01 WTR   605      -9.545 -29.248  -7.467
ATOM   3269  H02 WTR   605     -10.539 -30.353  -7.755
TER   
ATOM   3270  O00 WTR   606     -11.080 -31.832  -0.018
ATOM   3271  H01 WTR   606     -10.782 -30.969  -0.306
ATOM   3272  H02 WTR   606     -10.511 -32.448  -0.479
TER   
ATOM   3273  O00 WTR   607      -2.256 -22.498  -5.253
ATOM   3274  H01 WTR   607      -2.858 -22.735  -5.959
ATOM   3275  H02 WTR   607      -1.627 -23.219  -5.222
TER   
ATOM   3276  O00 WTR   608      -3.631 -22.791  -0.753
ATOM   3277  H01 WTR   608      -3.050 -22.722   0.005
ATOM   3278  H02 WTR   608      -4.360 -23.331  -0.448
TER   
ATOM   3279  O00 WTR   609       5.161 -23.644  -3.346
ATOM   3280  H01 WTR   609       6.017 -23.802  -3.744
ATOM   3281  H02 WTR   609       5.053 -24.358  -2.718
TER   
ATOM   3282  O00 WTR   610      -1.075 -28.857  -4.304
ATOM   3283  H01 WTR   610      -1.423 -28.027  -3.980
ATOM   3284  H02 WTR   610      -0.195 -28.911  -3.931
TER   
ATOM   3285  O00 WTR   611      -6.926 -19.041  -1.196
ATOM   3286  H01 WTR   611      -6.959 -18.349  -1.856
ATOM   3287  H02 WTR   611      -6.229 -19.624  -1.494
TER   
ATOM   3288  O00 WTR   612       2.351 -17.072  -1.424
ATOM   3289  H01 WTR   612       2.275 -16.204  -1.028
ATOM   3290  H02 WTR   612       2.678 -16.904  -2.308
TER   
ATOM   3291  O00 WTR   613     -13.122 -27.137   5.480
ATOM   3292  H01 WTR   613     -12.634 -26.938   6.279
ATOM   3293  H02 WTR   613     -12.741 -27.956   5.163
TER   
ATOM   3294  O00 WTR   614      -4.099 -27.743  -2.775
ATOM   3295  H01 WTR   614      -3.561 -27.473  -2.031
ATOM   3296  H02 WTR   614      -4.014 -28.696  -2.800
TER   
ATOM   3297  O00 WTR   615      -4.904 -20.708  -1.880
ATOM   3298  H01 WTR   615      -4.538 -21.444  -1.389
ATOM   3299  H02 WTR   615      -5.521 -21.110  -2.492
TER   
ATOM   3300  O00 WTR   616     -10.577 -29.175  -1.263
ATOM   3301  H01 WTR   616      -9.930 -29.070  -0.566
ATOM   3302  H02 WTR   616     -11.337 -28.676  -0.963
TER   
ATOM   3303  O00 WTR   617     -11.121 -26.523  -5.773
ATOM   3304  H01 WTR   617     -11.430 -26.496  -4.868
ATOM   3305  H02 WTR   617     -11.919 -26.592  -6.297
TER   
ATOM   3306  O00 WTR   618     -11.364 -19.731   1.301
ATOM   3307  H01 WTR   618     -11.402 -18.794   1.111
ATOM   3308  H02 WTR   618     -10.725 -20.076   0.678
TER   
ATOM   3309  O00 WTR   619     -11.508 -29.348   4.859
ATOM   3310  H01 WTR   619     -10.583 -29.280   5.099
ATOM   3311  H02 WTR   619     -11.500 -29.493   3.912
TER   
ATOM   3312  O00 WTR   620      -3.163 -24.294  18.643
ATOM   3313  H01 WTR   620      -2.404 -23.845  18.273
ATOM   3314  H02 WTR   620      -3.636 -23.613  19.121
TER   
ATOM   3315  O00 WTR   621      -7.930 -23.327  -6.137
ATOM   3316  H01 WTR   621      -7.994 -22.372  -6.148
ATOM   3317  H02 WTR   621      -7.560 -23.553  -6.991
TER   
ATOM   3318  O00 WTR   622     -15.932 -23.999  -0.543
ATOM   3319  H01 WTR   622     -16.773 -23.611  -0.301
ATOM   3320  H02 WTR   622     -15.788 -23.716  -1.446
TER   
ATOM   3321  O00 WTR   623     -10.544 -23.861  -6.151
ATOM   3322  H01 WTR   623      -9.589 -23.813  -6.205
ATOM   3323  H02 WTR   623     -10.736 -24.798  -6.124
TER   
ATOM   3324  O00 WTR   624     -12.585 -27.917   0.065
ATOM   3325  H01 WTR   624     -12.327 -28.461   0.810
ATOM   3326  H02 WTR   624     -13.518 -27.750   0.202
TER   
ATOM   3327  O00 WTR   625       1.228 -22.371  -7.702
ATOM   3328  H01 WTR   625       1.626 -23.221  -7.890
ATOM   3329  H02 WTR   625       1.592 -21.784  -8.365
TER   
ATOM   3330  O00 WTR   626       2.384 -30.893   6.216
ATOM   3331  H01 WTR   626       2.543 -31.831   6.318
ATOM   3332  H02 WTR   626       2.344 -30.757   5.269
TER   
ATOM   3333  O00 WTR   627      -4.907 -27.846  -7.081
ATOM   3334  H01 WTR   627      -5.324 -27.094  -7.501
ATOM   3335  H02 WTR   627      -5.581 -28.525  -7.077
TER   
ATOM   3336  O00 WTR   628      -2.310 -26.182   3.711
ATOM   3337  H01 WTR   628      -2.335 -25.225   3.705
ATOM   3338  H02 WTR   628      -2.823 -26.441   2.946
TER   
ATOM   3339  O00 WTR   629      -2.085 -15.898   2.638
ATOM   3340  H01 WTR   629      -2.287 -15.179   2.039
ATOM   3341  H02 WTR   629      -1.294 -16.297   2.275
TER   
ATOM   3342  O00 WTR   630     -14.089 -20.999 -12.087
ATOM   3343  H01 WTR   630     -13.224 -20.888 -11.693
ATOM   3344  H02 WTR   630     -13.912 -21.363 -12.955
TER   
ATOM   3345  O00 WTR   631     -12.427 -22.261  -4.651
ATOM   3346  H01 WTR   631     -11.934 -22.579  -3.895
ATOM   3347  H02 WTR   631     -11.944 -22.593  -5.409
TER   
ATOM   3348  O00 WTR   632       1.906 -20.139  -9.284
ATOM   3349  H01 WTR   632       2.561 -19.881  -8.635
ATOM   3350  H02 WTR   632       1.478 -19.320  -9.532
TER   
ATOM   3351  O00 WTR   633      -9.859 -17.353  -2.495
ATOM   3352  H01 WTR   633      -9.895 -17.838  -1.671
ATOM   3353  H02 WTR   633     -10.275 -16.513  -2.299
TER   
ATOM   3354  O00 WTR   634      -8.315 -22.620   0.366
ATOM   3355  H01 WTR   634      -8.408 -22.569  -0.585
ATOM   3356  H02 WTR   634      -9.214 -22.619   0.695
TER   
ATOM   3357  O00 WTR   635      -0.257 -24.394 -10.442
ATOM   3358  H01 WTR   635       0.073 -25.126  -9.923
ATOM   3359  H02 WTR   635       0.527 -23.992 -10.817
TER   
ATOM   3360  O00 WTR   636       0.608 -25.752  -2.063
ATOM   3361  H01 WTR   636       1.082 -25.343  -1.340
ATOM   3362  H02 WTR   636      -0.185 -25.225  -2.159
TER   
ATOM   3363  O00 WTR   637       1.656 -20.215  -1.479
ATOM   3364  H01 WTR   637       1.635 -21.168  -1.561
ATOM   3365  H02 WTR   637       0.841 -19.921  -1.887
TER   
ATOM   3366  O00 WTR   638      -4.664 -18.643  -9.405
ATOM   3367  H01 WTR   638      -4.910 -19.507  -9.735
ATOM   3368  H02 WTR   638      -4.298 -18.812  -8.537
TER   
ATOM   3369  O00 WTR   639       0.748 -30.688   0.598
ATOM   3370  H01 WTR   639       1.251 -30.944   1.371
ATOM   3371  H02 WTR   639       0.923 -29.752   0.497
TER   
ATOM   3372  O00 WTR   640       3.979 -23.846  -5.902
ATOM   3373  H01 WTR   640       4.483 -23.899  -5.089
ATOM   3374  H02 WTR   640       3.287 -24.499  -5.798
TER   
ATOM   3375  O00 WTR   641       2.599 -22.374 -15.418
ATOM   3376  H01 WTR   641       2.234 -21.641 -15.914
ATOM   3377  H02 WTR   641       3.061 -21.964 -14.688
TER   
ATOM   3378  O00 WTR   642       1.808 -25.959  -7.313
ATOM   3379  H01 WTR   642       1.538 -26.850  -7.533
ATOM   3380  H02 WTR   642       0.986 -25.489  -7.168
TER   
ATOM   3381  O00 WTR   643       4.740 -16.583  -2.924
ATOM   3382  H01 WTR   643       5.025 -16.627  -3.837
ATOM   3383  H02 WTR   643       4.712 -15.646  -2.727
TER   
ATOM   3384  O00 WTR   644      12.536 -23.511 -10.322
ATOM   3385  H01 WTR   644      12.033 -22.902 -10.863
ATOM   3386  H02 WTR   644      12.736 -23.017  -9.527
TER   
ATOM   3387  O00 WTR   645       2.249 -25.939  -4.228
ATOM   3388  H01 WTR   645       1.700 -25.791  -3.458
ATOM   3389  H02 WTR   645       2.054 -26.838  -4.493
TER   
ATOM   3390  O00 WTR   646      13.533 -18.865  -3.098
ATOM   3391  H01 WTR   646      13.790 -19.532  -3.734
ATOM   3392  H02 WTR   646      14.217 -18.198  -3.160
TER   
ATOM   3393  O00 WTR   647      -2.295 -27.029  -0.967
ATOM   3394  H01 WTR   647      -2.527 -26.606  -0.141
ATOM   3395  H02 WTR   647      -1.992 -26.315  -1.527
TER   
ATOM   3396  O00 WTR   648      10.213 -24.727  -9.737
ATOM   3397  H01 WTR   648      11.132 -24.465  -9.786
ATOM   3398  H02 WTR   648      10.111 -25.377 -10.433
TER   
ATOM   3399  O00 WTR   649       5.352 -21.245  -0.558
ATOM   3400  H01 WTR   649       5.072 -20.499  -1.089
ATOM   3401  H02 WTR   649       6.092 -21.617  -1.038
TER   
ATOM   3402  O00 WTR   650      13.892 -23.970  -3.901
ATOM   3403  H01 WTR   650      13.219 -23.651  -4.502
ATOM   3404  H02 WTR   650      14.085 -24.857  -4.206
TER   
ATOM   3405  O00 WTR   651      -7.564 -17.448   8.522
ATOM   3406  H01 WTR   651      -7.517 -18.183   7.910
ATOM   3407  H02 WTR   651      -8.409 -17.038   8.339
TER   
ATOM   3408  O00 WTR   652       3.231 -29.369   8.178
ATOM   3409  H01 WTR   652       3.180 -29.975   7.439
ATOM   3410  H02 WTR   652       3.708 -28.613   7.836
TER   
ATOM   3411  O00 WTR   653       0.947 -21.653  17.299
ATOM   3412  H01 WTR   653       1.557 -21.622  18.036
ATOM   3413  H02 WTR   653       0.754 -20.735  17.109
TER   
ATOM   3414  O00 WTR   654      11.651 -22.256  -4.539
ATOM   3415  H01 WTR   654      11.579 -22.109  -3.597
ATOM   3416  H02 WTR   654      10.807 -21.976  -4.892
TER   
ATOM   3417  O00 WTR   655       9.305 -24.336   4.826
ATOM   3418  H01 WTR   655       8.950 -25.208   4.650
ATOM   3419  H02 WTR   655       8.545 -23.756   4.793
TER   
ATOM   3420  O00 WTR   656      -2.095 -27.729  -6.742
ATOM   3421  H01 WTR   656      -1.752 -28.366  -6.115
ATOM   3422  H02 WTR   656      -3.045 -27.775  -6.635
TER   
ATOM   3423  O00 WTR   657      12.964 -22.070  -7.820
ATOM   3424  H01 WTR   657      12.112 -22.221  -7.410
ATOM   3425  H02 WTR   657      13.518 -21.747  -7.109
TER   
ATOM   3426  O00 WTR   658       0.616 -23.534 -14.007
ATOM   3427  H01 WTR   658       0.887 -23.404 -13.098
ATOM   3428  H02 WTR   658       1.374 -23.262 -14.525
TER   
ATOM   3429  O00 WTR   659       8.292 -22.342 -10.303
ATOM   3430  H01 WTR   659       8.884 -21.601 -10.173
ATOM   3431  H02 WTR   659       8.837 -23.114 -10.152
TER   
ATOM   3432  O00 WTR   660      16.306 -20.996  -1.770
ATOM   3433  H01 WTR   660      16.748 -21.812  -1.535
ATOM   3434  H02 WTR   660      16.566 -20.836  -2.677
TER   
ATOM   3435  O00 WTR   661       7.485 -22.299   5.186
ATOM   3436  H01 WTR   661       7.423 -21.462   4.726
ATOM   3437  H02 WTR   661       7.951 -22.095   5.996
TER   
ATOM   3438  O00 WTR   662       1.058 -19.328 -13.209
ATOM   3439  H01 WTR   662       0.596 -18.517 -12.998
ATOM   3440  H02 WTR   662       0.414 -20.019 -13.056
TER   
ATOM   3441  O00 WTR   663       2.239 -30.695  -1.586
ATOM   3442  H01 WTR   663       1.512 -30.897  -0.997
ATOM   3443  H02 WTR   663       1.875 -30.065  -2.209
TER   
ATOM   3444  O00 WTR   664      10.805 -23.834   2.092
ATOM   3445  H01 WTR   664      10.526 -24.041   2.983
ATOM   3446  H02 WTR   664      10.195 -23.158   1.799
TER   
ATOM   3447  O00 WTR   665       2.424 -28.288   1.463
ATOM   3448  H01 WTR   665       2.888 -29.015   1.048
ATOM   3449  H02 WTR   665       1.729 -28.063   0.844
TER   
ATOM   3450  O00 WTR   666       4.463 -25.967   1.350
ATOM   3451  H01 WTR   666       4.008 -25.127   1.404
ATOM   3452  H02 WTR   666       3.894 -26.579   1.816
TER   
ATOM   3453  O00 WTR   667       5.269 -25.953  -1.279
ATOM   3454  H01 WTR   667       6.089 -26.424  -1.428
ATOM   3455  H02 WTR   667       5.096 -26.064  -0.344
TER   
ATOM   3456  O00 WTR   668      -3.677 -29.147   0.844
ATOM   3457  H01 WTR   668      -3.234 -29.521   0.083
ATOM   3458  H02 WTR   668      -4.368 -29.776   1.053
TER   
ATOM   3459  O00 WTR   669       8.255 -19.468  -7.554
ATOM   3460  H01 WTR   669       7.466 -19.122  -7.137
ATOM   3461  H02 WTR   669       8.046 -19.482  -8.488
TER   
ATOM   3462  O00 WTR   670     -14.956 -23.552  -4.139
ATOM   3463  H01 WTR   670     -14.143 -23.288  -4.570
ATOM   3464  H02 WTR   670     -15.639 -23.382  -4.788
TER   
ATOM   3465  O00 WTR   671      -2.906 -30.286  -2.803
ATOM   3466  H01 WTR   671      -2.349 -30.598  -2.090
ATOM   3467  H02 WTR   671      -2.353 -29.674  -3.289
TER   
ATOM   3468  O00 WTR   672       1.630 -28.797  -3.741
ATOM   3469  H01 WTR   672       2.309 -29.183  -4.296
ATOM   3470  H02 WTR   672       2.103 -28.194  -3.168
TER   
ATOM   3471  O00 WTR   673      -0.967 -25.311  -7.429
ATOM   3472  H01 WTR   673      -1.384 -26.171  -7.368
ATOM   3473  H02 WTR   673      -1.673 -24.720  -7.689
TER   
ATOM   3474  O00 WTR   674       1.814 -23.794  -0.434
ATOM   3475  H01 WTR   674       1.896 -23.295  -1.247
ATOM   3476  H02 WTR   674       1.218 -23.277   0.106
TER   
ATOM   3477  O00 WTR   675      -2.120 -17.907  -1.797
ATOM   3478  H01 WTR   675      -2.231 -18.532  -2.513
ATOM   3479  H02 WTR   675      -2.239 -18.428  -1.003
TER   
ATOM   3480  O00 WTR   676       7.673 -22.032  -2.017
ATOM   3481  H01 WTR   676       7.771 -22.623  -2.763
ATOM   3482  H02 WTR   676       8.491 -21.535  -1.996
TER   
ATOM   3483  O00 WTR   677       2.912 -20.226  -5.476
ATOM   3484  H01 WTR   677       2.166 -20.735  -5.159
ATOM   3485  H02 WTR   677       3.629 -20.458  -4.887
TER   
ATOM   3486  O00 WTR   678      -1.816 -30.968  -0.513
ATOM   3487  H01 WTR   678      -0.967 -30.821  -0.096
ATOM   3488  H02 WTR   678      -2.331 -31.430   0.149
TER   
ATOM   3489  O00 WTR   679      -2.764 -23.362  13.299
ATOM   3490  H01 WTR   679      -2.471 -23.539  12.405
ATOM   3491  H02 WTR   679      -2.867 -24.228  13.694
TER   
ATOM   3492  O00 WTR   680      11.127 -25.313  -1.395
ATOM   3493  H01 WTR   680      12.071 -25.458  -1.320
ATOM   3494  H02 WTR   680      10.871 -24.956  -0.544
TER   
ATOM   3495  O00 WTR   681      -5.675 -18.752   1.470
ATOM   3496  H01 WTR   681      -5.930 -19.161   0.643
ATOM   3497  H02 WTR   681      -4.746 -18.546   1.359
TER   
ATOM   3498  O00 WTR   682       4.393 -19.113  -7.894
ATOM   3499  H01 WTR   682       4.805 -19.205  -7.035
ATOM   3500  H02 WTR   682       4.928 -18.462  -8.348
TER   
ATOM   3501  O00 WTR   683       5.522 -20.841  -3.836
ATOM   3502  H01 WTR   683       5.497 -21.750  -3.536
ATOM   3503  H02 WTR   683       5.280 -20.328  -3.065
TER   
ATOM   3504  O00 WTR   684       5.569 -17.006  -9.121
ATOM   3505  H01 WTR   684       6.349 -16.543  -8.816
ATOM   3506  H02 WTR   684       5.768 -17.241 -10.027
TER   
ATOM   3507  O00 WTR   685       6.327 -19.121  -5.641
ATOM   3508  H01 WTR   685       6.562 -18.384  -5.079
ATOM   3509  H02 WTR   685       6.040 -19.804  -5.035
TER   
ATOM   3510  O00 WTR   686      14.974 -19.307   1.655
ATOM   3511  H01 WTR   686      15.860 -19.492   1.344
ATOM   3512  H02 WTR   686      14.432 -19.988   1.257
TER   
ATOM   3513  O00 WTR   687      16.179 -17.571   3.525
ATOM   3514  H01 WTR   687      16.355 -17.473   4.461
ATOM   3515  H02 WTR   687      15.526 -18.269   3.476
TER   
ATOM   3516  O00 WTR   688      12.508 -21.942   2.933
ATOM   3517  H01 WTR   688      11.925 -22.643   2.642
ATOM   3518  H02 WTR   688      12.744 -22.182   3.829
TER   
ATOM   3519  O00 WTR   689       6.010 -27.048  15.972
ATOM   3520  H01 WTR   689       6.665 -26.824  15.311
ATOM   3521  H02 WTR   689       5.907 -26.249  16.489
TER   
ATOM   3522  O00 WTR   690      16.489 -20.454  -4.396
ATOM   3523  H01 WTR   690      15.688 -20.616  -4.896
ATOM   3524  H02 WTR   690      16.999 -19.860  -4.947
TER   
ATOM   3525  O00 WTR   691       8.158 -24.923  15.309
ATOM   3526  H01 WTR   691       7.399 -24.519  15.730
ATOM   3527  H02 WTR   691       8.821 -24.965  15.997
TER   
ATOM   3528  O00 WTR   692      11.079 -24.542   6.731
ATOM   3529  H01 WTR   692      10.344 -24.472   6.121
ATOM   3530  H02 WTR   692      10.844 -25.269   7.307
TER   
ATOM   3531  O00 WTR   693       7.511 -31.690  11.367
ATOM   3532  H01 WTR   693       7.810 -31.895  10.481
ATOM   3533  H02 WTR   693       6.566 -31.841  11.343
TER   
ATOM   3534  O00 WTR   694      13.813 -21.723  -2.150
ATOM   3535  H01 WTR   694      14.709 -21.386  -2.143
ATOM   3536  H02 WTR   694      13.818 -22.406  -2.821
TER   
ATOM   3537  O00 WTR   695      18.506 -15.436  -5.332
ATOM   3538  H01 WTR   695      17.828 -15.085  -4.755
ATOM   3539  H02 WTR   695      19.321 -15.055  -5.003
TER   
ATOM   3540  O00 WTR   696       8.378 -21.597  14.948
ATOM   3541  H01 WTR   696       8.089 -22.510  14.969
ATOM   3542  H02 WTR   696       8.207 -21.272  15.832
TER   
ATOM   3543  O00 WTR   697      13.163 -22.957   5.390
ATOM   3544  H01 WTR   697      12.567 -23.697   5.504
ATOM   3545  H02 WTR   697      13.616 -22.882   6.231
TER   
ATOM   3546  O00 WTR   698      13.798 -17.859  -0.372
ATOM   3547  H01 WTR   698      14.287 -18.410   0.240
ATOM   3548  H02 WTR   698      13.785 -18.359  -1.188
TER   
ATOM   3549  O00 WTR   699      17.344 -16.799  10.990
ATOM   3550  H01 WTR   699      18.073 -16.288  10.637
ATOM   3551  H02 WTR   699      16.805 -16.158  11.455
TER   
ATOM   3552  O00 WTR   700      10.334 -16.180  -8.213
ATOM   3553  H01 WTR   700      10.741 -15.502  -7.673
ATOM   3554  H02 WTR   700      10.277 -15.790  -9.085
TER   
ATOM   3555  O00 WTR   701      14.321 -17.253  -9.772
ATOM   3556  H01 WTR   701      13.831 -16.711 -10.391
ATOM   3557  H02 WTR   701      13.754 -18.008  -9.613
TER   
ATOM   3558  O00 WTR   702      19.334 -15.354   4.152
ATOM   3559  H01 WTR   702      18.801 -15.647   3.413
ATOM   3560  H02 WTR   702      20.235 -15.535   3.884
TER   
ATOM   3561  O00 WTR   703      13.008 -19.121   9.150
ATOM   3562  H01 WTR   703      12.992 -18.277   8.699
ATOM   3563  H02 WTR   703      13.455 -19.710   8.542
TER   
ATOM   3564  O00 WTR   704       7.791 -26.635   3.891
ATOM   3565  H01 WTR   704       7.508 -25.973   3.261
ATOM   3566  H02 WTR   704       8.253 -27.286   3.364
TER   
ATOM   3567  O00 WTR   705       6.921 -23.218 -12.482
ATOM   3568  H01 WTR   705       7.112 -22.971 -11.577
ATOM   3569  H02 WTR   705       7.756 -23.114 -12.939
TER   
ATOM   3570  O00 WTR   706       7.127 -22.313  -6.717
ATOM   3571  H01 WTR   706       6.287 -22.468  -7.150
ATOM   3572  H02 WTR   706       7.233 -21.362  -6.731
TER   
ATOM   3573  O00 WTR   707      10.479 -18.330 -13.785
ATOM   3574  H01 WTR   707       9.890 -18.962 -13.373
ATOM   3575  H02 WTR   707      11.295 -18.405 -13.289
TER   
ATOM   3576  O00 WTR   708       9.684 -25.519  -3.946
ATOM   3577  H01 WTR   708      10.405 -25.157  -4.461
ATOM   3578  H02 WTR   708      10.003 -25.502  -3.043
TER   
ATOM   3579  O00 WTR   709       9.944 -23.386  -7.200
ATOM   3580  H01 WTR   709       9.348 -22.666  -7.408
ATOM   3581  H02 WTR   709      10.000 -23.893  -8.010
TER   
ATOM   3582  O00 WTR   710       7.746 -23.457  -4.348
ATOM   3583  H01 WTR   710       7.565 -23.194  -5.250
ATOM   3584  H02 WTR   710       8.359 -24.188  -4.429
TER   
ATOM   3585  O00 WTR   711      17.372 -19.370   0.203
ATOM   3586  H01 WTR   711      17.669 -18.564  -0.220
ATOM   3587  H02 WTR   711      16.991 -19.887  -0.507
TER   
ATOM   3588  O00 WTR   712       9.348 -19.287   0.638
ATOM   3589  H01 WTR   712       9.728 -19.461   1.499
ATOM   3590  H02 WTR   712       8.542 -18.805   0.825
TER   
ATOM   3591  O00 WTR   713      12.940 -20.871   0.335
ATOM   3592  H01 WTR   713      13.458 -21.252  -0.374
ATOM   3593  H02 WTR   713      13.060 -21.471   1.070
TER   
ATOM   3594  O00 WTR   714       8.253 -22.398   1.280
ATOM   3595  H01 WTR   714       8.253 -21.817   0.520
ATOM   3596  H02 WTR   714       8.263 -21.808   2.034
TER   
ATOM   3597  O00 WTR   715      10.441 -20.507 -10.471
ATOM   3598  H01 WTR   715       9.684 -20.065 -10.855
ATOM   3599  H02 WTR   715      10.799 -19.872  -9.850
TER   
ATOM   3600  O00 WTR   716      11.395 -22.187 -12.386
ATOM   3601  H01 WTR   716      11.019 -21.511 -11.823
ATOM   3602  H02 WTR   716      12.035 -21.722 -12.925
TER   
ATOM   3603  O00 WTR   717      13.112 -18.669 -12.525
ATOM   3604  H01 WTR   717      13.500 -19.229 -11.853
ATOM   3605  H02 WTR   717      13.535 -17.819 -12.403
TER   
ATOM   3606  O00 WTR   718      14.328 -20.421 -10.363
ATOM   3607  H01 WTR   718      14.154 -20.543  -9.429
ATOM   3608  H02 WTR   718      14.613 -21.283 -10.668
TER   
ATOM   3609  O00 WTR   719      -3.614 -15.920   6.809
ATOM   3610  H01 WTR   719      -3.780 -15.830   7.747
ATOM   3611  H02 WTR   719      -4.485 -15.937   6.412
TER   
ATOM   3612  O00 WTR   720     -17.510 -21.036 -17.287
ATOM   3613  H01 WTR   720     -16.817 -21.692 -17.359
ATOM   3614  H02 WTR   720     -17.706 -20.793 -18.192
TER   
ATOM   3615  O00 WTR   721     -21.240  -9.046  -4.161
ATOM   3616  H01 WTR   721     -21.049  -9.803  -4.716
ATOM   3617  H02 WTR   721     -21.335  -9.412  -3.282
TER   
ATOM   3618  O00 WTR   722     -19.673  -6.588   5.513
ATOM   3619  H01 WTR   722     -18.777  -6.257   5.450
ATOM   3620  H02 WTR   722     -20.025  -6.497   4.627
TER   
ATOM   3621  O00 WTR   723     -13.409 -13.098  -6.046
ATOM   3622  H01 WTR   723     -13.697 -12.187  -6.101
ATOM   3623  H02 WTR   723     -12.465 -13.042  -5.895
TER   
ATOM   3624  O00 WTR   724     -14.863 -14.310  10.302
ATOM   3625  H01 WTR   724     -14.018 -14.041  10.662
ATOM   3626  H02 WTR   724     -15.011 -15.184  10.665
TER   
ATOM   3627  O00 WTR   725     -14.689 -11.712   5.751
ATOM   3628  H01 WTR   725     -14.719 -12.186   4.920
ATOM   3629  H02 WTR   725     -14.862 -12.380   6.415
TER   
ATOM   3630  O00 WTR   726     -17.218 -11.524   8.893
ATOM   3631  H01 WTR   726     -16.976 -10.891   8.218
ATOM   3632  H02 WTR   726     -16.491 -12.147   8.911
TER   
ATOM   3633  O00 WTR   727     -10.960 -11.448  14.964
ATOM   3634  H01 WTR   727     -10.766 -11.552  15.895
ATOM   3635  H02 WTR   727     -11.805 -10.998  14.943
TER   
ATOM   3636  O00 WTR   728     -14.471 -12.123  13.284
ATOM   3637  H01 WTR   728     -15.168 -12.296  12.651
ATOM   3638  H02 WTR   728     -14.880 -12.266  14.137
TER   
ATOM   3639  O00 WTR   729     -13.868 -20.906   1.544
ATOM   3640  H01 WTR   729     -13.771 -21.706   1.027
ATOM   3641  H02 WTR   729     -13.001 -20.500   1.521
TER   
ATOM   3642  O00 WTR   730      -9.190 -12.454  -0.651
ATOM   3643  H01 WTR   730      -8.351 -12.459  -0.190
ATOM   3644  H02 WTR   730      -8.972 -12.178  -1.542
TER   
ATOM   3645  O00 WTR   731     -14.628 -17.691  16.762
ATOM   3646  H01 WTR   731     -14.705 -16.749  16.613
ATOM   3647  H02 WTR   731     -15.256 -17.875  17.461
TER   
ATOM   3648  O00 WTR   732     -19.209 -10.682  13.465
ATOM   3649  H01 WTR   732     -19.358 -11.581  13.174
ATOM   3650  H02 WTR   732     -18.907 -10.222  12.682
TER   
ATOM   3651  O00 WTR   733      -9.110 -13.121   8.647
ATOM   3652  H01 WTR   733      -8.796 -12.781   9.485
ATOM   3653  H02 WTR   733      -8.340 -13.107   8.079
TER   
ATOM   3654  O00 WTR   734     -15.990  -4.887   0.728
ATOM   3655  H01 WTR   734     -15.115  -5.022   1.092
ATOM   3656  H02 WTR   734     -16.462  -5.694   0.931
TER   
ATOM   3657  O00 WTR   735     -13.037 -18.118  14.602
ATOM   3658  H01 WTR   735     -13.181 -17.183  14.457
ATOM   3659  H02 WTR   735     -13.559 -18.325  15.377
TER   
ATOM   3660  O00 WTR   736     -13.679 -15.656   6.053
ATOM   3661  H01 WTR   736     -13.821 -16.085   6.898
ATOM   3662  H02 WTR   736     -13.116 -14.909   6.255
TER   
ATOM   3663  O00 WTR   737     -15.186 -13.559   7.752
ATOM   3664  H01 WTR   737     -15.326 -14.345   7.225
ATOM   3665  H02 WTR   737     -14.932 -13.889   8.614
TER   
ATOM   3666  O00 WTR   738     -11.122 -12.061   3.364
ATOM   3667  H01 WTR   738     -10.443 -12.734   3.409
ATOM   3668  H02 WTR   738     -10.991 -11.645   2.512
TER   
ATOM   3669  O00 WTR   739     -18.877  -3.186  12.476
ATOM   3670  H01 WTR   739     -18.919  -3.287  11.525
ATOM   3671  H02 WTR   739     -18.583  -2.285  12.609
TER   
ATOM   3672  O00 WTR   740     -19.076  -8.717   9.231
ATOM   3673  H01 WTR   740     -18.715  -9.143  10.009
ATOM   3674  H02 WTR   740     -18.925  -7.783   9.377
TER   
ATOM   3675  O00 WTR   741     -21.898  -5.606   0.270
ATOM   3676  H01 WTR   741     -21.680  -4.677   0.193
ATOM   3677  H02 WTR   741     -21.458  -6.018  -0.474
TER   
ATOM   3678  O00 WTR   742     -20.628  -0.209   5.903
ATOM   3679  H01 WTR   742     -20.937   0.023   6.779
ATOM   3680  H02 WTR   742     -20.388  -1.133   5.970
TER   
ATOM   3681  O00 WTR   743     -16.200 -12.406 -13.513
ATOM   3682  H01 WTR   743     -15.728 -12.521 -12.688
ATOM   3683  H02 WTR   743     -15.921 -13.144 -14.054
TER   
ATOM   3684  O00 WTR   744     -21.107 -11.836   5.863
ATOM   3685  H01 WTR   744     -20.549 -11.064   5.961
ATOM   3686  H02 WTR   744     -21.887 -11.635   6.379
TER   
ATOM   3687  O00 WTR   745     -12.014 -10.568   6.736
ATOM   3688  H01 WTR   745     -12.816 -11.005   6.449
ATOM   3689  H02 WTR   745     -11.974 -10.735   7.678
TER   
ATOM   3690  O00 WTR   746     -14.184  -6.308   2.266
ATOM   3691  H01 WTR   746     -14.690  -7.023   2.652
ATOM   3692  H02 WTR   746     -13.850  -6.667   1.443
TER   
ATOM   3693  O00 WTR   747     -15.112 -10.561   2.041
ATOM   3694  H01 WTR   747     -14.859 -11.315   2.574
ATOM   3695  H02 WTR   747     -15.413  -9.909   2.674
TER   
ATOM   3696  O00 WTR   748     -20.791  -3.461   7.615
ATOM   3697  H01 WTR   748     -20.837  -4.417   7.589
ATOM   3698  H02 WTR   748     -20.187  -3.231   6.909
TER   
ATOM   3699  O00 WTR   749     -19.101 -15.886   7.435
ATOM   3700  H01 WTR   749     -18.210 -15.822   7.090
ATOM   3701  H02 WTR   749     -19.379 -14.978   7.551
TER   
ATOM   3702  O00 WTR   750     -16.465 -16.949   8.701
ATOM   3703  H01 WTR   750     -17.057 -16.652   9.393
ATOM   3704  H02 WTR   750     -16.468 -17.904   8.776
TER   
ATOM   3705  O00 WTR   751     -10.371 -18.830  14.209
ATOM   3706  H01 WTR   751     -11.315 -18.724  14.327
ATOM   3707  H02 WTR   751     -10.035 -17.936  14.147
TER   
ATOM   3708  O00 WTR   752     -12.591 -13.474  11.700
ATOM   3709  H01 WTR   752     -11.785 -13.554  12.212
ATOM   3710  H02 WTR   752     -13.244 -13.164  12.328
TER   
ATOM   3711  O00 WTR   753     -17.886  -9.487  -6.144
ATOM   3712  H01 WTR   753     -18.296  -8.622  -6.113
ATOM   3713  H02 WTR   753     -17.195  -9.449  -5.483
TER   
ATOM   3714  O00 WTR   754     -16.348  -1.823  -1.332
ATOM   3715  H01 WTR   754     -16.903  -2.584  -1.162
ATOM   3716  H02 WTR   754     -16.961  -1.096  -1.434
TER   
ATOM   3717  O00 WTR   755     -14.276  -1.403   2.899
ATOM   3718  H01 WTR   755     -15.010  -1.677   3.450
ATOM   3719  H02 WTR   755     -14.686  -1.060   2.105
TER   
ATOM   3720  O00 WTR   756     -15.243   8.387  11.044
ATOM   3721  H01 WTR   756     -14.628   8.550  10.329
ATOM   3722  H02 WTR   756     -16.063   8.784  10.751
TER   
ATOM   3723  O00 WTR   757     -19.592  -9.527   6.207
ATOM   3724  H01 WTR   757     -19.187  -9.432   7.069
ATOM   3725  H02 WTR   757     -19.770  -8.630   5.925
TER   
ATOM   3726  O00 WTR   758     -15.966  -8.355   3.385
ATOM   3727  H01 WTR   758     -16.486  -8.765   4.076
ATOM   3728  H02 WTR   758     -16.597  -7.841   2.882
TER   
ATOM   3729  O00 WTR   759     -21.447   5.191   4.551
ATOM   3730  H01 WTR   759     -22.302   4.874   4.840
ATOM   3731  H02 WTR   759     -20.844   4.920   5.244
TER   
ATOM   3732  O00 WTR   760     -10.717 -13.997  13.498
ATOM   3733  H01 WTR   760     -10.669 -13.090  13.800
ATOM   3734  H02 WTR   760     -11.510 -14.345  13.905
TER   
ATOM   3735  O00 WTR   761     -18.374 -15.563  10.296
ATOM   3736  H01 WTR   761     -18.822 -15.389   9.468
ATOM   3737  H02 WTR   761     -18.987 -16.106  10.792
TER   
ATOM   3738  O00 WTR   762     -18.951  -9.004  -0.339
ATOM   3739  H01 WTR   762     -18.237  -8.368  -0.293
ATOM   3740  H02 WTR   762     -18.976  -9.401   0.531
TER   
ATOM   3741  O00 WTR   763     -11.671 -12.416   8.988
ATOM   3742  H01 WTR   763     -10.723 -12.503   8.887
ATOM   3743  H02 WTR   763     -11.818 -12.473   9.932
TER   
ATOM   3744  O00 WTR   764     -19.594  -9.936   2.028
ATOM   3745  H01 WTR   764     -20.101  -9.298   2.530
ATOM   3746  H02 WTR   764     -18.860 -10.161   2.599
TER   
ATOM   3747  O00 WTR   765     -12.607 -16.920   1.469
ATOM   3748  H01 WTR   765     -12.303 -17.040   2.369
ATOM   3749  H02 WTR   765     -12.075 -16.199   1.131
TER   
ATOM   3750  O00 WTR   766     -18.803  -3.717   2.514
ATOM   3751  H01 WTR   766     -19.571  -3.147   2.542
ATOM   3752  H02 WTR   766     -18.067  -3.122   2.373
TER   
ATOM   3753  O00 WTR   767      -6.402  -4.476  14.340
ATOM   3754  H01 WTR   767      -6.724  -3.736  13.825
ATOM   3755  H02 WTR   767      -6.756  -5.248  13.898
TER   
ATOM   3756  O00 WTR   768     -14.943  -7.196   6.329
ATOM   3757  H01 WTR   768     -14.467  -7.223   7.159
ATOM   3758  H02 WTR   768     -14.852  -6.291   6.030
TER   
ATOM   3759  O00 WTR   769     -16.968 -19.637   9.503
ATOM   3760  H01 WTR   769     -17.026 -20.382   8.904
ATOM   3761  H02 WTR   769     -16.178 -19.805  10.018
TER   
ATOM   3762  O00 WTR   770     -11.306 -10.927 -12.300
ATOM   3763  H01 WTR   770     -12.074 -10.948 -11.729
ATOM   3764  H02 WTR   770     -11.193 -11.834 -12.584
TER   
ATOM   3765  O00 WTR   771     -19.644  -2.748   5.388
ATOM   3766  H01 WTR   771     -20.321  -2.935   4.737
ATOM   3767  H02 WTR   771     -18.839  -3.092   5.001
TER   
ATOM   3768  O00 WTR   772     -19.831  -0.927   0.800
ATOM   3769  H01 WTR   772     -19.167  -0.734   1.462
ATOM   3770  H02 WTR   772     -19.452  -0.608  -0.020
TER   
ATOM   3771  O00 WTR   773     -20.385   0.859  11.612
ATOM   3772  H01 WTR   773     -20.164   0.994  10.690
ATOM   3773  H02 WTR   773     -20.041   1.633  12.057
TER   
ATOM   3774  O00 WTR   774     -11.299  10.829  13.097
ATOM   3775  H01 WTR   774     -11.555  11.218  12.261
ATOM   3776  H02 WTR   774     -11.373   9.885  12.954
TER   
ATOM   3777  O00 WTR   775     -15.040   0.444   9.328
ATOM   3778  H01 WTR   775     -15.032   1.400   9.370
ATOM   3779  H02 WTR   775     -14.155   0.185   9.584
TER   
ATOM   3780  O00 WTR   776     -20.785  -6.154   7.825
ATOM   3781  H01 WTR   776     -20.846  -7.035   8.194
ATOM   3782  H02 WTR   776     -20.495  -6.291   6.923
TER   
ATOM   3783  O00 WTR   777     -13.118   1.262   3.496
ATOM   3784  H01 WTR   777     -12.957   0.318   3.488
ATOM   3785  H02 WTR   777     -14.001   1.352   3.854
TER   
ATOM   3786  O00 WTR   778     -15.252  -0.667  12.405
ATOM   3787  H01 WTR   778     -15.052  -1.165  11.613
ATOM   3788  H02 WTR   778     -16.197  -0.769  12.521
TER   
ATOM   3789  O00 WTR   779     -21.360  -2.710   2.941
ATOM   3790  H01 WTR   779     -21.745  -1.841   3.054
ATOM   3791  H02 WTR   779     -21.562  -2.947   2.036
TER   
ATOM   3792  O00 WTR   780     -16.534  -6.924  11.635
ATOM   3793  H01 WTR   780     -17.147  -7.101  12.349
ATOM   3794  H02 WTR   780     -17.031  -7.116  10.840
TER   
ATOM   3795  O00 WTR   781     -12.605  -3.702   2.786
ATOM   3796  H01 WTR   781     -13.150  -4.439   2.511
ATOM   3797  H02 WTR   781     -13.137  -2.928   2.598
TER   
ATOM   3798  O00 WTR   782     -15.652   5.562   7.740
ATOM   3799  H01 WTR   782     -14.973   6.053   7.278
ATOM   3800  H02 WTR   782     -16.072   5.035   7.061
TER   
ATOM   3801  O00 WTR   783     -24.073  -6.140  -6.333
ATOM   3802  H01 WTR   783     -24.950  -6.452  -6.558
ATOM   3803  H02 WTR   783     -23.828  -6.649  -5.560
TER   
ATOM   3804  O00 WTR   784     -20.527   7.682   7.271
ATOM   3805  H01 WTR   784     -21.314   7.862   7.786
ATOM   3806  H02 WTR   784     -20.639   8.199   6.473
TER   
ATOM   3807  O00 WTR   785     -16.159  -2.209   4.844
ATOM   3808  H01 WTR   785     -15.635  -2.938   5.178
ATOM   3809  H02 WTR   785     -16.207  -1.594   5.576
TER   
ATOM   3810  O00 WTR   786     -13.660 -16.893   8.430
ATOM   3811  H01 WTR   786     -13.335 -16.864   9.330
ATOM   3812  H02 WTR   786     -14.553 -17.230   8.508
TER   
ATOM   3813  O00 WTR   787     -17.171 -12.130  -8.302
ATOM   3814  H01 WTR   787     -16.659 -11.335  -8.451
ATOM   3815  H02 WTR   787     -17.136 -12.263  -7.355
TER   
ATOM   3816  O00 WTR   788     -16.683   6.074  10.343
ATOM   3817  H01 WTR   788     -16.292   6.723  10.928
ATOM   3818  H02 WTR   788     -16.277   6.240   9.493
TER   
ATOM   3819  O00 WTR   789     -17.704   0.397   5.669
ATOM   3820  H01 WTR   789     -17.628   0.837   6.516
ATOM   3821  H02 WTR   789     -18.646   0.352   5.505
TER   
ATOM   3822  O00 WTR   790     -20.228  -5.973  -1.935
ATOM   3823  H01 WTR   790     -19.673  -6.569  -2.438
ATOM   3824  H02 WTR   790     -20.841  -5.615  -2.577
TER   
ATOM   3825  O00 WTR   791     -14.593  -1.206   7.058
ATOM   3826  H01 WTR   791     -14.702  -2.028   7.536
ATOM   3827  H02 WTR   791     -14.741  -0.525   7.715
TER   
ATOM   3828  O00 WTR   792     -15.706  -0.222   0.950
ATOM   3829  H01 WTR   792     -15.309   0.586   0.626
ATOM   3830  H02 WTR   792     -15.961  -0.698   0.159
TER   
ATOM   3831  O00 WTR   793     -16.854  -7.429  -1.393
ATOM   3832  H01 WTR   793     -16.012  -7.826  -1.171
ATOM   3833  H02 WTR   793     -16.644  -6.518  -1.598
TER   
ATOM   3834  O00 WTR   794     -15.800   3.403   9.335
ATOM   3835  H01 WTR   794     -16.127   3.555  10.222
ATOM   3836  H02 WTR   794     -15.970   4.223   8.872
TER   
ATOM   3837  O00 WTR   795     -18.211  -0.528  10.067
ATOM   3838  H01 WTR   795     -17.399  -0.129   9.753
ATOM   3839  H02 WTR   795     -18.162  -0.452  11.020
TER   
ATOM   3840  O00 WTR   796     -18.033   8.410   9.086
ATOM   3841  H01 WTR   796     -18.838   8.505   8.577
ATOM   3842  H02 WTR   796     -18.188   7.645   9.639
TER   
ATOM   3843  O00 WTR   797     -22.113  -1.328   9.378
ATOM   3844  H01 WTR   797     -21.678  -1.854   8.707
ATOM   3845  H02 WTR   797     -21.794  -1.684  10.207
TER   
ATOM   3846  O00 WTR   798     -14.747  -8.099  14.656
ATOM   3847  H01 WTR   798     -14.903  -7.373  15.260
ATOM   3848  H02 WTR   798     -14.352  -8.782  15.198
TER   
ATOM   3849  O00 WTR   799     -15.913   2.128   4.793
ATOM   3850  H01 WTR   799     -16.322   2.968   4.998
ATOM   3851  H02 WTR   799     -16.555   1.474   5.070
TER   
ATOM   3852  O00 WTR   800     -14.684   4.122  12.881
ATOM   3853  H01 WTR   800     -14.654   5.079  12.870
ATOM   3854  H02 WTR   800     -13.813   3.858  13.177
TER   
ATOM   3855  O00 WTR   801     -18.449  -2.159  -7.336
ATOM   3856  H01 WTR   801     -18.950  -2.965  -7.458
ATOM   3857  H02 WTR   801     -17.955  -2.302  -6.529
TER   
ATOM   3858  O00 WTR   802     -17.669   1.703   7.965
ATOM   3859  H01 WTR   802     -16.946   2.061   8.480
ATOM   3860  H02 WTR   802     -18.301   2.420   7.909
TER   
ATOM   3861  O00 WTR   803     -20.310   9.445   5.088
ATOM   3862  H01 WTR   803     -19.933  10.306   4.904
ATOM   3863  H02 WTR   803     -20.632   9.138   4.241
TER   
ATOM   3864  O00 WTR   804     -18.538  12.709   2.689
ATOM   3865  H01 WTR   804     -17.940  12.512   3.410
ATOM   3866  H02 WTR   804     -19.133  11.960   2.660
TER   
ATOM   3867  O00 WTR   805     -13.504   9.465   6.473
ATOM   3868  H01 WTR   805     -13.423   9.823   7.357
ATOM   3869  H02 WTR   805     -13.116  10.132   5.907
TER   
ATOM   3870  O00 WTR   806     -12.431   0.467   6.155
ATOM   3871  H01 WTR   806     -13.247   0.004   6.344
ATOM   3872  H02 WTR   806     -12.579   0.878   5.304
TER   
ATOM   3873  O00 WTR   807     -17.046 -10.622  15.169
ATOM   3874  H01 WTR   807     -16.518  -9.860  15.409
ATOM   3875  H02 WTR   807     -17.773 -10.260  14.662
TER   
ATOM   3876  O00 WTR   808     -10.982   8.648   7.680
ATOM   3877  H01 WTR   808     -11.177   8.219   6.847
ATOM   3878  H02 WTR   808     -10.507   9.442   7.436
TER   
ATOM   3879  O00 WTR   809     -17.488   4.331   5.861
ATOM   3880  H01 WTR   809     -18.309   4.556   6.299
ATOM   3881  H02 WTR   809     -17.497   4.845   5.054
TER   
ATOM   3882  O00 WTR   810     -20.156   3.344   8.882
ATOM   3883  H01 WTR   810     -20.526   2.462   8.860
ATOM   3884  H02 WTR   810     -20.149   3.580   9.810
TER   
ATOM   3885  O00 WTR   811     -13.322   6.932   7.029
ATOM   3886  H01 WTR   811     -12.933   6.597   6.221
ATOM   3887  H02 WTR   811     -13.480   7.860   6.852
TER   
ATOM   3888  O00 WTR   812     -18.911  -3.262   9.736
ATOM   3889  H01 WTR   812     -19.620  -3.333   9.097
ATOM   3890  H02 WTR   812     -18.577  -2.372   9.626
TER   
ATOM   3891  O00 WTR   813     -12.494   0.599  10.317
ATOM   3892  H01 WTR   813     -12.892   1.463  10.208
ATOM   3893  H02 WTR   813     -12.379   0.505  11.263
TER   
ATOM   3894  O00 WTR   814     -16.329 -15.875  -2.685
ATOM   3895  H01 WTR   814     -16.978 -15.220  -2.941
ATOM   3896  H02 WTR   814     -16.837 -16.562  -2.256
TER   
ATOM   3897  O00 WTR   815     -15.859 -23.067  -7.080
ATOM   3898  H01 WTR   815     -15.583 -23.075  -7.996
ATOM   3899  H02 WTR   815     -15.607 -22.200  -6.761
TER   
ATOM   3900  O00 WTR   816     -19.381 -18.275   8.850
ATOM   3901  H01 WTR   816     -19.078 -17.582   8.263
ATOM   3902  H02 WTR   816     -18.647 -18.889   8.895
TER   
ATOM   3903  O00 WTR   817     -20.982 -18.131  -3.769
ATOM   3904  H01 WTR   817     -20.427 -18.858  -3.485
ATOM   3905  H02 WTR   817     -20.595 -17.842  -4.595
TER   
ATOM   3906  O00 WTR   818     -22.074 -14.214  -7.455
ATOM   3907  H01 WTR   818     -22.552 -13.967  -8.247
ATOM   3908  H02 WTR   818     -21.195 -14.432  -7.765
TER   
ATOM   3909  O00 WTR   819     -16.793 -18.382  -8.342
ATOM   3910  H01 WTR   819     -17.736 -18.419  -8.183
ATOM   3911  H02 WTR   819     -16.621 -17.463  -8.549
TER   
ATOM   3912  O00 WTR   820     -17.860  -6.843   1.964
ATOM   3913  H01 WTR   820     -17.939  -5.905   2.139
ATOM   3914  H02 WTR   820     -18.757  -7.133   1.798
TER   
ATOM   3915  O00 WTR   821     -18.616 -14.519  -2.950
ATOM   3916  H01 WTR   821     -18.511 -14.066  -3.787
ATOM   3917  H02 WTR   821     -19.424 -15.022  -3.050
TER   
ATOM   3918  O00 WTR   822     -18.980 -15.988 -10.599
ATOM   3919  H01 WTR   822     -19.090 -15.342 -11.296
ATOM   3920  H02 WTR   822     -18.123 -15.791 -10.221
TER   
ATOM   3921  O00 WTR   823     -19.114 -16.444   0.025
ATOM   3922  H01 WTR   823     -19.329 -16.055  -0.823
ATOM   3923  H02 WTR   823     -19.781 -16.103   0.621
TER   
ATOM   3924  O00 WTR   824     -14.362 -11.851 -16.724
ATOM   3925  H01 WTR   824     -14.540 -12.508 -16.051
ATOM   3926  H02 WTR   824     -14.751 -11.046 -16.382
TER   
ATOM   3927  O00 WTR   825     -21.184  -9.977  -1.687
ATOM   3928  H01 WTR   825     -21.697 -10.503  -1.073
ATOM   3929  H02 WTR   825     -20.427  -9.687  -1.179
TER   
ATOM   3930  O00 WTR   826     -16.870 -13.111  -5.585
ATOM   3931  H01 WTR   826     -17.713 -13.563  -5.601
ATOM   3932  H02 WTR   826     -16.272 -13.701  -6.043
TER   
ATOM   3933  O00 WTR   827     -14.223  -5.765 -11.591
ATOM   3934  H01 WTR   827     -14.646  -6.551 -11.935
ATOM   3935  H02 WTR   827     -14.345  -5.107 -12.275
TER   
ATOM   3936  O00 WTR   828     -19.720 -14.573  -8.393
ATOM   3937  H01 WTR   828     -19.231 -13.812  -8.707
ATOM   3938  H02 WTR   828     -19.644 -15.215  -9.100
TER   
ATOM   3939  O00 WTR   829      -8.905 -12.671 -11.037
ATOM   3940  H01 WTR   829      -9.637 -12.316 -11.542
ATOM   3941  H02 WTR   829      -9.157 -13.576 -10.853
TER   
ATOM   3942  O00 WTR   830     -19.360 -13.316  -0.711
ATOM   3943  H01 WTR   830     -19.202 -13.860  -1.482
ATOM   3944  H02 WTR   830     -18.485 -13.095  -0.390
TER   
ATOM   3945  O00 WTR   831      -6.304 -25.801 -13.619
ATOM   3946  H01 WTR   831      -6.187 -26.479 -14.285
ATOM   3947  H02 WTR   831      -6.106 -26.240 -12.792
TER   
ATOM   3948  O00 WTR   832     -22.773 -12.543  -9.519
ATOM   3949  H01 WTR   832     -21.939 -12.088  -9.633
ATOM   3950  H02 WTR   832     -23.104 -12.665 -10.409
TER   
ATOM   3951  O00 WTR   833     -23.477  -7.426  -4.087
ATOM   3952  H01 WTR   833     -23.915  -7.687  -3.277
ATOM   3953  H02 WTR   833     -22.792  -8.083  -4.213
TER   
ATOM   3954  O00 WTR   834     -19.679 -13.157   8.164
ATOM   3955  H01 WTR   834     -20.006 -12.724   7.375
ATOM   3956  H02 WTR   834     -18.921 -12.634   8.428
TER   
ATOM   3957  O00 WTR   835     -14.187  -8.155 -18.689
ATOM   3958  H01 WTR   835     -13.884  -8.591 -19.485
ATOM   3959  H02 WTR   835     -13.541  -7.468 -18.530
TER   
ATOM   3960  O00 WTR   836     -20.655 -16.344   5.095
ATOM   3961  H01 WTR   836     -21.589 -16.196   5.248
ATOM   3962  H02 WTR   836     -20.268 -16.359   5.970
TER   
ATOM   3963  O00 WTR   837     -18.710 -16.126   3.184
ATOM   3964  H01 WTR   837     -19.281 -16.209   3.948
ATOM   3965  H02 WTR   837     -19.213 -15.599   2.564
TER   
ATOM   3966  O00 WTR   838     -16.519  -9.051  -3.912
ATOM   3967  H01 WTR   838     -15.775  -8.598  -3.517
ATOM   3968  H02 WTR   838     -16.690  -9.788  -3.326
TER   
ATOM   3969  O00 WTR   839     -14.279  -9.169 -15.978
ATOM   3970  H01 WTR   839     -14.612  -9.036 -16.866
ATOM   3971  H02 WTR   839     -13.345  -8.967 -16.039
TER   
ATOM   3972  O00 WTR   840     -16.532 -11.978   0.051
ATOM   3973  H01 WTR   840     -16.687 -11.487  -0.756
ATOM   3974  H02 WTR   840     -16.074 -11.362   0.622
TER   
ATOM   3975  O00 WTR   841     -15.938 -18.921 -12.142
ATOM   3976  H01 WTR   841     -15.592 -19.810 -12.070
ATOM   3977  H02 WTR   841     -16.820 -18.976 -11.774
TER   
ATOM   3978  O00 WTR   842     -20.319 -10.967  -9.917
ATOM   3979  H01 WTR   842     -19.634 -10.758 -10.552
ATOM   3980  H02 WTR   842     -20.453 -10.152  -9.433
TER   
ATOM   3981  O00 WTR   843     -13.566  -4.456 -16.001
ATOM   3982  H01 WTR   843     -13.327  -3.589 -16.330
ATOM   3983  H02 WTR   843     -12.842  -4.703 -15.426
TER   
ATOM   3984  O00 WTR   844     -13.970 -12.977   3.257
ATOM   3985  H01 WTR   844     -13.039 -12.765   3.328
ATOM   3986  H02 WTR   844     -13.999 -13.934   3.257
TER   
ATOM   3987  O00 WTR   845     -14.853 -17.105 -18.841
ATOM   3988  H01 WTR   845     -14.247 -17.222 -19.573
ATOM   3989  H02 WTR   845     -14.819 -16.168 -18.648
TER   
ATOM   3990  O00 WTR   846     -19.631 -18.064  -8.410
ATOM   3991  H01 WTR   846     -20.241 -17.527  -7.905
ATOM   3992  H02 WTR   846     -19.450 -17.548  -9.195
TER   
ATOM   3993  O00 WTR   847     -16.280 -15.548  -9.351
ATOM   3994  H01 WTR   847     -15.988 -15.284  -8.478
ATOM   3995  H02 WTR   847     -15.497 -15.910  -9.766
TER   
ATOM   3996  O00 WTR   848     -12.006 -11.954  -1.334
ATOM   3997  H01 WTR   848     -12.436 -12.667  -1.806
ATOM   3998  H02 WTR   848     -11.960 -11.239  -1.969
TER   
ATOM   3999  O00 WTR   849     -19.196 -19.885  -2.295
ATOM   4000  H01 WTR   849     -18.565 -19.166  -2.251
ATOM   4001  H02 WTR   849     -18.779 -20.599  -1.812
TER   
ATOM   4002  O00 WTR   850     -13.470 -21.705 -14.632
ATOM   4003  H01 WTR   850     -13.316 -21.278 -15.475
ATOM   4004  H02 WTR   850     -12.713 -22.279 -14.512
TER   
ATOM   4005  O00 WTR   851     -21.495  -6.404   2.788
ATOM   4006  H01 WTR   851     -22.221  -6.120   3.344
ATOM   4007  H02 WTR   851     -21.706  -6.056   1.922
TER   
ATOM   4008  O00 WTR   852     -16.245  -5.205  -8.922
ATOM   4009  H01 WTR   852     -16.813  -5.644  -9.555
ATOM   4010  H02 WTR   852     -15.366  -5.523  -9.129
TER   
ATOM   4011  O00 WTR   853     -14.320  -8.472  -1.317
ATOM   4012  H01 WTR   853     -13.838  -8.940  -0.636
ATOM   4013  H02 WTR   853     -13.778  -8.562  -2.100
TER   
ATOM   4014  O00 WTR   854     -12.621 -25.025   3.682
ATOM   4015  H01 WTR   854     -13.393 -25.027   3.117
ATOM   4016  H02 WTR   854     -12.862 -25.584   4.420
TER   
ATOM   4017  O00 WTR   855     -19.291  -2.142  -2.584
ATOM   4018  H01 WTR   855     -20.233  -2.062  -2.433
ATOM   4019  H02 WTR   855     -19.037  -2.931  -2.104
TER   
ATOM   4020  O00 WTR   856     -19.134  -7.147  -6.647
ATOM   4021  H01 WTR   856     -19.390  -6.365  -7.136
ATOM   4022  H02 WTR   856     -19.361  -6.947  -5.739
TER   
ATOM   4023  O00 WTR   857     -20.783  -8.499  -8.858
ATOM   4024  H01 WTR   857     -20.521  -8.031  -8.065
ATOM   4025  H02 WTR   857     -20.607  -7.884  -9.570
TER   
ATOM   4026  O00 WTR   858     -10.722 -12.737  -6.216
ATOM   4027  H01 WTR   858     -10.171 -13.470  -6.488
ATOM   4028  H02 WTR   858     -10.114 -12.006  -6.109
TER   
ATOM   4029  O00 WTR   859     -22.126  -2.199  -2.517
ATOM   4030  H01 WTR   859     -22.085  -3.053  -2.948
ATOM   4031  H02 WTR   859     -22.552  -1.628  -3.157
TER   
ATOM   4032  O00 WTR   860     -10.997 -11.706  -9.078
ATOM   4033  H01 WTR   860     -10.924 -11.679  -8.124
ATOM   4034  H02 WTR   860     -10.176 -12.102  -9.371
TER   
ATOM   4035  O00 WTR   861     -15.838 -19.358   0.585
ATOM   4036  H01 WTR   861     -15.240 -20.049   0.869
ATOM   4037  H02 WTR   861     -16.235 -19.037   1.395
TER   
ATOM   4038  O00 WTR   862      -9.111  -8.158  -4.671
ATOM   4039  H01 WTR   862      -9.436  -7.889  -3.811
ATOM   4040  H02 WTR   862      -9.806  -7.906  -5.279
TER   
ATOM   4041  O00 WTR   863     -22.759  -4.687  -3.471
ATOM   4042  H01 WTR   863     -22.919  -5.618  -3.621
ATOM   4043  H02 WTR   863     -22.587  -4.329  -4.342
TER   
ATOM   4044  O00 WTR   864     -20.841 -15.936  -2.298
ATOM   4045  H01 WTR   864     -21.381 -15.427  -2.903
ATOM   4046  H02 WTR   864     -20.936 -16.841  -2.595
TER   
ATOM   4047  O00 WTR   865     -19.054  -7.330  -4.106
ATOM   4048  H01 WTR   865     -18.273  -7.789  -3.798
ATOM   4049  H02 WTR   865     -19.745  -7.991  -4.085
TER   
ATOM   4050  O00 WTR   866     -16.453 -18.076   2.965
ATOM   4051  H01 WTR   866     -17.245 -17.552   3.079
ATOM   4052  H02 WTR   866     -15.739 -17.438   2.980
TER   
ATOM   4053  O00 WTR   867     -12.870  -5.451  -2.218
ATOM   4054  H01 WTR   867     -12.005  -5.103  -2.436
ATOM   4055  H02 WTR   867     -12.710  -6.052  -1.489
TER   
ATOM   4056  O00 WTR   868     -14.757 -12.117  -3.802
ATOM   4057  H01 WTR   868     -14.258 -11.456  -4.282
ATOM   4058  H02 WTR   868     -15.637 -12.074  -4.178
TER   
ATOM   4059  O00 WTR   869     -17.034  -8.847 -10.944
ATOM   4060  H01 WTR   869     -17.489  -9.634 -11.243
ATOM   4061  H02 WTR   869     -16.850  -9.013 -10.020
TER   
ATOM   4062  O00 WTR   870     -21.517   0.011   2.919
ATOM   4063  H01 WTR   870     -21.133   0.028   3.796
ATOM   4064  H02 WTR   870     -20.841  -0.385   2.369
TER   
ATOM   4065  O00 WTR   871     -12.369 -16.955 -12.505
ATOM   4066  H01 WTR   871     -12.539 -17.550 -13.235
ATOM   4067  H02 WTR   871     -11.424 -16.805 -12.533
TER   
ATOM   4068  O00 WTR   872      -9.737   3.234   2.524
ATOM   4069  H01 WTR   872      -9.235   3.183   3.338
ATOM   4070  H02 WTR   872      -9.339   3.959   2.042
TER   
ATOM   4071  O00 WTR   873     -17.968  -1.006   2.835
ATOM   4072  H01 WTR   873     -17.627  -0.932   3.726
ATOM   4073  H02 WTR   873     -17.326  -0.546   2.294
TER   
ATOM   4074  O00 WTR   874     -21.257  -6.378 -10.882
ATOM   4075  H01 WTR   874     -21.407  -5.446 -10.726
ATOM   4076  H02 WTR   874     -22.132  -6.766 -10.877
TER   
ATOM   4077  O00 WTR   875     -14.015  -1.472  -2.887
ATOM   4078  H01 WTR   875     -13.581  -2.315  -3.019
ATOM   4079  H02 WTR   875     -14.909  -1.700  -2.631
TER   
ATOM   4080  O00 WTR   876     -21.778  -2.803   0.275
ATOM   4081  H01 WTR   876     -22.176  -2.580  -0.566
ATOM   4082  H02 WTR   876     -21.187  -2.073   0.462
TER   
ATOM   4083  O00 WTR   877     -19.969 -11.005  -5.813
ATOM   4084  H01 WTR   877     -19.255 -10.450  -6.126
ATOM   4085  H02 WTR   877     -19.894 -11.807  -6.330
TER   
ATOM   4086  O00 WTR   878     -22.130  -4.223  -5.912
ATOM   4087  H01 WTR   878     -22.909  -4.690  -6.212
ATOM   4088  H02 WTR   878     -22.424  -3.320  -5.788
TER   
ATOM   4089  O00 WTR   879     -20.441   2.136  -6.009
ATOM   4090  H01 WTR   879     -19.614   2.597  -6.146
ATOM   4091  H02 WTR   879     -21.087   2.656  -6.488
TER   
ATOM   4092  O00 WTR   880     -14.025   0.558  -4.621
ATOM   4093  H01 WTR   880     -14.614   0.229  -5.300
ATOM   4094  H02 WTR   880     -14.029  -0.123  -3.949
TER   
ATOM   4095  O00 WTR   881     -20.550   5.429 -11.190
ATOM   4096  H01 WTR   881     -19.931   5.064 -10.558
ATOM   4097  H02 WTR   881     -21.299   4.834 -11.163
TER   
ATOM   4098  O00 WTR   882     -20.679  -0.593  -6.506
ATOM   4099  H01 WTR   882     -20.490   0.345  -6.542
ATOM   4100  H02 WTR   882     -19.912  -1.007  -6.901
TER   
ATOM   4101  O00 WTR   883     -14.718   1.911  -0.550
ATOM   4102  H01 WTR   883     -14.076   2.507  -0.935
ATOM   4103  H02 WTR   883     -15.531   2.415  -0.528
TER   
ATOM   4104  O00 WTR   884     -17.330  -2.100  -4.861
ATOM   4105  H01 WTR   884     -18.092  -2.122  -4.283
ATOM   4106  H02 WTR   884     -16.870  -2.921  -4.681
TER   
ATOM   4107  O00 WTR   885     -11.371  -4.710 -14.336
ATOM   4108  H01 WTR   885     -11.531  -4.240 -13.518
ATOM   4109  H02 WTR   885     -10.560  -5.193 -14.180
TER   
ATOM   4110  O00 WTR   886     -18.079   0.737  -8.058
ATOM   4111  H01 WTR   886     -17.922   1.458  -7.448
ATOM   4112  H02 WTR   886     -17.575   0.006  -7.701
TER   
ATOM   4113  O00 WTR   887      -9.630  -1.113  -3.038
ATOM   4114  H01 WTR   887      -9.971  -1.528  -3.830
ATOM   4115  H02 WTR   887      -8.713  -1.384  -3.001
TER   
ATOM   4116  O00 WTR   888     -12.485   3.879  -7.305
ATOM   4117  H01 WTR   888     -11.827   3.367  -7.774
ATOM   4118  H02 WTR   888     -12.515   4.716  -7.770
TER   
ATOM   4119  O00 WTR   889     -11.821  -1.041  -1.240
ATOM   4120  H01 WTR   889     -12.688  -1.120  -1.637
ATOM   4121  H02 WTR   889     -11.213  -1.260  -1.947
TER   
ATOM   4122  O00 WTR   890     -15.678  -4.675  -2.257
ATOM   4123  H01 WTR   890     -14.833  -5.093  -2.095
ATOM   4124  H02 WTR   890     -15.760  -4.021  -1.563
TER   
ATOM   4125  O00 WTR   891     -19.446   1.634  -3.175
ATOM   4126  H01 WTR   891     -18.913   2.427  -3.230
ATOM   4127  H02 WTR   891     -20.041   1.692  -3.922
TER   
ATOM   4128  O00 WTR   892     -15.819  -4.267  -4.847
ATOM   4129  H01 WTR   892     -15.911  -4.486  -3.919
ATOM   4130  H02 WTR   892     -16.178  -5.024  -5.309
TER   
ATOM   4131  O00 WTR   893     -14.106  -3.925   8.106
ATOM   4132  H01 WTR   893     -14.253  -3.592   8.992
ATOM   4133  H02 WTR   893     -13.173  -3.782   7.947
TER   
ATOM   4134  O00 WTR   894     -18.152  -3.084 -11.904
ATOM   4135  H01 WTR   894     -17.314  -2.732 -11.604
ATOM   4136  H02 WTR   894     -17.922  -3.890 -12.367
TER   
ATOM   4137  O00 WTR   895     -21.774 -16.964  -6.891
ATOM   4138  H01 WTR   895     -22.164 -16.160  -7.235
ATOM   4139  H02 WTR   895     -22.103 -17.025  -5.995
TER   
ATOM   4140  O00 WTR   896     -19.589   6.345   2.600
ATOM   4141  H01 WTR   896     -20.333   6.042   3.121
ATOM   4142  H02 WTR   896     -18.852   5.815   2.903
TER   
ATOM   4143  O00 WTR   897     -16.526  -6.338  -6.491
ATOM   4144  H01 WTR   897     -16.534  -5.950  -7.366
ATOM   4145  H02 WTR   897     -17.356  -6.811  -6.431
TER   
ATOM   4146  O00 WTR   898     -20.291 -12.174  -3.119
ATOM   4147  H01 WTR   898     -20.704 -11.545  -2.528
ATOM   4148  H02 WTR   898     -20.172 -11.692  -3.937
TER   
ATOM   4149  O00 WTR   899     -10.162  -2.169   6.337
ATOM   4150  H01 WTR   899      -9.520  -2.146   7.046
ATOM   4151  H02 WTR   899     -10.819  -1.520   6.587
TER   
ATOM   4152  O00 WTR   900     -12.342   3.026   1.688
ATOM   4153  H01 WTR   900     -12.717   2.374   2.280
ATOM   4154  H02 WTR   900     -11.441   3.134   1.990
TER   
ATOM   4155  O00 WTR   901     -18.386   0.084  -1.118
ATOM   4156  H01 WTR   901     -18.159   0.938  -0.751
ATOM   4157  H02 WTR   901     -18.791   0.286  -1.961
TER   
ATOM   4158  O00 WTR   902     -22.878  -1.644  -5.139
ATOM   4159  H01 WTR   902     -22.204  -0.988  -5.312
ATOM   4160  H02 WTR   902     -23.656  -1.313  -5.588
TER   
ATOM   4161  O00 WTR   903     -21.907 -14.668  -4.859
ATOM   4162  H01 WTR   903     -22.785 -14.534  -4.503
ATOM   4163  H02 WTR   903     -21.935 -14.263  -5.726
TER   
ATOM   4164  O00 WTR   904     -12.287  -4.317  -7.799
ATOM   4165  H01 WTR   904     -12.556  -3.641  -8.423
ATOM   4166  H02 WTR   904     -11.338  -4.377  -7.906
TER   
ATOM   4167  O00 WTR   905     -19.346 -14.056  -5.595
ATOM   4168  H01 WTR   905     -20.216 -14.193  -5.218
ATOM   4169  H02 WTR   905     -19.197 -14.828  -6.141
TER   
ATOM   4170  O00 WTR   906     -15.645  -0.890  -6.297
ATOM   4171  H01 WTR   906     -14.976  -1.548  -6.489
ATOM   4172  H02 WTR   906     -16.113  -1.238  -5.538
TER   
ATOM   4173  O00 WTR   907     -20.049  -4.683  -7.622
ATOM   4174  H01 WTR   907     -20.783  -4.406  -7.075
ATOM   4175  H02 WTR   907     -20.278  -4.385  -8.502
TER   
ATOM   4176  O00 WTR   908     -16.775  -2.608  -9.291
ATOM   4177  H01 WTR   908     -17.387  -2.336  -8.608
ATOM   4178  H02 WTR   908     -16.662  -3.548  -9.151
TER   
ATOM   4179  O00 WTR   909     -17.723 -10.642  -2.218
ATOM   4180  H01 WTR   909     -18.204  -9.960  -1.749
ATOM   4181  H02 WTR   909     -18.383 -11.304  -2.422
TER   
ATOM   4182  O00 WTR   910     -16.380   3.920  -0.748
ATOM   4183  H01 WTR   910     -16.346   4.654  -0.134
ATOM   4184  H02 WTR   910     -17.276   3.591  -0.678
TER   
ATOM   4185  O00 WTR   911     -20.822  -3.577 -11.297
ATOM   4186  H01 WTR   911     -19.876  -3.432 -11.304
ATOM   4187  H02 WTR   911     -21.179  -2.856 -11.815
TER   
ATOM   4188  O00 WTR   912     -22.567   3.588 -10.781
ATOM   4189  H01 WTR   912     -22.305   3.397  -9.880
ATOM   4190  H02 WTR   912     -22.889   2.752 -11.119
TER   
ATOM   4191  O00 WTR   913     -20.651 -12.700   3.047
ATOM   4192  H01 WTR   913     -20.617 -12.574   3.995
ATOM   4193  H02 WTR   913     -20.717 -11.814   2.690
TER   
ATOM   4194  O00 WTR   914     -18.419  -4.202  -0.925
ATOM   4195  H01 WTR   914     -18.732  -3.982  -0.047
ATOM   4196  H02 WTR   914     -19.015  -4.887  -1.228
TER   
ATOM   4197  O00 WTR   915      -6.176  -8.876   5.192
ATOM   4198  H01 WTR   915      -5.744  -8.773   4.344
ATOM   4199  H02 WTR   915      -7.103  -8.715   5.011
TER   
ATOM   4200  O00 WTR   916     -11.304 -14.216   6.221
ATOM   4201  H01 WTR   916     -11.122 -13.286   6.086
ATOM   4202  H02 WTR   916     -10.904 -14.418   7.067
TER   
ATOM   4203  O00 WTR   917     -12.782 -15.590  -5.105
ATOM   4204  H01 WTR   917     -12.697 -15.204  -4.233
ATOM   4205  H02 WTR   917     -12.732 -14.845  -5.703
TER   
ATOM   4206  O00 WTR   918      -1.775 -12.054   8.087
ATOM   4207  H01 WTR   918      -1.499 -12.488   7.279
ATOM   4208  H02 WTR   918      -2.729 -12.011   8.022
TER   
ATOM   4209  O00 WTR   919      -6.782 -15.060  13.909
ATOM   4210  H01 WTR   919      -7.086 -15.044  13.001
ATOM   4211  H02 WTR   919      -7.084 -14.230  14.278
TER   
ATOM   4212  O00 WTR   920      -5.902 -21.365   6.264
ATOM   4213  H01 WTR   920      -5.758 -21.596   7.182
ATOM   4214  H02 WTR   920      -6.400 -20.548   6.297
TER   
ATOM   4215  O00 WTR   921     -11.571 -18.902   7.716
ATOM   4216  H01 WTR   921     -11.893 -18.002   7.672
ATOM   4217  H02 WTR   921     -12.111 -19.318   8.389
TER   
ATOM   4218  O00 WTR   922      -7.245 -17.129  -3.106
ATOM   4219  H01 WTR   922      -7.036 -16.207  -2.956
ATOM   4220  H02 WTR   922      -8.173 -17.205  -2.882
TER   
ATOM   4221  O00 WTR   923      -1.473 -11.668 -12.745
ATOM   4222  H01 WTR   923      -2.422 -11.543 -12.752
ATOM   4223  H02 WTR   923      -1.155 -11.055 -12.082
TER   
ATOM   4224  O00 WTR   924     -11.013  -7.217   6.776
ATOM   4225  H01 WTR   924     -11.001  -6.327   6.425
ATOM   4226  H02 WTR   924     -11.423  -7.741   6.087
TER   
ATOM   4227  O00 WTR   925      -1.458 -15.074   5.324
ATOM   4228  H01 WTR   925      -2.197 -15.448   5.803
ATOM   4229  H02 WTR   925      -1.662 -15.236   4.403
TER   
ATOM   4230  O00 WTR   926      -6.210  -9.014  -0.352
ATOM   4231  H01 WTR   926      -5.283  -9.080  -0.125
ATOM   4232  H02 WTR   926      -6.223  -8.514  -1.168
TER   
ATOM   4233  O00 WTR   927      -7.589 -14.931  11.309
ATOM   4234  H01 WTR   927      -7.573 -13.999  11.092
ATOM   4235  H02 WTR   927      -6.984 -15.333  10.685
TER   
ATOM   4236  O00 WTR   928      -7.595 -12.152  10.916
ATOM   4237  H01 WTR   928      -7.993 -11.759  11.693
ATOM   4238  H02 WTR   928      -6.993 -11.484  10.589
TER   
ATOM   4239  O00 WTR   929      -5.561 -13.543   4.423
ATOM   4240  H01 WTR   929      -4.636 -13.348   4.270
ATOM   4241  H02 WTR   929      -6.030 -12.958   3.828
TER   
ATOM   4242  O00 WTR   930      -1.876 -19.788  12.625
ATOM   4243  H01 WTR   930      -1.874 -19.347  13.475
ATOM   4244  H02 WTR   930      -2.778 -20.087  12.512
TER   
ATOM   4245  O00 WTR   931       0.211 -22.096   0.986
ATOM   4246  H01 WTR   931       0.395 -22.536   1.816
ATOM   4247  H02 WTR   931       0.233 -21.163   1.198
TER   
ATOM   4248  O00 WTR   932     -17.660  -4.892   4.707
ATOM   4249  H01 WTR   932     -17.891  -4.465   3.882
ATOM   4250  H02 WTR   932     -16.725  -5.079   4.627
TER   
ATOM   4251  O00 WTR   933     -10.411 -10.663   1.262
ATOM   4252  H01 WTR   933     -11.333 -10.507   1.056
ATOM   4253  H02 WTR   933     -10.144 -11.355   0.656
TER   
ATOM   4254  O00 WTR   934     -11.350  -4.794   5.229
ATOM   4255  H01 WTR   934     -10.739  -4.237   5.711
ATOM   4256  H02 WTR   934     -11.459  -4.356   4.385
TER   
ATOM   4257  O00 WTR   935       3.774  11.831  12.594
ATOM   4258  H01 WTR   935       3.002  11.873  13.158
ATOM   4259  H02 WTR   935       3.488  12.216  11.766
TER   
ATOM   4260  O00 WTR   936       8.460 -16.145   4.956
ATOM   4261  H01 WTR   936       8.149 -15.556   4.269
ATOM   4262  H02 WTR   936       9.362 -15.870   5.120
TER   
ATOM   4263  O00 WTR   937      -5.956 -10.636  16.538
ATOM   4264  H01 WTR   937      -5.639 -11.275  17.176
ATOM   4265  H02 WTR   937      -6.701 -10.216  16.970
TER   
ATOM   4266  O00 WTR   938      -3.905 -12.570  12.822
ATOM   4267  H01 WTR   938      -4.627 -12.023  13.133
ATOM   4268  H02 WTR   938      -4.217 -13.468  12.937
TER   
ATOM   4269  O00 WTR   939      -7.779 -15.962   0.711
ATOM   4270  H01 WTR   939      -7.143 -15.743   1.392
ATOM   4271  H02 WTR   939      -7.308 -16.552   0.123
TER   
ATOM   4272  O00 WTR   940      -3.573 -13.462  -7.405
ATOM   4273  H01 WTR   940      -4.135 -12.956  -7.993
ATOM   4274  H02 WTR   940      -3.136 -12.803  -6.866
TER   
ATOM   4275  O00 WTR   941     -10.867  -7.002   3.653
ATOM   4276  H01 WTR   941     -11.645  -7.437   4.002
ATOM   4277  H02 WTR   941     -10.784  -6.204   4.175
TER   
ATOM   4278  O00 WTR   942     -16.385  -9.715   6.813
ATOM   4279  H01 WTR   942     -15.768 -10.348   6.448
ATOM   4280  H02 WTR   942     -15.960  -8.866   6.689
TER   
ATOM   4281  O00 WTR   943       0.726 -10.089  15.305
ATOM   4282  H01 WTR   943       1.153 -10.832  15.730
ATOM   4283  H02 WTR   943       0.794  -9.376  15.941
TER   
ATOM   4284  O00 WTR   944      -7.395 -11.256   6.803
ATOM   4285  H01 WTR   944      -8.252 -11.234   6.378
ATOM   4286  H02 WTR   944      -6.832 -10.732   6.234
TER   
ATOM   4287  O00 WTR   945      -5.808 -15.498   9.191
ATOM   4288  H01 WTR   945      -5.953 -14.778   8.577
ATOM   4289  H02 WTR   945      -6.424 -16.177   8.916
TER   
ATOM   4290  O00 WTR   946      -3.918 -21.673 -17.543
ATOM   4291  H01 WTR   946      -4.139 -20.835 -17.949
ATOM   4292  H02 WTR   946      -4.605 -21.812 -16.891
TER   
ATOM   4293  O00 WTR   947       2.301 -20.740  15.187
ATOM   4294  H01 WTR   947       1.912 -21.211  15.924
ATOM   4295  H02 WTR   947       1.785 -21.014  14.429
TER   
ATOM   4296  O00 WTR   948      -7.628 -12.298  14.968
ATOM   4297  H01 WTR   948      -7.290 -11.706  15.639
ATOM   4298  H02 WTR   948      -8.186 -11.746  14.419
TER   
ATOM   4299  O00 WTR   949     -15.147 -16.282  12.232
ATOM   4300  H01 WTR   949     -15.786 -16.944  12.498
ATOM   4301  H02 WTR   949     -14.433 -16.783  11.837
TER   
ATOM   4302  O00 WTR   950      -6.466 -13.841   7.231
ATOM   4303  H01 WTR   950      -6.531 -14.514   6.553
ATOM   4304  H02 WTR   950      -6.614 -13.017   6.767
TER   
ATOM   4305  O00 WTR   951       8.799 -16.810 -15.678
ATOM   4306  H01 WTR   951       8.772 -17.749 -15.866
ATOM   4307  H02 WTR   951       9.111 -16.755 -14.775
TER   
ATOM   4308  O00 WTR   952      -5.887 -10.320  10.166
ATOM   4309  H01 WTR   952      -6.296  -9.789   9.483
ATOM   4310  H02 WTR   952      -5.997  -9.807  10.967
TER   
ATOM   4311  O00 WTR   953     -10.121 -14.410  -2.577
ATOM   4312  H01 WTR   953     -11.060 -14.511  -2.732
ATOM   4313  H02 WTR   953     -10.057 -13.695  -1.944
TER   
ATOM   4314  O00 WTR   954     -12.936  -9.536  10.163
ATOM   4315  H01 WTR   954     -12.784 -10.322   9.638
ATOM   4316  H02 WTR   954     -13.589  -9.802  10.810
TER   
ATOM   4317  O00 WTR   955     -10.080 -20.725  16.151
ATOM   4318  H01 WTR   955     -10.144 -20.136  15.399
ATOM   4319  H02 WTR   955     -10.675 -21.445  15.944
TER   
ATOM   4320  O00 WTR   956      -4.437  -9.629  14.381
ATOM   4321  H01 WTR   956      -3.653 -10.054  14.730
ATOM   4322  H02 WTR   956      -5.144  -9.919  14.957
TER   
ATOM   4323  O00 WTR   957       7.375 -13.002  -6.829
ATOM   4324  H01 WTR   957       8.186 -12.508  -6.951
ATOM   4325  H02 WTR   957       6.703 -12.470  -7.257
TER   
ATOM   4326  O00 WTR   958      -5.361 -14.891   2.145
ATOM   4327  H01 WTR   958      -4.643 -14.415   1.726
ATOM   4328  H02 WTR   958      -5.372 -14.564   3.044
TER   
ATOM   4329  O00 WTR   959      -3.464 -15.031  10.460
ATOM   4330  H01 WTR   959      -3.255 -15.848  10.914
ATOM   4331  H02 WTR   959      -4.179 -15.262   9.868
TER   
ATOM   4332  O00 WTR   960      -9.588  -7.465   9.355
ATOM   4333  H01 WTR   960     -10.046  -7.426   8.515
ATOM   4334  H02 WTR   960      -8.660  -7.500   9.120
TER   
ATOM   4335  O00 WTR   961      -7.234  -8.516   8.333
ATOM   4336  H01 WTR   961      -6.435  -8.282   7.862
ATOM   4337  H02 WTR   961      -7.865  -8.728   7.645
TER   
ATOM   4338  O00 WTR   962      -8.295  -9.205  15.334
ATOM   4339  H01 WTR   962      -8.800  -8.405  15.188
ATOM   4340  H02 WTR   962      -8.360  -9.683  14.507
TER   
ATOM   4341  O00 WTR   963      -4.555 -11.264  -9.693
ATOM   4342  H01 WTR   963      -3.977 -10.509  -9.800
ATOM   4343  H02 WTR   963      -5.428 -10.930  -9.902
TER   
ATOM   4344  O00 WTR   964      -8.214   8.365   7.770
ATOM   4345  H01 WTR   964      -8.158   8.963   7.024
ATOM   4346  H02 WTR   964      -9.152   8.210   7.882
TER   
ATOM   4347  O00 WTR   965      -4.471 -12.466   8.632
ATOM   4348  H01 WTR   965      -5.112 -12.905   8.073
ATOM   4349  H02 WTR   965      -4.972 -11.788   9.085
TER   
ATOM   4350  O00 WTR   966      -0.548 -20.537  10.398
ATOM   4351  H01 WTR   966      -0.984 -20.218  11.188
ATOM   4352  H02 WTR   966      -0.262 -19.744   9.945
TER   
ATOM   4353  O00 WTR   967       9.123 -11.749   4.966
ATOM   4354  H01 WTR   967       8.644 -11.416   4.207
ATOM   4355  H02 WTR   967       8.441 -12.016   5.582
TER   
ATOM   4356  O00 WTR   968       3.589 -21.068   9.300
ATOM   4357  H01 WTR   968       2.845 -21.039   8.698
ATOM   4358  H02 WTR   968       3.389 -21.792   9.894
TER   
ATOM   4359  O00 WTR   969       9.784 -10.196  10.823
ATOM   4360  H01 WTR   969       9.756 -10.562   9.939
ATOM   4361  H02 WTR   969      10.117 -10.910  11.368
TER   
ATOM   4362  O00 WTR   970       6.911 -20.454  13.126
ATOM   4363  H01 WTR   970       7.464 -20.635  13.886
ATOM   4364  H02 WTR   970       6.083 -20.894  13.322
TER   
ATOM   4365  O00 WTR   971       4.761 -20.837   5.229
ATOM   4366  H01 WTR   971       5.359 -21.226   5.866
ATOM   4367  H02 WTR   971       4.110 -21.519   5.062
TER   
ATOM   4368  O00 WTR   972      10.501 -20.987  -1.301
ATOM   4369  H01 WTR   972      10.111 -20.568  -0.533
ATOM   4370  H02 WTR   972      11.425 -21.090  -1.075
TER   
ATOM   4371  O00 WTR   973      -3.204 -18.174   4.766
ATOM   4372  H01 WTR   973      -3.292 -17.639   5.555
ATOM   4373  H02 WTR   973      -2.816 -17.586   4.119
TER   
ATOM   4374  O00 WTR   974       4.513 -16.370   5.517
ATOM   4375  H01 WTR   974       4.876 -17.247   5.640
ATOM   4376  H02 WTR   974       4.905 -15.847   6.216
TER   
ATOM   4377  O00 WTR   975      13.742 -18.142  17.874
ATOM   4378  H01 WTR   975      14.609 -17.740  17.820
ATOM   4379  H02 WTR   975      13.542 -18.402  16.975
TER   
ATOM   4380  O00 WTR   976       5.644 -16.653   9.795
ATOM   4381  H01 WTR   976       6.410 -16.851  10.333
ATOM   4382  H02 WTR   976       5.311 -17.509   9.526
TER   
ATOM   4383  O00 WTR   977     -17.050   0.158  15.156
ATOM   4384  H01 WTR   977     -16.903   0.153  16.102
ATOM   4385  H02 WTR   977     -16.863   1.058  14.889
TER   
ATOM   4386  O00 WTR   978       1.759 -10.012  12.670
ATOM   4387  H01 WTR   978       1.508 -10.119  13.587
ATOM   4388  H02 WTR   978       1.981  -9.084  12.589
TER   
ATOM   4389  O00 WTR   979      -2.699 -23.623   4.222
ATOM   4390  H01 WTR   979      -1.883 -23.315   4.615
ATOM   4391  H02 WTR   979      -2.865 -23.013   3.503
TER   
ATOM   4392  O00 WTR   980       9.103 -21.233   7.236
ATOM   4393  H01 WTR   980       9.737 -20.715   6.740
ATOM   4394  H02 WTR   980       8.510 -20.585   7.617
TER   
ATOM   4395  O00 WTR   981       2.347 -17.115   8.399
ATOM   4396  H01 WTR   981       2.107 -16.242   8.087
ATOM   4397  H02 WTR   981       2.986 -17.431   7.761
TER   
ATOM   4398  O00 WTR   982       7.864 -20.279   3.012
ATOM   4399  H01 WTR   982       7.499 -19.810   2.261
ATOM   4400  H02 WTR   982       7.718 -19.694   3.755
TER   
ATOM   4401  O00 WTR   983       6.829 -11.058  11.398
ATOM   4402  H01 WTR   983       6.029 -11.177  10.885
ATOM   4403  H02 WTR   983       7.109 -10.164  11.202
TER   
ATOM   4404  O00 WTR   984      -8.634  -9.367   3.385
ATOM   4405  H01 WTR   984      -9.370  -9.651   2.843
ATOM   4406  H02 WTR   984      -8.005 -10.086   3.331
TER   
ATOM   4407  O00 WTR   985      -2.785 -11.155  -5.367
ATOM   4408  H01 WTR   985      -2.361 -11.862  -4.881
ATOM   4409  H02 WTR   985      -3.415 -10.783  -4.750
TER   
ATOM   4410  O00 WTR   986       7.139  -8.958   7.389
ATOM   4411  H01 WTR   986       7.039  -8.731   8.314
ATOM   4412  H02 WTR   986       6.492  -9.647   7.239
TER   
ATOM   4413  O00 WTR   987       9.835 -11.167   8.381
ATOM   4414  H01 WTR   987       9.877 -12.100   8.589
ATOM   4415  H02 WTR   987       8.920 -11.015   8.145
TER   
ATOM   4416  O00 WTR   988     -13.204 -14.849  14.317
ATOM   4417  H01 WTR   988     -13.690 -14.567  15.092
ATOM   4418  H02 WTR   988     -13.878 -15.010  13.656
TER   
ATOM   4419  O00 WTR   989      10.821 -14.797   2.264
ATOM   4420  H01 WTR   989      10.369 -15.062   1.463
ATOM   4421  H02 WTR   989      11.641 -14.408   1.959
TER   
ATOM   4422  O00 WTR   990       7.246 -11.541   2.924
ATOM   4423  H01 WTR   990       7.491 -12.146   2.224
ATOM   4424  H02 WTR   990       6.821 -10.811   2.473
TER   
ATOM   4425  O00 WTR   991      -9.525 -16.341  14.031
ATOM   4426  H01 WTR   991      -9.958 -15.628  13.561
ATOM   4427  H02 WTR   991      -8.590 -16.178  13.905
TER   
ATOM   4428  O00 WTR   992      12.681 -14.113  11.219
ATOM   4429  H01 WTR   992      11.931 -14.595  10.872
ATOM   4430  H02 WTR   992      12.475 -13.982  12.145
TER   
ATOM   4431  O00 WTR   993       4.741 -18.939   3.408
ATOM   4432  H01 WTR   993       5.106 -19.417   2.663
ATOM   4433  H02 WTR   993       4.713 -19.583   4.115
TER   
ATOM   4434  O00 WTR   994       7.270 -18.549  11.401
ATOM   4435  H01 WTR   994       8.055 -18.760  10.895
ATOM   4436  H02 WTR   994       7.415 -18.962  12.252
TER   
ATOM   4437  O00 WTR   995       3.882  -7.708  15.078
ATOM   4438  H01 WTR   995       3.205  -7.772  14.405
ATOM   4439  H02 WTR   995       4.112  -6.778  15.100
TER   
ATOM   4440  O00 WTR   996       4.853 -11.908  10.013
ATOM   4441  H01 WTR   996       4.788 -12.286   9.137
ATOM   4442  H02 WTR   996       4.040 -11.416  10.124
TER   
ATOM   4443  O00 WTR   997      13.238 -14.113   7.532
ATOM   4444  H01 WTR   997      13.074 -13.183   7.379
ATOM   4445  H02 WTR   997      12.389 -14.533   7.393
TER   
ATOM   4446  O00 WTR   998       4.160  -9.020 -13.627
ATOM   4447  H01 WTR   998       4.924  -9.083 -13.054
ATOM   4448  H02 WTR   998       4.339  -8.262 -14.183
TER   
ATOM   4449  O00 WTR   999     -14.757 -15.727   2.903
ATOM   4450  H01 WTR   999     -14.123 -16.230   2.393
ATOM   4451  H02 WTR   999     -15.403 -15.433   2.261
TER   
ATOM   4452  O00 WTR  1000       2.331 -10.818   9.876
ATOM   4453  H01 WTR  1000       1.640 -10.545   9.272
ATOM   4454  H02 WTR  1000       2.085 -10.426  10.714
TER   
ATOM   4455  O00 WTR  1001      -3.999 -23.014 -10.891
ATOM   4456  H01 WTR  1001      -3.360 -22.897 -10.188
ATOM   4457  H02 WTR  1001      -3.618 -23.688 -11.453
TER   
ATOM   4458  O00 WTR  1002       2.624 -13.073   5.346
ATOM   4459  H01 WTR  1002       1.779 -13.066   5.796
ATOM   4460  H02 WTR  1002       2.736 -12.177   5.030
TER   
ATOM   4461  O00 WTR  1003      12.795 -11.576  10.347
ATOM   4462  H01 WTR  1003      12.705 -12.411  10.807
ATOM   4463  H02 WTR  1003      13.146 -10.976  11.004
TER   
ATOM   4464  O00 WTR  1004       1.052 -14.541   8.318
ATOM   4465  H01 WTR  1004       0.944 -13.956   7.568
ATOM   4466  H02 WTR  1004       0.184 -14.921   8.453
TER   
ATOM   4467  O00 WTR  1005      -0.151 -14.276  11.952
ATOM   4468  H01 WTR  1005       0.055 -14.257  12.887
ATOM   4469  H02 WTR  1005       0.654 -13.986  11.523
TER   
ATOM   4470  O00 WTR  1006       0.298 -10.384   8.157
ATOM   4471  H01 WTR  1006      -0.354 -11.079   8.242
ATOM   4472  H02 WTR  1006       0.412 -10.275   7.213
TER   
ATOM   4473  O00 WTR  1007      12.971 -13.712   1.269
ATOM   4474  H01 WTR  1007      13.892 -13.841   1.499
ATOM   4475  H02 WTR  1007      12.894 -12.772   1.107
TER   
ATOM   4476  O00 WTR  1008      -7.381 -20.593  12.637
ATOM   4477  H01 WTR  1008      -7.531 -21.443  13.050
ATOM   4478  H02 WTR  1008      -6.429 -20.531  12.554
TER   
ATOM   4479  O00 WTR  1009      10.418 -15.770  10.504
ATOM   4480  H01 WTR  1009      10.987 -16.434  10.895
ATOM   4481  H02 WTR  1009       9.881 -15.456  11.231
TER   
ATOM   4482  O00 WTR  1010       6.296 -15.277  14.010
ATOM   4483  H01 WTR  1010       5.816 -15.994  13.596
ATOM   4484  H02 WTR  1010       5.792 -14.493  13.793
TER   
ATOM   4485  O00 WTR  1011      14.021 -14.630  15.414
ATOM   4486  H01 WTR  1011      13.698 -14.175  16.192
ATOM   4487  H02 WTR  1011      13.526 -15.449  15.391
TER   
ATOM   4488  O00 WTR  1012       5.834  -6.493   6.902
ATOM   4489  H01 WTR  1012       6.297  -7.284   7.177
ATOM   4490  H02 WTR  1012       6.082  -6.376   5.985
TER   
ATOM   4491  O00 WTR  1013       7.227 -12.436   6.923
ATOM   4492  H01 WTR  1013       6.481 -12.273   7.499
ATOM   4493  H02 WTR  1013       7.542 -13.303   7.178
TER   
ATOM   4494  O00 WTR  1014       6.313  -8.369  13.202
ATOM   4495  H01 WTR  1014       5.609  -8.680  13.771
ATOM   4496  H02 WTR  1014       6.195  -7.420  13.171
TER   
ATOM   4497  O00 WTR  1015       5.721  -4.217  10.947
ATOM   4498  H01 WTR  1015       5.710  -4.713  11.765
ATOM   4499  H02 WTR  1015       6.335  -4.692  10.387
TER   
ATOM   4500  O00 WTR  1016      12.792 -11.176   7.734
ATOM   4501  H01 WTR  1016      11.844 -11.146   7.604
ATOM   4502  H02 WTR  1016      12.900 -11.421   8.653
TER   
ATOM   4503  O00 WTR  1017       7.087 -18.390   5.060
ATOM   4504  H01 WTR  1017       7.572 -17.570   5.146
ATOM   4505  H02 WTR  1017       6.413 -18.204   4.406
TER   
ATOM   4506  O00 WTR  1018       8.025  -7.369  -8.005
ATOM   4507  H01 WTR  1018       8.195  -7.420  -7.065
ATOM   4508  H02 WTR  1018       7.490  -8.140  -8.195
TER   
ATOM   4509  O00 WTR  1019     -13.213   3.480   9.591
ATOM   4510  H01 WTR  1019     -14.139   3.463   9.349
ATOM   4511  H02 WTR  1019     -12.896   4.321   9.263
TER   
ATOM   4512  O00 WTR  1020      -0.342   6.442   5.941
ATOM   4513  H01 WTR  1020      -0.383   7.340   5.611
ATOM   4514  H02 WTR  1020      -1.241   6.120   5.873
TER   
ATOM   4515  O00 WTR  1021      -8.018   2.457   5.001
ATOM   4516  H01 WTR  1021      -7.400   2.945   4.457
ATOM   4517  H02 WTR  1021      -8.223   1.675   4.489
TER   
ATOM   4518  O00 WTR  1022      -5.949   4.010   3.903
ATOM   4519  H01 WTR  1022      -5.647   4.899   4.091
ATOM   4520  H02 WTR  1022      -5.435   3.738   3.143
TER   
ATOM   4521  O00 WTR  1023      -5.740  -4.743  18.613
ATOM   4522  H01 WTR  1023      -6.232  -4.721  19.434
ATOM   4523  H02 WTR  1023      -5.853  -3.869  18.242
TER   
ATOM   4524  O00 WTR  1024     -10.729   0.163   8.262
ATOM   4525  H01 WTR  1024     -11.268   0.098   9.051
ATOM   4526  H02 WTR  1024     -11.360   0.254   7.548
TER   
ATOM   4527  O00 WTR  1025      -4.339  -3.295  12.342
ATOM   4528  H01 WTR  1025      -4.300  -3.245  13.297
ATOM   4529  H02 WTR  1025      -4.487  -4.222  12.156
TER   
ATOM   4530  O00 WTR  1026      -9.224 -25.359   4.454
ATOM   4531  H01 WTR  1026      -8.978 -24.528   4.861
ATOM   4532  H02 WTR  1026     -10.150 -25.254   4.235
TER   
ATOM   4533  O00 WTR  1027     -17.706   8.792   4.015
ATOM   4534  H01 WTR  1027     -17.146   9.567   4.046
ATOM   4535  H02 WTR  1027     -18.354   8.936   4.704
TER   
ATOM   4536  O00 WTR  1028     -11.291  -3.703   8.743
ATOM   4537  H01 WTR  1028     -10.667  -3.852   9.453
ATOM   4538  H02 WTR  1028     -10.755  -3.392   8.014
TER   
ATOM   4539  O00 WTR  1029      -2.842   5.793   5.541
ATOM   4540  H01 WTR  1029      -3.034   5.650   4.614
ATOM   4541  H02 WTR  1029      -3.634   6.202   5.889
TER   
ATOM   4542  O00 WTR  1030     -14.522  -4.549   5.329
ATOM   4543  H01 WTR  1030     -13.628  -4.413   5.017
ATOM   4544  H02 WTR  1030     -14.436  -4.626   6.279
TER   
ATOM   4545  O00 WTR  1031      -8.440 -10.479  12.906
ATOM   4546  H01 WTR  1031      -9.186 -10.120  12.425
ATOM   4547  H02 WTR  1031      -7.765  -9.803  12.841
TER   
ATOM   4548  O00 WTR  1032      -9.730  -6.326   1.384
ATOM   4549  H01 WTR  1032      -9.457  -7.211   1.141
ATOM   4550  H02 WTR  1032     -10.145  -6.431   2.241
TER   
ATOM   4551  O00 WTR  1033     -10.392  -9.420  11.218
ATOM   4552  H01 WTR  1033     -10.070  -8.965  10.440
ATOM   4553  H02 WTR  1033     -11.319  -9.578  11.038
TER   
ATOM   4554  O00 WTR  1034      -0.923  -3.934  17.312
ATOM   4555  H01 WTR  1034      -1.274  -3.117  17.665
ATOM   4556  H02 WTR  1034      -1.686  -4.503  17.217
TER   
ATOM   4557  O00 WTR  1035      -9.232   5.199  10.401
ATOM   4558  H01 WTR  1035      -9.002   6.124  10.487
ATOM   4559  H02 WTR  1035      -8.595   4.850   9.778
TER   
ATOM   4560  O00 WTR  1036      -3.625  -0.195  11.366
ATOM   4561  H01 WTR  1036      -4.498  -0.472  11.643
ATOM   4562  H02 WTR  1036      -3.214  -0.992  11.032
TER   
ATOM   4563  O00 WTR  1037     -13.406   9.906   9.418
ATOM   4564  H01 WTR  1037     -13.302  10.593  10.077
ATOM   4565  H02 WTR  1037     -12.742   9.255   9.644
TER   
ATOM   4566  O00 WTR  1038      -0.396  -3.027  14.704
ATOM   4567  H01 WTR  1038      -0.378  -3.023  15.661
ATOM   4568  H02 WTR  1038      -1.040  -3.698  14.479
TER   
ATOM   4569  O00 WTR  1039      -4.828   3.335   1.476
ATOM   4570  H01 WTR  1039      -4.063   3.700   1.032
ATOM   4571  H02 WTR  1039      -5.401   3.043   0.767
TER   
ATOM   4572  O00 WTR  1040      -7.318   3.837   8.861
ATOM   4573  H01 WTR  1040      -7.542   3.020   8.415
ATOM   4574  H02 WTR  1040      -7.004   4.413   8.163
TER   
ATOM   4575  O00 WTR  1041      -5.700   6.899   4.820
ATOM   4576  H01 WTR  1041      -5.006   7.283   4.285
ATOM   4577  H02 WTR  1041      -6.384   7.568   4.842
TER   
ATOM   4578  O00 WTR  1042      -4.707   6.983   8.495
ATOM   4579  H01 WTR  1042      -5.342   6.512   7.956
ATOM   4580  H02 WTR  1042      -5.232   7.609   8.994
TER   
ATOM   4581  O00 WTR  1043      12.577  -1.708   6.819
ATOM   4582  H01 WTR  1043      13.363  -1.471   7.311
ATOM   4583  H02 WTR  1043      12.048  -0.910   6.814
TER   
ATOM   4584  O00 WTR  1044      -8.985  -1.833  -8.704
ATOM   4585  H01 WTR  1044      -9.497  -1.210  -8.189
ATOM   4586  H02 WTR  1044      -8.075  -1.640  -8.479
TER   
ATOM   4587  O00 WTR  1045      -6.813   5.982   7.192
ATOM   4588  H01 WTR  1045      -7.382   6.704   7.459
ATOM   4589  H02 WTR  1045      -6.475   6.248   6.336
TER   
ATOM   4590  O00 WTR  1046      -1.338 -15.758   8.945
ATOM   4591  H01 WTR  1046      -1.884 -15.121   9.407
ATOM   4592  H02 WTR  1046      -1.634 -15.713   8.036
TER   
ATOM   4593  O00 WTR  1047      -9.067 -21.084   4.710
ATOM   4594  H01 WTR  1047      -8.769 -21.058   3.801
ATOM   4595  H02 WTR  1047      -9.961 -21.421   4.660
TER   
ATOM   4596  O00 WTR  1048       6.665   3.220  11.847
ATOM   4597  H01 WTR  1048       7.434   2.856  11.408
ATOM   4598  H02 WTR  1048       6.686   4.153  11.633
TER   
ATOM   4599  O00 WTR  1049       3.983  -4.993  15.062
ATOM   4600  H01 WTR  1049       3.075  -5.270  14.939
ATOM   4601  H02 WTR  1049       3.974  -4.053  14.883
TER   
ATOM   4602  O00 WTR  1050       6.616   0.019  11.151
ATOM   4603  H01 WTR  1050       6.281   0.470  11.926
ATOM   4604  H02 WTR  1050       6.817  -0.866  11.456
TER   
ATOM   4605  O00 WTR  1051      10.871   1.827   7.410
ATOM   4606  H01 WTR  1051      11.619   1.393   7.820
ATOM   4607  H02 WTR  1051      11.260   2.441   6.788
TER   
ATOM   4608  O00 WTR  1052      -3.905 -26.515  14.582
ATOM   4609  H01 WTR  1052      -3.033 -26.658  14.949
ATOM   4610  H02 WTR  1052      -4.283 -25.821  15.123
TER   
ATOM   4611  O00 WTR  1053       7.085   0.739 -14.731
ATOM   4612  H01 WTR  1053       6.377   1.286 -15.071
ATOM   4613  H02 WTR  1053       7.801   1.352 -14.561
TER   
ATOM   4614  O00 WTR  1054       9.617 -19.593  10.367
ATOM   4615  H01 WTR  1054      10.415 -19.268   9.949
ATOM   4616  H02 WTR  1054       9.922 -20.011  11.172
TER   
ATOM   4617  O00 WTR  1055       8.917   1.682  11.235
ATOM   4618  H01 WTR  1055       8.287   0.961  11.194
ATOM   4619  H02 WTR  1055       9.766   1.267  11.085
TER   
ATOM   4620  O00 WTR  1056       9.763  -5.796   7.863
ATOM   4621  H01 WTR  1056      10.073  -6.479   8.458
ATOM   4622  H02 WTR  1056       9.447  -6.273   7.096
TER   
ATOM   4623  O00 WTR  1057      12.874  -5.823   7.155
ATOM   4624  H01 WTR  1057      12.312  -6.499   7.533
ATOM   4625  H02 WTR  1057      12.537  -5.002   7.513
TER   
ATOM   4626  O00 WTR  1058     -15.129   3.186  -7.096
ATOM   4627  H01 WTR  1058     -15.430   3.095  -8.000
ATOM   4628  H02 WTR  1058     -14.183   3.051  -7.143
TER   
ATOM   4629  O00 WTR  1059      10.611 -14.008   4.786
ATOM   4630  H01 WTR  1059      10.740 -14.235   3.865
ATOM   4631  H02 WTR  1059      10.214 -13.137   4.765
TER   
ATOM   4632  O00 WTR  1060      -9.475  -6.861  14.695
ATOM   4633  H01 WTR  1060      -9.503  -5.980  15.068
ATOM   4634  H02 WTR  1060      -9.793  -6.752  13.799
TER   
ATOM   4635  O00 WTR  1061       0.615   2.842  18.791
ATOM   4636  H01 WTR  1061       0.274   2.711  19.676
ATOM   4637  H02 WTR  1061       1.532   3.084  18.920
TER   
ATOM   4638  O00 WTR  1062      -3.603  -1.480  -8.492
ATOM   4639  H01 WTR  1062      -2.753  -1.336  -8.077
ATOM   4640  H02 WTR  1062      -3.482  -1.190  -9.396
TER   
ATOM   4641  O00 WTR  1063       8.714   3.012   8.899
ATOM   4642  H01 WTR  1063       8.826   2.568   9.740
ATOM   4643  H02 WTR  1063       9.167   2.451   8.270
TER   
ATOM   4644  O00 WTR  1064       9.311   9.742  10.511
ATOM   4645  H01 WTR  1064       8.936   8.941  10.876
ATOM   4646  H02 WTR  1064       9.822  10.117  11.228
TER   
ATOM   4647  O00 WTR  1065       3.407  -4.032 -10.816
ATOM   4648  H01 WTR  1065       3.436  -4.953 -11.075
ATOM   4649  H02 WTR  1065       2.489  -3.875 -10.594
TER   
ATOM   4650  O00 WTR  1066       6.811 -14.486   3.335
ATOM   4651  H01 WTR  1066       6.043 -14.710   3.861
ATOM   4652  H02 WTR  1066       7.001 -13.576   3.563
TER   
ATOM   4653  O00 WTR  1067      -1.252   0.703  12.698
ATOM   4654  H01 WTR  1067      -1.924   0.417  12.080
ATOM   4655  H02 WTR  1067      -0.577   1.103  12.150
TER   
ATOM   4656  O00 WTR  1068       7.654  -2.482  12.026
ATOM   4657  H01 WTR  1068       7.330  -1.951  12.753
ATOM   4658  H02 WTR  1068       7.096  -3.260  12.029
TER   
ATOM   4659  O00 WTR  1069      -3.153 -23.322  10.219
ATOM   4660  H01 WTR  1069      -3.293 -24.242  10.445
ATOM   4661  H02 WTR  1069      -3.048 -23.321   9.268
TER   
ATOM   4662  O00 WTR  1070       4.821 -21.619  14.089
ATOM   4663  H01 WTR  1070       4.551 -22.426  13.650
ATOM   4664  H02 WTR  1070       4.013 -21.265  14.459
TER   
ATOM   4665  O00 WTR  1071       6.044  -5.497  13.329
ATOM   4666  H01 WTR  1071       6.675  -5.494  14.049
ATOM   4667  H02 WTR  1071       5.230  -5.181  13.722
TER   
ATOM   4668  O00 WTR  1072       8.468  -1.120  17.963
ATOM   4669  H01 WTR  1072       9.135  -0.612  17.501
ATOM   4670  H02 WTR  1072       8.966  -1.735  18.502
TER   
ATOM   4671  O00 WTR  1073     -12.916 -14.075  -2.813
ATOM   4672  H01 WTR  1073     -13.510 -13.442  -3.215
ATOM   4673  H02 WTR  1073     -13.492 -14.727  -2.414
TER   
ATOM   4674  O00 WTR  1074      -4.212  -9.653  -3.391
ATOM   4675  H01 WTR  1074      -4.645 -10.504  -3.321
ATOM   4676  H02 WTR  1074      -3.730  -9.560  -2.569
TER   
ATOM   4677  O00 WTR  1075      -8.868  -8.699   0.116
ATOM   4678  H01 WTR  1075      -9.356  -9.500   0.304
ATOM   4679  H02 WTR  1075      -7.959  -8.916   0.327
TER   
ATOM   4680  O00 WTR  1076      -7.298 -14.023  -5.659
ATOM   4681  H01 WTR  1076      -6.716 -14.435  -6.297
ATOM   4682  H02 WTR  1076      -8.146 -14.443  -5.800
TER   
ATOM   4683  O00 WTR  1077      -3.672 -14.562  -3.652
ATOM   4684  H01 WTR  1077      -4.155 -13.736  -3.628
ATOM   4685  H02 WTR  1077      -3.688 -14.876  -2.748
TER   
ATOM   4686  O00 WTR  1078     -13.801 -16.285  -1.755
ATOM   4687  H01 WTR  1078     -14.623 -16.485  -2.203
ATOM   4688  H02 WTR  1078     -14.025 -16.304  -0.824
TER   
ATOM   4689  O00 WTR  1079      -1.698 -22.225  -9.270
ATOM   4690  H01 WTR  1079      -1.407 -21.331  -9.086
ATOM   4691  H02 WTR  1079      -0.896 -22.747  -9.253
TER   
ATOM   4692  O00 WTR  1080      12.926 -14.546  -4.172
ATOM   4693  H01 WTR  1080      13.727 -14.359  -3.681
ATOM   4694  H02 WTR  1080      12.241 -14.586  -3.505
TER   
ATOM   4695  O00 WTR  1081     -12.960 -10.167   0.411
ATOM   4696  H01 WTR  1081     -13.063 -11.036   0.025
ATOM   4697  H02 WTR  1081     -13.614 -10.135   1.109
TER   
ATOM   4698  O00 WTR  1082     -18.789   1.574 -10.472
ATOM   4699  H01 WTR  1082     -18.308   2.400 -10.523
ATOM   4700  H02 WTR  1082     -18.634   1.260  -9.581
TER   
ATOM   4701  O00 WTR  1083       2.492  -9.160  -5.535
ATOM   4702  H01 WTR  1083       1.657  -9.551  -5.277
ATOM   4703  H02 WTR  1083       2.779  -8.674  -4.762
TER   
ATOM   4704  O00 WTR  1084      -1.484 -14.809 -10.877
ATOM   4705  H01 WTR  1084      -0.620 -14.512 -11.164
ATOM   4706  H02 WTR  1084      -1.875 -15.200 -11.659
TER   
ATOM   4707  O00 WTR  1085      -3.204  12.131  18.086
ATOM   4708  H01 WTR  1085      -2.968  13.030  17.858
ATOM   4709  H02 WTR  1085      -3.606  11.779  17.291
TER   
ATOM   4710  O00 WTR  1086     -13.170 -10.377  -5.562
ATOM   4711  H01 WTR  1086     -12.399 -10.255  -5.007
ATOM   4712  H02 WTR  1086     -13.481  -9.490  -5.739
TER   
ATOM   4713  O00 WTR  1087       4.575 -21.883  -7.789
ATOM   4714  H01 WTR  1087       4.440 -20.979  -7.505
ATOM   4715  H02 WTR  1087       4.253 -22.414  -7.060
TER   
ATOM   4716  O00 WTR  1088      -1.140 -11.623 -19.588
ATOM   4717  H01 WTR  1088      -0.965 -12.214 -18.856
ATOM   4718  H02 WTR  1088      -0.929 -12.137 -20.367
TER   
ATOM   4719  O00 WTR  1089      -0.038 -13.060   6.295
ATOM   4720  H01 WTR  1089      -0.625 -13.533   5.705
ATOM   4721  H02 WTR  1089       0.023 -12.182   5.920
TER   
ATOM   4722  O00 WTR  1090     -11.490 -18.221  -4.827
ATOM   4723  H01 WTR  1090     -12.005 -17.428  -4.976
ATOM   4724  H02 WTR  1090     -10.833 -17.963  -4.181
TER   
ATOM   4725  O00 WTR  1091      -5.076 -12.395  -3.258
ATOM   4726  H01 WTR  1091      -4.804 -12.458  -2.342
ATOM   4727  H02 WTR  1091      -6.001 -12.638  -3.251
TER   
ATOM   4728  O00 WTR  1092      -8.751  -3.694   1.594
ATOM   4729  H01 WTR  1092      -9.216  -4.434   1.204
ATOM   4730  H02 WTR  1092      -8.693  -3.910   2.524
TER   
ATOM   4731  O00 WTR  1093     -10.386 -14.957   0.403
ATOM   4732  H01 WTR  1093     -10.315 -14.052   0.099
ATOM   4733  H02 WTR  1093      -9.487 -15.284   0.397
TER   
ATOM   4734  O00 WTR  1094     -14.455  -8.059  -6.996
ATOM   4735  H01 WTR  1094     -14.016  -7.592  -7.707
ATOM   4736  H02 WTR  1094     -15.233  -7.533  -6.809
TER   
ATOM   4737  O00 WTR  1095     -14.819  -8.275 -12.599
ATOM   4738  H01 WTR  1095     -15.666  -8.659 -12.373
ATOM   4739  H02 WTR  1095     -14.609  -8.644 -13.457
TER   
ATOM   4740  O00 WTR  1096      -1.313 -13.103  -3.810
ATOM   4741  H01 WTR  1096      -1.162 -13.098  -2.864
ATOM   4742  H02 WTR  1096      -2.149 -13.555  -3.918
TER   
ATOM   4743  O00 WTR  1097      -0.839  -9.812  -7.734
ATOM   4744  H01 WTR  1097      -0.390 -10.657  -7.761
ATOM   4745  H02 WTR  1097      -0.654  -9.470  -6.859
TER   
ATOM   4746  O00 WTR  1098      13.120   7.028  12.815
ATOM   4747  H01 WTR  1098      12.633   7.250  13.608
ATOM   4748  H02 WTR  1098      13.408   7.871  12.466
TER   
ATOM   4749  O00 WTR  1099      -9.412 -18.233  -6.979
ATOM   4750  H01 WTR  1099      -8.753 -17.836  -6.409
ATOM   4751  H02 WTR  1099     -10.114 -18.498  -6.386
TER   
ATOM   4752  O00 WTR  1100       1.131   7.761  14.994
ATOM   4753  H01 WTR  1100       1.262   8.131  15.868
ATOM   4754  H02 WTR  1100       1.348   8.476  14.396
TER   
ATOM   4755  O00 WTR  1101       1.244 -13.786  -3.908
ATOM   4756  H01 WTR  1101       0.405 -13.400  -4.160
ATOM   4757  H02 WTR  1101       1.055 -14.717  -3.791
TER   
ATOM   4758  O00 WTR  1102     -13.702 -19.033  -1.548
ATOM   4759  H01 WTR  1102     -13.582 -18.102  -1.739
ATOM   4760  H02 WTR  1102     -14.249 -19.047  -0.762
TER   
ATOM   4761  O00 WTR  1103      -9.493 -14.313   3.208
ATOM   4762  H01 WTR  1103      -9.390 -14.877   3.974
ATOM   4763  H02 WTR  1103      -9.650 -14.918   2.483
TER   
ATOM   4764  O00 WTR  1104      -9.022 -10.573  -6.027
ATOM   4765  H01 WTR  1104      -8.134 -10.822  -6.284
ATOM   4766  H02 WTR  1104      -8.905  -9.795  -5.481
TER   
ATOM   4767  O00 WTR  1105      -0.071   5.602  14.230
ATOM   4768  H01 WTR  1105      -0.943   5.635  14.623
ATOM   4769  H02 WTR  1105       0.308   6.461  14.415
TER   
ATOM   4770  O00 WTR  1106      -0.075 -16.170  -2.712
ATOM   4771  H01 WTR  1106       0.693 -16.741  -2.705
ATOM   4772  H02 WTR  1106      -0.804 -16.745  -2.481
TER   
ATOM   4773  O00 WTR  1107     -12.225 -19.070  -9.994
ATOM   4774  H01 WTR  1107     -12.865 -18.392  -9.779
ATOM   4775  H02 WTR  1107     -12.233 -19.657  -9.237
TER   
ATOM   4776  O00 WTR  1108      -9.886 -11.614   5.500
ATOM   4777  H01 WTR  1108     -10.549 -11.136   5.998
ATOM   4778  H02 WTR  1108     -10.234 -11.648   4.609
TER   
ATOM   4779  O00 WTR  1109     -11.054 -24.087  -2.542
ATOM   4780  H01 WTR  1109     -11.144 -24.890  -3.056
ATOM   4781  H02 WTR  1109     -10.112 -23.917  -2.527
TER   
ATOM   4782  O00 WTR  1110      -3.296 -20.250   3.096
ATOM   4783  H01 WTR  1110      -4.070 -20.753   3.352
ATOM   4784  H02 WTR  1110      -3.271 -19.519   3.714
TER   
ATOM   4785  O00 WTR  1111     -17.669 -10.278   4.349
ATOM   4786  H01 WTR  1111     -17.429 -11.205   4.347
ATOM   4787  H02 WTR  1111     -18.115 -10.148   5.186
TER   
ATOM   4788  O00 WTR  1112      -3.719 -19.076  -6.940
ATOM   4789  H01 WTR  1112      -2.861 -18.818  -6.605
ATOM   4790  H02 WTR  1112      -4.308 -18.377  -6.656
TER   
ATOM   4791  O00 WTR  1113     -10.133  -7.704  -2.179
ATOM   4792  H01 WTR  1113      -9.867  -6.785  -2.204
ATOM   4793  H02 WTR  1113      -9.493  -8.123  -1.603
TER   
ATOM   4794  O00 WTR  1114     -15.320 -13.084 -11.100
ATOM   4795  H01 WTR  1114     -14.858 -12.731 -10.339
ATOM   4796  H02 WTR  1114     -15.826 -13.819 -10.755
TER   
ATOM   4797  O00 WTR  1115     -16.799 -14.920   1.028
ATOM   4798  H01 WTR  1115     -17.558 -15.342   0.625
ATOM   4799  H02 WTR  1115     -16.502 -14.286   0.375
TER   
ATOM   4800  O00 WTR  1116      -9.738 -19.144 -11.100
ATOM   4801  H01 WTR  1116     -10.603 -19.008 -10.715
ATOM   4802  H02 WTR  1116      -9.916 -19.413 -12.002
TER   
ATOM   4803  O00 WTR  1117     -17.660 -13.191   3.319
ATOM   4804  H01 WTR  1117     -18.575 -13.037   3.081
ATOM   4805  H02 WTR  1117     -17.337 -13.796   2.652
TER   
ATOM   4806  O00 WTR  1118      -5.755  -7.403  -2.851
ATOM   4807  H01 WTR  1118      -6.151  -7.037  -3.641
ATOM   4808  H02 WTR  1118      -5.203  -8.118  -3.168
TER   
ATOM   4809  O00 WTR  1119     -14.107 -12.392  -8.814
ATOM   4810  H01 WTR  1119     -13.189 -12.321  -9.076
ATOM   4811  H02 WTR  1119     -14.124 -13.125  -8.199
TER   
ATOM   4812  O00 WTR  1120      -7.865  -6.118  -9.558
ATOM   4813  H01 WTR  1120      -7.086  -6.517  -9.947
ATOM   4814  H02 WTR  1120      -8.445  -6.856  -9.372
TER   
ATOM   4815  O00 WTR  1121     -16.918 -14.788   5.611
ATOM   4816  H01 WTR  1121     -16.099 -15.040   5.185
ATOM   4817  H02 WTR  1121     -17.428 -14.366   4.919
TER   
ATOM   4818  O00 WTR  1122      -1.065 -17.658  -6.411
ATOM   4819  H01 WTR  1122      -0.175 -17.499  -6.096
ATOM   4820  H02 WTR  1122      -1.228 -16.951  -7.035
TER   
ATOM   4821  O00 WTR  1123       0.686 -15.986   1.857
ATOM   4822  H01 WTR  1123       0.810 -15.045   1.979
ATOM   4823  H02 WTR  1123       1.441 -16.386   2.288
TER   
ATOM   4824  O00 WTR  1124      -6.251  -9.035  12.457
ATOM   4825  H01 WTR  1124      -5.608  -9.118  13.162
ATOM   4826  H02 WTR  1124      -6.321  -8.093  12.306
TER   
ATOM   4827  O00 WTR  1125       9.911   6.601  13.998
ATOM   4828  H01 WTR  1125       9.573   6.050  14.705
ATOM   4829  H02 WTR  1125       9.466   7.440  14.114
TER   
ATOM   4830  O00 WTR  1126     -12.455  -7.052   0.270
ATOM   4831  H01 WTR  1126     -11.701  -6.572   0.613
ATOM   4832  H02 WTR  1126     -12.181  -7.969   0.281
TER   
ATOM   4833  O00 WTR  1127     -12.654  -8.597   5.037
ATOM   4834  H01 WTR  1127     -12.357  -9.339   5.563
ATOM   4835  H02 WTR  1127     -13.509  -8.371   5.403
TER   
ATOM   4836  O00 WTR  1128      -6.853 -17.437  -5.730
ATOM   4837  H01 WTR  1128      -7.072 -17.130  -4.850
ATOM   4838  H02 WTR  1128      -6.190 -16.820  -6.041
TER   
ATOM   4839  O00 WTR  1129     -10.892  -6.266 -11.320
ATOM   4840  H01 WTR  1129     -11.744  -6.658 -11.511
ATOM   4841  H02 WTR  1129     -10.649  -6.626 -10.467
TER   
ATOM   4842  O00 WTR  1130      -2.729 -19.130   0.750
ATOM   4843  H01 WTR  1130      -3.055 -19.329   1.627
ATOM   4844  H02 WTR  1130      -1.776 -19.127   0.842
TER   
ATOM   4845  O00 WTR  1131      -7.050 -12.831   0.858
ATOM   4846  H01 WTR  1131      -6.386 -12.488   0.259
ATOM   4847  H02 WTR  1131      -6.644 -13.605   1.248
TER   
ATOM   4848  O00 WTR  1132      -0.055 -10.110  -4.827
ATOM   4849  H01 WTR  1132      -0.931 -10.396  -5.085
ATOM   4850  H02 WTR  1132      -0.036 -10.223  -3.877
TER   
ATOM   4851  O00 WTR  1133       6.151 -15.085  -4.925
ATOM   4852  H01 WTR  1133       6.529 -14.840  -4.080
ATOM   4853  H02 WTR  1133       6.788 -14.779  -5.571
TER   
ATOM   4854  O00 WTR  1134       7.194 -10.924  -4.303
ATOM   4855  H01 WTR  1134       6.726 -11.451  -4.952
ATOM   4856  H02 WTR  1134       6.740 -11.101  -3.479
TER   
ATOM   4857  O00 WTR  1135       2.690 -10.138   4.976
ATOM   4858  H01 WTR  1135       2.640 -10.182   4.021
ATOM   4859  H02 WTR  1135       1.782 -10.034   5.260
TER   
ATOM   4860  O00 WTR  1136       3.406 -12.021  -3.394
ATOM   4861  H01 WTR  1136       2.950 -11.234  -3.096
ATOM   4862  H02 WTR  1136       2.706 -12.632  -3.621
TER   
ATOM   4863  O00 WTR  1137       1.899 -10.541   2.466
ATOM   4864  H01 WTR  1137       1.420 -11.333   2.710
ATOM   4865  H02 WTR  1137       2.333 -10.766   1.644
TER   
ATOM   4866  O00 WTR  1138       7.834 -12.465 -10.928
ATOM   4867  H01 WTR  1138       8.398 -13.196 -11.182
ATOM   4868  H02 WTR  1138       8.401 -11.893 -10.411
TER   
ATOM   4869  O00 WTR  1139       8.722 -16.132  -1.884
ATOM   4870  H01 WTR  1139       9.130 -16.389  -1.057
ATOM   4871  H02 WTR  1139       9.068 -16.754  -2.525
TER   
ATOM   4872  O00 WTR  1140      -6.296 -11.383  -6.566
ATOM   4873  H01 WTR  1140      -6.508 -11.492  -7.493
ATOM   4874  H02 WTR  1140      -6.207 -12.276  -6.234
TER   
ATOM   4875  O00 WTR  1141       7.311 -14.851 -13.606
ATOM   4876  H01 WTR  1141       7.903 -14.716 -14.347
ATOM   4877  H02 WTR  1141       6.682 -15.502 -13.916
TER   
ATOM   4878  O00 WTR  1142      -0.763  -7.529  -9.627
ATOM   4879  H01 WTR  1142      -0.629  -8.052 -10.417
ATOM   4880  H02 WTR  1142      -0.460  -8.090  -8.913
TER   
ATOM   4881  O00 WTR  1143     -13.565  -7.481  -3.937
ATOM   4882  H01 WTR  1143     -13.622  -7.037  -4.784
ATOM   4883  H02 WTR  1143     -13.461  -6.773  -3.302
TER   
ATOM   4884  O00 WTR  1144       0.773  14.536   9.806
ATOM   4885  H01 WTR  1144       0.705  15.281   9.208
ATOM   4886  H02 WTR  1144       0.358  13.813   9.336
TER   
ATOM   4887  O00 WTR  1145      -2.471 -19.921  -3.617
ATOM   4888  H01 WTR  1145      -2.466 -20.460  -4.407
ATOM   4889  H02 WTR  1145      -3.322 -20.093  -3.214
TER   
ATOM   4890  O00 WTR  1146      -1.163 -14.421  -8.311
ATOM   4891  H01 WTR  1146      -1.203 -14.686  -9.230
ATOM   4892  H02 WTR  1146      -1.961 -13.912  -8.173
TER   
ATOM   4893  O00 WTR  1147       5.023 -13.923   1.388
ATOM   4894  H01 WTR  1147       4.395 -13.253   1.660
ATOM   4895  H02 WTR  1147       5.611 -14.019   2.136
TER   
ATOM   4896  O00 WTR  1148       2.041 -14.758  -0.240
ATOM   4897  H01 WTR  1148       1.297 -14.223  -0.514
ATOM   4898  H02 WTR  1148       1.684 -15.342   0.429
TER   
ATOM   4899  O00 WTR  1149       0.300 -12.458  -0.193
ATOM   4900  H01 WTR  1149      -0.059 -12.098   0.618
ATOM   4901  H02 WTR  1149      -0.040 -11.885  -0.880
TER   
ATOM   4902  O00 WTR  1150       8.394 -14.529   7.998
ATOM   4903  H01 WTR  1150       8.298 -14.132   8.864
ATOM   4904  H02 WTR  1150       8.821 -15.370   8.166
TER   
ATOM   4905  O00 WTR  1151      13.078  -3.185 -12.339
ATOM   4906  H01 WTR  1151      13.525  -2.806 -11.582
ATOM   4907  H02 WTR  1151      13.625  -3.928 -12.594
TER   
ATOM   4908  O00 WTR  1152      -1.391 -20.375 -14.454
ATOM   4909  H01 WTR  1152      -1.676 -20.067 -15.314
ATOM   4910  H02 WTR  1152      -2.159 -20.266 -13.893
TER   
ATOM   4911  O00 WTR  1153      -0.524 -19.446   4.552
ATOM   4912  H01 WTR  1153       0.158 -19.534   5.218
ATOM   4913  H02 WTR  1153      -1.270 -19.071   5.021
TER   
ATOM   4914  O00 WTR  1154       5.845 -10.719  -0.916
ATOM   4915  H01 WTR  1154       6.312 -11.298  -0.314
ATOM   4916  H02 WTR  1154       5.005 -11.154  -1.064
TER   
ATOM   4917  O00 WTR  1155      13.868 -11.388  -1.186
ATOM   4918  H01 WTR  1155      13.287 -10.892  -1.761
ATOM   4919  H02 WTR  1155      13.571 -11.173  -0.301
TER   
ATOM   4920  O00 WTR  1156       5.909 -20.988 -10.317
ATOM   4921  H01 WTR  1156       5.573 -21.170  -9.439
ATOM   4922  H02 WTR  1156       6.667 -21.565 -10.408
TER   
ATOM   4923  O00 WTR  1157      10.711 -14.214  -2.118
ATOM   4924  H01 WTR  1157      10.210 -15.029  -2.121
ATOM   4925  H02 WTR  1157      11.475 -14.404  -1.574
TER   
ATOM   4926  O00 WTR  1158       4.698 -10.975  -5.961
ATOM   4927  H01 WTR  1158       4.141 -11.575  -5.466
ATOM   4928  H02 WTR  1158       4.164 -10.189  -6.074
TER   
ATOM   4929  O00 WTR  1159      -3.503 -11.246 -16.756
ATOM   4930  H01 WTR  1159      -2.661 -11.413 -16.333
ATOM   4931  H02 WTR  1159      -4.026 -10.808 -16.084
TER   
ATOM   4932  O00 WTR  1160       6.498 -12.179 -13.527
ATOM   4933  H01 WTR  1160       6.821 -13.080 -13.520
ATOM   4934  H02 WTR  1160       6.193 -12.026 -12.632
TER   
ATOM   4935  O00 WTR  1161       7.145 -13.869  -2.276
ATOM   4936  H01 WTR  1161       7.559 -14.711  -2.083
ATOM   4937  H02 WTR  1161       6.219 -14.007  -2.079
TER   
ATOM   4938  O00 WTR  1162       1.529 -22.200   7.506
ATOM   4939  H01 WTR  1162       1.184 -22.599   8.305
ATOM   4940  H02 WTR  1162       0.969 -22.539   6.808
TER   
ATOM   4941  O00 WTR  1163       4.519 -13.982  -1.784
ATOM   4942  H01 WTR  1163       3.934 -13.922  -1.028
ATOM   4943  H02 WTR  1163       4.168 -13.349  -2.410
TER   
ATOM   4944  O00 WTR  1164      -4.501 -26.775   1.738
ATOM   4945  H01 WTR  1164      -4.219 -27.607   1.357
ATOM   4946  H02 WTR  1164      -4.875 -27.014   2.586
TER   
ATOM   4947  O00 WTR  1165       7.586 -15.662  -7.984
ATOM   4948  H01 WTR  1165       8.472 -15.971  -8.170
ATOM   4949  H02 WTR  1165       7.658 -14.708  -7.990
TER   
ATOM   4950  O00 WTR  1166      13.550 -16.482  -5.714
ATOM   4951  H01 WTR  1166      13.075 -17.261  -5.426
ATOM   4952  H02 WTR  1166      13.238 -15.784  -5.139
TER   
ATOM   4953  O00 WTR  1167       3.231 -15.679  -5.461
ATOM   4954  H01 WTR  1167       4.152 -15.447  -5.341
ATOM   4955  H02 WTR  1167       3.152 -15.873  -6.395
TER   
ATOM   4956  O00 WTR  1168       3.151 -14.308 -14.667
ATOM   4957  H01 WTR  1168       3.383 -14.669 -13.811
ATOM   4958  H02 WTR  1168       3.508 -13.420 -14.657
TER   
ATOM   4959  O00 WTR  1169      -1.691   9.449   9.931
ATOM   4960  H01 WTR  1169      -2.597   9.680  10.133
ATOM   4961  H02 WTR  1169      -1.756   8.843   9.194
TER   
ATOM   4962  O00 WTR  1170      -5.484 -21.769   3.592
ATOM   4963  H01 WTR  1170      -5.750 -21.694   4.508
ATOM   4964  H02 WTR  1170      -6.273 -21.554   3.095
TER   
ATOM   4965  O00 WTR  1171       5.759 -12.005  -9.018
ATOM   4966  H01 WTR  1171       5.349 -12.632  -8.422
ATOM   4967  H02 WTR  1171       6.484 -12.490  -9.413
TER   
ATOM   4968  O00 WTR  1172       2.556 -17.046   3.490
ATOM   4969  H01 WTR  1172       2.966 -17.836   3.138
ATOM   4970  H02 WTR  1172       3.146 -16.759   4.187
TER   
ATOM   4971  O00 WTR  1173       8.471  -7.914  -5.203
ATOM   4972  H01 WTR  1173       7.700  -8.478  -5.261
ATOM   4973  H02 WTR  1173       8.140  -7.091  -4.845
TER   
ATOM   4974  O00 WTR  1174       9.500 -14.527  -5.151
ATOM   4975  H01 WTR  1174      10.262 -14.495  -5.730
ATOM   4976  H02 WTR  1174       9.713 -13.920  -4.442
TER   
ATOM   4977  O00 WTR  1175       6.429  14.029   2.382
ATOM   4978  H01 WTR  1175       7.329  13.851   2.109
ATOM   4979  H02 WTR  1175       6.137  14.733   1.803
TER   
ATOM   4980  O00 WTR  1176       7.185 -12.858   0.332
ATOM   4981  H01 WTR  1176       6.371 -13.289   0.594
ATOM   4982  H02 WTR  1176       7.344 -13.167  -0.560
TER   
ATOM   4983  O00 WTR  1177      11.759 -25.172  -5.772
ATOM   4984  H01 WTR  1177      11.570 -25.910  -6.352
ATOM   4985  H02 WTR  1177      11.331 -24.424  -6.189
TER   
ATOM   4986  O00 WTR  1178       0.713 -17.688  -9.614
ATOM   4987  H01 WTR  1178      -0.127 -17.753  -9.162
ATOM   4988  H02 WTR  1178       0.488 -17.407 -10.501
TER   
ATOM   4989  O00 WTR  1179      10.122 -19.676  -4.706
ATOM   4990  H01 WTR  1179      10.291 -19.339  -3.826
ATOM   4991  H02 WTR  1179       9.257 -19.334  -4.932
TER   
ATOM   4992  O00 WTR  1180       6.432  -8.820 -12.339
ATOM   4993  H01 WTR  1180       7.065  -9.474 -12.044
ATOM   4994  H02 WTR  1180       6.856  -8.394 -13.083
TER   
ATOM   4995  O00 WTR  1181      -6.919  -4.418  -7.121
ATOM   4996  H01 WTR  1181      -6.829  -5.101  -6.456
ATOM   4997  H02 WTR  1181      -6.358  -4.709  -7.840
TER   
ATOM   4998  O00 WTR  1182     -10.848  -0.292  -7.444
ATOM   4999  H01 WTR  1182     -10.521   0.518  -7.837
ATOM   5000  H02 WTR  1182     -11.774  -0.318  -7.685
TER   
ATOM   5001  O00 WTR  1183      -6.505  -1.666  -7.848
ATOM   5002  H01 WTR  1183      -5.645  -1.293  -8.042
ATOM   5003  H02 WTR  1183      -6.436  -2.582  -8.118
TER   
ATOM   5004  O00 WTR  1184      -6.960 -12.169  23.091
ATOM   5005  H01 WTR  1184      -7.700 -11.624  22.825
ATOM   5006  H02 WTR  1184      -7.361 -12.978  23.411
TER   
ATOM   5007  O00 WTR  1185      10.362  -9.562  -4.659
ATOM   5008  H01 WTR  1185      10.023 -10.364  -4.262
ATOM   5009  H02 WTR  1185       9.583  -9.098  -4.966
TER   
ATOM   5010  O00 WTR  1186      -5.726  -7.310  -7.745
ATOM   5011  H01 WTR  1186      -5.735  -7.524  -8.678
ATOM   5012  H02 WTR  1186      -5.032  -7.860  -7.380
TER   
ATOM   5013  O00 WTR  1187     -13.634  -3.022  -6.015
ATOM   5014  H01 WTR  1187     -13.274  -3.518  -6.751
ATOM   5015  H02 WTR  1187     -14.340  -3.573  -5.677
TER   
ATOM   5016  O00 WTR  1188       3.754   2.819  19.923
ATOM   5017  H01 WTR  1188       4.081   2.147  20.522
ATOM   5018  H02 WTR  1188       3.476   3.534  20.495
TER   
ATOM   5019  O00 WTR  1189     -15.790   0.156 -10.078
ATOM   5020  H01 WTR  1189     -16.100  -0.265 -10.880
ATOM   5021  H02 WTR  1189     -16.033  -0.451  -9.379
TER   
ATOM   5022  O00 WTR  1190      13.626  10.255  11.610
ATOM   5023  H01 WTR  1190      14.549  10.324  11.853
ATOM   5024  H02 WTR  1190      13.497  10.947  10.961
TER   
ATOM   5025  O00 WTR  1191       0.457   1.149  14.882
ATOM   5026  H01 WTR  1191       0.436   0.478  14.199
ATOM   5027  H02 WTR  1191       0.343   0.664  15.699
TER   
ATOM   5028  O00 WTR  1192      -2.341 -22.371   1.732
ATOM   5029  H01 WTR  1192      -2.509 -21.473   2.020
ATOM   5030  H02 WTR  1192      -1.484 -22.330   1.308
TER   
ATOM   5031  O00 WTR  1193     -12.063  -9.449  -3.123
ATOM   5032  H01 WTR  1193     -12.572  -8.655  -3.287
ATOM   5033  H02 WTR  1193     -11.236  -9.134  -2.758
TER   
ATOM   5034  O00 WTR  1194      -9.534  -4.412  -8.347
ATOM   5035  H01 WTR  1194      -8.921  -4.853  -8.936
ATOM   5036  H02 WTR  1194      -9.344  -3.481  -8.457
TER   
ATOM   5037  O00 WTR  1195     -11.534  -1.734  -5.105
ATOM   5038  H01 WTR  1195     -11.532  -0.966  -5.677
ATOM   5039  H02 WTR  1195     -12.315  -2.223  -5.363
TER   
ATOM   5040  O00 WTR  1196       9.886 -13.990 -14.513
ATOM   5041  H01 WTR  1196       9.378 -13.495 -15.155
ATOM   5042  H02 WTR  1196      10.483 -14.523 -15.038
TER   
ATOM   5043  O00 WTR  1197      -6.850 -13.762 -12.601
ATOM   5044  H01 WTR  1197      -7.503 -13.460 -11.969
ATOM   5045  H02 WTR  1197      -6.015 -13.678 -12.142
TER   
ATOM   5046  O00 WTR  1198       0.528 -21.867  -5.200
ATOM   5047  H01 WTR  1198       0.770 -22.046  -6.109
ATOM   5048  H02 WTR  1198      -0.422 -21.758  -5.222
TER   
ATOM   5049  O00 WTR  1199       0.807  -2.442  22.797
ATOM   5050  H01 WTR  1199       0.308  -1.626  22.824
ATOM   5051  H02 WTR  1199       1.208  -2.450  21.927
TER   
ATOM   5052  O00 WTR  1200      11.912  -9.649  -2.251
ATOM   5053  H01 WTR  1200      12.427  -8.851  -2.371
ATOM   5054  H02 WTR  1200      11.325  -9.671  -3.007
TER   
ATOM   5055  O00 WTR  1201       7.403   5.336  15.587
ATOM   5056  H01 WTR  1201       6.785   4.720  15.980
ATOM   5057  H02 WTR  1201       7.193   6.178  15.991
TER   
ATOM   5058  O00 WTR  1202       7.134   4.189 -12.557
ATOM   5059  H01 WTR  1202       7.272   5.064 -12.919
ATOM   5060  H02 WTR  1202       7.668   3.615 -13.106
TER   
ATOM   5061  O00 WTR  1203      -2.531   7.640  18.512
ATOM   5062  H01 WTR  1203      -3.192   7.349  19.140
ATOM   5063  H02 WTR  1203      -2.229   8.482  18.854
TER   
ATOM   5064  O00 WTR  1204      -2.762  -1.130 -10.963
ATOM   5065  H01 WTR  1204      -2.141  -0.401 -10.962
ATOM   5066  H02 WTR  1204      -3.363  -0.932 -11.681
TER   
ATOM   5067  O00 WTR  1205       7.494  -4.978  -9.444
ATOM   5068  H01 WTR  1205       6.707  -4.665  -8.997
ATOM   5069  H02 WTR  1205       7.833  -5.670  -8.876
TER   
ATOM   5070  O00 WTR  1206      -2.061   2.813  14.620
ATOM   5071  H01 WTR  1206      -1.754   2.168  13.983
ATOM   5072  H02 WTR  1206      -2.283   3.582  14.095
TER   
ATOM   5073  O00 WTR  1207       4.327   1.053  12.523
ATOM   5074  H01 WTR  1207       3.868   0.504  11.887
ATOM   5075  H02 WTR  1207       3.972   0.785  13.371
TER   
ATOM   5076  O00 WTR  1208       1.987  -6.031  -8.669
ATOM   5077  H01 WTR  1208       2.118  -6.594  -9.432
ATOM   5078  H02 WTR  1208       1.440  -5.315  -8.990
TER   
ATOM   5079  O00 WTR  1209       6.672  -1.194  -9.508
ATOM   5080  H01 WTR  1209       6.797  -0.456  -8.910
ATOM   5081  H02 WTR  1209       7.559  -1.450  -9.760
TER   
ATOM   5082  O00 WTR  1210       1.242  -1.487 -12.823
ATOM   5083  H01 WTR  1210       1.017  -2.379 -12.559
ATOM   5084  H02 WTR  1210       0.473  -1.176 -13.300
TER   
ATOM   5085  O00 WTR  1211     -11.641  -3.598 -11.835
ATOM   5086  H01 WTR  1211     -11.246  -4.462 -11.714
ATOM   5087  H02 WTR  1211     -10.931  -2.982 -11.654
TER   
ATOM   5088  O00 WTR  1212      -7.566   2.892  21.209
ATOM   5089  H01 WTR  1212      -7.478   3.642  21.798
ATOM   5090  H02 WTR  1212      -7.993   3.248  20.430
TER   
ATOM   5091  O00 WTR  1213      11.518  13.095  11.812
ATOM   5092  H01 WTR  1213      11.937  13.859  12.208
ATOM   5093  H02 WTR  1213      12.101  12.847  11.094
TER   
ATOM   5094  O00 WTR  1214      12.103 -18.551  -5.978
ATOM   5095  H01 WTR  1214      11.851 -18.475  -6.899
ATOM   5096  H02 WTR  1214      11.296 -18.802  -5.529
TER   
ATOM   5097  O00 WTR  1215      13.941  -8.449   9.287
ATOM   5098  H01 WTR  1215      14.322  -8.989   8.595
ATOM   5099  H02 WTR  1215      14.544  -7.711   9.375
TER   
ATOM   5100  O00 WTR  1216      13.052 -18.395   5.376
ATOM   5101  H01 WTR  1216      12.887 -17.847   4.609
ATOM   5102  H02 WTR  1216      13.546 -17.831   5.972
TER   
ATOM   5103  O00 WTR  1217       7.356 -18.817   7.647
ATOM   5104  H01 WTR  1217       7.395 -18.622   6.711
ATOM   5105  H02 WTR  1217       7.844 -18.105   8.061
TER   
ATOM   5106  O00 WTR  1218      17.384   1.667   6.320
ATOM   5107  H01 WTR  1218      18.309   1.911   6.315
ATOM   5108  H02 WTR  1218      17.000   2.166   5.600
TER   
ATOM   5109  O00 WTR  1219      15.464 -10.237   7.971
ATOM   5110  H01 WTR  1219      15.687 -10.734   8.758
ATOM   5111  H02 WTR  1219      14.626 -10.600   7.686
TER   
ATOM   5112  O00 WTR  1220      15.130 -15.571  11.642
ATOM   5113  H01 WTR  1220      15.313 -15.883  10.756
ATOM   5114  H02 WTR  1220      14.295 -15.111  11.568
TER   
ATOM   5115  O00 WTR  1221      17.413 -18.157  -5.775
ATOM   5116  H01 WTR  1221      16.708 -17.805  -6.318
ATOM   5117  H02 WTR  1221      18.119 -17.516  -5.852
TER   
ATOM   5118  O00 WTR  1222      12.093 -17.726  11.348
ATOM   5119  H01 WTR  1222      12.321 -18.525  10.874
ATOM   5120  H02 WTR  1222      12.431 -17.867  12.233
TER   
ATOM   5121  O00 WTR  1223      17.531  -6.489  -0.437
ATOM   5122  H01 WTR  1223      17.232  -5.735   0.071
ATOM   5123  H02 WTR  1223      18.312  -6.795   0.024
TER   
ATOM   5124  O00 WTR  1224      12.202  -7.290  17.580
ATOM   5125  H01 WTR  1224      11.400  -7.024  18.029
ATOM   5126  H02 WTR  1224      12.013  -7.159  16.651
TER   
ATOM   5127  O00 WTR  1225      20.080 -10.452   4.709
ATOM   5128  H01 WTR  1225      19.990 -11.270   4.220
ATOM   5129  H02 WTR  1225      19.634  -9.799   4.169
TER   
ATOM   5130  O00 WTR  1226      19.407  -8.263  10.522
ATOM   5131  H01 WTR  1226      18.735  -8.216   9.841
ATOM   5132  H02 WTR  1226      20.054  -8.879  10.178
TER   
ATOM   5133  O00 WTR  1227      20.388   2.011   6.364
ATOM   5134  H01 WTR  1227      20.809   1.926   5.509
ATOM   5135  H02 WTR  1227      20.816   2.765   6.769
TER   
ATOM   5136  O00 WTR  1228      15.900  -6.178   9.511
ATOM   5137  H01 WTR  1228      16.616  -6.179   8.876
ATOM   5138  H02 WTR  1228      16.333  -6.098  10.361
TER   
ATOM   5139  O00 WTR  1229      18.845 -13.324   0.442
ATOM   5140  H01 WTR  1229      18.364 -14.076   0.788
ATOM   5141  H02 WTR  1229      18.279 -12.573   0.623
TER   
ATOM   5142  O00 WTR  1230      21.614 -16.116   2.861
ATOM   5143  H01 WTR  1230      22.117 -15.679   2.174
ATOM   5144  H02 WTR  1230      21.178 -16.841   2.415
TER   
ATOM   5145  O00 WTR  1231      19.298 -12.778   3.419
ATOM   5146  H01 WTR  1231      20.165 -12.633   3.041
ATOM   5147  H02 WTR  1231      19.340 -13.661   3.786
TER   
ATOM   5148  O00 WTR  1232      17.423 -15.991   6.821
ATOM   5149  H01 WTR  1232      18.184 -16.175   6.270
ATOM   5150  H02 WTR  1232      17.787 -15.865   7.698
TER   
ATOM   5151  O00 WTR  1233      13.594  -7.535   1.712
ATOM   5152  H01 WTR  1233      14.347  -7.487   1.123
ATOM   5153  H02 WTR  1233      13.977  -7.566   2.589
TER   
ATOM   5154  O00 WTR  1234      16.643  -9.355  -7.060
ATOM   5155  H01 WTR  1234      17.215 -10.017  -7.446
ATOM   5156  H02 WTR  1234      17.238  -8.763  -6.599
TER   
ATOM   5157  O00 WTR  1235      16.404  -4.224   0.673
ATOM   5158  H01 WTR  1235      15.602  -3.974   0.215
ATOM   5159  H02 WTR  1235      17.077  -3.649   0.308
TER   
ATOM   5160  O00 WTR  1236      22.236  -4.627   2.305
ATOM   5161  H01 WTR  1236      22.679  -5.290   2.835
ATOM   5162  H02 WTR  1236      22.919  -3.987   2.102
TER   
ATOM   5163  O00 WTR  1237      16.190  -9.383  20.166
ATOM   5164  H01 WTR  1237      15.942  -9.396  19.242
ATOM   5165  H02 WTR  1237      17.063  -8.990  20.175
TER   
ATOM   5166  O00 WTR  1238      15.485 -17.055  -3.815
ATOM   5167  H01 WTR  1238      16.222 -17.366  -4.341
ATOM   5168  H02 WTR  1238      14.858 -16.719  -4.456
TER   
ATOM   5169  O00 WTR  1239      16.389 -12.313   3.676
ATOM   5170  H01 WTR  1239      15.924 -12.759   4.384
ATOM   5171  H02 WTR  1239      17.209 -12.798   3.585
TER   
ATOM   5172  O00 WTR  1240      12.973 -15.212  -0.905
ATOM   5173  H01 WTR  1240      13.376 -16.028  -0.609
ATOM   5174  H02 WTR  1240      12.991 -14.643  -0.135
TER   
ATOM   5175  O00 WTR  1241      19.218  -8.293   3.340
ATOM   5176  H01 WTR  1241      19.680  -8.354   2.504
ATOM   5177  H02 WTR  1241      18.382  -8.733   3.185
TER   
ATOM   5178  O00 WTR  1242      22.758 -14.530   0.887
ATOM   5179  H01 WTR  1242      23.647 -14.179   0.828
ATOM   5180  H02 WTR  1242      22.221 -13.780   1.141
TER   
ATOM   5181  O00 WTR  1243      11.720 -16.779   3.707
ATOM   5182  H01 WTR  1243      11.506 -17.639   3.347
ATOM   5183  H02 WTR  1243      11.415 -16.158   3.045
TER   
ATOM   5184  O00 WTR  1244      15.672 -12.487  14.976
ATOM   5185  H01 WTR  1244      15.206 -13.294  15.194
ATOM   5186  H02 WTR  1244      15.860 -12.564  14.040
TER   
ATOM   5187  O00 WTR  1245       9.871 -14.861 -10.733
ATOM   5188  H01 WTR  1245      10.470 -14.418 -11.333
ATOM   5189  H02 WTR  1245       9.598 -15.648 -11.203
TER   
ATOM   5190  O00 WTR  1246      12.323 -10.118  13.936
ATOM   5191  H01 WTR  1246      12.819  -9.618  13.287
ATOM   5192  H02 WTR  1246      12.699 -10.998  13.899
TER   
ATOM   5193  O00 WTR  1247      21.877  -8.619   5.098
ATOM   5194  H01 WTR  1247      21.467  -9.417   4.765
ATOM   5195  H02 WTR  1247      21.611  -8.580   6.017
TER   
ATOM   5196  O00 WTR  1248      18.540  -1.990  10.020
ATOM   5197  H01 WTR  1248      18.403  -2.393   9.163
ATOM   5198  H02 WTR  1248      18.415  -1.053   9.868
TER   
ATOM   5199  O00 WTR  1249      17.925  -6.494  -3.309
ATOM   5200  H01 WTR  1249      18.704  -6.057  -3.653
ATOM   5201  H02 WTR  1249      17.859  -6.189  -2.404
TER   
ATOM   5202  O00 WTR  1250      15.648 -18.318  13.013
ATOM   5203  H01 WTR  1250      16.321 -18.126  12.360
ATOM   5204  H02 WTR  1250      15.109 -18.998  12.610
TER   
ATOM   5205  O00 WTR  1251      15.466 -14.327   1.944
ATOM   5206  H01 WTR  1251      16.023 -14.973   2.378
ATOM   5207  H02 WTR  1251      15.527 -13.547   2.496
TER   
ATOM   5208  O00 WTR  1252      20.935  -8.469   7.635
ATOM   5209  H01 WTR  1252      21.306  -9.287   7.966
ATOM   5210  H02 WTR  1252      20.071  -8.714   7.302
TER   
ATOM   5211  O00 WTR  1253      15.578 -12.904  12.347
ATOM   5212  H01 WTR  1253      15.776 -13.766  11.981
ATOM   5213  H02 WTR  1253      14.647 -12.946  12.568
TER   
ATOM   5214  O00 WTR  1254       9.340 -17.109   8.486
ATOM   5215  H01 WTR  1254       9.854 -16.881   9.261
ATOM   5216  H02 WTR  1254       9.850 -16.768   7.751
TER   
ATOM   5217  O00 WTR  1255      22.938  -6.352   4.225
ATOM   5218  H01 WTR  1255      22.880  -7.191   4.682
ATOM   5219  H02 WTR  1255      22.488  -5.733   4.801
TER   
ATOM   5220  O00 WTR  1256      17.670  -6.590   7.334
ATOM   5221  H01 WTR  1256      18.342  -6.424   6.673
ATOM   5222  H02 WTR  1256      16.852  -6.633   6.839
TER   
ATOM   5223  O00 WTR  1257      20.359 -10.535   9.311
ATOM   5224  H01 WTR  1257      19.978 -11.409   9.396
ATOM   5225  H02 WTR  1257      19.675 -10.014   8.892
TER   
ATOM   5226  O00 WTR  1258      18.764 -12.690  10.593
ATOM   5227  H01 WTR  1258      17.961 -12.217  10.376
ATOM   5228  H02 WTR  1258      19.153 -12.187  11.309
TER   
ATOM   5229  O00 WTR  1259      17.677   0.498   9.366
ATOM   5230  H01 WTR  1259      17.826   1.281   8.837
ATOM   5231  H02 WTR  1259      17.064   0.780  10.045
TER   
ATOM   5232  O00 WTR  1260      22.014  -4.265  -7.753
ATOM   5233  H01 WTR  1260      21.707  -5.171  -7.771
ATOM   5234  H02 WTR  1260      21.451  -3.809  -8.379
TER   
ATOM   5235  O00 WTR  1261      20.635  -2.987   7.632
ATOM   5236  H01 WTR  1261      21.132  -3.752   7.343
ATOM   5237  H02 WTR  1261      21.154  -2.620   8.348
TER   
ATOM   5238  O00 WTR  1262      17.669  -1.545   7.147
ATOM   5239  H01 WTR  1262      17.249  -1.088   7.876
ATOM   5240  H02 WTR  1262      18.545  -1.163   7.097
TER   
ATOM   5241  O00 WTR  1263      16.263  -8.770  12.774
ATOM   5242  H01 WTR  1263      16.454  -7.839  12.660
ATOM   5243  H02 WTR  1263      16.764  -9.024  13.549
TER   
ATOM   5244  O00 WTR  1264       6.899  -2.763  16.467
ATOM   5245  H01 WTR  1264       7.525  -3.479  16.572
ATOM   5246  H02 WTR  1264       7.314  -2.016  16.896
TER   
ATOM   5247  O00 WTR  1265      20.002 -18.032   1.302
ATOM   5248  H01 WTR  1265      19.702 -18.940   1.334
ATOM   5249  H02 WTR  1265      19.204 -17.512   1.397
TER   
ATOM   5250  O00 WTR  1266      13.293 -17.144  14.138
ATOM   5251  H01 WTR  1266      14.063 -17.006  13.586
ATOM   5252  H02 WTR  1266      13.415 -18.019  14.506
TER   
ATOM   5253  O00 WTR  1267      16.639 -11.044  10.688
ATOM   5254  H01 WTR  1267      16.264 -11.668  11.310
ATOM   5255  H02 WTR  1267      16.759 -10.242  11.196
TER   
ATOM   5256  O00 WTR  1268      17.562 -13.901  -3.380
ATOM   5257  H01 WTR  1268      18.189 -14.380  -2.839
ATOM   5258  H02 WTR  1268      16.787 -13.809  -2.826
TER   
ATOM   5259  O00 WTR  1269      13.431  -1.401  11.104
ATOM   5260  H01 WTR  1269      12.768  -2.074  10.949
ATOM   5261  H02 WTR  1269      12.938  -0.651  11.436
TER   
ATOM   5262  O00 WTR  1270      21.777  -1.352  -1.067
ATOM   5263  H01 WTR  1270      22.689  -1.387  -1.356
ATOM   5264  H02 WTR  1270      21.565  -0.418  -1.057
TER   
ATOM   5265  O00 WTR  1271      13.796  -9.444  11.814
ATOM   5266  H01 WTR  1271      13.698  -9.008  10.968
ATOM   5267  H02 WTR  1271      14.735  -9.404  11.997
TER   
ATOM   5268  O00 WTR  1272      24.004   2.218   2.184
ATOM   5269  H01 WTR  1272      24.633   1.752   1.632
ATOM   5270  H02 WTR  1272      23.754   2.984   1.669
TER   
ATOM   5271  O00 WTR  1273      10.749  -7.825   9.753
ATOM   5272  H01 WTR  1273      10.448  -8.731   9.818
ATOM   5273  H02 WTR  1273      11.704  -7.886   9.794
TER   
ATOM   5274  O00 WTR  1274      18.770  -9.897   7.113
ATOM   5275  H01 WTR  1274      17.849 -10.153   7.055
ATOM   5276  H02 WTR  1274      19.176 -10.281   6.336
TER   
ATOM   5277  O00 WTR  1275      23.485  -1.919   1.819
ATOM   5278  H01 WTR  1275      22.651  -1.725   2.247
ATOM   5279  H02 WTR  1275      23.372  -1.606   0.922
TER   
ATOM   5280  O00 WTR  1276      13.288  -5.740  10.360
ATOM   5281  H01 WTR  1276      12.930  -4.873  10.166
ATOM   5282  H02 WTR  1276      14.164  -5.730   9.973
TER   
ATOM   5283  O00 WTR  1277      21.329   1.578  -0.883
ATOM   5284  H01 WTR  1277      21.478   2.081  -1.683
ATOM   5285  H02 WTR  1277      20.392   1.675  -0.710
TER   
ATOM   5286  O00 WTR  1278      18.222  -1.727  16.474
ATOM   5287  H01 WTR  1278      18.596  -0.914  16.814
ATOM   5288  H02 WTR  1278      18.496  -2.397  17.100
TER   
ATOM   5289  O00 WTR  1279      14.286 -16.781   7.149
ATOM   5290  H01 WTR  1279      13.729 -16.010   7.255
ATOM   5291  H02 WTR  1279      15.079 -16.449   6.728
TER   
ATOM   5292  O00 WTR  1280      22.217   4.209   0.450
ATOM   5293  H01 WTR  1280      22.039   3.336   0.099
ATOM   5294  H02 WTR  1280      22.872   4.577  -0.144
TER   
ATOM   5295  O00 WTR  1281       9.623  -4.618  11.547
ATOM   5296  H01 WTR  1281       9.065  -3.870  11.759
ATOM   5297  H02 WTR  1281       9.104  -5.137  10.932
TER   
ATOM   5298  O00 WTR  1282      17.241   3.439   1.594
ATOM   5299  H01 WTR  1282      17.337   2.794   0.894
ATOM   5300  H02 WTR  1282      18.072   3.913   1.599
TER   
ATOM   5301  O00 WTR  1283      20.204  -0.800   5.995
ATOM   5302  H01 WTR  1283      20.499  -0.093   6.569
ATOM   5303  H02 WTR  1283      20.379  -1.600   6.491
TER   
ATOM   5304  O00 WTR  1284      18.614   0.659   2.037
ATOM   5305  H01 WTR  1284      18.567   1.468   1.527
ATOM   5306  H02 WTR  1284      18.304  -0.020   1.438
TER   
ATOM   5307  O00 WTR  1285      14.966   4.806   1.427
ATOM   5308  H01 WTR  1285      14.650   5.016   0.549
ATOM   5309  H02 WTR  1285      15.780   4.324   1.281
TER   
ATOM   5310  O00 WTR  1286      13.309   0.981   8.459
ATOM   5311  H01 WTR  1286      13.892   1.738   8.499
ATOM   5312  H02 WTR  1286      13.755   0.307   8.972
TER   
ATOM   5313  O00 WTR  1287      23.719   7.388   1.978
ATOM   5314  H01 WTR  1287      24.037   6.486   1.944
ATOM   5315  H02 WTR  1287      23.716   7.675   1.065
TER   
ATOM   5316  O00 WTR  1288      21.887   5.986  -3.809
ATOM   5317  H01 WTR  1288      21.652   5.345  -4.480
ATOM   5318  H02 WTR  1288      21.892   6.825  -4.270
TER   
ATOM   5319  O00 WTR  1289      20.829  -3.106  10.904
ATOM   5320  H01 WTR  1289      19.904  -2.861  10.884
ATOM   5321  H02 WTR  1289      20.829  -4.018  11.194
TER   
ATOM   5322  O00 WTR  1290      12.503  -5.181  12.803
ATOM   5323  H01 WTR  1290      12.682  -5.743  12.049
ATOM   5324  H02 WTR  1290      13.093  -4.436  12.693
TER   
ATOM   5325  O00 WTR  1291      25.090   9.959  -2.946
ATOM   5326  H01 WTR  1291      25.383   9.101  -3.251
ATOM   5327  H02 WTR  1291      24.434   9.765  -2.277
TER   
ATOM   5328  O00 WTR  1292      11.005 -15.933   6.459
ATOM   5329  H01 WTR  1292      11.340 -16.477   5.746
ATOM   5330  H02 WTR  1292      10.819 -15.088   6.049
TER   
ATOM   5331  O00 WTR  1293      14.914  -7.460   3.935
ATOM   5332  H01 WTR  1293      15.627  -8.095   4.006
ATOM   5333  H02 WTR  1293      15.350  -6.632   3.736
TER   
ATOM   5334  O00 WTR  1294      16.256  -3.476   5.354
ATOM   5335  H01 WTR  1294      16.805  -2.929   5.915
ATOM   5336  H02 WTR  1294      16.261  -4.335   5.778
TER   
ATOM   5337  O00 WTR  1295      19.270  -5.691   5.246
ATOM   5338  H01 WTR  1295      19.353  -6.348   4.555
ATOM   5339  H02 WTR  1295      19.635  -4.893   4.864
TER   
ATOM   5340  O00 WTR  1296      18.934   2.575  19.739
ATOM   5341  H01 WTR  1296      18.335   3.313  19.623
ATOM   5342  H02 WTR  1296      19.169   2.601  20.666
TER   
ATOM   5343  O00 WTR  1297      15.567  -0.549   4.754
ATOM   5344  H01 WTR  1297      16.026   0.129   5.250
ATOM   5345  H02 WTR  1297      16.201  -1.261   4.675
TER   
ATOM   5346  O00 WTR  1298       8.866  -8.693  17.112
ATOM   5347  H01 WTR  1298       9.108  -8.619  16.189
ATOM   5348  H02 WTR  1298       8.937  -9.628  17.305
TER   
ATOM   5349  O00 WTR  1299      12.992   2.801  11.831
ATOM   5350  H01 WTR  1299      13.555   2.576  11.091
ATOM   5351  H02 WTR  1299      13.542   3.343  12.395
TER   
ATOM   5352  O00 WTR  1300      20.728  -0.976   3.460
ATOM   5353  H01 WTR  1300      20.557  -0.828   4.390
ATOM   5354  H02 WTR  1300      19.923  -0.701   3.021
TER   
ATOM   5355  O00 WTR  1301      18.265  -4.375  14.013
ATOM   5356  H01 WTR  1301      18.741  -4.643  13.227
ATOM   5357  H02 WTR  1301      18.044  -3.457  13.859
TER   
ATOM   5358  O00 WTR  1302      20.648  -5.611  -0.075
ATOM   5359  H01 WTR  1302      21.147  -5.118   0.576
ATOM   5360  H02 WTR  1302      20.327  -4.946  -0.684
TER   
ATOM   5361  O00 WTR  1303      14.746  -2.825  13.212
ATOM   5362  H01 WTR  1303      14.438  -2.280  12.488
ATOM   5363  H02 WTR  1303      14.394  -2.403  13.996
TER   
ATOM   5364  O00 WTR  1304      16.985  -6.453  11.942
ATOM   5365  H01 WTR  1304      17.875  -6.198  11.699
ATOM   5366  H02 WTR  1304      16.682  -5.748  12.515
TER   
ATOM   5367  O00 WTR  1305      22.693   6.485   4.688
ATOM   5368  H01 WTR  1305      22.713   6.989   3.874
ATOM   5369  H02 WTR  1305      23.556   6.625   5.079
TER   
ATOM   5370  O00 WTR  1306      18.922   1.090  17.161
ATOM   5371  H01 WTR  1306      19.765   0.944  16.732
ATOM   5372  H02 WTR  1306      19.147   1.489  18.002
TER   
ATOM   5373  O00 WTR  1307      20.088  -3.645   3.642
ATOM   5374  H01 WTR  1307      20.208  -2.700   3.743
ATOM   5375  H02 WTR  1307      20.727  -3.898   2.977
TER   
ATOM   5376  O00 WTR  1308      15.242   4.613   6.807
ATOM   5377  H01 WTR  1308      15.655   3.870   6.367
ATOM   5378  H02 WTR  1308      14.311   4.524   6.605
TER   
ATOM   5379  O00 WTR  1309      18.629   5.584   6.037
ATOM   5380  H01 WTR  1309      17.957   4.906   6.111
ATOM   5381  H02 WTR  1309      19.260   5.228   5.412
TER   
ATOM   5382  O00 WTR  1310      22.033   1.788   3.878
ATOM   5383  H01 WTR  1310      22.935   1.913   3.583
ATOM   5384  H02 WTR  1310      21.574   1.446   3.111
TER   
ATOM   5385  O00 WTR  1311      14.988  -1.992   8.868
ATOM   5386  H01 WTR  1311      14.695  -1.915   9.776
ATOM   5387  H02 WTR  1311      15.108  -2.932   8.734
TER   
ATOM   5388  O00 WTR  1312      13.958   4.927   3.917
ATOM   5389  H01 WTR  1312      14.413   5.708   4.233
ATOM   5390  H02 WTR  1312      14.164   4.890   2.983
TER   
ATOM   5391  O00 WTR  1313      16.371   3.360   4.340
ATOM   5392  H01 WTR  1313      16.746   3.241   3.467
ATOM   5393  H02 WTR  1313      15.535   3.799   4.185
TER   
ATOM   5394  O00 WTR  1314      19.834   4.475   1.861
ATOM   5395  H01 WTR  1314      20.084   4.503   2.785
ATOM   5396  H02 WTR  1314      20.655   4.311   1.396
TER   
ATOM   5397  O00 WTR  1315      15.377  -6.039   6.208
ATOM   5398  H01 WTR  1315      14.647  -5.944   6.820
ATOM   5399  H02 WTR  1315      15.000  -6.491   5.453
TER   
ATOM   5400  O00 WTR  1316      14.759   3.481  19.767
ATOM   5401  H01 WTR  1316      14.732   2.603  19.387
ATOM   5402  H02 WTR  1316      13.869   3.816  19.658
TER   
ATOM   5403  O00 WTR  1317      13.359 -21.549   8.039
ATOM   5404  H01 WTR  1317      13.659 -22.020   8.817
ATOM   5405  H02 WTR  1317      12.413 -21.697   8.020
TER   
ATOM   5406  O00 WTR  1318      22.483  -5.832  -3.192
ATOM   5407  H01 WTR  1318      21.815  -5.399  -2.660
ATOM   5408  H02 WTR  1318      22.680  -5.205  -3.887
TER   
ATOM   5409  O00 WTR  1319      12.863   0.350   3.556
ATOM   5410  H01 WTR  1319      13.691  -0.046   3.826
ATOM   5411  H02 WTR  1319      12.460  -0.302   2.982
TER   
ATOM   5412  O00 WTR  1320       9.506  -9.555  14.244
ATOM   5413  H01 WTR  1320      10.442  -9.752  14.215
ATOM   5414  H02 WTR  1320       9.371  -8.927  13.534
TER   
ATOM   5415  O00 WTR  1321      21.585 -16.586  -0.599
ATOM   5416  H01 WTR  1321      21.337 -17.416  -0.192
ATOM   5417  H02 WTR  1321      22.194 -16.187   0.022
TER   
ATOM   5418  O00 WTR  1322      14.816 -13.618  -2.326
ATOM   5419  H01 WTR  1322      14.289 -14.220  -1.799
ATOM   5420  H02 WTR  1322      14.599 -12.750  -1.986
TER   
ATOM   5421  O00 WTR  1323      21.415 -12.389   1.516
ATOM   5422  H01 WTR  1323      21.820 -11.643   1.074
ATOM   5423  H02 WTR  1323      20.654 -12.604   0.977
TER   
ATOM   5424  O00 WTR  1324      13.563  -7.494  -3.492
ATOM   5425  H01 WTR  1324      14.095  -8.150  -3.942
ATOM   5426  H02 WTR  1324      12.822  -7.342  -4.078
TER   
ATOM   5427  O00 WTR  1325      17.510  -6.847  -6.081
ATOM   5428  H01 WTR  1325      17.453  -6.552  -5.172
ATOM   5429  H02 WTR  1325      17.319  -6.066  -6.600
TER   
ATOM   5430  O00 WTR  1326      13.138 -15.986 -11.964
ATOM   5431  H01 WTR  1326      13.110 -15.112 -11.576
ATOM   5432  H02 WTR  1326      13.687 -15.886 -12.742
TER   
ATOM   5433  O00 WTR  1327      13.817 -20.592  -5.576
ATOM   5434  H01 WTR  1327      13.364 -19.790  -5.838
ATOM   5435  H02 WTR  1327      13.136 -21.131  -5.173
TER   
ATOM   5436  O00 WTR  1328      18.809  -4.599   8.920
ATOM   5437  H01 WTR  1328      19.514  -4.131   8.472
ATOM   5438  H02 WTR  1328      18.404  -5.134   8.237
TER   
ATOM   5439  O00 WTR  1329      13.346 -11.276  -5.086
ATOM   5440  H01 WTR  1329      12.666 -10.718  -5.464
ATOM   5441  H02 WTR  1329      12.877 -11.852  -4.483
TER   
ATOM   5442  O00 WTR  1330      11.609  -4.534  -4.923
ATOM   5443  H01 WTR  1330      11.316  -4.054  -5.698
ATOM   5444  H02 WTR  1330      10.801  -4.838  -4.510
TER   
ATOM   5445  O00 WTR  1331      14.496 -10.810  -8.838
ATOM   5446  H01 WTR  1331      14.377 -11.679  -8.455
ATOM   5447  H02 WTR  1331      15.179 -10.404  -8.304
TER   
ATOM   5448  O00 WTR  1332      21.522  -5.462   6.698
ATOM   5449  H01 WTR  1332      20.866  -5.721   6.051
ATOM   5450  H02 WTR  1332      21.695  -6.260   7.197
TER   
ATOM   5451  O00 WTR  1333      15.569  -9.829  -4.241
ATOM   5452  H01 WTR  1333      14.866 -10.479  -4.235
ATOM   5453  H02 WTR  1333      16.065 -10.020  -5.037
TER   
ATOM   5454  O00 WTR  1334      11.098  -6.716 -13.989
ATOM   5455  H01 WTR  1334      10.443  -7.246 -14.445
ATOM   5456  H02 WTR  1334      11.620  -7.351 -13.498
TER   
ATOM   5457  O00 WTR  1335      17.855 -16.403   1.813
ATOM   5458  H01 WTR  1335      17.230 -16.934   2.306
ATOM   5459  H02 WTR  1335      17.477 -16.340   0.936
TER   
ATOM   5460  O00 WTR  1336      14.118 -12.993  -7.138
ATOM   5461  H01 WTR  1336      13.763 -12.474  -6.416
ATOM   5462  H02 WTR  1336      15.065 -12.875  -7.076
TER   
ATOM   5463  O00 WTR  1337      17.010  -9.739  -2.002
ATOM   5464  H01 WTR  1337      16.517  -9.138  -1.443
ATOM   5465  H02 WTR  1337      16.464  -9.846  -2.781
TER   
ATOM   5466  O00 WTR  1338      15.194 -10.826 -11.879
ATOM   5467  H01 WTR  1338      15.139  -9.993 -12.348
ATOM   5468  H02 WTR  1338      14.793 -10.649 -11.028
TER   
ATOM   5469  O00 WTR  1339      14.830  -7.866 -12.742
ATOM   5470  H01 WTR  1339      14.694  -7.092 -13.289
ATOM   5471  H02 WTR  1339      13.947  -8.142 -12.494
TER   
ATOM   5472  O00 WTR  1340      21.561  -8.151  -4.291
ATOM   5473  H01 WTR  1340      21.937  -7.313  -4.024
ATOM   5474  H02 WTR  1340      21.213  -8.527  -3.482
TER   
ATOM   5475  O00 WTR  1341      14.582 -13.417 -15.933
ATOM   5476  H01 WTR  1341      15.488 -13.133 -16.052
ATOM   5477  H02 WTR  1341      14.345 -13.102 -15.060
TER   
ATOM   5478  O00 WTR  1342      11.030 -18.704  -8.389
ATOM   5479  H01 WTR  1342      10.175 -18.974  -8.054
ATOM   5480  H02 WTR  1342      10.987 -17.748  -8.414
TER   
ATOM   5481  O00 WTR  1343      16.944 -11.465   0.428
ATOM   5482  H01 WTR  1343      16.020 -11.502   0.678
ATOM   5483  H02 WTR  1343      16.936 -11.139  -0.472
TER   
ATOM   5484  O00 WTR  1344      21.928   3.022  -3.066
ATOM   5485  H01 WTR  1344      21.196   2.811  -3.646
ATOM   5486  H02 WTR  1344      21.970   3.978  -3.071
TER   
ATOM   5487  O00 WTR  1345      10.894 -15.599 -16.772
ATOM   5488  H01 WTR  1345      11.685 -16.127 -16.877
ATOM   5489  H02 WTR  1345      10.223 -16.223 -16.498
TER   
ATOM   5490  O00 WTR  1346      25.825 -18.271  10.147
ATOM   5491  H01 WTR  1346      26.312 -17.857   9.435
ATOM   5492  H02 WTR  1346      25.994 -19.208  10.041
TER   
ATOM   5493  O00 WTR  1347       8.527 -10.517  -9.286
ATOM   5494  H01 WTR  1347       8.858 -10.660  -8.399
ATOM   5495  H02 WTR  1347       7.646 -10.164  -9.159
TER   
ATOM   5496  O00 WTR  1348      17.528 -14.325  -7.538
ATOM   5497  H01 WTR  1348      16.821 -14.966  -7.615
ATOM   5498  H02 WTR  1348      18.078 -14.657  -6.829
TER   
ATOM   5499  O00 WTR  1349      11.503 -13.250 -12.300
ATOM   5500  H01 WTR  1349      10.874 -13.178 -13.019
ATOM   5501  H02 WTR  1349      11.488 -12.389 -11.882
TER   
ATOM   5502  O00 WTR  1350      13.404 -10.671   1.617
ATOM   5503  H01 WTR  1350      13.357 -10.848   2.557
ATOM   5504  H02 WTR  1350      13.600  -9.736   1.559
TER   
ATOM   5505  O00 WTR  1351      17.024  -9.670   3.113
ATOM   5506  H01 WTR  1351      16.723 -10.468   3.549
ATOM   5507  H02 WTR  1351      17.233  -9.948   2.222
TER   
ATOM   5508  O00 WTR  1352      18.330 -11.611  -7.700
ATOM   5509  H01 WTR  1352      18.196 -12.547  -7.848
ATOM   5510  H02 WTR  1352      19.209 -11.438  -8.038
TER   
ATOM   5511  O00 WTR  1353       9.833  -4.101 -10.797
ATOM   5512  H01 WTR  1353       9.170  -4.357 -10.156
ATOM   5513  H02 WTR  1353      10.667  -4.274 -10.361
TER   
ATOM   5514  O00 WTR  1354      24.373  -5.005  -1.128
ATOM   5515  H01 WTR  1354      24.362  -5.181  -2.069
ATOM   5516  H02 WTR  1354      23.628  -5.498  -0.783
TER   
ATOM   5517  O00 WTR  1355       9.886 -11.609  -7.131
ATOM   5518  H01 WTR  1355       9.777 -10.968  -6.428
ATOM   5519  H02 WTR  1355      10.699 -11.351  -7.566
TER   
ATOM   5520  O00 WTR  1356      12.586  -9.538 -18.972
ATOM   5521  H01 WTR  1356      11.630  -9.541 -18.928
ATOM   5522  H02 WTR  1356      12.832  -8.633 -18.781
TER   
ATOM   5523  O00 WTR  1357      19.904  -8.352   0.330
ATOM   5524  H01 WTR  1357      19.753  -8.408  -0.614
ATOM   5525  H02 WTR  1357      20.446  -7.570   0.440
TER   
ATOM   5526  O00 WTR  1358      18.210  -4.552 -11.340
ATOM   5527  H01 WTR  1358      18.751  -4.354 -10.575
ATOM   5528  H02 WTR  1358      18.445  -3.880 -11.980
TER   
ATOM   5529  O00 WTR  1359      15.559  -8.121  -0.309
ATOM   5530  H01 WTR  1359      14.946  -8.007  -1.035
ATOM   5531  H02 WTR  1359      16.155  -7.375  -0.379
TER   
ATOM   5532  O00 WTR  1360      11.905 -10.444  -8.368
ATOM   5533  H01 WTR  1360      12.855 -10.448  -8.482
ATOM   5534  H02 WTR  1360      11.678  -9.519  -8.276
TER   
ATOM   5535  O00 WTR  1361      17.614 -17.013  -1.218
ATOM   5536  H01 WTR  1361      17.142 -17.184  -2.033
ATOM   5537  H02 WTR  1361      18.423 -16.582  -1.495
TER   
ATOM   5538  O00 WTR  1362      15.681 -16.485  -7.437
ATOM   5539  H01 WTR  1362      15.450 -16.976  -8.225
ATOM   5540  H02 WTR  1362      14.859 -16.411  -6.951
TER   
ATOM   5541  O00 WTR  1363      19.724  -5.701  11.213
ATOM   5542  H01 WTR  1363      19.592  -5.318  10.345
ATOM   5543  H02 WTR  1363      19.907  -6.625  11.042
TER   
ATOM   5544  O00 WTR  1364      25.392   0.544   0.499
ATOM   5545  H01 WTR  1364      24.887   0.677  -0.303
ATOM   5546  H02 WTR  1364      25.144  -0.331   0.797
TER   
ATOM   5547  O00 WTR  1365      16.419 -12.148  -5.782
ATOM   5548  H01 WTR  1365      16.760 -12.831  -5.204
ATOM   5549  H02 WTR  1365      17.160 -11.917  -6.343
TER   
ATOM   5550  O00 WTR  1366      19.533 -15.394  -1.888
ATOM   5551  H01 WTR  1366      20.245 -15.933  -1.542
ATOM   5552  H02 WTR  1366      19.339 -14.774  -1.185
TER   
ATOM   5553  O00 WTR  1367      14.212 -12.674 -13.387
ATOM   5554  H01 WTR  1367      13.372 -12.881 -12.977
ATOM   5555  H02 WTR  1367      14.553 -11.939 -12.877
TER   
ATOM   5556  O00 WTR  1368      19.362  -8.576  -2.233
ATOM   5557  H01 WTR  1368      18.793  -9.344  -2.178
ATOM   5558  H02 WTR  1368      18.803  -7.889  -2.598
TER   
ATOM   5559  O00 WTR  1369      14.914  -6.514 -10.047
ATOM   5560  H01 WTR  1369      15.352  -5.671  -9.931
ATOM   5561  H02 WTR  1369      15.170  -6.798 -10.924
TER   
ATOM   5562  O00 WTR  1370      11.403 -14.006  -6.991
ATOM   5563  H01 WTR  1370      11.134 -13.088  -6.977
ATOM   5564  H02 WTR  1370      12.339 -13.986  -6.797
TER   
ATOM   5565  O00 WTR  1371      11.694 -10.603   4.439
ATOM   5566  H01 WTR  1371      11.972 -10.234   5.277
ATOM   5567  H02 WTR  1371      10.808 -10.926   4.601
TER   
ATOM   5568  O00 WTR  1372      16.078  -5.086   3.313
ATOM   5569  H01 WTR  1372      16.521  -4.824   2.506
ATOM   5570  H02 WTR  1372      16.436  -4.505   3.984
TER   
ATOM   5571  O00 WTR  1373      17.143  -2.828  -3.630
ATOM   5572  H01 WTR  1373      17.701  -2.976  -4.393
ATOM   5573  H02 WTR  1373      16.414  -3.437  -3.744
TER   
ATOM   5574  O00 WTR  1374      13.245  -2.888  -2.908
ATOM   5575  H01 WTR  1374      13.902  -3.465  -3.297
ATOM   5576  H02 WTR  1374      12.410  -3.211  -3.246
TER   
ATOM   5577  O00 WTR  1375      16.333  -1.170 -13.017
ATOM   5578  H01 WTR  1375      16.142  -0.245 -13.175
ATOM   5579  H02 WTR  1375      17.133  -1.162 -12.491
TER   
ATOM   5580  O00 WTR  1376      14.010  -3.882  -0.378
ATOM   5581  H01 WTR  1376      13.181  -3.768   0.087
ATOM   5582  H02 WTR  1376      13.882  -3.425  -1.210
TER   
ATOM   5583  O00 WTR  1377      20.428  -3.904  -2.108
ATOM   5584  H01 WTR  1377      21.005  -3.141  -2.122
ATOM   5585  H02 WTR  1377      20.281  -4.111  -3.031
TER   
ATOM   5586  O00 WTR  1378      14.100  -7.350  -7.354
ATOM   5587  H01 WTR  1378      14.839  -7.896  -7.085
ATOM   5588  H02 WTR  1378      14.323  -7.063  -8.239
TER   
ATOM   5589  O00 WTR  1379      23.614   2.195  -7.616
ATOM   5590  H01 WTR  1379      23.352   2.651  -6.816
ATOM   5591  H02 WTR  1379      23.042   2.554  -8.295
TER   
ATOM   5592  O00 WTR  1380      19.794  -4.927  -4.591
ATOM   5593  H01 WTR  1380      19.273  -4.359  -5.157
ATOM   5594  H02 WTR  1380      20.046  -5.660  -5.152
TER   
ATOM   5595  O00 WTR  1381      18.570   2.300  -0.569
ATOM   5596  H01 WTR  1381      17.932   2.058  -1.240
ATOM   5597  H02 WTR  1381      18.788   3.211  -0.762
TER   
ATOM   5598  O00 WTR  1382       7.786 -26.823  12.281
ATOM   5599  H01 WTR  1382       8.465 -26.165  12.428
ATOM   5600  H02 WTR  1382       8.227 -27.660  12.431
TER   
ATOM   5601  O00 WTR  1383      16.478   2.471  10.874
ATOM   5602  H01 WTR  1383      16.710   2.929  11.681
ATOM   5603  H02 WTR  1383      15.741   2.967  10.518
TER   
ATOM   5604  O00 WTR  1384      18.107  -2.373  -0.762
ATOM   5605  H01 WTR  1384      17.614  -2.315  -1.581
ATOM   5606  H02 WTR  1384      18.991  -2.623  -1.032
TER   
ATOM   5607  O00 WTR  1385      17.507  -0.787  -9.217
ATOM   5608  H01 WTR  1385      18.252  -1.106  -8.708
ATOM   5609  H02 WTR  1385      17.485   0.155  -9.046
TER   
ATOM   5610  O00 WTR  1386      15.550   5.208 -16.014
ATOM   5611  H01 WTR  1386      15.682   4.280 -15.818
ATOM   5612  H02 WTR  1386      15.973   5.336 -16.863
TER   
ATOM   5613  O00 WTR  1387      10.974  -7.988  -7.991
ATOM   5614  H01 WTR  1387      11.136  -7.572  -7.144
ATOM   5615  H02 WTR  1387      10.027  -7.917  -8.115
TER   
ATOM   5616  O00 WTR  1388      24.933  -0.054  -6.864
ATOM   5617  H01 WTR  1388      24.361   0.690  -7.053
ATOM   5618  H02 WTR  1388      24.566  -0.775  -7.376
TER   
ATOM   5619  O00 WTR  1389      16.417   2.862 -12.736
ATOM   5620  H01 WTR  1389      17.024   3.424 -12.255
ATOM   5621  H02 WTR  1389      16.142   2.204 -12.097
TER   
ATOM   5622  O00 WTR  1390      11.982  -7.057  -5.736
ATOM   5623  H01 WTR  1390      12.713  -7.174  -6.344
ATOM   5624  H02 WTR  1390      12.026  -6.135  -5.483
TER   
ATOM   5625  O00 WTR  1391      24.401  -1.730  -4.513
ATOM   5626  H01 WTR  1391      23.692  -2.344  -4.702
ATOM   5627  H02 WTR  1391      24.546  -1.269  -5.339
TER   
ATOM   5628  O00 WTR  1392      22.569  -0.939  -8.178
ATOM   5629  H01 WTR  1392      22.046  -0.145  -8.291
ATOM   5630  H02 WTR  1392      21.929  -1.620  -7.972
TER   
ATOM   5631  O00 WTR  1393      14.964  -4.767  -4.003
ATOM   5632  H01 WTR  1393      14.799  -4.975  -4.923
ATOM   5633  H02 WTR  1393      14.678  -5.546  -3.526
TER   
ATOM   5634  O00 WTR  1394      24.439  -1.946  -1.624
ATOM   5635  H01 WTR  1394      24.529  -2.898  -1.582
ATOM   5636  H02 WTR  1394      24.413  -1.748  -2.560
TER   
ATOM   5637  O00 WTR  1395      12.399 -11.678 -16.936
ATOM   5638  H01 WTR  1395      12.726 -11.112 -17.635
ATOM   5639  H02 WTR  1395      13.159 -12.195 -16.670
TER   
ATOM   5640  O00 WTR  1396      20.963   4.708  -6.370
ATOM   5641  H01 WTR  1396      20.597   3.900  -6.010
ATOM   5642  H02 WTR  1396      20.742   4.678  -7.300
TER   
ATOM   5643  O00 WTR  1397      22.543  -3.651  -5.147
ATOM   5644  H01 WTR  1397      21.624  -3.472  -4.946
ATOM   5645  H02 WTR  1397      22.559  -3.790  -6.094
TER   
ATOM   5646  O00 WTR  1398      24.041   5.650  -1.155
ATOM   5647  H01 WTR  1398      23.752   5.364  -2.021
ATOM   5648  H02 WTR  1398      23.817   6.580  -1.121
TER   
ATOM   5649  O00 WTR  1399      14.722  -1.979 -10.403
ATOM   5650  H01 WTR  1399      15.149  -1.435  -9.741
ATOM   5651  H02 WTR  1399      14.835  -1.494 -11.221
TER   
ATOM   5652  O00 WTR  1400      20.848   3.773  -8.976
ATOM   5653  H01 WTR  1400      20.708   2.864  -8.713
ATOM   5654  H02 WTR  1400      19.978   4.172  -8.935
TER   
ATOM   5655  O00 WTR  1401     -19.328   9.719   2.018
ATOM   5656  H01 WTR  1401     -19.273   9.248   1.186
ATOM   5657  H02 WTR  1401     -18.610   9.366   2.542
TER   
ATOM   5658  O00 WTR  1402     -16.794  11.814   5.144
ATOM   5659  H01 WTR  1402     -16.020  12.322   5.388
ATOM   5660  H02 WTR  1402     -16.727  11.011   5.661
TER   
ATOM   5661  O00 WTR  1403     -17.000   6.041   3.588
ATOM   5662  H01 WTR  1403     -16.561   6.119   2.741
ATOM   5663  H02 WTR  1403     -17.149   6.945   3.865
TER   
ATOM   5664  O00 WTR  1404     -17.003  14.013   0.948
ATOM   5665  H01 WTR  1404     -16.673  13.124   0.821
ATOM   5666  H02 WTR  1404     -17.705  13.919   1.592
TER   
ATOM   5667  O00 WTR  1405     -11.921  11.969  10.692
ATOM   5668  H01 WTR  1405     -11.129  11.662  10.249
ATOM   5669  H02 WTR  1405     -11.955  12.906  10.501
TER   
ATOM   5670  O00 WTR  1406     -16.371   9.601   6.793
ATOM   5671  H01 WTR  1406     -16.720   9.146   7.559
ATOM   5672  H02 WTR  1406     -15.423   9.608   6.930
TER   
ATOM   5673  O00 WTR  1407     -15.132  17.277   0.070
ATOM   5674  H01 WTR  1407     -15.403  18.060  -0.409
ATOM   5675  H02 WTR  1407     -14.958  17.586   0.959
TER   
ATOM   5676  O00 WTR  1408     -14.939  14.877   2.887
ATOM   5677  H01 WTR  1408     -15.031  14.343   3.676
ATOM   5678  H02 WTR  1408     -15.706  14.657   2.358
TER   
ATOM   5679  O00 WTR  1409     -13.973  14.987   0.156
ATOM   5680  H01 WTR  1409     -14.474  15.803   0.158
ATOM   5681  H02 WTR  1409     -13.836  14.787   1.082
TER   
ATOM   5682  O00 WTR  1410     -14.371  15.180  -2.500
ATOM   5683  H01 WTR  1410     -13.814  15.451  -1.771
ATOM   5684  H02 WTR  1410     -15.230  15.030  -2.104
TER   
ATOM   5685  O00 WTR  1411     -16.764  14.543  -1.708
ATOM   5686  H01 WTR  1411     -16.956  14.231  -0.824
ATOM   5687  H02 WTR  1411     -17.395  14.087  -2.266
TER   
ATOM   5688  O00 WTR  1412     -19.316   7.589  -0.002
ATOM   5689  H01 WTR  1412     -19.926   7.205  -0.632
ATOM   5690  H02 WTR  1412     -19.433   7.068   0.793
TER   
ATOM   5691  O00 WTR  1413     -11.145   8.514  10.373
ATOM   5692  H01 WTR  1413     -10.792   8.602   9.488
ATOM   5693  H02 WTR  1413     -10.421   8.153  10.885
TER   
ATOM   5694  O00 WTR  1414     -15.740  18.739   2.873
ATOM   5695  H01 WTR  1414     -15.061  19.241   3.323
ATOM   5696  H02 WTR  1414     -16.056  18.119   3.530
TER   
ATOM   5697  O00 WTR  1415      -4.584  10.475   9.842
ATOM   5698  H01 WTR  1415      -4.846  10.661   8.940
ATOM   5699  H02 WTR  1415      -4.776  11.282  10.319
TER   
ATOM   5700  O00 WTR  1416      -2.330   9.218   6.118
ATOM   5701  H01 WTR  1416      -3.084   9.467   5.583
ATOM   5702  H02 WTR  1416      -2.240   9.930   6.752
TER   
ATOM   5703  O00 WTR  1417      -5.471   6.394  11.821
ATOM   5704  H01 WTR  1417      -5.830   6.904  11.095
ATOM   5705  H02 WTR  1417      -5.066   7.045  12.394
TER   
ATOM   5706  O00 WTR  1418      -1.063  12.690   5.778
ATOM   5707  H01 WTR  1418      -0.889  13.165   6.591
ATOM   5708  H02 WTR  1418      -1.999  12.495   5.809
TER   
ATOM   5709  O00 WTR  1419      -5.477   9.937   6.959
ATOM   5710  H01 WTR  1419      -5.072   9.792   6.104
ATOM   5711  H02 WTR  1419      -6.415   9.983   6.774
TER   
ATOM   5712  O00 WTR  1420      -7.243  13.001  13.138
ATOM   5713  H01 WTR  1420      -7.492  13.738  12.581
ATOM   5714  H02 WTR  1420      -6.365  12.761  12.841
TER   
ATOM   5715  O00 WTR  1421      -4.930   8.521  13.485
ATOM   5716  H01 WTR  1421      -4.763   8.805  14.383
ATOM   5717  H02 WTR  1421      -5.877   8.611  13.378
TER   
ATOM   5718  O00 WTR  1422      -0.329  18.808   7.953
ATOM   5719  H01 WTR  1422      -1.277  18.849   8.072
ATOM   5720  H02 WTR  1422      -0.166  19.306   7.151
TER   
ATOM   5721  O00 WTR  1423      -6.459   8.324   9.907
ATOM   5722  H01 WTR  1423      -5.796   9.012   9.974
ATOM   5723  H02 WTR  1423      -7.096   8.664   9.279
TER   
ATOM   5724  O00 WTR  1424      -6.972   9.185   3.623
ATOM   5725  H01 WTR  1424      -7.543   9.609   4.263
ATOM   5726  H02 WTR  1424      -6.092   9.276   3.989
TER   
ATOM   5727  O00 WTR  1425     -14.471  13.562   5.158
ATOM   5728  H01 WTR  1425     -14.051  12.702   5.133
ATOM   5729  H02 WTR  1425     -14.060  14.009   5.897
TER   
ATOM   5730  O00 WTR  1426     -12.740  14.648   7.223
ATOM   5731  H01 WTR  1426     -12.403  13.766   7.381
ATOM   5732  H02 WTR  1426     -11.960  15.200   7.189
TER   
ATOM   5733  O00 WTR  1427      18.976  10.835 -11.422
ATOM   5734  H01 WTR  1427      18.245  10.405 -10.978
ATOM   5735  H02 WTR  1427      19.452  10.122 -11.846
TER   
ATOM   5736  O00 WTR  1428      -4.292  11.782  15.426
ATOM   5737  H01 WTR  1428      -5.088  12.111  15.009
ATOM   5738  H02 WTR  1428      -3.702  11.586  14.698
TER   
ATOM   5739  O00 WTR  1429      -1.755   7.332   8.232
ATOM   5740  H01 WTR  1429      -2.696   7.191   8.337
ATOM   5741  H02 WTR  1429      -1.642   7.515   7.299
TER   
ATOM   5742  O00 WTR  1430      -7.649  15.631  12.131
ATOM   5743  H01 WTR  1430      -6.789  15.418  11.767
ATOM   5744  H02 WTR  1430      -7.457  16.093  12.947
TER   
ATOM   5745  O00 WTR  1431       1.389  11.450   4.373
ATOM   5746  H01 WTR  1431       1.922  12.243   4.321
ATOM   5747  H02 WTR  1431       0.622  11.710   4.884
TER   
ATOM   5748  O00 WTR  1432       1.065  11.683  13.251
ATOM   5749  H01 WTR  1432       1.004  11.239  12.405
ATOM   5750  H02 WTR  1432       0.504  12.453  13.159
TER   
ATOM   5751  O00 WTR  1433       1.427   4.457   6.428
ATOM   5752  H01 WTR  1433       2.330   4.771   6.386
ATOM   5753  H02 WTR  1433       0.893   5.245   6.329
TER   
ATOM   5754  O00 WTR  1434       3.568   6.177  18.442
ATOM   5755  H01 WTR  1434       4.455   5.941  18.714
ATOM   5756  H02 WTR  1434       3.011   5.892  19.167
TER   
ATOM   5757  O00 WTR  1435      13.289  11.643   6.530
ATOM   5758  H01 WTR  1435      13.928  11.036   6.158
ATOM   5759  H02 WTR  1435      12.742  11.098   7.097
TER   
ATOM   5760  O00 WTR  1436       1.599  11.759   1.458
ATOM   5761  H01 WTR  1436       1.429  11.695   2.398
ATOM   5762  H02 WTR  1436       2.406  12.270   1.393
TER   
ATOM   5763  O00 WTR  1437       0.081  12.188   8.545
ATOM   5764  H01 WTR  1437       0.218  11.736   9.377
ATOM   5765  H02 WTR  1437      -0.844  12.050   8.345
TER   
ATOM   5766  O00 WTR  1438      -0.744   8.955   3.853
ATOM   5767  H01 WTR  1438      -0.674   9.910   3.839
ATOM   5768  H02 WTR  1438      -1.437   8.774   4.488
TER   
ATOM   5769  O00 WTR  1439       1.795  10.026   7.095
ATOM   5770  H01 WTR  1439       1.751  10.401   6.215
ATOM   5771  H02 WTR  1439       1.373  10.678   7.655
TER   
ATOM   5772  O00 WTR  1440      -4.642   9.252  16.260
ATOM   5773  H01 WTR  1440      -4.749  10.112  15.854
ATOM   5774  H02 WTR  1440      -3.814   8.923  15.910
TER   
ATOM   5775  O00 WTR  1441     -11.727  12.223   7.661
ATOM   5776  H01 WTR  1441     -11.024  11.809   7.160
ATOM   5777  H02 WTR  1441     -11.846  11.656   8.422
TER   
ATOM   5778  O00 WTR  1442       1.704  13.715   6.614
ATOM   5779  H01 WTR  1442       1.711  14.566   7.053
ATOM   5780  H02 WTR  1442       1.128  13.172   7.153
TER   
ATOM   5781  O00 WTR  1443       6.309  11.171  13.942
ATOM   5782  H01 WTR  1443       5.504  11.624  13.691
ATOM   5783  H02 WTR  1443       7.011  11.704  13.569
TER   
ATOM   5784  O00 WTR  1444      -3.149  11.339  12.954
ATOM   5785  H01 WTR  1444      -2.319  11.808  12.875
ATOM   5786  H02 WTR  1444      -3.741  11.796  12.357
TER   
ATOM   5787  O00 WTR  1445       3.936  13.384   2.224
ATOM   5788  H01 WTR  1445       3.474  13.817   2.942
ATOM   5789  H02 WTR  1445       4.859  13.424   2.474
TER   
ATOM   5790  O00 WTR  1446      -2.677  11.010   7.984
ATOM   5791  H01 WTR  1446      -3.154  10.984   8.814
ATOM   5792  H02 WTR  1446      -3.306  11.365   7.356
TER   
ATOM   5793  O00 WTR  1447       6.097  14.826  11.579
ATOM   5794  H01 WTR  1447       6.248  14.801  10.634
ATOM   5795  H02 WTR  1447       5.293  14.322  11.706
TER   
ATOM   5796  O00 WTR  1448      -0.139  15.426   4.102
ATOM   5797  H01 WTR  1448      -0.848  16.039   4.294
ATOM   5798  H02 WTR  1448      -0.388  14.621   4.556
TER   
ATOM   5799  O00 WTR  1449      11.359  10.220   8.371
ATOM   5800  H01 WTR  1449      10.651  10.290   7.731
ATOM   5801  H02 WTR  1449      10.960   9.783   9.123
TER   
ATOM   5802  O00 WTR  1450       8.013  12.880  12.706
ATOM   5803  H01 WTR  1450       7.401  13.502  12.312
ATOM   5804  H02 WTR  1450       8.836  13.024  12.240
TER   
ATOM   5805  O00 WTR  1451      -2.985   5.781   2.587
ATOM   5806  H01 WTR  1451      -3.185   5.291   1.790
ATOM   5807  H02 WTR  1451      -3.475   6.599   2.496
TER   
ATOM   5808  O00 WTR  1452     -13.500   1.598  14.852
ATOM   5809  H01 WTR  1452     -13.215   0.834  14.349
ATOM   5810  H02 WTR  1452     -13.620   1.267  15.742
TER   
ATOM   5811  O00 WTR  1453      -0.592   8.432  -1.163
ATOM   5812  H01 WTR  1453      -0.987   8.656  -2.005
ATOM   5813  H02 WTR  1453      -1.105   7.689  -0.846
TER   
ATOM   5814  O00 WTR  1454      18.043  12.456  -9.359
ATOM   5815  H01 WTR  1454      18.565  12.597 -10.149
ATOM   5816  H02 WTR  1454      17.861  11.516  -9.356
TER   
ATOM   5817  O00 WTR  1455       2.389  14.066   4.199
ATOM   5818  H01 WTR  1455       1.762  14.770   4.037
ATOM   5819  H02 WTR  1455       2.404  13.972   5.152
TER   
ATOM   5820  O00 WTR  1456      18.951  13.668  -6.965
ATOM   5821  H01 WTR  1456      19.710  13.228  -7.347
ATOM   5822  H02 WTR  1456      18.197  13.195  -7.317
TER   
ATOM   5823  O00 WTR  1457       0.910  16.298   7.893
ATOM   5824  H01 WTR  1457       0.947  17.244   8.034
ATOM   5825  H02 WTR  1457       0.050  16.147   7.503
TER   
ATOM   5826  O00 WTR  1458       0.168  11.077  -0.772
ATOM   5827  H01 WTR  1458       0.630  11.219   0.054
ATOM   5828  H02 WTR  1458       0.218  10.132  -0.915
TER   
ATOM   5829  O00 WTR  1459       5.011  15.469   0.612
ATOM   5830  H01 WTR  1459       5.234  15.284  -0.300
ATOM   5831  H02 WTR  1459       4.276  14.887   0.802
TER   
ATOM   5832  O00 WTR  1460      -8.601   7.729  11.468
ATOM   5833  H01 WTR  1460      -7.804   8.135  11.126
ATOM   5834  H02 WTR  1460      -8.550   7.861  12.415
TER   
ATOM   5835  O00 WTR  1461      12.793  12.552   9.462
ATOM   5836  H01 WTR  1461      13.430  12.689   8.760
ATOM   5837  H02 WTR  1461      12.256  11.820   9.159
TER   
ATOM   5838  O00 WTR  1462      15.390  10.004   5.571
ATOM   5839  H01 WTR  1462      15.658   9.134   5.866
ATOM   5840  H02 WTR  1462      15.194   9.892   4.641
TER   
ATOM   5841  O00 WTR  1463      10.889  10.639  12.627
ATOM   5842  H01 WTR  1463      11.829  10.551  12.471
ATOM   5843  H02 WTR  1463      10.727  11.581  12.591
TER   
ATOM   5844  O00 WTR  1464      16.245   7.318   6.065
ATOM   5845  H01 WTR  1464      15.858   6.698   6.684
ATOM   5846  H02 WTR  1464      17.190   7.224   6.190
TER   
ATOM   5847  O00 WTR  1465      20.575   4.400   4.551
ATOM   5848  H01 WTR  1465      21.281   5.021   4.730
ATOM   5849  H02 WTR  1465      21.018   3.621   4.216
TER   
ATOM   5850  O00 WTR  1466      14.359   3.669   9.190
ATOM   5851  H01 WTR  1466      13.575   4.199   9.334
ATOM   5852  H02 WTR  1466      14.718   3.990   8.363
TER   
ATOM   5853  O00 WTR  1467      12.768   2.844   5.426
ATOM   5854  H01 WTR  1467      13.037   3.589   4.888
ATOM   5855  H02 WTR  1467      12.813   2.092   4.835
TER   
ATOM   5856  O00 WTR  1468      17.587   1.638  13.874
ATOM   5857  H01 WTR  1468      17.918   0.855  13.435
ATOM   5858  H02 WTR  1468      18.168   1.756  14.625
TER   
ATOM   5859  O00 WTR  1469     -12.473 -24.442  11.610
ATOM   5860  H01 WTR  1469     -11.570 -24.612  11.340
ATOM   5861  H02 WTR  1469     -12.396 -23.794  12.309
TER   
ATOM   5862  O00 WTR  1470     -15.068 -20.031  13.521
ATOM   5863  H01 WTR  1470     -14.297 -19.466  13.563
ATOM   5864  H02 WTR  1470     -15.802 -19.452  13.728
TER   
ATOM   5865  O00 WTR  1471      12.628 -13.598  17.581
ATOM   5866  H01 WTR  1471      12.339 -14.417  17.983
ATOM   5867  H02 WTR  1471      12.935 -13.066  18.315
TER   
ATOM   5868  O00 WTR  1472       3.172 -17.853  14.944
ATOM   5869  H01 WTR  1472       3.767 -17.708  14.209
ATOM   5870  H02 WTR  1472       3.284 -18.777  15.165
TER   
ATOM   5871  O00 WTR  1473      -7.958 -22.783  14.113
ATOM   5872  H01 WTR  1473      -7.785 -23.724  14.107
ATOM   5873  H02 WTR  1473      -7.824 -22.520  15.024
TER   
ATOM   5874  O00 WTR  1474      -4.770 -24.465  16.297
ATOM   5875  H01 WTR  1474      -4.148 -24.624  17.007
ATOM   5876  H02 WTR  1474      -5.625 -24.443  16.727
TER   
ATOM   5877  O00 WTR  1475      -1.298 -26.237  15.506
ATOM   5878  H01 WTR  1475      -0.730 -26.911  15.133
ATOM   5879  H02 WTR  1475      -0.863 -25.980  16.319
TER   
ATOM   5880  O00 WTR  1476      -0.494 -32.492  10.985
ATOM   5881  H01 WTR  1476      -0.944 -32.673  10.160
ATOM   5882  H02 WTR  1476      -0.854 -31.653  11.275
TER   
ATOM   5883  O00 WTR  1477       1.592 -31.299  12.082
ATOM   5884  H01 WTR  1477       0.967 -31.976  11.824
ATOM   5885  H02 WTR  1477       1.099 -30.481  12.021
TER   
ATOM   5886  O00 WTR  1478      -7.366 -18.368  20.844
ATOM   5887  H01 WTR  1478      -7.173 -17.690  20.195
ATOM   5888  H02 WTR  1478      -7.104 -17.981  21.679
TER   
ATOM   5889  O00 WTR  1479       4.815 -32.609  11.006
ATOM   5890  H01 WTR  1479       4.604 -31.683  10.885
ATOM   5891  H02 WTR  1479       3.971 -33.026  11.180
TER   
ATOM   5892  O00 WTR  1480      -9.338 -23.373  17.721
ATOM   5893  H01 WTR  1480     -10.101 -23.429  17.146
ATOM   5894  H02 WTR  1480      -9.653 -23.684  18.570
TER   
ATOM   5895  O00 WTR  1481       0.158 -17.193  12.490
ATOM   5896  H01 WTR  1481       0.213 -16.299  12.154
ATOM   5897  H02 WTR  1481       0.894 -17.649  12.081
TER   
ATOM   5898  O00 WTR  1482      -8.739 -26.868   8.627
ATOM   5899  H01 WTR  1482      -9.094 -27.490   7.992
ATOM   5900  H02 WTR  1482      -8.011 -26.447   8.171
TER   
ATOM   5901  O00 WTR  1483      -0.937 -21.944  20.098
ATOM   5902  H01 WTR  1483      -0.009 -22.117  20.254
ATOM   5903  H02 WTR  1483      -0.957 -21.068  19.713
TER   
ATOM   5904  O00 WTR  1484      -1.672 -26.739  20.844
ATOM   5905  H01 WTR  1484      -2.236 -26.790  20.073
ATOM   5906  H02 WTR  1484      -2.068 -26.058  21.387
TER   
ATOM   5907  O00 WTR  1485       4.111 -19.388  21.213
ATOM   5908  H01 WTR  1485       4.315 -18.601  21.718
ATOM   5909  H02 WTR  1485       4.943 -19.858  21.154
TER   
ATOM   5910  O00 WTR  1486       6.705 -20.179  20.560
ATOM   5911  H01 WTR  1486       6.979 -19.687  19.785
ATOM   5912  H02 WTR  1486       7.412 -20.806  20.708
TER   
ATOM   5913  O00 WTR  1487       0.637 -17.257  19.761
ATOM   5914  H01 WTR  1487      -0.114 -17.844  19.680
ATOM   5915  H02 WTR  1487       1.351 -17.719  19.320
TER   
ATOM   5916  O00 WTR  1488       4.769 -23.933  21.175
ATOM   5917  H01 WTR  1488       4.297 -24.597  21.678
ATOM   5918  H02 WTR  1488       5.684 -24.039  21.438
TER   
ATOM   5919  O00 WTR  1489      12.773 -12.986  13.702
ATOM   5920  H01 WTR  1489      13.222 -13.571  14.313
ATOM   5921  H02 WTR  1489      11.864 -13.287  13.706
TER   
ATOM   5922  O00 WTR  1490       4.981 -20.713  17.471
ATOM   5923  H01 WTR  1490       5.032 -21.367  18.167
ATOM   5924  H02 WTR  1490       4.933 -21.225  16.663
TER   
ATOM   5925  O00 WTR  1491       3.746 -28.021  14.597
ATOM   5926  H01 WTR  1491       4.426 -27.545  15.074
ATOM   5927  H02 WTR  1491       4.094 -28.907  14.503
TER   
ATOM   5928  O00 WTR  1492       8.838 -22.392  19.440
ATOM   5929  H01 WTR  1492       8.497 -21.806  18.764
ATOM   5930  H02 WTR  1492       9.766 -22.488  19.229
TER   
ATOM   5931  O00 WTR  1493       0.616 -23.182  23.856
ATOM   5932  H01 WTR  1493       0.624 -23.954  23.291
ATOM   5933  H02 WTR  1493       1.389 -22.683  23.593
TER   
ATOM   5934  O00 WTR  1494       3.089 -21.877  22.142
ATOM   5935  H01 WTR  1494       3.563 -21.080  21.907
ATOM   5936  H02 WTR  1494       3.743 -22.573  22.077
TER   
ATOM   5937  O00 WTR  1495      -1.044 -23.643  17.066
ATOM   5938  H01 WTR  1495      -1.662 -23.301  16.420
ATOM   5939  H02 WTR  1495      -0.402 -22.942  17.178
TER   
ATOM   5940  O00 WTR  1496       2.028 -25.265  20.881
ATOM   5941  H01 WTR  1496       1.585 -26.049  21.206
ATOM   5942  H02 WTR  1496       1.747 -25.192  19.969
TER   
ATOM   5943  O00 WTR  1497       1.900 -21.550  19.818
ATOM   5944  H01 WTR  1497       2.314 -21.715  20.665
ATOM   5945  H02 WTR  1497       1.898 -20.597  19.733
TER   
ATOM   5946  O00 WTR  1498       7.928 -22.485  10.451
ATOM   5947  H01 WTR  1498       7.680 -22.117  11.299
ATOM   5948  H02 WTR  1498       8.478 -21.814  10.049
TER   
ATOM   5949  O00 WTR  1499     -11.344 -15.464  19.242
ATOM   5950  H01 WTR  1499     -10.417 -15.690  19.168
ATOM   5951  H02 WTR  1499     -11.757 -16.254  19.590
TER   
ATOM   5952  O00 WTR  1500      -5.414 -10.315  24.644
ATOM   5953  H01 WTR  1500      -5.806  -9.445  24.706
ATOM   5954  H02 WTR  1500      -6.099 -10.861  24.258
TER   
ATOM   5955  O00 WTR  1501     -16.849 -13.521  12.095
ATOM   5956  H01 WTR  1501     -17.566 -13.400  11.472
ATOM   5957  H02 WTR  1501     -16.218 -14.070  11.630
TER   
ATOM   5958  O00 WTR  1502     -13.421  -6.307  11.456
ATOM   5959  H01 WTR  1502     -13.251  -6.729  10.614
ATOM   5960  H02 WTR  1502     -14.348  -6.474  11.625
TER   
ATOM   5961  O00 WTR  1503     -16.374  -4.206  11.479
ATOM   5962  H01 WTR  1503     -17.233  -3.863  11.724
ATOM   5963  H02 WTR  1503     -16.527  -5.134  11.301
TER   
ATOM   5964  O00 WTR  1504     -13.475 -13.162  18.009
ATOM   5965  H01 WTR  1504     -12.725 -13.187  17.415
ATOM   5966  H02 WTR  1504     -14.103 -12.582  17.579
TER   
ATOM   5967  O00 WTR  1505     -13.915   6.608  12.341
ATOM   5968  H01 WTR  1505     -14.198   7.468  12.031
ATOM   5969  H02 WTR  1505     -13.546   6.183  11.567
TER   
ATOM   5970  O00 WTR  1506      -8.871 -13.003  17.581
ATOM   5971  H01 WTR  1506      -8.377 -13.102  16.767
ATOM   5972  H02 WTR  1506      -9.712 -13.424  17.405
TER   
ATOM   5973  O00 WTR  1507      -8.872 -16.541  18.543
ATOM   5974  H01 WTR  1507      -8.528 -16.640  17.655
ATOM   5975  H02 WTR  1507      -9.194 -17.413  18.774
TER   
ATOM   5976  O00 WTR  1508     -14.028 -10.221  16.998
ATOM   5977  H01 WTR  1508     -14.054 -10.476  17.920
ATOM   5978  H02 WTR  1508     -13.234  -9.691  16.918
TER   
ATOM   5979  O00 WTR  1509     -15.770 -18.312  19.211
ATOM   5980  H01 WTR  1509     -14.816 -18.330  19.127
ATOM   5981  H02 WTR  1509     -15.963 -17.442  19.561
TER   
ATOM   5982  O00 WTR  1510     -18.088  -6.100   9.487
ATOM   5983  H01 WTR  1510     -18.081  -6.171   8.533
ATOM   5984  H02 WTR  1510     -18.311  -5.185   9.658
TER   
ATOM   5985  O00 WTR  1511     -16.519 -13.231  15.066
ATOM   5986  H01 WTR  1511     -16.767 -13.593  14.216
ATOM   5987  H02 WTR  1511     -17.039 -12.432  15.147
TER   
ATOM   5988  O00 WTR  1512      -9.151 -10.574  22.107
ATOM   5989  H01 WTR  1512      -9.399  -9.673  22.315
ATOM   5990  H02 WTR  1512      -9.884 -10.912  21.593
TER   
ATOM   5991  O00 WTR  1513      -9.680 -10.605  18.456
ATOM   5992  H01 WTR  1513      -8.851 -10.170  18.652
ATOM   5993  H02 WTR  1513      -9.446 -11.525  18.333
TER   
ATOM   5994  O00 WTR  1514     -11.269 -14.093  16.774
ATOM   5995  H01 WTR  1514     -11.235 -14.762  17.457
ATOM   5996  H02 WTR  1514     -10.932 -14.531  15.993
TER   
ATOM   5997  O00 WTR  1515     -11.767 -10.343  20.150
ATOM   5998  H01 WTR  1515     -11.005 -10.447  19.579
ATOM   5999  H02 WTR  1515     -11.885 -11.204  20.551
TER   
ATOM   6000  O00 WTR  1516     -15.783  -6.153  16.512
ATOM   6001  H01 WTR  1516     -15.840  -5.397  15.928
ATOM   6002  H02 WTR  1516     -16.650  -6.556  16.468
TER   
ATOM   6003  O00 WTR  1517      -9.233  -4.096  22.408
ATOM   6004  H01 WTR  1517      -8.634  -3.920  23.134
ATOM   6005  H02 WTR  1517     -10.106  -3.994  22.787
TER   
ATOM   6006  O00 WTR  1518     -11.210 -13.139  20.699
ATOM   6007  H01 WTR  1518     -11.325 -13.823  21.359
ATOM   6008  H02 WTR  1518     -11.552 -13.523  19.893
TER   
ATOM   6009  O00 WTR  1519     -16.223  -4.356  14.545
ATOM   6010  H01 WTR  1519     -16.097  -4.164  13.616
ATOM   6011  H02 WTR  1519     -17.143  -4.611  14.615
TER   
ATOM   6012  O00 WTR  1520     -15.009  -9.781  12.177
ATOM   6013  H01 WTR  1520     -14.679 -10.438  12.791
ATOM   6014  H02 WTR  1520     -14.980  -8.959  12.667
TER   
ATOM   6015  O00 WTR  1521     -12.952 -22.298  13.392
ATOM   6016  H01 WTR  1521     -13.853 -22.029  13.573
ATOM   6017  H02 WTR  1521     -12.566 -21.551  12.935
TER   
ATOM   6018  O00 WTR  1522      -9.217  -4.505  10.611
ATOM   6019  H01 WTR  1522      -9.431  -5.437  10.553
ATOM   6020  H02 WTR  1522      -8.639  -4.345   9.865
TER   
ATOM   6021  O00 WTR  1523     -12.738  -7.597  21.051
ATOM   6022  H01 WTR  1523     -12.556  -7.426  20.127
ATOM   6023  H02 WTR  1523     -12.467  -8.505  21.185
TER   
ATOM   6024  O00 WTR  1524     -19.162   4.634  11.004
ATOM   6025  H01 WTR  1524     -19.292   4.316  11.897
ATOM   6026  H02 WTR  1524     -18.234   4.864  10.964
TER   
ATOM   6027  O00 WTR  1525     -12.681  -0.191  12.892
ATOM   6028  H01 WTR  1525     -13.618  -0.385  12.913
ATOM   6029  H02 WTR  1525     -12.266  -0.978  13.246
TER   
ATOM   6030  O00 WTR  1526     -15.929   1.926  11.635
ATOM   6031  H01 WTR  1526     -15.588   1.072  11.903
ATOM   6032  H02 WTR  1526     -15.321   2.558  12.019
TER   
ATOM   6033  O00 WTR  1527     -14.420  -2.649  10.678
ATOM   6034  H01 WTR  1527     -15.063  -3.190  11.136
ATOM   6035  H02 WTR  1527     -13.589  -2.846  11.109
TER   
ATOM   6036  O00 WTR  1528     -19.907   5.077   6.835
ATOM   6037  H01 WTR  1528     -20.001   6.023   6.947
ATOM   6038  H02 WTR  1528     -19.961   4.723   7.723
TER   
ATOM   6039  O00 WTR  1529     -20.494   0.754   8.847
ATOM   6040  H01 WTR  1529     -21.163   0.146   9.162
ATOM   6041  H02 WTR  1529     -19.670   0.392   9.172
TER   
ATOM   6042  O00 WTR  1530     -17.508 -10.083  11.181
ATOM   6043  H01 WTR  1530     -16.683  -9.860  11.612
ATOM   6044  H02 WTR  1530     -17.247 -10.596  10.416
TER   
ATOM   6045  O00 WTR  1531     -21.498   0.852  16.681
ATOM   6046  H01 WTR  1531     -21.760   0.110  16.136
ATOM   6047  H02 WTR  1531     -21.945   0.708  17.515
TER   
ATOM   6048  O00 WTR  1532     -18.984  -4.927  14.377
ATOM   6049  H01 WTR  1532     -19.831  -4.932  14.822
ATOM   6050  H02 WTR  1532     -19.114  -4.354  13.621
TER   
ATOM   6051  O00 WTR  1533     -10.662  -6.694  12.061
ATOM   6052  H01 WTR  1533     -10.485  -7.521  11.613
ATOM   6053  H02 WTR  1533     -11.575  -6.762  12.339
TER   
ATOM   6054  O00 WTR  1534       4.066 -13.139   7.679
ATOM   6055  H01 WTR  1534       4.425 -14.008   7.859
ATOM   6056  H02 WTR  1534       3.648 -13.224   6.822
TER   
ATOM   6057  O00 WTR  1535      -1.597  -5.550  13.822
ATOM   6058  H01 WTR  1535      -2.057  -6.184  14.371
ATOM   6059  H02 WTR  1535      -0.690  -5.857  13.808
TER   
ATOM   6060  O00 WTR  1536      -2.511 -17.057  11.906
ATOM   6061  H01 WTR  1536      -1.559 -17.150  11.872
ATOM   6062  H02 WTR  1536      -2.678 -16.586  12.722
TER   
ATOM   6063  O00 WTR  1537      -5.347 -12.868  20.832
ATOM   6064  H01 WTR  1537      -4.405 -12.737  20.934
ATOM   6065  H02 WTR  1537      -5.728 -12.493  21.626
TER   
ATOM   6066  O00 WTR  1538     -13.433  -7.342   8.553
ATOM   6067  H01 WTR  1538     -12.608  -7.011   8.197
ATOM   6068  H02 WTR  1538     -13.188  -8.136   9.028
TER   
ATOM   6069  O00 WTR  1539       9.779 -18.687  13.863
ATOM   6070  H01 WTR  1539       9.729 -19.537  13.426
ATOM   6071  H02 WTR  1539       9.269 -18.100  13.305
TER   
ATOM   6072  O00 WTR  1540       4.684 -13.907  11.995
ATOM   6073  H01 WTR  1540       4.928 -13.377  11.236
ATOM   6074  H02 WTR  1540       3.734 -13.812  12.058
TER   
ATOM   6075  O00 WTR  1541       1.942  -7.366  12.290
ATOM   6076  H01 WTR  1541       1.697  -6.599  12.808
ATOM   6077  H02 WTR  1541       1.718  -7.128  11.390
TER   
ATOM   6078  O00 WTR  1542       4.589 -18.563   7.531
ATOM   6079  H01 WTR  1542       5.537 -18.680   7.598
ATOM   6080  H02 WTR  1542       4.241 -19.452   7.470
TER   
ATOM   6081  O00 WTR  1543       2.037 -13.413  10.807
ATOM   6082  H01 WTR  1543       1.835 -14.099  10.170
ATOM   6083  H02 WTR  1543       2.239 -12.643  10.276
TER   
ATOM   6084  O00 WTR  1544       0.696 -21.396  12.936
ATOM   6085  H01 WTR  1544       1.297 -20.899  12.381
ATOM   6086  H02 WTR  1544      -0.149 -20.959  12.826
TER   
ATOM   6087  O00 WTR  1545      13.875 -20.528  19.224
ATOM   6088  H01 WTR  1545      14.089 -20.331  20.135
ATOM   6089  H02 WTR  1545      14.068 -19.718  18.751
TER   
ATOM   6090  O00 WTR  1546     -13.620  -0.217  16.727
ATOM   6091  H01 WTR  1546     -12.690  -0.092  16.913
ATOM   6092  H02 WTR  1546     -13.684  -1.121  16.419
TER   
ATOM   6093  O00 WTR  1547      -3.583  -5.809  20.195
ATOM   6094  H01 WTR  1547      -3.277  -6.499  19.607
ATOM   6095  H02 WTR  1547      -4.241  -5.335  19.687
TER   
ATOM   6096  O00 WTR  1548     -12.480   6.028   9.605
ATOM   6097  H01 WTR  1548     -12.861   6.327   8.779
ATOM   6098  H02 WTR  1548     -11.761   6.637   9.772
TER   
ATOM   6099  O00 WTR  1549       7.877  -5.828   9.965
ATOM   6100  H01 WTR  1549       7.710  -6.716  10.280
ATOM   6101  H02 WTR  1549       8.249  -5.949   9.091
TER   
ATOM   6102  O00 WTR  1550       9.779  -3.971  17.889
ATOM   6103  H01 WTR  1550       9.752  -4.923  17.987
ATOM   6104  H02 WTR  1550      10.259  -3.664  18.658
TER   
ATOM   6105  O00 WTR  1551     -11.214   3.433  11.206
ATOM   6106  H01 WTR  1551     -11.974   3.486  10.626
ATOM   6107  H02 WTR  1551     -10.638   4.139  10.911
TER   
ATOM   6108  O00 WTR  1552       1.700  -4.149  17.017
ATOM   6109  H01 WTR  1552       1.882  -3.267  16.690
ATOM   6110  H02 WTR  1552       0.763  -4.143  17.212
TER   
ATOM   6111  O00 WTR  1553       3.821  -2.381  13.872
ATOM   6112  H01 WTR  1553       4.544  -1.756  13.932
ATOM   6113  H02 WTR  1553       3.078  -1.860  13.569
TER   
ATOM   6114  O00 WTR  1554      -2.367 -13.661  20.125
ATOM   6115  H01 WTR  1554      -1.518 -13.420  19.755
ATOM   6116  H02 WTR  1554      -2.520 -14.553  19.812
TER   
ATOM   6117  O00 WTR  1555      -7.767  -6.947  17.702
ATOM   6118  H01 WTR  1555      -7.877  -7.045  16.756
ATOM   6119  H02 WTR  1555      -7.076  -6.292  17.797
TER   
ATOM   6120  O00 WTR  1556     -12.068  -5.576  25.627
ATOM   6121  H01 WTR  1556     -11.141  -5.744  25.462
ATOM   6122  H02 WTR  1556     -12.249  -6.023  26.455
TER   
ATOM   6123  O00 WTR  1557      -5.379 -17.224  22.654
ATOM   6124  H01 WTR  1557      -4.911 -16.519  23.103
ATOM   6125  H02 WTR  1557      -4.737 -17.930  22.581
TER   
ATOM   6126  O00 WTR  1558      -4.057 -19.207  15.492
ATOM   6127  H01 WTR  1558      -3.489 -19.969  15.612
ATOM   6128  H02 WTR  1558      -3.915 -18.677  16.277
TER   
ATOM   6129  O00 WTR  1559     -11.965  -6.765  18.490
ATOM   6130  H01 WTR  1559     -11.097  -6.594  18.854
ATOM   6131  H02 WTR  1559     -11.888  -7.626  18.080
TER   
ATOM   6132  O00 WTR  1560       5.887 -14.146  19.654
ATOM   6133  H01 WTR  1560       5.771 -14.184  18.705
ATOM   6134  H02 WTR  1560       5.030 -14.378  20.011
TER   
ATOM   6135  O00 WTR  1561      -3.217 -19.074  21.958
ATOM   6136  H01 WTR  1561      -3.073 -20.020  21.982
ATOM   6137  H02 WTR  1561      -2.393 -18.698  22.267
TER   
ATOM   6138  O00 WTR  1562     -15.002 -14.966  16.613
ATOM   6139  H01 WTR  1562     -14.516 -14.385  17.198
ATOM   6140  H02 WTR  1562     -15.672 -14.406  16.221
TER   
ATOM   6141  O00 WTR  1563      -5.106 -15.566  17.233
ATOM   6142  H01 WTR  1563      -5.424 -14.874  17.812
ATOM   6143  H02 WTR  1563      -5.713 -16.294  17.373
TER   
ATOM   6144  O00 WTR  1564      -2.992 -21.648  21.960
ATOM   6145  H01 WTR  1564      -2.284 -21.949  21.391
ATOM   6146  H02 WTR  1564      -2.648 -21.753  22.847
TER   
ATOM   6147  O00 WTR  1565      -3.816 -15.268  24.118
ATOM   6148  H01 WTR  1565      -3.150 -15.530  24.754
ATOM   6149  H02 WTR  1565      -3.414 -14.549  23.632
TER   
ATOM   6150  O00 WTR  1566      -5.091  -7.041  24.655
ATOM   6151  H01 WTR  1566      -5.118  -7.307  23.736
ATOM   6152  H02 WTR  1566      -4.691  -6.172  24.642
TER   
ATOM   6153  O00 WTR  1567     -12.306  -3.619  23.250
ATOM   6154  H01 WTR  1567     -12.822  -3.630  22.444
ATOM   6155  H02 WTR  1567     -12.668  -4.331  23.777
TER   
ATOM   6156  O00 WTR  1568     -11.561  -8.824  16.694
ATOM   6157  H01 WTR  1568     -11.125  -8.136  16.192
ATOM   6158  H02 WTR  1568     -10.909  -9.522  16.761
TER   
ATOM   6159  O00 WTR  1569      -2.753  -7.730  18.282
ATOM   6160  H01 WTR  1569      -3.570  -8.214  18.400
ATOM   6161  H02 WTR  1569      -2.634  -7.688  17.333
TER   
ATOM   6162  O00 WTR  1570      -9.931 -19.237  18.818
ATOM   6163  H01 WTR  1570      -9.211 -19.506  19.389
ATOM   6164  H02 WTR  1570      -9.666 -19.527  17.945
TER   
ATOM   6165  O00 WTR  1571      -2.703  -9.942  26.144
ATOM   6166  H01 WTR  1571      -3.502 -10.401  25.885
ATOM   6167  H02 WTR  1571      -3.005  -9.083  26.439
TER   
ATOM   6168  O00 WTR  1572       4.432  -9.744  16.565
ATOM   6169  H01 WTR  1572       4.435  -8.998  15.965
ATOM   6170  H02 WTR  1572       4.764 -10.473  16.042
TER   
ATOM   6171  O00 WTR  1573     -12.886 -18.106  18.906
ATOM   6172  H01 WTR  1573     -12.958 -17.902  17.973
ATOM   6173  H02 WTR  1573     -12.255 -18.826  18.946
TER   
ATOM   6174  O00 WTR  1574      -1.893 -13.834  14.509
ATOM   6175  H01 WTR  1574      -2.515 -14.532  14.304
ATOM   6176  H02 WTR  1574      -1.327 -14.207  15.185
TER   
ATOM   6177  O00 WTR  1575      -6.934 -15.115  24.425
ATOM   6178  H01 WTR  1575      -6.992 -16.038  24.178
ATOM   6179  H02 WTR  1575      -6.009 -14.979  24.629
TER   
ATOM   6180  O00 WTR  1576       1.315 -15.360  21.681
ATOM   6181  H01 WTR  1576       1.209 -15.995  20.972
ATOM   6182  H02 WTR  1576       0.421 -15.122  21.924
TER   
ATOM   6183  O00 WTR  1577      -2.528  -7.162  15.717
ATOM   6184  H01 WTR  1577      -3.250  -6.542  15.816
ATOM   6185  H02 WTR  1577      -2.899  -7.883  15.209
TER   
ATOM   6186  O00 WTR  1578      -7.219  -8.307  25.617
ATOM   6187  H01 WTR  1578      -7.062  -8.791  26.428
ATOM   6188  H02 WTR  1578      -6.412  -7.813  25.473
TER   
ATOM   6189  O00 WTR  1579      -4.555 -21.718  17.697
ATOM   6190  H01 WTR  1579      -5.382 -22.047  17.344
ATOM   6191  H02 WTR  1579      -4.791 -21.332  18.541
TER   
ATOM   6192  O00 WTR  1580      -7.297 -21.893  16.566
ATOM   6193  H01 WTR  1580      -7.580 -21.007  16.340
ATOM   6194  H02 WTR  1580      -8.002 -22.237  17.114
TER   
ATOM   6195  O00 WTR  1581      -5.140 -19.657  19.775
ATOM   6196  H01 WTR  1581      -4.453 -19.686  20.441
ATOM   6197  H02 WTR  1581      -5.824 -19.109  20.160
TER   
ATOM   6198  O00 WTR  1582      -0.188 -10.238  25.177
ATOM   6199  H01 WTR  1582       0.280  -9.942  25.958
ATOM   6200  H02 WTR  1582      -1.112 -10.209  25.426
TER   
ATOM   6201  O00 WTR  1583      -8.995  -7.708  21.855
ATOM   6202  H01 WTR  1583      -9.462  -7.119  22.449
ATOM   6203  H02 WTR  1583      -8.069  -7.552  22.041
TER   
ATOM   6204  O00 WTR  1584       2.586 -16.200  11.035
ATOM   6205  H01 WTR  1584       2.540 -16.707  10.224
ATOM   6206  H02 WTR  1584       3.241 -15.524  10.858
TER   
ATOM   6207  O00 WTR  1585     -13.369  -4.360  20.847
ATOM   6208  H01 WTR  1585     -13.779  -4.438  19.986
ATOM   6209  H02 WTR  1585     -13.129  -5.257  21.081
TER   
ATOM   6210  O00 WTR  1586      -1.392 -15.902  18.222
ATOM   6211  H01 WTR  1586      -0.742 -16.170  18.871
ATOM   6212  H02 WTR  1586      -2.114 -16.520  18.336
TER   
ATOM   6213  O00 WTR  1587      -3.997  -4.801  24.037
ATOM   6214  H01 WTR  1587      -3.115  -5.167  23.969
ATOM   6215  H02 WTR  1587      -4.025  -4.117  23.368
TER   
ATOM   6216  O00 WTR  1588      -7.034 -17.302  16.205
ATOM   6217  H01 WTR  1588      -6.976 -16.852  15.363
ATOM   6218  H02 WTR  1588      -6.903 -18.226  15.993
TER   
ATOM   6219  O00 WTR  1589      -7.666  -9.077  19.634
ATOM   6220  H01 WTR  1589      -8.218  -9.044  20.415
ATOM   6221  H02 WTR  1589      -7.642  -8.173  19.319
TER   
ATOM   6222  O00 WTR  1590      -5.804 -16.256  19.962
ATOM   6223  H01 WTR  1590      -6.054 -15.333  19.937
ATOM   6224  H02 WTR  1590      -5.366 -16.364  20.806
TER   
ATOM   6225  O00 WTR  1591      -5.982 -13.223  18.247
ATOM   6226  H01 WTR  1591      -5.711 -12.899  19.106
ATOM   6227  H02 WTR  1591      -6.932 -13.322  18.317
TER   
ATOM   6228  O00 WTR  1592      -4.413  -5.158  16.181
ATOM   6229  H01 WTR  1592      -4.900  -4.889  15.401
ATOM   6230  H02 WTR  1592      -5.067  -5.167  16.880
TER   
ATOM   6231  O00 WTR  1593     -12.280  -3.827  11.917
ATOM   6232  H01 WTR  1593     -11.353  -3.958  11.714
ATOM   6233  H02 WTR  1593     -12.661  -4.704  11.877
TER   
ATOM   6234  O00 WTR  1594      -1.204 -17.996  14.635
ATOM   6235  H01 WTR  1594      -0.563 -17.868  13.936
ATOM   6236  H02 WTR  1594      -1.665 -17.159  14.695
TER   
ATOM   6237  O00 WTR  1595      -9.308  -6.763  24.605
ATOM   6238  H01 WTR  1595      -8.608  -6.205  24.266
ATOM   6239  H02 WTR  1595      -8.854  -7.525  24.965
TER   
ATOM   6240  O00 WTR  1596      -0.884  -9.359  20.614
ATOM   6241  H01 WTR  1596      -0.157  -9.912  20.328
ATOM   6242  H02 WTR  1596      -1.517  -9.403  19.897
TER   
ATOM   6243  O00 WTR  1597      -2.082 -13.626  22.861
ATOM   6244  H01 WTR  1597      -1.869 -13.576  21.929
ATOM   6245  H02 WTR  1597      -2.080 -12.716  23.156
TER   
ATOM   6246  O00 WTR  1598      -3.490 -11.384  18.119
ATOM   6247  H01 WTR  1598      -3.470 -11.457  17.165
ATOM   6248  H02 WTR  1598      -2.937 -12.103  18.426
TER   
ATOM   6249  O00 WTR  1599       3.798  -6.082  20.722
ATOM   6250  H01 WTR  1599       3.506  -6.968  20.511
ATOM   6251  H02 WTR  1599       3.670  -5.587  19.912
TER   
ATOM   6252  O00 WTR  1600      -5.258  -7.678  21.683
ATOM   6253  H01 WTR  1600      -5.214  -8.428  21.090
ATOM   6254  H02 WTR  1600      -4.687  -7.022  21.283
TER   
ATOM   6255  O00 WTR  1601      -1.245 -19.165  19.439
ATOM   6256  H01 WTR  1601      -2.148 -18.927  19.651
ATOM   6257  H02 WTR  1601      -1.253 -19.318  18.495
TER   
ATOM   6258  O00 WTR  1602       5.320 -17.092  22.774
ATOM   6259  H01 WTR  1602       5.704 -17.516  23.541
ATOM   6260  H02 WTR  1602       4.585 -16.588  23.121
TER   
ATOM   6261  O00 WTR  1603      11.787 -16.065  18.257
ATOM   6262  H01 WTR  1603      12.422 -16.770  18.388
ATOM   6263  H02 WTR  1603      11.145 -16.187  18.956
TER   
ATOM   6264  O00 WTR  1604      15.706  -8.691  17.817
ATOM   6265  H01 WTR  1604      14.785  -8.935  17.723
ATOM   6266  H02 WTR  1604      15.696  -7.735  17.873
TER   
ATOM   6267  O00 WTR  1605       5.764 -11.796  15.328
ATOM   6268  H01 WTR  1605       6.643 -11.600  15.005
ATOM   6269  H02 WTR  1605       5.895 -12.487  15.977
TER   
ATOM   6270  O00 WTR  1606      14.033   4.513  13.864
ATOM   6271  H01 WTR  1606      13.792   5.382  13.543
ATOM   6272  H02 WTR  1606      14.482   4.679  14.693
TER   
ATOM   6273  O00 WTR  1607       3.612  -5.606  23.459
ATOM   6274  H01 WTR  1607       3.550  -5.510  22.509
ATOM   6275  H02 WTR  1607       2.738  -5.385  23.781
TER   
ATOM   6276  O00 WTR  1608       7.311  -8.412  10.538
ATOM   6277  H01 WTR  1608       8.182  -8.586  10.895
ATOM   6278  H02 WTR  1608       6.750  -8.319  11.307
TER   
ATOM   6279  O00 WTR  1609       6.342  -9.449  18.385
ATOM   6280  H01 WTR  1609       7.181  -9.522  17.929
ATOM   6281  H02 WTR  1609       5.695  -9.742  17.743
TER   
ATOM   6282  O00 WTR  1610       7.842 -11.570  13.867
ATOM   6283  H01 WTR  1610       8.368 -10.772  13.813
ATOM   6284  H02 WTR  1610       7.246 -11.516  13.120
TER   
ATOM   6285  O00 WTR  1611       8.743  -3.297  21.391
ATOM   6286  H01 WTR  1611       8.515  -4.216  21.528
ATOM   6287  H02 WTR  1611       8.388  -2.846  22.158
TER   
ATOM   6288  O00 WTR  1612       6.597  -6.037  20.418
ATOM   6289  H01 WTR  1612       6.789  -6.376  19.544
ATOM   6290  H02 WTR  1612       5.666  -5.818  20.390
TER   
ATOM   6291  O00 WTR  1613      -1.186 -19.599  16.681
ATOM   6292  H01 WTR  1613      -1.090 -18.974  15.963
ATOM   6293  H02 WTR  1613      -1.660 -20.336  16.296
TER   
ATOM   6294  O00 WTR  1614       7.979 -12.366  19.941
ATOM   6295  H01 WTR  1614       8.647 -13.035  20.088
ATOM   6296  H02 WTR  1614       7.182 -12.861  19.749
TER   
ATOM   6297  O00 WTR  1615       5.695 -14.249  16.913
ATOM   6298  H01 WTR  1615       6.069 -14.617  16.112
ATOM   6299  H02 WTR  1615       4.757 -14.426  16.843
TER   
ATOM   6300  O00 WTR  1616       3.098 -15.992  23.634
ATOM   6301  H01 WTR  1616       2.586 -15.952  24.442
ATOM   6302  H02 WTR  1616       2.665 -15.374  23.045
TER   
ATOM   6303  O00 WTR  1617      -1.610  -5.834  23.731
ATOM   6304  H01 WTR  1617      -1.383  -6.761  23.654
ATOM   6305  H02 WTR  1617      -1.515  -5.489  22.843
TER   
ATOM   6306  O00 WTR  1618       5.550  -3.519  19.246
ATOM   6307  H01 WTR  1618       6.220  -4.185  19.402
ATOM   6308  H02 WTR  1618       5.963  -2.899  18.645
TER   
ATOM   6309  O00 WTR  1619       2.872 -18.910  18.885
ATOM   6310  H01 WTR  1619       3.482 -19.109  18.175
ATOM   6311  H02 WTR  1619       3.380 -19.052  19.684
TER   
ATOM   6312  O00 WTR  1620      15.440  -5.975  17.713
ATOM   6313  H01 WTR  1620      14.596  -5.750  18.104
ATOM   6314  H02 WTR  1620      15.253  -6.079  16.780
TER   
ATOM   6315  O00 WTR  1621       4.762 -17.301  12.708
ATOM   6316  H01 WTR  1621       4.286 -16.848  12.012
ATOM   6317  H02 WTR  1621       5.390 -17.857  12.248
TER   
ATOM   6318  O00 WTR  1622       7.970 -16.543  16.427
ATOM   6319  H01 WTR  1622       7.384 -16.534  15.670
ATOM   6320  H02 WTR  1622       8.442 -15.712  16.375
TER   
ATOM   6321  O00 WTR  1623       0.170 -13.172  18.704
ATOM   6322  H01 WTR  1623       0.570 -12.409  19.121
ATOM   6323  H02 WTR  1623       0.101 -12.932  17.780
TER   
ATOM   6324  O00 WTR  1624       7.287 -16.364  21.048
ATOM   6325  H01 WTR  1624       6.565 -16.685  21.587
ATOM   6326  H02 WTR  1624       6.918 -15.622  20.568
TER   
ATOM   6327  O00 WTR  1625       8.096 -13.171  10.433
ATOM   6328  H01 WTR  1625       8.065 -13.764  11.183
ATOM   6329  H02 WTR  1625       7.762 -12.339  10.769
TER   
ATOM   6330  O00 WTR  1626      15.436  -2.319  18.627
ATOM   6331  H01 WTR  1626      16.175  -2.923  18.702
ATOM   6332  H02 WTR  1626      15.399  -1.879  19.477
TER   
ATOM   6333  O00 WTR  1627      -3.649 -17.795  18.319
ATOM   6334  H01 WTR  1627      -4.292 -18.308  18.808
ATOM   6335  H02 WTR  1627      -4.124 -17.008  18.050
TER   
ATOM   6336  O00 WTR  1628      11.056 -11.515  17.691
ATOM   6337  H01 WTR  1628      11.465 -12.364  17.522
ATOM   6338  H02 WTR  1628      11.671 -10.877  17.329
TER   
ATOM   6339  O00 WTR  1629      10.244 -16.460  20.678
ATOM   6340  H01 WTR  1629      10.558 -17.360  20.592
ATOM   6341  H02 WTR  1629       9.316 -16.549  20.898
TER   
ATOM   6342  O00 WTR  1630       2.661 -14.497  19.421
ATOM   6343  H01 WTR  1630       2.367 -14.687  20.311
ATOM   6344  H02 WTR  1630       1.987 -13.919  19.063
TER   
ATOM   6345  O00 WTR  1631      15.199  -0.754  20.927
ATOM   6346  H01 WTR  1631      15.314  -1.624  21.309
ATOM   6347  H02 WTR  1631      15.350  -0.151  21.655
TER   
ATOM   6348  O00 WTR  1632      11.499   0.511  11.687
ATOM   6349  H01 WTR  1632      11.292   0.298  12.596
ATOM   6350  H02 WTR  1632      11.937   1.361  11.733
TER   
ATOM   6351  O00 WTR  1633       1.123 -11.101  19.909
ATOM   6352  H01 WTR  1633       1.372 -11.134  20.833
ATOM   6353  H02 WTR  1633       1.660 -10.399  19.541
TER   
ATOM   6354  O00 WTR  1634       9.406  -7.358  21.262
ATOM   6355  H01 WTR  1634       9.335  -8.178  21.750
ATOM   6356  H02 WTR  1634       9.501  -6.685  21.936
TER   
ATOM   6357  O00 WTR  1635       4.318  -5.656  17.905
ATOM   6358  H01 WTR  1635       4.844  -4.863  17.801
ATOM   6359  H02 WTR  1635       3.476  -5.440  17.505
TER   
ATOM   6360  O00 WTR  1636      10.050 -13.412  14.021
ATOM   6361  H01 WTR  1636       9.946 -13.818  14.882
ATOM   6362  H02 WTR  1636       9.273 -12.862  13.919
TER   
ATOM   6363  O00 WTR  1637      -0.984  -4.915  21.338
ATOM   6364  H01 WTR  1637      -0.448  -5.372  20.689
ATOM   6365  H02 WTR  1637      -1.871  -4.943  20.979
TER   
ATOM   6366  O00 WTR  1638      16.994  -9.807  15.445
ATOM   6367  H01 WTR  1638      16.566 -10.662  15.389
ATOM   6368  H02 WTR  1638      16.466  -9.315  16.074
TER   
ATOM   6369  O00 WTR  1639       3.537  -8.958  20.809
ATOM   6370  H01 WTR  1639       2.917  -8.544  21.409
ATOM   6371  H02 WTR  1639       4.361  -8.985  21.296
TER   
ATOM   6372  O00 WTR  1640       1.166  -5.773  14.447
ATOM   6373  H01 WTR  1640       0.828  -4.888  14.580
ATOM   6374  H02 WTR  1640       1.184  -6.158  15.323
TER   
ATOM   6375  O00 WTR  1641      10.082 -13.887  19.674
ATOM   6376  H01 WTR  1641      10.882 -13.447  19.961
ATOM   6377  H02 WTR  1641      10.152 -14.771  20.036
TER   
ATOM   6378  O00 WTR  1642       7.811 -18.071  18.819
ATOM   6379  H01 WTR  1642       7.595 -17.417  18.154
ATOM   6380  H02 WTR  1642       7.758 -17.596  19.648
TER   
ATOM   6381  O00 WTR  1643       8.646  -9.974  21.863
ATOM   6382  H01 WTR  1643       7.717  -9.801  22.016
ATOM   6383  H02 WTR  1643       8.674 -10.878  21.550
TER   
ATOM   6384  O00 WTR  1644      12.497  -0.901  20.304
ATOM   6385  H01 WTR  1644      13.382  -0.583  20.484
ATOM   6386  H02 WTR  1644      11.990  -0.110  20.122
TER   
ATOM   6387  O00 WTR  1645      12.991   0.232  16.204
ATOM   6388  H01 WTR  1645      13.499   0.759  15.587
ATOM   6389  H02 WTR  1645      13.416  -0.626  16.194
TER   
ATOM   6390  O00 WTR  1646     -11.326   0.300  22.557
ATOM   6391  H01 WTR  1646     -11.567  -0.400  21.950
ATOM   6392  H02 WTR  1646     -12.141   0.779  22.707
TER   
ATOM   6393  O00 WTR  1647      -8.715   4.325  19.243
ATOM   6394  H01 WTR  1647      -9.404   4.982  19.142
ATOM   6395  H02 WTR  1647      -8.644   3.917  18.380
TER   
ATOM   6396  O00 WTR  1648      -5.552   0.451  19.207
ATOM   6397  H01 WTR  1648      -4.836   1.082  19.130
ATOM   6398  H02 WTR  1648      -5.504   0.143  20.112
TER   
ATOM   6399  O00 WTR  1649      -3.506   2.311  18.605
ATOM   6400  H01 WTR  1649      -3.160   3.204  18.606
ATOM   6401  H02 WTR  1649      -2.760   1.765  18.356
TER   
ATOM   6402  O00 WTR  1650      -4.883  -0.303  21.732
ATOM   6403  H01 WTR  1650      -5.670  -0.424  22.263
ATOM   6404  H02 WTR  1650      -4.475   0.487  22.085
TER   
ATOM   6405  O00 WTR  1651     -18.303   2.485  13.041
ATOM   6406  H01 WTR  1651     -17.941   2.841  13.853
ATOM   6407  H02 WTR  1651     -17.536   2.279  12.507
TER   
ATOM   6408  O00 WTR  1652      -4.764  -1.745  14.735
ATOM   6409  H01 WTR  1652      -5.025  -1.926  15.638
ATOM   6410  H02 WTR  1652      -3.859  -1.442  14.803
TER   
ATOM   6411  O00 WTR  1653     -13.770  -4.760  17.793
ATOM   6412  H01 WTR  1653     -13.033  -5.370  17.801
ATOM   6413  H02 WTR  1653     -14.543  -5.318  17.710
TER   
ATOM   6414  O00 WTR  1654      -2.395  -1.804  18.344
ATOM   6415  H01 WTR  1654      -2.268  -1.684  19.285
ATOM   6416  H02 WTR  1654      -2.167  -0.956  17.961
TER   
ATOM   6417  O00 WTR  1655       3.588  -0.045  24.232
ATOM   6418  H01 WTR  1655       2.944   0.369  24.807
ATOM   6419  H02 WTR  1655       3.584  -0.966  24.493
TER   
ATOM   6420  O00 WTR  1656      -9.796   4.819  15.497
ATOM   6421  H01 WTR  1656      -9.315   4.142  15.972
ATOM   6422  H02 WTR  1656     -10.462   4.340  15.003
TER   
ATOM   6423  O00 WTR  1657      -1.973  -2.514  11.136
ATOM   6424  H01 WTR  1657      -1.940  -3.068  10.356
ATOM   6425  H02 WTR  1657      -2.639  -2.921  11.690
TER   
ATOM   6426  O00 WTR  1658      -8.674   2.115  11.163
ATOM   6427  H01 WTR  1658      -8.254   1.255  11.135
ATOM   6428  H02 WTR  1658      -9.609   1.929  11.079
TER   
ATOM   6429  O00 WTR  1659     -13.890  -2.985  15.715
ATOM   6430  H01 WTR  1659     -13.723  -3.509  16.498
ATOM   6431  H02 WTR  1659     -14.773  -3.236  15.441
TER   
ATOM   6432  O00 WTR  1660      -8.998  -1.588  17.148
ATOM   6433  H01 WTR  1660      -8.595  -0.919  17.702
ATOM   6434  H02 WTR  1660      -9.184  -2.313  17.745
TER   
ATOM   6435  O00 WTR  1661      -9.775  -3.194  19.384
ATOM   6436  H01 WTR  1661      -9.941  -3.128  20.324
ATOM   6437  H02 WTR  1661      -9.615  -4.126  19.233
TER   
ATOM   6438  O00 WTR  1662      -0.108   0.166  22.010
ATOM   6439  H01 WTR  1662       0.555  -0.120  21.381
ATOM   6440  H02 WTR  1662      -0.917  -0.248  21.710
TER   
ATOM   6441  O00 WTR  1663      -8.380   0.765  18.725
ATOM   6442  H01 WTR  1663      -8.897   0.622  19.518
ATOM   6443  H02 WTR  1663      -7.473   0.643  19.005
TER   
ATOM   6444  O00 WTR  1664      11.133   1.824  19.220
ATOM   6445  H01 WTR  1664      10.496   1.472  18.598
ATOM   6446  H02 WTR  1664      11.660   2.433  18.704
TER   
ATOM   6447  O00 WTR  1665     -10.177  -1.713  24.558
ATOM   6448  H01 WTR  1665     -10.550  -0.884  24.259
ATOM   6449  H02 WTR  1665     -10.766  -2.382  24.208
TER   
ATOM   6450  O00 WTR  1666     -11.802  -1.614  20.727
ATOM   6451  H01 WTR  1666     -12.159  -2.499  20.809
ATOM   6452  H02 WTR  1666     -10.999  -1.726  20.218
TER   
ATOM   6453  O00 WTR  1667      -5.763   6.802  16.482
ATOM   6454  H01 WTR  1667      -4.932   6.424  16.771
ATOM   6455  H02 WTR  1667      -5.595   7.743  16.439
TER   
ATOM   6456  O00 WTR  1668      -7.400  -6.082  12.536
ATOM   6457  H01 WTR  1668      -6.638  -5.973  11.967
ATOM   6458  H02 WTR  1668      -8.035  -5.444  12.213
TER   
ATOM   6459  O00 WTR  1669       0.964  -6.969  16.676
ATOM   6460  H01 WTR  1669       0.399  -6.595  17.352
ATOM   6461  H02 WTR  1669       1.635  -7.449  17.161
TER   
ATOM   6462  O00 WTR  1670      -7.358  -0.481  10.995
ATOM   6463  H01 WTR  1670      -7.906  -1.090  10.499
ATOM   6464  H02 WTR  1670      -7.142  -0.953  11.799
TER   
ATOM   6465  O00 WTR  1671      -9.742  -5.857  19.640
ATOM   6466  H01 WTR  1671      -9.152  -6.233  18.987
ATOM   6467  H02 WTR  1671      -9.539  -6.329  20.448
TER   
ATOM   6468  O00 WTR  1672      -5.132  -1.843  17.826
ATOM   6469  H01 WTR  1672      -4.196  -1.821  18.024
ATOM   6470  H02 WTR  1672      -5.452  -0.978  18.081
TER   
ATOM   6471  O00 WTR  1673      -9.417  -0.561  14.629
ATOM   6472  H01 WTR  1673     -10.154  -1.108  14.358
ATOM   6473  H02 WTR  1673      -9.127  -0.941  15.458
TER   
ATOM   6474  O00 WTR  1674       3.357  -2.646  24.026
ATOM   6475  H01 WTR  1674       3.606  -3.571  24.005
ATOM   6476  H02 WTR  1674       2.414  -2.648  23.862
TER   
ATOM   6477  O00 WTR  1675      -8.213   1.438   7.577
ATOM   6478  H01 WTR  1675      -9.027   0.954   7.713
ATOM   6479  H02 WTR  1675      -8.196   1.620   6.637
TER   
ATOM   6480  O00 WTR  1676      -9.555  -4.153  15.382
ATOM   6481  H01 WTR  1676     -10.196  -3.562  14.987
ATOM   6482  H02 WTR  1676      -8.734  -3.662  15.366
TER   
ATOM   6483  O00 WTR  1677      -7.222  -4.933  23.987
ATOM   6484  H01 WTR  1677      -7.364  -4.352  24.735
ATOM   6485  H02 WTR  1677      -6.299  -5.182  24.049
TER   
ATOM   6486  O00 WTR  1678       0.022   2.962  21.583
ATOM   6487  H01 WTR  1678       0.038   2.019  21.751
ATOM   6488  H02 WTR  1678      -0.815   3.255  21.942
TER   
ATOM   6489  O00 WTR  1679      -4.330  -2.880  21.583
ATOM   6490  H01 WTR  1679      -5.021  -3.269  21.047
ATOM   6491  H02 WTR  1679      -4.639  -1.993  21.767
TER   
ATOM   6492  O00 WTR  1680      -1.782 -22.257  24.846
ATOM   6493  H01 WTR  1680      -0.925 -22.585  24.575
ATOM   6494  H02 WTR  1680      -1.898 -22.594  25.734
TER   
ATOM   6495  O00 WTR  1681     -16.396   3.196  14.915
ATOM   6496  H01 WTR  1681     -15.668   3.097  15.529
ATOM   6497  H02 WTR  1681     -16.025   3.682  14.178
TER   
ATOM   6498  O00 WTR  1682      -7.876   2.840  17.042
ATOM   6499  H01 WTR  1682      -7.943   2.168  17.721
ATOM   6500  H02 WTR  1682      -6.935   2.960  16.916
TER   
ATOM   6501  O00 WTR  1683     -11.030   0.653  16.640
ATOM   6502  H01 WTR  1683     -10.383   0.078  17.049
ATOM   6503  H02 WTR  1683     -10.806   0.642  15.709
TER   
ATOM   6504  O00 WTR  1684      -8.844   0.499  21.618
ATOM   6505  H01 WTR  1684      -8.627   1.431  21.639
ATOM   6506  H02 WTR  1684      -9.719   0.448  22.002
TER   
ATOM   6507  O00 WTR  1685      -7.383  -2.033  13.296
ATOM   6508  H01 WTR  1685      -6.610  -1.841  13.828
ATOM   6509  H02 WTR  1685      -8.095  -1.565  13.730
TER   
ATOM   6510  O00 WTR  1686       0.353  10.679  16.000
ATOM   6511  H01 WTR  1686       0.672  11.301  15.346
ATOM   6512  H02 WTR  1686       1.113  10.506  16.556
TER   
ATOM   6513  O00 WTR  1687       7.746 -20.633  17.549
ATOM   6514  H01 WTR  1687       8.258 -19.826  17.593
ATOM   6515  H02 WTR  1687       6.835 -20.342  17.601
TER   
ATOM   6516  O00 WTR  1688       1.494  -1.002  13.256
ATOM   6517  H01 WTR  1688       1.803  -0.984  12.350
ATOM   6518  H02 WTR  1688       0.815  -1.676  13.265
TER   
ATOM   6519  O00 WTR  1689      -0.938  -8.460  23.217
ATOM   6520  H01 WTR  1689      -1.025  -8.835  22.341
ATOM   6521  H02 WTR  1689      -0.686  -9.199  23.770
TER   
ATOM   6522  O00 WTR  1690     -10.564 -23.545  15.217
ATOM   6523  H01 WTR  1690      -9.755 -23.331  14.753
ATOM   6524  H02 WTR  1690     -11.253 -23.439  14.560
TER   
ATOM   6525  O00 WTR  1691      -7.274  -0.756  23.363
ATOM   6526  H01 WTR  1691      -7.829  -0.257  22.764
ATOM   6527  H02 WTR  1691      -7.888  -1.180  23.962
TER   
ATOM   6528  O00 WTR  1692      -7.061   4.557  14.383
ATOM   6529  H01 WTR  1692      -6.456   4.800  15.084
ATOM   6530  H02 WTR  1692      -7.863   5.041  14.581
TER   
ATOM   6531  O00 WTR  1693      -6.523   0.940  14.063
ATOM   6532  H01 WTR  1693      -6.993   0.939  14.897
ATOM   6533  H02 WTR  1693      -5.603   0.831  14.306
TER   
ATOM   6534  O00 WTR  1694      -1.728   0.546  17.601
ATOM   6535  H01 WTR  1694      -1.869   0.678  16.664
ATOM   6536  H02 WTR  1694      -0.825   0.235  17.667
TER   
ATOM   6537  O00 WTR  1695       3.063 -14.895  16.774
ATOM   6538  H01 WTR  1695       2.824 -15.817  16.675
ATOM   6539  H02 WTR  1695       3.231 -14.790  17.710
TER   
ATOM   6540  O00 WTR  1696      -7.016  -5.130  20.891
ATOM   6541  H01 WTR  1696      -7.852  -4.732  21.135
ATOM   6542  H02 WTR  1696      -6.952  -5.910  21.442
TER   
ATOM   6543  O00 WTR  1697       1.667 -12.824  15.959
ATOM   6544  H01 WTR  1697       2.291 -12.443  15.341
ATOM   6545  H02 WTR  1697       2.143 -13.549  16.364
TER   
ATOM   6546  O00 WTR  1698      -2.060  -0.961  14.656
ATOM   6547  H01 WTR  1698      -1.459  -1.706  14.628
ATOM   6548  H02 WTR  1698      -1.689  -0.330  14.039
TER   
ATOM   6549  O00 WTR  1699       9.514  -6.590  18.601
ATOM   6550  H01 WTR  1699       9.464  -6.863  19.517
ATOM   6551  H02 WTR  1699       9.250  -7.364  18.105
TER   
ATOM   6552  O00 WTR  1700       1.132 -10.639  22.549
ATOM   6553  H01 WTR  1700       1.481  -9.748  22.516
ATOM   6554  H02 WTR  1700       0.993 -10.808  23.481
TER   
ATOM   6555  O00 WTR  1701       0.531  -6.659  19.598
ATOM   6556  H01 WTR  1701       1.139  -6.616  20.336
ATOM   6557  H02 WTR  1701       0.224  -7.566  19.592
TER   
ATOM   6558  O00 WTR  1702      11.181  -3.156  19.924
ATOM   6559  H01 WTR  1702      10.351  -3.170  20.400
ATOM   6560  H02 WTR  1702      11.573  -2.313  20.151
TER   
ATOM   6561  O00 WTR  1703       2.774  -3.125  19.728
ATOM   6562  H01 WTR  1703       3.576  -2.831  19.296
ATOM   6563  H02 WTR  1703       2.157  -3.275  19.011
TER   
ATOM   6564  O00 WTR  1704       6.254  -1.249  14.131
ATOM   6565  H01 WTR  1704       6.449  -0.348  14.387
ATOM   6566  H02 WTR  1704       6.590  -1.782  14.852
TER   
ATOM   6567  O00 WTR  1705      -2.792   4.409  22.812
ATOM   6568  H01 WTR  1705      -3.109   3.591  22.429
ATOM   6569  H02 WTR  1705      -2.843   5.043  22.097
TER   
ATOM   6570  O00 WTR  1706       3.540   0.737  14.966
ATOM   6571  H01 WTR  1706       2.656   0.372  15.003
ATOM   6572  H02 WTR  1706       3.758   0.932  15.877
TER   
ATOM   6573  O00 WTR  1707      -2.605   7.782  12.334
ATOM   6574  H01 WTR  1707      -2.073   8.224  11.672
ATOM   6575  H02 WTR  1707      -3.347   8.370  12.476
TER   
ATOM   6576  O00 WTR  1708       3.740   3.763  17.086
ATOM   6577  H01 WTR  1708       2.858   3.528  16.797
ATOM   6578  H02 WTR  1708       3.645   4.641  17.457
TER   
ATOM   6579  O00 WTR  1709       1.633  -0.701  20.330
ATOM   6580  H01 WTR  1709       2.378  -0.217  20.687
ATOM   6581  H02 WTR  1709       1.964  -1.590  20.200
TER   
ATOM   6582  O00 WTR  1710       9.359   3.675  20.040
ATOM   6583  H01 WTR  1710       9.240   4.063  19.174
ATOM   6584  H02 WTR  1710      10.090   3.066  19.932
TER   
ATOM   6585  O00 WTR  1711       6.433  -3.141  23.173
ATOM   6586  H01 WTR  1711       5.567  -3.501  23.361
ATOM   6587  H02 WTR  1711       6.506  -2.377  23.746
TER   
ATOM   6588  O00 WTR  1712      11.588  -3.181  10.254
ATOM   6589  H01 WTR  1712      11.052  -3.842  10.693
ATOM   6590  H02 WTR  1712      10.968  -2.495  10.007
TER   
ATOM   6591  O00 WTR  1713       3.047  -1.648  16.814
ATOM   6592  H01 WTR  1713       3.690  -2.163  16.327
ATOM   6593  H02 WTR  1713       3.540  -0.897  17.143
TER   
ATOM   6594  O00 WTR  1714       7.869  -6.871  14.922
ATOM   6595  H01 WTR  1714       7.455  -7.003  15.774
ATOM   6596  H02 WTR  1714       7.507  -7.564  14.369
TER   
ATOM   6597  O00 WTR  1715       6.311   3.130  16.480
ATOM   6598  H01 WTR  1715       5.377   3.203  16.675
ATOM   6599  H02 WTR  1715       6.746   3.334  17.308
TER   
ATOM   6600  O00 WTR  1716       8.388 -11.539  17.497
ATOM   6601  H01 WTR  1716       8.213 -11.845  18.386
ATOM   6602  H02 WTR  1716       9.343 -11.551  17.422
TER   
ATOM   6603  O00 WTR  1717       4.108   0.733  17.753
ATOM   6604  H01 WTR  1717       3.564   1.416  18.146
ATOM   6605  H02 WTR  1717       4.958   0.827  18.181
TER   
ATOM   6606  O00 WTR  1718      -2.229 -10.894  15.233
ATOM   6607  H01 WTR  1718      -1.365 -10.499  15.353
ATOM   6608  H02 WTR  1718      -2.046 -11.797  14.976
TER   
ATOM   6609  O00 WTR  1719       6.219  -0.772  24.298
ATOM   6610  H01 WTR  1719       5.386  -0.316  24.177
ATOM   6611  H02 WTR  1719       6.838  -0.291  23.748
TER   
ATOM   6612  O00 WTR  1720       5.830   4.275  19.111
ATOM   6613  H01 WTR  1720       4.978   3.840  19.126
ATOM   6614  H02 WTR  1720       6.209   4.092  19.971
TER   
ATOM   6615  O00 WTR  1721       0.751  -0.341  17.466
ATOM   6616  H01 WTR  1721       1.472  -0.861  17.110
ATOM   6617  H02 WTR  1721       1.026  -0.130  18.359
TER   
ATOM   6618  O00 WTR  1722       6.189  -8.704  21.161
ATOM   6619  H01 WTR  1722       6.240  -9.091  20.287
ATOM   6620  H02 WTR  1722       6.520  -7.813  21.049
TER   
ATOM   6621  O00 WTR  1723       0.949  -4.996  23.803
ATOM   6622  H01 WTR  1723       0.022  -5.230  23.761
ATOM   6623  H02 WTR  1723       0.976  -4.074  23.548
TER   
ATOM   6624  O00 WTR  1724       6.505   0.648  19.376
ATOM   6625  H01 WTR  1724       6.488   0.531  20.326
ATOM   6626  H02 WTR  1724       7.118  -0.017  19.063
TER   
ATOM   6627  O00 WTR  1725     -11.609  -2.576  14.159
ATOM   6628  H01 WTR  1725     -12.346  -2.602  14.770
ATOM   6629  H02 WTR  1725     -11.779  -3.293  13.548
TER   
ATOM   6630  O00 WTR  1726       5.520  -1.673  21.047
ATOM   6631  H01 WTR  1726       5.654  -2.393  20.431
ATOM   6632  H02 WTR  1726       6.093  -1.880  21.785
TER   
ATOM   6633  O00 WTR  1727       2.479  -9.140  18.282
ATOM   6634  H01 WTR  1727       3.054  -8.944  19.021
ATOM   6635  H02 WTR  1727       3.075  -9.354  17.564
TER   
ATOM   6636  O00 WTR  1728       7.243   3.946  21.831
ATOM   6637  H01 WTR  1728       7.076   4.849  22.100
ATOM   6638  H02 WTR  1728       7.988   4.007  21.233
TER   
ATOM   6639  O00 WTR  1729       1.518  -7.849  22.236
ATOM   6640  H01 WTR  1729       1.820  -7.105  22.756
ATOM   6641  H02 WTR  1729       0.614  -7.988  22.516
TER   
ATOM   6642  O00 WTR  1730      11.811  -2.748  16.407
ATOM   6643  H01 WTR  1730      11.373  -3.195  17.132
ATOM   6644  H02 WTR  1730      11.446  -3.153  15.620
TER   
ATOM   6645  O00 WTR  1731       9.122   4.428  17.363
ATOM   6646  H01 WTR  1731       8.686   4.975  16.710
ATOM   6647  H02 WTR  1731       9.177   3.564  16.955
TER   
ATOM   6648  O00 WTR  1732      -1.126  10.510  18.636
ATOM   6649  H01 WTR  1732      -1.688  11.284  18.602
ATOM   6650  H02 WTR  1732      -0.857  10.369  17.728
TER   
ATOM   6651  O00 WTR  1733       3.889   0.571  21.451
ATOM   6652  H01 WTR  1733       4.438  -0.200  21.307
ATOM   6653  H02 WTR  1733       3.747   0.591  22.397
TER   
ATOM   6654  O00 WTR  1734       1.947   8.652  17.500
ATOM   6655  H01 WTR  1734       1.168   8.615  18.054
ATOM   6656  H02 WTR  1734       2.464   7.890  17.762
TER   
ATOM   6657  O00 WTR  1735      -1.780  -1.938  21.230
ATOM   6658  H01 WTR  1735      -1.198  -2.633  21.538
ATOM   6659  H02 WTR  1735      -2.660  -2.253  21.435
TER   
ATOM   6660  O00 WTR  1736      -7.979  -3.051  25.843
ATOM   6661  H01 WTR  1736      -7.441  -2.664  26.534
ATOM   6662  H02 WTR  1736      -8.804  -2.568  25.883
TER   
ATOM   6663  O00 WTR  1737       6.781   0.877  22.392
ATOM   6664  H01 WTR  1737       5.842   1.058  22.348
ATOM   6665  H02 WTR  1737       7.197   1.722  22.220
TER   
ATOM   6666  O00 WTR  1738      12.709 -12.239  19.930
ATOM   6667  H01 WTR  1738      12.042 -11.684  19.526
ATOM   6668  H02 WTR  1738      13.119 -11.680  20.591
TER   
ATOM   6669  O00 WTR  1739      -1.508   3.733  17.089
ATOM   6670  H01 WTR  1739      -1.502   3.260  16.257
ATOM   6671  H02 WTR  1739      -0.809   3.325  17.601
TER   
ATOM   6672  O00 WTR  1740      10.412   0.160  16.866
ATOM   6673  H01 WTR  1740      11.358   0.064  16.975
ATOM   6674  H02 WTR  1740      10.273   0.103  15.921
TER   
ATOM   6675  O00 WTR  1741      -4.481  10.023  19.319
ATOM   6676  H01 WTR  1741      -4.625   9.466  18.554
ATOM   6677  H02 WTR  1741      -3.973  10.762  18.985
TER   
ATOM   6678  O00 WTR  1742       1.792   4.943  20.522
ATOM   6679  H01 WTR  1742       1.303   4.530  21.235
ATOM   6680  H02 WTR  1742       1.125   5.388  20.000
TER   
ATOM   6681  O00 WTR  1743       6.348  -6.988  17.377
ATOM   6682  H01 WTR  1743       5.416  -6.808  17.500
ATOM   6683  H02 WTR  1743       6.487  -7.833  17.805
TER   
ATOM   6684  O00 WTR  1744      13.232  -9.643  16.944
ATOM   6685  H01 WTR  1744      13.015  -9.557  16.016
ATOM   6686  H02 WTR  1744      12.784  -8.909  17.364
TER   
ATOM   6687  O00 WTR  1745      18.752  -8.509  17.718
ATOM   6688  H01 WTR  1745      19.042  -9.211  17.135
ATOM   6689  H02 WTR  1745      17.798  -8.586  17.729
TER   
ATOM   6690  O00 WTR  1746       8.991  -4.346  15.425
ATOM   6691  H01 WTR  1746       9.293  -4.268  16.330
ATOM   6692  H02 WTR  1746       8.824  -5.281  15.307
TER   
ATOM   6693  O00 WTR  1747      11.867   3.347  14.927
ATOM   6694  H01 WTR  1747      11.728   2.587  14.362
ATOM   6695  H02 WTR  1747      12.663   3.756  14.588
TER   
ATOM   6696  O00 WTR  1748      17.836  -1.671  13.756
ATOM   6697  H01 WTR  1748      16.882  -1.595  13.801
ATOM   6698  H02 WTR  1748      18.115  -1.726  14.670
TER   
ATOM   6699  O00 WTR  1749      13.869  -4.342  19.543
ATOM   6700  H01 WTR  1749      13.037  -3.969  19.834
ATOM   6701  H02 WTR  1749      14.304  -3.627  19.079
TER   
ATOM   6702  O00 WTR  1750       9.237 -14.143  16.521
ATOM   6703  H01 WTR  1750       8.646 -13.395  16.604
ATOM   6704  H02 WTR  1750       9.799 -14.093  17.294
TER   
ATOM   6705  O00 WTR  1751      20.227  -0.774  13.222
ATOM   6706  H01 WTR  1751      20.738  -1.074  12.471
ATOM   6707  H02 WTR  1751      19.383  -1.217  13.131
TER   
ATOM   6708  O00 WTR  1752      13.641 -19.802  15.629
ATOM   6709  H01 WTR  1752      13.278 -20.655  15.868
ATOM   6710  H02 WTR  1752      14.576 -19.964  15.507
TER   
ATOM   6711  O00 WTR  1753      13.780 -10.445  21.449
ATOM   6712  H01 WTR  1753      13.430  -9.691  21.924
ATOM   6713  H02 WTR  1753      14.537 -10.100  20.975
TER   
ATOM   6714  O00 WTR  1754      11.371 -21.510  15.922
ATOM   6715  H01 WTR  1754      10.578 -21.957  15.625
ATOM   6716  H02 WTR  1754      11.177 -20.579  15.812
TER   
ATOM   6717  O00 WTR  1755      19.276  -5.367  17.907
ATOM   6718  H01 WTR  1755      19.376  -5.269  16.960
ATOM   6719  H02 WTR  1755      19.225  -6.313  18.046
TER   
ATOM   6720  O00 WTR  1756      15.753  -3.607  21.744
ATOM   6721  H01 WTR  1756      16.541  -3.877  21.273
ATOM   6722  H02 WTR  1756      15.033  -4.011  21.259
TER   
ATOM   6723  O00 WTR  1757      15.424  -5.012  14.687
ATOM   6724  H01 WTR  1757      16.353  -4.946  14.910
ATOM   6725  H02 WTR  1757      15.199  -4.149  14.340
TER   
ATOM   6726  O00 WTR  1758      17.569  -4.201  19.785
ATOM   6727  H01 WTR  1758      18.229  -3.511  19.858
ATOM   6728  H02 WTR  1758      17.849  -4.723  19.033
TER   
ATOM   6729  O00 WTR  1759      19.238 -15.193   9.486
ATOM   6730  H01 WTR  1759      18.846 -14.323   9.561
ATOM   6731  H02 WTR  1759      20.181 -15.035   9.513
TER   
ATOM   6732  O00 WTR  1760       7.981  -5.542  22.688
ATOM   6733  H01 WTR  1760       7.567  -5.955  21.931
ATOM   6734  H02 WTR  1760       7.359  -4.869  22.966
TER   
ATOM   6735  O00 WTR  1761      21.038   0.858  15.442
ATOM   6736  H01 WTR  1761      21.802   0.347  15.707
ATOM   6737  H02 WTR  1761      20.755   0.457  14.619
TER   
ATOM   6738  O00 WTR  1762      -0.102   6.230  18.401
ATOM   6739  H01 WTR  1762      -0.973   6.621  18.458
ATOM   6740  H02 WTR  1762      -0.114   5.733  17.583
TER   
ATOM   6741  O00 WTR  1763      14.935   1.769  15.115
ATOM   6742  H01 WTR  1763      14.555   2.521  14.663
ATOM   6743  H02 WTR  1763      15.842   1.738  14.809
TER   
ATOM   6744  O00 WTR  1764      14.264  -2.161  15.709
ATOM   6745  H01 WTR  1764      13.358  -2.345  15.958
ATOM   6746  H02 WTR  1764      14.760  -2.259  16.522
TER   
ATOM   6747  O00 WTR  1765      19.116  -2.071  19.297
ATOM   6748  H01 WTR  1765      18.704  -1.277  19.638
ATOM   6749  H02 WTR  1765      19.942  -2.137  19.775
TER   
ATOM   6750  O00 WTR  1766       7.103   1.269  14.257
ATOM   6751  H01 WTR  1766       7.624   1.776  13.635
ATOM   6752  H02 WTR  1766       6.915   1.882  14.968
TER   
ATOM   6753  O00 WTR  1767      10.994  -0.478  14.184
ATOM   6754  H01 WTR  1767      11.631  -0.326  14.882
ATOM   6755  H02 WTR  1767      10.868  -1.427  14.176
TER   
ATOM   6756  O00 WTR  1768      11.707  -7.122  14.900
ATOM   6757  H01 WTR  1768      10.894  -6.991  14.412
ATOM   6758  H02 WTR  1768      12.387  -6.755  14.335
TER   
ATOM   6759  O00 WTR  1769      15.315   5.079  16.240
ATOM   6760  H01 WTR  1769      16.105   5.037  15.702
ATOM   6761  H02 WTR  1769      15.459   4.429  16.928
TER   
ATOM   6762  O00 WTR  1770      11.055  -3.210  13.963
ATOM   6763  H01 WTR  1770      11.497  -3.895  13.462
ATOM   6764  H02 WTR  1770      10.288  -3.645  14.338
TER   
ATOM   6765  O00 WTR  1771      14.615   1.226  18.445
ATOM   6766  H01 WTR  1771      13.909   0.844  17.923
ATOM   6767  H02 WTR  1771      15.415   0.849  18.079
TER   
ATOM   6768  O00 WTR  1772      17.015   4.763  20.158
ATOM   6769  H01 WTR  1772      16.754   5.297  20.908
ATOM   6770  H02 WTR  1772      16.214   4.312  19.894
TER   
ATOM   6771  O00 WTR  1773      17.773  -0.069  20.459
ATOM   6772  H01 WTR  1773      16.841  -0.247  20.333
ATOM   6773  H02 WTR  1773      17.946   0.700  19.915
TER   
ATOM   6774  O00 WTR  1774      11.967   3.795  17.837
ATOM   6775  H01 WTR  1774      12.111   3.676  16.899
ATOM   6776  H02 WTR  1774      11.295   4.475  17.893
TER   
ATOM   6777  O00 WTR  1775      10.873 -24.003  11.253
ATOM   6778  H01 WTR  1775      10.873 -23.456  10.468
ATOM   6779  H02 WTR  1775      11.255 -24.833  10.967
TER   
ATOM   6780  O00 WTR  1776       9.657  -7.429  12.320
ATOM   6781  H01 WTR  1776      10.379  -7.700  11.753
ATOM   6782  H02 WTR  1776       9.539  -6.499  12.130
TER   
ATOM   6783  O00 WTR  1777      -7.703   8.865  13.828
ATOM   6784  H01 WTR  1777      -8.075   9.707  14.088
ATOM   6785  H02 WTR  1777      -7.721   8.337  14.627
TER   
ATOM   6786  O00 WTR  1778      -8.850  11.254  14.596
ATOM   6787  H01 WTR  1778      -9.755  11.194  14.289
ATOM   6788  H02 WTR  1778      -8.474  11.978  14.095
TER   
ATOM   6789  O00 WTR  1779     -11.836   3.535  13.841
ATOM   6790  H01 WTR  1779     -11.412   3.323  13.009
ATOM   6791  H02 WTR  1779     -12.331   2.748  14.066
TER   
ATOM   6792  O00 WTR  1780      -3.394   5.630  16.880
ATOM   6793  H01 WTR  1780      -3.033   6.440  17.242
ATOM   6794  H02 WTR  1780      -2.726   4.969  17.060
TER   
ATOM   6795  O00 WTR  1781      -0.668  13.729  12.645
ATOM   6796  H01 WTR  1781      -0.812  14.628  12.940
ATOM   6797  H02 WTR  1781      -0.399  13.815  11.731
TER   
ATOM   6798  O00 WTR  1782       8.576   9.287  13.698
ATOM   6799  H01 WTR  1782       9.237   9.975  13.775
ATOM   6800  H02 WTR  1782       7.740   9.751  13.745
TER   
ATOM   6801  O00 WTR  1783      -4.522   7.575  20.568
ATOM   6802  H01 WTR  1783      -4.531   8.512  20.375
ATOM   6803  H02 WTR  1783      -5.443   7.317  20.550
TER   
ATOM   6804  O00 WTR  1784       3.504  13.704  10.665
ATOM   6805  H01 WTR  1784       2.701  14.210  10.539
ATOM   6806  H02 WTR  1784       3.793  13.487   9.779
TER   
ATOM   6807  O00 WTR  1785       1.180   3.713  15.714
ATOM   6808  H01 WTR  1785       0.760   4.280  15.067
ATOM   6809  H02 WTR  1785       0.838   2.839  15.524
TER   
ATOM   6810  O00 WTR  1786      -2.924   5.441  14.020
ATOM   6811  H01 WTR  1786      -2.737   6.172  13.431
ATOM   6812  H02 WTR  1786      -3.075   5.851  14.871
TER   
ATOM   6813  O00 WTR  1787      -4.978   2.770  16.301
ATOM   6814  H01 WTR  1787      -4.321   3.326  15.881
ATOM   6815  H02 WTR  1787      -4.530   2.403  17.063
TER   
ATOM   6816  O00 WTR  1788      -4.749   6.024  23.684
ATOM   6817  H01 WTR  1788      -4.239   6.799  23.449
ATOM   6818  H02 WTR  1788      -4.129   5.298  23.617
TER   
ATOM   6819  O00 WTR  1789      -3.871  15.170  13.935
ATOM   6820  H01 WTR  1789      -4.321  15.686  13.266
ATOM   6821  H02 WTR  1789      -4.102  14.263  13.734
TER   
ATOM   6822  O00 WTR  1790      -8.572   7.302  16.015
ATOM   6823  H01 WTR  1790      -7.797   6.890  16.396
ATOM   6824  H02 WTR  1790      -9.183   6.579  15.875
TER   
ATOM   6825  O00 WTR  1791      -4.477   2.682  21.426
ATOM   6826  H01 WTR  1791      -3.974   2.103  20.854
ATOM   6827  H02 WTR  1791      -5.374   2.355  21.370
TER   
ATOM   6828  O00 WTR  1792     -18.282  -0.594  12.921
ATOM   6829  H01 WTR  1792     -19.116  -0.131  12.849
ATOM   6830  H02 WTR  1792     -17.977  -0.404  13.808
TER   
ATOM   6831  O00 WTR  1793       0.367  10.973  10.880
ATOM   6832  H01 WTR  1793      -0.480  10.602  10.631
ATOM   6833  H02 WTR  1793       1.000  10.287  10.669
TER   
ATOM   6834  O00 WTR  1794      -7.156   5.141  22.991
ATOM   6835  H01 WTR  1794      -7.528   5.418  23.828
ATOM   6836  H02 WTR  1794      -6.265   5.492  22.997
TER   
ATOM   6837  O00 WTR  1795      -2.282   8.490  15.203
ATOM   6838  H01 WTR  1795      -1.534   9.028  15.463
ATOM   6839  H02 WTR  1795      -2.283   8.527  14.246
TER   
ATOM   6840  O00 WTR  1796      -7.085   6.409  20.329
ATOM   6841  H01 WTR  1796      -7.646   5.745  19.927
ATOM   6842  H02 WTR  1796      -7.325   6.398  21.255
TER   
ATOM   6843  O00 WTR  1797       0.374  -7.529  -6.647
ATOM   6844  H01 WTR  1797       0.950  -8.198  -6.277
ATOM   6845  H02 WTR  1797       0.892  -7.124  -7.342
TER   
ATOM   6846  O00 WTR  1798      -0.628 -10.417  -2.085
ATOM   6847  H01 WTR  1798      -1.344  -9.993  -1.612
ATOM   6848  H02 WTR  1798       0.167 -10.069  -1.680
TER   
ATOM   6849  O00 WTR  1799      -1.979 -11.113   1.398
ATOM   6850  H01 WTR  1799      -1.480 -10.910   2.190
ATOM   6851  H02 WTR  1799      -2.433 -10.298   1.185
TER   
ATOM   6852  O00 WTR  1800       0.916 -19.667   6.906
ATOM   6853  H01 WTR  1800       1.057 -20.514   7.331
ATOM   6854  H02 WTR  1800       0.573 -19.105   7.600
TER   
ATOM   6855  O00 WTR  1801      -4.667 -11.781  -0.660
ATOM   6856  H01 WTR  1801      -4.175 -11.037  -0.315
ATOM   6857  H02 WTR  1801      -4.253 -12.548  -0.264
TER   
ATOM   6858  O00 WTR  1802      10.503 -16.781   0.002
ATOM   6859  H01 WTR  1802      10.153 -17.454   0.585
ATOM   6860  H02 WTR  1802      11.020 -17.265  -0.641
TER   
ATOM   6861  O00 WTR  1803      -0.149 -18.247   8.916
ATOM   6862  H01 WTR  1803       0.730 -17.886   8.801
ATOM   6863  H02 WTR  1803      -0.734 -17.499   8.793
TER   
ATOM   6864  O00 WTR  1804       3.057 -11.312   0.008
ATOM   6865  H01 WTR  1804       2.557 -10.801  -0.628
ATOM   6866  H02 WTR  1804       2.495 -12.060   0.210
TER   
ATOM   6867  O00 WTR  1805      -1.510  -0.108  -7.325
ATOM   6868  H01 WTR  1805      -1.487   0.329  -8.176
ATOM   6869  H02 WTR  1805      -2.135   0.402  -6.810
TER   
ATOM   6870  O00 WTR  1806      -4.782  -9.199   2.765
ATOM   6871  H01 WTR  1806      -3.953  -8.925   3.157
ATOM   6872  H02 WTR  1806      -4.565  -9.388   1.852
TER   
ATOM   6873  O00 WTR  1807      -8.849  -8.758   6.055
ATOM   6874  H01 WTR  1807      -8.998  -9.037   5.151
ATOM   6875  H02 WTR  1807      -9.439  -8.014   6.177
TER   
ATOM   6876  O00 WTR  1808      -7.052  -6.763   2.650
ATOM   6877  H01 WTR  1808      -7.925  -7.154   2.639
ATOM   6878  H02 WTR  1808      -6.509  -7.374   2.151
TER   
ATOM   6879  O00 WTR  1809       6.264  -9.383  -8.107
ATOM   6880  H01 WTR  1809       5.841 -10.240  -8.049
ATOM   6881  H02 WTR  1809       5.559  -8.756  -7.951
TER   
ATOM   6882  O00 WTR  1810       0.938 -13.040   3.149
ATOM   6883  H01 WTR  1810       1.487 -13.112   3.931
ATOM   6884  H02 WTR  1810       0.173 -12.542   3.438
TER   
ATOM   6885  O00 WTR  1811       0.047  -2.428  -7.448
ATOM   6886  H01 WTR  1811       0.394  -2.538  -6.563
ATOM   6887  H02 WTR  1811      -0.273  -1.526  -7.470
TER   
ATOM   6888  O00 WTR  1812      -2.946 -13.015   4.453
ATOM   6889  H01 WTR  1812      -2.451 -12.198   4.390
ATOM   6890  H02 WTR  1812      -2.351 -13.623   4.890
TER   
END
