# Supplementary material for: Computationally-guided optimization of small-molecule inhibitors of the Aurora A kinase–TPX2 protein–protein interaction
Source: Chem Commun (Camb). 2017 Aug 2;53(67):9372–5. doi: 10.1039/c7cc05379g (PMC5591577; doi:10.1039/c7cc05379g)
Supplement: Supplementary file 2 [file CC-053-C7CC05379G-s002.zip › aur_data/009to002/l0.pdb]

REMARK     ur                            E=     -21221.354
REMARK    ESX   =      -3184.148    EXX    =        -81.347
REMARK    RADGYR=         14.113
REMARK          Created by MCPRO 2.30     
ATOM      1  H1  ACE     1      11.017   0.817 -13.590
ATOM      2  CH3 ACE     1      10.565   0.627 -12.616
ATOM      3  C   ACE     1      11.581   0.890 -11.467
ATOM      4  H2  ACE     1      10.237  -0.412 -12.581
ATOM      5  H3  ACE     1       9.704   1.283 -12.497
ATOM      6  O   ACE     1      12.733   1.238 -11.744
ATOM      7  N   TRP     2      11.176   0.700 -10.202
ATOM      8  CA  TRP     2      11.964   1.185  -9.057
ATOM      9  C   TRP     2      12.354   0.144  -8.090
ATOM     10  HN  TRP     2      10.310   0.213 -10.020
ATOM     11  CB  TRP     2      11.181   2.244  -8.279
ATOM     12  CG  TRP     2      10.638   3.418  -9.032
ATOM     13  CD1 TRP     2       9.373   3.546  -9.598
ATOM     14  NE1 TRP     2       9.247   4.757 -10.239
ATOM     15  HD1 TRP     2       8.646   2.740  -9.495
ATOM     16  CE2 TRP     2      10.400   5.475 -10.151
ATOM     17  HNE TRP     2       8.419   5.086 -10.715
ATOM     18  CZ2 TRP     2      10.740   6.732 -10.655
ATOM     19  CH2 TRP     2      12.042   7.197 -10.395
ATOM     20  HZ2 TRP     2      10.010   7.308 -11.223
ATOM     21  CZ3 TRP     2      12.966   6.430  -9.668
ATOM     22  HH2 TRP     2      12.354   8.175 -10.760
ATOM     23  CE3 TRP     2      12.628   5.164  -9.152
ATOM     24  HZ3 TRP     2      13.972   6.812  -9.492
ATOM     25  CD2 TRP     2      11.349   4.664  -9.384
ATOM     26  HE3 TRP     2      13.363   4.594  -8.583
ATOM     27  HA  TRP     2      12.887   1.640  -9.417
ATOM     28  HB1 TRP     2      10.320   1.767  -7.811
ATOM     29  HB2 TRP     2      11.827   2.541  -7.453
ATOM     30  O   TRP     2      11.620  -0.801  -7.891
ATOM     31  N   ALA     3      13.496   0.336  -7.437
ATOM     32  CA  ALA     3      13.829  -0.449  -6.237
ATOM     33  C   ALA     3      14.315   0.423  -5.054
ATOM     34  HN  ALA     3      14.151   1.031  -7.765
ATOM     35  CB  ALA     3      14.857  -1.507  -6.580
ATOM     36  HA  ALA     3      12.947  -0.995  -5.903
ATOM     37  HB1 ALA     3      15.098  -2.084  -5.687
ATOM     38  HB2 ALA     3      14.454  -2.173  -7.343
ATOM     39  HB3 ALA     3      15.761  -1.028  -6.957
ATOM     40  O   ALA     3      14.807   1.533  -5.264
ATOM     41  N   LEU     4      14.196  -0.078  -3.825
ATOM     42  CA  LEU     4      14.756   0.625  -2.660
ATOM     43  C   LEU     4      16.204   1.084  -2.842
ATOM     44  HN  LEU     4      13.715  -0.955  -3.685
ATOM     45  CB  LEU     4      14.615  -0.198  -1.382
ATOM     46  CG  LEU     4      15.066   0.413  -0.056
ATOM     47  CD1 LEU     4      14.544   1.829   0.145
ATOM     48  CD2 LEU     4      14.597  -0.458   1.106
ATOM     49  HA  LEU     4      14.163   1.515  -2.452
ATOM     50  HB1 LEU     4      13.566  -0.450  -1.225
ATOM     51  HB2 LEU     4      15.198  -1.115  -1.473
ATOM     52  HG  LEU     4      16.155   0.451  -0.024
ATOM     53  HD1 LEU     4      14.895   2.213   1.103
ATOM     54  HD2 LEU     4      14.909   2.468  -0.658
ATOM     55  HD3 LEU     4      13.454   1.819   0.135
ATOM     56  HD4 LEU     4      14.923  -0.016   2.047
ATOM     57  HD5 LEU     4      13.510  -0.526   1.094
ATOM     58  HD6 LEU     4      15.024  -1.457   1.008
ATOM     59  O   LEU     4      16.525   2.223  -2.528
ATOM     60  N   GLU     5      17.079   0.249  -3.380
ATOM     61  CA  GLU     5      18.447   0.708  -3.572
ATOM     62  C   GLU     5      18.556   1.929  -4.515
ATOM     63  HN  GLU     5      16.788  -0.681  -3.645
ATOM     64  CB  GLU     5      19.398  -0.433  -3.991
ATOM     65  CG  GLU     5      19.792  -0.464  -5.472
ATOM     66  CD  GLU     5      19.121  -1.578  -6.268
ATOM     67  OE1 GLU     5      18.523  -2.480  -5.646
ATOM     68  OE2 GLU     5      19.207  -1.567  -7.519
ATOM     69  HA  GLU     5      18.872   0.997  -2.611
ATOM     70  HB1 GLU     5      20.330  -0.355  -3.430
ATOM     71  HB2 GLU     5      18.928  -1.394  -3.781
ATOM     72  HG1 GLU     5      19.515   0.479  -5.942
ATOM     73  HG2 GLU     5      20.869  -0.610  -5.559
ATOM     74  O   GLU     5      19.643   2.501  -4.641
ATOM     75  N   ASP     6      17.453   2.339  -5.155
ATOM     76  CA  ASP     6      17.492   3.508  -6.062
ATOM     77  C   ASP     6      17.512   4.868  -5.328
ATOM     78  HN  ASP     6      16.582   1.846  -5.019
ATOM     79  CB  ASP     6      16.314   3.503  -7.043
ATOM     80  CG  ASP     6      16.391   2.392  -8.068
ATOM     81  OD1 ASP     6      17.509   2.046  -8.502
ATOM     82  OD2 ASP     6      15.313   1.879  -8.461
ATOM     83  HA  ASP     6      18.390   3.460  -6.678
ATOM     84  HB1 ASP     6      15.383   3.375  -6.492
ATOM     85  HB2 ASP     6      16.289   4.447  -7.586
ATOM     86  O   ASP     6      17.669   5.924  -5.967
ATOM     87  N   PHE     7      17.358   4.827  -4.000
ATOM     88  CA  PHE     7      17.198   6.024  -3.186
ATOM     89  C   PHE     7      18.109   6.037  -1.973
ATOM     90  HN  PHE     7      17.350   3.936  -3.523
ATOM     91  CB  PHE     7      15.763   6.122  -2.650
ATOM     92  CG  PHE     7      14.721   6.018  -3.703
ATOM     93  CD1 PHE     7      14.303   7.144  -4.389
ATOM     94  CE1 PHE     7      13.340   7.048  -5.382
ATOM     95  HD1 PHE     7      14.732   8.117  -4.151
ATOM     96  CZ  PHE     7      12.783   5.817  -5.695
ATOM     97  HE1 PHE     7      13.020   7.941  -5.918
ATOM     98  CE2 PHE     7      13.185   4.675  -5.009
ATOM     99  HZ  PHE     7      12.030   5.743  -6.479
ATOM    100  CD2 PHE     7      14.149   4.778  -4.017
ATOM    101  HE2 PHE     7      12.743   3.709  -5.253
ATOM    102  HD2 PHE     7      14.469   3.889  -3.473
ATOM    103  HA  PHE     7      17.430   6.904  -3.785
ATOM    104  HB1 PHE     7      15.585   5.316  -1.938
ATOM    105  HB2 PHE     7      15.625   7.082  -2.153
ATOM    106  O   PHE     7      18.432   4.980  -1.430
ATOM    107  N   GLU     8      18.475   7.242  -1.535
ATOM    108  CA  GLU     8      19.018   7.439  -0.203
ATOM    109  C   GLU     8      17.920   7.965   0.694
ATOM    110  HN  GLU     8      18.377   8.046  -2.137
ATOM    111  CB  GLU     8      20.140   8.450  -0.244
ATOM    112  CG  GLU     8      21.133   8.208  -1.347
ATOM    113  CD  GLU     8      22.367   9.019  -1.129
ATOM    114  OE1 GLU     8      22.372  10.192  -1.553
ATOM    115  OE2 GLU     8      23.314   8.483  -0.516
ATOM    116  HA  GLU     8      19.389   6.489   0.183
ATOM    117  HB1 GLU     8      19.726   9.447  -0.394
ATOM    118  HB2 GLU     8      20.689   8.422   0.698
ATOM    119  HG1 GLU     8      21.404   7.152  -1.368
ATOM    120  HG2 GLU     8      20.691   8.488  -2.303
ATOM    121  O   GLU     8      17.251   8.935   0.343
ATOM    122  NT  AME     9      17.728   7.319   1.837
ATOM    123  CT  AME     9      16.730   7.727   2.827
ATOM    124  HN  AME     9      18.286   6.505   2.054
ATOM    125  HT1 AME     9      16.761   7.045   3.677
ATOM    126  HT2 AME     9      16.948   8.739   3.167
ATOM    127  HT3 AME     9      15.738   7.700   2.376
ATOM    128  H1  ACE    10       8.991  14.203   7.749
ATOM    129  CH3 ACE    10       8.790  13.189   8.095
ATOM    130  C   ACE    10       7.455  13.111   8.818
ATOM    131  H2  ACE    10       9.589  12.888   8.773
ATOM    132  H3  ACE    10       8.776  12.523   7.232
ATOM    133  O   ACE    10       6.737  14.102   8.961
ATOM    134  N   GLY    11       7.102  11.930   9.284
ATOM    135  CA  GLY    11       5.815  11.761   9.929
ATOM    136  C   GLY    11       5.597  10.292  10.110
ATOM    137  HN  GLY    11       7.731  11.145   9.190
ATOM    138  HA1 GLY    11       5.823  12.268  10.894
ATOM    139  HA2 GLY    11       5.034  12.188   9.300
ATOM    140  O   GLY    11       6.134   9.473   9.359
ATOM    141  N   LYS    12       4.831   9.965  11.139
ATOM    142  CA  LYS    12       4.429   8.597  11.416
ATOM    143  C   LYS    12       3.035   8.410  10.833
ATOM    144  HN  LYS    12       4.503  10.683  11.769
ATOM    145  CB  LYS    12       4.461   8.333  12.931
ATOM    146  CG  LYS    12       4.817   6.909  13.337
ATOM    147  CD  LYS    12       3.588   6.138  13.805
ATOM    148  CE  LYS    12       3.833   4.634  13.869
ATOM    149  NZ  LYS    12       3.478   3.934  12.598
ATOM    150  HZ1 LYS    12       3.660   2.945  12.696
ATOM    151  HZ2 LYS    12       4.036   4.305  11.842
ATOM    152  HZ3 LYS    12       2.499   4.078  12.396
ATOM    153  HA  LYS    12       5.135   7.909  10.950
ATOM    154  HB1 LYS    12       5.203   8.981  13.398
ATOM    155  HB2 LYS    12       3.479   8.539  13.357
ATOM    156  HG1 LYS    12       5.249   6.384  12.485
ATOM    157  HG2 LYS    12       5.540   6.933  14.153
ATOM    158  HD1 LYS    12       3.306   6.474  14.802
ATOM    159  HD2 LYS    12       2.763   6.314  13.115
ATOM    160  HE1 LYS    12       4.888   4.445  14.069
ATOM    161  HE2 LYS    12       3.230   4.200  14.667
ATOM    162  O   LYS    12       2.124   9.200  11.098
ATOM    163  N   GLY    13       2.889   7.394   9.993
ATOM    164  CA  GLY    13       1.584   7.027   9.455
ATOM    165  C   GLY    13       1.013   5.821  10.183
ATOM    166  HN  GLY    13       3.696   6.854   9.713
ATOM    167  HA1 GLY    13       0.895   7.863   9.571
ATOM    168  HA2 GLY    13       1.683   6.781   8.398
ATOM    169  O   GLY    13       1.702   5.179  10.985
ATOM    170  N   LYS    14      -0.251   5.517   9.900
ATOM    171  CA  LYS    14      -0.951   4.389  10.514
ATOM    172  C   LYS    14      -0.194   3.075  10.299
ATOM    173  HN  LYS    14      -0.765   6.077   9.236
ATOM    174  CB  LYS    14      -2.382   4.303   9.976
ATOM    175  CG  LYS    14      -3.309   3.431  10.804
ATOM    176  CD  LYS    14      -4.760   3.821  10.579
ATOM    177  CE  LYS    14      -5.641   3.412  11.748
ATOM    178  NZ  LYS    14      -6.905   4.203  11.750
ATOM    179  HZ1 LYS    14      -7.478   3.919  12.532
ATOM    180  HZ2 LYS    14      -7.406   4.039  10.889
ATOM    181  HZ3 LYS    14      -6.687   5.185  11.831
ATOM    182  HA  LYS    14      -1.046   4.560  11.586
ATOM    183  HB1 LYS    14      -2.821   5.300   9.950
ATOM    184  HB2 LYS    14      -2.367   3.886   8.969
ATOM    185  HG1 LYS    14      -3.177   2.387  10.519
ATOM    186  HG2 LYS    14      -3.073   3.550  11.862
ATOM    187  HD1 LYS    14      -4.831   4.901  10.458
ATOM    188  HD2 LYS    14      -5.133   3.329   9.681
ATOM    189  HE1 LYS    14      -5.886   2.353  11.666
ATOM    190  HE2 LYS    14      -5.110   3.590  12.683
ATOM    191  O   LYS    14       0.068   2.344  11.254
ATOM    192  N   PHE    15       0.188   2.811   9.048
ATOM    193  CA  PHE    15       0.832   1.549   8.661
ATOM    194  C   PHE    15       2.335   1.700   8.369
ATOM    195  HN  PHE    15       0.037   3.496   8.322
ATOM    196  CB  PHE    15       0.103   0.926   7.446
ATOM    197  CG  PHE    15      -1.405   0.770   7.411
ATOM    198  CD1 PHE    15      -2.034  -0.209   8.172
ATOM    199  CE1 PHE    15      -3.419  -0.348   8.144
ATOM    200  HD1 PHE    15      -1.442  -0.876   8.799
ATOM    201  CZ  PHE    15      -4.195   0.484   7.346
ATOM    202  HE1 PHE    15      -3.902  -1.114   8.751
ATOM    203  CE2 PHE    15      -3.589   1.460   6.575
ATOM    204  HZ  PHE    15      -5.279   0.367   7.329
ATOM    205  CD2 PHE    15      -2.204   1.601   6.606
ATOM    206  HE2 PHE    15      -4.195   2.113   5.947
ATOM    207  HD2 PHE    15      -1.721   2.367   5.999
ATOM    208  HA  PHE    15       0.725   0.823   9.468
ATOM    209  HB1 PHE    15       0.463   1.436   6.553
ATOM    210  HB2 PHE    15       0.475  -0.089   7.303
ATOM    211  O   PHE    15       2.938   0.847   7.700
ATOM    212  N   GLY    16       2.935   2.780   8.868
ATOM    213  CA  GLY    16       4.368   3.033   8.683
ATOM    214  C   GLY    16       4.723   4.489   8.431
ATOM    215  HN  GLY    16       2.398   3.455   9.393
ATOM    216  HA1 GLY    16       4.911   2.724   9.577
ATOM    217  HA2 GLY    16       4.730   2.465   7.826
ATOM    218  O   GLY    16       3.843   5.330   8.235
ATOM    219  N   ASN    17       6.019   4.788   8.405
ATOM    220  CA  ASN    17       6.478   6.176   8.310
ATOM    221  C   ASN    17       6.609   6.764   6.902
ATOM    222  HN  ASN    17       6.706   4.048   8.451
ATOM    223  CB  ASN    17       7.800   6.364   9.077
ATOM    224  CG  ASN    17       7.666   6.106  10.571
ATOM    225  ND2 ASN    17       8.794   5.837  11.206
ATOM    226  HD1 ASN    17       8.770   5.657  12.198
ATOM    227  HD2 ASN    17       9.658   5.816  10.687
ATOM    228  OD1 ASN    17       6.574   6.149  11.150
ATOM    229  HA  ASN    17       5.781   6.826   8.838
ATOM    230  HB1 ASN    17       8.548   5.672   8.689
ATOM    231  HB2 ASN    17       8.153   7.387   8.950
ATOM    232  O   ASN    17       6.582   6.059   5.890
ATOM    233  N   VAL    18       6.753   8.081   6.856
ATOM    234  CA  VAL    18       7.164   8.750   5.640
ATOM    235  C   VAL    18       8.588   9.260   5.832
ATOM    236  HN  VAL    18       6.575   8.634   7.682
ATOM    237  CB  VAL    18       6.237   9.929   5.338
ATOM    238  CG1 VAL    18       6.489  10.416   3.925
ATOM    239  CG2 VAL    18       4.788   9.512   5.503
ATOM    240  HA  VAL    18       7.128   8.046   4.808
ATOM    241  HB  VAL    18       6.435  10.736   6.043
ATOM    242  HG1 VAL    18       5.830  11.256   3.707
ATOM    243  HG2 VAL    18       7.527  10.734   3.830
ATOM    244  HG3 VAL    18       6.292   9.607   3.221
ATOM    245  HG4 VAL    18       4.139  10.359   5.285
ATOM    246  HG5 VAL    18       4.564   8.696   4.815
ATOM    247  HG6 VAL    18       4.620   9.179   6.527
ATOM    248  O   VAL    18       8.899   9.846   6.860
ATOM    249  N   TYR    19       9.452   9.016   4.857
ATOM    250  CA  TYR    19      10.851   9.440   4.937
ATOM    251  C   TYR    19      11.201  10.417   3.850
ATOM    252  HN  TYR    19       9.149   8.523   4.029
ATOM    253  CB  TYR    19      11.798   8.235   4.835
ATOM    254  CG  TYR    19      11.666   7.327   6.034
ATOM    255  CD1 TYR    19      10.674   6.345   6.071
ATOM    256  CE1 TYR    19      10.512   5.530   7.159
ATOM    257  HD1 TYR    19      10.006   6.213   5.220
ATOM    258  CZ  TYR    19      11.338   5.686   8.248
ATOM    259  HE1 TYR    19       9.735   4.766   7.157
ATOM    260  CE2 TYR    19      12.335   6.661   8.259
ATOM    261  OH  TYR    19      11.135   4.850   9.320
ATOM    262  CD2 TYR    19      12.488   7.481   7.155
ATOM    263  HE2 TYR    19      12.982   6.769   9.130
ATOM    264  HD2 TYR    19      13.255   8.255   7.154
ATOM    265  HH  TYR    19      10.415   4.230   9.182
ATOM    266  HA  TYR    19      11.032   9.919   5.899
ATOM    267  HB1 TYR    19      11.562   7.660   3.939
ATOM    268  HB2 TYR    19      12.829   8.585   4.779
ATOM    269  O   TYR    19      10.711  10.305   2.719
ATOM    270  N   LEU    20      12.057  11.379   4.181
ATOM    271  CA  LEU    20      12.652  12.223   3.149
ATOM    272  C   LEU    20      13.606  11.313   2.403
ATOM    273  HN  LEU    20      12.297  11.526   5.151
ATOM    274  CB  LEU    20      13.379  13.420   3.776
ATOM    275  CG  LEU    20      13.991  14.413   2.783
ATOM    276  CD1 LEU    20      12.960  15.115   1.912
ATOM    277  CD2 LEU    20      14.871  15.410   3.506
ATOM    278  HA  LEU    20      11.868  12.606   2.496
ATOM    279  HB1 LEU    20      12.681  13.989   4.389
ATOM    280  HB2 LEU    20      14.200  13.062   4.398
ATOM    281  HG  LEU    20      14.676  13.887   2.118
ATOM    282  HD1 LEU    20      13.465  15.802   1.234
ATOM    283  HD2 LEU    20      12.408  14.374   1.334
ATOM    284  HD3 LEU    20      12.268  15.671   2.544
ATOM    285  HD4 LEU    20      15.298  16.108   2.786
ATOM    286  HD5 LEU    20      14.276  15.959   4.235
ATOM    287  HD6 LEU    20      15.675  14.881   4.019
ATOM    288  O   LEU    20      14.189  10.438   3.017
ATOM    289  N   ALA    21      13.750  11.475   1.093
ATOM    290  CA  ALA    21      14.625  10.572   0.345
ATOM    291  C   ALA    21      15.069  11.205  -0.927
ATOM    292  HN  ALA    21      13.256  12.219   0.622
ATOM    293  CB  ALA    21      13.918   9.280   0.033
ATOM    294  HA  ALA    21      15.503  10.335   0.946
ATOM    295  HB1 ALA    21      14.588   8.624  -0.523
ATOM    296  HB2 ALA    21      13.623   8.793   0.963
ATOM    297  HB3 ALA    21      13.031   9.486  -0.566
ATOM    298  O   ALA    21      14.442  12.165  -1.418
ATOM    299  N   ARG    22      16.149  10.672  -1.487
ATOM    300  CA  ARG    22      16.675  11.249  -2.719
ATOM    301  C   ARG    22      17.001  10.163  -3.720
ATOM    302  HN  ARG    22      16.596   9.874  -1.057
ATOM    303  CB  ARG    22      17.923  12.080  -2.431
ATOM    304  CG  ARG    22      18.428  12.804  -3.669
ATOM    305  CD  ARG    22      19.662  13.644  -3.424
ATOM    306  NE  ARG    22      20.754  12.895  -2.822
ATOM    307  CZ  ARG    22      22.035  13.256  -2.919
ATOM    308  HE  ARG    22      20.358  12.095  -2.346
ATOM    309  NH1 ARG    22      22.372  14.355  -3.611
ATOM    310  H11 ARG    22      21.664  14.918  -4.064
ATOM    311  H12 ARG    22      23.327  14.674  -3.716
ATOM    312  NH2 ARG    22      22.981  12.518  -2.326
ATOM    313  H21 ARG    22      22.760  11.683  -1.798
ATOM    314  H22 ARG    22      23.964  12.755  -2.374
ATOM    315  HA  ARG    22      15.932  11.917  -3.154
ATOM    316  HB1 ARG    22      17.695  12.827  -1.671
ATOM    317  HB2 ARG    22      18.720  11.428  -2.071
ATOM    318  HG1 ARG    22      18.681  12.075  -4.439
ATOM    319  HG2 ARG    22      17.652  13.471  -4.042
ATOM    320  HD1 ARG    22      20.022  14.046  -4.371
ATOM    321  HD2 ARG    22      19.416  14.465  -2.751
ATOM    322  O   ARG    22      17.668   9.184  -3.409
ATOM    323  N   GLU    23      16.530  10.358  -4.929
ATOM    324  CA  GLU    23      16.804   9.455  -6.014
ATOM    325  C   GLU    23      18.269   9.598  -6.485
ATOM    326  HN  GLU    23      15.954  11.165  -5.119
ATOM    327  CB  GLU    23      15.796   9.725  -7.133
ATOM    328  CG  GLU    23      15.694   8.616  -8.152
ATOM    329  CD  GLU    23      16.716   8.758  -9.253
ATOM    330  OE1 GLU    23      16.786   9.863  -9.825
ATOM    331  OE2 GLU    23      17.439   7.781  -9.540
ATOM    332  HA  GLU    23      16.639   8.429  -5.684
ATOM    333  HB1 GLU    23      14.803   9.858  -6.704
ATOM    334  HB2 GLU    23      16.083  10.628  -7.671
ATOM    335  HG1 GLU    23      15.856   7.655  -7.662
ATOM    336  HG2 GLU    23      14.704   8.629  -8.606
ATOM    337  O   GLU    23      18.675  10.617  -7.063
ATOM    338  NT  AME    24      19.055   8.558  -6.234
ATOM    339  CT  AME    24      20.480   8.514  -6.583
ATOM    340  HN  AME    24      18.676   7.740  -5.779
ATOM    341  HT1 AME    24      20.901   7.557  -6.274
ATOM    342  HT2 AME    24      20.595   8.629  -7.661
ATOM    343  HT3 AME    24      21.005   9.322  -6.074
ATOM    344  H1  ACE    25      15.928  13.495  -7.640
ATOM    345  CH3 ACE    25      15.572  14.401  -7.149
ATOM    346  C   ACE    25      15.082  14.103  -5.740
ATOM    347  H2  ACE    25      14.756  14.819  -7.737
ATOM    348  H3  ACE    25      16.392  15.118  -7.105
ATOM    349  O   ACE    25      15.168  12.956  -5.283
ATOM    350  N   ILE    26      14.620  15.132  -5.031
ATOM    351  CA  ILE    26      14.219  14.981  -3.601
ATOM    352  C   ILE    26      12.728  14.652  -3.535
ATOM    353  HN  ILE    26      14.536  16.041  -5.462
ATOM    354  CB  ILE    26      14.663  16.219  -2.742
ATOM    355  CG1 ILE    26      16.174  16.154  -2.497
ATOM    356  CG2 ILE    26      14.027  16.276  -1.356
ATOM    357  CD1 ILE    26      16.597  15.334  -1.289
ATOM    358  HA  ILE    26      14.794  14.174  -3.145
ATOM    359  HB  ILE    26      14.421  17.138  -3.276
ATOM    360  HG1 ILE    26      16.664  15.708  -3.362
ATOM    361  HG2 ILE    26      16.561  17.160  -2.340
ATOM    362  HG3 ILE    26      14.385  17.159  -0.827
ATOM    363  HG4 ILE    26      12.943  16.327  -1.455
ATOM    364  HG5 ILE    26      14.299  15.382  -0.794
ATOM    365  HD1 ILE    26      17.684  15.349  -1.201
ATOM    366  HD2 ILE    26      16.154  15.758  -0.388
ATOM    367  HD3 ILE    26      16.258  14.305  -1.410
ATOM    368  O   ILE    26      11.946  15.121  -4.380
ATOM    369  N   LEU    27      12.335  13.825  -2.573
ATOM    370  CA  LEU    27      10.964  13.284  -2.560
ATOM    371  C   LEU    27      10.625  12.615  -1.253
ATOM    372  HN  LEU    27      12.981  13.562  -1.842
ATOM    373  CB  LEU    27      10.774  12.261  -3.687
ATOM    374  CG  LEU    27      11.914  11.252  -3.881
ATOM    375  CD1 LEU    27      11.844  10.138  -2.870
ATOM    376  CD2 LEU    27      11.906  10.688  -5.291
ATOM    377  HA  LEU    27      10.252  14.093  -2.719
ATOM    378  HB1 LEU    27       9.878  11.670  -3.495
ATOM    379  HB2 LEU    27      10.668  12.782  -4.638
ATOM    380  HG  LEU    27      12.872  11.759  -3.768
ATOM    381  HD1 LEU    27      12.667   9.442  -3.037
ATOM    382  HD2 LEU    27      11.919  10.553  -1.865
ATOM    383  HD3 LEU    27      10.896   9.610  -2.975
ATOM    384  HD4 LEU    27      12.724   9.975  -5.402
ATOM    385  HD5 LEU    27      10.958  10.183  -5.476
ATOM    386  HD6 LEU    27      12.032  11.499  -6.008
ATOM    387  O   LEU    27      11.469  12.492  -0.377
ATOM    388  N   ALA    28       9.391  12.152  -1.120
ATOM    389  CA  ALA    28       8.988  11.442   0.082
ATOM    390  C   ALA    28       8.566  10.053  -0.306
ATOM    391  HN  ALA    28       8.720  12.292  -1.861
ATOM    392  CB  ALA    28       7.862  12.147   0.770
ATOM    393  HA  ALA    28       9.828  11.396   0.776
ATOM    394  HB1 ALA    28       7.581  11.594   1.666
ATOM    395  HB2 ALA    28       8.178  13.152   1.048
ATOM    396  HB3 ALA    28       7.007  12.208   0.098
ATOM    397  O   ALA    28       7.944   9.839  -1.349
ATOM    398  N   LEU    29       8.919   9.117   0.561
ATOM    399  CA  LEU    29       8.671   7.724   0.388
ATOM    400  C   LEU    29       7.845   7.319   1.549
ATOM    401  HN  LEU    29       9.398   9.375   1.412
ATOM    402  CB  LEU    29       9.976   6.994   0.554
ATOM    403  CG  LEU    29      10.753   6.380  -0.583
ATOM    404  CD1 LEU    29      11.155   5.044   0.010
ATOM    405  CD2 LEU    29       9.907   6.150  -1.822
ATOM    406  HA  LEU    29       8.142   7.562  -0.551
ATOM    407  HB1 LEU    29      10.716   7.665   0.990
ATOM    408  HB2 LEU    29       9.833   6.136   1.212
ATOM    409  HG  LEU    29      11.604   7.015  -0.827
ATOM    410  HD1 LEU    29      11.737   4.481  -0.721
ATOM    411  HD2 LEU    29      11.758   5.209   0.903
ATOM    412  HD3 LEU    29      10.261   4.479   0.275
ATOM    413  HD4 LEU    29      10.522   5.706  -2.605
ATOM    414  HD5 LEU    29       9.085   5.476  -1.581
ATOM    415  HD6 LEU    29       9.507   7.101  -2.171
ATOM    416  O   LEU    29       8.374   7.268   2.674
ATOM    417  N   LYS    30       6.559   7.037   1.302
ATOM    418  CA  LYS    30       5.674   6.444   2.321
ATOM    419  C   LYS    30       5.853   4.939   2.173
ATOM    420  HN  LYS    30       6.169   7.231   0.391
ATOM    421  CB  LYS    30       4.230   6.868   2.110
ATOM    422  CG  LYS    30       3.162   6.438   3.115
ATOM    423  CD  LYS    30       1.916   7.303   2.975
ATOM    424  CE  LYS    30       1.015   6.938   1.804
ATOM    425  NZ  LYS    30      -0.319   7.630   1.941
ATOM    426  HZ1 LYS    30      -0.894   7.271   1.193
ATOM    427  HZ2 LYS    30      -0.242   8.553   1.539
ATOM    428  HZ3 LYS    30      -0.775   7.569   2.840
ATOM    429  HA  LYS    30       5.976   6.788   3.310
ATOM    430  HB1 LYS    30       4.241   7.939   1.907
ATOM    431  HB2 LYS    30       3.967   6.405   1.159
ATOM    432  HG1 LYS    30       2.867   5.424   2.846
ATOM    433  HG2 LYS    30       3.523   6.562   4.136
ATOM    434  HD1 LYS    30       1.221   7.096   3.789
ATOM    435  HD2 LYS    30       2.206   8.354   2.981
ATOM    436  HE1 LYS    30       1.581   7.311   0.950
ATOM    437  HE2 LYS    30       0.819   5.870   1.704
ATOM    438  O   LYS    30       5.688   4.380   1.081
ATOM    439  N   VAL    31       6.262   4.362   3.292
ATOM    440  CA  VAL    31       6.526   2.974   3.635
ATOM    441  C   VAL    31       5.269   2.490   4.340
ATOM    442  HN  VAL    31       6.448   4.926   4.109
ATOM    443  CB  VAL    31       7.751   2.839   4.564
ATOM    444  CG1 VAL    31       8.085   1.366   4.695
ATOM    445  CG2 VAL    31       9.000   3.525   4.019
ATOM    446  HA  VAL    31       6.718   2.404   2.726
ATOM    447  HB  VAL    31       7.523   3.207   5.564
ATOM    448  HG1 VAL    31       8.278   0.960   3.702
ATOM    449  HG2 VAL    31       8.877   1.100   5.394
ATOM    450  HG3 VAL    31       7.254   0.800   5.117
ATOM    451  HG4 VAL    31       9.850   3.262   4.648
ATOM    452  HG5 VAL    31       9.310   3.310   2.996
ATOM    453  HG6 VAL    31       8.895   4.607   4.086
ATOM    454  O   VAL    31       4.840   3.067   5.352
ATOM    455  N   LEU    32       4.690   1.446   3.753
ATOM    456  CA  LEU    32       3.540   0.716   4.284
ATOM    457  C   LEU    32       3.977  -0.724   4.600
ATOM    458  HN  LEU    32       5.047   1.105   2.872
ATOM    459  CB  LEU    32       2.353   0.810   3.330
ATOM    460  CG  LEU    32       1.941   2.266   3.037
ATOM    461  CD1 LEU    32       0.813   2.365   2.023
ATOM    462  CD2 LEU    32       1.414   3.047   4.230
ATOM    463  HA  LEU    32       3.187   1.205   5.192
ATOM    464  HB1 LEU    32       2.633   0.295   2.411
ATOM    465  HB2 LEU    32       1.441   0.323   3.676
ATOM    466  HG  LEU    32       2.815   2.747   2.598
ATOM    467  HD1 LEU    32       0.513   3.401   1.866
ATOM    468  HD2 LEU    32       1.191   2.075   1.043
ATOM    469  HD3 LEU    32       0.023   1.641   2.224
ATOM    470  HD4 LEU    32       0.343   2.844   4.207
ATOM    471  HD5 LEU    32       1.955   2.752   5.129
ATOM    472  HD6 LEU    32       1.572   4.125   4.204
ATOM    473  O   LEU    32       4.544  -1.421   3.741
ATOM    474  N   PHE    33       3.809  -1.217   5.829
ATOM    475  CA  PHE    33       4.196  -2.553   6.306
ATOM    476  C   PHE    33       3.126  -3.599   5.933
ATOM    477  HN  PHE    33       3.374  -0.650   6.542
ATOM    478  CB  PHE    33       4.441  -2.530   7.823
ATOM    479  CG  PHE    33       5.788  -1.968   8.205
ATOM    480  CD1 PHE    33       6.777  -2.797   8.735
ATOM    481  CE1 PHE    33       8.021  -2.292   9.093
ATOM    482  HD1 PHE    33       6.580  -3.861   8.873
ATOM    483  CZ  PHE    33       8.286  -0.940   8.927
ATOM    484  HE1 PHE    33       8.782  -2.957   9.502
ATOM    485  CE2 PHE    33       7.311  -0.094   8.405
ATOM    486  HZ  PHE    33       9.259  -0.537   9.205
ATOM    487  CD2 PHE    33       6.070  -0.605   8.052
ATOM    488  HE2 PHE    33       7.524   0.967   8.274
ATOM    489  HD2 PHE    33       5.302   0.057   7.652
ATOM    490  HA  PHE    33       5.143  -2.842   5.851
ATOM    491  HB1 PHE    33       3.629  -2.151   8.444
ATOM    492  HB2 PHE    33       4.363  -3.596   8.037
ATOM    493  O   PHE    33       1.964  -3.503   6.365
ATOM    494  N   LYS    34       3.457  -4.617   5.134
ATOM    495  CA  LYS    34       2.534  -5.645   4.644
ATOM    496  C   LYS    34       1.851  -6.514   5.695
ATOM    497  HN  LYS    34       4.411  -4.719   4.820
ATOM    498  CB  LYS    34       3.235  -6.577   3.669
ATOM    499  CG  LYS    34       3.681  -6.017   2.345
ATOM    500  CD  LYS    34       4.496  -6.912   1.437
ATOM    501  CE  LYS    34       4.766  -6.302   0.079
ATOM    502  NZ  LYS    34       5.359  -7.216  -0.917
ATOM    503  HZ1 LYS    34       5.155  -6.925  -1.863
ATOM    504  HZ2 LYS    34       4.968  -8.146  -0.957
ATOM    505  HZ3 LYS    34       6.366  -7.162  -0.864
ATOM    506  HA  LYS    34       1.728  -5.172   4.084
ATOM    507  HB1 LYS    34       3.982  -7.206   4.152
ATOM    508  HB2 LYS    34       2.526  -7.367   3.423
ATOM    509  HG1 LYS    34       2.753  -5.721   1.857
ATOM    510  HG2 LYS    34       4.238  -5.103   2.550
ATOM    511  HD1 LYS    34       5.524  -7.096   1.749
ATOM    512  HD2 LYS    34       3.963  -7.860   1.352
ATOM    513  HE1 LYS    34       3.882  -5.880  -0.399
ATOM    514  HE2 LYS    34       5.531  -5.544   0.248
ATOM    515  O   LYS    34       0.713  -6.996   5.478
ATOM    516  N   ALA    35       2.472  -6.748   6.858
ATOM    517  CA  ALA    35       1.804  -7.463   7.949
ATOM    518  C   ALA    35       0.625  -6.615   8.465
ATOM    519  HN  ALA    35       3.420  -6.427   6.993
ATOM    520  CB  ALA    35       2.800  -7.827   9.051
ATOM    521  HA  ALA    35       1.432  -8.420   7.583
ATOM    522  HB1 ALA    35       3.151  -6.916   9.536
ATOM    523  HB2 ALA    35       2.232  -8.400   9.783
ATOM    524  HB3 ALA    35       3.717  -8.344   8.767
ATOM    525  O   ALA    35      -0.472  -7.144   8.730
ATOM    526  N   GLN    36       0.804  -5.299   8.575
ATOM    527  CA  GLN    36      -0.213  -4.426   9.154
ATOM    528  C   GLN    36      -1.401  -4.375   8.232
ATOM    529  HN  GLN    36       1.664  -4.880   8.252
ATOM    530  CB  GLN    36       0.352  -3.040   9.378
ATOM    531  CG  GLN    36       1.450  -3.001  10.415
ATOM    532  CD  GLN    36       1.697  -1.701  11.132
ATOM    533  NE2 GLN    36       0.694  -1.085  11.756
ATOM    534  HE1 GLN    36       0.719  -0.189  12.218
ATOM    535  HE2 GLN    36      -0.230  -1.484  11.690
ATOM    536  OE1 GLN    36       2.851  -1.235  11.128
ATOM    537  HA  GLN    36      -0.518  -4.817  10.125
ATOM    538  HB1 GLN    36       0.744  -2.528   8.499
ATOM    539  HB2 GLN    36      -0.541  -2.502   9.694
ATOM    540  HG1 GLN    36       1.203  -3.747  11.171
ATOM    541  HG2 GLN    36       2.415  -3.329  10.027
ATOM    542  O   GLN    36      -2.543  -4.457   8.681
ATOM    543  N   LEU    37      -1.148  -4.236   6.937
ATOM    544  CA  LEU    37      -2.026  -4.165   5.788
ATOM    545  C   LEU    37      -2.939  -5.368   5.633
ATOM    546  HN  LEU    37      -0.193  -4.159   6.617
ATOM    547  CB  LEU    37      -1.234  -3.982   4.497
ATOM    548  CG  LEU    37      -0.530  -2.632   4.304
ATOM    549  CD1 LEU    37       0.511  -2.635   3.198
ATOM    550  CD2 LEU    37      -1.680  -1.658   4.096
ATOM    551  HA  LEU    37      -2.665  -3.286   5.871
ATOM    552  HB1 LEU    37      -0.532  -4.801   4.655
ATOM    553  HB2 LEU    37      -1.763  -4.349   3.617
ATOM    554  HG  LEU    37       0.077  -2.327   5.157
ATOM    555  HD1 LEU    37       1.252  -3.354   3.547
ATOM    556  HD2 LEU    37       0.202  -2.978   2.211
ATOM    557  HD3 LEU    37       1.065  -1.708   3.052
ATOM    558  HD4 LEU    37      -1.263  -0.780   3.604
ATOM    559  HD5 LEU    37      -2.401  -2.095   3.406
ATOM    560  HD6 LEU    37      -2.072  -1.199   5.004
ATOM    561  O   LEU    37      -4.151  -5.182   5.519
ATOM    562  N   GLU    38      -2.394  -6.596   5.647
ATOM    563  CA  GLU    38      -3.169  -7.859   5.639
ATOM    564  C   GLU    38      -3.992  -7.915   6.894
ATOM    565  HN  GLU    38      -1.389  -6.700   5.663
ATOM    566  CB  GLU    38      -2.302  -9.106   5.695
ATOM    567  CG  GLU    38      -1.671  -9.285   4.345
ATOM    568  CD  GLU    38      -1.773 -10.644   3.684
ATOM    569  OE1 GLU    38      -2.698 -10.801   2.858
ATOM    570  OE2 GLU    38      -0.885 -11.514   3.805
ATOM    571  HA  GLU    38      -3.820  -7.881   4.765
ATOM    572  HB1 GLU    38      -1.563  -8.970   6.485
ATOM    573  HB2 GLU    38      -2.943  -9.968   5.880
ATOM    574  HG1 GLU    38      -2.039  -8.543   3.636
ATOM    575  HG2 GLU    38      -0.605  -9.081   4.446
ATOM    576  O   GLU    38      -5.205  -8.130   6.841
ATOM    577  N   LYS    39      -3.388  -7.751   8.070
ATOM    578  CA  LYS    39      -4.123  -7.878   9.318
ATOM    579  C   LYS    39      -5.319  -6.919   9.410
ATOM    580  HN  LYS    39      -2.402  -7.534   8.102
ATOM    581  CB  LYS    39      -3.187  -7.747  10.533
ATOM    582  CG  LYS    39      -2.338  -9.002  10.780
ATOM    583  CD  LYS    39      -2.906 -10.243  11.473
ATOM    584  CE  LYS    39      -2.263 -11.609  11.254
ATOM    585  NZ  LYS    39      -0.910 -11.749  11.855
ATOM    586  HZ1 LYS    39      -0.869 -11.999  12.832
ATOM    587  HZ2 LYS    39      -0.377 -10.895  11.771
ATOM    588  HZ3 LYS    39      -0.260 -12.405  11.446
ATOM    589  HA  LYS    39      -4.505  -8.894   9.414
ATOM    590  HB1 LYS    39      -2.572  -6.850  10.469
ATOM    591  HB2 LYS    39      -3.889  -7.753  11.367
ATOM    592  HG1 LYS    39      -1.977  -9.301   9.796
ATOM    593  HG2 LYS    39      -1.424  -8.642  11.254
ATOM    594  HD1 LYS    39      -2.975  -9.994  12.532
ATOM    595  HD2 LYS    39      -3.947 -10.391  11.183
ATOM    596  HE1 LYS    39      -2.976 -12.394  11.506
ATOM    597  HE2 LYS    39      -2.121 -11.725  10.180
ATOM    598  O   LYS    39      -6.382  -7.311   9.893
ATOM    599  N   ALA    40      -5.202  -5.684   8.914
ATOM    600  CA  ALA    40      -6.235  -4.652   8.786
ATOM    601  C   ALA    40      -7.222  -4.859   7.628
ATOM    602  HN  ALA    40      -4.308  -5.365   8.568
ATOM    603  CB  ALA    40      -5.617  -3.266   8.686
ATOM    604  HA  ALA    40      -6.829  -4.616   9.699
ATOM    605  HB1 ALA    40      -5.093  -2.895   9.567
ATOM    606  HB2 ALA    40      -4.916  -3.311   7.853
ATOM    607  HB3 ALA    40      -6.294  -2.499   8.310
ATOM    608  O   ALA    40      -8.333  -4.325   7.672
ATOM    609  N   GLY    41      -6.853  -5.619   6.587
ATOM    610  CA  GLY    41      -7.731  -5.862   5.418
ATOM    611  C   GLY    41      -7.888  -4.660   4.486
ATOM    612  HN  GLY    41      -5.941  -6.053   6.581
ATOM    613  HA1 GLY    41      -7.323  -6.677   4.820
ATOM    614  HA2 GLY    41      -8.730  -6.129   5.763
ATOM    615  O   GLY    41      -9.006  -4.179   4.265
ATOM    616  N   VAL    42      -6.763  -4.192   3.937
ATOM    617  CA  VAL    42      -6.698  -2.981   3.106
ATOM    618  C   VAL    42      -5.703  -3.178   1.945
ATOM    619  HN  VAL    42      -5.892  -4.679   4.085
ATOM    620  CB  VAL    42      -6.354  -1.730   3.951
ATOM    621  CG1 VAL    42      -7.489  -1.287   4.855
ATOM    622  CG2 VAL    42      -5.125  -1.991   4.812
ATOM    623  HA  VAL    42      -7.684  -2.768   2.694
ATOM    624  HB  VAL    42      -6.103  -0.883   3.313
ATOM    625  HG1 VAL    42      -7.142  -0.389   5.367
ATOM    626  HG2 VAL    42      -8.455  -1.175   4.362
ATOM    627  HG3 VAL    42      -7.789  -1.882   5.717
ATOM    628  HG4 VAL    42      -4.707  -1.158   5.377
ATOM    629  HG5 VAL    42      -5.281  -2.784   5.543
ATOM    630  HG6 VAL    42      -4.379  -2.411   4.138
ATOM    631  O   VAL    42      -5.194  -2.207   1.381
ATOM    632  N   GLU    43      -5.391  -4.405   1.544
ATOM    633  CA  GLU    43      -4.624  -4.601   0.330
ATOM    634  C   GLU    43      -5.204  -3.910  -0.915
ATOM    635  HN  GLU    43      -5.690  -5.202   2.088
ATOM    636  CB  GLU    43      -4.471  -6.088   0.008
ATOM    637  CG  GLU    43      -3.306  -6.281  -0.962
ATOM    638  CD  GLU    43      -3.276  -7.771  -1.196
ATOM    639  OE1 GLU    43      -3.719  -8.665  -0.426
ATOM    640  OE2 GLU    43      -2.624  -8.054  -2.230
ATOM    641  HA  GLU    43      -3.617  -4.207   0.469
ATOM    642  HB1 GLU    43      -4.140  -6.485   0.967
ATOM    643  HB2 GLU    43      -5.417  -6.523  -0.315
ATOM    644  HG1 GLU    43      -3.504  -5.785  -1.912
ATOM    645  HG2 GLU    43      -2.313  -6.026  -0.593
ATOM    646  O   GLU    43      -4.483  -3.181  -1.630
ATOM    647  N   HIS    44      -6.487  -4.148  -1.186
ATOM    648  CA  HIS    44      -7.151  -3.672  -2.390
ATOM    649  C   HIS    44      -7.230  -2.164  -2.349
ATOM    650  HN  HIS    44      -7.046  -4.683  -0.537
ATOM    651  CB  HIS    44      -8.505  -4.367  -2.645
ATOM    652  CG  HIS    44      -9.134  -4.188  -4.034
ATOM    653  ND1 HIS    44     -10.486  -4.193  -4.239
ATOM    654  CE1 HIS    44     -10.746  -3.997  -5.556
ATOM    655  NE2 HIS    44      -9.559  -3.857  -6.201
ATOM    656  HE  HIS    44     -11.776  -3.977  -5.911
ATOM    657  CD2 HIS    44      -8.546  -3.964  -5.294
ATOM    658  HNE HIS    44      -9.454  -3.699  -7.193
ATOM    659  HD  HIS    44      -7.510  -3.873  -5.621
ATOM    660  HA  HIS    44      -6.583  -3.985  -3.266
ATOM    661  HB1 HIS    44      -8.500  -5.449  -2.512
ATOM    662  HB2 HIS    44      -9.149  -4.064  -1.819
ATOM    663  O   HIS    44      -6.923  -1.496  -3.362
ATOM    664  N   GLN    45      -7.621  -1.581  -1.208
ATOM    665  CA  GLN    45      -7.705  -0.145  -0.885
ATOM    666  C   GLN    45      -6.355   0.574  -1.001
ATOM    667  HN  GLN    45      -7.908  -2.152  -0.426
ATOM    668  CB  GLN    45      -8.267   0.062   0.512
ATOM    669  CG  GLN    45      -9.651  -0.550   0.623
ATOM    670  CD  GLN    45     -10.267  -0.249   1.976
ATOM    671  NE2 GLN    45     -11.582  -0.454   2.096
ATOM    672  HE1 GLN    45     -12.076  -0.170   2.927
ATOM    673  HE2 GLN    45     -12.103  -0.794   1.303
ATOM    674  OE1 GLN    45      -9.676   0.303   2.907
ATOM    675  HA  GLN    45      -8.400   0.342  -1.569
ATOM    676  HB1 GLN    45      -7.612  -0.452   1.215
ATOM    677  HB2 GLN    45      -8.266   1.125   0.750
ATOM    678  HG1 GLN    45     -10.245  -0.077  -0.159
ATOM    679  HG2 GLN    45      -9.736  -1.615   0.408
ATOM    680  O   GLN    45      -6.319   1.776  -1.310
ATOM    681  N   LEU    46      -5.189  -0.060  -0.817
ATOM    682  CA  LEU    46      -3.883   0.499  -1.121
ATOM    683  C   LEU    46      -3.830   0.657  -2.616
ATOM    684  HN  LEU    46      -5.182  -0.998  -0.442
ATOM    685  CB  LEU    46      -2.775  -0.440  -0.685
ATOM    686  CG  LEU    46      -1.567   0.333  -0.132
ATOM    687  CD1 LEU    46      -0.579  -0.666   0.460
ATOM    688  CD2 LEU    46      -0.856   1.242  -1.123
ATOM    689  HA  LEU    46      -3.774   1.461  -0.621
ATOM    690  HB1 LEU    46      -3.142  -1.048   0.142
ATOM    691  HB2 LEU    46      -2.485  -1.032  -1.553
ATOM    692  HG  LEU    46      -1.876   0.949   0.712
ATOM    693  HD1 LEU    46       0.273  -0.251   1.000
ATOM    694  HD2 LEU    46      -1.105  -1.280   1.191
ATOM    695  HD3 LEU    46      -0.237  -1.430  -0.238
ATOM    696  HD4 LEU    46      -1.415   2.134  -1.404
ATOM    697  HD5 LEU    46       0.101   1.500  -0.669
ATOM    698  HD6 LEU    46      -0.695   0.587  -1.979
ATOM    699  O   LEU    46      -3.338   1.657  -3.131
ATOM    700  N   ARG    47      -4.318  -0.301  -3.385
ATOM    701  CA  ARG    47      -4.309  -0.315  -4.826
ATOM    702  C   ARG    47      -5.321   0.623  -5.466
ATOM    703  HN  ARG    47      -4.745  -1.113  -2.964
ATOM    704  CB  ARG    47      -4.388  -1.728  -5.396
ATOM    705  CG  ARG    47      -3.260  -2.714  -5.116
ATOM    706  CD  ARG    47      -3.565  -4.105  -5.658
ATOM    707  NE  ARG    47      -3.015  -5.221  -4.877
ATOM    708  CZ  ARG    47      -1.815  -5.782  -5.081
ATOM    709  HE  ARG    47      -3.698  -5.476  -4.175
ATOM    710  NH1 ARG    47      -1.002  -5.349  -6.061
ATOM    711  H11 ARG    47      -1.282  -4.587  -6.665
ATOM    712  H12 ARG    47      -0.091  -5.748  -6.244
ATOM    713  NH2 ARG    47      -1.430  -6.794  -4.301
ATOM    714  H21 ARG    47      -2.016  -7.153  -3.558
ATOM    715  H22 ARG    47      -0.536  -7.254  -4.411
ATOM    716  HA  ARG    47      -3.324  -0.016  -5.187
ATOM    717  HB1 ARG    47      -5.399  -2.046  -5.143
ATOM    718  HB2 ARG    47      -4.441  -1.652  -6.482
ATOM    719  HG1 ARG    47      -2.406  -2.283  -5.637
ATOM    720  HG2 ARG    47      -3.092  -2.888  -4.053
ATOM    721  HD1 ARG    47      -4.638  -4.291  -5.603
ATOM    722  HD2 ARG    47      -3.265  -4.197  -6.702
ATOM    723  O   ARG    47      -5.115   0.980  -6.607
ATOM    724  N   ARG    48      -6.330   1.024  -4.686
ATOM    725  CA  ARG    48      -7.326   2.072  -4.984
ATOM    726  C   ARG    48      -6.667   3.438  -4.721
ATOM    727  HN  ARG    48      -6.468   0.592  -3.784
ATOM    728  CB  ARG    48      -8.630   1.891  -4.198
ATOM    729  CG  ARG    48      -9.911   2.548  -4.714
ATOM    730  CD  ARG    48     -10.342   3.635  -3.729
ATOM    731  NE  ARG    48     -10.886   3.107  -2.472
ATOM    732  CZ  ARG    48     -10.378   3.308  -1.249
ATOM    733  HE  ARG    48     -11.712   2.566  -2.692
ATOM    734  NH1 ARG    48     -10.984   2.770  -0.196
ATOM    735  H11 ARG    48     -11.822   2.213  -0.311
ATOM    736  H12 ARG    48     -10.653   2.883   0.753
ATOM    737  NH2 ARG    48      -9.277   4.035  -1.062
ATOM    738  H21 ARG    48      -8.778   4.465  -1.831
ATOM    739  H22 ARG    48      -8.882   4.195  -0.144
ATOM    740  HA  ARG    48      -7.634   1.996  -6.027
ATOM    741  HB1 ARG    48      -8.697   0.805  -4.134
ATOM    742  HB2 ARG    48      -8.631   2.115  -3.131
ATOM    743  HG1 ARG    48      -9.755   3.038  -5.675
ATOM    744  HG2 ARG    48     -10.747   1.882  -4.926
ATOM    745  HD1 ARG    48      -9.623   4.442  -3.593
ATOM    746  HD2 ARG    48     -11.249   4.088  -4.129
ATOM    747  O   ARG    48      -6.818   4.350  -5.546
ATOM    748  N   GLU    49      -5.927   3.664  -3.622
ATOM    749  CA  GLU    49      -5.230   4.916  -3.310
ATOM    750  C   GLU    49      -4.288   5.314  -4.449
ATOM    751  HN  GLU    49      -5.818   2.935  -2.931
ATOM    752  CB  GLU    49      -4.448   4.841  -1.964
ATOM    753  CG  GLU    49      -3.433   5.988  -1.685
ATOM    754  CD  GLU    49      -2.726   5.948  -0.303
ATOM    755  OE1 GLU    49      -3.074   5.113   0.564
ATOM    756  OE2 GLU    49      -1.778   6.760  -0.073
ATOM    757  HA  GLU    49      -5.961   5.712  -3.165
ATOM    758  HB1 GLU    49      -5.187   4.909  -1.165
ATOM    759  HB2 GLU    49      -3.897   3.903  -1.893
ATOM    760  HG1 GLU    49      -2.647   6.049  -2.438
ATOM    761  HG2 GLU    49      -3.973   6.934  -1.740
ATOM    762  O   GLU    49      -4.290   6.475  -4.876
ATOM    763  N   VAL    50      -3.559   4.278  -4.873
ATOM    764  CA  VAL    50      -2.462   4.362  -5.840
ATOM    765  C   VAL    50      -3.038   4.752  -7.207
ATOM    766  HN  VAL    50      -3.751   3.351  -4.521
ATOM    767  CB  VAL    50      -1.636   3.038  -5.896
ATOM    768  CG1 VAL    50      -0.607   2.923  -7.011
ATOM    769  CG2 VAL    50      -0.904   2.880  -4.575
ATOM    770  HA  VAL    50      -1.745   5.115  -5.512
ATOM    771  HB  VAL    50      -2.469   2.336  -5.921
ATOM    772  HG1 VAL    50       0.137   3.720  -7.025
ATOM    773  HG2 VAL    50      -0.060   1.988  -6.894
ATOM    774  HG3 VAL    50      -0.989   2.946  -8.032
ATOM    775  HG4 VAL    50      -1.431   3.169  -3.666
ATOM    776  HG5 VAL    50      -0.553   1.871  -4.356
ATOM    777  HG6 VAL    50      -0.054   3.557  -4.655
ATOM    778  O   VAL    50      -2.616   5.743  -7.819
ATOM    779  N   GLU    51      -4.012   4.018  -7.729
ATOM    780  CA  GLU    51      -4.646   4.277  -9.006
ATOM    781  C   GLU    51      -5.267   5.652  -9.205
ATOM    782  HN  GLU    51      -4.358   3.213  -7.226
ATOM    783  CB  GLU    51      -5.730   3.243  -9.276
ATOM    784  CG  GLU    51      -5.139   2.006  -9.941
ATOM    785  CD  GLU    51      -4.984   2.342 -11.421
ATOM    786  OE1 GLU    51      -6.031   2.378 -12.119
ATOM    787  OE2 GLU    51      -3.857   2.427 -11.964
ATOM    788  HA  GLU    51      -3.912   4.171  -9.805
ATOM    789  HB1 GLU    51      -6.220   2.981  -8.338
ATOM    790  HB2 GLU    51      -6.595   3.599  -9.836
ATOM    791  HG1 GLU    51      -4.195   1.909  -9.407
ATOM    792  HG2 GLU    51      -5.712   1.080  -9.890
ATOM    793  O   GLU    51      -4.904   6.374 -10.135
ATOM    794  N   ILE    52      -6.187   6.011  -8.314
ATOM    795  CA  ILE    52      -6.837   7.326  -8.341
ATOM    796  C   ILE    52      -5.791   8.445  -8.293
ATOM    797  HN  ILE    52      -6.458   5.366  -7.585
ATOM    798  CB  ILE    52      -7.869   7.468  -7.198
ATOM    799  CG1 ILE    52      -8.868   6.302  -7.281
ATOM    800  CG2 ILE    52      -8.641   8.786  -7.170
ATOM    801  CD1 ILE    52     -10.048   6.373  -6.342
ATOM    802  HA  ILE    52      -7.418   7.426  -9.258
ATOM    803  HB  ILE    52      -7.383   7.484  -6.223
ATOM    804  HG1 ILE    52      -9.193   6.200  -8.317
ATOM    805  HG2 ILE    52      -8.352   5.361  -7.090
ATOM    806  HG3 ILE    52      -9.269   8.782  -6.279
ATOM    807  HG4 ILE    52      -7.926   9.604  -7.073
ATOM    808  HG5 ILE    52      -9.234   9.035  -8.049
ATOM    809  HD1 ILE    52     -10.356   5.333  -6.233
ATOM    810  HD2 ILE    52      -9.883   6.802  -5.354
ATOM    811  HD3 ILE    52     -10.905   6.812  -6.851
ATOM    812  O   ILE    52      -5.844   9.378  -9.108
ATOM    813  N   GLN    53      -4.820   8.365  -7.377
ATOM    814  CA  GLN    53      -3.840   9.450  -7.227
ATOM    815  C   GLN    53      -2.812   9.484  -8.370
ATOM    816  HN  GLN    53      -4.758   7.552  -6.781
ATOM    817  CB  GLN    53      -3.163   9.427  -5.836
ATOM    818  CG  GLN    53      -2.534  10.754  -5.411
ATOM    819  CD  GLN    53      -1.538  10.549  -4.251
ATOM    820  NE2 GLN    53      -0.855  11.612  -3.781
ATOM    821  HE1 GLN    53      -0.241  11.462  -2.995
ATOM    822  HE2 GLN    53      -0.999  12.504  -4.227
ATOM    823  OE1 GLN    53      -1.400   9.422  -3.731
ATOM    824  HA  GLN    53      -4.358  10.409  -7.216
ATOM    825  HB1 GLN    53      -3.873   9.110  -5.072
ATOM    826  HB2 GLN    53      -2.427   8.623  -5.811
ATOM    827  HG1 GLN    53      -2.057  11.229  -6.268
ATOM    828  HG2 GLN    53      -3.272  11.499  -5.112
ATOM    829  O   GLN    53      -2.366  10.571  -8.747
ATOM    830  N   SER    54      -2.444   8.332  -8.936
ATOM    831  CA  SER    54      -1.468   8.394 -10.037
ATOM    832  C   SER    54      -1.958   9.135 -11.296
ATOM    833  HN  SER    54      -2.834   7.462  -8.603
ATOM    834  CB  SER    54      -0.967   7.006 -10.412
ATOM    835  OG  SER    54      -1.952   6.189 -10.996
ATOM    836  HG  SER    54      -2.685   6.166 -10.369
ATOM    837  HA  SER    54      -0.570   8.911  -9.699
ATOM    838  HB1 SER    54      -0.205   7.034 -11.190
ATOM    839  HB2 SER    54      -0.578   6.513  -9.522
ATOM    840  O   SER    54      -1.140   9.584 -12.114
ATOM    841  N   HIS    55      -3.279   9.276 -11.441
ATOM    842  CA  HIS    55      -3.852   9.975 -12.603
ATOM    843  C   HIS    55      -4.314  11.400 -12.362
ATOM    844  HN  HIS    55      -3.903   8.896 -10.745
ATOM    845  CB  HIS    55      -4.944   9.132 -13.252
ATOM    846  CG  HIS    55      -4.419   7.885 -13.906
ATOM    847  ND1 HIS    55      -4.914   6.664 -13.637
ATOM    848  CE1 HIS    55      -4.238   5.739 -14.353
ATOM    849  NE2 HIS    55      -3.298   6.373 -15.071
ATOM    850  HE  HIS    55      -4.506   4.685 -14.274
ATOM    851  CD2 HIS    55      -3.377   7.697 -14.818
ATOM    852  HNE HIS    55      -2.644   5.922 -15.695
ATOM    853  HD  HIS    55      -2.688   8.387 -15.306
ATOM    854  HA  HIS    55      -3.109  10.029 -13.399
ATOM    855  HB1 HIS    55      -5.666   8.827 -12.495
ATOM    856  HB2 HIS    55      -5.448   9.718 -14.020
ATOM    857  O   HIS    55      -5.026  11.986 -13.189
ATOM    858  N   LEU    56      -3.892  11.989 -11.251
ATOM    859  CA  LEU    56      -4.250  13.380 -10.958
ATOM    860  C   LEU    56      -3.081  14.383 -11.160
ATOM    861  HN  LEU    56      -3.317  11.475 -10.598
ATOM    862  CB  LEU    56      -4.853  13.487  -9.543
ATOM    863  CG  LEU    56      -6.136  12.694  -9.216
ATOM    864  CD1 LEU    56      -6.496  12.789  -7.733
ATOM    865  CD2 LEU    56      -7.318  13.138 -10.076
ATOM    866  HA  LEU    56      -5.062  13.692 -11.614
ATOM    867  HB1 LEU    56      -4.124  13.142  -8.810
ATOM    868  HB2 LEU    56      -5.112  14.525  -9.336
ATOM    869  HG  LEU    56      -5.988  11.643  -9.466
ATOM    870  HD1 LEU    56      -7.404  12.218  -7.542
ATOM    871  HD2 LEU    56      -5.680  12.384  -7.134
ATOM    872  HD3 LEU    56      -6.660  13.832  -7.464
ATOM    873  HD4 LEU    56      -8.199  12.553  -9.812
ATOM    874  HD5 LEU    56      -7.518  14.195  -9.901
ATOM    875  HD6 LEU    56      -7.081  12.982 -11.128
ATOM    876  O   LEU    56      -1.981  14.192 -10.638
ATOM    877  N   ARG    57      -3.324  15.439 -11.925
ATOM    878  CA  ARG    57      -2.349  16.513 -12.055
ATOM    879  C   ARG    57      -2.993  17.813 -11.649
ATOM    880  HN  ARG    57      -4.197  15.504 -12.427
ATOM    881  CB  ARG    57      -1.864  16.695 -13.493
ATOM    882  CG  ARG    57      -1.196  15.499 -14.113
ATOM    883  CD  ARG    57       0.137  15.176 -13.469
ATOM    884  NE  ARG    57       0.283  13.732 -13.506
ATOM    885  CZ  ARG    57       1.022  13.066 -14.389
ATOM    886  HE  ARG    57      -0.270  13.344 -12.752
ATOM    887  NH1 ARG    57       1.742  13.712 -15.308
ATOM    888  H11 ARG    57       1.739  14.723 -15.350
ATOM    889  H12 ARG    57       2.316  13.241 -15.996
ATOM    890  NH2 ARG    57       1.042  11.739 -14.332
ATOM    891  H21 ARG    57       0.515  11.222 -13.640
ATOM    892  H22 ARG    57       1.585  11.176 -14.975
ATOM    893  HA  ARG    57      -1.494  16.309 -11.409
ATOM    894  HB1 ARG    57      -2.711  16.937 -14.135
ATOM    895  HB2 ARG    57      -1.135  17.505 -13.531
ATOM    896  HG1 ARG    57      -1.839  14.626 -14.004
ATOM    897  HG2 ARG    57      -1.018  15.689 -15.171
ATOM    898  HD1 ARG    57       0.938  15.659 -14.028
ATOM    899  HD2 ARG    57       0.142  15.538 -12.441
ATOM    900  O   ARG    57      -3.811  18.364 -12.392
ATOM    901  N   HIS    58      -2.627  18.321 -10.484
ATOM    902  CA  HIS    58      -3.099  19.632 -10.101
ATOM    903  C   HIS    58      -2.129  20.257  -9.114
ATOM    904  HN  HIS    58      -2.022  17.790  -9.873
ATOM    905  CB  HIS    58      -4.536  19.536  -9.572
ATOM    906  CG  HIS    58      -5.207  20.869  -9.368
ATOM    907  ND1 HIS    58      -4.880  21.705  -8.350
ATOM    908  CE1 HIS    58      -5.649  22.808  -8.408
ATOM    909  NE2 HIS    58      -6.480  22.679  -9.465
ATOM    910  HE  HIS    58      -5.524  23.599  -7.668
ATOM    911  CD2 HIS    58      -6.233  21.493 -10.073
ATOM    912  HNE HIS    58      -7.169  23.361  -9.747
ATOM    913  HD  HIS    58      -6.808  21.200 -10.951
ATOM    914  HA  HIS    58      -3.172  20.265 -10.985
ATOM    915  HB1 HIS    58      -5.147  18.974 -10.279
ATOM    916  HB2 HIS    58      -4.535  19.026  -8.608
ATOM    917  O   HIS    58      -1.612  19.580  -8.229
ATOM    918  N   PRO    59      -1.847  21.563  -9.262
ATOM    919  CA  PRO    59      -0.943  22.254  -8.332
ATOM    920  C   PRO    59      -1.302  22.139  -6.842
ATOM    921  CB  PRO    59      -1.032  23.720  -8.780
ATOM    922  CG  PRO    59      -2.206  23.817  -9.704
ATOM    923  CD  PRO    59      -2.315  22.464 -10.335
ATOM    924  HA  PRO    59       0.064  21.849  -8.435
ATOM    925  HB1 PRO    59      -1.171  24.359  -7.908
ATOM    926  HB2 PRO    59      -0.111  24.000  -9.292
ATOM    927  HG1 PRO    59      -3.099  24.067  -9.132
ATOM    928  HG2 PRO    59      -2.021  24.593 -10.446
ATOM    929  HD1 PRO    59      -3.350  22.277 -10.618
ATOM    930  HD2 PRO    59      -1.683  22.424 -11.222
ATOM    931  O   PRO    59      -0.407  22.287  -5.997
ATOM    932  N   ASN    60      -2.574  21.881  -6.516
ATOM    933  CA  ASN    60      -2.986  21.646  -5.111
ATOM    934  C   ASN    60      -3.312  20.193  -4.783
ATOM    935  HN  ASN    60      -3.279  21.843  -7.238
ATOM    936  CB  ASN    60      -4.170  22.527  -4.718
ATOM    937  CG  ASN    60      -3.933  23.986  -5.030
ATOM    938  ND2 ASN    60      -3.009  24.619  -4.292
ATOM    939  HD1 ASN    60      -2.821  25.593  -4.469
ATOM    940  HD2 ASN    60      -2.519  24.108  -3.574
ATOM    941  OD1 ASN    60      -4.571  24.542  -5.931
ATOM    942  HA  ASN    60      -2.182  21.949  -4.440
ATOM    943  HB1 ASN    60      -5.058  22.207  -5.263
ATOM    944  HB2 ASN    60      -4.350  22.437  -3.647
ATOM    945  O   ASN    60      -3.933  19.901  -3.760
ATOM    946  N   ILE    61      -2.887  19.274  -5.640
ATOM    947  CA  ILE    61      -2.947  17.859  -5.279
ATOM    948  C   ILE    61      -1.529  17.283  -5.184
ATOM    949  HN  ILE    61      -2.523  19.556  -6.539
ATOM    950  CB  ILE    61      -3.835  17.079  -6.271
ATOM    951  CG1 ILE    61      -5.267  17.607  -6.178
ATOM    952  CG2 ILE    61      -3.770  15.570  -6.012
ATOM    953  CD1 ILE    61      -6.154  17.008  -7.235
ATOM    954  HA  ILE    61      -3.444  17.750  -4.315
ATOM    955  HB  ILE    61      -3.457  17.217  -7.284
ATOM    956  HG1 ILE    61      -5.683  17.359  -5.202
ATOM    957  HG2 ILE    61      -5.264  18.689  -6.307
ATOM    958  HG3 ILE    61      -4.406  15.050  -6.728
ATOM    959  HG4 ILE    61      -2.742  15.225  -6.124
ATOM    960  HG5 ILE    61      -4.115  15.359  -5.000
ATOM    961  HD1 ILE    61      -7.162  17.409  -7.134
ATOM    962  HD2 ILE    61      -5.762  17.255  -8.221
ATOM    963  HD3 ILE    61      -6.181  15.924  -7.116
ATOM    964  O   ILE    61      -0.713  17.557  -6.040
ATOM    965  N   LEU    62      -1.231  16.514  -4.138
ATOM    966  CA  LEU    62       0.112  15.958  -3.966
ATOM    967  C   LEU    62       0.369  14.900  -5.020
ATOM    968  HN  LEU    62      -1.939  16.307  -3.448
ATOM    969  CB  LEU    62       0.250  15.338  -2.580
ATOM    970  CG  LEU    62       1.721  15.108  -2.206
ATOM    971  CD1 LEU    62       2.430  16.443  -2.037
ATOM    972  CD2 LEU    62       1.876  14.276  -0.934
ATOM    973  HA  LEU    62       0.851  16.753  -4.066
ATOM    974  HB1 LEU    62      -0.192  16.002  -1.838
ATOM    975  HB2 LEU    62      -0.263  14.377  -2.558
ATOM    976  HG  LEU    62       2.213  14.538  -2.995
ATOM    977  HD1 LEU    62       3.473  16.270  -1.772
ATOM    978  HD2 LEU    62       2.382  17.001  -2.971
ATOM    979  HD3 LEU    62       1.945  17.015  -1.246
ATOM    980  HD4 LEU    62       2.935  14.142  -0.713
ATOM    981  HD5 LEU    62       1.395  14.789  -0.102
ATOM    982  HD6 LEU    62       1.410  13.301  -1.077
ATOM    983  O   LEU    62      -0.422  13.968  -5.135
ATOM    984  N   ARG    63       1.454  15.025  -5.786
ATOM    985  CA  ARG    63       1.749  14.062  -6.856
ATOM    986  C   ARG    63       2.156  12.739  -6.258
ATOM    987  HN  ARG    63       2.091  15.794  -5.633
ATOM    988  CB  ARG    63       2.915  14.541  -7.722
ATOM    989  CG  ARG    63       2.569  15.507  -8.830
ATOM    990  CD  ARG    63       1.791  14.826  -9.950
ATOM    991  NE  ARG    63       2.530  13.809 -10.717
ATOM    992  CZ  ARG    63       3.409  14.070 -11.700
ATOM    993  HE  ARG    63       2.256  12.898 -10.371
ATOM    994  NH1 ARG    63       3.709  15.337 -12.039
ATOM    995  H11 ARG    63       3.278  16.116 -11.559
ATOM    996  H12 ARG    63       4.365  15.575 -12.772
ATOM    997  NH2 ARG    63       4.011  13.058 -12.348
ATOM    998  H21 ARG    63       3.827  12.089 -12.122
ATOM    999  H22 ARG    63       4.679  13.211 -13.093
ATOM   1000  HA  ARG    63       0.862  13.919  -7.472
ATOM   1001  HB1 ARG    63       3.648  15.051  -7.096
ATOM   1002  HB2 ARG    63       3.385  13.684  -8.206
ATOM   1003  HG1 ARG    63       1.957  16.315  -8.430
ATOM   1004  HG2 ARG    63       3.486  15.920  -9.251
ATOM   1005  HD1 ARG    63       0.921  14.319  -9.533
ATOM   1006  HD2 ARG    63       1.464  15.573 -10.672
ATOM   1007  O   ARG    63       2.898  12.733  -5.276
ATOM   1008  N   LEU    64       1.693  11.627  -6.838
ATOM   1009  CA  LEU    64       2.306  10.306  -6.587
ATOM   1010  C   LEU    64       3.054   9.932  -7.853
ATOM   1011  HN  LEU    64       0.904  11.679  -7.466
ATOM   1012  CB  LEU    64       1.249   9.251  -6.257
ATOM   1013  CG  LEU    64       1.758   7.840  -5.943
ATOM   1014  CD1 LEU    64       1.180   7.324  -4.651
ATOM   1015  CD2 LEU    64       1.298   6.866  -6.989
ATOM   1016  HA  LEU    64       2.987  10.376  -5.738
ATOM   1017  HB1 LEU    64       0.641   9.703  -5.474
ATOM   1018  HB2 LEU    64       0.585   9.137  -7.114
ATOM   1019  HG  LEU    64       2.846   7.909  -5.939
ATOM   1020  HD1 LEU    64       0.149   6.970  -4.656
ATOM   1021  HD2 LEU    64       1.852   6.558  -4.263
ATOM   1022  HD3 LEU    64       1.282   8.031  -3.827
ATOM   1023  HD4 LEU    64       0.214   6.763  -7.041
ATOM   1024  HD5 LEU    64       1.623   7.206  -7.972
ATOM   1025  HD6 LEU    64       1.635   5.829  -6.995
ATOM   1026  O   LEU    64       2.451   9.845  -8.919
ATOM   1027  N   TYR    65       4.362   9.736  -7.754
ATOM   1028  CA  TYR    65       5.170   9.569  -8.953
ATOM   1029  C   TYR    65       5.178   8.131  -9.434
ATOM   1030  HN  TYR    65       4.797   9.702  -6.843
ATOM   1031  CB  TYR    65       6.605  10.054  -8.730
ATOM   1032  CG  TYR    65       6.704  11.533  -8.506
ATOM   1033  CD1 TYR    65       6.387  12.448  -9.535
ATOM   1034  CE1 TYR    65       6.471  13.821  -9.328
ATOM   1035  HD1 TYR    65       6.071  12.081 -10.511
ATOM   1036  CZ  TYR    65       6.887  14.271  -8.071
ATOM   1037  HE1 TYR    65       6.217  14.510 -10.133
ATOM   1038  CE2 TYR    65       7.228  13.391  -7.053
ATOM   1039  OH  TYR    65       6.994  15.609  -7.815
ATOM   1040  CD2 TYR    65       7.138  12.030  -7.275
ATOM   1041  HE2 TYR    65       7.563  13.775  -6.089
ATOM   1042  HD2 TYR    65       7.408  11.329  -6.484
ATOM   1043  HH  TYR    65       6.759  16.155  -8.569
ATOM   1044  HA  TYR    65       4.770  10.193  -9.751
ATOM   1045  HB1 TYR    65       7.024   9.561  -7.852
ATOM   1046  HB2 TYR    65       7.211   9.813  -9.604
ATOM   1047  O   TYR    65       5.434   7.873 -10.608
ATOM   1048  N   GLY    66       4.916   7.205  -8.515
ATOM   1049  CA  GLY    66       5.156   5.776  -8.728
ATOM   1050  C   GLY    66       5.193   4.992  -7.420
ATOM   1051  HN  GLY    66       4.534   7.478  -7.621
ATOM   1052  HA1 GLY    66       4.360   5.361  -9.347
ATOM   1053  HA2 GLY    66       6.114   5.638  -9.229
ATOM   1054  O   GLY    66       4.945   5.543  -6.334
ATOM   1055  N   TYR    67       5.498   3.700  -7.450
ATOM   1056  CA  TYR    67       5.431   2.832  -6.281
ATOM   1057  C   TYR    67       6.237   1.580  -6.556
ATOM   1058  HN  TYR    67       5.794   3.274  -8.317
ATOM   1059  CB  TYR    67       3.973   2.435  -5.993
ATOM   1060  CG  TYR    67       3.238   1.898  -7.203
ATOM   1061  CD1 TYR    67       3.326   0.531  -7.554
ATOM   1062  CE1 TYR    67       2.661   0.018  -8.665
ATOM   1063  HD1 TYR    67       3.926  -0.149  -6.949
ATOM   1064  CZ  TYR    67       1.901   0.878  -9.449
ATOM   1065  HE1 TYR    67       2.742  -1.041  -8.908
ATOM   1066  CE2 TYR    67       1.794   2.241  -9.127
ATOM   1067  OH  TYR    67       1.257   0.358 -10.547
ATOM   1068  CD2 TYR    67       2.462   2.742  -8.010
ATOM   1069  HE2 TYR    67       1.191   2.902  -9.750
ATOM   1070  HD2 TYR    67       2.383   3.800  -7.758
ATOM   1071  HH  TYR    67       1.322  -0.582 -10.730
ATOM   1072  HA  TYR    67       5.842   3.353  -5.417
ATOM   1073  HB1 TYR    67       4.001   1.590  -5.304
ATOM   1074  HB2 TYR    67       3.377   3.202  -5.499
ATOM   1075  O   TYR    67       6.460   1.249  -7.723
ATOM   1076  N   PHE    68       6.695   0.874  -5.520
ATOM   1077  CA  PHE    68       7.409  -0.416  -5.560
ATOM   1078  C   PHE    68       7.149  -1.134  -4.236
ATOM   1079  HN  PHE    68       6.563   1.219  -4.580
ATOM   1080  CB  PHE    68       8.912  -0.252  -5.834
ATOM   1081  CG  PHE    68       9.672   0.740  -5.006
ATOM   1082  CD1 PHE    68       9.518   2.112  -5.210
ATOM   1083  CE1 PHE    68      10.204   3.032  -4.429
ATOM   1084  HD1 PHE    68       8.851   2.475  -5.991
ATOM   1085  CZ  PHE    68      11.052   2.589  -3.428
ATOM   1086  HE1 PHE    68      10.075   4.099  -4.605
ATOM   1087  CE2 PHE    68      11.213   1.234  -3.213
ATOM   1088  HZ  PHE    68      11.589   3.310  -2.811
ATOM   1089  CD2 PHE    68      10.519   0.316  -3.994
ATOM   1090  HE2 PHE    68      11.885   0.882  -2.430
ATOM   1091  HD2 PHE    68      10.637  -0.753  -3.814
ATOM   1092  HA  PHE    68       7.036  -1.012  -6.393
ATOM   1093  HB1 PHE    68       9.501  -1.168  -5.870
ATOM   1094  HB2 PHE    68       9.097   0.123  -6.841
ATOM   1095  O   PHE    68       6.279  -0.716  -3.482
ATOM   1096  N   HIS    69       7.861  -2.226  -3.972
ATOM   1097  CA  HIS    69       7.714  -3.064  -2.758
ATOM   1098  C   HIS    69       8.822  -4.078  -2.767
ATOM   1099  HN  HIS    69       8.565  -2.536  -4.628
ATOM   1100  CB  HIS    69       6.334  -3.727  -2.682
ATOM   1101  CG  HIS    69       5.833  -4.689  -3.752
ATOM   1102  ND1 HIS    69       5.192  -5.838  -3.450
ATOM   1103  CE1 HIS    69       4.877  -6.482  -4.594
ATOM   1104  NE2 HIS    69       5.325  -5.746  -5.635
ATOM   1105  HE  HIS    69       4.347  -7.434  -4.556
ATOM   1106  CD2 HIS    69       5.925  -4.644  -5.155
ATOM   1107  HNE HIS    69       5.220  -5.995  -6.608
ATOM   1108  HD  HIS    69       6.365  -3.920  -5.841
ATOM   1109  HA  HIS    69       7.783  -2.434  -1.871
ATOM   1110  HB1 HIS    69       6.102  -4.164  -1.711
ATOM   1111  HB2 HIS    69       5.630  -2.895  -2.712
ATOM   1112  O   HIS    69       9.485  -4.261  -3.788
ATOM   1113  N   ASP    70       9.006  -4.689  -1.603
ATOM   1114  CA  ASP    70       9.994  -5.709  -1.283
ATOM   1115  C   ASP    70       9.222  -6.806  -0.535
ATOM   1116  HN  ASP    70       8.418  -4.456  -0.815
ATOM   1117  CB  ASP    70      11.154  -5.108  -0.482
ATOM   1118  CG  ASP    70      10.953  -4.728   0.989
ATOM   1119  OD1 ASP    70       9.965  -5.216   1.601
ATOM   1120  OD2 ASP    70      11.747  -3.878   1.432
ATOM   1121  HA  ASP    70      10.435  -6.090  -2.204
ATOM   1122  HB1 ASP    70      11.892  -5.909  -0.527
ATOM   1123  HB2 ASP    70      11.668  -4.285  -0.979
ATOM   1124  O   ASP    70       7.984  -6.830  -0.551
ATOM   1125  N   ALA    71       9.968  -7.696   0.114
ATOM   1126  CA  ALA    71       9.447  -8.792   0.922
ATOM   1127  C   ALA    71       8.409  -8.435   1.984
ATOM   1128  HN  ALA    71      10.975  -7.638   0.064
ATOM   1129  CB  ALA    71      10.591  -9.523   1.614
ATOM   1130  HA  ALA    71       8.964  -9.524   0.275
ATOM   1131  HB1 ALA    71      11.259  -8.952   2.258
ATOM   1132  HB2 ALA    71      10.215 -10.296   2.284
ATOM   1133  HB3 ALA    71      11.201 -10.044   0.877
ATOM   1134  O   ALA    71       7.430  -9.146   2.167
ATOM   1135  N   THR    72       8.585  -7.300   2.647
ATOM   1136  CA  THR    72       7.912  -6.917   3.879
ATOM   1137  C   THR    72       7.194  -5.563   3.763
ATOM   1138  HN  THR    72       9.236  -6.611   2.299
ATOM   1139  CB  THR    72       8.890  -6.996   5.075
ATOM   1140  OG1 THR    72       8.205  -6.666   6.291
ATOM   1141  HG  THR    72       7.723  -7.468   6.509
ATOM   1142  CG2 THR    72      10.191  -6.218   4.831
ATOM   1143  HA  THR    72       7.167  -7.670   4.136
ATOM   1144  HB  THR    72       9.209  -8.028   5.219
ATOM   1145  HG1 THR    72      10.969  -6.498   5.541
ATOM   1146  HG2 THR    72      10.632  -6.463   3.865
ATOM   1147  HG3 THR    72      10.055  -5.136   4.828
ATOM   1148  O   THR    72       6.252  -5.311   4.532
ATOM   1149  N   ARG    73       7.559  -4.659   2.841
ATOM   1150  CA  ARG    73       7.062  -3.269   2.758
ATOM   1151  C   ARG    73       6.718  -2.941   1.323
ATOM   1152  HN  ARG    73       8.227  -4.913   2.127
ATOM   1153  CB  ARG    73       8.117  -2.307   3.268
ATOM   1154  CG  ARG    73       8.316  -2.366   4.765
ATOM   1155  CD  ARG    73       9.732  -2.154   5.255
ATOM   1156  NE  ARG    73      10.715  -2.721   4.343
ATOM   1157  CZ  ARG    73      12.008  -2.820   4.604
ATOM   1158  HE  ARG    73      10.229  -3.013   3.504
ATOM   1159  NH1 ARG    73      12.487  -2.381   5.768
ATOM   1160  H11 ARG    73      11.870  -1.971   6.458
ATOM   1161  H12 ARG    73      13.465  -2.430   6.021
ATOM   1162  NH2 ARG    73      12.813  -3.368   3.697
ATOM   1163  H21 ARG    73      12.467  -3.713   2.810
ATOM   1164  H22 ARG    73      13.809  -3.467   3.845
ATOM   1165  HA  ARG    73       6.171  -3.164   3.378
ATOM   1166  HB1 ARG    73       9.059  -2.525   2.765
ATOM   1167  HB2 ARG    73       8.050  -1.246   3.030
ATOM   1168  HG1 ARG    73       7.488  -1.845   5.246
ATOM   1169  HG2 ARG    73       8.093  -3.400   5.029
ATOM   1170  HD1 ARG    73       9.860  -1.075   5.338
ATOM   1171  HD2 ARG    73       9.927  -2.600   6.230
ATOM   1172  O   ARG    73       7.407  -3.374   0.389
ATOM   1173  N   VAL    74       5.658  -2.129   1.272
ATOM   1174  CA  VAL    74       5.163  -1.441   0.075
ATOM   1175  C   VAL    74       5.618   0.022   0.199
ATOM   1176  HN  VAL    74       5.124  -1.947   2.110
ATOM   1177  CB  VAL    74       3.620  -1.558  -0.048
ATOM   1178  CG1 VAL    74       2.982  -0.515  -0.954
ATOM   1179  CG2 VAL    74       3.136  -2.924  -0.505
ATOM   1180  HA  VAL    74       5.586  -1.908  -0.814
ATOM   1181  HB  VAL    74       3.206  -1.545   0.960
ATOM   1182  HG1 VAL    74       3.127   0.508  -0.608
ATOM   1183  HG2 VAL    74       3.458  -0.632  -1.928
ATOM   1184  HG3 VAL    74       1.921  -0.752  -1.038
ATOM   1185  HG4 VAL    74       3.629  -3.753   0.003
ATOM   1186  HG5 VAL    74       2.061  -2.890  -0.331
ATOM   1187  HG6 VAL    74       3.259  -3.057  -1.579
ATOM   1188  O   VAL    74       5.573   0.587   1.292
ATOM   1189  N   TYR    75       6.021   0.595  -0.938
ATOM   1190  CA  TYR    75       6.553   1.968  -1.098
ATOM   1191  C   TYR    75       5.752   2.720  -2.165
ATOM   1192  HN  TYR    75       5.977   0.078  -1.805
ATOM   1193  CB  TYR    75       8.042   1.940  -1.507
ATOM   1194  CG  TYR    75       8.889   1.085  -0.597
ATOM   1195  CD1 TYR    75       9.306  -0.186  -0.991
ATOM   1196  CE1 TYR    75      10.072  -0.986  -0.159
ATOM   1197  HD1 TYR    75       9.029  -0.570  -1.972
ATOM   1198  CZ  TYR    75      10.435  -0.515   1.083
ATOM   1199  HE1 TYR    75      10.382  -1.977  -0.490
ATOM   1200  CE2 TYR    75      10.036   0.747   1.497
ATOM   1201  OH  TYR    75      11.201  -1.306   1.913
ATOM   1202  CD2 TYR    75       9.266   1.536   0.660
ATOM   1203  HE2 TYR    75      10.329   1.116   2.480
ATOM   1204  HD2 TYR    75       8.946   2.526   0.985
ATOM   1205  HH  TYR    75      11.298  -2.191   1.553
ATOM   1206  HA  TYR    75       6.476   2.501  -0.150
ATOM   1207  HB1 TYR    75       8.182   1.535  -2.509
ATOM   1208  HB2 TYR    75       8.426   2.957  -1.592
ATOM   1209  O   TYR    75       5.600   2.244  -3.299
ATOM   1210  N   LEU    76       5.306   3.907  -1.770
ATOM   1211  CA  LEU    76       4.642   4.927  -2.572
ATOM   1212  C   LEU    76       5.584   6.133  -2.557
ATOM   1213  HN  LEU    76       5.415   4.189  -0.806
ATOM   1214  CB  LEU    76       3.268   5.260  -1.983
ATOM   1215  CG  LEU    76       2.333   4.057  -1.850
ATOM   1216  CD1 LEU    76       0.963   4.501  -1.359
ATOM   1217  CD2 LEU    76       2.158   3.158  -3.058
ATOM   1218  HA  LEU    76       4.490   4.552  -3.584
ATOM   1219  HB1 LEU    76       3.308   5.741  -1.005
ATOM   1220  HB2 LEU    76       2.774   6.011  -2.599
ATOM   1221  HG  LEU    76       2.764   3.453  -1.053
ATOM   1222  HD1 LEU    76       0.352   3.725  -0.898
ATOM   1223  HD2 LEU    76       1.143   5.150  -0.502
ATOM   1224  HD3 LEU    76       0.314   5.024  -2.062
ATOM   1225  HD4 LEU    76       1.256   2.546  -3.040
ATOM   1226  HD5 LEU    76       2.031   3.782  -3.943
ATOM   1227  HD6 LEU    76       2.994   2.481  -3.235
ATOM   1228  O   LEU    76       5.892   6.657  -1.487
ATOM   1229  N   ILE    77       6.018   6.591  -3.732
ATOM   1230  CA  ILE    77       6.912   7.710  -4.034
ATOM   1231  C   ILE    77       6.123   8.984  -4.299
ATOM   1232  HN  ILE    77       5.722   6.140  -4.586
ATOM   1233  CB  ILE    77       7.782   7.430  -5.280
ATOM   1234  CG1 ILE    77       8.499   6.087  -5.311
ATOM   1235  CG2 ILE    77       8.832   8.529  -5.451
ATOM   1236  CD1 ILE    77       8.726   5.493  -6.679
ATOM   1237  HA  ILE    77       7.578   7.882  -3.188
ATOM   1238  HB  ILE    77       7.129   7.433  -6.152
ATOM   1239  HG1 ILE    77       9.461   6.136  -4.801
ATOM   1240  HG2 ILE    77       7.980   5.311  -4.749
ATOM   1241  HG3 ILE    77       8.508   9.380  -6.049
ATOM   1242  HG4 ILE    77       9.008   9.024  -4.496
ATOM   1243  HG5 ILE    77       9.828   8.205  -5.751
ATOM   1244  HD1 ILE    77       7.843   5.092  -7.178
ATOM   1245  HD2 ILE    77       9.253   6.109  -7.408
ATOM   1246  HD3 ILE    77       9.413   4.647  -6.629
ATOM   1247  O   ILE    77       5.528   9.154  -5.369
ATOM   1248  N   LEU    78       6.164   9.895  -3.336
ATOM   1249  CA  LEU    78       5.346  11.110  -3.368
ATOM   1250  C   LEU    78       6.176  12.388  -3.505
ATOM   1251  HN  LEU    78       6.777   9.761  -2.544
ATOM   1252  CB  LEU    78       4.517  11.217  -2.077
ATOM   1253  CG  LEU    78       3.841   9.940  -1.575
ATOM   1254  CD1 LEU    78       3.571  10.064  -0.092
ATOM   1255  CD2 LEU    78       2.570   9.632  -2.349
ATOM   1256  HA  LEU    78       4.664  11.067  -4.217
ATOM   1257  HB1 LEU    78       5.158  11.548  -1.260
ATOM   1258  HB2 LEU    78       3.711  11.936  -2.221
ATOM   1259  HG  LEU    78       4.495   9.087  -1.755
ATOM   1260  HD1 LEU    78       3.090   9.154   0.268
ATOM   1261  HD2 LEU    78       4.512  10.209   0.438
ATOM   1262  HD3 LEU    78       2.917  10.917   0.089
ATOM   1263  HD4 LEU    78       2.121   8.717  -1.961
ATOM   1264  HD5 LEU    78       1.867  10.457  -2.237
ATOM   1265  HD6 LEU    78       2.810   9.499  -3.404
ATOM   1266  O   LEU    78       7.370  12.397  -3.197
ATOM   1267  N   GLU    79       5.514  13.453  -3.964
ATOM   1268  CA  GLU    79       6.058  14.791  -3.989
ATOM   1269  C   GLU    79       6.424  15.258  -2.572
ATOM   1270  HN  GLU    79       4.576  13.345  -4.321
ATOM   1271  CB  GLU    79       5.053  15.725  -4.645
ATOM   1272  CG  GLU    79       5.158  17.196  -4.279
ATOM   1273  CD  GLU    79       4.132  18.056  -5.022
ATOM   1274  OE1 GLU    79       3.220  17.500  -5.707
ATOM   1275  OE2 GLU    79       4.227  19.311  -4.922
ATOM   1276  HA  GLU    79       6.956  14.807  -4.607
ATOM   1277  HB1 GLU    79       5.167  15.678  -5.728
ATOM   1278  HB2 GLU    79       4.043  15.421  -4.372
ATOM   1279  HG1 GLU    79       4.988  17.317  -3.209
ATOM   1280  HG2 GLU    79       6.153  17.564  -4.532
ATOM   1281  O   GLU    79       5.708  15.009  -1.610
ATOM   1282  NT  AME    80       7.569  15.909  -2.435
ATOM   1283  CT  AME    80       7.976  16.361  -1.128
ATOM   1284  HN  AME    80       8.147  16.083  -3.244
ATOM   1285  HT1 AME    80       8.936  16.873  -1.202
ATOM   1286  HT2 AME    80       7.228  17.047  -0.731
ATOM   1287  HT3 AME    80       8.073  15.504  -0.461
ATOM   1288  H1  ACE    81     -10.806  19.435 -11.616
ATOM   1289  CH3 ACE    81     -10.782  19.245 -10.543
ATOM   1290  C   ACE    81     -11.021  17.752 -10.238
ATOM   1291  H2  ACE    81     -11.558  19.842 -10.066
ATOM   1292  H3  ACE    81      -9.806  19.543 -10.158
ATOM   1293  O   ACE    81     -11.219  16.951 -11.163
ATOM   1294  N   CYS    82     -11.015  17.391  -8.951
ATOM   1295  CA  CYS    82     -11.334  16.030  -8.525
ATOM   1296  C   CYS    82     -12.701  15.572  -8.994
ATOM   1297  HN  CYS    82     -10.784  18.070  -8.240
ATOM   1298  CB  CYS    82     -11.311  15.928  -7.015
ATOM   1299  SG  CYS    82      -9.678  15.612  -6.337
ATOM   1300  HG  CYS    82     -10.098  15.598  -5.058
ATOM   1301  HA  CYS    82     -10.594  15.339  -8.930
ATOM   1302  HB1 CYS    82     -11.666  16.863  -6.582
ATOM   1303  HB2 CYS    82     -11.958  15.111  -6.695
ATOM   1304  O   CYS    82     -12.847  14.457  -9.512
ATOM   1305  N   HIS    83     -13.698  16.435  -8.793
ATOM   1306  CA  HIS    83     -15.071  16.134  -9.159
ATOM   1307  C   HIS    83     -15.267  16.027 -10.643
ATOM   1308  HN  HIS    83     -13.507  17.333  -8.372
ATOM   1309  CB  HIS    83     -16.036  17.132  -8.526
ATOM   1310  CG  HIS    83     -16.096  17.035  -7.008
ATOM   1311  ND1 HIS    83     -16.669  17.987  -6.233
ATOM   1312  CE1 HIS    83     -16.568  17.631  -4.930
ATOM   1313  NE2 HIS    83     -15.906  16.459  -4.865
ATOM   1314  HE  HIS    83     -16.992  18.270  -4.156
ATOM   1315  CD2 HIS    83     -15.601  16.061  -6.129
ATOM   1316  HNE HIS    83     -15.680  15.967  -4.012
ATOM   1317  HD  HIS    83     -15.062  15.127  -6.291
ATOM   1318  HA  HIS    83     -15.365  15.183  -8.715
ATOM   1319  HB1 HIS    83     -15.726  18.146  -8.777
ATOM   1320  HB2 HIS    83     -17.042  16.955  -8.905
ATOM   1321  O   HIS    83     -16.092  15.237 -11.092
ATOM   1322  N   SER    84     -14.487  16.790 -11.412
ATOM   1323  CA  SER    84     -14.494  16.715 -12.880
ATOM   1324  C   SER    84     -13.994  15.349 -13.400
ATOM   1325  HN  SER    84     -13.857  17.454 -10.985
ATOM   1326  CB  SER    84     -13.665  17.861 -13.486
ATOM   1327  OG  SER    84     -12.324  17.460 -13.716
ATOM   1328  HG  SER    84     -11.854  18.213 -14.094
ATOM   1329  HA  SER    84     -15.509  16.864 -13.247
ATOM   1330  HB1 SER    84     -14.104  18.164 -14.436
ATOM   1331  HB2 SER    84     -13.660  18.708 -12.801
ATOM   1332  O   SER    84     -14.206  15.003 -14.568
ATOM   1333  N   LYS    85     -13.312  14.596 -12.538
ATOM   1334  CA  LYS    85     -12.934  13.206 -12.838
ATOM   1335  C   LYS    85     -13.755  12.250 -11.992
ATOM   1336  HN  LYS    85     -13.038  14.978 -11.644
ATOM   1337  CB  LYS    85     -11.428  12.973 -12.616
ATOM   1338  CG  LYS    85     -10.544  13.765 -13.572
ATOM   1339  CD  LYS    85      -9.125  13.222 -13.614
ATOM   1340  CE  LYS    85      -8.562  13.159 -15.037
ATOM   1341  NZ  LYS    85      -8.449  14.482 -15.729
ATOM   1342  HZ1 LYS    85      -8.071  14.346 -16.656
ATOM   1343  HZ2 LYS    85      -7.836  15.086 -15.201
ATOM   1344  HZ3 LYS    85      -9.363  14.905 -15.797
ATOM   1345  HA  LYS    85     -13.117  12.998 -13.892
ATOM   1346  HB1 LYS    85     -11.159  13.269 -11.602
ATOM   1347  HB2 LYS    85     -11.198  11.917 -12.758
ATOM   1348  HG1 LYS    85     -10.958  13.713 -14.578
ATOM   1349  HG2 LYS    85     -10.501  14.805 -13.250
ATOM   1350  HD1 LYS    85      -8.472  13.864 -13.023
ATOM   1351  HD2 LYS    85      -9.109  12.212 -13.202
ATOM   1352  HE1 LYS    85      -7.559  12.731 -15.013
ATOM   1353  HE2 LYS    85      -9.207  12.536 -15.656
ATOM   1354  O   LYS    85     -13.378  11.102 -11.797
ATOM   1355  N   ARG    86     -14.875  12.753 -11.482
ATOM   1356  CA  ARG    86     -15.789  12.002 -10.595
ATOM   1357  C   ARG    86     -15.131  11.319  -9.369
ATOM   1358  HN  ARG    86     -15.142  13.703 -11.697
ATOM   1359  CB  ARG    86     -16.666  11.027 -11.405
ATOM   1360  CG  ARG    86     -17.693  11.704 -12.314
ATOM   1361  CD  ARG    86     -18.921  12.232 -11.563
ATOM   1362  NE  ARG    86     -20.022  11.260 -11.445
ATOM   1363  CZ  ARG    86     -21.195  11.504 -10.852
ATOM   1364  HE  ARG    86     -19.725  10.399 -11.887
ATOM   1365  NH1 ARG    86     -22.123  10.556 -10.795
ATOM   1366  H11 ARG    86     -21.954   9.643 -11.197
ATOM   1367  H12 ARG    86     -23.026  10.688 -10.358
ATOM   1368  NH2 ARG    86     -21.440  12.689 -10.301
ATOM   1369  H21 ARG    86     -20.759  13.437 -10.310
ATOM   1370  H22 ARG    86     -22.317  12.904  -9.845
ATOM   1371  HA  ARG    86     -16.546  12.677 -10.196
ATOM   1372  HB1 ARG    86     -16.032  10.413 -12.045
ATOM   1373  HB2 ARG    86     -17.222  10.384 -10.722
ATOM   1374  HG1 ARG    86     -17.229  12.552 -12.818
ATOM   1375  HG2 ARG    86     -18.047  10.990 -13.057
ATOM   1376  HD1 ARG    86     -18.634  12.514 -10.550
ATOM   1377  HD2 ARG    86     -19.319  13.103 -12.083
ATOM   1378  O   ARG    86     -15.621  10.304  -8.849
ATOM   1379  N   VAL    87     -14.037  11.909  -8.905
ATOM   1380  CA  VAL    87     -13.317  11.429  -7.739
ATOM   1381  C   VAL    87     -13.770  12.212  -6.496
ATOM   1382  HN  VAL    87     -13.673  12.729  -9.369
ATOM   1383  CB  VAL    87     -11.794  11.619  -7.947
ATOM   1384  CG1 VAL    87     -11.026  11.277  -6.678
ATOM   1385  CG2 VAL    87     -11.292  10.794  -9.126
ATOM   1386  HA  VAL    87     -13.524  10.368  -7.594
ATOM   1387  HB  VAL    87     -11.589  12.656  -8.211
ATOM   1388  HG1 VAL    87      -9.958  11.418  -6.849
ATOM   1389  HG2 VAL    87     -11.353  11.929  -5.868
ATOM   1390  HG3 VAL    87     -11.215  10.238  -6.407
ATOM   1391  HG4 VAL    87     -10.219  10.947  -9.247
ATOM   1392  HG5 VAL    87     -11.488   9.738  -8.941
ATOM   1393  HG6 VAL    87     -11.808  11.105 -10.034
ATOM   1394  O   VAL    87     -13.725  13.444  -6.492
ATOM   1395  N   ILE    88     -14.213  11.514  -5.449
ATOM   1396  CA  ILE    88     -14.484  12.175  -4.144
ATOM   1397  C   ILE    88     -13.444  11.764  -3.089
ATOM   1398  HN  ILE    88     -14.368  10.520  -5.538
ATOM   1399  CB  ILE    88     -15.945  11.988  -3.603
ATOM   1400  CG1 ILE    88     -16.378  10.513  -3.570
ATOM   1401  CG2 ILE    88     -16.955  12.834  -4.385
ATOM   1402  CD1 ILE    88     -17.722  10.272  -2.893
ATOM   1403  HA  ILE    88     -14.444  13.257  -4.269
ATOM   1404  HB  ILE    88     -16.009  12.378  -2.587
ATOM   1405  HG1 ILE    88     -16.461  10.135  -4.589
ATOM   1406  HG2 ILE    88     -15.636   9.928  -3.026
ATOM   1407  HG3 ILE    88     -17.954  12.675  -3.979
ATOM   1408  HG4 ILE    88     -16.691  13.888  -4.298
ATOM   1409  HG5 ILE    88     -16.939  12.541  -5.435
ATOM   1410  HD1 ILE    88     -17.953   9.207  -2.912
ATOM   1411  HD2 ILE    88     -17.675  10.614  -1.859
ATOM   1412  HD3 ILE    88     -18.500  10.821  -3.423
ATOM   1413  O   ILE    88     -13.052  10.600  -3.018
ATOM   1414  N   HIS    89     -12.986  12.717  -2.282
ATOM   1415  CA  HIS    89     -11.850  12.447  -1.405
ATOM   1416  C   HIS    89     -12.263  11.835  -0.092
ATOM   1417  HN  HIS    89     -13.426  13.626  -2.278
ATOM   1418  CB  HIS    89     -10.965  13.681  -1.214
ATOM   1419  CG  HIS    89      -9.750  13.427  -0.353
ATOM   1420  ND1 HIS    89      -9.833  13.235   0.984
ATOM   1421  CE1 HIS    89      -8.592  13.011   1.491
ATOM   1422  NE2 HIS    89      -7.712  13.073   0.476
ATOM   1423  HE  HIS    89      -8.464  12.825   2.558
ATOM   1424  CD2 HIS    89      -8.393  13.329  -0.678
ATOM   1425  HNE HIS    89      -6.713  12.948   0.567
ATOM   1426  HD  HIS    89      -7.853  13.417  -1.621
ATOM   1427  HA  HIS    89     -11.167  11.753  -1.896
ATOM   1428  HB1 HIS    89     -10.609  14.027  -2.184
ATOM   1429  HB2 HIS    89     -11.542  14.472  -0.736
ATOM   1430  O   HIS    89     -11.757  10.758   0.282
ATOM   1431  N   ARN    90     -13.151  12.523   0.634
ATOM   1432  CA  ARN    90     -13.832  11.973   1.824
ATOM   1433  C   ARN    90     -13.051  11.932   3.143
ATOM   1434  HN  ARN    90     -13.384  13.470   0.375
ATOM   1435  CB  ARN    90     -14.382  10.564   1.552
ATOM   1436  CG  ARN    90     -15.333  10.435   0.367
ATOM   1437  CD  ARN    90     -15.953   9.034   0.273
ATOM   1438  NE  ARN    90     -15.085   7.950   0.771
ATOM   1439  CZ  ARN    90     -15.500   6.712   1.051
ATOM   1440  HE  ARN    90     -14.145   8.317   0.856
ATOM   1441  NH1 ARN    90     -16.774   6.387   0.884
ATOM   1442  H11 ARN    90     -17.441   7.068   0.545
ATOM   1443  NH2 ARN    90     -14.648   5.802   1.514
ATOM   1444  H21 ARN    90     -13.670   6.010   1.669
ATOM   1445  H22 ARN    90     -14.932   4.856   1.735
ATOM   1446  HA  ARN    90     -14.722  12.564   2.040
ATOM   1447  HB1 ARN    90     -13.555   9.883   1.352
ATOM   1448  HB2 ARN    90     -14.936  10.215   2.424
ATOM   1449  HG1 ARN    90     -16.142  11.157   0.470
ATOM   1450  HG2 ARN    90     -14.789  10.628  -0.558
ATOM   1451  HD1 ARN    90     -16.870   9.002   0.861
ATOM   1452  HD2 ARN    90     -16.180   8.806  -0.768
ATOM   1453  O   ARN    90     -13.639  11.667   4.189
ATOM   1454  N   ASP    91     -11.742  12.166   3.114
ATOM   1455  CA  ASP    91     -10.950  12.165   4.360
ATOM   1456  C   ASP    91     -10.075  13.430   4.508
ATOM   1457  HN  ASP    91     -11.283  12.346   2.232
ATOM   1458  CB  ASP    91     -10.143  10.842   4.526
ATOM   1459  CG  ASP    91      -9.519  10.683   5.937
ATOM   1460  OD1 ASP    91     -10.182  11.002   6.955
ATOM   1461  OD2 ASP    91      -8.358  10.227   6.028
ATOM   1462  HA  ASP    91     -11.621  12.120   5.218
ATOM   1463  HB1 ASP    91     -10.802   9.990   4.359
ATOM   1464  HB2 ASP    91      -9.329  10.818   3.801
ATOM   1465  O   ASP    91      -8.872  13.350   4.820
ATOM   1466  N   ILE    92     -10.699  14.594   4.308
ATOM   1467  CA  ILE    92      -9.993  15.873   4.352
ATOM   1468  C   ILE    92      -9.801  16.334   5.806
ATOM   1469  HN  ILE    92     -11.691  14.605   4.119
ATOM   1470  CB  ILE    92     -10.736  16.951   3.542
ATOM   1471  CG1 ILE    92     -11.110  16.437   2.165
ATOM   1472  CG2 ILE    92      -9.852  18.173   3.357
ATOM   1473  CD1 ILE    92     -10.025  16.669   1.135
ATOM   1474  HA  ILE    92      -9.014  15.764   3.884
ATOM   1475  HB  ILE    92     -11.647  17.236   4.067
ATOM   1476  HG1 ILE    92     -11.295  15.364   2.215
ATOM   1477  HG2 ILE    92     -12.010  16.945   1.819
ATOM   1478  HG3 ILE    92     -10.389  18.927   2.783
ATOM   1479  HG4 ILE    92      -9.586  18.580   4.332
ATOM   1480  HG5 ILE    92      -8.945  17.888   2.823
ATOM   1481  HD1 ILE    92     -10.350  16.280   0.170
ATOM   1482  HD2 ILE    92      -9.828  17.737   1.048
ATOM   1483  HD3 ILE    92      -9.114  16.156   1.444
ATOM   1484  O   ILE    92     -10.739  16.763   6.461
ATOM   1485  N   LYN    93      -8.586  16.224   6.315
ATOM   1486  CA  LYN    93      -8.297  16.620   7.671
ATOM   1487  C   LYN    93      -7.054  17.461   7.540
ATOM   1488  HN  LYN    93      -7.836  15.855   5.748
ATOM   1489  CB  LYN    93      -7.895  15.425   8.551
ATOM   1490  CG  LYN    93      -8.846  14.263   8.795
ATOM   1491  CD  LYN    93      -7.936  13.135   9.291
ATOM   1492  CE  LYN    93      -8.567  12.087  10.206
ATOM   1493  NZ  LYN    93      -9.332  11.015   9.480
ATOM   1494  HZ1 LYN    93      -9.716  10.364  10.150
ATOM   1495  HZ2 LYN    93      -8.711  10.524   8.852
ATOM   1496  HA  LYN    93      -9.138  17.185   8.072
ATOM   1497  HB1 LYN    93      -7.015  14.940   8.128
ATOM   1498  HB2 LYN    93      -7.667  15.775   9.558
ATOM   1499  HG1 LYN    93      -9.587  14.549   9.541
ATOM   1500  HG2 LYN    93      -9.350  14.003   7.864
ATOM   1501  HD1 LYN    93      -7.545  12.581   8.438
ATOM   1502  HD2 LYN    93      -7.107  13.558   9.859
ATOM   1503  HE1 LYN    93      -7.786  11.588  10.781
ATOM   1504  HE2 LYN    93      -9.265  12.572  10.888
ATOM   1505  O   LYN    93      -6.209  17.193   6.668
ATOM   1506  N   PRO    94      -6.867  18.421   8.447
ATOM   1507  CA  PRO    94      -5.628  19.198   8.391
ATOM   1508  C   PRO    94      -4.356  18.362   8.341
ATOM   1509  CB  PRO    94      -5.672  20.016   9.681
ATOM   1510  CG  PRO    94      -7.131  20.184   9.917
ATOM   1511  CD  PRO    94      -7.734  18.861   9.547
ATOM   1512  HA  PRO    94      -5.630  19.822   7.498
ATOM   1513  HB1 PRO    94      -5.178  19.462  10.480
ATOM   1514  HB2 PRO    94      -5.159  20.965   9.527
ATOM   1515  HG1 PRO    94      -7.304  20.427  10.965
ATOM   1516  HG2 PRO    94      -7.510  20.990   9.290
ATOM   1517  HD1 PRO    94      -7.701  18.192  10.408
ATOM   1518  HD2 PRO    94      -8.769  19.006   9.240
ATOM   1519  O   PRO    94      -3.389  18.795   7.717
ATOM   1520  N   GLU    95      -4.328  17.190   8.975
ATOM   1521  CA  GLU    95      -3.108  16.368   8.913
ATOM   1522  C   GLU    95      -2.849  15.726   7.559
ATOM   1523  HN  GLU    95      -5.139  16.878   9.490
ATOM   1524  CB  GLU    95      -3.077  15.317   9.988
ATOM   1525  CG  GLU    95      -4.131  14.273   9.812
ATOM   1526  CD  GLU    95      -4.929  14.123  11.078
ATOM   1527  OE1 GLU    95      -5.531  15.147  11.510
ATOM   1528  OE2 GLU    95      -4.948  12.986  11.628
ATOM   1529  HA  GLU    95      -2.240  16.986   9.142
ATOM   1530  HB1 GLU    95      -2.109  14.815   9.979
ATOM   1531  HB2 GLU    95      -3.233  15.785  10.960
ATOM   1532  HG1 GLU    95      -4.799  14.563   9.002
ATOM   1533  HG2 GLU    95      -3.661  13.319   9.571
ATOM   1534  O   GLU    95      -1.761  15.222   7.352
ATOM   1535  N   ASN    96      -3.834  15.747   6.654
ATOM   1536  CA  ASN    96      -3.662  15.338   5.254
ATOM   1537  C   ASN    96      -3.547  16.509   4.297
ATOM   1538  HN  ASN    96      -4.756  16.057   6.924
ATOM   1539  CB  ASN    96      -4.876  14.572   4.776
ATOM   1540  CG  ASN    96      -5.012  13.226   5.419
ATOM   1541  ND2 ASN    96      -6.188  12.627   5.231
ATOM   1542  HD1 ASN    96      -6.347  11.718   5.637
ATOM   1543  HD2 ASN    96      -6.896  13.094   4.687
ATOM   1544  OD1 ASN    96      -4.079  12.709   6.067
ATOM   1545  HA  ASN    96      -2.752  14.744   5.157
ATOM   1546  HB1 ASN    96      -5.777  15.139   5.005
ATOM   1547  HB2 ASN    96      -4.808  14.417   3.699
ATOM   1548  O   ASN    96      -3.779  16.343   3.097
ATOM   1549  N   LEU    97      -3.258  17.696   4.811
ATOM   1550  CA  LEU    97      -3.092  18.867   3.967
ATOM   1551  C   LEU    97      -1.658  19.336   4.186
ATOM   1552  HN  LEU    97      -3.149  17.797   5.810
ATOM   1553  CB  LEU    97      -4.100  19.965   4.330
ATOM   1554  CG  LEU    97      -5.604  19.635   4.391
ATOM   1555  CD1 LEU    97      -6.450  20.880   4.597
ATOM   1556  CD2 LEU    97      -6.116  18.886   3.180
ATOM   1557  HA  LEU    97      -3.263  18.592   2.926
ATOM   1558  HB1 LEU    97      -3.873  20.352   5.323
ATOM   1559  HB2 LEU    97      -4.035  20.773   3.602
ATOM   1560  HG  LEU    97      -5.793  18.953   5.220
ATOM   1561  HD1 LEU    97      -7.503  20.602   4.634
ATOM   1562  HD2 LEU    97      -6.168  21.360   5.534
ATOM   1563  HD3 LEU    97      -6.286  21.572   3.771
ATOM   1564  HD4 LEU    97      -7.182  18.690   3.297
ATOM   1565  HD5 LEU    97      -5.953  19.486   2.285
ATOM   1566  HD6 LEU    97      -5.582  17.940   3.084
ATOM   1567  O   LEU    97      -1.230  19.555   5.315
ATOM   1568  NT  AME    98      -0.903  19.452   3.101
ATOM   1569  CT  AME    98       0.522  19.715   3.191
ATOM   1570  HN  AME    98      -1.320  19.356   2.187
ATOM   1571  HT1 AME    98       0.946  19.772   2.188
ATOM   1572  HT2 AME    98       0.686  20.660   3.708
ATOM   1573  HT3 AME    98       1.007  18.910   3.744
ATOM   1574  H1  ACE    99      -0.879  20.801  -0.524
ATOM   1575  CH3 ACE    99      -1.688  20.441  -1.160
ATOM   1576  C   ACE    99      -2.398  19.240  -0.524
ATOM   1577  H2  ACE    99      -1.269  20.148  -2.123
ATOM   1578  H3  ACE    99      -2.403  21.250  -1.306
ATOM   1579  O   ACE    99      -2.018  18.797   0.590
ATOM   1580  N   ILE   100      -3.413  18.712  -1.220
ATOM   1581  CA  ILE   100      -4.170  17.601  -0.659
ATOM   1582  C   ILE   100      -3.385  16.309  -0.757
ATOM   1583  HN  ILE   100      -3.647  19.086  -2.128
ATOM   1584  CB  ILE   100      -5.517  17.378  -1.361
ATOM   1585  CG1 ILE   100      -6.323  18.666  -1.381
ATOM   1586  CG2 ILE   100      -6.297  16.217  -0.703
ATOM   1587  CD1 ILE   100      -7.662  18.461  -2.066
ATOM   1588  HA  ILE   100      -4.386  17.801   0.391
ATOM   1589  HB  ILE   100      -5.343  17.052  -2.386
ATOM   1590  HG1 ILE   100      -6.501  18.999  -0.359
ATOM   1591  HG2 ILE   100      -5.769  19.433  -1.921
ATOM   1592  HG3 ILE   100      -7.247  16.079  -1.218
ATOM   1593  HG4 ILE   100      -5.711  15.300  -0.771
ATOM   1594  HG5 ILE   100      -6.483  16.451   0.345
ATOM   1595  HD1 ILE   100      -8.218  19.398  -2.066
ATOM   1596  HD2 ILE   100      -7.499  18.135  -3.093
ATOM   1597  HD3 ILE   100      -8.232  17.701  -1.531
ATOM   1598  O   ILE   100      -2.975  15.911  -1.834
ATOM   1599  N   ALA   101      -3.192  15.653   0.372
ATOM   1600  CA  ALA   101      -2.481  14.369   0.426
ATOM   1601  C   ALA   101      -3.413  13.231   0.821
ATOM   1602  HN  ALA   101      -3.540  16.034   1.240
ATOM   1603  CB  ALA   101      -1.330  14.452   1.415
ATOM   1604  HA  ALA   101      -2.059  14.145  -0.554
ATOM   1605  HB1 ALA   101      -0.809  13.495   1.448
ATOM   1606  HB2 ALA   101      -0.636  15.232   1.102
ATOM   1607  HB3 ALA   101      -1.718  14.688   2.406
ATOM   1608  O   ALA   101      -4.580  13.460   1.126
ATOM   1609  N   ASP   102      -2.902  12.009   0.813
ATOM   1610  CA  ASP   102      -3.650  10.867   1.335
ATOM   1611  C   ASP   102      -5.010  10.621   0.661
ATOM   1612  HN  ASP   102      -1.976  11.854   0.440
ATOM   1613  CB  ASP   102      -3.819  11.005   2.848
ATOM   1614  CG  ASP   102      -4.291   9.722   3.508
ATOM   1615  OD1 ASP   102      -4.256   8.648   2.856
ATOM   1616  OD2 ASP   102      -4.696   9.792   4.692
ATOM   1617  HA  ASP   102      -3.065   9.957   1.201
ATOM   1618  HB1 ASP   102      -2.864  11.277   3.298
ATOM   1619  HB2 ASP   102      -4.555  11.779   3.063
ATOM   1620  O   ASP   102      -6.065  11.108   1.101
ATOM   1621  N   PHE   103      -4.977   9.834  -0.397
ATOM   1622  CA  PHE   103      -6.197   9.467  -1.078
ATOM   1623  C   PHE   103      -6.657   8.079  -0.668
ATOM   1624  HN  PHE   103      -4.091   9.484  -0.735
ATOM   1625  CB  PHE   103      -6.017   9.606  -2.588
ATOM   1626  CG  PHE   103      -6.151  11.018  -3.062
ATOM   1627  CD1 PHE   103      -5.104  11.926  -2.905
ATOM   1628  CE1 PHE   103      -5.241  13.239  -3.326
ATOM   1629  HD1 PHE   103      -4.168  11.604  -2.448
ATOM   1630  CZ  PHE   103      -6.441  13.662  -3.894
ATOM   1631  HE1 PHE   103      -4.411  13.937  -3.212
ATOM   1632  CE2 PHE   103      -7.493  12.776  -4.044
ATOM   1633  HZ  PHE   103      -6.554  14.695  -4.222
ATOM   1634  CD2 PHE   103      -7.347  11.463  -3.622
ATOM   1635  HE2 PHE   103      -8.428  13.111  -4.491
ATOM   1636  HD2 PHE   103      -8.175  10.761  -3.726
ATOM   1637  HA  PHE   103      -6.981  10.181  -0.829
ATOM   1638  HB1 PHE   103      -5.024   9.254  -2.870
ATOM   1639  HB2 PHE   103      -6.772   9.010  -3.101
ATOM   1640  O   PHE   103      -7.329   7.380  -1.433
ATOM   1641  N   GLY   104      -6.299   7.711   0.561
ATOM   1642  CA  GLY   104      -6.581   6.399   1.129
ATOM   1643  C   GLY   104      -8.050   6.087   1.281
ATOM   1644  HN  GLY   104      -5.802   8.359   1.155
ATOM   1645  HA1 GLY   104      -6.157   5.626   0.488
ATOM   1646  HA2 GLY   104      -6.137   6.329   2.122
ATOM   1647  O   GLY   104      -8.440   4.915   1.246
ATOM   1648  N   TRP   105      -8.867   7.126   1.455
ATOM   1649  CA  TRP   105     -10.310   6.932   1.545
ATOM   1650  C   TRP   105     -11.055   7.347   0.286
ATOM   1651  HN  TRP   105      -8.485   8.058   1.526
ATOM   1652  CB  TRP   105     -10.891   7.554   2.828
ATOM   1653  CG  TRP   105     -10.604   6.716   4.074
ATOM   1654  CD1 TRP   105      -9.422   6.689   4.823
ATOM   1655  NE1 TRP   105      -9.514   5.795   5.867
ATOM   1656  HD1 TRP   105      -8.584   7.328   4.543
ATOM   1657  CE2 TRP   105     -10.724   5.181   5.881
ATOM   1658  HNE TRP   105      -8.788   5.606   6.544
ATOM   1659  CZ2 TRP   105     -11.255   4.217   6.745
ATOM   1660  CH2 TRP   105     -12.561   3.780   6.489
ATOM   1661  HZ2 TRP   105     -10.656   3.839   7.574
ATOM   1662  CZ3 TRP   105     -13.308   4.274   5.406
ATOM   1663  HH2 TRP   105     -13.024   3.037   7.138
ATOM   1664  CE3 TRP   105     -12.793   5.245   4.522
ATOM   1665  HZ3 TRP   105     -14.318   3.906   5.229
ATOM   1666  CD2 TRP   105     -11.491   5.717   4.739
ATOM   1667  HE3 TRP   105     -13.404   5.609   3.696
ATOM   1668  HA  TRP   105     -10.525   5.877   1.720
ATOM   1669  HB1 TRP   105     -10.455   8.541   2.983
ATOM   1670  HB2 TRP   105     -11.972   7.645   2.730
ATOM   1671  O   TRP   105     -12.269   7.124   0.195
ATOM   1672  N   SER   106     -10.342   7.907  -0.706
ATOM   1673  CA  SER   106     -10.957   8.346  -1.995
ATOM   1674  C   SER   106     -11.566   7.204  -2.846
ATOM   1675  HN  SER   106      -9.347   8.044  -0.593
ATOM   1676  CB  SER   106     -10.003   9.246  -2.830
ATOM   1677  OG  SER   106      -9.059   8.514  -3.606
ATOM   1678  HG  SER   106      -8.516   9.152  -4.084
ATOM   1679  HA  SER   106     -11.763   9.050  -1.792
ATOM   1680  HB1 SER   106     -10.587   9.854  -3.520
ATOM   1681  HB2 SER   106      -9.438   9.896  -2.162
ATOM   1682  O   SER   106     -11.162   6.042  -2.728
ATOM   1683  N   VAL   107     -12.538   7.553  -3.693
ATOM   1684  CA  VAL   107     -13.347   6.580  -4.442
ATOM   1685  C   VAL   107     -14.060   7.313  -5.592
ATOM   1686  HN  VAL   107     -12.746   8.529  -3.843
ATOM   1687  CB  VAL   107     -14.340   5.841  -3.488
ATOM   1688  CG1 VAL   107     -15.532   6.726  -3.102
ATOM   1689  CG2 VAL   107     -14.782   4.499  -4.061
ATOM   1690  HA  VAL   107     -12.699   5.801  -4.845
ATOM   1691  HB  VAL   107     -13.820   5.553  -2.574
ATOM   1692  HG1 VAL   107     -16.196   6.172  -2.438
ATOM   1693  HG2 VAL   107     -15.171   7.619  -2.592
ATOM   1694  HG3 VAL   107     -16.076   7.015  -4.001
ATOM   1695  HG4 VAL   107     -15.471   4.016  -3.368
ATOM   1696  HG5 VAL   107     -15.280   4.658  -5.017
ATOM   1697  HG6 VAL   107     -13.910   3.861  -4.208
ATOM   1698  O   VAL   107     -13.939   8.541  -5.699
ATOM   1699  N   HIS   108     -14.761   6.568  -6.457
ATOM   1700  CA  HIS   108     -15.623   7.148  -7.504
ATOM   1701  C   HIS   108     -17.063   7.300  -7.074
ATOM   1702  HN  HIS   108     -14.711   5.560  -6.407
ATOM   1703  CB  HIS   108     -15.528   6.342  -8.794
ATOM   1704  CG  HIS   108     -14.322   6.686  -9.628
ATOM   1705  ND1 HIS   108     -13.145   6.061  -9.483
ATOM   1706  CE1 HIS   108     -12.251   6.578 -10.356
ATOM   1707  NE2 HIS   108     -12.863   7.547 -11.055
ATOM   1708  HE  HIS   108     -11.234   6.187 -10.390
ATOM   1709  CD2 HIS   108     -14.140   7.643 -10.634
ATOM   1710  HNE HIS   108     -12.427   8.105 -11.775
ATOM   1711  HD  HIS   108     -14.807   8.378 -11.082
ATOM   1712  HA  HIS   108     -15.254   8.138  -7.772
ATOM   1713  HB1 HIS   108     -15.468   5.280  -8.556
ATOM   1714  HB2 HIS   108     -16.411   6.527  -9.405
ATOM   1715  O   HIS   108     -17.616   6.418  -6.411
ATOM   1716  N   ALA   109     -17.679   8.420  -7.462
ATOM   1717  CA  ALA   109     -19.038   8.803  -7.020
ATOM   1718  C   ALA   109     -20.163   8.249  -7.912
ATOM   1719  HN  ALA   109     -17.212   9.057  -8.091
ATOM   1720  CB  ALA   109     -19.146  10.326  -6.931
ATOM   1721  HA  ALA   109     -19.212   8.427  -6.011
ATOM   1722  HB1 ALA   109     -20.149  10.601  -6.605
ATOM   1723  HB2 ALA   109     -18.415  10.701  -6.214
ATOM   1724  HB3 ALA   109     -18.950  10.762  -7.910
ATOM   1725  O   ALA   109     -19.975   8.139  -9.123
ATOM   1726  N   PRO   110     -21.338   7.909  -7.328
ATOM   1727  CA  PRO   110     -21.720   7.859  -5.907
ATOM   1728  C   PRO   110     -21.275   6.558  -5.224
ATOM   1729  CB  PRO   110     -23.249   7.950  -5.960
ATOM   1730  CG  PRO   110     -23.612   7.336  -7.265
ATOM   1731  CD  PRO   110     -22.515   7.748  -8.207
ATOM   1732  HA  PRO   110     -21.257   8.691  -5.376
ATOM   1733  HB1 PRO   110     -23.675   7.401  -5.120
ATOM   1734  HB2 PRO   110     -23.553   8.995  -5.903
ATOM   1735  HG1 PRO   110     -23.662   6.252  -7.156
ATOM   1736  HG2 PRO   110     -24.582   7.713  -7.587
ATOM   1737  HD1 PRO   110     -22.367   6.969  -8.956
ATOM   1738  HD2 PRO   110     -22.790   8.679  -8.701
ATOM   1739  O   PRO   110     -20.806   5.644  -5.908
ATOM   1740  N   SER   111     -21.431   6.475  -3.898
ATOM   1741  CA  SER   111     -20.827   5.389  -3.110
ATOM   1742  C   SER   111     -21.465   5.152  -1.721
ATOM   1743  HN  SER   111     -21.977   7.172  -3.412
ATOM   1744  CB  SER   111     -19.316   5.651  -2.953
ATOM   1745  OG  SER   111     -18.626   4.490  -2.524
ATOM   1746  HG  SER   111     -17.691   4.718  -2.445
ATOM   1747  HA  SER   111     -20.915   4.450  -3.657
ATOM   1748  HB1 SER   111     -18.899   5.963  -3.910
ATOM   1749  HB2 SER   111     -19.157   6.437  -2.214
ATOM   1750  O   SER   111     -22.230   6.005  -1.228
ATOM   1751  N   SER   112     -21.152   3.978  -1.137
ATOM   1752  CA  SER   112     -21.382   3.608   0.289
ATOM   1753  C   SER   112     -20.071   3.057   0.907
ATOM   1754  HN  SER   112     -20.716   3.246  -1.681
ATOM   1755  CB  SER   112     -22.526   2.591   0.433
ATOM   1756  OG  SER   112     -23.796   3.198   0.227
ATOM   1757  HG  SER   112     -24.467   2.512   0.330
ATOM   1758  HA  SER   112     -21.700   4.488   0.847
ATOM   1759  HB1 SER   112     -22.401   1.796  -0.303
ATOM   1760  HB2 SER   112     -22.508   2.163   1.435
ATOM   1761  O   SER   112     -19.059   2.966   0.211
ATOM   1762  NT  AME   113     -20.075   2.671   2.186
ATOM   1763  CT  AME   113     -18.812   2.339   2.862
ATOM   1764  HN  AME   113     -20.948   2.607   2.689
ATOM   1765  HT1 AME   113     -19.016   2.048   3.893
ATOM   1766  HT2 AME   113     -18.326   1.513   2.342
ATOM   1767  HT3 AME   113     -18.155   3.209   2.854
TER   
ATOM   1768  C00 UNK   114      -0.289  -6.834   2.082
ATOM   1769  C01 UNK   114       0.229  -8.102   1.772
ATOM   1770  C02 UNK   114      -0.198  -5.814   1.159
ATOM   1771  H03 UNK   114      -0.698  -6.695   3.063
ATOM   1772  C04 UNK   114       1.002  -8.212   0.667
ATOM   1773  H05 UNK   114       0.177  -8.868   2.534
ATOM   1774  C06 UNK   114       1.142  -7.187  -0.302
ATOM   1775  H07 UNK   114       1.321  -9.223   0.532
ATOM   1776  C08 UNK   114       1.807  -7.364  -1.587
ATOM   1777  C09 UNK   114       0.426  -5.961  -0.115
ATOM   1778  C0A UNK   114       1.732  -6.250  -2.488
ATOM   1779  C0B UNK   114       2.639  -8.567  -1.934
ATOM   1780  C0C UNK   114       1.063  -5.047  -2.155
ATOM   1781  H0D UNK   114       2.282  -6.347  -3.446
ATOM   1782  C0E UNK   114       0.976  -3.901  -3.043
ATOM   1783  N0F UNK   114       0.383  -4.952  -0.993
ATOM   1784  C0G UNK   114       0.002  -2.833  -2.865
ATOM   1785  C0H UNK   114       1.833  -3.745  -4.134
ATOM   1786  C0I UNK   114      -0.132  -1.757  -3.747
ATOM   1787  H0J UNK   114      -0.616  -2.729  -2.066
ATOM   1788  C0K UNK   114       0.745  -1.677  -4.867
ATOM   1789  F0M UNK   114      -1.134  -0.897  -3.482
ATOM   1790  C0N UNK   114       0.613  -0.540  -5.851
ATOM   1791  C0O UNK   114       1.741  -2.674  -5.053
ATOM   1792  H0P UNK   114      -0.416  -0.207  -5.940
ATOM   1793  H0Q UNK   114       0.849  -0.980  -6.842
ATOM   1794  H0R UNK   114       1.236   0.297  -5.686
ATOM   1795  H0S UNK   114       2.398  -2.660  -5.939
ATOM   1796  H0T UNK   114       2.582  -4.540  -4.332
ATOM   1797  H0U UNK   114      -0.735  -4.906   1.388
ATOM   1798  O0V UNK   114       2.928  -8.650  -3.171
ATOM   1799  O0W UNK   114       3.209  -9.238  -1.054
TER   
TER   
ATOM   1800  O00 WTR   116     -13.069 -18.489 -11.222
ATOM   1801  H01 WTR   116     -12.341 -17.875 -11.130
ATOM   1802  H02 WTR   116     -13.342 -18.675 -10.324
TER   
ATOM   1803  O00 WTR   117       2.556 -21.542 -15.808
ATOM   1804  H01 WTR   117       2.592 -20.647 -15.469
ATOM   1805  H02 WTR   117       3.449 -21.871 -15.712
TER   
ATOM   1806  O00 WTR   118      -7.382 -20.545 -16.067
ATOM   1807  H01 WTR   118      -6.549 -20.401 -16.514
ATOM   1808  H02 WTR   118      -7.964 -19.871 -16.420
TER   
ATOM   1809  O00 WTR   119       2.226 -22.384 -18.382
ATOM   1810  H01 WTR   119       2.116 -21.802 -17.630
ATOM   1811  H02 WTR   119       3.013 -22.062 -18.821
TER   
ATOM   1812  O00 WTR   120       0.005 -24.430 -14.670
ATOM   1813  H01 WTR   120       0.030 -24.912 -13.844
ATOM   1814  H02 WTR   120      -0.882 -24.569 -15.002
TER   
ATOM   1815  O00 WTR   121       7.396 -20.692 -19.871
ATOM   1816  H01 WTR   121       6.861 -21.170 -19.238
ATOM   1817  H02 WTR   121       6.974 -20.856 -20.715
TER   
ATOM   1818  O00 WTR   122     -11.752 -23.877 -12.055
ATOM   1819  H01 WTR   122     -12.017 -23.027 -11.703
ATOM   1820  H02 WTR   122     -11.009 -23.680 -12.625
TER   
ATOM   1821  O00 WTR   123      -1.915 -20.730  -3.521
ATOM   1822  H01 WTR   123      -2.104 -19.991  -2.942
ATOM   1823  H02 WTR   123      -1.949 -20.358  -4.403
TER   
ATOM   1824  O00 WTR   124       0.534 -21.820 -14.300
ATOM   1825  H01 WTR   124       1.249 -21.801 -14.936
ATOM   1826  H02 WTR   124       0.207 -22.719 -14.334
TER   
ATOM   1827  O00 WTR   125      -7.467 -15.050 -10.428
ATOM   1828  H01 WTR   125      -6.660 -14.636 -10.122
ATOM   1829  H02 WTR   125      -7.446 -14.943 -11.379
TER   
ATOM   1830  O00 WTR   126       5.035 -28.020  -9.300
ATOM   1831  H01 WTR   126       5.402 -28.559 -10.001
ATOM   1832  H02 WTR   126       4.167 -27.772  -9.617
TER   
ATOM   1833  O00 WTR   127      -8.326 -22.841  -9.676
ATOM   1834  H01 WTR   127      -7.508 -22.928  -9.188
ATOM   1835  H02 WTR   127      -8.136 -23.222 -10.533
TER   
ATOM   1836  O00 WTR   128      -3.239 -16.438 -13.487
ATOM   1837  H01 WTR   128      -3.273 -15.593 -13.936
ATOM   1838  H02 WTR   128      -4.149 -16.733 -13.463
TER   
ATOM   1839  O00 WTR   129      -0.835 -25.960 -12.580
ATOM   1840  H01 WTR   129      -1.583 -26.291 -12.083
ATOM   1841  H02 WTR   129      -0.142 -26.603 -12.428
TER   
ATOM   1842  O00 WTR   130       4.122 -25.694 -14.600
ATOM   1843  H01 WTR   130       3.927 -24.978 -13.995
ATOM   1844  H02 WTR   130       3.515 -25.564 -15.329
TER   
ATOM   1845  O00 WTR   131      -2.291 -23.692 -16.033
ATOM   1846  H01 WTR   131      -2.492 -22.987 -15.419
ATOM   1847  H02 WTR   131      -3.117 -24.165 -16.135
TER   
ATOM   1848  O00 WTR   132       1.404 -27.376 -11.588
ATOM   1849  H01 WTR   132       1.866 -26.909 -10.891
ATOM   1850  H02 WTR   132       2.089 -27.615 -12.212
TER   
ATOM   1851  O00 WTR   133       6.373 -13.410  -9.046
ATOM   1852  H01 WTR   133       7.112 -13.061  -8.549
ATOM   1853  H02 WTR   133       6.756 -14.092  -9.599
TER   
ATOM   1854  O00 WTR   134       4.905 -21.798 -12.984
ATOM   1855  H01 WTR   134       5.170 -21.486 -12.119
ATOM   1856  H02 WTR   134       4.786 -22.741 -12.873
TER   
ATOM   1857  O00 WTR   135      -3.152 -21.547 -13.910
ATOM   1858  H01 WTR   135      -2.960 -22.285 -13.332
ATOM   1859  H02 WTR   135      -2.500 -20.885 -13.678
TER   
ATOM   1860  O00 WTR   136       6.901 -10.793 -12.752
ATOM   1861  H01 WTR   136       7.742 -10.420 -12.488
ATOM   1862  H02 WTR   136       6.255 -10.334 -12.215
TER   
ATOM   1863  O00 WTR   137       3.708 -24.273 -12.311
ATOM   1864  H01 WTR   137       2.939 -23.722 -12.162
ATOM   1865  H02 WTR   137       4.051 -24.448 -11.434
TER   
ATOM   1866  O00 WTR   138       4.280 -28.419  -3.897
ATOM   1867  H01 WTR   138       3.495 -28.726  -3.443
ATOM   1868  H02 WTR   138       4.249 -28.853  -4.750
TER   
ATOM   1869  O00 WTR   139       3.086 -28.167 -13.620
ATOM   1870  H01 WTR   139       2.591 -28.607 -14.310
ATOM   1871  H02 WTR   139       3.303 -27.311 -13.989
TER   
ATOM   1872  O00 WTR   140       9.052 -12.401  -8.730
ATOM   1873  H01 WTR   140       8.869 -11.616  -8.215
ATOM   1874  H02 WTR   140       9.031 -12.103  -9.639
TER   
ATOM   1875  O00 WTR   141       8.080 -22.722 -14.932
ATOM   1876  H01 WTR   141       7.222 -22.994 -15.256
ATOM   1877  H02 WTR   141       8.206 -21.844 -15.293
TER   
ATOM   1878  O00 WTR   142       0.321 -29.808 -10.849
ATOM   1879  H01 WTR   142       1.018 -30.235 -11.348
ATOM   1880  H02 WTR   142       0.585 -28.889 -10.808
TER   
ATOM   1881  O00 WTR   143       6.537 -18.652 -14.084
ATOM   1882  H01 WTR   143       5.959 -19.358 -13.793
ATOM   1883  H02 WTR   143       5.972 -17.881 -14.123
TER   
ATOM   1884  O00 WTR   144       2.361 -24.818 -16.380
ATOM   1885  H01 WTR   144       1.545 -24.639 -15.914
ATOM   1886  H02 WTR   144       2.469 -24.074 -16.971
TER   
ATOM   1887  O00 WTR   145       6.841 -19.935 -16.471
ATOM   1888  H01 WTR   145       6.756 -19.230 -15.829
ATOM   1889  H02 WTR   145       7.691 -19.783 -16.884
TER   
ATOM   1890  O00 WTR   146       8.454 -22.012 -12.324
ATOM   1891  H01 WTR   146       8.132 -22.480 -13.095
ATOM   1892  H02 WTR   146       9.349 -22.329 -12.208
TER   
ATOM   1893  O00 WTR   147       8.654 -29.212  -9.637
ATOM   1894  H01 WTR   147       8.394 -28.294  -9.561
ATOM   1895  H02 WTR   147       8.165 -29.657  -8.944
TER   
ATOM   1896  O00 WTR   148      -8.031 -24.383 -11.913
ATOM   1897  H01 WTR   148      -8.113 -23.911 -12.741
ATOM   1898  H02 WTR   148      -8.836 -24.897 -11.848
TER   
ATOM   1899  O00 WTR   149      -2.049 -28.637  -9.292
ATOM   1900  H01 WTR   149      -1.420 -29.076  -9.866
ATOM   1901  H02 WTR   149      -1.522 -28.018  -8.788
TER   
ATOM   1902  O00 WTR   150       4.545 -24.383  -9.490
ATOM   1903  H01 WTR   150       4.070 -23.552  -9.507
ATOM   1904  H02 WTR   150       5.454 -24.145  -9.671
TER   
ATOM   1905  O00 WTR   151       2.508 -26.408  -9.028
ATOM   1906  H01 WTR   151       2.661 -26.440  -8.084
ATOM   1907  H02 WTR   151       2.822 -25.544  -9.294
TER   
ATOM   1908  O00 WTR   152      -9.748 -22.125 -13.280
ATOM   1909  H01 WTR   152      -9.455 -21.469 -12.648
ATOM   1910  H02 WTR   152      -8.973 -22.310 -13.810
TER   
ATOM   1911  O00 WTR   153      11.450 -17.519 -13.815
ATOM   1912  H01 WTR   153      10.612 -17.059 -13.753
ATOM   1913  H02 WTR   153      11.328 -18.143 -14.530
TER   
ATOM   1914  O00 WTR   154     -21.499   1.955 -12.947
ATOM   1915  H01 WTR   154     -21.241   1.376 -12.230
ATOM   1916  H02 WTR   154     -22.334   1.600 -13.254
TER   
ATOM   1917  O00 WTR   155     -16.245 -14.228 -12.949
ATOM   1918  H01 WTR   155     -15.968 -15.140 -13.035
ATOM   1919  H02 WTR   155     -15.548 -13.725 -13.370
TER   
ATOM   1920  O00 WTR   156     -13.477 -17.665 -15.324
ATOM   1921  H01 WTR   156     -13.162 -18.533 -15.076
ATOM   1922  H02 WTR   156     -13.211 -17.565 -16.238
TER   
ATOM   1923  O00 WTR   157      -5.959 -18.465 -20.258
ATOM   1924  H01 WTR   157      -5.320 -17.757 -20.184
ATOM   1925  H02 WTR   157      -5.591 -19.053 -20.918
TER   
ATOM   1926  O00 WTR   158     -12.620 -11.779 -14.048
ATOM   1927  H01 WTR   158     -12.768 -12.489 -14.673
ATOM   1928  H02 WTR   158     -12.894 -12.141 -13.205
TER   
ATOM   1929  O00 WTR   159     -15.092  -9.339  -8.753
ATOM   1930  H01 WTR   159     -15.295  -8.768  -9.494
ATOM   1931  H02 WTR   159     -14.249  -9.023  -8.429
TER   
ATOM   1932  O00 WTR   160     -12.530 -21.243 -10.762
ATOM   1933  H01 WTR   160     -12.568 -20.349 -11.102
ATOM   1934  H02 WTR   160     -13.414 -21.412 -10.434
TER   
ATOM   1935  O00 WTR   161     -13.011  -9.131 -14.761
ATOM   1936  H01 WTR   161     -13.855  -8.961 -14.341
ATOM   1937  H02 WTR   161     -12.904 -10.080 -14.707
TER   
ATOM   1938  O00 WTR   162      -6.921 -14.258 -19.274
ATOM   1939  H01 WTR   162      -5.994 -14.454 -19.410
ATOM   1940  H02 WTR   162      -7.348 -15.115 -19.258
TER   
ATOM   1941  O00 WTR   163     -14.634 -16.642 -12.615
ATOM   1942  H01 WTR   163     -14.233 -17.291 -12.036
ATOM   1943  H02 WTR   163     -14.128 -16.698 -13.425
TER   
ATOM   1944  O00 WTR   164     -11.257 -15.021 -12.206
ATOM   1945  H01 WTR   164     -11.921 -14.355 -12.031
ATOM   1946  H02 WTR   164     -11.236 -15.555 -11.412
TER   
ATOM   1947  O00 WTR   165     -13.893  -3.450 -15.729
ATOM   1948  H01 WTR   165     -13.128  -3.985 -15.517
ATOM   1949  H02 WTR   165     -14.628  -3.911 -15.326
TER   
ATOM   1950  O00 WTR   166     -12.022  -5.520 -10.853
ATOM   1951  H01 WTR   166     -11.585  -4.985 -11.516
ATOM   1952  H02 WTR   166     -11.318  -5.796 -10.266
TER   
ATOM   1953  O00 WTR   167     -13.031 -14.072 -15.558
ATOM   1954  H01 WTR   167     -12.594 -13.994 -16.406
ATOM   1955  H02 WTR   167     -12.640 -14.848 -15.156
TER   
ATOM   1956  O00 WTR   168     -13.261  -1.248 -13.655
ATOM   1957  H01 WTR   168     -13.445  -2.013 -14.200
ATOM   1958  H02 WTR   168     -12.321  -1.298 -13.480
TER   
ATOM   1959  O00 WTR   169     -18.860   4.498  -9.539
ATOM   1960  H01 WTR   169     -18.953   3.613  -9.892
ATOM   1961  H02 WTR   169     -18.809   4.374  -8.591
TER   
ATOM   1962  O00 WTR   170     -19.408   3.102 -14.322
ATOM   1963  H01 WTR   170     -19.700   3.009 -15.229
ATOM   1964  H02 WTR   170     -20.085   2.663 -13.806
TER   
ATOM   1965  O00 WTR   171     -13.976  -1.766 -10.637
ATOM   1966  H01 WTR   171     -14.448  -1.697  -9.807
ATOM   1967  H02 WTR   171     -14.365  -1.091 -11.192
TER   
ATOM   1968  O00 WTR   172     -19.334   5.743 -13.546
ATOM   1969  H01 WTR   172     -18.517   5.744 -13.047
ATOM   1970  H02 WTR   172     -19.467   4.826 -13.787
TER   
ATOM   1971  O00 WTR   173     -15.729  -1.180  -4.773
ATOM   1972  H01 WTR   173     -15.147  -1.894  -5.035
ATOM   1973  H02 WTR   173     -15.452  -0.958  -3.884
TER   
ATOM   1974  O00 WTR   174     -14.296   4.841 -12.239
ATOM   1975  H01 WTR   174     -13.914   5.481 -11.639
ATOM   1976  H02 WTR   174     -13.911   4.005 -11.976
TER   
ATOM   1977  O00 WTR   175     -13.039 -12.983 -10.952
ATOM   1978  H01 WTR   175     -13.667 -12.269 -11.065
ATOM   1979  H02 WTR   175     -12.254 -12.559 -10.606
TER   
ATOM   1980  O00 WTR   176     -23.125   2.399  -8.548
ATOM   1981  H01 WTR   176     -23.839   2.686  -9.118
ATOM   1982  H02 WTR   176     -23.486   1.653  -8.069
TER   
ATOM   1983  O00 WTR   177     -18.191   2.012 -10.729
ATOM   1984  H01 WTR   177     -17.739   2.138 -11.563
ATOM   1985  H02 WTR   177     -17.497   2.050 -10.072
TER   
ATOM   1986  O00 WTR   178     -14.610  -4.235 -11.334
ATOM   1987  H01 WTR   178     -14.127  -3.429 -11.153
ATOM   1988  H02 WTR   178     -13.938  -4.916 -11.369
TER   
ATOM   1989  O00 WTR   179      -9.977   3.035  -8.795
ATOM   1990  H01 WTR   179      -9.163   2.586  -8.570
ATOM   1991  H02 WTR   179      -9.764   3.540  -9.580
TER   
ATOM   1992  O00 WTR   180     -18.670  -7.152  -6.492
ATOM   1993  H01 WTR   180     -19.107  -7.724  -5.861
ATOM   1994  H02 WTR   180     -17.760  -7.117  -6.195
TER   
ATOM   1995  O00 WTR   181     -22.287   8.160 -12.192
ATOM   1996  H01 WTR   181     -21.847   7.384 -11.844
ATOM   1997  H02 WTR   181     -22.398   7.974 -13.125
TER   
ATOM   1998  O00 WTR   182     -12.124  -5.314 -14.532
ATOM   1999  H01 WTR   182     -11.870  -5.564 -13.644
ATOM   2000  H02 WTR   182     -11.798  -6.026 -15.083
TER   
ATOM   2001  O00 WTR   183      -7.481 -11.350 -15.870
ATOM   2002  H01 WTR   183      -6.922 -11.718 -15.186
ATOM   2003  H02 WTR   183      -6.868 -11.006 -16.521
TER   
ATOM   2004  O00 WTR   184      -6.666 -12.693 -22.362
ATOM   2005  H01 WTR   184      -6.903 -11.942 -21.819
ATOM   2006  H02 WTR   184      -7.502 -13.027 -22.688
TER   
ATOM   2007  O00 WTR   185      -3.820 -17.707 -15.868
ATOM   2008  H01 WTR   185      -4.210 -18.518 -16.193
ATOM   2009  H02 WTR   185      -3.501 -17.927 -14.993
TER   
ATOM   2010  O00 WTR   186      -9.954  -4.800 -12.776
ATOM   2011  H01 WTR   186      -9.451  -5.271 -13.441
ATOM   2012  H02 WTR   186      -9.481  -4.960 -11.959
TER   
ATOM   2013  O00 WTR   187      -7.150 -11.466 -20.083
ATOM   2014  H01 WTR   187      -8.026 -11.097 -19.975
ATOM   2015  H02 WTR   187      -7.196 -12.323 -19.657
TER   
ATOM   2016  O00 WTR   188      -2.781 -23.765 -12.533
ATOM   2017  H01 WTR   188      -1.998 -24.289 -12.362
ATOM   2018  H02 WTR   188      -3.489 -24.247 -12.106
TER   
ATOM   2019  O00 WTR   189     -11.576 -14.275 -17.717
ATOM   2020  H01 WTR   189     -11.933 -13.766 -18.444
ATOM   2021  H02 WTR   189     -10.932 -13.695 -17.311
TER   
ATOM   2022  O00 WTR   190      -6.304  -7.409 -17.226
ATOM   2023  H01 WTR   190      -6.748  -7.014 -17.976
ATOM   2024  H02 WTR   190      -6.237  -8.337 -17.448
TER   
ATOM   2025  O00 WTR   191       1.422  -9.271 -19.346
ATOM   2026  H01 WTR   191       1.088  -8.814 -20.118
ATOM   2027  H02 WTR   191       0.651  -9.689 -18.962
TER   
ATOM   2028  O00 WTR   192      -0.557 -13.981 -20.696
ATOM   2029  H01 WTR   192       0.029 -13.685 -20.000
ATOM   2030  H02 WTR   192      -1.028 -13.192 -20.966
TER   
ATOM   2031  O00 WTR   193      -2.744  -7.351 -12.132
ATOM   2032  H01 WTR   193      -1.874  -7.528 -12.491
ATOM   2033  H02 WTR   193      -3.174  -6.816 -12.799
TER   
ATOM   2034  O00 WTR   194     -10.954 -17.044 -18.441
ATOM   2035  H01 WTR   194     -10.504 -16.647 -19.187
ATOM   2036  H02 WTR   194     -11.294 -16.301 -17.943
TER   
ATOM   2037  O00 WTR   195      -4.164 -15.831 -19.590
ATOM   2038  H01 WTR   195      -4.027 -15.686 -18.653
ATOM   2039  H02 WTR   195      -3.293 -16.032 -19.931
TER   
ATOM   2040  O00 WTR   196      -3.466 -15.111 -16.837
ATOM   2041  H01 WTR   196      -2.513 -15.025 -16.794
ATOM   2042  H02 WTR   196      -3.646 -15.969 -16.452
TER   
ATOM   2043  O00 WTR   197      -1.166 -16.873 -17.477
ATOM   2044  H01 WTR   197      -2.023 -17.109 -17.123
ATOM   2045  H02 WTR   197      -1.253 -16.998 -18.422
TER   
ATOM   2046  O00 WTR   198      -2.598 -11.984 -21.039
ATOM   2047  H01 WTR   198      -2.699 -11.729 -20.122
ATOM   2048  H02 WTR   198      -3.458 -11.823 -21.429
TER   
ATOM   2049  O00 WTR   199      -5.972 -16.980 -13.908
ATOM   2050  H01 WTR   199      -6.421 -17.130 -14.740
ATOM   2051  H02 WTR   199      -6.374 -17.604 -13.303
TER   
ATOM   2052  O00 WTR   200      -3.232 -16.386 -10.498
ATOM   2053  H01 WTR   200      -2.878 -16.600 -11.362
ATOM   2054  H02 WTR   200      -4.177 -16.511 -10.588
TER   
ATOM   2055  O00 WTR   201      -0.159 -10.604 -13.463
ATOM   2056  H01 WTR   201      -0.010  -9.668 -13.335
ATOM   2057  H02 WTR   201      -1.049 -10.751 -13.143
TER   
ATOM   2058  O00 WTR   202      -0.321  -7.446 -20.854
ATOM   2059  H01 WTR   202      -0.591  -6.715 -21.410
ATOM   2060  H02 WTR   202      -0.884  -8.172 -21.123
TER   
ATOM   2061  O00 WTR   203      -4.409  -9.341 -14.692
ATOM   2062  H01 WTR   203      -3.820  -9.329 -15.446
ATOM   2063  H02 WTR   203      -5.150  -8.795 -14.957
TER   
ATOM   2064  O00 WTR   204      -4.402 -25.354 -14.979
ATOM   2065  H01 WTR   204      -3.795 -25.117 -14.277
ATOM   2066  H02 WTR   204      -4.509 -26.302 -14.893
TER   
ATOM   2067  O00 WTR   205       0.350 -21.485  -9.076
ATOM   2068  H01 WTR   205      -0.595 -21.347  -9.135
ATOM   2069  H02 WTR   205       0.513 -21.635  -8.145
TER   
ATOM   2070  O00 WTR   206      -2.946 -10.893 -12.466
ATOM   2071  H01 WTR   206      -3.544 -10.611 -13.159
ATOM   2072  H02 WTR   206      -3.275 -10.465 -11.676
TER   
ATOM   2073  O00 WTR   207      -6.702  -9.682  -9.202
ATOM   2074  H01 WTR   207      -5.979  -9.075  -9.044
ATOM   2075  H02 WTR   207      -7.490  -9.147  -9.107
TER   
ATOM   2076  O00 WTR   208      -9.890 -19.085 -16.523
ATOM   2077  H01 WTR   208     -10.252 -18.549 -17.229
ATOM   2078  H02 WTR   208     -10.627 -19.232 -15.930
TER   
ATOM   2079  O00 WTR   209      -5.774 -10.103 -18.036
ATOM   2080  H01 WTR   209      -4.934 -10.562 -18.033
ATOM   2081  H02 WTR   209      -6.201 -10.389 -18.843
TER   
ATOM   2082  O00 WTR   210       2.303  -7.950 -12.896
ATOM   2083  H01 WTR   210       2.273  -8.266 -11.993
ATOM   2084  H02 WTR   210       3.177  -7.573 -12.990
TER   
ATOM   2085  O00 WTR   211      -7.631 -17.546 -16.667
ATOM   2086  H01 WTR   211      -8.448 -18.027 -16.536
ATOM   2087  H02 WTR   211      -7.786 -16.694 -16.258
TER   
ATOM   2088  O00 WTR   212      -7.403 -22.768 -14.573
ATOM   2089  H01 WTR   212      -7.433 -22.001 -15.144
ATOM   2090  H02 WTR   212      -6.599 -23.222 -14.824
TER   
ATOM   2091  O00 WTR   213      -9.819 -10.379 -19.099
ATOM   2092  H01 WTR   213     -10.089 -10.637 -18.218
ATOM   2093  H02 WTR   213     -10.264  -9.545 -19.252
TER   
ATOM   2094  O00 WTR   214     -15.264  -8.387 -13.389
ATOM   2095  H01 WTR   214     -15.288  -8.280 -12.439
ATOM   2096  H02 WTR   214     -15.902  -7.755 -13.718
TER   
ATOM   2097  O00 WTR   215      -9.670 -12.966 -16.325
ATOM   2098  H01 WTR   215      -9.614 -13.213 -15.402
ATOM   2099  H02 WTR   215      -8.961 -12.335 -16.448
TER   
ATOM   2100  O00 WTR   216      -2.090  -9.473 -21.749
ATOM   2101  H01 WTR   216      -2.946  -9.315 -22.147
ATOM   2102  H02 WTR   216      -2.067 -10.417 -21.593
TER   
ATOM   2103  O00 WTR   217       7.514   1.436 -20.232
ATOM   2104  H01 WTR   217       7.567   2.265 -20.709
ATOM   2105  H02 WTR   217       8.426   1.196 -20.066
TER   
ATOM   2106  O00 WTR   218       1.588 -12.350 -14.285
ATOM   2107  H01 WTR   218       1.030 -11.616 -14.028
ATOM   2108  H02 WTR   218       1.588 -12.930 -13.524
TER   
ATOM   2109  O00 WTR   219      -7.924 -12.708  -5.129
ATOM   2110  H01 WTR   219      -7.311 -12.296  -4.519
ATOM   2111  H02 WTR   219      -7.477 -13.503  -5.419
TER   
ATOM   2112  O00 WTR   220     -11.200  -7.843 -19.014
ATOM   2113  H01 WTR   220     -11.069  -7.812 -18.066
ATOM   2114  H02 WTR   220     -11.064  -6.941 -19.304
TER   
ATOM   2115  O00 WTR   221       2.010 -13.129  -8.589
ATOM   2116  H01 WTR   221       2.821 -12.623  -8.620
ATOM   2117  H02 WTR   221       2.296 -14.042  -8.610
TER   
ATOM   2118  O00 WTR   222      -5.410 -11.657 -13.998
ATOM   2119  H01 WTR   222      -5.102 -10.775 -14.207
ATOM   2120  H02 WTR   222      -5.775 -11.581 -13.117
TER   
ATOM   2121  O00 WTR   223      -7.461 -14.793 -16.527
ATOM   2122  H01 WTR   223      -7.058 -14.590 -17.371
ATOM   2123  H02 WTR   223      -8.242 -14.239 -16.495
TER   
ATOM   2124  O00 WTR   224     -10.855 -10.411 -12.463
ATOM   2125  H01 WTR   224     -11.267 -11.034 -13.061
ATOM   2126  H02 WTR   224     -10.112 -10.888 -12.093
TER   
ATOM   2127  O00 WTR   225      -5.057  -8.663 -11.157
ATOM   2128  H01 WTR   225      -5.764  -8.098 -11.466
ATOM   2129  H02 WTR   225      -4.330  -8.487 -11.754
TER   
ATOM   2130  O00 WTR   226      -6.728   4.907 -12.333
ATOM   2131  H01 WTR   226      -6.239   4.086 -12.391
ATOM   2132  H02 WTR   226      -6.055   5.588 -12.357
TER   
ATOM   2133  O00 WTR   227      -9.595 -13.705 -13.914
ATOM   2134  H01 WTR   227      -8.688 -13.752 -13.612
ATOM   2135  H02 WTR   227      -9.963 -14.564 -13.704
TER   
ATOM   2136  O00 WTR   228       3.012 -13.364 -16.387
ATOM   2137  H01 WTR   228       3.395 -12.544 -16.700
ATOM   2138  H02 WTR   228       2.577 -13.129 -15.568
TER   
ATOM   2139  O00 WTR   229      12.134 -10.684 -17.903
ATOM   2140  H01 WTR   229      11.933  -9.758 -18.034
ATOM   2141  H02 WTR   229      11.611 -10.938 -17.143
TER   
ATOM   2142  O00 WTR   230       0.912 -13.352 -18.369
ATOM   2143  H01 WTR   230       0.546 -13.694 -17.553
ATOM   2144  H02 WTR   230       1.856 -13.488 -18.285
TER   
ATOM   2145  O00 WTR   231       2.904 -11.664 -11.551
ATOM   2146  H01 WTR   231       3.547 -12.258 -11.938
ATOM   2147  H02 WTR   231       2.148 -12.220 -11.363
TER   
ATOM   2148  O00 WTR   232       5.923 -15.734 -14.568
ATOM   2149  H01 WTR   232       5.037 -15.804 -14.923
ATOM   2150  H02 WTR   232       5.879 -14.997 -13.958
TER   
ATOM   2151  O00 WTR   233       5.644 -20.620 -10.564
ATOM   2152  H01 WTR   233       6.293 -20.010 -10.916
ATOM   2153  H02 WTR   233       6.144 -21.196  -9.987
TER   
ATOM   2154  O00 WTR   234      -4.074 -13.811 -12.625
ATOM   2155  H01 WTR   234      -3.618 -14.071 -11.824
ATOM   2156  H02 WTR   234      -3.661 -12.986 -12.879
TER   
ATOM   2157  O00 WTR   235       3.184 -18.737 -15.393
ATOM   2158  H01 WTR   235       3.316 -18.564 -14.461
ATOM   2159  H02 WTR   235       3.976 -18.403 -15.814
TER   
ATOM   2160  O00 WTR   236      16.604 -18.361  -6.122
ATOM   2161  H01 WTR   236      16.406 -18.876  -6.905
ATOM   2162  H02 WTR   236      17.382 -17.856  -6.358
TER   
ATOM   2163  O00 WTR   237       8.352  -2.564 -12.133
ATOM   2164  H01 WTR   237       9.005  -3.075 -11.655
ATOM   2165  H02 WTR   237       7.749  -3.217 -12.489
TER   
ATOM   2166  O00 WTR   238       4.496  -6.527 -18.887
ATOM   2167  H01 WTR   238       4.273  -7.427 -18.648
ATOM   2168  H02 WTR   238       4.473  -6.520 -19.844
TER   
ATOM   2169  O00 WTR   239       6.709  -1.419 -20.601
ATOM   2170  H01 WTR   239       6.718  -1.419 -21.558
ATOM   2171  H02 WTR   239       7.172  -0.618 -20.356
TER   
ATOM   2172  O00 WTR   240     -19.638  -4.160  -4.570
ATOM   2173  H01 WTR   240     -19.396  -4.385  -5.468
ATOM   2174  H02 WTR   240     -19.486  -4.963  -4.072
TER   
ATOM   2175  O00 WTR   241      -1.354  -6.743 -18.377
ATOM   2176  H01 WTR   241      -1.255  -6.912 -19.314
ATOM   2177  H02 WTR   241      -0.467  -6.555 -18.072
TER   
ATOM   2178  O00 WTR   242      -0.610 -17.351 -13.111
ATOM   2179  H01 WTR   242      -0.129 -17.211 -13.926
ATOM   2180  H02 WTR   242      -1.512 -17.110 -13.320
TER   
ATOM   2181  O00 WTR   243       8.690 -15.661 -16.141
ATOM   2182  H01 WTR   243       7.835 -15.302 -15.906
ATOM   2183  H02 WTR   243       9.230 -14.893 -16.331
TER   
ATOM   2184  O00 WTR   244       1.060 -13.686 -11.955
ATOM   2185  H01 WTR   244       0.156 -13.406 -11.807
ATOM   2186  H02 WTR   244       1.272 -14.224 -11.192
TER   
ATOM   2187  O00 WTR   245       7.907 -16.880 -18.340
ATOM   2188  H01 WTR   245       7.958 -16.187 -18.998
ATOM   2189  H02 WTR   245       8.329 -16.507 -17.566
TER   
ATOM   2190  O00 WTR   246      -0.428  -4.544 -21.727
ATOM   2191  H01 WTR   246       0.044  -4.109 -22.438
ATOM   2192  H02 WTR   246      -0.118  -4.110 -20.932
TER   
ATOM   2193  O00 WTR   247       4.541  -0.889 -11.486
ATOM   2194  H01 WTR   247       5.061  -0.267 -10.977
ATOM   2195  H02 WTR   247       4.967  -0.914 -12.343
TER   
ATOM   2196  O00 WTR   248      -0.341  -1.428 -20.785
ATOM   2197  H01 WTR   248      -0.075  -1.891 -21.580
ATOM   2198  H02 WTR   248       0.482  -1.209 -20.348
TER   
ATOM   2199  O00 WTR   249       6.444  -4.771 -18.216
ATOM   2200  H01 WTR   249       7.230  -5.238 -17.932
ATOM   2201  H02 WTR   249       5.863  -5.457 -18.545
TER   
ATOM   2202  O00 WTR   250      -5.672 -19.266 -17.615
ATOM   2203  H01 WTR   250      -6.247 -18.708 -17.091
ATOM   2204  H02 WTR   250      -5.858 -19.019 -18.521
TER   
ATOM   2205  O00 WTR   251      -0.266  -2.886 -16.793
ATOM   2206  H01 WTR   251      -1.115  -3.233 -16.522
ATOM   2207  H02 WTR   251      -0.286  -1.967 -16.526
TER   
ATOM   2208  O00 WTR   252      10.707 -13.159 -13.587
ATOM   2209  H01 WTR   252      10.376 -13.509 -12.760
ATOM   2210  H02 WTR   252      11.243 -13.864 -13.950
TER   
ATOM   2211  O00 WTR   253      -6.504 -19.253 -12.509
ATOM   2212  H01 WTR   253      -5.766 -19.862 -12.524
ATOM   2213  H02 WTR   253      -7.249 -19.784 -12.228
TER   
ATOM   2214  O00 WTR   254      -0.583 -22.038 -18.005
ATOM   2215  H01 WTR   254       0.324 -22.285 -18.185
ATOM   2216  H02 WTR   254      -0.930 -22.761 -17.483
TER   
ATOM   2217  O00 WTR   255      -7.989 -16.694 -19.279
ATOM   2218  H01 WTR   255      -7.770 -17.078 -18.431
ATOM   2219  H02 WTR   255      -7.421 -17.147 -19.902
TER   
ATOM   2220  O00 WTR   256       1.718  -6.163 -18.110
ATOM   2221  H01 WTR   256       2.247  -5.902 -17.356
ATOM   2222  H02 WTR   256       2.357  -6.431 -18.770
TER   
ATOM   2223  O00 WTR   257       3.113 -22.162  -9.317
ATOM   2224  H01 WTR   257       2.330 -22.295  -9.852
ATOM   2225  H02 WTR   257       3.265 -21.217  -9.344
TER   
ATOM   2226  O00 WTR   258       1.231 -16.032 -10.425
ATOM   2227  H01 WTR   258       0.941 -16.288  -9.550
ATOM   2228  H02 WTR   258       0.447 -16.110 -10.969
TER   
ATOM   2229  O00 WTR   259       5.483 -13.728 -12.579
ATOM   2230  H01 WTR   259       5.725 -14.199 -11.781
ATOM   2231  H02 WTR   259       6.090 -12.988 -12.614
TER   
ATOM   2232  O00 WTR   260       0.806 -17.041 -15.466
ATOM   2233  H01 WTR   260       1.356 -17.821 -15.535
ATOM   2234  H02 WTR   260       0.299 -17.032 -16.278
TER   
ATOM   2235  O00 WTR   261      -3.179  -5.934 -14.533
ATOM   2236  H01 WTR   261      -4.075  -5.598 -14.505
ATOM   2237  H02 WTR   261      -3.235  -6.725 -15.069
TER   
ATOM   2238  O00 WTR   262       4.068  -9.139 -18.483
ATOM   2239  H01 WTR   262       3.236  -9.369 -18.897
ATOM   2240  H02 WTR   262       4.378  -9.957 -18.096
TER   
ATOM   2241  O00 WTR   263      11.559  -8.115 -16.736
ATOM   2242  H01 WTR   263      11.962  -8.322 -15.893
ATOM   2243  H02 WTR   263      11.943  -7.275 -16.986
TER   
ATOM   2244  O00 WTR   264      -0.304 -13.540 -15.885
ATOM   2245  H01 WTR   264       0.355 -13.248 -15.255
ATOM   2246  H02 WTR   264      -0.507 -14.437 -15.622
TER   
ATOM   2247  O00 WTR   265       1.374   8.658 -12.706
ATOM   2248  H01 WTR   265       1.560   7.752 -12.459
ATOM   2249  H02 WTR   265       0.529   8.616 -13.155
TER   
ATOM   2250  O00 WTR   266       2.591  -9.835 -14.823
ATOM   2251  H01 WTR   266       2.272 -10.689 -14.531
ATOM   2252  H02 WTR   266       2.591  -9.296 -14.032
TER   
ATOM   2253  O00 WTR   267       0.601  -8.176 -16.186
ATOM   2254  H01 WTR   267       1.115  -8.704 -15.575
ATOM   2255  H02 WTR   267       1.224  -7.539 -16.536
TER   
ATOM   2256  O00 WTR   268      -3.010 -10.851 -18.279
ATOM   2257  H01 WTR   268      -2.082 -10.696 -18.104
ATOM   2258  H02 WTR   268      -3.235 -11.603 -17.732
TER   
ATOM   2259  O00 WTR   269       3.407  -2.743 -21.953
ATOM   2260  H01 WTR   269       3.279  -3.626 -21.607
ATOM   2261  H02 WTR   269       3.284  -2.169 -21.197
TER   
ATOM   2262  O00 WTR   270      -0.239  -0.025 -24.597
ATOM   2263  H01 WTR   270      -0.633  -0.059 -25.468
ATOM   2264  H02 WTR   270      -0.951  -0.261 -24.002
TER   
ATOM   2265  O00 WTR   271      -1.100 -19.918 -13.042
ATOM   2266  H01 WTR   271      -1.017 -19.002 -12.779
ATOM   2267  H02 WTR   271      -0.366 -20.064 -13.639
TER   
ATOM   2268  O00 WTR   272       9.915 -11.956 -16.257
ATOM   2269  H01 WTR   272       9.992 -12.613 -16.950
ATOM   2270  H02 WTR   272      10.356 -12.350 -15.504
TER   
ATOM   2271  O00 WTR   273       6.010 -15.620 -10.674
ATOM   2272  H01 WTR   273       6.849 -15.903 -10.310
ATOM   2273  H02 WTR   273       5.454 -16.397 -10.626
TER   
ATOM   2274  O00 WTR   274       2.434  -1.419 -19.721
ATOM   2275  H01 WTR   274       2.456  -2.248 -19.243
ATOM   2276  H02 WTR   274       3.182  -0.926 -19.382
TER   
ATOM   2277  O00 WTR   275       5.877  -8.767 -10.969
ATOM   2278  H01 WTR   275       5.632  -8.854 -10.047
ATOM   2279  H02 WTR   275       5.245  -8.144 -11.327
TER   
ATOM   2280  O00 WTR   276       2.554  -5.581 -21.116
ATOM   2281  H01 WTR   276       1.625  -5.665 -20.899
ATOM   2282  H02 WTR   276       2.629  -5.948 -21.996
TER   
ATOM   2283  O00 WTR   277      12.220 -15.096 -14.939
ATOM   2284  H01 WTR   277      12.018 -16.003 -14.710
ATOM   2285  H02 WTR   277      12.293 -15.100 -15.893
TER   
ATOM   2286  O00 WTR   278       4.524 -11.070 -16.656
ATOM   2287  H01 WTR   278       5.408 -11.332 -16.399
ATOM   2288  H02 WTR   278       4.285 -10.387 -16.030
TER   
ATOM   2289  O00 WTR   279       8.255  -1.177 -14.658
ATOM   2290  H01 WTR   279       8.218  -2.040 -15.071
ATOM   2291  H02 WTR   279       8.603  -1.344 -13.782
TER   
ATOM   2292  O00 WTR   280       7.520  -6.612 -14.856
ATOM   2293  H01 WTR   280       7.703  -7.451 -15.278
ATOM   2294  H02 WTR   280       6.834  -6.809 -14.218
TER   
ATOM   2295  O00 WTR   281       5.215 -21.948 -15.506
ATOM   2296  H01 WTR   281       5.053 -21.872 -14.566
ATOM   2297  H02 WTR   281       5.891 -21.295 -15.688
TER   
ATOM   2298  O00 WTR   282     -10.492   2.501 -12.250
ATOM   2299  H01 WTR   282     -10.473   3.278 -12.809
ATOM   2300  H02 WTR   282     -11.423   2.310 -12.138
TER   
ATOM   2301  O00 WTR   283      -5.813  11.102 -16.973
ATOM   2302  H01 WTR   283      -6.347  10.950 -16.194
ATOM   2303  H02 WTR   283      -5.910  10.303 -17.491
TER   
ATOM   2304  O00 WTR   284      -6.347   4.483 -20.218
ATOM   2305  H01 WTR   284      -5.870   3.656 -20.284
ATOM   2306  H02 WTR   284      -6.568   4.560 -19.290
TER   
ATOM   2307  O00 WTR   285      -9.143  -1.718 -17.217
ATOM   2308  H01 WTR   285      -9.996  -2.134 -17.345
ATOM   2309  H02 WTR   285      -9.306  -1.032 -16.570
TER   
ATOM   2310  O00 WTR   286      -2.100  -1.429 -18.694
ATOM   2311  H01 WTR   286      -1.525  -1.385 -19.458
ATOM   2312  H02 WTR   286      -2.078  -2.348 -18.428
TER   
ATOM   2313  O00 WTR   287      -8.197  -3.632 -19.893
ATOM   2314  H01 WTR   287      -8.352  -2.840 -19.378
ATOM   2315  H02 WTR   287      -7.491  -3.394 -20.493
TER   
ATOM   2316  O00 WTR   288     -17.250   4.973 -11.823
ATOM   2317  H01 WTR   288     -16.339   4.948 -11.529
ATOM   2318  H02 WTR   288     -17.762   5.011 -11.015
TER   
ATOM   2319  O00 WTR   289      -4.519  -1.675  -9.309
ATOM   2320  H01 WTR   289      -4.430  -1.154 -10.107
ATOM   2321  H02 WTR   289      -3.796  -1.385  -8.752
TER   
ATOM   2322  O00 WTR   290      -5.196  -6.364 -20.906
ATOM   2323  H01 WTR   290      -4.696  -5.661 -21.321
ATOM   2324  H02 WTR   290      -4.573  -6.784 -20.313
TER   
ATOM   2325  O00 WTR   291       0.964   3.134 -14.637
ATOM   2326  H01 WTR   291       0.299   3.756 -14.340
ATOM   2327  H02 WTR   291       0.739   2.961 -15.552
TER   
ATOM   2328  O00 WTR   292     -19.061   8.388 -11.894
ATOM   2329  H01 WTR   292     -19.001   7.839 -12.676
ATOM   2330  H02 WTR   292     -19.471   7.826 -11.237
TER   
ATOM   2331  O00 WTR   293     -12.687   0.434 -15.718
ATOM   2332  H01 WTR   293     -13.502   0.805 -16.056
ATOM   2333  H02 WTR   293     -12.961  -0.126 -14.992
TER   
ATOM   2334  O00 WTR   294      -9.938   0.259 -15.435
ATOM   2335  H01 WTR   294      -9.586   1.089 -15.756
ATOM   2336  H02 WTR   294     -10.866   0.286 -15.667
TER   
ATOM   2337  O00 WTR   295     -10.661   0.087 -12.675
ATOM   2338  H01 WTR   295     -10.480   1.019 -12.555
ATOM   2339  H02 WTR   295     -10.366  -0.102 -13.565
TER   
ATOM   2340  O00 WTR   296      -9.968  -5.563 -17.516
ATOM   2341  H01 WTR   296      -9.255  -5.992 -17.990
ATOM   2342  H02 WTR   296     -10.213  -6.188 -16.834
TER   
ATOM   2343  O00 WTR   297      -6.411   3.372 -17.517
ATOM   2344  H01 WTR   297      -5.492   3.525 -17.299
ATOM   2345  H02 WTR   297      -6.384   2.867 -18.330
TER   
ATOM   2346  O00 WTR   298      -6.710  -1.101 -18.457
ATOM   2347  H01 WTR   298      -7.620  -1.048 -18.166
ATOM   2348  H02 WTR   298      -6.197  -1.057 -17.650
TER   
ATOM   2349  O00 WTR   299      -9.640  -2.633  -8.878
ATOM   2350  H01 WTR   299      -9.917  -1.776  -9.202
ATOM   2351  H02 WTR   299      -9.442  -3.135  -9.668
TER   
ATOM   2352  O00 WTR   300      -8.245   2.413 -15.988
ATOM   2353  H01 WTR   300      -7.694   1.951 -15.355
ATOM   2354  H02 WTR   300      -7.648   2.647 -16.699
TER   
ATOM   2355  O00 WTR   301      -0.168   3.607 -21.978
ATOM   2356  H01 WTR   301      -0.436   4.489 -22.233
ATOM   2357  H02 WTR   301      -0.847   3.036 -22.339
TER   
ATOM   2358  O00 WTR   302     -14.738   0.392 -11.917
ATOM   2359  H01 WTR   302     -14.532  -0.053 -12.740
ATOM   2360  H02 WTR   302     -15.606   0.770 -12.060
TER   
ATOM   2361  O00 WTR   303      -5.620  -4.822 -14.625
ATOM   2362  H01 WTR   303      -6.016  -3.983 -14.861
ATOM   2363  H02 WTR   303      -5.462  -4.757 -13.684
TER   
ATOM   2364  O00 WTR   304      -0.451 -10.423 -17.714
ATOM   2365  H01 WTR   304       0.144 -11.090 -17.372
ATOM   2366  H02 WTR   304      -0.320  -9.668 -17.140
TER   
ATOM   2367  O00 WTR   305     -11.102  -7.650 -16.119
ATOM   2368  H01 WTR   305     -11.779  -8.121 -15.633
ATOM   2369  H02 WTR   305     -10.279  -8.030 -15.814
TER   
ATOM   2370  O00 WTR   306      -4.548  -0.933 -20.210
ATOM   2371  H01 WTR   306      -5.364  -0.982 -19.712
ATOM   2372  H02 WTR   306      -3.859  -1.026 -19.552
TER   
ATOM   2373  O00 WTR   307      -6.121   8.441 -18.319
ATOM   2374  H01 WTR   307      -6.632   8.002 -17.639
ATOM   2375  H02 WTR   307      -6.365   7.992 -19.129
TER   
ATOM   2376  O00 WTR   308      -5.541  -0.660 -15.853
ATOM   2377  H01 WTR   308      -5.990   0.019 -15.349
ATOM   2378  H02 WTR   308      -4.699  -0.770 -15.410
TER   
ATOM   2379  O00 WTR   309      -8.440  -8.719 -15.902
ATOM   2380  H01 WTR   309      -7.875  -8.220 -16.492
ATOM   2381  H02 WTR   309      -8.093  -9.611 -15.936
TER   
ATOM   2382  O00 WTR   310      -8.971   4.955 -10.718
ATOM   2383  H01 WTR   310      -8.055   4.911 -10.993
ATOM   2384  H02 WTR   310      -9.443   4.441 -11.374
TER   
ATOM   2385  O00 WTR   311      -3.536  -7.497 -16.808
ATOM   2386  H01 WTR   311      -2.878  -7.212 -17.442
ATOM   2387  H02 WTR   311      -4.291  -7.745 -17.341
TER   
ATOM   2388  O00 WTR   312      -1.997  -0.632 -22.667
ATOM   2389  H01 WTR   312      -1.516  -0.545 -21.843
ATOM   2390  H02 WTR   312      -2.640  -1.320 -22.497
TER   
ATOM   2391  O00 WTR   313      -7.524  -2.330 -11.814
ATOM   2392  H01 WTR   313      -7.945  -1.507 -11.565
ATOM   2393  H02 WTR   313      -7.664  -2.393 -12.759
TER   
ATOM   2394  O00 WTR   314     -10.447   5.059 -13.410
ATOM   2395  H01 WTR   314      -9.783   5.189 -14.088
ATOM   2396  H02 WTR   314     -11.275   5.269 -13.841
TER   
ATOM   2397  O00 WTR   315      -8.861  -7.594 -11.032
ATOM   2398  H01 WTR   315      -9.559  -7.663 -11.683
ATOM   2399  H02 WTR   315      -8.119  -7.227 -11.513
TER   
ATOM   2400  O00 WTR   316      -3.672   7.024 -18.759
ATOM   2401  H01 WTR   316      -4.055   6.797 -19.607
ATOM   2402  H02 WTR   316      -4.405   7.366 -18.248
TER   
ATOM   2403  O00 WTR   317      -2.665   1.595 -14.318
ATOM   2404  H01 WTR   317      -2.853   2.342 -14.887
ATOM   2405  H02 WTR   317      -3.184   1.757 -13.530
TER   
ATOM   2406  O00 WTR   318      -7.393  -2.543 -14.482
ATOM   2407  H01 WTR   318      -6.861  -1.845 -14.865
ATOM   2408  H02 WTR   318      -8.265  -2.411 -14.854
TER   
ATOM   2409  O00 WTR   319     -11.113  -5.332 -20.535
ATOM   2410  H01 WTR   319     -11.780  -4.652 -20.434
ATOM   2411  H02 WTR   319     -10.281  -4.867 -20.447
TER   
ATOM   2412  O00 WTR   320      -8.243   4.959 -14.797
ATOM   2413  H01 WTR   320      -7.583   4.673 -14.166
ATOM   2414  H02 WTR   320      -8.253   4.271 -15.463
TER   
ATOM   2415  O00 WTR   321      -7.133   0.961 -14.031
ATOM   2416  H01 WTR   321      -6.582   1.506 -13.469
ATOM   2417  H02 WTR   321      -7.773   0.573 -13.436
TER   
ATOM   2418  O00 WTR   322      -4.083  -2.408 -22.510
ATOM   2419  H01 WTR   322      -4.167  -1.935 -21.682
ATOM   2420  H02 WTR   322      -3.779  -3.280 -22.258
TER   
ATOM   2421  O00 WTR   323      -3.678   3.182 -16.752
ATOM   2422  H01 WTR   323      -2.997   3.849 -16.834
ATOM   2423  H02 WTR   323      -3.212   2.351 -16.843
TER   
ATOM   2424  O00 WTR   324      -0.806  -0.664 -14.356
ATOM   2425  H01 WTR   324      -1.165  -1.252 -13.691
ATOM   2426  H02 WTR   324      -1.155   0.197 -14.127
TER   
ATOM   2427  O00 WTR   325       1.504   2.871 -19.900
ATOM   2428  H01 WTR   325       1.021   3.104 -20.693
ATOM   2429  H02 WTR   325       2.396   2.702 -20.202
TER   
ATOM   2430  O00 WTR   326      -7.709  -6.325 -19.362
ATOM   2431  H01 WTR   326      -8.166  -5.510 -19.569
ATOM   2432  H02 WTR   326      -6.900  -6.283 -19.871
TER   
ATOM   2433  O00 WTR   327      -6.901  13.720 -17.918
ATOM   2434  H01 WTR   327      -6.601  12.815 -17.830
ATOM   2435  H02 WTR   327      -6.919  13.876 -18.862
TER   
ATOM   2436  O00 WTR   328      -2.417 -20.685 -10.716
ATOM   2437  H01 WTR   328      -1.846 -20.726 -11.483
ATOM   2438  H02 WTR   328      -3.303 -20.743 -11.073
TER   
ATOM   2439  O00 WTR   329      -3.143 -26.773 -11.049
ATOM   2440  H01 WTR   329      -2.894 -27.537 -10.529
ATOM   2441  H02 WTR   329      -4.012 -26.987 -11.390
TER   
ATOM   2442  O00 WTR   330      -3.752  -1.992 -13.526
ATOM   2443  H01 WTR   330      -3.438  -1.332 -12.907
ATOM   2444  H02 WTR   330      -4.348  -2.537 -13.014
TER   
ATOM   2445  O00 WTR   331       5.061  -0.791 -14.235
ATOM   2446  H01 WTR   331       4.277  -1.303 -14.435
ATOM   2447  H02 WTR   331       5.498  -0.680 -15.079
TER   
ATOM   2448  O00 WTR   332       4.460   2.222 -14.503
ATOM   2449  H01 WTR   332       3.891   1.527 -14.170
ATOM   2450  H02 WTR   332       3.875   2.967 -14.639
TER   
ATOM   2451  O00 WTR   333      -1.993   0.986 -17.147
ATOM   2452  H01 WTR   333      -2.327   0.820 -16.266
ATOM   2453  H02 WTR   333      -1.750   0.122 -17.479
TER   
ATOM   2454  O00 WTR   334       7.373   6.656 -11.887
ATOM   2455  H01 WTR   334       6.560   6.907 -11.448
ATOM   2456  H02 WTR   334       7.378   7.170 -12.695
TER   
ATOM   2457  O00 WTR   335       5.092  -6.680 -13.238
ATOM   2458  H01 WTR   335       4.670  -6.423 -14.058
ATOM   2459  H02 WTR   335       5.253  -5.854 -12.782
TER   
ATOM   2460  O00 WTR   336      -2.837  -4.186 -18.920
ATOM   2461  H01 WTR   336      -3.574  -4.662 -18.536
ATOM   2462  H02 WTR   336      -2.077  -4.742 -18.749
TER   
ATOM   2463  O00 WTR   337       0.359   2.322 -17.197
ATOM   2464  H01 WTR   337       0.565   2.468 -18.121
ATOM   2465  H02 WTR   337      -0.532   1.971 -17.203
TER   
ATOM   2466  O00 WTR   338      10.112   0.445 -15.772
ATOM   2467  H01 WTR   338       9.643   1.224 -16.072
ATOM   2468  H02 WTR   338       9.423  -0.168 -15.518
TER   
ATOM   2469  O00 WTR   339       9.201  -1.091  -9.435
ATOM   2470  H01 WTR   339       8.996  -1.520 -10.266
ATOM   2471  H02 WTR   339      10.036  -1.474  -9.167
TER   
ATOM   2472  O00 WTR   340      -1.717   5.254 -17.021
ATOM   2473  H01 WTR   340      -0.811   5.275 -17.328
ATOM   2474  H02 WTR   340      -2.205   5.752 -17.677
TER   
ATOM   2475  O00 WTR   341      12.276  -1.123 -15.632
ATOM   2476  H01 WTR   341      11.477  -0.781 -15.233
ATOM   2477  H02 WTR   341      12.984  -0.775 -15.090
TER   
ATOM   2478  O00 WTR   342     -11.565 -19.741 -14.509
ATOM   2479  H01 WTR   342     -11.343 -19.024 -13.915
ATOM   2480  H02 WTR   342     -11.099 -20.499 -14.155
TER   
ATOM   2481  O00 WTR   343       1.073  -0.247 -16.457
ATOM   2482  H01 WTR   343       0.954   0.703 -16.479
ATOM   2483  H02 WTR   343       0.700  -0.516 -15.618
TER   
ATOM   2484  O00 WTR   344      -2.681  -3.534 -15.695
ATOM   2485  H01 WTR   344      -2.931  -4.443 -15.529
ATOM   2486  H02 WTR   344      -3.209  -3.024 -15.080
TER   
ATOM   2487  O00 WTR   345      12.906  -8.840 -14.302
ATOM   2488  H01 WTR   345      13.290  -7.980 -14.129
ATOM   2489  H02 WTR   345      11.996  -8.758 -14.017
TER   
ATOM   2490  O00 WTR   346       8.840  -8.321 -16.603
ATOM   2491  H01 WTR   346       9.786  -8.278 -16.746
ATOM   2492  H02 WTR   346       8.608  -9.228 -16.801
TER   
ATOM   2493  O00 WTR   347      -4.980   1.822 -19.895
ATOM   2494  H01 WTR   347      -4.903   0.891 -20.106
ATOM   2495  H02 WTR   347      -4.453   1.933 -19.104
TER   
ATOM   2496  O00 WTR   348       7.987  10.120 -12.516
ATOM   2497  H01 WTR   348       8.417   9.779 -11.732
ATOM   2498  H02 WTR   348       8.707  10.336 -13.109
TER   
ATOM   2499  O00 WTR   349       5.192 -17.497 -17.689
ATOM   2500  H01 WTR   349       5.732 -16.853 -18.146
ATOM   2501  H02 WTR   349       5.802 -18.194 -17.447
TER   
ATOM   2502  O00 WTR   350      -3.093  -4.590 -21.557
ATOM   2503  H01 WTR   350      -2.166  -4.617 -21.796
ATOM   2504  H02 WTR   350      -3.101  -4.238 -20.667
TER   
ATOM   2505  O00 WTR   351      13.355   6.229 -13.125
ATOM   2506  H01 WTR   351      13.994   5.621 -12.754
ATOM   2507  H02 WTR   351      13.270   5.960 -14.040
TER   
ATOM   2508  O00 WTR   352      16.465  11.132 -13.053
ATOM   2509  H01 WTR   352      17.210  11.559 -12.630
ATOM   2510  H02 WTR   352      16.582  10.201 -12.862
TER   
ATOM   2511  O00 WTR   353       5.996  -3.564 -13.440
ATOM   2512  H01 WTR   353       5.440  -3.809 -14.179
ATOM   2513  H02 WTR   353       6.113  -2.618 -13.533
TER   
ATOM   2514  O00 WTR   354      10.858  -6.745  -9.642
ATOM   2515  H01 WTR   354      11.432  -6.990 -10.368
ATOM   2516  H02 WTR   354      10.076  -7.284  -9.762
TER   
ATOM   2517  O00 WTR   355       8.046   2.319 -16.307
ATOM   2518  H01 WTR   355       8.277   2.670 -15.447
ATOM   2519  H02 WTR   355       7.685   3.068 -16.782
TER   
ATOM   2520  O00 WTR   356       3.573  -1.474 -16.943
ATOM   2521  H01 WTR   356       2.851  -0.846 -16.964
ATOM   2522  H02 WTR   356       4.131  -1.223 -17.679
TER   
ATOM   2523  O00 WTR   357      12.724  -3.434 -11.980
ATOM   2524  H01 WTR   357      13.187  -4.255 -12.146
ATOM   2525  H02 WTR   357      13.419  -2.784 -11.872
TER   
ATOM   2526  O00 WTR   358       8.686  -5.570 -12.258
ATOM   2527  H01 WTR   358       7.955  -5.259 -11.724
ATOM   2528  H02 WTR   358       8.304  -5.722 -13.122
TER   
ATOM   2529  O00 WTR   359     -10.651  -2.546 -14.330
ATOM   2530  H01 WTR   359     -10.878  -2.806 -15.223
ATOM   2531  H02 WTR   359     -10.374  -3.359 -13.907
TER   
ATOM   2532  O00 WTR   360       7.043   1.200 -13.337
ATOM   2533  H01 WTR   360       6.103   1.341 -13.457
ATOM   2534  H02 WTR   360       7.202   0.326 -13.694
TER   
ATOM   2535  O00 WTR   361       6.656   4.295 -13.049
ATOM   2536  H01 WTR   361       5.952   4.247 -13.696
ATOM   2537  H02 WTR   361       6.714   5.224 -12.826
TER   
ATOM   2538  O00 WTR   362       8.739  -3.759 -15.725
ATOM   2539  H01 WTR   362       8.444  -4.662 -15.843
ATOM   2540  H02 WTR   362       9.599  -3.839 -15.314
TER   
ATOM   2541  O00 WTR   363       2.098   0.859 -13.085
ATOM   2542  H01 WTR   363       1.727   0.857 -12.202
ATOM   2543  H02 WTR   363       1.347   0.721 -13.661
TER   
ATOM   2544  O00 WTR   364      13.159   9.007 -13.453
ATOM   2545  H01 WTR   364      14.060   9.205 -13.708
ATOM   2546  H02 WTR   364      13.153   8.061 -13.308
TER   
ATOM   2547  O00 WTR   365       4.863  -3.736 -16.221
ATOM   2548  H01 WTR   365       4.433  -2.924 -16.488
ATOM   2549  H02 WTR   365       5.350  -4.016 -16.996
TER   
ATOM   2550  O00 WTR   366       3.118   4.135 -16.106
ATOM   2551  H01 WTR   366       2.477   3.557 -15.692
ATOM   2552  H02 WTR   366       3.458   3.627 -16.843
TER   
ATOM   2553  O00 WTR   367       3.800  12.242 -16.727
ATOM   2554  H01 WTR   367       3.865  12.202 -17.681
ATOM   2555  H02 WTR   367       3.762  11.327 -16.450
TER   
ATOM   2556  O00 WTR   368       3.221   7.033 -14.873
ATOM   2557  H01 WTR   368       3.231   6.211 -15.364
ATOM   2558  H02 WTR   368       3.037   6.772 -13.971
TER   
ATOM   2559  O00 WTR   369      10.435  10.383 -13.718
ATOM   2560  H01 WTR   369      11.110   9.706 -13.737
ATOM   2561  H02 WTR   369      10.887  11.181 -13.992
TER   
ATOM   2562  O00 WTR   370      -7.970  -6.223 -14.262
ATOM   2563  H01 WTR   370      -7.282  -5.783 -14.762
ATOM   2564  H02 WTR   370      -8.066  -7.076 -14.686
TER   
ATOM   2565  O00 WTR   371      15.330  -4.319 -14.511
ATOM   2566  H01 WTR   371      16.085  -3.732 -14.484
ATOM   2567  H02 WTR   371      15.091  -4.445 -13.592
TER   
ATOM   2568  O00 WTR   372      10.229  -3.814 -10.396
ATOM   2569  H01 WTR   372      11.153  -3.604 -10.527
ATOM   2570  H02 WTR   372      10.178  -4.762 -10.519
TER   
ATOM   2571  O00 WTR   373      16.915   8.740 -12.244
ATOM   2572  H01 WTR   373      17.146   7.818 -12.361
ATOM   2573  H02 WTR   373      17.139   8.929 -11.332
TER   
ATOM   2574  O00 WTR   374       4.865  -0.354 -18.966
ATOM   2575  H01 WTR   374       5.441  -0.190 -18.219
ATOM   2576  H02 WTR   374       5.419  -0.808 -19.601
TER   
ATOM   2577  O00 WTR   375       4.817   2.501 -17.454
ATOM   2578  H01 WTR   375       4.688   1.573 -17.651
ATOM   2579  H02 WTR   375       5.189   2.510 -16.572
TER   
ATOM   2580  O00 WTR   376       8.980  -6.014 -18.018
ATOM   2581  H01 WTR   376       8.829  -6.776 -17.460
ATOM   2582  H02 WTR   376       9.928  -5.882 -17.994
TER   
ATOM   2583  O00 WTR   377       3.870 -17.338 -10.238
ATOM   2584  H01 WTR   377       3.846 -18.130  -9.701
ATOM   2585  H02 WTR   377       2.993 -16.963 -10.152
TER   
ATOM   2586  O00 WTR   378      14.085   0.039 -13.843
ATOM   2587  H01 WTR   378      13.588   0.627 -13.276
ATOM   2588  H02 WTR   378      14.853   0.548 -14.104
TER   
ATOM   2589  O00 WTR   379       4.511  -5.876  -8.419
ATOM   2590  H01 WTR   379       3.873  -6.575  -8.279
ATOM   2591  H02 WTR   379       3.986  -5.077  -8.466
TER   
ATOM   2592  O00 WTR   380       5.619   2.380 -10.922
ATOM   2593  H01 WTR   380       6.014   2.611 -11.763
ATOM   2594  H02 WTR   380       5.946   1.500 -10.737
TER   
ATOM   2595  O00 WTR   381      -4.814 -12.638 -16.688
ATOM   2596  H01 WTR   381      -4.370 -13.476 -16.818
ATOM   2597  H02 WTR   381      -4.847 -12.529 -15.737
TER   
ATOM   2598  O00 WTR   382      -1.462 -16.570 -20.345
ATOM   2599  H01 WTR   382      -0.940 -17.204 -20.837
ATOM   2600  H02 WTR   382      -1.121 -15.718 -20.616
TER   
ATOM   2601  O00 WTR   383     -10.995  -7.818 -13.219
ATOM   2602  H01 WTR   383     -10.939  -8.631 -12.716
ATOM   2603  H02 WTR   383     -11.752  -7.943 -13.793
TER   
ATOM   2604  O00 WTR   384       1.040  -2.476 -23.198
ATOM   2605  H01 WTR   384       1.907  -2.532 -22.795
ATOM   2606  H02 WTR   384       1.102  -1.734 -23.800
TER   
ATOM   2607  O00 WTR   385       2.156  -9.335 -10.489
ATOM   2608  H01 WTR   385       2.335 -10.082 -11.060
ATOM   2609  H02 WTR   385       1.204  -9.236 -10.514
TER   
ATOM   2610  O00 WTR   386       8.110  -2.048 -17.783
ATOM   2611  H01 WTR   386       7.698  -2.604 -18.444
ATOM   2612  H02 WTR   386       8.267  -2.632 -17.041
TER   
ATOM   2613  O00 WTR   387       0.548  -4.025 -19.307
ATOM   2614  H01 WTR   387       0.928  -4.828 -18.951
ATOM   2615  H02 WTR   387       0.330  -3.500 -18.537
TER   
ATOM   2616  O00 WTR   388      -6.698 -14.589 -12.962
ATOM   2617  H01 WTR   388      -5.835 -14.280 -12.688
ATOM   2618  H02 WTR   388      -6.522 -15.393 -13.452
TER   
ATOM   2619  O00 WTR   389      -6.898  10.969  15.646
ATOM   2620  H01 WTR   389      -6.360  10.404  15.092
ATOM   2621  H02 WTR   389      -6.863  11.826  15.221
TER   
ATOM   2622  O00 WTR   390      -1.345   3.371 -11.033
ATOM   2623  H01 WTR   390      -1.657   4.254 -10.837
ATOM   2624  H02 WTR   390      -2.094   2.936 -11.441
TER   
ATOM   2625  O00 WTR   391      16.317  -8.422 -12.478
ATOM   2626  H01 WTR   391      17.038  -8.834 -12.001
ATOM   2627  H02 WTR   391      15.663  -8.231 -11.806
TER   
ATOM   2628  O00 WTR   392      13.158  -6.174 -14.022
ATOM   2629  H01 WTR   392      12.326  -5.763 -14.259
ATOM   2630  H02 WTR   392      13.823  -5.633 -14.449
TER   
ATOM   2631  O00 WTR   393       9.080 -19.301 -18.019
ATOM   2632  H01 WTR   393       8.756 -18.440 -18.284
ATOM   2633  H02 WTR   393       8.726 -19.903 -18.674
TER   
ATOM   2634  O00 WTR   394      11.866  -5.430 -17.855
ATOM   2635  H01 WTR   394      12.108  -4.623 -17.402
ATOM   2636  H02 WTR   394      12.449  -5.464 -18.614
TER   
ATOM   2637  O00 WTR   395      10.446 -14.175 -18.156
ATOM   2638  H01 WTR   395      10.649 -14.946 -18.686
ATOM   2639  H02 WTR   395      11.259 -13.671 -18.145
TER   
ATOM   2640  O00 WTR   396      17.747  -2.987 -14.095
ATOM   2641  H01 WTR   396      18.242  -3.738 -14.420
ATOM   2642  H02 WTR   396      18.414  -2.335 -13.880
TER   
ATOM   2643  O00 WTR   397      17.784  -7.768  -9.887
ATOM   2644  H01 WTR   397      18.300  -8.534  -9.635
ATOM   2645  H02 WTR   397      18.319  -7.020  -9.621
TER   
ATOM   2646  O00 WTR   398      17.225  -6.325 -14.019
ATOM   2647  H01 WTR   398      17.100  -7.221 -13.707
ATOM   2648  H02 WTR   398      16.362  -6.058 -14.334
TER   
ATOM   2649  O00 WTR   399      13.213 -13.161 -17.423
ATOM   2650  H01 WTR   399      14.074 -13.178 -17.005
ATOM   2651  H02 WTR   399      13.217 -12.360 -17.947
TER   
ATOM   2652  O00 WTR   400       7.993 -11.792  -3.576
ATOM   2653  H01 WTR   400       8.764 -12.350  -3.673
ATOM   2654  H02 WTR   400       8.349 -10.921  -3.396
TER   
ATOM   2655  O00 WTR   401      13.885 -11.992 -10.712
ATOM   2656  H01 WTR   401      13.647 -11.983 -11.639
ATOM   2657  H02 WTR   401      13.629 -12.863 -10.407
TER   
ATOM   2658  O00 WTR   402      13.043  -3.530 -16.650
ATOM   2659  H01 WTR   402      13.836  -3.647 -16.126
ATOM   2660  H02 WTR   402      12.663  -2.712 -16.329
TER   
ATOM   2661  O00 WTR   403      10.172  -8.558 -13.916
ATOM   2662  H01 WTR   403       9.348  -8.392 -14.374
ATOM   2663  H02 WTR   403       9.918  -8.679 -13.001
TER   
ATOM   2664  O00 WTR   404      12.909 -11.297 -13.156
ATOM   2665  H01 WTR   404      12.162 -11.804 -13.476
ATOM   2666  H02 WTR   404      12.894 -10.494 -13.676
TER   
ATOM   2667  O00 WTR   405      15.408  -5.007 -12.031
ATOM   2668  H01 WTR   405      16.207  -4.764 -12.499
ATOM   2669  H02 WTR   405      15.353  -4.381 -11.310
TER   
ATOM   2670  O00 WTR   406      12.869 -14.629  -9.891
ATOM   2671  H01 WTR   406      12.263 -14.412 -10.600
ATOM   2672  H02 WTR   406      12.404 -14.378  -9.093
TER   
ATOM   2673  O00 WTR   407      18.029   3.042 -10.898
ATOM   2674  H01 WTR   407      18.048   2.772  -9.980
ATOM   2675  H02 WTR   407      17.183   2.735 -11.222
TER   
ATOM   2676  O00 WTR   408      15.171  -1.831 -12.065
ATOM   2677  H01 WTR   408      15.534  -1.469 -11.256
ATOM   2678  H02 WTR   408      14.734  -1.091 -12.485
TER   
ATOM   2679  O00 WTR   409      14.555  -7.245 -10.517
ATOM   2680  H01 WTR   409      14.761  -6.476 -11.049
ATOM   2681  H02 WTR   409      15.098  -7.148  -9.734
TER   
ATOM   2682  O00 WTR   410      15.378   1.985 -11.096
ATOM   2683  H01 WTR   410      14.505   1.805 -11.446
ATOM   2684  H02 WTR   410      15.287   1.859 -10.151
TER   
ATOM   2685  O00 WTR   411       6.249  -0.128 -16.712
ATOM   2686  H01 WTR   411       6.613   0.718 -16.450
ATOM   2687  H02 WTR   411       6.884  -0.479 -17.336
TER   
ATOM   2688  O00 WTR   412      18.845  -5.542  -8.758
ATOM   2689  H01 WTR   412      19.357  -5.131  -8.061
ATOM   2690  H02 WTR   412      18.886  -4.919  -9.484
TER   
ATOM   2691  O00 WTR   413       9.326   0.164 -18.864
ATOM   2692  H01 WTR   413       8.934  -0.670 -18.605
ATOM   2693  H02 WTR   413       9.869   0.416 -18.117
TER   
ATOM   2694  O00 WTR   414      10.751  -4.507 -13.892
ATOM   2695  H01 WTR   414      11.217  -3.835 -13.394
ATOM   2696  H02 WTR   414      10.197  -4.945 -13.246
TER   
ATOM   2697  O00 WTR   415      17.147   5.934 -11.295
ATOM   2698  H01 WTR   415      17.268   6.596 -10.615
ATOM   2699  H02 WTR   415      17.439   5.117 -10.890
TER   
ATOM   2700  O00 WTR   416      18.094  -0.553  -9.445
ATOM   2701  H01 WTR   416      18.586  -0.881  -8.693
ATOM   2702  H02 WTR   416      17.925   0.367  -9.239
TER   
ATOM   2703  O00 WTR   417      15.380   4.283 -12.644
ATOM   2704  H01 WTR   417      15.868   4.920 -12.122
ATOM   2705  H02 WTR   417      15.384   3.486 -12.116
TER   
ATOM   2706  O00 WTR   418      21.213  -3.235 -10.443
ATOM   2707  H01 WTR   418      20.269  -3.076 -10.465
ATOM   2708  H02 WTR   418      21.595  -2.473 -10.879
TER   
ATOM   2709  O00 WTR   419      16.489   1.725 -13.740
ATOM   2710  H01 WTR   419      17.200   1.441 -13.165
ATOM   2711  H02 WTR   419      16.591   2.675 -13.796
TER   
ATOM   2712  O00 WTR   420      10.573 -17.038  -7.812
ATOM   2713  H01 WTR   420      10.993 -17.313  -6.997
ATOM   2714  H02 WTR   420      11.292 -16.965  -8.440
TER   
ATOM   2715  O00 WTR   421      21.533  -0.795 -11.703
ATOM   2716  H01 WTR   421      20.800  -0.193 -11.831
ATOM   2717  H02 WTR   421      21.771  -0.691 -10.781
TER   
ATOM   2718  O00 WTR   422      15.060 -10.591  -8.423
ATOM   2719  H01 WTR   422      14.555 -10.930  -9.162
ATOM   2720  H02 WTR   422      15.137 -11.333  -7.823
TER   
ATOM   2721  O00 WTR   423      15.107 -12.729  -6.722
ATOM   2722  H01 WTR   423      15.810 -12.395  -6.164
ATOM   2723  H02 WTR   423      14.302 -12.470  -6.274
TER   
ATOM   2724  O00 WTR   424      -8.011   9.989 -14.945
ATOM   2725  H01 WTR   424      -8.190   9.994 -14.005
ATOM   2726  H02 WTR   424      -7.941   9.062 -15.171
TER   
ATOM   2727  O00 WTR   425      -7.260   7.294 -16.005
ATOM   2728  H01 WTR   425      -6.430   7.140 -15.555
ATOM   2729  H02 WTR   425      -7.871   6.679 -15.599
TER   
ATOM   2730  O00 WTR   426       3.460   3.762 -12.182
ATOM   2731  H01 WTR   426       2.786   3.119 -12.401
ATOM   2732  H02 WTR   426       3.813   3.464 -11.344
TER   
ATOM   2733  O00 WTR   427      -8.362  10.152 -12.163
ATOM   2734  H01 WTR   427      -8.648   9.241 -12.095
ATOM   2735  H02 WTR   427      -7.451  10.140 -11.869
TER   
ATOM   2736  O00 WTR   428       7.440  13.620 -12.723
ATOM   2737  H01 WTR   428       7.373  13.006 -11.992
ATOM   2738  H02 WTR   428       8.372  13.633 -12.941
TER   
ATOM   2739  O00 WTR   429       2.631  10.786 -11.375
ATOM   2740  H01 WTR   429       2.402  10.494 -10.493
ATOM   2741  H02 WTR   429       2.353  10.070 -11.946
TER   
ATOM   2742  O00 WTR   430       2.894  10.007 -15.198
ATOM   2743  H01 WTR   430       2.827   9.054 -15.260
ATOM   2744  H02 WTR   430       3.653  10.158 -14.634
TER   
ATOM   2745  O00 WTR   431      -0.479  12.366  -8.766
ATOM   2746  H01 WTR   431      -1.169  13.018  -8.641
ATOM   2747  H02 WTR   431      -0.910  11.527  -8.607
TER   
ATOM   2748  O00 WTR   432      12.641  11.972 -12.769
ATOM   2749  H01 WTR   432      13.400  12.238 -12.251
ATOM   2750  H02 WTR   432      12.782  11.041 -12.943
TER   
ATOM   2751  O00 WTR   433      10.163  13.316 -12.746
ATOM   2752  H01 WTR   433      11.101  13.362 -12.929
ATOM   2753  H02 WTR   433      10.047  12.475 -12.302
TER   
ATOM   2754  O00 WTR   434      -0.671   4.842 -13.372
ATOM   2755  H01 WTR   434      -0.928   4.095 -12.833
ATOM   2756  H02 WTR   434      -1.136   5.586 -12.988
TER   
ATOM   2757  O00 WTR   435       5.274  10.522 -13.184
ATOM   2758  H01 WTR   435       6.228  10.445 -13.195
ATOM   2759  H02 WTR   435       4.992   9.905 -12.508
TER   
ATOM   2760  O00 WTR   436      -0.125  11.885 -11.265
ATOM   2761  H01 WTR   436      -0.176  12.091 -10.331
ATOM   2762  H02 WTR   436      -0.289  10.943 -11.312
TER   
ATOM   2763  O00 WTR   437      -5.689   7.050 -20.675
ATOM   2764  H01 WTR   437      -5.680   7.371 -21.577
ATOM   2765  H02 WTR   437      -5.604   6.100 -20.758
TER   
ATOM   2766  O00 WTR   438     -16.595   2.091 -12.892
ATOM   2767  H01 WTR   438     -17.382   2.135 -13.434
ATOM   2768  H02 WTR   438     -16.364   3.006 -12.729
TER   
ATOM   2769  O00 WTR   439       8.981   3.285 -14.052
ATOM   2770  H01 WTR   439       9.210   2.441 -13.662
ATOM   2771  H02 WTR   439       8.132   3.504 -13.666
TER   
ATOM   2772  O00 WTR   440      -9.041   7.564 -11.965
ATOM   2773  H01 WTR   440      -9.580   7.472 -12.750
ATOM   2774  H02 WTR   440      -9.056   6.696 -11.561
TER   
ATOM   2775  O00 WTR   441     -19.113 -19.557  -2.479
ATOM   2776  H01 WTR   441     -19.926 -19.089  -2.292
ATOM   2777  H02 WTR   441     -18.923 -20.041  -1.676
TER   
ATOM   2778  O00 WTR   442     -18.820 -21.427   2.744
ATOM   2779  H01 WTR   442     -18.006 -21.921   2.643
ATOM   2780  H02 WTR   442     -18.788 -21.092   3.640
TER   
ATOM   2781  O00 WTR   443     -13.040 -23.021   1.812
ATOM   2782  H01 WTR   443     -13.382 -23.507   1.061
ATOM   2783  H02 WTR   443     -13.485 -22.174   1.772
TER   
ATOM   2784  O00 WTR   444     -18.732 -20.802   5.320
ATOM   2785  H01 WTR   444     -19.194 -20.686   6.150
ATOM   2786  H02 WTR   444     -17.810 -20.875   5.566
TER   
ATOM   2787  O00 WTR   445     -16.136 -23.070   9.635
ATOM   2788  H01 WTR   445     -17.029 -23.362   9.449
ATOM   2789  H02 WTR   445     -15.989 -23.315  10.548
TER   
ATOM   2790  O00 WTR   446     -11.504 -25.496   9.641
ATOM   2791  H01 WTR   446     -11.134 -24.680   9.306
ATOM   2792  H02 WTR   446     -11.980 -25.238  10.431
TER   
ATOM   2793  O00 WTR   447     -14.217 -20.776  12.748
ATOM   2794  H01 WTR   447     -13.566 -21.028  12.093
ATOM   2795  H02 WTR   447     -14.989 -20.532  12.237
TER   
ATOM   2796  O00 WTR   448     -19.732 -18.461  10.129
ATOM   2797  H01 WTR   448     -19.125 -18.891  10.731
ATOM   2798  H02 WTR   448     -19.768 -19.041   9.369
TER   
ATOM   2799  O00 WTR   449     -15.610 -17.372   9.002
ATOM   2800  H01 WTR   449     -15.700 -17.783   8.142
ATOM   2801  H02 WTR   449     -16.487 -17.046   9.205
TER   
ATOM   2802  O00 WTR   450     -15.426 -24.295   5.705
ATOM   2803  H01 WTR   450     -15.444 -23.357   5.520
ATOM   2804  H02 WTR   450     -14.914 -24.372   6.510
TER   
ATOM   2805  O00 WTR   451     -13.856 -19.145  -0.135
ATOM   2806  H01 WTR   451     -13.231 -19.842  -0.335
ATOM   2807  H02 WTR   451     -14.462 -19.146  -0.876
TER   
ATOM   2808  O00 WTR   452     -10.060 -18.900  -9.170
ATOM   2809  H01 WTR   452      -9.244 -19.220  -8.786
ATOM   2810  H02 WTR   452     -10.639 -18.760  -8.420
TER   
ATOM   2811  O00 WTR   453     -11.824 -18.106  -6.842
ATOM   2812  H01 WTR   453     -11.787 -17.576  -6.046
ATOM   2813  H02 WTR   453     -12.674 -17.897  -7.230
TER   
ATOM   2814  O00 WTR   454     -14.776 -23.969  -4.727
ATOM   2815  H01 WTR   454     -13.845 -23.962  -4.500
ATOM   2816  H02 WTR   454     -14.822 -24.481  -5.534
TER   
ATOM   2817  O00 WTR   455     -13.170 -25.645   4.087
ATOM   2818  H01 WTR   455     -13.978 -25.441   4.559
ATOM   2819  H02 WTR   455     -13.404 -25.558   3.163
TER   
ATOM   2820  O00 WTR   456     -15.950 -22.805  -0.628
ATOM   2821  H01 WTR   456     -15.211 -23.373  -0.846
ATOM   2822  H02 WTR   456     -16.359 -22.609  -1.471
TER   
ATOM   2823  O00 WTR   457     -18.983 -19.329   7.909
ATOM   2824  H01 WTR   457     -18.184 -19.818   8.105
ATOM   2825  H02 WTR   457     -18.690 -18.598   7.365
TER   
ATOM   2826  O00 WTR   458     -16.414 -22.476   2.132
ATOM   2827  H01 WTR   458     -16.183 -22.718   1.235
ATOM   2828  H02 WTR   458     -16.456 -23.308   2.602
TER   
ATOM   2829  O00 WTR   459     -15.520 -28.819  -8.425
ATOM   2830  H01 WTR   459     -14.777 -28.493  -7.917
ATOM   2831  H02 WTR   459     -15.707 -29.681  -8.052
TER   
ATOM   2832  O00 WTR   460     -16.385 -22.251  -3.317
ATOM   2833  H01 WTR   460     -15.736 -22.764  -3.798
ATOM   2834  H02 WTR   460     -17.067 -22.061  -3.961
TER   
ATOM   2835  O00 WTR   461     -12.805 -25.982 -10.605
ATOM   2836  H01 WTR   461     -13.699 -26.281 -10.771
ATOM   2837  H02 WTR   461     -12.601 -25.410 -11.344
TER   
ATOM   2838  O00 WTR   462     -17.724 -27.048  -7.312
ATOM   2839  H01 WTR   462     -17.306 -27.847  -7.634
ATOM   2840  H02 WTR   462     -18.658 -27.188  -7.465
TER   
ATOM   2841  O00 WTR   463     -12.873 -30.374  -5.737
ATOM   2842  H01 WTR   463     -12.253 -30.646  -6.413
ATOM   2843  H02 WTR   463     -12.335 -30.235  -4.958
TER   
ATOM   2844  O00 WTR   464     -10.205 -25.014  -9.571
ATOM   2845  H01 WTR   464     -11.010 -25.188 -10.058
ATOM   2846  H02 WTR   464     -10.079 -24.068  -9.646
TER   
ATOM   2847  O00 WTR   465     -18.582 -20.556   0.134
ATOM   2848  H01 WTR   465     -17.752 -20.999  -0.040
ATOM   2849  H02 WTR   465     -18.892 -20.940   0.954
TER   
ATOM   2850  O00 WTR   466     -19.629 -18.362   3.631
ATOM   2851  H01 WTR   466     -19.557 -18.924   4.402
ATOM   2852  H02 WTR   466     -20.076 -18.904   2.980
TER   
ATOM   2853  O00 WTR   467     -15.585 -26.629 -10.552
ATOM   2854  H01 WTR   467     -16.232 -25.999 -10.235
ATOM   2855  H02 WTR   467     -15.647 -27.365  -9.942
TER   
ATOM   2856  O00 WTR   468     -15.370 -25.671  -6.996
ATOM   2857  H01 WTR   468     -16.293 -25.908  -6.909
ATOM   2858  H02 WTR   468     -14.896 -26.478  -6.796
TER   
ATOM   2859  O00 WTR   469     -13.726 -24.445  -0.728
ATOM   2860  H01 WTR   469     -13.907 -25.258  -1.199
ATOM   2861  H02 WTR   469     -13.141 -23.957  -1.307
TER   
ATOM   2862  O00 WTR   470     -13.942 -27.775  -6.121
ATOM   2863  H01 WTR   470     -13.540 -28.625  -5.940
ATOM   2864  H02 WTR   470     -14.007 -27.353  -5.265
TER   
ATOM   2865  O00 WTR   471      -8.323 -25.950  -7.803
ATOM   2866  H01 WTR   471      -8.311 -25.187  -7.224
ATOM   2867  H02 WTR   471      -9.088 -25.814  -8.363
TER   
ATOM   2868  O00 WTR   472      -0.632 -18.000  14.184
ATOM   2869  H01 WTR   472      -0.237 -17.272  13.704
ATOM   2870  H02 WTR   472      -1.115 -17.583  14.898
TER   
ATOM   2871  O00 WTR   473      -4.520 -26.532  11.215
ATOM   2872  H01 WTR   473      -5.057 -25.876  11.660
ATOM   2873  H02 WTR   473      -5.087 -26.880  10.527
TER   
ATOM   2874  O00 WTR   474      10.196 -23.686   5.748
ATOM   2875  H01 WTR   474       9.383 -24.175   5.615
ATOM   2876  H02 WTR   474       9.909 -22.817   6.029
TER   
ATOM   2877  O00 WTR   475       9.652 -21.626  -0.732
ATOM   2878  H01 WTR   475      10.056 -22.141  -1.430
ATOM   2879  H02 WTR   475       9.775 -22.153   0.058
TER   
ATOM   2880  O00 WTR   476       8.523 -23.331  14.554
ATOM   2881  H01 WTR   476       9.161 -23.158  13.862
ATOM   2882  H02 WTR   476       9.013 -23.213  15.368
TER   
ATOM   2883  O00 WTR   477       9.991 -27.888  -3.601
ATOM   2884  H01 WTR   477      10.099 -27.374  -4.401
ATOM   2885  H02 WTR   477       9.216 -27.516  -3.180
TER   
ATOM   2886  O00 WTR   478     -10.852 -22.623   8.968
ATOM   2887  H01 WTR   478      -9.903 -22.624   8.842
ATOM   2888  H02 WTR   478     -11.195 -22.162   8.203
TER   
ATOM   2889  O00 WTR   479      -6.521 -15.130   8.708
ATOM   2890  H01 WTR   479      -7.359 -15.321   9.130
ATOM   2891  H02 WTR   479      -6.547 -15.626   7.889
TER   
ATOM   2892  O00 WTR   480     -10.441 -27.338   7.737
ATOM   2893  H01 WTR   480     -10.726 -26.778   7.015
ATOM   2894  H02 WTR   480     -10.807 -26.926   8.520
TER   
ATOM   2895  O00 WTR   481      -8.650 -23.540   0.333
ATOM   2896  H01 WTR   481      -9.040 -22.918   0.947
ATOM   2897  H02 WTR   481      -7.741 -23.254   0.246
TER   
ATOM   2898  O00 WTR   482      -0.226 -25.253   8.227
ATOM   2899  H01 WTR   482       0.270 -24.483   8.505
ATOM   2900  H02 WTR   482      -0.409 -25.099   7.300
TER   
ATOM   2901  O00 WTR   483      -8.117 -24.160   4.100
ATOM   2902  H01 WTR   483      -7.987 -24.930   4.653
ATOM   2903  H02 WTR   483      -8.939 -23.779   4.408
TER   
ATOM   2904  O00 WTR   484     -13.200 -20.706   7.525
ATOM   2905  H01 WTR   484     -12.815 -20.675   6.649
ATOM   2906  H02 WTR   484     -13.590 -21.578   7.585
TER   
ATOM   2907  O00 WTR   485      -9.395 -28.035   3.131
ATOM   2908  H01 WTR   485      -9.984 -28.538   2.568
ATOM   2909  H02 WTR   485      -8.919 -27.462   2.529
TER   
ATOM   2910  O00 WTR   486       1.297 -23.369  17.937
ATOM   2911  H01 WTR   486       2.126 -23.516  18.393
ATOM   2912  H02 WTR   486       1.540 -23.310  17.013
TER   
ATOM   2913  O00 WTR   487      -2.710 -26.327  -2.561
ATOM   2914  H01 WTR   487      -3.594 -26.587  -2.818
ATOM   2915  H02 WTR   487      -2.142 -26.718  -3.226
TER   
ATOM   2916  O00 WTR   488      -7.466 -20.053  -2.246
ATOM   2917  H01 WTR   488      -7.503 -20.820  -2.817
ATOM   2918  H02 WTR   488      -8.377 -19.768  -2.169
TER   
ATOM   2919  O00 WTR   489       0.093 -25.723  12.887
ATOM   2920  H01 WTR   489      -0.594 -25.518  13.521
ATOM   2921  H02 WTR   489      -0.377 -26.060  12.124
TER   
ATOM   2922  O00 WTR   490     -16.176 -20.008  10.971
ATOM   2923  H01 WTR   490     -15.656 -19.207  10.896
ATOM   2924  H02 WTR   490     -16.227 -20.345  10.077
TER   
ATOM   2925  O00 WTR   491     -16.382 -27.899   5.892
ATOM   2926  H01 WTR   491     -16.953 -27.183   6.170
ATOM   2927  H02 WTR   491     -15.561 -27.748   6.361
TER   
ATOM   2928  O00 WTR   492      -5.848 -25.365   0.247
ATOM   2929  H01 WTR   492      -5.026 -25.803   0.467
ATOM   2930  H02 WTR   492      -6.443 -25.599   0.960
TER   
ATOM   2931  O00 WTR   493      -5.794 -22.287   4.134
ATOM   2932  H01 WTR   493      -6.054 -23.203   4.037
ATOM   2933  H02 WTR   493      -5.245 -22.275   4.919
TER   
ATOM   2934  O00 WTR   494      -3.733 -22.957   8.612
ATOM   2935  H01 WTR   494      -3.457 -23.873   8.636
ATOM   2936  H02 WTR   494      -3.597 -22.689   7.703
TER   
ATOM   2937  O00 WTR   495     -10.608 -23.030   4.228
ATOM   2938  H01 WTR   495     -11.395 -23.446   3.874
ATOM   2939  H02 WTR   495     -10.280 -22.488   3.510
TER   
ATOM   2940  O00 WTR   496      -6.379 -27.168   9.495
ATOM   2941  H01 WTR   496      -7.157 -26.917   9.993
ATOM   2942  H02 WTR   496      -6.715 -27.414   8.632
TER   
ATOM   2943  O00 WTR   497     -11.959 -14.725   3.765
ATOM   2944  H01 WTR   497     -11.626 -15.103   4.578
ATOM   2945  H02 WTR   497     -11.405 -15.100   3.080
TER   
ATOM   2946  O00 WTR   498      -2.523 -13.096  -5.838
ATOM   2947  H01 WTR   498      -1.917 -12.532  -5.356
ATOM   2948  H02 WTR   498      -1.965 -13.771  -6.224
TER   
ATOM   2949  O00 WTR   499      -7.222 -27.063   4.784
ATOM   2950  H01 WTR   499      -7.816 -27.707   4.400
ATOM   2951  H02 WTR   499      -6.360 -27.295   4.439
TER   
ATOM   2952  O00 WTR   500      -4.205 -21.430  10.894
ATOM   2953  H01 WTR   500      -3.353 -20.995  10.860
ATOM   2954  H02 WTR   500      -4.090 -22.223  10.370
TER   
ATOM   2955  O00 WTR   501      -1.154 -23.595  17.022
ATOM   2956  H01 WTR   501      -0.887 -23.459  16.113
ATOM   2957  H02 WTR   501      -0.335 -23.581  17.518
TER   
ATOM   2958  O00 WTR   502     -10.712 -25.935   5.146
ATOM   2959  H01 WTR   502     -10.240 -26.282   4.389
ATOM   2960  H02 WTR   502     -11.601 -25.783   4.824
TER   
ATOM   2961  O00 WTR   503      -9.584 -29.029  -2.312
ATOM   2962  H01 WTR   503     -10.392 -28.748  -2.743
ATOM   2963  H02 WTR   503      -9.642 -28.661  -1.430
TER   
ATOM   2964  O00 WTR   504      -3.135 -22.199   6.148
ATOM   2965  H01 WTR   504      -3.010 -22.825   5.436
ATOM   2966  H02 WTR   504      -2.370 -21.625   6.101
TER   
ATOM   2967  O00 WTR   505      -1.393 -21.629   8.928
ATOM   2968  H01 WTR   505      -2.094 -22.271   9.036
ATOM   2969  H02 WTR   505      -0.592 -22.152   8.894
TER   
ATOM   2970  O00 WTR   506     -17.211 -25.202   2.660
ATOM   2971  H01 WTR   506     -16.887 -25.283   3.557
ATOM   2972  H02 WTR   506     -16.861 -25.970   2.208
TER   
ATOM   2973  O00 WTR   507      -6.158 -21.660  12.504
ATOM   2974  H01 WTR   507      -5.423 -21.525  11.906
ATOM   2975  H02 WTR   507      -5.980 -22.505  12.917
TER   
ATOM   2976  O00 WTR   508       0.989 -22.954   9.120
ATOM   2977  H01 WTR   508       0.894 -23.107  10.060
ATOM   2978  H02 WTR   508       1.751 -22.380   9.046
TER   
ATOM   2979  O00 WTR   509     -10.439 -23.464  13.434
ATOM   2980  H01 WTR   509     -10.154 -23.924  14.224
ATOM   2981  H02 WTR   509      -9.631 -23.125  13.049
TER   
ATOM   2982  O00 WTR   510       4.721 -27.659   7.623
ATOM   2983  H01 WTR   510       3.820 -27.942   7.464
ATOM   2984  H02 WTR   510       4.785 -26.807   7.192
TER   
ATOM   2985  O00 WTR   511     -12.029 -17.250   7.214
ATOM   2986  H01 WTR   511     -11.776 -16.390   7.551
ATOM   2987  H02 WTR   511     -12.833 -17.087   6.720
TER   
ATOM   2988  O00 WTR   512      -1.246 -20.024   5.554
ATOM   2989  H01 WTR   512      -1.934 -19.679   6.123
ATOM   2990  H02 WTR   512      -1.547 -19.829   4.667
TER   
ATOM   2991  O00 WTR   513      -2.171 -19.298  12.507
ATOM   2992  H01 WTR   513      -3.016 -18.863  12.619
ATOM   2993  H02 WTR   513      -1.595 -18.868  13.141
TER   
ATOM   2994  O00 WTR   514      -6.353 -21.039   8.440
ATOM   2995  H01 WTR   514      -5.461 -20.758   8.237
ATOM   2996  H02 WTR   514      -6.668 -20.395   9.075
TER   
ATOM   2997  O00 WTR   515       1.314 -24.224  -2.600
ATOM   2998  H01 WTR   515       0.415 -23.929  -2.457
ATOM   2999  H02 WTR   515       1.353 -25.085  -2.183
TER   
ATOM   3000  O00 WTR   516     -14.127 -24.307   8.101
ATOM   3001  H01 WTR   516     -13.334 -24.761   8.386
ATOM   3002  H02 WTR   516     -14.690 -24.299   8.875
TER   
ATOM   3003  O00 WTR   517      -7.450 -20.095   6.233
ATOM   3004  H01 WTR   517      -8.391 -20.174   6.393
ATOM   3005  H02 WTR   517      -7.046 -20.636   6.912
TER   
ATOM   3006  O00 WTR   518      18.470 -19.642   3.214
ATOM   3007  H01 WTR   518      18.592 -19.635   4.164
ATOM   3008  H02 WTR   518      18.453 -20.570   2.981
TER   
ATOM   3009  O00 WTR   519       1.694 -16.546  -2.352
ATOM   3010  H01 WTR   519       1.608 -17.331  -1.811
ATOM   3011  H02 WTR   519       0.976 -16.608  -2.982
TER   
ATOM   3012  O00 WTR   520      14.302 -18.117   7.347
ATOM   3013  H01 WTR   520      13.505 -17.599   7.234
ATOM   3014  H02 WTR   520      14.990 -17.468   7.494
TER   
ATOM   3015  O00 WTR   521      -6.005 -27.472  -8.813
ATOM   3016  H01 WTR   521      -5.280 -26.998  -8.407
ATOM   3017  H02 WTR   521      -6.752 -26.877  -8.739
TER   
ATOM   3018  O00 WTR   522      -3.286 -25.250   5.722
ATOM   3019  H01 WTR   522      -3.219 -25.444   6.657
ATOM   3020  H02 WTR   522      -2.379 -25.154   5.431
TER   
ATOM   3021  O00 WTR   523     -14.054 -26.327  -3.509
ATOM   3022  H01 WTR   523     -14.611 -25.560  -3.639
ATOM   3023  H02 WTR   523     -13.229 -25.971  -3.178
TER   
ATOM   3024  O00 WTR   524      -2.045 -12.714  14.474
ATOM   3025  H01 WTR   524      -1.767 -11.825  14.694
ATOM   3026  H02 WTR   524      -1.811 -13.235  15.241
TER   
ATOM   3027  O00 WTR   525     -15.483 -21.196   5.096
ATOM   3028  H01 WTR   525     -15.507 -20.348   5.539
ATOM   3029  H02 WTR   525     -14.971 -21.038   4.303
TER   
ATOM   3030  O00 WTR   526      -3.100 -25.730   8.306
ATOM   3031  H01 WTR   526      -3.641 -26.241   8.908
ATOM   3032  H02 WTR   526      -2.218 -26.084   8.416
TER   
ATOM   3033  O00 WTR   527      -9.088 -14.947   9.737
ATOM   3034  H01 WTR   527      -9.141 -14.150   9.210
ATOM   3035  H02 WTR   527      -8.816 -14.644  10.603
TER   
ATOM   3036  O00 WTR   528       1.165 -23.424  11.673
ATOM   3037  H01 WTR   528       0.742 -23.957  12.346
ATOM   3038  H02 WTR   528       1.776 -22.867  12.156
TER   
ATOM   3039  O00 WTR   529      -2.695 -23.825  13.740
ATOM   3040  H01 WTR   529      -2.512 -22.885  13.756
ATOM   3041  H02 WTR   529      -2.469 -24.098  12.850
TER   
ATOM   3042  O00 WTR   530       6.334 -25.983   8.852
ATOM   3043  H01 WTR   530       5.944 -25.654   9.663
ATOM   3044  H02 WTR   530       5.698 -26.617   8.521
TER   
ATOM   3045  O00 WTR   531       7.268 -14.155   8.974
ATOM   3046  H01 WTR   531       6.901 -15.038   9.001
ATOM   3047  H02 WTR   531       8.041 -14.233   8.416
TER   
ATOM   3048  O00 WTR   532      -0.695 -24.895   5.465
ATOM   3049  H01 WTR   532      -0.384 -25.442   4.744
ATOM   3050  H02 WTR   532      -0.080 -24.162   5.491
TER   
ATOM   3051  O00 WTR   533      14.114 -23.750   8.878
ATOM   3052  H01 WTR   533      14.535 -24.016   8.061
ATOM   3053  H02 WTR   533      13.768 -22.876   8.697
TER   
ATOM   3054  O00 WTR   534       5.278 -24.655  11.014
ATOM   3055  H01 WTR   534       4.544 -24.937  11.560
ATOM   3056  H02 WTR   534       6.051 -24.788  11.563
TER   
ATOM   3057  O00 WTR   535       7.768 -24.288   3.007
ATOM   3058  H01 WTR   535       7.988 -25.050   3.544
ATOM   3059  H02 WTR   535       7.173 -24.629   2.340
TER   
ATOM   3060  O00 WTR   536       7.315 -23.399   8.531
ATOM   3061  H01 WTR   536       7.050 -24.319   8.523
ATOM   3062  H02 WTR   536       6.596 -22.938   8.098
TER   
ATOM   3063  O00 WTR   537       3.412 -16.879   1.840
ATOM   3064  H01 WTR   537       3.817 -17.586   1.336
ATOM   3065  H02 WTR   537       3.680 -16.079   1.389
TER   
ATOM   3066  O00 WTR   538       1.167 -22.459   5.359
ATOM   3067  H01 WTR   538       1.441 -21.541   5.355
ATOM   3068  H02 WTR   538       1.069 -22.684   4.434
TER   
ATOM   3069  O00 WTR   539      10.302 -17.605   6.925
ATOM   3070  H01 WTR   539      10.928 -16.926   6.674
ATOM   3071  H02 WTR   539      10.646 -17.956   7.746
TER   
ATOM   3072  O00 WTR   540       6.346 -25.578   0.942
ATOM   3073  H01 WTR   540       6.658 -25.098   0.175
ATOM   3074  H02 WTR   540       6.706 -26.458   0.838
TER   
ATOM   3075  O00 WTR   541       3.230 -25.567  12.656
ATOM   3076  H01 WTR   541       3.380 -26.330  13.213
ATOM   3077  H02 WTR   541       2.278 -25.471  12.631
TER   
ATOM   3078  O00 WTR   542       0.447 -26.333   3.497
ATOM   3079  H01 WTR   542       1.250 -26.500   3.991
ATOM   3080  H02 WTR   542       0.599 -25.491   3.068
TER   
ATOM   3081  O00 WTR   543      13.173 -21.726   5.486
ATOM   3082  H01 WTR   543      13.656 -20.913   5.343
ATOM   3083  H02 WTR   543      12.379 -21.630   4.959
TER   
ATOM   3084  O00 WTR   544       7.044 -19.400   8.194
ATOM   3085  H01 WTR   544       7.133 -19.235   7.256
ATOM   3086  H02 WTR   544       6.936 -18.531   8.582
TER   
ATOM   3087  O00 WTR   545       4.717 -25.368   6.348
ATOM   3088  H01 WTR   545       4.183 -24.604   6.566
ATOM   3089  H02 WTR   545       4.270 -25.768   5.602
TER   
ATOM   3090  O00 WTR   546       6.323 -25.116  20.029
ATOM   3091  H01 WTR   546       6.609 -26.024  19.938
ATOM   3092  H02 WTR   546       6.933 -24.616  19.487
TER   
ATOM   3093  O00 WTR   547      -3.017 -20.115   3.275
ATOM   3094  H01 WTR   547      -2.461 -19.496   2.803
ATOM   3095  H02 WTR   547      -3.853 -19.660   3.374
TER   
ATOM   3096  O00 WTR   548       5.672 -28.999   5.532
ATOM   3097  H01 WTR   548       6.519 -28.770   5.149
ATOM   3098  H02 WTR   548       5.510 -28.316   6.183
TER   
ATOM   3099  O00 WTR   549       8.207 -28.423   4.567
ATOM   3100  H01 WTR   549       8.316 -28.651   3.644
ATOM   3101  H02 WTR   549       8.772 -27.661   4.694
TER   
ATOM   3102  O00 WTR   550       8.429 -24.696  11.476
ATOM   3103  H01 WTR   550       8.748 -23.794  11.473
ATOM   3104  H02 WTR   550       9.097 -25.189  10.999
TER   
ATOM   3105  O00 WTR   551       9.962 -19.904  12.476
ATOM   3106  H01 WTR   551       9.949 -20.715  11.968
ATOM   3107  H02 WTR   551      10.405 -20.139  13.291
TER   
ATOM   3108  O00 WTR   552       4.553 -28.983   2.970
ATOM   3109  H01 WTR   552       4.989 -29.011   3.822
ATOM   3110  H02 WTR   552       4.589 -29.885   2.653
TER   
ATOM   3111  O00 WTR   553       4.009 -21.865   3.229
ATOM   3112  H01 WTR   553       4.923 -22.025   3.464
ATOM   3113  H02 WTR   553       3.723 -21.178   3.831
TER   
ATOM   3114  O00 WTR   554       8.647 -20.355   3.448
ATOM   3115  H01 WTR   554       7.905 -20.927   3.646
ATOM   3116  H02 WTR   554       8.597 -19.661   4.107
TER   
ATOM   3117  O00 WTR   555     -11.324 -25.848  -1.968
ATOM   3118  H01 WTR   555     -11.016 -26.356  -1.217
ATOM   3119  H02 WTR   555     -10.994 -24.964  -1.811
TER   
ATOM   3120  O00 WTR   556     -11.951 -22.268  -8.056
ATOM   3121  H01 WTR   556     -12.505 -23.036  -8.197
ATOM   3122  H02 WTR   556     -12.135 -21.699  -8.804
TER   
ATOM   3123  O00 WTR   557       3.735 -25.084   1.603
ATOM   3124  H01 WTR   557       4.644 -25.257   1.356
ATOM   3125  H02 WTR   557       3.520 -24.262   1.163
TER   
ATOM   3126  O00 WTR   558       9.559 -22.370  11.049
ATOM   3127  H01 WTR   558       9.741 -22.769  10.198
ATOM   3128  H02 WTR   558      10.113 -22.852  11.663
TER   
ATOM   3129  O00 WTR   559       5.450 -20.345  12.963
ATOM   3130  H01 WTR   559       5.847 -20.641  12.144
ATOM   3131  H02 WTR   559       5.262 -21.151  13.444
TER   
ATOM   3132  O00 WTR   560       3.410 -23.227   6.985
ATOM   3133  H01 WTR   560       3.015 -23.248   7.857
ATOM   3134  H02 WTR   560       2.691 -22.984   6.402
TER   
ATOM   3135  O00 WTR   561      12.012 -21.815   8.104
ATOM   3136  H01 WTR   561      11.072 -21.639   8.076
ATOM   3137  H02 WTR   561      12.275 -21.857   7.184
TER   
ATOM   3138  O00 WTR   562       7.916 -25.843  14.167
ATOM   3139  H01 WTR   562       8.222 -25.990  13.272
ATOM   3140  H02 WTR   562       8.099 -24.919  14.335
TER   
ATOM   3141  O00 WTR   563      11.197 -18.269   9.271
ATOM   3142  H01 WTR   563      10.527 -17.853   9.813
ATOM   3143  H02 WTR   563      11.691 -18.819   9.879
TER   
ATOM   3144  O00 WTR   564      13.792 -21.295  14.856
ATOM   3145  H01 WTR   564      12.846 -21.336  15.000
ATOM   3146  H02 WTR   564      13.913 -20.540  14.280
TER   
ATOM   3147  O00 WTR   565      11.072 -24.536   9.097
ATOM   3148  H01 WTR   565      11.791 -23.935   8.901
ATOM   3149  H02 WTR   565      11.155 -25.230   8.443
TER   
ATOM   3150  O00 WTR   566       3.266 -21.691   9.855
ATOM   3151  H01 WTR   566       3.013 -21.174  10.620
ATOM   3152  H02 WTR   566       4.123 -22.052  10.083
TER   
ATOM   3153  O00 WTR   567       3.613 -16.815   6.868
ATOM   3154  H01 WTR   567       3.833 -17.064   5.971
ATOM   3155  H02 WTR   567       3.149 -17.574   7.222
TER   
ATOM   3156  O00 WTR   568       1.628 -20.570  17.806
ATOM   3157  H01 WTR   568       0.864 -20.050  17.558
ATOM   3158  H02 WTR   568       1.392 -21.468  17.574
TER   
ATOM   3159  O00 WTR   569       6.772 -16.923   9.438
ATOM   3160  H01 WTR   569       6.510 -17.093  10.343
ATOM   3161  H02 WTR   569       7.726 -16.855   9.473
TER   
ATOM   3162  O00 WTR   570      -1.860 -25.889  15.419
ATOM   3163  H01 WTR   570      -2.348 -25.224  14.934
ATOM   3164  H02 WTR   570      -1.480 -25.416  16.159
TER   
ATOM   3165  O00 WTR   571      17.768 -19.767   8.449
ATOM   3166  H01 WTR   571      17.958 -18.837   8.327
ATOM   3167  H02 WTR   571      16.819 -19.803   8.575
TER   
ATOM   3168  O00 WTR   572      12.299 -17.996  15.971
ATOM   3169  H01 WTR   572      12.801 -17.181  15.946
ATOM   3170  H02 WTR   572      11.405 -17.734  15.748
TER   
ATOM   3171  O00 WTR   573       4.712 -17.314   4.075
ATOM   3172  H01 WTR   573       4.278 -17.205   3.229
ATOM   3173  H02 WTR   573       5.543 -16.849   3.980
TER   
ATOM   3174  O00 WTR   574      -1.254 -26.813  -0.091
ATOM   3175  H01 WTR   574      -1.635 -26.525  -0.920
ATOM   3176  H02 WTR   574      -1.591 -27.700   0.033
TER   
ATOM   3177  O00 WTR   575       5.353 -19.473   6.053
ATOM   3178  H01 WTR   575       4.979 -19.279   6.912
ATOM   3179  H02 WTR   575       5.422 -18.620   5.624
TER   
ATOM   3180  O00 WTR   576      12.383 -15.933   6.507
ATOM   3181  H01 WTR   576      12.566 -15.719   5.592
ATOM   3182  H02 WTR   576      12.708 -15.179   6.999
TER   
ATOM   3183  O00 WTR   577       9.293 -27.278  16.181
ATOM   3184  H01 WTR   577       8.790 -26.898  15.460
ATOM   3185  H02 WTR   577       9.316 -26.590  16.846
TER   
ATOM   3186  O00 WTR   578      17.163 -18.936   0.988
ATOM   3187  H01 WTR   578      17.843 -19.045   1.652
ATOM   3188  H02 WTR   578      16.353 -19.190   1.431
TER   
ATOM   3189  O00 WTR   579      -3.349 -23.174  -5.190
ATOM   3190  H01 WTR   579      -3.021 -22.551  -5.838
ATOM   3191  H02 WTR   579      -3.576 -22.635  -4.432
TER   
ATOM   3192  O00 WTR   580      11.320 -18.849 -11.187
ATOM   3193  H01 WTR   580      11.063 -19.770 -11.153
ATOM   3194  H02 WTR   580      11.139 -18.582 -12.088
TER   
ATOM   3195  O00 WTR   581       7.277 -28.529  -5.215
ATOM   3196  H01 WTR   581       6.342 -28.645  -5.382
ATOM   3197  H02 WTR   581       7.318 -28.123  -4.349
TER   
ATOM   3198  O00 WTR   582       7.818 -18.739 -11.665
ATOM   3199  H01 WTR   582       8.321 -19.550 -11.733
ATOM   3200  H02 WTR   582       7.305 -18.707 -12.472
TER   
ATOM   3201  O00 WTR   583       0.007 -24.732  -5.326
ATOM   3202  H01 WTR   583       0.704 -25.336  -5.581
ATOM   3203  H02 WTR   583       0.168 -24.556  -4.399
TER   
ATOM   3204  O00 WTR   584       7.229 -30.407  -7.549
ATOM   3205  H01 WTR   584       7.313 -29.945  -6.715
ATOM   3206  H02 WTR   584       7.850 -31.133  -7.484
TER   
ATOM   3207  O00 WTR   585      -0.838 -20.388   0.937
ATOM   3208  H01 WTR   585      -0.260 -21.139   1.073
ATOM   3209  H02 WTR   585      -0.596 -19.770   1.627
TER   
ATOM   3210  O00 WTR   586      -2.818 -18.236  -2.577
ATOM   3211  H01 WTR   586      -3.665 -18.465  -2.959
ATOM   3212  H02 WTR   586      -3.035 -17.711  -1.807
TER   
ATOM   3213  O00 WTR   587      -7.957 -22.807  -2.997
ATOM   3214  H01 WTR   587      -7.405 -23.559  -2.784
ATOM   3215  H02 WTR   587      -8.808 -23.017  -2.613
TER   
ATOM   3216  O00 WTR   588     -10.190 -19.268  -2.508
ATOM   3217  H01 WTR   588     -10.264 -18.328  -2.338
ATOM   3218  H02 WTR   588     -10.442 -19.366  -3.426
TER   
ATOM   3219  O00 WTR   589      -4.129 -26.538  -6.852
ATOM   3220  H01 WTR   589      -3.415 -25.934  -7.055
ATOM   3221  H02 WTR   589      -3.728 -27.406  -6.891
TER   
ATOM   3222  O00 WTR   590     -14.786 -28.886  -1.005
ATOM   3223  H01 WTR   590     -14.931 -29.443  -0.240
ATOM   3224  H02 WTR   590     -15.568 -28.337  -1.055
TER   
ATOM   3225  O00 WTR   591      -9.387 -25.503  -3.949
ATOM   3226  H01 WTR   591     -10.092 -25.675  -3.324
ATOM   3227  H02 WTR   591      -8.599 -25.837  -3.520
TER   
ATOM   3228  O00 WTR   592       1.389 -22.739 -11.640
ATOM   3229  H01 WTR   592       0.717 -22.360 -11.072
ATOM   3230  H02 WTR   592       1.429 -22.148 -12.392
TER   
ATOM   3231  O00 WTR   593     -10.457 -23.224  -1.746
ATOM   3232  H01 WTR   593      -9.910 -23.084  -0.973
ATOM   3233  H02 WTR   593     -11.080 -22.497  -1.734
TER   
ATOM   3234  O00 WTR   594     -11.992 -24.109  -4.666
ATOM   3235  H01 WTR   594     -11.942 -24.585  -5.495
ATOM   3236  H02 WTR   594     -11.108 -23.769  -4.530
TER   
ATOM   3237  O00 WTR   595      -0.243 -26.799  -7.879
ATOM   3238  H01 WTR   595      -0.679 -25.967  -7.696
ATOM   3239  H02 WTR   595       0.678 -26.567  -7.999
TER   
ATOM   3240  O00 WTR   596      -5.684 -22.814  -8.145
ATOM   3241  H01 WTR   596      -5.238 -22.081  -7.721
ATOM   3242  H02 WTR   596      -5.698 -23.503  -7.480
TER   
ATOM   3243  O00 WTR   597      -6.700 -18.102   8.200
ATOM   3244  H01 WTR   597      -7.219 -18.402   8.947
ATOM   3245  H02 WTR   597      -7.004 -18.637   7.467
TER   
ATOM   3246  O00 WTR   598     -18.129 -25.638   6.372
ATOM   3247  H01 WTR   598     -17.739 -24.801   6.119
ATOM   3248  H02 WTR   598     -19.073 -25.483   6.336
TER   
ATOM   3249  O00 WTR   599      -4.869 -23.880 -10.576
ATOM   3250  H01 WTR   599      -5.128 -23.665  -9.680
ATOM   3251  H02 WTR   599      -4.961 -24.831 -10.631
TER   
ATOM   3252  O00 WTR   600     -10.430 -27.614  -0.094
ATOM   3253  H01 WTR   600     -10.793 -28.364   0.378
ATOM   3254  H02 WTR   600      -9.849 -27.192   0.538
TER   
ATOM   3255  O00 WTR   601      -4.913 -27.078  -4.105
ATOM   3256  H01 WTR   601      -5.685 -27.643  -4.087
ATOM   3257  H02 WTR   601      -4.850 -26.786  -5.014
TER   
ATOM   3258  O00 WTR   602      -5.897 -27.045 -11.495
ATOM   3259  H01 WTR   602      -6.476 -26.286 -11.570
ATOM   3260  H02 WTR   602      -6.032 -27.362 -10.602
TER   
ATOM   3261  O00 WTR   603      -5.055 -22.241  -3.066
ATOM   3262  H01 WTR   603      -5.908 -22.558  -3.363
ATOM   3263  H02 WTR   603      -4.941 -22.635  -2.202
TER   
ATOM   3264  O00 WTR   604      -1.736 -23.500  11.345
ATOM   3265  H01 WTR   604      -1.410 -24.262  10.867
ATOM   3266  H02 WTR   604      -1.167 -22.782  11.068
TER   
ATOM   3267  O00 WTR   605     -11.025 -29.764   1.433
ATOM   3268  H01 WTR   605     -11.599 -29.653   2.190
ATOM   3269  H02 WTR   605     -10.391 -30.427   1.707
TER   
ATOM   3270  O00 WTR   606      -6.772 -25.412  -2.539
ATOM   3271  H01 WTR   606      -6.014 -25.712  -3.041
ATOM   3272  H02 WTR   606      -6.487 -25.455  -1.626
TER   
ATOM   3273  O00 WTR   607      -1.301 -23.224  -1.965
ATOM   3274  H01 WTR   607      -2.080 -23.778  -1.912
ATOM   3275  H02 WTR   607      -1.573 -22.478  -2.499
TER   
ATOM   3276  O00 WTR   608      -1.306 -27.353  -4.723
ATOM   3277  H01 WTR   608      -1.085 -26.525  -5.150
ATOM   3278  H02 WTR   608      -1.685 -27.888  -5.421
TER   
ATOM   3279  O00 WTR   609       5.426 -21.527   0.870
ATOM   3280  H01 WTR   609       5.255 -22.343   0.398
ATOM   3281  H02 WTR   609       4.881 -21.586   1.655
TER   
ATOM   3282  O00 WTR   610       7.662 -27.105  -2.900
ATOM   3283  H01 WTR   610       7.852 -26.317  -3.409
ATOM   3284  H02 WTR   610       6.862 -26.893  -2.419
TER   
ATOM   3285  O00 WTR   611       1.215 -27.377  -3.900
ATOM   3286  H01 WTR   611       1.139 -27.319  -2.948
ATOM   3287  H02 WTR   611       0.314 -27.477  -4.207
TER   
ATOM   3288  O00 WTR   612      -2.282 -22.825   3.202
ATOM   3289  H01 WTR   612      -2.289 -21.886   3.388
ATOM   3290  H02 WTR   612      -3.204 -23.053   3.084
TER   
ATOM   3291  O00 WTR   613     -16.236 -28.708   2.862
ATOM   3292  H01 WTR   613     -16.612 -28.437   3.700
ATOM   3293  H02 WTR   613     -15.886 -29.584   3.029
TER   
ATOM   3294  O00 WTR   614       0.447 -22.754   0.383
ATOM   3295  H01 WTR   614      -0.178 -22.790  -0.341
ATOM   3296  H02 WTR   614       1.305 -22.736  -0.041
TER   
ATOM   3297  O00 WTR   615      -7.434 -28.256  -4.076
ATOM   3298  H01 WTR   615      -8.015 -28.159  -4.832
ATOM   3299  H02 WTR   615      -7.933 -28.791  -3.458
TER   
ATOM   3300  O00 WTR   616      -7.374 -18.351   4.030
ATOM   3301  H01 WTR   616      -6.518 -17.964   4.213
ATOM   3302  H02 WTR   616      -7.492 -19.006   4.718
TER   
ATOM   3303  O00 WTR   617      -2.906 -29.112  -6.629
ATOM   3304  H01 WTR   617      -2.557 -29.353  -7.487
ATOM   3305  H02 WTR   617      -3.842 -29.307  -6.687
TER   
ATOM   3306  O00 WTR   618     -19.709 -24.238   3.973
ATOM   3307  H01 WTR   618     -19.051 -24.577   3.365
ATOM   3308  H02 WTR   618     -19.811 -23.319   3.727
TER   
ATOM   3309  O00 WTR   619     -13.411 -27.204   1.206
ATOM   3310  H01 WTR   619     -13.959 -27.752   0.642
ATOM   3311  H02 WTR   619     -12.533 -27.280   0.834
TER   
ATOM   3312  O00 WTR   620      -5.714 -24.247  12.845
ATOM   3313  H01 WTR   620      -5.201 -24.705  13.511
ATOM   3314  H02 WTR   620      -6.588 -24.633  12.908
TER   
ATOM   3315  O00 WTR   621      -5.625 -29.505  -6.746
ATOM   3316  H01 WTR   621      -6.219 -29.403  -6.002
ATOM   3317  H02 WTR   621      -6.132 -29.204  -7.500
TER   
ATOM   3318  O00 WTR   622      -9.633 -27.428  -5.869
ATOM   3319  H01 WTR   622      -9.037 -27.179  -6.575
ATOM   3320  H02 WTR   622      -9.588 -26.700  -5.250
TER   
ATOM   3321  O00 WTR   623      -8.749 -20.512 -11.162
ATOM   3322  H01 WTR   623      -8.611 -21.306 -10.646
ATOM   3323  H02 WTR   623      -9.450 -20.048 -10.705
TER   
ATOM   3324  O00 WTR   624      -9.608 -21.331  -6.572
ATOM   3325  H01 WTR   624     -10.262 -21.599  -7.217
ATOM   3326  H02 WTR   624      -9.153 -22.140  -6.340
TER   
ATOM   3327  O00 WTR   625       6.843 -24.764  -3.865
ATOM   3328  H01 WTR   625       6.700 -24.066  -4.504
ATOM   3329  H02 WTR   625       5.997 -25.206  -3.799
TER   
ATOM   3330  O00 WTR   626       8.006 -27.994   1.683
ATOM   3331  H01 WTR   626       8.026 -28.748   1.093
ATOM   3332  H02 WTR   626       8.639 -27.381   1.311
TER   
ATOM   3333  O00 WTR   627       5.171 -26.821  -1.690
ATOM   3334  H01 WTR   627       4.650 -27.027  -0.914
ATOM   3335  H02 WTR   627       4.533 -26.777  -2.402
TER   
ATOM   3336  O00 WTR   628      -8.840 -25.697   1.893
ATOM   3337  H01 WTR   628      -8.796 -25.009   1.229
ATOM   3338  H02 WTR   628      -8.495 -25.287   2.687
TER   
ATOM   3339  O00 WTR   629     -12.125 -28.976  -3.165
ATOM   3340  H01 WTR   629     -12.439 -28.521  -3.947
ATOM   3341  H02 WTR   629     -12.891 -29.029  -2.594
TER   
ATOM   3342  O00 WTR   630      -4.792 -21.329 -11.700
ATOM   3343  H01 WTR   630      -4.452 -21.418 -12.590
ATOM   3344  H02 WTR   630      -4.855 -22.227 -11.375
TER   
ATOM   3345  O00 WTR   631      -5.540 -24.307  -6.051
ATOM   3346  H01 WTR   631      -4.839 -23.811  -5.627
ATOM   3347  H02 WTR   631      -5.135 -25.141  -6.289
TER   
ATOM   3348  O00 WTR   632      -0.099 -14.531  -5.568
ATOM   3349  H01 WTR   632       0.490 -15.165  -5.978
ATOM   3350  H02 WTR   632      -0.242 -14.873  -4.686
TER   
ATOM   3351  O00 WTR   633       0.848 -16.391   4.385
ATOM   3352  H01 WTR   633       1.352 -16.082   3.633
ATOM   3353  H02 WTR   633       0.167 -15.729   4.506
TER   
ATOM   3354  O00 WTR   634      -4.824 -22.888  -0.574
ATOM   3355  H01 WTR   634      -5.600 -22.374  -0.349
ATOM   3356  H02 WTR   634      -4.883 -23.666  -0.020
TER   
ATOM   3357  O00 WTR   635       4.531 -29.277  -6.564
ATOM   3358  H01 WTR   635       4.609 -30.225  -6.668
ATOM   3359  H02 WTR   635       4.576 -28.933  -7.456
TER   
ATOM   3360  O00 WTR   636      -2.400 -21.777  -7.462
ATOM   3361  H01 WTR   636      -3.161 -21.289  -7.778
ATOM   3362  H02 WTR   636      -1.830 -21.110  -7.079
TER   
ATOM   3363  O00 WTR   637       9.609 -21.557  -6.356
ATOM   3364  H01 WTR   637      10.149 -22.189  -5.881
ATOM   3365  H02 WTR   637       8.745 -21.628  -5.950
TER   
ATOM   3366  O00 WTR   638       6.300 -32.498   0.061
ATOM   3367  H01 WTR   638       6.423 -32.761  -0.851
ATOM   3368  H02 WTR   638       5.653 -31.793   0.023
TER   
ATOM   3369  O00 WTR   639       7.321 -24.111  -1.341
ATOM   3370  H01 WTR   639       7.861 -23.323  -1.289
ATOM   3371  H02 WTR   639       7.298 -24.325  -2.274
TER   
ATOM   3372  O00 WTR   640      -2.097 -24.797  -7.312
ATOM   3373  H01 WTR   640      -1.945 -24.582  -6.391
ATOM   3374  H02 WTR   640      -2.064 -23.954  -7.764
TER   
ATOM   3375  O00 WTR   641       7.623 -26.515  -9.563
ATOM   3376  H01 WTR   641       7.906 -26.405  -8.655
ATOM   3377  H02 WTR   641       6.818 -27.030  -9.503
TER   
ATOM   3378  O00 WTR   642      10.908 -30.472  -4.084
ATOM   3379  H01 WTR   642      10.353 -29.698  -3.987
ATOM   3380  H02 WTR   642      11.707 -30.256  -3.603
TER   
ATOM   3381  O00 WTR   643      -1.225 -19.698  -6.462
ATOM   3382  H01 WTR   643      -0.286 -19.689  -6.648
ATOM   3383  H02 WTR   643      -1.588 -19.014  -7.024
TER   
ATOM   3384  O00 WTR   644       8.039 -19.127  -8.587
ATOM   3385  H01 WTR   644       8.978 -18.975  -8.699
ATOM   3386  H02 WTR   644       7.795 -18.584  -7.838
TER   
ATOM   3387  O00 WTR   645       7.358 -23.622 -10.016
ATOM   3388  H01 WTR   645       7.708 -24.509 -10.110
ATOM   3389  H02 WTR   645       7.755 -23.131 -10.735
TER   
ATOM   3390  O00 WTR   646      10.150 -26.097  -5.645
ATOM   3391  H01 WTR   646      10.664 -25.302  -5.504
ATOM   3392  H02 WTR   646       9.427 -25.819  -6.207
TER   
ATOM   3393  O00 WTR   647       4.518 -30.281  -0.396
ATOM   3394  H01 WTR   647       4.964 -29.536  -0.799
ATOM   3395  H02 WTR   647       3.761 -29.897   0.045
TER   
ATOM   3396  O00 WTR   648      12.981 -25.439  -8.389
ATOM   3397  H01 WTR   648      12.147 -25.886  -8.533
ATOM   3398  H02 WTR   648      13.440 -25.986  -7.752
TER   
ATOM   3399  O00 WTR   649       6.678 -21.512  -8.083
ATOM   3400  H01 WTR   649       7.319 -20.828  -8.274
ATOM   3401  H02 WTR   649       7.021 -22.291  -8.521
TER   
ATOM   3402  O00 WTR   650      11.839 -26.031  -1.557
ATOM   3403  H01 WTR   650      12.747 -26.333  -1.551
ATOM   3404  H02 WTR   650      11.426 -26.526  -2.265
TER   
ATOM   3405  O00 WTR   651      -1.226 -18.376  18.559
ATOM   3406  H01 WTR   651      -1.473 -19.217  18.176
ATOM   3407  H02 WTR   651      -1.499 -18.439  19.474
TER   
ATOM   3408  O00 WTR   652       7.569 -19.486  -4.054
ATOM   3409  H01 WTR   652       7.025 -18.706  -4.166
ATOM   3410  H02 WTR   652       7.856 -19.450  -3.142
TER   
ATOM   3411  O00 WTR   653       0.210 -23.168  14.647
ATOM   3412  H01 WTR   653       1.153 -23.189  14.485
ATOM   3413  H02 WTR   653      -0.054 -22.278  14.411
TER   
ATOM   3414  O00 WTR   654       9.170 -16.297 -13.326
ATOM   3415  H01 WTR   654       8.593 -16.692 -12.672
ATOM   3416  H02 WTR   654       8.639 -16.256 -14.121
TER   
ATOM   3417  O00 WTR   655       6.562 -22.158   3.878
ATOM   3418  H01 WTR   655       6.993 -22.961   3.586
ATOM   3419  H02 WTR   655       6.552 -22.225   4.833
TER   
ATOM   3420  O00 WTR   656       0.921 -19.455  -1.700
ATOM   3421  H01 WTR   656       1.747 -19.939  -1.739
ATOM   3422  H02 WTR   656       0.434 -19.868  -0.987
TER   
ATOM   3423  O00 WTR   657       4.604 -15.298  -7.750
ATOM   3424  H01 WTR   657       4.747 -14.999  -6.852
ATOM   3425  H02 WTR   657       4.920 -14.579  -8.296
TER   
ATOM   3426  O00 WTR   658      11.120 -29.874  -8.890
ATOM   3427  H01 WTR   658      10.884 -30.311  -8.072
ATOM   3428  H02 WTR   658      10.302 -29.483  -9.198
TER   
ATOM   3429  O00 WTR   659      11.218 -23.477  -5.428
ATOM   3430  H01 WTR   659      12.018 -22.983  -5.609
ATOM   3431  H02 WTR   659      11.062 -23.345  -4.493
TER   
ATOM   3432  O00 WTR   660      11.119 -23.124  -2.398
ATOM   3433  H01 WTR   660      11.339 -23.996  -2.068
ATOM   3434  H02 WTR   660      11.886 -22.590  -2.192
TER   
ATOM   3435  O00 WTR   661      12.201 -25.066   4.713
ATOM   3436  H01 WTR   661      13.092 -24.837   4.977
ATOM   3437  H02 WTR   661      11.647 -24.717   5.411
TER   
ATOM   3438  O00 WTR   662      10.627 -27.028  -8.394
ATOM   3439  H01 WTR   662      10.050 -26.876  -7.646
ATOM   3440  H02 WTR   662      10.863 -27.953  -8.331
TER   
ATOM   3441  O00 WTR   663       1.236 -26.690  -1.218
ATOM   3442  H01 WTR   663       1.912 -27.100  -0.678
ATOM   3443  H02 WTR   663       0.418 -26.867  -0.754
TER   
ATOM   3444  O00 WTR   664       5.807 -22.323   6.487
ATOM   3445  H01 WTR   664       4.898 -22.581   6.634
ATOM   3446  H02 WTR   664       5.759 -21.394   6.261
TER   
ATOM   3447  O00 WTR   665       9.789 -26.336   0.433
ATOM   3448  H01 WTR   665       9.755 -25.483   0.865
ATOM   3449  H02 WTR   665      10.548 -26.282  -0.147
TER   
ATOM   3450  O00 WTR   666       3.006 -22.848  -0.557
ATOM   3451  H01 WTR   666       2.656 -23.265  -1.344
ATOM   3452  H02 WTR   666       3.410 -22.040  -0.873
TER   
ATOM   3453  O00 WTR   667       2.320 -26.027  -6.148
ATOM   3454  H01 WTR   667       3.079 -25.544  -5.819
ATOM   3455  H02 WTR   667       2.098 -26.635  -5.443
TER   
ATOM   3456  O00 WTR   668       3.299 -26.536   4.216
ATOM   3457  H01 WTR   668       3.710 -27.355   3.939
ATOM   3458  H02 WTR   668       3.455 -25.932   3.490
TER   
ATOM   3459  O00 WTR   669      11.471 -21.492 -11.760
ATOM   3460  H01 WTR   669      12.423 -21.515 -11.860
ATOM   3461  H02 WTR   669      11.307 -21.930 -10.925
TER   
ATOM   3462  O00 WTR   670      -8.326 -23.745  -5.867
ATOM   3463  H01 WTR   670      -8.767 -24.170  -5.131
ATOM   3464  H02 WTR   670      -7.429 -23.609  -5.564
TER   
ATOM   3465  O00 WTR   671       3.230 -27.561   0.465
ATOM   3466  H01 WTR   671       3.347 -26.635   0.680
ATOM   3467  H02 WTR   671       3.183 -27.999   1.315
TER   
ATOM   3468  O00 WTR   672       5.350 -17.763  -7.037
ATOM   3469  H01 WTR   672       5.414 -17.696  -6.085
ATOM   3470  H02 WTR   672       4.849 -16.990  -7.299
TER   
ATOM   3471  O00 WTR   673       5.582 -24.276  -7.024
ATOM   3472  H01 WTR   673       6.019 -23.426  -6.966
ATOM   3473  H02 WTR   673       4.983 -24.187  -7.765
TER   
ATOM   3474  O00 WTR   674       1.234 -19.376  -4.458
ATOM   3475  H01 WTR   674       0.882 -19.550  -3.585
ATOM   3476  H02 WTR   674       1.063 -20.178  -4.951
TER   
ATOM   3477  O00 WTR   675       4.185 -24.286  -4.719
ATOM   3478  H01 WTR   675       4.613 -24.366  -5.572
ATOM   3479  H02 WTR   675       4.040 -23.346  -4.611
TER   
ATOM   3480  O00 WTR   676       8.253 -19.353  -0.982
ATOM   3481  H01 WTR   676       8.734 -20.167  -0.833
ATOM   3482  H02 WTR   676       7.657 -19.286  -0.236
TER   
ATOM   3483  O00 WTR   677       1.116 -21.955  -6.036
ATOM   3484  H01 WTR   677       0.853 -22.760  -5.591
ATOM   3485  H02 WTR   677       2.065 -21.914  -5.918
TER   
ATOM   3486  O00 WTR   678      -4.777 -26.279   3.535
ATOM   3487  H01 WTR   678      -4.422 -26.210   4.421
ATOM   3488  H02 WTR   678      -4.194 -25.739   3.001
TER   
ATOM   3489  O00 WTR   679       2.936 -23.503  14.721
ATOM   3490  H01 WTR   679       3.157 -24.054  13.971
ATOM   3491  H02 WTR   679       3.775 -23.149  15.016
TER   
ATOM   3492  O00 WTR   680      11.403 -13.088   2.296
ATOM   3493  H01 WTR   680      11.011 -12.438   1.712
ATOM   3494  H02 WTR   680      11.716 -12.581   3.044
TER   
ATOM   3495  O00 WTR   681       1.312 -23.940   2.735
ATOM   3496  H01 WTR   681       2.239 -24.016   2.509
ATOM   3497  H02 WTR   681       0.896 -23.617   1.936
TER   
ATOM   3498  O00 WTR   682       6.349 -29.205 -11.310
ATOM   3499  H01 WTR   682       6.154 -28.855 -12.179
ATOM   3500  H02 WTR   682       7.294 -29.090 -11.211
TER   
ATOM   3501  O00 WTR   683       7.661 -26.339  -6.695
ATOM   3502  H01 WTR   683       6.822 -25.894  -6.811
ATOM   3503  H02 WTR   683       7.483 -27.023  -6.050
TER   
ATOM   3504  O00 WTR   684       7.191 -21.936  -5.211
ATOM   3505  H01 WTR   684       6.894 -21.638  -6.071
ATOM   3506  H02 WTR   684       7.261 -21.135  -4.691
TER   
ATOM   3507  O00 WTR   685       7.086 -19.370   1.427
ATOM   3508  H01 WTR   685       6.576 -20.134   1.158
ATOM   3509  H02 WTR   685       7.648 -19.693   2.132
TER   
ATOM   3510  O00 WTR   686      14.827 -23.986   5.252
ATOM   3511  H01 WTR   686      15.377 -24.116   4.480
ATOM   3512  H02 WTR   686      14.470 -23.104   5.147
TER   
ATOM   3513  O00 WTR   687      18.873 -20.343   6.051
ATOM   3514  H01 WTR   687      19.580 -20.923   6.334
ATOM   3515  H02 WTR   687      18.505 -19.999   6.864
TER   
ATOM   3516  O00 WTR   688       8.117 -25.289   5.846
ATOM   3517  H01 WTR   688       8.146 -25.833   6.633
ATOM   3518  H02 WTR   688       7.228 -24.933   5.833
TER   
ATOM   3519  O00 WTR   689      14.909 -19.762   9.608
ATOM   3520  H01 WTR   689      14.525 -19.230   8.911
ATOM   3521  H02 WTR   689      14.177 -19.952  10.195
TER   
ATOM   3522  O00 WTR   690      18.006 -20.386  -1.420
ATOM   3523  H01 WTR   690      18.094 -20.095  -0.512
ATOM   3524  H02 WTR   690      18.517 -19.754  -1.925
TER   
ATOM   3525  O00 WTR   691      13.244 -23.467  11.722
ATOM   3526  H01 WTR   691      13.623 -23.802  10.909
ATOM   3527  H02 WTR   691      13.881 -22.826  12.037
TER   
ATOM   3528  O00 WTR   692       9.310 -21.578   7.938
ATOM   3529  H01 WTR   692       8.910 -22.436   8.081
ATOM   3530  H02 WTR   692       8.570 -20.971   7.910
TER   
ATOM   3531  O00 WTR   693      12.606 -23.775   2.252
ATOM   3532  H01 WTR   693      12.312 -24.500   2.804
ATOM   3533  H02 WTR   693      12.313 -22.989   2.713
TER   
ATOM   3534  O00 WTR   694      15.287 -22.902   2.462
ATOM   3535  H01 WTR   694      15.599 -22.855   1.558
ATOM   3536  H02 WTR   694      14.366 -23.151   2.385
TER   
ATOM   3537  O00 WTR   695      20.940 -14.149   7.677
ATOM   3538  H01 WTR   695      21.149 -15.082   7.637
ATOM   3539  H02 WTR   695      20.158 -14.054   7.133
TER   
ATOM   3540  O00 WTR   696      13.771 -20.821  18.371
ATOM   3541  H01 WTR   696      14.504 -20.593  17.800
ATOM   3542  H02 WTR   696      13.909 -20.297  19.160
TER   
ATOM   3543  O00 WTR   697      18.267 -17.115   7.581
ATOM   3544  H01 WTR   697      17.372 -16.792   7.476
ATOM   3545  H02 WTR   697      18.597 -16.660   8.355
TER   
ATOM   3546  O00 WTR   698      14.607 -24.951  -0.261
ATOM   3547  H01 WTR   698      14.885 -25.701   0.265
ATOM   3548  H02 WTR   698      13.783 -24.671   0.137
TER   
ATOM   3549  O00 WTR   699      15.868 -16.178   7.871
ATOM   3550  H01 WTR   699      15.294 -15.440   7.666
ATOM   3551  H02 WTR   699      15.897 -16.201   8.827
TER   
ATOM   3552  O00 WTR   700      10.574 -22.281  -9.047
ATOM   3553  H01 WTR   700      10.497 -23.229  -8.944
ATOM   3554  H02 WTR   700      10.110 -21.919  -8.292
TER   
ATOM   3555  O00 WTR   701      12.611 -19.371   1.503
ATOM   3556  H01 WTR   701      13.425 -19.575   1.963
ATOM   3557  H02 WTR   701      12.893 -18.965   0.684
TER   
ATOM   3558  O00 WTR   702      17.983 -22.645   2.868
ATOM   3559  H01 WTR   702      18.643 -22.698   2.176
ATOM   3560  H02 WTR   702      17.147 -22.659   2.404
TER   
ATOM   3561  O00 WTR   703      20.789 -18.337   5.532
ATOM   3562  H01 WTR   703      20.901 -18.335   4.581
ATOM   3563  H02 WTR   703      20.053 -18.930   5.686
TER   
ATOM   3564  O00 WTR   704       9.710 -23.513   1.243
ATOM   3565  H01 WTR   704       8.931 -23.727   1.757
ATOM   3566  H02 WTR   704      10.395 -23.366   1.895
TER   
ATOM   3567  O00 WTR   705      10.558 -21.361 -14.700
ATOM   3568  H01 WTR   705      10.036 -22.153 -14.830
ATOM   3569  H02 WTR   705      10.612 -21.264 -13.749
TER   
ATOM   3570  O00 WTR   706      15.078 -18.309 -10.742
ATOM   3571  H01 WTR   706      15.756 -17.636 -10.676
ATOM   3572  H02 WTR   706      14.388 -18.013 -10.148
TER   
ATOM   3573  O00 WTR   707      15.153 -19.834   2.541
ATOM   3574  H01 WTR   707      15.221 -19.494   3.433
ATOM   3575  H02 WTR   707      15.351 -20.767   2.623
TER   
ATOM   3576  O00 WTR   708      13.348 -22.821  -8.756
ATOM   3577  H01 WTR   708      13.090 -23.736  -8.640
ATOM   3578  H02 WTR   708      12.535 -22.369  -8.980
TER   
ATOM   3579  O00 WTR   709      10.189 -19.227  -4.823
ATOM   3580  H01 WTR   709      10.452 -20.097  -5.121
ATOM   3581  H02 WTR   709       9.300 -19.345  -4.490
TER   
ATOM   3582  O00 WTR   710      10.371 -31.346  -6.600
ATOM   3583  H01 WTR   710      10.204 -32.287  -6.548
ATOM   3584  H02 WTR   710      10.501 -31.074  -5.691
TER   
ATOM   3585  O00 WTR   711      16.882 -16.317   1.384
ATOM   3586  H01 WTR   711      17.103 -17.244   1.290
ATOM   3587  H02 WTR   711      16.346 -16.278   2.176
TER   
ATOM   3588  O00 WTR   712       7.868 -30.157   0.163
ATOM   3589  H01 WTR   712       7.240 -30.876   0.093
ATOM   3590  H02 WTR   712       8.144 -29.990  -0.738
TER   
ATOM   3591  O00 WTR   713      13.175 -21.282  -2.181
ATOM   3592  H01 WTR   713      13.086 -20.453  -1.710
ATOM   3593  H02 WTR   713      13.358 -21.026  -3.085
TER   
ATOM   3594  O00 WTR   714      15.558 -22.638  -7.353
ATOM   3595  H01 WTR   714      14.861 -22.912  -7.950
ATOM   3596  H02 WTR   714      15.111 -22.114  -6.688
TER   
ATOM   3597  O00 WTR   715      13.108 -21.381  -5.625
ATOM   3598  H01 WTR   715      13.342 -20.563  -5.187
ATOM   3599  H02 WTR   715      13.191 -21.186  -6.558
TER   
ATOM   3600  O00 WTR   716      14.141 -20.630 -12.051
ATOM   3601  H01 WTR   716      14.439 -21.366 -11.515
ATOM   3602  H02 WTR   716      14.639 -19.880 -11.726
TER   
ATOM   3603  O00 WTR   717      10.944 -18.915 -16.016
ATOM   3604  H01 WTR   717      10.406 -18.921 -16.808
ATOM   3605  H02 WTR   717      10.902 -19.814 -15.691
TER   
ATOM   3606  O00 WTR   718      13.426 -18.606  -0.852
ATOM   3607  H01 WTR   718      13.007 -17.931  -1.386
ATOM   3608  H02 WTR   718      14.229 -18.823  -1.324
TER   
ATOM   3609  O00 WTR   719     -11.944 -18.604   3.665
ATOM   3610  H01 WTR   719     -11.414 -18.713   2.876
ATOM   3611  H02 WTR   719     -12.775 -18.248   3.349
TER   
ATOM   3612  O00 WTR   720     -10.296 -17.923 -12.847
ATOM   3613  H01 WTR   720     -10.656 -17.047 -12.709
ATOM   3614  H02 WTR   720      -9.763 -18.089 -12.070
TER   
ATOM   3615  O00 WTR   721     -20.448 -10.155   4.393
ATOM   3616  H01 WTR   721     -19.967  -9.567   3.811
ATOM   3617  H02 WTR   721     -21.251 -10.361   3.916
TER   
ATOM   3618  O00 WTR   722     -14.949  -8.806   0.574
ATOM   3619  H01 WTR   722     -15.390  -8.144   1.107
ATOM   3620  H02 WTR   722     -15.374  -9.630   0.815
TER   
ATOM   3621  O00 WTR   723     -13.865 -17.225  -8.374
ATOM   3622  H01 WTR   723     -14.655 -17.707  -8.130
ATOM   3623  H02 WTR   723     -14.165 -16.583  -9.018
TER   
ATOM   3624  O00 WTR   724     -16.152  -6.643   1.605
ATOM   3625  H01 WTR   724     -16.593  -6.688   2.454
ATOM   3626  H02 WTR   724     -15.521  -5.930   1.700
TER   
ATOM   3627  O00 WTR   725     -16.292  -9.563  10.509
ATOM   3628  H01 WTR   725     -16.313  -9.576   9.552
ATOM   3629  H02 WTR   725     -17.049 -10.085  10.773
TER   
ATOM   3630  O00 WTR   726     -17.352 -17.004   2.291
ATOM   3631  H01 WTR   726     -17.937 -17.456   2.899
ATOM   3632  H02 WTR   726     -17.076 -16.219   2.763
TER   
ATOM   3633  O00 WTR   727     -15.483 -14.048  12.208
ATOM   3634  H01 WTR   727     -15.098 -13.240  11.869
ATOM   3635  H02 WTR   727     -16.201 -14.242  11.606
TER   
ATOM   3636  O00 WTR   728     -19.588 -14.910   5.511
ATOM   3637  H01 WTR   728     -19.496 -14.509   6.376
ATOM   3638  H02 WTR   728     -20.457 -15.311   5.524
TER   
ATOM   3639  O00 WTR   729     -20.964 -17.644  -1.676
ATOM   3640  H01 WTR   729     -20.414 -17.543  -0.899
ATOM   3641  H02 WTR   729     -21.108 -16.750  -1.986
TER   
ATOM   3642  O00 WTR   730     -14.217 -14.842   8.705
ATOM   3643  H01 WTR   730     -13.479 -14.698   9.298
ATOM   3644  H02 WTR   730     -14.456 -15.760   8.838
TER   
ATOM   3645  O00 WTR   731     -10.321 -19.642  10.994
ATOM   3646  H01 WTR   731     -10.895 -20.387  11.169
ATOM   3647  H02 WTR   731     -10.412 -19.083  11.766
TER   
ATOM   3648  O00 WTR   732     -16.959   0.234   8.085
ATOM   3649  H01 WTR   732     -16.381   0.762   8.635
ATOM   3650  H02 WTR   732     -17.842   0.476   8.364
TER   
ATOM   3651  O00 WTR   733     -12.442 -12.284   3.253
ATOM   3652  H01 WTR   733     -13.178 -12.173   3.855
ATOM   3653  H02 WTR   733     -12.164 -13.191   3.379
TER   
ATOM   3654  O00 WTR   734     -19.065  -6.465   7.757
ATOM   3655  H01 WTR   734     -18.883  -6.340   8.688
ATOM   3656  H02 WTR   734     -19.108  -7.415   7.645
TER   
ATOM   3657  O00 WTR   735     -18.526 -11.056  11.188
ATOM   3658  H01 WTR   735     -18.683 -10.780  12.091
ATOM   3659  H02 WTR   735     -18.321 -11.989  11.255
TER   
ATOM   3660  O00 WTR   736     -12.030 -14.805  10.421
ATOM   3661  H01 WTR   736     -11.943 -13.920  10.777
ATOM   3662  H02 WTR   736     -11.142 -15.044  10.155
TER   
ATOM   3663  O00 WTR   737     -18.336 -16.005   9.275
ATOM   3664  H01 WTR   737     -18.888 -15.318   8.901
ATOM   3665  H02 WTR   737     -18.955 -16.646   9.625
TER   
ATOM   3666  O00 WTR   738     -10.474 -19.193   1.352
ATOM   3667  H01 WTR   738     -10.675 -18.448   0.786
ATOM   3668  H02 WTR   738      -9.569 -19.048   1.628
TER   
ATOM   3669  O00 WTR   739     -18.819 -13.116   1.098
ATOM   3670  H01 WTR   739     -19.648 -12.922   0.660
ATOM   3671  H02 WTR   739     -18.453 -13.850   0.605
TER   
ATOM   3672  O00 WTR   740     -20.832 -10.555  14.947
ATOM   3673  H01 WTR   740     -21.416 -11.151  14.479
ATOM   3674  H02 WTR   740     -20.813  -9.764  14.408
TER   
ATOM   3675  O00 WTR   741     -20.747  -2.477   2.882
ATOM   3676  H01 WTR   741     -20.370  -2.209   2.044
ATOM   3677  H02 WTR   741     -20.086  -3.051   3.269
TER   
ATOM   3678  O00 WTR   742     -18.646  -3.769   6.983
ATOM   3679  H01 WTR   742     -19.202  -3.262   7.574
ATOM   3680  H02 WTR   742     -18.757  -4.676   7.269
TER   
ATOM   3681  O00 WTR   743     -11.139 -25.400  -6.899
ATOM   3682  H01 WTR   743     -10.822 -26.248  -6.588
ATOM   3683  H02 WTR   743     -10.627 -25.229  -7.690
TER   
ATOM   3684  O00 WTR   744     -22.471  -5.778   8.115
ATOM   3685  H01 WTR   744     -22.279  -4.975   8.599
ATOM   3686  H02 WTR   744     -22.491  -6.463   8.784
TER   
ATOM   3687  O00 WTR   745     -14.483 -12.253   7.770
ATOM   3688  H01 WTR   745     -13.706 -11.883   8.189
ATOM   3689  H02 WTR   745     -14.533 -13.148   8.106
TER   
ATOM   3690  O00 WTR   746     -15.816  -9.019   5.397
ATOM   3691  H01 WTR   746     -15.704  -9.841   4.919
ATOM   3692  H02 WTR   746     -16.317  -8.462   4.802
TER   
ATOM   3693  O00 WTR   747      -9.008  -8.751   2.824
ATOM   3694  H01 WTR   747      -9.701  -8.293   3.300
ATOM   3695  H02 WTR   747      -9.457  -9.470   2.381
TER   
ATOM   3696  O00 WTR   748     -16.494  -5.365   8.933
ATOM   3697  H01 WTR   748     -16.593  -4.415   8.999
ATOM   3698  H02 WTR   748     -16.214  -5.514   8.029
TER   
ATOM   3699  O00 WTR   749     -19.121 -13.863  13.847
ATOM   3700  H01 WTR   749     -19.072 -12.909  13.905
ATOM   3701  H02 WTR   749     -18.484 -14.175  14.489
TER   
ATOM   3702  O00 WTR   750     -19.114 -12.154   5.447
ATOM   3703  H01 WTR   750     -19.551 -12.913   5.061
ATOM   3704  H02 WTR   750     -19.614 -11.402   5.129
TER   
ATOM   3705  O00 WTR   751     -11.127 -14.395   6.854
ATOM   3706  H01 WTR   751     -10.314 -14.430   6.351
ATOM   3707  H02 WTR   751     -10.893 -13.932   7.658
TER   
ATOM   3708  O00 WTR   752     -17.051  -3.950  11.661
ATOM   3709  H01 WTR   752     -17.008  -3.411  10.871
ATOM   3710  H02 WTR   752     -17.407  -3.365  12.331
TER   
ATOM   3711  O00 WTR   753     -11.345 -10.497  -9.636
ATOM   3712  H01 WTR   753     -11.691  -9.670  -9.301
ATOM   3713  H02 WTR   753     -11.506 -10.460 -10.579
TER   
ATOM   3714  O00 WTR   754     -15.323  -6.361  -3.545
ATOM   3715  H01 WTR   754     -14.758  -6.839  -2.938
ATOM   3716  H02 WTR   754     -14.817  -5.584  -3.783
TER   
ATOM   3717  O00 WTR   755     -13.610  -5.971   9.537
ATOM   3718  H01 WTR   755     -14.563  -5.891   9.523
ATOM   3719  H02 WTR   755     -13.296  -5.179   9.098
TER   
ATOM   3720  O00 WTR   756     -11.997   4.568  11.274
ATOM   3721  H01 WTR   756     -12.868   4.758  11.623
ATOM   3722  H02 WTR   756     -11.820   5.286  10.666
TER   
ATOM   3723  O00 WTR   757     -18.035 -17.077   6.390
ATOM   3724  H01 WTR   757     -18.540 -16.527   5.792
ATOM   3725  H02 WTR   757     -17.797 -16.494   7.110
TER   
ATOM   3726  O00 WTR   758     -13.525  -9.086   6.698
ATOM   3727  H01 WTR   758     -13.249  -8.172   6.628
ATOM   3728  H02 WTR   758     -14.351  -9.124   6.217
TER   
ATOM   3729  O00 WTR   759     -20.015 -13.932   8.180
ATOM   3730  H01 WTR   759     -19.651 -13.065   8.002
ATOM   3731  H02 WTR   759     -20.929 -13.766   8.409
TER   
ATOM   3732  O00 WTR   760     -14.544 -11.547  11.594
ATOM   3733  H01 WTR   760     -14.837 -11.364  12.487
ATOM   3734  H02 WTR   760     -15.098 -10.997  11.041
TER   
ATOM   3735  O00 WTR   761     -15.131 -11.092  14.179
ATOM   3736  H01 WTR   761     -15.269 -11.824  14.779
ATOM   3737  H02 WTR   761     -14.237 -10.800  14.356
TER   
ATOM   3738  O00 WTR   762     -24.360  -5.434   0.092
ATOM   3739  H01 WTR   762     -24.348  -6.146  -0.548
ATOM   3740  H02 WTR   762     -24.286  -4.638  -0.434
TER   
ATOM   3741  O00 WTR   763     -12.200 -13.905  13.624
ATOM   3742  H01 WTR   763     -11.380 -14.346  13.847
ATOM   3743  H02 WTR   763     -12.782 -14.610  13.340
TER   
ATOM   3744  O00 WTR   764     -13.655 -16.038  12.356
ATOM   3745  H01 WTR   764     -13.093 -15.859  11.602
ATOM   3746  H02 WTR   764     -14.315 -15.345  12.333
TER   
ATOM   3747  O00 WTR   765     -15.587 -18.548   5.909
ATOM   3748  H01 WTR   765     -14.932 -18.372   5.234
ATOM   3749  H02 WTR   765     -16.345 -18.023   5.652
TER   
ATOM   3750  O00 WTR   766     -16.008  -5.801   6.316
ATOM   3751  H01 WTR   766     -15.270  -6.350   6.051
ATOM   3752  H02 WTR   766     -15.777  -4.924   6.008
TER   
ATOM   3753  O00 WTR   767     -19.916  -7.689  14.104
ATOM   3754  H01 WTR   767     -20.141  -7.067  13.412
ATOM   3755  H02 WTR   767     -19.069  -8.048  13.838
TER   
ATOM   3756  O00 WTR   768      -8.535  -7.731   8.109
ATOM   3757  H01 WTR   768      -8.086  -7.268   7.401
ATOM   3758  H02 WTR   768      -7.903  -7.740   8.828
TER   
ATOM   3759  O00 WTR   769     -14.593 -20.530   2.000
ATOM   3760  H01 WTR   769     -15.269 -21.167   1.764
ATOM   3761  H02 WTR   769     -14.384 -20.087   1.177
TER   
ATOM   3762  O00 WTR   770      -9.828 -10.997  -5.857
ATOM   3763  H01 WTR   770     -10.387 -11.555  -6.398
ATOM   3764  H02 WTR   770      -9.168 -11.593  -5.501
TER   
ATOM   3765  O00 WTR   771     -17.945  -7.191  10.350
ATOM   3766  H01 WTR   771     -17.376  -6.536   9.946
ATOM   3767  H02 WTR   771     -17.343  -7.842  10.711
TER   
ATOM   3768  O00 WTR   772     -23.587  -3.427   3.528
ATOM   3769  H01 WTR   772     -22.731  -3.003   3.467
ATOM   3770  H02 WTR   772     -23.744  -3.780   2.653
TER   
ATOM   3771  O00 WTR   773     -20.608   1.662   6.007
ATOM   3772  H01 WTR   773     -20.258   0.848   5.644
ATOM   3773  H02 WTR   773     -20.023   2.344   5.676
TER   
ATOM   3774  O00 WTR   774      -9.956   9.613  12.142
ATOM   3775  H01 WTR   774      -9.316   9.269  11.519
ATOM   3776  H02 WTR   774      -9.437   9.859  12.908
TER   
ATOM   3777  O00 WTR   775     -15.581  -3.160   5.702
ATOM   3778  H01 WTR   775     -15.339  -2.582   6.426
ATOM   3779  H02 WTR   775     -14.764  -3.300   5.224
TER   
ATOM   3780  O00 WTR   776     -19.371  -9.353   7.202
ATOM   3781  H01 WTR   776     -18.546  -9.721   7.520
ATOM   3782  H02 WTR   776     -19.444  -9.670   6.302
TER   
ATOM   3783  O00 WTR   777     -16.349  -3.188   2.465
ATOM   3784  H01 WTR   777     -16.752  -3.202   3.334
ATOM   3785  H02 WTR   777     -16.906  -3.757   1.934
TER   
ATOM   3786  O00 WTR   778     -19.842  -2.170   9.117
ATOM   3787  H01 WTR   778     -19.161  -2.356   9.764
ATOM   3788  H02 WTR   778     -19.964  -1.222   9.164
TER   
ATOM   3789  O00 WTR   779     -14.269  -1.121   0.050
ATOM   3790  H01 WTR   779     -14.899  -0.918   0.742
ATOM   3791  H02 WTR   779     -14.809  -1.362  -0.703
TER   
ATOM   3792  O00 WTR   780     -14.914  -1.135  14.061
ATOM   3793  H01 WTR   780     -15.712  -1.665  14.053
ATOM   3794  H02 WTR   780     -14.303  -1.614  13.501
TER   
ATOM   3795  O00 WTR   781     -11.342   0.675   8.392
ATOM   3796  H01 WTR   781     -10.827  -0.129   8.467
ATOM   3797  H02 WTR   781     -11.211   1.123   9.228
TER   
ATOM   3798  O00 WTR   782     -15.831  -0.476   2.014
ATOM   3799  H01 WTR   782     -16.125  -1.294   2.415
ATOM   3800  H02 WTR   782     -16.472  -0.302   1.325
TER   
ATOM   3801  O00 WTR   783     -18.221  -4.003  -7.939
ATOM   3802  H01 WTR   783     -18.169  -3.268  -7.328
ATOM   3803  H02 WTR   783     -19.100  -4.360  -7.811
TER   
ATOM   3804  O00 WTR   784     -13.377   0.036   6.773
ATOM   3805  H01 WTR   784     -12.562   0.283   7.211
ATOM   3806  H02 WTR   784     -14.036   0.624   7.141
TER   
ATOM   3807  O00 WTR   785     -20.185  -1.101   5.206
ATOM   3808  H01 WTR   785     -19.997  -1.916   5.671
ATOM   3809  H02 WTR   785     -20.130  -1.335   4.279
TER   
ATOM   3810  O00 WTR   786     -16.088 -15.289   3.981
ATOM   3811  H01 WTR   786     -15.334 -15.186   4.561
ATOM   3812  H02 WTR   786     -16.515 -14.433   3.988
TER   
ATOM   3813  O00 WTR   787     -16.128   1.323  -2.091
ATOM   3814  H01 WTR   787     -16.308   2.230  -1.842
ATOM   3815  H02 WTR   787     -16.527   1.229  -2.956
TER   
ATOM   3816  O00 WTR   788     -16.787   1.475   5.417
ATOM   3817  H01 WTR   788     -16.780   0.598   5.035
ATOM   3818  H02 WTR   788     -16.475   1.350   6.313
TER   
ATOM   3819  O00 WTR   789     -10.839   1.704  11.231
ATOM   3820  H01 WTR   789     -11.071   1.474  12.131
ATOM   3821  H02 WTR   789     -11.282   2.538  11.075
TER   
ATOM   3822  O00 WTR   790     -14.214  -4.915   2.161
ATOM   3823  H01 WTR   790     -14.758  -4.128   2.184
ATOM   3824  H02 WTR   790     -13.419  -4.644   1.701
TER   
ATOM   3825  O00 WTR   791     -10.495  -1.898  11.158
ATOM   3826  H01 WTR   791     -11.136  -2.580  10.957
ATOM   3827  H02 WTR   791     -10.546  -1.793  12.108
TER   
ATOM   3828  O00 WTR   792     -17.203  -6.843   4.046
ATOM   3829  H01 WTR   792     -17.041  -6.327   4.836
ATOM   3830  H02 WTR   792     -18.148  -6.991   4.045
TER   
ATOM   3831  O00 WTR   793     -18.643  -3.815   4.113
ATOM   3832  H01 WTR   793     -18.459  -3.845   5.052
ATOM   3833  H02 WTR   793     -19.077  -4.647   3.927
TER   
ATOM   3834  O00 WTR   794      -8.188   2.340   4.152
ATOM   3835  H01 WTR   794      -7.333   2.621   3.825
ATOM   3836  H02 WTR   794      -8.279   1.439   3.843
TER   
ATOM   3837  O00 WTR   795     -10.596  -5.842   7.135
ATOM   3838  H01 WTR   795     -10.015  -6.324   7.724
ATOM   3839  H02 WTR   795     -10.054  -5.134   6.790
TER   
ATOM   3840  O00 WTR   796     -13.881  -2.404   8.133
ATOM   3841  H01 WTR   796     -13.041  -2.852   8.236
ATOM   3842  H02 WTR   796     -13.647  -1.512   7.877
TER   
ATOM   3843  O00 WTR   797     -11.657  -3.782   8.805
ATOM   3844  H01 WTR   797     -11.199  -4.561   8.489
ATOM   3845  H02 WTR   797     -11.003  -3.084   8.756
TER   
ATOM   3846  O00 WTR   798     -17.067   1.507  12.478
ATOM   3847  H01 WTR   798     -17.380   0.648  12.762
ATOM   3848  H02 WTR   798     -16.478   1.791  13.177
TER   
ATOM   3849  O00 WTR   799     -19.044   2.543  10.519
ATOM   3850  H01 WTR   799     -18.323   2.381  11.127
ATOM   3851  H02 WTR   799     -18.893   3.432  10.199
TER   
ATOM   3852  O00 WTR   800     -14.306  -0.248  20.600
ATOM   3853  H01 WTR   800     -14.275  -1.003  21.187
ATOM   3854  H02 WTR   800     -14.331   0.510  21.184
TER   
ATOM   3855  O00 WTR   801     -16.784 -13.327  -9.748
ATOM   3856  H01 WTR   801     -16.647 -13.636 -10.643
ATOM   3857  H02 WTR   801     -15.995 -12.825  -9.544
TER   
ATOM   3858  O00 WTR   802     -16.799 -10.225   7.762
ATOM   3859  H01 WTR   802     -16.252 -10.992   7.593
ATOM   3860  H02 WTR   802     -16.477  -9.562   7.151
TER   
ATOM   3861  O00 WTR   803     -18.533  -0.161  15.565
ATOM   3862  H01 WTR   803     -17.859   0.472  15.813
ATOM   3863  H02 WTR   803     -18.236  -0.988  15.945
TER   
ATOM   3864  O00 WTR   804     -17.237   4.984  10.615
ATOM   3865  H01 WTR   804     -16.882   4.578   9.824
ATOM   3866  H02 WTR   804     -17.651   5.790  10.306
TER   
ATOM   3867  O00 WTR   805     -15.620   7.258   5.688
ATOM   3868  H01 WTR   805     -15.746   7.351   6.632
ATOM   3869  H02 WTR   805     -14.986   7.939   5.461
TER   
ATOM   3870  O00 WTR   806      -9.663   0.769   6.116
ATOM   3871  H01 WTR   806     -10.091   0.210   5.468
ATOM   3872  H02 WTR   806     -10.379   1.105   6.654
TER   
ATOM   3873  O00 WTR   807     -17.635  -2.199  13.688
ATOM   3874  H01 WTR   807     -18.049  -2.628  14.436
ATOM   3875  H02 WTR   807     -17.894  -1.280  13.764
TER   
ATOM   3876  O00 WTR   808     -11.016   6.591  14.460
ATOM   3877  H01 WTR   808     -10.186   6.456  14.917
ATOM   3878  H02 WTR   808     -11.304   7.461  14.738
TER   
ATOM   3879  O00 WTR   809     -18.439   3.510   5.616
ATOM   3880  H01 WTR   809     -17.861   2.749   5.562
ATOM   3881  H02 WTR   809     -18.434   3.877   4.732
TER   
ATOM   3882  O00 WTR   810     -16.411  -2.313   9.373
ATOM   3883  H01 WTR   810     -15.472  -2.408   9.212
ATOM   3884  H02 WTR   810     -16.652  -1.504   8.923
TER   
ATOM   3885  O00 WTR   811     -14.971   1.999  11.193
ATOM   3886  H01 WTR   811     -15.902   1.985  11.414
ATOM   3887  H02 WTR   811     -14.754   1.085  11.010
TER   
ATOM   3888  O00 WTR   812     -13.522  -2.855  12.555
ATOM   3889  H01 WTR   812     -13.941  -3.715  12.595
ATOM   3890  H02 WTR   812     -12.622  -3.014  12.838
TER   
ATOM   3891  O00 WTR   813     -14.662   4.498  12.026
ATOM   3892  H01 WTR   813     -15.507   4.914  11.853
ATOM   3893  H02 WTR   813     -14.798   3.577  11.802
TER   
ATOM   3894  O00 WTR   814     -15.409 -16.974  -4.707
ATOM   3895  H01 WTR   814     -16.318 -17.071  -4.424
ATOM   3896  H02 WTR   814     -14.899 -17.018  -3.897
TER   
ATOM   3897  O00 WTR   815     -11.926 -17.117   0.142
ATOM   3898  H01 WTR   815     -12.556 -17.825   0.004
ATOM   3899  H02 WTR   815     -12.371 -16.334  -0.183
TER   
ATOM   3900  O00 WTR   816     -18.463 -12.521  -2.698
ATOM   3901  H01 WTR   816     -18.566 -11.671  -2.269
ATOM   3902  H02 WTR   816     -18.438 -12.316  -3.633
TER   
ATOM   3903  O00 WTR   817     -17.207 -15.585  -0.282
ATOM   3904  H01 WTR   817     -17.599 -16.379   0.084
ATOM   3905  H02 WTR   817     -16.587 -15.294   0.387
TER   
ATOM   3906  O00 WTR   818     -16.195  -7.198  -5.852
ATOM   3907  H01 WTR   818     -15.957  -6.890  -4.977
ATOM   3908  H02 WTR   818     -16.026  -8.140  -5.829
TER   
ATOM   3909  O00 WTR   819     -11.583  -8.851  -5.891
ATOM   3910  H01 WTR   819     -11.037  -9.612  -6.086
ATOM   3911  H02 WTR   819     -12.000  -9.062  -5.056
TER   
ATOM   3912  O00 WTR   820     -15.004 -11.790   4.792
ATOM   3913  H01 WTR   820     -14.972 -12.164   5.673
ATOM   3914  H02 WTR   820     -15.748 -12.224   4.375
TER   
ATOM   3915  O00 WTR   821     -17.186 -12.708   3.400
ATOM   3916  H01 WTR   821     -17.816 -12.833   2.690
ATOM   3917  H02 WTR   821     -17.721 -12.448   4.151
TER   
ATOM   3918  O00 WTR   822     -14.596 -10.923 -11.731
ATOM   3919  H01 WTR   822     -14.767 -10.230 -12.369
ATOM   3920  H02 WTR   822     -14.759 -10.513 -10.882
TER   
ATOM   3921  O00 WTR   823     -19.912 -13.378  -5.298
ATOM   3922  H01 WTR   823     -19.657 -13.676  -6.171
ATOM   3923  H02 WTR   823     -19.906 -14.170  -4.762
TER   
ATOM   3924  O00 WTR   824     -17.077 -11.459  -7.472
ATOM   3925  H01 WTR   824     -17.440 -11.505  -8.356
ATOM   3926  H02 WTR   824     -16.148 -11.663  -7.583
TER   
ATOM   3927  O00 WTR   825     -17.003  -9.981  -1.776
ATOM   3928  H01 WTR   825     -17.025  -9.856  -2.725
ATOM   3929  H02 WTR   825     -16.256  -9.458  -1.483
TER   
ATOM   3930  O00 WTR   826     -12.027 -12.101  -7.327
ATOM   3931  H01 WTR   826     -11.657 -11.662  -8.093
ATOM   3932  H02 WTR   826     -11.938 -13.034  -7.520
TER   
ATOM   3933  O00 WTR   827     -20.544  -8.807  -3.942
ATOM   3934  H01 WTR   827     -19.860  -8.158  -3.778
ATOM   3935  H02 WTR   827     -20.067  -9.620  -4.110
TER   
ATOM   3936  O00 WTR   828     -18.253 -14.215  -7.339
ATOM   3937  H01 WTR   828     -18.158 -13.691  -8.135
ATOM   3938  H02 WTR   828     -17.816 -15.042  -7.543
TER   
ATOM   3939  O00 WTR   829     -16.884 -16.544  -9.128
ATOM   3940  H01 WTR   829     -16.479 -15.719  -9.394
ATOM   3941  H02 WTR   829     -17.463 -16.773  -9.855
TER   
ATOM   3942  O00 WTR   830     -16.179 -14.034  -2.484
ATOM   3943  H01 WTR   830     -16.590 -14.670  -1.898
ATOM   3944  H02 WTR   830     -16.913 -13.592  -2.910
TER   
ATOM   3945  O00 WTR   831     -18.409 -21.010  -4.772
ATOM   3946  H01 WTR   831     -18.541 -20.486  -3.982
ATOM   3947  H02 WTR   831     -19.275 -21.058  -5.176
TER   
ATOM   3948  O00 WTR   832     -18.766 -11.031  -5.304
ATOM   3949  H01 WTR   832     -18.385 -11.146  -6.175
ATOM   3950  H02 WTR   832     -19.353 -11.780  -5.199
TER   
ATOM   3951  O00 WTR   833     -23.255 -11.434  -0.659
ATOM   3952  H01 WTR   833     -22.595 -11.015  -1.211
ATOM   3953  H02 WTR   833     -23.089 -11.087   0.218
TER   
ATOM   3954  O00 WTR   834     -21.866 -12.404   9.359
ATOM   3955  H01 WTR   834     -22.284 -12.497  10.215
ATOM   3956  H02 WTR   834     -21.384 -11.579   9.415
TER   
ATOM   3957  O00 WTR   835     -12.478  -9.348  -3.287
ATOM   3958  H01 WTR   835     -13.066  -8.679  -2.938
ATOM   3959  H02 WTR   835     -12.868 -10.178  -3.012
TER   
ATOM   3960  O00 WTR   836     -15.300 -14.859   1.348
ATOM   3961  H01 WTR   836     -14.588 -14.228   1.238
ATOM   3962  H02 WTR   836     -15.325 -15.032   2.289
TER   
ATOM   3963  O00 WTR   837     -20.167 -15.240  -3.279
ATOM   3964  H01 WTR   837     -19.413 -15.709  -2.921
ATOM   3965  H02 WTR   837     -20.483 -14.703  -2.552
TER   
ATOM   3966  O00 WTR   838      -9.293  -7.596  -5.156
ATOM   3967  H01 WTR   838      -9.791  -6.971  -4.630
ATOM   3968  H02 WTR   838      -9.950  -8.208  -5.488
TER   
ATOM   3969  O00 WTR   839     -14.780 -12.269  -8.349
ATOM   3970  H01 WTR   839     -14.179 -11.544  -8.183
ATOM   3971  H02 WTR   839     -14.303 -13.047  -8.062
TER   
ATOM   3972  O00 WTR   840     -11.627 -14.142  -3.976
ATOM   3973  H01 WTR   840     -12.286 -13.477  -4.176
ATOM   3974  H02 WTR   840     -11.028 -13.711  -3.366
TER   
ATOM   3975  O00 WTR   841     -16.153 -18.338  -7.316
ATOM   3976  H01 WTR   841     -15.960 -17.892  -6.491
ATOM   3977  H02 WTR   841     -16.589 -17.675  -7.851
TER   
ATOM   3978  O00 WTR   842     -12.058 -14.776  -8.123
ATOM   3979  H01 WTR   842     -12.669 -15.220  -7.534
ATOM   3980  H02 WTR   842     -11.194 -14.959  -7.754
TER   
ATOM   3981  O00 WTR   843      -9.021  -8.686  -8.630
ATOM   3982  H01 WTR   843      -9.062  -8.259  -9.486
ATOM   3983  H02 WTR   843      -9.499  -9.507  -8.748
TER   
ATOM   3984  O00 WTR   844     -12.248 -20.948   5.098
ATOM   3985  H01 WTR   844     -12.015 -20.204   4.543
ATOM   3986  H02 WTR   844     -11.654 -21.647   4.826
TER   
ATOM   3987  O00 WTR   845     -16.605 -21.060  -6.969
ATOM   3988  H01 WTR   845     -16.448 -20.118  -7.034
ATOM   3989  H02 WTR   845     -17.173 -21.157  -6.204
TER   
ATOM   3990  O00 WTR   846     -19.647   0.563   8.703
ATOM   3991  H01 WTR   846     -20.159   0.895   7.966
ATOM   3992  H02 WTR   846     -19.593   1.301   9.310
TER   
ATOM   3993  O00 WTR   847     -12.204 -20.807  -1.509
ATOM   3994  H01 WTR   847     -11.557 -20.254  -1.948
ATOM   3995  H02 WTR   847     -12.963 -20.798  -2.093
TER   
ATOM   3996  O00 WTR   848     -19.033 -17.787   0.436
ATOM   3997  H01 WTR   848     -18.968 -18.723   0.245
ATOM   3998  H02 WTR   848     -18.337 -17.623   1.072
TER   
ATOM   3999  O00 WTR   849     -20.694 -13.547  -1.111
ATOM   4000  H01 WTR   849     -20.076 -13.153  -1.727
ATOM   4001  H02 WTR   849     -21.538 -13.155  -1.333
TER   
ATOM   4002  O00 WTR   850     -14.361 -15.393 -10.273
ATOM   4003  H01 WTR   850     -14.625 -15.607 -11.168
ATOM   4004  H02 WTR   850     -13.736 -14.675 -10.372
TER   
ATOM   4005  O00 WTR   851     -16.177 -11.442   0.634
ATOM   4006  H01 WTR   851     -16.566 -11.887   1.387
ATOM   4007  H02 WTR   851     -16.808 -11.572  -0.074
TER   
ATOM   4008  O00 WTR   852     -12.533  -8.363  -8.228
ATOM   4009  H01 WTR   852     -12.234  -8.565  -7.342
ATOM   4010  H02 WTR   852     -12.945  -7.502  -8.152
TER   
ATOM   4011  O00 WTR   853     -11.281  -0.586  -3.343
ATOM   4012  H01 WTR   853     -10.714  -0.479  -4.106
ATOM   4013  H02 WTR   853     -11.703   0.266  -3.236
TER   
ATOM   4014  O00 WTR   854     -13.849 -24.224  -8.838
ATOM   4015  H01 WTR   854     -14.318 -24.826  -8.259
ATOM   4016  H02 WTR   854     -13.436 -24.791  -9.489
TER   
ATOM   4017  O00 WTR   855     -22.382  -6.817  -4.484
ATOM   4018  H01 WTR   855     -23.109  -6.933  -3.872
ATOM   4019  H02 WTR   855     -21.879  -7.628  -4.415
TER   
ATOM   4020  O00 WTR   856     -21.777 -10.581   1.811
ATOM   4021  H01 WTR   856     -21.209  -9.816   1.719
ATOM   4022  H02 WTR   856     -21.256 -11.309   1.471
TER   
ATOM   4023  O00 WTR   857     -20.439  -5.085  -7.073
ATOM   4024  H01 WTR   857     -19.954  -5.910  -7.081
ATOM   4025  H02 WTR   857     -21.061  -5.179  -6.352
TER   
ATOM   4026  O00 WTR   858     -18.971  -6.391  -3.246
ATOM   4027  H01 WTR   858     -19.459  -6.110  -2.473
ATOM   4028  H02 WTR   858     -18.067  -6.135  -3.066
TER   
ATOM   4029  O00 WTR   859     -21.582  -5.120   1.268
ATOM   4030  H01 WTR   859     -22.530  -5.227   1.188
ATOM   4031  H02 WTR   859     -21.380  -4.355   0.730
TER   
ATOM   4032  O00 WTR   860     -13.489 -15.230  -5.830
ATOM   4033  H01 WTR   860     -14.168 -15.763  -5.416
ATOM   4034  H02 WTR   860     -13.019 -14.830  -5.099
TER   
ATOM   4035  O00 WTR   861     -17.773 -16.964  -2.706
ATOM   4036  H01 WTR   861     -18.097 -17.842  -2.506
ATOM   4037  H02 WTR   861     -17.601 -16.571  -1.851
TER   
ATOM   4038  O00 WTR   862      -8.050  -6.398   0.068
ATOM   4039  H01 WTR   862      -7.778  -7.155  -0.450
ATOM   4040  H02 WTR   862      -7.771  -6.605   0.960
TER   
ATOM   4041  O00 WTR   863     -19.198  -9.010  -0.324
ATOM   4042  H01 WTR   863     -19.200  -8.057  -0.420
ATOM   4043  H02 WTR   863     -18.316  -9.275  -0.583
TER   
ATOM   4044  O00 WTR   864     -13.376 -12.542  -4.959
ATOM   4045  H01 WTR   864     -12.916 -12.316  -5.767
ATOM   4046  H02 WTR   864     -14.191 -12.949  -5.252
TER   
ATOM   4047  O00 WTR   865     -20.315  -5.967   3.576
ATOM   4048  H01 WTR   865     -20.665  -5.629   2.751
ATOM   4049  H02 WTR   865     -21.033  -5.867   4.200
TER   
ATOM   4050  O00 WTR   866     -22.394  -5.715   5.178
ATOM   4051  H01 WTR   866     -23.047  -5.032   5.025
ATOM   4052  H02 WTR   866     -22.263  -5.713   6.127
TER   
ATOM   4053  O00 WTR   867     -15.952  -4.394  -1.636
ATOM   4054  H01 WTR   867     -15.733  -4.860  -0.829
ATOM   4055  H02 WTR   867     -15.764  -5.020  -2.334
TER   
ATOM   4056  O00 WTR   868     -19.922  -8.560   2.155
ATOM   4057  H01 WTR   868     -19.488  -8.718   1.316
ATOM   4058  H02 WTR   868     -20.191  -7.642   2.117
TER   
ATOM   4059  O00 WTR   869     -14.543   1.199  -5.099
ATOM   4060  H01 WTR   869     -13.665   0.961  -5.395
ATOM   4061  H02 WTR   869     -15.028   0.374  -5.095
TER   
ATOM   4062  O00 WTR   870     -19.858   1.981  -2.511
ATOM   4063  H01 WTR   870     -19.259   1.420  -3.005
ATOM   4064  H02 WTR   870     -19.328   2.737  -2.260
TER   
ATOM   4065  O00 WTR   871     -14.967 -21.766  -9.177
ATOM   4066  H01 WTR   871     -15.410 -21.559  -8.354
ATOM   4067  H02 WTR   871     -14.599 -22.638  -9.038
TER   
ATOM   4068  O00 WTR   872     -12.954  -4.968  -0.612
ATOM   4069  H01 WTR   872     -12.318  -5.483  -0.116
ATOM   4070  H02 WTR   872     -12.544  -4.108  -0.706
TER   
ATOM   4071  O00 WTR   873     -21.103   0.575  -8.140
ATOM   4072  H01 WTR   873     -21.439   1.439  -8.378
ATOM   4073  H02 WTR   873     -20.151   0.667  -8.184
TER   
ATOM   4074  O00 WTR   874     -24.444  -6.916  -2.669
ATOM   4075  H01 WTR   874     -25.236  -7.210  -3.118
ATOM   4076  H02 WTR   874     -24.293  -7.576  -1.992
TER   
ATOM   4077  O00 WTR   875     -17.915  -4.155   0.530
ATOM   4078  H01 WTR   875     -17.446  -4.085  -0.302
ATOM   4079  H02 WTR   875     -18.517  -3.411   0.529
TER   
ATOM   4080  O00 WTR   876     -21.724  -4.121  10.257
ATOM   4081  H01 WTR   876     -21.278  -4.486  11.021
ATOM   4082  H02 WTR   876     -21.057  -3.591   9.821
TER   
ATOM   4083  O00 WTR   877     -14.345  -3.061  -6.767
ATOM   4084  H01 WTR   877     -15.070  -2.659  -7.244
ATOM   4085  H02 WTR   877     -14.357  -3.978  -7.040
TER   
ATOM   4086  O00 WTR   878     -20.885  -0.627  -2.409
ATOM   4087  H01 WTR   878     -21.230  -0.520  -3.296
ATOM   4088  H02 WTR   878     -20.598   0.251  -2.157
TER   
ATOM   4089  O00 WTR   879     -21.208   0.140  -5.271
ATOM   4090  H01 WTR   879     -21.618   0.948  -4.962
ATOM   4091  H02 WTR   879     -21.211   0.219  -6.224
TER   
ATOM   4092  O00 WTR   880     -19.634  -6.123  -0.501
ATOM   4093  H01 WTR   880     -20.491  -6.039  -0.084
ATOM   4094  H02 WTR   880     -19.088  -5.470  -0.063
TER   
ATOM   4095  O00 WTR   881     -20.606   0.437 -10.800
ATOM   4096  H01 WTR   881     -19.810   0.913 -10.564
ATOM   4097  H02 WTR   881     -20.940   0.101  -9.969
TER   
ATOM   4098  O00 WTR   882     -21.046   5.949 -11.249
ATOM   4099  H01 WTR   882     -20.603   5.621 -12.032
ATOM   4100  H02 WTR   882     -20.531   5.603 -10.520
TER   
ATOM   4101  O00 WTR   883     -13.348   2.925   2.167
ATOM   4102  H01 WTR   883     -12.498   3.212   2.500
ATOM   4103  H02 WTR   883     -13.611   2.217   2.756
TER   
ATOM   4104  O00 WTR   884     -17.763  -1.801  -6.467
ATOM   4105  H01 WTR   884     -18.641  -1.694  -6.101
ATOM   4106  H02 WTR   884     -17.173  -1.629  -5.733
TER   
ATOM   4107  O00 WTR   885     -11.313  -0.630 -10.073
ATOM   4108  H01 WTR   885     -11.148  -0.499 -11.007
ATOM   4109  H02 WTR   885     -12.133  -1.123 -10.041
TER   
ATOM   4110  O00 WTR   886     -14.712  -5.937  -7.939
ATOM   4111  H01 WTR   886     -15.580  -5.831  -8.328
ATOM   4112  H02 WTR   886     -14.883  -6.216  -7.040
TER   
ATOM   4113  O00 WTR   887     -12.984   1.556  -2.858
ATOM   4114  H01 WTR   887     -13.427   1.525  -2.011
ATOM   4115  H02 WTR   887     -13.693   1.562  -3.501
TER   
ATOM   4116  O00 WTR   888     -12.434   4.314  -7.304
ATOM   4117  H01 WTR   888     -11.837   3.675  -7.695
ATOM   4118  H02 WTR   888     -12.646   4.913  -8.020
TER   
ATOM   4119  O00 WTR   889     -17.842   0.381   0.069
ATOM   4120  H01 WTR   889     -18.350   1.191   0.124
ATOM   4121  H02 WTR   889     -17.209   0.543  -0.630
TER   
ATOM   4122  O00 WTR   890     -21.406  -3.626  -1.218
ATOM   4123  H01 WTR   890     -21.557  -2.704  -1.426
ATOM   4124  H02 WTR   890     -21.582  -4.089  -2.037
TER   
ATOM   4125  O00 WTR   891     -16.664   3.716  -0.548
ATOM   4126  H01 WTR   891     -16.536   4.567  -0.130
ATOM   4127  H02 WTR   891     -17.518   3.419  -0.234
TER   
ATOM   4128  O00 WTR   892     -16.063  -7.650 -10.883
ATOM   4129  H01 WTR   892     -16.388  -6.905 -10.377
ATOM   4130  H02 WTR   892     -16.845  -8.170 -11.072
TER   
ATOM   4131  O00 WTR   893     -16.379  -9.765  -4.260
ATOM   4132  H01 WTR   893     -15.717 -10.358  -3.905
ATOM   4133  H02 WTR   893     -17.115 -10.335  -4.487
TER   
ATOM   4134  O00 WTR   894     -21.926   3.349  -6.290
ATOM   4135  H01 WTR   894     -22.522   3.308  -7.038
ATOM   4136  H02 WTR   894     -21.572   4.239  -6.314
TER   
ATOM   4137  O00 WTR   895     -16.244  -4.635 -13.901
ATOM   4138  H01 WTR   895     -15.693  -4.403 -13.153
ATOM   4139  H02 WTR   895     -17.135  -4.638 -13.551
TER   
ATOM   4140  O00 WTR   896     -15.152   2.079   8.467
ATOM   4141  H01 WTR   896     -14.991   2.177   9.405
ATOM   4142  H02 WTR   896     -15.601   2.885   8.214
TER   
ATOM   4143  O00 WTR   897     -17.793  -8.523  -8.848
ATOM   4144  H01 WTR   897     -17.063  -9.087  -8.593
ATOM   4145  H02 WTR   897     -17.913  -7.934  -8.103
TER   
ATOM   4146  O00 WTR   898     -19.512  -2.120   0.435
ATOM   4147  H01 WTR   898     -20.205  -2.391  -0.167
ATOM   4148  H02 WTR   898     -19.255  -1.250   0.130
TER   
ATOM   4149  O00 WTR   899     -13.550  -4.094  -3.376
ATOM   4150  H01 WTR   899     -13.547  -4.092  -2.419
ATOM   4151  H02 WTR   899     -12.624  -4.132  -3.618
TER   
ATOM   4152  O00 WTR   900     -17.301  -1.111   4.859
ATOM   4153  H01 WTR   900     -18.150  -1.070   5.300
ATOM   4154  H02 WTR   900     -16.862  -1.864   5.255
TER   
ATOM   4155  O00 WTR   901     -13.286   1.480  -0.303
ATOM   4156  H01 WTR   901     -13.562   1.930   0.495
ATOM   4157  H02 WTR   901     -13.494   0.559  -0.144
TER   
ATOM   4158  O00 WTR   902     -18.545   1.272  -7.191
ATOM   4159  H01 WTR   902     -17.663   1.224  -7.562
ATOM   4160  H02 WTR   902     -18.658   2.194  -6.960
TER   
ATOM   4161  O00 WTR   903     -22.187   2.364   3.945
ATOM   4162  H01 WTR   903     -21.870   1.999   4.771
ATOM   4163  H02 WTR   903     -22.930   2.913   4.195
TER   
ATOM   4164  O00 WTR   904     -16.300   1.537  -8.755
ATOM   4165  H01 WTR   904     -15.857   0.759  -9.093
ATOM   4166  H02 WTR   904     -15.641   1.972  -8.214
TER   
ATOM   4167  O00 WTR   905     -21.323 -10.016  -1.623
ATOM   4168  H01 WTR   905     -21.176  -9.634  -2.489
ATOM   4169  H02 WTR   905     -20.647  -9.624  -1.070
TER   
ATOM   4170  O00 WTR   906     -16.357  -1.781  -8.947
ATOM   4171  H01 WTR   906     -16.825  -1.786  -8.111
ATOM   4172  H02 WTR   906     -16.979  -2.153  -9.572
TER   
ATOM   4173  O00 WTR   907     -18.376  -1.391  -3.178
ATOM   4174  H01 WTR   907     -19.249  -1.179  -2.847
ATOM   4175  H02 WTR   907     -18.435  -2.311  -3.436
TER   
ATOM   4176  O00 WTR   908     -12.449   0.474  -6.553
ATOM   4177  H01 WTR   908     -12.534   0.895  -7.409
ATOM   4178  H02 WTR   908     -11.685  -0.096  -6.641
TER   
ATOM   4179  O00 WTR   909     -24.634  -8.873  -0.774
ATOM   4180  H01 WTR   909     -24.594  -8.914   0.181
ATOM   4181  H02 WTR   909     -24.559  -9.785  -1.057
TER   
ATOM   4182  O00 WTR   910     -10.559   3.104   2.694
ATOM   4183  H01 WTR   910     -10.039   2.419   3.114
ATOM   4184  H02 WTR   910     -10.076   3.912   2.869
TER   
ATOM   4185  O00 WTR   911     -18.385   3.879  -6.387
ATOM   4186  H01 WTR   911     -17.856   4.663  -6.241
ATOM   4187  H02 WTR   911     -19.230   4.081  -5.986
TER   
ATOM   4188  O00 WTR   912     -17.840   1.081  -4.703
ATOM   4189  H01 WTR   912     -18.121   0.246  -4.327
ATOM   4190  H02 WTR   912     -18.032   0.999  -5.637
TER   
ATOM   4191  O00 WTR   913     -15.494 -19.568  -2.440
ATOM   4192  H01 WTR   913     -14.911 -18.990  -2.933
ATOM   4193  H02 WTR   913     -15.560 -20.357  -2.977
TER   
ATOM   4194  O00 WTR   914     -15.964  -1.607  -1.978
ATOM   4195  H01 WTR   914     -16.877  -1.367  -2.132
ATOM   4196  H02 WTR   914     -15.991  -2.543  -1.780
TER   
ATOM   4197  O00 WTR   915      -6.591 -10.500   7.267
ATOM   4198  H01 WTR   915      -6.364  -9.804   6.651
ATOM   4199  H02 WTR   915      -7.281 -10.996   6.826
TER   
ATOM   4200  O00 WTR   916     -10.412 -10.149   8.142
ATOM   4201  H01 WTR   916     -10.023  -9.378   8.555
ATOM   4202  H02 WTR   916     -11.284 -10.215   8.532
TER   
ATOM   4203  O00 WTR   917     -11.488  -7.683   3.874
ATOM   4204  H01 WTR   917     -11.879  -7.879   3.022
ATOM   4205  H02 WTR   917     -11.429  -8.532   4.312
TER   
ATOM   4206  O00 WTR   918      -6.576 -14.519   4.172
ATOM   4207  H01 WTR   918      -5.788 -13.977   4.198
ATOM   4208  H02 WTR   918      -6.849 -14.502   3.255
TER   
ATOM   4209  O00 WTR   919      -7.064 -20.207  14.516
ATOM   4210  H01 WTR   919      -6.619 -20.522  13.729
ATOM   4211  H02 WTR   919      -6.592 -19.409  14.754
TER   
ATOM   4212  O00 WTR   920       0.649 -18.327   6.429
ATOM   4213  H01 WTR   920       0.755 -17.846   5.609
ATOM   4214  H02 WTR   920       0.018 -19.017   6.223
TER   
ATOM   4215  O00 WTR   921     -10.106 -17.359   5.455
ATOM   4216  H01 WTR   921     -10.710 -17.274   6.193
ATOM   4217  H02 WTR   921     -10.595 -17.860   4.802
TER   
ATOM   4218  O00 WTR   922      -1.056 -10.123  -2.146
ATOM   4219  H01 WTR   922      -1.598  -9.337  -2.218
ATOM   4220  H02 WTR   922      -1.351 -10.545  -1.340
TER   
ATOM   4221  O00 WTR   923      -6.906  -4.348  -8.199
ATOM   4222  H01 WTR   923      -6.934  -5.248  -7.875
ATOM   4223  H02 WTR   923      -6.136  -4.322  -8.767
TER   
ATOM   4224  O00 WTR   924     -10.412  -9.970  -1.232
ATOM   4225  H01 WTR   924     -10.999  -9.323  -1.622
ATOM   4226  H02 WTR   924      -9.546  -9.744  -1.572
TER   
ATOM   4227  O00 WTR   925      -6.151 -20.225   2.533
ATOM   4228  H01 WTR   925      -6.432 -19.564   3.166
ATOM   4229  H02 WTR   925      -6.164 -21.047   3.024
TER   
ATOM   4230  O00 WTR   926      -5.720 -10.384  -1.258
ATOM   4231  H01 WTR   926      -5.804 -10.821  -2.106
ATOM   4232  H02 WTR   926      -4.924  -9.860  -1.336
TER   
ATOM   4233  O00 WTR   927      -8.735 -11.396   5.596
ATOM   4234  H01 WTR   927      -9.454 -10.850   5.912
ATOM   4235  H02 WTR   927      -8.701 -11.227   4.654
TER   
ATOM   4236  O00 WTR   928     -14.800 -18.062   3.238
ATOM   4237  H01 WTR   928     -15.468 -17.860   2.584
ATOM   4238  H02 WTR   928     -14.502 -18.944   3.013
TER   
ATOM   4239  O00 WTR   929      -9.440 -12.716   8.223
ATOM   4240  H01 WTR   929      -9.876 -11.864   8.233
ATOM   4241  H02 WTR   929      -9.099 -12.801   7.332
TER   
ATOM   4242  O00 WTR   930      -4.171 -12.200   6.476
ATOM   4243  H01 WTR   930      -4.876 -11.596   6.710
ATOM   4244  H02 WTR   930      -4.159 -12.194   5.519
TER   
ATOM   4245  O00 WTR   931      -5.252 -18.806  12.497
ATOM   4246  H01 WTR   931      -5.669 -19.668  12.511
ATOM   4247  H02 WTR   931      -5.533 -18.392  13.313
TER   
ATOM   4248  O00 WTR   932     -11.152 -10.069   5.044
ATOM   4249  H01 WTR   932     -11.493 -10.894   4.698
ATOM   4250  H02 WTR   932     -11.374 -10.088   5.974
TER   
ATOM   4251  O00 WTR   933      -6.840  -1.572  -7.808
ATOM   4252  H01 WTR   933      -6.048  -1.558  -8.345
ATOM   4253  H02 WTR   933      -7.054  -2.501  -7.720
TER   
ATOM   4254  O00 WTR   934     -12.393  -8.608   1.560
ATOM   4255  H01 WTR   934     -13.277  -8.924   1.374
ATOM   4256  H02 WTR   934     -11.843  -9.389   1.510
TER   
ATOM   4257  O00 WTR   935      -3.983  11.527  16.853
ATOM   4258  H01 WTR   935      -3.598  12.320  16.482
ATOM   4259  H02 WTR   935      -4.877  11.511  16.510
TER   
ATOM   4260  O00 WTR   936      13.198 -16.637  10.717
ATOM   4261  H01 WTR   936      12.543 -16.939  10.087
ATOM   4262  H02 WTR   936      12.856 -16.909  11.568
TER   
ATOM   4263  O00 WTR   937      -3.685 -15.836  13.970
ATOM   4264  H01 WTR   937      -3.866 -14.905  14.099
ATOM   4265  H02 WTR   937      -3.480 -15.913  13.038
TER   
ATOM   4266  O00 WTR   938      -3.294 -16.221  11.056
ATOM   4267  H01 WTR   938      -2.445 -16.108  10.630
ATOM   4268  H02 WTR   938      -3.719 -16.923  10.564
TER   
ATOM   4269  O00 WTR   939      -6.341 -14.042   1.372
ATOM   4270  H01 WTR   939      -6.717 -13.320   0.869
ATOM   4271  H02 WTR   939      -5.524 -13.690   1.724
TER   
ATOM   4272  O00 WTR   940      -2.088 -15.041  -8.550
ATOM   4273  H01 WTR   940      -2.552 -15.294  -9.348
ATOM   4274  H02 WTR   940      -1.672 -14.207  -8.768
TER   
ATOM   4275  O00 WTR   941      -3.828 -14.811   5.398
ATOM   4276  H01 WTR   941      -4.423 -14.219   5.857
ATOM   4277  H02 WTR   941      -3.064 -14.272   5.192
TER   
ATOM   4278  O00 WTR   942      -3.217 -20.362  -0.515
ATOM   4279  H01 WTR   942      -3.713 -21.180  -0.527
ATOM   4280  H02 WTR   942      -2.416 -20.573  -0.036
TER   
ATOM   4281  O00 WTR   943      -6.801 -12.627  15.912
ATOM   4282  H01 WTR   943      -5.994 -12.620  15.398
ATOM   4283  H02 WTR   943      -6.567 -12.191  16.732
TER   
ATOM   4284  O00 WTR   944      -9.610 -15.789   2.579
ATOM   4285  H01 WTR   944      -9.538 -16.033   3.502
ATOM   4286  H02 WTR   944      -9.013 -16.383   2.126
TER   
ATOM   4287  O00 WTR   945      -2.302 -21.235  14.641
ATOM   4288  H01 WTR   945      -2.017 -20.826  15.459
ATOM   4289  H02 WTR   945      -2.029 -20.621  13.959
TER   
ATOM   4290  O00 WTR   946     -11.457 -16.592 -10.037
ATOM   4291  H01 WTR   946     -11.636 -16.107  -9.232
ATOM   4292  H02 WTR   946     -10.857 -17.288  -9.769
TER   
ATOM   4293  O00 WTR   947       9.597 -17.624  16.161
ATOM   4294  H01 WTR   947       8.959 -17.679  16.872
ATOM   4295  H02 WTR   947       9.158 -18.027  15.412
TER   
ATOM   4296  O00 WTR   948      -8.180 -13.747  11.887
ATOM   4297  H01 WTR   948      -7.259 -13.901  12.100
ATOM   4298  H02 WTR   948      -8.407 -12.952  12.370
TER   
ATOM   4299  O00 WTR   949       2.097 -13.752   3.655
ATOM   4300  H01 WTR   949       2.084 -13.923   2.713
ATOM   4301  H02 WTR   949       1.238 -14.040   3.964
TER   
ATOM   4302  O00 WTR   950     -11.872 -12.106  11.687
ATOM   4303  H01 WTR   950     -12.717 -11.723  11.451
ATOM   4304  H02 WTR   950     -12.061 -12.649  12.452
TER   
ATOM   4305  O00 WTR   951      16.297 -15.816 -10.317
ATOM   4306  H01 WTR   951      16.463 -15.533  -9.418
ATOM   4307  H02 WTR   951      15.924 -15.046 -10.746
TER   
ATOM   4308  O00 WTR   952      -4.511 -18.257   9.835
ATOM   4309  H01 WTR   952      -4.908 -18.718  10.574
ATOM   4310  H02 WTR   952      -5.245 -18.057   9.255
TER   
ATOM   4311  O00 WTR   953      -8.054 -17.568   1.485
ATOM   4312  H01 WTR   953      -7.316 -17.237   0.973
ATOM   4313  H02 WTR   953      -7.655 -17.916   2.283
TER   
ATOM   4314  O00 WTR   954     -14.057 -14.995   6.061
ATOM   4315  H01 WTR   954     -13.122 -14.797   6.014
ATOM   4316  H02 WTR   954     -14.277 -14.896   6.987
TER   
ATOM   4317  O00 WTR   955      -9.880 -18.596  13.533
ATOM   4318  H01 WTR   955      -9.231 -17.938  13.285
ATOM   4319  H02 WTR   955      -9.401 -19.206  14.093
TER   
ATOM   4320  O00 WTR   956     -13.076 -10.206   9.338
ATOM   4321  H01 WTR   956     -13.451  -9.667   8.642
ATOM   4322  H02 WTR   956     -12.726  -9.576   9.968
TER   
ATOM   4323  O00 WTR   957      10.744 -10.423  -6.155
ATOM   4324  H01 WTR   957      11.362  -9.828  -5.731
ATOM   4325  H02 WTR   957      10.814 -10.216  -7.087
TER   
ATOM   4326  O00 WTR   958      -4.128 -13.747   8.954
ATOM   4327  H01 WTR   958      -4.103 -13.366   8.076
ATOM   4328  H02 WTR   958      -4.793 -14.433   8.900
TER   
ATOM   4329  O00 WTR   959      -4.448 -18.099  17.326
ATOM   4330  H01 WTR   959      -5.108 -17.985  16.641
ATOM   4331  H02 WTR   959      -4.453 -19.039  17.508
TER   
ATOM   4332  O00 WTR   960     -13.937  -7.340  -1.455
ATOM   4333  H01 WTR   960     -14.173  -7.843  -0.676
ATOM   4334  H02 WTR   960     -13.548  -6.535  -1.112
TER   
ATOM   4335  O00 WTR   961     -12.859  -6.519   6.005
ATOM   4336  H01 WTR   961     -12.366  -6.918   5.287
ATOM   4337  H02 WTR   961     -12.192  -6.117   6.560
TER   
ATOM   4338  O00 WTR   962      -0.626 -14.084   4.702
ATOM   4339  H01 WTR   962      -0.672 -13.220   4.294
ATOM   4340  H02 WTR   962      -0.589 -13.904   5.642
TER   
ATOM   4341  O00 WTR   963     -11.355  -3.242 -17.155
ATOM   4342  H01 WTR   963     -12.302  -3.365 -17.228
ATOM   4343  H02 WTR   963     -10.983  -4.081 -17.429
TER   
ATOM   4344  O00 WTR   964      -5.826   7.525   8.709
ATOM   4345  H01 WTR   964      -5.021   7.528   8.192
ATOM   4346  H02 WTR   964      -6.223   8.379   8.542
TER   
ATOM   4347  O00 WTR   965      -7.245  -9.472  12.189
ATOM   4348  H01 WTR   965      -6.855  -9.882  11.417
ATOM   4349  H02 WTR   965      -8.115  -9.867  12.257
TER   
ATOM   4350  O00 WTR   966       3.597 -16.194   9.557
ATOM   4351  H01 WTR   966       3.822 -16.684   8.766
ATOM   4352  H02 WTR   966       3.192 -16.842  10.133
TER   
ATOM   4353  O00 WTR   967       7.433 -12.710  11.475
ATOM   4354  H01 WTR   967       8.344 -12.789  11.757
ATOM   4355  H02 WTR   967       7.340 -13.357  10.776
TER   
ATOM   4356  O00 WTR   968      -0.870 -13.533   7.372
ATOM   4357  H01 WTR   968      -1.703 -13.319   7.792
ATOM   4358  H02 WTR   968      -0.718 -14.452   7.593
TER   
ATOM   4359  O00 WTR   969       9.739 -12.731  13.328
ATOM   4360  H01 WTR   969      10.116 -13.575  13.081
ATOM   4361  H02 WTR   969      10.441 -12.283  13.800
TER   
ATOM   4362  O00 WTR   970      -3.070 -18.311   6.570
ATOM   4363  H01 WTR   970      -3.918 -18.596   6.910
ATOM   4364  H02 WTR   970      -3.261 -17.990   5.688
TER   
ATOM   4365  O00 WTR   971       2.777 -20.528  12.081
ATOM   4366  H01 WTR   971       3.610 -20.390  12.532
ATOM   4367  H02 WTR   971       2.502 -19.652  11.811
TER   
ATOM   4368  O00 WTR   972      15.196 -19.654   5.207
ATOM   4369  H01 WTR   972      14.954 -19.034   5.895
ATOM   4370  H02 WTR   972      15.624 -20.373   5.671
TER   
ATOM   4371  O00 WTR   973       3.167 -19.227   7.984
ATOM   4372  H01 WTR   973       3.147 -20.123   8.318
ATOM   4373  H02 WTR   973       2.357 -19.139   7.482
TER   
ATOM   4374  O00 WTR   974       9.257 -13.424   4.064
ATOM   4375  H01 WTR   974       8.498 -12.940   3.740
ATOM   4376  H02 WTR   974      10.001 -13.052   3.590
TER   
ATOM   4377  O00 WTR   975      11.174 -20.591  14.978
ATOM   4378  H01 WTR   975      10.351 -20.704  15.453
ATOM   4379  H02 WTR   975      11.523 -19.758  15.297
TER   
ATOM   4380  O00 WTR   976      13.771  -8.680   7.781
ATOM   4381  H01 WTR   976      12.943  -9.154   7.851
ATOM   4382  H02 WTR   976      14.061  -8.567   8.686
TER   
ATOM   4383  O00 WTR   977     -14.006  -5.963  15.149
ATOM   4384  H01 WTR   977     -13.086  -5.778  14.959
ATOM   4385  H02 WTR   977     -14.479  -5.645  14.380
TER   
ATOM   4386  O00 WTR   978       1.369 -11.569   9.543
ATOM   4387  H01 WTR   978       1.527 -12.511   9.484
ATOM   4388  H02 WTR   978       1.209 -11.295   8.640
TER   
ATOM   4389  O00 WTR   979      -4.845 -17.358   4.202
ATOM   4390  H01 WTR   979      -4.729 -16.556   4.713
ATOM   4391  H02 WTR   979      -4.323 -17.216   3.412
TER   
ATOM   4392  O00 WTR   980      10.467 -14.040   9.146
ATOM   4393  H01 WTR   980      10.605 -14.118   8.201
ATOM   4394  H02 WTR   980      10.274 -13.112   9.284
TER   
ATOM   4395  O00 WTR   981      11.520  -9.347  18.200
ATOM   4396  H01 WTR   981      10.594  -9.149  18.333
ATOM   4397  H02 WTR   981      11.771  -8.824  17.438
TER   
ATOM   4398  O00 WTR   982      14.293 -13.977   7.150
ATOM   4399  H01 WTR   982      14.305 -13.693   6.236
ATOM   4400  H02 WTR   982      14.128 -13.177   7.648
TER   
ATOM   4401  O00 WTR   983       2.550  -6.691  13.442
ATOM   4402  H01 WTR   983       1.708  -7.139  13.527
ATOM   4403  H02 WTR   983       2.515  -5.989  14.092
TER   
ATOM   4404  O00 WTR   984      -8.155 -16.731  12.837
ATOM   4405  H01 WTR   984      -7.722 -16.575  13.676
ATOM   4406  H02 WTR   984      -8.728 -15.973  12.718
TER   
ATOM   4407  O00 WTR   985       3.249 -15.721 -14.912
ATOM   4408  H01 WTR   985       3.308 -14.920 -15.433
ATOM   4409  H02 WTR   985       2.374 -16.063 -15.096
TER   
ATOM   4410  O00 WTR   986       6.799  -8.904   7.121
ATOM   4411  H01 WTR   986       6.030  -9.194   7.612
ATOM   4412  H02 WTR   986       6.755  -9.390   6.298
TER   
ATOM   4413  O00 WTR   987      19.804  -8.048  15.913
ATOM   4414  H01 WTR   987      19.757  -7.222  15.432
ATOM   4415  H02 WTR   987      19.212  -7.928  16.655
TER   
ATOM   4416  O00 WTR   988      -8.686 -14.995   5.701
ATOM   4417  H01 WTR   988      -7.939 -14.791   5.139
ATOM   4418  H02 WTR   988      -8.791 -15.943   5.625
TER   
ATOM   4419  O00 WTR   989      12.066 -11.590   4.354
ATOM   4420  H01 WTR   989      11.781 -11.995   5.173
ATOM   4421  H02 WTR   989      12.571 -10.824   4.628
TER   
ATOM   4422  O00 WTR   990       2.836 -19.984   4.948
ATOM   4423  H01 WTR   990       2.730 -19.331   4.256
ATOM   4424  H02 WTR   990       3.731 -19.856   5.264
TER   
ATOM   4425  O00 WTR   991      -6.747 -11.311  10.085
ATOM   4426  H01 WTR   991      -7.631 -11.632  10.262
ATOM   4427  H02 WTR   991      -6.685 -11.294   9.129
TER   
ATOM   4428  O00 WTR   992       6.895 -10.624   9.709
ATOM   4429  H01 WTR   992       7.330 -11.285  10.246
ATOM   4430  H02 WTR   992       7.304 -10.708   8.847
TER   
ATOM   4431  O00 WTR   993      -1.118 -16.098   7.370
ATOM   4432  H01 WTR   993      -1.982 -16.271   6.997
ATOM   4433  H02 WTR   993      -0.563 -16.798   7.025
TER   
ATOM   4434  O00 WTR   994       8.444 -15.880  12.657
ATOM   4435  H01 WTR   994       7.544 -16.135  12.862
ATOM   4436  H02 WTR   994       8.818 -15.624  13.500
TER   
ATOM   4437  O00 WTR   995       1.927 -18.187  11.036
ATOM   4438  H01 WTR   995       1.080 -18.445  10.671
ATOM   4439  H02 WTR   995       1.708 -17.596  11.756
TER   
ATOM   4440  O00 WTR   996      11.032 -11.590  15.628
ATOM   4441  H01 WTR   996      11.987 -11.525  15.601
ATOM   4442  H02 WTR   996      10.816 -11.554  16.560
TER   
ATOM   4443  O00 WTR   997      11.524  -9.979   8.147
ATOM   4444  H01 WTR   997      10.792  -9.384   7.988
ATOM   4445  H02 WTR   997      11.476 -10.176   9.082
TER   
ATOM   4446  O00 WTR   998       6.488  -4.834 -11.140
ATOM   4447  H01 WTR   998       6.368  -4.296 -10.358
ATOM   4448  H02 WTR   998       5.886  -4.462 -11.783
TER   
ATOM   4449  O00 WTR   999      -9.093 -15.277  -8.063
ATOM   4450  H01 WTR   999      -8.640 -15.582  -8.849
ATOM   4451  H02 WTR   999      -8.718 -15.797  -7.352
TER   
ATOM   4452  O00 WTR  1000       0.539 -11.042   7.054
ATOM   4453  H01 WTR  1000       0.641 -10.815   6.129
ATOM   4454  H02 WTR  1000       0.055 -11.868   7.046
TER   
ATOM   4455  O00 WTR  1001       1.288 -18.998  -8.311
ATOM   4456  H01 WTR  1001       0.769 -19.757  -8.575
ATOM   4457  H02 WTR  1001       2.195 -19.262  -8.466
TER   
ATOM   4458  O00 WTR  1002       8.805 -10.950   6.787
ATOM   4459  H01 WTR  1002       8.009 -11.479   6.728
ATOM   4460  H02 WTR  1002       8.490 -10.059   6.940
TER   
ATOM   4461  O00 WTR  1003      11.840  -3.474   9.232
ATOM   4462  H01 WTR  1003      12.660  -3.304   9.695
ATOM   4463  H02 WTR  1003      12.103  -3.955   8.447
TER   
ATOM   4464  O00 WTR  1004       8.127 -18.764  14.212
ATOM   4465  H01 WTR  1004       8.602 -19.203  13.507
ATOM   4466  H02 WTR  1004       7.442 -18.266  13.766
TER   
ATOM   4467  O00 WTR  1005       7.652 -16.406   4.598
ATOM   4468  H01 WTR  1005       8.172 -16.169   3.830
ATOM   4469  H02 WTR  1005       7.831 -15.711   5.232
TER   
ATOM   4470  O00 WTR  1006       3.270 -11.258   7.197
ATOM   4471  H01 WTR  1006       3.315 -12.158   6.874
ATOM   4472  H02 WTR  1006       2.430 -10.930   6.876
TER   
ATOM   4473  O00 WTR  1007      15.378  -3.906   2.912
ATOM   4474  H01 WTR  1007      15.511  -4.829   3.129
ATOM   4475  H02 WTR  1007      15.677  -3.827   2.006
TER   
ATOM   4476  O00 WTR  1008       6.288 -10.014   4.875
ATOM   4477  H01 WTR  1008       6.263 -10.954   5.052
ATOM   4478  H02 WTR  1008       5.448  -9.827   4.455
TER   
ATOM   4479  O00 WTR  1009      10.006  -7.779   8.049
ATOM   4480  H01 WTR  1009       9.808  -7.862   8.982
ATOM   4481  H02 WTR  1009       9.266  -7.290   7.689
TER   
ATOM   4482  O00 WTR  1010       6.377 -12.463   7.141
ATOM   4483  H01 WTR  1010       6.698 -13.062   7.815
ATOM   4484  H02 WTR  1010       6.042 -13.035   6.451
TER   
ATOM   4485  O00 WTR  1011      13.250 -10.786  20.138
ATOM   4486  H01 WTR  1011      12.925  -9.978  19.742
ATOM   4487  H02 WTR  1011      12.477 -11.187  20.536
TER   
ATOM   4488  O00 WTR  1012       5.237  -5.954   7.445
ATOM   4489  H01 WTR  1012       5.667  -6.758   7.737
ATOM   4490  H02 WTR  1012       5.724  -5.692   6.664
TER   
ATOM   4491  O00 WTR  1013       7.143 -12.022   3.029
ATOM   4492  H01 WTR  1013       6.320 -12.355   3.387
ATOM   4493  H02 WTR  1013       7.114 -11.080   3.199
TER   
ATOM   4494  O00 WTR  1014       6.278  -7.084   9.874
ATOM   4495  H01 WTR  1014       6.934  -6.426  10.106
ATOM   4496  H02 WTR  1014       5.443  -6.691  10.130
TER   
ATOM   4497  O00 WTR  1015      12.973   0.488  10.209
ATOM   4498  H01 WTR  1015      12.180   0.851  10.603
ATOM   4499  H02 WTR  1015      13.137  -0.319  10.698
TER   
ATOM   4500  O00 WTR  1016       8.810  -8.837  18.540
ATOM   4501  H01 WTR  1016       9.018  -8.192  19.215
ATOM   4502  H02 WTR  1016       8.824  -8.341  17.721
TER   
ATOM   4503  O00 WTR  1017       9.355 -16.515  10.288
ATOM   4504  H01 WTR  1017       9.888 -15.840   9.867
ATOM   4505  H02 WTR  1017       8.881 -16.052  10.978
TER   
ATOM   4506  O00 WTR  1018       3.154  -8.204  -8.276
ATOM   4507  H01 WTR  1018       2.643  -8.590  -8.987
ATOM   4508  H02 WTR  1018       3.896  -8.797  -8.163
TER   
ATOM   4509  O00 WTR  1019      -7.806   0.433   8.479
ATOM   4510  H01 WTR  1019      -7.841   1.031   7.732
ATOM   4511  H02 WTR  1019      -8.379  -0.293   8.232
TER   
ATOM   4512  O00 WTR  1020      -1.510   4.768   4.955
ATOM   4513  H01 WTR  1020      -2.106   5.506   4.827
ATOM   4514  H02 WTR  1020      -1.596   4.249   4.155
TER   
ATOM   4515  O00 WTR  1021      -9.743  -2.038   8.154
ATOM   4516  H01 WTR  1021      -9.159  -2.796   8.118
ATOM   4517  H02 WTR  1021     -10.209  -2.055   7.318
TER   
ATOM   4518  O00 WTR  1022      -5.663   3.295   3.873
ATOM   4519  H01 WTR  1022      -5.102   3.255   3.098
ATOM   4520  H02 WTR  1022      -5.563   4.191   4.195
TER   
ATOM   4521  O00 WTR  1023     -14.879  -5.167  12.605
ATOM   4522  H01 WTR  1023     -14.677  -6.030  12.245
ATOM   4523  H02 WTR  1023     -15.590  -4.838  12.056
TER   
ATOM   4524  O00 WTR  1024      -7.936   3.194   9.517
ATOM   4525  H01 WTR  1024      -7.822   3.816   8.798
ATOM   4526  H02 WTR  1024      -8.148   2.366   9.086
TER   
ATOM   4527  O00 WTR  1025      -6.551  -0.105  10.833
ATOM   4528  H01 WTR  1025      -7.010   0.072  10.012
ATOM   4529  H02 WTR  1025      -7.106   0.287  11.508
TER   
ATOM   4530  O00 WTR  1026     -10.407 -21.948   1.493
ATOM   4531  H01 WTR  1026     -11.249 -22.401   1.539
ATOM   4532  H02 WTR  1026     -10.623 -21.071   1.176
TER   
ATOM   4533  O00 WTR  1027     -11.470  -4.622  11.882
ATOM   4534  H01 WTR  1027     -10.736  -4.969  11.375
ATOM   4535  H02 WTR  1027     -12.228  -4.721  11.306
TER   
ATOM   4536  O00 WTR  1028     -14.279   0.802   3.658
ATOM   4537  H01 WTR  1028     -14.573   0.989   4.549
ATOM   4538  H02 WTR  1028     -14.994   0.298   3.270
TER   
ATOM   4539  O00 WTR  1029      -4.334   2.942   1.422
ATOM   4540  H01 WTR  1029      -4.726   2.529   0.652
ATOM   4541  H02 WTR  1029      -3.826   3.673   1.070
TER   
ATOM   4542  O00 WTR  1030     -11.088  -4.347   2.151
ATOM   4543  H01 WTR  1030     -11.093  -5.237   1.797
ATOM   4544  H02 WTR  1030     -10.389  -4.353   2.805
TER   
ATOM   4545  O00 WTR  1031      -9.226  -5.086  10.367
ATOM   4546  H01 WTR  1031      -8.779  -5.805  10.813
ATOM   4547  H02 WTR  1031      -8.723  -4.307  10.605
TER   
ATOM   4548  O00 WTR  1032     -10.714  -2.060   5.385
ATOM   4549  H01 WTR  1032      -9.936  -2.576   5.173
ATOM   4550  H02 WTR  1032     -11.402  -2.425   4.827
TER   
ATOM   4551  O00 WTR  1033     -13.187  -3.950   4.505
ATOM   4552  H01 WTR  1033     -13.480  -4.324   3.675
ATOM   4553  H02 WTR  1033     -12.962  -4.709   5.044
TER   
ATOM   4554  O00 WTR  1034      -3.723  -4.394  11.442
ATOM   4555  H01 WTR  1034      -3.651  -4.363  10.489
ATOM   4556  H02 WTR  1034      -4.618  -4.691  11.606
TER   
ATOM   4557  O00 WTR  1035      -8.851   3.274  13.338
ATOM   4558  H01 WTR  1035      -9.028   3.567  14.232
ATOM   4559  H02 WTR  1035      -9.604   2.728  13.111
TER   
ATOM   4560  O00 WTR  1036      -4.190  -0.385  12.460
ATOM   4561  H01 WTR  1036      -4.158   0.277  13.150
ATOM   4562  H02 WTR  1036      -5.072  -0.309  12.095
TER   
ATOM   4563  O00 WTR  1037      -9.161   6.244  12.025
ATOM   4564  H01 WTR  1037      -9.697   5.690  11.457
ATOM   4565  H02 WTR  1037      -9.722   6.428  12.779
TER   
ATOM   4566  O00 WTR  1038      -9.080  -3.078  17.441
ATOM   4567  H01 WTR  1038      -8.922  -2.397  18.094
ATOM   4568  H02 WTR  1038      -8.329  -3.667  17.522
TER   
ATOM   4569  O00 WTR  1039      -1.871   3.676   2.583
ATOM   4570  H01 WTR  1039      -2.320   4.314   2.029
ATOM   4571  H02 WTR  1039      -2.507   2.971   2.702
TER   
ATOM   4572  O00 WTR  1040      -7.258   2.438   6.658
ATOM   4573  H01 WTR  1040      -6.371   2.238   6.357
ATOM   4574  H02 WTR  1040      -7.794   2.404   5.865
TER   
ATOM   4575  O00 WTR  1041      -5.489   5.949   4.997
ATOM   4576  H01 WTR  1041      -5.909   6.794   4.840
ATOM   4577  H02 WTR  1041      -4.780   5.910   4.356
TER   
ATOM   4578  O00 WTR  1042      -7.352   5.391   7.621
ATOM   4579  H01 WTR  1042      -6.865   5.149   6.833
ATOM   4580  H02 WTR  1042      -6.974   6.229   7.889
TER   
ATOM   4581  O00 WTR  1043      13.445   5.698   3.360
ATOM   4582  H01 WTR  1043      13.301   5.199   4.164
ATOM   4583  H02 WTR  1043      13.801   6.536   3.658
TER   
ATOM   4584  O00 WTR  1044      -8.141   0.662  -8.447
ATOM   4585  H01 WTR  1044      -8.266   0.577  -9.393
ATOM   4586  H02 WTR  1044      -7.729  -0.161  -8.185
TER   
ATOM   4587  O00 WTR  1045      -6.474   8.406   5.665
ATOM   4588  H01 WTR  1045      -7.080   9.035   6.056
ATOM   4589  H02 WTR  1045      -5.836   8.945   5.197
TER   
ATOM   4590  O00 WTR  1046      -0.515 -19.040  10.198
ATOM   4591  H01 WTR  1046      -0.904 -19.678   9.599
ATOM   4592  H02 WTR  1046      -1.119 -19.008  10.940
TER   
ATOM   4593  O00 WTR  1047      -7.705 -19.086  10.579
ATOM   4594  H01 WTR  1047      -8.611 -19.121  10.273
ATOM   4595  H02 WTR  1047      -7.615 -18.214  10.962
TER   
ATOM   4596  O00 WTR  1048       6.117   3.117  12.061
ATOM   4597  H01 WTR  1048       6.770   3.729  12.401
ATOM   4598  H02 WTR  1048       6.625   2.362  11.765
TER   
ATOM   4599  O00 WTR  1049       4.543  -4.914  10.857
ATOM   4600  H01 WTR  1049       4.716  -3.979  10.964
ATOM   4601  H02 WTR  1049       4.803  -5.303  11.692
TER   
ATOM   4602  O00 WTR  1050       8.012   0.378  17.213
ATOM   4603  H01 WTR  1050       8.885   0.719  17.405
ATOM   4604  H02 WTR  1050       7.792   0.747  16.358
TER   
ATOM   4605  O00 WTR  1051      10.682   1.688   8.311
ATOM   4606  H01 WTR  1051      10.683   0.741   8.445
ATOM   4607  H02 WTR  1051      11.241   1.823   7.545
TER   
ATOM   4608  O00 WTR  1052      -8.296 -23.212   9.110
ATOM   4609  H01 WTR  1052      -7.509 -22.974   8.620
ATOM   4610  H02 WTR  1052      -8.101 -22.964  10.013
TER   
ATOM   4611  O00 WTR  1053       8.053  -3.329  -7.631
ATOM   4612  H01 WTR  1053       8.293  -2.821  -8.407
ATOM   4613  H02 WTR  1053       8.877  -3.445  -7.157
TER   
ATOM   4614  O00 WTR  1054       5.807 -17.757  12.298
ATOM   4615  H01 WTR  1054       5.777 -18.630  12.690
ATOM   4616  H02 WTR  1054       4.906 -17.439  12.350
TER   
ATOM   4617  O00 WTR  1055      13.021   3.829  11.972
ATOM   4618  H01 WTR  1055      12.742   3.020  12.400
ATOM   4619  H02 WTR  1055      13.722   3.558  11.380
TER   
ATOM   4620  O00 WTR  1056       9.463   0.972  11.304
ATOM   4621  H01 WTR  1056       9.902   1.493  11.976
ATOM   4622  H02 WTR  1056       8.917   0.358  11.794
TER   
ATOM   4623  O00 WTR  1057       8.106  -0.231  13.942
ATOM   4624  H01 WTR  1057       7.668  -0.861  14.514
ATOM   4625  H02 WTR  1057       7.822   0.624  14.264
TER   
ATOM   4626  O00 WTR  1058     -12.459   1.412  -9.200
ATOM   4627  H01 WTR  1058     -11.729   1.966  -8.922
ATOM   4628  H02 WTR  1058     -12.046   0.695  -9.682
TER   
ATOM   4629  O00 WTR  1059      12.393  -5.755   7.705
ATOM   4630  H01 WTR  1059      11.653  -6.361   7.728
ATOM   4631  H02 WTR  1059      13.124  -6.255   8.069
TER   
ATOM   4632  O00 WTR  1060     -13.943  -0.464  10.928
ATOM   4633  H01 WTR  1060     -13.159  -0.845  10.533
ATOM   4634  H02 WTR  1060     -14.506  -1.215  11.119
TER   
ATOM   4635  O00 WTR  1061       3.871   1.141  12.071
ATOM   4636  H01 WTR  1061       3.427   0.315  11.879
ATOM   4637  H02 WTR  1061       4.790   0.975  11.861
TER   
ATOM   4638  O00 WTR  1062      -1.125  -3.061 -12.579
ATOM   4639  H01 WTR  1062      -0.396  -3.400 -13.097
ATOM   4640  H02 WTR  1062      -1.883  -3.124 -13.160
TER   
ATOM   4641  O00 WTR  1063       8.772   3.212   9.290
ATOM   4642  H01 WTR  1063       8.662   2.894  10.186
ATOM   4643  H02 WTR  1063       9.490   2.688   8.936
TER   
ATOM   4644  O00 WTR  1064       5.523  11.374  15.979
ATOM   4645  H01 WTR  1064       4.976  12.024  15.538
ATOM   4646  H02 WTR  1064       6.224  11.187  15.354
TER   
ATOM   4647  O00 WTR  1065       5.301   7.277  17.147
ATOM   4648  H01 WTR  1065       4.636   6.593  17.226
ATOM   4649  H02 WTR  1065       5.691   7.335  18.020
TER   
ATOM   4650  O00 WTR  1066       1.151 -14.029  -1.297
ATOM   4651  H01 WTR  1066       0.929 -14.126  -0.370
ATOM   4652  H02 WTR  1066       1.381 -14.913  -1.582
TER   
ATOM   4653  O00 WTR  1067      -1.202  -4.920  12.949
ATOM   4654  H01 WTR  1067      -0.853  -5.795  12.779
ATOM   4655  H02 WTR  1067      -2.084  -4.936  12.577
TER   
ATOM   4656  O00 WTR  1068       7.316  -4.285  11.987
ATOM   4657  H01 WTR  1068       7.589  -3.672  12.670
ATOM   4658  H02 WTR  1068       6.848  -3.742  11.352
TER   
ATOM   4659  O00 WTR  1069       8.936 -16.078   1.982
ATOM   4660  H01 WTR  1069       9.616 -15.489   2.308
ATOM   4661  H02 WTR  1069       9.413 -16.746   1.489
TER   
ATOM   4662  O00 WTR  1070      10.999 -23.877  13.087
ATOM   4663  H01 WTR  1070      11.868 -23.924  12.688
ATOM   4664  H02 WTR  1070      11.047 -24.471  13.836
TER   
ATOM   4665  O00 WTR  1071       7.976  -9.914  13.273
ATOM   4666  H01 WTR  1071       7.803 -10.749  13.709
ATOM   4667  H02 WTR  1071       7.156  -9.703  12.825
TER   
ATOM   4668  O00 WTR  1072       7.090   1.819  15.192
ATOM   4669  H01 WTR  1072       6.226   1.592  14.850
ATOM   4670  H02 WTR  1072       7.269   2.689  14.835
TER   
ATOM   4671  O00 WTR  1073     -15.814 -13.638  -5.578
ATOM   4672  H01 WTR  1073     -16.633 -13.844  -6.029
ATOM   4673  H02 WTR  1073     -15.909 -14.038  -4.714
TER   
ATOM   4674  O00 WTR  1074      -3.805 -17.858  -0.022
ATOM   4675  H01 WTR  1074      -4.715 -17.587  -0.146
ATOM   4676  H02 WTR  1074      -3.802 -18.793  -0.228
TER   
ATOM   4677  O00 WTR  1075      -3.495 -10.295  -3.940
ATOM   4678  H01 WTR  1075      -2.608 -10.651  -3.997
ATOM   4679  H02 WTR  1075      -3.416  -9.551  -3.344
TER   
ATOM   4680  O00 WTR  1076       3.541   5.456  17.751
ATOM   4681  H01 WTR  1076       3.263   5.509  18.666
ATOM   4682  H02 WTR  1076       3.683   4.522  17.598
TER   
ATOM   4683  O00 WTR  1077     -11.289 -19.951  -4.935
ATOM   4684  H01 WTR  1077     -11.625 -19.430  -5.664
ATOM   4685  H02 WTR  1077     -10.694 -20.580  -5.343
TER   
ATOM   4686  O00 WTR  1078      -5.671 -17.886  -2.835
ATOM   4687  H01 WTR  1078      -5.978 -17.293  -3.521
ATOM   4688  H02 WTR  1078      -6.467 -18.298  -2.499
TER   
ATOM   4689  O00 WTR  1079      -3.892 -11.858  -7.823
ATOM   4690  H01 WTR  1079      -4.543 -11.399  -7.293
ATOM   4691  H02 WTR  1079      -3.357 -12.333  -7.187
TER   
ATOM   4692  O00 WTR  1080       4.095 -19.275  -4.108
ATOM   4693  H01 WTR  1080       4.245 -18.330  -4.105
ATOM   4694  H02 WTR  1080       3.159 -19.369  -4.284
TER   
ATOM   4695  O00 WTR  1081       0.407 -14.413   1.325
ATOM   4696  H01 WTR  1081       0.325 -13.474   1.488
ATOM   4697  H02 WTR  1081      -0.473 -14.760   1.476
TER   
ATOM   4698  O00 WTR  1082     -16.765  -5.367  -9.725
ATOM   4699  H01 WTR  1082     -17.235  -4.833  -9.084
ATOM   4700  H02 WTR  1082     -16.145  -4.762 -10.133
TER   
ATOM   4701  O00 WTR  1083       7.597 -15.485  -6.355
ATOM   4702  H01 WTR  1083       7.375 -15.842  -7.214
ATOM   4703  H02 WTR  1083       7.060 -14.696  -6.277
TER   
ATOM   4704  O00 WTR  1084      -8.804 -17.761  -6.176
ATOM   4705  H01 WTR  1084      -8.568 -18.613  -6.544
ATOM   4706  H02 WTR  1084      -9.689 -17.885  -5.833
TER   
ATOM   4707  O00 WTR  1085       9.938   3.636  15.707
ATOM   4708  H01 WTR  1085       9.332   3.586  16.446
ATOM   4709  H02 WTR  1085      10.765   3.924  16.094
TER   
ATOM   4710  O00 WTR  1086     -14.432 -11.656  -2.784
ATOM   4711  H01 WTR  1086     -13.952 -12.057  -3.508
ATOM   4712  H02 WTR  1086     -14.922 -12.378  -2.391
TER   
ATOM   4713  O00 WTR  1087      13.552 -16.238   1.049
ATOM   4714  H01 WTR  1087      12.743 -16.295   0.541
ATOM   4715  H02 WTR  1087      14.002 -17.065   0.875
TER   
ATOM   4716  O00 WTR  1088      -4.952 -20.407  -6.998
ATOM   4717  H01 WTR  1088      -4.816 -19.486  -7.223
ATOM   4718  H02 WTR  1088      -5.105 -20.403  -6.053
TER   
ATOM   4719  O00 WTR  1089      -5.199 -19.934  -4.400
ATOM   4720  H01 WTR  1089      -5.468 -19.196  -3.852
ATOM   4721  H02 WTR  1089      -5.057 -20.652  -3.783
TER   
ATOM   4722  O00 WTR  1090      -3.348 -10.233 -10.005
ATOM   4723  H01 WTR  1090      -4.110  -9.656  -9.961
ATOM   4724  H02 WTR  1090      -3.453 -10.828  -9.262
TER   
ATOM   4725  O00 WTR  1091      -6.195 -10.694  -6.732
ATOM   4726  H01 WTR  1091      -6.966 -11.255  -6.641
ATOM   4727  H02 WTR  1091      -6.339 -10.221  -7.552
TER   
ATOM   4728  O00 WTR  1092     -12.134  -2.492  -1.185
ATOM   4729  H01 WTR  1092     -12.917  -2.119  -0.779
ATOM   4730  H02 WTR  1092     -11.827  -1.811  -1.784
TER   
ATOM   4731  O00 WTR  1093      -2.093  -5.122 -10.731
ATOM   4732  H01 WTR  1093      -2.237  -5.962 -11.166
ATOM   4733  H02 WTR  1093      -1.792  -4.539 -11.428
TER   
ATOM   4734  O00 WTR  1094      -6.472 -11.635 -11.456
ATOM   4735  H01 WTR  1094      -7.344 -11.999 -11.303
ATOM   4736  H02 WTR  1094      -6.501 -10.765 -11.059
TER   
ATOM   4737  O00 WTR  1095      -7.625 -14.663  -2.098
ATOM   4738  H01 WTR  1095      -6.690 -14.474  -2.022
ATOM   4739  H02 WTR  1095      -8.028 -13.813  -2.276
TER   
ATOM   4740  O00 WTR  1096      -9.647 -16.439  -1.880
ATOM   4741  H01 WTR  1096      -8.897 -15.848  -1.948
ATOM   4742  H02 WTR  1096      -9.994 -16.287  -1.001
TER   
ATOM   4743  O00 WTR  1097      -5.535 -11.800  -3.618
ATOM   4744  H01 WTR  1097      -5.198 -12.499  -3.058
ATOM   4745  H02 WTR  1097      -4.797 -11.199  -3.720
TER   
ATOM   4746  O00 WTR  1098      -0.640  -9.246  -7.402
ATOM   4747  H01 WTR  1098      -1.500  -9.021  -7.046
ATOM   4748  H02 WTR  1098      -0.138  -9.544  -6.644
TER   
ATOM   4749  O00 WTR  1099     -13.705 -17.281  -2.761
ATOM   4750  H01 WTR  1099     -13.663 -16.710  -1.994
ATOM   4751  H02 WTR  1099     -12.888 -17.112  -3.231
TER   
ATOM   4752  O00 WTR  1100      12.642   4.326  15.963
ATOM   4753  H01 WTR  1100      13.250   3.833  16.514
ATOM   4754  H02 WTR  1100      13.206   4.857  15.400
TER   
ATOM   4755  O00 WTR  1101      -5.567 -13.302  -9.600
ATOM   4756  H01 WTR  1101      -5.815 -12.561 -10.154
ATOM   4757  H02 WTR  1101      -4.835 -12.975  -9.077
TER   
ATOM   4758  O00 WTR  1102      -5.859 -17.624 -10.229
ATOM   4759  H01 WTR  1102      -6.629 -17.062 -10.317
ATOM   4760  H02 WTR  1102      -5.995 -18.320 -10.872
TER   
ATOM   4761  O00 WTR  1103      -3.241 -12.329  -0.757
ATOM   4762  H01 WTR  1103      -2.537 -12.616  -1.340
ATOM   4763  H02 WTR  1103      -2.857 -11.614  -0.251
TER   
ATOM   4764  O00 WTR  1104      -3.361  -8.515  -6.138
ATOM   4765  H01 WTR  1104      -3.732  -7.740  -5.716
ATOM   4766  H02 WTR  1104      -3.509  -9.223  -5.511
TER   
ATOM   4767  O00 WTR  1105       1.085   8.577  16.825
ATOM   4768  H01 WTR  1105       0.724   8.630  17.710
ATOM   4769  H02 WTR  1105       2.002   8.833  16.924
TER   
ATOM   4770  O00 WTR  1106      -5.054 -14.213  -2.043
ATOM   4771  H01 WTR  1106      -4.333 -14.710  -2.428
ATOM   4772  H02 WTR  1106      -4.664 -13.764  -1.293
TER   
ATOM   4773  O00 WTR  1107      -7.571 -20.065  -7.955
ATOM   4774  H01 WTR  1107      -8.055 -20.750  -7.494
ATOM   4775  H02 WTR  1107      -6.650 -20.273  -7.796
TER   
ATOM   4776  O00 WTR  1108     -13.403 -13.038   0.700
ATOM   4777  H01 WTR  1108     -14.160 -12.470   0.555
ATOM   4778  H02 WTR  1108     -13.137 -12.856   1.602
TER   
ATOM   4779  O00 WTR  1109      -0.519 -17.040  -3.957
ATOM   4780  H01 WTR  1109       0.050 -17.535  -4.547
ATOM   4781  H02 WTR  1109      -1.128 -17.691  -3.608
TER   
ATOM   4782  O00 WTR  1110       1.307 -14.354   9.876
ATOM   4783  H01 WTR  1110       0.589 -14.986   9.849
ATOM   4784  H02 WTR  1110       2.095 -14.880   9.741
TER   
ATOM   4785  O00 WTR  1111     -13.508 -21.452  -4.007
ATOM   4786  H01 WTR  1111     -12.783 -20.972  -4.405
ATOM   4787  H02 WTR  1111     -13.995 -21.811  -4.749
TER   
ATOM   4788  O00 WTR  1112      -2.148 -17.825  -8.229
ATOM   4789  H01 WTR  1112      -2.609 -18.099  -9.022
ATOM   4790  H02 WTR  1112      -2.033 -16.880  -8.332
TER   
ATOM   4791  O00 WTR  1113     -10.310 -13.115  -2.007
ATOM   4792  H01 WTR  1113     -10.042 -13.376  -1.126
ATOM   4793  H02 WTR  1113     -10.515 -12.183  -1.930
TER   
ATOM   4794  O00 WTR  1114      -0.546 -11.004  -4.689
ATOM   4795  H01 WTR  1114      -0.409 -10.907  -3.747
ATOM   4796  H02 WTR  1114       0.273 -11.377  -5.014
TER   
ATOM   4797  O00 WTR  1115     -12.657 -14.925  -1.136
ATOM   4798  H01 WTR  1115     -11.943 -14.517  -1.627
ATOM   4799  H02 WTR  1115     -12.821 -14.325  -0.409
TER   
ATOM   4800  O00 WTR  1116      -1.598 -12.991 -11.310
ATOM   4801  H01 WTR  1116      -1.346 -12.717 -10.428
ATOM   4802  H02 WTR  1116      -2.108 -12.257 -11.653
TER   
ATOM   4803  O00 WTR  1117     -10.405 -10.575   1.545
ATOM   4804  H01 WTR  1117     -10.815 -11.440   1.533
ATOM   4805  H02 WTR  1117     -10.214 -10.387   0.626
TER   
ATOM   4806  O00 WTR  1118      -8.815  -3.899   0.684
ATOM   4807  H01 WTR  1118      -8.616  -4.823   0.534
ATOM   4808  H02 WTR  1118      -9.627  -3.907   1.192
TER   
ATOM   4809  O00 WTR  1119     -11.008  -6.612   0.582
ATOM   4810  H01 WTR  1119     -10.116  -6.718   0.249
ATOM   4811  H02 WTR  1119     -11.228  -7.467   0.953
TER   
ATOM   4812  O00 WTR  1120      -9.013 -12.600 -10.788
ATOM   4813  H01 WTR  1120      -8.748 -12.335  -9.907
ATOM   4814  H02 WTR  1120      -8.990 -13.557 -10.767
TER   
ATOM   4815  O00 WTR  1121      -6.052 -16.437  -0.075
ATOM   4816  H01 WTR  1121      -6.260 -16.122  -0.955
ATOM   4817  H02 WTR  1121      -5.857 -15.644   0.424
TER   
ATOM   4818  O00 WTR  1122      -2.597 -25.642   2.048
ATOM   4819  H01 WTR  1122      -1.947 -26.088   1.506
ATOM   4820  H02 WTR  1122      -2.283 -24.740   2.108
TER   
ATOM   4821  O00 WTR  1123     -11.242 -16.818  -4.283
ATOM   4822  H01 WTR  1123     -10.498 -16.834  -3.681
ATOM   4823  H02 WTR  1123     -11.424 -15.887  -4.414
TER   
ATOM   4824  O00 WTR  1124     -10.529  -7.948  14.188
ATOM   4825  H01 WTR  1124     -10.534  -8.281  15.086
ATOM   4826  H02 WTR  1124     -11.254  -8.402  13.760
TER   
ATOM   4827  O00 WTR  1125       4.451   1.055  14.624
ATOM   4828  H01 WTR  1125       4.612   0.310  15.203
ATOM   4829  H02 WTR  1125       4.278   0.662  13.769
TER   
ATOM   4830  O00 WTR  1126      -6.977  -9.086  -4.929
ATOM   4831  H01 WTR  1126      -7.732  -8.598  -5.259
ATOM   4832  H02 WTR  1126      -6.819  -9.759  -5.591
TER   
ATOM   4833  O00 WTR  1127      -7.733 -12.803  -8.145
ATOM   4834  H01 WTR  1127      -8.057 -13.670  -7.902
ATOM   4835  H02 WTR  1127      -6.935 -12.977  -8.644
TER   
ATOM   4836  O00 WTR  1128      -5.079  -7.779  -8.090
ATOM   4837  H01 WTR  1128      -4.283  -7.997  -7.606
ATOM   4838  H02 WTR  1128      -5.747  -7.664  -7.413
TER   
ATOM   4839  O00 WTR  1129       1.041  -3.701 -14.581
ATOM   4840  H01 WTR  1129       1.620  -2.979 -14.335
ATOM   4841  H02 WTR  1129       0.583  -3.386 -15.360
TER   
ATOM   4842  O00 WTR  1130      -6.757 -21.270   0.281
ATOM   4843  H01 WTR  1130      -6.465 -20.735   1.019
ATOM   4844  H02 WTR  1130      -6.873 -20.646  -0.436
TER   
ATOM   4845  O00 WTR  1131      -5.277  -7.103  -4.165
ATOM   4846  H01 WTR  1131      -5.921  -7.789  -4.340
ATOM   4847  H02 WTR  1131      -5.228  -7.057  -3.211
TER   
ATOM   4848  O00 WTR  1132       3.735 -16.530  -4.026
ATOM   4849  H01 WTR  1132       3.824 -15.638  -4.361
ATOM   4850  H02 WTR  1132       3.015 -16.479  -3.397
TER   
ATOM   4851  O00 WTR  1133       6.709  -9.200  -3.353
ATOM   4852  H01 WTR  1133       7.627  -9.214  -3.084
ATOM   4853  H02 WTR  1133       6.262  -9.752  -2.712
TER   
ATOM   4854  O00 WTR  1134      -0.769 -12.061  -8.832
ATOM   4855  H01 WTR  1134      -0.915 -11.385  -8.171
ATOM   4856  H02 WTR  1134       0.148 -12.313  -8.719
TER   
ATOM   4857  O00 WTR  1135      11.262 -15.015  -0.398
ATOM   4858  H01 WTR  1135      11.556 -14.891  -1.300
ATOM   4859  H02 WTR  1135      10.964 -15.925  -0.366
TER   
ATOM   4860  O00 WTR  1136       3.508 -20.471  -1.583
ATOM   4861  H01 WTR  1136       4.101 -20.168  -0.895
ATOM   4862  H02 WTR  1136       3.659 -19.870  -2.312
TER   
ATOM   4863  O00 WTR  1137       3.841 -13.533  -0.935
ATOM   4864  H01 WTR  1137       2.918 -13.466  -1.181
ATOM   4865  H02 WTR  1137       3.826 -13.701   0.007
TER   
ATOM   4866  O00 WTR  1138       3.460 -10.699  -4.564
ATOM   4867  H01 WTR  1138       4.219 -11.092  -4.133
ATOM   4868  H02 WTR  1138       3.258  -9.926  -4.037
TER   
ATOM   4869  O00 WTR  1139       5.066 -13.199   4.289
ATOM   4870  H01 WTR  1139       4.256 -12.715   4.454
ATOM   4871  H02 WTR  1139       4.815 -13.881   3.666
TER   
ATOM   4872  O00 WTR  1140      -0.382  -7.795 -13.759
ATOM   4873  H01 WTR  1140       0.502  -7.519 -13.515
ATOM   4874  H02 WTR  1140      -0.373  -7.808 -14.716
TER   
ATOM   4875  O00 WTR  1141      10.216  -9.899  -9.018
ATOM   4876  H01 WTR  1141       9.513  -9.249  -9.030
ATOM   4877  H02 WTR  1141      11.020  -9.385  -9.099
TER   
ATOM   4878  O00 WTR  1142      12.385 -14.444  -3.117
ATOM   4879  H01 WTR  1142      11.662 -14.150  -3.671
ATOM   4880  H02 WTR  1142      12.445 -15.385  -3.280
TER   
ATOM   4881  O00 WTR  1143      -9.656 -13.674   0.402
ATOM   4882  H01 WTR  1143      -8.890 -13.117   0.543
ATOM   4883  H02 WTR  1143      -9.561 -14.377   1.045
TER   
ATOM   4884  O00 WTR  1144       7.755   4.016  17.547
ATOM   4885  H01 WTR  1144       7.798   4.366  18.437
ATOM   4886  H02 WTR  1144       7.508   4.766  17.006
TER   
ATOM   4887  O00 WTR  1145      -6.428 -16.622  -5.263
ATOM   4888  H01 WTR  1145      -7.298 -16.975  -5.451
ATOM   4889  H02 WTR  1145      -5.918 -16.809  -6.050
TER   
ATOM   4890  O00 WTR  1146       3.993 -13.587   1.665
ATOM   4891  H01 WTR  1146       3.946 -12.631   1.631
ATOM   4892  H02 WTR  1146       4.923 -13.777   1.787
TER   
ATOM   4893  O00 WTR  1147       4.972 -18.176  -0.065
ATOM   4894  H01 WTR  1147       5.759 -18.504   0.373
ATOM   4895  H02 WTR  1147       5.279 -17.436  -0.587
TER   
ATOM   4896  O00 WTR  1148       3.772 -19.456  -8.590
ATOM   4897  H01 WTR  1148       4.007 -18.979  -7.794
ATOM   4898  H02 WTR  1148       4.609 -19.628  -9.022
TER   
ATOM   4899  O00 WTR  1149       0.580  -5.547  -9.627
ATOM   4900  H01 WTR  1149       0.820  -6.405  -9.977
ATOM   4901  H02 WTR  1149      -0.349  -5.453  -9.837
TER   
ATOM   4902  O00 WTR  1150       9.037  -8.682  10.199
ATOM   4903  H01 WTR  1150       8.899  -7.968  10.822
ATOM   4904  H02 WTR  1150       8.156  -8.989   9.986
TER   
ATOM   4905  O00 WTR  1151       7.233  -5.998  -7.966
ATOM   4906  H01 WTR  1151       6.359  -5.894  -8.344
ATOM   4907  H02 WTR  1151       7.529  -5.103  -7.797
TER   
ATOM   4908  O00 WTR  1152       3.972 -21.527  -6.020
ATOM   4909  H01 WTR  1152       4.253 -20.889  -5.364
ATOM   4910  H02 WTR  1152       4.309 -21.185  -6.847
TER   
ATOM   4911  O00 WTR  1153       8.682 -14.856   6.420
ATOM   4912  H01 WTR  1153       8.914 -15.777   6.300
ATOM   4913  H02 WTR  1153       9.088 -14.408   5.678
TER   
ATOM   4914  O00 WTR  1154       6.503  -9.653  -0.525
ATOM   4915  H01 WTR  1154       5.947 -10.428  -0.603
ATOM   4916  H02 WTR  1154       6.833  -9.683   0.373
TER   
ATOM   4917  O00 WTR  1155      10.491 -12.257  -0.203
ATOM   4918  H01 WTR  1155      10.623 -13.199  -0.304
ATOM   4919  H02 WTR  1155      11.103 -11.860  -0.823
TER   
ATOM   4920  O00 WTR  1156       8.358 -16.394  -9.605
ATOM   4921  H01 WTR  1156       7.966 -17.251  -9.770
ATOM   4922  H02 WTR  1156       9.122 -16.581  -9.059
TER   
ATOM   4923  O00 WTR  1157      11.548 -21.403   3.316
ATOM   4924  H01 WTR  1157      11.992 -20.752   2.773
ATOM   4925  H02 WTR  1157      10.648 -21.085   3.385
TER   
ATOM   4926  O00 WTR  1158       6.042 -11.645  -5.584
ATOM   4927  H01 WTR  1158       5.452 -10.891  -5.594
ATOM   4928  H02 WTR  1158       6.574 -11.522  -4.798
TER   
ATOM   4929  O00 WTR  1159       3.745 -17.731 -13.019
ATOM   4930  H01 WTR  1159       3.785 -16.841 -13.370
ATOM   4931  H02 WTR  1159       3.573 -17.613 -12.085
TER   
ATOM   4932  O00 WTR  1160       9.407 -14.456  -4.379
ATOM   4933  H01 WTR  1160       9.194 -14.780  -5.254
ATOM   4934  H02 WTR  1160       9.056 -15.120  -3.786
TER   
ATOM   4935  O00 WTR  1161       5.377  -9.526  -8.335
ATOM   4936  H01 WTR  1161       6.266  -9.741  -8.053
ATOM   4937  H02 WTR  1161       4.981 -10.372  -8.544
TER   
ATOM   4938  O00 WTR  1162       5.884 -15.547  -1.035
ATOM   4939  H01 WTR  1162       5.341 -14.776  -1.200
ATOM   4940  H02 WTR  1162       6.280 -15.383  -0.179
TER   
ATOM   4941  O00 WTR  1163       3.070  -5.441 -15.083
ATOM   4942  H01 WTR  1163       3.700  -4.830 -15.466
ATOM   4943  H02 WTR  1163       2.326  -4.893 -14.832
TER   
ATOM   4944  O00 WTR  1164       0.688 -16.339  -7.765
ATOM   4945  H01 WTR  1164      -0.231 -16.237  -8.015
ATOM   4946  H02 WTR  1164       0.891 -17.252  -7.966
TER   
ATOM   4947  O00 WTR  1165      12.053 -17.128  -2.645
ATOM   4948  H01 WTR  1165      12.097 -17.158  -3.601
ATOM   4949  H02 WTR  1165      11.156 -17.389  -2.438
TER   
ATOM   4950  O00 WTR  1166      11.393 -12.317   6.904
ATOM   4951  H01 WTR  1166      10.469 -12.099   6.786
ATOM   4952  H02 WTR  1166      11.786 -11.515   7.251
TER   
ATOM   4953  O00 WTR  1167      -1.043 -18.327   2.967
ATOM   4954  H01 WTR  1167      -1.597 -17.650   2.578
ATOM   4955  H02 WTR  1167      -0.328 -17.842   3.381
TER   
ATOM   4956  O00 WTR  1168       7.162 -11.669 -15.622
ATOM   4957  H01 WTR  1168       7.122 -11.153 -14.817
ATOM   4958  H02 WTR  1168       8.097 -11.743 -15.813
TER   
ATOM   4959  O00 WTR  1169       6.584 -14.789   1.667
ATOM   4960  H01 WTR  1169       7.358 -15.295   1.912
ATOM   4961  H02 WTR  1169       6.928 -14.057   1.154
TER   
ATOM   4962  O00 WTR  1170       2.876 -13.909   6.415
ATOM   4963  H01 WTR  1170       2.673 -13.933   5.480
ATOM   4964  H02 WTR  1170       3.457 -14.657   6.554
TER   
ATOM   4965  O00 WTR  1171       7.720 -10.161  -7.340
ATOM   4966  H01 WTR  1171       7.730  -9.343  -6.842
ATOM   4967  H02 WTR  1171       7.291 -10.790  -6.760
TER   
ATOM   4968  O00 WTR  1172      10.462 -17.745   0.123
ATOM   4969  H01 WTR  1172      10.763 -18.356   0.795
ATOM   4970  H02 WTR  1172       9.911 -18.275  -0.453
TER   
ATOM   4971  O00 WTR  1173       4.193 -11.769  -9.137
ATOM   4972  H01 WTR  1173       3.867 -11.585 -10.018
ATOM   4973  H02 WTR  1173       4.979 -12.297  -9.277
TER   
ATOM   4974  O00 WTR  1174       7.760  -8.029  -5.750
ATOM   4975  H01 WTR  1174       7.479  -7.160  -6.038
ATOM   4976  H02 WTR  1174       7.177  -8.240  -5.021
TER   
ATOM   4977  O00 WTR  1175       5.100   3.354  17.294
ATOM   4978  H01 WTR  1175       5.103   2.713  16.582
ATOM   4979  H02 WTR  1175       6.025   3.533  17.460
TER   
ATOM   4980  O00 WTR  1176       7.517 -12.839  -0.453
ATOM   4981  H01 WTR  1176       7.310 -12.781  -1.385
ATOM   4982  H02 WTR  1176       8.442 -12.600  -0.397
TER   
ATOM   4983  O00 WTR  1177       8.249 -16.316  -2.559
ATOM   4984  H01 WTR  1177       7.574 -16.620  -3.166
ATOM   4985  H02 WTR  1177       7.762 -15.909  -1.843
TER   
ATOM   4986  O00 WTR  1178      -0.608  -8.747 -10.273
ATOM   4987  H01 WTR  1178      -1.238  -9.411 -10.554
ATOM   4988  H02 WTR  1178      -0.633  -8.782  -9.317
TER   
ATOM   4989  O00 WTR  1179       6.316 -16.924  -4.408
ATOM   4990  H01 WTR  1179       5.526 -16.554  -4.014
ATOM   4991  H02 WTR  1179       6.566 -16.291  -5.082
TER   
ATOM   4992  O00 WTR  1180       5.135 -13.962  -5.084
ATOM   4993  H01 WTR  1180       5.560 -13.136  -5.314
ATOM   4994  H02 WTR  1180       4.292 -13.703  -4.712
TER   
ATOM   4995  O00 WTR  1181      -6.622  -6.482 -12.016
ATOM   4996  H01 WTR  1181      -7.136  -6.351 -12.814
ATOM   4997  H02 WTR  1181      -6.590  -5.617 -11.607
TER   
ATOM   4998  O00 WTR  1182      -7.986   0.807 -11.401
ATOM   4999  H01 WTR  1182      -7.201   1.290 -11.662
ATOM   5000  H02 WTR  1182      -8.682   1.464 -11.399
TER   
ATOM   5001  O00 WTR  1183      -2.887  -0.050 -11.499
ATOM   5002  H01 WTR  1183      -3.315   0.742 -11.824
ATOM   5003  H02 WTR  1183      -2.225   0.269 -10.885
TER   
ATOM   5004  O00 WTR  1184      -9.963 -19.481   8.098
ATOM   5005  H01 WTR  1184     -10.477 -18.766   7.723
ATOM   5006  H02 WTR  1184     -10.364 -19.642   8.952
TER   
ATOM   5007  O00 WTR  1185      12.663  -5.413  -7.592
ATOM   5008  H01 WTR  1185      11.996  -5.950  -8.020
ATOM   5009  H02 WTR  1185      13.423  -5.467  -8.172
TER   
ATOM   5010  O00 WTR  1186      -4.317  -4.404  -9.493
ATOM   5011  H01 WTR  1186      -3.451  -4.696  -9.777
ATOM   5012  H02 WTR  1186      -4.238  -3.453  -9.419
TER   
ATOM   5013  O00 WTR  1187     -14.767   3.166  -7.007
ATOM   5014  H01 WTR  1187     -14.689   2.629  -6.219
ATOM   5015  H02 WTR  1187     -13.881   3.496  -7.161
TER   
ATOM   5016  O00 WTR  1188       3.982  12.475  12.850
ATOM   5017  H01 WTR  1188       3.540  12.943  12.142
ATOM   5018  H02 WTR  1188       3.376  12.530  13.589
TER   
ATOM   5019  O00 WTR  1189      -8.656  -4.491 -10.342
ATOM   5020  H01 WTR  1189      -8.148  -3.771 -10.716
ATOM   5021  H02 WTR  1189      -8.298  -4.607  -9.463
TER   
ATOM   5022  O00 WTR  1190       2.930   5.257  22.736
ATOM   5023  H01 WTR  1190       2.796   5.657  23.595
ATOM   5024  H02 WTR  1190       3.736   4.749  22.831
TER   
ATOM   5025  O00 WTR  1191      -2.522   3.328  14.635
ATOM   5026  H01 WTR  1191      -3.378   2.919  14.505
ATOM   5027  H02 WTR  1191      -2.664   4.252  14.433
TER   
ATOM   5028  O00 WTR  1192      -3.485 -13.605   1.832
ATOM   5029  H01 WTR  1192      -3.506 -12.972   1.114
ATOM   5030  H02 WTR  1192      -3.524 -13.070   2.625
TER   
ATOM   5031  O00 WTR  1193      -7.865  -8.902  -2.086
ATOM   5032  H01 WTR  1193      -7.322  -9.465  -1.534
ATOM   5033  H02 WTR  1193      -7.629  -9.144  -2.981
TER   
ATOM   5034  O00 WTR  1194      -2.645  -0.354  -7.857
ATOM   5035  H01 WTR  1194      -3.287   0.330  -7.668
ATOM   5036  H02 WTR  1194      -2.195  -0.050  -8.645
TER   
ATOM   5037  O00 WTR  1195      -9.826  -0.758  -5.903
ATOM   5038  H01 WTR  1195      -9.169  -0.522  -6.557
ATOM   5039  H02 WTR  1195      -9.686  -1.692  -5.749
TER   
ATOM   5040  O00 WTR  1196      11.334 -14.147  -7.806
ATOM   5041  H01 WTR  1196      10.823 -14.893  -7.493
ATOM   5042  H02 WTR  1196      10.680 -13.530  -8.137
TER   
ATOM   5043  O00 WTR  1197      -4.738 -17.628  -7.633
ATOM   5044  H01 WTR  1197      -5.108 -17.638  -8.516
ATOM   5045  H02 WTR  1197      -3.838 -17.323  -7.754
TER   
ATOM   5046  O00 WTR  1198      -2.882 -15.328  -3.930
ATOM   5047  H01 WTR  1198      -2.507 -16.189  -4.112
ATOM   5048  H02 WTR  1198      -3.098 -14.972  -4.792
TER   
ATOM   5049  O00 WTR  1199       7.175  11.257  13.807
ATOM   5050  H01 WTR  1199       7.789  10.733  13.291
ATOM   5051  H02 WTR  1199       7.224  12.132  13.422
TER   
ATOM   5052  O00 WTR  1200      15.303  -7.643  -4.269
ATOM   5053  H01 WTR  1200      15.137  -6.779  -4.646
ATOM   5054  H02 WTR  1200      14.805  -7.648  -3.452
TER   
ATOM   5055  O00 WTR  1201       3.288   6.338  20.413
ATOM   5056  H01 WTR  1201       3.033   6.136  21.314
ATOM   5057  H02 WTR  1201       2.594   6.914  20.091
TER   
ATOM   5058  O00 WTR  1202       1.828   5.823 -12.798
ATOM   5059  H01 WTR  1202       2.411   5.380 -12.182
ATOM   5060  H02 WTR  1202       1.085   5.227 -12.896
TER   
ATOM   5061  O00 WTR  1203      10.774   2.036  13.396
ATOM   5062  H01 WTR  1203      11.522   1.491  13.642
ATOM   5063  H02 WTR  1203      10.582   2.549  14.180
TER   
ATOM   5064  O00 WTR  1204      -8.020   8.772  17.562
ATOM   5065  H01 WTR  1204      -7.077   8.919  17.640
ATOM   5066  H02 WTR  1204      -8.373   9.619  17.290
TER   
ATOM   5067  O00 WTR  1205      10.933  -3.394  -6.706
ATOM   5068  H01 WTR  1205      11.190  -2.557  -7.093
ATOM   5069  H02 WTR  1205      11.625  -4.002  -6.968
TER   
ATOM   5070  O00 WTR  1206      -2.522   5.938  14.338
ATOM   5071  H01 WTR  1206      -1.574   6.046  14.268
ATOM   5072  H02 WTR  1206      -2.870   6.356  13.551
TER   
ATOM   5073  O00 WTR  1207       0.116   5.285  13.892
ATOM   5074  H01 WTR  1207      -0.021   4.339  13.931
ATOM   5075  H02 WTR  1207       0.728   5.468  14.605
TER   
ATOM   5076  O00 WTR  1208      -7.750  -6.788  -7.083
ATOM   5077  H01 WTR  1208      -8.113  -7.323  -7.789
ATOM   5078  H02 WTR  1208      -8.403  -6.836  -6.385
TER   
ATOM   5079  O00 WTR  1209       6.742  -0.014 -10.091
ATOM   5080  H01 WTR  1209       7.653   0.129 -10.346
ATOM   5081  H02 WTR  1209       6.669   0.390  -9.227
TER   
ATOM   5082  O00 WTR  1210       8.322  -7.890  -9.531
ATOM   5083  H01 WTR  1210       8.010  -7.109  -9.075
ATOM   5084  H02 WTR  1210       7.584  -8.159 -10.079
TER   
ATOM   5085  O00 WTR  1211     -13.284   2.550 -11.528
ATOM   5086  H01 WTR  1211     -12.998   2.180 -10.693
ATOM   5087  H02 WTR  1211     -13.940   1.932 -11.852
TER   
ATOM   5088  O00 WTR  1212      -1.512   8.891  18.643
ATOM   5089  H01 WTR  1212      -1.901   8.597  17.820
ATOM   5090  H02 WTR  1212      -2.172   9.466  19.030
TER   
ATOM   5091  O00 WTR  1213       8.450   9.339  12.354
ATOM   5092  H01 WTR  1213       9.030   9.664  11.665
ATOM   5093  H02 WTR  1213       7.642   9.106  11.897
TER   
ATOM   5094  O00 WTR  1214       8.165 -18.790   5.781
ATOM   5095  H01 WTR  1214       9.026 -18.651   6.174
ATOM   5096  H02 WTR  1214       7.918 -17.932   5.434
TER   
ATOM   5097  O00 WTR  1215      23.769 -10.008  13.276
ATOM   5098  H01 WTR  1215      24.074 -10.691  12.679
ATOM   5099  H02 WTR  1215      23.343  -9.366  12.709
TER   
ATOM   5100  O00 WTR  1216      15.114  -5.809   9.292
ATOM   5101  H01 WTR  1216      15.427  -5.816   8.387
ATOM   5102  H02 WTR  1216      15.896  -5.635   9.816
TER   
ATOM   5103  O00 WTR  1217      16.690  -8.448   7.056
ATOM   5104  H01 WTR  1217      15.846  -8.888   7.163
ATOM   5105  H02 WTR  1217      17.157  -8.979   6.411
TER   
ATOM   5106  O00 WTR  1218      22.826  -7.854  11.466
ATOM   5107  H01 WTR  1218      23.414  -7.642  10.741
ATOM   5108  H02 WTR  1218      21.948  -7.727  11.108
TER   
ATOM   5109  O00 WTR  1219      20.111  -8.126  11.947
ATOM   5110  H01 WTR  1219      19.233  -8.160  11.565
ATOM   5111  H02 WTR  1219      20.416  -9.033  11.926
TER   
ATOM   5112  O00 WTR  1220      16.832 -11.485  14.044
ATOM   5113  H01 WTR  1220      16.647 -11.022  13.227
ATOM   5114  H02 WTR  1220      17.680 -11.142  14.327
TER   
ATOM   5115  O00 WTR  1221      16.523 -22.839  -0.188
ATOM   5116  H01 WTR  1221      16.921 -22.266  -0.843
ATOM   5117  H02 WTR  1221      16.099 -23.529  -0.699
TER   
ATOM   5118  O00 WTR  1222      15.787 -15.880  10.478
ATOM   5119  H01 WTR  1222      16.240 -16.557  10.979
ATOM   5120  H02 WTR  1222      14.857 -16.056  10.623
TER   
ATOM   5121  O00 WTR  1223      16.082  -5.660   6.667
ATOM   5122  H01 WTR  1223      16.451  -6.541   6.605
ATOM   5123  H02 WTR  1223      15.308  -5.684   6.104
TER   
ATOM   5124  O00 WTR  1224      10.494 -11.196  10.437
ATOM   5125  H01 WTR  1224       9.927 -10.439  10.588
ATOM   5126  H02 WTR  1224      10.931 -11.340  11.276
TER   
ATOM   5127  O00 WTR  1225      19.756 -11.497   5.585
ATOM   5128  H01 WTR  1225      20.677 -11.658   5.790
ATOM   5129  H02 WTR  1225      19.273 -12.007   6.235
TER   
ATOM   5130  O00 WTR  1226      17.357  -9.871   2.833
ATOM   5131  H01 WTR  1226      17.868  -9.737   2.035
ATOM   5132  H02 WTR  1226      17.900  -9.503   3.530
TER   
ATOM   5133  O00 WTR  1227      22.293 -12.146   6.549
ATOM   5134  H01 WTR  1227      22.150 -11.433   7.172
ATOM   5135  H02 WTR  1227      22.019 -12.934   7.018
TER   
ATOM   5136  O00 WTR  1228      16.712 -13.782  12.106
ATOM   5137  H01 WTR  1228      16.355 -14.551  11.662
ATOM   5138  H02 WTR  1228      16.821 -13.133  11.412
TER   
ATOM   5139  O00 WTR  1229      13.804 -12.147   9.084
ATOM   5140  H01 WTR  1229      13.852 -11.312   9.550
ATOM   5141  H02 WTR  1229      13.480 -12.768   9.736
TER   
ATOM   5142  O00 WTR  1230      21.850 -11.734  14.516
ATOM   5143  H01 WTR  1230      22.449 -10.992  14.437
ATOM   5144  H02 WTR  1230      21.523 -11.685  15.414
TER   
ATOM   5145  O00 WTR  1231      22.050 -14.447  13.802
ATOM   5146  H01 WTR  1231      22.973 -14.690  13.876
ATOM   5147  H02 WTR  1231      22.032 -13.510  13.993
TER   
ATOM   5148  O00 WTR  1232      15.832 -16.728   4.017
ATOM   5149  H01 WTR  1232      16.671 -16.843   4.462
ATOM   5150  H02 WTR  1232      15.391 -16.037   4.511
TER   
ATOM   5151  O00 WTR  1233      13.879  -9.401  10.670
ATOM   5152  H01 WTR  1233      14.728  -9.400  11.112
ATOM   5153  H02 WTR  1233      13.273  -9.767  11.315
TER   
ATOM   5154  O00 WTR  1234      10.406  -7.044  -4.697
ATOM   5155  H01 WTR  1234      10.327  -6.090  -4.709
ATOM   5156  H02 WTR  1234       9.514  -7.360  -4.842
TER   
ATOM   5157  O00 WTR  1235      14.575  -7.126  -1.695
ATOM   5158  H01 WTR  1235      15.408  -7.168  -1.225
ATOM   5159  H02 WTR  1235      14.127  -6.367  -1.322
TER   
ATOM   5160  O00 WTR  1236      18.548  -9.236   5.106
ATOM   5161  H01 WTR  1236      19.285  -8.646   4.947
ATOM   5162  H02 WTR  1236      18.939 -10.109   5.125
TER   
ATOM   5163  O00 WTR  1237      20.334  -5.832  13.657
ATOM   5164  H01 WTR  1237      20.130  -6.679  13.260
ATOM   5165  H02 WTR  1237      21.268  -5.881  13.859
TER   
ATOM   5166  O00 WTR  1238      15.629 -18.901  -2.357
ATOM   5167  H01 WTR  1238      15.962 -18.031  -2.135
ATOM   5168  H02 WTR  1238      16.343 -19.496  -2.130
TER   
ATOM   5169  O00 WTR  1239      15.924 -11.420   6.177
ATOM   5170  H01 WTR  1239      16.014 -12.057   6.886
ATOM   5171  H02 WTR  1239      16.276 -11.867   5.407
TER   
ATOM   5172  O00 WTR  1240      12.824  -8.878  -4.839
ATOM   5173  H01 WTR  1240      13.718  -8.564  -4.974
ATOM   5174  H02 WTR  1240      12.302  -8.082  -4.740
TER   
ATOM   5175  O00 WTR  1241      18.472 -14.181   5.981
ATOM   5176  H01 WTR  1241      18.185 -13.517   5.354
ATOM   5177  H02 WTR  1241      18.506 -14.991   5.473
TER   
ATOM   5178  O00 WTR  1242      19.293 -10.406  14.509
ATOM   5179  H01 WTR  1242      19.383  -9.651  15.090
ATOM   5180  H02 WTR  1242      20.084 -10.922  14.662
TER   
ATOM   5181  O00 WTR  1243      13.354  -6.785  11.097
ATOM   5182  H01 WTR  1243      13.349  -7.710  10.851
ATOM   5183  H02 WTR  1243      14.010  -6.387  10.524
TER   
ATOM   5184  O00 WTR  1244      17.457 -11.798  10.114
ATOM   5185  H01 WTR  1244      17.194 -12.306   9.347
ATOM   5186  H02 WTR  1244      18.400 -11.672  10.006
TER   
ATOM   5187  O00 WTR  1245       9.533 -10.949 -11.642
ATOM   5188  H01 WTR  1245      10.269 -11.518 -11.868
ATOM   5189  H02 WTR  1245       9.844 -10.441 -10.893
TER   
ATOM   5190  O00 WTR  1246      16.364 -17.792  12.527
ATOM   5191  H01 WTR  1246      15.724 -18.501  12.477
ATOM   5192  H02 WTR  1246      17.182 -18.184  12.222
TER   
ATOM   5193  O00 WTR  1247      21.392 -16.635   7.597
ATOM   5194  H01 WTR  1247      21.680 -17.255   8.267
ATOM   5195  H02 WTR  1247      21.098 -17.186   6.871
TER   
ATOM   5196  O00 WTR  1248      14.044 -12.704  13.102
ATOM   5197  H01 WTR  1248      13.687 -13.191  12.359
ATOM   5198  H02 WTR  1248      14.992 -12.811  13.025
TER   
ATOM   5199  O00 WTR  1249      22.957  -7.609   3.900
ATOM   5200  H01 WTR  1249      22.049  -7.575   4.200
ATOM   5201  H02 WTR  1249      23.219  -6.691   3.825
TER   
ATOM   5202  O00 WTR  1250      18.379 -18.620  10.976
ATOM   5203  H01 WTR  1250      18.172 -19.095  10.171
ATOM   5204  H02 WTR  1250      19.024 -17.965  10.709
TER   
ATOM   5205  O00 WTR  1251      20.422 -17.588   2.935
ATOM   5206  H01 WTR  1251      20.004 -17.999   2.178
ATOM   5207  H02 WTR  1251      21.094 -17.020   2.559
TER   
ATOM   5208  O00 WTR  1252      16.522  -9.940  11.718
ATOM   5209  H01 WTR  1252      16.938 -10.456  11.027
ATOM   5210  H02 WTR  1252      16.972  -9.096  11.692
TER   
ATOM   5211  O00 WTR  1253      15.853 -13.835  15.246
ATOM   5212  H01 WTR  1253      16.249 -13.096  14.783
ATOM   5213  H02 WTR  1253      16.375 -14.592  14.982
TER   
ATOM   5214  O00 WTR  1254      15.428  -9.435  15.372
ATOM   5215  H01 WTR  1254      15.034  -8.851  14.724
ATOM   5216  H02 WTR  1254      15.939 -10.057  14.854
TER   
ATOM   5217  O00 WTR  1255      19.808 -15.922  10.121
ATOM   5218  H01 WTR  1255      20.415 -15.526   9.496
ATOM   5219  H02 WTR  1255      19.485 -15.186  10.641
TER   
ATOM   5220  O00 WTR  1256      15.786  -6.360   3.456
ATOM   5221  H01 WTR  1256      15.187  -6.178   4.180
ATOM   5222  H02 WTR  1256      15.429  -7.145   3.041
TER   
ATOM   5223  O00 WTR  1257      18.614  -9.091   8.900
ATOM   5224  H01 WTR  1257      18.333  -8.809   8.029
ATOM   5225  H02 WTR  1257      19.079  -9.913   8.748
TER   
ATOM   5226  O00 WTR  1258      18.541 -16.624   4.735
ATOM   5227  H01 WTR  1258      19.310 -16.842   4.209
ATOM   5228  H02 WTR  1258      18.611 -17.187   5.506
TER   
ATOM   5229  O00 WTR  1259      21.078  -8.111   9.024
ATOM   5230  H01 WTR  1259      20.980  -7.741   8.146
ATOM   5231  H02 WTR  1259      20.187  -8.345   9.286
TER   
ATOM   5232  O00 WTR  1260      23.423  -2.015  -3.446
ATOM   5233  H01 WTR  1260      23.330  -2.330  -4.345
ATOM   5234  H02 WTR  1260      22.869  -2.599  -2.928
TER   
ATOM   5235  O00 WTR  1261      20.266 -11.649   8.799
ATOM   5236  H01 WTR  1261      20.445 -12.588   8.753
ATOM   5237  H02 WTR  1261      20.963 -11.299   9.354
TER   
ATOM   5238  O00 WTR  1262      15.926   3.987   6.138
ATOM   5239  H01 WTR  1262      16.150   3.409   5.409
ATOM   5240  H02 WTR  1262      16.711   4.516   6.275
TER   
ATOM   5241  O00 WTR  1263      18.068 -12.588  17.107
ATOM   5242  H01 WTR  1263      17.606 -12.354  16.302
ATOM   5243  H02 WTR  1263      17.373 -12.834  17.719
TER   
ATOM   5244  O00 WTR  1264      14.059  -7.555  13.722
ATOM   5245  H01 WTR  1264      13.957  -7.154  12.859
ATOM   5246  H02 WTR  1264      14.740  -7.035  14.149
TER   
ATOM   5247  O00 WTR  1265      19.656 -17.883   0.119
ATOM   5248  H01 WTR  1265      18.851 -17.902  -0.398
ATOM   5249  H02 WTR  1265      20.219 -17.256  -0.336
TER   
ATOM   5250  O00 WTR  1266      12.316 -10.726  12.522
ATOM   5251  H01 WTR  1266      12.016 -10.138  13.215
ATOM   5252  H02 WTR  1266      12.786 -11.420  12.984
TER   
ATOM   5253  O00 WTR  1267      12.961 -13.944  10.754
ATOM   5254  H01 WTR  1267      12.171 -13.677  10.284
ATOM   5255  H02 WTR  1267      12.963 -14.900  10.695
TER   
ATOM   5256  O00 WTR  1268      21.105 -15.745  -1.088
ATOM   5257  H01 WTR  1268      21.966 -16.071  -0.825
ATOM   5258  H02 WTR  1268      20.899 -15.066  -0.445
TER   
ATOM   5259  O00 WTR  1269      14.466   5.400  14.472
ATOM   5260  H01 WTR  1269      14.928   4.572  14.344
ATOM   5261  H02 WTR  1269      14.588   5.872  13.648
TER   
ATOM   5262  O00 WTR  1270      21.126   4.782   1.082
ATOM   5263  H01 WTR  1270      21.826   5.434   1.067
ATOM   5264  H02 WTR  1270      21.004   4.539   0.164
TER   
ATOM   5265  O00 WTR  1271      11.547  -0.987   8.216
ATOM   5266  H01 WTR  1271      12.396  -0.560   8.331
ATOM   5267  H02 WTR  1271      11.656  -1.850   8.615
TER   
ATOM   5268  O00 WTR  1272      20.028   2.780   6.474
ATOM   5269  H01 WTR  1272      19.102   2.555   6.389
ATOM   5270  H02 WTR  1272      20.439   2.405   5.695
TER   
ATOM   5271  O00 WTR  1273      15.280   0.412   4.465
ATOM   5272  H01 WTR  1273      15.858  -0.222   4.042
ATOM   5273  H02 WTR  1273      15.439   1.232   3.997
TER   
ATOM   5274  O00 WTR  1274      23.987  -4.903   2.939
ATOM   5275  H01 WTR  1274      24.765  -4.543   2.514
ATOM   5276  H02 WTR  1274      23.449  -5.228   2.216
TER   
ATOM   5277  O00 WTR  1275      20.401  -7.150   4.634
ATOM   5278  H01 WTR  1275      19.667  -6.566   4.442
ATOM   5279  H02 WTR  1275      20.734  -6.848   5.479
TER   
ATOM   5280  O00 WTR  1276      15.955   0.392   9.685
ATOM   5281  H01 WTR  1276      16.352   0.679   8.863
ATOM   5282  H02 WTR  1276      16.649   0.497  10.336
TER   
ATOM   5283  O00 WTR  1277      18.385  -3.477  -1.862
ATOM   5284  H01 WTR  1277      18.680  -4.015  -2.596
ATOM   5285  H02 WTR  1277      19.108  -2.870  -1.703
TER   
ATOM   5286  O00 WTR  1278      17.339  -4.952  10.278
ATOM   5287  H01 WTR  1278      17.111  -4.673  11.165
ATOM   5288  H02 WTR  1278      17.156  -4.188   9.731
TER   
ATOM   5289  O00 WTR  1279      16.896 -13.195   7.817
ATOM   5290  H01 WTR  1279      16.257 -13.803   8.188
ATOM   5291  H02 WTR  1279      17.385 -13.719   7.182
TER   
ATOM   5292  O00 WTR  1280      21.447   2.172   1.605
ATOM   5293  H01 WTR  1280      21.391   3.116   1.455
ATOM   5294  H02 WTR  1280      22.322   1.932   1.302
TER   
ATOM   5295  O00 WTR  1281      14.274   6.664  11.969
ATOM   5296  H01 WTR  1281      13.890   5.837  11.678
ATOM   5297  H02 WTR  1281      13.528   7.184  12.267
TER   
ATOM   5298  O00 WTR  1282      20.555   3.542  -1.243
ATOM   5299  H01 WTR  1282      19.840   4.144  -1.449
ATOM   5300  H02 WTR  1282      21.028   3.441  -2.069
TER   
ATOM   5301  O00 WTR  1283      23.229  -5.013  10.309
ATOM   5302  H01 WTR  1283      22.277  -5.114  10.310
ATOM   5303  H02 WTR  1283      23.462  -4.948   9.383
TER   
ATOM   5304  O00 WTR  1284      20.280  -1.847  -0.780
ATOM   5305  H01 WTR  1284      20.761  -1.034  -0.933
ATOM   5306  H02 WTR  1284      20.899  -2.540  -1.009
TER   
ATOM   5307  O00 WTR  1285      17.196   4.101   1.364
ATOM   5308  H01 WTR  1285      16.749   4.729   0.797
ATOM   5309  H02 WTR  1285      17.432   3.378   0.783
TER   
ATOM   5310  O00 WTR  1286      19.428   1.997  15.004
ATOM   5311  H01 WTR  1286      19.835   2.795  15.339
ATOM   5312  H02 WTR  1286      18.589   1.944  15.462
TER   
ATOM   5313  O00 WTR  1287      14.352   5.022   0.636
ATOM   5314  H01 WTR  1287      13.876   5.215   1.444
ATOM   5315  H02 WTR  1287      13.850   4.318   0.225
TER   
ATOM   5316  O00 WTR  1288      23.478   6.102   0.690
ATOM   5317  H01 WTR  1288      24.425   6.059   0.823
ATOM   5318  H02 WTR  1288      23.338   6.929   0.229
TER   
ATOM   5319  O00 WTR  1289      16.309  -4.240  12.861
ATOM   5320  H01 WTR  1289      15.747  -3.473  12.979
ATOM   5321  H02 WTR  1289      17.039  -4.097  13.462
TER   
ATOM   5322  O00 WTR  1290      15.635   2.972   3.420
ATOM   5323  H01 WTR  1290      15.122   3.781   3.429
ATOM   5324  H02 WTR  1290      16.387   3.172   2.863
TER   
ATOM   5325  O00 WTR  1291      20.028   0.207  12.488
ATOM   5326  H01 WTR  1291      19.734   0.762  11.766
ATOM   5327  H02 WTR  1291      19.585   0.562  13.259
TER   
ATOM   5328  O00 WTR  1292      15.091  -2.148   6.638
ATOM   5329  H01 WTR  1292      15.392  -1.252   6.485
ATOM   5330  H02 WTR  1292      15.576  -2.436   7.411
TER   
ATOM   5331  O00 WTR  1293      16.678  -4.348   0.170
ATOM   5332  H01 WTR  1293      17.178  -4.096  -0.606
ATOM   5333  H02 WTR  1293      15.764  -4.323  -0.115
TER   
ATOM   5334  O00 WTR  1294      17.136  -1.568   3.536
ATOM   5335  H01 WTR  1294      16.494  -2.108   3.075
ATOM   5336  H02 WTR  1294      17.593  -1.094   2.842
TER   
ATOM   5337  O00 WTR  1295      19.357  -5.638   1.192
ATOM   5338  H01 WTR  1295      18.885  -5.724   2.020
ATOM   5339  H02 WTR  1295      19.411  -4.694   1.043
TER   
ATOM   5340  O00 WTR  1296      20.651   1.415   3.950
ATOM   5341  H01 WTR  1296      20.947   1.760   3.108
ATOM   5342  H02 WTR  1296      20.790   0.470   3.884
TER   
ATOM   5343  O00 WTR  1297      18.739  -2.810   1.438
ATOM   5344  H01 WTR  1297      18.989  -2.171   0.770
ATOM   5345  H02 WTR  1297      18.031  -3.313   1.036
TER   
ATOM   5346  O00 WTR  1298      20.695  -5.978   7.215
ATOM   5347  H01 WTR  1298      21.421  -5.369   7.348
ATOM   5348  H02 WTR  1298      20.029  -5.461   6.760
TER   
ATOM   5349  O00 WTR  1299      16.948  -1.288  16.670
ATOM   5350  H01 WTR  1299      17.406  -2.110  16.497
ATOM   5351  H02 WTR  1299      17.427  -0.634  16.161
TER   
ATOM   5352  O00 WTR  1300      22.165  -3.212   4.858
ATOM   5353  H01 WTR  1300      21.544  -2.875   4.212
ATOM   5354  H02 WTR  1300      22.710  -3.828   4.369
TER   
ATOM   5355  O00 WTR  1301      16.764   1.747  15.721
ATOM   5356  H01 WTR  1301      16.519   2.092  14.862
ATOM   5357  H02 WTR  1301      16.140   2.148  16.326
TER   
ATOM   5358  O00 WTR  1302      20.652 -11.598  11.650
ATOM   5359  H01 WTR  1302      20.222 -12.453  11.631
ATOM   5360  H02 WTR  1302      20.999 -11.524  12.539
TER   
ATOM   5361  O00 WTR  1303      15.574   0.667  12.407
ATOM   5362  H01 WTR  1303      15.338   0.741  11.482
ATOM   5363  H02 WTR  1303      16.128  -0.112  12.451
TER   
ATOM   5364  O00 WTR  1304      20.652  -2.603   9.287
ATOM   5365  H01 WTR  1304      21.170  -2.419  10.070
ATOM   5366  H02 WTR  1304      20.388  -3.518   9.383
TER   
ATOM   5367  O00 WTR  1305      23.661  11.228   0.581
ATOM   5368  H01 WTR  1305      24.162  10.594   1.095
ATOM   5369  H02 WTR  1305      23.253  10.707  -0.111
TER   
ATOM   5370  O00 WTR  1306      18.400   0.940  10.507
ATOM   5371  H01 WTR  1306      18.981   0.624   9.815
ATOM   5372  H02 WTR  1306      18.162   1.826  10.235
TER   
ATOM   5373  O00 WTR  1307      22.573  -3.758   7.470
ATOM   5374  H01 WTR  1307      22.393  -3.372   6.612
ATOM   5375  H02 WTR  1307      22.216  -3.129   8.096
TER   
ATOM   5376  O00 WTR  1308      12.020   2.058   6.246
ATOM   5377  H01 WTR  1308      12.607   2.778   6.014
ATOM   5378  H02 WTR  1308      12.147   1.412   5.551
TER   
ATOM   5379  O00 WTR  1309      15.357   8.569   8.639
ATOM   5380  H01 WTR  1309      15.601   7.926   9.305
ATOM   5381  H02 WTR  1309      15.102   9.345   9.137
TER   
ATOM   5382  O00 WTR  1310      21.888  -1.757  11.542
ATOM   5383  H01 WTR  1310      22.537  -2.059  12.178
ATOM   5384  H02 WTR  1310      21.323  -1.165  12.040
TER   
ATOM   5385  O00 WTR  1311      22.970  -6.327  13.826
ATOM   5386  H01 WTR  1311      23.002  -6.922  13.076
ATOM   5387  H02 WTR  1311      23.866  -6.319  14.163
TER   
ATOM   5388  O00 WTR  1312      17.136   0.698   7.166
ATOM   5389  H01 WTR  1312      16.925   1.022   6.290
ATOM   5390  H02 WTR  1312      17.775   0.001   7.017
TER   
ATOM   5391  O00 WTR  1313      18.173   0.441   2.025
ATOM   5392  H01 WTR  1313      19.032   0.638   2.400
ATOM   5393  H02 WTR  1313      18.088   1.046   1.288
TER   
ATOM   5394  O00 WTR  1314      19.346   4.834   2.980
ATOM   5395  H01 WTR  1314      20.085   4.613   2.413
ATOM   5396  H02 WTR  1314      18.575   4.536   2.497
TER   
ATOM   5397  O00 WTR  1315      18.497  -1.802   7.307
ATOM   5398  H01 WTR  1315      17.865  -2.117   7.953
ATOM   5399  H02 WTR  1315      19.351  -1.966   7.706
TER   
ATOM   5400  O00 WTR  1316      13.612   1.406  14.379
ATOM   5401  H01 WTR  1316      14.289   0.963  13.868
ATOM   5402  H02 WTR  1316      13.586   0.929  15.208
TER   
ATOM   5403  O00 WTR  1317      12.270 -20.736  10.612
ATOM   5404  H01 WTR  1317      12.232 -21.587  11.048
ATOM   5405  H02 WTR  1317      12.165 -20.937   9.682
TER   
ATOM   5406  O00 WTR  1318      20.422  -1.609   3.505
ATOM   5407  H01 WTR  1318      19.570  -1.519   3.931
ATOM   5408  H02 WTR  1318      20.215  -1.760   2.583
TER   
ATOM   5409  O00 WTR  1319      12.566   0.177   4.157
ATOM   5410  H01 WTR  1319      12.203  -0.407   3.490
ATOM   5411  H02 WTR  1319      13.513   0.119   4.036
TER   
ATOM   5412  O00 WTR  1320      17.713  -7.595  11.101
ATOM   5413  H01 WTR  1320      17.622  -8.131  10.312
ATOM   5414  H02 WTR  1320      17.582  -6.697  10.797
TER   
ATOM   5415  O00 WTR  1321      19.954 -19.141  -5.566
ATOM   5416  H01 WTR  1321      20.304 -19.812  -6.152
ATOM   5417  H02 WTR  1321      19.082 -18.950  -5.912
TER   
ATOM   5418  O00 WTR  1322      12.120 -15.575   3.504
ATOM   5419  H01 WTR  1322      12.401 -16.043   2.718
ATOM   5420  H02 WTR  1322      11.933 -14.687   3.201
TER   
ATOM   5421  O00 WTR  1323      17.522  -8.889  -6.364
ATOM   5422  H01 WTR  1323      16.829  -8.371  -6.773
ATOM   5423  H02 WTR  1323      18.079  -8.244  -5.928
TER   
ATOM   5424  O00 WTR  1324      17.379  -8.678  -2.735
ATOM   5425  H01 WTR  1324      16.664  -8.486  -3.342
ATOM   5426  H02 WTR  1324      17.260  -8.054  -2.019
TER   
ATOM   5427  O00 WTR  1325      13.913  -9.522   5.244
ATOM   5428  H01 WTR  1325      13.744  -9.074   6.073
ATOM   5429  H02 WTR  1325      14.567 -10.187   5.459
TER   
ATOM   5430  O00 WTR  1326      13.099 -19.730  -7.785
ATOM   5431  H01 WTR  1326      14.040 -19.838  -7.928
ATOM   5432  H02 WTR  1326      12.943 -18.795  -7.916
TER   
ATOM   5433  O00 WTR  1327      16.691 -16.079  -1.429
ATOM   5434  H01 WTR  1327      16.564 -16.218  -0.491
ATOM   5435  H02 WTR  1327      16.229 -15.262  -1.615
TER   
ATOM   5436  O00 WTR  1328      19.441 -14.010  11.879
ATOM   5437  H01 WTR  1328      19.952 -14.214  12.663
ATOM   5438  H02 WTR  1328      18.531 -14.028  12.174
TER   
ATOM   5439  O00 WTR  1329      23.416  -9.228   1.800
ATOM   5440  H01 WTR  1329      24.373  -9.243   1.808
ATOM   5441  H02 WTR  1329      23.177  -8.748   2.593
TER   
ATOM   5442  O00 WTR  1330      14.125 -13.552   1.628
ATOM   5443  H01 WTR  1330      13.170 -13.524   1.559
ATOM   5444  H02 WTR  1330      14.345 -14.478   1.527
TER   
ATOM   5445  O00 WTR  1331      16.745 -11.118  -5.144
ATOM   5446  H01 WTR  1331      15.938 -10.993  -4.645
ATOM   5447  H02 WTR  1331      17.014 -10.233  -5.392
TER   
ATOM   5448  O00 WTR  1332      18.900  -8.897   0.501
ATOM   5449  H01 WTR  1332      18.911  -9.767   0.102
ATOM   5450  H02 WTR  1332      19.698  -8.477   0.182
TER   
ATOM   5451  O00 WTR  1333      21.453  -8.246  -0.020
ATOM   5452  H01 WTR  1333      21.726  -8.647   0.806
ATOM   5453  H02 WTR  1333      21.832  -7.367   0.004
TER   
ATOM   5454  O00 WTR  1334      16.584 -14.922  -7.496
ATOM   5455  H01 WTR  1334      15.879 -14.416  -7.093
ATOM   5456  H02 WTR  1334      16.892 -15.503  -6.800
TER   
ATOM   5457  O00 WTR  1335      17.431 -12.487   4.259
ATOM   5458  H01 WTR  1335      17.636 -11.638   3.868
ATOM   5459  H02 WTR  1335      17.514 -13.110   3.537
TER   
ATOM   5460  O00 WTR  1336      15.928 -20.018  -8.407
ATOM   5461  H01 WTR  1336      15.861 -20.959  -8.243
ATOM   5462  H02 WTR  1336      15.674 -19.916  -9.324
TER   
ATOM   5463  O00 WTR  1337      18.568  -6.786  -5.007
ATOM   5464  H01 WTR  1337      17.700  -6.422  -5.181
ATOM   5465  H02 WTR  1337      18.544  -7.034  -4.083
TER   
ATOM   5466  O00 WTR  1338      23.695  -5.680  -1.980
ATOM   5467  H01 WTR  1338      23.176  -6.352  -2.422
ATOM   5468  H02 WTR  1338      24.345  -5.413  -2.629
TER   
ATOM   5469  O00 WTR  1339      22.749  -3.001  -5.978
ATOM   5470  H01 WTR  1339      22.133  -3.499  -6.516
ATOM   5471  H02 WTR  1339      22.813  -2.150  -6.412
TER   
ATOM   5472  O00 WTR  1340      20.775  -3.877  -7.766
ATOM   5473  H01 WTR  1340      20.371  -3.024  -7.609
ATOM   5474  H02 WTR  1340      20.898  -3.913  -8.715
TER   
ATOM   5475  O00 WTR  1341      12.790 -17.161  -9.360
ATOM   5476  H01 WTR  1341      12.547 -17.802 -10.028
ATOM   5477  H02 WTR  1341      12.860 -16.334  -9.835
TER   
ATOM   5478  O00 WTR  1342      20.000 -13.056  -0.110
ATOM   5479  H01 WTR  1342      20.570 -12.509   0.431
ATOM   5480  H02 WTR  1342      19.460 -12.434  -0.596
TER   
ATOM   5481  O00 WTR  1343      22.014  -9.717  -2.155
ATOM   5482  H01 WTR  1343      21.727  -9.207  -1.397
ATOM   5483  H02 WTR  1343      21.229  -9.803  -2.696
TER   
ATOM   5484  O00 WTR  1344      22.032  -7.381  -3.387
ATOM   5485  H01 WTR  1344      22.265  -8.236  -3.025
ATOM   5486  H02 WTR  1344      21.851  -7.553  -4.311
TER   
ATOM   5487  O00 WTR  1345      15.001 -13.390  -2.502
ATOM   5488  H01 WTR  1345      14.832 -12.596  -3.009
ATOM   5489  H02 WTR  1345      14.135 -13.769  -2.353
TER   
ATOM   5490  O00 WTR  1346      21.429 -15.282   1.755
ATOM   5491  H01 WTR  1346      20.475 -15.301   1.823
ATOM   5492  H02 WTR  1346      21.656 -14.353   1.816
TER   
ATOM   5493  O00 WTR  1347       9.552 -14.444 -11.266
ATOM   5494  H01 WTR  1347       9.766 -15.143 -11.883
ATOM   5495  H02 WTR  1347       9.051 -14.878 -10.576
TER   
ATOM   5496  O00 WTR  1348      18.756 -14.137   2.112
ATOM   5497  H01 WTR  1348      18.449 -14.828   1.525
ATOM   5498  H02 WTR  1348      19.276 -13.561   1.553
TER   
ATOM   5499  O00 WTR  1349      12.042 -17.224  -5.374
ATOM   5500  H01 WTR  1349      12.917 -17.576  -5.214
ATOM   5501  H02 WTR  1349      11.450 -17.944  -5.155
TER   
ATOM   5502  O00 WTR  1350      13.710  -6.187   5.239
ATOM   5503  H01 WTR  1350      13.135  -5.698   5.827
ATOM   5504  H02 WTR  1350      13.146  -6.443   4.509
TER   
ATOM   5505  O00 WTR  1351      16.438 -12.729   0.329
ATOM   5506  H01 WTR  1351      16.423 -13.156  -0.527
ATOM   5507  H02 WTR  1351      15.566 -12.886   0.692
TER   
ATOM   5508  O00 WTR  1352      14.664  -8.681   2.159
ATOM   5509  H01 WTR  1352      15.503  -9.100   1.970
ATOM   5510  H02 WTR  1352      14.345  -9.126   2.944
TER   
ATOM   5511  O00 WTR  1353      18.979 -12.787  -3.536
ATOM   5512  H01 WTR  1353      18.963 -13.714  -3.297
ATOM   5513  H02 WTR  1353      18.336 -12.709  -4.241
TER   
ATOM   5514  O00 WTR  1354      22.035  -5.849   1.113
ATOM   5515  H01 WTR  1354      22.114  -5.154   0.460
ATOM   5516  H02 WTR  1354      21.099  -5.888   1.310
TER   
ATOM   5517  O00 WTR  1355      14.204 -19.038  -4.640
ATOM   5518  H01 WTR  1355      14.404 -18.903  -3.713
ATOM   5519  H02 WTR  1355      15.043 -18.923  -5.085
TER   
ATOM   5520  O00 WTR  1356      19.030 -15.482  -2.871
ATOM   5521  H01 WTR  1356      18.164 -15.741  -2.558
ATOM   5522  H02 WTR  1356      19.610 -15.631  -2.124
TER   
ATOM   5523  O00 WTR  1357      13.833 -11.333  -4.080
ATOM   5524  H01 WTR  1357      13.410 -10.507  -4.315
ATOM   5525  H02 WTR  1357      13.288 -12.006  -4.487
TER   
ATOM   5526  O00 WTR  1358      15.287  -5.242  -5.305
ATOM   5527  H01 WTR  1358      15.445  -4.397  -4.885
ATOM   5528  H02 WTR  1358      15.530  -5.105  -6.221
TER   
ATOM   5529  O00 WTR  1359       9.640  -9.631  -2.846
ATOM   5530  H01 WTR  1359      10.252  -9.048  -3.295
ATOM   5531  H02 WTR  1359      10.169 -10.390  -2.600
TER   
ATOM   5532  O00 WTR  1360      15.881  -7.305  -8.132
ATOM   5533  H01 WTR  1360      16.513  -7.478  -8.830
ATOM   5534  H02 WTR  1360      15.321  -8.081  -8.119
TER   
ATOM   5535  O00 WTR  1361      12.233 -10.719  -1.606
ATOM   5536  H01 WTR  1361      12.651  -9.988  -1.151
ATOM   5537  H02 WTR  1361      12.794 -10.883  -2.364
TER   
ATOM   5538  O00 WTR  1362      19.229 -18.375  -2.749
ATOM   5539  H01 WTR  1362      19.157 -17.484  -3.089
ATOM   5540  H02 WTR  1362      19.859 -18.804  -3.329
TER   
ATOM   5541  O00 WTR  1363      15.428 -12.097  18.549
ATOM   5542  H01 WTR  1363      14.933 -11.964  17.741
ATOM   5543  H02 WTR  1363      14.863 -11.746  19.237
TER   
ATOM   5544  O00 WTR  1364      18.307 -11.041  -0.778
ATOM   5545  H01 WTR  1364      17.565 -11.474  -0.357
ATOM   5546  H02 WTR  1364      17.972 -10.769  -1.633
TER   
ATOM   5547  O00 WTR  1365      15.121  -3.732  -9.504
ATOM   5548  H01 WTR  1365      15.818  -4.084  -8.950
ATOM   5549  H02 WTR  1365      15.308  -2.795  -9.559
TER   
ATOM   5550  O00 WTR  1366      19.667 -10.110  -3.371
ATOM   5551  H01 WTR  1366      19.572 -11.036  -3.593
ATOM   5552  H02 WTR  1366      18.769  -9.788  -3.295
TER   
ATOM   5553  O00 WTR  1367      18.933 -10.119  -8.913
ATOM   5554  H01 WTR  1367      19.239  -9.884  -8.037
ATOM   5555  H02 WTR  1367      18.037 -10.428  -8.779
TER   
ATOM   5556  O00 WTR  1368      21.820 -12.569   2.182
ATOM   5557  H01 WTR  1368      22.404 -12.131   1.564
ATOM   5558  H02 WTR  1368      21.935 -12.090   3.003
TER   
ATOM   5559  O00 WTR  1369      19.721  -4.055  -4.119
ATOM   5560  H01 WTR  1369      19.629  -4.912  -4.535
ATOM   5561  H02 WTR  1369      19.257  -3.454  -4.701
TER   
ATOM   5562  O00 WTR  1370      19.027 -16.657  -6.375
ATOM   5563  H01 WTR  1370      19.791 -17.221  -6.258
ATOM   5564  H02 WTR  1370      19.391 -15.777  -6.472
TER   
ATOM   5565  O00 WTR  1371      18.468  -4.486   6.299
ATOM   5566  H01 WTR  1371      18.400  -3.533   6.363
ATOM   5567  H02 WTR  1371      17.649  -4.810   6.676
TER   
ATOM   5568  O00 WTR  1372      13.056  -8.579   0.020
ATOM   5569  H01 WTR  1372      13.612  -8.773   0.775
ATOM   5570  H02 WTR  1372      13.649  -8.186  -0.620
TER   
ATOM   5571  O00 WTR  1373      16.489  -2.617  -3.685
ATOM   5572  H01 WTR  1373      17.031  -2.740  -4.464
ATOM   5573  H02 WTR  1373      17.029  -2.939  -2.964
TER   
ATOM   5574  O00 WTR  1374      14.142  -4.374  -0.251
ATOM   5575  H01 WTR  1374      13.354  -4.170   0.252
ATOM   5576  H02 WTR  1374      14.042  -3.881  -1.065
TER   
ATOM   5577  O00 WTR  1375      21.180   0.347  -8.824
ATOM   5578  H01 WTR  1375      20.869   1.238  -8.667
ATOM   5579  H02 WTR  1375      20.448  -0.212  -8.561
TER   
ATOM   5580  O00 WTR  1376      16.662  -7.565  -0.098
ATOM   5581  H01 WTR  1376      17.459  -8.085   0.001
ATOM   5582  H02 WTR  1376      16.899  -6.697   0.228
TER   
ATOM   5583  O00 WTR  1377      22.214   2.693  -3.345
ATOM   5584  H01 WTR  1377      21.577   1.991  -3.481
ATOM   5585  H02 WTR  1377      22.358   3.058  -4.218
TER   
ATOM   5586  O00 WTR  1378      12.510  -4.776  -4.415
ATOM   5587  H01 WTR  1378      11.942  -4.361  -5.063
ATOM   5588  H02 WTR  1378      13.165  -5.244  -4.933
TER   
ATOM   5589  O00 WTR  1379      20.190   2.963  -8.780
ATOM   5590  H01 WTR  1379      20.010   3.240  -9.679
ATOM   5591  H02 WTR  1379      19.356   2.615  -8.465
TER   
ATOM   5592  O00 WTR  1380      22.760 -12.015  -0.531
ATOM   5593  H01 WTR  1380      22.433 -11.274  -1.041
ATOM   5594  H02 WTR  1380      22.416 -12.787  -0.980
TER   
ATOM   5595  O00 WTR  1381      18.317   2.217  -0.224
ATOM   5596  H01 WTR  1381      17.795   2.159  -1.024
ATOM   5597  H02 WTR  1381      19.201   2.420  -0.528
TER   
ATOM   5598  O00 WTR  1382      14.041 -13.230   4.419
ATOM   5599  H01 WTR  1382      13.461 -12.476   4.523
ATOM   5600  H02 WTR  1382      14.279 -13.224   3.492
TER   
ATOM   5601  O00 WTR  1383      17.219   3.693  10.423
ATOM   5602  H01 WTR  1383      17.360   4.639  10.459
ATOM   5603  H02 WTR  1383      16.415   3.590   9.914
TER   
ATOM   5604  O00 WTR  1384      24.856   2.059  -3.767
ATOM   5605  H01 WTR  1384      23.932   2.138  -3.531
ATOM   5606  H02 WTR  1384      24.932   1.186  -4.153
TER   
ATOM   5607  O00 WTR  1385      16.970  -4.133  -7.530
ATOM   5608  H01 WTR  1385      17.330  -3.308  -7.203
ATOM   5609  H02 WTR  1385      17.712  -4.567  -7.951
TER   
ATOM   5610  O00 WTR  1386      18.865   0.896 -12.287
ATOM   5611  H01 WTR  1386      18.734   1.582 -11.633
ATOM   5612  H02 WTR  1386      18.363   0.150 -11.957
TER   
ATOM   5613  O00 WTR  1387      18.455  -3.165 -11.049
ATOM   5614  H01 WTR  1387      18.219  -2.366 -10.577
ATOM   5615  H02 WTR  1387      18.102  -3.036 -11.929
TER   
ATOM   5616  O00 WTR  1388      25.530  -4.247  -3.265
ATOM   5617  H01 WTR  1388      26.328  -3.720  -3.301
ATOM   5618  H02 WTR  1388      24.819  -3.612  -3.349
TER   
ATOM   5619  O00 WTR  1389      15.507  -0.977  -9.465
ATOM   5620  H01 WTR  1389      16.434  -0.836  -9.275
ATOM   5621  H02 WTR  1389      15.110  -0.110  -9.383
TER   
ATOM   5622  O00 WTR  1390      14.225  -3.249  -2.649
ATOM   5623  H01 WTR  1390      13.950  -3.960  -3.228
ATOM   5624  H02 WTR  1390      15.041  -2.928  -3.034
TER   
ATOM   5625  O00 WTR  1391      25.001  -0.201  -5.039
ATOM   5626  H01 WTR  1391      24.600  -0.288  -5.904
ATOM   5627  H02 WTR  1391      24.489  -0.782  -4.477
TER   
ATOM   5628  O00 WTR  1392      23.097  -0.343  -7.026
ATOM   5629  H01 WTR  1392      22.700   0.215  -6.358
ATOM   5630  H02 WTR  1392      22.645  -0.106  -7.836
TER   
ATOM   5631  O00 WTR  1393      19.447  -6.542  -1.628
ATOM   5632  H01 WTR  1393      20.385  -6.498  -1.810
ATOM   5633  H02 WTR  1393      19.355  -6.177  -0.749
TER   
ATOM   5634  O00 WTR  1394      21.647  -3.931  -2.212
ATOM   5635  H01 WTR  1394      21.179  -3.952  -3.046
ATOM   5636  H02 WTR  1394      22.416  -4.484  -2.354
TER   
ATOM   5637  O00 WTR  1395      12.518 -12.561  -5.886
ATOM   5638  H01 WTR  1395      11.797 -11.939  -5.986
ATOM   5639  H02 WTR  1395      12.250 -13.323  -6.398
TER   
ATOM   5640  O00 WTR  1396      21.693   2.777  -6.263
ATOM   5641  H01 WTR  1396      21.430   3.015  -7.152
ATOM   5642  H02 WTR  1396      20.878   2.511  -5.836
TER   
ATOM   5643  O00 WTR  1397      12.623  -9.227 -10.622
ATOM   5644  H01 WTR  1397      13.448  -8.782 -10.817
ATOM   5645  H02 WTR  1397      12.816 -10.156 -10.746
TER   
ATOM   5646  O00 WTR  1398      21.690   0.848  -0.857
ATOM   5647  H01 WTR  1398      21.137   1.593  -0.622
ATOM   5648  H02 WTR  1398      22.347   1.214  -1.449
TER   
ATOM   5649  O00 WTR  1399      19.756   1.944 -14.860
ATOM   5650  H01 WTR  1399      18.878   1.878 -15.237
ATOM   5651  H02 WTR  1399      19.653   1.641 -13.958
TER   
ATOM   5652  O00 WTR  1400      18.323  -5.611   3.626
ATOM   5653  H01 WTR  1400      18.211  -4.904   4.262
ATOM   5654  H02 WTR  1400      17.445  -5.973   3.513
TER   
ATOM   5655  O00 WTR  1401     -17.712   8.843   3.953
ATOM   5656  H01 WTR  1401     -18.280   8.201   3.526
ATOM   5657  H02 WTR  1401     -17.632   8.530   4.854
TER   
ATOM   5658  O00 WTR  1402     -12.947  14.425   6.463
ATOM   5659  H01 WTR  1402     -12.696  15.305   6.742
ATOM   5660  H02 WTR  1402     -12.611  13.850   7.151
TER   
ATOM   5661  O00 WTR  1403     -13.429   9.206   5.482
ATOM   5662  H01 WTR  1403     -13.572  10.083   5.123
ATOM   5663  H02 WTR  1403     -12.700   9.313   6.093
TER   
ATOM   5664  O00 WTR  1404     -13.725  14.857   3.854
ATOM   5665  H01 WTR  1404     -14.668  14.760   3.985
ATOM   5666  H02 WTR  1404     -13.365  14.919   4.739
TER   
ATOM   5667  O00 WTR  1405     -15.947   7.435   8.425
ATOM   5668  H01 WTR  1405     -16.309   8.288   8.666
ATOM   5669  H02 WTR  1405     -14.999   7.571   8.416
TER   
ATOM   5670  O00 WTR  1406     -15.573  12.515   7.219
ATOM   5671  H01 WTR  1406     -15.551  12.745   8.148
ATOM   5672  H02 WTR  1406     -14.663  12.320   6.998
TER   
ATOM   5673  O00 WTR  1407     -16.633  11.513   4.166
ATOM   5674  H01 WTR  1407     -16.995  10.629   4.223
ATOM   5675  H02 WTR  1407     -15.776  11.449   4.587
TER   
ATOM   5676  O00 WTR  1408     -16.858   5.381   3.719
ATOM   5677  H01 WTR  1408     -16.644   5.415   2.786
ATOM   5678  H02 WTR  1408     -16.535   6.212   4.069
TER   
ATOM   5679  O00 WTR  1409     -19.767  10.629   1.214
ATOM   5680  H01 WTR  1409     -19.731  10.131   2.031
ATOM   5681  H02 WTR  1409     -18.994  11.192   1.242
TER   
ATOM   5682  O00 WTR  1410     -16.126  14.365   4.953
ATOM   5683  H01 WTR  1410     -16.434  13.666   4.376
ATOM   5684  H02 WTR  1410     -16.009  13.941   5.803
TER   
ATOM   5685  O00 WTR  1411     -19.395   6.976   2.734
ATOM   5686  H01 WTR  1411     -19.157   6.518   3.540
ATOM   5687  H02 WTR  1411     -19.450   6.287   2.073
TER   
ATOM   5688  O00 WTR  1412     -19.557   7.956  -0.449
ATOM   5689  H01 WTR  1412     -19.791   8.869  -0.281
ATOM   5690  H02 WTR  1412     -20.290   7.452  -0.096
TER   
ATOM   5691  O00 WTR  1413     -11.266   6.722   9.168
ATOM   5692  H01 WTR  1413     -10.564   7.134   8.664
ATOM   5693  H02 WTR  1413     -12.004   6.678   8.560
TER   
ATOM   5694  O00 WTR  1414     -13.434   7.215   7.686
ATOM   5695  H01 WTR  1414     -13.484   7.077   6.740
ATOM   5696  H02 WTR  1414     -12.947   8.033   7.784
TER   
ATOM   5697  O00 WTR  1415      -5.221  10.526  10.664
ATOM   5698  H01 WTR  1415      -5.898  10.478   9.989
ATOM   5699  H02 WTR  1415      -5.311  11.405  11.032
TER   
ATOM   5700  O00 WTR  1416      -1.743   8.342   4.205
ATOM   5701  H01 WTR  1416      -2.638   8.336   3.866
ATOM   5702  H02 WTR  1416      -1.761   8.981   4.917
TER   
ATOM   5703  O00 WTR  1417      -6.227   6.957  11.774
ATOM   5704  H01 WTR  1417      -7.002   7.151  12.300
ATOM   5705  H02 WTR  1417      -6.421   7.331  10.914
TER   
ATOM   5706  O00 WTR  1418       0.171  16.934   5.721
ATOM   5707  H01 WTR  1418      -0.309  17.762   5.735
ATOM   5708  H02 WTR  1418      -0.286  16.380   6.354
TER   
ATOM   5709  O00 WTR  1419      -9.118   8.093   7.686
ATOM   5710  H01 WTR  1419      -8.944   7.483   6.968
ATOM   5711  H02 WTR  1419      -9.275   8.933   7.254
TER   
ATOM   5712  O00 WTR  1420      -3.217  11.541  13.029
ATOM   5713  H01 WTR  1420      -3.701  12.140  12.461
ATOM   5714  H02 WTR  1420      -2.359  11.457  12.614
TER   
ATOM   5715  O00 WTR  1421      -5.247   9.347  13.497
ATOM   5716  H01 WTR  1421      -5.562   9.211  12.603
ATOM   5717  H02 WTR  1421      -4.418   9.813  13.391
TER   
ATOM   5718  O00 WTR  1422       2.136  14.884   5.317
ATOM   5719  H01 WTR  1422       1.329  14.410   5.519
ATOM   5720  H02 WTR  1422       1.881  15.806   5.323
TER   
ATOM   5721  O00 WTR  1423      -3.898   7.705   6.756
ATOM   5722  H01 WTR  1423      -3.901   8.578   6.363
ATOM   5723  H02 WTR  1423      -4.649   7.261   6.362
TER   
ATOM   5724  O00 WTR  1424      -6.495  10.074   8.082
ATOM   5725  H01 WTR  1424      -7.184  10.300   7.457
ATOM   5726  H02 WTR  1424      -5.684  10.134   7.577
TER   
ATOM   5727  O00 WTR  1425     -13.276  11.035  10.126
ATOM   5728  H01 WTR  1425     -12.911  10.218  10.465
ATOM   5729  H02 WTR  1425     -12.521  11.507   9.774
TER   
ATOM   5730  O00 WTR  1426     -11.824  12.668   8.329
ATOM   5731  H01 WTR  1426     -11.264  12.068   7.836
ATOM   5732  H02 WTR  1426     -11.222  13.141   8.903
TER   
ATOM   5733  O00 WTR  1427      14.681  11.274 -10.897
ATOM   5734  H01 WTR  1427      15.447  10.918 -10.447
ATOM   5735  H02 WTR  1427      14.888  11.189 -11.827
TER   
ATOM   5736  O00 WTR  1428      -2.076  10.501   5.693
ATOM   5737  H01 WTR  1428      -2.202  10.644   6.631
ATOM   5738  H02 WTR  1428      -2.917  10.735   5.300
TER   
ATOM   5739  O00 WTR  1429      -2.770   8.881  10.384
ATOM   5740  H01 WTR  1429      -3.498   9.368  10.770
ATOM   5741  H02 WTR  1429      -2.118   8.830  11.083
TER   
ATOM   5742  O00 WTR  1430      -7.694  15.067  13.035
ATOM   5743  H01 WTR  1430      -7.907  14.161  13.256
ATOM   5744  H02 WTR  1430      -6.945  15.000  12.443
TER   
ATOM   5745  O00 WTR  1431       1.406   8.897   5.727
ATOM   5746  H01 WTR  1431       1.856   9.493   6.325
ATOM   5747  H02 WTR  1431       0.549   9.300   5.586
TER   
ATOM   5748  O00 WTR  1432       2.449  11.861  15.063
ATOM   5749  H01 WTR  1432       2.680  10.966  15.310
ATOM   5750  H02 WTR  1432       1.621  12.028  15.513
TER   
ATOM   5751  O00 WTR  1433      -1.562   7.581   8.361
ATOM   5752  H01 WTR  1433      -1.862   8.268   8.957
ATOM   5753  H02 WTR  1433      -2.194   7.594   7.642
TER   
ATOM   5754  O00 WTR  1434       7.226   5.924  15.828
ATOM   5755  H01 WTR  1434       6.390   6.282  16.126
ATOM   5756  H02 WTR  1434       7.828   6.668  15.853
TER   
ATOM   5757  O00 WTR  1435      13.106  11.740   6.825
ATOM   5758  H01 WTR  1435      13.766  11.195   6.397
ATOM   5759  H02 WTR  1435      13.320  12.633   6.555
TER   
ATOM   5760  O00 WTR  1436       0.948  11.962  10.829
ATOM   5761  H01 WTR  1436       0.607  11.727   9.966
ATOM   5762  H02 WTR  1436       1.571  11.266  11.038
TER   
ATOM   5763  O00 WTR  1437      -0.233  11.549  13.159
ATOM   5764  H01 WTR  1437       0.129  11.709  12.287
ATOM   5765  H02 WTR  1437       0.245  12.150  13.731
TER   
ATOM   5766  O00 WTR  1438       0.464   4.660   6.907
ATOM   5767  H01 WTR  1438       1.164   5.005   6.353
ATOM   5768  H02 WTR  1438      -0.330   4.762   6.382
TER   
ATOM   5769  O00 WTR  1439       3.787  12.960   6.203
ATOM   5770  H01 WTR  1439       4.312  12.815   5.416
ATOM   5771  H02 WTR  1439       3.410  13.832   6.082
TER   
ATOM   5772  O00 WTR  1440      -8.324   8.301  10.408
ATOM   5773  H01 WTR  1440      -8.759   7.540  10.793
ATOM   5774  H02 WTR  1440      -8.462   8.204   9.465
TER   
ATOM   5775  O00 WTR  1441     -12.110   9.639   7.821
ATOM   5776  H01 WTR  1441     -11.333  10.109   7.520
ATOM   5777  H02 WTR  1441     -12.530  10.239   8.437
TER   
ATOM   5778  O00 WTR  1442      -4.405  15.879  14.127
ATOM   5779  H01 WTR  1442      -4.337  15.442  13.278
ATOM   5780  H02 WTR  1442      -4.804  16.726  13.930
TER   
ATOM   5781  O00 WTR  1443       4.442  15.793   9.036
ATOM   5782  H01 WTR  1443       5.298  15.376   8.937
ATOM   5783  H02 WTR  1443       4.246  16.148   8.169
TER   
ATOM   5784  O00 WTR  1444      -3.313  10.961   8.174
ATOM   5785  H01 WTR  1444      -3.771  11.667   7.717
ATOM   5786  H02 WTR  1444      -3.891  10.731   8.901
TER   
ATOM   5787  O00 WTR  1445       2.439  10.924   7.540
ATOM   5788  H01 WTR  1445       2.910  11.737   7.360
ATOM   5789  H02 WTR  1445       1.611  11.207   7.929
TER   
ATOM   5790  O00 WTR  1446      -0.567  11.616   8.100
ATOM   5791  H01 WTR  1446      -0.616  12.401   7.553
ATOM   5792  H02 WTR  1446      -1.463  11.280   8.118
TER   
ATOM   5793  O00 WTR  1447       3.282  13.656  10.404
ATOM   5794  H01 WTR  1447       3.574  14.512  10.091
ATOM   5795  H02 WTR  1447       2.362  13.607  10.143
TER   
ATOM   5796  O00 WTR  1448      -0.326  13.729   5.432
ATOM   5797  H01 WTR  1448      -0.710  14.159   6.195
ATOM   5798  H02 WTR  1448      -1.077  13.406   4.934
TER   
ATOM   5799  O00 WTR  1449       9.552  10.078   9.569
ATOM   5800  H01 WTR  1449      10.474  10.323   9.649
ATOM   5801  H02 WTR  1449       9.446   9.843   8.647
TER   
ATOM   5802  O00 WTR  1450       7.565  13.975  12.764
ATOM   5803  H01 WTR  1450       8.016  14.360  13.516
ATOM   5804  H02 WTR  1450       6.640  14.171  12.912
TER   
ATOM   5805  O00 WTR  1451      -3.747   6.136   2.832
ATOM   5806  H01 WTR  1451      -3.524   5.882   1.937
ATOM   5807  H02 WTR  1451      -4.052   7.040   2.757
TER   
ATOM   5808  O00 WTR  1452     -12.121   8.747  10.821
ATOM   5809  H01 WTR  1452     -11.817   7.954  10.379
ATOM   5810  H02 WTR  1452     -11.335   9.113  11.225
TER   
ATOM   5811  O00 WTR  1453      -1.846   9.045  -1.090
ATOM   5812  H01 WTR  1453      -1.666   8.124  -0.900
ATOM   5813  H02 WTR  1453      -1.580   9.157  -2.003
TER   
ATOM   5814  O00 WTR  1454       5.409  14.708 -14.185
ATOM   5815  H01 WTR  1454       5.681  14.571 -15.092
ATOM   5816  H02 WTR  1454       6.147  14.394 -13.663
TER   
ATOM   5817  O00 WTR  1455       3.909  13.280   3.486
ATOM   5818  H01 WTR  1455       4.254  13.751   2.728
ATOM   5819  H02 WTR  1455       3.208  13.841   3.818
TER   
ATOM   5820  O00 WTR  1456      19.341  11.376  -9.793
ATOM   5821  H01 WTR  1456      18.515  10.893  -9.830
ATOM   5822  H02 WTR  1456      19.822  10.973  -9.070
TER   
ATOM   5823  O00 WTR  1457      -0.115  11.173   4.090
ATOM   5824  H01 WTR  1457       0.419  11.772   4.612
ATOM   5825  H02 WTR  1457      -0.895  11.021   4.623
TER   
ATOM   5826  O00 WTR  1458       0.481  10.448   1.656
ATOM   5827  H01 WTR  1458       0.399  10.700   2.576
ATOM   5828  H02 WTR  1458       1.270  10.898   1.354
TER   
ATOM   5829  O00 WTR  1459       5.828  15.196   1.014
ATOM   5830  H01 WTR  1459       5.643  14.537   0.345
ATOM   5831  H02 WTR  1459       5.820  16.028   0.540
TER   
ATOM   5832  O00 WTR  1460     -15.700  10.160   8.786
ATOM   5833  H01 WTR  1460     -15.725  10.898   8.177
ATOM   5834  H02 WTR  1460     -14.895  10.291   9.288
TER   
ATOM   5835  O00 WTR  1461      14.837  10.286   5.658
ATOM   5836  H01 WTR  1461      15.650   9.929   6.015
ATOM   5837  H02 WTR  1461      14.975  10.297   4.711
TER   
ATOM   5838  O00 WTR  1462      15.800   3.168  13.867
ATOM   5839  H01 WTR  1462      14.995   2.659  13.956
ATOM   5840  H02 WTR  1462      15.998   3.142  12.930
TER   
ATOM   5841  O00 WTR  1463      11.978  11.687   9.575
ATOM   5842  H01 WTR  1463      11.662  12.590   9.615
ATOM   5843  H02 WTR  1463      12.352  11.603   8.698
TER   
ATOM   5844  O00 WTR  1464      18.486   5.285   6.038
ATOM   5845  H01 WTR  1464      18.628   5.468   5.109
ATOM   5846  H02 WTR  1464      19.222   4.726   6.288
TER   
ATOM   5847  O00 WTR  1465      13.330   4.439   5.841
ATOM   5848  H01 WTR  1465      13.002   5.048   6.503
ATOM   5849  H02 WTR  1465      14.234   4.264   6.102
TER   
ATOM   5850  O00 WTR  1466      16.448   6.825  10.669
ATOM   5851  H01 WTR  1466      15.567   6.834  11.042
ATOM   5852  H02 WTR  1466      17.025   7.005  11.412
TER   
ATOM   5853  O00 WTR  1467      14.186   2.947   9.473
ATOM   5854  H01 WTR  1467      13.885   2.041   9.540
ATOM   5855  H02 WTR  1467      13.396   3.448   9.271
TER   
ATOM   5856  O00 WTR  1468      16.773   8.490   6.442
ATOM   5857  H01 WTR  1468      16.108   8.527   7.129
ATOM   5858  H02 WTR  1468      17.454   7.920   6.798
TER   
ATOM   5859  O00 WTR  1469     -12.682 -28.923   3.300
ATOM   5860  H01 WTR  1469     -12.367 -28.359   4.006
ATOM   5861  H02 WTR  1469     -13.038 -28.316   2.650
TER   
ATOM   5862  O00 WTR  1470      -8.863 -25.576  10.406
ATOM   5863  H01 WTR  1470      -8.726 -24.915   9.727
ATOM   5864  H02 WTR  1470      -9.783 -25.824  10.316
TER   
ATOM   5865  O00 WTR  1471       8.971 -21.009  16.611
ATOM   5866  H01 WTR  1471       8.314 -20.358  16.363
ATOM   5867  H02 WTR  1471       9.672 -20.499  17.017
TER   
ATOM   5868  O00 WTR  1472       3.710 -18.533  15.696
ATOM   5869  H01 WTR  1472       3.178 -17.767  15.482
ATOM   5870  H02 WTR  1472       3.073 -19.216  15.909
TER   
ATOM   5871  O00 WTR  1473      -9.489 -24.897  15.491
ATOM   5872  H01 WTR  1473     -10.066 -24.894  16.254
ATOM   5873  H02 WTR  1473      -8.899 -24.156  15.634
TER   
ATOM   5874  O00 WTR  1474      -8.054 -25.963  13.037
ATOM   5875  H01 WTR  1474      -8.416 -25.558  12.249
ATOM   5876  H02 WTR  1474      -8.708 -25.797  13.715
TER   
ATOM   5877  O00 WTR  1475       6.416 -21.044  10.534
ATOM   5878  H01 WTR  1475       6.522 -20.508   9.748
ATOM   5879  H02 WTR  1475       6.754 -21.904  10.284
TER   
ATOM   5880  O00 WTR  1476      -8.634 -22.046  11.845
ATOM   5881  H01 WTR  1476      -9.013 -21.183  11.676
ATOM   5882  H02 WTR  1476      -7.703 -21.875  11.989
TER   
ATOM   5883  O00 WTR  1477      -5.988 -25.553  15.267
ATOM   5884  H01 WTR  1477      -5.286 -26.201  15.204
ATOM   5885  H02 WTR  1477      -6.660 -25.870  14.664
TER   
ATOM   5886  O00 WTR  1478      -3.990 -27.301  14.300
ATOM   5887  H01 WTR  1478      -3.916 -27.535  13.375
ATOM   5888  H02 WTR  1478      -3.086 -27.177  14.590
TER   
ATOM   5889  O00 WTR  1479      -4.732 -22.282  15.247
ATOM   5890  H01 WTR  1479      -4.471 -23.187  15.075
ATOM   5891  H02 WTR  1479      -3.923 -21.778  15.155
TER   
ATOM   5892  O00 WTR  1480     -12.253  -6.951  23.439
ATOM   5893  H01 WTR  1480     -12.905  -7.101  22.755
ATOM   5894  H02 WTR  1480     -12.678  -7.246  24.244
TER   
ATOM   5895  O00 WTR  1481       4.256 -23.746  18.518
ATOM   5896  H01 WTR  1481       4.728 -24.057  19.291
ATOM   5897  H02 WTR  1481       4.447 -24.395  17.842
TER   
ATOM   5898  O00 WTR  1482     -11.923 -21.908  11.421
ATOM   5899  H01 WTR  1482     -11.682 -22.185  10.537
ATOM   5900  H02 WTR  1482     -11.488 -22.536  11.997
TER   
ATOM   5901  O00 WTR  1483      -1.994 -18.685  21.146
ATOM   5902  H01 WTR  1483      -2.461 -19.503  21.317
ATOM   5903  H02 WTR  1483      -2.625 -17.998  21.361
TER   
ATOM   5904  O00 WTR  1484      -7.732 -14.634  21.546
ATOM   5905  H01 WTR  1484      -7.117 -14.731  22.273
ATOM   5906  H02 WTR  1484      -7.313 -14.004  20.960
TER   
ATOM   5907  O00 WTR  1485       5.900 -19.897  19.899
ATOM   5908  H01 WTR  1485       5.585 -18.993  19.876
ATOM   5909  H02 WTR  1485       5.155 -20.418  19.601
TER   
ATOM   5910  O00 WTR  1486       5.169 -25.355  16.510
ATOM   5911  H01 WTR  1486       5.736 -24.687  16.124
ATOM   5912  H02 WTR  1486       5.720 -25.792  17.160
TER   
ATOM   5913  O00 WTR  1487       5.631 -16.687  17.547
ATOM   5914  H01 WTR  1487       5.261 -17.127  16.782
ATOM   5915  H02 WTR  1487       5.038 -16.911  18.264
TER   
ATOM   5916  O00 WTR  1488       5.664 -22.305  14.684
ATOM   5917  H01 WTR  1488       5.927 -21.961  15.537
ATOM   5918  H02 WTR  1488       6.485 -22.564  14.265
TER   
ATOM   5919  O00 WTR  1489      11.305 -25.394  15.294
ATOM   5920  H01 WTR  1489      12.080 -25.624  15.807
ATOM   5921  H02 WTR  1489      10.692 -26.112  15.452
TER   
ATOM   5922  O00 WTR  1490       4.712 -29.146  19.261
ATOM   5923  H01 WTR  1490       4.924 -30.060  19.450
ATOM   5924  H02 WTR  1490       3.809 -29.170  18.942
TER   
ATOM   5925  O00 WTR  1491       1.103 -20.077  14.769
ATOM   5926  H01 WTR  1491       0.546 -19.308  14.643
ATOM   5927  H02 WTR  1491       1.791 -19.984  14.110
TER   
ATOM   5928  O00 WTR  1492       8.459 -23.125  19.043
ATOM   5929  H01 WTR  1492       8.856 -22.647  19.771
ATOM   5930  H02 WTR  1492       8.320 -22.462  18.367
TER   
ATOM   5931  O00 WTR  1493       6.634 -27.166  18.201
ATOM   5932  H01 WTR  1493       5.942 -27.742  18.527
ATOM   5933  H02 WTR  1493       6.856 -27.520  17.340
TER   
ATOM   5934  O00 WTR  1494       8.005 -17.934  18.415
ATOM   5935  H01 WTR  1494       7.255 -17.561  17.952
ATOM   5936  H02 WTR  1494       7.889 -18.881  18.336
TER   
ATOM   5937  O00 WTR  1495       1.731 -29.141  19.140
ATOM   5938  H01 WTR  1495       1.481 -28.616  18.379
ATOM   5939  H02 WTR  1495       1.093 -28.905  19.813
TER   
ATOM   5940  O00 WTR  1496       0.807 -16.030  22.213
ATOM   5941  H01 WTR  1496       1.065 -15.753  23.092
ATOM   5942  H02 WTR  1496       1.616 -16.356  21.818
TER   
ATOM   5943  O00 WTR  1497       9.067 -25.477  18.232
ATOM   5944  H01 WTR  1497       8.310 -25.902  18.635
ATOM   5945  H02 WTR  1497       9.041 -24.579  18.562
TER   
ATOM   5946  O00 WTR  1498      11.419 -17.514  12.724
ATOM   5947  H01 WTR  1498      11.007 -16.716  13.056
ATOM   5948  H02 WTR  1498      10.712 -18.158  12.702
TER   
ATOM   5949  O00 WTR  1499     -16.398 -20.688   8.279
ATOM   5950  H01 WTR  1499     -15.691 -20.268   7.789
ATOM   5951  H02 WTR  1499     -16.060 -21.559   8.487
TER   
ATOM   5952  O00 WTR  1500     -16.686  -7.588  16.224
ATOM   5953  H01 WTR  1500     -16.184  -7.775  17.017
ATOM   5954  H02 WTR  1500     -17.356  -8.272  16.197
TER   
ATOM   5955  O00 WTR  1501     -21.259 -13.413  12.057
ATOM   5956  H01 WTR  1501     -20.715 -13.283  11.280
ATOM   5957  H02 WTR  1501     -20.639 -13.637  12.750
TER   
ATOM   5958  O00 WTR  1502     -22.206  -7.721  10.536
ATOM   5959  H01 WTR  1502     -21.614  -8.425  10.269
ATOM   5960  H02 WTR  1502     -23.019  -8.168  10.770
TER   
ATOM   5961  O00 WTR  1503     -14.708  -5.402  19.384
ATOM   5962  H01 WTR  1503     -14.471  -4.537  19.052
ATOM   5963  H02 WTR  1503     -13.896  -5.749  19.752
TER   
ATOM   5964  O00 WTR  1504     -13.509  -2.305  22.039
ATOM   5965  H01 WTR  1504     -12.852  -2.995  22.124
ATOM   5966  H02 WTR  1504     -14.347  -2.769  22.050
TER   
ATOM   5967  O00 WTR  1505     -13.062   4.225  14.640
ATOM   5968  H01 WTR  1505     -13.767   4.003  14.033
ATOM   5969  H02 WTR  1505     -12.586   4.933  14.206
TER   
ATOM   5970  O00 WTR  1506     -10.014 -15.168  14.475
ATOM   5971  H01 WTR  1506      -9.085 -15.097  14.695
ATOM   5972  H02 WTR  1506     -10.327 -15.911  14.992
TER   
ATOM   5973  O00 WTR  1507     -20.159  -9.329  17.782
ATOM   5974  H01 WTR  1507     -20.126  -8.373  17.789
ATOM   5975  H02 WTR  1507     -20.526  -9.550  16.925
TER   
ATOM   5976  O00 WTR  1508     -20.374  -6.185  11.844
ATOM   5977  H01 WTR  1508     -20.860  -6.908  11.446
ATOM   5978  H02 WTR  1508     -19.524  -6.198  11.406
TER   
ATOM   5979  O00 WTR  1509     -18.555 -11.143  14.122
ATOM   5980  H01 WTR  1509     -19.419 -10.906  14.458
ATOM   5981  H02 WTR  1509     -17.984 -11.119  14.890
TER   
ATOM   5982  O00 WTR  1510     -20.453 -10.281   9.637
ATOM   5983  H01 WTR  1510     -19.702 -10.638  10.111
ATOM   5984  H02 WTR  1510     -20.067  -9.778   8.920
TER   
ATOM   5985  O00 WTR  1511     -18.266 -14.097  11.177
ATOM   5986  H01 WTR  1511     -18.587 -14.393  12.029
ATOM   5987  H02 WTR  1511     -18.377 -14.855  10.603
TER   
ATOM   5988  O00 WTR  1512     -15.090  -8.077  18.364
ATOM   5989  H01 WTR  1512     -14.302  -8.613  18.282
ATOM   5990  H02 WTR  1512     -14.763  -7.194  18.536
TER   
ATOM   5991  O00 WTR  1513      -5.853  -5.949  20.608
ATOM   5992  H01 WTR  1513      -5.353  -5.639  19.852
ATOM   5993  H02 WTR  1513      -5.235  -5.907  21.337
TER   
ATOM   5994  O00 WTR  1514     -14.141 -18.149  14.320
ATOM   5995  H01 WTR  1514     -14.168 -19.051  14.002
ATOM   5996  H02 WTR  1514     -13.895 -17.631  13.553
TER   
ATOM   5997  O00 WTR  1515     -17.402  -9.940  17.630
ATOM   5998  H01 WTR  1515     -16.885  -9.332  18.158
ATOM   5999  H02 WTR  1515     -18.306  -9.793  17.909
TER   
ATOM   6000  O00 WTR  1516      -9.525  -7.777  23.443
ATOM   6001  H01 WTR  1516      -9.203  -8.245  22.673
ATOM   6002  H02 WTR  1516     -10.472  -7.731  23.318
TER   
ATOM   6003  O00 WTR  1517     -12.211  -9.143  18.207
ATOM   6004  H01 WTR  1517     -11.555  -9.140  17.510
ATOM   6005  H02 WTR  1517     -12.026  -8.353  18.714
TER   
ATOM   6006  O00 WTR  1518     -14.877 -23.370  12.065
ATOM   6007  H01 WTR  1518     -14.178 -22.775  12.338
ATOM   6008  H02 WTR  1518     -14.509 -24.245  12.188
TER   
ATOM   6009  O00 WTR  1519     -12.090  -6.304  19.621
ATOM   6010  H01 WTR  1519     -11.419  -6.965  19.791
ATOM   6011  H02 WTR  1519     -11.703  -5.734  18.957
TER   
ATOM   6012  O00 WTR  1520     -15.422  -0.908  18.328
ATOM   6013  H01 WTR  1520     -14.853  -1.522  17.864
ATOM   6014  H02 WTR  1520     -14.889  -0.592  19.058
TER   
ATOM   6015  O00 WTR  1521     -12.395 -25.115  12.382
ATOM   6016  H01 WTR  1521     -11.748 -24.636  12.900
ATOM   6017  H02 WTR  1521     -12.238 -26.035  12.592
TER   
ATOM   6018  O00 WTR  1522     -17.141  -8.366  13.488
ATOM   6019  H01 WTR  1522     -17.215  -7.658  14.128
ATOM   6020  H02 WTR  1522     -17.043  -9.158  14.016
TER   
ATOM   6021  O00 WTR  1523     -14.919  -7.951  12.181
ATOM   6022  H01 WTR  1523     -15.721  -7.988  12.702
ATOM   6023  H02 WTR  1523     -15.160  -8.342  11.341
TER   
ATOM   6024  O00 WTR  1524     -14.832   2.025  17.285
ATOM   6025  H01 WTR  1524     -15.061   1.809  16.381
ATOM   6026  H02 WTR  1524     -15.140   1.277  17.796
TER   
ATOM   6027  O00 WTR  1525     -11.531  -1.255  19.865
ATOM   6028  H01 WTR  1525     -12.058  -1.333  20.660
ATOM   6029  H02 WTR  1525     -11.834  -0.445  19.455
TER   
ATOM   6030  O00 WTR  1526     -15.401   1.561  14.543
ATOM   6031  H01 WTR  1526     -15.434   0.604  14.540
ATOM   6032  H02 WTR  1526     -14.760   1.781  13.868
TER   
ATOM   6033  O00 WTR  1527     -13.189  -3.262  18.412
ATOM   6034  H01 WTR  1527     -12.567  -2.704  18.879
ATOM   6035  H02 WTR  1527     -12.711  -3.558  17.638
TER   
ATOM   6036  O00 WTR  1528     -10.353  -1.679  13.838
ATOM   6037  H01 WTR  1528     -10.993  -1.385  14.486
ATOM   6038  H02 WTR  1528      -9.530  -1.274  14.113
TER   
ATOM   6039  O00 WTR  1529     -17.674  -2.487  16.690
ATOM   6040  H01 WTR  1529     -17.391  -3.399  16.614
ATOM   6041  H02 WTR  1529     -17.743  -2.335  17.632
TER   
ATOM   6042  O00 WTR  1530     -23.323 -11.491  12.647
ATOM   6043  H01 WTR  1530     -22.766 -12.270  12.647
ATOM   6044  H02 WTR  1530     -23.992 -11.676  13.307
TER   
ATOM   6045  O00 WTR  1531     -12.586   0.509  17.700
ATOM   6046  H01 WTR  1531     -11.817   1.056  17.859
ATOM   6047  H02 WTR  1531     -13.303   1.132  17.578
TER   
ATOM   6048  O00 WTR  1532     -14.490   4.815  16.933
ATOM   6049  H01 WTR  1532     -14.812   3.916  16.997
ATOM   6050  H02 WTR  1532     -13.937   4.817  16.151
TER   
ATOM   6051  O00 WTR  1533     -11.382  -5.044  17.202
ATOM   6052  H01 WTR  1533     -11.499  -5.167  16.260
ATOM   6053  H02 WTR  1533     -10.639  -4.445  17.277
TER   
ATOM   6054  O00 WTR  1534      -0.790 -15.957  10.026
ATOM   6055  H01 WTR  1534      -1.202 -16.103   9.174
ATOM   6056  H02 WTR  1534      -0.321 -16.772  10.208
TER   
ATOM   6057  O00 WTR  1535      -9.493 -11.288  15.463
ATOM   6058  H01 WTR  1535      -9.976 -12.091  15.662
ATOM   6059  H02 WTR  1535      -8.587 -11.489  15.697
TER   
ATOM   6060  O00 WTR  1536       5.516 -15.422  14.683
ATOM   6061  H01 WTR  1536       6.034 -15.145  15.439
ATOM   6062  H02 WTR  1536       5.395 -14.623  14.170
TER   
ATOM   6063  O00 WTR  1537     -14.542  -7.478  21.691
ATOM   6064  H01 WTR  1537     -14.824  -6.572  21.818
ATOM   6065  H02 WTR  1537     -15.175  -7.841  21.071
TER   
ATOM   6066  O00 WTR  1538     -15.784 -13.710  15.073
ATOM   6067  H01 WTR  1538     -15.505 -14.600  15.291
ATOM   6068  H02 WTR  1538     -15.766 -13.681  14.116
TER   
ATOM   6069  O00 WTR  1539      11.089 -19.683  17.984
ATOM   6070  H01 WTR  1539      11.448 -18.989  17.431
ATOM   6071  H02 WTR  1539      11.708 -20.407  17.892
TER   
ATOM   6072  O00 WTR  1540      13.335 -15.430  16.145
ATOM   6073  H01 WTR  1540      14.247 -15.170  16.019
ATOM   6074  H02 WTR  1540      13.167 -15.274  17.074
TER   
ATOM   6075  O00 WTR  1541      -4.796  -4.815  14.360
ATOM   6076  H01 WTR  1541      -4.421  -3.965  14.129
ATOM   6077  H02 WTR  1541      -5.535  -4.922  13.760
TER   
ATOM   6078  O00 WTR  1542       3.898 -11.549  10.385
ATOM   6079  H01 WTR  1542       4.619 -11.161   9.890
ATOM   6080  H02 WTR  1542       3.161 -11.552   9.774
TER   
ATOM   6081  O00 WTR  1543      11.350 -15.015  13.972
ATOM   6082  H01 WTR  1543      12.172 -14.780  14.403
ATOM   6083  H02 WTR  1543      10.688 -14.935  14.659
TER   
ATOM   6084  O00 WTR  1544      -1.701 -20.773  17.394
ATOM   6085  H01 WTR  1544      -1.743 -21.692  17.660
ATOM   6086  H02 WTR  1544      -2.571 -20.426  17.590
TER   
ATOM   6087  O00 WTR  1545       4.547 -11.783  17.911
ATOM   6088  H01 WTR  1545       5.004 -12.601  17.715
ATOM   6089  H02 WTR  1545       4.758 -11.208  17.176
TER   
ATOM   6090  O00 WTR  1546      -4.912   0.924  21.021
ATOM   6091  H01 WTR  1546      -5.578   0.620  20.405
ATOM   6092  H02 WTR  1546      -4.313   1.448  20.488
TER   
ATOM   6093  O00 WTR  1547      -3.870  -3.226  22.526
ATOM   6094  H01 WTR  1547      -3.788  -3.191  21.572
ATOM   6095  H02 WTR  1547      -4.782  -2.989  22.697
TER   
ATOM   6096  O00 WTR  1548     -12.053  -7.777  10.348
ATOM   6097  H01 WTR  1548     -11.621  -7.474  11.148
ATOM   6098  H02 WTR  1548     -12.661  -7.073  10.123
TER   
ATOM   6099  O00 WTR  1549       5.290  -2.356  11.349
ATOM   6100  H01 WTR  1549       4.386  -2.101  11.164
ATOM   6101  H02 WTR  1549       5.322  -2.455  12.301
TER   
ATOM   6102  O00 WTR  1550       5.616  -4.257  15.354
ATOM   6103  H01 WTR  1550       5.759  -4.364  16.294
ATOM   6104  H02 WTR  1550       5.908  -5.084  14.971
TER   
ATOM   6105  O00 WTR  1551      -7.212   0.890  13.390
ATOM   6106  H01 WTR  1551      -7.970   1.461  13.512
ATOM   6107  H02 WTR  1551      -7.289   0.237  14.086
TER   
ATOM   6108  O00 WTR  1552       1.309 -13.622  12.330
ATOM   6109  H01 WTR  1552       1.849 -13.989  11.630
ATOM   6110  H02 WTR  1552       1.925 -13.448  13.043
TER   
ATOM   6111  O00 WTR  1553      -0.206  -7.407  13.302
ATOM   6112  H01 WTR  1553      -0.029  -8.129  12.699
ATOM   6113  H02 WTR  1553      -0.769  -7.789  13.975
TER   
ATOM   6114  O00 WTR  1554      -1.575 -14.109  21.300
ATOM   6115  H01 WTR  1554      -0.791 -14.628  21.480
ATOM   6116  H02 WTR  1554      -1.986 -14.546  20.554
TER   
ATOM   6117  O00 WTR  1555     -11.839  -4.523  22.155
ATOM   6118  H01 WTR  1555     -11.894  -4.928  21.290
ATOM   6119  H02 WTR  1555     -12.172  -5.191  22.754
TER   
ATOM   6120  O00 WTR  1556     -10.124 -12.890  22.037
ATOM   6121  H01 WTR  1556      -9.813 -13.745  22.335
ATOM   6122  H02 WTR  1556      -9.765 -12.270  22.672
TER   
ATOM   6123  O00 WTR  1557      -9.528 -11.211  19.432
ATOM   6124  H01 WTR  1557      -9.793 -11.814  20.126
ATOM   6125  H02 WTR  1557     -10.242 -11.247  18.796
TER   
ATOM   6126  O00 WTR  1558      -4.671 -20.698  17.529
ATOM   6127  H01 WTR  1558      -4.732 -21.210  16.722
ATOM   6128  H02 WTR  1558      -5.428 -20.974  18.046
TER   
ATOM   6129  O00 WTR  1559     -20.465  -6.293  17.155
ATOM   6130  H01 WTR  1559     -20.665  -6.086  16.242
ATOM   6131  H02 WTR  1559     -19.793  -5.658  17.403
TER   
ATOM   6132  O00 WTR  1560       7.404 -12.173  15.152
ATOM   6133  H01 WTR  1560       8.104 -12.787  14.932
ATOM   6134  H02 WTR  1560       6.886 -12.628  15.816
TER   
ATOM   6135  O00 WTR  1561      -9.678 -11.256  12.638
ATOM   6136  H01 WTR  1561      -9.889 -11.191  13.570
ATOM   6137  H02 WTR  1561     -10.529 -11.261  12.200
TER   
ATOM   6138  O00 WTR  1562      -9.927  -8.786  16.696
ATOM   6139  H01 WTR  1562      -9.721  -9.653  16.348
ATOM   6140  H02 WTR  1562      -9.074  -8.371  16.826
TER   
ATOM   6141  O00 WTR  1563      -7.259 -21.605  18.195
ATOM   6142  H01 WTR  1563      -8.057 -21.724  18.710
ATOM   6143  H02 WTR  1563      -7.371 -22.184  17.441
TER   
ATOM   6144  O00 WTR  1564      -0.825 -11.394  21.625
ATOM   6145  H01 WTR  1564      -0.294 -11.318  20.832
ATOM   6146  H02 WTR  1564      -1.346 -12.186  21.490
TER   
ATOM   6147  O00 WTR  1565       2.144 -15.144  24.337
ATOM   6148  H01 WTR  1565       3.071 -15.378  24.300
ATOM   6149  H02 WTR  1565       2.137 -14.187  24.329
TER   
ATOM   6150  O00 WTR  1566      -7.557 -15.909  18.882
ATOM   6151  H01 WTR  1566      -7.990 -15.606  19.680
ATOM   6152  H02 WTR  1566      -7.700 -16.856  18.877
TER   
ATOM   6153  O00 WTR  1567      -6.967  -8.175  26.575
ATOM   6154  H01 WTR  1567      -6.697  -7.655  27.331
ATOM   6155  H02 WTR  1567      -6.244  -8.091  25.954
TER   
ATOM   6156  O00 WTR  1568      -8.538  -7.137  12.333
ATOM   6157  H01 WTR  1568      -9.276  -7.415  12.875
ATOM   6158  H02 WTR  1568      -7.998  -7.922  12.242
TER   
ATOM   6159  O00 WTR  1569      -1.689  -9.863  14.368
ATOM   6160  H01 WTR  1569      -1.092  -9.877  15.117
ATOM   6161  H02 WTR  1569      -2.559  -9.967  14.753
TER   
ATOM   6162  O00 WTR  1570     -11.669 -17.491  15.491
ATOM   6163  H01 WTR  1570     -11.243 -18.042  14.835
ATOM   6164  H02 WTR  1570     -12.600 -17.528  15.268
TER   
ATOM   6165  O00 WTR  1571      -1.892 -10.820  18.364
ATOM   6166  H01 WTR  1571      -2.167 -11.714  18.570
ATOM   6167  H02 WTR  1571      -2.477 -10.265  18.880
TER   
ATOM   6168  O00 WTR  1572      -6.709 -12.246  20.506
ATOM   6169  H01 WTR  1572      -7.337 -11.810  21.081
ATOM   6170  H02 WTR  1572      -7.128 -12.241  19.645
TER   
ATOM   6171  O00 WTR  1573     -10.035 -18.181  17.465
ATOM   6172  H01 WTR  1573     -10.528 -17.810  18.197
ATOM   6173  H02 WTR  1573     -10.555 -17.963  16.692
TER   
ATOM   6174  O00 WTR  1574      -2.083 -17.020  16.479
ATOM   6175  H01 WTR  1574      -1.580 -17.342  17.227
ATOM   6176  H02 WTR  1574      -2.969 -17.352  16.626
TER   
ATOM   6177  O00 WTR  1575      -5.697 -17.429  14.723
ATOM   6178  H01 WTR  1575      -4.872 -16.985  14.527
ATOM   6179  H02 WTR  1575      -6.215 -16.777  15.195
TER   
ATOM   6180  O00 WTR  1576       4.763 -12.377  24.717
ATOM   6181  H01 WTR  1576       5.615 -12.028  24.979
ATOM   6182  H02 WTR  1576       4.356 -11.669  24.219
TER   
ATOM   6183  O00 WTR  1577       1.329  -7.952  16.396
ATOM   6184  H01 WTR  1577       0.694  -7.444  16.900
ATOM   6185  H02 WTR  1577       2.181  -7.652  16.711
TER   
ATOM   6186  O00 WTR  1578      -2.021  -7.542  20.728
ATOM   6187  H01 WTR  1578      -1.587  -7.785  19.910
ATOM   6188  H02 WTR  1578      -1.387  -7.762  21.411
TER   
ATOM   6189  O00 WTR  1579      -7.772 -22.705  15.942
ATOM   6190  H01 WTR  1579      -6.988 -23.158  15.633
ATOM   6191  H02 WTR  1579      -7.769 -21.871  15.472
TER   
ATOM   6192  O00 WTR  1580      -4.017 -14.771  23.356
ATOM   6193  H01 WTR  1580      -3.065 -14.857  23.323
ATOM   6194  H02 WTR  1580      -4.194 -13.912  22.970
TER   
ATOM   6195  O00 WTR  1581       2.033 -13.399  20.377
ATOM   6196  H01 WTR  1581       2.009 -13.910  19.568
ATOM   6197  H02 WTR  1581       2.924 -13.515  20.708
TER   
ATOM   6198  O00 WTR  1582       1.892 -18.744  20.111
ATOM   6199  H01 WTR  1582       1.083 -18.234  20.154
ATOM   6200  H02 WTR  1582       1.730 -19.393  19.426
TER   
ATOM   6201  O00 WTR  1583      -9.771  -8.398  20.442
ATOM   6202  H01 WTR  1583      -8.921  -8.000  20.255
ATOM   6203  H02 WTR  1583      -9.716  -9.273  20.057
TER   
ATOM   6204  O00 WTR  1584       1.100 -16.170  13.240
ATOM   6205  H01 WTR  1584       1.012 -15.265  12.940
ATOM   6206  H02 WTR  1584       1.571 -16.103  14.071
TER   
ATOM   6207  O00 WTR  1585      -5.512 -13.969  11.644
ATOM   6208  H01 WTR  1585      -4.868 -14.625  11.377
ATOM   6209  H02 WTR  1585      -5.755 -13.527  10.831
TER   
ATOM   6210  O00 WTR  1586      -4.834 -15.637  18.770
ATOM   6211  H01 WTR  1586      -5.758 -15.619  19.017
ATOM   6212  H02 WTR  1586      -4.738 -16.440  18.258
TER   
ATOM   6213  O00 WTR  1587       0.088  -7.343  18.802
ATOM   6214  H01 WTR  1587      -0.311  -6.520  18.519
ATOM   6215  H02 WTR  1587       0.283  -7.208  19.730
TER   
ATOM   6216  O00 WTR  1588      -7.301 -18.710  17.233
ATOM   6217  H01 WTR  1588      -7.304 -19.635  17.480
ATOM   6218  H02 WTR  1588      -8.223 -18.498  17.088
TER   
ATOM   6219  O00 WTR  1589      -2.523 -13.874  18.558
ATOM   6220  H01 WTR  1589      -2.176 -14.154  17.712
ATOM   6221  H02 WTR  1589      -3.459 -14.069  18.510
TER   
ATOM   6222  O00 WTR  1590      -6.784  -9.676  22.172
ATOM   6223  H01 WTR  1590      -6.144  -9.146  22.647
ATOM   6224  H02 WTR  1590      -6.943 -10.428  22.743
TER   
ATOM   6225  O00 WTR  1591      -7.519 -15.287  15.848
ATOM   6226  H01 WTR  1591      -7.221 -14.390  16.002
ATOM   6227  H02 WTR  1591      -7.681 -15.639  16.723
TER   
ATOM   6228  O00 WTR  1592      -8.227 -11.714  23.832
ATOM   6229  H01 WTR  1592      -7.668 -12.367  24.252
ATOM   6230  H02 WTR  1592      -8.453 -11.103  24.533
TER   
ATOM   6231  O00 WTR  1593     -16.744  -4.749  15.617
ATOM   6232  H01 WTR  1593     -17.018  -5.659  15.733
ATOM   6233  H02 WTR  1593     -15.816  -4.805  15.386
TER   
ATOM   6234  O00 WTR  1594      -1.126 -14.583  16.251
ATOM   6235  H01 WTR  1594      -0.233 -14.551  16.595
ATOM   6236  H02 WTR  1594      -1.356 -15.512  16.267
TER   
ATOM   6237  O00 WTR  1595      -0.208 -10.117  16.480
ATOM   6238  H01 WTR  1595      -0.675 -10.496  17.224
ATOM   6239  H02 WTR  1595       0.253  -9.362  16.845
TER   
ATOM   6240  O00 WTR  1596      -7.250  -8.049  16.829
ATOM   6241  H01 WTR  1596      -7.334  -7.140  16.540
ATOM   6242  H02 WTR  1596      -6.949  -7.986  17.736
TER   
ATOM   6243  O00 WTR  1597      -9.013  -9.536  25.577
ATOM   6244  H01 WTR  1597      -8.345  -9.125  26.126
ATOM   6245  H02 WTR  1597      -9.275  -8.850  24.963
TER   
ATOM   6246  O00 WTR  1598     -12.954  -9.061  13.828
ATOM   6247  H01 WTR  1598     -13.527  -8.853  13.090
ATOM   6248  H02 WTR  1598     -13.291  -8.531  14.551
TER   
ATOM   6249  O00 WTR  1599      -0.902  -5.393  22.892
ATOM   6250  H01 WTR  1599      -1.037  -4.447  22.937
ATOM   6251  H02 WTR  1599      -0.801  -5.665  23.804
TER   
ATOM   6252  O00 WTR  1600      -8.766  -1.647  19.775
ATOM   6253  H01 WTR  1600      -8.543  -2.543  20.027
ATOM   6254  H02 WTR  1600      -9.722  -1.616  19.824
TER   
ATOM   6255  O00 WTR  1601      -7.053 -10.687  17.836
ATOM   6256  H01 WTR  1601      -7.193  -9.804  17.492
ATOM   6257  H02 WTR  1601      -7.703 -10.779  18.532
TER   
ATOM   6258  O00 WTR  1602       6.766 -17.592  21.993
ATOM   6259  H01 WTR  1602       6.589 -17.431  22.919
ATOM   6260  H02 WTR  1602       7.715 -17.715  21.948
TER   
ATOM   6261  O00 WTR  1603       4.580 -13.825  20.965
ATOM   6262  H01 WTR  1603       5.420 -14.241  20.770
ATOM   6263  H02 WTR  1603       4.793 -12.899  21.085
TER   
ATOM   6264  O00 WTR  1604       1.174 -10.693  19.971
ATOM   6265  H01 WTR  1604       1.480 -11.600  19.972
ATOM   6266  H02 WTR  1604       0.649 -10.618  19.174
TER   
ATOM   6267  O00 WTR  1605       4.869 -14.965  23.786
ATOM   6268  H01 WTR  1605       4.714 -14.559  22.934
ATOM   6269  H02 WTR  1605       4.910 -14.231  24.398
TER   
ATOM   6270  O00 WTR  1606      12.101   2.754  19.351
ATOM   6271  H01 WTR  1606      12.157   2.766  20.306
ATOM   6272  H02 WTR  1606      11.510   3.476  19.137
TER   
ATOM   6273  O00 WTR  1607      -4.400 -12.176  22.191
ATOM   6274  H01 WTR  1607      -5.079 -12.158  21.516
ATOM   6275  H02 WTR  1607      -3.589 -11.987  21.719
TER   
ATOM   6276  O00 WTR  1608       9.243 -15.202  15.426
ATOM   6277  H01 WTR  1608       9.271 -16.075  15.816
ATOM   6278  H02 WTR  1608       9.141 -14.609  16.171
TER   
ATOM   6279  O00 WTR  1609       2.869 -12.732  14.524
ATOM   6280  H01 WTR  1609       2.668 -11.798  14.590
ATOM   6281  H02 WTR  1609       3.772 -12.761  14.209
TER   
ATOM   6282  O00 WTR  1610       9.571  -5.702  23.610
ATOM   6283  H01 WTR  1610       8.829  -6.280  23.786
ATOM   6284  H02 WTR  1610       9.680  -5.199  24.417
TER   
ATOM   6285  O00 WTR  1611       5.328 -13.173  13.345
ATOM   6286  H01 WTR  1611       6.109 -12.632  13.462
ATOM   6287  H02 WTR  1611       5.437 -13.567  12.479
TER   
ATOM   6288  O00 WTR  1612       1.075  -6.754  21.554
ATOM   6289  H01 WTR  1612       1.111  -7.679  21.798
ATOM   6290  H02 WTR  1612       0.464  -6.365  22.178
TER   
ATOM   6291  O00 WTR  1613       2.817 -15.769  15.490
ATOM   6292  H01 WTR  1613       2.732 -15.208  16.262
ATOM   6293  H02 WTR  1613       3.725 -15.654  15.209
TER   
ATOM   6294  O00 WTR  1614      10.255 -13.454  22.217
ATOM   6295  H01 WTR  1614      11.006 -13.982  21.945
ATOM   6296  H02 WTR  1614      10.605 -12.568  22.307
TER   
ATOM   6297  O00 WTR  1615       9.566 -15.878  19.318
ATOM   6298  H01 WTR  1615      10.193 -15.993  20.031
ATOM   6299  H02 WTR  1615       9.253 -16.762  19.127
TER   
ATOM   6300  O00 WTR  1616       2.290 -13.525  17.243
ATOM   6301  H01 WTR  1616       3.045 -13.036  17.571
ATOM   6302  H02 WTR  1616       2.159 -13.195  16.355
TER   
ATOM   6303  O00 WTR  1617       3.132  -1.897  17.922
ATOM   6304  H01 WTR  1617       2.886  -1.645  18.812
ATOM   6305  H02 WTR  1617       2.893  -2.821  17.860
TER   
ATOM   6306  O00 WTR  1618      10.545  -8.640  13.811
ATOM   6307  H01 WTR  1618      10.599  -8.263  12.933
ATOM   6308  H02 WTR  1618       9.743  -9.162  13.799
TER   
ATOM   6309  O00 WTR  1619       4.416 -21.070  17.773
ATOM   6310  H01 WTR  1619       4.308 -21.986  18.030
ATOM   6311  H02 WTR  1619       3.524 -20.725  17.731
TER   
ATOM   6312  O00 WTR  1620      12.122 -15.466  21.322
ATOM   6313  H01 WTR  1620      12.499 -16.339  21.214
ATOM   6314  H02 WTR  1620      12.755 -14.879  20.908
TER   
ATOM   6315  O00 WTR  1621       8.713 -13.843  17.878
ATOM   6316  H01 WTR  1621       8.986 -14.525  18.492
ATOM   6317  H02 WTR  1621       9.453 -13.238  17.846
TER   
ATOM   6318  O00 WTR  1622       6.134 -13.834  17.130
ATOM   6319  H01 WTR  1622       7.065 -13.831  17.348
ATOM   6320  H02 WTR  1622       5.797 -14.638  17.528
TER   
ATOM   6321  O00 WTR  1623       4.942  -7.985  14.008
ATOM   6322  H01 WTR  1623       4.100  -7.562  13.838
ATOM   6323  H02 WTR  1623       5.007  -8.667  13.340
TER   
ATOM   6324  O00 WTR  1624      13.048 -18.036  21.676
ATOM   6325  H01 WTR  1624      13.718 -18.325  21.057
ATOM   6326  H02 WTR  1624      12.306 -18.619  21.516
TER   
ATOM   6327  O00 WTR  1625       6.293  -8.804  18.205
ATOM   6328  H01 WTR  1625       7.207  -8.744  18.481
ATOM   6329  H02 WTR  1625       5.790  -8.578  18.988
TER   
ATOM   6330  O00 WTR  1626       1.473 -10.132  12.058
ATOM   6331  H01 WTR  1626       2.129 -10.355  12.718
ATOM   6332  H02 WTR  1626       1.835 -10.466  11.237
TER   
ATOM   6333  O00 WTR  1627       4.332 -17.719  19.944
ATOM   6334  H01 WTR  1627       4.555 -17.386  20.814
ATOM   6335  H02 WTR  1627       3.409 -17.965  20.010
TER   
ATOM   6336  O00 WTR  1628      15.288 -18.670  19.807
ATOM   6337  H01 WTR  1628      16.021 -18.058  19.862
ATOM   6338  H02 WTR  1628      15.120 -18.760  18.869
TER   
ATOM   6339  O00 WTR  1629      13.895 -11.466  15.969
ATOM   6340  H01 WTR  1629      14.287 -11.944  15.238
ATOM   6341  H02 WTR  1629      14.250 -10.580  15.895
TER   
ATOM   6342  O00 WTR  1630       8.163 -12.514  24.119
ATOM   6343  H01 WTR  1630       8.926 -13.041  23.882
ATOM   6344  H02 WTR  1630       7.438 -13.138  24.143
TER   
ATOM   6345  O00 WTR  1631       6.844 -12.176  21.514
ATOM   6346  H01 WTR  1631       7.092 -12.144  22.438
ATOM   6347  H02 WTR  1631       6.996 -13.085  21.256
TER   
ATOM   6348  O00 WTR  1632      14.523   2.598  17.525
ATOM   6349  H01 WTR  1632      14.129   1.859  17.062
ATOM   6350  H02 WTR  1632      14.014   2.675  18.332
TER   
ATOM   6351  O00 WTR  1633       3.883 -10.615  20.375
ATOM   6352  H01 WTR  1633       4.278 -11.004  19.595
ATOM   6353  H02 WTR  1633       2.969 -10.464  20.132
TER   
ATOM   6354  O00 WTR  1634       3.474 -10.499  23.159
ATOM   6355  H01 WTR  1634       3.709 -10.543  22.232
ATOM   6356  H02 WTR  1634       2.698 -11.054  23.236
TER   
ATOM   6357  O00 WTR  1635       5.175  -8.231  23.535
ATOM   6358  H01 WTR  1635       4.803  -7.806  22.762
ATOM   6359  H02 WTR  1635       4.541  -8.911  23.763
TER   
ATOM   6360  O00 WTR  1636       4.915  -8.165  20.520
ATOM   6361  H01 WTR  1636       4.483  -8.999  20.336
ATOM   6362  H02 WTR  1636       4.233  -7.507  20.388
TER   
ATOM   6363  O00 WTR  1637       3.419  -6.199  20.011
ATOM   6364  H01 WTR  1637       2.652  -6.378  20.554
ATOM   6365  H02 WTR  1637       3.727  -5.342  20.306
TER   
ATOM   6366  O00 WTR  1638      13.250  -7.759  19.962
ATOM   6367  H01 WTR  1638      12.528  -7.925  19.356
ATOM   6368  H02 WTR  1638      12.853  -7.813  20.831
TER   
ATOM   6369  O00 WTR  1639       6.542 -19.926  16.240
ATOM   6370  H01 WTR  1639       5.817 -20.186  16.809
ATOM   6371  H02 WTR  1639       6.119 -19.605  15.444
TER   
ATOM   6372  O00 WTR  1640       4.734 -14.046  10.803
ATOM   6373  H01 WTR  1640       4.468 -13.211  10.418
ATOM   6374  H02 WTR  1640       4.381 -14.708  10.208
TER   
ATOM   6375  O00 WTR  1641       9.112 -11.149  20.282
ATOM   6376  H01 WTR  1641       8.307 -11.643  20.434
ATOM   6377  H02 WTR  1641       8.927 -10.621  19.505
TER   
ATOM   6378  O00 WTR  1642       9.532 -17.270  22.114
ATOM   6379  H01 WTR  1642      10.215 -16.662  22.395
ATOM   6380  H02 WTR  1642      10.003 -18.073  21.889
TER   
ATOM   6381  O00 WTR  1643       7.110 -14.807  20.840
ATOM   6382  H01 WTR  1643       7.045 -15.662  21.266
ATOM   6383  H02 WTR  1643       8.002 -14.777  20.497
TER   
ATOM   6384  O00 WTR  1644      10.769  -1.235  19.232
ATOM   6385  H01 WTR  1644      11.539  -1.575  18.777
ATOM   6386  H02 WTR  1644      10.519  -0.458  18.731
TER   
ATOM   6387  O00 WTR  1645      10.919   0.889  17.679
ATOM   6388  H01 WTR  1645      11.684   0.416  17.353
ATOM   6389  H02 WTR  1645      11.272   1.507  18.319
TER   
ATOM   6390  O00 WTR  1646      -8.997   1.370  16.119
ATOM   6391  H01 WTR  1646      -8.296   2.001  16.281
ATOM   6392  H02 WTR  1646      -9.777   1.775  16.500
TER   
ATOM   6393  O00 WTR  1647       1.137   8.268  19.707
ATOM   6394  H01 WTR  1647       1.188   9.197  19.929
ATOM   6395  H02 WTR  1647       0.257   8.004  19.977
TER   
ATOM   6396  O00 WTR  1648      -4.641   1.524  14.418
ATOM   6397  H01 WTR  1648      -4.500   1.341  15.347
ATOM   6398  H02 WTR  1648      -5.551   1.272  14.259
TER   
ATOM   6399  O00 WTR  1649      -8.991  -4.145  13.998
ATOM   6400  H01 WTR  1649      -9.704  -4.685  14.341
ATOM   6401  H02 WTR  1649      -9.381  -3.278  13.885
TER   
ATOM   6402  O00 WTR  1650      -6.508  -0.288  19.123
ATOM   6403  H01 WTR  1650      -5.960  -1.030  18.869
ATOM   6404  H02 WTR  1650      -7.195  -0.673  19.667
TER   
ATOM   6405  O00 WTR  1651      -7.760  -3.994  20.816
ATOM   6406  H01 WTR  1651      -8.397  -4.453  21.364
ATOM   6407  H02 WTR  1651      -7.110  -4.661  20.595
TER   
ATOM   6408  O00 WTR  1652      -5.470  -8.649  14.453
ATOM   6409  H01 WTR  1652      -6.084  -8.107  14.948
ATOM   6410  H02 WTR  1652      -6.001  -9.046  13.763
TER   
ATOM   6411  O00 WTR  1653     -17.410  -2.019  19.588
ATOM   6412  H01 WTR  1653     -16.621  -1.685  19.163
ATOM   6413  H02 WTR  1653     -17.928  -1.237  19.781
TER   
ATOM   6414  O00 WTR  1654      -1.862   3.454  17.365
ATOM   6415  H01 WTR  1654      -0.939   3.203  17.402
ATOM   6416  H02 WTR  1654      -2.150   3.180  16.494
TER   
ATOM   6417  O00 WTR  1655      -4.993   4.161  22.174
ATOM   6418  H01 WTR  1655      -4.620   3.867  21.343
ATOM   6419  H02 WTR  1655      -4.951   3.391  22.741
TER   
ATOM   6420  O00 WTR  1656     -12.174  -0.564  15.370
ATOM   6421  H01 WTR  1656     -12.372  -0.412  16.294
ATOM   6422  H02 WTR  1656     -13.004  -0.853  14.991
TER   
ATOM   6423  O00 WTR  1657       0.109  -3.355  14.630
ATOM   6424  H01 WTR  1657      -0.610  -3.754  14.139
ATOM   6425  H02 WTR  1657       0.773  -4.043  14.684
TER   
ATOM   6426  O00 WTR  1658      -6.305   5.076  14.388
ATOM   6427  H01 WTR  1658      -6.504   4.526  15.145
ATOM   6428  H02 WTR  1658      -5.777   5.791  14.743
TER   
ATOM   6429  O00 WTR  1659     -11.378  -5.512  14.473
ATOM   6430  H01 WTR  1659     -11.003  -6.373  14.288
ATOM   6431  H02 WTR  1659     -11.422  -5.080  13.620
TER   
ATOM   6432  O00 WTR  1660      -1.881  -2.027  12.034
ATOM   6433  H01 WTR  1660      -2.519  -1.314  12.008
ATOM   6434  H02 WTR  1660      -2.402  -2.819  11.905
TER   
ATOM   6435  O00 WTR  1661      -6.553  -2.904  23.256
ATOM   6436  H01 WTR  1661      -7.012  -3.334  22.534
ATOM   6437  H02 WTR  1661      -6.828  -3.386  24.036
TER   
ATOM   6438  O00 WTR  1662      -7.734   5.835  17.871
ATOM   6439  H01 WTR  1662      -7.843   6.786  17.881
ATOM   6440  H02 WTR  1662      -7.214   5.645  18.652
TER   
ATOM   6441  O00 WTR  1663      -8.068  -0.919  15.056
ATOM   6442  H01 WTR  1663      -8.634  -0.241  15.425
ATOM   6443  H02 WTR  1663      -7.879  -1.500  15.793
TER   
ATOM   6444  O00 WTR  1664      12.629  -5.019  15.549
ATOM   6445  H01 WTR  1664      12.003  -4.839  14.847
ATOM   6446  H02 WTR  1664      13.391  -5.387  15.101
TER   
ATOM   6447  O00 WTR  1665      -4.657  -7.630  24.933
ATOM   6448  H01 WTR  1665      -4.586  -8.518  24.583
ATOM   6449  H02 WTR  1665      -4.404  -7.064  24.204
TER   
ATOM   6450  O00 WTR  1666      -5.625   2.477  17.987
ATOM   6451  H01 WTR  1666      -4.759   2.300  17.620
ATOM   6452  H02 WTR  1666      -5.918   1.632  18.328
TER   
ATOM   6453  O00 WTR  1667      -0.007  11.092  19.152
ATOM   6454  H01 WTR  1667      -0.367  10.309  18.735
ATOM   6455  H02 WTR  1667      -0.757  11.500  19.585
TER   
ATOM   6456  O00 WTR  1668      -4.975  -1.935  17.315
ATOM   6457  H01 WTR  1668      -4.442  -2.266  18.037
ATOM   6458  H02 WTR  1668      -4.637  -2.385  16.541
TER   
ATOM   6459  O00 WTR  1669       4.549  -3.829  20.406
ATOM   6460  H01 WTR  1669       5.054  -3.658  19.611
ATOM   6461  H02 WTR  1669       4.363  -2.961  20.764
TER   
ATOM   6462  O00 WTR  1670      -6.573  -5.041  12.357
ATOM   6463  H01 WTR  1670      -7.375  -4.521  12.412
ATOM   6464  H02 WTR  1670      -6.870  -5.914  12.099
TER   
ATOM   6465  O00 WTR  1671      -7.162  -5.088  16.087
ATOM   6466  H01 WTR  1671      -7.722  -4.771  15.378
ATOM   6467  H02 WTR  1671      -6.270  -4.929  15.778
TER   
ATOM   6468  O00 WTR  1672      -4.583 -13.399  14.407
ATOM   6469  H01 WTR  1672      -3.817 -12.825  14.427
ATOM   6470  H02 WTR  1672      -4.883 -13.367  13.499
TER   
ATOM   6471  O00 WTR  1673      -3.909  -5.857  22.814
ATOM   6472  H01 WTR  1673      -3.001  -6.161  22.811
ATOM   6473  H02 WTR  1673      -3.841  -4.903  22.853
TER   
ATOM   6474  O00 WTR  1674      -3.928   6.916  20.346
ATOM   6475  H01 WTR  1674      -3.574   6.681  19.488
ATOM   6476  H02 WTR  1674      -4.424   6.145  20.621
TER   
ATOM   6477  O00 WTR  1675      -3.226  -2.531  14.513
ATOM   6478  H01 WTR  1675      -2.484  -2.427  15.108
ATOM   6479  H02 WTR  1675      -2.948  -2.102  13.704
TER   
ATOM   6480  O00 WTR  1676      -7.010  -8.346  19.676
ATOM   6481  H01 WTR  1676      -6.936  -9.022  20.349
ATOM   6482  H02 WTR  1676      -6.646  -7.560  20.084
TER   
ATOM   6483  O00 WTR  1677      -2.083  -6.180  15.205
ATOM   6484  H01 WTR  1677      -3.034  -6.124  15.118
ATOM   6485  H02 WTR  1677      -1.744  -5.727  14.434
TER   
ATOM   6486  O00 WTR  1678      -0.656   4.018  21.306
ATOM   6487  H01 WTR  1678      -1.585   4.171  21.137
ATOM   6488  H02 WTR  1678      -0.371   4.788  21.798
TER   
ATOM   6489  O00 WTR  1679      -3.509  -5.515  19.395
ATOM   6490  H01 WTR  1679      -2.842  -5.340  18.731
ATOM   6491  H02 WTR  1679      -3.121  -6.187  19.954
TER   
ATOM   6492  O00 WTR  1680       1.464 -12.262  23.019
ATOM   6493  H01 WTR  1680       1.636 -12.956  22.383
ATOM   6494  H02 WTR  1680       0.750 -11.754  22.634
TER   
ATOM   6495  O00 WTR  1681      -9.323  -5.223  22.680
ATOM   6496  H01 WTR  1681      -9.292  -6.099  23.065
ATOM   6497  H02 WTR  1681     -10.219  -4.925  22.836
TER   
ATOM   6498  O00 WTR  1682      -4.161 -10.087  20.001
ATOM   6499  H01 WTR  1682      -5.071 -10.331  19.833
ATOM   6500  H02 WTR  1682      -4.219  -9.345  20.604
TER   
ATOM   6501  O00 WTR  1683      -5.236   8.541  18.370
ATOM   6502  H01 WTR  1683      -4.704   8.175  17.663
ATOM   6503  H02 WTR  1683      -4.948   8.073  19.154
TER   
ATOM   6504  O00 WTR  1684      -7.445   3.629  16.485
ATOM   6505  H01 WTR  1684      -6.835   3.234  17.108
ATOM   6506  H02 WTR  1684      -7.683   4.468  16.880
TER   
ATOM   6507  O00 WTR  1685     -15.509  -4.005  21.491
ATOM   6508  H01 WTR  1685     -15.350  -4.530  20.707
ATOM   6509  H02 WTR  1685     -16.326  -3.541  21.307
TER   
ATOM   6510  O00 WTR  1686      -3.846   0.723  16.976
ATOM   6511  H01 WTR  1686      -4.214  -0.129  17.212
ATOM   6512  H02 WTR  1686      -2.956   0.528  16.684
TER   
ATOM   6513  O00 WTR  1687       8.379 -20.857  20.566
ATOM   6514  H01 WTR  1687       7.506 -20.522  20.362
ATOM   6515  H02 WTR  1687       8.361 -21.015  21.510
TER   
ATOM   6516  O00 WTR  1688      -1.448  -2.687  16.673
ATOM   6517  H01 WTR  1688      -1.175  -1.782  16.821
ATOM   6518  H02 WTR  1688      -0.751  -3.063  16.136
TER   
ATOM   6519  O00 WTR  1689      -0.158  -3.633  19.942
ATOM   6520  H01 WTR  1689      -0.429  -3.510  20.852
ATOM   6521  H02 WTR  1689      -0.826  -4.207  19.568
TER   
ATOM   6522  O00 WTR  1690      -7.785 -28.147   7.418
ATOM   6523  H01 WTR  1690      -8.734 -28.044   7.493
ATOM   6524  H02 WTR  1690      -7.582 -27.856   6.529
TER   
ATOM   6525  O00 WTR  1691       0.915   3.206  16.869
ATOM   6526  H01 WTR  1691       1.023   2.807  16.006
ATOM   6527  H02 WTR  1691       0.834   4.143  16.692
TER   
ATOM   6528  O00 WTR  1692     -10.548   2.333  18.206
ATOM   6529  H01 WTR  1692     -10.059   2.121  19.002
ATOM   6530  H02 WTR  1692     -11.022   3.136  18.423
TER   
ATOM   6531  O00 WTR  1693      -3.047   6.123  17.753
ATOM   6532  H01 WTR  1693      -2.945   6.638  16.953
ATOM   6533  H02 WTR  1693      -2.631   5.284  17.553
TER   
ATOM   6534  O00 WTR  1694      -3.450  10.664  19.295
ATOM   6535  H01 WTR  1694      -4.311  10.273  19.442
ATOM   6536  H02 WTR  1694      -3.449  10.902  18.368
TER   
ATOM   6537  O00 WTR  1695      -4.200 -17.000  21.355
ATOM   6538  H01 WTR  1695      -3.984 -16.272  21.938
ATOM   6539  H02 WTR  1695      -4.517 -16.581  20.555
TER   
ATOM   6540  O00 WTR  1696      -2.082  -8.370  25.345
ATOM   6541  H01 WTR  1696      -2.935  -7.937  25.349
ATOM   6542  H02 WTR  1696      -1.964  -8.678  26.243
TER   
ATOM   6543  O00 WTR  1697       4.860  -9.885  15.903
ATOM   6544  H01 WTR  1697       5.419  -9.592  16.623
ATOM   6545  H02 WTR  1697       4.936  -9.195  15.244
TER   
ATOM   6546  O00 WTR  1698      -1.156  -0.054  16.527
ATOM   6547  H01 WTR  1698      -0.388  -0.357  16.044
ATOM   6548  H02 WTR  1698      -0.857   0.017  17.434
TER   
ATOM   6549  O00 WTR  1699       9.476  -4.326  16.833
ATOM   6550  H01 WTR  1699      10.214  -4.246  17.439
ATOM   6551  H02 WTR  1699       9.268  -5.260  16.830
TER   
ATOM   6552  O00 WTR  1700      -1.176  -2.780  22.806
ATOM   6553  H01 WTR  1700      -0.643  -2.093  23.207
ATOM   6554  H02 WTR  1700      -2.071  -2.581  23.081
TER   
ATOM   6555  O00 WTR  1701      -0.536  -0.029  23.159
ATOM   6556  H01 WTR  1701      -0.876   0.531  23.858
ATOM   6557  H02 WTR  1701       0.167   0.484  22.761
TER   
ATOM   6558  O00 WTR  1702       6.220  -3.966  18.099
ATOM   6559  H01 WTR  1702       6.800  -3.210  18.004
ATOM   6560  H02 WTR  1702       6.737  -4.603  18.593
TER   
ATOM   6561  O00 WTR  1703      -3.997  -2.757  19.802
ATOM   6562  H01 WTR  1703      -3.713  -3.664  19.690
ATOM   6563  H02 WTR  1703      -3.185  -2.249  19.795
TER   
ATOM   6564  O00 WTR  1704       7.418  -6.915  14.436
ATOM   6565  H01 WTR  1704       7.966  -7.610  14.070
ATOM   6566  H02 WTR  1704       6.523  -7.178  14.223
TER   
ATOM   6567  O00 WTR  1705      -0.239  -0.050  19.230
ATOM   6568  H01 WTR  1705      -0.871   0.310  19.852
ATOM   6569  H02 WTR  1705       0.495   0.564  19.251
TER   
ATOM   6570  O00 WTR  1706       8.034   4.267  13.607
ATOM   6571  H01 WTR  1706       7.576   4.999  14.021
ATOM   6572  H02 WTR  1706       8.785   4.102  14.176
TER   
ATOM   6573  O00 WTR  1707       6.403   0.301  11.911
ATOM   6574  H01 WTR  1707       7.038   0.173  12.615
ATOM   6575  H02 WTR  1707       6.144  -0.585  11.657
TER   
ATOM   6576  O00 WTR  1708      -1.402  -5.273  17.806
ATOM   6577  H01 WTR  1708      -1.732  -5.896  17.159
ATOM   6578  H02 WTR  1708      -1.603  -4.414  17.436
TER   
ATOM   6579  O00 WTR  1709       2.382 -10.308  14.842
ATOM   6580  H01 WTR  1709       1.632  -9.927  15.298
ATOM   6581  H02 WTR  1709       3.144  -9.995  15.330
TER   
ATOM   6582  O00 WTR  1710       8.942  -6.667  11.881
ATOM   6583  H01 WTR  1710       9.640  -6.171  11.454
ATOM   6584  H02 WTR  1710       8.326  -6.001  12.186
TER   
ATOM   6585  O00 WTR  1711       7.988  -2.123  18.816
ATOM   6586  H01 WTR  1711       8.058  -1.411  18.180
ATOM   6587  H02 WTR  1711       8.871  -2.490  18.865
TER   
ATOM   6588  O00 WTR  1712       9.359   7.246  13.999
ATOM   6589  H01 WTR  1712      10.183   6.914  13.642
ATOM   6590  H02 WTR  1712       9.015   7.820  13.314
TER   
ATOM   6591  O00 WTR  1713      -3.968 -10.783  15.619
ATOM   6592  H01 WTR  1713      -4.357  -9.908  15.637
ATOM   6593  H02 WTR  1713      -3.696 -10.943  16.522
TER   
ATOM   6594  O00 WTR  1714       1.710  -1.310  20.578
ATOM   6595  H01 WTR  1714       1.040  -0.932  20.009
ATOM   6596  H02 WTR  1714       1.515  -2.247  20.590
TER   
ATOM   6597  O00 WTR  1715       4.976   3.643  22.667
ATOM   6598  H01 WTR  1715       5.619   3.591  23.374
ATOM   6599  H02 WTR  1715       4.709   2.736  22.518
TER   
ATOM   6600  O00 WTR  1716       5.592  -9.581  12.128
ATOM   6601  H01 WTR  1716       5.774  -9.314  11.227
ATOM   6602  H02 WTR  1716       5.413 -10.520  12.069
TER   
ATOM   6603  O00 WTR  1717      -0.771   1.281  13.740
ATOM   6604  H01 WTR  1717      -0.650   1.694  12.885
ATOM   6605  H02 WTR  1717      -1.551   1.703  14.102
TER   
ATOM   6606  O00 WTR  1718       9.072  -6.898  16.794
ATOM   6607  H01 WTR  1718       8.461  -6.919  16.058
ATOM   6608  H02 WTR  1718       9.901  -7.206  16.427
TER   
ATOM   6609  O00 WTR  1719       1.488   1.194  21.926
ATOM   6610  H01 WTR  1719       1.601   0.383  21.430
ATOM   6611  H02 WTR  1719       0.863   1.705  21.412
TER   
ATOM   6612  O00 WTR  1720      10.754  -1.179  14.977
ATOM   6613  H01 WTR  1720       9.906  -0.751  15.100
ATOM   6614  H02 WTR  1720      10.543  -2.107  14.881
TER   
ATOM   6615  O00 WTR  1721       4.073  -2.574  13.725
ATOM   6616  H01 WTR  1721       4.500  -3.352  14.085
ATOM   6617  H02 WTR  1721       3.143  -2.704  13.909
TER   
ATOM   6618  O00 WTR  1722       8.381  -4.625  21.111
ATOM   6619  H01 WTR  1722       9.023  -4.429  21.793
ATOM   6620  H02 WTR  1722       7.759  -3.899  21.150
TER   
ATOM   6621  O00 WTR  1723      -2.526  -0.502  20.961
ATOM   6622  H01 WTR  1723      -2.051  -0.689  21.770
ATOM   6623  H02 WTR  1723      -3.438  -0.404  21.235
TER   
ATOM   6624  O00 WTR  1724       4.096   0.966  22.079
ATOM   6625  H01 WTR  1724       3.169   1.106  21.886
ATOM   6626  H02 WTR  1724       4.149   0.048  22.347
TER   
ATOM   6627  O00 WTR  1725      -8.032  -2.594  10.925
ATOM   6628  H01 WTR  1725      -8.880  -2.160  10.827
ATOM   6629  H02 WTR  1725      -7.391  -1.920  10.697
TER   
ATOM   6630  O00 WTR  1726       1.097  -0.865  15.586
ATOM   6631  H01 WTR  1726       1.625  -1.078  16.356
ATOM   6632  H02 WTR  1726       0.954  -1.707  15.153
TER   
ATOM   6633  O00 WTR  1727      -4.612 -10.166  24.076
ATOM   6634  H01 WTR  1727      -4.494 -10.775  24.805
ATOM   6635  H02 WTR  1727      -4.501 -10.704  23.292
TER   
ATOM   6636  O00 WTR  1728       8.013  -2.861  14.931
ATOM   6637  H01 WTR  1728       8.677  -3.349  15.416
ATOM   6638  H02 WTR  1728       7.200  -3.341  15.088
TER   
ATOM   6639  O00 WTR  1729      -0.625  -8.552  22.813
ATOM   6640  H01 WTR  1729      -1.261  -8.470  23.523
ATOM   6641  H02 WTR  1729      -0.679  -9.470  22.547
TER   
ATOM   6642  O00 WTR  1730      11.551  -0.739  12.442
ATOM   6643  H01 WTR  1730      11.085  -0.878  13.266
ATOM   6644  H02 WTR  1730      10.876  -0.440  11.832
TER   
ATOM   6645  O00 WTR  1731       2.536  -4.589  15.166
ATOM   6646  H01 WTR  1731       2.102  -4.888  15.965
ATOM   6647  H02 WTR  1731       3.470  -4.625  15.372
TER   
ATOM   6648  O00 WTR  1732       5.791  -1.242  20.556
ATOM   6649  H01 WTR  1732       5.636  -0.421  20.087
ATOM   6650  H02 WTR  1732       6.593  -1.592  20.167
TER   
ATOM   6651  O00 WTR  1733       1.982  -4.393  17.966
ATOM   6652  H01 WTR  1733       2.600  -4.881  18.510
ATOM   6653  H02 WTR  1733       1.284  -4.135  18.569
TER   
ATOM   6654  O00 WTR  1734       1.573   1.816  14.754
ATOM   6655  H01 WTR  1734       1.837   0.929  14.997
ATOM   6656  H02 WTR  1734       0.665   1.725  14.465
TER   
ATOM   6657  O00 WTR  1735       1.348   5.900  16.248
ATOM   6658  H01 WTR  1735       2.179   5.819  16.716
ATOM   6659  H02 WTR  1735       1.163   6.839  16.251
TER   
ATOM   6660  O00 WTR  1736      -3.523   3.366  19.746
ATOM   6661  H01 WTR  1736      -2.771   3.664  19.233
ATOM   6662  H02 WTR  1736      -4.250   3.359  19.123
TER   
ATOM   6663  O00 WTR  1737      10.741  -4.433  13.754
ATOM   6664  H01 WTR  1737      10.067  -5.048  14.044
ATOM   6665  H02 WTR  1737      10.997  -4.748  12.887
TER   
ATOM   6666  O00 WTR  1738       3.821  -6.992  17.417
ATOM   6667  H01 WTR  1738       3.390  -6.776  18.244
ATOM   6668  H02 WTR  1738       4.569  -7.532  17.670
TER   
ATOM   6669  O00 WTR  1739       1.941   1.451  18.726
ATOM   6670  H01 WTR  1739       2.891   1.558  18.684
ATOM   6671  H02 WTR  1739       1.600   2.076  18.086
TER   
ATOM   6672  O00 WTR  1740      11.133   2.236  22.229
ATOM   6673  H01 WTR  1740      11.774   1.736  22.734
ATOM   6674  H02 WTR  1740      10.425   1.616  22.059
TER   
ATOM   6675  O00 WTR  1741       4.780  -1.227  16.080
ATOM   6676  H01 WTR  1741       4.183  -1.461  16.791
ATOM   6677  H02 WTR  1741       4.496  -1.765  15.341
TER   
ATOM   6678  O00 WTR  1742       5.739   7.213  20.138
ATOM   6679  H01 WTR  1742       4.871   6.812  20.169
ATOM   6680  H02 WTR  1742       5.588   8.130  20.370
TER   
ATOM   6681  O00 WTR  1743       7.914  -7.805  23.737
ATOM   6682  H01 WTR  1743       6.989  -7.993  23.900
ATOM   6683  H02 WTR  1743       8.147  -8.369  23.000
TER   
ATOM   6684  O00 WTR  1744      13.277 -13.956  18.581
ATOM   6685  H01 WTR  1744      13.910 -13.258  18.746
ATOM   6686  H02 WTR  1744      12.589 -13.539  18.062
TER   
ATOM   6687  O00 WTR  1745      10.812 -12.057  18.149
ATOM   6688  H01 WTR  1745      11.430 -11.327  18.193
ATOM   6689  H02 WTR  1745      10.318 -12.004  18.967
TER   
ATOM   6690  O00 WTR  1746      16.376  -3.008  19.320
ATOM   6691  H01 WTR  1746      15.564  -3.269  19.753
ATOM   6692  H02 WTR  1746      16.210  -2.116  19.015
TER   
ATOM   6693  O00 WTR  1747      12.987  -0.272  16.477
ATOM   6694  H01 WTR  1747      13.740  -0.839  16.307
ATOM   6695  H02 WTR  1747      12.329  -0.551  15.840
TER   
ATOM   6696  O00 WTR  1748      12.102  -4.174  18.337
ATOM   6697  H01 WTR  1748      12.180  -4.654  17.512
ATOM   6698  H02 WTR  1748      11.691  -4.796  18.937
TER   
ATOM   6699  O00 WTR  1749      15.197 -18.043  17.065
ATOM   6700  H01 WTR  1749      15.841 -17.577  16.532
ATOM   6701  H02 WTR  1749      14.456 -18.185  16.475
TER   
ATOM   6702  O00 WTR  1750      17.057  -9.608  17.649
ATOM   6703  H01 WTR  1750      16.295  -9.523  17.076
ATOM   6704  H02 WTR  1750      16.968 -10.477  18.040
TER   
ATOM   6705  O00 WTR  1751      16.964  -4.327  17.057
ATOM   6706  H01 WTR  1751      17.356  -5.091  17.480
ATOM   6707  H02 WTR  1751      16.824  -3.704  17.770
TER   
ATOM   6708  O00 WTR  1752      10.888 -19.454  20.764
ATOM   6709  H01 WTR  1752      11.099 -19.247  19.854
ATOM   6710  H02 WTR  1752      10.140 -20.050  20.707
TER   
ATOM   6711  O00 WTR  1753      13.780 -19.243  13.095
ATOM   6712  H01 WTR  1753      13.649 -18.521  13.709
ATOM   6713  H02 WTR  1753      13.072 -19.147  12.457
TER   
ATOM   6714  O00 WTR  1754      19.769 -16.072  14.868
ATOM   6715  H01 WTR  1754      20.509 -15.496  14.677
ATOM   6716  H02 WTR  1754      20.076 -16.628  15.584
TER   
ATOM   6717  O00 WTR  1755      16.742  -7.852  19.779
ATOM   6718  H01 WTR  1755      15.798  -7.830  19.936
ATOM   6719  H02 WTR  1755      16.848  -8.452  19.040
TER   
ATOM   6720  O00 WTR  1756      11.566  -7.106  22.569
ATOM   6721  H01 WTR  1756      12.283  -6.838  23.144
ATOM   6722  H02 WTR  1756      10.774  -6.825  23.027
TER   
ATOM   6723  O00 WTR  1757      10.749  -6.133  19.892
ATOM   6724  H01 WTR  1757       9.957  -5.615  20.037
ATOM   6725  H02 WTR  1757      10.987  -6.455  20.762
TER   
ATOM   6726  O00 WTR  1758      18.276  -4.013  14.616
ATOM   6727  H01 WTR  1758      18.963  -4.622  14.347
ATOM   6728  H02 WTR  1758      17.924  -4.388  15.423
TER   
ATOM   6729  O00 WTR  1759      20.767 -11.792  17.068
ATOM   6730  H01 WTR  1759      20.849 -11.194  17.811
ATOM   6731  H02 WTR  1759      19.917 -12.214  17.192
TER   
ATOM   6732  O00 WTR  1760       7.594   1.950  20.773
ATOM   6733  H01 WTR  1760       7.366   1.275  21.412
ATOM   6734  H02 WTR  1760       7.066   1.741  20.003
TER   
ATOM   6735  O00 WTR  1761      11.037 -10.768  22.325
ATOM   6736  H01 WTR  1761      11.044  -9.959  22.836
ATOM   6737  H02 WTR  1761      10.353 -10.632  21.669
TER   
ATOM   6738  O00 WTR  1762       5.999   1.390  18.818
ATOM   6739  H01 WTR  1762       6.635   1.087  18.170
ATOM   6740  H02 WTR  1762       5.439   2.000  18.338
TER   
ATOM   6741  O00 WTR  1763      17.940  -1.577  11.820
ATOM   6742  H01 WTR  1763      18.683  -0.982  11.718
ATOM   6743  H02 WTR  1763      18.162  -2.109  12.584
TER   
ATOM   6744  O00 WTR  1764       7.980  -7.264  20.807
ATOM   6745  H01 WTR  1764       7.941  -6.427  21.269
ATOM   6746  H02 WTR  1764       7.065  -7.526  20.708
TER   
ATOM   6747  O00 WTR  1765      23.820  -3.487  12.683
ATOM   6748  H01 WTR  1765      23.201  -3.936  13.258
ATOM   6749  H02 WTR  1765      23.679  -3.883  11.823
TER   
ATOM   6750  O00 WTR  1766      15.433  -5.645  14.922
ATOM   6751  H01 WTR  1766      16.220  -5.689  15.465
ATOM   6752  H02 WTR  1766      15.681  -5.087  14.185
TER   
ATOM   6753  O00 WTR  1767      14.704  -2.171  15.662
ATOM   6754  H01 WTR  1767      15.403  -1.852  16.234
ATOM   6755  H02 WTR  1767      14.529  -3.060  15.971
TER   
ATOM   6756  O00 WTR  1768      11.389  -5.112  11.117
ATOM   6757  H01 WTR  1768      11.211  -4.500  10.404
ATOM   6758  H02 WTR  1768      12.018  -5.733  10.748
TER   
ATOM   6759  O00 WTR  1769      20.400  -5.227   9.879
ATOM   6760  H01 WTR  1769      20.607  -5.759   9.111
ATOM   6761  H02 WTR  1769      19.851  -5.792  10.423
TER   
ATOM   6762  O00 WTR  1770      14.419  -1.872  10.098
ATOM   6763  H01 WTR  1770      14.347  -1.950  11.050
ATOM   6764  H02 WTR  1770      14.861  -1.034   9.959
TER   
ATOM   6765  O00 WTR  1771      18.363  -6.371  18.210
ATOM   6766  H01 WTR  1771      19.039  -5.813  18.597
ATOM   6767  H02 WTR  1771      17.869  -6.704  18.959
TER   
ATOM   6768  O00 WTR  1772      16.839  -2.606   9.325
ATOM   6769  H01 WTR  1772      17.432  -2.303  10.013
ATOM   6770  H02 WTR  1772      15.977  -2.288   9.595
TER   
ATOM   6771  O00 WTR  1773      14.061  -4.100  20.421
ATOM   6772  H01 WTR  1773      13.638  -4.161  19.564
ATOM   6773  H02 WTR  1773      14.293  -5.002  20.639
TER   
ATOM   6774  O00 WTR  1774      11.751  -7.483  16.136
ATOM   6775  H01 WTR  1774      11.715  -7.697  15.204
ATOM   6776  H02 WTR  1774      12.162  -6.619  16.168
TER   
ATOM   6777  O00 WTR  1775      16.879 -16.475  15.077
ATOM   6778  H01 WTR  1775      17.805 -16.302  15.249
ATOM   6779  H02 WTR  1775      16.867 -16.874  14.207
TER   
ATOM   6780  O00 WTR  1776      14.255  -1.992  12.912
ATOM   6781  H01 WTR  1776      14.533  -2.023  13.828
ATOM   6782  H02 WTR  1776      13.442  -1.488  12.925
TER   
ATOM   6783  O00 WTR  1777      -8.905   9.771  14.703
ATOM   6784  H01 WTR  1777      -8.038  10.141  14.869
ATOM   6785  H02 WTR  1777      -8.779   8.824  14.772
TER   
ATOM   6786  O00 WTR  1778     -16.625   4.256   7.839
ATOM   6787  H01 WTR  1778     -16.480   5.201   7.894
ATOM   6788  H02 WTR  1778     -17.134   4.138   7.037
TER   
ATOM   6789  O00 WTR  1779     -11.511   1.909  14.289
ATOM   6790  H01 WTR  1779     -11.844   2.716  14.682
ATOM   6791  H02 WTR  1779     -12.004   1.211  14.721
TER   
ATOM   6792  O00 WTR  1780      -5.973  17.555  12.075
ATOM   6793  H01 WTR  1780      -6.757  17.553  12.624
ATOM   6794  H02 WTR  1780      -5.814  16.632  11.881
TER   
ATOM   6795  O00 WTR  1781       0.297  12.792  16.377
ATOM   6796  H01 WTR  1781      -0.484  13.329  16.243
ATOM   6797  H02 WTR  1781       0.092  12.257  17.143
TER   
ATOM   6798  O00 WTR  1782      11.718   5.868  13.436
ATOM   6799  H01 WTR  1782      11.611   5.737  14.378
ATOM   6800  H02 WTR  1782      11.993   5.013  13.104
TER   
ATOM   6801  O00 WTR  1783       7.944   4.836  20.527
ATOM   6802  H01 WTR  1783       7.803   3.972  20.915
ATOM   6803  H02 WTR  1783       7.297   5.399  20.952
TER   
ATOM   6804  O00 WTR  1784       3.651   9.366  16.406
ATOM   6805  H01 WTR  1784       4.181   8.686  16.821
ATOM   6806  H02 WTR  1784       4.266  10.080  16.237
TER   
ATOM   6807  O00 WTR  1785      -0.594   8.733  12.089
ATOM   6808  H01 WTR  1785      -0.575   9.235  12.905
ATOM   6809  H02 WTR  1785       0.327   8.566  11.889
TER   
ATOM   6810  O00 WTR  1786      -4.909   7.056  15.327
ATOM   6811  H01 WTR  1786      -4.961   7.828  14.764
ATOM   6812  H02 WTR  1786      -4.088   6.631  15.076
TER   
ATOM   6813  O00 WTR  1787      -8.224   7.126  15.187
ATOM   6814  H01 WTR  1787      -8.322   7.330  16.117
ATOM   6815  H02 WTR  1787      -7.330   6.793  15.107
TER   
ATOM   6816  O00 WTR  1788     -12.034   4.567  18.170
ATOM   6817  H01 WTR  1788     -11.746   5.444  17.914
ATOM   6818  H02 WTR  1788     -12.989   4.602  18.114
TER   
ATOM   6819  O00 WTR  1789      -0.584   9.670  14.895
ATOM   6820  H01 WTR  1789      -0.459  10.524  14.480
ATOM   6821  H02 WTR  1789       0.126   9.608  15.534
TER   
ATOM   6822  O00 WTR  1790     -11.806   9.156  15.204
ATOM   6823  H01 WTR  1790     -12.347   9.785  14.725
ATOM   6824  H02 WTR  1790     -10.910   9.469  15.084
TER   
ATOM   6825  O00 WTR  1791      -3.001  13.398  15.101
ATOM   6826  H01 WTR  1791      -2.910  12.825  14.340
ATOM   6827  H02 WTR  1791      -3.719  13.988  14.873
TER   
ATOM   6828  O00 WTR  1792      -2.866   9.131  16.351
ATOM   6829  H01 WTR  1792      -3.324   9.960  16.487
ATOM   6830  H02 WTR  1792      -2.107   9.361  15.815
TER   
ATOM   6831  O00 WTR  1793      -3.588   6.795  12.123
ATOM   6832  H01 WTR  1793      -3.200   7.406  11.496
ATOM   6833  H02 WTR  1793      -4.530   6.856  11.964
TER   
ATOM   6834  O00 WTR  1794      -6.082  13.192  14.333
ATOM   6835  H01 WTR  1794      -5.426  12.941  13.683
ATOM   6836  H02 WTR  1794      -6.262  14.114  14.148
TER   
ATOM   6837  O00 WTR  1795       4.110 -10.074   3.427
ATOM   6838  H01 WTR  1795       3.387 -10.492   3.895
ATOM   6839  H02 WTR  1795       3.865 -10.136   2.504
TER   
ATOM   6840  O00 WTR  1796       3.427  -3.467 -11.460
ATOM   6841  H01 WTR  1796       4.145  -2.889 -11.203
ATOM   6842  H02 WTR  1796       3.236  -3.977 -10.673
TER   
ATOM   6843  O00 WTR  1797       1.632 -11.865  -5.959
ATOM   6844  H01 WTR  1797       2.379 -11.563  -5.442
ATOM   6845  H02 WTR  1797       1.953 -11.879  -6.860
TER   
ATOM   6846  O00 WTR  1798       0.447 -11.721   1.385
ATOM   6847  H01 WTR  1798      -0.039 -11.678   0.562
ATOM   6848  H02 WTR  1798      -0.169 -11.400   2.044
TER   
ATOM   6849  O00 WTR  1799       2.570  -1.859 -13.509
ATOM   6850  H01 WTR  1799       3.062  -2.314 -12.825
ATOM   6851  H02 WTR  1799       2.454  -0.971 -13.171
TER   
ATOM   6852  O00 WTR  1800      -4.441  -8.566   1.973
ATOM   6853  H01 WTR  1800      -3.796  -9.165   2.351
ATOM   6854  H02 WTR  1800      -4.175  -8.474   1.058
TER   
ATOM   6855  O00 WTR  1801      -2.045 -10.531   0.431
ATOM   6856  H01 WTR  1801      -2.631  -9.801   0.232
ATOM   6857  H02 WTR  1801      -2.167 -10.688   1.368
TER   
ATOM   6858  O00 WTR  1802      -1.523 -13.294  -2.523
ATOM   6859  H01 WTR  1802      -0.759 -13.759  -2.181
ATOM   6860  H02 WTR  1802      -2.029 -13.967  -2.978
TER   
ATOM   6861  O00 WTR  1803       1.645 -11.063   4.335
ATOM   6862  H01 WTR  1803       1.835 -11.994   4.217
ATOM   6863  H02 WTR  1803       0.724 -10.973   4.093
TER   
ATOM   6864  O00 WTR  1804       0.714  -8.521  -4.776
ATOM   6865  H01 WTR  1804       1.392  -8.626  -4.108
ATOM   6866  H02 WTR  1804       0.108  -9.245  -4.618
TER   
ATOM   6867  O00 WTR  1805      -7.728 -11.768   0.157
ATOM   6868  H01 WTR  1805      -7.501 -11.497   1.047
ATOM   6869  H02 WTR  1805      -6.973 -11.511  -0.372
TER   
ATOM   6870  O00 WTR  1806      -4.809 -12.169   3.888
ATOM   6871  H01 WTR  1806      -4.086 -11.613   3.598
ATOM   6872  H02 WTR  1806      -5.597 -11.675   3.663
TER   
ATOM   6873  O00 WTR  1807      -2.880 -16.448   2.284
ATOM   6874  H01 WTR  1807      -3.040 -15.507   2.220
ATOM   6875  H02 WTR  1807      -3.239 -16.809   1.474
TER   
ATOM   6876  O00 WTR  1808       0.863  -2.314 -10.725
ATOM   6877  H01 WTR  1808       1.721  -2.626 -11.012
ATOM   6878  H02 WTR  1808       0.278  -2.512 -11.456
TER   
ATOM   6879  O00 WTR  1809      -5.316  -3.773 -12.091
ATOM   6880  H01 WTR  1809      -5.072  -4.011 -11.197
ATOM   6881  H02 WTR  1809      -6.054  -3.172 -11.987
TER   
ATOM   6882  O00 WTR  1810       2.310  -3.966  -8.229
ATOM   6883  H01 WTR  1810       2.201  -4.510  -7.449
ATOM   6884  H02 WTR  1810       1.538  -4.155  -8.763
TER   
ATOM   6885  O00 WTR  1811      -1.049  -3.204  -7.842
ATOM   6886  H01 WTR  1811      -0.853  -3.028  -8.762
ATOM   6887  H02 WTR  1811      -0.699  -2.446  -7.373
TER   
ATOM   6888  O00 WTR  1812      -1.212   0.845  -9.819
ATOM   6889  H01 WTR  1812      -1.316   1.772 -10.034
ATOM   6890  H02 WTR  1812      -0.266   0.700  -9.835
TER   
ATOM   6891  O00 WTR  1813      -6.764  -7.157   2.458
ATOM   6892  H01 WTR  1813      -7.370  -7.721   2.938
ATOM   6893  H02 WTR  1813      -5.900  -7.535   2.626
TER   
ATOM   6894  O00 WTR  1814       1.660  -6.532  -6.336
ATOM   6895  H01 WTR  1814       1.341  -7.335  -5.925
ATOM   6896  H02 WTR  1814       2.248  -6.833  -7.028
TER   
ATOM   6897  O00 WTR  1815      -6.669 -10.491   2.782
ATOM   6898  H01 WTR  1815      -5.960  -9.966   2.410
ATOM   6899  H02 WTR  1815      -7.428  -9.907   2.777
TER   
ATOM   6900  O00 WTR  1816       4.804 -11.458  -2.236
ATOM   6901  H01 WTR  1816       4.010 -10.924  -2.261
ATOM   6902  H02 WTR  1816       4.504 -12.321  -1.951
TER   
ATOM   6903  O00 WTR  1817       3.092 -10.927   1.079
ATOM   6904  H01 WTR  1817       2.163 -11.140   1.160
ATOM   6905  H02 WTR  1817       3.153 -10.424   0.267
TER   
ATOM   6906  O00 WTR  1818       5.397  -2.568  -9.267
ATOM   6907  H01 WTR  1818       5.823  -1.775  -9.592
ATOM   6908  H02 WTR  1818       6.026  -2.943  -8.651
TER   
ATOM   6909  O00 WTR  1819       2.409 -13.647  -3.900
ATOM   6910  H01 WTR  1819       1.867 -13.621  -3.111
ATOM   6911  H02 WTR  1819       1.859 -13.263  -4.582
TER   
END
