# Supplementary material for: Computationally-guided optimization of small-molecule inhibitors of the Aurora A kinase–TPX2 protein–protein interaction
Source: Chem Commun (Camb). 2017 Aug 2;53(67):9372–5. doi: 10.1039/c7cc05379g (PMC5591577; doi:10.1039/c7cc05379g)
Supplement: Supplementary file 2 [file CC-053-C7CC05379G-s002.zip › aur_data/009to002/l10.pdb]

REMARK     ur                            E=     -21122.465
REMARK    ESX   =      -3166.245    EXX    =        -81.363
REMARK    RADGYR=         13.833
REMARK          Created by MCPRO 2.30     
ATOM      1  H1  ACE     1      12.101   0.213 -13.791
ATOM      2  CH3 ACE     1      11.650   0.023 -12.817
ATOM      3  C   ACE     1      12.666   0.286 -11.668
ATOM      4  H2  ACE     1      11.322  -1.016 -12.782
ATOM      5  H3  ACE     1      10.788   0.680 -12.698
ATOM      6  O   ACE     1      13.818   0.634 -11.945
ATOM      7  N   TRP     2      12.261   0.096 -10.403
ATOM      8  CA  TRP     2      13.049   0.581  -9.258
ATOM      9  C   TRP     2      13.439  -0.460  -8.291
ATOM     10  HN  TRP     2      11.395  -0.391 -10.221
ATOM     11  CB  TRP     2      12.266   1.640  -8.480
ATOM     12  CG  TRP     2      11.934   2.916  -9.189
ATOM     13  CD1 TRP     2      10.706   3.288  -9.727
ATOM     14  NE1 TRP     2      10.792   4.521 -10.332
ATOM     15  HD1 TRP     2       9.846   2.625  -9.633
ATOM     16  CE2 TRP     2      12.057   5.016 -10.246
ATOM     17  HNE TRP     2      10.031   5.009 -10.782
ATOM     18  CZ2 TRP     2      12.613   6.205 -10.722
ATOM     19  CH2 TRP     2      13.980   6.419 -10.473
ATOM     20  HZ2 TRP     2      11.991   6.921 -11.259
ATOM     21  CZ3 TRP     2      14.760   5.476  -9.786
ATOM     22  HH2 TRP     2      14.460   7.335 -10.817
ATOM     23  CE3 TRP     2      14.206   4.276  -9.299
ATOM     24  HZ3 TRP     2      15.821   5.664  -9.619
ATOM     25  CD2 TRP     2      12.855   4.024  -9.520
ATOM     26  HE3 TRP     2      14.833   3.566  -8.760
ATOM     27  HA  TRP     2      13.971   1.037  -9.618
ATOM     28  HB1 TRP     2      11.346   1.229  -8.064
ATOM     29  HB2 TRP     2      12.754   1.952  -7.556
ATOM     30  O   TRP     2      12.705  -1.405  -8.092
ATOM     31  N   ALA     3      14.581  -0.268  -7.638
ATOM     32  CA  ALA     3      14.914  -1.053  -6.438
ATOM     33  C   ALA     3      15.400  -0.181  -5.255
ATOM     34  HN  ALA     3      15.236   0.428  -7.966
ATOM     35  CB  ALA     3      15.942  -2.111  -6.781
ATOM     36  HA  ALA     3      14.031  -1.598  -6.103
ATOM     37  HB1 ALA     3      16.183  -2.687  -5.887
ATOM     38  HB2 ALA     3      15.538  -2.776  -7.544
ATOM     39  HB3 ALA     3      16.845  -1.631  -7.158
ATOM     40  O   ALA     3      15.892   0.929  -5.465
ATOM     41  N   LEU     4      15.281  -0.682  -4.026
ATOM     42  CA  LEU     4      15.841   0.021  -2.861
ATOM     43  C   LEU     4      17.289   0.480  -3.043
ATOM     44  HN  LEU     4      14.799  -1.558  -3.885
ATOM     45  CB  LEU     4      15.700  -0.802  -1.583
ATOM     46  CG  LEU     4      16.151  -0.191  -0.257
ATOM     47  CD1 LEU     4      15.629   1.225  -0.056
ATOM     48  CD2 LEU     4      15.682  -1.062   0.905
ATOM     49  HA  LEU     4      15.247   0.911  -2.653
ATOM     50  HB1 LEU     4      14.651  -1.053  -1.426
ATOM     51  HB2 LEU     4      16.283  -1.718  -1.674
ATOM     52  HG  LEU     4      17.240  -0.153  -0.225
ATOM     53  HD1 LEU     4      15.980   1.610   0.902
ATOM     54  HD2 LEU     4      15.994   1.865  -0.859
ATOM     55  HD3 LEU     4      14.539   1.216  -0.066
ATOM     56  HD4 LEU     4      16.008  -0.619   1.847
ATOM     57  HD5 LEU     4      14.594  -1.129   0.893
ATOM     58  HD6 LEU     4      16.108  -2.060   0.807
ATOM     59  O   LEU     4      17.610   1.619  -2.729
ATOM     60  N   GLU     5      18.164  -0.355  -3.581
ATOM     61  CA  GLU     5      19.532   0.104  -3.773
ATOM     62  C   GLU     5      19.641   1.325  -4.716
ATOM     63  HN  GLU     5      17.873  -1.285  -3.846
ATOM     64  CB  GLU     5      20.483  -1.037  -4.192
ATOM     65  CG  GLU     5      20.877  -1.068  -5.673
ATOM     66  CD  GLU     5      20.206  -2.182  -6.469
ATOM     67  OE1 GLU     5      19.608  -3.084  -5.847
ATOM     68  OE2 GLU     5      20.292  -2.171  -7.720
ATOM     69  HA  GLU     5      19.957   0.393  -2.812
ATOM     70  HB1 GLU     5      21.414  -0.958  -3.631
ATOM     71  HB2 GLU     5      20.013  -1.998  -3.982
ATOM     72  HG1 GLU     5      20.599  -0.124  -6.143
ATOM     73  HG2 GLU     5      21.953  -1.214  -5.760
ATOM     74  O   GLU     5      20.728   1.897  -4.842
ATOM     75  N   ASP     6      18.538   1.735  -5.356
ATOM     76  CA  ASP     6      18.577   2.904  -6.263
ATOM     77  C   ASP     6      18.597   4.264  -5.529
ATOM     78  HN  ASP     6      17.666   1.243  -5.220
ATOM     79  CB  ASP     6      17.399   2.899  -7.244
ATOM     80  CG  ASP     6      17.476   1.788  -8.269
ATOM     81  OD1 ASP     6      18.594   1.442  -8.703
ATOM     82  OD2 ASP     6      16.398   1.275  -8.662
ATOM     83  HA  ASP     6      19.475   2.857  -6.879
ATOM     84  HB1 ASP     6      16.467   2.772  -6.693
ATOM     85  HB2 ASP     6      17.373   3.844  -7.786
ATOM     86  O   ASP     6      18.754   5.320  -6.168
ATOM     87  N   PHE     7      18.443   4.223  -4.201
ATOM     88  CA  PHE     7      18.283   5.420  -3.387
ATOM     89  C   PHE     7      19.194   5.433  -2.174
ATOM     90  HN  PHE     7      18.434   3.333  -3.724
ATOM     91  CB  PHE     7      16.848   5.518  -2.851
ATOM     92  CG  PHE     7      15.806   5.414  -3.904
ATOM     93  CD1 PHE     7      15.388   6.540  -4.590
ATOM     94  CE1 PHE     7      14.425   6.444  -5.583
ATOM     95  HD1 PHE     7      15.816   7.514  -4.351
ATOM     96  CZ  PHE     7      13.868   5.213  -5.896
ATOM     97  HE1 PHE     7      14.104   7.337  -6.119
ATOM     98  CE2 PHE     7      14.270   4.071  -5.210
ATOM     99  HZ  PHE     7      13.114   5.140  -6.680
ATOM    100  CD2 PHE     7      15.234   4.174  -4.218
ATOM    101  HE2 PHE     7      13.828   3.105  -5.453
ATOM    102  HD2 PHE     7      15.553   3.285  -3.674
ATOM    103  HA  PHE     7      18.514   6.301  -3.986
ATOM    104  HB1 PHE     7      16.669   4.712  -2.139
ATOM    105  HB2 PHE     7      16.710   6.478  -2.353
ATOM    106  O   PHE     7      19.517   4.376  -1.631
ATOM    107  N   GLU     8      19.560   6.638  -1.736
ATOM    108  CA  GLU     8      20.103   6.835  -0.404
ATOM    109  C   GLU     8      19.005   7.361   0.493
ATOM    110  HN  GLU     8      19.461   7.443  -2.338
ATOM    111  CB  GLU     8      21.225   7.846  -0.445
ATOM    112  CG  GLU     8      22.218   7.604  -1.548
ATOM    113  CD  GLU     8      23.452   8.415  -1.330
ATOM    114  OE1 GLU     8      23.457   9.588  -1.754
ATOM    115  OE2 GLU     8      24.399   7.879  -0.717
ATOM    116  HA  GLU     8      20.473   5.886  -0.018
ATOM    117  HB1 GLU     8      20.811   8.843  -0.595
ATOM    118  HB2 GLU     8      21.774   7.819   0.497
ATOM    119  HG1 GLU     8      22.488   6.549  -1.569
ATOM    120  HG2 GLU     8      21.775   7.885  -2.504
ATOM    121  O   GLU     8      18.336   8.331   0.142
ATOM    122  NT  AME     9      18.813   6.715   1.636
ATOM    123  CT  AME     9      17.815   7.123   2.626
ATOM    124  HN  AME     9      19.371   5.902   1.853
ATOM    125  HT1 AME     9      17.845   6.441   3.476
ATOM    126  HT2 AME     9      18.032   8.136   2.966
ATOM    127  HT3 AME     9      16.823   7.097   2.175
ATOM    128  H1  ACE    10      10.075  13.599   7.548
ATOM    129  CH3 ACE    10       9.875  12.585   7.894
ATOM    130  C   ACE    10       8.540  12.507   8.617
ATOM    131  H2  ACE    10      10.674  12.284   8.572
ATOM    132  H3  ACE    10       9.861  11.919   7.031
ATOM    133  O   ACE    10       7.822  13.498   8.760
ATOM    134  N   GLY    11       8.187  11.326   9.083
ATOM    135  CA  GLY    11       6.900  11.157   9.728
ATOM    136  C   GLY    11       6.682   9.688   9.909
ATOM    137  HN  GLY    11       8.815  10.541   8.989
ATOM    138  HA1 GLY    11       6.907  11.664  10.693
ATOM    139  HA2 GLY    11       6.119  11.585   9.100
ATOM    140  O   GLY    11       7.219   8.869   9.158
ATOM    141  N   LYS    12       5.916   9.361  10.938
ATOM    142  CA  LYS    12       5.514   7.993  11.215
ATOM    143  C   LYS    12       4.120   7.806  10.632
ATOM    144  HN  LYS    12       5.588  10.080  11.568
ATOM    145  CB  LYS    12       5.546   7.729  12.730
ATOM    146  CG  LYS    12       5.902   6.305  13.136
ATOM    147  CD  LYS    12       4.673   5.534  13.604
ATOM    148  CE  LYS    12       4.918   4.030  13.668
ATOM    149  NZ  LYS    12       4.563   3.330  12.397
ATOM    150  HZ1 LYS    12       4.744   2.342  12.496
ATOM    151  HZ2 LYS    12       5.121   3.701  11.641
ATOM    152  HZ3 LYS    12       3.584   3.475  12.196
ATOM    153  HA  LYS    12       6.219   7.305  10.749
ATOM    154  HB1 LYS    12       6.287   8.378  13.197
ATOM    155  HB2 LYS    12       4.564   7.935  13.156
ATOM    156  HG1 LYS    12       6.334   5.781  12.284
ATOM    157  HG2 LYS    12       6.625   6.329  13.952
ATOM    158  HD1 LYS    12       4.390   5.871  14.602
ATOM    159  HD2 LYS    12       3.848   5.711  12.914
ATOM    160  HE1 LYS    12       5.973   3.842  13.868
ATOM    161  HE2 LYS    12       4.314   3.597  14.466
ATOM    162  O   LYS    12       3.209   8.596  10.897
ATOM    163  N   GLY    13       3.974   6.790   9.792
ATOM    164  CA  GLY    13       2.669   6.423   9.254
ATOM    165  C   GLY    13       2.098   5.217   9.982
ATOM    166  HN  GLY    13       4.780   6.251   9.512
ATOM    167  HA1 GLY    13       1.979   7.259   9.370
ATOM    168  HA2 GLY    13       2.767   6.178   8.197
ATOM    169  O   GLY    13       2.787   4.575  10.784
ATOM    170  N   LYS    14       0.834   4.913   9.699
ATOM    171  CA  LYS    14       0.134   3.785  10.313
ATOM    172  C   LYS    14       0.891   2.471  10.098
ATOM    173  HN  LYS    14       0.319   5.474   9.035
ATOM    174  CB  LYS    14      -1.297   3.699   9.775
ATOM    175  CG  LYS    14      -2.224   2.827  10.603
ATOM    176  CD  LYS    14      -3.675   3.217  10.378
ATOM    177  CE  LYS    14      -4.556   2.808  11.547
ATOM    178  NZ  LYS    14      -5.820   3.599  11.549
ATOM    179  HZ1 LYS    14      -6.393   3.316  12.331
ATOM    180  HZ2 LYS    14      -6.321   3.436  10.688
ATOM    181  HZ3 LYS    14      -5.602   4.582  11.631
ATOM    182  HA  LYS    14       0.038   3.957  11.385
ATOM    183  HB1 LYS    14      -1.737   4.697   9.749
ATOM    184  HB2 LYS    14      -1.283   3.283   8.768
ATOM    185  HG1 LYS    14      -2.093   1.784  10.318
ATOM    186  HG2 LYS    14      -1.988   2.947  11.661
ATOM    187  HD1 LYS    14      -3.747   4.298  10.257
ATOM    188  HD2 LYS    14      -4.049   2.726   9.480
ATOM    189  HE1 LYS    14      -4.801   1.749  11.465
ATOM    190  HE2 LYS    14      -4.026   2.986  12.483
ATOM    191  O   LYS    14       1.153   1.740  11.053
ATOM    192  N   PHE    15       1.273   2.207   8.847
ATOM    193  CA  PHE    15       1.917   0.945   8.460
ATOM    194  C   PHE    15       3.420   1.096   8.168
ATOM    195  HN  PHE    15       1.121   2.893   8.121
ATOM    196  CB  PHE    15       1.188   0.322   7.245
ATOM    197  CG  PHE    15      -0.316   0.500   7.331
ATOM    198  CD1 PHE    15      -1.086  -0.350   8.118
ATOM    199  CE1 PHE    15      -2.465  -0.185   8.200
ATOM    200  HD1 PHE    15      -0.609  -1.155   8.678
ATOM    201  CZ  PHE    15      -3.098   0.828   7.488
ATOM    202  HE1 PHE    15      -3.058  -0.852   8.827
ATOM    203  CE2 PHE    15      -2.352   1.679   6.693
ATOM    204  HZ  PHE    15      -4.179   0.949   7.558
ATOM    205  CD2 PHE    15      -0.972   1.516   6.614
ATOM    206  HE2 PHE    15      -2.846   2.473   6.133
ATOM    207  HD2 PHE    15      -0.379   2.183   5.987
ATOM    208  HA  PHE    15       1.810   0.220   9.267
ATOM    209  HB1 PHE    15       1.356   0.794   6.277
ATOM    210  HB2 PHE    15       1.394  -0.737   7.094
ATOM    211  O   PHE    15       4.023   0.243   7.499
ATOM    212  N   GLY    16       4.020   2.176   8.667
ATOM    213  CA  GLY    16       5.453   2.429   8.482
ATOM    214  C   GLY    16       5.808   3.885   8.230
ATOM    215  HN  GLY    16       3.483   2.851   9.192
ATOM    216  HA1 GLY    16       5.995   2.121   9.376
ATOM    217  HA2 GLY    16       5.815   1.862   7.625
ATOM    218  O   GLY    16       4.928   4.726   8.034
ATOM    219  N   ASN    17       7.104   4.184   8.204
ATOM    220  CA  ASN    17       7.563   5.572   8.109
ATOM    221  C   ASN    17       7.694   6.160   6.701
ATOM    222  HN  ASN    17       7.791   3.445   8.251
ATOM    223  CB  ASN    17       8.885   5.760   8.876
ATOM    224  CG  ASN    17       8.751   5.502  10.370
ATOM    225  ND2 ASN    17       9.879   5.233  11.005
ATOM    226  HD1 ASN    17       9.854   5.053  11.997
ATOM    227  HD2 ASN    17      10.743   5.213  10.486
ATOM    228  OD1 ASN    17       7.659   5.545  10.949
ATOM    229  HA  ASN    17       6.866   6.223   8.637
ATOM    230  HB1 ASN    17       9.632   5.068   8.488
ATOM    231  HB2 ASN    17       9.237   6.784   8.749
ATOM    232  O   ASN    17       7.667   5.455   5.689
ATOM    233  N   VAL    18       7.838   7.477   6.655
ATOM    234  CA  VAL    18       8.249   8.146   5.439
ATOM    235  C   VAL    18       9.673   8.656   5.631
ATOM    236  HN  VAL    18       7.659   8.031   7.481
ATOM    237  CB  VAL    18       7.322   9.325   5.137
ATOM    238  CG1 VAL    18       7.574   9.812   3.724
ATOM    239  CG2 VAL    18       5.873   8.908   5.302
ATOM    240  HA  VAL    18       8.213   7.443   4.607
ATOM    241  HB  VAL    18       7.519  10.133   5.842
ATOM    242  HG1 VAL    18       6.915  10.653   3.506
ATOM    243  HG2 VAL    18       8.612  10.131   3.629
ATOM    244  HG3 VAL    18       7.376   9.004   3.020
ATOM    245  HG4 VAL    18       5.223   9.756   5.085
ATOM    246  HG5 VAL    18       5.648   8.093   4.615
ATOM    247  HG6 VAL    18       5.704   8.576   6.327
ATOM    248  O   VAL    18       9.984   9.242   6.659
ATOM    249  N   TYR    19      10.537   8.412   4.656
ATOM    250  CA  TYR    19      11.936   8.836   4.736
ATOM    251  C   TYR    19      12.286   9.813   3.649
ATOM    252  HN  TYR    19      10.233   7.920   3.828
ATOM    253  CB  TYR    19      12.883   7.631   4.634
ATOM    254  CG  TYR    19      12.751   6.723   5.833
ATOM    255  CD1 TYR    19      11.759   5.741   5.870
ATOM    256  CE1 TYR    19      11.597   4.926   6.958
ATOM    257  HD1 TYR    19      11.090   5.610   5.019
ATOM    258  CZ  TYR    19      12.423   5.082   8.047
ATOM    259  HE1 TYR    19      10.819   4.163   6.956
ATOM    260  CE2 TYR    19      13.420   6.057   8.058
ATOM    261  OH  TYR    19      12.220   4.246   9.119
ATOM    262  CD2 TYR    19      13.573   6.877   6.954
ATOM    263  HE2 TYR    19      14.066   6.166   8.929
ATOM    264  HD2 TYR    19      14.339   7.652   6.953
ATOM    265  HH  TYR    19      11.499   3.627   8.981
ATOM    266  HA  TYR    19      12.116   9.316   5.698
ATOM    267  HB1 TYR    19      12.646   7.057   3.739
ATOM    268  HB2 TYR    19      13.913   7.982   4.578
ATOM    269  O   TYR    19      11.796   9.701   2.518
ATOM    270  N   LEU    20      13.142  10.775   3.980
ATOM    271  CA  LEU    20      13.737  11.619   2.948
ATOM    272  C   LEU    20      14.691  10.709   2.202
ATOM    273  HN  LEU    20      13.381  10.922   4.950
ATOM    274  CB  LEU    20      14.464  12.816   3.575
ATOM    275  CG  LEU    20      15.076  13.809   2.582
ATOM    276  CD1 LEU    20      14.045  14.511   1.711
ATOM    277  CD2 LEU    20      15.956  14.806   3.305
ATOM    278  HA  LEU    20      12.953  12.003   2.295
ATOM    279  HB1 LEU    20      13.765  13.386   4.188
ATOM    280  HB2 LEU    20      15.284  12.459   4.197
ATOM    281  HG  LEU    20      15.760  13.283   1.917
ATOM    282  HD1 LEU    20      14.549  15.199   1.033
ATOM    283  HD2 LEU    20      13.493  13.771   1.133
ATOM    284  HD3 LEU    20      13.353  15.068   2.343
ATOM    285  HD4 LEU    20      16.383  15.504   2.585
ATOM    286  HD5 LEU    20      15.360  15.356   4.034
ATOM    287  HD6 LEU    20      16.759  14.278   3.818
ATOM    288  O   LEU    20      15.274   9.834   2.816
ATOM    289  N   ALA    21      14.835  10.871   0.892
ATOM    290  CA  ALA    21      15.710   9.968   0.144
ATOM    291  C   ALA    21      16.154  10.601  -1.128
ATOM    292  HN  ALA    21      14.340  11.615   0.421
ATOM    293  CB  ALA    21      15.003   8.676  -0.168
ATOM    294  HA  ALA    21      16.588   9.732   0.745
ATOM    295  HB1 ALA    21      15.672   8.020  -0.724
ATOM    296  HB2 ALA    21      14.708   8.189   0.762
ATOM    297  HB3 ALA    21      14.116   8.882  -0.767
ATOM    298  O   ALA    21      15.527  11.561  -1.619
ATOM    299  N   ARG    22      17.234  10.068  -1.688
ATOM    300  CA  ARG    22      17.760  10.645  -2.920
ATOM    301  C   ARG    22      18.086   9.559  -3.921
ATOM    302  HN  ARG    22      17.680   9.271  -1.258
ATOM    303  CB  ARG    22      19.008  11.476  -2.632
ATOM    304  CG  ARG    22      19.513  12.200  -3.870
ATOM    305  CD  ARG    22      20.747  13.040  -3.625
ATOM    306  NE  ARG    22      21.839  12.291  -3.023
ATOM    307  CZ  ARG    22      23.120  12.652  -3.120
ATOM    308  HE  ARG    22      21.442  11.491  -2.547
ATOM    309  NH1 ARG    22      23.457  13.751  -3.812
ATOM    310  H11 ARG    22      22.748  14.314  -4.264
ATOM    311  H12 ARG    22      24.411  14.071  -3.917
ATOM    312  NH2 ARG    22      24.066  11.914  -2.527
ATOM    313  H21 ARG    22      23.845  11.080  -1.999
ATOM    314  H22 ARG    22      25.048  12.152  -2.575
ATOM    315  HA  ARG    22      17.017  11.314  -3.355
ATOM    316  HB1 ARG    22      18.780  12.224  -1.872
ATOM    317  HB2 ARG    22      19.804  10.824  -2.272
ATOM    318  HG1 ARG    22      19.766  11.471  -4.640
ATOM    319  HG2 ARG    22      18.736  12.868  -4.243
ATOM    320  HD1 ARG    22      21.107  13.443  -4.571
ATOM    321  HD2 ARG    22      20.500  13.861  -2.951
ATOM    322  O   ARG    22      18.753   8.580  -3.610
ATOM    323  N   GLU    23      17.615   9.754  -5.130
ATOM    324  CA  GLU    23      17.889   8.851  -6.215
ATOM    325  C   GLU    23      19.354   8.994  -6.686
ATOM    326  HN  GLU    23      17.039  10.562  -5.320
ATOM    327  CB  GLU    23      16.881   9.121  -7.334
ATOM    328  CG  GLU    23      16.779   8.012  -8.353
ATOM    329  CD  GLU    23      17.801   8.154  -9.454
ATOM    330  OE1 GLU    23      17.871   9.259 -10.026
ATOM    331  OE2 GLU    23      18.524   7.177  -9.741
ATOM    332  HA  GLU    23      17.723   7.826  -5.885
ATOM    333  HB1 GLU    23      15.888   9.254  -6.905
ATOM    334  HB2 GLU    23      17.168  10.025  -7.871
ATOM    335  HG1 GLU    23      16.940   7.052  -7.863
ATOM    336  HG2 GLU    23      15.788   8.026  -8.807
ATOM    337  O   GLU    23      19.760  10.013  -7.264
ATOM    338  NT  AME    24      20.140   7.954  -6.435
ATOM    339  CT  AME    24      21.565   7.910  -6.784
ATOM    340  HN  AME    24      19.760   7.137  -5.980
ATOM    341  HT1 AME    24      21.986   6.954  -6.475
ATOM    342  HT2 AME    24      21.679   8.026  -7.861
ATOM    343  HT3 AME    24      22.089   8.719  -6.274
ATOM    344  H1  ACE    25      17.012  12.892  -7.841
ATOM    345  CH3 ACE    25      16.657  13.797  -7.350
ATOM    346  C   ACE    25      16.167  13.499  -5.941
ATOM    347  H2  ACE    25      15.840  14.215  -7.938
ATOM    348  H3  ACE    25      17.477  14.514  -7.306
ATOM    349  O   ACE    25      16.253  12.352  -5.484
ATOM    350  N   ILE    26      15.705  14.528  -5.232
ATOM    351  CA  ILE    26      15.304  14.377  -3.802
ATOM    352  C   ILE    26      13.813  14.048  -3.736
ATOM    353  HN  ILE    26      15.620  15.438  -5.663
ATOM    354  CB  ILE    26      15.748  15.615  -2.943
ATOM    355  CG1 ILE    26      17.259  15.550  -2.698
ATOM    356  CG2 ILE    26      15.112  15.672  -1.557
ATOM    357  CD1 ILE    26      17.682  14.730  -1.490
ATOM    358  HA  ILE    26      15.879  13.571  -3.346
ATOM    359  HB  ILE    26      15.505  16.534  -3.476
ATOM    360  HG1 ILE    26      17.749  15.104  -3.563
ATOM    361  HG2 ILE    26      17.646  16.557  -2.541
ATOM    362  HG3 ILE    26      15.470  16.556  -1.028
ATOM    363  HG4 ILE    26      14.028  15.723  -1.656
ATOM    364  HG5 ILE    26      15.383  14.779  -0.995
ATOM    365  HD1 ILE    26      18.768  14.746  -1.402
ATOM    366  HD2 ILE    26      17.239  15.155  -0.589
ATOM    367  HD3 ILE    26      17.342  13.702  -1.611
ATOM    368  O   ILE    26      13.031  14.517  -4.581
ATOM    369  N   LEU    27      13.420  13.221  -2.774
ATOM    370  CA  LEU    27      12.049  12.680  -2.761
ATOM    371  C   LEU    27      11.710  12.011  -1.454
ATOM    372  HN  LEU    27      14.065  12.959  -2.042
ATOM    373  CB  LEU    27      11.859  11.657  -3.888
ATOM    374  CG  LEU    27      12.999  10.648  -4.082
ATOM    375  CD1 LEU    27      12.929   9.534  -3.071
ATOM    376  CD2 LEU    27      12.991  10.084  -5.492
ATOM    377  HA  LEU    27      11.337  13.490  -2.920
ATOM    378  HB1 LEU    27      10.963  11.067  -3.696
ATOM    379  HB2 LEU    27      11.753  12.179  -4.839
ATOM    380  HG  LEU    27      13.957  11.156  -3.969
ATOM    381  HD1 LEU    27      13.751   8.839  -3.238
ATOM    382  HD2 LEU    27      13.004   9.950  -2.066
ATOM    383  HD3 LEU    27      11.981   9.007  -3.175
ATOM    384  HD4 LEU    27      13.808   9.372  -5.603
ATOM    385  HD5 LEU    27      12.042   9.580  -5.676
ATOM    386  HD6 LEU    27      13.116  10.896  -6.209
ATOM    387  O   LEU    27      12.554  11.888  -0.578
ATOM    388  N   ALA    28      10.476  11.548  -1.321
ATOM    389  CA  ALA    28      10.073  10.838  -0.119
ATOM    390  C   ALA    28       9.651   9.449  -0.507
ATOM    391  HN  ALA    28       9.804  11.689  -2.062
ATOM    392  CB  ALA    28       8.947  11.543   0.569
ATOM    393  HA  ALA    28      10.912  10.792   0.575
ATOM    394  HB1 ALA    28       8.665  10.991   1.466
ATOM    395  HB2 ALA    28       9.263  12.549   0.847
ATOM    396  HB3 ALA    28       8.091  11.605  -0.103
ATOM    397  O   ALA    28       9.029   9.235  -1.550
ATOM    398  N   LEU    29      10.004   8.513   0.360
ATOM    399  CA  LEU    29       9.756   7.120   0.187
ATOM    400  C   LEU    29       8.930   6.715   1.348
ATOM    401  HN  LEU    29      10.483   8.772   1.211
ATOM    402  CB  LEU    29      11.061   6.390   0.353
ATOM    403  CG  LEU    29      11.838   5.776  -0.784
ATOM    404  CD1 LEU    29      12.240   4.440  -0.191
ATOM    405  CD2 LEU    29      10.992   5.546  -2.023
ATOM    406  HA  LEU    29       9.227   6.959  -0.752
ATOM    407  HB1 LEU    29      11.801   7.062   0.789
ATOM    408  HB2 LEU    29      10.917   5.533   1.011
ATOM    409  HG  LEU    29      12.689   6.412  -1.028
ATOM    410  HD1 LEU    29      12.821   3.878  -0.921
ATOM    411  HD2 LEU    29      12.842   4.605   0.703
ATOM    412  HD3 LEU    29      11.346   3.876   0.074
ATOM    413  HD4 LEU    29      11.607   5.103  -2.806
ATOM    414  HD5 LEU    29      10.169   4.873  -1.782
ATOM    415  HD6 LEU    29      10.591   6.498  -2.371
ATOM    416  O   LEU    29       9.488   6.512   2.441
ATOM    417  N   LYS    30       7.644   6.433   1.101
ATOM    418  CA  LYS    30       6.759   5.840   2.120
ATOM    419  C   LYS    30       7.048   4.346   2.173
ATOM    420  HN  LYS    30       7.253   6.628   0.191
ATOM    421  CB  LYS    30       5.295   6.090   1.791
ATOM    422  CG  LYS    30       4.114   5.886   2.738
ATOM    423  CD  LYS    30       2.812   6.219   2.022
ATOM    424  CE  LYS    30       1.496   6.095   2.778
ATOM    425  NZ  LYS    30       0.353   6.800   2.093
ATOM    426  HZ1 LYS    30       0.212   6.504   1.138
ATOM    427  HZ2 LYS    30       0.522   7.793   2.013
ATOM    428  HZ3 LYS    30      -0.534   6.562   2.513
ATOM    429  HA  LYS    30       6.960   6.299   3.088
ATOM    430  HB1 LYS    30       5.285   7.151   1.542
ATOM    431  HB2 LYS    30       5.066   5.493   0.908
ATOM    432  HG1 LYS    30       4.029   4.871   3.128
ATOM    433  HG2 LYS    30       4.115   6.397   3.701
ATOM    434  HD1 LYS    30       2.941   7.239   1.662
ATOM    435  HD2 LYS    30       2.656   5.534   1.189
ATOM    436  HE1 LYS    30       1.345   5.016   2.791
ATOM    437  HE2 LYS    30       1.633   6.363   3.826
ATOM    438  O   LYS    30       6.890   3.629   1.177
ATOM    439  N   VAL    31       7.543   3.818   3.281
ATOM    440  CA  VAL    31       7.823   2.404   3.478
ATOM    441  C   VAL    31       6.570   1.963   4.216
ATOM    442  HN  VAL    31       7.753   4.412   4.070
ATOM    443  CB  VAL    31       9.108   2.188   4.305
ATOM    444  CG1 VAL    31       9.445   0.717   4.446
ATOM    445  CG2 VAL    31      10.386   2.857   3.809
ATOM    446  HA  VAL    31       7.952   1.921   2.509
ATOM    447  HB  VAL    31       8.956   2.516   5.333
ATOM    448  HG1 VAL    31      10.461   0.632   4.832
ATOM    449  HG2 VAL    31       8.825   0.146   5.138
ATOM    450  HG3 VAL    31       9.369   0.202   3.489
ATOM    451  HG4 VAL    31      11.068   2.924   4.656
ATOM    452  HG5 VAL    31      10.708   2.426   2.861
ATOM    453  HG6 VAL    31      10.193   3.893   3.528
ATOM    454  O   VAL    31       6.223   2.511   5.274
ATOM    455  N   LEU    32       5.864   0.990   3.646
ATOM    456  CA  LEU    32       4.692   0.306   4.190
ATOM    457  C   LEU    32       5.049  -1.160   4.485
ATOM    458  HN  LEU    32       6.127   0.647   2.733
ATOM    459  CB  LEU    32       3.492   0.468   3.261
ATOM    460  CG  LEU    32       3.054   1.879   2.822
ATOM    461  CD1 LEU    32       3.710   2.245   1.500
ATOM    462  CD2 LEU    32       1.537   1.909   2.723
ATOM    463  HA  LEU    32       4.379   0.798   5.111
ATOM    464  HB1 LEU    32       3.628  -0.273   2.473
ATOM    465  HB2 LEU    32       2.680   0.192   3.934
ATOM    466  HG  LEU    32       3.355   2.600   3.581
ATOM    467  HD1 LEU    32       4.793   2.365   1.501
ATOM    468  HD2 LEU    32       3.396   1.597   0.681
ATOM    469  HD3 LEU    32       3.419   3.266   1.250
ATOM    470  HD4 LEU    32       1.139   1.078   2.141
ATOM    471  HD5 LEU    32       1.157   1.948   3.744
ATOM    472  HD6 LEU    32       1.219   2.829   2.232
ATOM    473  O   LEU    32       5.396  -1.928   3.571
ATOM    474  N   PHE    33       5.061  -1.638   5.731
ATOM    475  CA  PHE    33       5.425  -3.022   6.068
ATOM    476  C   PHE    33       4.195  -3.909   5.790
ATOM    477  HN  PHE    33       4.810  -1.035   6.502
ATOM    478  CB  PHE    33       5.906  -3.111   7.525
ATOM    479  CG  PHE    33       7.198  -2.370   7.766
ATOM    480  CD1 PHE    33       8.426  -3.005   7.570
ATOM    481  CE1 PHE    33       9.623  -2.336   7.791
ATOM    482  HD1 PHE    33       8.455  -4.043   7.238
ATOM    483  CZ  PHE    33       9.602  -1.016   8.218
ATOM    484  HE1 PHE    33      10.571  -2.848   7.629
ATOM    485  CE2 PHE    33       8.389  -0.365   8.425
ATOM    486  HZ  PHE    33      10.538  -0.485   8.393
ATOM    487  CD2 PHE    33       7.197  -1.041   8.205
ATOM    488  HE2 PHE    33       8.377   0.672   8.758
ATOM    489  HD2 PHE    33       6.245  -0.537   8.374
ATOM    490  HA  PHE    33       6.267  -3.336   5.451
ATOM    491  HB1 PHE    33       5.148  -2.685   8.182
ATOM    492  HB2 PHE    33       5.996  -4.150   7.839
ATOM    493  O   PHE    33       3.075  -3.602   6.236
ATOM    494  N   LYS    34       4.398  -5.004   5.053
ATOM    495  CA  LYS    34       3.320  -5.910   4.648
ATOM    496  C   LYS    34       2.716  -6.641   5.842
ATOM    497  HN  LYS    34       5.332  -5.238   4.749
ATOM    498  CB  LYS    34       3.816  -6.909   3.615
ATOM    499  CG  LYS    34       4.090  -6.307   2.263
ATOM    500  CD  LYS    34       4.365  -7.403   1.258
ATOM    501  CE  LYS    34       4.576  -6.950  -0.170
ATOM    502  NZ  LYS    34       5.099  -8.004  -1.063
ATOM    503  HZ1 LYS    34       4.746  -8.856  -0.651
ATOM    504  HZ2 LYS    34       6.101  -8.132  -1.079
ATOM    505  HZ3 LYS    34       4.726  -7.907  -1.996
ATOM    506  HA  LYS    34       2.530  -5.340   4.160
ATOM    507  HB1 LYS    34       4.750  -7.333   3.984
ATOM    508  HB2 LYS    34       3.174  -7.784   3.512
ATOM    509  HG1 LYS    34       3.241  -5.693   1.961
ATOM    510  HG2 LYS    34       4.992  -5.700   2.191
ATOM    511  HD1 LYS    34       5.183  -8.007   1.651
ATOM    512  HD2 LYS    34       3.619  -8.193   1.353
ATOM    513  HE1 LYS    34       3.787  -6.389  -0.671
ATOM    514  HE2 LYS    34       5.399  -6.239  -0.108
ATOM    515  O   LYS    34       1.483  -6.868   5.890
ATOM    516  N   ALA    35       3.530  -7.018   6.836
ATOM    517  CA  ALA    35       3.147  -7.613   8.121
ATOM    518  C   ALA    35       1.950  -6.911   8.791
ATOM    519  HN  ALA    35       4.528  -6.899   6.740
ATOM    520  CB  ALA    35       4.342  -7.660   9.074
ATOM    521  HA  ALA    35       2.871  -8.657   7.970
ATOM    522  HB1 ALA    35       4.956  -8.444   8.632
ATOM    523  HB2 ALA    35       4.763  -6.660   9.178
ATOM    524  HB3 ALA    35       4.000  -7.932  10.073
ATOM    525  O   ALA    35       1.086  -7.571   9.401
ATOM    526  N   GLN    36       1.959  -5.594   8.590
ATOM    527  CA  GLN    36       1.029  -4.631   9.173
ATOM    528  C   GLN    36      -0.197  -4.635   8.301
ATOM    529  HN  GLN    36       2.655  -5.183   7.985
ATOM    530  CB  GLN    36       1.670  -3.262   9.246
ATOM    531  CG  GLN    36       2.944  -3.147  10.051
ATOM    532  CD  GLN    36       2.801  -2.402  11.351
ATOM    533  NE2 GLN    36       2.636  -3.101  12.474
ATOM    534  HE1 GLN    36       2.433  -2.543  13.288
ATOM    535  HE2 GLN    36       2.518  -4.100  12.544
ATOM    536  OE1 GLN    36       2.770  -1.160  11.418
ATOM    537  HA  GLN    36       0.783  -4.934  10.191
ATOM    538  HB1 GLN    36       1.684  -2.734   8.293
ATOM    539  HB2 GLN    36       0.899  -2.633   9.692
ATOM    540  HG1 GLN    36       3.489  -4.088  10.128
ATOM    541  HG2 GLN    36       3.535  -2.468   9.436
ATOM    542  O   GLN    36      -1.297  -4.923   8.772
ATOM    543  N   LEU    37      -0.015  -4.311   7.028
ATOM    544  CA  LEU    37      -1.026  -4.256   5.992
ATOM    545  C   LEU    37      -1.797  -5.558   5.869
ATOM    546  HN  LEU    37       0.909  -4.070   6.698
ATOM    547  CB  LEU    37      -0.416  -3.892   4.642
ATOM    548  CG  LEU    37       0.454  -2.627   4.650
ATOM    549  CD1 LEU    37       1.477  -2.605   3.528
ATOM    550  CD2 LEU    37      -0.516  -1.456   4.617
ATOM    551  HA  LEU    37      -1.738  -3.463   6.220
ATOM    552  HB1 LEU    37       0.223  -4.686   4.257
ATOM    553  HB2 LEU    37      -1.185  -3.754   3.882
ATOM    554  HG  LEU    37       1.071  -2.593   5.548
ATOM    555  HD1 LEU    37       1.159  -3.228   2.692
ATOM    556  HD2 LEU    37       1.625  -1.613   3.102
ATOM    557  HD3 LEU    37       2.460  -2.894   3.900
ATOM    558  HD4 LEU    37      -0.004  -0.498   4.527
ATOM    559  HD5 LEU    37      -1.020  -1.536   3.654
ATOM    560  HD6 LEU    37      -1.257  -1.526   5.413
ATOM    561  O   LEU    37      -3.013  -5.510   5.675
ATOM    562  N   GLU    38      -1.193  -6.752   5.987
ATOM    563  CA  GLU    38      -1.697  -8.145   6.030
ATOM    564  C   GLU    38      -2.707  -8.357   7.121
ATOM    565  HN  GLU    38      -0.188  -6.801   6.067
ATOM    566  CB  GLU    38      -0.627  -9.168   6.376
ATOM    567  CG  GLU    38       0.247  -9.620   5.242
ATOM    568  CD  GLU    38      -0.409 -10.537   4.230
ATOM    569  OE1 GLU    38      -1.566 -10.944   4.473
ATOM    570  OE2 GLU    38       0.287 -10.886   3.254
ATOM    571  HA  GLU    38      -2.172  -8.390   5.080
ATOM    572  HB1 GLU    38       0.032  -8.814   7.169
ATOM    573  HB2 GLU    38      -1.059 -10.079   6.791
ATOM    574  HG1 GLU    38       0.561  -8.787   4.612
ATOM    575  HG2 GLU    38       1.126 -10.113   5.656
ATOM    576  O   GLU    38      -3.807  -8.855   6.870
ATOM    577  N   LYS    39      -2.360  -8.010   8.359
ATOM    578  CA  LYS    39      -3.199  -8.231   9.525
ATOM    579  C   LYS    39      -4.140  -7.048   9.798
ATOM    580  HN  LYS    39      -1.468  -7.567   8.525
ATOM    581  CB  LYS    39      -2.357  -8.604  10.758
ATOM    582  CG  LYS    39      -1.355  -9.746  10.535
ATOM    583  CD  LYS    39      -1.997 -11.127  10.380
ATOM    584  CE  LYS    39      -1.036 -12.281  10.649
ATOM    585  NZ  LYS    39      -1.545 -13.677  10.588
ATOM    586  HZ1 LYS    39      -1.761 -14.080  11.488
ATOM    587  HZ2 LYS    39      -0.866 -14.252  10.109
ATOM    588  HZ3 LYS    39      -2.334 -13.795   9.969
ATOM    589  HA  LYS    39      -3.811  -9.119   9.371
ATOM    590  HB1 LYS    39      -1.732  -7.765  11.064
ATOM    591  HB2 LYS    39      -2.914  -8.877  11.654
ATOM    592  HG1 LYS    39      -0.635  -9.454   9.771
ATOM    593  HG2 LYS    39      -0.691  -9.765  11.399
ATOM    594  HD1 LYS    39      -2.830 -11.198  11.079
ATOM    595  HD2 LYS    39      -2.438 -11.211   9.387
ATOM    596  HE1 LYS    39      -0.303 -12.229   9.844
ATOM    597  HE2 LYS    39      -0.467 -12.212  11.577
ATOM    598  O   LYS    39      -4.979  -7.127  10.696
ATOM    599  N   ALA    40      -4.008  -6.002   8.977
ATOM    600  CA  ALA    40      -4.894  -4.834   8.996
ATOM    601  C   ALA    40      -6.024  -5.099   7.990
ATOM    602  HN  ALA    40      -3.263  -5.991   8.295
ATOM    603  CB  ALA    40      -4.119  -3.553   8.733
ATOM    604  HA  ALA    40      -5.300  -4.702   9.999
ATOM    605  HB1 ALA    40      -4.743  -2.713   8.426
ATOM    606  HB2 ALA    40      -3.409  -3.318   9.526
ATOM    607  HB3 ALA    40      -3.537  -3.662   7.818
ATOM    608  O   ALA    40      -7.133  -4.591   8.173
ATOM    609  N   GLY    41      -5.778  -5.880   6.929
ATOM    610  CA  GLY    41      -6.752  -6.218   5.864
ATOM    611  C   GLY    41      -6.907  -5.122   4.808
ATOM    612  HN  GLY    41      -4.864  -6.291   6.809
ATOM    613  HA1 GLY    41      -6.429  -7.123   5.350
ATOM    614  HA2 GLY    41      -7.733  -6.383   6.308
ATOM    615  O   GLY    41      -8.029  -4.701   4.502
ATOM    616  N   VAL    42      -5.793  -4.660   4.234
ATOM    617  CA  VAL    42      -5.765  -3.537   3.286
ATOM    618  C   VAL    42      -4.934  -3.820   2.020
ATOM    619  HN  VAL    42      -4.904  -5.090   4.446
ATOM    620  CB  VAL    42      -5.270  -2.235   3.964
ATOM    621  CG1 VAL    42      -6.265  -1.467   4.812
ATOM    622  CG2 VAL    42      -4.001  -2.485   4.768
ATOM    623  HA  VAL    42      -6.780  -3.306   2.965
ATOM    624  HB  VAL    42      -5.018  -1.494   3.206
ATOM    625  HG1 VAL    42      -5.903  -0.483   5.110
ATOM    626  HG2 VAL    42      -7.221  -1.284   4.320
ATOM    627  HG3 VAL    42      -6.496  -2.117   5.656
ATOM    628  HG4 VAL    42      -3.566  -1.635   5.293
ATOM    629  HG5 VAL    42      -4.121  -3.177   5.602
ATOM    630  HG6 VAL    42      -3.254  -3.004   4.168
ATOM    631  O   VAL    42      -4.166  -2.966   1.568
ATOM    632  N   GLU    43      -5.109  -5.015   1.470
ATOM    633  CA  GLU    43      -4.579  -5.401   0.177
ATOM    634  C   GLU    43      -5.103  -4.510  -0.962
ATOM    635  HN  GLU    43      -5.641  -5.720   1.960
ATOM    636  CB  GLU    43      -4.909  -6.860  -0.142
ATOM    637  CG  GLU    43      -3.869  -7.818   0.438
ATOM    638  CD  GLU    43      -4.074  -9.295   0.212
ATOM    639  OE1 GLU    43      -3.953 -10.016   1.238
ATOM    640  OE2 GLU    43      -4.327  -9.773  -0.919
ATOM    641  HA  GLU    43      -3.492  -5.322   0.191
ATOM    642  HB1 GLU    43      -5.905  -7.100   0.230
ATOM    643  HB2 GLU    43      -5.017  -7.023  -1.214
ATOM    644  HG1 GLU    43      -2.955  -7.574  -0.104
ATOM    645  HG2 GLU    43      -3.651  -7.696   1.499
ATOM    646  O   GLU    43      -4.308  -3.885  -1.696
ATOM    647  N   HIS    44      -6.415  -4.417  -1.181
ATOM    648  CA  HIS    44      -7.059  -3.719  -2.283
ATOM    649  C   HIS    44      -7.108  -2.227  -2.051
ATOM    650  HN  HIS    44      -7.063  -4.860  -0.544
ATOM    651  CB  HIS    44      -8.441  -4.305  -2.640
ATOM    652  CG  HIS    44      -8.980  -3.944  -4.032
ATOM    653  ND1 HIS    44     -10.260  -4.220  -4.424
ATOM    654  CE1 HIS    44     -10.453  -3.773  -5.690
ATOM    655  NE2 HIS    44      -9.297  -3.199  -6.113
ATOM    656  HE  HIS    44     -11.419  -3.912  -6.176
ATOM    657  CD2 HIS    44      -8.370  -3.282  -5.116
ATOM    658  HNE HIS    44      -9.157  -2.781  -7.022
ATOM    659  HD  HIS    44      -7.372  -2.868  -5.264
ATOM    660  HA  HIS    44      -6.506  -3.904  -3.203
ATOM    661  HB1 HIS    44      -8.338  -5.388  -2.574
ATOM    662  HB2 HIS    44      -9.108  -4.058  -1.814
ATOM    663  O   HIS    44      -7.117  -1.445  -3.028
ATOM    664  N   GLN    45      -7.125  -1.862  -0.763
ATOM    665  CA  GLN    45      -7.083  -0.414  -0.485
ATOM    666  C   GLN    45      -5.737   0.296  -0.678
ATOM    667  HN  GLN    45      -7.165  -2.568  -0.041
ATOM    668  CB  GLN    45      -7.539  -0.124   0.935
ATOM    669  CG  GLN    45      -9.026  -0.327   1.150
ATOM    670  CD  GLN    45      -9.375  -0.753   2.563
ATOM    671  NE2 GLN    45      -9.387  -2.042   2.916
ATOM    672  HE1 GLN    45      -9.672  -2.183   3.872
ATOM    673  HE2 GLN    45      -9.199  -2.812   2.292
ATOM    674  OE1 GLN    45      -9.607   0.150   3.369
ATOM    675  HA  GLN    45      -7.782   0.103  -1.143
ATOM    676  HB1 GLN    45      -7.012  -0.746   1.658
ATOM    677  HB2 GLN    45      -7.242   0.878   1.246
ATOM    678  HG1 GLN    45      -9.515   0.643   1.064
ATOM    679  HG2 GLN    45      -9.653  -0.856   0.432
ATOM    680  O   GLN    45      -5.707   1.522  -0.873
ATOM    681  N   LEU    46      -4.619  -0.443  -0.670
ATOM    682  CA  LEU    46      -3.312   0.062  -1.055
ATOM    683  C   LEU    46      -3.202   0.048  -2.556
ATOM    684  HN  LEU    46      -4.660  -1.411  -0.384
ATOM    685  CB  LEU    46      -2.206  -0.818  -0.507
ATOM    686  CG  LEU    46      -0.812  -0.171  -0.553
ATOM    687  CD1 LEU    46      -0.744   1.230   0.046
ATOM    688  CD2 LEU    46       0.271  -1.038   0.071
ATOM    689  HA  LEU    46      -3.194   1.082  -0.689
ATOM    690  HB1 LEU    46      -2.317  -1.188   0.512
ATOM    691  HB2 LEU    46      -2.222  -1.774  -1.031
ATOM    692  HG  LEU    46      -0.536   0.020  -1.590
ATOM    693  HD1 LEU    46       0.285   1.554   0.198
ATOM    694  HD2 LEU    46      -1.289   2.021  -0.468
ATOM    695  HD3 LEU    46      -1.247   1.203   1.013
ATOM    696  HD4 LEU    46       0.457  -1.975  -0.453
ATOM    697  HD5 LEU    46       1.197  -0.473   0.170
ATOM    698  HD6 LEU    46       0.037  -1.256   1.113
ATOM    699  O   LEU    46      -2.913   1.065  -3.180
ATOM    700  N   ARG    47      -3.413  -1.074  -3.223
ATOM    701  CA  ARG    47      -3.332  -1.338  -4.637
ATOM    702  C   ARG    47      -4.120  -0.299  -5.420
ATOM    703  HN  ARG    47      -3.676  -1.912  -2.724
ATOM    704  CB  ARG    47      -3.672  -2.785  -4.980
ATOM    705  CG  ARG    47      -2.754  -3.792  -4.297
ATOM    706  CD  ARG    47      -3.323  -5.162  -4.641
ATOM    707  NE  ARG    47      -2.633  -6.370  -4.167
ATOM    708  CZ  ARG    47      -1.495  -6.855  -4.683
ATOM    709  HE  ARG    47      -3.168  -6.752  -3.398
ATOM    710  NH1 ARG    47      -0.887  -6.249  -5.718
ATOM    711  H11 ARG    47      -1.278  -5.411  -6.129
ATOM    712  H12 ARG    47      -0.028  -6.587  -6.133
ATOM    713  NH2 ARG    47      -0.967  -7.964  -4.162
ATOM    714  H21 ARG    47      -1.399  -8.452  -3.388
ATOM    715  H22 ARG    47      -0.111  -8.373  -4.513
ATOM    716  HA  ARG    47      -2.290  -1.304  -4.954
ATOM    717  HB1 ARG    47      -4.716  -2.901  -4.692
ATOM    718  HB2 ARG    47      -3.682  -3.034  -6.041
ATOM    719  HG1 ARG    47      -1.737  -3.731  -4.685
ATOM    720  HG2 ARG    47      -2.630  -3.690  -3.219
ATOM    721  HD1 ARG    47      -4.268  -5.182  -4.098
ATOM    722  HD2 ARG    47      -3.478  -5.228  -5.718
ATOM    723  O   ARG    47      -3.647   0.096  -6.465
ATOM    724  N   ARG    48      -5.259   0.174  -4.904
ATOM    725  CA  ARG    48      -6.119   1.296  -5.330
ATOM    726  C   ARG    48      -5.455   2.678  -5.192
ATOM    727  HN  ARG    48      -5.657  -0.262  -4.085
ATOM    728  CB  ARG    48      -7.468   1.318  -4.600
ATOM    729  CG  ARG    48      -8.568   2.184  -5.215
ATOM    730  CD  ARG    48      -9.496   2.794  -4.165
ATOM    731  NE  ARG    48     -10.040   1.769  -3.264
ATOM    732  CZ  ARG    48     -10.312   1.929  -1.964
ATOM    733  HE  ARG    48     -10.172   0.921  -3.801
ATOM    734  NH1 ARG    48     -10.809   0.908  -1.272
ATOM    735  H11 ARG    48     -10.982   0.017  -1.720
ATOM    736  H12 ARG    48     -11.037   0.962  -0.288
ATOM    737  NH2 ARG    48     -10.096   3.089  -1.343
ATOM    738  H21 ARG    48      -9.719   3.895  -1.825
ATOM    739  H22 ARG    48     -10.298   3.223  -0.360
ATOM    740  HA  ARG    48      -6.388   1.171  -6.378
ATOM    741  HB1 ARG    48      -7.891   0.320  -4.715
ATOM    742  HB2 ARG    48      -7.270   1.476  -3.540
ATOM    743  HG1 ARG    48      -8.062   3.053  -5.635
ATOM    744  HG2 ARG    48      -8.986   1.770  -6.133
ATOM    745  HD1 ARG    48      -8.766   3.352  -3.579
ATOM    746  HD2 ARG    48     -10.255   3.530  -4.430
ATOM    747  O   ARG    48      -5.382   3.414  -6.185
ATOM    748  N   GLU    49      -4.970   3.028  -3.988
ATOM    749  CA  GLU    49      -4.266   4.256  -3.606
ATOM    750  C   GLU    49      -3.337   4.786  -4.701
ATOM    751  HN  GLU    49      -5.076   2.402  -3.203
ATOM    752  CB  GLU    49      -3.448   4.086  -2.290
ATOM    753  CG  GLU    49      -2.588   5.281  -1.782
ATOM    754  CD  GLU    49      -1.967   5.187  -0.362
ATOM    755  OE1 GLU    49      -2.374   4.395   0.520
ATOM    756  OE2 GLU    49      -0.987   5.967  -0.163
ATOM    757  HA  GLU    49      -4.992   5.038  -3.385
ATOM    758  HB1 GLU    49      -4.014   3.640  -1.472
ATOM    759  HB2 GLU    49      -2.761   3.254  -2.442
ATOM    760  HG1 GLU    49      -1.821   5.398  -2.547
ATOM    761  HG2 GLU    49      -3.224   6.162  -1.690
ATOM    762  O   GLU    49      -3.443   5.954  -5.090
ATOM    763  N   VAL    50      -2.507   3.824  -5.117
ATOM    764  CA  VAL    50      -1.367   3.908  -6.032
ATOM    765  C   VAL    50      -1.903   4.094  -7.458
ATOM    766  HN  VAL    50      -2.632   2.877  -4.788
ATOM    767  CB  VAL    50      -0.424   2.671  -5.900
ATOM    768  CG1 VAL    50       0.692   2.738  -6.931
ATOM    769  CG2 VAL    50       0.233   2.627  -4.532
ATOM    770  HA  VAL    50      -0.741   4.757  -5.756
ATOM    771  HB  VAL    50      -1.015   1.762  -6.016
ATOM    772  HG1 VAL    50       1.400   3.567  -6.909
ATOM    773  HG2 VAL    50       1.217   1.788  -6.830
ATOM    774  HG3 VAL    50       0.316   2.679  -7.952
ATOM    775  HG4 VAL    50       0.943   1.801  -4.502
ATOM    776  HG5 VAL    50       0.646   3.590  -4.230
ATOM    777  HG6 VAL    50      -0.438   2.374  -3.712
ATOM    778  O   VAL    50      -1.435   4.962  -8.208
ATOM    779  N   GLU    51      -2.890   3.295  -7.840
ATOM    780  CA  GLU    51      -3.455   3.409  -9.170
ATOM    781  C   GLU    51      -4.176   4.723  -9.428
ATOM    782  HN  GLU    51      -3.250   2.601  -7.199
ATOM    783  CB  GLU    51      -4.410   2.254  -9.437
ATOM    784  CG  GLU    51      -3.746   0.997  -9.985
ATOM    785  CD  GLU    51      -3.305   1.092 -11.441
ATOM    786  OE1 GLU    51      -4.152   0.882 -12.347
ATOM    787  OE2 GLU    51      -2.067   1.090 -11.641
ATOM    788  HA  GLU    51      -2.659   3.329  -9.911
ATOM    789  HB1 GLU    51      -4.881   2.008  -8.485
ATOM    790  HB2 GLU    51      -5.250   2.606 -10.036
ATOM    791  HG1 GLU    51      -2.905   0.691  -9.363
ATOM    792  HG2 GLU    51      -4.427   0.149  -9.922
ATOM    793  O   GLU    51      -4.076   5.287 -10.520
ATOM    794  N   ILE    52      -4.900   5.274  -8.459
ATOM    795  CA  ILE    52      -5.579   6.565  -8.620
ATOM    796  C   ILE    52      -4.536   7.685  -8.697
ATOM    797  HN  ILE    52      -4.997   4.799  -7.573
ATOM    798  CB  ILE    52      -6.605   6.806  -7.488
ATOM    799  CG1 ILE    52      -7.790   5.843  -7.683
ATOM    800  CG2 ILE    52      -7.081   8.216  -7.142
ATOM    801  CD1 ILE    52      -8.625   5.621  -6.446
ATOM    802  HA  ILE    52      -6.169   6.555  -9.536
ATOM    803  HB  ILE    52      -6.109   6.397  -6.608
ATOM    804  HG1 ILE    52      -8.446   6.186  -8.483
ATOM    805  HG2 ILE    52      -7.481   4.875  -8.076
ATOM    806  HG3 ILE    52      -6.236   8.903  -7.105
ATOM    807  HG4 ILE    52      -7.782   8.557  -7.904
ATOM    808  HG5 ILE    52      -7.669   8.288  -6.227
ATOM    809  HD1 ILE    52      -9.190   6.502  -6.140
ATOM    810  HD2 ILE    52      -9.405   4.898  -6.683
ATOM    811  HD3 ILE    52      -8.196   5.140  -5.567
ATOM    812  O   ILE    52      -4.438   8.370  -9.725
ATOM    813  N   GLN    53      -3.761   7.822  -7.616
ATOM    814  CA  GLN    53      -2.749   8.868  -7.417
ATOM    815  C   GLN    53      -1.722   8.878  -8.562
ATOM    816  HN  GLN    53      -3.850   7.171  -6.849
ATOM    817  CB  GLN    53      -2.092   8.776  -6.018
ATOM    818  CG  GLN    53      -1.459  10.074  -5.518
ATOM    819  CD  GLN    53      -0.571   9.891  -4.271
ATOM    820  NE2 GLN    53       0.089  10.933  -3.727
ATOM    821  HE1 GLN    53       0.517  10.852  -2.818
ATOM    822  HE2 GLN    53       0.190  11.789  -4.249
ATOM    823  OE1 GLN    53      -0.454   8.761  -3.751
ATOM    824  HA  GLN    53      -3.235   9.843  -7.380
ATOM    825  HB1 GLN    53      -2.727   8.435  -5.201
ATOM    826  HB2 GLN    53      -1.377   7.956  -6.085
ATOM    827  HG1 GLN    53      -0.890  10.381  -6.397
ATOM    828  HG2 GLN    53      -2.127  10.917  -5.338
ATOM    829  O   GLN    53      -1.257   9.954  -8.946
ATOM    830  N   SER    54      -1.361   7.727  -9.136
ATOM    831  CA  SER    54      -0.385   7.789 -10.237
ATOM    832  C   SER    54      -0.874   8.530 -11.496
ATOM    833  HN  SER    54      -1.756   6.857  -8.809
ATOM    834  CB  SER    54       0.116   6.401 -10.611
ATOM    835  OG  SER    54      -0.951   5.577 -11.013
ATOM    836  HG  SER    54      -1.292   5.185 -10.199
ATOM    837  HA  SER    54       0.513   8.306  -9.899
ATOM    838  HB1 SER    54       0.785   6.340 -11.470
ATOM    839  HB2 SER    54       0.732   5.975  -9.820
ATOM    840  O   SER    54      -0.056   8.978 -12.314
ATOM    841  N   HIS    55      -2.195   8.671 -11.642
ATOM    842  CA  HIS    55      -2.767   9.371 -12.804
ATOM    843  C   HIS    55      -3.229  10.796 -12.563
ATOM    844  HN  HIS    55      -2.818   8.292 -10.946
ATOM    845  CB  HIS    55      -3.859   8.528 -13.453
ATOM    846  CG  HIS    55      -3.334   7.281 -14.107
ATOM    847  ND1 HIS    55      -3.829   6.060 -13.838
ATOM    848  CE1 HIS    55      -3.153   5.135 -14.554
ATOM    849  NE2 HIS    55      -2.213   5.769 -15.272
ATOM    850  HE  HIS    55      -3.422   4.082 -14.475
ATOM    851  CD2 HIS    55      -2.292   7.093 -15.019
ATOM    852  HNE HIS    55      -1.559   5.319 -15.896
ATOM    853  HD  HIS    55      -1.604   7.783 -15.507
ATOM    854  HA  HIS    55      -2.024   9.426 -13.599
ATOM    855  HB1 HIS    55      -4.582   8.223 -12.696
ATOM    856  HB2 HIS    55      -4.364   9.115 -14.220
ATOM    857  O   HIS    55      -3.941  11.382 -13.390
ATOM    858  N   LEU    56      -2.807  11.385 -11.452
ATOM    859  CA  LEU    56      -3.165  12.776 -11.159
ATOM    860  C   LEU    56      -1.996  13.779 -11.361
ATOM    861  HN  LEU    56      -2.233  10.872 -10.799
ATOM    862  CB  LEU    56      -3.768  12.883  -9.744
ATOM    863  CG  LEU    56      -5.051  12.090  -9.417
ATOM    864  CD1 LEU    56      -5.411  12.185  -7.934
ATOM    865  CD2 LEU    56      -6.233  12.534 -10.277
ATOM    866  HA  LEU    56      -3.977  13.089 -11.815
ATOM    867  HB1 LEU    56      -3.039  12.538  -9.010
ATOM    868  HB2 LEU    56      -4.028  13.921  -9.536
ATOM    869  HG  LEU    56      -4.903  11.040  -9.667
ATOM    870  HD1 LEU    56      -6.320  11.614  -7.743
ATOM    871  HD2 LEU    56      -4.596  11.780  -7.335
ATOM    872  HD3 LEU    56      -5.575  13.229  -7.665
ATOM    873  HD4 LEU    56      -7.115  11.950 -10.013
ATOM    874  HD5 LEU    56      -6.433  13.592 -10.102
ATOM    875  HD6 LEU    56      -5.996  12.379 -11.329
ATOM    876  O   LEU    56      -0.896  13.588 -10.839
ATOM    877  N   ARG    57      -2.239  14.835 -12.126
ATOM    878  CA  ARG    57      -1.264  15.909 -12.256
ATOM    879  C   ARG    57      -1.908  17.209 -11.850
ATOM    880  HN  ARG    57      -3.113  14.901 -12.628
ATOM    881  CB  ARG    57      -0.779  16.091 -13.694
ATOM    882  CG  ARG    57      -0.111  14.895 -14.314
ATOM    883  CD  ARG    57       1.222  14.572 -13.670
ATOM    884  NE  ARG    57       1.368  13.128 -13.707
ATOM    885  CZ  ARG    57       2.107  12.462 -14.590
ATOM    886  HE  ARG    57       0.815  12.740 -12.953
ATOM    887  NH1 ARG    57       2.827  13.108 -15.509
ATOM    888  H11 ARG    57       2.824  14.119 -15.551
ATOM    889  H12 ARG    57       3.401  12.638 -16.197
ATOM    890  NH2 ARG    57       2.127  11.135 -14.533
ATOM    891  H21 ARG    57       1.599  10.619 -13.841
ATOM    892  H22 ARG    57       2.669  10.573 -15.176
ATOM    893  HA  ARG    57      -0.410  15.706 -11.610
ATOM    894  HB1 ARG    57      -1.626  16.334 -14.335
ATOM    895  HB2 ARG    57      -0.051  16.901 -13.732
ATOM    896  HG1 ARG    57      -0.755  14.022 -14.205
ATOM    897  HG2 ARG    57       0.067  15.086 -15.372
ATOM    898  HD1 ARG    57       2.023  15.056 -14.229
ATOM    899  HD2 ARG    57       1.227  14.935 -12.642
ATOM    900  O   ARG    57      -2.726  17.760 -12.593
ATOM    901  N   HIS    58      -1.542  17.717 -10.685
ATOM    902  CA  HIS    58      -2.014  19.028 -10.302
ATOM    903  C   HIS    58      -1.044  19.653  -9.315
ATOM    904  HN  HIS    58      -0.938  17.187 -10.074
ATOM    905  CB  HIS    58      -3.451  18.932  -9.773
ATOM    906  CG  HIS    58      -4.122  20.265  -9.569
ATOM    907  ND1 HIS    58      -3.795  21.101  -8.551
ATOM    908  CE1 HIS    58      -4.564  22.204  -8.609
ATOM    909  NE2 HIS    58      -5.395  22.075  -9.666
ATOM    910  HE  HIS    58      -4.439  22.995  -7.869
ATOM    911  CD2 HIS    58      -5.148  20.889 -10.274
ATOM    912  HNE HIS    58      -6.084  22.758  -9.948
ATOM    913  HD  HIS    58      -5.724  20.597 -11.152
ATOM    914  HA  HIS    58      -2.087  19.661 -11.186
ATOM    915  HB1 HIS    58      -4.062  18.371 -10.479
ATOM    916  HB2 HIS    58      -3.451  18.423  -8.809
ATOM    917  O   HIS    58      -0.527  18.976  -8.430
ATOM    918  N   PRO    59      -0.762  20.959  -9.463
ATOM    919  CA  PRO    59       0.142  21.650  -8.533
ATOM    920  C   PRO    59      -0.217  21.535  -7.043
ATOM    921  CB  PRO    59       0.053  23.116  -8.981
ATOM    922  CG  PRO    59      -1.121  23.213  -9.905
ATOM    923  CD  PRO    59      -1.230  21.860 -10.536
ATOM    924  HA  PRO    59       1.149  21.245  -8.635
ATOM    925  HB1 PRO    59      -0.086  23.755  -8.109
ATOM    926  HB2 PRO    59       0.973  23.397  -9.493
ATOM    927  HG1 PRO    59      -2.015  23.463  -9.333
ATOM    928  HG2 PRO    59      -0.937  23.990 -10.647
ATOM    929  HD1 PRO    59      -2.266  21.673 -10.819
ATOM    930  HD2 PRO    59      -0.598  21.821 -11.423
ATOM    931  O   PRO    59       0.678  21.683  -6.198
ATOM    932  N   ASN    60      -1.489  21.277  -6.717
ATOM    933  CA  ASN    60      -1.901  21.042  -5.312
ATOM    934  C   ASN    60      -2.227  19.589  -4.984
ATOM    935  HN  ASN    60      -2.195  21.239  -7.439
ATOM    936  CB  ASN    60      -3.085  21.923  -4.919
ATOM    937  CG  ASN    60      -2.848  23.382  -5.231
ATOM    938  ND2 ASN    60      -1.924  24.015  -4.493
ATOM    939  HD1 ASN    60      -1.736  24.990  -4.670
ATOM    940  HD2 ASN    60      -1.434  23.505  -3.774
ATOM    941  OD1 ASN    60      -3.486  23.938  -6.132
ATOM    942  HA  ASN    60      -1.097  21.346  -4.641
ATOM    943  HB1 ASN    60      -3.973  21.604  -5.464
ATOM    944  HB2 ASN    60      -3.265  21.834  -3.847
ATOM    945  O   ASN    60      -2.848  19.297  -3.961
ATOM    946  N   ILE    61      -1.802  18.670  -5.841
ATOM    947  CA  ILE    61      -1.862  17.255  -5.480
ATOM    948  C   ILE    61      -0.444  16.679  -5.385
ATOM    949  HN  ILE    61      -1.439  18.952  -6.740
ATOM    950  CB  ILE    61      -2.750  16.475  -6.472
ATOM    951  CG1 ILE    61      -4.182  17.003  -6.379
ATOM    952  CG2 ILE    61      -2.685  14.966  -6.213
ATOM    953  CD1 ILE    61      -5.069  16.404  -7.436
ATOM    954  HA  ILE    61      -2.359  17.147  -4.516
ATOM    955  HB  ILE    61      -2.373  16.614  -7.485
ATOM    956  HG1 ILE    61      -4.599  16.755  -5.402
ATOM    957  HG2 ILE    61      -4.180  18.086  -6.508
ATOM    958  HG3 ILE    61      -3.322  14.447  -6.929
ATOM    959  HG4 ILE    61      -1.657  14.622  -6.325
ATOM    960  HG5 ILE    61      -3.030  14.756  -5.200
ATOM    961  HD1 ILE    61      -6.078  16.806  -7.335
ATOM    962  HD2 ILE    61      -4.677  16.652  -8.422
ATOM    963  HD3 ILE    61      -5.096  15.321  -7.317
ATOM    964  O   ILE    61       0.372  16.953  -6.241
ATOM    965  N   LEU    62      -0.146  15.910  -4.339
ATOM    966  CA  LEU    62       1.197  15.354  -4.167
ATOM    967  C   LEU    62       1.454  14.296  -5.221
ATOM    968  HN  LEU    62      -0.855  15.704  -3.649
ATOM    969  CB  LEU    62       1.335  14.734  -2.781
ATOM    970  CG  LEU    62       2.806  14.504  -2.407
ATOM    971  CD1 LEU    62       3.515  15.839  -2.238
ATOM    972  CD2 LEU    62       2.961  13.672  -1.135
ATOM    973  HA  LEU    62       1.935  16.150  -4.267
ATOM    974  HB1 LEU    62       0.892  15.399  -2.039
ATOM    975  HB2 LEU    62       0.821  13.773  -2.759
ATOM    976  HG  LEU    62       3.297  13.935  -3.196
ATOM    977  HD1 LEU    62       4.558  15.666  -1.972
ATOM    978  HD2 LEU    62       3.466  16.398  -3.172
ATOM    979  HD3 LEU    62       3.029  16.412  -1.447
ATOM    980  HD4 LEU    62       4.020  13.539  -0.914
ATOM    981  HD5 LEU    62       2.479  14.186  -0.303
ATOM    982  HD6 LEU    62       2.494  12.698  -1.278
ATOM    983  O   LEU    62       0.663  13.364  -5.336
ATOM    984  N   ARG    63       2.539  14.421  -5.987
ATOM    985  CA  ARG    63       2.834  13.458  -7.057
ATOM    986  C   ARG    63       3.241  12.135  -6.459
ATOM    987  HN  ARG    63       3.175  15.191  -5.834
ATOM    988  CB  ARG    63       4.000  13.937  -7.923
ATOM    989  CG  ARG    63       3.654  14.903  -9.031
ATOM    990  CD  ARG    63       2.876  14.222 -10.151
ATOM    991  NE  ARG    63       3.615  13.205 -10.918
ATOM    992  CZ  ARG    63       4.494  13.466 -11.901
ATOM    993  HE  ARG    63       3.341  12.295 -10.571
ATOM    994  NH1 ARG    63       4.794  14.733 -12.240
ATOM    995  H11 ARG    63       4.362  15.513 -11.760
ATOM    996  H12 ARG    63       5.449  14.972 -12.973
ATOM    997  NH2 ARG    63       5.096  12.454 -12.549
ATOM    998  H21 ARG    63       4.911  11.485 -12.323
ATOM    999  H22 ARG    63       5.763  12.608 -13.294
ATOM   1000  HA  ARG    63       1.946  13.316  -7.673
ATOM   1001  HB1 ARG    63       4.732  14.447  -7.297
ATOM   1002  HB2 ARG    63       4.470  13.081  -8.406
ATOM   1003  HG1 ARG    63       3.042  15.712  -8.631
ATOM   1004  HG2 ARG    63       4.570  15.317  -9.452
ATOM   1005  HD1 ARG    63       2.006  13.716  -9.733
ATOM   1006  HD2 ARG    63       2.549  14.970 -10.873
ATOM   1007  O   ARG    63       3.983  12.129  -5.477
ATOM   1008  N   LEU    64       2.778  11.023  -7.039
ATOM   1009  CA  LEU    64       3.391   9.702  -6.788
ATOM   1010  C   LEU    64       4.139   9.328  -8.054
ATOM   1011  HN  LEU    64       1.989  11.076  -7.667
ATOM   1012  CB  LEU    64       2.334   8.647  -6.458
ATOM   1013  CG  LEU    64       2.797   7.198  -6.274
ATOM   1014  CD1 LEU    64       2.162   6.483  -5.110
ATOM   1015  CD2 LEU    64       2.427   6.339  -7.449
ATOM   1016  HA  LEU    64       4.071   9.772  -5.939
ATOM   1017  HB1 LEU    64       1.829   8.905  -5.526
ATOM   1018  HB2 LEU    64       1.579   8.648  -7.244
ATOM   1019  HG  LEU    64       3.848   7.240  -5.987
ATOM   1020  HD1 LEU    64       1.106   6.418  -5.373
ATOM   1021  HD2 LEU    64       2.576   5.502  -4.878
ATOM   1022  HD3 LEU    64       2.277   7.148  -4.253
ATOM   1023  HD4 LEU    64       2.864   5.340  -7.465
ATOM   1024  HD5 LEU    64       1.363   6.446  -7.660
ATOM   1025  HD6 LEU    64       2.862   6.715  -8.375
ATOM   1026  O   LEU    64       3.536   9.241  -9.120
ATOM   1027  N   TYR    65       5.447   9.132  -7.955
ATOM   1028  CA  TYR    65       6.255   8.965  -9.154
ATOM   1029  C   TYR    65       6.263   7.527  -9.635
ATOM   1030  HN  TYR    65       5.882   9.099  -7.044
ATOM   1031  CB  TYR    65       7.690   9.450  -8.931
ATOM   1032  CG  TYR    65       7.789  10.929  -8.707
ATOM   1033  CD1 TYR    65       7.472  11.844  -9.736
ATOM   1034  CE1 TYR    65       7.556  13.217  -9.529
ATOM   1035  HD1 TYR    65       7.155  11.478 -10.712
ATOM   1036  CZ  TYR    65       7.972  13.667  -8.272
ATOM   1037  HE1 TYR    65       7.301  13.906 -10.334
ATOM   1038  CE2 TYR    65       8.313  12.787  -7.254
ATOM   1039  OH  TYR    65       8.079  15.005  -8.016
ATOM   1040  CD2 TYR    65       8.223  11.426  -7.476
ATOM   1041  HE2 TYR    65       8.648  13.172  -6.290
ATOM   1042  HD2 TYR    65       8.492  10.726  -6.685
ATOM   1043  HH  TYR    65       7.844  15.551  -8.769
ATOM   1044  HA  TYR    65       5.854   9.590  -9.952
ATOM   1045  HB1 TYR    65       8.108   8.957  -8.053
ATOM   1046  HB2 TYR    65       8.295   9.210  -9.805
ATOM   1047  O   TYR    65       6.599   7.263 -10.786
ATOM   1048  N   GLY    66       6.001   6.601  -8.716
ATOM   1049  CA  GLY    66       6.241   5.172  -8.929
ATOM   1050  C   GLY    66       6.083   4.406  -7.620
ATOM   1051  HN  GLY    66       5.618   6.875  -7.822
ATOM   1052  HA1 GLY    66       5.524   4.787  -9.654
ATOM   1053  HA2 GLY    66       7.253   5.026  -9.306
ATOM   1054  O   GLY    66       5.915   5.003  -6.542
ATOM   1055  N   TYR    67       6.145   3.086  -7.752
ATOM   1056  CA  TYR    67       5.903   2.092  -6.714
ATOM   1057  C   TYR    67       6.739   0.854  -6.966
ATOM   1058  HN  TYR    67       6.382   2.682  -8.647
ATOM   1059  CB  TYR    67       4.422   1.678  -6.706
ATOM   1060  CG  TYR    67       3.954   0.918  -7.929
ATOM   1061  CD1 TYR    67       3.959  -0.496  -7.946
ATOM   1062  CE1 TYR    67       3.537  -1.214  -9.062
ATOM   1063  HD1 TYR    67       4.299  -1.050  -7.071
ATOM   1064  CZ  TYR    67       3.109  -0.519 -10.186
ATOM   1065  HE1 TYR    67       3.546  -2.304  -9.044
ATOM   1066  CE2 TYR    67       3.093   0.886 -10.201
ATOM   1067  OH  TYR    67       2.703  -1.242 -11.283
ATOM   1068  CD2 TYR    67       3.515   1.594  -9.076
ATOM   1069  HE2 TYR    67       2.752   1.417 -11.089
ATOM   1070  HD2 TYR    67       3.507   2.684  -9.084
ATOM   1071  HH  TYR    67       2.017  -0.702 -11.684
ATOM   1072  HA  TYR    67       6.169   2.508  -5.743
ATOM   1073  HB1 TYR    67       4.362   1.036  -5.827
ATOM   1074  HB2 TYR    67       3.879   2.616  -6.592
ATOM   1075  O   TYR    67       7.051   0.562  -8.122
ATOM   1076  N   PHE    68       7.118   0.125  -5.914
ATOM   1077  CA  PHE    68       7.843  -1.158  -5.964
ATOM   1078  C   PHE    68       7.637  -1.784  -4.585
ATOM   1079  HN  PHE    68       6.908   0.445  -4.980
ATOM   1080  CB  PHE    68       9.324  -0.986  -6.339
ATOM   1081  CG  PHE    68      10.216  -0.184  -5.441
ATOM   1082  CD1 PHE    68      10.139   1.208  -5.410
ATOM   1083  CE1 PHE    68      10.949   1.951  -4.563
ATOM   1084  HD1 PHE    68       9.434   1.729  -6.058
ATOM   1085  CZ  PHE    68      11.847   1.307  -3.729
ATOM   1086  HE1 PHE    68      10.878   3.038  -4.555
ATOM   1087  CE2 PHE    68      11.934  -0.072  -3.746
ATOM   1088  HZ  PHE    68      12.482   1.887  -3.060
ATOM   1089  CD2 PHE    68      11.115  -0.813  -4.593
ATOM   1090  HE2 PHE    68      12.644  -0.582  -3.096
ATOM   1091  HD2 PHE    68      11.176  -1.901  -4.596
ATOM   1092  HA  PHE    68       7.425  -1.782  -6.755
ATOM   1093  HB1 PHE    68       9.792  -1.954  -6.516
ATOM   1094  HB2 PHE    68       9.370  -0.499  -7.313
ATOM   1095  O   PHE    68       7.071  -1.144  -3.709
ATOM   1096  N   HIS    69       8.037  -3.033  -4.363
ATOM   1097  CA  HIS    69       7.885  -3.806  -3.107
ATOM   1098  C   HIS    69       8.789  -5.003  -3.183
ATOM   1099  HN  HIS    69       8.498  -3.550  -5.098
ATOM   1100  CB  HIS    69       6.429  -4.213  -2.856
ATOM   1101  CG  HIS    69       5.908  -5.238  -3.856
ATOM   1102  ND1 HIS    69       5.435  -6.444  -3.477
ATOM   1103  CE1 HIS    69       5.054  -7.134  -4.574
ATOM   1104  NE2 HIS    69       5.292  -6.368  -5.662
ATOM   1105  HE  HIS    69       4.638  -8.135  -4.471
ATOM   1106  CD2 HIS    69       5.824  -5.202  -5.260
ATOM   1107  HNE HIS    69       5.097  -6.640  -6.615
ATOM   1108  HD  HIS    69       6.099  -4.446  -5.995
ATOM   1109  HA  HIS    69       8.162  -3.180  -2.259
ATOM   1110  HB1 HIS    69       6.337  -4.674  -1.873
ATOM   1111  HB2 HIS    69       5.748  -3.362  -2.826
ATOM   1112  O   HIS    69       9.392  -5.258  -4.226
ATOM   1113  N   ASP    70       8.920  -5.732  -2.081
ATOM   1114  CA  ASP    70       9.728  -6.926  -1.881
ATOM   1115  C   ASP    70       8.935  -7.964  -1.074
ATOM   1116  HN  ASP    70       8.417  -5.472  -1.245
ATOM   1117  CB  ASP    70      11.055  -6.574  -1.198
ATOM   1118  CG  ASP    70      11.015  -5.915   0.185
ATOM   1119  OD1 ASP    70      10.239  -6.362   1.072
ATOM   1120  OD2 ASP    70      11.766  -4.951   0.423
ATOM   1121  HA  ASP    70       9.996  -7.351  -2.849
ATOM   1122  HB1 ASP    70      11.706  -7.440  -1.076
ATOM   1123  HB2 ASP    70      11.587  -5.996  -1.953
ATOM   1124  O   ASP    70       7.696  -7.956  -1.082
ATOM   1125  N   ALA    71       9.632  -8.854  -0.375
ATOM   1126  CA  ALA    71       9.001  -9.863   0.467
ATOM   1127  C   ALA    71       8.241  -9.311   1.672
ATOM   1128  HN  ALA    71      10.641  -8.847  -0.417
ATOM   1129  CB  ALA    71      10.041 -10.865   0.954
ATOM   1130  HA  ALA    71       8.282 -10.432  -0.122
ATOM   1131  HB1 ALA    71      10.342 -11.479   0.105
ATOM   1132  HB2 ALA    71      10.968 -10.463   1.362
ATOM   1133  HB3 ALA    71       9.687 -11.581   1.695
ATOM   1134  O   ALA    71       7.226  -9.861   2.078
ATOM   1135  N   THR    72       8.630  -8.190   2.265
ATOM   1136  CA  THR    72       8.193  -7.729   3.574
ATOM   1137  C   THR    72       7.713  -6.275   3.435
ATOM   1138  HN  THR    72       9.286  -7.578   1.800
ATOM   1139  CB  THR    72       9.295  -7.983   4.630
ATOM   1140  OG1 THR    72       9.014  -7.439   5.928
ATOM   1141  HG  THR    72       8.072  -7.435   6.114
ATOM   1142  CG2 THR    72      10.668  -7.369   4.324
ATOM   1143  HA  THR    72       7.379  -8.360   3.929
ATOM   1144  HB  THR    72       9.323  -9.072   4.671
ATOM   1145  HG1 THR    72      10.585  -6.282   4.310
ATOM   1146  HG2 THR    72      11.430  -7.592   5.071
ATOM   1147  HG3 THR    72      11.104  -7.581   3.347
ATOM   1148  O   THR    72       6.780  -5.878   4.150
ATOM   1149  N   ARG    73       8.309  -5.479   2.534
ATOM   1150  CA  ARG    73       8.012  -4.031   2.496
ATOM   1151  C   ARG    73       7.382  -3.605   1.190
ATOM   1152  HN  ARG    73       8.967  -5.871   1.876
ATOM   1153  CB  ARG    73       9.286  -3.232   2.692
ATOM   1154  CG  ARG    73       9.844  -3.219   4.097
ATOM   1155  CD  ARG    73      11.322  -3.026   4.360
ATOM   1156  NE  ARG    73      12.026  -4.016   3.557
ATOM   1157  CZ  ARG    73      13.337  -4.193   3.569
ATOM   1158  HE  ARG    73      11.338  -4.520   3.011
ATOM   1159  NH1 ARG    73      14.103  -3.435   4.353
ATOM   1160  H11 ARG    73      13.693  -2.721   4.942
ATOM   1161  H12 ARG    73      15.110  -3.526   4.402
ATOM   1162  NH2 ARG    73      13.870  -5.139   2.800
ATOM   1163  H21 ARG    73      13.304  -5.729   2.203
ATOM   1164  H22 ARG    73      14.866  -5.316   2.770
ATOM   1165  HA  ARG    73       7.321  -3.780   3.300
ATOM   1166  HB1 ARG    73      10.075  -3.498   1.988
ATOM   1167  HB2 ARG    73       9.112  -2.198   2.396
ATOM   1168  HG1 ARG    73       9.322  -2.491   4.717
ATOM   1169  HG2 ARG    73       9.532  -4.081   4.686
ATOM   1170  HD1 ARG    73      11.664  -2.035   4.061
ATOM   1171  HD2 ARG    73      11.472  -3.066   5.438
ATOM   1172  O   ARG    73       7.627  -4.211   0.137
ATOM   1173  N   VAL    74       6.584  -2.533   1.172
ATOM   1174  CA  VAL    74       6.040  -1.842  -0.003
ATOM   1175  C   VAL    74       6.586  -0.406   0.020
ATOM   1176  HN  VAL    74       6.292  -2.109   2.041
ATOM   1177  CB  VAL    74       4.488  -1.857   0.001
ATOM   1178  CG1 VAL    74       3.867  -1.169  -1.206
ATOM   1179  CG2 VAL    74       3.864  -3.242  -0.047
ATOM   1180  HA  VAL    74       6.358  -2.358  -0.908
ATOM   1181  HB  VAL    74       4.280  -1.362   0.949
ATOM   1182  HG1 VAL    74       4.083  -1.646  -2.162
ATOM   1183  HG2 VAL    74       2.785  -1.292  -1.145
ATOM   1184  HG3 VAL    74       4.096  -0.105  -1.262
ATOM   1185  HG4 VAL    74       3.865  -3.701  -1.035
ATOM   1186  HG5 VAL    74       4.338  -3.917   0.666
ATOM   1187  HG6 VAL    74       2.842  -3.221   0.329
ATOM   1188  O   VAL    74       6.570   0.240   1.069
ATOM   1189  N   TYR    75       7.041   0.083  -1.137
ATOM   1190  CA  TYR    75       7.649   1.423  -1.304
ATOM   1191  C   TYR    75       6.854   2.230  -2.334
ATOM   1192  HN  TYR    75       6.980  -0.476  -1.976
ATOM   1193  CB  TYR    75       9.118   1.310  -1.766
ATOM   1194  CG  TYR    75       9.976   0.353  -0.976
ATOM   1195  CD1 TYR    75       9.980  -1.012  -1.263
ATOM   1196  CE1 TYR    75      10.753  -1.902  -0.536
ATOM   1197  HD1 TYR    75       9.365  -1.399  -2.075
ATOM   1198  CZ  TYR    75      11.539  -1.430   0.491
ATOM   1199  HE1 TYR    75      10.735  -2.964  -0.779
ATOM   1200  CE2 TYR    75      11.556  -0.076   0.795
ATOM   1201  OH  TYR    75      12.314  -2.311   1.216
ATOM   1202  CD2 TYR    75      10.775   0.804   0.065
ATOM   1203  HE2 TYR    75      12.183   0.293   1.606
ATOM   1204  HD2 TYR    75      10.782   1.867   0.305
ATOM   1205  HH  TYR    75      12.164  -3.147   0.769
ATOM   1206  HA  TYR    75       7.638   1.948  -0.349
ATOM   1207  HB1 TYR    75       9.133   0.872  -2.764
ATOM   1208  HB2 TYR    75       9.531   2.316  -1.830
ATOM   1209  O   TYR    75       6.718   1.819  -3.495
ATOM   1210  N   LEU    76       6.373   3.398  -1.924
ATOM   1211  CA  LEU    76       5.722   4.378  -2.784
ATOM   1212  C   LEU    76       6.647   5.597  -2.742
ATOM   1213  HN  LEU    76       6.449   3.658  -0.951
ATOM   1214  CB  LEU    76       4.313   4.688  -2.268
ATOM   1215  CG  LEU    76       3.359   3.507  -2.091
ATOM   1216  CD1 LEU    76       1.995   4.001  -1.631
ATOM   1217  CD2 LEU    76       3.241   2.629  -3.321
ATOM   1218  HA  LEU    76       5.627   3.972  -3.791
ATOM   1219  HB1 LEU    76       4.433   5.108  -1.270
ATOM   1220  HB2 LEU    76       3.887   5.472  -2.895
ATOM   1221  HG  LEU    76       3.757   2.852  -1.316
ATOM   1222  HD1 LEU    76       1.951   4.499  -0.662
ATOM   1223  HD2 LEU    76       1.586   4.641  -2.412
ATOM   1224  HD3 LEU    76       1.206   3.249  -1.606
ATOM   1225  HD4 LEU    76       2.769   1.712  -2.966
ATOM   1226  HD5 LEU    76       2.647   3.173  -4.055
ATOM   1227  HD6 LEU    76       4.225   2.513  -3.774
ATOM   1228  O   LEU    76       6.891   6.144  -1.668
ATOM   1229  N   ILE    77       7.103   5.987  -3.933
ATOM   1230  CA  ILE    77       7.997   7.106  -4.235
ATOM   1231  C   ILE    77       7.208   8.380  -4.500
ATOM   1232  HN  ILE    77       6.829   5.485  -4.765
ATOM   1233  CB  ILE    77       8.867   6.826  -5.481
ATOM   1234  CG1 ILE    77       9.670   5.534  -5.504
ATOM   1235  CG2 ILE    77       9.831   7.984  -5.740
ATOM   1236  CD1 ILE    77      10.175   5.108  -6.861
ATOM   1237  HA  ILE    77       8.663   7.278  -3.389
ATOM   1238  HB  ILE    77       8.165   6.724  -6.308
ATOM   1239  HG1 ILE    77      10.547   5.486  -4.858
ATOM   1240  HG2 ILE    77       9.060   4.688  -5.187
ATOM   1241  HG3 ILE    77      10.432   7.911  -6.647
ATOM   1242  HG4 ILE    77       9.306   8.935  -5.834
ATOM   1243  HG5 ILE    77      10.618   8.087  -4.993
ATOM   1244  HD1 ILE    77      10.755   4.186  -6.835
ATOM   1245  HD2 ILE    77       9.348   4.885  -7.535
ATOM   1246  HD3 ILE    77      10.766   5.885  -7.348
ATOM   1247  O   ILE    77       6.613   8.550  -5.570
ATOM   1248  N   LEU    78       7.249   9.291  -3.537
ATOM   1249  CA  LEU    78       6.431  10.506  -3.569
ATOM   1250  C   LEU    78       7.261  11.784  -3.706
ATOM   1251  HN  LEU    78       7.861   9.158  -2.745
ATOM   1252  CB  LEU    78       5.602  10.613  -2.278
ATOM   1253  CG  LEU    78       4.926   9.336  -1.776
ATOM   1254  CD1 LEU    78       4.656   9.460  -0.293
ATOM   1255  CD2 LEU    78       3.655   9.028  -2.550
ATOM   1256  HA  LEU    78       5.748  10.463  -4.418
ATOM   1257  HB1 LEU    78       6.242  10.945  -1.460
ATOM   1258  HB2 LEU    78       4.796  11.333  -2.422
ATOM   1259  HG  LEU    78       5.580   8.483  -1.956
ATOM   1260  HD1 LEU    78       4.174   8.551   0.067
ATOM   1261  HD2 LEU    78       5.597   9.606   0.238
ATOM   1262  HD3 LEU    78       4.002  10.313  -0.112
ATOM   1263  HD4 LEU    78       3.205   8.114  -2.162
ATOM   1264  HD5 LEU    78       2.952   9.854  -2.438
ATOM   1265  HD6 LEU    78       3.894   8.896  -3.605
ATOM   1266  O   LEU    78       8.455  11.793  -3.398
ATOM   1267  N   GLU    79       6.599  12.849  -4.165
ATOM   1268  CA  GLU    79       7.143  14.187  -4.190
ATOM   1269  C   GLU    79       7.509  14.654  -2.773
ATOM   1270  HN  GLU    79       5.660  12.741  -4.521
ATOM   1271  CB  GLU    79       6.138  15.121  -4.846
ATOM   1272  CG  GLU    79       6.243  16.592  -4.480
ATOM   1273  CD  GLU    79       5.217  17.452  -5.223
ATOM   1274  OE1 GLU    79       4.305  16.896  -5.908
ATOM   1275  OE2 GLU    79       5.312  18.707  -5.123
ATOM   1276  HA  GLU    79       8.041  14.204  -4.807
ATOM   1277  HB1 GLU    79       6.251  15.075  -5.929
ATOM   1278  HB2 GLU    79       5.127  14.818  -4.573
ATOM   1279  HG1 GLU    79       6.073  16.714  -3.410
ATOM   1280  HG2 GLU    79       7.237  16.960  -4.733
ATOM   1281  O   GLU    79       6.793  14.405  -1.811
ATOM   1282  NT  AME    80       8.654  15.305  -2.636
ATOM   1283  CT  AME    80       9.061  15.757  -1.329
ATOM   1284  HN  AME    80       9.232  15.480  -3.445
ATOM   1285  HT1 AME    80      10.020  16.270  -1.403
ATOM   1286  HT2 AME    80       8.313  16.444  -0.932
ATOM   1287  HT3 AME    80       9.158  14.901  -0.661
ATOM   1288  H1  ACE    81      -9.721  18.831 -11.817
ATOM   1289  CH3 ACE    81      -9.697  18.641 -10.744
ATOM   1290  C   ACE    81      -9.936  17.148 -10.439
ATOM   1291  H2  ACE    81     -10.474  19.239 -10.267
ATOM   1292  H3  ACE    81      -8.722  18.940 -10.359
ATOM   1293  O   ACE    81     -10.134  16.347 -11.364
ATOM   1294  N   CYS    82      -9.930  16.787  -9.152
ATOM   1295  CA  CYS    82     -10.249  15.426  -8.726
ATOM   1296  C   CYS    82     -11.616  14.968  -9.195
ATOM   1297  HN  CYS    82      -9.700  17.467  -8.441
ATOM   1298  CB  CYS    82     -10.226  15.324  -7.216
ATOM   1299  SG  CYS    82      -8.593  15.008  -6.538
ATOM   1300  HG  CYS    82      -9.013  14.995  -5.259
ATOM   1301  HA  CYS    82      -9.510  14.735  -9.131
ATOM   1302  HB1 CYS    82     -10.582  16.259  -6.782
ATOM   1303  HB2 CYS    82     -10.873  14.507  -6.896
ATOM   1304  O   CYS    82     -11.762  13.853  -9.713
ATOM   1305  N   HIS    83     -12.613  15.831  -8.994
ATOM   1306  CA  HIS    83     -13.986  15.530  -9.360
ATOM   1307  C   HIS    83     -14.182  15.423 -10.844
ATOM   1308  HN  HIS    83     -12.422  16.730  -8.573
ATOM   1309  CB  HIS    83     -14.951  16.528  -8.727
ATOM   1310  CG  HIS    83     -15.011  16.431  -7.209
ATOM   1311  ND1 HIS    83     -15.584  17.383  -6.434
ATOM   1312  CE1 HIS    83     -15.483  17.027  -5.131
ATOM   1313  NE2 HIS    83     -14.821  15.855  -5.066
ATOM   1314  HE  HIS    83     -15.907  17.667  -4.357
ATOM   1315  CD2 HIS    83     -14.516  15.457  -6.330
ATOM   1316  HNE HIS    83     -14.595  15.364  -4.213
ATOM   1317  HD  HIS    83     -13.978  14.524  -6.492
ATOM   1318  HA  HIS    83     -14.281  14.579  -8.916
ATOM   1319  HB1 HIS    83     -14.642  17.543  -8.978
ATOM   1320  HB2 HIS    83     -15.958  16.352  -9.106
ATOM   1321  O   HIS    83     -15.007  14.633 -11.293
ATOM   1322  N   SER    84     -13.402  16.186 -11.613
ATOM   1323  CA  SER    84     -13.409  16.111 -13.081
ATOM   1324  C   SER    84     -12.909  14.745 -13.601
ATOM   1325  HN  SER    84     -12.772  16.851 -11.186
ATOM   1326  CB  SER    84     -12.580  17.257 -13.687
ATOM   1327  OG  SER    84     -11.239  16.856 -13.917
ATOM   1328  HG  SER    84     -10.770  17.610 -14.295
ATOM   1329  HA  SER    84     -14.425  16.261 -13.448
ATOM   1330  HB1 SER    84     -13.019  17.561 -14.637
ATOM   1331  HB2 SER    84     -12.576  18.105 -13.002
ATOM   1332  O   SER    84     -13.121  14.399 -14.769
ATOM   1333  N   LYS    85     -12.227  13.992 -12.739
ATOM   1334  CA  LYS    85     -11.849  12.602 -13.039
ATOM   1335  C   LYS    85     -12.670  11.646 -12.193
ATOM   1336  HN  LYS    85     -11.953  14.375 -11.845
ATOM   1337  CB  LYS    85     -10.343  12.369 -12.817
ATOM   1338  CG  LYS    85      -9.459  13.161 -13.773
ATOM   1339  CD  LYS    85      -8.040  12.618 -13.815
ATOM   1340  CE  LYS    85      -7.477  12.555 -15.238
ATOM   1341  NZ  LYS    85      -7.364  13.878 -15.930
ATOM   1342  HZ1 LYS    85      -6.986  13.742 -16.856
ATOM   1343  HZ2 LYS    85      -6.752  14.483 -15.402
ATOM   1344  HZ3 LYS    85      -8.279  14.302 -15.998
ATOM   1345  HA  LYS    85     -12.032  12.395 -14.093
ATOM   1346  HB1 LYS    85     -10.075  12.666 -11.803
ATOM   1347  HB2 LYS    85     -10.114  11.313 -12.959
ATOM   1348  HG1 LYS    85      -9.874  13.109 -14.779
ATOM   1349  HG2 LYS    85      -9.417  14.202 -13.451
ATOM   1350  HD1 LYS    85      -7.387  13.261 -13.224
ATOM   1351  HD2 LYS    85      -8.025  11.609 -13.403
ATOM   1352  HE1 LYS    85      -6.475  12.128 -15.214
ATOM   1353  HE2 LYS    85      -8.122  11.932 -15.857
ATOM   1354  O   LYS    85     -12.293  10.498 -11.998
ATOM   1355  N   ARG    86     -13.790  12.149 -11.683
ATOM   1356  CA  ARG    86     -14.704  11.398 -10.796
ATOM   1357  C   ARG    86     -14.046  10.715  -9.570
ATOM   1358  HN  ARG    86     -14.057  13.099 -11.898
ATOM   1359  CB  ARG    86     -15.581  10.423 -11.606
ATOM   1360  CG  ARG    86     -16.608  11.100 -12.515
ATOM   1361  CD  ARG    86     -17.836  11.628 -11.764
ATOM   1362  NE  ARG    86     -18.937  10.656 -11.646
ATOM   1363  CZ  ARG    86     -20.110  10.900 -11.053
ATOM   1364  HE  ARG    86     -18.641   9.795 -12.087
ATOM   1365  NH1 ARG    86     -21.038   9.952 -10.996
ATOM   1366  H11 ARG    86     -20.869   9.039 -11.398
ATOM   1367  H12 ARG    86     -21.942  10.085 -10.559
ATOM   1368  NH2 ARG    86     -20.355  12.085 -10.502
ATOM   1369  H21 ARG    86     -19.674  12.834 -10.511
ATOM   1370  H22 ARG    86     -21.233  12.300 -10.046
ATOM   1371  HA  ARG    86     -15.461  12.074 -10.397
ATOM   1372  HB1 ARG    86     -14.947   9.810 -12.246
ATOM   1373  HB2 ARG    86     -16.137   9.781 -10.923
ATOM   1374  HG1 ARG    86     -16.145  11.949 -13.019
ATOM   1375  HG2 ARG    86     -16.963  10.386 -13.258
ATOM   1376  HD1 ARG    86     -17.550  11.910 -10.751
ATOM   1377  HD2 ARG    86     -18.234  12.500 -12.284
ATOM   1378  O   ARG    86     -14.536   9.700  -9.050
ATOM   1379  N   VAL    87     -12.952  11.305  -9.106
ATOM   1380  CA  VAL    87     -12.232  10.825  -7.940
ATOM   1381  C   VAL    87     -12.685  11.608  -6.697
ATOM   1382  HN  VAL    87     -12.589  12.125  -9.570
ATOM   1383  CB  VAL    87     -10.709  11.015  -8.148
ATOM   1384  CG1 VAL    87      -9.941  10.673  -6.879
ATOM   1385  CG2 VAL    87     -10.207  10.190  -9.327
ATOM   1386  HA  VAL    87     -12.439   9.765  -7.795
ATOM   1387  HB  VAL    87     -10.505  12.053  -8.412
ATOM   1388  HG1 VAL    87      -8.874  10.815  -7.050
ATOM   1389  HG2 VAL    87     -10.268  11.325  -6.069
ATOM   1390  HG3 VAL    87     -10.131   9.635  -6.607
ATOM   1391  HG4 VAL    87      -9.135  10.344  -9.448
ATOM   1392  HG5 VAL    87     -10.404   9.134  -9.142
ATOM   1393  HG6 VAL    87     -10.723  10.502 -10.235
ATOM   1394  O   VAL    87     -12.640  12.840  -6.693
ATOM   1395  N   ILE    88     -13.128  10.910  -5.650
ATOM   1396  CA  ILE    88     -13.399  11.571  -4.345
ATOM   1397  C   ILE    88     -12.359  11.160  -3.290
ATOM   1398  HN  ILE    88     -13.284   9.916  -5.739
ATOM   1399  CB  ILE    88     -14.860  11.384  -3.804
ATOM   1400  CG1 ILE    88     -15.293   9.909  -3.771
ATOM   1401  CG2 ILE    88     -15.870  12.230  -4.586
ATOM   1402  CD1 ILE    88     -16.637   9.668  -3.094
ATOM   1403  HA  ILE    88     -13.360  12.653  -4.470
ATOM   1404  HB  ILE    88     -14.925  11.775  -2.788
ATOM   1405  HG1 ILE    88     -15.376   9.532  -4.790
ATOM   1406  HG2 ILE    88     -14.552   9.325  -3.226
ATOM   1407  HG3 ILE    88     -16.869  12.072  -4.180
ATOM   1408  HG4 ILE    88     -15.606  13.284  -4.499
ATOM   1409  HG5 ILE    88     -15.855  11.937  -5.635
ATOM   1410  HD1 ILE    88     -16.868   8.603  -3.113
ATOM   1411  HD2 ILE    88     -16.591  10.011  -2.060
ATOM   1412  HD3 ILE    88     -17.415  10.218  -3.623
ATOM   1413  O   ILE    88     -11.967   9.996  -3.219
ATOM   1414  N   HIS    89     -11.901  12.113  -2.483
ATOM   1415  CA  HIS    89     -10.765  11.843  -1.606
ATOM   1416  C   HIS    89     -11.178  11.231  -0.293
ATOM   1417  HN  HIS    89     -12.341  13.022  -2.479
ATOM   1418  CB  HIS    89      -9.880  13.077  -1.415
ATOM   1419  CG  HIS    89      -8.665  12.823  -0.554
ATOM   1420  ND1 HIS    89      -8.748  12.631   0.783
ATOM   1421  CE1 HIS    89      -7.507  12.407   1.290
ATOM   1422  NE2 HIS    89      -6.627  12.469   0.275
ATOM   1423  HE  HIS    89      -7.380  12.221   2.357
ATOM   1424  CD2 HIS    89      -7.308  12.725  -0.879
ATOM   1425  HNE HIS    89      -5.629  12.345   0.366
ATOM   1426  HD  HIS    89      -6.769  12.814  -1.822
ATOM   1427  HA  HIS    89     -10.083  11.150  -2.097
ATOM   1428  HB1 HIS    89      -9.524  13.424  -2.385
ATOM   1429  HB2 HIS    89     -10.458  13.869  -0.937
ATOM   1430  O   HIS    89     -10.672  10.154   0.081
ATOM   1431  N   ARN    90     -12.066  11.919   0.433
ATOM   1432  CA  ARN    90     -12.747  11.369   1.623
ATOM   1433  C   ARN    90     -11.966  11.328   2.942
ATOM   1434  HN  ARN    90     -12.300  12.867   0.174
ATOM   1435  CB  ARN    90     -13.297   9.960   1.351
ATOM   1436  CG  ARN    90     -14.248   9.831   0.166
ATOM   1437  CD  ARN    90     -14.868   8.430   0.072
ATOM   1438  NE  ARN    90     -14.000   7.346   0.570
ATOM   1439  CZ  ARN    90     -14.415   6.108   0.850
ATOM   1440  HE  ARN    90     -13.061   7.714   0.655
ATOM   1441  NH1 ARN    90     -15.689   5.783   0.683
ATOM   1442  H11 ARN    90     -16.356   6.465   0.344
ATOM   1443  NH2 ARN    90     -13.563   5.198   1.313
ATOM   1444  H21 ARN    90     -12.585   5.407   1.468
ATOM   1445  H22 ARN    90     -13.847   4.253   1.535
ATOM   1446  HA  ARN    90     -13.637  11.961   1.839
ATOM   1447  HB1 ARN    90     -12.470   9.279   1.151
ATOM   1448  HB2 ARN    90     -13.851   9.611   2.223
ATOM   1449  HG1 ARN    90     -15.058  10.554   0.269
ATOM   1450  HG2 ARN    90     -13.705  10.024  -0.759
ATOM   1451  HD1 ARN    90     -15.786   8.398   0.660
ATOM   1452  HD2 ARN    90     -15.096   8.202  -0.969
ATOM   1453  O   ARN    90     -12.554  11.063   3.988
ATOM   1454  N   ASP    91     -10.657  11.562   2.913
ATOM   1455  CA  ASP    91      -9.865  11.561   4.159
ATOM   1456  C   ASP    91      -8.990  12.826   4.307
ATOM   1457  HN  ASP    91     -10.199  11.743   2.032
ATOM   1458  CB  ASP    91      -9.058  10.238   4.325
ATOM   1459  CG  ASP    91      -8.434  10.079   5.736
ATOM   1460  OD1 ASP    91      -9.097  10.398   6.754
ATOM   1461  OD2 ASP    91      -7.273   9.623   5.827
ATOM   1462  HA  ASP    91     -10.536  11.516   5.017
ATOM   1463  HB1 ASP    91      -9.718   9.387   4.158
ATOM   1464  HB2 ASP    91      -8.245  10.215   3.600
ATOM   1465  O   ASP    91      -7.787  12.746   4.619
ATOM   1466  N   ILE    92      -9.614  13.990   4.107
ATOM   1467  CA  ILE    92      -8.908  15.269   4.151
ATOM   1468  C   ILE    92      -8.716  15.730   5.605
ATOM   1469  HN  ILE    92     -10.606  14.002   3.918
ATOM   1470  CB  ILE    92      -9.651  16.347   3.341
ATOM   1471  CG1 ILE    92     -10.025  15.833   1.964
ATOM   1472  CG2 ILE    92      -8.767  17.569   3.156
ATOM   1473  CD1 ILE    92      -8.940  16.065   0.934
ATOM   1474  HA  ILE    92      -7.930  15.161   3.683
ATOM   1475  HB  ILE    92     -10.563  16.633   3.866
ATOM   1476  HG1 ILE    92     -10.211  14.760   2.015
ATOM   1477  HG2 ILE    92     -10.925  16.342   1.618
ATOM   1478  HG3 ILE    92      -9.305  18.324   2.582
ATOM   1479  HG4 ILE    92      -8.501  17.977   4.132
ATOM   1480  HG5 ILE    92      -7.860  17.285   2.623
ATOM   1481  HD1 ILE    92      -9.265  15.677  -0.031
ATOM   1482  HD2 ILE    92      -8.744  17.134   0.847
ATOM   1483  HD3 ILE    92      -8.029  15.553   1.244
ATOM   1484  O   ILE    92      -9.654  16.159   6.260
ATOM   1485  N   LYN    93      -7.501  15.620   6.114
ATOM   1486  CA  LYN    93      -7.212  16.016   7.470
ATOM   1487  C   LYN    93      -5.969  16.857   7.339
ATOM   1488  HN  LYN    93      -6.751  15.251   5.548
ATOM   1489  CB  LYN    93      -6.810  14.821   8.350
ATOM   1490  CG  LYN    93      -7.761  13.659   8.594
ATOM   1491  CD  LYN    93      -6.851  12.531   9.090
ATOM   1492  CE  LYN    93      -7.482  11.483  10.005
ATOM   1493  NZ  LYN    93      -8.247  10.411   9.279
ATOM   1494  HZ1 LYN    93      -8.632   9.760   9.949
ATOM   1495  HZ2 LYN    93      -7.626   9.921   8.651
ATOM   1496  HA  LYN    93      -8.053  16.582   7.871
ATOM   1497  HB1 LYN    93      -5.930  14.337   7.927
ATOM   1498  HB2 LYN    93      -6.582  15.171   9.357
ATOM   1499  HG1 LYN    93      -8.502  13.946   9.340
ATOM   1500  HG2 LYN    93      -8.265  13.400   7.663
ATOM   1501  HD1 LYN    93      -6.460  11.977   8.237
ATOM   1502  HD2 LYN    93      -6.023  12.955   9.658
ATOM   1503  HE1 LYN    93      -6.702  10.985  10.580
ATOM   1504  HE2 LYN    93      -8.181  11.969  10.687
ATOM   1505  O   LYN    93      -5.124  16.589   6.467
ATOM   1506  N   PRO    94      -5.782  17.817   8.246
ATOM   1507  CA  PRO    94      -4.543  18.594   8.190
ATOM   1508  C   PRO    94      -3.271  17.758   8.140
ATOM   1509  CB  PRO    94      -4.587  19.412   9.480
ATOM   1510  CG  PRO    94      -6.046  19.580   9.716
ATOM   1511  CD  PRO    94      -6.649  18.257   9.346
ATOM   1512  HA  PRO    94      -4.545  19.219   7.297
ATOM   1513  HB1 PRO    94      -4.094  18.859  10.279
ATOM   1514  HB2 PRO    94      -4.075  20.362   9.327
ATOM   1515  HG1 PRO    94      -6.220  19.824  10.764
ATOM   1516  HG2 PRO    94      -6.426  20.387   9.089
ATOM   1517  HD1 PRO    94      -6.616  17.589  10.207
ATOM   1518  HD2 PRO    94      -7.685  18.403   9.039
ATOM   1519  O   PRO    94      -2.304  18.191   7.516
ATOM   1520  N   GLU    95      -3.243  16.586   8.774
ATOM   1521  CA  GLU    95      -2.023  15.764   8.712
ATOM   1522  C   GLU    95      -1.764  15.122   7.358
ATOM   1523  HN  GLU    95      -4.055  16.274   9.289
ATOM   1524  CB  GLU    95      -1.992  14.713   9.787
ATOM   1525  CG  GLU    95      -3.046  13.669   9.611
ATOM   1526  CD  GLU    95      -3.844  13.519  10.877
ATOM   1527  OE1 GLU    95      -4.446  14.543  11.309
ATOM   1528  OE2 GLU    95      -3.863  12.382  11.427
ATOM   1529  HA  GLU    95      -1.155  16.383   8.941
ATOM   1530  HB1 GLU    95      -1.024  14.212   9.778
ATOM   1531  HB2 GLU    95      -2.149  15.182  10.759
ATOM   1532  HG1 GLU    95      -3.714  13.960   8.801
ATOM   1533  HG2 GLU    95      -2.577  12.716   9.370
ATOM   1534  O   GLU    95      -0.676  14.618   7.151
ATOM   1535  N   ASN    96      -2.749  15.143   6.453
ATOM   1536  CA  ASN    96      -2.577  14.734   5.053
ATOM   1537  C   ASN    96      -2.462  15.905   4.096
ATOM   1538  HN  ASN    96      -3.672  15.454   6.723
ATOM   1539  CB  ASN    96      -3.791  13.968   4.575
ATOM   1540  CG  ASN    96      -3.927  12.622   5.218
ATOM   1541  ND2 ASN    96      -5.103  12.023   5.030
ATOM   1542  HD1 ASN    96      -5.262  11.114   5.436
ATOM   1543  HD2 ASN    96      -5.812  12.490   4.486
ATOM   1544  OD1 ASN    96      -2.994  12.105   5.866
ATOM   1545  HA  ASN    96      -1.668  14.141   4.957
ATOM   1546  HB1 ASN    96      -4.693  14.536   4.804
ATOM   1547  HB2 ASN    96      -3.723  13.814   3.498
ATOM   1548  O   ASN    96      -2.694  15.739   2.896
ATOM   1549  N   LEU    97      -2.173  17.092   4.610
ATOM   1550  CA  LEU    97      -2.007  18.263   3.766
ATOM   1551  C   LEU    97      -0.573  18.732   3.985
ATOM   1552  HN  LEU    97      -2.064  17.194   5.609
ATOM   1553  CB  LEU    97      -3.015  19.361   4.129
ATOM   1554  CG  LEU    97      -4.519  19.031   4.190
ATOM   1555  CD1 LEU    97      -5.365  20.276   4.396
ATOM   1556  CD2 LEU    97      -5.031  18.282   2.979
ATOM   1557  HA  LEU    97      -2.179  17.989   2.725
ATOM   1558  HB1 LEU    97      -2.789  19.749   5.123
ATOM   1559  HB2 LEU    97      -2.951  20.170   3.401
ATOM   1560  HG  LEU    97      -4.709  18.350   5.019
ATOM   1561  HD1 LEU    97      -6.419  19.998   4.433
ATOM   1562  HD2 LEU    97      -5.083  20.757   5.333
ATOM   1563  HD3 LEU    97      -5.201  20.968   3.570
ATOM   1564  HD4 LEU    97      -6.097  18.087   3.096
ATOM   1565  HD5 LEU    97      -4.869  18.883   2.084
ATOM   1566  HD6 LEU    97      -4.497  17.337   2.884
ATOM   1567  O   LEU    97      -0.145  18.951   5.114
ATOM   1568  NT  AME    98       0.182  18.848   2.900
ATOM   1569  CT  AME    98       1.607  19.111   2.990
ATOM   1570  HN  AME    98      -0.236  18.753   1.986
ATOM   1571  HT1 AME    98       2.030  19.168   1.988
ATOM   1572  HT2 AME    98       1.770  20.057   3.507
ATOM   1573  HT3 AME    98       2.091  18.307   3.544
ATOM   1574  H1  ACE    99       0.205  20.197  -0.724
ATOM   1575  CH3 ACE    99      -0.603  19.837  -1.361
ATOM   1576  C   ACE    99      -1.313  18.636  -0.725
ATOM   1577  H2  ACE    99      -0.185  19.545  -2.324
ATOM   1578  H3  ACE    99      -1.318  20.647  -1.507
ATOM   1579  O   ACE    99      -0.933  18.193   0.389
ATOM   1580  N   ILE   100      -2.328  18.108  -1.421
ATOM   1581  CA  ILE   100      -3.085  16.997  -0.860
ATOM   1582  C   ILE   100      -2.300  15.705  -0.958
ATOM   1583  HN  ILE   100      -2.562  18.483  -2.329
ATOM   1584  CB  ILE   100      -4.432  16.774  -1.562
ATOM   1585  CG1 ILE   100      -5.238  18.062  -1.582
ATOM   1586  CG2 ILE   100      -5.212  15.613  -0.904
ATOM   1587  CD1 ILE   100      -6.577  17.857  -2.267
ATOM   1588  HA  ILE   100      -3.301  17.197   0.190
ATOM   1589  HB  ILE   100      -4.258  16.449  -2.587
ATOM   1590  HG1 ILE   100      -5.417  18.396  -0.559
ATOM   1591  HG2 ILE   100      -4.684  18.830  -2.122
ATOM   1592  HG3 ILE   100      -6.163  15.475  -1.419
ATOM   1593  HG4 ILE   100      -4.626  14.697  -0.972
ATOM   1594  HG5 ILE   100      -5.398  15.848   0.144
ATOM   1595  HD1 ILE   100      -7.133  18.795  -2.267
ATOM   1596  HD2 ILE   100      -6.414  17.532  -3.294
ATOM   1597  HD3 ILE   100      -7.147  17.098  -1.732
ATOM   1598  O   ILE   100      -1.890  15.307  -2.035
ATOM   1599  N   ALA   101      -2.107  15.049   0.171
ATOM   1600  CA  ALA   101      -1.396  13.765   0.225
ATOM   1601  C   ALA   101      -2.328  12.627   0.620
ATOM   1602  HN  ALA   101      -2.455  15.431   1.039
ATOM   1603  CB  ALA   101      -0.245  13.848   1.214
ATOM   1604  HA  ALA   101      -0.975  13.541  -0.755
ATOM   1605  HB1 ALA   101       0.276  12.892   1.247
ATOM   1606  HB2 ALA   101       0.448  14.629   0.901
ATOM   1607  HB3 ALA   101      -0.633  14.085   2.205
ATOM   1608  O   ALA   101      -3.495  12.856   0.925
ATOM   1609  N   ASP   102      -1.817  11.405   0.612
ATOM   1610  CA  ASP   102      -2.565  10.263   1.134
ATOM   1611  C   ASP   102      -3.925  10.017   0.460
ATOM   1612  HN  ASP   102      -0.891  11.251   0.239
ATOM   1613  CB  ASP   102      -2.734  10.401   2.647
ATOM   1614  CG  ASP   102      -3.206   9.118   3.307
ATOM   1615  OD1 ASP   102      -3.171   8.044   2.655
ATOM   1616  OD2 ASP   102      -3.611   9.188   4.491
ATOM   1617  HA  ASP   102      -1.980   9.353   1.000
ATOM   1618  HB1 ASP   102      -1.779  10.674   3.097
ATOM   1619  HB2 ASP   102      -3.471  11.176   2.862
ATOM   1620  O   ASP   102      -4.980  10.504   0.900
ATOM   1621  N   PHE   103      -3.892   9.230  -0.598
ATOM   1622  CA  PHE   103      -5.112   8.863  -1.279
ATOM   1623  C   PHE   103      -5.572   7.475  -0.869
ATOM   1624  HN  PHE   103      -3.007   8.881  -0.936
ATOM   1625  CB  PHE   103      -4.932   9.002  -2.789
ATOM   1626  CG  PHE   103      -5.066  10.414  -3.263
ATOM   1627  CD1 PHE   103      -4.019  11.322  -3.106
ATOM   1628  CE1 PHE   103      -4.156  12.635  -3.527
ATOM   1629  HD1 PHE   103      -3.083  11.001  -2.649
ATOM   1630  CZ  PHE   103      -5.356  13.058  -4.095
ATOM   1631  HE1 PHE   103      -3.327  13.333  -3.413
ATOM   1632  CE2 PHE   103      -6.408  12.172  -4.245
ATOM   1633  HZ  PHE   103      -5.469  14.091  -4.423
ATOM   1634  CD2 PHE   103      -6.262  10.859  -3.823
ATOM   1635  HE2 PHE   103      -7.344  12.508  -4.692
ATOM   1636  HD2 PHE   103      -7.090  10.158  -3.927
ATOM   1637  HA  PHE   103      -5.897   9.578  -1.030
ATOM   1638  HB1 PHE   103      -3.940   8.650  -3.071
ATOM   1639  HB2 PHE   103      -5.688   8.407  -3.301
ATOM   1640  O   PHE   103      -6.244   6.776  -1.634
ATOM   1641  N   GLY   104      -5.214   7.107   0.360
ATOM   1642  CA  GLY   104      -5.496   5.795   0.928
ATOM   1643  C   GLY   104      -6.965   5.483   1.080
ATOM   1644  HN  GLY   104      -4.717   7.756   0.954
ATOM   1645  HA1 GLY   104      -5.072   5.023   0.287
ATOM   1646  HA2 GLY   104      -5.053   5.726   1.922
ATOM   1647  O   GLY   104      -7.355   4.311   1.045
ATOM   1648  N   TRP   105      -7.782   6.522   1.254
ATOM   1649  CA  TRP   105      -9.225   6.328   1.344
ATOM   1650  C   TRP   105      -9.970   6.743   0.085
ATOM   1651  HN  TRP   105      -7.400   7.455   1.325
ATOM   1652  CB  TRP   105      -9.806   6.950   2.627
ATOM   1653  CG  TRP   105      -9.519   6.112   3.873
ATOM   1654  CD1 TRP   105      -8.337   6.085   4.622
ATOM   1655  NE1 TRP   105      -8.429   5.191   5.666
ATOM   1656  HD1 TRP   105      -7.500   6.725   4.343
ATOM   1657  CE2 TRP   105      -9.639   4.577   5.680
ATOM   1658  HNE TRP   105      -7.703   5.003   6.343
ATOM   1659  CZ2 TRP   105     -10.170   3.613   6.544
ATOM   1660  CH2 TRP   105     -11.476   3.176   6.288
ATOM   1661  HZ2 TRP   105      -9.572   3.236   7.373
ATOM   1662  CZ3 TRP   105     -12.223   3.670   5.205
ATOM   1663  HH2 TRP   105     -11.939   2.433   6.938
ATOM   1664  CE3 TRP   105     -11.708   4.641   4.321
ATOM   1665  HZ3 TRP   105     -13.234   3.303   5.028
ATOM   1666  CD2 TRP   105     -10.406   5.113   4.538
ATOM   1667  HE3 TRP   105     -12.319   5.005   3.495
ATOM   1668  HA  TRP   105      -9.440   5.274   1.519
ATOM   1669  HB1 TRP   105      -9.371   7.938   2.782
ATOM   1670  HB2 TRP   105     -10.888   7.042   2.530
ATOM   1671  O   TRP   105     -11.184   6.520  -0.006
ATOM   1672  N   SER   106      -9.257   7.303  -0.907
ATOM   1673  CA  SER   106      -9.872   7.742  -2.196
ATOM   1674  C   SER   106     -10.481   6.600  -3.047
ATOM   1675  HN  SER   106      -8.263   7.441  -0.794
ATOM   1676  CB  SER   106      -8.918   8.642  -3.031
ATOM   1677  OG  SER   106      -7.974   7.910  -3.807
ATOM   1678  HG  SER   106      -7.432   8.549  -4.285
ATOM   1679  HA  SER   106     -10.679   8.447  -1.993
ATOM   1680  HB1 SER   106      -9.503   9.251  -3.721
ATOM   1681  HB2 SER   106      -8.354   9.293  -2.362
ATOM   1682  O   SER   106     -10.077   5.438  -2.929
ATOM   1683  N   VAL   107     -11.453   6.949  -3.894
ATOM   1684  CA  VAL   107     -12.262   5.976  -4.643
ATOM   1685  C   VAL   107     -12.975   6.709  -5.793
ATOM   1686  HN  VAL   107     -11.661   7.926  -4.044
ATOM   1687  CB  VAL   107     -13.255   5.237  -3.689
ATOM   1688  CG1 VAL   107     -14.447   6.122  -3.303
ATOM   1689  CG2 VAL   107     -13.697   3.895  -4.262
ATOM   1690  HA  VAL   107     -11.614   5.198  -5.045
ATOM   1691  HB  VAL   107     -12.736   4.949  -2.775
ATOM   1692  HG1 VAL   107     -15.112   5.569  -2.639
ATOM   1693  HG2 VAL   107     -14.087   7.016  -2.793
ATOM   1694  HG3 VAL   107     -14.991   6.412  -4.202
ATOM   1695  HG4 VAL   107     -14.387   3.413  -3.569
ATOM   1696  HG5 VAL   107     -14.196   4.054  -5.218
ATOM   1697  HG6 VAL   107     -12.826   3.258  -4.409
ATOM   1698  O   VAL   107     -12.854   7.937  -5.900
ATOM   1699  N   HIS   108     -13.676   5.964  -6.658
ATOM   1700  CA  HIS   108     -14.538   6.544  -7.705
ATOM   1701  C   HIS   108     -15.978   6.696  -7.275
ATOM   1702  HN  HIS   108     -13.626   4.957  -6.608
ATOM   1703  CB  HIS   108     -14.443   5.738  -8.995
ATOM   1704  CG  HIS   108     -13.237   6.082  -9.829
ATOM   1705  ND1 HIS   108     -12.060   5.457  -9.684
ATOM   1706  CE1 HIS   108     -11.166   5.974 -10.557
ATOM   1707  NE2 HIS   108     -11.778   6.943 -11.256
ATOM   1708  HE  HIS   108     -10.149   5.584 -10.591
ATOM   1709  CD2 HIS   108     -13.055   7.039 -10.835
ATOM   1710  HNE HIS   108     -11.343   7.501 -11.976
ATOM   1711  HD  HIS   108     -13.723   7.775 -11.283
ATOM   1712  HA  HIS   108     -14.169   7.534  -7.973
ATOM   1713  HB1 HIS   108     -14.383   4.676  -8.757
ATOM   1714  HB2 HIS   108     -15.327   5.924  -9.606
ATOM   1715  O   HIS   108     -16.531   5.814  -6.612
ATOM   1716  N   ALA   109     -16.594   7.816  -7.663
ATOM   1717  CA  ALA   109     -17.953   8.199  -7.221
ATOM   1718  C   ALA   109     -19.078   7.645  -8.113
ATOM   1719  HN  ALA   109     -16.128   8.454  -8.292
ATOM   1720  CB  ALA   109     -18.061   9.722  -7.132
ATOM   1721  HA  ALA   109     -18.127   7.824  -6.212
ATOM   1722  HB1 ALA   109     -19.064   9.998  -6.806
ATOM   1723  HB2 ALA   109     -17.331  10.098  -6.415
ATOM   1724  HB3 ALA   109     -17.865  10.159  -8.111
ATOM   1725  O   ALA   109     -18.890   7.535  -9.324
ATOM   1726  N   PRO   110     -20.253   7.305  -7.529
ATOM   1727  CA  PRO   110     -20.635   7.255  -6.108
ATOM   1728  C   PRO   110     -20.190   5.954  -5.425
ATOM   1729  CB  PRO   110     -22.164   7.346  -6.161
ATOM   1730  CG  PRO   110     -22.527   6.732  -7.466
ATOM   1731  CD  PRO   110     -21.430   7.144  -8.408
ATOM   1732  HA  PRO   110     -20.173   8.088  -5.577
ATOM   1733  HB1 PRO   110     -22.591   6.798  -5.321
ATOM   1734  HB2 PRO   110     -22.469   8.391  -6.104
ATOM   1735  HG1 PRO   110     -22.578   5.649  -7.357
ATOM   1736  HG2 PRO   110     -23.497   7.110  -7.788
ATOM   1737  HD1 PRO   110     -21.282   6.366  -9.156
ATOM   1738  HD2 PRO   110     -21.706   8.076  -8.902
ATOM   1739  O   PRO   110     -19.721   5.040  -6.109
ATOM   1740  N   SER   111     -20.346   5.871  -4.099
ATOM   1741  CA  SER   111     -19.742   4.785  -3.311
ATOM   1742  C   SER   111     -20.380   4.548  -1.922
ATOM   1743  HN  SER   111     -20.892   6.568  -3.613
ATOM   1744  CB  SER   111     -18.231   5.047  -3.154
ATOM   1745  OG  SER   111     -17.541   3.886  -2.725
ATOM   1746  HG  SER   111     -16.607   4.115  -2.646
ATOM   1747  HA  SER   111     -19.831   3.847  -3.857
ATOM   1748  HB1 SER   111     -17.815   5.360  -4.111
ATOM   1749  HB2 SER   111     -18.073   5.833  -2.415
ATOM   1750  O   SER   111     -21.145   5.401  -1.429
ATOM   1751  N   SER   112     -20.067   3.374  -1.338
ATOM   1752  CA  SER   112     -20.297   3.004   0.088
ATOM   1753  C   SER   112     -18.986   2.453   0.706
ATOM   1754  HN  SER   112     -19.632   2.643  -1.882
ATOM   1755  CB  SER   112     -21.441   1.987   0.232
ATOM   1756  OG  SER   112     -22.711   2.594   0.026
ATOM   1757  HG  SER   112     -23.382   1.909   0.130
ATOM   1758  HA  SER   112     -20.616   3.885   0.646
ATOM   1759  HB1 SER   112     -21.317   1.193  -0.504
ATOM   1760  HB2 SER   112     -21.424   1.559   1.235
ATOM   1761  O   SER   112     -17.974   2.362   0.010
ATOM   1762  NT  AME   113     -18.990   2.067   1.985
ATOM   1763  CT  AME   113     -17.727   1.735   2.661
ATOM   1764  HN  AME   113     -19.864   2.004   2.488
ATOM   1765  HT1 AME   113     -17.932   1.445   3.692
ATOM   1766  HT2 AME   113     -17.242   0.910   2.141
ATOM   1767  HT3 AME   113     -17.071   2.605   2.653
TER   
ATOM   1768  C00 UNK   114      -1.362  -6.122   2.143
ATOM   1769  C01 UNK   114      -0.947  -7.408   2.166
ATOM   1770  C02 UNK   114      -1.037  -5.301   1.045
ATOM   1771  H03 UNK   114      -1.960  -5.634   2.918
ATOM   1772  C04 UNK   114      -0.170  -7.883   1.089
ATOM   1773  H05 UNK   114      -1.054  -8.020   3.064
ATOM   1774  C06 UNK   114       0.269  -7.048   0.027
ATOM   1775  H07 UNK   114       0.222  -8.867   1.246
ATOM   1776  C08 UNK   114       1.144  -7.432  -1.083
ATOM   1777  C09 UNK   114      -0.209  -5.740  -0.055
ATOM   1778  C0A UNK   114       1.449  -6.458  -2.055
ATOM   1779  C0B UNK   114       1.859  -8.749  -1.176
ATOM   1780  C0C UNK   114       0.892  -5.180  -2.003
ATOM   1781  H0D UNK   114       2.179  -6.690  -2.848
ATOM   1782  C0E UNK   114       1.300  -4.062  -2.931
ATOM   1783  N0F UNK   114       0.006  -4.864  -1.015
ATOM   1784  C0G UNK   114       0.563  -2.844  -3.042
ATOM   1785  C0H UNK   114       2.498  -4.104  -3.751
ATOM   1786  C0I UNK   114       0.858  -1.852  -3.960
ATOM   1787  H0J UNK   114      -0.278  -2.725  -2.341
ATOM   1788  C0K UNK   114       2.015  -1.964  -4.707
ATOM   1789  F0M UNK   114       0.080  -0.793  -4.138
ATOM   1790  H0N UNK   114       2.310  -1.058  -5.226
ATOM   1791  C0O UNK   114       2.839  -3.064  -4.616
ATOM   1792 HE0P UNK   114       2.459  -0.888  -5.046
ATOM   1793 HE0Q UNK   114       2.050  -0.900  -5.294
ATOM   1794 HE0R UNK   114       2.446  -1.129  -5.470
ATOM   1795  H0S UNK   114       3.670  -3.085  -5.281
ATOM   1796  H0T UNK   114       3.109  -4.936  -3.547
ATOM   1797  H0U UNK   114      -1.301  -4.222   1.004
ATOM   1798  O0V UNK   114       1.630  -9.710  -0.358
ATOM   1799  O0W UNK   114       2.731  -8.858  -2.047
TER   
TER   
ATOM   1800  O00 WTR   116      -9.358 -24.787 -12.503
ATOM   1801  H01 WTR   116      -9.204 -25.313 -11.718
ATOM   1802  H02 WTR   116     -10.293 -24.890 -12.681
TER   
ATOM   1803  O00 WTR   117       3.462 -22.599 -10.465
ATOM   1804  H01 WTR   117       3.387 -23.048 -11.307
ATOM   1805  H02 WTR   117       2.935 -21.806 -10.569
TER   
ATOM   1806  O00 WTR   118      -3.932 -19.108 -16.707
ATOM   1807  H01 WTR   118      -3.051 -18.733 -16.728
ATOM   1808  H02 WTR   118      -3.799 -20.043 -16.864
TER   
ATOM   1809  O00 WTR   119      -0.416 -22.437 -11.517
ATOM   1810  H01 WTR   119      -0.446 -22.140 -12.426
ATOM   1811  H02 WTR   119      -1.160 -23.034 -11.435
TER   
ATOM   1812  O00 WTR   120      -3.940 -28.750  -8.977
ATOM   1813  H01 WTR   120      -4.212 -27.874  -9.250
ATOM   1814  H02 WTR   120      -3.446 -29.092  -9.722
TER   
ATOM   1815  O00 WTR   121       1.099 -26.370 -11.746
ATOM   1816  H01 WTR   121       1.227 -25.690 -12.408
ATOM   1817  H02 WTR   121       1.985 -26.631 -11.495
TER   
ATOM   1818  O00 WTR   122      -5.620 -26.432 -10.211
ATOM   1819  H01 WTR   122      -6.509 -26.434 -10.565
ATOM   1820  H02 WTR   122      -5.380 -25.507 -10.170
TER   
ATOM   1821  O00 WTR   123      -1.547 -15.902  -5.560
ATOM   1822  H01 WTR   123      -0.616 -16.112  -5.635
ATOM   1823  H02 WTR   123      -1.847 -15.817  -6.465
TER   
ATOM   1824  O00 WTR   124      -1.551 -21.220 -14.145
ATOM   1825  H01 WTR   124      -1.576 -20.511 -13.502
ATOM   1826  H02 WTR   124      -2.434 -21.590 -14.129
TER   
ATOM   1827  O00 WTR   125     -10.003 -17.168 -10.121
ATOM   1828  H01 WTR   125     -10.192 -16.239  -9.987
ATOM   1829  H02 WTR   125      -9.781 -17.495  -9.249
TER   
ATOM   1830  O00 WTR   126      -2.504 -27.546  -6.945
ATOM   1831  H01 WTR   126      -2.759 -28.041  -7.724
ATOM   1832  H02 WTR   126      -2.076 -26.761  -7.289
TER   
ATOM   1833  O00 WTR   127      -2.774 -27.666 -14.174
ATOM   1834  H01 WTR   127      -3.671 -27.383 -13.995
ATOM   1835  H02 WTR   127      -2.768 -27.869 -15.109
TER   
ATOM   1836  O00 WTR   128       0.971 -19.995 -16.734
ATOM   1837  H01 WTR   128       0.629 -20.657 -17.335
ATOM   1838  H02 WTR   128       0.311 -19.302 -16.739
TER   
ATOM   1839  O00 WTR   129      -6.794 -24.843 -13.494
ATOM   1840  H01 WTR   129      -7.699 -24.882 -13.183
ATOM   1841  H02 WTR   129      -6.654 -23.920 -13.708
TER   
ATOM   1842  O00 WTR   130      -1.145 -25.964  -8.906
ATOM   1843  H01 WTR   130      -1.344 -26.098  -9.832
ATOM   1844  H02 WTR   130      -0.200 -25.812  -8.883
TER   
ATOM   1845  O00 WTR   131       1.151 -26.960 -15.032
ATOM   1846  H01 WTR   131       1.013 -27.700 -14.442
ATOM   1847  H02 WTR   131       2.022 -26.633 -14.808
TER   
ATOM   1848  O00 WTR   132      -5.889 -31.791  -6.411
ATOM   1849  H01 WTR   132      -6.033 -31.184  -7.137
ATOM   1850  H02 WTR   132      -6.395 -31.423  -5.686
TER   
ATOM   1851  O00 WTR   133       3.592 -22.757 -13.151
ATOM   1852  H01 WTR   133       2.682 -22.460 -13.159
ATOM   1853  H02 WTR   133       4.015 -22.256 -13.848
TER   
ATOM   1854  O00 WTR   134       3.585 -25.894 -14.114
ATOM   1855  H01 WTR   134       3.719 -24.950 -14.037
ATOM   1856  H02 WTR   134       4.402 -26.280 -13.797
TER   
ATOM   1857  O00 WTR   135      -0.917 -19.248  -9.092
ATOM   1858  H01 WTR   135      -0.638 -18.920  -8.237
ATOM   1859  H02 WTR   135      -1.710 -19.752  -8.909
TER   
ATOM   1860  O00 WTR   136       8.938 -12.489 -10.883
ATOM   1861  H01 WTR   136       8.785 -13.010 -11.671
ATOM   1862  H02 WTR   136       9.864 -12.624 -10.682
TER   
ATOM   1863  O00 WTR   137       1.392 -21.146 -13.941
ATOM   1864  H01 WTR   137       0.958 -21.066 -14.790
ATOM   1865  H02 WTR   137       1.401 -20.255 -13.591
TER   
ATOM   1866  O00 WTR   138      -1.488 -30.021  -7.447
ATOM   1867  H01 WTR   138      -1.572 -29.097  -7.210
ATOM   1868  H02 WTR   138      -1.690 -30.047  -8.383
TER   
ATOM   1869  O00 WTR   139       5.502 -27.337 -12.780
ATOM   1870  H01 WTR   139       6.285 -26.977 -12.364
ATOM   1871  H02 WTR   139       5.169 -27.978 -12.152
TER   
ATOM   1872  O00 WTR   140       7.728 -11.894  -8.614
ATOM   1873  H01 WTR   140       8.248 -12.101  -9.391
ATOM   1874  H02 WTR   140       8.208 -11.186  -8.186
TER   
ATOM   1875  O00 WTR   141       6.682 -15.074 -15.403
ATOM   1876  H01 WTR   141       5.749 -14.965 -15.583
ATOM   1877  H02 WTR   141       6.840 -16.012 -15.512
TER   
ATOM   1878  O00 WTR   142      -1.142 -23.276  -8.678
ATOM   1879  H01 WTR   142      -1.077 -24.231  -8.701
ATOM   1880  H02 WTR   142      -0.515 -22.977  -9.337
TER   
ATOM   1881  O00 WTR   143      11.030 -22.952 -18.551
ATOM   1882  H01 WTR   143      11.737 -23.197 -19.148
ATOM   1883  H02 WTR   143      11.177 -22.024 -18.372
TER   
ATOM   1884  O00 WTR   144      -1.412 -18.663 -15.735
ATOM   1885  H01 WTR   144      -0.942 -17.874 -15.468
ATOM   1886  H02 WTR   144      -1.232 -19.297 -15.041
TER   
ATOM   1887  O00 WTR   145      10.999 -19.819 -16.172
ATOM   1888  H01 WTR   145      10.451 -19.270 -15.611
ATOM   1889  H02 WTR   145      10.594 -20.685 -16.130
TER   
ATOM   1890  O00 WTR   146       9.200 -21.968 -20.244
ATOM   1891  H01 WTR   146       9.671 -22.318 -19.488
ATOM   1892  H02 WTR   146       9.520 -21.070 -20.331
TER   
ATOM   1893  O00 WTR   147       6.210 -23.472  -8.318
ATOM   1894  H01 WTR   147       7.166 -23.441  -8.293
ATOM   1895  H02 WTR   147       5.982 -23.160  -9.194
TER   
ATOM   1896  O00 WTR   148     -12.017 -24.695 -13.037
ATOM   1897  H01 WTR   148     -12.520 -25.458 -12.752
ATOM   1898  H02 WTR   148     -12.298 -24.546 -13.940
TER   
ATOM   1899  O00 WTR   149      -1.598 -29.744 -10.210
ATOM   1900  H01 WTR   149      -1.453 -28.889 -10.616
ATOM   1901  H02 WTR   149      -1.542 -30.366 -10.935
TER   
ATOM   1902  O00 WTR   150      -1.983 -19.053 -12.486
ATOM   1903  H01 WTR   150      -2.517 -18.328 -12.811
ATOM   1904  H02 WTR   150      -1.326 -18.637 -11.928
TER   
ATOM   1905  O00 WTR   151       1.042 -19.235  -4.482
ATOM   1906  H01 WTR   151       1.138 -18.410  -4.007
ATOM   1907  H02 WTR   151       0.238 -19.621  -4.135
TER   
ATOM   1908  O00 WTR   152      -3.810 -22.889 -14.073
ATOM   1909  H01 WTR   152      -4.149 -22.213 -13.487
ATOM   1910  H02 WTR   152      -4.317 -22.785 -14.878
TER   
ATOM   1911  O00 WTR   153      13.516 -12.164 -13.162
ATOM   1912  H01 WTR   153      12.876 -11.515 -13.455
ATOM   1913  H02 WTR   153      13.799 -12.601 -13.966
TER   
ATOM   1914  O00 WTR   154     -14.681  -8.884 -16.088
ATOM   1915  H01 WTR   154     -14.248  -8.458 -15.348
ATOM   1916  H02 WTR   154     -15.576  -9.039 -15.785
TER   
ATOM   1917  O00 WTR   155     -14.378 -15.552 -14.529
ATOM   1918  H01 WTR   155     -13.891 -14.731 -14.455
ATOM   1919  H02 WTR   155     -13.791 -16.137 -15.008
TER   
ATOM   1920  O00 WTR   156     -13.922 -18.579 -12.103
ATOM   1921  H01 WTR   156     -13.445 -18.484 -11.279
ATOM   1922  H02 WTR   156     -14.374 -17.742 -12.216
TER   
ATOM   1923  O00 WTR   157     -15.664 -12.431 -16.692
ATOM   1924  H01 WTR   157     -16.513 -11.997 -16.778
ATOM   1925  H02 WTR   157     -15.404 -12.630 -17.591
TER   
ATOM   1926  O00 WTR   158     -16.270 -11.755 -11.484
ATOM   1927  H01 WTR   158     -15.681 -12.446 -11.786
ATOM   1928  H02 WTR   158     -15.910 -10.952 -11.860
TER   
ATOM   1929  O00 WTR   159     -15.185 -18.464  -5.692
ATOM   1930  H01 WTR   159     -14.318 -18.859  -5.785
ATOM   1931  H02 WTR   159     -15.790 -19.139  -5.999
TER   
ATOM   1932  O00 WTR   160     -11.750 -22.030 -14.428
ATOM   1933  H01 WTR   160     -10.900 -21.928 -13.999
ATOM   1934  H02 WTR   160     -11.551 -22.000 -15.364
TER   
ATOM   1935  O00 WTR   161      -9.946 -11.494 -13.109
ATOM   1936  H01 WTR   161      -9.416 -11.512 -12.312
ATOM   1937  H02 WTR   161      -9.652 -12.255 -13.610
TER   
ATOM   1938  O00 WTR   162      -9.219 -14.455 -17.929
ATOM   1939  H01 WTR   162      -9.180 -14.249 -16.995
ATOM   1940  H02 WTR   162      -9.631 -13.688 -18.326
TER   
ATOM   1941  O00 WTR   163      -7.951 -17.581 -14.579
ATOM   1942  H01 WTR   163      -8.112 -17.687 -15.516
ATOM   1943  H02 WTR   163      -7.020 -17.775 -14.472
TER   
ATOM   1944  O00 WTR   164     -16.258 -14.929  -9.732
ATOM   1945  H01 WTR   164     -15.988 -14.474  -8.935
ATOM   1946  H02 WTR   164     -16.927 -15.549  -9.439
TER   
ATOM   1947  O00 WTR   165     -13.346 -12.574 -12.150
ATOM   1948  H01 WTR   165     -13.479 -12.595 -13.098
ATOM   1949  H02 WTR   165     -12.508 -13.015 -12.015
TER   
ATOM   1950  O00 WTR   166     -13.062  -6.304  -6.361
ATOM   1951  H01 WTR   166     -14.001  -6.141  -6.449
ATOM   1952  H02 WTR   166     -12.810  -5.832  -5.567
TER   
ATOM   1953  O00 WTR   167     -12.816  -5.146 -13.693
ATOM   1954  H01 WTR   167     -12.702  -4.683 -14.523
ATOM   1955  H02 WTR   167     -11.964  -5.547 -13.522
TER   
ATOM   1956  O00 WTR   168     -14.903  -1.131 -12.012
ATOM   1957  H01 WTR   168     -14.948  -1.983 -12.446
ATOM   1958  H02 WTR   168     -14.204  -1.227 -11.366
TER   
ATOM   1959  O00 WTR   169     -20.393   2.409  -7.172
ATOM   1960  H01 WTR   169     -19.731   1.985  -6.626
ATOM   1961  H02 WTR   169     -20.571   3.240  -6.733
TER   
ATOM   1962  O00 WTR   170     -13.099  -4.323 -16.411
ATOM   1963  H01 WTR   170     -13.343  -5.248 -16.422
ATOM   1964  H02 WTR   170     -13.837  -3.885 -15.986
TER   
ATOM   1965  O00 WTR   171     -12.575  -1.485 -10.418
ATOM   1966  H01 WTR   171     -12.488  -1.918  -9.569
ATOM   1967  H02 WTR   171     -11.897  -1.886 -10.962
TER   
ATOM   1968  O00 WTR   172     -14.675  -2.887 -14.660
ATOM   1969  H01 WTR   172     -14.232  -2.048 -14.532
ATOM   1970  H02 WTR   172     -15.607  -2.681 -14.581
TER   
ATOM   1971  O00 WTR   173     -16.365  -4.449 -11.304
ATOM   1972  H01 WTR   173     -16.598  -4.310 -10.386
ATOM   1973  H02 WTR   173     -15.558  -4.963 -11.271
TER   
ATOM   1974  O00 WTR   174     -10.797  -0.778  -7.273
ATOM   1975  H01 WTR   174     -10.794   0.179  -7.248
ATOM   1976  H02 WTR   174     -10.095  -1.004  -7.882
TER   
ATOM   1977  O00 WTR   175     -14.145  -9.792 -11.832
ATOM   1978  H01 WTR   175     -13.541 -10.508 -11.633
ATOM   1979  H02 WTR   175     -13.869  -9.478 -12.693
TER   
ATOM   1980  O00 WTR   176     -17.352  -0.908 -10.540
ATOM   1981  H01 WTR   176     -16.686  -1.078 -11.206
ATOM   1982  H02 WTR   176     -17.500   0.037 -10.584
TER   
ATOM   1983  O00 WTR   177     -13.272  -7.951 -13.838
ATOM   1984  H01 WTR   177     -13.170  -7.007 -13.715
ATOM   1985  H02 WTR   177     -12.454  -8.229 -14.250
TER   
ATOM   1986  O00 WTR   178     -14.632 -10.711  -8.980
ATOM   1987  H01 WTR   178     -15.037 -10.748  -9.847
ATOM   1988  H02 WTR   178     -13.880 -11.300  -9.041
TER   
ATOM   1989  O00 WTR   179      -7.287  -0.871 -17.132
ATOM   1990  H01 WTR   179      -7.788  -1.686 -17.104
ATOM   1991  H02 WTR   179      -7.943  -0.190 -17.280
TER   
ATOM   1992  O00 WTR   180     -18.818  -1.192  -8.159
ATOM   1993  H01 WTR   180     -19.008  -2.105  -7.943
ATOM   1994  H02 WTR   180     -18.386  -1.232  -9.012
TER   
ATOM   1995  O00 WTR   181     -13.620  -0.177 -14.103
ATOM   1996  H01 WTR   181     -14.017  -0.409 -13.263
ATOM   1997  H02 WTR   181     -13.834   0.749 -14.221
TER   
ATOM   1998  O00 WTR   182     -13.551 -12.600 -14.764
ATOM   1999  H01 WTR   182     -14.436 -12.616 -15.128
ATOM   2000  H02 WTR   182     -13.036 -12.114 -15.407
TER   
ATOM   2001  O00 WTR   183      -8.913 -13.732 -15.405
ATOM   2002  H01 WTR   183      -9.497 -14.419 -15.085
ATOM   2003  H02 WTR   183      -8.042 -14.003 -15.114
TER   
ATOM   2004  O00 WTR   184      -4.127  -6.233 -19.296
ATOM   2005  H01 WTR   184      -4.131  -5.543 -19.960
ATOM   2006  H02 WTR   184      -4.706  -6.909 -19.649
TER   
ATOM   2007  O00 WTR   185      -7.943 -18.879 -19.314
ATOM   2008  H01 WTR   185      -8.130 -19.667 -19.825
ATOM   2009  H02 WTR   185      -6.998 -18.909 -19.164
TER   
ATOM   2010  O00 WTR   186     -13.909  -5.449 -11.017
ATOM   2011  H01 WTR   186     -13.586  -5.398 -11.917
ATOM   2012  H02 WTR   186     -13.120  -5.534 -10.482
TER   
ATOM   2013  O00 WTR   187      -2.590 -13.019 -17.408
ATOM   2014  H01 WTR   187      -1.866 -13.357 -17.935
ATOM   2015  H02 WTR   187      -3.055 -12.422 -17.994
TER   
ATOM   2016  O00 WTR   188      -4.730 -26.580 -12.790
ATOM   2017  H01 WTR   188      -5.389 -26.066 -13.257
ATOM   2018  H02 WTR   188      -5.034 -26.591 -11.882
TER   
ATOM   2019  O00 WTR   189      -8.186 -18.516 -11.989
ATOM   2020  H01 WTR   189      -8.703 -17.795 -11.629
ATOM   2021  H02 WTR   189      -8.116 -18.317 -12.923
TER   
ATOM   2022  O00 WTR   190     -12.824 -10.882 -16.771
ATOM   2023  H01 WTR   190     -13.543 -11.420 -17.102
ATOM   2024  H02 WTR   190     -13.250 -10.094 -16.433
TER   
ATOM   2025  O00 WTR   191       1.357 -10.858 -22.429
ATOM   2026  H01 WTR   191       0.635 -11.453 -22.227
ATOM   2027  H02 WTR   191       1.558 -10.432 -21.596
TER   
ATOM   2028  O00 WTR   192       0.433  -8.383 -23.144
ATOM   2029  H01 WTR   192       0.751  -9.244 -22.873
ATOM   2030  H02 WTR   192      -0.297  -8.200 -22.553
TER   
ATOM   2031  O00 WTR   193      -0.774  -6.423 -15.860
ATOM   2032  H01 WTR   193      -1.613  -6.324 -16.309
ATOM   2033  H02 WTR   193      -0.521  -7.333 -16.021
TER   
ATOM   2034  O00 WTR   194     -10.534 -12.163 -19.050
ATOM   2035  H01 WTR   194      -9.830 -11.517 -19.101
ATOM   2036  H02 WTR   194     -11.339 -11.646 -19.096
TER   
ATOM   2037  O00 WTR   195       1.759 -13.426 -20.180
ATOM   2038  H01 WTR   195       2.630 -13.121 -19.923
ATOM   2039  H02 WTR   195       1.919 -14.017 -20.915
TER   
ATOM   2040  O00 WTR   196      -6.857 -22.255 -14.153
ATOM   2041  H01 WTR   196      -6.520 -21.745 -13.416
ATOM   2042  H02 WTR   196      -7.804 -22.120 -14.126
TER   
ATOM   2043  O00 WTR   197      -1.917 -22.628 -17.046
ATOM   2044  H01 WTR   197      -1.752 -23.568 -16.970
ATOM   2045  H02 WTR   197      -1.832 -22.297 -16.152
TER   
ATOM   2046  O00 WTR   198       0.697  -6.823 -18.929
ATOM   2047  H01 WTR   198       1.625  -6.765 -19.157
ATOM   2048  H02 WTR   198       0.621  -6.335 -18.108
TER   
ATOM   2049  O00 WTR   199      -6.145 -18.258 -10.191
ATOM   2050  H01 WTR   199      -6.768 -18.362 -10.910
ATOM   2051  H02 WTR   199      -5.391 -18.788 -10.448
TER   
ATOM   2052  O00 WTR   200      -4.773 -14.678 -17.719
ATOM   2053  H01 WTR   200      -4.103 -14.012 -17.562
ATOM   2054  H02 WTR   200      -5.084 -14.916 -16.846
TER   
ATOM   2055  O00 WTR   201      -2.197 -10.463 -19.267
ATOM   2056  H01 WTR   201      -2.108  -9.614 -19.700
ATOM   2057  H02 WTR   201      -2.535 -11.045 -19.947
TER   
ATOM   2058  O00 WTR   202       0.154  -2.035 -22.197
ATOM   2059  H01 WTR   202      -0.711  -2.321 -21.903
ATOM   2060  H02 WTR   202       0.120  -2.109 -23.150
TER   
ATOM   2061  O00 WTR   203      -0.692 -12.671 -22.170
ATOM   2062  H01 WTR   203      -0.411 -12.849 -21.273
ATOM   2063  H02 WTR   203      -1.529 -13.128 -22.255
TER   
ATOM   2064  O00 WTR   204      -4.556 -21.648 -17.656
ATOM   2065  H01 WTR   204      -5.217 -22.340 -17.620
ATOM   2066  H02 WTR   204      -3.722 -22.108 -17.562
TER   
ATOM   2067  O00 WTR   205      -0.029 -16.334 -15.167
ATOM   2068  H01 WTR   205       0.558 -16.159 -15.903
ATOM   2069  H02 WTR   205       0.299 -15.779 -14.460
TER   
ATOM   2070  O00 WTR   206      -0.103 -10.893 -10.344
ATOM   2071  H01 WTR   206      -0.229 -11.036 -11.283
ATOM   2072  H02 WTR   206      -0.984 -10.944  -9.973
TER   
ATOM   2073  O00 WTR   207     -12.320 -17.061 -16.020
ATOM   2074  H01 WTR   207     -12.438 -17.940 -15.660
ATOM   2075  H02 WTR   207     -11.982 -17.207 -16.903
TER   
ATOM   2076  O00 WTR   208      -8.266 -16.882 -17.161
ATOM   2077  H01 WTR   208      -8.163 -17.571 -17.818
ATOM   2078  H02 WTR   208      -8.765 -16.198 -17.607
TER   
ATOM   2079  O00 WTR   209      -1.687  -7.943 -19.994
ATOM   2080  H01 WTR   209      -0.989  -7.410 -19.614
ATOM   2081  H02 WTR   209      -2.496  -7.497 -19.740
TER   
ATOM   2082  O00 WTR   210       0.302 -11.369 -17.736
ATOM   2083  H01 WTR   210       1.028 -11.090 -18.294
ATOM   2084  H02 WTR   210      -0.483 -11.184 -18.251
TER   
ATOM   2085  O00 WTR   211      -5.157 -18.046 -14.547
ATOM   2086  H01 WTR   211      -4.516 -17.636 -13.967
ATOM   2087  H02 WTR   211      -4.642 -18.637 -15.096
TER   
ATOM   2088  O00 WTR   212      -5.963 -24.026 -16.493
ATOM   2089  H01 WTR   212      -6.677 -23.485 -16.158
ATOM   2090  H02 WTR   212      -5.750 -24.617 -15.771
TER   
ATOM   2091  O00 WTR   213      -8.308 -10.442 -18.531
ATOM   2092  H01 WTR   213      -8.405  -9.497 -18.415
ATOM   2093  H02 WTR   213      -7.492 -10.657 -18.080
TER   
ATOM   2094  O00 WTR   214     -17.973  -5.600 -13.236
ATOM   2095  H01 WTR   214     -18.487  -4.909 -13.655
ATOM   2096  H02 WTR   214     -17.456  -5.144 -12.571
TER   
ATOM   2097  O00 WTR   215     -10.612 -10.338 -15.407
ATOM   2098  H01 WTR   215     -11.189 -10.881 -15.943
ATOM   2099  H02 WTR   215     -10.368 -10.900 -14.671
TER   
ATOM   2100  O00 WTR   216      -4.881  -4.424 -21.291
ATOM   2101  H01 WTR   216      -4.148  -3.840 -21.486
ATOM   2102  H02 WTR   216      -5.249  -4.084 -20.475
TER   
ATOM   2103  O00 WTR   217       7.655 -11.165 -19.296
ATOM   2104  H01 WTR   217       7.053 -11.901 -19.400
ATOM   2105  H02 WTR   217       7.726 -11.045 -18.349
TER   
ATOM   2106  O00 WTR   218       7.099 -19.634 -14.217
ATOM   2107  H01 WTR   218       6.463 -20.348 -14.265
ATOM   2108  H02 WTR   218       6.625 -18.918 -13.793
TER   
ATOM   2109  O00 WTR   219      -2.572 -10.805  -8.963
ATOM   2110  H01 WTR   219      -2.893 -11.306  -8.212
ATOM   2111  H02 WTR   219      -2.132 -10.048  -8.576
TER   
ATOM   2112  O00 WTR   220      -3.419 -12.836 -20.161
ATOM   2113  H01 WTR   220      -3.575 -13.729 -20.468
ATOM   2114  H02 WTR   220      -4.284 -12.426 -20.164
TER   
ATOM   2115  O00 WTR   221      -2.868 -11.629 -11.569
ATOM   2116  H01 WTR   221      -3.036 -11.460 -10.642
ATOM   2117  H02 WTR   221      -2.890 -10.764 -11.978
TER   
ATOM   2118  O00 WTR   222      -5.992  -8.356 -19.370
ATOM   2119  H01 WTR   222      -5.728  -9.195 -18.993
ATOM   2120  H02 WTR   222      -6.703  -8.052 -18.805
TER   
ATOM   2121  O00 WTR   223      -5.051 -13.037 -15.297
ATOM   2122  H01 WTR   223      -5.519 -13.822 -15.013
ATOM   2123  H02 WTR   223      -4.920 -12.532 -14.494
TER   
ATOM   2124  O00 WTR   224      -7.679  -9.461 -15.354
ATOM   2125  H01 WTR   224      -8.632  -9.545 -15.324
ATOM   2126  H02 WTR   224      -7.370 -10.324 -15.630
TER   
ATOM   2127  O00 WTR   225      -2.167  -9.130 -12.587
ATOM   2128  H01 WTR   225      -1.883  -8.527 -11.900
ATOM   2129  H02 WTR   225      -3.047  -8.833 -12.818
TER   
ATOM   2130  O00 WTR   226      -6.121   2.719 -12.270
ATOM   2131  H01 WTR   226      -5.581   1.933 -12.355
ATOM   2132  H02 WTR   226      -5.493   3.427 -12.128
TER   
ATOM   2133  O00 WTR   227     -11.369 -14.552 -12.089
ATOM   2134  H01 WTR   227     -12.217 -14.877 -11.787
ATOM   2135  H02 WTR   227     -11.144 -15.119 -12.827
TER   
ATOM   2136  O00 WTR   228       7.422 -17.661 -19.503
ATOM   2137  H01 WTR   228       6.811 -18.278 -19.100
ATOM   2138  H02 WTR   228       8.058 -18.215 -19.957
TER   
ATOM   2139  O00 WTR   229       3.894 -10.400 -16.741
ATOM   2140  H01 WTR   229       4.218  -9.503 -16.660
ATOM   2141  H02 WTR   229       3.204 -10.466 -16.080
TER   
ATOM   2142  O00 WTR   230       1.822 -16.280 -17.222
ATOM   2143  H01 WTR   230       2.459 -16.923 -16.912
ATOM   2144  H02 WTR   230       1.319 -16.744 -17.892
TER   
ATOM   2145  O00 WTR   231       7.168 -13.648 -12.821
ATOM   2146  H01 WTR   231       7.018 -14.501 -13.229
ATOM   2147  H02 WTR   231       6.650 -13.038 -13.346
TER   
ATOM   2148  O00 WTR   232       8.124 -19.834 -17.045
ATOM   2149  H01 WTR   232       8.249 -20.347 -16.247
ATOM   2150  H02 WTR   232       8.080 -18.927 -16.743
TER   
ATOM   2151  O00 WTR   233       9.569 -14.624 -13.995
ATOM   2152  H01 WTR   233      10.251 -14.674 -14.665
ATOM   2153  H02 WTR   233       8.841 -14.178 -14.428
TER   
ATOM   2154  O00 WTR   234      -2.983 -16.819 -19.208
ATOM   2155  H01 WTR   234      -3.773 -17.357 -19.166
ATOM   2156  H02 WTR   234      -3.190 -16.048 -18.680
TER   
ATOM   2157  O00 WTR   235       5.726 -20.095 -18.633
ATOM   2158  H01 WTR   235       5.598 -20.955 -19.035
ATOM   2159  H02 WTR   235       6.491 -20.205 -18.069
TER   
ATOM   2160  O00 WTR   236      14.025 -14.746  -6.486
ATOM   2161  H01 WTR   236      14.410 -14.642  -7.356
ATOM   2162  H02 WTR   236      14.775 -14.790  -5.894
TER   
ATOM   2163  O00 WTR   237       3.873  -3.521 -13.789
ATOM   2164  H01 WTR   237       3.310  -3.266 -14.521
ATOM   2165  H02 WTR   237       4.561  -2.856 -13.773
TER   
ATOM   2166  O00 WTR   238      11.662  -9.158 -18.955
ATOM   2167  H01 WTR   238      10.807  -8.767 -19.130
ATOM   2168  H02 WTR   238      12.175  -8.450 -18.566
TER   
ATOM   2169  O00 WTR   239      10.469 -11.830 -19.581
ATOM   2170  H01 WTR   239      10.672 -10.901 -19.698
ATOM   2171  H02 WTR   239       9.514 -11.875 -19.635
TER   
ATOM   2172  O00 WTR   240     -16.801  -7.998  -7.687
ATOM   2173  H01 WTR   240     -17.556  -7.446  -7.892
ATOM   2174  H02 WTR   240     -16.399  -8.180  -8.537
TER   
ATOM   2175  O00 WTR   241       2.346  -7.826 -15.207
ATOM   2176  H01 WTR   241       2.864  -7.578 -14.441
ATOM   2177  H02 WTR   241       2.864  -7.526 -15.954
TER   
ATOM   2178  O00 WTR   242      -0.213 -17.292 -18.950
ATOM   2179  H01 WTR   242      -1.147 -17.244 -18.743
ATOM   2180  H02 WTR   242      -0.155 -17.943 -19.649
TER   
ATOM   2181  O00 WTR   243      13.012 -10.454 -16.984
ATOM   2182  H01 WTR   243      12.385 -10.068 -17.595
ATOM   2183  H02 WTR   243      12.501 -10.630 -16.194
TER   
ATOM   2184  O00 WTR   244       5.407 -17.970 -13.005
ATOM   2185  H01 WTR   244       6.075 -17.363 -12.688
ATOM   2186  H02 WTR   244       4.944 -18.251 -12.216
TER   
ATOM   2187  O00 WTR   245      11.511 -15.634 -16.177
ATOM   2188  H01 WTR   245      12.040 -16.298 -15.735
ATOM   2189  H02 WTR   245      11.059 -16.111 -16.873
TER   
ATOM   2190  O00 WTR   246       2.676  -7.287 -22.132
ATOM   2191  H01 WTR   246       1.884  -7.648 -22.531
ATOM   2192  H02 WTR   246       2.797  -6.440 -22.562
TER   
ATOM   2193  O00 WTR   247       5.134  -1.500 -12.377
ATOM   2194  H01 WTR   247       5.903  -1.225 -11.878
ATOM   2195  H02 WTR   247       4.408  -1.432 -11.757
TER   
ATOM   2196  O00 WTR   248       0.501  -1.397 -17.342
ATOM   2197  H01 WTR   248       0.565  -1.860 -18.177
ATOM   2198  H02 WTR   248      -0.240  -1.807 -16.896
TER   
ATOM   2199  O00 WTR   249       5.523  -7.893 -16.418
ATOM   2200  H01 WTR   249       6.114  -7.477 -15.790
ATOM   2201  H02 WTR   249       5.572  -7.339 -17.197
TER   
ATOM   2202  O00 WTR   250      -3.991 -15.159 -21.024
ATOM   2203  H01 WTR   250      -3.693 -15.814 -20.393
ATOM   2204  H02 WTR   250      -4.940 -15.123 -20.902
TER   
ATOM   2205  O00 WTR   251       5.009 -13.034 -18.400
ATOM   2206  H01 WTR   251       5.423 -13.892 -18.496
ATOM   2207  H02 WTR   251       4.555 -13.079 -17.559
TER   
ATOM   2208  O00 WTR   252       7.788 -16.418 -12.323
ATOM   2209  H01 WTR   252       8.408 -16.189 -13.015
ATOM   2210  H02 WTR   252       8.161 -16.034 -11.529
TER   
ATOM   2211  O00 WTR   253     -10.587 -15.994 -14.381
ATOM   2212  H01 WTR   253      -9.887 -16.618 -14.575
ATOM   2213  H02 WTR   253     -11.251 -16.163 -15.049
TER   
ATOM   2214  O00 WTR   254       1.305 -18.680 -13.216
ATOM   2215  H01 WTR   254       1.307 -17.961 -13.848
ATOM   2216  H02 WTR   254       1.160 -18.255 -12.371
TER   
ATOM   2217  O00 WTR   255      -5.483 -17.911 -18.528
ATOM   2218  H01 WTR   255      -5.794 -17.155 -18.029
ATOM   2219  H02 WTR   255      -5.090 -18.486 -17.871
TER   
ATOM   2220  O00 WTR   256       2.776 -10.502 -19.354
ATOM   2221  H01 WTR   256       3.398 -10.371 -18.638
ATOM   2222  H02 WTR   256       3.273 -10.293 -20.145
TER   
ATOM   2223  O00 WTR   257       6.700 -23.233 -19.631
ATOM   2224  H01 WTR   257       7.452 -22.718 -19.923
ATOM   2225  H02 WTR   257       6.730 -24.026 -20.166
TER   
ATOM   2226  O00 WTR   258       1.194 -20.437 -10.473
ATOM   2227  H01 WTR   258       0.466 -19.895 -10.170
ATOM   2228  H02 WTR   258       0.775 -21.175 -10.916
TER   
ATOM   2229  O00 WTR   259      10.280 -18.162 -14.212
ATOM   2230  H01 WTR   259      10.922 -17.453 -14.254
ATOM   2231  H02 WTR   259      10.656 -18.790 -13.596
TER   
ATOM   2232  O00 WTR   260       3.178 -16.392 -13.794
ATOM   2233  H01 WTR   260       2.981 -16.174 -12.883
ATOM   2234  H02 WTR   260       3.669 -17.212 -13.744
TER   
ATOM   2235  O00 WTR   261       1.583  -9.175 -12.186
ATOM   2236  H01 WTR   261       0.968  -8.875 -11.517
ATOM   2237  H02 WTR   261       1.125  -9.888 -12.631
TER   
ATOM   2238  O00 WTR   262       7.066 -15.111 -18.243
ATOM   2239  H01 WTR   262       6.996 -15.027 -17.293
ATOM   2240  H02 WTR   262       7.374 -16.006 -18.384
TER   
ATOM   2241  O00 WTR   263      11.694  -7.569 -14.298
ATOM   2242  H01 WTR   263      12.638  -7.730 -14.280
ATOM   2243  H02 WTR   263      11.461  -7.408 -13.384
TER   
ATOM   2244  O00 WTR   264      -0.106 -17.689 -11.027
ATOM   2245  H01 WTR   264      -0.582 -18.198 -10.371
ATOM   2246  H02 WTR   264       0.176 -16.901 -10.562
TER   
ATOM   2247  O00 WTR   265       4.205   5.610 -16.046
ATOM   2248  H01 WTR   265       5.049   5.526 -15.600
ATOM   2249  H02 WTR   265       4.325   5.149 -16.876
TER   
ATOM   2250  O00 WTR   266       2.100 -13.655 -16.637
ATOM   2251  H01 WTR   266       1.287 -13.171 -16.780
ATOM   2252  H02 WTR   266       1.897 -14.550 -16.910
TER   
ATOM   2253  O00 WTR   267       3.522 -10.476 -13.832
ATOM   2254  H01 WTR   267       2.904  -9.901 -13.381
ATOM   2255  H02 WTR   267       3.303 -11.355 -13.520
TER   
ATOM   2256  O00 WTR   268      -3.782  -9.588 -16.818
ATOM   2257  H01 WTR   268      -3.289 -10.210 -16.284
ATOM   2258  H02 WTR   268      -3.346  -9.604 -17.670
TER   
ATOM   2259  O00 WTR   269       9.478  -7.819 -18.964
ATOM   2260  H01 WTR   269       8.989  -8.389 -18.370
ATOM   2261  H02 WTR   269       8.833  -7.539 -19.613
TER   
ATOM   2262  O00 WTR   270       6.332  -8.602 -20.131
ATOM   2263  H01 WTR   270       6.768  -9.355 -19.732
ATOM   2264  H02 WTR   270       5.639  -8.984 -20.669
TER   
ATOM   2265  O00 WTR   271       4.142 -14.318 -15.203
ATOM   2266  H01 WTR   271       3.828 -15.065 -14.693
ATOM   2267  H02 WTR   271       3.418 -14.110 -15.794
TER   
ATOM   2268  O00 WTR   272       9.793 -16.532 -18.044
ATOM   2269  H01 WTR   272      10.297 -16.198 -18.786
ATOM   2270  H02 WTR   272       9.197 -17.176 -18.428
TER   
ATOM   2271  O00 WTR   273       7.740 -17.472 -15.616
ATOM   2272  H01 WTR   273       8.688 -17.359 -15.689
ATOM   2273  H02 WTR   273       7.633 -18.276 -15.108
TER   
ATOM   2274  O00 WTR   274      -2.425  -2.829 -21.072
ATOM   2275  H01 WTR   274      -2.016  -3.553 -20.598
ATOM   2276  H02 WTR   274      -2.540  -2.145 -20.413
TER   
ATOM   2277  O00 WTR   275       9.782 -13.789  -7.135
ATOM   2278  H01 WTR   275       9.129 -13.106  -7.287
ATOM   2279  H02 WTR   275      10.064 -13.654  -6.230
TER   
ATOM   2280  O00 WTR   276       9.563 -13.044 -17.018
ATOM   2281  H01 WTR   276      10.140 -12.649 -17.672
ATOM   2282  H02 WTR   276       9.609 -13.984 -17.194
TER   
ATOM   2283  O00 WTR   277      11.645 -14.479 -19.506
ATOM   2284  H01 WTR   277      12.479 -14.242 -19.102
ATOM   2285  H02 WTR   277      11.309 -13.658 -19.864
TER   
ATOM   2286  O00 WTR   278       8.781 -11.012 -15.153
ATOM   2287  H01 WTR   278       8.851 -11.607 -15.900
ATOM   2288  H02 WTR   278       7.947 -11.238 -14.743
TER   
ATOM   2289  O00 WTR   279       8.518  -7.081 -10.851
ATOM   2290  H01 WTR   279       8.355  -6.204 -11.198
ATOM   2291  H02 WTR   279       9.337  -7.354 -11.263
TER   
ATOM   2292  O00 WTR   280       6.372 -11.243 -13.729
ATOM   2293  H01 WTR   280       5.537 -11.005 -14.130
ATOM   2294  H02 WTR   280       6.645 -10.456 -13.257
TER   
ATOM   2295  O00 WTR   281       6.675 -23.167 -16.924
ATOM   2296  H01 WTR   281       6.429 -24.087 -16.826
ATOM   2297  H02 WTR   281       6.688 -23.022 -17.870
TER   
ATOM   2298  O00 WTR   282     -10.371   2.710 -12.288
ATOM   2299  H01 WTR   282      -9.909   1.958 -12.658
ATOM   2300  H02 WTR   282      -9.699   3.191 -11.806
TER   
ATOM   2301  O00 WTR   283     -12.113  -5.264 -19.041
ATOM   2302  H01 WTR   283     -12.356  -4.725 -18.288
ATOM   2303  H02 WTR   283     -12.331  -6.158 -18.777
TER   
ATOM   2304  O00 WTR   284      -0.563   7.632 -18.420
ATOM   2305  H01 WTR   284      -0.365   6.714 -18.236
ATOM   2306  H02 WTR   284      -1.480   7.735 -18.165
TER   
ATOM   2307  O00 WTR   285      -6.288  -6.212 -13.921
ATOM   2308  H01 WTR   285      -6.149  -5.702 -13.123
ATOM   2309  H02 WTR   285      -5.504  -6.756 -13.998
TER   
ATOM   2310  O00 WTR   286      -7.805  -7.929 -17.505
ATOM   2311  H01 WTR   286      -8.046  -7.083 -17.127
ATOM   2312  H02 WTR   286      -7.649  -8.494 -16.748
TER   
ATOM   2313  O00 WTR   287      -6.762 -14.747 -19.746
ATOM   2314  H01 WTR   287      -7.582 -14.787 -19.253
ATOM   2315  H02 WTR   287      -6.157 -14.282 -19.168
TER   
ATOM   2316  O00 WTR   288     -10.793  -0.037 -15.236
ATOM   2317  H01 WTR   288     -11.664   0.349 -15.334
ATOM   2318  H02 WTR   288     -10.243   0.455 -15.845
TER   
ATOM   2319  O00 WTR   289      -7.752  -1.559 -11.619
ATOM   2320  H01 WTR   289      -8.264  -0.880 -12.059
ATOM   2321  H02 WTR   289      -7.848  -2.331 -12.177
TER   
ATOM   2322  O00 WTR   290      -0.434   1.368 -17.501
ATOM   2323  H01 WTR   290      -0.303   0.448 -17.731
ATOM   2324  H02 WTR   290      -1.176   1.647 -18.038
TER   
ATOM   2325  O00 WTR   291       2.888   4.955 -11.506
ATOM   2326  H01 WTR   291       3.780   4.617 -11.578
ATOM   2327  H02 WTR   291       2.334   4.238 -11.816
TER   
ATOM   2328  O00 WTR   292      -9.459   6.197 -13.751
ATOM   2329  H01 WTR   292      -9.825   5.346 -13.991
ATOM   2330  H02 WTR   292      -8.853   6.004 -13.035
TER   
ATOM   2331  O00 WTR   293     -14.667 -12.512 -19.340
ATOM   2332  H01 WTR   293     -13.859 -12.003 -19.406
ATOM   2333  H02 WTR   293     -15.322 -11.983 -19.795
TER   
ATOM   2334  O00 WTR   294      -8.415  -3.689 -17.047
ATOM   2335  H01 WTR   294      -8.799  -4.273 -17.701
ATOM   2336  H02 WTR   294      -7.470  -3.795 -17.156
TER   
ATOM   2337  O00 WTR   295      -4.656  -0.633 -17.142
ATOM   2338  H01 WTR   295      -5.613  -0.620 -17.108
ATOM   2339  H02 WTR   295      -4.382  -0.216 -16.325
TER   
ATOM   2340  O00 WTR   296      -8.490  -5.995 -15.491
ATOM   2341  H01 WTR   296      -7.676  -6.067 -14.993
ATOM   2342  H02 WTR   296      -8.471  -5.109 -15.855
TER   
ATOM   2343  O00 WTR   297      -6.822   0.209 -14.628
ATOM   2344  H01 WTR   297      -6.339  -0.587 -14.405
ATOM   2345  H02 WTR   297      -7.150   0.050 -15.513
TER   
ATOM   2346  O00 WTR   298      -8.878   1.513 -16.457
ATOM   2347  H01 WTR   298      -8.042   1.879 -16.745
ATOM   2348  H02 WTR   298      -9.349   2.256 -16.081
TER   
ATOM   2349  O00 WTR   299      -6.689  -5.150  -9.181
ATOM   2350  H01 WTR   299      -6.087  -4.594  -9.676
ATOM   2351  H02 WTR   299      -7.098  -4.559  -8.549
TER   
ATOM   2352  O00 WTR   300     -10.764  -2.522 -12.139
ATOM   2353  H01 WTR   300     -10.231  -1.762 -12.373
ATOM   2354  H02 WTR   300     -10.955  -2.948 -12.975
TER   
ATOM   2355  O00 WTR   301      -1.572  -3.008 -16.500
ATOM   2356  H01 WTR   301      -1.459  -3.604 -17.241
ATOM   2357  H02 WTR   301      -2.492  -3.104 -16.254
TER   
ATOM   2358  O00 WTR   302     -10.634  -8.282 -18.023
ATOM   2359  H01 WTR   302      -9.895  -7.835 -17.609
ATOM   2360  H02 WTR   302     -10.753  -9.079 -17.507
TER   
ATOM   2361  O00 WTR   303      -4.249  -3.101 -15.863
ATOM   2362  H01 WTR   303      -4.309  -2.229 -16.254
ATOM   2363  H02 WTR   303      -4.372  -2.953 -14.925
TER   
ATOM   2364  O00 WTR   304      -0.831 -14.446 -19.036
ATOM   2365  H01 WTR   304      -0.625 -15.377 -18.951
ATOM   2366  H02 WTR   304       0.023 -14.012 -19.049
TER   
ATOM   2367  O00 WTR   305      -5.566 -11.492 -19.869
ATOM   2368  H01 WTR   305      -5.658 -11.631 -18.926
ATOM   2369  H02 WTR   305      -6.330 -11.925 -20.251
TER   
ATOM   2370  O00 WTR   306      -9.513  -5.256 -18.938
ATOM   2371  H01 WTR   306      -9.109  -5.614 -19.728
ATOM   2372  H02 WTR   306     -10.454  -5.298 -19.110
TER   
ATOM   2373  O00 WTR   307      -0.885   1.072 -14.878
ATOM   2374  H01 WTR   307      -0.609   1.289 -15.768
ATOM   2375  H02 WTR   307      -1.108   1.915 -14.483
TER   
ATOM   2376  O00 WTR   308     -10.320  -6.513 -13.552
ATOM   2377  H01 WTR   308      -9.722  -6.094 -14.172
ATOM   2378  H02 WTR   308      -9.748  -6.991 -12.952
TER   
ATOM   2379  O00 WTR   309      -6.124  -9.172 -12.487
ATOM   2380  H01 WTR   309      -6.943  -9.036 -12.009
ATOM   2381  H02 WTR   309      -6.364  -9.065 -13.408
TER   
ATOM   2382  O00 WTR   310      -8.059   4.368 -11.695
ATOM   2383  H01 WTR   310      -7.560   3.611 -12.003
ATOM   2384  H02 WTR   310      -7.396   5.029 -11.497
TER   
ATOM   2385  O00 WTR   311       4.197  -7.203 -18.981
ATOM   2386  H01 WTR   311       4.743  -6.438 -18.802
ATOM   2387  H02 WTR   311       4.772  -7.803 -19.456
TER   
ATOM   2388  O00 WTR   312      -2.487  -1.436 -18.578
ATOM   2389  H01 WTR   312      -2.182  -2.047 -17.908
ATOM   2390  H02 WTR   312      -3.223  -0.980 -18.171
TER   
ATOM   2391  O00 WTR   313      -5.378  -1.816 -13.143
ATOM   2392  H01 WTR   313      -5.115  -0.976 -12.769
ATOM   2393  H02 WTR   313      -6.178  -2.049 -12.672
TER   
ATOM   2394  O00 WTR   314      -6.933   3.876 -14.906
ATOM   2395  H01 WTR   314      -6.429   3.586 -14.146
ATOM   2396  H02 WTR   314      -6.503   3.460 -15.653
TER   
ATOM   2397  O00 WTR   315      -8.401  -7.371  -9.371
ATOM   2398  H01 WTR   315      -9.226  -7.197  -8.918
ATOM   2399  H02 WTR   315      -7.957  -6.524  -9.396
TER   
ATOM   2400  O00 WTR   316      -3.869   4.710 -17.880
ATOM   2401  H01 WTR   316      -2.964   4.793 -18.178
ATOM   2402  H02 WTR   316      -4.205   5.607 -17.880
TER   
ATOM   2403  O00 WTR   317      -1.333   3.107 -13.177
ATOM   2404  H01 WTR   317      -1.593   2.448 -12.533
ATOM   2405  H02 WTR   317      -1.344   3.933 -12.693
TER   
ATOM   2406  O00 WTR   318      -2.990  -5.486 -12.469
ATOM   2407  H01 WTR   318      -2.188  -5.837 -12.855
ATOM   2408  H02 WTR   318      -2.691  -4.988 -11.708
TER   
ATOM   2409  O00 WTR   319      -5.898 -11.418 -17.096
ATOM   2410  H01 WTR   319      -5.309 -10.702 -16.856
ATOM   2411  H02 WTR   319      -5.819 -12.044 -16.377
TER   
ATOM   2412  O00 WTR   320      -3.741   1.202 -14.919
ATOM   2413  H01 WTR   320      -3.931   1.218 -13.981
ATOM   2414  H02 WTR   320      -2.786   1.232 -14.971
TER   
ATOM   2415  O00 WTR   321      -1.827  -1.477 -12.928
ATOM   2416  H01 WTR   321      -2.715  -1.609 -13.261
ATOM   2417  H02 WTR   321      -1.709  -0.528 -12.929
TER   
ATOM   2418  O00 WTR   322      -7.886  -6.484 -20.770
ATOM   2419  H01 WTR   322      -7.205  -6.252 -20.138
ATOM   2420  H02 WTR   322      -7.721  -7.404 -20.975
TER   
ATOM   2421  O00 WTR   323      -5.444   2.624 -16.877
ATOM   2422  H01 WTR   323      -5.080   2.167 -16.118
ATOM   2423  H02 WTR   323      -4.780   3.274 -17.106
TER   
ATOM   2424  O00 WTR   324      -0.337  -0.100 -10.326
ATOM   2425  H01 WTR   324      -1.106   0.338 -10.690
ATOM   2426  H02 WTR   324      -0.150   0.376  -9.517
TER   
ATOM   2427  O00 WTR   325       1.598   3.168 -18.169
ATOM   2428  H01 WTR   325       1.387   2.237 -18.095
ATOM   2429  H02 WTR   325       2.546   3.190 -18.294
TER   
ATOM   2430  O00 WTR   326      -5.566  -4.078 -18.363
ATOM   2431  H01 WTR   326      -4.817  -3.632 -17.967
ATOM   2432  H02 WTR   326      -5.257  -4.969 -18.523
TER   
ATOM   2433  O00 WTR   327      -9.621   3.697 -14.893
ATOM   2434  H01 WTR   327     -10.077   3.393 -14.108
ATOM   2435  H02 WTR   327      -8.693   3.650 -14.664
TER   
ATOM   2436  O00 WTR   328      -3.493 -16.786 -12.816
ATOM   2437  H01 WTR   328      -3.485 -16.040 -13.417
ATOM   2438  H02 WTR   328      -3.493 -16.391 -11.944
TER   
ATOM   2439  O00 WTR   329      -1.546 -26.487 -16.392
ATOM   2440  H01 WTR   329      -1.691 -26.032 -15.563
ATOM   2441  H02 WTR   329      -0.757 -27.009 -16.245
TER   
ATOM   2442  O00 WTR   330       2.382  -5.000 -12.346
ATOM   2443  H01 WTR   330       1.681  -5.225 -12.957
ATOM   2444  H02 WTR   330       2.849  -4.280 -12.771
TER   
ATOM   2445  O00 WTR   331       8.165  -4.699 -12.057
ATOM   2446  H01 WTR   331       7.423  -4.871 -12.638
ATOM   2447  H02 WTR   331       7.800  -4.162 -11.354
TER   
ATOM   2448  O00 WTR   332       4.298   3.663 -17.910
ATOM   2449  H01 WTR   332       4.703   3.081 -18.553
ATOM   2450  H02 WTR   332       4.486   3.254 -17.065
TER   
ATOM   2451  O00 WTR   333      -0.889  -4.562 -18.795
ATOM   2452  H01 WTR   333      -0.528  -5.428 -18.986
ATOM   2453  H02 WTR   333      -0.193  -3.953 -19.042
TER   
ATOM   2454  O00 WTR   334       8.728   8.287 -12.403
ATOM   2455  H01 WTR   334       8.106   7.882 -11.799
ATOM   2456  H02 WTR   334       9.162   7.549 -12.830
TER   
ATOM   2457  O00 WTR   335       5.025 -13.878 -11.102
ATOM   2458  H01 WTR   335       5.820 -13.754 -11.621
ATOM   2459  H02 WTR   335       5.313 -14.379 -10.339
TER   
ATOM   2460  O00 WTR   336       1.121  -2.733 -19.617
ATOM   2461  H01 WTR   336       2.058  -2.599 -19.471
ATOM   2462  H02 WTR   336       0.982  -2.485 -20.531
TER   
ATOM   2463  O00 WTR   337       2.196   0.433 -15.560
ATOM   2464  H01 WTR   337       1.427   0.099 -16.023
ATOM   2465  H02 WTR   337       2.143   0.035 -14.691
TER   
ATOM   2466  O00 WTR   338       6.314   5.247 -14.332
ATOM   2467  H01 WTR   338       5.786   4.618 -13.840
ATOM   2468  H02 WTR   338       7.216   5.055 -14.077
TER   
ATOM   2469  O00 WTR   339      10.506  -2.504 -11.044
ATOM   2470  H01 WTR   339      10.687  -3.045 -10.276
ATOM   2471  H02 WTR   339      11.306  -2.554 -11.567
TER   
ATOM   2472  O00 WTR   340       2.228   8.324 -18.041
ATOM   2473  H01 WTR   340       2.778   8.094 -18.791
ATOM   2474  H02 WTR   340       1.334   8.158 -18.340
TER   
ATOM   2475  O00 WTR   341      10.822  -0.704 -15.804
ATOM   2476  H01 WTR   341      10.959  -0.856 -16.739
ATOM   2477  H02 WTR   341      10.804   0.249 -15.717
TER   
ATOM   2478  O00 WTR   342     -10.059 -21.067 -10.345
ATOM   2479  H01 WTR   342      -9.566 -20.252 -10.438
ATOM   2480  H02 WTR   342     -10.858 -20.924 -10.853
TER   
ATOM   2481  O00 WTR   343       5.696  -5.388 -13.242
ATOM   2482  H01 WTR   343       5.333  -6.016 -12.616
ATOM   2483  H02 WTR   343       4.993  -4.752 -13.378
TER   
ATOM   2484  O00 WTR   344      -0.011  -3.165 -14.193
ATOM   2485  H01 WTR   344      -0.320  -2.604 -13.482
ATOM   2486  H02 WTR   344      -0.717  -3.143 -14.839
TER   
ATOM   2487  O00 WTR   345      12.563  -5.544 -10.349
ATOM   2488  H01 WTR   345      12.589  -4.846 -11.003
ATOM   2489  H02 WTR   345      13.475  -5.817 -10.252
TER   
ATOM   2490  O00 WTR   346       8.618  -4.878 -16.278
ATOM   2491  H01 WTR   346       9.415  -5.393 -16.401
ATOM   2492  H02 WTR   346       8.901  -4.113 -15.777
TER   
ATOM   2493  O00 WTR   347       4.065  -0.413 -17.329
ATOM   2494  H01 WTR   347       3.489  -0.124 -16.620
ATOM   2495  H02 WTR   347       4.949  -0.275 -16.991
TER   
ATOM   2496  O00 WTR   348       5.691   7.700 -13.811
ATOM   2497  H01 WTR   348       5.973   6.790 -13.900
ATOM   2498  H02 WTR   348       4.867   7.650 -13.326
TER   
ATOM   2499  O00 WTR   349       5.153 -21.563 -14.934
ATOM   2500  H01 WTR   349       4.705 -20.907 -15.468
ATOM   2501  H02 WTR   349       5.700 -22.044 -15.555
TER   
ATOM   2502  O00 WTR   350       3.894  -2.897 -19.416
ATOM   2503  H01 WTR   350       4.226  -3.332 -18.630
ATOM   2504  H02 WTR   350       4.311  -2.036 -19.408
TER   
ATOM   2505  O00 WTR   351      10.322   3.550 -14.309
ATOM   2506  H01 WTR   351      10.740   4.107 -13.653
ATOM   2507  H02 WTR   351      11.049   3.185 -14.813
TER   
ATOM   2508  O00 WTR   352      18.700  10.106 -12.467
ATOM   2509  H01 WTR   352      18.120   9.870 -11.743
ATOM   2510  H02 WTR   352      19.235   9.325 -12.611
TER   
ATOM   2511  O00 WTR   353       6.079  -0.047 -15.128
ATOM   2512  H01 WTR   353       5.785  -0.488 -14.331
ATOM   2513  H02 WTR   353       6.851  -0.540 -15.405
TER   
ATOM   2514  O00 WTR   354      14.003  -5.536  -7.010
ATOM   2515  H01 WTR   354      14.716  -5.458  -6.376
ATOM   2516  H02 WTR   354      14.396  -5.285  -7.846
TER   
ATOM   2517  O00 WTR   355       7.044  -5.815 -20.530
ATOM   2518  H01 WTR   355       6.208  -5.398 -20.323
ATOM   2519  H02 WTR   355       6.817  -6.723 -20.732
TER   
ATOM   2520  O00 WTR   356       2.085  -3.398 -15.746
ATOM   2521  H01 WTR   356       1.943  -2.636 -16.307
ATOM   2522  H02 WTR   356       1.314  -3.427 -15.180
TER   
ATOM   2523  O00 WTR   357      18.700  -3.283 -10.732
ATOM   2524  H01 WTR   357      18.671  -2.583 -10.080
ATOM   2525  H02 WTR   357      19.469  -3.801 -10.493
TER   
ATOM   2526  O00 WTR   358       7.932  -9.042 -17.001
ATOM   2527  H01 WTR   358       7.047  -8.728 -16.817
ATOM   2528  H02 WTR   358       8.254  -9.360 -16.157
TER   
ATOM   2529  O00 WTR   359      -9.974  -2.658 -14.967
ATOM   2530  H01 WTR   359     -10.702  -2.116 -15.272
ATOM   2531  H02 WTR   359      -9.597  -3.025 -15.766
TER   
ATOM   2532  O00 WTR   360       7.405  -7.057 -14.687
ATOM   2533  H01 WTR   360       8.030  -6.505 -15.159
ATOM   2534  H02 WTR   360       6.861  -6.440 -14.198
TER   
ATOM   2535  O00 WTR   361       6.970  -0.950 -10.206
ATOM   2536  H01 WTR   361       7.070  -0.398  -9.431
ATOM   2537  H02 WTR   361       6.934  -1.843  -9.862
TER   
ATOM   2538  O00 WTR   362       7.804  -3.539 -18.520
ATOM   2539  H01 WTR   362       8.113  -4.155 -19.184
ATOM   2540  H02 WTR   362       8.058  -3.937 -17.687
TER   
ATOM   2541  O00 WTR   363       8.395   2.117 -12.670
ATOM   2542  H01 WTR   363       8.737   1.233 -12.798
ATOM   2543  H02 WTR   363       8.664   2.595 -13.454
TER   
ATOM   2544  O00 WTR   364      13.978   3.626 -13.147
ATOM   2545  H01 WTR   364      14.034   3.183 -12.301
ATOM   2546  H02 WTR   364      14.860   3.966 -13.299
TER   
ATOM   2547  O00 WTR   365       5.499  -4.976 -17.813
ATOM   2548  H01 WTR   365       5.232  -4.628 -16.962
ATOM   2549  H02 WTR   365       6.259  -4.450 -18.060
TER   
ATOM   2550  O00 WTR   366       8.149  -1.383 -16.403
ATOM   2551  H01 WTR   366       8.052  -1.869 -17.222
ATOM   2552  H02 WTR   366       9.084  -1.430 -16.205
TER   
ATOM   2553  O00 WTR   367       3.248   7.520 -11.996
ATOM   2554  H01 WTR   367       3.066   6.639 -11.670
ATOM   2555  H02 WTR   367       2.494   7.733 -12.545
TER   
ATOM   2556  O00 WTR   368       3.840   2.497 -14.181
ATOM   2557  H01 WTR   368       4.001   1.727 -14.726
ATOM   2558  H02 WTR   368       2.887   2.541 -14.103
TER   
ATOM   2559  O00 WTR   369       8.351   5.029 -11.753
ATOM   2560  H01 WTR   369       7.493   5.450 -11.703
ATOM   2561  H02 WTR   369       8.160   4.092 -11.719
TER   
ATOM   2562  O00 WTR   370      -0.168  -5.749 -13.348
ATOM   2563  H01 WTR   370      -0.264  -6.217 -14.177
ATOM   2564  H02 WTR   370      -0.362  -4.836 -13.564
TER   
ATOM   2565  O00 WTR   371      15.353  -2.784 -11.568
ATOM   2566  H01 WTR   371      15.793  -2.134 -11.020
ATOM   2567  H02 WTR   371      15.735  -2.664 -12.437
TER   
ATOM   2568  O00 WTR   372      12.794  -3.482 -12.208
ATOM   2569  H01 WTR   372      13.648  -3.052 -12.160
ATOM   2570  H02 WTR   372      12.570  -3.467 -13.138
TER   
ATOM   2571  O00 WTR   373      19.339   6.743 -12.229
ATOM   2572  H01 WTR   373      19.239   5.810 -12.040
ATOM   2573  H02 WTR   373      18.920   7.184 -11.490
TER   
ATOM   2574  O00 WTR   374       4.299  -5.001 -21.362
ATOM   2575  H01 WTR   374       4.145  -4.178 -20.898
ATOM   2576  H02 WTR   374       3.971  -5.676 -20.768
TER   
ATOM   2577  O00 WTR   375       9.304  -3.230 -14.227
ATOM   2578  H01 WTR   375       9.064  -3.628 -13.390
ATOM   2579  H02 WTR   375       9.247  -2.287 -14.069
TER   
ATOM   2580  O00 WTR   376      12.431  -4.085 -14.728
ATOM   2581  H01 WTR   376      11.482  -4.132 -14.605
ATOM   2582  H02 WTR   376      12.558  -3.353 -15.332
TER   
ATOM   2583  O00 WTR   377      -3.654 -19.633 -10.524
ATOM   2584  H01 WTR   377      -3.010 -19.495 -11.219
ATOM   2585  H02 WTR   377      -3.231 -20.246  -9.923
TER   
ATOM   2586  O00 WTR   378      13.623  -1.970 -16.015
ATOM   2587  H01 WTR   378      13.872  -1.230 -15.462
ATOM   2588  H02 WTR   378      14.414  -2.175 -16.513
TER   
ATOM   2589  O00 WTR   379       4.319  -6.354 -10.935
ATOM   2590  H01 WTR   379       4.157  -7.291 -10.826
ATOM   2591  H02 WTR   379       3.462  -5.986 -11.151
TER   
ATOM   2592  O00 WTR   380       6.465   1.925 -10.747
ATOM   2593  H01 WTR   380       7.134   1.873 -11.429
ATOM   2594  H02 WTR   380       6.184   1.020 -10.617
TER   
ATOM   2595  O00 WTR   381      -4.199  -7.953 -14.414
ATOM   2596  H01 WTR   381      -4.429  -8.657 -15.020
ATOM   2597  H02 WTR   381      -3.749  -7.306 -14.957
TER   
ATOM   2598  O00 WTR   382       4.046 -19.493 -16.410
ATOM   2599  H01 WTR   382       3.104 -19.655 -16.448
ATOM   2600  H02 WTR   382       4.375 -19.785 -17.260
TER   
ATOM   2601  O00 WTR   383      -7.392  -9.077  -7.569
ATOM   2602  H01 WTR   383      -7.733  -8.539  -8.283
ATOM   2603  H02 WTR   383      -6.919  -9.785  -8.007
TER   
ATOM   2604  O00 WTR   384       4.272  -9.418 -21.577
ATOM   2605  H01 WTR   384       3.761  -8.679 -21.907
ATOM   2606  H02 WTR   384       4.170 -10.097 -22.244
TER   
ATOM   2607  O00 WTR   385      -2.171 -11.117 -15.508
ATOM   2608  H01 WTR   385      -2.132 -11.877 -16.088
ATOM   2609  H02 WTR   385      -1.550 -10.494 -15.886
TER   
ATOM   2610  O00 WTR   386       6.513  -2.207 -22.612
ATOM   2611  H01 WTR   386       5.759  -2.772 -22.784
ATOM   2612  H02 WTR   386       6.906  -2.567 -21.817
TER   
ATOM   2613  O00 WTR   387       3.861 -11.492 -23.301
ATOM   2614  H01 WTR   387       3.876 -12.118 -24.025
ATOM   2615  H02 WTR   387       2.939 -11.436 -23.051
TER   
ATOM   2616  O00 WTR   388      -6.633 -14.892 -14.492
ATOM   2617  H01 WTR   388      -6.773 -15.827 -14.641
ATOM   2618  H02 WTR   388      -6.758 -14.778 -13.550
TER   
ATOM   2619  O00 WTR   389      -6.583  15.839  12.156
ATOM   2620  H01 WTR   389      -6.640  15.369  12.988
ATOM   2621  H02 WTR   389      -5.940  15.348  11.646
TER   
ATOM   2622  O00 WTR   390       1.324   3.060 -12.837
ATOM   2623  H01 WTR   390       0.442   3.282 -13.136
ATOM   2624  H02 WTR   390       1.256   2.151 -12.545
TER   
ATOM   2625  O00 WTR   391      19.030  -2.925 -13.277
ATOM   2626  H01 WTR   391      19.713  -2.280 -13.463
ATOM   2627  H02 WTR   391      18.891  -2.861 -12.332
TER   
ATOM   2628  O00 WTR   392      16.372  -8.324 -15.171
ATOM   2629  H01 WTR   392      15.544  -7.861 -15.298
ATOM   2630  H02 WTR   392      16.354  -8.603 -14.256
TER   
ATOM   2631  O00 WTR   393      10.243 -19.741 -18.806
ATOM   2632  H01 WTR   393       9.579 -19.953 -18.150
ATOM   2633  H02 WTR   393      11.041 -19.589 -18.300
TER   
ATOM   2634  O00 WTR   394      18.414  -6.445 -16.215
ATOM   2635  H01 WTR   394      17.854  -7.120 -15.833
ATOM   2636  H02 WTR   394      17.905  -6.094 -16.945
TER   
ATOM   2637  O00 WTR   395      13.593 -13.661 -15.367
ATOM   2638  H01 WTR   395      13.886 -13.237 -16.174
ATOM   2639  H02 WTR   395      13.174 -14.470 -15.659
TER   
ATOM   2640  O00 WTR   396      16.375  -2.604 -17.169
ATOM   2641  H01 WTR   396      16.172  -3.528 -17.314
ATOM   2642  H02 WTR   396      17.301  -2.596 -16.927
TER   
ATOM   2643  O00 WTR   397      18.899  -7.771 -11.839
ATOM   2644  H01 WTR   397      18.002  -8.050 -12.020
ATOM   2645  H02 WTR   397      19.098  -7.140 -12.530
TER   
ATOM   2646  O00 WTR   398      19.449  -5.730 -13.466
ATOM   2647  H01 WTR   398      19.334  -4.781 -13.514
ATOM   2648  H02 WTR   398      19.441  -6.019 -14.378
TER   
ATOM   2649  O00 WTR   399      14.048 -12.812 -18.206
ATOM   2650  H01 WTR   399      13.707 -11.948 -17.975
ATOM   2651  H02 WTR   399      14.969 -12.658 -18.419
TER   
ATOM   2652  O00 WTR   400      10.681 -10.955  -4.114
ATOM   2653  H01 WTR   400       9.904 -10.510  -3.776
ATOM   2654  H02 WTR   400      11.392 -10.663  -3.543
TER   
ATOM   2655  O00 WTR   401      14.275 -12.112 -10.550
ATOM   2656  H01 WTR   401      14.091 -12.225 -11.483
ATOM   2657  H02 WTR   401      13.420 -11.941 -10.156
TER   
ATOM   2658  O00 WTR   402      13.883  -8.603 -20.920
ATOM   2659  H01 WTR   402      13.116  -9.143 -20.728
ATOM   2660  H02 WTR   402      13.663  -8.157 -21.738
TER   
ATOM   2661  O00 WTR   403      15.694 -10.204 -17.060
ATOM   2662  H01 WTR   403      14.747 -10.198 -16.924
ATOM   2663  H02 WTR   403      16.055  -9.845 -16.249
TER   
ATOM   2664  O00 WTR   404      11.486 -10.618 -14.529
ATOM   2665  H01 WTR   404      11.355  -9.747 -14.155
ATOM   2666  H02 WTR   404      10.622 -11.029 -14.489
TER   
ATOM   2667  O00 WTR   405      14.261  -6.627 -14.211
ATOM   2668  H01 WTR   405      15.043  -6.112 -14.010
ATOM   2669  H02 WTR   405      13.579  -5.975 -14.370
TER   
ATOM   2670  O00 WTR   406      11.179 -12.158  -9.056
ATOM   2671  H01 WTR   406      10.673 -12.325  -8.260
ATOM   2672  H02 WTR   406      11.304 -11.209  -9.066
TER   
ATOM   2673  O00 WTR   407      16.628   1.816 -11.284
ATOM   2674  H01 WTR   407      15.788   1.512 -11.629
ATOM   2675  H02 WTR   407      16.593   1.607 -10.350
TER   
ATOM   2676  O00 WTR   408      22.941  -1.284 -13.665
ATOM   2677  H01 WTR   408      23.417  -0.456 -13.600
ATOM   2678  H02 WTR   408      22.669  -1.475 -12.768
TER   
ATOM   2679  O00 WTR   409      11.171  -9.573  -8.970
ATOM   2680  H01 WTR   409      10.404  -9.790  -8.440
ATOM   2681  H02 WTR   409      11.707  -9.020  -8.402
TER   
ATOM   2682  O00 WTR   410      20.883   2.672  -8.846
ATOM   2683  H01 WTR   410      20.052   2.355  -8.493
ATOM   2684  H02 WTR   410      20.793   3.625  -8.853
TER   
ATOM   2685  O00 WTR   411      10.787  -6.634 -16.655
ATOM   2686  H01 WTR   411      10.294  -7.264 -17.181
ATOM   2687  H02 WTR   411      11.082  -7.135 -15.895
TER   
ATOM   2688  O00 WTR   412      16.914  -1.584 -14.436
ATOM   2689  H01 WTR   412      16.669  -2.465 -14.720
ATOM   2690  H02 WTR   412      17.679  -1.717 -13.875
TER   
ATOM   2691  O00 WTR   413      14.486  -7.541 -18.445
ATOM   2692  H01 WTR   413      14.963  -8.248 -18.012
ATOM   2693  H02 WTR   413      14.501  -7.773 -19.373
TER   
ATOM   2694  O00 WTR   414      16.583  -5.286 -18.199
ATOM   2695  H01 WTR   414      16.040  -4.894 -18.883
ATOM   2696  H02 WTR   414      16.151  -6.116 -17.995
TER   
ATOM   2697  O00 WTR   415      19.629   5.065  -8.763
ATOM   2698  H01 WTR   415      19.221   5.877  -9.065
ATOM   2699  H02 WTR   415      19.331   4.969  -7.858
TER   
ATOM   2700  O00 WTR   416      19.731  -0.573  -9.930
ATOM   2701  H01 WTR   416      19.953  -1.098  -9.161
ATOM   2702  H02 WTR   416      19.211   0.152  -9.584
TER   
ATOM   2703  O00 WTR   417      16.593   4.327 -13.232
ATOM   2704  H01 WTR   417      16.906   5.205 -13.014
ATOM   2705  H02 WTR   417      16.904   3.776 -12.514
TER   
ATOM   2706  O00 WTR   418      20.464  -0.271 -13.238
ATOM   2707  H01 WTR   418      21.297  -0.582 -13.593
ATOM   2708  H02 WTR   418      20.614   0.656 -13.053
TER   
ATOM   2709  O00 WTR   419      24.157   1.188 -12.278
ATOM   2710  H01 WTR   419      24.574   1.874 -11.757
ATOM   2711  H02 WTR   419      23.220   1.308 -12.126
TER   
ATOM   2712  O00 WTR   420       9.958 -15.790 -10.477
ATOM   2713  H01 WTR   420       9.661 -15.141  -9.839
ATOM   2714  H02 WTR   420      10.623 -15.334 -10.992
TER   
ATOM   2715  O00 WTR   421      14.858   0.117 -14.516
ATOM   2716  H01 WTR   421      14.710   0.345 -13.598
ATOM   2717  H02 WTR   421      15.641  -0.432 -14.503
TER   
ATOM   2718  O00 WTR   422       9.607 -10.881  -6.726
ATOM   2719  H01 WTR   422      10.161 -10.748  -5.956
ATOM   2720  H02 WTR   422       8.714 -10.767  -6.402
TER   
ATOM   2721  O00 WTR   423      18.983  -9.436  -9.854
ATOM   2722  H01 WTR   423      19.297  -8.971 -10.630
ATOM   2723  H02 WTR   423      18.070  -9.164  -9.765
TER   
ATOM   2724  O00 WTR   424      -7.287   9.344 -16.518
ATOM   2725  H01 WTR   424      -6.455   9.180 -16.963
ATOM   2726  H02 WTR   424      -7.439   8.556 -15.996
TER   
ATOM   2727  O00 WTR   425      -4.679   7.397 -17.140
ATOM   2728  H01 WTR   425      -4.528   6.931 -16.318
ATOM   2729  H02 WTR   425      -5.510   7.051 -17.463
TER   
ATOM   2730  O00 WTR   426       1.567   7.817 -13.911
ATOM   2731  H01 WTR   426       1.326   6.995 -14.336
ATOM   2732  H02 WTR   426       0.762   8.114 -13.488
TER   
ATOM   2733  O00 WTR   427      -7.018   8.664 -10.736
ATOM   2734  H01 WTR   427      -6.798   8.038 -11.426
ATOM   2735  H02 WTR   427      -6.198   8.792 -10.258
TER   
ATOM   2736  O00 WTR   428       5.242  12.095 -16.590
ATOM   2737  H01 WTR   428       5.082  11.151 -16.602
ATOM   2738  H02 WTR   428       5.543  12.299 -17.475
TER   
ATOM   2739  O00 WTR   429       6.795  10.471 -13.635
ATOM   2740  H01 WTR   429       7.752  10.480 -13.612
ATOM   2741  H02 WTR   429       6.574   9.646 -14.069
TER   
ATOM   2742  O00 WTR   430       3.977   9.497 -16.063
ATOM   2743  H01 WTR   430       4.307   8.950 -15.350
ATOM   2744  H02 WTR   430       3.534   8.885 -16.650
TER   
ATOM   2745  O00 WTR   431       1.540  10.981 -10.001
ATOM   2746  H01 WTR   431       0.623  10.726 -10.105
ATOM   2747  H02 WTR   431       1.994  10.164  -9.794
TER   
ATOM   2748  O00 WTR   432       9.640  10.695 -13.079
ATOM   2749  H01 WTR   432       9.504   9.800 -12.767
ATOM   2750  H02 WTR   432      10.431  10.989 -12.627
TER   
ATOM   2751  O00 WTR   433       9.145  13.178 -14.892
ATOM   2752  H01 WTR   433       9.766  13.751 -15.342
ATOM   2753  H02 WTR   433       9.680  12.690 -14.265
TER   
ATOM   2754  O00 WTR   434       1.617   5.193 -15.207
ATOM   2755  H01 WTR   434       2.563   5.278 -15.324
ATOM   2756  H02 WTR   434       1.441   4.262 -15.342
TER   
ATOM   2757  O00 WTR   435       4.606   9.900 -11.918
ATOM   2758  H01 WTR   435       4.112   9.086 -11.822
ATOM   2759  H02 WTR   435       5.431   9.633 -12.324
TER   
ATOM   2760  O00 WTR   436       6.296  14.057 -14.739
ATOM   2761  H01 WTR   436       7.229  13.865 -14.643
ATOM   2762  H02 WTR   436       5.971  13.378 -15.330
TER   
ATOM   2763  O00 WTR   437      -0.226   5.021 -17.228
ATOM   2764  H01 WTR   437       0.262   5.337 -16.468
ATOM   2765  H02 WTR   437       0.321   4.326 -17.594
TER   
ATOM   2766  O00 WTR   438      -6.311   6.406 -12.269
ATOM   2767  H01 WTR   438      -5.380   6.190 -12.304
ATOM   2768  H02 WTR   438      -6.520   6.713 -13.151
TER   
ATOM   2769  O00 WTR   439      12.998   2.117 -15.131
ATOM   2770  H01 WTR   439      13.405   2.692 -14.483
ATOM   2771  H02 WTR   439      13.487   1.297 -15.066
TER   
ATOM   2772  O00 WTR   440      -7.144   6.933 -14.985
ATOM   2773  H01 WTR   440      -6.914   6.031 -15.208
ATOM   2774  H02 WTR   440      -8.080   6.900 -14.787
TER   
ATOM   2775  O00 WTR   441     -22.271 -14.163  -0.616
ATOM   2776  H01 WTR   441     -23.081 -13.854  -1.020
ATOM   2777  H02 WTR   441     -21.643 -14.202  -1.337
TER   
ATOM   2778  O00 WTR   442     -17.158 -15.707   3.174
ATOM   2779  H01 WTR   442     -17.552 -16.107   3.949
ATOM   2780  H02 WTR   442     -16.458 -15.153   3.520
TER   
ATOM   2781  O00 WTR   443     -10.361 -23.573   1.025
ATOM   2782  H01 WTR   443     -10.100 -23.781   0.128
ATOM   2783  H02 WTR   443      -9.541 -23.355   1.469
TER   
ATOM   2784  O00 WTR   444     -17.506 -18.900   6.167
ATOM   2785  H01 WTR   444     -17.688 -17.997   6.428
ATOM   2786  H02 WTR   444     -18.286 -19.171   5.683
TER   
ATOM   2787  O00 WTR   445     -13.891 -18.314   8.940
ATOM   2788  H01 WTR   445     -14.040 -17.677   8.242
ATOM   2789  H02 WTR   445     -13.370 -17.842   9.589
TER   
ATOM   2790  O00 WTR   446     -13.806 -18.969  14.737
ATOM   2791  H01 WTR   446     -13.929 -19.659  15.388
ATOM   2792  H02 WTR   446     -14.615 -18.458  14.771
TER   
ATOM   2793  O00 WTR   447     -15.055 -19.357  11.941
ATOM   2794  H01 WTR   447     -15.568 -19.042  11.197
ATOM   2795  H02 WTR   447     -14.616 -18.576  12.278
TER   
ATOM   2796  O00 WTR   448     -14.910 -21.924  13.146
ATOM   2797  H01 WTR   448     -15.702 -22.421  13.348
ATOM   2798  H02 WTR   448     -15.205 -21.228  12.558
TER   
ATOM   2799  O00 WTR   449     -16.996 -17.725  10.102
ATOM   2800  H01 WTR   449     -17.844 -17.386  10.388
ATOM   2801  H02 WTR   449     -16.831 -17.286   9.267
TER   
ATOM   2802  O00 WTR   450     -17.964 -21.414   2.171
ATOM   2803  H01 WTR   450     -17.968 -21.398   1.214
ATOM   2804  H02 WTR   450     -17.243 -22.001   2.398
TER   
ATOM   2805  O00 WTR   451     -13.332 -19.696   2.700
ATOM   2806  H01 WTR   451     -13.881 -20.189   2.090
ATOM   2807  H02 WTR   451     -13.952 -19.301   3.314
TER   
ATOM   2808  O00 WTR   452     -13.704 -26.232 -11.488
ATOM   2809  H01 WTR   452     -13.505 -26.366 -10.561
ATOM   2810  H02 WTR   452     -13.704 -27.112 -11.863
TER   
ATOM   2811  O00 WTR   453     -12.640 -18.249  -9.785
ATOM   2812  H01 WTR   453     -12.459 -18.307  -8.847
ATOM   2813  H02 WTR   453     -11.837 -17.892 -10.164
TER   
ATOM   2814  O00 WTR   454      -9.768 -29.649  -5.589
ATOM   2815  H01 WTR   454     -10.115 -29.637  -6.481
ATOM   2816  H02 WTR   454     -10.500 -29.365  -5.042
TER   
ATOM   2817  O00 WTR   455     -19.124 -20.378   4.384
ATOM   2818  H01 WTR   455     -18.561 -20.648   3.659
ATOM   2819  H02 WTR   455     -19.654 -21.151   4.577
TER   
ATOM   2820  O00 WTR   456     -14.305 -21.624   0.366
ATOM   2821  H01 WTR   456     -14.337 -20.839  -0.180
ATOM   2822  H02 WTR   456     -14.157 -22.340  -0.252
TER   
ATOM   2823  O00 WTR   457     -12.946 -22.710   7.367
ATOM   2824  H01 WTR   457     -12.412 -22.448   8.117
ATOM   2825  H02 WTR   457     -12.314 -22.854   6.662
TER   
ATOM   2826  O00 WTR   458     -18.927 -18.308  -0.288
ATOM   2827  H01 WTR   458     -19.739 -17.996   0.112
ATOM   2828  H02 WTR   458     -18.356 -18.510   0.453
TER   
ATOM   2829  O00 WTR   459     -14.597 -25.576   0.409
ATOM   2830  H01 WTR   459     -14.735 -26.520   0.485
ATOM   2831  H02 WTR   459     -14.754 -25.239   1.291
TER   
ATOM   2832  O00 WTR   460     -18.309 -25.944  -1.760
ATOM   2833  H01 WTR   460     -18.580 -25.027  -1.819
ATOM   2834  H02 WTR   460     -19.121 -26.423  -1.595
TER   
ATOM   2835  O00 WTR   461     -13.383 -26.754  -8.835
ATOM   2836  H01 WTR   461     -12.560 -26.508  -8.412
ATOM   2837  H02 WTR   461     -13.955 -27.015  -8.114
TER   
ATOM   2838  O00 WTR   462     -14.938 -27.669  -6.797
ATOM   2839  H01 WTR   462     -14.509 -27.659  -5.942
ATOM   2840  H02 WTR   462     -15.815 -28.011  -6.622
TER   
ATOM   2841  O00 WTR   463     -14.357 -25.532   3.265
ATOM   2842  H01 WTR   463     -13.404 -25.513   3.357
ATOM   2843  H02 WTR   463     -14.634 -24.635   3.451
TER   
ATOM   2844  O00 WTR   464      -6.317 -31.577 -10.550
ATOM   2845  H01 WTR   464      -5.628 -32.240 -10.572
ATOM   2846  H02 WTR   464      -6.267 -31.208  -9.668
TER   
ATOM   2847  O00 WTR   465     -24.379 -12.585  -1.241
ATOM   2848  H01 WTR   465     -25.108 -12.029  -1.515
ATOM   2849  H02 WTR   465     -24.356 -12.496  -0.288
TER   
ATOM   2850  O00 WTR   466     -11.212 -23.040   5.498
ATOM   2851  H01 WTR   466     -11.811 -22.893   4.766
ATOM   2852  H02 WTR   466     -10.850 -23.912   5.340
TER   
ATOM   2853  O00 WTR   467      -8.539 -29.375 -10.318
ATOM   2854  H01 WTR   467      -8.207 -30.050 -10.910
ATOM   2855  H02 WTR   467      -7.883 -29.323  -9.622
TER   
ATOM   2856  O00 WTR   468     -16.166 -24.831  -6.721
ATOM   2857  H01 WTR   468     -15.879 -24.399  -7.526
ATOM   2858  H02 WTR   468     -15.414 -25.358  -6.451
TER   
ATOM   2859  O00 WTR   469      -9.567 -25.142  -1.241
ATOM   2860  H01 WTR   469     -10.395 -25.510  -0.934
ATOM   2861  H02 WTR   469      -9.019 -25.096  -0.457
TER   
ATOM   2862  O00 WTR   470     -14.022 -22.905  -7.378
ATOM   2863  H01 WTR   470     -13.626 -23.582  -6.828
ATOM   2864  H02 WTR   470     -13.881 -23.211  -8.274
TER   
ATOM   2865  O00 WTR   471     -15.708 -25.520  -2.169
ATOM   2866  H01 WTR   471     -15.290 -25.324  -1.331
ATOM   2867  H02 WTR   471     -16.548 -25.913  -1.933
TER   
ATOM   2868  O00 WTR   472       4.808 -14.687  11.968
ATOM   2869  H01 WTR   472       5.259 -15.264  11.351
ATOM   2870  H02 WTR   472       5.328 -13.884  11.968
TER   
ATOM   2871  O00 WTR   473      -2.684 -20.494  10.401
ATOM   2872  H01 WTR   473      -2.787 -21.285  10.930
ATOM   2873  H02 WTR   473      -2.736 -20.802   9.496
TER   
ATOM   2874  O00 WTR   474       7.310 -22.090   1.002
ATOM   2875  H01 WTR   474       8.107 -22.619   1.041
ATOM   2876  H02 WTR   474       6.899 -22.213   1.858
TER   
ATOM   2877  O00 WTR   475       6.708 -15.062   4.798
ATOM   2878  H01 WTR   475       6.356 -15.945   4.691
ATOM   2879  H02 WTR   475       7.055 -15.048   5.690
TER   
ATOM   2880  O00 WTR   476       6.934 -18.924  10.333
ATOM   2881  H01 WTR   476       6.578 -19.299  11.139
ATOM   2882  H02 WTR   476       7.739 -19.416  10.175
TER   
ATOM   2883  O00 WTR   477       6.551 -27.777   1.325
ATOM   2884  H01 WTR   477       5.802 -27.666   1.911
ATOM   2885  H02 WTR   477       7.040 -26.958   1.405
TER   
ATOM   2886  O00 WTR   478     -10.040 -18.845   6.507
ATOM   2887  H01 WTR   478      -9.961 -17.899   6.377
ATOM   2888  H02 WTR   478     -10.983 -19.002   6.556
TER   
ATOM   2889  O00 WTR   479      -8.186 -26.362   0.726
ATOM   2890  H01 WTR   479      -7.608 -26.959   0.252
ATOM   2891  H02 WTR   479      -8.280 -26.756   1.594
TER   
ATOM   2892  O00 WTR   480      -4.068 -26.777   6.244
ATOM   2893  H01 WTR   480      -3.681 -27.550   5.833
ATOM   2894  H02 WTR   480      -3.731 -26.040   5.734
TER   
ATOM   2895  O00 WTR   481      -7.531 -25.050   3.601
ATOM   2896  H01 WTR   481      -7.302 -25.444   4.443
ATOM   2897  H02 WTR   481      -6.841 -25.339   3.005
TER   
ATOM   2898  O00 WTR   482      -1.985 -28.366   4.062
ATOM   2899  H01 WTR   482      -1.955 -27.798   3.292
ATOM   2900  H02 WTR   482      -1.603 -27.840   4.764
TER   
ATOM   2901  O00 WTR   483      -5.805 -29.459   2.581
ATOM   2902  H01 WTR   483      -4.878 -29.529   2.352
ATOM   2903  H02 WTR   483      -6.266 -29.825   1.826
TER   
ATOM   2904  O00 WTR   484     -12.731 -19.279   6.489
ATOM   2905  H01 WTR   484     -12.928 -19.410   7.416
ATOM   2906  H02 WTR   484     -13.522 -19.565   6.033
TER   
ATOM   2907  O00 WTR   485      -0.964 -28.079  -2.668
ATOM   2908  H01 WTR   485      -1.838 -28.305  -2.350
ATOM   2909  H02 WTR   485      -1.102 -27.315  -3.227
TER   
ATOM   2910  O00 WTR   486      -4.080 -24.732  12.666
ATOM   2911  H01 WTR   486      -4.223 -24.763  11.721
ATOM   2912  H02 WTR   486      -3.166 -24.993  12.779
TER   
ATOM   2913  O00 WTR   487      -5.495 -30.595  -3.344
ATOM   2914  H01 WTR   487      -5.963 -31.397  -3.111
ATOM   2915  H02 WTR   487      -4.811 -30.884  -3.949
TER   
ATOM   2916  O00 WTR   488      -5.804 -25.297   1.328
ATOM   2917  H01 WTR   488      -5.267 -26.088   1.386
ATOM   2918  H02 WTR   488      -6.495 -25.522   0.705
TER   
ATOM   2919  O00 WTR   489      -0.389 -22.963  10.554
ATOM   2920  H01 WTR   489      -0.207 -22.102  10.930
ATOM   2921  H02 WTR   489      -0.833 -23.442  11.254
TER   
ATOM   2922  O00 WTR   490     -15.106 -13.436   7.981
ATOM   2923  H01 WTR   490     -14.179 -13.231   8.106
ATOM   2924  H02 WTR   490     -15.369 -12.907   7.228
TER   
ATOM   2925  O00 WTR   491     -11.155 -21.946   9.514
ATOM   2926  H01 WTR   491     -11.847 -22.153  10.142
ATOM   2927  H02 WTR   491     -11.037 -20.999   9.590
TER   
ATOM   2928  O00 WTR   492      -6.423 -27.672  -0.968
ATOM   2929  H01 WTR   492      -6.955 -27.536  -1.752
ATOM   2930  H02 WTR   492      -5.672 -28.181  -1.273
TER   
ATOM   2931  O00 WTR   493      -2.516 -25.961   8.585
ATOM   2932  H01 WTR   493      -3.205 -25.523   9.084
ATOM   2933  H02 WTR   493      -2.913 -26.137   7.731
TER   
ATOM   2934  O00 WTR   494      -3.827 -21.911   8.146
ATOM   2935  H01 WTR   494      -3.170 -22.530   7.828
ATOM   2936  H02 WTR   494      -4.661 -22.365   8.029
TER   
ATOM   2937  O00 WTR   495      -5.773 -21.676   5.330
ATOM   2938  H01 WTR   495      -6.224 -21.901   6.144
ATOM   2939  H02 WTR   495      -6.447 -21.264   4.788
TER   
ATOM   2940  O00 WTR   496      -9.028 -25.957  16.570
ATOM   2941  H01 WTR   496      -8.433 -26.674  16.349
ATOM   2942  H02 WTR   496      -8.486 -25.170  16.520
TER   
ATOM   2943  O00 WTR   497      -6.348 -10.669   1.987
ATOM   2944  H01 WTR   497      -6.702 -11.419   1.509
ATOM   2945  H02 WTR   497      -5.468 -10.551   1.630
TER   
ATOM   2946  O00 WTR   498      -1.729 -19.658  -1.027
ATOM   2947  H01 WTR   498      -1.557 -18.790  -1.392
ATOM   2948  H02 WTR   498      -2.409 -19.512  -0.370
TER   
ATOM   2949  O00 WTR   499      -6.790 -24.463   9.179
ATOM   2950  H01 WTR   499      -7.145 -23.839   8.546
ATOM   2951  H02 WTR   499      -7.555 -24.774   9.663
TER   
ATOM   2952  O00 WTR   500      -4.526 -19.317   7.738
ATOM   2953  H01 WTR   500      -3.802 -18.692   7.762
ATOM   2954  H02 WTR   500      -4.118 -20.163   7.924
TER   
ATOM   2955  O00 WTR   501       2.523 -29.016   9.808
ATOM   2956  H01 WTR   501       3.298 -28.696   9.345
ATOM   2957  H02 WTR   501       2.380 -28.377  10.507
TER   
ATOM   2958  O00 WTR   502      -7.164 -26.518   5.881
ATOM   2959  H01 WTR   502      -7.657 -26.543   6.701
ATOM   2960  H02 WTR   502      -6.282 -26.801   6.122
TER   
ATOM   2961  O00 WTR   503      -4.831 -28.138  -5.729
ATOM   2962  H01 WTR   503      -4.106 -28.359  -6.314
ATOM   2963  H02 WTR   503      -4.525 -28.399  -4.860
TER   
ATOM   2964  O00 WTR   504      -0.803 -17.102   1.854
ATOM   2965  H01 WTR   504      -0.061 -17.371   2.395
ATOM   2966  H02 WTR   504      -1.299 -16.500   2.409
TER   
ATOM   2967  O00 WTR   505      -1.360 -23.332   7.040
ATOM   2968  H01 WTR   505      -1.919 -23.676   6.344
ATOM   2969  H02 WTR   505      -1.248 -24.066   7.644
TER   
ATOM   2970  O00 WTR   506     -11.221 -25.729   2.108
ATOM   2971  H01 WTR   506     -11.298 -26.366   1.397
ATOM   2972  H02 WTR   506     -10.804 -24.968   1.704
TER   
ATOM   2973  O00 WTR   507      -9.039 -23.335  10.535
ATOM   2974  H01 WTR   507      -9.194 -23.050  11.435
ATOM   2975  H02 WTR   507      -9.647 -22.813  10.010
TER   
ATOM   2976  O00 WTR   508       8.240 -31.677  13.291
ATOM   2977  H01 WTR   508       7.578 -32.274  12.943
ATOM   2978  H02 WTR   508       9.013 -32.225  13.421
TER   
ATOM   2979  O00 WTR   509      -4.293 -24.235   9.998
ATOM   2980  H01 WTR   509      -5.230 -24.228   9.802
ATOM   2981  H02 WTR   509      -3.970 -23.403   9.653
TER   
ATOM   2982  O00 WTR   510       0.849 -28.922   2.928
ATOM   2983  H01 WTR   510       1.340 -29.517   3.495
ATOM   2984  H02 WTR   510       0.016 -28.792   3.381
TER   
ATOM   2985  O00 WTR   511     -11.562 -16.952   9.820
ATOM   2986  H01 WTR   511     -11.100 -17.274  10.594
ATOM   2987  H02 WTR   511     -11.184 -17.447   9.092
TER   
ATOM   2988  O00 WTR   512      -5.189 -19.139  -3.264
ATOM   2989  H01 WTR   512      -4.572 -19.433  -3.934
ATOM   2990  H02 WTR   512      -5.299 -18.203  -3.433
TER   
ATOM   2991  O00 WTR   513       0.462 -25.361   9.535
ATOM   2992  H01 WTR   513       1.323 -25.201   9.148
ATOM   2993  H02 WTR   513       0.206 -24.516   9.906
TER   
ATOM   2994  O00 WTR   514      -6.338 -22.561  13.015
ATOM   2995  H01 WTR   514      -5.481 -22.173  13.190
ATOM   2996  H02 WTR   514      -6.332 -22.743  12.075
TER   
ATOM   2997  O00 WTR   515       4.961 -28.819   5.139
ATOM   2998  H01 WTR   515       5.147 -28.818   6.078
ATOM   2999  H02 WTR   515       4.067 -29.154   5.072
TER   
ATOM   3000  O00 WTR   516     -10.410 -25.357   4.657
ATOM   3001  H01 WTR   516     -10.915 -25.580   3.875
ATOM   3002  H02 WTR   516      -9.496 -25.440   4.384
TER   
ATOM   3003  O00 WTR   517      -7.699 -19.348   8.474
ATOM   3004  H01 WTR   517      -8.630 -19.508   8.321
ATOM   3005  H02 WTR   517      -7.457 -18.695   7.817
TER   
ATOM   3006  O00 WTR   518      20.812 -19.854   1.642
ATOM   3007  H01 WTR   518      20.678 -20.799   1.566
ATOM   3008  H02 WTR   518      21.746 -19.757   1.825
TER   
ATOM   3009  O00 WTR   519      -3.499 -19.770  -5.294
ATOM   3010  H01 WTR   519      -3.130 -19.311  -6.048
ATOM   3011  H02 WTR   519      -4.082 -20.427  -5.675
TER   
ATOM   3012  O00 WTR   520      13.397 -20.064   2.195
ATOM   3013  H01 WTR   520      13.574 -20.997   2.074
ATOM   3014  H02 WTR   520      13.804 -19.849   3.034
TER   
ATOM   3015  O00 WTR   521      -6.465 -23.872  -6.346
ATOM   3016  H01 WTR   521      -7.364 -23.563  -6.463
ATOM   3017  H02 WTR   521      -6.363 -23.960  -5.399
TER   
ATOM   3018  O00 WTR   522      -4.755 -22.931   3.150
ATOM   3019  H01 WTR   522      -5.383 -23.622   2.940
ATOM   3020  H02 WTR   522      -5.076 -22.557   3.971
TER   
ATOM   3021  O00 WTR   523      -9.520 -26.478  -5.096
ATOM   3022  H01 WTR   523      -9.885 -27.135  -4.502
ATOM   3023  H02 WTR   523      -9.673 -25.643  -4.654
TER   
ATOM   3024  O00 WTR   524      -1.050 -20.816   5.834
ATOM   3025  H01 WTR   524      -0.456 -20.780   5.085
ATOM   3026  H02 WTR   524      -0.755 -21.574   6.338
TER   
ATOM   3027  O00 WTR   525     -12.675 -22.233   3.464
ATOM   3028  H01 WTR   525     -12.927 -21.326   3.288
ATOM   3029  H02 WTR   525     -12.284 -22.537   2.645
TER   
ATOM   3030  O00 WTR   526      -8.124 -27.944   3.448
ATOM   3031  H01 WTR   526      -7.919 -27.481   4.260
ATOM   3032  H02 WTR   526      -7.465 -28.637   3.395
TER   
ATOM   3033  O00 WTR   527      -3.315 -19.904   4.881
ATOM   3034  H01 WTR   527      -4.010 -20.251   5.441
ATOM   3035  H02 WTR   527      -2.515 -20.311   5.213
TER   
ATOM   3036  O00 WTR   528      -3.286 -29.800   6.442
ATOM   3037  H01 WTR   528      -2.896 -29.958   5.582
ATOM   3038  H02 WTR   528      -4.204 -30.053   6.339
TER   
ATOM   3039  O00 WTR   529       0.674 -24.318  14.554
ATOM   3040  H01 WTR   529      -0.068 -23.716  14.497
ATOM   3041  H02 WTR   529       1.091 -24.107  15.389
TER   
ATOM   3042  O00 WTR   530       7.013 -26.239   7.050
ATOM   3043  H01 WTR   530       7.103 -25.357   7.411
ATOM   3044  H02 WTR   530       7.655 -26.274   6.341
TER   
ATOM   3045  O00 WTR   531       5.186 -20.053   8.502
ATOM   3046  H01 WTR   531       4.736 -19.213   8.412
ATOM   3047  H02 WTR   531       5.957 -19.857   9.035
TER   
ATOM   3048  O00 WTR   532      -2.895 -24.325   4.627
ATOM   3049  H01 WTR   532      -2.383 -24.638   3.882
ATOM   3050  H02 WTR   532      -3.544 -23.736   4.242
TER   
ATOM   3051  O00 WTR   533      10.616 -24.331  11.510
ATOM   3052  H01 WTR   533      10.694 -24.583  12.430
ATOM   3053  H02 WTR   533       9.844 -24.804  11.197
TER   
ATOM   3054  O00 WTR   534       7.825 -25.278  10.504
ATOM   3055  H01 WTR   534       7.614 -25.787   9.721
ATOM   3056  H02 WTR   534       7.512 -25.817  11.231
TER   
ATOM   3057  O00 WTR   535       6.078 -23.064  -1.524
ATOM   3058  H01 WTR   535       6.183 -22.573  -0.709
ATOM   3059  H02 WTR   535       6.429 -22.483  -2.200
TER   
ATOM   3060  O00 WTR   536       4.873 -28.119   7.880
ATOM   3061  H01 WTR   536       5.666 -27.651   7.619
ATOM   3062  H02 WTR   536       4.168 -27.679   7.406
TER   
ATOM   3063  O00 WTR   537       0.469 -20.564   3.454
ATOM   3064  H01 WTR   537      -0.054 -20.690   2.663
ATOM   3065  H02 WTR   537       1.192 -21.184   3.365
TER   
ATOM   3066  O00 WTR   538       4.453 -14.318   3.304
ATOM   3067  H01 WTR   538       4.367 -15.140   2.821
ATOM   3068  H02 WTR   538       5.272 -14.410   3.791
TER   
ATOM   3069  O00 WTR   539       9.125 -21.435   7.255
ATOM   3070  H01 WTR   539       8.845 -20.538   7.073
ATOM   3071  H02 WTR   539       9.802 -21.612   6.602
TER   
ATOM   3072  O00 WTR   540       4.822 -24.162   2.842
ATOM   3073  H01 WTR   540       4.848 -24.203   3.797
ATOM   3074  H02 WTR   540       4.736 -25.074   2.564
TER   
ATOM   3075  O00 WTR   541       1.370 -30.693   7.961
ATOM   3076  H01 WTR   541       1.850 -30.166   8.599
ATOM   3077  H02 WTR   541       0.522 -30.256   7.877
TER   
ATOM   3078  O00 WTR   542       0.408 -27.429   7.571
ATOM   3079  H01 WTR   542      -0.006 -28.290   7.621
ATOM   3080  H02 WTR   542       0.054 -26.948   8.319
TER   
ATOM   3081  O00 WTR   543      14.741 -23.005  10.862
ATOM   3082  H01 WTR   543      14.273 -22.253  11.225
ATOM   3083  H02 WTR   543      15.065 -22.700  10.015
TER   
ATOM   3084  O00 WTR   544       4.375 -27.126   3.089
ATOM   3085  H01 WTR   544       4.715 -27.706   3.771
ATOM   3086  H02 WTR   544       3.739 -27.661   2.615
TER   
ATOM   3087  O00 WTR   545       2.222 -20.997   7.697
ATOM   3088  H01 WTR   545       1.553 -20.361   7.444
ATOM   3089  H02 WTR   545       2.195 -21.661   7.009
TER   
ATOM   3090  O00 WTR   546       5.206 -20.553  16.240
ATOM   3091  H01 WTR   546       6.090 -20.367  15.924
ATOM   3092  H02 WTR   546       5.189 -21.503  16.362
TER   
ATOM   3093  O00 WTR   547       0.943 -16.546  -3.494
ATOM   3094  H01 WTR   547       0.109 -16.543  -3.023
ATOM   3095  H02 WTR   547       1.493 -15.929  -3.011
TER   
ATOM   3096  O00 WTR   548      10.659 -25.102  -1.530
ATOM   3097  H01 WTR   548       9.714 -25.007  -1.410
ATOM   3098  H02 WTR   548      11.043 -24.578  -0.827
TER   
ATOM   3099  O00 WTR   549       7.967 -25.328  -1.163
ATOM   3100  H01 WTR   549       7.359 -24.629  -0.922
ATOM   3101  H02 WTR   549       7.405 -26.078  -1.358
TER   
ATOM   3102  O00 WTR   550       4.287 -25.702  13.504
ATOM   3103  H01 WTR   550       3.477 -26.097  13.181
ATOM   3104  H02 WTR   550       4.921 -25.846  12.801
TER   
ATOM   3105  O00 WTR   551      11.745 -22.256  10.008
ATOM   3106  H01 WTR   551      11.604 -22.792  10.789
ATOM   3107  H02 WTR   551      12.079 -22.869   9.354
TER   
ATOM   3108  O00 WTR   552      16.380 -25.600   3.433
ATOM   3109  H01 WTR   552      16.076 -25.808   2.550
ATOM   3110  H02 WTR   552      16.806 -24.748   3.346
TER   
ATOM   3111  O00 WTR   553       2.049 -22.621   5.160
ATOM   3112  H01 WTR   553       2.988 -22.441   5.123
ATOM   3113  H02 WTR   553       1.960 -23.508   4.811
TER   
ATOM   3114  O00 WTR   554       7.766 -30.305   1.756
ATOM   3115  H01 WTR   554       8.514 -30.603   1.239
ATOM   3116  H02 WTR   554       7.637 -29.395   1.491
TER   
ATOM   3117  O00 WTR   555     -15.798 -23.154   2.628
ATOM   3118  H01 WTR   555     -15.911 -22.563   3.373
ATOM   3119  H02 WTR   555     -15.262 -22.659   2.008
TER   
ATOM   3120  O00 WTR   556      -8.634 -26.596 -10.583
ATOM   3121  H01 WTR   556      -8.612 -27.552 -10.630
ATOM   3122  H02 WTR   556      -8.649 -26.402  -9.646
TER   
ATOM   3123  O00 WTR   557      -0.628 -26.356   5.480
ATOM   3124  H01 WTR   557       0.139 -25.971   5.056
ATOM   3125  H02 WTR   557      -0.308 -26.650   6.333
TER   
ATOM   3126  O00 WTR   558       4.680 -25.963  10.400
ATOM   3127  H01 WTR   558       4.597 -25.076  10.050
ATOM   3128  H02 WTR   558       4.666 -26.528   9.627
TER   
ATOM   3129  O00 WTR   559       7.351 -22.759  11.236
ATOM   3130  H01 WTR   559       7.509 -23.668  10.981
ATOM   3131  H02 WTR   559       6.402 -22.702  11.347
TER   
ATOM   3132  O00 WTR   560       7.155 -26.994  12.368
ATOM   3133  H01 WTR   560       7.756 -27.365  13.015
ATOM   3134  H02 WTR   560       6.599 -27.728  12.109
TER   
ATOM   3135  O00 WTR   561       7.575 -25.356   2.635
ATOM   3136  H01 WTR   561       8.332 -24.846   2.924
ATOM   3137  H02 WTR   561       6.824 -24.787   2.805
TER   
ATOM   3138  O00 WTR   562       5.521 -27.156  17.054
ATOM   3139  H01 WTR   562       6.308 -27.699  17.108
ATOM   3140  H02 WTR   562       4.914 -27.666  16.518
TER   
ATOM   3141  O00 WTR   563       6.803 -23.324   7.438
ATOM   3142  H01 WTR   563       7.557 -22.759   7.267
ATOM   3143  H02 WTR   563       6.400 -22.955   8.224
TER   
ATOM   3144  O00 WTR   564      11.593 -25.860  14.055
ATOM   3145  H01 WTR   564      10.722 -25.484  13.926
ATOM   3146  H02 WTR   564      12.194 -25.134  13.892
TER   
ATOM   3147  O00 WTR   565      12.373 -26.305  10.109
ATOM   3148  H01 WTR   565      11.872 -25.770  10.724
ATOM   3149  H02 WTR   565      12.051 -27.196  10.248
TER   
ATOM   3150  O00 WTR   566       4.442 -22.930   9.346
ATOM   3151  H01 WTR   566       4.618 -22.318   8.631
ATOM   3152  H02 WTR   566       4.179 -22.373  10.079
TER   
ATOM   3153  O00 WTR   567       2.902 -17.707   7.111
ATOM   3154  H01 WTR   567       2.163 -18.298   6.965
ATOM   3155  H02 WTR   567       2.672 -16.912   6.630
TER   
ATOM   3156  O00 WTR   568      -1.361 -22.299  14.170
ATOM   3157  H01 WTR   568      -1.676 -22.241  15.071
ATOM   3158  H02 WTR   568      -1.319 -21.391  13.871
TER   
ATOM   3159  O00 WTR   569      10.767 -20.674   2.832
ATOM   3160  H01 WTR   569      11.634 -20.401   2.533
ATOM   3161  H02 WTR   569      10.233 -19.882   2.774
TER   
ATOM   3162  O00 WTR   570       8.900 -27.818  13.978
ATOM   3163  H01 WTR   570       9.612 -28.097  13.403
ATOM   3164  H02 WTR   570       9.131 -26.924  14.231
TER   
ATOM   3165  O00 WTR   571      15.246 -21.864   8.408
ATOM   3166  H01 WTR   571      14.831 -22.172   7.603
ATOM   3167  H02 WTR   571      16.128 -21.608   8.141
TER   
ATOM   3168  O00 WTR   572      13.094 -23.410  13.386
ATOM   3169  H01 WTR   572      12.612 -22.583  13.356
ATOM   3170  H02 WTR   572      13.754 -23.329  12.697
TER   
ATOM   3171  O00 WTR   573       4.777 -22.728   5.813
ATOM   3172  H01 WTR   573       5.110 -21.832   5.783
ATOM   3173  H02 WTR   573       5.503 -23.242   6.168
TER   
ATOM   3174  O00 WTR   574       2.358 -24.050   7.828
ATOM   3175  H01 WTR   574       2.878 -23.386   8.281
ATOM   3176  H02 WTR   574       2.030 -23.605   7.046
TER   
ATOM   3177  O00 WTR   575       8.934 -20.676  10.395
ATOM   3178  H01 WTR   575       9.414 -21.038   9.650
ATOM   3179  H02 WTR   575       8.473 -21.426  10.771
TER   
ATOM   3180  O00 WTR   576      15.110 -25.170   7.892
ATOM   3181  H01 WTR   576      15.741 -24.515   7.595
ATOM   3182  H02 WTR   576      15.381 -25.376   8.787
TER   
ATOM   3183  O00 WTR   577      11.179 -28.301  12.475
ATOM   3184  H01 WTR   577      11.943 -28.766  12.133
ATOM   3185  H02 WTR   577      11.545 -27.564  12.963
TER   
ATOM   3186  O00 WTR   578      11.179 -21.577  -1.654
ATOM   3187  H01 WTR   578      10.339 -21.568  -2.112
ATOM   3188  H02 WTR   578      10.947 -21.639  -0.727
TER   
ATOM   3189  O00 WTR   579      -4.972 -26.154  -3.216
ATOM   3190  H01 WTR   579      -5.752 -26.502  -3.648
ATOM   3191  H02 WTR   579      -4.406 -25.870  -3.934
TER   
ATOM   3192  O00 WTR   580      13.256 -17.154 -14.355
ATOM   3193  H01 WTR   580      13.494 -18.069 -14.499
ATOM   3194  H02 WTR   580      13.442 -17.000 -13.428
TER   
ATOM   3195  O00 WTR   581       6.232 -27.144  -2.217
ATOM   3196  H01 WTR   581       5.411 -27.013  -1.742
ATOM   3197  H02 WTR   581       6.200 -26.510  -2.932
TER   
ATOM   3198  O00 WTR   582       9.307 -18.720 -10.776
ATOM   3199  H01 WTR   582       9.126 -17.873 -11.184
ATOM   3200  H02 WTR   582      10.121 -18.583 -10.291
TER   
ATOM   3201  O00 WTR   583       2.454 -28.655   0.556
ATOM   3202  H01 WTR   583       1.798 -28.736   1.248
ATOM   3203  H02 WTR   583       3.224 -29.108   0.899
TER   
ATOM   3204  O00 WTR   584      10.442 -22.550   1.044
ATOM   3205  H01 WTR   584      11.036 -23.157   1.485
ATOM   3206  H02 WTR   584      10.432 -21.775   1.605
TER   
ATOM   3207  O00 WTR   585      -5.335 -21.344  -6.659
ATOM   3208  H01 WTR   585      -5.730 -22.212  -6.744
ATOM   3209  H02 WTR   585      -6.079 -20.748  -6.583
TER   
ATOM   3210  O00 WTR   586      -4.711 -23.992 -10.868
ATOM   3211  H01 WTR   586      -4.551 -23.945  -9.925
ATOM   3212  H02 WTR   586      -3.878 -24.285 -11.238
TER   
ATOM   3213  O00 WTR   587      -7.710 -26.592  -3.198
ATOM   3214  H01 WTR   587      -7.950 -25.803  -2.712
ATOM   3215  H02 WTR   587      -8.151 -26.498  -4.042
TER   
ATOM   3216  O00 WTR   588      -9.641 -21.898  -2.256
ATOM   3217  H01 WTR   588      -9.056 -21.703  -1.524
ATOM   3218  H02 WTR   588     -10.356 -22.401  -1.864
TER   
ATOM   3219  O00 WTR   589       0.187 -31.193  -5.588
ATOM   3220  H01 WTR   589      -0.247 -31.949  -5.192
ATOM   3221  H02 WTR   589      -0.453 -30.847  -6.210
TER   
ATOM   3222  O00 WTR   590     -10.726 -28.833  -8.473
ATOM   3223  H01 WTR   590     -11.125 -28.009  -8.753
ATOM   3224  H02 WTR   590     -10.240 -29.137  -9.240
TER   
ATOM   3225  O00 WTR   591     -10.351 -28.968   1.531
ATOM   3226  H01 WTR   591     -10.870 -28.392   0.970
ATOM   3227  H02 WTR   591     -10.166 -28.443   2.309
TER   
ATOM   3228  O00 WTR   592      -2.524 -24.576 -12.300
ATOM   3229  H01 WTR   592      -3.121 -24.115 -12.889
ATOM   3230  H02 WTR   592      -2.665 -25.503 -12.493
TER   
ATOM   3231  O00 WTR   593      -3.253 -21.598   1.142
ATOM   3232  H01 WTR   593      -3.560 -20.704   0.995
ATOM   3233  H02 WTR   593      -3.791 -21.920   1.866
TER   
ATOM   3234  O00 WTR   594     -11.274 -25.666  -7.496
ATOM   3235  H01 WTR   594     -10.349 -25.811  -7.296
ATOM   3236  H02 WTR   594     -11.276 -24.905  -8.078
TER   
ATOM   3237  O00 WTR   595      -1.358 -27.515 -11.660
ATOM   3238  H01 WTR   595      -0.473 -27.195 -11.836
ATOM   3239  H02 WTR   595      -1.665 -27.846 -12.504
TER   
ATOM   3240  O00 WTR   596      -5.137 -21.363 -12.045
ATOM   3241  H01 WTR   596      -5.222 -22.202 -11.592
ATOM   3242  H02 WTR   596      -4.765 -20.773 -11.389
TER   
ATOM   3243  O00 WTR   597       2.404 -15.933   5.031
ATOM   3244  H01 WTR   597       2.932 -15.427   4.413
ATOM   3245  H02 WTR   597       1.896 -16.529   4.481
TER   
ATOM   3246  O00 WTR   598     -14.917 -28.211   1.073
ATOM   3247  H01 WTR   598     -14.550 -28.155   1.956
ATOM   3248  H02 WTR   598     -14.427 -28.917   0.653
TER   
ATOM   3249  O00 WTR   599       5.636 -25.799 -16.278
ATOM   3250  H01 WTR   599       5.589 -26.754 -16.319
ATOM   3251  H02 WTR   599       4.778 -25.530 -15.950
TER   
ATOM   3252  O00 WTR   600      -9.503 -32.422  -3.418
ATOM   3253  H01 WTR   600      -8.604 -32.487  -3.096
ATOM   3254  H02 WTR   600      -9.427 -31.955  -4.250
TER   
ATOM   3255  O00 WTR   601      -3.367 -31.049  -5.400
ATOM   3256  H01 WTR   601      -4.127 -31.239  -5.950
ATOM   3257  H02 WTR   601      -2.697 -30.746  -6.014
TER   
ATOM   3258  O00 WTR   602      -4.002 -23.914  -8.339
ATOM   3259  H01 WTR   602      -4.501 -24.122  -7.549
ATOM   3260  H02 WTR   602      -3.092 -23.876  -8.045
TER   
ATOM   3261  O00 WTR   603      -9.185 -21.998  -5.990
ATOM   3262  H01 WTR   603      -9.111 -21.284  -5.357
ATOM   3263  H02 WTR   603      -9.196 -22.793  -5.456
TER   
ATOM   3264  O00 WTR   604      -2.691 -17.483   8.361
ATOM   3265  H01 WTR   604      -2.338 -16.987   7.622
ATOM   3266  H02 WTR   604      -1.927 -17.686   8.901
TER   
ATOM   3267  O00 WTR   605      -3.961 -28.764  -2.191
ATOM   3268  H01 WTR   605      -4.168 -27.855  -2.406
ATOM   3269  H02 WTR   605      -4.652 -29.274  -2.613
TER   
ATOM   3270  O00 WTR   606      -7.066 -32.797  -2.193
ATOM   3271  H01 WTR   606      -7.366 -32.373  -1.389
ATOM   3272  H02 WTR   606      -7.155 -33.734  -2.018
TER   
ATOM   3273  O00 WTR   607      -3.253 -26.573  -0.129
ATOM   3274  H01 WTR   607      -3.125 -26.950  -0.999
ATOM   3275  H02 WTR   607      -3.559 -25.682  -0.296
TER   
ATOM   3276  O00 WTR   608       1.379 -29.007  -1.964
ATOM   3277  H01 WTR   608       0.646 -28.426  -2.164
ATOM   3278  H02 WTR   608       1.486 -28.940  -1.015
TER   
ATOM   3279  O00 WTR   609       2.698 -23.303   1.682
ATOM   3280  H01 WTR   609       2.902 -23.110   0.766
ATOM   3281  H02 WTR   609       3.534 -23.574   2.061
TER   
ATOM   3282  O00 WTR   610       1.981 -29.514  -4.643
ATOM   3283  H01 WTR   610       1.772 -29.356  -3.722
ATOM   3284  H02 WTR   610       1.391 -30.219  -4.907
TER   
ATOM   3285  O00 WTR   611       3.804 -26.838  -1.222
ATOM   3286  H01 WTR   611       3.466 -27.148  -2.062
ATOM   3287  H02 WTR   611       3.255 -27.271  -0.567
TER   
ATOM   3288  O00 WTR   612      -1.232 -20.690  -3.632
ATOM   3289  H01 WTR   612      -1.930 -20.269  -4.135
ATOM   3290  H02 WTR   612      -1.489 -20.569  -2.718
TER   
ATOM   3291  O00 WTR   613     -11.225 -28.214  -3.512
ATOM   3292  H01 WTR   613     -10.942 -28.974  -3.003
ATOM   3293  H02 WTR   613     -12.181 -28.260  -3.499
TER   
ATOM   3294  O00 WTR   614      -3.704 -23.705  -0.578
ATOM   3295  H01 WTR   614      -4.285 -23.371  -1.260
ATOM   3296  H02 WTR   614      -3.691 -23.016   0.086
TER   
ATOM   3297  O00 WTR   615      -6.196 -24.350  -1.247
ATOM   3298  H01 WTR   615      -5.791 -24.848  -1.957
ATOM   3299  H02 WTR   615      -5.585 -24.434  -0.515
TER   
ATOM   3300  O00 WTR   616     -11.547 -27.088  -0.237
ATOM   3301  H01 WTR   616     -12.447 -26.773  -0.154
ATOM   3302  H02 WTR   616     -11.457 -27.319  -1.161
TER   
ATOM   3303  O00 WTR   617      -3.486 -25.288  -5.386
ATOM   3304  H01 WTR   617      -3.823 -25.993  -5.938
ATOM   3305  H02 WTR   617      -2.607 -25.575  -5.139
TER   
ATOM   3306  O00 WTR   618     -13.114 -30.285  -0.383
ATOM   3307  H01 WTR   618     -12.811 -30.858  -1.087
ATOM   3308  H02 WTR   618     -12.386 -30.261   0.237
TER   
ATOM   3309  O00 WTR   619     -10.333 -30.237  -1.935
ATOM   3310  H01 WTR   619      -9.762 -30.098  -1.180
ATOM   3311  H02 WTR   619      -9.951 -30.989  -2.389
TER   
ATOM   3312  O00 WTR   620      -5.437 -26.456  14.095
ATOM   3313  H01 WTR   620      -5.371 -27.304  13.657
ATOM   3314  H02 WTR   620      -4.863 -25.879  13.591
TER   
ATOM   3315  O00 WTR   621      -6.204 -30.201  -8.423
ATOM   3316  H01 WTR   621      -5.404 -29.687  -8.533
ATOM   3317  H02 WTR   621      -6.730 -29.695  -7.803
TER   
ATOM   3318  O00 WTR   622     -14.118 -27.034  -4.020
ATOM   3319  H01 WTR   622     -13.849 -26.289  -4.557
ATOM   3320  H02 WTR   622     -14.805 -26.685  -3.452
TER   
ATOM   3321  O00 WTR   623      -6.321 -16.784  -6.847
ATOM   3322  H01 WTR   623      -6.481 -17.623  -7.280
ATOM   3323  H02 WTR   623      -6.656 -16.130  -7.460
TER   
ATOM   3324  O00 WTR   624      -8.025 -25.838  -7.876
ATOM   3325  H01 WTR   624      -7.445 -25.381  -7.266
ATOM   3326  H02 WTR   624      -7.946 -26.761  -7.637
TER   
ATOM   3327  O00 WTR   625       4.743 -28.620 -10.325
ATOM   3328  H01 WTR   625       3.924 -28.582  -9.831
ATOM   3329  H02 WTR   625       5.351 -28.077  -9.823
TER   
ATOM   3330  O00 WTR   626      12.862 -25.801  -3.808
ATOM   3331  H01 WTR   626      12.253 -26.534  -3.721
ATOM   3332  H02 WTR   626      13.696 -26.142  -3.485
TER   
ATOM   3333  O00 WTR   627       0.336 -25.259  -1.254
ATOM   3334  H01 WTR   627       0.065 -24.701  -0.525
ATOM   3335  H02 WTR   627      -0.021 -26.122  -1.041
TER   
ATOM   3336  O00 WTR   628      -1.923 -25.719   2.256
ATOM   3337  H01 WTR   628      -1.429 -25.069   1.756
ATOM   3338  H02 WTR   628      -2.388 -26.230   1.594
TER   
ATOM   3339  O00 WTR   629      -7.465 -28.243  -6.781
ATOM   3340  H01 WTR   629      -8.155 -28.415  -6.140
ATOM   3341  H02 WTR   629      -6.668 -28.155  -6.258
TER   
ATOM   3342  O00 WTR   630     -11.294 -20.698  -7.357
ATOM   3343  H01 WTR   630     -10.804 -21.389  -6.912
ATOM   3344  H02 WTR   630     -11.541 -21.082  -8.198
TER   
ATOM   3345  O00 WTR   631       0.299 -23.623  -3.480
ATOM   3346  H01 WTR   631       0.428 -24.121  -2.673
ATOM   3347  H02 WTR   631      -0.129 -22.815  -3.197
TER   
ATOM   3348  O00 WTR   632      -2.855 -21.056  -8.440
ATOM   3349  H01 WTR   632      -3.698 -21.430  -8.182
ATOM   3350  H02 WTR   632      -2.225 -21.763  -8.298
TER   
ATOM   3351  O00 WTR   633      -6.070 -19.606  -0.411
ATOM   3352  H01 WTR   633      -5.407 -19.644   0.278
ATOM   3353  H02 WTR   633      -5.584 -19.753  -1.221
TER   
ATOM   3354  O00 WTR   634      -7.807 -29.666   0.117
ATOM   3355  H01 WTR   634      -8.463 -29.201   0.637
ATOM   3356  H02 WTR   634      -7.374 -28.981  -0.392
TER   
ATOM   3357  O00 WTR   635       6.089 -26.307  -8.145
ATOM   3358  H01 WTR   635       6.463 -25.446  -8.330
ATOM   3359  H02 WTR   635       6.758 -26.753  -7.625
TER   
ATOM   3360  O00 WTR   636      -3.286 -13.127  -7.280
ATOM   3361  H01 WTR   636      -2.822 -13.950  -7.428
ATOM   3362  H02 WTR   636      -3.559 -13.166  -6.363
TER   
ATOM   3363  O00 WTR   637       9.949 -21.178  -4.226
ATOM   3364  H01 WTR   637       9.053 -20.886  -4.060
ATOM   3365  H02 WTR   637       9.927 -22.122  -4.069
TER   
ATOM   3366  O00 WTR   638       8.752 -28.491  -0.458
ATOM   3367  H01 WTR   638       9.239 -27.680  -0.315
ATOM   3368  H02 WTR   638       7.835 -28.218  -0.487
TER   
ATOM   3369  O00 WTR   639       0.021 -23.779   1.216
ATOM   3370  H01 WTR   639      -0.327 -22.889   1.163
ATOM   3371  H02 WTR   639       0.937 -23.664   1.468
TER   
ATOM   3372  O00 WTR   640      -1.051 -25.981  -4.202
ATOM   3373  H01 WTR   640      -0.695 -25.123  -3.968
ATOM   3374  H02 WTR   640      -0.387 -26.369  -4.772
TER   
ATOM   3375  O00 WTR   641       1.460 -25.512  -8.418
ATOM   3376  H01 WTR   641       2.164 -24.887  -8.243
ATOM   3377  H02 WTR   641       1.737 -26.315  -7.976
TER   
ATOM   3378  O00 WTR   642       7.906 -29.946   4.463
ATOM   3379  H01 WTR   642       6.961 -29.796   4.496
ATOM   3380  H02 WTR   642       8.118 -29.936   3.530
TER   
ATOM   3381  O00 WTR   643      -2.049 -15.438  -8.209
ATOM   3382  H01 WTR   643      -1.199 -15.418  -8.650
ATOM   3383  H02 WTR   643      -2.517 -16.163  -8.623
TER   
ATOM   3384  O00 WTR   644       9.057 -22.956  -8.144
ATOM   3385  H01 WTR   644       9.069 -23.459  -7.329
ATOM   3386  H02 WTR   644       9.598 -22.188  -7.960
TER   
ATOM   3387  O00 WTR   645       6.195 -22.800 -10.957
ATOM   3388  H01 WTR   645       5.297 -22.552 -11.176
ATOM   3389  H02 WTR   645       6.733 -22.365 -11.619
TER   
ATOM   3390  O00 WTR   646       2.933 -21.513  -6.760
ATOM   3391  H01 WTR   646       3.159 -22.393  -7.061
ATOM   3392  H02 WTR   646       1.976 -21.494  -6.776
TER   
ATOM   3393  O00 WTR   647       4.452 -27.792  -4.355
ATOM   3394  H01 WTR   647       4.143 -28.697  -4.307
ATOM   3395  H02 WTR   647       5.220 -27.771  -3.784
TER   
ATOM   3396  O00 WTR   648      13.513 -19.865 -14.407
ATOM   3397  H01 WTR   648      12.871 -19.863 -15.117
ATOM   3398  H02 WTR   648      12.990 -19.789 -13.609
TER   
ATOM   3399  O00 WTR   649       3.291 -19.461   1.313
ATOM   3400  H01 WTR   649       4.144 -19.530   0.884
ATOM   3401  H02 WTR   649       2.964 -20.360   1.344
TER   
ATOM   3402  O00 WTR   650       6.318 -25.216  -3.973
ATOM   3403  H01 WTR   650       6.019 -24.734  -3.203
ATOM   3404  H02 WTR   650       5.551 -25.258  -4.543
TER   
ATOM   3405  O00 WTR   651      -2.422 -17.283  17.965
ATOM   3406  H01 WTR   651      -2.466 -16.695  17.211
ATOM   3407  H02 WTR   651      -3.328 -17.359  18.263
TER   
ATOM   3408  O00 WTR   652      14.188 -18.346   0.317
ATOM   3409  H01 WTR   652      13.977 -19.064   0.914
ATOM   3410  H02 WTR   652      13.407 -18.250  -0.228
TER   
ATOM   3411  O00 WTR   653       2.466 -26.777  11.654
ATOM   3412  H01 WTR   653       1.810 -26.275  11.171
ATOM   3413  H02 WTR   653       3.284 -26.616  11.184
TER   
ATOM   3414  O00 WTR   654       8.913 -21.861 -15.621
ATOM   3415  H01 WTR   654       9.058 -22.397 -14.840
ATOM   3416  H02 WTR   654       8.263 -22.348 -16.128
TER   
ATOM   3417  O00 WTR   655      10.578 -24.488   5.535
ATOM   3418  H01 WTR   655       9.964 -25.205   5.374
ATOM   3419  H02 WTR   655      11.345 -24.707   5.006
TER   
ATOM   3420  O00 WTR   656       3.861 -27.051  -6.969
ATOM   3421  H01 WTR   656       4.048 -27.396  -6.096
ATOM   3422  H02 WTR   656       4.721 -26.845  -7.335
TER   
ATOM   3423  O00 WTR   657       4.626 -16.391  -4.641
ATOM   3424  H01 WTR   657       4.403 -15.487  -4.418
ATOM   3425  H02 WTR   657       5.296 -16.312  -5.320
TER   
ATOM   3426  O00 WTR   658       1.137 -27.165  -5.367
ATOM   3427  H01 WTR   658       1.748 -26.915  -6.060
ATOM   3428  H02 WTR   658       1.341 -28.083  -5.187
TER   
ATOM   3429  O00 WTR   659      10.835 -27.597  -2.715
ATOM   3430  H01 WTR   659      10.655 -26.717  -2.385
ATOM   3431  H02 WTR   659      10.012 -28.071  -2.597
TER   
ATOM   3432  O00 WTR   660      12.348 -18.665  -7.225
ATOM   3433  H01 WTR   660      11.727 -18.223  -6.646
ATOM   3434  H02 WTR   660      13.174 -18.658  -6.742
TER   
ATOM   3435  O00 WTR   661      11.250 -21.564   5.483
ATOM   3436  H01 WTR   661      10.852 -21.166   4.708
ATOM   3437  H02 WTR   661      11.060 -22.498   5.397
TER   
ATOM   3438  O00 WTR   662       3.267 -23.749  -8.055
ATOM   3439  H01 WTR   662       3.406 -23.293  -8.885
ATOM   3440  H02 WTR   662       4.148 -23.913  -7.721
TER   
ATOM   3441  O00 WTR   663       2.331 -28.456  -9.000
ATOM   3442  H01 WTR   663       2.696 -28.135  -8.175
ATOM   3443  H02 WTR   663       1.630 -29.052  -8.737
TER   
ATOM   3444  O00 WTR   664       1.718 -25.132   4.299
ATOM   3445  H01 WTR   664       2.132 -25.994   4.331
ATOM   3446  H02 WTR   664       1.613 -24.950   3.365
TER   
ATOM   3447  O00 WTR   665      13.854 -23.890  -1.883
ATOM   3448  H01 WTR   665      13.475 -24.707  -1.559
ATOM   3449  H02 WTR   665      14.444 -24.162  -2.587
TER   
ATOM   3450  O00 WTR   666       4.365 -16.614   1.803
ATOM   3451  H01 WTR   666       4.366 -17.531   1.526
ATOM   3452  H02 WTR   666       3.790 -16.175   1.177
TER   
ATOM   3453  O00 WTR   667       4.164 -19.246  -5.785
ATOM   3454  H01 WTR   667       3.717 -19.157  -6.627
ATOM   3455  H02 WTR   667       4.175 -18.360  -5.424
TER   
ATOM   3456  O00 WTR   668       4.927 -30.334   1.083
ATOM   3457  H01 WTR   668       5.836 -30.340   1.383
ATOM   3458  H02 WTR   668       4.940 -30.830   0.265
TER   
ATOM   3459  O00 WTR   669      16.867 -20.268 -13.256
ATOM   3460  H01 WTR   669      17.204 -21.064 -12.845
ATOM   3461  H02 WTR   669      16.179 -20.575 -13.846
TER   
ATOM   3462  O00 WTR   670     -13.375 -25.101  -5.829
ATOM   3463  H01 WTR   670     -12.560 -25.433  -6.205
ATOM   3464  H02 WTR   670     -13.102 -24.379  -5.264
TER   
ATOM   3465  O00 WTR   671       3.308 -22.710  -1.083
ATOM   3466  H01 WTR   671       4.185 -22.928  -1.401
ATOM   3467  H02 WTR   671       2.906 -22.225  -1.803
TER   
ATOM   3468  O00 WTR   672       8.439 -24.792  -5.841
ATOM   3469  H01 WTR   672       9.173 -24.500  -5.300
ATOM   3470  H02 WTR   672       7.677 -24.733  -5.266
TER   
ATOM   3471  O00 WTR   673       4.859 -21.814  -4.699
ATOM   3472  H01 WTR   673       4.456 -21.278  -5.383
ATOM   3473  H02 WTR   673       4.662 -22.715  -4.953
TER   
ATOM   3474  O00 WTR   674      -0.622 -21.066   1.132
ATOM   3475  H01 WTR   674      -1.557 -21.256   1.210
ATOM   3476  H02 WTR   674      -0.552 -20.520   0.349
TER   
ATOM   3477  O00 WTR   675       0.308 -21.931  -6.666
ATOM   3478  H01 WTR   675       0.003 -22.765  -7.024
ATOM   3479  H02 WTR   675       0.266 -22.048  -5.717
TER   
ATOM   3480  O00 WTR   676      10.725 -18.827  -2.998
ATOM   3481  H01 WTR   676      10.364 -19.652  -3.322
ATOM   3482  H02 WTR   676      10.951 -18.337  -3.788
TER   
ATOM   3483  O00 WTR   677       0.771 -18.403  -7.103
ATOM   3484  H01 WTR   677       0.891 -18.812  -6.246
ATOM   3485  H02 WTR   677       1.567 -18.623  -7.587
TER   
ATOM   3486  O00 WTR   678       2.264 -30.523   4.756
ATOM   3487  H01 WTR   678       1.815 -30.345   5.583
ATOM   3488  H02 WTR   678       2.715 -31.355   4.902
TER   
ATOM   3489  O00 WTR   679      -1.476 -19.560  13.526
ATOM   3490  H01 WTR   679      -1.634 -19.368  14.450
ATOM   3491  H02 WTR   679      -2.321 -19.411  13.102
TER   
ATOM   3492  O00 WTR   680      11.095 -15.714   0.035
ATOM   3493  H01 WTR   680      10.891 -15.421   0.923
ATOM   3494  H02 WTR   680      10.413 -15.322  -0.510
TER   
ATOM   3495  O00 WTR   681       2.686 -21.177  -3.162
ATOM   3496  H01 WTR   681       2.070 -20.591  -3.601
ATOM   3497  H02 WTR   681       3.448 -21.202  -3.740
TER   
ATOM   3498  O00 WTR   682       8.070 -27.355  -6.417
ATOM   3499  H01 WTR   682       8.664 -27.774  -5.794
ATOM   3500  H02 WTR   682       8.108 -26.424  -6.196
TER   
ATOM   3501  O00 WTR   683       6.720 -19.326  -6.584
ATOM   3502  H01 WTR   683       6.763 -19.652  -7.483
ATOM   3503  H02 WTR   683       5.828 -19.526  -6.298
TER   
ATOM   3504  O00 WTR   684       7.281 -15.263  -6.149
ATOM   3505  H01 WTR   684       8.113 -14.982  -6.530
ATOM   3506  H02 WTR   684       7.166 -14.701  -5.383
TER   
ATOM   3507  O00 WTR   685       7.609 -22.522   3.670
ATOM   3508  H01 WTR   685       7.062 -22.053   4.300
ATOM   3509  H02 WTR   685       8.506 -22.347   3.953
TER   
ATOM   3510  O00 WTR   686      18.445 -16.795   7.232
ATOM   3511  H01 WTR   686      18.664 -16.499   8.116
ATOM   3512  H02 WTR   686      17.550 -17.125   7.305
TER   
ATOM   3513  O00 WTR   687      19.000 -19.302   8.893
ATOM   3514  H01 WTR   687      18.238 -18.743   9.048
ATOM   3515  H02 WTR   687      19.568 -19.150   9.648
TER   
ATOM   3516  O00 WTR   688       8.694 -26.405   5.022
ATOM   3517  H01 WTR   688       8.204 -26.326   4.204
ATOM   3518  H02 WTR   688       8.943 -27.328   5.066
TER   
ATOM   3519  O00 WTR   689      13.956 -19.705   7.802
ATOM   3520  H01 WTR   689      13.011 -19.836   7.881
ATOM   3521  H02 WTR   689      14.334 -20.560   8.006
TER   
ATOM   3522  O00 WTR   690      15.037 -26.800   5.771
ATOM   3523  H01 WTR   690      15.146 -26.317   6.590
ATOM   3524  H02 WTR   690      15.556 -26.310   5.133
TER   
ATOM   3525  O00 WTR   691      14.661 -22.788  17.895
ATOM   3526  H01 WTR   691      14.156 -22.770  17.082
ATOM   3527  H02 WTR   691      14.547 -23.677  18.230
TER   
ATOM   3528  O00 WTR   692      12.597 -23.451   7.840
ATOM   3529  H01 WTR   692      13.132 -24.201   8.099
ATOM   3530  H02 WTR   692      11.883 -23.832   7.328
TER   
ATOM   3531  O00 WTR   693      19.526 -19.796   4.048
ATOM   3532  H01 WTR   693      20.062 -19.708   3.260
ATOM   3533  H02 WTR   693      19.991 -19.288   4.713
TER   
ATOM   3534  O00 WTR   694      17.216 -22.398   2.823
ATOM   3535  H01 WTR   694      16.917 -21.496   2.704
ATOM   3536  H02 WTR   694      17.997 -22.322   3.371
TER   
ATOM   3537  O00 WTR   695      19.735 -22.382   1.437
ATOM   3538  H01 WTR   695      19.624 -23.316   1.616
ATOM   3539  H02 WTR   695      19.033 -22.171   0.822
TER   
ATOM   3540  O00 WTR   696      11.838 -20.172  15.821
ATOM   3541  H01 WTR   696      11.169 -19.530  15.581
ATOM   3542  H02 WTR   696      12.641 -19.659  15.910
TER   
ATOM   3543  O00 WTR   697      15.934 -18.217   9.245
ATOM   3544  H01 WTR   697      15.740 -17.663  10.001
ATOM   3545  H02 WTR   697      15.086 -18.577   8.987
TER   
ATOM   3546  O00 WTR   698      13.093 -24.834   4.430
ATOM   3547  H01 WTR   698      13.536 -25.657   4.635
ATOM   3548  H02 WTR   698      13.508 -24.189   5.003
TER   
ATOM   3549  O00 WTR   699      14.400 -20.239   5.136
ATOM   3550  H01 WTR   699      14.207 -20.178   6.072
ATOM   3551  H02 WTR   699      15.320 -19.988   5.064
TER   
ATOM   3552  O00 WTR   700      11.618 -19.877 -12.369
ATOM   3553  H01 WTR   700      10.769 -19.747 -11.946
ATOM   3554  H02 WTR   700      12.082 -20.485 -11.793
TER   
ATOM   3555  O00 WTR   701      15.363 -21.697  -0.818
ATOM   3556  H01 WTR   701      15.757 -21.347  -1.617
ATOM   3557  H02 WTR   701      14.751 -22.366  -1.126
TER   
ATOM   3558  O00 WTR   702      17.637 -20.815   7.257
ATOM   3559  H01 WTR   702      17.981 -20.255   7.952
ATOM   3560  H02 WTR   702      17.230 -20.209   6.638
TER   
ATOM   3561  O00 WTR   703      20.740 -18.908  11.151
ATOM   3562  H01 WTR   703      21.104 -18.628  11.990
ATOM   3563  H02 WTR   703      21.497 -19.213  10.650
TER   
ATOM   3564  O00 WTR   704      14.272 -22.776   5.984
ATOM   3565  H01 WTR   704      13.399 -22.831   6.373
ATOM   3566  H02 WTR   704      14.184 -22.123   5.290
TER   
ATOM   3567  O00 WTR   705      14.938 -14.338  -8.903
ATOM   3568  H01 WTR   705      14.724 -13.471  -9.246
ATOM   3569  H02 WTR   705      14.535 -14.947  -9.522
TER   
ATOM   3570  O00 WTR   706      14.022 -23.475  -8.183
ATOM   3571  H01 WTR   706      13.135 -23.745  -7.946
ATOM   3572  H02 WTR   706      13.905 -22.910  -8.947
TER   
ATOM   3573  O00 WTR   707      15.661 -24.508  -3.938
ATOM   3574  H01 WTR   707      15.890 -25.336  -4.360
ATOM   3575  H02 WTR   707      15.703 -23.860  -4.642
TER   
ATOM   3576  O00 WTR   708      11.797 -21.482  -7.050
ATOM   3577  H01 WTR   708      11.618 -21.724  -6.141
ATOM   3578  H02 WTR   708      11.904 -20.531  -7.028
TER   
ATOM   3579  O00 WTR   709       3.360 -24.269  -5.034
ATOM   3580  H01 WTR   709       2.865 -25.063  -5.236
ATOM   3581  H02 WTR   709       2.903 -23.885  -4.286
TER   
ATOM   3582  O00 WTR   710      13.334 -21.664  -3.467
ATOM   3583  H01 WTR   710      12.623 -21.253  -2.975
ATOM   3584  H02 WTR   710      13.566 -22.436  -2.951
TER   
ATOM   3585  O00 WTR   711      16.496 -19.998   1.924
ATOM   3586  H01 WTR   711      16.263 -19.219   2.429
ATOM   3587  H02 WTR   711      15.773 -20.109   1.307
TER   
ATOM   3588  O00 WTR   712      10.410 -24.028  -3.935
ATOM   3589  H01 WTR   712      10.511 -24.170  -2.994
ATOM   3590  H02 WTR   712      11.296 -24.110  -4.287
TER   
ATOM   3591  O00 WTR   713      12.331 -24.042   2.118
ATOM   3592  H01 WTR   713      12.638 -24.388   2.956
ATOM   3593  H02 WTR   713      13.063 -23.519   1.792
TER   
ATOM   3594  O00 WTR   714      15.528 -22.888  -6.051
ATOM   3595  H01 WTR   714      14.884 -22.865  -6.759
ATOM   3596  H02 WTR   714      15.833 -21.983  -5.976
TER   
ATOM   3597  O00 WTR   715      13.402 -21.099  -9.700
ATOM   3598  H01 WTR   715      12.868 -20.715  -9.004
ATOM   3599  H02 WTR   715      13.910 -20.365 -10.044
TER   
ATOM   3600  O00 WTR   716      10.470 -21.881 -10.418
ATOM   3601  H01 WTR   716       9.927 -22.459  -9.882
ATOM   3602  H02 WTR   716      11.367 -22.174 -10.254
TER   
ATOM   3603  O00 WTR   717      17.691 -14.221  -7.789
ATOM   3604  H01 WTR   717      16.844 -14.370  -8.209
ATOM   3605  H02 WTR   717      18.089 -13.512  -8.295
TER   
ATOM   3606  O00 WTR   718      11.817 -18.118  -9.747
ATOM   3607  H01 WTR   718      11.320 -17.331  -9.525
ATOM   3608  H02 WTR   718      12.130 -18.450  -8.905
TER   
ATOM   3609  O00 WTR   719     -18.576 -14.520   6.615
ATOM   3610  H01 WTR   719     -18.207 -13.721   6.991
ATOM   3611  H02 WTR   719     -18.923 -15.001   7.367
TER   
ATOM   3612  O00 WTR   720     -10.913 -23.432  -9.195
ATOM   3613  H01 WTR   720     -10.406 -22.753  -9.639
ATOM   3614  H02 WTR   720     -11.816 -23.276  -9.471
TER   
ATOM   3615  O00 WTR   721     -21.223  -7.973   3.626
ATOM   3616  H01 WTR   721     -21.609  -8.691   4.127
ATOM   3617  H02 WTR   721     -20.490  -8.374   3.158
TER   
ATOM   3618  O00 WTR   722     -10.225  -6.745   6.368
ATOM   3619  H01 WTR   722     -10.186  -5.830   6.649
ATOM   3620  H02 WTR   722     -11.139  -6.882   6.122
TER   
ATOM   3621  O00 WTR   723     -12.807 -19.277 -14.668
ATOM   3622  H01 WTR   723     -13.070 -19.001 -13.790
ATOM   3623  H02 WTR   723     -12.595 -20.205 -14.575
TER   
ATOM   3624  O00 WTR   724     -18.420 -11.350   4.726
ATOM   3625  H01 WTR   724     -17.962 -11.983   5.278
ATOM   3626  H02 WTR   724     -17.971 -10.520   4.889
TER   
ATOM   3627  O00 WTR   725     -15.828 -12.393   5.652
ATOM   3628  H01 WTR   725     -15.372 -13.073   5.157
ATOM   3629  H02 WTR   725     -15.585 -11.576   5.217
TER   
ATOM   3630  O00 WTR   726     -22.111 -14.053   5.714
ATOM   3631  H01 WTR   726     -21.797 -13.174   5.506
ATOM   3632  H02 WTR   726     -22.121 -14.510   4.872
TER   
ATOM   3633  O00 WTR   727     -16.090  -9.791   8.265
ATOM   3634  H01 WTR   727     -16.129  -9.012   8.820
ATOM   3635  H02 WTR   727     -15.276 -10.227   8.520
TER   
ATOM   3636  O00 WTR   728     -20.374 -14.974   2.797
ATOM   3637  H01 WTR   728     -19.503 -14.601   2.662
ATOM   3638  H02 WTR   728     -20.955 -14.422   2.275
TER   
ATOM   3639  O00 WTR   729     -17.508 -20.977  -0.402
ATOM   3640  H01 WTR   729     -17.783 -20.116  -0.717
ATOM   3641  H02 WTR   729     -16.804 -21.236  -0.997
TER   
ATOM   3642  O00 WTR   730     -17.540 -18.845   1.933
ATOM   3643  H01 WTR   730     -17.622 -19.798   1.908
ATOM   3644  H02 WTR   730     -18.020 -18.583   2.719
TER   
ATOM   3645  O00 WTR   731     -15.000 -15.481  10.109
ATOM   3646  H01 WTR   731     -15.618 -16.211  10.060
ATOM   3647  H02 WTR   731     -15.071 -15.049   9.258
TER   
ATOM   3648  O00 WTR   732     -20.644  -5.474   4.314
ATOM   3649  H01 WTR   732     -21.367  -5.046   4.773
ATOM   3650  H02 WTR   732     -20.932  -6.380   4.205
TER   
ATOM   3651  O00 WTR   733     -13.559 -18.718  -0.289
ATOM   3652  H01 WTR   733     -13.629 -17.971  -0.884
ATOM   3653  H02 WTR   733     -14.127 -18.492   0.447
TER   
ATOM   3654  O00 WTR   734     -16.935  -8.456   4.494
ATOM   3655  H01 WTR   734     -17.076  -7.691   5.051
ATOM   3656  H02 WTR   734     -17.636  -8.411   3.843
TER   
ATOM   3657  O00 WTR   735     -19.103 -16.528   4.987
ATOM   3658  H01 WTR   735     -19.616 -16.141   4.277
ATOM   3659  H02 WTR   735     -19.117 -15.869   5.680
TER   
ATOM   3660  O00 WTR   736     -16.846 -20.729   7.881
ATOM   3661  H01 WTR   736     -17.009 -19.985   7.301
ATOM   3662  H02 WTR   736     -16.749 -20.340   8.750
TER   
ATOM   3663  O00 WTR   737     -19.656 -16.769  11.716
ATOM   3664  H01 WTR   737     -19.191 -16.437  12.483
ATOM   3665  H02 WTR   737     -20.274 -17.410  12.068
TER   
ATOM   3666  O00 WTR   738     -15.367 -22.087   5.801
ATOM   3667  H01 WTR   738     -15.735 -21.776   6.628
ATOM   3668  H02 WTR   738     -14.560 -22.538   6.051
TER   
ATOM   3669  O00 WTR   739     -19.973 -10.903   2.305
ATOM   3670  H01 WTR   739     -19.491 -10.118   2.049
ATOM   3671  H02 WTR   739     -19.527 -11.213   3.094
TER   
ATOM   3672  O00 WTR   740     -18.817  -8.419  13.639
ATOM   3673  H01 WTR   740     -19.473  -7.776  13.367
ATOM   3674  H02 WTR   740     -18.718  -8.997  12.883
TER   
ATOM   3675  O00 WTR   741     -19.804  -3.925   1.951
ATOM   3676  H01 WTR   741     -20.361  -3.159   1.810
ATOM   3677  H02 WTR   741     -20.216  -4.390   2.678
TER   
ATOM   3678  O00 WTR   742     -21.582  -9.136   0.707
ATOM   3679  H01 WTR   742     -21.489  -9.864   1.322
ATOM   3680  H02 WTR   742     -21.017  -9.371  -0.029
TER   
ATOM   3681  O00 WTR   743     -16.991 -12.409  -8.148
ATOM   3682  H01 WTR   743     -17.282 -12.909  -8.911
ATOM   3683  H02 WTR   743     -16.161 -12.018  -8.421
TER   
ATOM   3684  O00 WTR   744     -18.526 -10.129  11.109
ATOM   3685  H01 WTR   744     -17.646  -9.859  10.845
ATOM   3686  H02 WTR   744     -18.603 -11.031  10.798
TER   
ATOM   3687  O00 WTR   745     -10.876 -11.638   6.038
ATOM   3688  H01 WTR   745     -10.083 -11.122   6.185
ATOM   3689  H02 WTR   745     -11.409 -11.098   5.455
TER   
ATOM   3690  O00 WTR   746     -14.428 -14.349   4.425
ATOM   3691  H01 WTR   746     -14.044 -13.970   3.634
ATOM   3692  H02 WTR   746     -13.709 -14.831   4.833
TER   
ATOM   3693  O00 WTR   747      -9.036 -11.145   9.075
ATOM   3694  H01 WTR   747      -9.422 -10.985   9.936
ATOM   3695  H02 WTR   747      -9.173 -10.329   8.595
TER   
ATOM   3696  O00 WTR   748     -16.589  -5.932   5.860
ATOM   3697  H01 WTR   748     -16.160  -5.133   5.555
ATOM   3698  H02 WTR   748     -17.453  -5.643   6.155
TER   
ATOM   3699  O00 WTR   749     -24.288  -9.595   0.582
ATOM   3700  H01 WTR   749     -23.380  -9.379   0.367
ATOM   3701  H02 WTR   749     -24.651  -8.782   0.932
TER   
ATOM   3702  O00 WTR   750     -21.800 -12.818   1.817
ATOM   3703  H01 WTR   750     -21.765 -13.234   0.956
ATOM   3704  H02 WTR   750     -20.938 -12.414   1.923
TER   
ATOM   3705  O00 WTR   751     -18.178 -12.049   7.869
ATOM   3706  H01 WTR   751     -17.815 -11.173   8.002
ATOM   3707  H02 WTR   751     -18.080 -12.481   8.718
TER   
ATOM   3708  O00 WTR   752     -20.699  -8.870   9.734
ATOM   3709  H01 WTR   752     -19.897  -9.201  10.138
ATOM   3710  H02 WTR   752     -21.213  -9.654   9.543
TER   
ATOM   3711  O00 WTR   753     -22.592 -13.461  -8.411
ATOM   3712  H01 WTR   753     -22.558 -12.508  -8.332
ATOM   3713  H02 WTR   753     -22.305 -13.783  -7.556
TER   
ATOM   3714  O00 WTR   754     -13.433  -9.550   2.029
ATOM   3715  H01 WTR   754     -13.792  -8.825   1.517
ATOM   3716  H02 WTR   754     -13.965 -10.305   1.781
TER   
ATOM   3717  O00 WTR   755     -10.047  -6.702  14.463
ATOM   3718  H01 WTR   755      -9.365  -7.213  14.901
ATOM   3719  H02 WTR   755      -9.596  -5.917  14.153
TER   
ATOM   3720  O00 WTR   756     -14.907   4.289  13.128
ATOM   3721  H01 WTR   756     -15.496   4.991  12.851
ATOM   3722  H02 WTR   756     -14.030   4.624  12.940
TER   
ATOM   3723  O00 WTR   757     -20.472  -8.447   6.984
ATOM   3724  H01 WTR   757     -20.280  -7.510   6.950
ATOM   3725  H02 WTR   757     -20.670  -8.618   7.905
TER   
ATOM   3726  O00 WTR   758     -12.531 -10.370   4.380
ATOM   3727  H01 WTR   758     -12.923 -10.243   3.516
ATOM   3728  H02 WTR   758     -13.261 -10.275   4.991
TER   
ATOM   3729  O00 WTR   759     -18.765  -8.099   2.051
ATOM   3730  H01 WTR   759     -17.889  -8.137   1.666
ATOM   3731  H02 WTR   759     -19.157  -7.310   1.677
TER   
ATOM   3732  O00 WTR   760     -12.911 -15.383  11.776
ATOM   3733  H01 WTR   760     -12.366 -15.939  11.219
ATOM   3734  H02 WTR   760     -13.790 -15.459  11.404
TER   
ATOM   3735  O00 WTR   761     -19.267 -15.520   9.326
ATOM   3736  H01 WTR   761     -19.453 -16.043  10.106
ATOM   3737  H02 WTR   761     -20.090 -15.070   9.136
TER   
ATOM   3738  O00 WTR   762     -20.703  -6.408   0.623
ATOM   3739  H01 WTR   762     -20.871  -7.339   0.481
ATOM   3740  H02 WTR   762     -20.935  -5.992  -0.208
TER   
ATOM   3741  O00 WTR   763     -12.449 -13.286   7.748
ATOM   3742  H01 WTR   763     -11.661 -13.671   8.131
ATOM   3743  H02 WTR   763     -12.124 -12.734   7.037
TER   
ATOM   3744  O00 WTR   764      -7.763  -8.054  10.069
ATOM   3745  H01 WTR   764      -8.333  -8.278   9.334
ATOM   3746  H02 WTR   764      -6.894  -8.351   9.798
TER   
ATOM   3747  O00 WTR   765     -15.013  -9.633   5.799
ATOM   3748  H01 WTR   765     -15.495  -9.604   6.625
ATOM   3749  H02 WTR   765     -15.517  -9.077   5.206
TER   
ATOM   3750  O00 WTR   766     -14.183  -6.035   9.460
ATOM   3751  H01 WTR   766     -13.510  -6.709   9.551
ATOM   3752  H02 WTR   766     -14.023  -5.435  10.189
TER   
ATOM   3753  O00 WTR   767     -15.791  -9.444  17.396
ATOM   3754  H01 WTR   767     -15.378 -10.281  17.187
ATOM   3755  H02 WTR   767     -16.105  -9.548  18.294
TER   
ATOM   3756  O00 WTR   768     -10.188 -10.580  11.621
ATOM   3757  H01 WTR   768     -10.046 -10.966  12.485
ATOM   3758  H02 WTR   768     -10.622  -9.746  11.800
TER   
ATOM   3759  O00 WTR   769     -20.566 -17.553   2.325
ATOM   3760  H01 WTR   769     -20.479 -16.602   2.388
ATOM   3761  H02 WTR   769     -20.320 -17.875   3.193
TER   
ATOM   3762  O00 WTR   770     -18.688  -9.756  -9.426
ATOM   3763  H01 WTR   770     -18.768  -9.165 -10.175
ATOM   3764  H02 WTR   770     -18.238  -9.238  -8.759
TER   
ATOM   3765  O00 WTR   771     -19.084  -5.016   6.679
ATOM   3766  H01 WTR   771     -19.096  -4.118   7.010
ATOM   3767  H02 WTR   771     -19.499  -4.960   5.818
TER   
ATOM   3768  O00 WTR   772     -22.144 -11.273   9.600
ATOM   3769  H01 WTR   772     -23.012 -11.557   9.887
ATOM   3770  H02 WTR   772     -21.772 -12.039   9.163
TER   
ATOM   3771  O00 WTR   773     -21.116  -2.481   5.729
ATOM   3772  H01 WTR   773     -20.443  -2.352   6.397
ATOM   3773  H02 WTR   773     -21.908  -2.102   6.109
TER   
ATOM   3774  O00 WTR   774     -11.879   8.725  12.160
ATOM   3775  H01 WTR   774     -12.618   9.300  12.360
ATOM   3776  H02 WTR   774     -11.620   8.966  11.271
TER   
ATOM   3777  O00 WTR   775     -21.569  -6.128   9.702
ATOM   3778  H01 WTR   775     -21.151  -6.988   9.671
ATOM   3779  H02 WTR   775     -20.864  -5.511   9.504
TER   
ATOM   3780  O00 WTR   776     -18.453 -12.849  10.480
ATOM   3781  H01 WTR   776     -18.309 -13.111  11.389
ATOM   3782  H02 WTR   776     -18.907 -13.594  10.085
TER   
ATOM   3783  O00 WTR   777     -10.574  -4.374   9.455
ATOM   3784  H01 WTR   777     -10.873  -5.010  10.105
ATOM   3785  H02 WTR   777     -11.376  -3.958   9.139
TER   
ATOM   3786  O00 WTR   778     -19.100  -2.342   7.757
ATOM   3787  H01 WTR   778     -18.665  -2.726   8.519
ATOM   3788  H02 WTR   778     -18.609  -1.539   7.580
TER   
ATOM   3789  O00 WTR   779     -12.038  -0.145   4.452
ATOM   3790  H01 WTR   779     -11.675  -0.873   4.957
ATOM   3791  H02 WTR   779     -11.279   0.250   4.022
TER   
ATOM   3792  O00 WTR   780     -14.868  -5.688  20.469
ATOM   3793  H01 WTR   780     -14.973  -6.618  20.671
ATOM   3794  H02 WTR   780     -14.596  -5.671  19.551
TER   
ATOM   3795  O00 WTR   781     -12.887  -3.228   8.671
ATOM   3796  H01 WTR   781     -12.873  -2.733   9.490
ATOM   3797  H02 WTR   781     -13.564  -3.892   8.803
TER   
ATOM   3798  O00 WTR   782     -18.625  -5.965   9.914
ATOM   3799  H01 WTR   782     -17.841  -6.478  10.110
ATOM   3800  H02 WTR   782     -18.505  -5.679   9.009
TER   
ATOM   3801  O00 WTR   783     -21.188  -3.892  -4.651
ATOM   3802  H01 WTR   783     -20.734  -3.085  -4.408
ATOM   3803  H02 WTR   783     -21.403  -4.307  -3.816
TER   
ATOM   3804  O00 WTR   784     -14.767   1.441   4.286
ATOM   3805  H01 WTR   784     -15.438   0.765   4.378
ATOM   3806  H02 WTR   784     -13.938   0.971   4.380
TER   
ATOM   3807  O00 WTR   785     -21.228  -0.992   2.867
ATOM   3808  H01 WTR   785     -21.465  -1.464   3.665
ATOM   3809  H02 WTR   785     -21.854  -1.300   2.211
TER   
ATOM   3810  O00 WTR   786     -21.928 -17.914  -0.379
ATOM   3811  H01 WTR   786     -22.237 -18.435   0.362
ATOM   3812  H02 WTR   786     -22.470 -17.126  -0.362
TER   
ATOM   3813  O00 WTR   787     -13.326  -1.636  -0.892
ATOM   3814  H01 WTR   787     -13.984  -0.955  -1.029
ATOM   3815  H02 WTR   787     -13.022  -1.499   0.005
TER   
ATOM   3816  O00 WTR   788     -16.519   0.550   8.961
ATOM   3817  H01 WTR   788     -17.140   0.764   8.265
ATOM   3818  H02 WTR   788     -15.863  -0.003   8.537
TER   
ATOM   3819  O00 WTR   789     -14.180   2.510   8.780
ATOM   3820  H01 WTR   789     -14.710   1.755   9.036
ATOM   3821  H02 WTR   789     -14.818   3.179   8.533
TER   
ATOM   3822  O00 WTR   790     -15.710  -3.862   7.699
ATOM   3823  H01 WTR   790     -16.081  -4.733   7.564
ATOM   3824  H02 WTR   790     -15.374  -3.608   6.839
TER   
ATOM   3825  O00 WTR   791     -14.953  -3.987  13.928
ATOM   3826  H01 WTR   791     -14.815  -3.204  13.395
ATOM   3827  H02 WTR   791     -14.702  -3.722  14.813
TER   
ATOM   3828  O00 WTR   792     -22.544  -5.127   2.244
ATOM   3829  H01 WTR   792     -21.783  -5.224   1.672
ATOM   3830  H02 WTR   792     -22.919  -6.006   2.298
TER   
ATOM   3831  O00 WTR   793     -16.411  -0.685   4.753
ATOM   3832  H01 WTR   793     -16.719  -1.131   3.964
ATOM   3833  H02 WTR   793     -16.340  -1.379   5.408
TER   
ATOM   3834  O00 WTR   794      -9.462  -1.915   9.942
ATOM   3835  H01 WTR   794     -10.212  -1.331   9.840
ATOM   3836  H02 WTR   794      -9.843  -2.793   9.970
TER   
ATOM   3837  O00 WTR   795     -10.420  -4.272  12.394
ATOM   3838  H01 WTR   795     -10.459  -3.384  12.748
ATOM   3839  H02 WTR   795      -9.603  -4.296  11.896
TER   
ATOM   3840  O00 WTR   796     -14.315  -1.891  12.098
ATOM   3841  H01 WTR   796     -13.800  -1.336  12.684
ATOM   3842  H02 WTR   796     -15.099  -1.376  11.906
TER   
ATOM   3843  O00 WTR   797     -12.476  -8.103  10.009
ATOM   3844  H01 WTR   797     -11.891  -8.242  10.754
ATOM   3845  H02 WTR   797     -13.001  -8.902   9.964
TER   
ATOM   3846  O00 WTR   798     -16.653  -0.752  11.448
ATOM   3847  H01 WTR   798     -17.111  -0.148  10.864
ATOM   3848  H02 WTR   798     -17.289  -0.949  12.136
TER   
ATOM   3849  O00 WTR   799     -18.257   0.093   6.575
ATOM   3850  H01 WTR   799     -18.657   0.955   6.464
ATOM   3851  H02 WTR   799     -17.744  -0.039   5.778
TER   
ATOM   3852  O00 WTR   800     -12.548   1.479  16.720
ATOM   3853  H01 WTR   800     -13.148   1.816  16.054
ATOM   3854  H02 WTR   800     -12.931   0.645  16.989
TER   
ATOM   3855  O00 WTR   801     -17.002  -9.389 -14.705
ATOM   3856  H01 WTR   801     -17.131  -9.057 -13.816
ATOM   3857  H02 WTR   801     -17.090 -10.338 -14.622
TER   
ATOM   3858  O00 WTR   802     -13.090  -7.826   6.932
ATOM   3859  H01 WTR   802     -13.746  -7.266   7.347
ATOM   3860  H02 WTR   802     -13.601  -8.468   6.438
TER   
ATOM   3861  O00 WTR   803     -18.778   2.775   6.164
ATOM   3862  H01 WTR   803     -18.972   3.183   7.007
ATOM   3863  H02 WTR   803     -17.852   2.965   6.012
TER   
ATOM   3864  O00 WTR   804     -11.245   1.888  12.059
ATOM   3865  H01 WTR   804     -11.753   1.094  12.225
ATOM   3866  H02 WTR   804     -10.607   1.919  12.771
TER   
ATOM   3867  O00 WTR   805     -14.514   7.704   7.783
ATOM   3868  H01 WTR   805     -14.682   8.309   8.506
ATOM   3869  H02 WTR   805     -13.577   7.518   7.838
TER   
ATOM   3870  O00 WTR   806     -14.823  -1.046   7.649
ATOM   3871  H01 WTR   806     -14.387  -0.766   6.844
ATOM   3872  H02 WTR   806     -14.370  -1.851   7.900
TER   
ATOM   3873  O00 WTR   807     -14.909  -3.142  16.880
ATOM   3874  H01 WTR   807     -15.665  -3.099  17.466
ATOM   3875  H02 WTR   807     -14.361  -3.836  17.247
TER   
ATOM   3876  O00 WTR   808      -9.288   5.346  10.525
ATOM   3877  H01 WTR   808     -10.012   5.219   9.913
ATOM   3878  H02 WTR   808      -8.611   4.739  10.226
TER   
ATOM   3879  O00 WTR   809     -16.246   3.301   5.298
ATOM   3880  H01 WTR   809     -15.640   2.631   4.983
ATOM   3881  H02 WTR   809     -16.245   3.967   4.610
TER   
ATOM   3882  O00 WTR   810     -17.441  -2.776   9.833
ATOM   3883  H01 WTR   810     -16.796  -2.960   9.150
ATOM   3884  H02 WTR   810     -16.976  -2.224  10.461
TER   
ATOM   3885  O00 WTR   811     -14.338   1.256  11.666
ATOM   3886  H01 WTR   811     -14.495   2.198  11.730
ATOM   3887  H02 WTR   811     -15.209   0.863  11.727
TER   
ATOM   3888  O00 WTR   812     -14.614 -11.614  15.966
ATOM   3889  H01 WTR   812     -14.787 -12.469  16.359
ATOM   3890  H02 WTR   812     -15.180 -11.585  15.194
TER   
ATOM   3891  O00 WTR   813     -13.108  -3.166  20.615
ATOM   3892  H01 WTR   813     -13.685  -3.912  20.777
ATOM   3893  H02 WTR   813     -13.642  -2.554  20.109
TER   
ATOM   3894  O00 WTR   814      -9.577 -23.912  -4.218
ATOM   3895  H01 WTR   814     -10.443 -23.554  -4.412
ATOM   3896  H02 WTR   814      -9.462 -23.767  -3.279
TER   
ATOM   3897  O00 WTR   815      -9.289 -19.264   1.640
ATOM   3898  H01 WTR   815      -8.656 -18.806   1.088
ATOM   3899  H02 WTR   815      -9.886 -19.685   1.021
TER   
ATOM   3900  O00 WTR   816     -21.163 -14.071  -5.724
ATOM   3901  H01 WTR   816     -21.481 -14.963  -5.579
ATOM   3902  H02 WTR   816     -20.268 -14.185  -6.043
TER   
ATOM   3903  O00 WTR   817     -18.963 -19.734  -4.249
ATOM   3904  H01 WTR   817     -18.244 -19.131  -4.062
ATOM   3905  H02 WTR   817     -18.560 -20.602  -4.223
TER   
ATOM   3906  O00 WTR   818     -13.158 -11.365  -5.957
ATOM   3907  H01 WTR   818     -12.226 -11.519  -6.107
ATOM   3908  H02 WTR   818     -13.295 -10.452  -6.210
TER   
ATOM   3909  O00 WTR   819     -16.634 -18.490  -3.149
ATOM   3910  H01 WTR   819     -15.901 -18.411  -3.760
ATOM   3911  H02 WTR   819     -17.183 -17.728  -3.334
TER   
ATOM   3912  O00 WTR   820     -14.835 -14.012  -2.519
ATOM   3913  H01 WTR   820     -15.718 -13.822  -2.201
ATOM   3914  H02 WTR   820     -14.255 -13.604  -1.877
TER   
ATOM   3915  O00 WTR   821     -20.121 -14.240  -3.028
ATOM   3916  H01 WTR   821     -19.740 -15.088  -3.256
ATOM   3917  H02 WTR   821     -20.619 -13.984  -3.804
TER   
ATOM   3918  O00 WTR   822     -14.332 -15.617 -11.675
ATOM   3919  H01 WTR   822     -14.593 -15.395 -12.569
ATOM   3920  H02 WTR   822     -15.154 -15.649 -11.185
TER   
ATOM   3921  O00 WTR   823     -18.453 -14.554  -5.823
ATOM   3922  H01 WTR   823     -18.120 -13.821  -5.304
ATOM   3923  H02 WTR   823     -18.488 -14.218  -6.718
TER   
ATOM   3924  O00 WTR   824     -15.308  -7.692 -10.179
ATOM   3925  H01 WTR   824     -14.726  -6.933 -10.234
ATOM   3926  H02 WTR   824     -14.817  -8.401 -10.595
TER   
ATOM   3927  O00 WTR   825     -15.236  -6.530   3.000
ATOM   3928  H01 WTR   825     -15.662  -7.035   3.693
ATOM   3929  H02 WTR   825     -15.885  -5.873   2.748
TER   
ATOM   3930  O00 WTR   826     -12.773 -19.759  -5.263
ATOM   3931  H01 WTR   826     -12.063 -19.129  -5.142
ATOM   3932  H02 WTR   826     -12.489 -20.303  -5.998
TER   
ATOM   3933  O00 WTR   827     -19.166  -6.675  -7.594
ATOM   3934  H01 WTR   827     -18.929  -6.821  -6.678
ATOM   3935  H02 WTR   827     -20.086  -6.932  -7.648
TER   
ATOM   3936  O00 WTR   828     -21.065 -16.623  -4.695
ATOM   3937  H01 WTR   828     -20.830 -17.084  -5.501
ATOM   3938  H02 WTR   828     -21.345 -17.315  -4.096
TER   
ATOM   3939  O00 WTR   829     -20.258 -14.675  -9.222
ATOM   3940  H01 WTR   829     -19.966 -13.786  -9.425
ATOM   3941  H02 WTR   829     -21.187 -14.581  -9.013
TER   
ATOM   3942  O00 WTR   830     -19.321 -12.201  -1.485
ATOM   3943  H01 WTR   830     -19.716 -12.816  -2.103
ATOM   3944  H02 WTR   830     -18.843 -11.581  -2.036
TER   
ATOM   3945  O00 WTR   831     -15.873 -21.094  -6.039
ATOM   3946  H01 WTR   831     -16.363 -21.832  -5.675
ATOM   3947  H02 WTR   831     -15.248 -21.496  -6.643
TER   
ATOM   3948  O00 WTR   832     -16.887 -12.320  -5.359
ATOM   3949  H01 WTR   832     -17.054 -12.242  -6.299
ATOM   3950  H02 WTR   832     -16.121 -12.891  -5.298
TER   
ATOM   3951  O00 WTR   833     -20.470  -4.453  -1.652
ATOM   3952  H01 WTR   833     -20.679  -3.520  -1.620
ATOM   3953  H02 WTR   833     -19.708  -4.509  -2.229
TER   
ATOM   3954  O00 WTR   834     -23.441 -11.294   5.897
ATOM   3955  H01 WTR   834     -22.567 -10.925   5.772
ATOM   3956  H02 WTR   834     -23.437 -12.101   5.381
TER   
ATOM   3957  O00 WTR   835     -12.792 -15.013  -9.041
ATOM   3958  H01 WTR   835     -13.115 -15.360  -8.210
ATOM   3959  H02 WTR   835     -13.427 -15.315  -9.690
TER   
ATOM   3960  O00 WTR   836     -18.461 -14.612   1.075
ATOM   3961  H01 WTR   836     -18.078 -14.974   0.276
ATOM   3962  H02 WTR   836     -17.952 -15.004   1.785
TER   
ATOM   3963  O00 WTR   837     -24.456 -12.263   1.471
ATOM   3964  H01 WTR   837     -23.570 -12.491   1.753
ATOM   3965  H02 WTR   837     -24.538 -11.331   1.671
TER   
ATOM   3966  O00 WTR   838     -12.378 -13.422  -1.022
ATOM   3967  H01 WTR   838     -11.979 -12.928  -0.306
ATOM   3968  H02 WTR   838     -12.412 -14.323  -0.703
TER   
ATOM   3969  O00 WTR   839     -18.322 -16.847  -8.885
ATOM   3970  H01 WTR   839     -18.724 -17.709  -8.995
ATOM   3971  H02 WTR   839     -19.052 -16.232  -8.950
TER   
ATOM   3972  O00 WTR   840      -9.607 -18.141  -2.384
ATOM   3973  H01 WTR   840      -9.155 -18.856  -2.831
ATOM   3974  H02 WTR   840      -8.981 -17.417  -2.396
TER   
ATOM   3975  O00 WTR   841     -19.058 -12.336 -10.233
ATOM   3976  H01 WTR   841     -18.321 -12.447 -10.833
ATOM   3977  H02 WTR   841     -19.010 -11.420  -9.960
TER   
ATOM   3978  O00 WTR   842     -12.085 -22.294  -1.360
ATOM   3979  H01 WTR   842     -11.964 -22.783  -0.546
ATOM   3980  H02 WTR   842     -11.797 -21.405  -1.151
TER   
ATOM   3981  O00 WTR   843     -12.896  -8.884  -7.364
ATOM   3982  H01 WTR   843     -13.109  -7.996  -7.078
ATOM   3983  H02 WTR   843     -13.711  -9.217  -7.739
TER   
ATOM   3984  O00 WTR   844     -13.664 -16.129   6.951
ATOM   3985  H01 WTR   844     -13.626 -15.237   7.297
ATOM   3986  H02 WTR   844     -12.961 -16.165   6.302
TER   
ATOM   3987  O00 WTR   845     -15.925 -23.613  -4.087
ATOM   3988  H01 WTR   845     -15.889 -24.345  -3.471
ATOM   3989  H02 WTR   845     -16.055 -24.023  -4.941
TER   
ATOM   3990  O00 WTR   846     -18.584  -4.717  -3.569
ATOM   3991  H01 WTR   846     -19.139  -5.336  -4.044
ATOM   3992  H02 WTR   846     -17.727  -5.141  -3.535
TER   
ATOM   3993  O00 WTR   847     -12.401 -22.816  -4.222
ATOM   3994  H01 WTR   847     -12.770 -22.014  -4.592
ATOM   3995  H02 WTR   847     -12.369 -22.653  -3.279
TER   
ATOM   3996  O00 WTR   848     -15.832 -21.342  -2.496
ATOM   3997  H01 WTR   848     -15.499 -20.499  -2.804
ATOM   3998  H02 WTR   848     -15.758 -21.920  -3.255
TER   
ATOM   3999  O00 WTR   849     -18.415 -23.173  -1.930
ATOM   4000  H01 WTR   849     -18.315 -22.896  -2.840
ATOM   4001  H02 WTR   849     -18.112 -22.424  -1.416
TER   
ATOM   4002  O00 WTR   850     -12.464 -21.169 -11.816
ATOM   4003  H01 WTR   850     -13.116 -20.475 -11.909
ATOM   4004  H02 WTR   850     -12.448 -21.600 -12.671
TER   
ATOM   4005  O00 WTR   851     -20.925 -10.450   5.335
ATOM   4006  H01 WTR   851     -20.805  -9.645   5.839
ATOM   4007  H02 WTR   851     -20.052 -10.841   5.296
TER   
ATOM   4008  O00 WTR   852     -10.234  -8.306  -7.202
ATOM   4009  H01 WTR   852     -10.169  -7.925  -6.326
ATOM   4010  H02 WTR   852     -11.168  -8.481  -7.319
TER   
ATOM   4011  O00 WTR   853     -10.941  -3.124   0.209
ATOM   4012  H01 WTR   853     -10.908  -2.549  -0.555
ATOM   4013  H02 WTR   853     -11.699  -3.687   0.054
TER   
ATOM   4014  O00 WTR   854     -18.109 -22.467  -4.524
ATOM   4015  H01 WTR   854     -18.367 -22.864  -5.356
ATOM   4016  H02 WTR   854     -17.262 -22.863  -4.322
TER   
ATOM   4017  O00 WTR   855     -19.451  -3.950  -7.288
ATOM   4018  H01 WTR   855     -20.381  -3.777  -7.140
ATOM   4019  H02 WTR   855     -19.381  -4.905  -7.283
TER   
ATOM   4020  O00 WTR   856     -22.001 -10.926  -1.866
ATOM   4021  H01 WTR   856     -21.369 -11.483  -1.412
ATOM   4022  H02 WTR   856     -22.836 -11.385  -1.773
TER   
ATOM   4023  O00 WTR   857     -20.620  -9.947  -4.248
ATOM   4024  H01 WTR   857     -21.322  -9.857  -4.892
ATOM   4025  H02 WTR   857     -20.979 -10.530  -3.580
TER   
ATOM   4026  O00 WTR   858     -12.287  -5.406  -0.668
ATOM   4027  H01 WTR   858     -11.693  -6.065  -1.027
ATOM   4028  H02 WTR   858     -12.546  -5.755   0.185
TER   
ATOM   4029  O00 WTR   859     -18.816  -7.239  -4.826
ATOM   4030  H01 WTR   859     -18.001  -7.134  -4.334
ATOM   4031  H02 WTR   859     -18.985  -8.181  -4.813
TER   
ATOM   4032  O00 WTR   860     -13.734 -16.289  -6.386
ATOM   4033  H01 WTR   860     -14.059 -15.447  -6.067
ATOM   4034  H02 WTR   860     -14.385 -16.925  -6.091
TER   
ATOM   4035  O00 WTR   861     -18.523 -16.636  -3.805
ATOM   4036  H01 WTR   861     -18.336 -16.118  -4.588
ATOM   4037  H02 WTR   861     -19.290 -17.157  -4.040
TER   
ATOM   4038  O00 WTR   862      -7.756  -7.680  -1.524
ATOM   4039  H01 WTR   862      -7.637  -7.541  -2.463
ATOM   4040  H02 WTR   862      -7.342  -8.525  -1.351
TER   
ATOM   4041  O00 WTR   863     -17.100  -9.434  -5.174
ATOM   4042  H01 WTR   863     -17.092  -9.093  -6.068
ATOM   4043  H02 WTR   863     -16.951 -10.374  -5.274
TER   
ATOM   4044  O00 WTR   864     -21.466 -18.897  -3.138
ATOM   4045  H01 WTR   864     -20.554 -19.181  -3.075
ATOM   4046  H02 WTR   864     -21.757 -18.823  -2.229
TER   
ATOM   4047  O00 WTR   865     -18.926  -7.814  -1.733
ATOM   4048  H01 WTR   865     -19.573  -7.823  -2.437
ATOM   4049  H02 WTR   865     -18.359  -8.563  -1.919
TER   
ATOM   4050  O00 WTR   866     -17.005  -6.849  -0.064
ATOM   4051  H01 WTR   866     -16.571  -6.087  -0.448
ATOM   4052  H02 WTR   866     -17.827  -6.927  -0.548
TER   
ATOM   4053  O00 WTR   867     -14.965  -5.039  -1.170
ATOM   4054  H01 WTR   867     -15.389  -4.263  -0.804
ATOM   4055  H02 WTR   867     -14.028  -4.866  -1.080
TER   
ATOM   4056  O00 WTR   868     -17.352 -10.368  -2.335
ATOM   4057  H01 WTR   868     -16.987  -9.948  -3.114
ATOM   4058  H02 WTR   868     -16.595 -10.528  -1.772
TER   
ATOM   4059  O00 WTR   869     -17.130  -4.356  -8.648
ATOM   4060  H01 WTR   869     -17.995  -4.035  -8.394
ATOM   4061  H02 WTR   869     -16.922  -5.026  -7.996
TER   
ATOM   4062  O00 WTR   870     -18.745   1.511  -2.833
ATOM   4063  H01 WTR   870     -19.116   1.502  -3.715
ATOM   4064  H02 WTR   870     -18.225   2.314  -2.800
TER   
ATOM   4065  O00 WTR   871     -13.540 -23.157 -10.290
ATOM   4066  H01 WTR   871     -13.487 -23.896 -10.896
ATOM   4067  H02 WTR   871     -13.279 -22.399 -10.812
TER   
ATOM   4068  O00 WTR   872      -9.599  -4.031   7.134
ATOM   4069  H01 WTR   872      -9.916  -4.220   8.017
ATOM   4070  H02 WTR   872      -8.676  -4.283   7.151
TER   
ATOM   4071  O00 WTR   873     -17.420  -2.734 -13.356
ATOM   4072  H01 WTR   873     -17.131  -3.275 -12.621
ATOM   4073  H02 WTR   873     -17.969  -2.059 -12.956
TER   
ATOM   4074  O00 WTR   874     -11.603  -9.185  -3.436
ATOM   4075  H01 WTR   874     -11.241  -8.669  -2.716
ATOM   4076  H02 WTR   874     -11.240  -8.783  -4.226
TER   
ATOM   4077  O00 WTR   875     -20.206  -1.274  -4.265
ATOM   4078  H01 WTR   875     -20.592  -0.979  -5.089
ATOM   4079  H02 WTR   875     -19.618  -0.563  -4.008
TER   
ATOM   4080  O00 WTR   876     -22.255  -2.646   0.943
ATOM   4081  H01 WTR   876     -22.648  -2.468   0.088
ATOM   4082  H02 WTR   876     -22.712  -3.425   1.260
TER   
ATOM   4083  O00 WTR   877     -15.564  -2.315  -3.502
ATOM   4084  H01 WTR   877     -16.435  -2.397  -3.889
ATOM   4085  H02 WTR   877     -15.115  -3.124  -3.748
TER   
ATOM   4086  O00 WTR   878     -18.363   1.624  -5.434
ATOM   4087  H01 WTR   878     -17.948   2.467  -5.252
ATOM   4088  H02 WTR   878     -17.830   1.240  -6.130
TER   
ATOM   4089  O00 WTR   879     -17.625   3.515  -7.774
ATOM   4090  H01 WTR   879     -18.539   3.362  -7.536
ATOM   4091  H02 WTR   879     -17.356   4.255  -7.229
TER   
ATOM   4092  O00 WTR   880     -17.149  -3.557   3.045
ATOM   4093  H01 WTR   880     -17.987  -3.945   2.792
ATOM   4094  H02 WTR   880     -16.646  -3.518   2.232
TER   
ATOM   4095  O00 WTR   881     -15.307   2.647 -13.051
ATOM   4096  H01 WTR   881     -15.639   3.472 -12.697
ATOM   4097  H02 WTR   881     -15.767   1.970 -12.555
TER   
ATOM   4098  O00 WTR   882     -15.170   0.774  -8.980
ATOM   4099  H01 WTR   882     -14.350   0.978  -9.431
ATOM   4100  H02 WTR   882     -15.110  -0.161  -8.785
TER   
ATOM   4101  O00 WTR   883     -10.559   2.998   1.444
ATOM   4102  H01 WTR   883      -9.796   2.952   2.020
ATOM   4103  H02 WTR   883     -11.161   2.339   1.790
TER   
ATOM   4104  O00 WTR   884     -17.593  -2.321  -5.151
ATOM   4105  H01 WTR   884     -17.710  -3.270  -5.103
ATOM   4106  H02 WTR   884     -18.391  -1.961  -4.764
TER   
ATOM   4107  O00 WTR   885     -17.441  -8.114 -11.951
ATOM   4108  H01 WTR   885     -17.923  -7.376 -12.323
ATOM   4109  H02 WTR   885     -16.714  -7.712 -11.476
TER   
ATOM   4110  O00 WTR   886     -12.694  -1.821   1.858
ATOM   4111  H01 WTR   886     -12.535  -1.781   2.801
ATOM   4112  H02 WTR   886     -11.935  -2.287   1.506
TER   
ATOM   4113  O00 WTR   887     -10.887  -1.712  -2.101
ATOM   4114  H01 WTR   887     -10.588  -2.180  -2.881
ATOM   4115  H02 WTR   887     -11.841  -1.704  -2.178
TER   
ATOM   4116  O00 WTR   888     -11.639   3.852  -7.548
ATOM   4117  H01 WTR   888     -11.243   3.068  -7.929
ATOM   4118  H02 WTR   888     -11.725   4.459  -8.282
TER   
ATOM   4119  O00 WTR   889     -18.518  -0.845  -0.715
ATOM   4120  H01 WTR   889     -18.705  -0.707   0.214
ATOM   4121  H02 WTR   889     -18.050  -0.055  -0.985
TER   
ATOM   4122  O00 WTR   890     -17.204  -3.595  -0.187
ATOM   4123  H01 WTR   890     -17.454  -2.727  -0.505
ATOM   4124  H02 WTR   890     -18.034  -4.025   0.017
TER   
ATOM   4125  O00 WTR   891     -14.430  -0.140  -4.457
ATOM   4126  H01 WTR   891     -14.948   0.222  -5.175
ATOM   4127  H02 WTR   891     -14.903  -0.930  -4.194
TER   
ATOM   4128  O00 WTR   892     -16.079  -6.280  -3.438
ATOM   4129  H01 WTR   892     -15.675  -5.804  -2.713
ATOM   4130  H02 WTR   892     -15.581  -7.095  -3.498
TER   
ATOM   4131  O00 WTR   893     -12.689  -3.091   4.947
ATOM   4132  H01 WTR   893     -12.062  -3.730   4.609
ATOM   4133  H02 WTR   893     -12.252  -2.702   5.704
TER   
ATOM   4134  O00 WTR   894     -16.687   2.619 -10.274
ATOM   4135  H01 WTR   894     -16.257   1.955  -9.735
ATOM   4136  H02 WTR   894     -17.228   3.115  -9.660
TER   
ATOM   4137  O00 WTR   895     -12.925  -7.011 -17.063
ATOM   4138  H01 WTR   895     -13.619  -7.621 -16.812
ATOM   4139  H02 WTR   895     -12.114  -7.497 -16.914
TER   
ATOM   4140  O00 WTR   896     -14.195   2.626   1.752
ATOM   4141  H01 WTR   896     -14.609   2.283   2.544
ATOM   4142  H02 WTR   896     -14.858   2.520   1.069
TER   
ATOM   4143  O00 WTR   897     -15.689  -5.900  -6.634
ATOM   4144  H01 WTR   897     -15.961  -6.786  -6.873
ATOM   4145  H02 WTR   897     -15.876  -5.836  -5.697
TER   
ATOM   4146  O00 WTR   898     -18.751  -1.076   2.103
ATOM   4147  H01 WTR   898     -18.540  -1.959   2.405
ATOM   4148  H02 WTR   898     -19.594  -0.877   2.512
TER   
ATOM   4149  O00 WTR   899     -14.442  -8.062  -0.144
ATOM   4150  H01 WTR   899     -15.356  -7.783  -0.092
ATOM   4151  H02 WTR   899     -13.949  -7.344   0.253
TER   
ATOM   4152  O00 WTR   900     -12.091   0.817   1.520
ATOM   4153  H01 WTR   900     -12.520   0.046   1.892
ATOM   4154  H02 WTR   900     -12.767   1.495   1.528
TER   
ATOM   4155  O00 WTR   901     -15.714   3.285  -0.457
ATOM   4156  H01 WTR   901     -16.665   3.203  -0.399
ATOM   4157  H02 WTR   901     -15.494   3.979   0.165
TER   
ATOM   4158  O00 WTR   902     -15.485  -1.919  -7.434
ATOM   4159  H01 WTR   902     -15.516  -2.739  -7.927
ATOM   4160  H02 WTR   902     -16.142  -2.027  -6.746
TER   
ATOM   4161  O00 WTR   903     -20.849  -1.921  -1.603
ATOM   4162  H01 WTR   903     -20.010  -1.518  -1.381
ATOM   4163  H02 WTR   903     -20.978  -1.711  -2.528
TER   
ATOM   4164  O00 WTR   904     -12.795  -2.547  -7.981
ATOM   4165  H01 WTR   904     -13.667  -2.289  -7.683
ATOM   4166  H02 WTR   904     -12.239  -1.796  -7.778
TER   
ATOM   4167  O00 WTR   905     -22.149  -3.588  -7.302
ATOM   4168  H01 WTR   905     -21.978  -2.671  -7.520
ATOM   4169  H02 WTR   905     -22.079  -3.624  -6.348
TER   
ATOM   4170  O00 WTR   906     -21.254  -0.523  -6.687
ATOM   4171  H01 WTR   906     -21.617   0.352  -6.551
ATOM   4172  H02 WTR   906     -20.556  -0.396  -7.331
TER   
ATOM   4173  O00 WTR   907     -13.122  -5.050  -3.791
ATOM   4174  H01 WTR   907     -13.281  -5.931  -3.453
ATOM   4175  H02 WTR   907     -12.369  -4.734  -3.291
TER   
ATOM   4176  O00 WTR   908      -8.842  -1.944  -8.670
ATOM   4177  H01 WTR   908      -8.825  -2.706  -9.249
ATOM   4178  H02 WTR   908      -8.117  -1.397  -8.972
TER   
ATOM   4179  O00 WTR   909     -15.390  -3.621   5.090
ATOM   4180  H01 WTR   909     -14.443  -3.616   4.951
ATOM   4181  H02 WTR   909     -15.762  -3.475   4.220
TER   
ATOM   4182  O00 WTR   910      -8.376   3.156   3.158
ATOM   4183  H01 WTR   910      -8.419   3.807   3.858
ATOM   4184  H02 WTR   910      -8.059   3.642   2.397
TER   
ATOM   4185  O00 WTR   911     -16.144   0.624  -6.529
ATOM   4186  H01 WTR   911     -16.090   1.318  -7.186
ATOM   4187  H02 WTR   911     -16.192  -0.185  -7.038
TER   
ATOM   4188  O00 WTR   912     -15.023   0.559  -1.412
ATOM   4189  H01 WTR   912     -15.477   1.376  -1.203
ATOM   4190  H02 WTR   912     -15.014   0.528  -2.369
TER   
ATOM   4191  O00 WTR   913     -17.366 -16.134  -1.033
ATOM   4192  H01 WTR   913     -17.752 -15.893  -1.875
ATOM   4193  H02 WTR   913     -17.774 -16.971  -0.812
TER   
ATOM   4194  O00 WTR   914     -13.733  -7.665  -2.778
ATOM   4195  H01 WTR   914     -13.012  -8.249  -3.014
ATOM   4196  H02 WTR   914     -13.711  -7.630  -1.822
TER   
ATOM   4197  O00 WTR   915      -6.400 -11.886   9.673
ATOM   4198  H01 WTR   915      -5.879 -11.385   9.046
ATOM   4199  H02 WTR   915      -7.301 -11.601   9.518
TER   
ATOM   4200  O00 WTR   916      -6.375  -9.528   7.637
ATOM   4201  H01 WTR   916      -7.206  -9.558   7.163
ATOM   4202  H02 WTR   916      -5.766  -9.112   7.028
TER   
ATOM   4203  O00 WTR   917     -10.572 -14.580   9.275
ATOM   4204  H01 WTR   917      -9.917 -14.631   8.579
ATOM   4205  H02 WTR   917     -10.906 -15.474   9.355
TER   
ATOM   4206  O00 WTR   918     -10.259  -8.433   8.589
ATOM   4207  H01 WTR   918     -11.165  -8.523   8.885
ATOM   4208  H02 WTR   918     -10.284  -7.713   7.958
TER   
ATOM   4209  O00 WTR   919      -6.738 -17.536   6.552
ATOM   4210  H01 WTR   919      -6.058 -18.205   6.475
ATOM   4211  H02 WTR   919      -7.109 -17.469   5.673
TER   
ATOM   4212  O00 WTR   920      -8.060 -22.733   2.163
ATOM   4213  H01 WTR   920      -8.023 -21.969   2.738
ATOM   4214  H02 WTR   920      -7.807 -23.467   2.723
TER   
ATOM   4215  O00 WTR   921      -9.132 -21.303   5.941
ATOM   4216  H01 WTR   921      -9.821 -21.940   5.751
ATOM   4217  H02 WTR   921      -9.600 -20.482   6.093
TER   
ATOM   4218  O00 WTR   922      -1.939  -9.936  -2.179
ATOM   4219  H01 WTR   922      -2.771 -10.071  -1.726
ATOM   4220  H02 WTR   922      -1.454 -10.750  -2.040
TER   
ATOM   4221  O00 WTR   923      -3.109  -9.385  -5.509
ATOM   4222  H01 WTR   923      -2.869 -10.302  -5.379
ATOM   4223  H02 WTR   923      -3.190  -9.030  -4.624
TER   
ATOM   4224  O00 WTR   924     -11.432  -7.869   3.957
ATOM   4225  H01 WTR   924     -10.647  -8.382   3.769
ATOM   4226  H02 WTR   924     -12.106  -8.522   4.148
TER   
ATOM   4227  O00 WTR   925      -9.717 -12.134   3.320
ATOM   4228  H01 WTR   925      -9.041 -12.788   3.144
ATOM   4229  H02 WTR   925      -9.944 -12.264   4.240
TER   
ATOM   4230  O00 WTR   926      -6.556  -7.978   3.036
ATOM   4231  H01 WTR   926      -6.348  -8.877   2.780
ATOM   4232  H02 WTR   926      -7.409  -8.042   3.467
TER   
ATOM   4233  O00 WTR   927      -6.847 -14.434  10.301
ATOM   4234  H01 WTR   927      -6.540 -14.971   9.571
ATOM   4235  H02 WTR   927      -6.678 -13.533  10.024
TER   
ATOM   4236  O00 WTR   928     -15.418 -16.694   0.936
ATOM   4237  H01 WTR   928     -15.972 -17.037   1.637
ATOM   4238  H02 WTR   928     -15.983 -16.693   0.163
TER   
ATOM   4239  O00 WTR   929      -6.604 -16.031  12.729
ATOM   4240  H01 WTR   929      -7.002 -15.649  13.510
ATOM   4241  H02 WTR   929      -7.038 -15.591  11.998
TER   
ATOM   4242  O00 WTR   930      -7.835 -14.588  -0.279
ATOM   4243  H01 WTR   930      -6.906 -14.443  -0.459
ATOM   4244  H02 WTR   930      -7.879 -15.489   0.040
TER   
ATOM   4245  O00 WTR   931      -7.526 -18.307  11.557
ATOM   4246  H01 WTR   931      -7.111 -17.555  11.981
ATOM   4247  H02 WTR   931      -6.800 -18.890  11.338
TER   
ATOM   4248  O00 WTR   932      -5.304 -14.188  -1.091
ATOM   4249  H01 WTR   932      -5.350 -13.651  -1.882
ATOM   4250  H02 WTR   932      -4.761 -13.681  -0.487
TER   
ATOM   4251  O00 WTR   933      -9.889  -7.104  -4.590
ATOM   4252  H01 WTR   933      -8.979  -7.285  -4.353
ATOM   4253  H02 WTR   933      -9.895  -6.177  -4.827
TER   
ATOM   4254  O00 WTR   934     -14.578 -10.803  -1.448
ATOM   4255  H01 WTR   934     -14.146 -11.224  -0.704
ATOM   4256  H02 WTR   934     -14.559  -9.869  -1.240
TER   
ATOM   4257  O00 WTR   935      -1.886  15.561  16.921
ATOM   4258  H01 WTR   935      -2.164  15.726  16.020
ATOM   4259  H02 WTR   935      -2.697  15.362  17.390
TER   
ATOM   4260  O00 WTR   936      11.174 -16.502   4.269
ATOM   4261  H01 WTR   936      11.105 -15.796   3.626
ATOM   4262  H02 WTR   936      12.101 -16.740   4.265
TER   
ATOM   4263  O00 WTR   937      -4.046 -15.583  11.847
ATOM   4264  H01 WTR   937      -3.458 -16.315  12.033
ATOM   4265  H02 WTR   937      -4.911 -15.898  12.108
TER   
ATOM   4266  O00 WTR   938      -8.460 -13.648   7.914
ATOM   4267  H01 WTR   938      -7.646 -13.306   7.544
ATOM   4268  H02 WTR   938      -8.679 -13.036   8.618
TER   
ATOM   4269  O00 WTR   939      -6.457 -16.588   3.175
ATOM   4270  H01 WTR   939      -5.776 -16.179   3.709
ATOM   4271  H02 WTR   939      -6.185 -17.502   3.099
TER   
ATOM   4272  O00 WTR   940       0.607 -14.315 -13.358
ATOM   4273  H01 WTR   940       0.083 -14.098 -12.587
ATOM   4274  H02 WTR   940       1.347 -13.709 -13.323
TER   
ATOM   4275  O00 WTR   941      -5.100 -13.268   3.250
ATOM   4276  H01 WTR   941      -4.728 -13.196   2.371
ATOM   4277  H02 WTR   941      -5.478 -12.405   3.422
TER   
ATOM   4278  O00 WTR   942      -9.733 -13.995  -4.305
ATOM   4279  H01 WTR   942     -10.142 -13.236  -3.890
ATOM   4280  H02 WTR   942      -9.347 -14.486  -3.580
TER   
ATOM   4281  O00 WTR   943      -5.113 -17.859  15.174
ATOM   4282  H01 WTR   943      -5.733 -17.782  15.900
ATOM   4283  H02 WTR   943      -4.300 -17.484  15.513
TER   
ATOM   4284  O00 WTR   944     -16.523 -16.542   7.646
ATOM   4285  H01 WTR   944     -15.668 -16.315   7.280
ATOM   4286  H02 WTR   944     -17.091 -15.812   7.400
TER   
ATOM   4287  O00 WTR   945      -3.929 -18.635  12.630
ATOM   4288  H01 WTR   945      -4.589 -19.133  12.149
ATOM   4289  H02 WTR   945      -4.318 -18.491  13.493
TER   
ATOM   4290  O00 WTR   946     -19.971 -18.179  -6.432
ATOM   4291  H01 WTR   946     -19.157 -18.217  -6.934
ATOM   4292  H02 WTR   946     -19.829 -18.778  -5.699
TER   
ATOM   4293  O00 WTR   947       4.779 -22.049  11.932
ATOM   4294  H01 WTR   947       4.265 -22.252  12.713
ATOM   4295  H02 WTR   947       4.331 -21.301  11.537
TER   
ATOM   4296  O00 WTR   948      -7.602 -14.834  15.037
ATOM   4297  H01 WTR   948      -8.184 -15.460  15.468
ATOM   4298  H02 WTR   948      -8.190 -14.177  14.666
TER   
ATOM   4299  O00 WTR   949      -4.070 -15.778   4.328
ATOM   4300  H01 WTR   949      -3.674 -15.602   3.475
ATOM   4301  H02 WTR   949      -4.102 -14.924   4.758
TER   
ATOM   4302  O00 WTR   950      -0.573 -13.279   6.179
ATOM   4303  H01 WTR   950      -1.421 -13.710   6.288
ATOM   4304  H02 WTR   950      -0.790 -12.378   5.941
TER   
ATOM   4305  O00 WTR   951      16.130  -9.696  -9.859
ATOM   4306  H01 WTR   951      15.915 -10.602 -10.081
ATOM   4307  H02 WTR   951      15.870  -9.606  -8.942
TER   
ATOM   4308  O00 WTR   952      -1.969 -19.504  16.378
ATOM   4309  H01 WTR   952      -2.013 -20.301  16.905
ATOM   4310  H02 WTR   952      -2.151 -18.796  16.996
TER   
ATOM   4311  O00 WTR   953     -12.010 -16.085   0.465
ATOM   4312  H01 WTR   953     -12.065 -16.660  -0.297
ATOM   4313  H02 WTR   953     -11.607 -16.625   1.145
TER   
ATOM   4314  O00 WTR   954     -13.971 -14.367   1.626
ATOM   4315  H01 WTR   954     -13.211 -14.800   1.238
ATOM   4316  H02 WTR   954     -14.666 -15.024   1.589
TER   
ATOM   4317  O00 WTR   955      -9.145 -14.454  11.777
ATOM   4318  H01 WTR   955      -9.706 -14.400  11.004
ATOM   4319  H02 WTR   955      -8.296 -14.125  11.481
TER   
ATOM   4320  O00 WTR   956     -13.501 -10.775   9.611
ATOM   4321  H01 WTR   956     -14.035 -11.430  10.061
ATOM   4322  H02 WTR   956     -12.832 -11.283   9.154
TER   
ATOM   4323  O00 WTR   957      10.457 -17.522  -5.401
ATOM   4324  H01 WTR   957      10.945 -16.756  -5.099
ATOM   4325  H02 WTR   957       9.538 -17.289  -5.266
TER   
ATOM   4326  O00 WTR   958      -0.020 -15.303   8.835
ATOM   4327  H01 WTR   958       0.799 -15.620   9.215
ATOM   4328  H02 WTR   958       0.006 -15.600   7.925
TER   
ATOM   4329  O00 WTR   959      -5.519 -19.906  10.775
ATOM   4330  H01 WTR   959      -5.834 -19.797   9.878
ATOM   4331  H02 WTR   959      -4.588 -20.103  10.680
TER   
ATOM   4332  O00 WTR   960      -8.886  -9.743   6.429
ATOM   4333  H01 WTR   960      -8.637  -9.510   5.534
ATOM   4334  H02 WTR   960      -9.457  -9.029   6.712
TER   
ATOM   4335  O00 WTR   961      -8.392  -5.299  10.898
ATOM   4336  H01 WTR   961      -8.151  -6.205  10.708
ATOM   4337  H02 WTR   961      -8.413  -4.871  10.042
TER   
ATOM   4338  O00 WTR   962       9.338 -13.689  13.713
ATOM   4339  H01 WTR   962       8.815 -14.487  13.641
ATOM   4340  H02 WTR   962       8.729 -13.034  14.055
TER   
ATOM   4341  O00 WTR   963      -8.125  -3.644 -13.252
ATOM   4342  H01 WTR   963      -8.881  -3.261 -13.698
ATOM   4343  H02 WTR   963      -8.247  -4.589 -13.342
TER   
ATOM   4344  O00 WTR   964      -3.358   5.952   8.253
ATOM   4345  H01 WTR   964      -2.908   6.090   7.420
ATOM   4346  H02 WTR   964      -4.003   6.658   8.296
TER   
ATOM   4347  O00 WTR   965      -3.257 -13.820   8.393
ATOM   4348  H01 WTR   965      -3.920 -14.508   8.451
ATOM   4349  H02 WTR   965      -3.668 -13.135   7.866
TER   
ATOM   4350  O00 WTR   966       8.972 -18.892   6.416
ATOM   4351  H01 WTR   966       8.750 -17.988   6.641
ATOM   4352  H02 WTR   966       8.999 -18.902   5.459
TER   
ATOM   4353  O00 WTR   967       9.452  -8.976  10.596
ATOM   4354  H01 WTR   967       9.001  -9.800  10.781
ATOM   4355  H02 WTR   967      10.273  -9.036  11.084
TER   
ATOM   4356  O00 WTR   968      -1.020 -18.390  10.436
ATOM   4357  H01 WTR   968      -0.920 -18.128  11.351
ATOM   4358  H02 WTR   968      -1.596 -19.154  10.468
TER   
ATOM   4359  O00 WTR   969      15.280  -7.536  14.108
ATOM   4360  H01 WTR   969      16.037  -8.075  14.342
ATOM   4361  H02 WTR   969      15.092  -7.769  13.199
TER   
ATOM   4362  O00 WTR   970       0.363 -20.211  11.467
ATOM   4363  H01 WTR   970      -0.001 -19.791  10.688
ATOM   4364  H02 WTR   970      -0.083 -19.787  12.200
TER   
ATOM   4365  O00 WTR   971       5.986 -20.150   5.639
ATOM   4366  H01 WTR   971       5.770 -19.299   5.259
ATOM   4367  H02 WTR   971       5.838 -20.037   6.578
TER   
ATOM   4368  O00 WTR   972      15.543 -17.196   2.498
ATOM   4369  H01 WTR   972      14.936 -17.480   1.815
ATOM   4370  H02 WTR   972      16.296 -16.848   2.022
TER   
ATOM   4371  O00 WTR   973       1.059 -17.129  12.369
ATOM   4372  H01 WTR   973       1.874 -17.159  11.868
ATOM   4373  H02 WTR   973       1.340 -17.156  13.284
TER   
ATOM   4374  O00 WTR   974       8.598 -11.157   5.495
ATOM   4375  H01 WTR   974       9.326 -10.876   6.048
ATOM   4376  H02 WTR   974       7.816 -10.977   6.017
TER   
ATOM   4377  O00 WTR   975       8.876 -25.219  14.492
ATOM   4378  H01 WTR   975       8.012 -25.340  14.886
ATOM   4379  H02 WTR   975       8.909 -24.289  14.267
TER   
ATOM   4380  O00 WTR   976      16.375 -12.504   7.449
ATOM   4381  H01 WTR   976      15.927 -12.214   6.654
ATOM   4382  H02 WTR   976      15.748 -13.086   7.879
TER   
ATOM   4383  O00 WTR   977     -13.786  -6.952  13.936
ATOM   4384  H01 WTR   977     -14.696  -6.663  13.869
ATOM   4385  H02 WTR   977     -13.310  -6.394  13.321
TER   
ATOM   4386  O00 WTR   978       2.540  -6.063  12.219
ATOM   4387  H01 WTR   978       2.518  -6.355  13.131
ATOM   4388  H02 WTR   978       3.458  -6.144  11.963
TER   
ATOM   4389  O00 WTR   979      -2.235 -17.422   5.281
ATOM   4390  H01 WTR   979      -2.686 -18.253   5.134
ATOM   4391  H02 WTR   979      -2.927 -16.762   5.234
TER   
ATOM   4392  O00 WTR   980      11.288 -12.872   6.852
ATOM   4393  H01 WTR   980      11.845 -12.366   6.261
ATOM   4394  H02 WTR   980      10.904 -12.219   7.438
TER   
ATOM   4395  O00 WTR   981      12.755  -9.259  17.484
ATOM   4396  H01 WTR   981      12.881  -8.414  17.053
ATOM   4397  H02 WTR   981      13.532  -9.766  17.251
TER   
ATOM   4398  O00 WTR   982      15.365 -16.765   6.604
ATOM   4399  H01 WTR   982      14.657 -17.040   6.021
ATOM   4400  H02 WTR   982      14.988 -16.818   7.482
TER   
ATOM   4401  O00 WTR   983      -4.280  -7.144  19.060
ATOM   4402  H01 WTR   983      -4.049  -6.275  18.732
ATOM   4403  H02 WTR   983      -4.194  -7.073  20.010
TER   
ATOM   4404  O00 WTR   984       0.433 -18.813   7.168
ATOM   4405  H01 WTR   984      -0.350 -19.259   6.846
ATOM   4406  H02 WTR   984       0.300 -17.895   6.933
TER   
ATOM   4407  O00 WTR   985       5.013 -18.270 -10.371
ATOM   4408  H01 WTR   985       4.372 -18.746  -9.842
ATOM   4409  H02 WTR   985       5.843 -18.715 -10.199
TER   
ATOM   4410  O00 WTR   986       5.028 -11.780   7.586
ATOM   4411  H01 WTR   986       4.508 -11.661   6.792
ATOM   4412  H02 WTR   986       4.428 -11.561   8.300
TER   
ATOM   4413  O00 WTR   987      14.547 -10.630  14.410
ATOM   4414  H01 WTR   987      15.128 -11.388  14.350
ATOM   4415  H02 WTR   987      15.068  -9.900  14.074
TER   
ATOM   4416  O00 WTR   988      -5.397 -19.198   3.204
ATOM   4417  H01 WTR   988      -4.628 -19.492   3.691
ATOM   4418  H02 WTR   988      -6.079 -19.833   3.424
TER   
ATOM   4419  O00 WTR   989      16.652 -14.620   5.367
ATOM   4420  H01 WTR   989      16.303 -15.403   5.794
ATOM   4421  H02 WTR   989      16.692 -13.965   6.064
TER   
ATOM   4422  O00 WTR   990       5.125 -17.381   5.491
ATOM   4423  H01 WTR   990       5.776 -17.343   6.192
ATOM   4424  H02 WTR   990       4.299 -17.561   5.940
TER   
ATOM   4425  O00 WTR   991     -11.920 -15.822   4.989
ATOM   4426  H01 WTR   991     -11.902 -16.549   4.368
ATOM   4427  H02 WTR   991     -11.003 -15.558   5.077
TER   
ATOM   4428  O00 WTR   992      14.648  -8.912  11.649
ATOM   4429  H01 WTR   992      14.855  -9.842  11.739
ATOM   4430  H02 WTR   992      14.836  -8.712  10.732
TER   
ATOM   4431  O00 WTR   993       1.319 -11.891   7.728
ATOM   4432  H01 WTR   993       1.549 -11.427   6.923
ATOM   4433  H02 WTR   993       0.778 -12.624   7.437
TER   
ATOM   4434  O00 WTR   994       8.661 -22.589  13.652
ATOM   4435  H01 WTR   994       9.444 -22.077  13.448
ATOM   4436  H02 WTR   994       8.158 -22.593  12.838
TER   
ATOM   4437  O00 WTR   995       6.931 -17.079   7.867
ATOM   4438  H01 WTR   995       7.055 -17.367   8.771
ATOM   4439  H02 WTR   995       7.146 -16.146   7.882
TER   
ATOM   4440  O00 WTR   996       9.709 -18.703  14.726
ATOM   4441  H01 WTR   996       9.079 -18.504  15.418
ATOM   4442  H02 WTR   996       9.930 -17.852  14.350
TER   
ATOM   4443  O00 WTR   997      12.544 -12.297  10.882
ATOM   4444  H01 WTR   997      12.868 -12.681  10.067
ATOM   4445  H02 WTR   997      11.612 -12.515  10.895
TER   
ATOM   4446  O00 WTR   998      -1.466 -14.088 -11.666
ATOM   4447  H01 WTR   998      -1.702 -13.167 -11.776
ATOM   4448  H02 WTR   998      -1.863 -14.529 -12.417
TER   
ATOM   4449  O00 WTR   999     -11.185 -17.570   2.612
ATOM   4450  H01 WTR   999     -11.778 -18.308   2.755
ATOM   4451  H02 WTR   999     -10.331 -17.975   2.456
TER   
ATOM   4452  O00 WTR  1000       3.132 -11.227   9.732
ATOM   4453  H01 WTR  1000       2.567 -11.416   8.982
ATOM   4454  H02 WTR  1000       2.961 -11.941  10.346
TER   
ATOM   4455  O00 WTR  1001       0.617 -15.304  -9.816
ATOM   4456  H01 WTR  1001       0.488 -14.360  -9.910
ATOM   4457  H02 WTR  1001       1.378 -15.386  -9.240
TER   
ATOM   4458  O00 WTR  1002      13.436 -14.928  11.612
ATOM   4459  H01 WTR  1002      12.556 -15.259  11.791
ATOM   4460  H02 WTR  1002      13.310 -13.994  11.439
TER   
ATOM   4461  O00 WTR  1003      11.682  -4.914   9.248
ATOM   4462  H01 WTR  1003      11.397  -5.597   8.641
ATOM   4463  H02 WTR  1003      10.869  -4.562   9.612
TER   
ATOM   4464  O00 WTR  1004       3.534 -17.992  11.230
ATOM   4465  H01 WTR  1004       4.329 -18.114  11.748
ATOM   4466  H02 WTR  1004       3.220 -18.881  11.060
TER   
ATOM   4467  O00 WTR  1005       3.821 -12.201   5.094
ATOM   4468  H01 WTR  1005       3.874 -11.547   4.396
ATOM   4469  H02 WTR  1005       3.953 -13.038   4.649
TER   
ATOM   4470  O00 WTR  1006       9.920 -12.949  11.167
ATOM   4471  H01 WTR  1006       9.914 -12.973  12.124
ATOM   4472  H02 WTR  1006       9.862 -13.867  10.904
TER   
ATOM   4473  O00 WTR  1007      18.110  -9.893   2.689
ATOM   4474  H01 WTR  1007      18.268 -10.831   2.795
ATOM   4475  H02 WTR  1007      18.901  -9.476   3.029
TER   
ATOM   4476  O00 WTR  1008       2.218  -9.361  11.626
ATOM   4477  H01 WTR  1008       1.890  -8.570  11.198
ATOM   4478  H02 WTR  1008       2.492  -9.928  10.905
TER   
ATOM   4479  O00 WTR  1009      13.133  -8.988   6.949
ATOM   4480  H01 WTR  1009      12.215  -8.928   7.213
ATOM   4481  H02 WTR  1009      13.622  -8.942   7.771
TER   
ATOM   4482  O00 WTR  1010       9.863 -15.679  10.894
ATOM   4483  H01 WTR  1010      10.292 -16.105  11.637
ATOM   4484  H02 WTR  1010      10.170 -16.165  10.129
TER   
ATOM   4485  O00 WTR  1011      12.273 -11.785  13.595
ATOM   4486  H01 WTR  1011      13.004 -11.193  13.771
ATOM   4487  H02 WTR  1011      12.368 -12.014  12.670
TER   
ATOM   4488  O00 WTR  1012       6.536  -6.866   6.721
ATOM   4489  H01 WTR  1012       6.374  -6.353   5.929
ATOM   4490  H02 WTR  1012       6.308  -7.763   6.476
TER   
ATOM   4491  O00 WTR  1013       5.986  -9.432   6.403
ATOM   4492  H01 WTR  1013       5.732  -9.658   5.508
ATOM   4493  H02 WTR  1013       5.648 -10.151   6.936
TER   
ATOM   4494  O00 WTR  1014      12.127  -9.712  11.808
ATOM   4495  H01 WTR  1014      13.033  -9.583  11.529
ATOM   4496  H02 WTR  1014      11.943 -10.630  11.606
TER   
ATOM   4497  O00 WTR  1015      17.637  -8.930  14.692
ATOM   4498  H01 WTR  1015      18.224  -8.383  14.170
ATOM   4499  H02 WTR  1015      18.216  -9.560  15.122
TER   
ATOM   4500  O00 WTR  1016      15.137  -3.458  12.438
ATOM   4501  H01 WTR  1016      14.890  -4.063  11.738
ATOM   4502  H02 WTR  1016      14.683  -3.790  13.212
TER   
ATOM   4503  O00 WTR  1017      11.279 -16.960  12.937
ATOM   4504  H01 WTR  1017      11.560 -17.789  12.549
ATOM   4505  H02 WTR  1017      12.025 -16.678  13.467
TER   
ATOM   4506  O00 WTR  1018       5.597  -8.239  -8.054
ATOM   4507  H01 WTR  1018       5.542  -9.178  -7.875
ATOM   4508  H02 WTR  1018       4.703  -7.986  -8.284
TER   
ATOM   4509  O00 WTR  1019      -2.087  -0.523  14.661
ATOM   4510  H01 WTR  1019      -2.722  -0.383  15.364
ATOM   4511  H02 WTR  1019      -2.246  -1.420  14.368
TER   
ATOM   4512  O00 WTR  1020      -0.366   4.615   4.716
ATOM   4513  H01 WTR  1020      -0.939   5.383   4.721
ATOM   4514  H02 WTR  1020      -0.702   4.070   4.004
TER   
ATOM   4515  O00 WTR  1021      -6.408   1.836   4.695
ATOM   4516  H01 WTR  1021      -5.528   2.021   4.368
ATOM   4517  H02 WTR  1021      -6.988   2.070   3.970
TER   
ATOM   4518  O00 WTR  1022      -3.891   2.280   3.917
ATOM   4519  H01 WTR  1022      -3.930   2.346   2.963
ATOM   4520  H02 WTR  1022      -4.200   3.131   4.229
TER   
ATOM   4521  O00 WTR  1023     -12.052  -0.919  10.368
ATOM   4522  H01 WTR  1023     -12.191  -0.169   9.789
ATOM   4523  H02 WTR  1023     -12.909  -1.079  10.762
TER   
ATOM   4524  O00 WTR  1024     -12.330   5.625  12.887
ATOM   4525  H01 WTR  1024     -11.737   5.109  12.341
ATOM   4526  H02 WTR  1024     -12.199   6.528  12.599
TER   
ATOM   4527  O00 WTR  1025      -3.168  -0.653  11.980
ATOM   4528  H01 WTR  1025      -3.532  -0.048  12.627
ATOM   4529  H02 WTR  1025      -3.712  -0.528  11.202
TER   
ATOM   4530  O00 WTR  1026      -7.970 -20.554   3.637
ATOM   4531  H01 WTR  1026      -8.670 -20.739   4.263
ATOM   4532  H02 WTR  1026      -8.418 -20.173   2.882
TER   
ATOM   4533  O00 WTR  1027     -11.577   1.588   9.375
ATOM   4534  H01 WTR  1027     -11.452   1.705  10.316
ATOM   4535  H02 WTR  1027     -12.496   1.813   9.225
TER   
ATOM   4536  O00 WTR  1028      -8.692   0.539   6.034
ATOM   4537  H01 WTR  1028      -7.787   0.698   5.764
ATOM   4538  H02 WTR  1028      -9.197   0.590   5.223
TER   
ATOM   4539  O00 WTR  1029      -4.287   2.660   1.393
ATOM   4540  H01 WTR  1029      -4.829   2.453   0.631
ATOM   4541  H02 WTR  1029      -3.525   3.110   1.029
TER   
ATOM   4542  O00 WTR  1030     -10.720  -4.839   4.061
ATOM   4543  H01 WTR  1030     -10.645  -5.755   4.327
ATOM   4544  H02 WTR  1030      -9.835  -4.487   4.159
TER   
ATOM   4545  O00 WTR  1031      -1.915 -12.935  13.722
ATOM   4546  H01 WTR  1031      -1.996 -12.014  13.472
ATOM   4547  H02 WTR  1031      -2.139 -12.952  14.652
TER   
ATOM   4548  O00 WTR  1032      -9.871  -2.013   5.552
ATOM   4549  H01 WTR  1032      -9.237  -1.352   5.830
ATOM   4550  H02 WTR  1032      -9.811  -2.698   6.218
TER   
ATOM   4551  O00 WTR  1033      -7.158  -9.101  13.023
ATOM   4552  H01 WTR  1033      -7.974  -9.555  13.232
ATOM   4553  H02 WTR  1033      -7.333  -8.663  12.190
TER   
ATOM   4554  O00 WTR  1034      -5.641  -2.635  12.813
ATOM   4555  H01 WTR  1034      -5.013  -2.183  12.249
ATOM   4556  H02 WTR  1034      -5.730  -3.505  12.424
TER   
ATOM   4557  O00 WTR  1035      -6.066   1.019  14.118
ATOM   4558  H01 WTR  1035      -6.905   0.699  14.450
ATOM   4559  H02 WTR  1035      -6.064   1.953  14.329
TER   
ATOM   4560  O00 WTR  1036      -0.825   1.811  13.705
ATOM   4561  H01 WTR  1036      -1.635   2.249  13.967
ATOM   4562  H02 WTR  1036      -1.023   0.878  13.776
TER   
ATOM   4563  O00 WTR  1037      -8.746   7.882  11.637
ATOM   4564  H01 WTR  1037      -7.866   8.074  11.314
ATOM   4565  H02 WTR  1037      -8.970   7.040  11.240
TER   
ATOM   4566  O00 WTR  1038      -7.191  -1.808   8.585
ATOM   4567  H01 WTR  1038      -7.214  -2.654   8.139
ATOM   4568  H02 WTR  1038      -8.010  -1.775   9.080
TER   
ATOM   4569  O00 WTR  1039      -1.260   2.940   2.841
ATOM   4570  H01 WTR  1039      -1.608   3.333   2.040
ATOM   4571  H02 WTR  1039      -2.011   2.495   3.235
TER   
ATOM   4572  O00 WTR  1040      -7.374   3.835   9.124
ATOM   4573  H01 WTR  1040      -7.877   3.082   8.813
ATOM   4574  H02 WTR  1040      -6.634   3.895   8.520
TER   
ATOM   4575  O00 WTR  1041      -4.465   5.020   4.437
ATOM   4576  H01 WTR  1041      -4.898   5.856   4.606
ATOM   4577  H02 WTR  1041      -3.864   5.203   3.715
TER   
ATOM   4578  O00 WTR  1042      -6.068   3.842   6.620
ATOM   4579  H01 WTR  1042      -6.406   3.060   6.183
ATOM   4580  H02 WTR  1042      -5.360   4.146   6.052
TER   
ATOM   4581  O00 WTR  1043      17.138   1.984   3.553
ATOM   4582  H01 WTR  1043      18.022   1.736   3.281
ATOM   4583  H02 WTR  1043      17.179   2.007   4.509
TER   
ATOM   4584  O00 WTR  1044     -10.327   1.795  -8.449
ATOM   4585  H01 WTR  1044     -11.001   1.495  -9.059
ATOM   4586  H02 WTR  1044      -9.501   1.527  -8.853
TER   
ATOM   4587  O00 WTR  1045      -5.632   7.760   5.369
ATOM   4588  H01 WTR  1045      -6.277   8.402   5.665
ATOM   4589  H02 WTR  1045      -4.911   8.288   5.023
TER   
ATOM   4590  O00 WTR  1046       2.849 -20.556  10.336
ATOM   4591  H01 WTR  1046       2.809 -20.905   9.446
ATOM   4592  H02 WTR  1046       1.940 -20.353  10.556
TER   
ATOM   4593  O00 WTR  1047      -5.251 -15.819   8.663
ATOM   4594  H01 WTR  1047      -4.621 -16.468   8.976
ATOM   4595  H02 WTR  1047      -5.680 -16.240   7.918
TER   
ATOM   4596  O00 WTR  1048       7.316   2.928  11.622
ATOM   4597  H01 WTR  1048       8.188   2.585  11.818
ATOM   4598  H02 WTR  1048       7.467   3.841  11.376
TER   
ATOM   4599  O00 WTR  1049       8.949  -6.243  12.172
ATOM   4600  H01 WTR  1049       9.437  -6.997  11.841
ATOM   4601  H02 WTR  1049       8.905  -6.382  13.118
TER   
ATOM   4602  O00 WTR  1050       8.189  -1.548  14.538
ATOM   4603  H01 WTR  1050       9.017  -1.076  14.448
ATOM   4604  H02 WTR  1050       7.640  -1.209  13.831
TER   
ATOM   4605  O00 WTR  1051      12.638   1.252   7.156
ATOM   4606  H01 WTR  1051      12.933   1.407   6.259
ATOM   4607  H02 WTR  1051      13.446   1.153   7.660
TER   
ATOM   4608  O00 WTR  1052      -7.318 -22.202   7.753
ATOM   4609  H01 WTR  1052      -7.434 -21.666   8.538
ATOM   4610  H02 WTR  1052      -8.002 -21.901   7.155
TER   
ATOM   4611  O00 WTR  1053       7.015  -3.647  -9.710
ATOM   4612  H01 WTR  1053       6.382  -4.217  -9.272
ATOM   4613  H02 WTR  1053       7.781  -3.654  -9.136
TER   
ATOM   4614  O00 WTR  1054      10.695 -15.529   6.866
ATOM   4615  H01 WTR  1054      10.849 -15.995   6.044
ATOM   4616  H02 WTR  1054      10.980 -14.632   6.692
TER   
ATOM   4617  O00 WTR  1055       9.056   0.447  12.684
ATOM   4618  H01 WTR  1055       9.711   0.995  13.115
ATOM   4619  H02 WTR  1055       9.566  -0.213  12.215
TER   
ATOM   4620  O00 WTR  1056      13.819  -4.336  15.157
ATOM   4621  H01 WTR  1056      14.187  -3.685  15.753
ATOM   4622  H02 WTR  1056      12.959  -3.988  14.921
TER   
ATOM   4623  O00 WTR  1057       6.613  -3.508  10.783
ATOM   4624  H01 WTR  1057       6.062  -4.185  11.176
ATOM   4625  H02 WTR  1057       6.356  -2.701  11.230
TER   
ATOM   4626  O00 WTR  1058     -12.753   2.911 -13.833
ATOM   4627  H01 WTR  1058     -12.237   2.873 -13.028
ATOM   4628  H02 WTR  1058     -13.647   3.083 -13.537
TER   
ATOM   4629  O00 WTR  1059      10.526  -7.816   8.327
ATOM   4630  H01 WTR  1059       9.959  -7.677   7.569
ATOM   4631  H02 WTR  1059       9.924  -7.992   9.050
TER   
ATOM   4632  O00 WTR  1060     -19.601  -5.656  12.380
ATOM   4633  H01 WTR  1060     -19.200  -5.700  11.511
ATOM   4634  H02 WTR  1060     -20.542  -5.630  12.209
TER   
ATOM   4635  O00 WTR  1061       4.392   0.499  12.540
ATOM   4636  H01 WTR  1061       3.789  -0.024  12.011
ATOM   4637  H02 WTR  1061       3.990   0.523  13.408
TER   
ATOM   4638  O00 WTR  1062      -0.527  -7.557 -10.783
ATOM   4639  H01 WTR  1062      -0.637  -6.995 -10.016
ATOM   4640  H02 WTR  1062      -0.439  -6.948 -11.516
TER   
ATOM   4641  O00 WTR  1063      10.424   2.199   8.721
ATOM   4642  H01 WTR  1063      10.892   2.047   9.542
ATOM   4643  H02 WTR  1063      11.044   1.940   8.040
TER   
ATOM   4644  O00 WTR  1064      11.289   2.545  18.108
ATOM   4645  H01 WTR  1064      11.876   2.534  18.864
ATOM   4646  H02 WTR  1064      11.765   3.039  17.441
TER   
ATOM   4647  O00 WTR  1065       8.933   5.855  16.375
ATOM   4648  H01 WTR  1065       8.518   4.993  16.402
ATOM   4649  H02 WTR  1065       8.271   6.451  16.724
TER   
ATOM   4650  O00 WTR  1066      -2.242 -14.793   2.127
ATOM   4651  H01 WTR  1066      -2.113 -14.678   1.186
ATOM   4652  H02 WTR  1066      -1.749 -14.076   2.526
TER   
ATOM   4653  O00 WTR  1067      -1.957  -3.430  14.605
ATOM   4654  H01 WTR  1067      -1.038  -3.567  14.833
ATOM   4655  H02 WTR  1067      -2.130  -4.067  13.911
TER   
ATOM   4656  O00 WTR  1068       9.271  -4.186  10.422
ATOM   4657  H01 WTR  1068       9.153  -4.826  11.124
ATOM   4658  H02 WTR  1068       8.450  -3.696  10.404
TER   
ATOM   4659  O00 WTR  1069       1.337 -17.766   3.362
ATOM   4660  H01 WTR  1069       2.010 -17.757   2.682
ATOM   4661  H02 WTR  1069       1.100 -18.689   3.454
TER   
ATOM   4662  O00 WTR  1070       5.376 -19.284  12.756
ATOM   4663  H01 WTR  1070       4.591 -19.524  13.249
ATOM   4664  H02 WTR  1070       6.103 -19.527  13.329
TER   
ATOM   4665  O00 WTR  1071      12.372  -7.538  13.497
ATOM   4666  H01 WTR  1071      12.496  -8.225  12.843
ATOM   4667  H02 WTR  1071      13.211  -7.486  13.953
TER   
ATOM   4668  O00 WTR  1072       7.630  -4.172  13.747
ATOM   4669  H01 WTR  1072       7.797  -3.380  14.259
ATOM   4670  H02 WTR  1072       7.686  -3.885  12.836
TER   
ATOM   4671  O00 WTR  1073     -16.924 -12.118   0.306
ATOM   4672  H01 WTR  1073     -17.464 -11.714  -0.373
ATOM   4673  H02 WTR  1073     -17.416 -12.894   0.574
TER   
ATOM   4674  O00 WTR  1074      -4.481  -8.448  -3.281
ATOM   4675  H01 WTR  1074      -5.399  -8.705  -3.363
ATOM   4676  H02 WTR  1074      -4.181  -8.884  -2.483
TER   
ATOM   4677  O00 WTR  1075      -6.920  -7.237  -3.907
ATOM   4678  H01 WTR  1075      -7.076  -8.131  -4.209
ATOM   4679  H02 WTR  1075      -6.441  -6.822  -4.625
TER   
ATOM   4680  O00 WTR  1076      -0.641   6.874  20.207
ATOM   4681  H01 WTR  1076      -0.930   6.636  21.088
ATOM   4682  H02 WTR  1076      -0.763   7.823  20.163
TER   
ATOM   4683  O00 WTR  1077     -10.963 -19.554  -0.560
ATOM   4684  H01 WTR  1077     -10.549 -18.825  -1.022
ATOM   4685  H02 WTR  1077     -11.859 -19.259  -0.399
TER   
ATOM   4686  O00 WTR  1078     -15.393 -19.767   4.410
ATOM   4687  H01 WTR  1078     -15.356 -20.672   4.720
ATOM   4688  H02 WTR  1078     -16.033 -19.344   4.982
TER   
ATOM   4689  O00 WTR  1079      -2.871 -11.689  -4.228
ATOM   4690  H01 WTR  1079      -2.576 -11.111  -3.525
ATOM   4691  H02 WTR  1079      -3.721 -12.014  -3.932
TER   
ATOM   4692  O00 WTR  1080       3.727 -13.968  -4.132
ATOM   4693  H01 WTR  1080       2.783 -13.834  -4.220
ATOM   4694  H02 WTR  1080       4.107 -13.103  -4.283
TER   
ATOM   4695  O00 WTR  1081      -3.954 -11.523   7.396
ATOM   4696  H01 WTR  1081      -3.579 -11.764   6.549
ATOM   4697  H02 WTR  1081      -4.113 -10.582   7.329
TER   
ATOM   4698  O00 WTR  1082     -10.635  -7.510  -1.350
ATOM   4699  H01 WTR  1082      -9.758  -7.233  -1.615
ATOM   4700  H02 WTR  1082     -10.485  -8.152  -0.656
TER   
ATOM   4701  O00 WTR  1083       4.180 -11.268  -5.619
ATOM   4702  H01 WTR  1083       5.134 -11.283  -5.549
ATOM   4703  H02 WTR  1083       3.993 -11.713  -6.446
TER   
ATOM   4704  O00 WTR  1084     -11.003 -17.748  -4.641
ATOM   4705  H01 WTR  1084     -10.403 -17.991  -3.935
ATOM   4706  H02 WTR  1084     -10.702 -16.886  -4.926
TER   
ATOM   4707  O00 WTR  1085       3.682   1.850  22.310
ATOM   4708  H01 WTR  1085       2.744   1.934  22.478
ATOM   4709  H02 WTR  1085       4.060   1.638  23.164
TER   
ATOM   4710  O00 WTR  1086     -12.474 -16.812  -2.250
ATOM   4711  H01 WTR  1086     -13.219 -16.328  -2.605
ATOM   4712  H02 WTR  1086     -12.072 -17.228  -3.014
TER   
ATOM   4713  O00 WTR  1087      13.347 -17.188  -2.800
ATOM   4714  H01 WTR  1087      12.786 -17.964  -2.800
ATOM   4715  H02 WTR  1087      14.211 -17.517  -3.047
TER   
ATOM   4716  O00 WTR  1088      -3.734 -15.196 -10.648
ATOM   4717  H01 WTR  1088      -3.001 -14.613 -10.452
ATOM   4718  H02 WTR  1088      -4.057 -15.472  -9.790
TER   
ATOM   4719  O00 WTR  1089      -6.157 -13.048  -7.672
ATOM   4720  H01 WTR  1089      -5.220 -13.210  -7.563
ATOM   4721  H02 WTR  1089      -6.439 -13.699  -8.315
TER   
ATOM   4722  O00 WTR  1090      -3.338  -6.294  -9.000
ATOM   4723  H01 WTR  1090      -3.426  -6.972  -9.670
ATOM   4724  H02 WTR  1090      -4.039  -6.480  -8.376
TER   
ATOM   4725  O00 WTR  1091      -8.701  -8.103 -12.010
ATOM   4726  H01 WTR  1091      -8.541  -7.692 -11.160
ATOM   4727  H02 WTR  1091      -8.943  -9.004 -11.799
TER   
ATOM   4728  O00 WTR  1092     -12.879  -6.679   1.724
ATOM   4729  H01 WTR  1092     -12.194  -6.896   2.355
ATOM   4730  H02 WTR  1092     -13.659  -6.527   2.258
TER   
ATOM   4731  O00 WTR  1093      -6.262  -5.568  -5.840
ATOM   4732  H01 WTR  1093      -5.628  -6.132  -6.282
ATOM   4733  H02 WTR  1093      -6.348  -4.807  -6.415
TER   
ATOM   4734  O00 WTR  1094      -3.372  -6.100 -16.417
ATOM   4735  H01 WTR  1094      -3.766  -5.280 -16.119
ATOM   4736  H02 WTR  1094      -3.523  -6.109 -17.363
TER   
ATOM   4737  O00 WTR  1095     -14.579 -13.723  -5.447
ATOM   4738  H01 WTR  1095     -14.807 -13.914  -4.538
ATOM   4739  H02 WTR  1095     -14.212 -12.839  -5.422
TER   
ATOM   4740  O00 WTR  1096      -7.469 -17.279   0.400
ATOM   4741  H01 WTR  1096      -6.928 -18.003   0.087
ATOM   4742  H02 WTR  1096      -6.931 -16.845   1.062
TER   
ATOM   4743  O00 WTR  1097      -6.042 -10.974  -9.522
ATOM   4744  H01 WTR  1097      -5.146 -10.652  -9.424
ATOM   4745  H02 WTR  1097      -6.118 -11.674  -8.873
TER   
ATOM   4746  O00 WTR  1098       0.523 -11.215  -4.332
ATOM   4747  H01 WTR  1098       0.894 -11.999  -4.737
ATOM   4748  H02 WTR  1098       0.404 -11.453  -3.412
TER   
ATOM   4749  O00 WTR  1099      -9.307 -22.060 -12.961
ATOM   4750  H01 WTR  1099      -9.345 -21.576 -12.136
ATOM   4751  H02 WTR  1099      -9.209 -22.975 -12.698
TER   
ATOM   4752  O00 WTR  1100      13.140   4.379  12.966
ATOM   4753  H01 WTR  1100      13.810   4.197  13.625
ATOM   4754  H02 WTR  1100      12.502   4.930  13.419
TER   
ATOM   4755  O00 WTR  1101      -2.532 -14.449 -14.200
ATOM   4756  H01 WTR  1101      -1.614 -14.546 -14.455
ATOM   4757  H02 WTR  1101      -2.839 -13.691 -14.697
TER   
ATOM   4758  O00 WTR  1102      -7.075 -15.052  -9.230
ATOM   4759  H01 WTR  1102      -6.816 -14.751 -10.101
ATOM   4760  H02 WTR  1102      -8.024 -15.167  -9.287
TER   
ATOM   4761  O00 WTR  1103      -3.772 -16.831  -0.727
ATOM   4762  H01 WTR  1103      -4.442 -16.149  -0.759
ATOM   4763  H02 WTR  1103      -2.964 -16.364  -0.513
TER   
ATOM   4764  O00 WTR  1104      -8.594 -10.818 -10.444
ATOM   4765  H01 WTR  1104      -7.689 -10.832 -10.132
ATOM   4766  H02 WTR  1104      -9.115 -11.067  -9.680
TER   
ATOM   4767  O00 WTR  1105      -0.624  10.583  16.353
ATOM   4768  H01 WTR  1105      -0.084  10.396  15.585
ATOM   4769  H02 WTR  1105      -0.636  11.539  16.410
TER   
ATOM   4770  O00 WTR  1106       2.958 -11.616  -2.281
ATOM   4771  H01 WTR  1106       2.736 -12.128  -1.504
ATOM   4772  H02 WTR  1106       2.938 -10.706  -1.984
TER   
ATOM   4773  O00 WTR  1107      -9.805 -17.986  -7.519
ATOM   4774  H01 WTR  1107     -10.472 -18.648  -7.338
ATOM   4775  H02 WTR  1107      -9.914 -17.338  -6.823
TER   
ATOM   4776  O00 WTR  1108     -14.393 -11.750   1.189
ATOM   4777  H01 WTR  1108     -14.266 -12.687   1.337
ATOM   4778  H02 WTR  1108     -15.343 -11.642   1.140
TER   
ATOM   4779  O00 WTR  1109      -1.006 -14.640  -0.708
ATOM   4780  H01 WTR  1109      -0.313 -14.894  -0.098
ATOM   4781  H02 WTR  1109      -1.010 -13.684  -0.681
TER   
ATOM   4782  O00 WTR  1110       2.377 -16.380   9.346
ATOM   4783  H01 WTR  1110       2.767 -16.898  10.050
ATOM   4784  H02 WTR  1110       2.458 -16.933   8.568
TER   
ATOM   4785  O00 WTR  1111      -8.677 -11.958  -1.217
ATOM   4786  H01 WTR  1111      -8.560 -12.819  -0.817
ATOM   4787  H02 WTR  1111      -9.507 -12.024  -1.690
TER   
ATOM   4788  O00 WTR  1112       2.686 -15.231  -8.190
ATOM   4789  H01 WTR  1112       3.566 -15.603  -8.260
ATOM   4790  H02 WTR  1112       2.377 -15.506  -7.327
TER   
ATOM   4791  O00 WTR  1113     -10.801 -15.511  -6.466
ATOM   4792  H01 WTR  1113     -11.729 -15.715  -6.355
ATOM   4793  H02 WTR  1113     -10.611 -14.875  -5.777
TER   
ATOM   4794  O00 WTR  1114      -4.887  -7.632  -7.111
ATOM   4795  H01 WTR  1114      -5.717  -8.107  -7.093
ATOM   4796  H02 WTR  1114      -4.235  -8.278  -6.838
TER   
ATOM   4797  O00 WTR  1115      -6.651 -10.185  -1.951
ATOM   4798  H01 WTR  1115      -5.956 -10.110  -1.297
ATOM   4799  H02 WTR  1115      -7.208 -10.893  -1.628
TER   
ATOM   4800  O00 WTR  1116      -6.209 -14.198 -11.744
ATOM   4801  H01 WTR  1116      -5.460 -14.789 -11.668
ATOM   4802  H02 WTR  1116      -5.825 -13.353 -11.980
TER   
ATOM   4803  O00 WTR  1117      -5.560 -12.253  -3.585
ATOM   4804  H01 WTR  1117      -5.798 -11.401  -3.218
ATOM   4805  H02 WTR  1117      -6.173 -12.382  -4.309
TER   
ATOM   4806  O00 WTR  1118      -8.673  -4.146   0.980
ATOM   4807  H01 WTR  1118      -8.588  -5.072   1.210
ATOM   4808  H02 WTR  1118      -9.516  -4.087   0.530
TER   
ATOM   4809  O00 WTR  1119     -11.186 -11.683   1.087
ATOM   4810  H01 WTR  1119     -11.734 -11.009   1.488
ATOM   4811  H02 WTR  1119     -10.739 -12.099   1.825
TER   
ATOM   4812  O00 WTR  1120      -9.756 -11.091  -7.754
ATOM   4813  H01 WTR  1120      -9.532 -10.162  -7.708
ATOM   4814  H02 WTR  1120      -9.230 -11.500  -7.067
TER   
ATOM   4815  O00 WTR  1121      -8.062 -15.893  -2.907
ATOM   4816  H01 WTR  1121      -7.174 -15.750  -3.233
ATOM   4817  H02 WTR  1121      -8.108 -15.378  -2.102
TER   
ATOM   4818  O00 WTR  1122       1.477 -14.328  -1.715
ATOM   4819  H01 WTR  1122       0.539 -14.397  -1.534
ATOM   4820  H02 WTR  1122       1.862 -15.088  -1.280
TER   
ATOM   4821  O00 WTR  1123      -1.305 -16.859  -2.056
ATOM   4822  H01 WTR  1123      -1.175 -16.152  -1.424
ATOM   4823  H02 WTR  1123      -2.249 -16.871  -2.211
TER   
ATOM   4824  O00 WTR  1124     -11.574  -8.499  12.600
ATOM   4825  H01 WTR  1124     -10.969  -7.996  13.146
ATOM   4826  H02 WTR  1124     -12.393  -8.510  13.097
TER   
ATOM   4827  O00 WTR  1125      10.156  -2.038  11.842
ATOM   4828  H01 WTR  1125      10.281  -2.493  12.675
ATOM   4829  H02 WTR  1125       9.814  -2.710  11.251
TER   
ATOM   4830  O00 WTR  1126     -11.045 -11.882  -3.032
ATOM   4831  H01 WTR  1126     -11.807 -12.213  -2.557
ATOM   4832  H02 WTR  1126     -11.332 -11.042  -3.390
TER   
ATOM   4833  O00 WTR  1127      -9.960 -14.615  -9.464
ATOM   4834  H01 WTR  1127     -10.758 -14.739  -8.951
ATOM   4835  H02 WTR  1127     -10.253 -14.181 -10.265
TER   
ATOM   4836  O00 WTR  1128      -5.153 -11.934 -12.808
ATOM   4837  H01 WTR  1128      -4.306 -11.935 -12.361
ATOM   4838  H02 WTR  1128      -5.546 -11.093 -12.573
TER   
ATOM   4839  O00 WTR  1129     -12.353 -12.189  -9.121
ATOM   4840  H01 WTR  1129     -11.523 -11.955  -8.705
ATOM   4841  H02 WTR  1129     -12.343 -13.145  -9.157
TER   
ATOM   4842  O00 WTR  1130      -7.863 -21.469  -0.302
ATOM   4843  H01 WTR  1130      -7.835 -21.955   0.522
ATOM   4844  H02 WTR  1130      -7.181 -20.803  -0.210
TER   
ATOM   4845  O00 WTR  1131      -7.483  -9.633  -4.913
ATOM   4846  H01 WTR  1131      -7.521 -10.579  -4.772
ATOM   4847  H02 WTR  1131      -7.607  -9.527  -5.857
TER   
ATOM   4848  O00 WTR  1132       2.191 -18.682  -1.060
ATOM   4849  H01 WTR  1132       2.483 -19.163  -0.286
ATOM   4850  H02 WTR  1132       2.288 -19.305  -1.780
TER   
ATOM   4851  O00 WTR  1133       2.988 -13.015   0.244
ATOM   4852  H01 WTR  1133       2.605 -12.637   1.035
ATOM   4853  H02 WTR  1133       2.258 -13.462  -0.185
TER   
ATOM   4854  O00 WTR  1134       1.143 -13.318  -5.706
ATOM   4855  H01 WTR  1134       1.172 -14.270  -5.798
ATOM   4856  H02 WTR  1134       1.127 -12.989  -6.605
TER   
ATOM   4857  O00 WTR  1135      11.350 -18.225  -0.413
ATOM   4858  H01 WTR  1135      11.213 -17.277  -0.410
ATOM   4859  H02 WTR  1135      11.109 -18.499  -1.298
TER   
ATOM   4860  O00 WTR  1136       8.624 -17.611  -0.016
ATOM   4861  H01 WTR  1136       9.515 -17.956   0.026
ATOM   4862  H02 WTR  1136       8.660 -16.933  -0.691
TER   
ATOM   4863  O00 WTR  1137       5.762 -12.849   1.408
ATOM   4864  H01 WTR  1137       5.493 -13.353   2.176
ATOM   4865  H02 WTR  1137       5.018 -12.907   0.809
TER   
ATOM   4866  O00 WTR  1138       1.954  -8.920  -4.750
ATOM   4867  H01 WTR  1138       1.551  -9.788  -4.774
ATOM   4868  H02 WTR  1138       2.177  -8.785  -3.829
TER   
ATOM   4869  O00 WTR  1139       8.112 -14.371   7.297
ATOM   4870  H01 WTR  1139       8.167 -13.435   7.492
ATOM   4871  H02 WTR  1139       9.016 -14.635   7.128
TER   
ATOM   4872  O00 WTR  1140      -4.135  -7.812 -11.095
ATOM   4873  H01 WTR  1140      -4.856  -8.083 -11.662
ATOM   4874  H02 WTR  1140      -3.738  -7.069 -11.549
TER   
ATOM   4875  O00 WTR  1141      11.809  -7.949  -4.897
ATOM   4876  H01 WTR  1141      10.916  -7.953  -5.240
ATOM   4877  H02 WTR  1141      12.349  -8.251  -5.628
TER   
ATOM   4878  O00 WTR  1142       5.406 -17.244  -7.831
ATOM   4879  H01 WTR  1142       5.213 -17.492  -8.735
ATOM   4880  H02 WTR  1142       6.098 -17.848  -7.559
TER   
ATOM   4881  O00 WTR  1143      -7.658 -12.445  -5.375
ATOM   4882  H01 WTR  1143      -8.431 -12.838  -4.969
ATOM   4883  H02 WTR  1143      -7.465 -13.012  -6.122
TER   
ATOM   4884  O00 WTR  1144       6.095   5.025  16.430
ATOM   4885  H01 WTR  1144       5.450   4.392  16.746
ATOM   4886  H02 WTR  1144       6.255   5.599  17.179
TER   
ATOM   4887  O00 WTR  1145      -5.259 -16.505  -4.140
ATOM   4888  H01 WTR  1145      -4.502 -15.936  -4.003
ATOM   4889  H02 WTR  1145      -5.422 -16.465  -5.082
TER   
ATOM   4890  O00 WTR  1146       3.182 -16.366  -0.770
ATOM   4891  H01 WTR  1146       2.848 -17.262  -0.818
ATOM   4892  H02 WTR  1146       4.090 -16.432  -1.065
TER   
ATOM   4893  O00 WTR  1147       5.629 -18.764   0.126
ATOM   4894  H01 WTR  1147       5.878 -18.836  -0.795
ATOM   4895  H02 WTR  1147       6.388 -19.095   0.606
TER   
ATOM   4896  O00 WTR  1148       7.184 -21.217  -3.239
ATOM   4897  H01 WTR  1148       7.124 -20.262  -3.228
ATOM   4898  H02 WTR  1148       6.550 -21.489  -3.902
TER   
ATOM   4899  O00 WTR  1149      -0.044 -11.046 -13.091
ATOM   4900  H01 WTR  1149      -0.131 -11.784 -13.694
ATOM   4901  H02 WTR  1149      -0.718 -10.426 -13.371
TER   
ATOM   4902  O00 WTR  1150       7.514 -11.832   8.784
ATOM   4903  H01 WTR  1150       7.597 -12.262   9.635
ATOM   4904  H02 WTR  1150       6.723 -12.210   8.400
TER   
ATOM   4905  O00 WTR  1151      11.065  -7.744 -11.172
ATOM   4906  H01 WTR  1151      11.460  -6.995 -10.724
ATOM   4907  H02 WTR  1151      10.946  -8.399 -10.484
TER   
ATOM   4908  O00 WTR  1152       8.476 -21.795 -12.277
ATOM   4909  H01 WTR  1152       8.451 -21.089 -12.923
ATOM   4910  H02 WTR  1152       9.316 -21.683 -11.831
TER   
ATOM   4911  O00 WTR  1153      10.193 -10.499   8.055
ATOM   4912  H01 WTR  1153       9.497 -10.772   8.653
ATOM   4913  H02 WTR  1153      10.294  -9.561   8.217
TER   
ATOM   4914  O00 WTR  1154       8.194  -9.494  -3.726
ATOM   4915  H01 WTR  1154       8.314  -8.672  -4.202
ATOM   4916  H02 WTR  1154       7.295  -9.454  -3.400
TER   
ATOM   4917  O00 WTR  1155       8.115 -13.727   0.457
ATOM   4918  H01 WTR  1155       7.254 -13.491   0.800
ATOM   4919  H02 WTR  1155       8.734 -13.266   1.023
TER   
ATOM   4920  O00 WTR  1156       3.322 -19.628  -8.714
ATOM   4921  H01 WTR  1156       2.678 -19.812  -9.398
ATOM   4922  H02 WTR  1156       3.336 -20.420  -8.177
TER   
ATOM   4923  O00 WTR  1157       8.630 -13.289   3.667
ATOM   4924  H01 WTR  1157       8.745 -12.483   4.171
ATOM   4925  H02 WTR  1157       8.108 -13.855   4.235
TER   
ATOM   4926  O00 WTR  1158       2.646 -12.529  -7.930
ATOM   4927  H01 WTR  1158       2.873 -13.446  -8.084
ATOM   4928  H02 WTR  1158       3.253 -12.035  -8.480
TER   
ATOM   4929  O00 WTR  1159      -0.024  -9.233 -16.172
ATOM   4930  H01 WTR  1159       0.232  -9.873 -16.836
ATOM   4931  H02 WTR  1159       0.803  -8.950 -15.781
TER   
ATOM   4932  O00 WTR  1160       7.518 -13.637  -3.903
ATOM   4933  H01 WTR  1160       8.470 -13.641  -4.003
ATOM   4934  H02 WTR  1160       7.362 -13.122  -3.111
TER   
ATOM   4935  O00 WTR  1161       6.943 -14.729  -9.016
ATOM   4936  H01 WTR  1161       7.074 -13.795  -8.851
ATOM   4937  H02 WTR  1161       6.634 -15.080  -8.181
TER   
ATOM   4938  O00 WTR  1162      12.797 -12.577   2.708
ATOM   4939  H01 WTR  1162      13.612 -13.078   2.676
ATOM   4940  H02 WTR  1162      13.071 -11.666   2.600
TER   
ATOM   4941  O00 WTR  1163       4.273  -9.353 -11.053
ATOM   4942  H01 WTR  1163       4.781  -9.624 -11.817
ATOM   4943  H02 WTR  1163       3.373  -9.605 -11.262
TER   
ATOM   4944  O00 WTR  1164      -3.213 -14.433  -3.777
ATOM   4945  H01 WTR  1164      -2.781 -13.579  -3.780
ATOM   4946  H02 WTR  1164      -2.711 -14.958  -4.400
TER   
ATOM   4947  O00 WTR  1165      10.346 -13.528  -4.438
ATOM   4948  H01 WTR  1165      11.064 -14.141  -4.282
ATOM   4949  H02 WTR  1165      10.757 -12.664  -4.409
TER   
ATOM   4950  O00 WTR  1166      10.822 -14.373   2.504
ATOM   4951  H01 WTR  1166      10.105 -13.977   2.999
ATOM   4952  H02 WTR  1166      11.546 -13.753   2.594
TER   
ATOM   4953  O00 WTR  1167      -3.491 -18.866   0.861
ATOM   4954  H01 WTR  1167      -3.680 -18.063   0.375
ATOM   4955  H02 WTR  1167      -3.001 -18.572   1.628
TER   
ATOM   4956  O00 WTR  1168       4.921 -11.239  -8.901
ATOM   4957  H01 WTR  1168       4.815 -10.686  -9.676
ATOM   4958  H02 WTR  1168       5.848 -11.478  -8.902
TER   
ATOM   4959  O00 WTR  1169       7.040 -18.266  -2.503
ATOM   4960  H01 WTR  1169       7.741 -18.386  -1.862
ATOM   4961  H02 WTR  1169       7.483 -17.932  -3.283
TER   
ATOM   4962  O00 WTR  1170      -3.305 -12.954   5.122
ATOM   4963  H01 WTR  1170      -4.078 -13.132   4.587
ATOM   4964  H02 WTR  1170      -2.900 -12.189   4.712
TER   
ATOM   4965  O00 WTR  1171       7.917  -6.927  -7.981
ATOM   4966  H01 WTR  1171       8.351  -7.200  -8.789
ATOM   4967  H02 WTR  1171       7.046  -7.320  -8.031
TER   
ATOM   4968  O00 WTR  1172      14.581 -22.486   1.693
ATOM   4969  H01 WTR  1172      15.350 -22.695   2.222
ATOM   4970  H02 WTR  1172      14.932 -22.299   0.822
TER   
ATOM   4971  O00 WTR  1173       1.262  -9.952  -8.034
ATOM   4972  H01 WTR  1173       0.808 -10.250  -8.822
ATOM   4973  H02 WTR  1173       1.906 -10.637  -7.855
TER   
ATOM   4974  O00 WTR  1174       2.864  -7.645  -8.458
ATOM   4975  H01 WTR  1174       2.360  -7.128  -9.086
ATOM   4976  H02 WTR  1174       2.251  -8.312  -8.148
TER   
ATOM   4977  O00 WTR  1175       3.445   0.183  15.206
ATOM   4978  H01 WTR  1175       2.634  -0.227  14.906
ATOM   4979  H02 WTR  1175       4.033  -0.551  15.385
TER   
ATOM   4980  O00 WTR  1176       8.700  -7.542  -5.605
ATOM   4981  H01 WTR  1176       8.426  -7.255  -6.476
ATOM   4982  H02 WTR  1176       8.763  -6.735  -5.095
TER   
ATOM   4983  O00 WTR  1177       8.957 -15.130  -1.850
ATOM   4984  H01 WTR  1177       8.640 -14.571  -1.140
ATOM   4985  H02 WTR  1177       8.365 -14.950  -2.580
TER   
ATOM   4986  O00 WTR  1178       3.153 -13.073 -12.973
ATOM   4987  H01 WTR  1178       3.675 -13.334 -12.215
ATOM   4988  H02 WTR  1178       3.562 -13.522 -13.713
TER   
ATOM   4989  O00 WTR  1179       1.142 -16.110  -5.968
ATOM   4990  H01 WTR  1179       1.058 -16.464  -5.082
ATOM   4991  H02 WTR  1179       0.900 -16.837  -6.541
TER   
ATOM   4992  O00 WTR  1180       5.518 -10.211  -3.018
ATOM   4993  H01 WTR  1180       4.592 -10.403  -3.162
ATOM   4994  H02 WTR  1180       5.779 -10.801  -2.310
TER   
ATOM   4995  O00 WTR  1181      -0.385  -6.052  -8.531
ATOM   4996  H01 WTR  1181      -1.085  -6.584  -8.152
ATOM   4997  H02 WTR  1181       0.380  -6.240  -7.988
TER   
ATOM   4998  O00 WTR  1182      -7.827   1.855 -10.009
ATOM   4999  H01 WTR  1182      -7.302   1.664 -10.786
ATOM   5000  H02 WTR  1182      -7.720   2.797  -9.872
TER   
ATOM   5001  O00 WTR  1183       0.801   0.139 -12.938
ATOM   5002  H01 WTR  1183       0.186   0.203 -12.207
ATOM   5003  H02 WTR  1183       0.297   0.422 -13.701
TER   
ATOM   5004  O00 WTR  1184      -9.288 -15.571   5.831
ATOM   5005  H01 WTR  1184      -8.681 -15.436   5.103
ATOM   5006  H02 WTR  1184      -8.878 -15.123   6.571
TER   
ATOM   5007  O00 WTR  1185      11.286  -3.694  -8.777
ATOM   5008  H01 WTR  1185      11.657  -4.547  -9.004
ATOM   5009  H02 WTR  1185      12.047  -3.141  -8.598
TER   
ATOM   5010  O00 WTR  1186      -1.610  -2.464  -9.655
ATOM   5011  H01 WTR  1186      -1.473  -1.649 -10.136
ATOM   5012  H02 WTR  1186      -0.900  -3.037  -9.946
TER   
ATOM   5013  O00 WTR  1187      -9.124   0.446 -13.118
ATOM   5014  H01 WTR  1187      -9.838   0.135 -13.674
ATOM   5015  H02 WTR  1187      -8.403   0.616 -13.725
TER   
ATOM   5016  O00 WTR  1188       8.085   9.578  14.267
ATOM   5017  H01 WTR  1188       8.583   9.967  13.547
ATOM   5018  H02 WTR  1188       7.175   9.808  14.080
TER   
ATOM   5019  O00 WTR  1189      -9.795  -4.093  -9.847
ATOM   5020  H01 WTR  1189     -10.582  -4.409  -9.402
ATOM   5021  H02 WTR  1189     -10.120  -3.694 -10.654
TER   
ATOM   5022  O00 WTR  1190       0.545   4.938  16.740
ATOM   5023  H01 WTR  1190       0.834   5.182  17.619
ATOM   5024  H02 WTR  1190       1.030   4.137  16.541
TER   
ATOM   5025  O00 WTR  1191      -0.125  -0.681  12.006
ATOM   5026  H01 WTR  1191       0.455   0.002  11.670
ATOM   5027  H02 WTR  1191      -1.007  -0.364  11.810
TER   
ATOM   5028  O00 WTR  1192      -8.160 -20.038  -3.531
ATOM   5029  H01 WTR  1192      -8.396 -20.718  -2.900
ATOM   5030  H02 WTR  1192      -7.368 -19.639  -3.170
TER   
ATOM   5031  O00 WTR  1193      -8.104  -7.018   1.360
ATOM   5032  H01 WTR  1193      -7.495  -7.416   1.982
ATOM   5033  H02 WTR  1193      -8.264  -7.701   0.710
TER   
ATOM   5034  O00 WTR  1194      -6.841  -0.275  -8.699
ATOM   5035  H01 WTR  1194      -7.253   0.509  -9.062
ATOM   5036  H02 WTR  1194      -5.951   0.000  -8.481
TER   
ATOM   5037  O00 WTR  1195     -11.417  -0.248  -4.653
ATOM   5038  H01 WTR  1195     -12.336  -0.464  -4.492
ATOM   5039  H02 WTR  1195     -11.241  -0.591  -5.529
TER   
ATOM   5040  O00 WTR  1196       7.161 -19.963  -9.539
ATOM   5041  H01 WTR  1196       7.949 -19.632  -9.970
ATOM   5042  H02 WTR  1196       7.033 -20.836  -9.912
TER   
ATOM   5043  O00 WTR  1197      -7.064 -19.192  -7.835
ATOM   5044  H01 WTR  1197      -6.910 -18.900  -8.733
ATOM   5045  H02 WTR  1197      -7.987 -18.995  -7.674
TER   
ATOM   5046  O00 WTR  1198      -3.588 -17.406  -8.812
ATOM   5047  H01 WTR  1198      -4.545 -17.399  -8.783
ATOM   5048  H02 WTR  1198      -3.370 -18.155  -9.367
TER   
ATOM   5049  O00 WTR  1199       7.669   5.570  20.095
ATOM   5050  H01 WTR  1199       8.055   5.932  20.893
ATOM   5051  H02 WTR  1199       6.799   5.966  20.049
TER   
ATOM   5052  O00 WTR  1200      14.109  -8.305  -3.781
ATOM   5053  H01 WTR  1200      14.256  -7.926  -2.914
ATOM   5054  H02 WTR  1200      13.271  -7.941  -4.064
TER   
ATOM   5055  O00 WTR  1201      -0.480   2.598  20.287
ATOM   5056  H01 WTR  1201      -1.213   2.687  20.895
ATOM   5057  H02 WTR  1201      -0.249   3.498  20.055
TER   
ATOM   5058  O00 WTR  1202       5.325   3.724 -12.302
ATOM   5059  H01 WTR  1202       4.680   3.239 -12.817
ATOM   5060  H02 WTR  1202       5.813   3.048 -11.830
TER   
ATOM   5061  O00 WTR  1203       8.097   2.835  19.532
ATOM   5062  H01 WTR  1203       7.817   3.738  19.684
ATOM   5063  H02 WTR  1203       9.010   2.911  19.256
TER   
ATOM   5064  O00 WTR  1204      -7.006   7.014  17.416
ATOM   5065  H01 WTR  1204      -6.944   7.271  16.496
ATOM   5066  H02 WTR  1204      -6.176   6.574  17.599
TER   
ATOM   5067  O00 WTR  1205       8.560  -4.233  -7.362
ATOM   5068  H01 WTR  1205       8.253  -5.060  -7.736
ATOM   5069  H02 WTR  1205       9.454  -4.139  -7.690
TER   
ATOM   5070  O00 WTR  1206       1.351   9.135  14.681
ATOM   5071  H01 WTR  1206       1.437   9.468  13.788
ATOM   5072  H02 WTR  1206       1.340   8.183  14.583
TER   
ATOM   5073  O00 WTR  1207       1.891   3.344  13.628
ATOM   5074  H01 WTR  1207       1.169   2.872  13.215
ATOM   5075  H02 WTR  1207       1.783   3.176  14.564
TER   
ATOM   5076  O00 WTR  1208     -12.003  -5.043  -8.799
ATOM   5077  H01 WTR  1208     -12.577  -4.281  -8.718
ATOM   5078  H02 WTR  1208     -12.107  -5.511  -7.971
TER   
ATOM   5079  O00 WTR  1209       8.624  -0.940 -12.393
ATOM   5080  H01 WTR  1209       7.828  -0.917 -11.862
ATOM   5081  H02 WTR  1209       9.182  -1.586 -11.960
TER   
ATOM   5082  O00 WTR  1210       6.739  -8.556 -12.649
ATOM   5083  H01 WTR  1210       7.388  -8.242 -12.019
ATOM   5084  H02 WTR  1210       7.000  -8.160 -13.481
TER   
ATOM   5085  O00 WTR  1211     -12.097   1.275 -10.465
ATOM   5086  H01 WTR  1211     -11.620   1.695 -11.180
ATOM   5087  H02 WTR  1211     -12.274   0.389 -10.781
TER   
ATOM   5088  O00 WTR  1212       1.812  11.983  17.635
ATOM   5089  H01 WTR  1212       1.207  11.242  17.592
ATOM   5090  H02 WTR  1212       1.417  12.648  17.071
TER   
ATOM   5091  O00 WTR  1213      10.793   6.062  14.412
ATOM   5092  H01 WTR  1213      11.031   6.900  14.013
ATOM   5093  H02 WTR  1213      10.175   6.294  15.105
TER   
ATOM   5094  O00 WTR  1214       9.418 -18.268   3.381
ATOM   5095  H01 WTR  1214       8.568 -17.871   3.194
ATOM   5096  H02 WTR  1214       9.958 -17.543   3.696
TER   
ATOM   5097  O00 WTR  1215      18.482  -9.689  11.045
ATOM   5098  H01 WTR  1215      18.446  -8.735  11.112
ATOM   5099  H02 WTR  1215      18.353  -9.870  10.114
TER   
ATOM   5100  O00 WTR  1216      19.554  -6.043   8.043
ATOM   5101  H01 WTR  1216      18.780  -5.951   8.598
ATOM   5102  H02 WTR  1216      20.249  -6.312   8.644
TER   
ATOM   5103  O00 WTR  1217      19.834 -14.573   6.026
ATOM   5104  H01 WTR  1217      20.560 -14.939   5.522
ATOM   5105  H02 WTR  1217      19.294 -15.330   6.253
TER   
ATOM   5106  O00 WTR  1218      16.353 -15.195  14.579
ATOM   5107  H01 WTR  1218      16.415 -14.894  15.486
ATOM   5108  H02 WTR  1218      17.207 -15.588  14.398
TER   
ATOM   5109  O00 WTR  1219      13.762 -15.949   9.228
ATOM   5110  H01 WTR  1219      12.965 -16.414   8.975
ATOM   5111  H02 WTR  1219      13.629 -15.730  10.150
TER   
ATOM   5112  O00 WTR  1220      15.973 -17.062  11.784
ATOM   5113  H01 WTR  1220      16.706 -16.461  11.914
ATOM   5114  H02 WTR  1220      15.195 -16.535  11.965
TER   
ATOM   5115  O00 WTR  1221      17.971 -21.127  -0.159
ATOM   5116  H01 WTR  1221      17.106 -21.445  -0.415
ATOM   5117  H02 WTR  1221      17.796 -20.483   0.528
TER   
ATOM   5118  O00 WTR  1222      11.329 -19.986   8.367
ATOM   5119  H01 WTR  1222      11.714 -20.709   8.862
ATOM   5120  H02 WTR  1222      10.651 -20.397   7.830
TER   
ATOM   5121  O00 WTR  1223      18.893 -11.998   5.651
ATOM   5122  H01 WTR  1223      19.192 -12.819   6.042
ATOM   5123  H02 WTR  1223      18.600 -12.243   4.773
TER   
ATOM   5124  O00 WTR  1224      15.122  -8.606   9.024
ATOM   5125  H01 WTR  1224      15.325  -7.840   8.488
ATOM   5126  H02 WTR  1224      15.828  -9.225   8.836
TER   
ATOM   5127  O00 WTR  1225      23.781 -15.505   3.544
ATOM   5128  H01 WTR  1225      23.773 -14.554   3.652
ATOM   5129  H02 WTR  1225      23.599 -15.643   2.615
TER   
ATOM   5130  O00 WTR  1226      23.560 -10.429   1.599
ATOM   5131  H01 WTR  1226      23.850 -10.191   2.479
ATOM   5132  H02 WTR  1226      24.136  -9.936   1.015
TER   
ATOM   5133  O00 WTR  1227      18.895 -15.369   9.491
ATOM   5134  H01 WTR  1227      17.960 -15.316   9.688
ATOM   5135  H02 WTR  1227      19.102 -14.529   9.081
TER   
ATOM   5136  O00 WTR  1228      16.270 -14.425  10.235
ATOM   5137  H01 WTR  1228      16.504 -13.497  10.251
ATOM   5138  H02 WTR  1228      15.315 -14.433  10.308
TER   
ATOM   5139  O00 WTR  1229      13.658 -17.588   4.437
ATOM   5140  H01 WTR  1229      13.704 -18.475   4.796
ATOM   5141  H02 WTR  1229      14.433 -17.515   3.880
TER   
ATOM   5142  O00 WTR  1230      23.020 -15.562   0.622
ATOM   5143  H01 WTR  1230      23.339 -16.102  -0.101
ATOM   5144  H02 WTR  1230      23.172 -14.662   0.335
TER   
ATOM   5145  O00 WTR  1231      22.092 -17.915  13.322
ATOM   5146  H01 WTR  1231      22.167 -16.996  13.578
ATOM   5147  H02 WTR  1231      21.606 -18.325  14.038
TER   
ATOM   5148  O00 WTR  1232      20.908 -18.045   5.978
ATOM   5149  H01 WTR  1232      21.114 -17.236   5.509
ATOM   5150  H02 WTR  1232      20.064 -17.872   6.394
TER   
ATOM   5151  O00 WTR  1233      19.815 -12.695   8.113
ATOM   5152  H01 WTR  1233      19.863 -13.361   7.427
ATOM   5153  H02 WTR  1233      19.301 -11.987   7.723
TER   
ATOM   5154  O00 WTR  1234      16.407  -5.361 -13.270
ATOM   5155  H01 WTR  1234      16.300  -5.456 -12.323
ATOM   5156  H02 WTR  1234      17.355  -5.357 -13.405
TER   
ATOM   5157  O00 WTR  1235      14.711  -7.049  -1.571
ATOM   5158  H01 WTR  1235      14.247  -6.247  -1.333
ATOM   5159  H02 WTR  1235      14.437  -7.689  -0.914
TER   
ATOM   5160  O00 WTR  1236      21.299  -9.366   6.977
ATOM   5161  H01 WTR  1236      21.459 -10.301   6.849
ATOM   5162  H02 WTR  1236      21.540  -9.205   7.889
TER   
ATOM   5163  O00 WTR  1237      18.844 -18.884  13.316
ATOM   5164  H01 WTR  1237      18.940 -17.955  13.524
ATOM   5165  H02 WTR  1237      19.362 -19.007  12.520
TER   
ATOM   5166  O00 WTR  1238      17.526 -20.156  -2.710
ATOM   5167  H01 WTR  1238      17.129 -19.285  -2.680
ATOM   5168  H02 WTR  1238      18.143 -20.164  -1.978
TER   
ATOM   5169  O00 WTR  1239      13.171  -9.884   2.656
ATOM   5170  H01 WTR  1239      13.002  -9.507   1.793
ATOM   5171  H02 WTR  1239      13.888  -9.359   3.012
TER   
ATOM   5172  O00 WTR  1240      18.594 -16.145  -5.456
ATOM   5173  H01 WTR  1240      18.237 -17.033  -5.466
ATOM   5174  H02 WTR  1240      18.396 -15.797  -6.326
TER   
ATOM   5175  O00 WTR  1241      21.366 -19.943   7.932
ATOM   5176  H01 WTR  1241      21.318 -19.451   7.112
ATOM   5177  H02 WTR  1241      20.476 -20.266   8.071
TER   
ATOM   5178  O00 WTR  1242      21.424 -14.873  14.325
ATOM   5179  H01 WTR  1242      21.477 -13.979  14.661
ATOM   5180  H02 WTR  1242      21.044 -14.780  13.451
TER   
ATOM   5181  O00 WTR  1243      15.375 -11.718   5.136
ATOM   5182  H01 WTR  1243      14.422 -11.800   5.163
ATOM   5183  H02 WTR  1243      15.626 -12.114   4.301
TER   
ATOM   5184  O00 WTR  1244      13.378 -13.356   8.702
ATOM   5185  H01 WTR  1244      13.468 -14.308   8.690
ATOM   5186  H02 WTR  1244      12.627 -13.179   8.135
TER   
ATOM   5187  O00 WTR  1245       7.286 -11.331  -5.540
ATOM   5188  H01 WTR  1245       7.497 -12.163  -5.117
ATOM   5189  H02 WTR  1245       7.051 -10.747  -4.818
TER   
ATOM   5190  O00 WTR  1246      20.322 -17.221  17.439
ATOM   5191  H01 WTR  1246      20.604 -17.813  18.136
ATOM   5192  H02 WTR  1246      19.390 -17.079  17.607
TER   
ATOM   5193  O00 WTR  1247      23.591 -17.206  10.231
ATOM   5194  H01 WTR  1247      23.881 -17.113  11.139
ATOM   5195  H02 WTR  1247      23.737 -18.130  10.026
TER   
ATOM   5196  O00 WTR  1248      15.396 -13.289  16.955
ATOM   5197  H01 WTR  1248      15.422 -12.354  17.159
ATOM   5198  H02 WTR  1248      14.588 -13.403  16.455
TER   
ATOM   5199  O00 WTR  1249      22.464  -7.943   4.610
ATOM   5200  H01 WTR  1249      21.934  -8.545   5.133
ATOM   5201  H02 WTR  1249      22.022  -7.098   4.694
TER   
ATOM   5202  O00 WTR  1250      21.946 -14.060  17.356
ATOM   5203  H01 WTR  1250      21.126 -14.555  17.362
ATOM   5204  H02 WTR  1250      22.502 -14.524  16.730
TER   
ATOM   5205  O00 WTR  1251      18.328 -15.165   3.268
ATOM   5206  H01 WTR  1251      19.090 -15.416   3.790
ATOM   5207  H02 WTR  1251      17.612 -15.106   3.901
TER   
ATOM   5208  O00 WTR  1252      17.389 -10.295   8.596
ATOM   5209  H01 WTR  1252      17.767  -9.745   7.910
ATOM   5210  H02 WTR  1252      17.161 -11.111   8.151
TER   
ATOM   5211  O00 WTR  1253      15.312 -18.545  17.795
ATOM   5212  H01 WTR  1253      15.221 -19.471  18.019
ATOM   5213  H02 WTR  1253      14.836 -18.083  18.486
TER   
ATOM   5214  O00 WTR  1254      18.854 -16.341  14.485
ATOM   5215  H01 WTR  1254      19.740 -15.996  14.590
ATOM   5216  H02 WTR  1254      18.655 -16.753  15.326
TER   
ATOM   5217  O00 WTR  1255      23.036 -20.472   9.868
ATOM   5218  H01 WTR  1255      22.549 -20.137   9.115
ATOM   5219  H02 WTR  1255      22.632 -21.319  10.058
TER   
ATOM   5220  O00 WTR  1256      18.475  -9.302   6.422
ATOM   5221  H01 WTR  1256      18.352 -10.178   6.055
ATOM   5222  H02 WTR  1256      19.412  -9.251   6.612
TER   
ATOM   5223  O00 WTR  1257      20.745  -4.233  16.017
ATOM   5224  H01 WTR  1257      20.702  -4.916  15.347
ATOM   5225  H02 WTR  1257      21.679  -4.041  16.104
TER   
ATOM   5226  O00 WTR  1258      16.124 -18.853  13.878
ATOM   5227  H01 WTR  1258      17.048 -19.102  13.872
ATOM   5228  H02 WTR  1258      16.004 -18.359  13.067
TER   
ATOM   5229  O00 WTR  1259      21.907 -13.263  11.323
ATOM   5230  H01 WTR  1259      21.625 -12.914  10.478
ATOM   5231  H02 WTR  1259      21.794 -14.210  11.241
TER   
ATOM   5232  O00 WTR  1260      24.043   0.491  -4.488
ATOM   5233  H01 WTR  1260      23.500   1.099  -4.990
ATOM   5234  H02 WTR  1260      24.553   0.022  -5.148
TER   
ATOM   5235  O00 WTR  1261      20.948 -10.124  12.090
ATOM   5236  H01 WTR  1261      21.282 -11.013  11.969
ATOM   5237  H02 WTR  1261      20.066 -10.147  11.720
TER   
ATOM   5238  O00 WTR  1262      22.347  -2.253  12.042
ATOM   5239  H01 WTR  1262      22.953  -2.953  12.285
ATOM   5240  H02 WTR  1262      22.876  -1.650  11.519
TER   
ATOM   5241  O00 WTR  1263      19.741  -6.375  14.523
ATOM   5242  H01 WTR  1263      19.047  -6.329  13.865
ATOM   5243  H02 WTR  1263      19.300  -6.675  15.317
TER   
ATOM   5244  O00 WTR  1264      17.113  -4.870  14.507
ATOM   5245  H01 WTR  1264      17.448  -5.113  15.370
ATOM   5246  H02 WTR  1264      16.357  -5.443  14.373
TER   
ATOM   5247  O00 WTR  1265      19.132 -22.345   4.909
ATOM   5248  H01 WTR  1265      18.854 -22.046   5.775
ATOM   5249  H02 WTR  1265      19.483 -21.562   4.486
TER   
ATOM   5250  O00 WTR  1266      13.812 -16.230  14.373
ATOM   5251  H01 WTR  1266      13.813 -17.083  14.809
ATOM   5252  H02 WTR  1266      14.678 -15.866  14.556
TER   
ATOM   5253  O00 WTR  1267      10.919 -17.516   8.991
ATOM   5254  H01 WTR  1267      10.945 -18.469   8.909
ATOM   5255  H02 WTR  1267      10.893 -17.198   8.088
TER   
ATOM   5256  O00 WTR  1268      16.104 -17.790  -2.186
ATOM   5257  H01 WTR  1268      16.723 -17.066  -2.088
ATOM   5258  H02 WTR  1268      15.605 -17.791  -1.369
TER   
ATOM   5259  O00 WTR  1269      16.880   1.528   6.180
ATOM   5260  H01 WTR  1269      16.137   1.980   6.580
ATOM   5261  H02 WTR  1269      17.649   1.922   6.591
TER   
ATOM   5262  O00 WTR  1270      23.443   0.341   0.830
ATOM   5263  H01 WTR  1270      22.501   0.413   0.677
ATOM   5264  H02 WTR  1270      23.788  -0.050   0.028
TER   
ATOM   5265  O00 WTR  1271      13.345  -1.401   6.566
ATOM   5266  H01 WTR  1271      13.006  -0.566   6.887
ATOM   5267  H02 WTR  1271      14.216  -1.193   6.228
TER   
ATOM   5268  O00 WTR  1272      22.373   4.206  -0.052
ATOM   5269  H01 WTR  1272      23.160   4.730   0.100
ATOM   5270  H02 WTR  1272      22.611   3.618  -0.768
TER   
ATOM   5271  O00 WTR  1273      22.392  -0.978   3.388
ATOM   5272  H01 WTR  1273      22.039  -1.545   2.701
ATOM   5273  H02 WTR  1273      22.970  -0.372   2.925
TER   
ATOM   5274  O00 WTR  1274      17.252  -5.439   9.244
ATOM   5275  H01 WTR  1274      16.646  -5.824   8.610
ATOM   5276  H02 WTR  1274      17.143  -4.494   9.137
TER   
ATOM   5277  O00 WTR  1275      22.181  -6.964  -0.864
ATOM   5278  H01 WTR  1275      21.383  -6.580  -1.230
ATOM   5279  H02 WTR  1275      22.303  -6.511  -0.029
TER   
ATOM   5280  O00 WTR  1276      13.388  -1.476  11.949
ATOM   5281  H01 WTR  1276      12.524  -1.867  11.820
ATOM   5282  H02 WTR  1276      13.943  -2.205  12.225
TER   
ATOM   5283  O00 WTR  1277      19.839  -5.846  -2.460
ATOM   5284  H01 WTR  1277      20.356  -5.541  -3.206
ATOM   5285  H02 WTR  1277      19.462  -5.048  -2.088
TER   
ATOM   5286  O00 WTR  1278      20.335  -3.950  10.606
ATOM   5287  H01 WTR  1278      19.639  -4.048  11.255
ATOM   5288  H02 WTR  1278      20.968  -3.363  11.020
TER   
ATOM   5289  O00 WTR  1279      17.090 -19.196   5.052
ATOM   5290  H01 WTR  1279      17.182 -18.285   5.328
ATOM   5291  H02 WTR  1279      17.910 -19.394   4.601
TER   
ATOM   5292  O00 WTR  1280      18.538  -2.904   2.237
ATOM   5293  H01 WTR  1280      18.838  -2.292   1.565
ATOM   5294  H02 WTR  1280      17.892  -3.452   1.791
TER   
ATOM   5295  O00 WTR  1281      12.174   2.054  10.960
ATOM   5296  H01 WTR  1281      12.758   1.304  10.847
ATOM   5297  H02 WTR  1281      12.371   2.381  11.838
TER   
ATOM   5298  O00 WTR  1282      21.895   2.106  -1.819
ATOM   5299  H01 WTR  1282      21.530   2.375  -2.662
ATOM   5300  H02 WTR  1282      22.563   1.457  -2.042
TER   
ATOM   5301  O00 WTR  1283      21.011  -5.912   5.875
ATOM   5302  H01 WTR  1283      20.510  -5.834   6.687
ATOM   5303  H02 WTR  1283      20.350  -5.892   5.183
TER   
ATOM   5304  O00 WTR  1284      18.406  -3.575  -1.468
ATOM   5305  H01 WTR  1284      18.914  -3.007  -0.889
ATOM   5306  H02 WTR  1284      18.394  -3.114  -2.307
TER   
ATOM   5307  O00 WTR  1285      20.201   4.286   1.736
ATOM   5308  H01 WTR  1285      19.489   3.749   1.389
ATOM   5309  H02 WTR  1285      20.923   4.154   1.122
TER   
ATOM   5310  O00 WTR  1286      24.618  -1.690  10.070
ATOM   5311  H01 WTR  1286      24.786  -2.566  10.416
ATOM   5312  H02 WTR  1286      23.997  -1.829   9.356
TER   
ATOM   5313  O00 WTR  1287      16.103   4.547   0.764
ATOM   5314  H01 WTR  1287      16.841   3.983   0.534
ATOM   5315  H02 WTR  1287      16.363   5.417   0.461
TER   
ATOM   5316  O00 WTR  1288      20.773   0.816   0.259
ATOM   5317  H01 WTR  1288      20.459   1.429   0.924
ATOM   5318  H02 WTR  1288      21.078   1.374  -0.457
TER   
ATOM   5319  O00 WTR  1289      16.285 -11.364  11.229
ATOM   5320  H01 WTR  1289      17.133 -10.925  11.299
ATOM   5321  H02 WTR  1289      16.265 -11.968  11.971
TER   
ATOM   5322  O00 WTR  1290      16.766  -3.367   4.513
ATOM   5323  H01 WTR  1290      17.290  -3.624   5.272
ATOM   5324  H02 WTR  1290      17.381  -3.385   3.780
TER   
ATOM   5325  O00 WTR  1291      22.949  -2.512   7.673
ATOM   5326  H01 WTR  1291      23.485  -2.988   7.038
ATOM   5327  H02 WTR  1291      22.120  -2.358   7.220
TER   
ATOM   5328  O00 WTR  1292      16.971  -7.405   5.277
ATOM   5329  H01 WTR  1292      16.268  -7.931   4.896
ATOM   5330  H02 WTR  1292      17.466  -8.020   5.818
TER   
ATOM   5331  O00 WTR  1293      16.359  -6.090   2.444
ATOM   5332  H01 WTR  1293      16.606  -5.698   1.607
ATOM   5333  H02 WTR  1293      17.137  -5.994   2.993
TER   
ATOM   5334  O00 WTR  1294      18.047  -3.874   6.795
ATOM   5335  H01 WTR  1294      18.170  -3.277   7.533
ATOM   5336  H02 WTR  1294      18.586  -4.635   7.009
TER   
ATOM   5337  O00 WTR  1295      22.028  -5.610   1.890
ATOM   5338  H01 WTR  1295      21.587  -6.432   2.107
ATOM   5339  H02 WTR  1295      22.958  -5.796   2.017
TER   
ATOM   5340  O00 WTR  1296      23.426   2.124   2.836
ATOM   5341  H01 WTR  1296      23.599   1.627   2.036
ATOM   5342  H02 WTR  1296      23.365   3.034   2.544
TER   
ATOM   5343  O00 WTR  1297      15.923  -0.953   5.703
ATOM   5344  H01 WTR  1297      16.614  -1.509   5.344
ATOM   5345  H02 WTR  1297      16.332  -0.093   5.801
TER   
ATOM   5346  O00 WTR  1298      18.807  -6.755  11.523
ATOM   5347  H01 WTR  1298      18.262  -6.078  11.123
ATOM   5348  H02 WTR  1298      19.650  -6.680  11.075
TER   
ATOM   5349  O00 WTR  1299      13.730   0.748  13.588
ATOM   5350  H01 WTR  1299      14.241   0.536  14.369
ATOM   5351  H02 WTR  1299      13.591  -0.094  13.155
TER   
ATOM   5352  O00 WTR  1300      23.097 -12.507   3.741
ATOM   5353  H01 WTR  1300      23.460 -11.781   4.249
ATOM   5354  H02 WTR  1300      23.295 -12.287   2.831
TER   
ATOM   5355  O00 WTR  1301      17.883  -3.732  11.887
ATOM   5356  H01 WTR  1301      17.677  -4.026  12.775
ATOM   5357  H02 WTR  1301      17.177  -3.124  11.666
TER   
ATOM   5358  O00 WTR  1302      20.763 -10.921   3.719
ATOM   5359  H01 WTR  1302      20.224 -11.275   4.426
ATOM   5360  H02 WTR  1302      21.553 -11.461   3.726
TER   
ATOM   5361  O00 WTR  1303       6.551  -0.927  12.209
ATOM   5362  H01 WTR  1303       5.921  -0.213  12.300
ATOM   5363  H02 WTR  1303       7.404  -0.494  12.192
TER   
ATOM   5364  O00 WTR  1304      24.289  -6.698  13.073
ATOM   5365  H01 WTR  1304      24.766  -7.493  12.838
ATOM   5366  H02 WTR  1304      23.367  -6.932  12.971
TER   
ATOM   5367  O00 WTR  1305      25.895  10.521  -0.517
ATOM   5368  H01 WTR  1305      26.502  10.161   0.130
ATOM   5369  H02 WTR  1305      25.331   9.784  -0.753
TER   
ATOM   5370  O00 WTR  1306      18.823  -6.120   4.010
ATOM   5371  H01 WTR  1306      19.053  -6.819   3.399
ATOM   5372  H02 WTR  1306      18.069  -6.461   4.492
TER   
ATOM   5373  O00 WTR  1307      26.603  -9.092   2.371
ATOM   5374  H01 WTR  1307      26.275  -8.661   1.581
ATOM   5375  H02 WTR  1307      27.370  -9.582   2.077
TER   
ATOM   5376  O00 WTR  1308      13.961   2.243   5.004
ATOM   5377  H01 WTR  1308      14.305   3.101   4.755
ATOM   5378  H02 WTR  1308      14.232   1.661   4.295
TER   
ATOM   5379  O00 WTR  1309      17.431   0.236   9.363
ATOM   5380  H01 WTR  1309      17.815   0.348  10.233
ATOM   5381  H02 WTR  1309      18.052   0.659   8.770
TER   
ATOM   5382  O00 WTR  1310      23.119  -4.010   4.660
ATOM   5383  H01 WTR  1310      22.663  -3.199   4.435
ATOM   5384  H02 WTR  1310      22.436  -4.580   5.013
TER   
ATOM   5385  O00 WTR  1311      21.730  -7.556  12.672
ATOM   5386  H01 WTR  1311      21.523  -8.488  12.602
ATOM   5387  H02 WTR  1311      21.083  -7.213  13.289
TER   
ATOM   5388  O00 WTR  1312      19.336   1.790   7.523
ATOM   5389  H01 WTR  1312      19.618   0.953   7.155
ATOM   5390  H02 WTR  1312      19.995   1.995   8.187
TER   
ATOM   5391  O00 WTR  1313      16.499  -4.677   0.232
ATOM   5392  H01 WTR  1313      17.123  -4.327  -0.403
ATOM   5393  H02 WTR  1313      15.640  -4.447  -0.124
TER   
ATOM   5394  O00 WTR  1314      25.109   5.791   0.370
ATOM   5395  H01 WTR  1314      25.523   6.052   1.192
ATOM   5396  H02 WTR  1314      24.816   6.613  -0.023
TER   
ATOM   5397  O00 WTR  1315      24.319  -9.746   4.114
ATOM   5398  H01 WTR  1315      23.758  -8.983   4.252
ATOM   5399  H02 WTR  1315      25.198  -9.381   4.010
TER   
ATOM   5400  O00 WTR  1316      18.406   0.309  11.821
ATOM   5401  H01 WTR  1316      18.200  -0.533  12.227
ATOM   5402  H02 WTR  1316      17.623   0.841  11.963
TER   
ATOM   5403  O00 WTR  1317       6.926 -16.394  11.397
ATOM   5404  H01 WTR  1317       7.059 -17.324  11.214
ATOM   5405  H02 WTR  1317       7.764 -15.985  11.181
TER   
ATOM   5406  O00 WTR  1318      20.907 -10.294   1.212
ATOM   5407  H01 WTR  1318      21.861 -10.300   1.135
ATOM   5408  H02 WTR  1318      20.737 -10.555   2.117
TER   
ATOM   5409  O00 WTR  1319      13.850  -0.416   3.631
ATOM   5410  H01 WTR  1319      13.600  -1.035   2.945
ATOM   5411  H02 WTR  1319      14.732  -0.686   3.888
TER   
ATOM   5412  O00 WTR  1320      15.564  -6.242   7.342
ATOM   5413  H01 WTR  1320      15.159  -5.393   7.162
ATOM   5414  H02 WTR  1320      16.148  -6.391   6.598
TER   
ATOM   5415  O00 WTR  1321      21.094 -16.159   3.876
ATOM   5416  H01 WTR  1321      20.980 -16.770   3.148
ATOM   5417  H02 WTR  1321      22.034 -15.981   3.895
TER   
ATOM   5418  O00 WTR  1322      13.658 -15.069  -0.744
ATOM   5419  H01 WTR  1322      12.737 -15.315  -0.649
ATOM   5420  H02 WTR  1322      13.976 -15.608  -1.469
TER   
ATOM   5421  O00 WTR  1323      21.760  -9.915  -2.031
ATOM   5422  H01 WTR  1323      21.521  -9.051  -1.697
ATOM   5423  H02 WTR  1323      20.990 -10.458  -1.866
TER   
ATOM   5424  O00 WTR  1324      18.432  -9.218  -3.565
ATOM   5425  H01 WTR  1324      18.235  -8.639  -2.829
ATOM   5426  H02 WTR  1324      19.233  -8.857  -3.946
TER   
ATOM   5427  O00 WTR  1325      17.680  -7.566  -1.656
ATOM   5428  H01 WTR  1325      18.347  -6.956  -1.971
ATOM   5429  H02 WTR  1325      16.849  -7.167  -1.915
TER   
ATOM   5430  O00 WTR  1326      14.694 -19.135 -11.096
ATOM   5431  H01 WTR  1326      14.437 -18.276 -11.431
ATOM   5432  H02 WTR  1326      15.577 -19.273 -11.439
TER   
ATOM   5433  O00 WTR  1327      14.590 -18.041  -5.632
ATOM   5434  H01 WTR  1327      14.973 -17.173  -5.505
ATOM   5435  H02 WTR  1327      15.103 -18.615  -5.063
TER   
ATOM   5436  O00 WTR  1328      20.979 -15.869  11.308
ATOM   5437  H01 WTR  1328      21.667 -16.398  10.904
ATOM   5438  H02 WTR  1328      20.298 -15.809  10.638
TER   
ATOM   5439  O00 WTR  1329      17.959 -12.632   3.311
ATOM   5440  H01 WTR  1329      18.175 -13.563   3.253
ATOM   5441  H02 WTR  1329      17.081 -12.566   2.936
TER   
ATOM   5442  O00 WTR  1330       6.384 -12.274  -1.325
ATOM   5443  H01 WTR  1330       6.466 -12.941  -0.643
ATOM   5444  H02 WTR  1330       5.641 -12.563  -1.855
TER   
ATOM   5445  O00 WTR  1331      20.152 -12.037  -4.644
ATOM   5446  H01 WTR  1331      19.934 -12.901  -4.295
ATOM   5447  H02 WTR  1331      20.673 -12.218  -5.426
TER   
ATOM   5448  O00 WTR  1332      21.256 -16.936  -1.293
ATOM   5449  H01 WTR  1332      21.432 -16.272  -0.626
ATOM   5450  H02 WTR  1332      20.488 -17.405  -0.967
TER   
ATOM   5451  O00 WTR  1333      17.416 -16.003   0.654
ATOM   5452  H01 WTR  1333      18.068 -15.550   1.188
ATOM   5453  H02 WTR  1333      16.830 -15.308   0.351
TER   
ATOM   5454  O00 WTR  1334      20.979 -11.413  -7.283
ATOM   5455  H01 WTR  1334      20.831 -10.468  -7.266
ATOM   5456  H02 WTR  1334      21.825 -11.516  -7.719
TER   
ATOM   5457  O00 WTR  1335      18.916 -18.360  -0.099
ATOM   5458  H01 WTR  1335      18.410 -17.879   0.556
ATOM   5459  H02 WTR  1335      19.578 -18.830   0.408
TER   
ATOM   5460  O00 WTR  1336      17.758 -18.786  -5.228
ATOM   5461  H01 WTR  1336      17.140 -19.240  -5.801
ATOM   5462  H02 WTR  1336      17.883 -19.382  -4.490
TER   
ATOM   5463  O00 WTR  1337      14.113 -12.563  -2.581
ATOM   5464  H01 WTR  1337      14.175 -12.643  -3.533
ATOM   5465  H02 WTR  1337      13.967 -13.457  -2.274
TER   
ATOM   5466  O00 WTR  1338      19.233 -11.031  -1.637
ATOM   5467  H01 WTR  1338      19.071 -10.557  -2.453
ATOM   5468  H02 WTR  1338      18.586 -10.682  -1.024
TER   
ATOM   5469  O00 WTR  1339      18.050  -5.563  -9.545
ATOM   5470  H01 WTR  1339      18.915  -5.925  -9.357
ATOM   5471  H02 WTR  1339      18.216  -4.853 -10.165
TER   
ATOM   5472  O00 WTR  1340      20.526  -7.406  -8.557
ATOM   5473  H01 WTR  1340      20.110  -8.246  -8.755
ATOM   5474  H02 WTR  1340      20.458  -7.323  -7.606
TER   
ATOM   5475  O00 WTR  1341      11.756 -14.312 -12.195
ATOM   5476  H01 WTR  1341      11.153 -14.442 -12.927
ATOM   5477  H02 WTR  1341      12.290 -13.561 -12.454
TER   
ATOM   5478  O00 WTR  1342      20.879 -13.309  -0.911
ATOM   5479  H01 WTR  1342      20.331 -12.545  -0.730
ATOM   5480  H02 WTR  1342      20.866 -13.393  -1.864
TER   
ATOM   5481  O00 WTR  1343      23.175 -12.294  -2.902
ATOM   5482  H01 WTR  1343      22.683 -11.480  -2.797
ATOM   5483  H02 WTR  1343      23.387 -12.563  -2.008
TER   
ATOM   5484  O00 WTR  1344      23.709 -11.992  -7.760
ATOM   5485  H01 WTR  1344      24.504 -12.315  -8.184
ATOM   5486  H02 WTR  1344      23.691 -12.437  -6.913
TER   
ATOM   5487  O00 WTR  1345       7.960 -17.640  -4.768
ATOM   5488  H01 WTR  1345       7.530 -18.267  -5.349
ATOM   5489  H02 WTR  1345       7.880 -16.800  -5.220
TER   
ATOM   5490  O00 WTR  1346      22.220 -16.045  -3.845
ATOM   5491  H01 WTR  1346      21.787 -16.420  -3.079
ATOM   5492  H02 WTR  1346      21.952 -16.609  -4.572
TER   
ATOM   5493  O00 WTR  1347      18.902 -12.173  -8.941
ATOM   5494  H01 WTR  1347      19.542 -11.971  -8.259
ATOM   5495  H02 WTR  1347      18.697 -11.326  -9.336
TER   
ATOM   5496  O00 WTR  1348      23.272 -12.815   0.085
ATOM   5497  H01 WTR  1348      22.334 -12.897  -0.087
ATOM   5498  H02 WTR  1348      23.360 -11.980   0.545
TER   
ATOM   5499  O00 WTR  1349      13.566 -16.273 -11.248
ATOM   5500  H01 WTR  1349      12.965 -16.838 -10.761
ATOM   5501  H02 WTR  1349      13.084 -15.454 -11.365
TER   
ATOM   5502  O00 WTR  1350      12.724 -11.334   5.149
ATOM   5503  H01 WTR  1350      12.770 -10.414   5.409
ATOM   5504  H02 WTR  1350      12.619 -11.310   4.198
TER   
ATOM   5505  O00 WTR  1351      15.343 -11.304  -0.442
ATOM   5506  H01 WTR  1351      15.077 -11.608  -1.309
ATOM   5507  H02 WTR  1351      16.072 -10.706  -0.610
TER   
ATOM   5508  O00 WTR  1352      15.384 -13.500   3.009
ATOM   5509  H01 WTR  1352      15.398 -14.001   2.193
ATOM   5510  H02 WTR  1352      15.512 -14.155   3.695
TER   
ATOM   5511  O00 WTR  1353      17.489 -12.328  -5.730
ATOM   5512  H01 WTR  1353      17.705 -13.009  -6.366
ATOM   5513  H02 WTR  1353      18.312 -12.159  -5.270
TER   
ATOM   5514  O00 WTR  1354      15.651  -9.357   3.791
ATOM   5515  H01 WTR  1354      15.731  -9.910   4.568
ATOM   5516  H02 WTR  1354      16.492  -9.450   3.342
TER   
ATOM   5517  O00 WTR  1355      12.282 -15.421  -4.521
ATOM   5518  H01 WTR  1355      12.839 -16.111  -4.162
ATOM   5519  H02 WTR  1355      12.747 -15.119  -5.301
TER   
ATOM   5520  O00 WTR  1356      16.071 -15.681  -4.808
ATOM   5521  H01 WTR  1356      16.903 -15.975  -5.180
ATOM   5522  H02 WTR  1356      16.283 -15.441  -3.906
TER   
ATOM   5523  O00 WTR  1357      14.444 -11.996  -5.490
ATOM   5524  H01 WTR  1357      15.401 -11.973  -5.502
ATOM   5525  H02 WTR  1357      14.209 -12.566  -6.222
TER   
ATOM   5526  O00 WTR  1358      19.110  -7.099  -6.012
ATOM   5527  H01 WTR  1358      18.274  -7.493  -5.762
ATOM   5528  H02 WTR  1358      18.899  -6.184  -6.197
TER   
ATOM   5529  O00 WTR  1359      13.135  -9.237   0.069
ATOM   5530  H01 WTR  1359      12.890  -9.741  -0.707
ATOM   5531  H02 WTR  1359      13.922  -9.670   0.398
TER   
ATOM   5532  O00 WTR  1360      12.969  -8.152  -7.194
ATOM   5533  H01 WTR  1360      13.181  -7.232  -7.036
ATOM   5534  H02 WTR  1360      13.819  -8.591  -7.233
TER   
ATOM   5535  O00 WTR  1361      17.041 -14.861  -2.393
ATOM   5536  H01 WTR  1361      17.125 -14.602  -1.476
ATOM   5537  H02 WTR  1361      17.789 -14.450  -2.828
TER   
ATOM   5538  O00 WTR  1362      15.561 -20.438  -4.601
ATOM   5539  H01 WTR  1362      14.820 -20.995  -4.363
ATOM   5540  H02 WTR  1362      16.191 -20.559  -3.890
TER   
ATOM   5541  O00 WTR  1363      16.408 -12.506  13.887
ATOM   5542  H01 WTR  1363      16.266 -13.452  13.908
ATOM   5543  H02 WTR  1363      16.945 -12.327  14.659
TER   
ATOM   5544  O00 WTR  1364      15.932 -13.864   0.207
ATOM   5545  H01 WTR  1364      15.920 -12.925   0.025
ATOM   5546  H02 WTR  1364      15.117 -14.192  -0.174
TER   
ATOM   5547  O00 WTR  1365      15.294  -5.525 -10.705
ATOM   5548  H01 WTR  1365      15.313  -4.595 -10.933
ATOM   5549  H02 WTR  1365      16.174  -5.710 -10.377
TER   
ATOM   5550  O00 WTR  1366      25.815 -10.379  -1.746
ATOM   5551  H01 WTR  1366      26.463 -11.083  -1.756
ATOM   5552  H02 WTR  1366      25.128 -10.676  -2.342
TER   
ATOM   5553  O00 WTR  1367      23.264 -13.496  -5.374
ATOM   5554  H01 WTR  1367      23.165 -14.423  -5.155
ATOM   5555  H02 WTR  1367      23.281 -13.051  -4.527
TER   
ATOM   5556  O00 WTR  1368      24.395  -5.767   2.829
ATOM   5557  H01 WTR  1368      24.746  -6.347   3.505
ATOM   5558  H02 WTR  1368      24.418  -4.896   3.224
TER   
ATOM   5559  O00 WTR  1369      21.070  -5.167  -4.764
ATOM   5560  H01 WTR  1369      20.593  -5.896  -5.159
ATOM   5561  H02 WTR  1369      20.629  -4.384  -5.094
TER   
ATOM   5562  O00 WTR  1370      19.693 -14.604  -3.677
ATOM   5563  H01 WTR  1370      19.194 -15.023  -4.379
ATOM   5564  H02 WTR  1370      20.517 -15.089  -3.646
TER   
ATOM   5565  O00 WTR  1371      20.449  -8.028   2.739
ATOM   5566  H01 WTR  1371      21.174  -8.275   3.314
ATOM   5567  H02 WTR  1371      20.507  -8.638   2.004
TER   
ATOM   5568  O00 WTR  1372      16.423  -7.930  -5.077
ATOM   5569  H01 WTR  1372      15.627  -7.905  -4.546
ATOM   5570  H02 WTR  1372      17.005  -8.530  -4.610
TER   
ATOM   5571  O00 WTR  1373      17.779  -2.932  -4.008
ATOM   5572  H01 WTR  1373      18.359  -2.985  -4.768
ATOM   5573  H02 WTR  1373      17.179  -3.671  -4.112
TER   
ATOM   5574  O00 WTR  1374      14.033  -4.399  -0.962
ATOM   5575  H01 WTR  1374      13.184  -4.303  -0.531
ATOM   5576  H02 WTR  1374      13.894  -4.059  -1.846
TER   
ATOM   5577  O00 WTR  1375      21.964  -1.694 -10.944
ATOM   5578  H01 WTR  1375      22.414  -1.234 -10.235
ATOM   5579  H02 WTR  1375      21.067  -1.361 -10.915
TER   
ATOM   5580  O00 WTR  1376      17.571  -9.769   0.016
ATOM   5581  H01 WTR  1376      17.922 -10.000   0.876
ATOM   5582  H02 WTR  1376      17.838  -8.860  -0.117
TER   
ATOM   5583  O00 WTR  1377      23.623  -0.138  -1.967
ATOM   5584  H01 WTR  1377      23.307  -1.036  -2.059
ATOM   5585  H02 WTR  1377      23.851   0.129  -2.858
TER   
ATOM   5586  O00 WTR  1378      12.304  -4.577  -4.920
ATOM   5587  H01 WTR  1378      12.780  -4.800  -5.720
ATOM   5588  H02 WTR  1378      11.409  -4.873  -5.084
TER   
ATOM   5589  O00 WTR  1379      22.942   1.726  -6.720
ATOM   5590  H01 WTR  1379      22.762   2.269  -7.487
ATOM   5591  H02 WTR  1379      22.124   1.730  -6.224
TER   
ATOM   5592  O00 WTR  1380      25.072  -8.559   0.200
ATOM   5593  H01 WTR  1380      24.886  -7.684  -0.141
ATOM   5594  H02 WTR  1380      25.466  -9.026  -0.537
TER   
ATOM   5595  O00 WTR  1381      18.203   2.878   0.111
ATOM   5596  H01 WTR  1381      17.909   2.209  -0.507
ATOM   5597  H02 WTR  1381      18.820   3.412  -0.390
TER   
ATOM   5598  O00 WTR  1382      11.423 -19.366  11.730
ATOM   5599  H01 WTR  1382      10.832 -19.749  11.082
ATOM   5600  H02 WTR  1382      12.256 -19.816  11.592
TER   
ATOM   5601  O00 WTR  1383      18.425  -2.375   8.992
ATOM   5602  H01 WTR  1383      18.002  -1.554   9.245
ATOM   5603  H02 WTR  1383      19.358  -2.219   9.139
TER   
ATOM   5604  O00 WTR  1384      24.754  -6.256  -1.535
ATOM   5605  H01 WTR  1384      23.847  -6.498  -1.349
ATOM   5606  H02 WTR  1384      24.699  -5.694  -2.308
TER   
ATOM   5607  O00 WTR  1385      17.931  -4.640  -6.931
ATOM   5608  H01 WTR  1385      18.626  -3.982  -6.931
ATOM   5609  H02 WTR  1385      17.750  -4.799  -7.857
TER   
ATOM   5610  O00 WTR  1386      21.684   2.186 -11.762
ATOM   5611  H01 WTR  1386      21.430   3.081 -11.987
ATOM   5612  H02 WTR  1386      21.179   1.983 -10.975
TER   
ATOM   5613  O00 WTR  1387      15.315  -9.488  -7.091
ATOM   5614  H01 WTR  1387      15.071 -10.293  -6.634
ATOM   5615  H02 WTR  1387      15.656  -8.916  -6.403
TER   
ATOM   5616  O00 WTR  1388      22.763  -2.971  -1.315
ATOM   5617  H01 WTR  1388      22.450  -3.764  -1.748
ATOM   5618  H02 WTR  1388      23.012  -3.259  -0.436
TER   
ATOM   5619  O00 WTR  1389      16.624  -1.073 -10.047
ATOM   5620  H01 WTR  1389      17.568  -0.940  -9.953
ATOM   5621  H02 WTR  1389      16.230  -0.360  -9.545
TER   
ATOM   5622  O00 WTR  1390      14.377  -3.361  -3.601
ATOM   5623  H01 WTR  1390      13.546  -3.750  -3.874
ATOM   5624  H02 WTR  1390      15.037  -3.808  -4.131
TER   
ATOM   5625  O00 WTR  1391      25.131  -0.904  -6.907
ATOM   5626  H01 WTR  1391      25.143  -1.861  -6.921
ATOM   5627  H02 WTR  1391      24.369  -0.666  -7.435
TER   
ATOM   5628  O00 WTR  1392      20.813  -4.279  -9.469
ATOM   5629  H01 WTR  1392      20.841  -3.639  -8.757
ATOM   5630  H02 WTR  1392      21.376  -3.907 -10.147
TER   
ATOM   5631  O00 WTR  1393      16.265  -5.259  -4.988
ATOM   5632  H01 WTR  1393      16.386  -6.208  -4.959
ATOM   5633  H02 WTR  1393      16.898  -4.956  -5.639
TER   
ATOM   5634  O00 WTR  1394      23.696  -4.758  -3.816
ATOM   5635  H01 WTR  1394      24.065  -3.940  -4.150
ATOM   5636  H02 WTR  1394      22.960  -4.945  -4.399
TER   
ATOM   5637  O00 WTR  1395      16.125  -8.543 -12.436
ATOM   5638  H01 WTR  1395      15.829  -8.881 -11.591
ATOM   5639  H02 WTR  1395      15.623  -7.738 -12.561
TER   
ATOM   5640  O00 WTR  1396      22.547  -0.671  -8.358
ATOM   5641  H01 WTR  1396      22.369   0.212  -8.032
ATOM   5642  H02 WTR  1396      21.721  -1.140  -8.244
TER   
ATOM   5643  O00 WTR  1397      12.671 -10.334  -2.370
ATOM   5644  H01 WTR  1397      13.278 -11.071  -2.443
ATOM   5645  H02 WTR  1397      13.115  -9.613  -2.816
TER   
ATOM   5646  O00 WTR  1398      20.086  -1.818  -0.193
ATOM   5647  H01 WTR  1398      20.933  -1.945  -0.621
ATOM   5648  H02 WTR  1398      20.015  -0.870  -0.079
TER   
ATOM   5649  O00 WTR  1399      19.528   3.813 -11.277
ATOM   5650  H01 WTR  1399      18.882   3.120 -11.139
ATOM   5651  H02 WTR  1399      19.554   4.285 -10.445
TER   
ATOM   5652  O00 WTR  1400      21.851  -2.844   1.531
ATOM   5653  H01 WTR  1400      22.026  -3.712   1.894
ATOM   5654  H02 WTR  1400      20.897  -2.798   1.467
TER   
ATOM   5655  O00 WTR  1401     -16.135   5.252   3.387
ATOM   5656  H01 WTR  1401     -15.965   6.074   3.847
ATOM   5657  H02 WTR  1401     -15.827   5.408   2.495
TER   
ATOM   5658  O00 WTR  1402     -11.622  14.431   7.475
ATOM   5659  H01 WTR  1402     -11.012  15.140   7.268
ATOM   5660  H02 WTR  1402     -11.102  13.808   7.982
TER   
ATOM   5661  O00 WTR  1403     -12.574   8.253   4.578
ATOM   5662  H01 WTR  1403     -12.392   8.088   5.503
ATOM   5663  H02 WTR  1403     -12.345   9.173   4.449
TER   
ATOM   5664  O00 WTR  1404     -15.340   7.733   4.958
ATOM   5665  H01 WTR  1404     -15.274   7.734   5.913
ATOM   5666  H02 WTR  1404     -14.462   7.967   4.656
TER   
ATOM   5667  O00 WTR  1405     -14.923   9.795   9.988
ATOM   5668  H01 WTR  1405     -15.258  10.363   9.294
ATOM   5669  H02 WTR  1405     -14.338  10.356  10.497
TER   
ATOM   5670  O00 WTR  1406     -12.616  13.988   4.898
ATOM   5671  H01 WTR  1406     -12.869  13.079   4.738
ATOM   5672  H02 WTR  1406     -12.765  14.117   5.835
TER   
ATOM   5673  O00 WTR  1407     -14.195  10.934   6.201
ATOM   5674  H01 WTR  1407     -14.057  10.868   5.256
ATOM   5675  H02 WTR  1407     -13.329  10.783   6.581
TER   
ATOM   5676  O00 WTR  1408     -15.617   4.919   7.681
ATOM   5677  H01 WTR  1408     -15.414   5.854   7.648
ATOM   5678  H02 WTR  1408     -15.646   4.647   6.764
TER   
ATOM   5679  O00 WTR  1409     -18.240   6.894   1.299
ATOM   5680  H01 WTR  1409     -17.803   6.135   1.685
ATOM   5681  H02 WTR  1409     -18.434   7.464   2.043
TER   
ATOM   5682  O00 WTR  1410     -17.708  11.091   4.660
ATOM   5683  H01 WTR  1410     -17.177  10.301   4.559
ATOM   5684  H02 WTR  1410     -17.412  11.475   5.485
TER   
ATOM   5685  O00 WTR  1411     -16.996  11.442   1.546
ATOM   5686  H01 WTR  1411     -17.776  11.178   1.058
ATOM   5687  H02 WTR  1411     -17.203  11.242   2.458
TER   
ATOM   5688  O00 WTR  1412     -17.070   8.830   3.139
ATOM   5689  H01 WTR  1412     -16.586   8.531   3.908
ATOM   5690  H02 WTR  1412     -16.395   9.006   2.484
TER   
ATOM   5691  O00 WTR  1413      -9.188   7.721   7.509
ATOM   5692  H01 WTR  1413      -8.917   8.639   7.491
ATOM   5693  H02 WTR  1413      -8.483   7.253   7.062
TER   
ATOM   5694  O00 WTR  1414     -11.709  10.265   7.130
ATOM   5695  H01 WTR  1414     -11.673   9.551   7.766
ATOM   5696  H02 WTR  1414     -10.795  10.419   6.890
TER   
ATOM   5697  O00 WTR  1415      -3.500  10.041   9.961
ATOM   5698  H01 WTR  1415      -3.049  10.354   9.177
ATOM   5699  H02 WTR  1415      -3.823  10.835  10.387
TER   
ATOM   5700  O00 WTR  1416      -2.427   6.456   5.741
ATOM   5701  H01 WTR  1416      -2.779   7.297   5.449
ATOM   5702  H02 WTR  1416      -3.040   5.806   5.396
TER   
ATOM   5703  O00 WTR  1417      -4.896   6.160  12.038
ATOM   5704  H01 WTR  1417      -5.302   6.842  11.503
ATOM   5705  H02 WTR  1417      -4.941   6.498  12.933
TER   
ATOM   5706  O00 WTR  1418       1.167  16.415   5.906
ATOM   5707  H01 WTR  1418       0.821  17.301   5.802
ATOM   5708  H02 WTR  1418       0.424  15.904   6.228
TER   
ATOM   5709  O00 WTR  1419      -6.050   9.433   8.146
ATOM   5710  H01 WTR  1419      -5.910  10.313   8.495
ATOM   5711  H02 WTR  1419      -6.579   9.569   7.360
TER   
ATOM   5712  O00 WTR  1420      -1.712  11.623  12.716
ATOM   5713  H01 WTR  1420      -2.531  11.915  12.318
ATOM   5714  H02 WTR  1420      -1.211  12.428  12.852
TER   
ATOM   5715  O00 WTR  1421      -4.873  10.302  12.667
ATOM   5716  H01 WTR  1421      -4.098   9.866  13.020
ATOM   5717  H02 WTR  1421      -4.524  11.018  12.135
TER   
ATOM   5718  O00 WTR  1422       3.049  11.330   6.205
ATOM   5719  H01 WTR  1422       3.808  11.912   6.166
ATOM   5720  H02 WTR  1422       2.457  11.750   6.829
TER   
ATOM   5721  O00 WTR  1423      -6.135   8.298  10.847
ATOM   5722  H01 WTR  1423      -5.644   8.935  11.367
ATOM   5723  H02 WTR  1423      -6.147   8.667   9.964
TER   
ATOM   5724  O00 WTR  1424      -3.177   9.112   6.961
ATOM   5725  H01 WTR  1424      -4.046   9.263   7.333
ATOM   5726  H02 WTR  1424      -3.282   9.291   6.027
TER   
ATOM   5727  O00 WTR  1425      -6.820   8.559  15.000
ATOM   5728  H01 WTR  1425      -7.737   8.369  14.803
ATOM   5729  H02 WTR  1425      -6.765   9.514  14.990
TER   
ATOM   5730  O00 WTR  1426     -12.638  11.568  10.645
ATOM   5731  H01 WTR  1426     -12.142  12.201  11.164
ATOM   5732  H02 WTR  1426     -11.976  11.105  10.133
TER   
ATOM   5733  O00 WTR  1427      20.285  12.528  -7.894
ATOM   5734  H01 WTR  1427      20.227  11.588  -7.723
ATOM   5735  H02 WTR  1427      19.811  12.653  -8.716
TER   
ATOM   5736  O00 WTR  1428       1.211   9.567   1.636
ATOM   5737  H01 WTR  1428       2.115   9.596   1.950
ATOM   5738  H02 WTR  1428       0.683   9.782   2.406
TER   
ATOM   5739  O00 WTR  1429      -1.075   9.746   8.271
ATOM   5740  H01 WTR  1429      -0.627  10.412   7.751
ATOM   5741  H02 WTR  1429      -1.897   9.589   7.805
TER   
ATOM   5742  O00 WTR  1430      -5.267  13.722  14.348
ATOM   5743  H01 WTR  1430      -5.923  13.028  14.414
ATOM   5744  H02 WTR  1430      -4.925  13.647  13.457
TER   
ATOM   5745  O00 WTR  1431      -0.040   8.272   5.262
ATOM   5746  H01 WTR  1431      -0.345   9.086   5.662
ATOM   5747  H02 WTR  1431      -0.830   7.739   5.169
TER   
ATOM   5748  O00 WTR  1432       4.950   9.392  18.067
ATOM   5749  H01 WTR  1432       4.459   9.786  17.345
ATOM   5750  H02 WTR  1432       4.864  10.019  18.785
TER   
ATOM   5751  O00 WTR  1433      -1.063   7.089   9.158
ATOM   5752  H01 WTR  1433      -0.934   7.985   8.849
ATOM   5753  H02 WTR  1433      -1.866   6.799   8.725
TER   
ATOM   5754  O00 WTR  1434       7.996   2.819  15.970
ATOM   5755  H01 WTR  1434       7.299   3.476  15.980
ATOM   5756  H02 WTR  1434       8.466   2.979  15.152
TER   
ATOM   5757  O00 WTR  1435      14.060  10.375   7.359
ATOM   5758  H01 WTR  1435      13.930  11.313   7.215
ATOM   5759  H02 WTR  1435      14.923  10.193   6.986
TER   
ATOM   5760  O00 WTR  1436       4.769  12.126   3.420
ATOM   5761  H01 WTR  1436       5.627  12.373   3.073
ATOM   5762  H02 WTR  1436       4.739  12.526   4.290
TER   
ATOM   5763  O00 WTR  1437       1.356  12.502   8.590
ATOM   5764  H01 WTR  1437       0.585  12.574   8.027
ATOM   5765  H02 WTR  1437       1.020  12.144   9.412
TER   
ATOM   5766  O00 WTR  1438       1.827   4.026   6.213
ATOM   5767  H01 WTR  1438       1.136   4.091   5.555
ATOM   5768  H02 WTR  1438       2.638   4.167   5.725
TER   
ATOM   5769  O00 WTR  1439       1.232  12.574   4.427
ATOM   5770  H01 WTR  1439       1.075  13.435   4.813
ATOM   5771  H02 WTR  1439       2.095  12.318   4.753
TER   
ATOM   5772  O00 WTR  1440      -6.060  11.164  14.788
ATOM   5773  H01 WTR  1440      -5.244  11.184  15.288
ATOM   5774  H02 WTR  1440      -5.799  10.877  13.913
TER   
ATOM   5775  O00 WTR  1441     -10.384  12.165   8.325
ATOM   5776  H01 WTR  1441      -9.613  11.930   7.808
ATOM   5777  H02 WTR  1441     -11.116  11.758   7.864
TER   
ATOM   5778  O00 WTR  1442       5.617  10.790  13.983
ATOM   5779  H01 WTR  1442       6.314  11.445  13.963
ATOM   5780  H02 WTR  1442       5.117  10.995  14.773
TER   
ATOM   5781  O00 WTR  1443       8.259  12.611  12.617
ATOM   5782  H01 WTR  1443       8.967  11.991  12.438
ATOM   5783  H02 WTR  1443       8.673  13.472  12.557
TER   
ATOM   5784  O00 WTR  1444      -1.857   8.171  11.424
ATOM   5785  H01 WTR  1444      -2.371   8.879  11.035
ATOM   5786  H02 WTR  1444      -1.517   7.681  10.675
TER   
ATOM   5787  O00 WTR  1445       2.636   8.839   5.074
ATOM   5788  H01 WTR  1445       2.654   9.697   5.498
ATOM   5789  H02 WTR  1445       1.753   8.509   5.238
TER   
ATOM   5790  O00 WTR  1446      -0.264  10.916   5.882
ATOM   5791  H01 WTR  1446       0.240  11.392   5.222
ATOM   5792  H02 WTR  1446      -1.088  11.399   5.948
TER   
ATOM   5793  O00 WTR  1447       4.681  13.561   9.262
ATOM   5794  H01 WTR  1447       5.630  13.683   9.227
ATOM   5795  H02 WTR  1447       4.323  14.344   8.844
TER   
ATOM   5796  O00 WTR  1448       2.705  15.070   7.948
ATOM   5797  H01 WTR  1448       2.066  14.513   8.392
ATOM   5798  H02 WTR  1448       2.226  15.439   7.206
TER   
ATOM   5799  O00 WTR  1449      10.537   9.221   9.471
ATOM   5800  H01 WTR  1449      10.377   9.142   8.530
ATOM   5801  H02 WTR  1449      11.413   9.601   9.535
TER   
ATOM   5802  O00 WTR  1450       7.215   7.916  16.770
ATOM   5803  H01 WTR  1450       7.515   8.308  15.950
ATOM   5804  H02 WTR  1450       6.561   8.530  17.104
TER   
ATOM   5805  O00 WTR  1451      -2.373   5.746   2.754
ATOM   5806  H01 WTR  1451      -2.381   5.370   1.874
ATOM   5807  H02 WTR  1451      -2.704   6.637   2.637
TER   
ATOM   5808  O00 WTR  1452     -11.764   6.852   7.026
ATOM   5809  H01 WTR  1452     -11.572   6.161   6.392
ATOM   5810  H02 WTR  1452     -10.927   7.296   7.157
TER   
ATOM   5811  O00 WTR  1453      -1.152   8.444  -1.226
ATOM   5812  H01 WTR  1453      -1.111   7.514  -1.003
ATOM   5813  H02 WTR  1453      -1.034   8.469  -2.176
TER   
ATOM   5814  O00 WTR  1454       4.525  15.707 -15.926
ATOM   5815  H01 WTR  1454       5.360  15.421 -15.556
ATOM   5816  H02 WTR  1454       4.762  16.382 -16.562
TER   
ATOM   5817  O00 WTR  1455       4.865  13.322   6.275
ATOM   5818  H01 WTR  1455       4.515  14.204   6.151
ATOM   5819  H02 WTR  1455       4.952  13.230   7.224
TER   
ATOM   5820  O00 WTR  1456      18.324  11.893 -10.203
ATOM   5821  H01 WTR  1456      18.719  11.761 -11.065
ATOM   5822  H02 WTR  1456      18.152  11.009  -9.880
TER   
ATOM   5823  O00 WTR  1457       3.779   9.745   2.554
ATOM   5824  H01 WTR  1457       3.460   9.528   3.430
ATOM   5825  H02 WTR  1457       4.110  10.640   2.635
TER   
ATOM   5826  O00 WTR  1458       0.664  10.462  -1.113
ATOM   5827  H01 WTR  1458       1.026  10.497  -0.228
ATOM   5828  H02 WTR  1458       0.161   9.648  -1.135
TER   
ATOM   5829  O00 WTR  1459       7.117  14.638   1.096
ATOM   5830  H01 WTR  1459       6.819  14.466   0.203
ATOM   5831  H02 WTR  1459       7.504  15.512   1.056
TER   
ATOM   5832  O00 WTR  1460      -7.760   5.205  13.067
ATOM   5833  H01 WTR  1460      -7.782   6.106  12.747
ATOM   5834  H02 WTR  1460      -8.428   5.177  13.752
TER   
ATOM   5835  O00 WTR  1461      16.040   9.374   5.651
ATOM   5836  H01 WTR  1461      15.883   8.469   5.923
ATOM   5837  H02 WTR  1461      15.837   9.382   4.716
TER   
ATOM   5838  O00 WTR  1462      20.407  -0.741  13.532
ATOM   5839  H01 WTR  1462      21.037  -1.238  13.010
ATOM   5840  H02 WTR  1462      20.207   0.028  12.998
TER   
ATOM   5841  O00 WTR  1463      13.209   9.623   9.700
ATOM   5842  H01 WTR  1463      13.550  10.011   8.894
ATOM   5843  H02 WTR  1463      13.367   8.684   9.599
TER   
ATOM   5844  O00 WTR  1464      15.379   4.019   3.444
ATOM   5845  H01 WTR  1464      16.064   3.351   3.473
ATOM   5846  H02 WTR  1464      15.354   4.297   2.529
TER   
ATOM   5847  O00 WTR  1465      20.031   1.186   3.113
ATOM   5848  H01 WTR  1465      20.622   1.922   3.276
ATOM   5849  H02 WTR  1465      20.557   0.409   3.303
TER   
ATOM   5850  O00 WTR  1466      13.476  10.064  12.535
ATOM   5851  H01 WTR  1466      13.453  10.249  11.596
ATOM   5852  H02 WTR  1466      14.318  10.413  12.828
TER   
ATOM   5853  O00 WTR  1467      14.770   3.615  10.383
ATOM   5854  H01 WTR  1467      14.698   4.120  11.193
ATOM   5855  H02 WTR  1467      13.884   3.618  10.020
TER   
ATOM   5856  O00 WTR  1468      15.970   1.511  12.209
ATOM   5857  H01 WTR  1468      15.128   1.067  12.304
ATOM   5858  H02 WTR  1468      15.765   2.313  11.728
TER   
ATOM   5859  O00 WTR  1469     -12.762 -22.826  11.536
ATOM   5860  H01 WTR  1469     -12.144 -23.023  12.239
ATOM   5861  H02 WTR  1469     -13.580 -22.618  11.987
TER   
ATOM   5862  O00 WTR  1470     -12.244 -21.582  15.167
ATOM   5863  H01 WTR  1470     -11.702 -22.328  14.912
ATOM   5864  H02 WTR  1470     -13.043 -21.677  14.649
TER   
ATOM   5865  O00 WTR  1471      13.626 -28.812  11.118
ATOM   5866  H01 WTR  1471      13.924 -29.261  10.327
ATOM   5867  H02 WTR  1471      14.428 -28.636  11.610
TER   
ATOM   5868  O00 WTR  1472       2.775 -22.601  13.897
ATOM   5869  H01 WTR  1472       3.190 -22.671  14.757
ATOM   5870  H02 WTR  1472       2.013 -23.178  13.952
TER   
ATOM   5871  O00 WTR  1473      -7.392 -21.013  16.422
ATOM   5872  H01 WTR  1473      -6.513 -20.787  16.117
ATOM   5873  H02 WTR  1473      -7.312 -21.913  16.737
TER   
ATOM   5874  O00 WTR  1474       0.071 -18.463  19.298
ATOM   5875  H01 WTR  1474      -0.792 -18.211  18.970
ATOM   5876  H02 WTR  1474       0.510 -18.853  18.542
TER   
ATOM   5877  O00 WTR  1475       2.939 -26.356   7.049
ATOM   5878  H01 WTR  1475       2.875 -25.413   7.198
ATOM   5879  H02 WTR  1475       2.138 -26.715   7.432
TER   
ATOM   5880  O00 WTR  1476     -11.571 -25.421   9.764
ATOM   5881  H01 WTR  1476     -11.741 -24.803  10.474
ATOM   5882  H02 WTR  1476     -11.401 -24.870   9.001
TER   
ATOM   5883  O00 WTR  1477      -1.287 -29.775   8.178
ATOM   5884  H01 WTR  1477      -2.161 -29.674   7.802
ATOM   5885  H02 WTR  1477      -1.435 -29.824   9.122
TER   
ATOM   5886  O00 WTR  1478      -4.009 -25.447  16.776
ATOM   5887  H01 WTR  1478      -4.350 -26.160  16.237
ATOM   5888  H02 WTR  1478      -4.718 -24.805  16.801
TER   
ATOM   5889  O00 WTR  1479      -6.525 -23.971  15.569
ATOM   5890  H01 WTR  1479      -6.486 -24.778  15.056
ATOM   5891  H02 WTR  1479      -6.354 -23.275  14.934
TER   
ATOM   5892  O00 WTR  1480      -7.202 -17.863  16.854
ATOM   5893  H01 WTR  1480      -7.708 -17.058  16.741
ATOM   5894  H02 WTR  1480      -7.848 -18.517  17.121
TER   
ATOM   5895  O00 WTR  1481      -1.375 -25.614  12.082
ATOM   5896  H01 WTR  1481      -0.753 -25.854  11.395
ATOM   5897  H02 WTR  1481      -0.828 -25.405  12.839
TER   
ATOM   5898  O00 WTR  1482     -10.999 -23.583  13.424
ATOM   5899  H01 WTR  1482     -10.572 -24.374  13.753
ATOM   5900  H02 WTR  1482     -10.322 -22.908  13.471
TER   
ATOM   5901  O00 WTR  1483      -5.235 -17.031  19.114
ATOM   5902  H01 WTR  1483      -5.484 -16.611  19.937
ATOM   5903  H02 WTR  1483      -6.044 -17.428  18.792
TER   
ATOM   5904  O00 WTR  1484       1.507 -19.830  17.028
ATOM   5905  H01 WTR  1484       0.932 -20.584  16.903
ATOM   5906  H02 WTR  1484       1.973 -19.744  16.196
TER   
ATOM   5907  O00 WTR  1485       3.195 -19.888  14.697
ATOM   5908  H01 WTR  1485       2.774 -20.700  14.414
ATOM   5909  H02 WTR  1485       3.914 -20.175  15.261
TER   
ATOM   5910  O00 WTR  1486       2.661 -25.630  22.567
ATOM   5911  H01 WTR  1486       2.235 -25.818  21.731
ATOM   5912  H02 WTR  1486       3.539 -25.334  22.328
TER   
ATOM   5913  O00 WTR  1487       3.933 -22.551  21.956
ATOM   5914  H01 WTR  1487       4.135 -21.617  21.919
ATOM   5915  H02 WTR  1487       3.117 -22.601  22.454
TER   
ATOM   5916  O00 WTR  1488       4.866 -23.162  16.335
ATOM   5917  H01 WTR  1488       5.517 -23.705  15.890
ATOM   5918  H02 WTR  1488       4.506 -23.728  17.017
TER   
ATOM   5919  O00 WTR  1489      15.380 -26.003  10.528
ATOM   5920  H01 WTR  1489      15.532 -25.099  10.805
ATOM   5921  H02 WTR  1489      14.432 -26.063  10.415
TER   
ATOM   5922  O00 WTR  1490       8.139 -27.960  16.552
ATOM   5923  H01 WTR  1490       8.323 -28.191  15.641
ATOM   5924  H02 WTR  1490       8.920 -27.487  16.841
TER   
ATOM   5925  O00 WTR  1491       6.347 -25.213  15.342
ATOM   5926  H01 WTR  1491       5.886 -25.904  15.817
ATOM   5927  H02 WTR  1491       5.799 -25.042  14.576
TER   
ATOM   5928  O00 WTR  1492       0.373 -23.335  20.885
ATOM   5929  H01 WTR  1492       1.111 -22.900  20.457
ATOM   5930  H02 WTR  1492       0.567 -23.273  21.820
TER   
ATOM   5931  O00 WTR  1493       2.641 -22.504  18.887
ATOM   5932  H01 WTR  1493       2.980 -23.382  18.710
ATOM   5933  H02 WTR  1493       3.422 -21.961  18.988
TER   
ATOM   5934  O00 WTR  1494       4.037 -24.805  18.309
ATOM   5935  H01 WTR  1494       4.434 -25.607  17.969
ATOM   5936  H02 WTR  1494       4.423 -24.697  19.178
TER   
ATOM   5937  O00 WTR  1495      -1.855 -22.134  21.506
ATOM   5938  H01 WTR  1495      -1.062 -22.638  21.323
ATOM   5939  H02 WTR  1495      -1.586 -21.495  22.165
TER   
ATOM   5940  O00 WTR  1496       2.480 -17.878  23.928
ATOM   5941  H01 WTR  1496       3.333 -18.255  24.141
ATOM   5942  H02 WTR  1496       1.930 -18.632  23.716
TER   
ATOM   5943  O00 WTR  1497      12.494 -20.991  20.470
ATOM   5944  H01 WTR  1497      12.142 -21.199  19.604
ATOM   5945  H02 WTR  1497      12.311 -21.770  20.996
TER   
ATOM   5946  O00 WTR  1498      14.134 -20.597  12.213
ATOM   5947  H01 WTR  1498      14.329 -20.652  13.148
ATOM   5948  H02 WTR  1498      14.933 -20.246  11.821
TER   
ATOM   5949  O00 WTR  1499     -14.731 -17.498  17.790
ATOM   5950  H01 WTR  1499     -14.355 -18.255  18.240
ATOM   5951  H02 WTR  1499     -14.393 -16.741  18.269
TER   
ATOM   5952  O00 WTR  1500      -9.515 -12.948  14.438
ATOM   5953  H01 WTR  1500     -10.082 -13.080  13.679
ATOM   5954  H02 WTR  1500      -9.388 -12.000  14.481
TER   
ATOM   5955  O00 WTR  1501     -21.344 -13.779   8.720
ATOM   5956  H01 WTR  1501     -22.279 -13.828   8.917
ATOM   5957  H02 WTR  1501     -21.274 -14.068   7.810
TER   
ATOM   5958  O00 WTR  1502     -15.019 -12.755  11.117
ATOM   5959  H01 WTR  1502     -15.229 -13.577  10.674
ATOM   5960  H02 WTR  1502     -14.519 -13.020  11.890
TER   
ATOM   5961  O00 WTR  1503     -18.955  -2.854  12.335
ATOM   5962  H01 WTR  1503     -19.501  -3.634  12.440
ATOM   5963  H02 WTR  1503     -18.338  -3.085  11.640
TER   
ATOM   5964  O00 WTR  1504     -16.819  -5.974  13.580
ATOM   5965  H01 WTR  1504     -17.676  -5.633  13.326
ATOM   5966  H02 WTR  1504     -16.220  -5.238  13.453
TER   
ATOM   5967  O00 WTR  1505     -10.400   0.470  18.958
ATOM   5968  H01 WTR  1505      -9.685   0.867  18.461
ATOM   5969  H02 WTR  1505     -11.118   0.398  18.329
TER   
ATOM   5970  O00 WTR  1506     -18.544 -15.802  14.132
ATOM   5971  H01 WTR  1506     -17.904 -16.364  14.569
ATOM   5972  H02 WTR  1506     -18.328 -14.917  14.426
TER   
ATOM   5973  O00 WTR  1507     -13.204 -15.330  18.644
ATOM   5974  H01 WTR  1507     -13.139 -15.142  19.580
ATOM   5975  H02 WTR  1507     -12.318 -15.191  18.309
TER   
ATOM   5976  O00 WTR  1508     -16.299 -11.750  13.970
ATOM   5977  H01 WTR  1508     -16.428 -10.802  13.924
ATOM   5978  H02 WTR  1508     -16.185 -12.020  13.059
TER   
ATOM   5979  O00 WTR  1509     -17.997 -13.485  15.315
ATOM   5980  H01 WTR  1509     -17.349 -12.942  14.867
ATOM   5981  H02 WTR  1509     -17.599 -13.684  16.163
TER   
ATOM   5982  O00 WTR  1510     -15.361  -8.891  12.099
ATOM   5983  H01 WTR  1510     -14.764  -9.490  12.547
ATOM   5984  H02 WTR  1510     -15.845  -8.462  12.804
TER   
ATOM   5985  O00 WTR  1511     -15.721 -16.925  15.083
ATOM   5986  H01 WTR  1511     -15.487 -16.949  16.011
ATOM   5987  H02 WTR  1511     -15.154 -16.250  14.710
TER   
ATOM   5988  O00 WTR  1512     -15.603 -14.261  16.901
ATOM   5989  H01 WTR  1512     -14.953 -14.395  17.591
ATOM   5990  H02 WTR  1512     -15.125 -14.425  16.088
TER   
ATOM   5991  O00 WTR  1513     -11.182 -12.702  21.592
ATOM   5992  H01 WTR  1513     -11.670 -13.506  21.772
ATOM   5993  H02 WTR  1513     -11.474 -12.435  20.721
TER   
ATOM   5994  O00 WTR  1514     -12.038 -19.800  12.147
ATOM   5995  H01 WTR  1514     -12.062 -19.559  13.073
ATOM   5996  H02 WTR  1514     -12.941 -20.037  11.937
TER   
ATOM   5997  O00 WTR  1515     -13.709 -10.613  13.237
ATOM   5998  H01 WTR  1515     -12.987 -11.181  12.967
ATOM   5999  H02 WTR  1515     -13.756 -10.720  14.187
TER   
ATOM   6000  O00 WTR  1516     -14.681  -8.382  21.457
ATOM   6001  H01 WTR  1516     -14.436  -7.783  22.163
ATOM   6002  H02 WTR  1516     -14.005  -9.060  21.474
TER   
ATOM   6003  O00 WTR  1517     -12.049  -9.858  22.505
ATOM   6004  H01 WTR  1517     -11.665 -10.172  23.324
ATOM   6005  H02 WTR  1517     -12.391 -10.646  22.084
TER   
ATOM   6006  O00 WTR  1518     -12.497 -15.105  21.462
ATOM   6007  H01 WTR  1518     -11.828 -15.768  21.288
ATOM   6008  H02 WTR  1518     -13.178 -15.573  21.945
TER   
ATOM   6009  O00 WTR  1519      -7.377  -6.019  18.533
ATOM   6010  H01 WTR  1519      -7.630  -5.236  19.021
ATOM   6011  H02 WTR  1519      -7.226  -6.683  19.206
TER   
ATOM   6012  O00 WTR  1520     -16.824  -3.222  18.921
ATOM   6013  H01 WTR  1520     -16.804  -3.811  19.676
ATOM   6014  H02 WTR  1520     -17.712  -2.863  18.921
TER   
ATOM   6015  O00 WTR  1521     -10.485 -16.735  20.277
ATOM   6016  H01 WTR  1521      -9.667 -16.771  20.774
ATOM   6017  H02 WTR  1521     -10.207 -16.715  19.361
TER   
ATOM   6018  O00 WTR  1522     -22.213  -5.588  12.141
ATOM   6019  H01 WTR  1522     -22.175  -5.731  11.195
ATOM   6020  H02 WTR  1522     -23.148  -5.587  12.346
TER   
ATOM   6021  O00 WTR  1523      -9.262 -15.931  17.771
ATOM   6022  H01 WTR  1523     -10.125 -15.653  17.464
ATOM   6023  H02 WTR  1523      -9.040 -15.307  18.462
TER   
ATOM   6024  O00 WTR  1524     -10.356   5.562  14.848
ATOM   6025  H01 WTR  1524     -10.472   4.816  15.436
ATOM   6026  H02 WTR  1524     -11.035   5.451  14.183
TER   
ATOM   6027  O00 WTR  1525     -10.554  -3.392  16.791
ATOM   6028  H01 WTR  1525      -9.627  -3.493  16.574
ATOM   6029  H02 WTR  1525     -11.008  -3.971  16.178
TER   
ATOM   6030  O00 WTR  1526     -12.774  -1.346  17.109
ATOM   6031  H01 WTR  1526     -13.551  -1.795  16.776
ATOM   6032  H02 WTR  1526     -12.079  -2.002  17.060
TER   
ATOM   6033  O00 WTR  1527     -19.395  -0.245  13.281
ATOM   6034  H01 WTR  1527     -19.472  -1.110  12.879
ATOM   6035  H02 WTR  1527     -20.270  -0.061  13.623
TER   
ATOM   6036  O00 WTR  1528     -12.393  -0.208  13.533
ATOM   6037  H01 WTR  1528     -12.542   0.097  14.428
ATOM   6038  H02 WTR  1528     -11.748  -0.910  13.622
TER   
ATOM   6039  O00 WTR  1529     -16.357  -9.021  14.606
ATOM   6040  H01 WTR  1529     -17.265  -8.797  14.401
ATOM   6041  H02 WTR  1529     -16.258  -8.800  15.532
TER   
ATOM   6042  O00 WTR  1530     -16.340  -7.371   9.964
ATOM   6043  H01 WTR  1530     -16.011  -7.645  10.820
ATOM   6044  H02 WTR  1530     -15.622  -6.866   9.581
TER   
ATOM   6045  O00 WTR  1531      -8.218  -2.570  22.555
ATOM   6046  H01 WTR  1531      -8.696  -3.379  22.737
ATOM   6047  H02 WTR  1531      -8.867  -1.876  22.671
TER   
ATOM   6048  O00 WTR  1532     -14.051   2.135  14.638
ATOM   6049  H01 WTR  1532     -13.799   1.705  13.821
ATOM   6050  H02 WTR  1532     -14.619   2.856  14.364
TER   
ATOM   6051  O00 WTR  1533     -13.260 -11.041  19.549
ATOM   6052  H01 WTR  1533     -13.888 -11.032  18.826
ATOM   6053  H02 WTR  1533     -12.760 -10.232  19.443
TER   
ATOM   6054  O00 WTR  1534       0.053 -16.423   6.289
ATOM   6055  H01 WTR  1534      -0.675 -16.599   5.693
ATOM   6056  H02 WTR  1534       0.454 -15.623   5.949
TER   
ATOM   6057  O00 WTR  1535      -9.930 -17.089  12.031
ATOM   6058  H01 WTR  1535      -9.600 -16.197  11.927
ATOM   6059  H02 WTR  1535      -9.163 -17.646  11.893
TER   
ATOM   6060  O00 WTR  1536       6.644 -12.472  11.871
ATOM   6061  H01 WTR  1536       6.151 -12.003  12.545
ATOM   6062  H02 WTR  1536       7.543 -12.487  12.199
TER   
ATOM   6063  O00 WTR  1537      -5.065 -12.037  19.342
ATOM   6064  H01 WTR  1537      -5.228 -11.661  18.477
ATOM   6065  H02 WTR  1537      -4.707 -12.906  19.163
TER   
ATOM   6066  O00 WTR  1538     -12.275 -12.713  12.095
ATOM   6067  H01 WTR  1538     -12.431 -13.621  11.838
ATOM   6068  H02 WTR  1538     -11.851 -12.318  11.334
TER   
ATOM   6069  O00 WTR  1539      10.648 -21.166  18.295
ATOM   6070  H01 WTR  1539      11.024 -20.696  17.552
ATOM   6071  H02 WTR  1539       9.771 -20.795  18.395
TER   
ATOM   6072  O00 WTR  1540      13.049 -13.546  15.824
ATOM   6073  H01 WTR  1540      13.048 -14.453  15.516
ATOM   6074  H02 WTR  1540      12.861 -13.027  15.042
TER   
ATOM   6075  O00 WTR  1541      -4.577  -7.741  15.075
ATOM   6076  H01 WTR  1541      -4.422  -8.520  14.540
ATOM   6077  H02 WTR  1541      -5.529  -7.694  15.159
TER   
ATOM   6078  O00 WTR  1542       9.665 -10.801  13.099
ATOM   6079  H01 WTR  1542      10.556 -10.748  13.446
ATOM   6080  H02 WTR  1542       9.250  -9.985  13.380
TER   
ATOM   6081  O00 WTR  1543       7.133  -9.213  13.826
ATOM   6082  H01 WTR  1543       7.155  -8.376  14.289
ATOM   6083  H02 WTR  1543       6.344  -9.169  13.287
TER   
ATOM   6084  O00 WTR  1544      -3.737 -21.971  12.886
ATOM   6085  H01 WTR  1544      -3.073 -21.862  13.567
ATOM   6086  H02 WTR  1544      -3.826 -22.919  12.788
TER   
ATOM   6087  O00 WTR  1545       9.939  -8.720  17.051
ATOM   6088  H01 WTR  1545       9.386  -9.499  17.110
ATOM   6089  H02 WTR  1545      10.802  -9.015  17.343
TER   
ATOM   6090  O00 WTR  1546      -6.382  -2.669  18.011
ATOM   6091  H01 WTR  1546      -5.828  -2.273  18.684
ATOM   6092  H02 WTR  1546      -7.034  -3.170  18.502
TER   
ATOM   6093  O00 WTR  1547      -4.823  -1.889  20.369
ATOM   6094  H01 WTR  1547      -4.089  -1.321  20.605
ATOM   6095  H02 WTR  1547      -4.569  -2.754  20.690
TER   
ATOM   6096  O00 WTR  1548     -13.301  -4.705  11.758
ATOM   6097  H01 WTR  1548     -12.395  -4.436  11.910
ATOM   6098  H02 WTR  1548     -13.827  -3.982  12.100
TER   
ATOM   6099  O00 WTR  1549       5.464  -5.556  12.224
ATOM   6100  H01 WTR  1549       6.257  -6.092  12.203
ATOM   6101  H02 WTR  1549       5.549  -5.032  13.021
TER   
ATOM   6102  O00 WTR  1550       9.738  -7.644  14.572
ATOM   6103  H01 WTR  1550       9.714  -8.264  15.301
ATOM   6104  H02 WTR  1550      10.665  -7.580  14.342
TER   
ATOM   6105  O00 WTR  1551      -7.711   0.779  11.077
ATOM   6106  H01 WTR  1551      -8.324   0.707  11.809
ATOM   6107  H02 WTR  1551      -8.224   1.174  10.372
TER   
ATOM   6108  O00 WTR  1552       1.660 -14.040  13.625
ATOM   6109  H01 WTR  1552       1.547 -14.324  14.532
ATOM   6110  H02 WTR  1552       1.948 -13.129  13.694
TER   
ATOM   6111  O00 WTR  1553      -1.980  -7.257  14.868
ATOM   6112  H01 WTR  1553      -1.834  -6.703  14.101
ATOM   6113  H02 WTR  1553      -2.932  -7.320  14.941
TER   
ATOM   6114  O00 WTR  1554       2.547 -16.231  21.864
ATOM   6115  H01 WTR  1554       2.066 -16.782  22.481
ATOM   6116  H02 WTR  1554       1.933 -16.085  21.144
TER   
ATOM   6117  O00 WTR  1555      -9.456 -11.338  23.367
ATOM   6118  H01 WTR  1555     -10.064 -11.673  22.709
ATOM   6119  H02 WTR  1555      -9.079 -10.554  22.967
TER   
ATOM   6120  O00 WTR  1556      -5.333 -15.641  21.433
ATOM   6121  H01 WTR  1556      -6.149 -15.208  21.686
ATOM   6122  H02 WTR  1556      -4.654 -15.182  21.927
TER   
ATOM   6123  O00 WTR  1557      -2.851 -16.028  15.555
ATOM   6124  H01 WTR  1557      -3.604 -15.463  15.380
ATOM   6125  H02 WTR  1557      -2.345 -16.010  14.743
TER   
ATOM   6126  O00 WTR  1558      -2.583 -22.249  16.937
ATOM   6127  H01 WTR  1558      -3.484 -22.549  17.061
ATOM   6128  H02 WTR  1558      -2.112 -22.582  17.701
TER   
ATOM   6129  O00 WTR  1559     -16.222 -10.206  20.060
ATOM   6130  H01 WTR  1559     -15.745  -9.867  20.818
ATOM   6131  H02 WTR  1559     -17.132  -9.953  20.216
TER   
ATOM   6132  O00 WTR  1560       4.381 -15.371  14.697
ATOM   6133  H01 WTR  1560       4.550 -15.407  13.756
ATOM   6134  H02 WTR  1560       4.390 -14.437  14.907
TER   
ATOM   6135  O00 WTR  1561      -9.256 -10.421  14.451
ATOM   6136  H01 WTR  1561     -10.051 -10.100  14.877
ATOM   6137  H02 WTR  1561      -8.607 -10.461  15.153
TER   
ATOM   6138  O00 WTR  1562     -10.895 -14.143  16.648
ATOM   6139  H01 WTR  1562     -11.313 -14.804  16.095
ATOM   6140  H02 WTR  1562     -10.161 -13.823  16.125
TER   
ATOM   6141  O00 WTR  1563      -3.025 -23.865  20.008
ATOM   6142  H01 WTR  1563      -3.971 -23.722  19.993
ATOM   6143  H02 WTR  1563      -2.704 -23.280  20.695
TER   
ATOM   6144  O00 WTR  1564       3.724 -12.701  23.759
ATOM   6145  H01 WTR  1564       3.269 -11.953  23.372
ATOM   6146  H02 WTR  1564       4.163 -12.341  24.530
TER   
ATOM   6147  O00 WTR  1565      -1.424 -14.205  24.813
ATOM   6148  H01 WTR  1565      -1.548 -13.306  25.118
ATOM   6149  H02 WTR  1565      -0.583 -14.190  24.357
TER   
ATOM   6150  O00 WTR  1566      -8.018 -13.571  22.679
ATOM   6151  H01 WTR  1566      -8.630 -12.995  23.137
ATOM   6152  H02 WTR  1566      -8.151 -13.374  21.752
TER   
ATOM   6153  O00 WTR  1567      -3.155  -7.735  21.558
ATOM   6154  H01 WTR  1567      -3.691  -8.360  22.047
ATOM   6155  H02 WTR  1567      -2.627  -8.278  20.973
TER   
ATOM   6156  O00 WTR  1568      -4.728 -14.321  14.422
ATOM   6157  H01 WTR  1568      -4.810 -14.556  13.497
ATOM   6158  H02 WTR  1568      -5.587 -14.514  14.796
TER   
ATOM   6159  O00 WTR  1569      -1.233 -15.605  12.937
ATOM   6160  H01 WTR  1569      -1.140 -14.715  13.277
ATOM   6161  H02 WTR  1569      -0.340 -15.880  12.732
TER   
ATOM   6162  O00 WTR  1570     -12.211 -16.329  15.636
ATOM   6163  H01 WTR  1570     -12.719 -17.131  15.511
ATOM   6164  H02 WTR  1570     -11.313 -16.577  15.415
TER   
ATOM   6165  O00 WTR  1571      -1.956 -10.532  16.215
ATOM   6166  H01 WTR  1571      -2.189  -9.742  16.702
ATOM   6167  H02 WTR  1571      -1.236 -10.258  15.646
TER   
ATOM   6168  O00 WTR  1572       2.308 -10.496  22.332
ATOM   6169  H01 WTR  1572       3.108 -10.254  21.866
ATOM   6170  H02 WTR  1572       1.807 -11.010  21.699
TER   
ATOM   6171  O00 WTR  1573      -9.501 -19.745  15.279
ATOM   6172  H01 WTR  1573      -8.836 -20.315  15.666
ATOM   6173  H02 WTR  1573     -10.323 -20.222  15.394
TER   
ATOM   6174  O00 WTR  1574       0.700 -22.620  16.934
ATOM   6175  H01 WTR  1574       0.066 -23.255  17.266
ATOM   6176  H02 WTR  1574       1.350 -22.542  17.632
TER   
ATOM   6177  O00 WTR  1575      -9.782 -17.079  14.833
ATOM   6178  H01 WTR  1575      -9.832 -17.236  13.890
ATOM   6179  H02 WTR  1575      -9.627 -17.944  15.213
TER   
ATOM   6180  O00 WTR  1576       1.294 -14.141  23.719
ATOM   6181  H01 WTR  1576       2.118 -13.681  23.878
ATOM   6182  H02 WTR  1576       1.538 -14.891  23.177
TER   
ATOM   6183  O00 WTR  1577      -7.020 -10.546  16.180
ATOM   6184  H01 WTR  1577      -6.237 -11.082  16.051
ATOM   6185  H02 WTR  1577      -6.837 -10.041  16.973
TER   
ATOM   6186  O00 WTR  1578      -3.120 -14.202  22.621
ATOM   6187  H01 WTR  1578      -2.468 -13.886  21.996
ATOM   6188  H02 WTR  1578      -2.608 -14.498  23.373
TER   
ATOM   6189  O00 WTR  1579      -8.994 -21.785  13.391
ATOM   6190  H01 WTR  1579      -8.113 -22.158  13.378
ATOM   6191  H02 WTR  1579      -8.898 -20.959  13.866
TER   
ATOM   6192  O00 WTR  1580      -5.736 -12.232  22.889
ATOM   6193  H01 WTR  1580      -6.650 -12.515  22.902
ATOM   6194  H02 WTR  1580      -5.234 -13.044  22.814
TER   
ATOM   6195  O00 WTR  1581       2.328 -16.157  17.294
ATOM   6196  H01 WTR  1581       3.235 -16.279  17.576
ATOM   6197  H02 WTR  1581       2.289 -16.566  16.429
TER   
ATOM   6198  O00 WTR  1582       5.205 -16.890  21.019
ATOM   6199  H01 WTR  1582       5.043 -16.898  20.075
ATOM   6200  H02 WTR  1582       4.456 -16.423  21.387
TER   
ATOM   6201  O00 WTR  1583     -11.720  -8.134  19.854
ATOM   6202  H01 WTR  1583     -11.194  -8.492  19.138
ATOM   6203  H02 WTR  1583     -11.404  -8.589  20.634
TER   
ATOM   6204  O00 WTR  1584       4.001 -19.284  18.432
ATOM   6205  H01 WTR  1584       4.666 -19.462  17.767
ATOM   6206  H02 WTR  1584       3.168 -19.444  17.988
TER   
ATOM   6207  O00 WTR  1585      -5.349 -10.250  21.353
ATOM   6208  H01 WTR  1585      -5.082 -10.746  20.579
ATOM   6209  H02 WTR  1585      -5.474 -10.913  22.032
TER   
ATOM   6210  O00 WTR  1586       0.294 -11.815  21.026
ATOM   6211  H01 WTR  1586      -0.035 -11.922  21.918
ATOM   6212  H02 WTR  1586      -0.127 -12.516  20.528
TER   
ATOM   6213  O00 WTR  1587       1.737  -6.358  20.044
ATOM   6214  H01 WTR  1587       1.423  -7.057  20.618
ATOM   6215  H02 WTR  1587       1.254  -5.581  20.326
TER   
ATOM   6216  O00 WTR  1588      -4.677 -20.624  15.599
ATOM   6217  H01 WTR  1588      -3.945 -20.859  16.169
ATOM   6218  H02 WTR  1588      -4.567 -19.686  15.441
TER   
ATOM   6219  O00 WTR  1589      -4.379 -14.543  17.939
ATOM   6220  H01 WTR  1589      -3.484 -14.505  18.276
ATOM   6221  H02 WTR  1589      -4.754 -15.325  18.344
TER   
ATOM   6222  O00 WTR  1590      -3.409  -4.659  17.725
ATOM   6223  H01 WTR  1590      -4.084  -4.234  17.196
ATOM   6224  H02 WTR  1590      -3.227  -4.036  18.428
TER   
ATOM   6225  O00 WTR  1591      -8.736 -13.868  19.470
ATOM   6226  H01 WTR  1591      -7.946 -13.335  19.379
ATOM   6227  H02 WTR  1591      -9.455 -13.265  19.280
TER   
ATOM   6228  O00 WTR  1592      -6.232  -9.174  18.201
ATOM   6229  H01 WTR  1592      -5.667  -8.405  18.275
ATOM   6230  H02 WTR  1592      -6.572  -9.308  19.086
TER   
ATOM   6231  O00 WTR  1593     -14.038 -14.774  14.505
ATOM   6232  H01 WTR  1593     -13.690 -14.950  13.630
ATOM   6233  H02 WTR  1593     -13.325 -15.012  15.098
TER   
ATOM   6234  O00 WTR  1594       1.568 -13.521  16.709
ATOM   6235  H01 WTR  1594       1.687 -14.428  16.991
ATOM   6236  H02 WTR  1594       2.411 -13.104  16.882
TER   
ATOM   6237  O00 WTR  1595       3.815 -13.868  20.707
ATOM   6238  H01 WTR  1595       3.532 -14.406  21.447
ATOM   6239  H02 WTR  1595       3.047 -13.820  20.137
TER   
ATOM   6240  O00 WTR  1596     -12.466 -10.090  16.164
ATOM   6241  H01 WTR  1596     -13.172 -10.732  16.086
ATOM   6242  H02 WTR  1596     -12.913  -9.244  16.188
TER   
ATOM   6243  O00 WTR  1597      -1.169 -13.895  19.937
ATOM   6244  H01 WTR  1597      -1.193 -13.701  19.000
ATOM   6245  H02 WTR  1597      -0.716 -14.736  19.997
TER   
ATOM   6246  O00 WTR  1598      -5.381  -9.980  11.228
ATOM   6247  H01 WTR  1598      -6.009  -9.855  11.940
ATOM   6248  H02 WTR  1598      -5.788 -10.634  10.661
TER   
ATOM   6249  O00 WTR  1599      -1.869  -2.554  19.379
ATOM   6250  H01 WTR  1599      -1.477  -2.066  20.103
ATOM   6251  H02 WTR  1599      -1.996  -1.902  18.690
TER   
ATOM   6252  O00 WTR  1600      -7.370  -7.770  15.656
ATOM   6253  H01 WTR  1600      -7.421  -7.213  16.432
ATOM   6254  H02 WTR  1600      -7.277  -8.657  16.003
TER   
ATOM   6255  O00 WTR  1601       0.916 -16.054  19.489
ATOM   6256  H01 WTR  1601       0.571 -16.943  19.406
ATOM   6257  H02 WTR  1601       1.189 -15.818  18.603
TER   
ATOM   6258  O00 WTR  1602       8.518 -13.892  20.830
ATOM   6259  H01 WTR  1602       9.074 -13.588  20.113
ATOM   6260  H02 WTR  1602       9.126 -14.289  21.455
TER   
ATOM   6261  O00 WTR  1603       4.250 -19.591  21.145
ATOM   6262  H01 WTR  1603       4.270 -18.744  21.588
ATOM   6263  H02 WTR  1603       4.229 -19.374  20.213
TER   
ATOM   6264  O00 WTR  1604       7.289 -12.004  14.680
ATOM   6265  H01 WTR  1604       6.359 -12.223  14.731
ATOM   6266  H02 WTR  1604       7.307 -11.110  14.340
TER   
ATOM   6267  O00 WTR  1605       7.228 -13.843  17.814
ATOM   6268  H01 WTR  1605       6.992 -13.361  18.606
ATOM   6269  H02 WTR  1605       8.167 -13.693  17.711
TER   
ATOM   6270  O00 WTR  1606       4.857   6.630  19.120
ATOM   6271  H01 WTR  1606       4.812   7.574  18.968
ATOM   6272  H02 WTR  1606       4.367   6.247  18.392
TER   
ATOM   6273  O00 WTR  1607       5.030 -15.686  18.661
ATOM   6274  H01 WTR  1607       5.864 -15.260  18.468
ATOM   6275  H02 WTR  1607       4.642 -15.152  19.354
TER   
ATOM   6276  O00 WTR  1608       7.476 -17.626  16.078
ATOM   6277  H01 WTR  1608       7.621 -17.176  16.910
ATOM   6278  H02 WTR  1608       7.388 -16.922  15.436
TER   
ATOM   6279  O00 WTR  1609      -4.571 -11.636  15.994
ATOM   6280  H01 WTR  1609      -3.709 -11.317  16.260
ATOM   6281  H02 WTR  1609      -4.449 -12.577  15.863
TER   
ATOM   6282  O00 WTR  1610      14.278 -12.626  20.200
ATOM   6283  H01 WTR  1610      13.826 -11.782  20.223
ATOM   6284  H02 WTR  1610      13.831 -13.119  19.512
TER   
ATOM   6285  O00 WTR  1611       8.248 -11.043  16.999
ATOM   6286  H01 WTR  1611       7.457 -10.652  17.370
ATOM   6287  H02 WTR  1611       7.971 -11.389  16.151
TER   
ATOM   6288  O00 WTR  1612       5.003  -9.834  20.418
ATOM   6289  H01 WTR  1612       5.568 -10.515  20.782
ATOM   6290  H02 WTR  1612       5.388  -9.013  20.725
TER   
ATOM   6291  O00 WTR  1613       2.410 -17.197  14.917
ATOM   6292  H01 WTR  1613       3.149 -16.613  14.743
ATOM   6293  H02 WTR  1613       2.743 -18.071  14.714
TER   
ATOM   6294  O00 WTR  1614      12.351 -14.221  18.459
ATOM   6295  H01 WTR  1614      12.631 -13.930  17.592
ATOM   6296  H02 WTR  1614      12.741 -15.090  18.558
TER   
ATOM   6297  O00 WTR  1615       7.842 -16.699  19.812
ATOM   6298  H01 WTR  1615       7.082 -16.812  20.383
ATOM   6299  H02 WTR  1615       8.100 -15.785  19.934
TER   
ATOM   6300  O00 WTR  1616       4.465 -12.059  14.526
ATOM   6301  H01 WTR  1616       3.988 -11.337  14.118
ATOM   6302  H02 WTR  1616       4.221 -12.017  15.450
TER   
ATOM   6303  O00 WTR  1617       4.931  -2.151  15.890
ATOM   6304  H01 WTR  1617       5.763  -1.960  16.322
ATOM   6305  H02 WTR  1617       4.964  -3.091  15.710
TER   
ATOM   6306  O00 WTR  1618      12.859  -5.416  11.959
ATOM   6307  H01 WTR  1618      12.306  -5.437  11.178
ATOM   6308  H02 WTR  1618      12.610  -6.199  12.450
TER   
ATOM   6309  O00 WTR  1619      -1.232 -24.798  17.705
ATOM   6310  H01 WTR  1619      -1.525 -24.674  18.608
ATOM   6311  H02 WTR  1619      -2.017 -25.080  17.235
TER   
ATOM   6312  O00 WTR  1620      16.157 -18.253  20.580
ATOM   6313  H01 WTR  1620      15.944 -19.183  20.500
ATOM   6314  H02 WTR  1620      16.933 -18.137  20.031
TER   
ATOM   6315  O00 WTR  1621       7.472 -20.216  14.287
ATOM   6316  H01 WTR  1621       7.877 -21.063  14.106
ATOM   6317  H02 WTR  1621       8.206 -19.604  14.337
TER   
ATOM   6318  O00 WTR  1622       7.486 -15.864  14.025
ATOM   6319  H01 WTR  1622       7.191 -16.199  13.179
ATOM   6320  H02 WTR  1622       6.730 -15.391  14.373
TER   
ATOM   6321  O00 WTR  1623       4.628 -12.463  17.294
ATOM   6322  H01 WTR  1623       4.947 -11.579  17.477
ATOM   6323  H02 WTR  1623       5.421 -12.995  17.228
TER   
ATOM   6324  O00 WTR  1624      13.631 -16.682  19.250
ATOM   6325  H01 WTR  1624      14.134 -16.357  19.997
ATOM   6326  H02 WTR  1624      12.815 -17.003  19.632
TER   
ATOM   6327  O00 WTR  1625       8.684  -6.268  17.923
ATOM   6328  H01 WTR  1625       9.137  -7.110  17.882
ATOM   6329  H02 WTR  1625       9.147  -5.779  18.603
TER   
ATOM   6330  O00 WTR  1626      -0.191  -9.318  14.693
ATOM   6331  H01 WTR  1626      -0.835  -8.644  14.475
ATOM   6332  H02 WTR  1626       0.407  -8.890  15.306
TER   
ATOM   6333  O00 WTR  1627       6.954 -19.897  20.595
ATOM   6334  H01 WTR  1627       7.529 -19.186  20.877
ATOM   6335  H02 WTR  1627       6.071 -19.586  20.796
TER   
ATOM   6336  O00 WTR  1628      16.078 -18.473  23.548
ATOM   6337  H01 WTR  1628      15.433 -17.886  23.153
ATOM   6338  H02 WTR  1628      16.914 -18.022  23.436
TER   
ATOM   6339  O00 WTR  1629      10.352 -17.357  17.689
ATOM   6340  H01 WTR  1629      10.197 -18.286  17.517
ATOM   6341  H02 WTR  1629       9.994 -17.212  18.564
TER   
ATOM   6342  O00 WTR  1630       9.794 -14.632  16.950
ATOM   6343  H01 WTR  1630       9.855 -14.444  16.014
ATOM   6344  H02 WTR  1630      10.047 -15.552  17.027
TER   
ATOM   6345  O00 WTR  1631       9.177  -8.391  21.554
ATOM   6346  H01 WTR  1631       8.299  -8.091  21.792
ATOM   6347  H02 WTR  1631       9.035  -9.243  21.140
TER   
ATOM   6348  O00 WTR  1632      16.587   2.998  17.082
ATOM   6349  H01 WTR  1632      16.638   2.144  17.512
ATOM   6350  H02 WTR  1632      17.093   2.891  16.276
TER   
ATOM   6351  O00 WTR  1633       0.927 -23.496  23.510
ATOM   6352  H01 WTR  1633       1.387 -24.313  23.320
ATOM   6353  H02 WTR  1633       0.074 -23.772  23.844
TER   
ATOM   6354  O00 WTR  1634       3.840  -6.965  22.703
ATOM   6355  H01 WTR  1634       3.204  -7.679  22.741
ATOM   6356  H02 WTR  1634       3.472  -6.349  22.070
TER   
ATOM   6357  O00 WTR  1635       6.459  -6.502  19.366
ATOM   6358  H01 WTR  1635       5.937  -6.692  18.587
ATOM   6359  H02 WTR  1635       7.306  -6.915  19.194
TER   
ATOM   6360  O00 WTR  1636      10.078 -12.470  18.773
ATOM   6361  H01 WTR  1636      10.503 -13.107  18.199
ATOM   6362  H02 WTR  1636       9.437 -12.033  18.213
TER   
ATOM   6363  O00 WTR  1637       2.607  -8.295  18.338
ATOM   6364  H01 WTR  1637       2.451  -7.594  18.970
ATOM   6365  H02 WTR  1637       2.443  -9.101  18.827
TER   
ATOM   6366  O00 WTR  1638      16.726 -11.808  19.772
ATOM   6367  H01 WTR  1638      17.145 -12.667  19.722
ATOM   6368  H02 WTR  1638      15.792 -12.001  19.854
TER   
ATOM   6369  O00 WTR  1639      11.697 -17.837  20.958
ATOM   6370  H01 WTR  1639      11.532 -18.777  20.881
ATOM   6371  H02 WTR  1639      12.457 -17.774  21.536
TER   
ATOM   6372  O00 WTR  1640       1.623 -11.264  13.620
ATOM   6373  H01 WTR  1640       1.740 -10.602  12.939
ATOM   6374  H02 WTR  1640       0.947 -10.903  14.193
TER   
ATOM   6375  O00 WTR  1641      10.430 -15.148  22.025
ATOM   6376  H01 WTR  1641      11.095 -14.641  21.559
ATOM   6377  H02 WTR  1641      10.734 -16.054  21.968
TER   
ATOM   6378  O00 WTR  1642      16.359 -11.344  23.583
ATOM   6379  H01 WTR  1642      16.729 -10.887  22.827
ATOM   6380  H02 WTR  1642      17.039 -11.288  24.254
TER   
ATOM   6381  O00 WTR  1643      14.283 -17.120  22.081
ATOM   6382  H01 WTR  1643      14.481 -16.195  22.227
ATOM   6383  H02 WTR  1643      14.960 -17.418  21.473
TER   
ATOM   6384  O00 WTR  1644      11.430  -7.830  20.340
ATOM   6385  H01 WTR  1644      11.900  -8.659  20.241
ATOM   6386  H02 WTR  1644      10.592  -8.075  20.732
TER   
ATOM   6387  O00 WTR  1645      17.694   2.417  14.294
ATOM   6388  H01 WTR  1645      18.488   2.352  13.764
ATOM   6389  H02 WTR  1645      17.001   2.070  13.731
TER   
ATOM   6390  O00 WTR  1646     -10.624   3.421  16.708
ATOM   6391  H01 WTR  1646     -10.218   3.664  17.540
ATOM   6392  H02 WTR  1646     -11.336   2.830  16.952
TER   
ATOM   6393  O00 WTR  1647      -5.204   3.616  14.729
ATOM   6394  H01 WTR  1647      -4.254   3.730  14.702
ATOM   6395  H02 WTR  1647      -5.543   4.482  14.952
TER   
ATOM   6396  O00 WTR  1648      -2.247  -5.515  12.886
ATOM   6397  H01 WTR  1648      -3.204  -5.544  12.901
ATOM   6398  H02 WTR  1648      -2.035  -4.994  12.112
TER   
ATOM   6399  O00 WTR  1649      -8.017  -0.736  15.635
ATOM   6400  H01 WTR  1649      -8.155  -0.504  16.553
ATOM   6401  H02 WTR  1649      -7.767  -1.660  15.656
TER   
ATOM   6402  O00 WTR  1650      -7.913  -3.660  19.933
ATOM   6403  H01 WTR  1650      -7.809  -3.191  20.761
ATOM   6404  H02 WTR  1650      -8.854  -3.643  19.764
TER   
ATOM   6405  O00 WTR  1651     -10.523  -4.146  19.494
ATOM   6406  H01 WTR  1651     -11.267  -3.808  19.992
ATOM   6407  H02 WTR  1651     -10.703  -3.890  18.590
TER   
ATOM   6408  O00 WTR  1652      -1.393  -3.529  11.171
ATOM   6409  H01 WTR  1652      -0.651  -2.941  11.316
ATOM   6410  H02 WTR  1652      -1.172  -4.001  10.368
TER   
ATOM   6411  O00 WTR  1653     -10.117  -6.322  21.106
ATOM   6412  H01 WTR  1653     -10.751  -6.958  20.774
ATOM   6413  H02 WTR  1653     -10.235  -5.553  20.549
TER   
ATOM   6414  O00 WTR  1654      -2.424   8.298  16.612
ATOM   6415  H01 WTR  1654      -2.112   8.846  15.892
ATOM   6416  H02 WTR  1654      -1.805   8.462  17.324
TER   
ATOM   6417  O00 WTR  1655      -6.975  -0.426  21.272
ATOM   6418  H01 WTR  1655      -6.116  -0.804  21.086
ATOM   6419  H02 WTR  1655      -7.442  -1.114  21.747
TER   
ATOM   6420  O00 WTR  1656      -9.777   1.829  14.558
ATOM   6421  H01 WTR  1656      -9.317   1.060  14.894
ATOM   6422  H02 WTR  1656     -10.161   2.238  15.333
TER   
ATOM   6423  O00 WTR  1657      -2.495   3.925  14.705
ATOM   6424  H01 WTR  1657      -2.132   3.626  15.539
ATOM   6425  H02 WTR  1657      -2.142   4.807  14.592
TER   
ATOM   6426  O00 WTR  1658      -4.634   5.863  17.021
ATOM   6427  H01 WTR  1658      -4.373   6.202  16.164
ATOM   6428  H02 WTR  1658      -3.827   5.865  17.536
TER   
ATOM   6429  O00 WTR  1659     -13.659  -5.390  17.968
ATOM   6430  H01 WTR  1659     -12.788  -5.405  18.365
ATOM   6431  H02 WTR  1659     -13.622  -6.058  17.283
TER   
ATOM   6432  O00 WTR  1660       0.791  -3.697  15.278
ATOM   6433  H01 WTR  1660       0.387  -4.420  15.758
ATOM   6434  H02 WTR  1660       1.478  -3.375  15.862
TER   
ATOM   6435  O00 WTR  1661      -7.448  -8.228  20.643
ATOM   6436  H01 WTR  1661      -6.883  -8.724  21.235
ATOM   6437  H02 WTR  1661      -7.901  -7.604  21.211
TER   
ATOM   6438  O00 WTR  1662      -4.311   0.134  16.313
ATOM   6439  H01 WTR  1662      -4.680   0.569  15.545
ATOM   6440  H02 WTR  1662      -4.906  -0.596  16.486
TER   
ATOM   6441  O00 WTR  1663     -10.475  -1.805  14.183
ATOM   6442  H01 WTR  1663      -9.581  -1.665  13.869
ATOM   6443  H02 WTR  1663     -10.376  -1.976  15.120
TER   
ATOM   6444  O00 WTR  1664      10.908  -5.124  16.152
ATOM   6445  H01 WTR  1664      10.278  -5.842  16.083
ATOM   6446  H02 WTR  1664      11.733  -5.551  16.386
TER   
ATOM   6447  O00 WTR  1665      -1.216  -9.379  20.070
ATOM   6448  H01 WTR  1665      -0.990 -10.309  20.103
ATOM   6449  H02 WTR  1665      -1.401  -9.210  19.146
TER   
ATOM   6450  O00 WTR  1666      -4.952   2.197  18.299
ATOM   6451  H01 WTR  1666      -4.791   1.508  17.654
ATOM   6452  H02 WTR  1666      -4.124   2.673  18.354
TER   
ATOM   6453  O00 WTR  1667      -8.325   1.418  17.619
ATOM   6454  H01 WTR  1667      -7.839   1.523  18.437
ATOM   6455  H02 WTR  1667      -8.611   2.303  17.393
TER   
ATOM   6456  O00 WTR  1668      -9.349  -9.993  20.872
ATOM   6457  H01 WTR  1668      -8.715  -9.326  20.610
ATOM   6458  H02 WTR  1668      -9.688 -10.340  20.046
TER   
ATOM   6459  O00 WTR  1669       1.027  -2.058  22.287
ATOM   6460  H01 WTR  1669       1.354  -1.639  23.083
ATOM   6461  H02 WTR  1669       0.669  -1.339  21.767
TER   
ATOM   6462  O00 WTR  1670      -5.526  -0.647  10.399
ATOM   6463  H01 WTR  1670      -6.078  -1.067   9.739
ATOM   6464  H02 WTR  1670      -6.115  -0.049  10.859
TER   
ATOM   6465  O00 WTR  1671     -11.999  -4.899  15.090
ATOM   6466  H01 WTR  1671     -11.566  -5.493  14.477
ATOM   6467  H02 WTR  1671     -12.911  -5.191  15.103
TER   
ATOM   6468  O00 WTR  1672     -13.841  -7.807  16.396
ATOM   6469  H01 WTR  1672     -14.619  -8.326  16.600
ATOM   6470  H02 WTR  1672     -13.981  -7.509  15.497
TER   
ATOM   6471  O00 WTR  1673      -2.010  -0.396  17.780
ATOM   6472  H01 WTR  1673      -2.776  -0.023  17.346
ATOM   6473  H02 WTR  1673      -1.263  -0.038  17.300
TER   
ATOM   6474  O00 WTR  1674      -4.117   6.690  20.826
ATOM   6475  H01 WTR  1674      -4.063   7.194  20.014
ATOM   6476  H02 WTR  1674      -5.040   6.444  20.894
TER   
ATOM   6477  O00 WTR  1675      -8.215  -1.490  12.729
ATOM   6478  H01 WTR  1675      -8.109  -1.248  11.809
ATOM   6479  H02 WTR  1675      -7.341  -1.764  13.007
TER   
ATOM   6480  O00 WTR  1676     -10.248 -11.700  18.526
ATOM   6481  H01 WTR  1676     -10.580 -12.439  18.017
ATOM   6482  H02 WTR  1676     -10.364 -10.943  17.953
TER   
ATOM   6483  O00 WTR  1677      -3.901  -9.955  13.613
ATOM   6484  H01 WTR  1677      -4.138 -10.728  14.126
ATOM   6485  H02 WTR  1677      -4.330 -10.087  12.768
TER   
ATOM   6486  O00 WTR  1678      -4.831   3.482  24.251
ATOM   6487  H01 WTR  1678      -4.200   2.886  24.654
ATOM   6488  H02 WTR  1678      -5.132   4.036  24.971
TER   
ATOM   6489  O00 WTR  1679     -10.282  -6.162  17.381
ATOM   6490  H01 WTR  1679      -9.376  -5.887  17.518
ATOM   6491  H02 WTR  1679     -10.454  -5.973  16.459
TER   
ATOM   6492  O00 WTR  1680       5.328 -24.427  20.747
ATOM   6493  H01 WTR  1680       4.958 -23.645  21.157
ATOM   6494  H02 WTR  1680       6.275 -24.298  20.798
TER   
ATOM   6495  O00 WTR  1681     -10.360  -8.933  17.625
ATOM   6496  H01 WTR  1681     -10.162  -8.030  17.378
ATOM   6497  H02 WTR  1681     -11.198  -9.120  17.202
TER   
ATOM   6498  O00 WTR  1682      -5.178  -5.815  13.070
ATOM   6499  H01 WTR  1682      -4.985  -6.295  12.265
ATOM   6500  H02 WTR  1682      -4.926  -6.415  13.773
TER   
ATOM   6501  O00 WTR  1683      -8.019  -3.698  15.811
ATOM   6502  H01 WTR  1683      -7.267  -3.689  16.402
ATOM   6503  H02 WTR  1683      -7.783  -4.329  15.130
TER   
ATOM   6504  O00 WTR  1684      -2.463   5.272  22.686
ATOM   6505  H01 WTR  1684      -2.445   4.375  22.353
ATOM   6506  H02 WTR  1684      -3.128   5.712  22.158
TER   
ATOM   6507  O00 WTR  1685      -9.824  -0.127  22.012
ATOM   6508  H01 WTR  1685     -10.003   0.798  22.182
ATOM   6509  H02 WTR  1685      -9.972  -0.231  21.072
TER   
ATOM   6510  O00 WTR  1686      -7.148   2.297  20.177
ATOM   6511  H01 WTR  1686      -6.527   2.449  19.465
ATOM   6512  H02 WTR  1686      -6.978   1.398  20.457
TER   
ATOM   6513  O00 WTR  1687       8.225 -19.550  17.816
ATOM   6514  H01 WTR  1687       7.722 -19.002  17.214
ATOM   6515  H02 WTR  1687       7.627 -19.719  18.544
TER   
ATOM   6516  O00 WTR  1688       2.614  -2.914  17.242
ATOM   6517  H01 WTR  1688       2.799  -3.459  18.007
ATOM   6518  H02 WTR  1688       3.472  -2.749  16.852
TER   
ATOM   6519  O00 WTR  1689      -3.777  -4.282  22.133
ATOM   6520  H01 WTR  1689      -3.722  -5.228  22.273
ATOM   6521  H02 WTR  1689      -4.374  -3.973  22.815
TER   
ATOM   6522  O00 WTR  1690      -9.891 -19.447  10.275
ATOM   6523  H01 WTR  1690     -10.236 -19.532  11.164
ATOM   6524  H02 WTR  1690      -8.965 -19.237  10.396
TER   
ATOM   6525  O00 WTR  1691      -6.874   6.352  21.107
ATOM   6526  H01 WTR  1691      -6.961   5.527  21.584
ATOM   6527  H02 WTR  1691      -7.668   6.407  20.574
TER   
ATOM   6528  O00 WTR  1692      -7.109   4.064  22.634
ATOM   6529  H01 WTR  1692      -6.446   3.622  23.164
ATOM   6530  H02 WTR  1692      -7.315   3.439  21.938
TER   
ATOM   6531  O00 WTR  1693      -4.471  -3.096  15.481
ATOM   6532  H01 WTR  1693      -4.905  -3.019  14.632
ATOM   6533  H02 WTR  1693      -3.558  -3.288  15.267
TER   
ATOM   6534  O00 WTR  1694      -0.730   9.267  18.844
ATOM   6535  H01 WTR  1694      -1.533   9.678  19.164
ATOM   6536  H02 WTR  1694      -0.534   9.726  18.027
TER   
ATOM   6537  O00 WTR  1695       0.684 -19.565  22.479
ATOM   6538  H01 WTR  1695       0.054 -18.887  22.235
ATOM   6539  H02 WTR  1695       0.881 -20.016  21.658
TER   
ATOM   6540  O00 WTR  1696      -2.187  -8.097  17.606
ATOM   6541  H01 WTR  1696      -2.167  -7.414  16.936
ATOM   6542  H02 WTR  1696      -2.949  -7.883  18.145
TER   
ATOM   6543  O00 WTR  1697       6.220 -12.257  20.546
ATOM   6544  H01 WTR  1697       6.927 -12.753  20.959
ATOM   6545  H02 WTR  1697       5.428 -12.758  20.743
TER   
ATOM   6546  O00 WTR  1698      -2.078   5.830  17.902
ATOM   6547  H01 WTR  1698      -1.578   6.159  17.155
ATOM   6548  H02 WTR  1698      -1.555   6.074  18.666
TER   
ATOM   6549  O00 WTR  1699       5.106  -7.424  17.275
ATOM   6550  H01 WTR  1699       4.203  -7.733  17.200
ATOM   6551  H02 WTR  1699       5.259  -6.930  16.469
TER   
ATOM   6552  O00 WTR  1700       9.707  -5.256  20.363
ATOM   6553  H01 WTR  1700      10.529  -5.102  19.897
ATOM   6554  H02 WTR  1700       9.969  -5.697  21.172
TER   
ATOM   6555  O00 WTR  1701       0.424  -4.001  20.007
ATOM   6556  H01 WTR  1701      -0.414  -3.548  19.916
ATOM   6557  H02 WTR  1701       0.900  -3.497  20.666
TER   
ATOM   6558  O00 WTR  1702       6.892  -3.420  18.134
ATOM   6559  H01 WTR  1702       6.296  -3.660  18.843
ATOM   6560  H02 WTR  1702       7.540  -4.124  18.115
TER   
ATOM   6561  O00 WTR  1703      -3.234   0.566  20.273
ATOM   6562  H01 WTR  1703      -2.627   0.387  19.555
ATOM   6563  H02 WTR  1703      -3.938   1.076  19.871
TER   
ATOM   6564  O00 WTR  1704       5.988 -10.068  17.902
ATOM   6565  H01 WTR  1704       5.654 -10.024  18.798
ATOM   6566  H02 WTR  1704       5.955  -9.164  17.589
TER   
ATOM   6567  O00 WTR  1705      -0.027  -0.286  20.591
ATOM   6568  H01 WTR  1705       0.807  -0.281  20.122
ATOM   6569  H02 WTR  1705      -0.326   0.623  20.559
TER   
ATOM   6570  O00 WTR  1706       9.887   3.774  13.673
ATOM   6571  H01 WTR  1706      10.403   3.002  13.903
ATOM   6572  H02 WTR  1706      10.254   4.477  14.209
TER   
ATOM   6573  O00 WTR  1707       4.729  -4.848  15.874
ATOM   6574  H01 WTR  1707       5.541  -5.260  15.580
ATOM   6575  H02 WTR  1707       4.711  -4.999  16.819
TER   
ATOM   6576  O00 WTR  1708      -0.282  -5.094  17.109
ATOM   6577  H01 WTR  1708      -1.196  -4.812  17.083
ATOM   6578  H02 WTR  1708       0.066  -4.706  17.912
TER   
ATOM   6579  O00 WTR  1709      -0.878 -13.129  17.333
ATOM   6580  H01 WTR  1709      -1.261 -12.508  16.713
ATOM   6581  H02 WTR  1709       0.045 -13.175  17.086
TER   
ATOM   6582  O00 WTR  1710      11.425  -3.768  13.965
ATOM   6583  H01 WTR  1710      11.896  -4.345  13.363
ATOM   6584  H02 WTR  1710      11.212  -4.325  14.714
TER   
ATOM   6585  O00 WTR  1711       7.407  -4.539  22.213
ATOM   6586  H01 WTR  1711       7.256  -5.456  22.444
ATOM   6587  H02 WTR  1711       8.170  -4.559  21.636
TER   
ATOM   6588  O00 WTR  1712      11.561   7.975  12.234
ATOM   6589  H01 WTR  1712      11.091   8.279  11.458
ATOM   6590  H02 WTR  1712      12.288   8.590  12.331
TER   
ATOM   6591  O00 WTR  1713       0.807  -7.568  16.335
ATOM   6592  H01 WTR  1713       0.439  -6.699  16.497
ATOM   6593  H02 WTR  1713       1.200  -7.821  17.171
TER   
ATOM   6594  O00 WTR  1714       7.270  -0.943  17.081
ATOM   6595  H01 WTR  1714       7.141  -1.741  17.594
ATOM   6596  H02 WTR  1714       7.499  -1.255  16.206
TER   
ATOM   6597  O00 WTR  1715       6.222   1.304  18.245
ATOM   6598  H01 WTR  1715       6.638   0.496  17.942
ATOM   6599  H02 WTR  1715       6.923   1.783  18.688
TER   
ATOM   6600  O00 WTR  1716       1.813 -13.623  10.917
ATOM   6601  H01 WTR  1716       1.916 -14.371  10.328
ATOM   6602  H02 WTR  1716       2.010 -13.972  11.786
TER   
ATOM   6603  O00 WTR  1717       0.518   0.560  16.982
ATOM   6604  H01 WTR  1717       0.992   0.126  17.691
ATOM   6605  H02 WTR  1717       0.798   0.102  16.190
TER   
ATOM   6606  O00 WTR  1718       4.473  -8.976  13.469
ATOM   6607  H01 WTR  1718       4.135  -8.313  14.071
ATOM   6608  H02 WTR  1718       3.910  -8.908  12.697
TER   
ATOM   6609  O00 WTR  1719      10.122   0.501  16.496
ATOM   6610  H01 WTR  1719       9.217   0.703  16.733
ATOM   6611  H02 WTR  1719      10.645   1.146  16.971
TER   
ATOM   6612  O00 WTR  1720      14.550   3.177  15.147
ATOM   6613  H01 WTR  1720      15.234   2.848  15.730
ATOM   6614  H02 WTR  1720      13.983   2.421  14.993
TER   
ATOM   6615  O00 WTR  1721      -2.535   2.865  17.445
ATOM   6616  H01 WTR  1721      -2.411   3.797  17.626
ATOM   6617  H02 WTR  1721      -1.731   2.451  17.761
TER   
ATOM   6618  O00 WTR  1722      12.094 -10.754  19.680
ATOM   6619  H01 WTR  1722      11.343 -11.320  19.504
ATOM   6620  H02 WTR  1722      12.353 -10.425  18.819
TER   
ATOM   6621  O00 WTR  1723       0.988   4.751  19.424
ATOM   6622  H01 WTR  1723       0.825   5.597  19.843
ATOM   6623  H02 WTR  1723       1.890   4.535  19.663
TER   
ATOM   6624  O00 WTR  1724       2.077  -0.642  18.943
ATOM   6625  H01 WTR  1724       2.327  -1.313  18.308
ATOM   6626  H02 WTR  1724       2.888  -0.167  19.123
TER   
ATOM   6627  O00 WTR  1725      -9.004   1.617   8.920
ATOM   6628  H01 WTR  1725      -9.010   1.193   8.062
ATOM   6629  H02 WTR  1725      -9.917   1.859   9.075
TER   
ATOM   6630  O00 WTR  1726       1.996   2.657  16.116
ATOM   6631  H01 WTR  1726       2.831   2.584  16.577
ATOM   6632  H02 WTR  1726       1.414   2.051  16.574
TER   
ATOM   6633  O00 WTR  1727       1.089  -8.028  22.012
ATOM   6634  H01 WTR  1727       0.144  -8.039  21.861
ATOM   6635  H02 WTR  1727       1.280  -8.884  22.395
TER   
ATOM   6636  O00 WTR  1728       3.808  -4.851  18.631
ATOM   6637  H01 WTR  1728       4.463  -4.700  19.313
ATOM   6638  H02 WTR  1728       3.276  -5.573  18.966
TER   
ATOM   6639  O00 WTR  1729       4.378  -0.086  20.157
ATOM   6640  H01 WTR  1729       4.827   0.619  19.689
ATOM   6641  H02 WTR  1729       4.213   0.272  21.029
TER   
ATOM   6642  O00 WTR  1730      15.230  -0.029  15.774
ATOM   6643  H01 WTR  1730      15.970  -0.247  15.207
ATOM   6644  H02 WTR  1730      14.892  -0.876  16.063
TER   
ATOM   6645  O00 WTR  1731       4.395   3.211  17.463
ATOM   6646  H01 WTR  1731       4.262   3.435  18.384
ATOM   6647  H02 WTR  1731       4.950   2.431  17.483
TER   
ATOM   6648  O00 WTR  1732       6.965  -6.364  15.357
ATOM   6649  H01 WTR  1732       7.170  -5.555  14.889
ATOM   6650  H02 WTR  1732       7.510  -6.332  16.143
TER   
ATOM   6651  O00 WTR  1733      -7.722  -5.428  13.701
ATOM   6652  H01 WTR  1733      -8.027  -5.206  12.821
ATOM   6653  H02 WTR  1733      -6.872  -5.845  13.561
TER   
ATOM   6654  O00 WTR  1734       1.092  -0.974  14.437
ATOM   6655  H01 WTR  1734       0.535  -0.834  13.671
ATOM   6656  H02 WTR  1734       0.873  -1.858  14.735
TER   
ATOM   6657  O00 WTR  1735       1.035   6.269  14.482
ATOM   6658  H01 WTR  1735       1.427   5.608  13.910
ATOM   6659  H02 WTR  1735       0.875   5.808  15.305
TER   
ATOM   6660  O00 WTR  1736      -3.009   2.616  21.888
ATOM   6661  H01 WTR  1736      -3.072   1.878  21.282
ATOM   6662  H02 WTR  1736      -3.821   2.581  22.394
TER   
ATOM   6663  O00 WTR  1737      11.150   1.500  14.098
ATOM   6664  H01 WTR  1737      12.090   1.332  14.026
ATOM   6665  H02 WTR  1737      10.871   0.984  14.854
TER   
ATOM   6666  O00 WTR  1738       6.302  -7.506  21.791
ATOM   6667  H01 WTR  1738       5.498  -7.129  22.148
ATOM   6668  H02 WTR  1738       6.363  -7.146  20.906
TER   
ATOM   6669  O00 WTR  1739       3.637   4.269  20.156
ATOM   6670  H01 WTR  1739       4.192   5.025  20.349
ATOM   6671  H02 WTR  1739       3.955   3.582  20.742
TER   
ATOM   6672  O00 WTR  1740      12.432   4.111  16.298
ATOM   6673  H01 WTR  1740      13.274   3.981  15.861
ATOM   6674  H02 WTR  1740      12.106   4.941  15.950
TER   
ATOM   6675  O00 WTR  1741       3.004  -6.832  14.932
ATOM   6676  H01 WTR  1741       2.161  -7.117  15.284
ATOM   6677  H02 WTR  1741       3.204  -6.028  15.411
TER   
ATOM   6678  O00 WTR  1742       1.053   2.996  22.953
ATOM   6679  H01 WTR  1742       0.602   2.771  22.139
ATOM   6680  H02 WTR  1742       0.609   3.785  23.263
TER   
ATOM   6681  O00 WTR  1743       5.322  -3.526  20.399
ATOM   6682  H01 WTR  1743       5.136  -2.590  20.323
ATOM   6683  H02 WTR  1743       6.011  -3.581  21.061
TER   
ATOM   6684  O00 WTR  1744      15.381 -14.431  22.014
ATOM   6685  H01 WTR  1744      15.514 -14.006  22.862
ATOM   6686  H02 WTR  1744      14.875 -13.797  21.505
TER   
ATOM   6687  O00 WTR  1745      15.194 -10.550  17.013
ATOM   6688  H01 WTR  1745      15.945 -10.037  17.309
ATOM   6689  H02 WTR  1745      15.180 -10.429  16.063
TER   
ATOM   6690  O00 WTR  1746      12.221  -6.080  22.084
ATOM   6691  H01 WTR  1746      12.054  -6.616  21.309
ATOM   6692  H02 WTR  1746      11.767  -6.534  22.793
TER   
ATOM   6693  O00 WTR  1747      17.017  -1.463  13.675
ATOM   6694  H01 WTR  1747      17.645  -1.927  14.229
ATOM   6695  H02 WTR  1747      16.491  -2.156  13.276
TER   
ATOM   6696  O00 WTR  1748      17.409  -9.808  21.595
ATOM   6697  H01 WTR  1748      17.447  -8.956  21.159
ATOM   6698  H02 WTR  1748      17.234 -10.431  20.889
TER   
ATOM   6699  O00 WTR  1749      17.776 -16.866  17.798
ATOM   6700  H01 WTR  1749      17.102 -17.541  17.722
ATOM   6701  H02 WTR  1749      17.296 -16.073  18.038
TER   
ATOM   6702  O00 WTR  1750      18.296  -5.338  16.986
ATOM   6703  H01 WTR  1750      17.688  -4.907  17.587
ATOM   6704  H02 WTR  1750      19.084  -4.796  17.012
TER   
ATOM   6705  O00 WTR  1751      17.350  -9.564  18.303
ATOM   6706  H01 WTR  1751      17.535  -8.779  18.818
ATOM   6707  H02 WTR  1751      17.281 -10.266  18.950
TER   
ATOM   6708  O00 WTR  1752      14.093 -18.601  15.612
ATOM   6709  H01 WTR  1752      14.419 -18.459  16.501
ATOM   6710  H02 WTR  1752      14.867 -18.859  15.111
TER   
ATOM   6711  O00 WTR  1753      14.903 -20.681  19.393
ATOM   6712  H01 WTR  1753      14.138 -20.820  19.951
ATOM   6713  H02 WTR  1753      14.924 -21.447  18.819
TER   
ATOM   6714  O00 WTR  1754      16.872 -14.744  19.475
ATOM   6715  H01 WTR  1754      16.233 -14.288  18.927
ATOM   6716  H02 WTR  1754      16.573 -14.593  20.371
TER   
ATOM   6717  O00 WTR  1755      13.503  -3.332  20.690
ATOM   6718  H01 WTR  1755      12.951  -3.353  21.472
ATOM   6719  H02 WTR  1755      12.974  -3.750  20.011
TER   
ATOM   6720  O00 WTR  1756      14.613  -6.154  19.728
ATOM   6721  H01 WTR  1756      14.342  -5.270  19.974
ATOM   6722  H02 WTR  1756      13.959  -6.727  20.128
TER   
ATOM   6723  O00 WTR  1757      17.396  -7.478  20.049
ATOM   6724  H01 WTR  1757      18.128  -6.901  19.833
ATOM   6725  H02 WTR  1757      16.639  -6.894  20.109
TER   
ATOM   6726  O00 WTR  1758      18.608 -10.812  16.200
ATOM   6727  H01 WTR  1758      18.171 -10.575  17.017
ATOM   6728  H02 WTR  1758      19.472 -11.123  16.472
TER   
ATOM   6729  O00 WTR  1759      21.209 -11.361  17.090
ATOM   6730  H01 WTR  1759      21.795 -10.713  17.481
ATOM   6731  H02 WTR  1759      21.417 -12.178  17.544
TER   
ATOM   6732  O00 WTR  1760       7.669  -1.987  22.975
ATOM   6733  H01 WTR  1760       8.201  -2.124  23.759
ATOM   6734  H02 WTR  1760       7.299  -2.848  22.783
TER   
ATOM   6735  O00 WTR  1761      17.026  -2.743  18.147
ATOM   6736  H01 WTR  1761      17.488  -2.054  18.624
ATOM   6737  H02 WTR  1761      17.405  -2.722  17.268
TER   
ATOM   6738  O00 WTR  1762       7.973  -0.761  20.362
ATOM   6739  H01 WTR  1762       7.597  -1.154  21.150
ATOM   6740  H02 WTR  1762       7.652   0.141  20.367
TER   
ATOM   6741  O00 WTR  1763      14.733  -2.388  17.022
ATOM   6742  H01 WTR  1763      14.217  -1.927  17.683
ATOM   6743  H02 WTR  1763      15.581  -2.538  17.440
TER   
ATOM   6744  O00 WTR  1764      11.496  -4.006  18.728
ATOM   6745  H01 WTR  1764      11.358  -3.060  18.784
ATOM   6746  H02 WTR  1764      10.931  -4.289  18.009
TER   
ATOM   6747  O00 WTR  1765      24.348  -3.885  12.370
ATOM   6748  H01 WTR  1765      24.318  -4.814  12.598
ATOM   6749  H02 WTR  1765      24.739  -3.462  13.134
TER   
ATOM   6750  O00 WTR  1766      18.947  -2.264  15.422
ATOM   6751  H01 WTR  1766      19.355  -1.634  14.828
ATOM   6752  H02 WTR  1766      19.642  -2.890  15.623
TER   
ATOM   6753  O00 WTR  1767      10.575  -1.467  19.029
ATOM   6754  H01 WTR  1767      10.308  -0.911  18.297
ATOM   6755  H02 WTR  1767       9.817  -1.473  19.613
TER   
ATOM   6756  O00 WTR  1768      13.823  -4.009   7.329
ATOM   6757  H01 WTR  1768      13.613  -3.079   7.247
ATOM   6758  H02 WTR  1768      13.134  -4.362   7.892
TER   
ATOM   6759  O00 WTR  1769      22.243  -9.260   9.562
ATOM   6760  H01 WTR  1769      21.718  -9.499  10.327
ATOM   6761  H02 WTR  1769      22.337  -8.310   9.623
TER   
ATOM   6762  O00 WTR  1770      20.718  -0.399   6.321
ATOM   6763  H01 WTR  1770      20.281  -0.866   5.610
ATOM   6764  H02 WTR  1770      21.551  -0.115   5.946
TER   
ATOM   6765  O00 WTR  1771      16.214   0.610  18.128
ATOM   6766  H01 WTR  1771      15.726   0.352  17.345
ATOM   6767  H02 WTR  1771      15.589   0.504  18.845
TER   
ATOM   6768  O00 WTR  1772      21.328  -6.567  10.050
ATOM   6769  H01 WTR  1772      21.439  -6.825  10.964
ATOM   6770  H02 WTR  1772      21.213  -5.617  10.081
TER   
ATOM   6771  O00 WTR  1773      13.332  -1.213  19.023
ATOM   6772  H01 WTR  1773      12.378  -1.271  19.075
ATOM   6773  H02 WTR  1773      13.646  -1.874  19.640
TER   
ATOM   6774  O00 WTR  1774      13.317  -6.622  16.773
ATOM   6775  H01 WTR  1774      13.691  -5.924  16.236
ATOM   6776  H02 WTR  1774      13.798  -6.574  17.599
TER   
ATOM   6777  O00 WTR  1775      11.280 -21.377  13.462
ATOM   6778  H01 WTR  1775      11.467 -21.129  14.367
ATOM   6779  H02 WTR  1775      11.273 -20.549  12.983
TER   
ATOM   6780  O00 WTR  1776      14.748   1.139   8.711
ATOM   6781  H01 WTR  1776      14.816   1.922   9.257
ATOM   6782  H02 WTR  1776      15.551   0.650   8.891
TER   
ATOM   6783  O00 WTR  1777      -9.610   8.340  14.605
ATOM   6784  H01 WTR  1777      -9.549   9.079  14.000
ATOM   6785  H02 WTR  1777      -9.716   7.575  14.040
TER   
ATOM   6786  O00 WTR  1778     -11.474   5.085   9.045
ATOM   6787  H01 WTR  1778     -12.114   4.425   8.779
ATOM   6788  H02 WTR  1778     -11.515   5.750   8.359
TER   
ATOM   6789  O00 WTR  1779      -9.105   3.805  18.888
ATOM   6790  H01 WTR  1779      -9.237   4.729  19.102
ATOM   6791  H02 WTR  1779      -8.636   3.449  19.642
TER   
ATOM   6792  O00 WTR  1780      -0.885  14.092  13.464
ATOM   6793  H01 WTR  1780      -0.278  14.779  13.188
ATOM   6794  H02 WTR  1780      -1.685  14.561  13.702
TER   
ATOM   6795  O00 WTR  1781      -0.215  11.330  10.393
ATOM   6796  H01 WTR  1781      -0.537  10.721   9.729
ATOM   6797  H02 WTR  1781      -0.992  11.563  10.901
TER   
ATOM   6798  O00 WTR  1782       9.818  10.234  12.030
ATOM   6799  H01 WTR  1782       9.710   9.530  11.391
ATOM   6800  H02 WTR  1782      10.493   9.914  12.629
TER   
ATOM   6801  O00 WTR  1783       3.531  10.487  15.951
ATOM   6802  H01 WTR  1783       2.940   9.897  15.483
ATOM   6803  H02 WTR  1783       2.971  11.209  16.237
TER   
ATOM   6804  O00 WTR  1784      -0.532  13.204  15.961
ATOM   6805  H01 WTR  1784      -0.864  13.902  16.526
ATOM   6806  H02 WTR  1784      -0.696  13.517  15.071
TER   
ATOM   6807  O00 WTR  1785      -2.771   9.389  13.848
ATOM   6808  H01 WTR  1785      -2.289   8.726  13.354
ATOM   6809  H02 WTR  1785      -2.397  10.222  13.559
TER   
ATOM   6810  O00 WTR  1786      -4.449   7.010  14.642
ATOM   6811  H01 WTR  1786      -5.154   7.638  14.801
ATOM   6812  H02 WTR  1786      -3.650   7.482  14.873
TER   
ATOM   6813  O00 WTR  1787     -10.906   8.828   9.459
ATOM   6814  H01 WTR  1787     -10.444   8.096   9.051
ATOM   6815  H02 WTR  1787     -10.344   9.586   9.297
TER   
ATOM   6816  O00 WTR  1788     -11.117   8.093  17.636
ATOM   6817  H01 WTR  1788     -12.014   7.762  17.608
ATOM   6818  H02 WTR  1788     -10.826   8.074  16.725
TER   
ATOM   6819  O00 WTR  1789       1.448  10.262  12.306
ATOM   6820  H01 WTR  1789       1.873   9.802  11.582
ATOM   6821  H02 WTR  1789       0.847  10.874  11.882
TER   
ATOM   6822  O00 WTR  1790      -9.327   6.612  19.052
ATOM   6823  H01 WTR  1790      -8.598   6.874  18.490
ATOM   6824  H02 WTR  1790     -10.087   7.063  18.686
TER   
ATOM   6825  O00 WTR  1791      -2.941  15.517  14.288
ATOM   6826  H01 WTR  1791      -3.094  16.180  13.614
ATOM   6827  H02 WTR  1791      -3.639  14.875  14.156
TER   
ATOM   6828  O00 WTR  1792      -4.070   8.938  18.840
ATOM   6829  H01 WTR  1792      -5.014   9.075  18.919
ATOM   6830  H02 WTR  1792      -3.937   8.713  17.919
TER   
ATOM   6831  O00 WTR  1793      -1.420   6.201  13.185
ATOM   6832  H01 WTR  1793      -1.511   6.798  12.443
ATOM   6833  H02 WTR  1793      -0.674   6.542  13.677
TER   
ATOM   6834  O00 WTR  1794      -4.142  16.900  12.257
ATOM   6835  H01 WTR  1794      -4.188  16.059  11.801
ATOM   6836  H02 WTR  1794      -5.043  17.073  12.529
TER   
ATOM   6837  O00 WTR  1795       7.178 -17.110   2.343
ATOM   6838  H01 WTR  1795       6.232 -17.040   2.213
ATOM   6839  H02 WTR  1795       7.548 -17.024   1.465
TER   
ATOM   6840  O00 WTR  1796      -0.374  -3.664  -6.811
ATOM   6841  H01 WTR  1796      -0.540  -3.451  -7.729
ATOM   6842  H02 WTR  1796      -0.270  -2.814  -6.383
TER   
ATOM   6843  O00 WTR  1797       0.797 -14.839   1.362
ATOM   6844  H01 WTR  1797       0.443 -15.728   1.341
ATOM   6845  H02 WTR  1797       0.360 -14.424   2.105
TER   
ATOM   6846  O00 WTR  1798      -0.360 -11.830  -0.922
ATOM   6847  H01 WTR  1798      -0.895 -11.750  -0.132
ATOM   6848  H02 WTR  1798       0.326 -11.171  -0.815
TER   
ATOM   6849  O00 WTR  1799       0.935  -3.274 -10.273
ATOM   6850  H01 WTR  1799       1.205  -3.869 -10.972
ATOM   6851  H02 WTR  1799       1.566  -2.555 -10.314
TER   
ATOM   6852  O00 WTR  1800      -9.006  -9.461   3.354
ATOM   6853  H01 WTR  1800      -8.903  -9.154   2.453
ATOM   6854  H02 WTR  1800      -9.310 -10.365   3.266
TER   
ATOM   6855  O00 WTR  1801      -1.678 -11.463   1.399
ATOM   6856  H01 WTR  1801      -1.017 -11.102   1.989
ATOM   6857  H02 WTR  1801      -2.433 -10.885   1.502
TER   
ATOM   6858  O00 WTR  1802      -4.001 -12.751   0.950
ATOM   6859  H01 WTR  1802      -3.133 -12.715   1.352
ATOM   6860  H02 WTR  1802      -4.070 -11.935   0.454
TER   
ATOM   6861  O00 WTR  1803       4.837  -9.949   3.636
ATOM   6862  H01 WTR  1803       4.216 -10.191   2.949
ATOM   6863  H02 WTR  1803       5.695 -10.008   3.216
TER   
ATOM   6864  O00 WTR  1804       5.545 -16.089  -2.042
ATOM   6865  H01 WTR  1804       5.222 -15.938  -2.930
ATOM   6866  H02 WTR  1804       6.065 -16.890  -2.109
TER   
ATOM   6867  O00 WTR  1805      -6.706 -10.407   4.674
ATOM   6868  H01 WTR  1805      -5.803 -10.151   4.488
ATOM   6869  H02 WTR  1805      -7.206 -10.093   3.920
TER   
ATOM   6870  O00 WTR  1806      -6.415 -12.777   6.440
ATOM   6871  H01 WTR  1806      -6.640 -12.063   5.843
ATOM   6872  H02 WTR  1806      -5.627 -12.473   6.890
TER   
ATOM   6873  O00 WTR  1807      -7.943 -14.148   3.643
ATOM   6874  H01 WTR  1807      -7.133 -13.690   3.867
ATOM   6875  H02 WTR  1807      -7.660 -15.026   3.389
TER   
ATOM   6876  O00 WTR  1808       2.392  -4.667  -8.321
ATOM   6877  H01 WTR  1808       1.962  -4.126  -8.985
ATOM   6878  H02 WTR  1808       1.912  -4.482  -7.514
TER   
ATOM   6879  O00 WTR  1809      -6.003  -3.026  -7.413
ATOM   6880  H01 WTR  1809      -5.190  -3.145  -7.904
ATOM   6881  H02 WTR  1809      -6.381  -2.221  -7.766
TER   
ATOM   6882  O00 WTR  1810      -1.049  -8.590  -7.746
ATOM   6883  H01 WTR  1810      -1.525  -8.780  -6.938
ATOM   6884  H02 WTR  1810      -0.164  -8.916  -7.585
TER   
ATOM   6885  O00 WTR  1811      -3.916  -3.699  -9.132
ATOM   6886  H01 WTR  1811      -3.116  -3.199  -9.295
ATOM   6887  H02 WTR  1811      -3.611  -4.585  -8.939
TER   
ATOM   6888  O00 WTR  1812      -0.881  -0.570  -7.185
ATOM   6889  H01 WTR  1812      -1.796  -0.309  -7.293
ATOM   6890  H02 WTR  1812      -0.630  -0.923  -8.039
TER   
ATOM   6891  O00 WTR  1813      -4.027  -9.934   3.839
ATOM   6892  H01 WTR  1813      -4.065  -9.806   2.891
ATOM   6893  H02 WTR  1813      -3.104 -10.111   4.020
TER   
ATOM   6894  O00 WTR  1814       1.657  -6.782  -6.346
ATOM   6895  H01 WTR  1814       2.216  -7.017  -7.086
ATOM   6896  H02 WTR  1814       1.874  -7.423  -5.669
TER   
ATOM   6897  O00 WTR  1815      -9.479  -9.436   0.313
ATOM   6898  H01 WTR  1815      -8.998  -9.844  -0.407
ATOM   6899  H02 WTR  1815      -9.961 -10.157   0.717
TER   
ATOM   6900  O00 WTR  1816       2.581 -10.677   2.047
ATOM   6901  H01 WTR  1816       1.839 -10.903   2.607
ATOM   6902  H02 WTR  1816       2.184 -10.300   1.262
TER   
ATOM   6903  O00 WTR  1817       4.741 -10.409   0.298
ATOM   6904  H01 WTR  1817       5.314 -11.140   0.532
ATOM   6905  H02 WTR  1817       3.898 -10.629   0.693
TER   
ATOM   6906  O00 WTR  1818       5.185  -5.220  -8.743
ATOM   6907  H01 WTR  1818       4.267  -5.024  -8.556
ATOM   6908  H02 WTR  1818       5.170  -5.645  -9.600
TER   
ATOM   6909  O00 WTR  1819      -0.256 -13.472   3.397
ATOM   6910  H01 WTR  1819      -0.254 -13.632   4.340
ATOM   6911  H02 WTR  1819      -0.006 -12.552   3.309
TER   
END
