# Supplementary material for: Computationally-guided optimization of small-molecule inhibitors of the Aurora A kinase–TPX2 protein–protein interaction
Source: Chem Commun (Camb). 2017 Aug 2;53(67):9372–5. doi: 10.1039/c7cc05379g (PMC5591577; doi:10.1039/c7cc05379g)
Supplement: Supplementary file 2 [file CC-053-C7CC05379G-s002.zip › aur_data/010to006/l0.pdb]

REMARK     ur                            E=     -21145.387
REMARK    ESX   =      -3317.411    EXX    =       -100.487
REMARK    RADGYR=         14.140
REMARK          Created by MCPRO 2.30     
ATOM      1  H1  ACE     1      10.949   0.664 -13.578
ATOM      2  CH3 ACE     1      10.498   0.474 -12.604
ATOM      3  C   ACE     1      11.514   0.737 -11.455
ATOM      4  H2  ACE     1      10.170  -0.565 -12.569
ATOM      5  H3  ACE     1       9.636   1.131 -12.485
ATOM      6  O   ACE     1      12.666   1.085 -11.732
ATOM      7  N   TRP     2      11.109   0.547 -10.190
ATOM      8  CA  TRP     2      11.897   1.032  -9.045
ATOM      9  C   TRP     2      12.287  -0.009  -8.078
ATOM     10  HN  TRP     2      10.243   0.060 -10.008
ATOM     11  CB  TRP     2      11.114   2.091  -8.267
ATOM     12  CG  TRP     2      10.872   3.388  -8.974
ATOM     13  CD1 TRP     2       9.653   3.901  -9.405
ATOM     14  NE1 TRP     2       9.830   5.106 -10.045
ATOM     15  HD1 TRP     2       8.732   3.349  -9.215
ATOM     16  CE2 TRP     2      11.148   5.443 -10.090
ATOM     17  HNE TRP     2       9.094   5.677 -10.435
ATOM     18  CZ2 TRP     2      11.796   6.548 -10.644
ATOM     19  CH2 TRP     2      13.196   6.596 -10.529
ATOM     20  HZ2 TRP     2      11.217   7.328 -11.140
ATOM     21  CZ3 TRP     2      13.918   5.574  -9.894
ATOM     22  HH2 TRP     2      13.748   7.442 -10.939
ATOM     23  CE3 TRP     2      13.272   4.458  -9.328
ATOM     24  HZ3 TRP     2      15.005   5.632  -9.830
ATOM     25  CD2 TRP     2      11.885   4.370  -9.417
ATOM     26  HE3 TRP     2      13.856   3.683  -8.832
ATOM     27  HA  TRP     2      12.819   1.487  -9.405
ATOM     28  HB1 TRP     2      10.131   1.740  -7.953
ATOM     29  HB2 TRP     2      11.673   2.409  -7.387
ATOM     30  O   TRP     2      11.553  -0.954  -7.879
ATOM     31  N   ALA     3      13.429   0.183  -7.425
ATOM     32  CA  ALA     3      13.762  -0.602  -6.225
ATOM     33  C   ALA     3      14.248   0.270  -5.042
ATOM     34  HN  ALA     3      14.084   0.878  -7.753
ATOM     35  CB  ALA     3      14.790  -1.660  -6.568
ATOM     36  HA  ALA     3      12.879  -1.148  -5.891
ATOM     37  HB1 ALA     3      15.031  -2.236  -5.674
ATOM     38  HB2 ALA     3      14.386  -2.325  -7.331
ATOM     39  HB3 ALA     3      15.693  -1.181  -6.945
ATOM     40  O   ALA     3      14.740   1.380  -5.252
ATOM     41  N   LEU     4      14.129  -0.231  -3.813
ATOM     42  CA  LEU     4      14.689   0.472  -2.648
ATOM     43  C   LEU     4      16.137   0.931  -2.830
ATOM     44  HN  LEU     4      13.647  -1.108  -3.672
ATOM     45  CB  LEU     4      14.548  -0.351  -1.370
ATOM     46  CG  LEU     4      14.999   0.260  -0.044
ATOM     47  CD1 LEU     4      14.477   1.676   0.157
ATOM     48  CD2 LEU     4      14.530  -0.611   1.118
ATOM     49  HA  LEU     4      14.095   1.362  -2.440
ATOM     50  HB1 LEU     4      13.499  -0.602  -1.213
ATOM     51  HB2 LEU     4      15.131  -1.267  -1.461
ATOM     52  HG  LEU     4      16.088   0.298  -0.012
ATOM     53  HD1 LEU     4      14.828   2.061   1.115
ATOM     54  HD2 LEU     4      14.841   2.316  -0.646
ATOM     55  HD3 LEU     4      13.387   1.667   0.147
ATOM     56  HD4 LEU     4      14.855  -0.168   2.060
ATOM     57  HD5 LEU     4      13.442  -0.678   1.106
ATOM     58  HD6 LEU     4      14.956  -1.609   1.020
ATOM     59  O   LEU     4      16.458   2.070  -2.516
ATOM     60  N   GLU     5      17.012   0.096  -3.368
ATOM     61  CA  GLU     5      18.380   0.555  -3.560
ATOM     62  C   GLU     5      18.489   1.776  -4.503
ATOM     63  HN  GLU     5      16.721  -0.834  -3.633
ATOM     64  CB  GLU     5      19.331  -0.586  -3.979
ATOM     65  CG  GLU     5      19.725  -0.617  -5.460
ATOM     66  CD  GLU     5      19.054  -1.731  -6.256
ATOM     67  OE1 GLU     5      18.456  -2.633  -5.634
ATOM     68  OE2 GLU     5      19.140  -1.720  -7.507
ATOM     69  HA  GLU     5      18.805   0.844  -2.599
ATOM     70  HB1 GLU     5      20.262  -0.508  -3.418
ATOM     71  HB2 GLU     5      18.861  -1.547  -3.769
ATOM     72  HG1 GLU     5      19.447   0.327  -5.930
ATOM     73  HG2 GLU     5      20.801  -0.763  -5.547
ATOM     74  O   GLU     5      19.576   2.348  -4.629
ATOM     75  N   ASP     6      17.386   2.186  -5.143
ATOM     76  CA  ASP     6      17.425   3.355  -6.050
ATOM     77  C   ASP     6      17.445   4.715  -5.316
ATOM     78  HN  ASP     6      16.514   1.694  -5.007
ATOM     79  CB  ASP     6      16.247   3.350  -7.031
ATOM     80  CG  ASP     6      16.324   2.239  -8.056
ATOM     81  OD1 ASP     6      17.442   1.893  -8.490
ATOM     82  OD2 ASP     6      15.246   1.726  -8.449
ATOM     83  HA  ASP     6      18.323   3.308  -6.666
ATOM     84  HB1 ASP     6      15.315   3.223  -6.480
ATOM     85  HB2 ASP     6      16.221   4.295  -7.574
ATOM     86  O   ASP     6      17.602   5.771  -5.955
ATOM     87  N   PHE     7      17.291   4.674  -3.988
ATOM     88  CA  PHE     7      17.131   5.871  -3.174
ATOM     89  C   PHE     7      18.042   5.884  -1.961
ATOM     90  HN  PHE     7      17.282   3.784  -3.511
ATOM     91  CB  PHE     7      15.696   5.969  -2.638
ATOM     92  CG  PHE     7      14.654   5.865  -3.691
ATOM     93  CD1 PHE     7      14.236   6.991  -4.377
ATOM     94  CE1 PHE     7      13.273   6.895  -5.370
ATOM     95  HD1 PHE     7      14.664   7.965  -4.138
ATOM     96  CZ  PHE     7      12.716   5.664  -5.683
ATOM     97  HE1 PHE     7      12.952   7.788  -5.906
ATOM     98  CE2 PHE     7      13.118   4.522  -4.997
ATOM     99  HZ  PHE     7      11.962   5.590  -6.467
ATOM    100  CD2 PHE     7      14.082   4.625  -4.005
ATOM    101  HE2 PHE     7      12.676   3.556  -5.240
ATOM    102  HD2 PHE     7      14.401   3.736  -3.461
ATOM    103  HA  PHE     7      17.362   6.752  -3.773
ATOM    104  HB1 PHE     7      15.517   5.163  -1.926
ATOM    105  HB2 PHE     7      15.558   6.929  -2.141
ATOM    106  O   PHE     7      18.365   4.827  -1.418
ATOM    107  N   GLU     8      18.408   7.089  -1.523
ATOM    108  CA  GLU     8      18.951   7.286  -0.191
ATOM    109  C   GLU     8      17.853   7.812   0.706
ATOM    110  HN  GLU     8      18.309   7.894  -2.125
ATOM    111  CB  GLU     8      20.073   8.297  -0.232
ATOM    112  CG  GLU     8      21.066   8.055  -1.335
ATOM    113  CD  GLU     8      22.300   8.866  -1.117
ATOM    114  OE1 GLU     8      22.305  10.039  -1.541
ATOM    115  OE2 GLU     8      23.247   8.330  -0.504
ATOM    116  HA  GLU     8      19.321   6.336   0.195
ATOM    117  HB1 GLU     8      19.659   9.294  -0.382
ATOM    118  HB2 GLU     8      20.622   8.270   0.710
ATOM    119  HG1 GLU     8      21.336   6.999  -1.356
ATOM    120  HG2 GLU     8      20.623   8.335  -2.291
ATOM    121  O   GLU     8      17.184   8.782   0.355
ATOM    122  NT  AME     9      17.661   7.166   1.849
ATOM    123  CT  AME     9      16.663   7.574   2.839
ATOM    124  HN  AME     9      18.219   6.352   2.066
ATOM    125  HT1 AME     9      16.693   6.892   3.689
ATOM    126  HT2 AME     9      16.880   8.587   3.179
ATOM    127  HT3 AME     9      15.671   7.548   2.388
ATOM    128  H1  ACE    10       8.923  14.050   7.761
ATOM    129  CH3 ACE    10       8.723  13.036   8.107
ATOM    130  C   ACE    10       7.388  12.958   8.830
ATOM    131  H2  ACE    10       9.522  12.735   8.785
ATOM    132  H3  ACE    10       8.709  12.370   7.244
ATOM    133  O   ACE    10       6.670  13.949   8.973
ATOM    134  N   GLY    11       7.035  11.777   9.296
ATOM    135  CA  GLY    11       5.748  11.608   9.941
ATOM    136  C   GLY    11       5.530  10.139  10.122
ATOM    137  HN  GLY    11       7.663  10.992   9.202
ATOM    138  HA1 GLY    11       5.755  12.115  10.906
ATOM    139  HA2 GLY    11       4.967  12.036   9.313
ATOM    140  O   GLY    11       6.067   9.320   9.371
ATOM    141  N   LYS    12       4.764   9.812  11.151
ATOM    142  CA  LYS    12       4.362   8.444  11.428
ATOM    143  C   LYS    12       2.968   8.257  10.845
ATOM    144  HN  LYS    12       4.436  10.530  11.781
ATOM    145  CB  LYS    12       4.394   8.180  12.943
ATOM    146  CG  LYS    12       4.750   6.756  13.349
ATOM    147  CD  LYS    12       3.521   5.985  13.817
ATOM    148  CE  LYS    12       3.766   4.481  13.881
ATOM    149  NZ  LYS    12       3.411   3.781  12.610
ATOM    150  HZ1 LYS    12       3.592   2.792  12.709
ATOM    151  HZ2 LYS    12       3.969   4.152  11.854
ATOM    152  HZ3 LYS    12       2.432   3.925  12.409
ATOM    153  HA  LYS    12       5.067   7.756  10.962
ATOM    154  HB1 LYS    12       5.135   8.829  13.410
ATOM    155  HB2 LYS    12       3.412   8.386  13.369
ATOM    156  HG1 LYS    12       5.182   6.232  12.497
ATOM    157  HG2 LYS    12       5.473   6.780  14.165
ATOM    158  HD1 LYS    12       3.238   6.322  14.815
ATOM    159  HD2 LYS    12       2.696   6.162  13.127
ATOM    160  HE1 LYS    12       4.821   4.292  14.081
ATOM    161  HE2 LYS    12       3.162   4.048  14.679
ATOM    162  O   LYS    12       2.057   9.047  11.110
ATOM    163  N   GLY    13       2.822   7.241  10.005
ATOM    164  CA  GLY    13       1.517   6.874   9.467
ATOM    165  C   GLY    13       0.946   5.668  10.195
ATOM    166  HN  GLY    13       3.628   6.702   9.725
ATOM    167  HA1 GLY    13       0.827   7.710   9.583
ATOM    168  HA2 GLY    13       1.615   6.629   8.410
ATOM    169  O   GLY    13       1.635   5.026  10.997
ATOM    170  N   LYS    14      -0.318   5.364   9.912
ATOM    171  CA  LYS    14      -1.018   4.236  10.526
ATOM    172  C   LYS    14      -0.261   2.922  10.311
ATOM    173  HN  LYS    14      -0.833   5.924   9.248
ATOM    174  CB  LYS    14      -2.449   4.150   9.988
ATOM    175  CG  LYS    14      -3.376   3.278  10.816
ATOM    176  CD  LYS    14      -4.827   3.668  10.591
ATOM    177  CE  LYS    14      -5.708   3.259  11.760
ATOM    178  NZ  LYS    14      -6.972   4.050  11.762
ATOM    179  HZ1 LYS    14      -7.546   3.767  12.544
ATOM    180  HZ2 LYS    14      -7.473   3.886  10.901
ATOM    181  HZ3 LYS    14      -6.754   5.033  11.844
ATOM    182  HA  LYS    14      -1.114   4.407  11.598
ATOM    183  HB1 LYS    14      -2.889   5.147   9.962
ATOM    184  HB2 LYS    14      -2.435   3.733   8.981
ATOM    185  HG1 LYS    14      -3.245   2.234  10.531
ATOM    186  HG2 LYS    14      -3.140   3.398  11.874
ATOM    187  HD1 LYS    14      -4.899   4.749  10.470
ATOM    188  HD2 LYS    14      -5.201   3.177   9.693
ATOM    189  HE1 LYS    14      -5.953   2.200  11.678
ATOM    190  HE2 LYS    14      -5.178   3.437  12.696
ATOM    191  O   LYS    14       0.001   2.191  11.266
ATOM    192  N   PHE    15       0.121   2.658   9.060
ATOM    193  CA  PHE    15       0.765   1.396   8.673
ATOM    194  C   PHE    15       2.268   1.547   8.381
ATOM    195  HN  PHE    15      -0.031   3.343   8.334
ATOM    196  CB  PHE    15       0.036   0.773   7.458
ATOM    197  CG  PHE    15      -1.478   0.686   7.509
ATOM    198  CD1 PHE    15      -2.106  -0.246   8.328
ATOM    199  CE1 PHE    15      -3.495  -0.323   8.379
ATOM    200  HD1 PHE    15      -1.510  -0.925   8.938
ATOM    201  CZ  PHE    15      -4.277   0.524   7.603
ATOM    202  HE1 PHE    15      -3.977  -1.053   9.030
ATOM    203  CE2 PHE    15      -3.672   1.453   6.775
ATOM    204  HZ  PHE    15      -5.364   0.456   7.647
ATOM    205  CD2 PHE    15      -2.283   1.533   6.727
ATOM    206  HE2 PHE    15      -4.283   2.118   6.165
ATOM    207  HD2 PHE    15      -1.801   2.261   6.076
ATOM    208  HA  PHE    15       0.658   0.671   9.480
ATOM    209  HB1 PHE    15       0.433   1.147   6.515
ATOM    210  HB2 PHE    15       0.381  -0.258   7.530
ATOM    211  O   PHE    15       2.871   0.694   7.712
ATOM    212  N   GLY    16       2.868   2.627   8.880
ATOM    213  CA  GLY    16       4.301   2.880   8.695
ATOM    214  C   GLY    16       4.656   4.336   8.443
ATOM    215  HN  GLY    16       2.331   3.302   9.405
ATOM    216  HA1 GLY    16       4.843   2.572   9.589
ATOM    217  HA2 GLY    16       4.663   2.313   7.838
ATOM    218  O   GLY    16       3.776   5.177   8.247
ATOM    219  N   ASN    17       5.952   4.635   8.417
ATOM    220  CA  ASN    17       6.411   6.023   8.322
ATOM    221  C   ASN    17       6.542   6.611   6.914
ATOM    222  HN  ASN    17       6.638   3.896   8.464
ATOM    223  CB  ASN    17       7.733   6.211   9.089
ATOM    224  CG  ASN    17       7.599   5.953  10.583
ATOM    225  ND2 ASN    17       8.727   5.684  11.218
ATOM    226  HD1 ASN    17       8.702   5.504  12.210
ATOM    227  HD2 ASN    17       9.591   5.664  10.699
ATOM    228  OD1 ASN    17       6.507   5.996  11.162
ATOM    229  HA  ASN    17       5.713   6.674   8.850
ATOM    230  HB1 ASN    17       8.480   5.519   8.701
ATOM    231  HB2 ASN    17       8.085   7.235   8.962
ATOM    232  O   ASN    17       6.515   5.906   5.902
ATOM    233  N   VAL    18       6.686   7.928   6.868
ATOM    234  CA  VAL    18       7.097   8.597   5.652
ATOM    235  C   VAL    18       8.521   9.107   5.844
ATOM    236  HN  VAL    18       6.507   8.482   7.694
ATOM    237  CB  VAL    18       6.170   9.776   5.350
ATOM    238  CG1 VAL    18       6.422  10.263   3.937
ATOM    239  CG2 VAL    18       4.721   9.359   5.515
ATOM    240  HA  VAL    18       7.061   7.894   4.820
ATOM    241  HB  VAL    18       6.367  10.584   6.055
ATOM    242  HG1 VAL    18       5.763  11.103   3.719
ATOM    243  HG2 VAL    18       7.460  10.582   3.842
ATOM    244  HG3 VAL    18       6.224   9.455   3.233
ATOM    245  HG4 VAL    18       4.071  10.207   5.298
ATOM    246  HG5 VAL    18       4.496   8.544   4.827
ATOM    247  HG6 VAL    18       4.552   9.027   6.540
ATOM    248  O   VAL    18       8.832   9.693   6.872
ATOM    249  N   TYR    19       9.385   8.863   4.869
ATOM    250  CA  TYR    19      10.784   9.287   4.949
ATOM    251  C   TYR    19      11.134  10.264   3.862
ATOM    252  HN  TYR    19       9.081   8.371   4.041
ATOM    253  CB  TYR    19      11.731   8.082   4.847
ATOM    254  CG  TYR    19      11.599   7.174   6.046
ATOM    255  CD1 TYR    19      10.607   6.192   6.083
ATOM    256  CE1 TYR    19      10.445   5.377   7.171
ATOM    257  HD1 TYR    19       9.938   6.060   5.232
ATOM    258  CZ  TYR    19      11.271   5.533   8.260
ATOM    259  HE1 TYR    19       9.667   4.613   7.169
ATOM    260  CE2 TYR    19      12.268   6.508   8.271
ATOM    261  OH  TYR    19      11.068   4.697   9.332
ATOM    262  CD2 TYR    19      12.421   7.328   7.167
ATOM    263  HE2 TYR    19      12.914   6.617   9.142
ATOM    264  HD2 TYR    19      13.187   8.103   7.166
ATOM    265  HH  TYR    19      10.347   4.078   9.194
ATOM    266  HA  TYR    19      10.964   9.767   5.911
ATOM    267  HB1 TYR    19      11.494   7.508   3.952
ATOM    268  HB2 TYR    19      12.761   8.433   4.791
ATOM    269  O   TYR    19      10.644  10.152   2.731
ATOM    270  N   LEU    20      11.990  11.226   4.193
ATOM    271  CA  LEU    20      12.585  12.070   3.161
ATOM    272  C   LEU    20      13.539  11.160   2.415
ATOM    273  HN  LEU    20      12.229  11.373   5.163
ATOM    274  CB  LEU    20      13.312  13.267   3.788
ATOM    275  CG  LEU    20      13.924  14.260   2.795
ATOM    276  CD1 LEU    20      12.893  14.962   1.924
ATOM    277  CD2 LEU    20      14.804  15.257   3.518
ATOM    278  HA  LEU    20      11.801  12.454   2.508
ATOM    279  HB1 LEU    20      12.613  13.837   4.401
ATOM    280  HB2 LEU    20      14.132  12.909   4.410
ATOM    281  HG  LEU    20      14.608  13.734   2.130
ATOM    282  HD1 LEU    20      13.397  15.650   1.246
ATOM    283  HD2 LEU    20      12.340  14.222   1.346
ATOM    284  HD3 LEU    20      12.201  15.518   2.556
ATOM    285  HD4 LEU    20      15.231  15.955   2.798
ATOM    286  HD5 LEU    20      14.208  15.807   4.247
ATOM    287  HD6 LEU    20      15.607  14.728   4.031
ATOM    288  O   LEU    20      14.122  10.285   3.029
ATOM    289  N   ALA    21      13.683  11.322   1.105
ATOM    290  CA  ALA    21      14.558  10.419   0.357
ATOM    291  C   ALA    21      15.002  11.052  -0.915
ATOM    292  HN  ALA    21      13.188  12.066   0.634
ATOM    293  CB  ALA    21      13.851   9.127   0.045
ATOM    294  HA  ALA    21      15.436  10.182   0.958
ATOM    295  HB1 ALA    21      14.520   8.471  -0.511
ATOM    296  HB2 ALA    21      13.556   8.640   0.975
ATOM    297  HB3 ALA    21      12.964   9.333  -0.554
ATOM    298  O   ALA    21      14.375  12.012  -1.406
ATOM    299  N   ARG    22      16.082  10.519  -1.475
ATOM    300  CA  ARG    22      16.608  11.096  -2.707
ATOM    301  C   ARG    22      16.934  10.010  -3.708
ATOM    302  HN  ARG    22      16.528   9.722  -1.045
ATOM    303  CB  ARG    22      17.856  11.927  -2.419
ATOM    304  CG  ARG    22      18.361  12.651  -3.657
ATOM    305  CD  ARG    22      19.595  13.491  -3.412
ATOM    306  NE  ARG    22      20.687  12.742  -2.810
ATOM    307  CZ  ARG    22      21.968  13.103  -2.907
ATOM    308  HE  ARG    22      20.290  11.942  -2.334
ATOM    309  NH1 ARG    22      22.305  14.202  -3.599
ATOM    310  H11 ARG    22      21.596  14.765  -4.051
ATOM    311  H12 ARG    22      23.259  14.521  -3.704
ATOM    312  NH2 ARG    22      22.914  12.365  -2.314
ATOM    313  H21 ARG    22      22.693  11.530  -1.786
ATOM    314  H22 ARG    22      23.896  12.602  -2.362
ATOM    315  HA  ARG    22      15.865  11.765  -3.142
ATOM    316  HB1 ARG    22      17.628  12.674  -1.659
ATOM    317  HB2 ARG    22      18.652  11.275  -2.059
ATOM    318  HG1 ARG    22      18.614  11.922  -4.427
ATOM    319  HG2 ARG    22      17.584  13.319  -4.030
ATOM    320  HD1 ARG    22      19.955  13.894  -4.358
ATOM    321  HD2 ARG    22      19.348  14.312  -2.738
ATOM    322  O   ARG    22      17.601   9.031  -3.397
ATOM    323  N   GLU    23      16.463  10.205  -4.917
ATOM    324  CA  GLU    23      16.737   9.302  -6.002
ATOM    325  C   GLU    23      18.202   9.445  -6.473
ATOM    326  HN  GLU    23      15.887  11.013  -5.107
ATOM    327  CB  GLU    23      15.729   9.572  -7.121
ATOM    328  CG  GLU    23      15.627   8.463  -8.140
ATOM    329  CD  GLU    23      16.649   8.605  -9.241
ATOM    330  OE1 GLU    23      16.719   9.710  -9.813
ATOM    331  OE2 GLU    23      17.372   7.628  -9.528
ATOM    332  HA  GLU    23      16.571   8.276  -5.672
ATOM    333  HB1 GLU    23      14.736   9.705  -6.692
ATOM    334  HB2 GLU    23      16.016  10.476  -7.659
ATOM    335  HG1 GLU    23      15.788   7.503  -7.650
ATOM    336  HG2 GLU    23      14.636   8.476  -8.594
ATOM    337  O   GLU    23      18.608  10.464  -7.051
ATOM    338  NT  AME    24      18.988   8.405  -6.222
ATOM    339  CT  AME    24      20.413   8.361  -6.571
ATOM    340  HN  AME    24      18.608   7.587  -5.767
ATOM    341  HT1 AME    24      20.834   7.404  -6.262
ATOM    342  HT2 AME    24      20.527   8.477  -7.649
ATOM    343  HT3 AME    24      20.937   9.170  -6.061
ATOM    344  H1  ACE    25      15.860  13.343  -7.628
ATOM    345  CH3 ACE    25      15.505  14.248  -7.137
ATOM    346  C   ACE    25      15.015  13.950  -5.728
ATOM    347  H2  ACE    25      14.688  14.666  -7.725
ATOM    348  H3  ACE    25      16.324  14.965  -7.093
ATOM    349  O   ACE    25      15.101  12.803  -5.271
ATOM    350  N   ILE    26      14.553  14.979  -5.019
ATOM    351  CA  ILE    26      14.152  14.828  -3.589
ATOM    352  C   ILE    26      12.661  14.499  -3.523
ATOM    353  HN  ILE    26      14.468  15.888  -5.450
ATOM    354  CB  ILE    26      14.596  16.066  -2.730
ATOM    355  CG1 ILE    26      16.107  16.001  -2.485
ATOM    356  CG2 ILE    26      13.960  16.123  -1.344
ATOM    357  CD1 ILE    26      16.530  15.181  -1.277
ATOM    358  HA  ILE    26      14.727  14.022  -3.133
ATOM    359  HB  ILE    26      14.353  16.985  -3.263
ATOM    360  HG1 ILE    26      16.597  15.555  -3.350
ATOM    361  HG2 ILE    26      16.494  17.008  -2.328
ATOM    362  HG3 ILE    26      14.318  17.007  -0.815
ATOM    363  HG4 ILE    26      12.875  16.174  -1.443
ATOM    364  HG5 ILE    26      14.231  15.229  -0.782
ATOM    365  HD1 ILE    26      17.616  15.196  -1.189
ATOM    366  HD2 ILE    26      16.087  15.605  -0.376
ATOM    367  HD3 ILE    26      16.190  14.153  -1.398
ATOM    368  O   ILE    26      11.879  14.968  -4.368
ATOM    369  N   LEU    27      12.268  13.672  -2.561
ATOM    370  CA  LEU    27      10.897  13.131  -2.548
ATOM    371  C   LEU    27      10.558  12.462  -1.241
ATOM    372  HN  LEU    27      12.913  13.410  -1.830
ATOM    373  CB  LEU    27      10.707  12.108  -3.675
ATOM    374  CG  LEU    27      11.847  11.099  -3.869
ATOM    375  CD1 LEU    27      11.777   9.985  -2.858
ATOM    376  CD2 LEU    27      11.839  10.535  -5.279
ATOM    377  HA  LEU    27      10.185  13.941  -2.707
ATOM    378  HB1 LEU    27       9.811  11.518  -3.483
ATOM    379  HB2 LEU    27      10.601  12.630  -4.626
ATOM    380  HG  LEU    27      12.805  11.607  -3.756
ATOM    381  HD1 LEU    27      12.599   9.290  -3.025
ATOM    382  HD2 LEU    27      11.852  10.401  -1.853
ATOM    383  HD3 LEU    27      10.829   9.458  -2.962
ATOM    384  HD4 LEU    27      12.656   9.823  -5.390
ATOM    385  HD5 LEU    27      10.890  10.031  -5.463
ATOM    386  HD6 LEU    27      11.964  11.346  -5.996
ATOM    387  O   LEU    27      11.402  12.339  -0.365
ATOM    388  N   ALA    28       9.324  11.999  -1.108
ATOM    389  CA  ALA    28       8.921  11.289   0.094
ATOM    390  C   ALA    28       8.499   9.900  -0.294
ATOM    391  HN  ALA    28       8.652  12.140  -1.849
ATOM    392  CB  ALA    28       7.795  11.994   0.782
ATOM    393  HA  ALA    28       9.760  11.243   0.788
ATOM    394  HB1 ALA    28       7.513  11.441   1.679
ATOM    395  HB2 ALA    28       8.111  13.000   1.060
ATOM    396  HB3 ALA    28       6.939  12.056   0.110
ATOM    397  O   ALA    28       7.877   9.686  -1.337
ATOM    398  N   LEU    29       8.852   8.964   0.573
ATOM    399  CA  LEU    29       8.604   7.571   0.400
ATOM    400  C   LEU    29       7.778   7.166   1.561
ATOM    401  HN  LEU    29       9.331   9.223   1.424
ATOM    402  CB  LEU    29       9.909   6.841   0.566
ATOM    403  CG  LEU    29      10.686   6.227  -0.571
ATOM    404  CD1 LEU    29      11.088   4.891   0.022
ATOM    405  CD2 LEU    29       9.840   5.997  -1.810
ATOM    406  HA  LEU    29       8.075   7.410  -0.539
ATOM    407  HB1 LEU    29      10.648   7.513   1.002
ATOM    408  HB2 LEU    29       9.765   5.984   1.224
ATOM    409  HG  LEU    29      11.537   6.863  -0.815
ATOM    410  HD1 LEU    29      11.669   4.329  -0.709
ATOM    411  HD2 LEU    29      11.690   5.056   0.916
ATOM    412  HD3 LEU    29      10.194   4.327   0.287
ATOM    413  HD4 LEU    29      10.455   5.554  -2.593
ATOM    414  HD5 LEU    29       9.017   5.324  -1.569
ATOM    415  HD6 LEU    29       9.439   6.949  -2.158
ATOM    416  O   LEU    29       8.303   7.127   2.688
ATOM    417  N   LYS    30       6.492   6.884   1.314
ATOM    418  CA  LYS    30       5.607   6.291   2.333
ATOM    419  C   LYS    30       5.830   4.786   2.389
ATOM    420  HN  LYS    30       6.101   7.079   0.403
ATOM    421  CB  LYS    30       4.145   6.578   2.028
ATOM    422  CG  LYS    30       3.138   5.956   2.994
ATOM    423  CD  LYS    30       1.772   6.629   2.996
ATOM    424  CE  LYS    30       1.053   6.604   1.655
ATOM    425  NZ  LYS    30      -0.442   6.465   1.806
ATOM    426  HZ1 LYS    30      -0.857   7.368   1.982
ATOM    427  HZ2 LYS    30      -0.810   5.861   2.527
ATOM    428  HZ3 LYS    30      -0.917   6.176   0.962
ATOM    429  HA  LYS    30       5.830   6.727   3.307
ATOM    430  HB1 LYS    30       3.921   7.644   2.001
ATOM    431  HB2 LYS    30       3.893   6.220   1.030
ATOM    432  HG1 LYS    30       3.054   4.880   2.838
ATOM    433  HG2 LYS    30       3.542   6.125   3.992
ATOM    434  HD1 LYS    30       1.267   6.136   3.827
ATOM    435  HD2 LYS    30       1.825   7.690   3.237
ATOM    436  HE1 LYS    30       1.353   7.389   0.961
ATOM    437  HE2 LYS    30       1.393   5.694   1.159
ATOM    438  O   LYS    30       5.420   4.045   1.488
ATOM    439  N   VAL    31       6.544   4.336   3.410
ATOM    440  CA  VAL    31       6.865   2.952   3.717
ATOM    441  C   VAL    31       5.600   2.401   4.356
ATOM    442  HN  VAL    31       6.931   4.988   4.078
ATOM    443  CB  VAL    31       8.062   2.846   4.686
ATOM    444  CG1 VAL    31       8.441   1.403   4.952
ATOM    445  CG2 VAL    31       9.295   3.632   4.252
ATOM    446  HA  VAL    31       7.119   2.425   2.798
ATOM    447  HB  VAL    31       7.854   3.268   5.670
ATOM    448  HG1 VAL    31       8.584   0.757   4.086
ATOM    449  HG2 VAL    31       9.379   1.387   5.508
ATOM    450  HG3 VAL    31       7.682   0.796   5.447
ATOM    451  HG4 VAL    31      10.089   3.442   4.974
ATOM    452  HG5 VAL    31       9.552   3.303   3.245
ATOM    453  HG6 VAL    31       9.108   4.694   4.092
ATOM    454  O   VAL    31       5.075   2.967   5.328
ATOM    455  N   LEU    32       5.049   1.312   3.828
ATOM    456  CA  LEU    32       3.903   0.609   4.403
ATOM    457  C   LEU    32       4.185  -0.889   4.607
ATOM    458  HN  LEU    32       5.424   0.923   2.974
ATOM    459  CB  LEU    32       2.648   0.845   3.567
ATOM    460  CG  LEU    32       2.236   2.249   3.083
ATOM    461  CD1 LEU    32       1.254   2.242   1.922
ATOM    462  CD2 LEU    32       1.567   2.982   4.235
ATOM    463  HA  LEU    32       3.659   1.043   5.372
ATOM    464  HB1 LEU    32       2.644   0.237   2.662
ATOM    465  HB2 LEU    32       1.815   0.356   4.071
ATOM    466  HG  LEU    32       3.145   2.831   2.934
ATOM    467  HD1 LEU    32       0.327   1.767   2.242
ATOM    468  HD2 LEU    32       0.877   3.167   1.485
ATOM    469  HD3 LEU    32       1.795   1.706   1.142
ATOM    470  HD4 LEU    32       2.133   3.099   5.160
ATOM    471  HD5 LEU    32       1.318   3.984   3.888
ATOM    472  HD6 LEU    32       0.539   2.680   4.435
ATOM    473  O   LEU    32       4.391  -1.637   3.636
ATOM    474  N   PHE    33       4.271  -1.363   5.851
ATOM    475  CA  PHE    33       4.566  -2.765   6.182
ATOM    476  C   PHE    33       3.441  -3.727   5.748
ATOM    477  HN  PHE    33       4.129  -0.743   6.636
ATOM    478  CB  PHE    33       4.837  -2.916   7.687
ATOM    479  CG  PHE    33       6.096  -2.165   8.048
ATOM    480  CD1 PHE    33       7.350  -2.705   7.759
ATOM    481  CE1 PHE    33       8.516  -2.025   8.088
ATOM    482  HD1 PHE    33       7.425  -3.674   7.266
ATOM    483  CZ  PHE    33       8.437  -0.792   8.718
ATOM    484  HE1 PHE    33       9.486  -2.462   7.851
ATOM    485  CE2 PHE    33       7.196  -0.238   9.021
ATOM    486  HZ  PHE    33       9.348  -0.253   8.979
ATOM    487  CD2 PHE    33       6.035  -0.924   8.692
ATOM    488  HE2 PHE    33       7.138   0.732   9.514
ATOM    489  HD2 PHE    33       5.062  -0.496   8.935
ATOM    490  HA  PHE    33       5.482  -3.073   5.677
ATOM    491  HB1 PHE    33       3.957  -2.636   8.266
ATOM    492  HB2 PHE    33       5.007  -3.933   8.039
ATOM    493  O   PHE    33       2.260  -3.513   6.073
ATOM    494  N   LYS    34       3.716  -4.807   5.013
ATOM    495  CA  LYS    34       2.727  -5.753   4.489
ATOM    496  C   LYS    34       1.828  -6.469   5.492
ATOM    497  HN  LYS    34       4.674  -5.023   4.777
ATOM    498  CB  LYS    34       3.400  -6.829   3.653
ATOM    499  CG  LYS    34       3.867  -6.380   2.295
ATOM    500  CD  LYS    34       4.471  -7.336   1.290
ATOM    501  CE  LYS    34       4.695  -6.536   0.025
ATOM    502  NZ  LYS    34       5.375  -7.283  -1.051
ATOM    503  HZ1 LYS    34       6.359  -7.444  -0.890
ATOM    504  HZ2 LYS    34       5.228  -6.842  -1.948
ATOM    505  HZ3 LYS    34       5.035  -8.227  -1.167
ATOM    506  HA  LYS    34       2.045  -5.231   3.817
ATOM    507  HB1 LYS    34       4.175  -7.408   4.156
ATOM    508  HB2 LYS    34       2.572  -7.513   3.469
ATOM    509  HG1 LYS    34       2.897  -6.064   1.909
ATOM    510  HG2 LYS    34       4.490  -5.511   2.507
ATOM    511  HD1 LYS    34       5.445  -7.780   1.494
ATOM    512  HD2 LYS    34       3.779  -8.169   1.165
ATOM    513  HE1 LYS    34       3.857  -6.121  -0.534
ATOM    514  HE2 LYS    34       5.279  -5.655   0.289
ATOM    515  O   LYS    34       0.591  -6.546   5.294
ATOM    516  N   ALA    35       2.476  -6.963   6.555
ATOM    517  CA  ALA    35       1.939  -7.595   7.764
ATOM    518  C   ALA    35       0.827  -6.816   8.494
ATOM    519  HN  ALA    35       3.484  -6.925   6.590
ATOM    520  CB  ALA    35       3.060  -7.910   8.755
ATOM    521  HA  ALA    35       1.512  -8.565   7.509
ATOM    522  HB1 ALA    35       3.669  -8.741   8.400
ATOM    523  HB2 ALA    35       3.686  -7.025   8.871
ATOM    524  HB3 ALA    35       2.686  -8.245   9.723
ATOM    525  O   ALA    35      -0.033  -7.417   9.167
ATOM    526  N   GLN    36       0.812  -5.494   8.330
ATOM    527  CA  GLN    36      -0.113  -4.618   9.042
ATOM    528  C   GLN    36      -1.321  -4.310   8.199
ATOM    529  HN  GLN    36       1.462  -5.061   7.689
ATOM    530  CB  GLN    36       0.580  -3.330   9.432
ATOM    531  CG  GLN    36       1.557  -3.346  10.585
ATOM    532  CD  GLN    36       1.965  -1.939  10.932
ATOM    533  NE2 GLN    36       1.045  -1.118  11.438
ATOM    534  HE1 GLN    36       1.259  -0.209  11.815
ATOM    535  HE2 GLN    36       0.142  -1.521  11.635
ATOM    536  OE1 GLN    36       3.109  -1.496  10.727
ATOM    537  HA  GLN    36      -0.442  -5.105   9.960
ATOM    538  HB1 GLN    36       0.893  -2.837   8.511
ATOM    539  HB2 GLN    36      -0.225  -2.645   9.697
ATOM    540  HG1 GLN    36       1.173  -3.763  11.516
ATOM    541  HG2 GLN    36       2.382  -4.030  10.388
ATOM    542  O   GLN    36      -2.380  -3.972   8.726
ATOM    543  N   LEU    37      -1.190  -4.416   6.883
ATOM    544  CA  LEU    37      -2.164  -4.201   5.833
ATOM    545  C   LEU    37      -2.984  -5.459   5.608
ATOM    546  HN  LEU    37      -0.301  -4.683   6.487
ATOM    547  CB  LEU    37      -1.493  -3.754   4.538
ATOM    548  CG  LEU    37      -0.715  -2.436   4.657
ATOM    549  CD1 LEU    37       0.236  -2.188   3.500
ATOM    550  CD2 LEU    37      -1.712  -1.288   4.684
ATOM    551  HA  LEU    37      -2.833  -3.388   6.117
ATOM    552  HB1 LEU    37      -0.769  -4.488   4.183
ATOM    553  HB2 LEU    37      -2.206  -3.671   3.718
ATOM    554  HG  LEU    37      -0.218  -2.321   5.620
ATOM    555  HD1 LEU    37       0.829  -3.007   3.094
ATOM    556  HD2 LEU    37      -0.234  -1.888   2.563
ATOM    557  HD3 LEU    37       1.000  -1.505   3.872
ATOM    558  HD4 LEU    37      -1.257  -0.297   4.717
ATOM    559  HD5 LEU    37      -2.367  -1.314   3.813
ATOM    560  HD6 LEU    37      -2.370  -1.389   5.547
ATOM    561  O   LEU    37      -4.203  -5.354   5.464
ATOM    562  N   GLU    38      -2.384  -6.661   5.590
ATOM    563  CA  GLU    38      -3.060  -7.977   5.511
ATOM    564  C   GLU    38      -4.027  -8.285   6.619
ATOM    565  HN  GLU    38      -1.377  -6.721   5.631
ATOM    566  CB  GLU    38      -2.110  -9.157   5.637
ATOM    567  CG  GLU    38      -1.233  -9.304   4.428
ATOM    568  CD  GLU    38      -0.597 -10.659   4.196
ATOM    569  OE1 GLU    38      -0.017 -11.216   5.154
ATOM    570  OE2 GLU    38      -0.820 -11.282   3.137
ATOM    571  HA  GLU    38      -3.631  -8.039   4.585
ATOM    572  HB1 GLU    38      -1.444  -8.961   6.477
ATOM    573  HB2 GLU    38      -2.604 -10.112   5.818
ATOM    574  HG1 GLU    38      -1.724  -9.036   3.493
ATOM    575  HG2 GLU    38      -0.408  -8.615   4.609
ATOM    576  O   GLU    38      -5.137  -8.759   6.370
ATOM    577  N   LYS    39      -3.601  -8.037   7.856
ATOM    578  CA  LYS    39      -4.394  -8.360   9.030
ATOM    579  C   LYS    39      -5.574  -7.404   9.262
ATOM    580  HN  LYS    39      -2.697  -7.609   8.000
ATOM    581  CB  LYS    39      -3.511  -8.481  10.285
ATOM    582  CG  LYS    39      -2.483  -9.621  10.261
ATOM    583  CD  LYS    39      -2.883 -11.092  10.400
ATOM    584  CE  LYS    39      -3.413 -11.488  11.774
ATOM    585  NZ  LYS    39      -4.262 -12.700  11.627
ATOM    586  HZ1 LYS    39      -5.124 -12.382  11.208
ATOM    587  HZ2 LYS    39      -4.658 -12.960  12.519
ATOM    588  HZ3 LYS    39      -3.919 -13.482  11.088
ATOM    589  HA  LYS    39      -4.806  -9.364   8.926
ATOM    590  HB1 LYS    39      -3.130  -7.527  10.648
ATOM    591  HB2 LYS    39      -4.192  -8.717  11.104
ATOM    592  HG1 LYS    39      -1.817  -9.531   9.403
ATOM    593  HG2 LYS    39      -1.720  -9.430  11.016
ATOM    594  HD1 LYS    39      -3.419 -11.386   9.498
ATOM    595  HD2 LYS    39      -2.001 -11.704  10.210
ATOM    596  HE1 LYS    39      -2.581 -11.463  12.477
ATOM    597  HE2 LYS    39      -4.111 -10.736  12.143
ATOM    598  O   LYS    39      -6.642  -7.843   9.690
ATOM    599  N   ALA    40      -5.349  -6.134   8.918
ATOM    600  CA  ALA    40      -6.411  -5.124   8.957
ATOM    601  C   ALA    40      -7.389  -5.209   7.775
ATOM    602  HN  ALA    40      -4.426  -5.850   8.620
ATOM    603  CB  ALA    40      -5.832  -3.721   9.064
ATOM    604  HA  ALA    40      -6.995  -5.244   9.869
ATOM    605  HB1 ALA    40      -5.205  -3.453   8.214
ATOM    606  HB2 ALA    40      -6.633  -3.013   9.278
ATOM    607  HB3 ALA    40      -5.210  -3.722   9.959
ATOM    608  O   ALA    40      -8.408  -4.514   7.777
ATOM    609  N   GLY    41      -7.056  -6.059   6.794
ATOM    610  CA  GLY    41      -7.869  -6.261   5.572
ATOM    611  C   GLY    41      -7.901  -5.105   4.571
ATOM    612  HN  GLY    41      -6.209  -6.604   6.868
ATOM    613  HA1 GLY    41      -7.488  -7.120   5.019
ATOM    614  HA2 GLY    41      -8.907  -6.440   5.851
ATOM    615  O   GLY    41      -8.965  -4.770   4.035
ATOM    616  N   VAL    42      -6.784  -4.447   4.250
ATOM    617  CA  VAL    42      -6.711  -3.258   3.389
ATOM    618  C   VAL    42      -5.756  -3.426   2.192
ATOM    619  HN  VAL    42      -5.895  -4.764   4.610
ATOM    620  CB  VAL    42      -6.331  -1.994   4.199
ATOM    621  CG1 VAL    42      -7.345  -1.587   5.251
ATOM    622  CG2 VAL    42      -4.951  -1.951   4.840
ATOM    623  HA  VAL    42      -7.701  -3.037   2.990
ATOM    624  HB  VAL    42      -6.324  -1.229   3.423
ATOM    625  HG1 VAL    42      -8.364  -1.927   5.065
ATOM    626  HG2 VAL    42      -7.084  -2.072   6.191
ATOM    627  HG3 VAL    42      -7.280  -0.527   5.497
ATOM    628  HG4 VAL    42      -4.320  -1.094   4.605
ATOM    629  HG5 VAL    42      -4.911  -1.885   5.927
ATOM    630  HG6 VAL    42      -4.364  -2.813   4.523
ATOM    631  O   VAL    42      -5.426  -2.453   1.509
ATOM    632  N   GLU    43      -5.341  -4.667   1.968
ATOM    633  CA  GLU    43      -4.604  -5.124   0.806
ATOM    634  C   GLU    43      -5.036  -4.545  -0.552
ATOM    635  HN  GLU    43      -5.534  -5.391   2.645
ATOM    636  CB  GLU    43      -4.670  -6.646   0.675
ATOM    637  CG  GLU    43      -3.719  -7.426   1.582
ATOM    638  CD  GLU    43      -3.752  -8.917   1.353
ATOM    639  OE1 GLU    43      -4.617  -9.655   1.894
ATOM    640  OE2 GLU    43      -2.924  -9.435   0.566
ATOM    641  HA  GLU    43      -3.551  -4.866   0.918
ATOM    642  HB1 GLU    43      -5.674  -7.026   0.866
ATOM    643  HB2 GLU    43      -4.374  -6.994  -0.315
ATOM    644  HG1 GLU    43      -2.751  -7.073   1.228
ATOM    645  HG2 GLU    43      -3.898  -7.320   2.652
ATOM    646  O   GLU    43      -4.181  -4.213  -1.401
ATOM    647  N   HIS    44      -6.352  -4.450  -0.742
ATOM    648  CA  HIS    44      -7.020  -4.052  -1.972
ATOM    649  C   HIS    44      -7.277  -2.564  -1.932
ATOM    650  HN  HIS    44      -6.985  -4.666   0.015
ATOM    651  CB  HIS    44      -8.270  -4.902  -2.279
ATOM    652  CG  HIS    44      -8.717  -4.801  -3.745
ATOM    653  ND1 HIS    44      -9.972  -5.148  -4.161
ATOM    654  CE1 HIS    44     -10.081  -4.938  -5.497
ATOM    655  NE2 HIS    44      -8.896  -4.447  -5.943
ATOM    656  HE  HIS    44     -11.016  -5.166  -6.010
ATOM    657  CD2 HIS    44      -8.035  -4.345  -4.890
ATOM    658  HNE HIS    44      -8.696  -4.200  -6.901
ATOM    659  HD  HIS    44      -7.026  -3.962  -5.047
ATOM    660  HA  HIS    44      -6.385  -4.293  -2.824
ATOM    661  HB1 HIS    44      -7.991  -5.946  -2.139
ATOM    662  HB2 HIS    44      -9.002  -4.604  -1.528
ATOM    663  O   HIS    44      -7.077  -1.870  -2.954
ATOM    664  N   GLN    45      -7.706  -2.017  -0.787
ATOM    665  CA  GLN    45      -7.922  -0.574  -0.571
ATOM    666  C   GLN    45      -6.619   0.204  -0.799
ATOM    667  HN  GLN    45      -7.906  -2.608   0.007
ATOM    668  CB  GLN    45      -8.466  -0.314   0.824
ATOM    669  CG  GLN    45      -9.913  -0.744   0.966
ATOM    670  CD  GLN    45     -10.289  -0.972   2.418
ATOM    671  NE2 GLN    45     -10.017  -2.177   2.929
ATOM    672  HE1 GLN    45     -10.315  -2.314   3.882
ATOM    673  HE2 GLN    45      -9.397  -2.869   2.538
ATOM    674  OE1 GLN    45     -10.893  -0.131   3.086
ATOM    675  HA  GLN    45      -8.677  -0.211  -1.267
ATOM    676  HB1 GLN    45      -7.812  -0.755   1.576
ATOM    677  HB2 GLN    45      -8.528   0.740   1.095
ATOM    678  HG1 GLN    45     -10.667  -0.159   0.440
ATOM    679  HG2 GLN    45      -9.995  -1.633   0.340
ATOM    680  O   GLN    45      -6.639   1.266  -1.441
ATOM    681  N   LEU    46      -5.479  -0.316  -0.325
ATOM    682  CA  LEU    46      -4.135   0.154  -0.620
ATOM    683  C   LEU    46      -3.856   0.326  -2.088
ATOM    684  HN  LEU    46      -5.509  -1.109   0.299
ATOM    685  CB  LEU    46      -3.095  -0.837  -0.136
ATOM    686  CG  LEU    46      -1.624  -0.829  -0.583
ATOM    687  CD1 LEU    46      -0.902   0.328   0.100
ATOM    688  CD2 LEU    46      -0.816  -2.106  -0.413
ATOM    689  HA  LEU    46      -3.976   1.123  -0.146
ATOM    690  HB1 LEU    46      -2.967  -0.909   0.944
ATOM    691  HB2 LEU    46      -3.364  -1.854  -0.420
ATOM    692  HG  LEU    46      -1.623  -0.728  -1.668
ATOM    693  HD1 LEU    46       0.035   0.412  -0.449
ATOM    694  HD2 LEU    46      -1.407   1.277  -0.080
ATOM    695  HD3 LEU    46      -0.622   0.113   1.131
ATOM    696  HD4 LEU    46      -1.224  -2.864  -1.081
ATOM    697  HD5 LEU    46       0.272  -2.044  -0.397
ATOM    698  HD6 LEU    46      -1.104  -2.513   0.557
ATOM    699  O   LEU    46      -3.173   1.261  -2.498
ATOM    700  N   ARG    47      -4.369  -0.568  -2.915
ATOM    701  CA  ARG    47      -4.156  -0.553  -4.340
ATOM    702  C   ARG    47      -5.078   0.422  -5.055
ATOM    703  HN  ARG    47      -4.947  -1.313  -2.552
ATOM    704  CB  ARG    47      -4.166  -1.954  -4.945
ATOM    705  CG  ARG    47      -3.199  -2.916  -4.265
ATOM    706  CD  ARG    47      -3.438  -4.378  -4.624
ATOM    707  NE  ARG    47      -2.871  -5.345  -3.676
ATOM    708  CZ  ARG    47      -2.761  -6.663  -3.898
ATOM    709  HE  ARG    47      -2.587  -4.839  -2.847
ATOM    710  NH1 ARG    47      -3.188  -7.212  -5.049
ATOM    711  H11 ARG    47      -3.602  -6.638  -5.773
ATOM    712  H12 ARG    47      -3.121  -8.201  -5.251
ATOM    713  NH2 ARG    47      -2.227  -7.438  -2.953
ATOM    714  H21 ARG    47      -1.901  -7.064  -2.071
ATOM    715  H22 ARG    47      -2.121  -8.438  -3.068
ATOM    716  HA  ARG    47      -3.128  -0.260  -4.551
ATOM    717  HB1 ARG    47      -5.153  -2.415  -4.905
ATOM    718  HB2 ARG    47      -3.943  -1.958  -6.012
ATOM    719  HG1 ARG    47      -2.210  -2.530  -4.513
ATOM    720  HG2 ARG    47      -3.367  -2.855  -3.190
ATOM    721  HD1 ARG    47      -4.515  -4.485  -4.753
ATOM    722  HD2 ARG    47      -3.088  -4.554  -5.642
ATOM    723  O   ARG    47      -4.593   1.132  -5.910
ATOM    724  N   ARG    48      -6.352   0.475  -4.656
ATOM    725  CA  ARG    48      -7.314   1.503  -5.103
ATOM    726  C   ARG    48      -6.775   2.929  -4.891
ATOM    727  HN  ARG    48      -6.705  -0.217  -4.010
ATOM    728  CB  ARG    48      -8.689   1.357  -4.438
ATOM    729  CG  ARG    48      -9.898   2.148  -4.937
ATOM    730  CD  ARG    48     -10.389   3.109  -3.855
ATOM    731  NE  ARG    48     -10.810   2.555  -2.562
ATOM    732  CZ  ARG    48     -10.469   3.026  -1.356
ATOM    733  HE  ARG    48     -11.403   1.756  -2.745
ATOM    734  NH1 ARG    48     -10.934   2.422  -0.267
ATOM    735  H11 ARG    48     -11.539   1.614  -0.343
ATOM    736  H12 ARG    48     -10.715   2.726   0.673
ATOM    737  NH2 ARG    48      -9.674   4.087  -1.220
ATOM    738  H21 ARG    48      -9.294   4.580  -2.018
ATOM    739  H22 ARG    48      -9.409   4.453  -0.315
ATOM    740  HA  ARG    48      -7.519   1.371  -6.165
ATOM    741  HB1 ARG    48      -8.902   0.289  -4.389
ATOM    742  HB2 ARG    48      -8.407   1.566  -3.406
ATOM    743  HG1 ARG    48      -9.468   2.719  -5.760
ATOM    744  HG2 ARG    48     -10.699   1.526  -5.339
ATOM    745  HD1 ARG    48      -9.579   3.801  -3.623
ATOM    746  HD2 ARG    48     -11.255   3.643  -4.246
ATOM    747  O   ARG    48      -7.046   3.806  -5.722
ATOM    748  N   GLU    49      -6.027   3.102  -3.788
ATOM    749  CA  GLU    49      -5.390   4.374  -3.434
ATOM    750  C   GLU    49      -4.497   4.833  -4.589
ATOM    751  HN  GLU    49      -5.881   2.330  -3.154
ATOM    752  CB  GLU    49      -4.584   4.284  -2.102
ATOM    753  CG  GLU    49      -3.801   5.563  -1.685
ATOM    754  CD  GLU    49      -2.968   5.370  -0.388
ATOM    755  OE1 GLU    49      -3.365   4.566   0.488
ATOM    756  OE2 GLU    49      -1.992   6.163  -0.226
ATOM    757  HA  GLU    49      -6.157   5.125  -3.245
ATOM    758  HB1 GLU    49      -5.270   3.989  -1.308
ATOM    759  HB2 GLU    49      -3.807   3.523  -2.188
ATOM    760  HG1 GLU    49      -3.076   5.810  -2.461
ATOM    761  HG2 GLU    49      -4.381   6.479  -1.572
ATOM    762  O   GLU    49      -4.640   5.963  -5.070
ATOM    763  N   VAL    50      -3.640   3.879  -4.966
ATOM    764  CA  VAL    50      -2.544   4.008  -5.929
ATOM    765  C   VAL    50      -3.117   4.244  -7.333
ATOM    766  HN  VAL    50      -3.716   2.952  -4.573
ATOM    767  CB  VAL    50      -1.588   2.775  -5.888
ATOM    768  CG1 VAL    50      -0.512   2.701  -6.961
ATOM    769  CG2 VAL    50      -1.000   2.848  -4.490
ATOM    770  HA  VAL    50      -1.912   4.851  -5.650
ATOM    771  HB  VAL    50      -2.294   1.944  -5.901
ATOM    772  HG1 VAL    50      -0.958   2.618  -7.952
ATOM    773  HG2 VAL    50       0.275   3.442  -6.819
ATOM    774  HG3 VAL    50      -0.070   1.712  -6.840
ATOM    775  HG4 VAL    50      -0.418   3.763  -4.376
ATOM    776  HG5 VAL    50      -1.694   2.809  -3.651
ATOM    777  HG6 VAL    50      -0.275   2.037  -4.422
ATOM    778  O   VAL    50      -2.566   5.021  -8.125
ATOM    779  N   GLU    51      -4.226   3.612  -7.693
ATOM    780  CA  GLU    51      -4.870   3.751  -8.985
ATOM    781  C   GLU    51      -5.530   5.112  -9.142
ATOM    782  HN  GLU    51      -4.678   2.983  -7.046
ATOM    783  CB  GLU    51      -5.890   2.639  -9.187
ATOM    784  CG  GLU    51      -5.799   1.875 -10.502
ATOM    785  CD  GLU    51      -5.602   2.687 -11.777
ATOM    786  OE1 GLU    51      -6.584   3.349 -12.203
ATOM    787  OE2 GLU    51      -4.579   2.500 -12.478
ATOM    788  HA  GLU    51      -4.128   3.637  -9.775
ATOM    789  HB1 GLU    51      -5.949   1.837  -8.450
ATOM    790  HB2 GLU    51      -6.946   2.903  -9.228
ATOM    791  HG1 GLU    51      -4.830   1.412 -10.317
ATOM    792  HG2 GLU    51      -6.401   0.996 -10.735
ATOM    793  O   GLU    51      -5.422   5.741 -10.196
ATOM    794  N   ILE    52      -6.208   5.624  -8.120
ATOM    795  CA  ILE    52      -6.806   6.960  -8.231
ATOM    796  C   ILE    52      -5.783   8.100  -8.262
ATOM    797  HN  ILE    52      -6.309   5.092  -7.268
ATOM    798  CB  ILE    52      -7.829   7.215  -7.099
ATOM    799  CG1 ILE    52      -8.945   6.159  -7.178
ATOM    800  CG2 ILE    52      -8.512   8.580  -7.055
ATOM    801  CD1 ILE    52      -9.705   5.946  -5.892
ATOM    802  HA  ILE    52      -7.386   7.023  -9.152
ATOM    803  HB  ILE    52      -7.365   7.183  -6.113
ATOM    804  HG1 ILE    52      -9.614   6.189  -8.038
ATOM    805  HG2 ILE    52      -8.531   5.180  -7.419
ATOM    806  HG3 ILE    52      -7.801   9.392  -6.903
ATOM    807  HG4 ILE    52      -9.057   8.749  -7.984
ATOM    808  HG5 ILE    52      -9.256   8.705  -6.268
ATOM    809  HD1 ILE    52     -10.463   6.696  -5.666
ATOM    810  HD2 ILE    52     -10.153   4.955  -5.962
ATOM    811  HD3 ILE    52      -9.016   5.828  -5.056
ATOM    812  O   ILE    52      -5.810   8.932  -9.180
ATOM    813  N   GLN    53      -4.875   8.117  -7.281
ATOM    814  CA  GLN    53      -3.893   9.202  -7.149
ATOM    815  C   GLN    53      -2.861   9.299  -8.285
ATOM    816  HN  GLN    53      -4.852   7.366  -6.605
ATOM    817  CB  GLN    53      -3.184   9.174  -5.774
ATOM    818  CG  GLN    53      -2.629  10.482  -5.211
ATOM    819  CD  GLN    53      -1.884  10.298  -3.873
ATOM    820  NE2 GLN    53      -1.046  11.237  -3.392
ATOM    821  HE1 GLN    53      -0.588  10.955  -2.540
ATOM    822  HE2 GLN    53      -0.810  11.994  -4.015
ATOM    823  OE1 GLN    53      -2.090   9.291  -3.164
ATOM    824  HA  GLN    53      -4.412  10.160  -7.121
ATOM    825  HB1 GLN    53      -3.912   8.783  -5.063
ATOM    826  HB2 GLN    53      -2.416   8.414  -5.922
ATOM    827  HG1 GLN    53      -1.797  10.891  -5.784
ATOM    828  HG2 GLN    53      -3.441  11.202  -5.106
ATOM    829  O   GLN    53      -2.399  10.402  -8.587
ATOM    830  N   SER    54      -2.510   8.179  -8.923
ATOM    831  CA  SER    54      -1.534   8.240 -10.024
ATOM    832  C   SER    54      -2.023   8.981 -11.283
ATOM    833  HN  SER    54      -2.916   7.296  -8.647
ATOM    834  CB  SER    54      -1.034   6.852 -10.398
ATOM    835  OG  SER    54      -2.131   5.988 -10.558
ATOM    836  HG  SER    54      -2.235   5.593  -9.684
ATOM    837  HA  SER    54      -0.636   8.757  -9.686
ATOM    838  HB1 SER    54      -0.486   6.848 -11.340
ATOM    839  HB2 SER    54      -0.317   6.581  -9.623
ATOM    840  O   SER    54      -1.205   9.429 -12.101
ATOM    841  N   HIS    55      -3.344   9.123 -11.429
ATOM    842  CA  HIS    55      -3.919   9.822 -12.591
ATOM    843  C   HIS    55      -4.381  11.247 -12.350
ATOM    844  HN  HIS    55      -3.971   8.743 -10.733
ATOM    845  CB  HIS    55      -5.011   8.979 -13.240
ATOM    846  CG  HIS    55      -4.486   7.732 -13.894
ATOM    847  ND1 HIS    55      -4.981   6.511 -13.625
ATOM    848  CE1 HIS    55      -4.305   5.586 -14.341
ATOM    849  NE2 HIS    55      -3.365   6.220 -15.059
ATOM    850  HE  HIS    55      -4.574   4.533 -14.262
ATOM    851  CD2 HIS    55      -3.444   7.544 -14.806
ATOM    852  HNE HIS    55      -2.711   5.770 -15.683
ATOM    853  HD  HIS    55      -2.756   8.234 -15.294
ATOM    854  HA  HIS    55      -3.176   9.877 -13.386
ATOM    855  HB1 HIS    55      -5.734   8.674 -12.483
ATOM    856  HB2 HIS    55      -5.516   9.566 -14.007
ATOM    857  O   HIS    55      -5.093  11.833 -13.177
ATOM    858  N   LEU    56      -3.959  11.836 -11.239
ATOM    859  CA  LEU    56      -4.317  13.227 -10.946
ATOM    860  C   LEU    56      -3.148  14.230 -11.148
ATOM    861  HN  LEU    56      -3.385  11.323 -10.586
ATOM    862  CB  LEU    56      -4.920  13.334  -9.531
ATOM    863  CG  LEU    56      -6.203  12.541  -9.204
ATOM    864  CD1 LEU    56      -6.563  12.636  -7.721
ATOM    865  CD2 LEU    56      -7.385  12.985 -10.064
ATOM    866  HA  LEU    56      -5.129  13.540 -11.602
ATOM    867  HB1 LEU    56      -4.191  12.989  -8.797
ATOM    868  HB2 LEU    56      -5.180  14.372  -9.323
ATOM    869  HG  LEU    56      -6.055  11.491  -9.454
ATOM    870  HD1 LEU    56      -7.472  12.065  -7.530
ATOM    871  HD2 LEU    56      -5.748  12.231  -7.122
ATOM    872  HD3 LEU    56      -6.727  13.680  -7.452
ATOM    873  HD4 LEU    56      -8.267  12.401  -9.800
ATOM    874  HD5 LEU    56      -7.585  14.042  -9.889
ATOM    875  HD6 LEU    56      -7.148  12.829 -11.116
ATOM    876  O   LEU    56      -2.048  14.039 -10.626
ATOM    877  N   ARG    57      -3.391  15.286 -11.913
ATOM    878  CA  ARG    57      -2.416  16.360 -12.043
ATOM    879  C   ARG    57      -3.060  17.660 -11.637
ATOM    880  HN  ARG    57      -4.265  15.351 -12.415
ATOM    881  CB  ARG    57      -1.931  16.542 -13.481
ATOM    882  CG  ARG    57      -1.263  15.346 -14.101
ATOM    883  CD  ARG    57       0.070  15.023 -13.457
ATOM    884  NE  ARG    57       0.216  13.579 -13.494
ATOM    885  CZ  ARG    57       0.955  12.913 -14.377
ATOM    886  HE  ARG    57      -0.337  13.191 -12.740
ATOM    887  NH1 ARG    57       1.675  13.559 -15.296
ATOM    888  H11 ARG    57       1.672  14.570 -15.338
ATOM    889  H12 ARG    57       2.249  13.088 -15.984
ATOM    890  NH2 ARG    57       0.975  11.586 -14.320
ATOM    891  H21 ARG    57       0.447  11.070 -13.628
ATOM    892  H22 ARG    57       1.517  11.024 -14.963
ATOM    893  HA  ARG    57      -1.562  16.156 -11.397
ATOM    894  HB1 ARG    57      -2.778  16.785 -14.122
ATOM    895  HB2 ARG    57      -1.203  17.352 -13.519
ATOM    896  HG1 ARG    57      -1.907  14.473 -13.992
ATOM    897  HG2 ARG    57      -1.085  15.537 -15.159
ATOM    898  HD1 ARG    57       0.871  15.507 -14.016
ATOM    899  HD2 ARG    57       0.075  15.386 -12.429
ATOM    900  O   ARG    57      -3.878  18.211 -12.380
ATOM    901  N   HIS    58      -2.694  18.168 -10.472
ATOM    902  CA  HIS    58      -3.166  19.479 -10.089
ATOM    903  C   HIS    58      -2.196  20.104  -9.102
ATOM    904  HN  HIS    58      -2.090  17.638  -9.861
ATOM    905  CB  HIS    58      -4.603  19.383  -9.560
ATOM    906  CG  HIS    58      -5.274  20.716  -9.356
ATOM    907  ND1 HIS    58      -4.947  21.552  -8.338
ATOM    908  CE1 HIS    58      -5.716  22.655  -8.396
ATOM    909  NE2 HIS    58      -6.547  22.526  -9.453
ATOM    910  HE  HIS    58      -5.591  23.446  -7.656
ATOM    911  CD2 HIS    58      -6.300  21.340 -10.061
ATOM    912  HNE HIS    58      -7.236  23.209  -9.735
ATOM    913  HD  HIS    58      -6.876  21.048 -10.939
ATOM    914  HA  HIS    58      -3.239  20.112 -10.973
ATOM    915  HB1 HIS    58      -5.214  18.822 -10.266
ATOM    916  HB2 HIS    58      -4.603  18.874  -8.596
ATOM    917  O   HIS    58      -1.679  19.427  -8.217
ATOM    918  N   PRO    59      -1.914  21.410  -9.250
ATOM    919  CA  PRO    59      -1.010  22.101  -8.320
ATOM    920  C   PRO    59      -1.369  21.986  -6.830
ATOM    921  CB  PRO    59      -1.099  23.567  -8.768
ATOM    922  CG  PRO    59      -2.273  23.664  -9.692
ATOM    923  CD  PRO    59      -2.382  22.311 -10.323
ATOM    924  HA  PRO    59      -0.003  21.696  -8.423
ATOM    925  HB1 PRO    59      -1.239  24.206  -7.896
ATOM    926  HB2 PRO    59      -0.179  23.848  -9.280
ATOM    927  HG1 PRO    59      -3.167  23.914  -9.120
ATOM    928  HG2 PRO    59      -2.089  24.440 -10.434
ATOM    929  HD1 PRO    59      -3.418  22.124 -10.606
ATOM    930  HD2 PRO    59      -1.750  22.271 -11.210
ATOM    931  O   PRO    59      -0.474  22.134  -5.985
ATOM    932  N   ASN    60      -2.641  21.728  -6.504
ATOM    933  CA  ASN    60      -3.053  21.493  -5.099
ATOM    934  C   ASN    60      -3.379  20.040  -4.771
ATOM    935  HN  ASN    60      -3.347  21.690  -7.226
ATOM    936  CB  ASN    60      -4.237  22.374  -4.706
ATOM    937  CG  ASN    60      -4.000  23.833  -5.018
ATOM    938  ND2 ASN    60      -3.076  24.466  -4.280
ATOM    939  HD1 ASN    60      -2.889  25.441  -4.457
ATOM    940  HD2 ASN    60      -2.586  23.956  -3.562
ATOM    941  OD1 ASN    60      -4.638  24.389  -5.919
ATOM    942  HA  ASN    60      -2.249  21.797  -4.428
ATOM    943  HB1 ASN    60      -5.125  22.054  -5.251
ATOM    944  HB2 ASN    60      -4.417  22.285  -3.634
ATOM    945  O   ASN    60      -4.000  19.748  -3.748
ATOM    946  N   ILE    61      -2.954  19.121  -5.628
ATOM    947  CA  ILE    61      -3.014  17.706  -5.267
ATOM    948  C   ILE    61      -1.596  17.130  -5.172
ATOM    949  HN  ILE    61      -2.591  19.403  -6.527
ATOM    950  CB  ILE    61      -3.902  16.926  -6.259
ATOM    951  CG1 ILE    61      -5.334  17.454  -6.166
ATOM    952  CG2 ILE    61      -3.837  15.417  -6.000
ATOM    953  CD1 ILE    61      -6.221  16.855  -7.223
ATOM    954  HA  ILE    61      -3.511  17.597  -4.303
ATOM    955  HB  ILE    61      -3.525  17.065  -7.272
ATOM    956  HG1 ILE    61      -5.751  17.206  -5.189
ATOM    957  HG2 ILE    61      -5.332  18.536  -6.295
ATOM    958  HG3 ILE    61      -4.474  14.897  -6.716
ATOM    959  HG4 ILE    61      -2.809  15.073  -6.112
ATOM    960  HG5 ILE    61      -4.182  15.206  -4.987
ATOM    961  HD1 ILE    61      -7.230  17.256  -7.122
ATOM    962  HD2 ILE    61      -5.829  17.102  -8.209
ATOM    963  HD3 ILE    61      -6.248  15.772  -7.104
ATOM    964  O   ILE    61      -0.780  17.404  -6.028
ATOM    965  N   LEU    62      -1.298  16.361  -4.126
ATOM    966  CA  LEU    62       0.045  15.805  -3.954
ATOM    967  C   LEU    62       0.302  14.747  -5.008
ATOM    968  HN  LEU    62      -2.007  16.155  -3.436
ATOM    969  CB  LEU    62       0.183  15.185  -2.568
ATOM    970  CG  LEU    62       1.654  14.955  -2.194
ATOM    971  CD1 LEU    62       2.363  16.290  -2.025
ATOM    972  CD2 LEU    62       1.809  14.123  -0.922
ATOM    973  HA  LEU    62       0.783  16.600  -4.054
ATOM    974  HB1 LEU    62      -0.260  15.850  -1.826
ATOM    975  HB2 LEU    62      -0.331  14.224  -2.546
ATOM    976  HG  LEU    62       2.145  14.386  -2.983
ATOM    977  HD1 LEU    62       3.406  16.117  -1.759
ATOM    978  HD2 LEU    62       2.314  16.849  -2.959
ATOM    979  HD3 LEU    62       1.877  16.862  -1.234
ATOM    980  HD4 LEU    62       2.868  13.989  -0.701
ATOM    981  HD5 LEU    62       1.327  14.637  -0.090
ATOM    982  HD6 LEU    62       1.342  13.149  -1.065
ATOM    983  O   LEU    62      -0.489  13.815  -5.123
ATOM    984  N   ARG    63       1.387  14.872  -5.774
ATOM    985  CA  ARG    63       1.682  13.909  -6.844
ATOM    986  C   ARG    63       2.089  12.586  -6.246
ATOM    987  HN  ARG    63       2.023  15.642  -5.621
ATOM    988  CB  ARG    63       2.848  14.388  -7.710
ATOM    989  CG  ARG    63       2.502  15.354  -8.818
ATOM    990  CD  ARG    63       1.724  14.673  -9.938
ATOM    991  NE  ARG    63       2.463  13.656 -10.705
ATOM    992  CZ  ARG    63       3.342  13.917 -11.688
ATOM    993  HE  ARG    63       2.189  12.746 -10.358
ATOM    994  NH1 ARG    63       3.642  15.184 -12.027
ATOM    995  H11 ARG    63       3.210  15.963 -11.547
ATOM    996  H12 ARG    63       4.297  15.423 -12.760
ATOM    997  NH2 ARG    63       3.944  12.905 -12.336
ATOM    998  H21 ARG    63       3.759  11.936 -12.110
ATOM    999  H22 ARG    63       4.611  13.059 -13.081
ATOM   1000  HA  ARG    63       0.794  13.767  -7.460
ATOM   1001  HB1 ARG    63       3.580  14.898  -7.084
ATOM   1002  HB2 ARG    63       3.318  13.532  -8.193
ATOM   1003  HG1 ARG    63       1.890  16.162  -8.418
ATOM   1004  HG2 ARG    63       3.418  15.767  -9.239
ATOM   1005  HD1 ARG    63       0.853  14.167  -9.520
ATOM   1006  HD2 ARG    63       1.397  15.421 -10.660
ATOM   1007  O   ARG    63       2.831  12.580  -5.264
ATOM   1008  N   LEU    64       1.626  11.474  -6.826
ATOM   1009  CA  LEU    64       2.239  10.153  -6.575
ATOM   1010  C   LEU    64       2.987   9.779  -7.841
ATOM   1011  HN  LEU    64       0.837  11.527  -7.454
ATOM   1012  CB  LEU    64       1.182   9.098  -6.245
ATOM   1013  CG  LEU    64       1.400   7.603  -6.498
ATOM   1014  CD1 LEU    64       2.450   7.033  -5.580
ATOM   1015  CD2 LEU    64       0.119   6.820  -6.498
ATOM   1016  HA  LEU    64       2.919  10.223  -5.726
ATOM   1017  HB1 LEU    64       0.736   9.205  -5.256
ATOM   1018  HB2 LEU    64       0.236   9.291  -6.751
ATOM   1019  HG  LEU    64       1.819   7.451  -7.493
ATOM   1020  HD1 LEU    64       2.473   5.975  -5.843
ATOM   1021  HD2 LEU    64       3.440   7.488  -5.618
ATOM   1022  HD3 LEU    64       2.279   7.062  -4.503
ATOM   1023  HD4 LEU    64      -0.426   6.738  -5.558
ATOM   1024  HD5 LEU    64      -0.563   7.206  -7.255
ATOM   1025  HD6 LEU    64       0.382   5.789  -6.735
ATOM   1026  O   LEU    64       2.384   9.692  -8.907
ATOM   1027  N   TYR    65       4.295   9.583  -7.742
ATOM   1028  CA  TYR    65       5.103   9.416  -8.941
ATOM   1029  C   TYR    65       5.111   7.978  -9.422
ATOM   1030  HN  TYR    65       4.730   9.550  -6.831
ATOM   1031  CB  TYR    65       6.538   9.901  -8.718
ATOM   1032  CG  TYR    65       6.637  11.380  -8.494
ATOM   1033  CD1 TYR    65       6.320  12.295  -9.523
ATOM   1034  CE1 TYR    65       6.404  13.668  -9.316
ATOM   1035  HD1 TYR    65       6.003  11.929 -10.499
ATOM   1036  CZ  TYR    65       6.820  14.118  -8.059
ATOM   1037  HE1 TYR    65       6.149  14.357 -10.121
ATOM   1038  CE2 TYR    65       7.161  13.238  -7.041
ATOM   1039  OH  TYR    65       6.927  15.456  -7.803
ATOM   1040  CD2 TYR    65       7.071  11.877  -7.263
ATOM   1041  HE2 TYR    65       7.496  13.623  -6.077
ATOM   1042  HD2 TYR    65       7.340  11.177  -6.472
ATOM   1043  HH  TYR    65       6.692  16.002  -8.557
ATOM   1044  HA  TYR    65       4.702  10.040  -9.739
ATOM   1045  HB1 TYR    65       6.956   9.408  -7.840
ATOM   1046  HB2 TYR    65       7.143   9.661  -9.592
ATOM   1047  O   TYR    65       5.395   7.718 -10.588
ATOM   1048  N   GLY    66       4.849   7.052  -8.503
ATOM   1049  CA  GLY    66       5.089   5.623  -8.716
ATOM   1050  C   GLY    66       5.174   4.863  -7.397
ATOM   1051  HN  GLY    66       4.466   7.326  -7.609
ATOM   1052  HA1 GLY    66       4.273   5.201  -9.303
ATOM   1053  HA2 GLY    66       6.029   5.488  -9.250
ATOM   1054  O   GLY    66       5.053   5.450  -6.308
ATOM   1055  N   TYR    67       5.381   3.551  -7.382
ATOM   1056  CA  TYR    67       5.341   2.744  -6.169
ATOM   1057  C   TYR    67       6.142   1.472  -6.355
ATOM   1058  HN  TYR    67       5.580   3.065  -8.245
ATOM   1059  CB  TYR    67       3.891   2.353  -5.836
ATOM   1060  CG  TYR    67       3.159   1.535  -6.878
ATOM   1061  CD1 TYR    67       3.052   0.132  -6.751
ATOM   1062  CE1 TYR    67       2.386  -0.639  -7.700
ATOM   1063  HD1 TYR    67       3.497  -0.373  -5.893
ATOM   1064  CZ  TYR    67       1.822  -0.008  -8.802
ATOM   1065  HE1 TYR    67       2.314  -1.719  -7.572
ATOM   1066  CE2 TYR    67       1.912   1.385  -8.958
ATOM   1067  OH  TYR    67       1.174  -0.783  -9.735
ATOM   1068  CD2 TYR    67       2.578   2.147  -7.999
ATOM   1069  HE2 TYR    67       1.461   1.866  -9.826
ATOM   1070  HD2 TYR    67       2.652   3.228  -8.117
ATOM   1071  HH  TYR    67       1.336  -1.711  -9.547
ATOM   1072  HA  TYR    67       5.764   3.311  -5.340
ATOM   1073  HB1 TYR    67       3.877   1.789  -4.903
ATOM   1074  HB2 TYR    67       3.308   3.251  -5.631
ATOM   1075  O   TYR    67       6.484   1.135  -7.491
ATOM   1076  N   PHE    68       6.486   0.729  -5.301
ATOM   1077  CA  PHE    68       7.173  -0.560  -5.512
ATOM   1078  C   PHE    68       7.078  -1.303  -4.180
ATOM   1079  HN  PHE    68       6.274   1.052  -4.368
ATOM   1080  CB  PHE    68       8.620  -0.385  -5.998
ATOM   1081  CG  PHE    68       9.477   0.355  -5.017
ATOM   1082  CD1 PHE    68       9.524   1.749  -5.015
ATOM   1083  CE1 PHE    68      10.299   2.437  -4.092
ATOM   1084  HD1 PHE    68       8.946   2.315  -5.745
ATOM   1085  CZ  PHE    68      11.036   1.736  -3.152
ATOM   1086  HE1 PHE    68      10.327   3.526  -4.108
ATOM   1087  CE2 PHE    68      10.998   0.355  -3.141
ATOM   1088  HZ  PHE    68      11.644   2.274  -2.424
ATOM   1089  CD2 PHE    68      10.215  -0.330  -4.064
ATOM   1090  HE2 PHE    68      11.583  -0.200  -2.407
ATOM   1091  HD2 PHE    68      10.176  -1.419  -4.045
ATOM   1092  HA  PHE    68       6.674  -1.111  -6.309
ATOM   1093  HB1 PHE    68       9.050  -1.370  -6.186
ATOM   1094  HB2 PHE    68       8.658   0.197  -6.919
ATOM   1095  O   PHE    68       6.331  -0.886  -3.306
ATOM   1096  N   HIS    69       7.768  -2.423  -3.977
ATOM   1097  CA  HIS    69       7.716  -3.236  -2.738
ATOM   1098  C   HIS    69       8.798  -4.278  -2.703
ATOM   1099  HN  HIS    69       8.382  -2.772  -4.699
ATOM   1100  CB  HIS    69       6.353  -3.911  -2.551
ATOM   1101  CG  HIS    69       6.009  -5.026  -3.531
ATOM   1102  ND1 HIS    69       5.022  -5.915  -3.299
ATOM   1103  CE1 HIS    69       4.957  -6.783  -4.333
ATOM   1104  NE2 HIS    69       5.912  -6.451  -5.229
ATOM   1105  HE  HIS    69       4.212  -7.578  -4.331
ATOM   1106  CD2 HIS    69       6.583  -5.383  -4.765
ATOM   1107  HNE HIS    69       6.084  -6.934  -6.099
ATOM   1108  HD  HIS    69       7.408  -4.965  -5.342
ATOM   1109  HA  HIS    69       7.841  -2.587  -1.872
ATOM   1110  HB1 HIS    69       6.393  -4.396  -1.576
ATOM   1111  HB2 HIS    69       5.472  -3.269  -2.581
ATOM   1112  O   HIS    69       9.378  -4.602  -3.739
ATOM   1113  N   ASP    70       9.083  -4.776  -1.506
ATOM   1114  CA  ASP    70      10.105  -5.788  -1.275
ATOM   1115  C   ASP    70       9.389  -6.930  -0.540
ATOM   1116  HN  ASP    70       8.578  -4.452  -0.694
ATOM   1117  CB  ASP    70      11.288  -5.196  -0.501
ATOM   1118  CG  ASP    70      11.091  -4.802   0.967
ATOM   1119  OD1 ASP    70      10.782  -5.621   1.875
ATOM   1120  OD2 ASP    70      11.451  -3.664   1.320
ATOM   1121  HA  ASP    70      10.510  -6.121  -2.230
ATOM   1122  HB1 ASP    70      12.041  -5.984  -0.496
ATOM   1123  HB2 ASP    70      11.610  -4.418  -1.194
ATOM   1124  O   ASP    70       8.152  -7.004  -0.540
ATOM   1125  N   ALA    71      10.115  -7.841   0.102
ATOM   1126  CA  ALA    71       9.697  -8.987   0.900
ATOM   1127  C   ALA    71       8.637  -8.659   1.950
ATOM   1128  HN  ALA    71      11.123  -7.790   0.073
ATOM   1129  CB  ALA    71      10.905  -9.622   1.578
ATOM   1130  HA  ALA    71       9.276  -9.751   0.247
ATOM   1131  HB1 ALA    71      11.357  -8.909   2.267
ATOM   1132  HB2 ALA    71      10.523 -10.414   2.223
ATOM   1133  HB3 ALA    71      11.583 -10.010   0.818
ATOM   1134  O   ALA    71       7.601  -9.307   2.018
ATOM   1135  N   THR    72       8.887  -7.609   2.722
ATOM   1136  CA  THR    72       8.208  -7.276   3.964
ATOM   1137  C   THR    72       7.549  -5.899   3.785
ATOM   1138  HN  THR    72       9.610  -6.954   2.459
ATOM   1139  CB  THR    72       9.174  -7.422   5.163
ATOM   1140  OG1 THR    72       8.543  -7.136   6.419
ATOM   1141  HG  THR    72       8.393  -7.973   6.864
ATOM   1142  CG2 THR    72      10.392  -6.486   5.133
ATOM   1143  HA  THR    72       7.452  -8.031   4.180
ATOM   1144  HB  THR    72       9.549  -8.443   5.238
ATOM   1145  HG1 THR    72      10.028  -5.459   5.171
ATOM   1146  HG2 THR    72      11.013  -6.574   6.024
ATOM   1147  HG3 THR    72      11.025  -6.477   4.246
ATOM   1148  O   THR    72       6.527  -5.630   4.436
ATOM   1149  N   ARG    73       8.030  -4.975   2.939
ATOM   1150  CA  ARG    73       7.552  -3.579   2.856
ATOM   1151  C   ARG    73       7.010  -3.208   1.495
ATOM   1152  HN  ARG    73       8.774  -5.219   2.300
ATOM   1153  CB  ARG    73       8.681  -2.620   3.182
ATOM   1154  CG  ARG    73       9.079  -2.726   4.636
ATOM   1155  CD  ARG    73      10.507  -2.348   4.966
ATOM   1156  NE  ARG    73      11.489  -3.205   4.316
ATOM   1157  CZ  ARG    73      12.799  -3.074   4.447
ATOM   1158  HE  ARG    73      10.988  -3.891   3.767
ATOM   1159  NH1 ARG    73      13.296  -2.104   5.215
ATOM   1160  H11 ARG    73      12.682  -1.464   5.702
ATOM   1161  H12 ARG    73      14.288  -1.957   5.352
ATOM   1162  NH2 ARG    73      13.602  -3.923   3.813
ATOM   1163  H21 ARG    73      13.243  -4.670   3.232
ATOM   1164  H22 ARG    73      14.610  -3.868   3.879
ATOM   1165  HA  ARG    73       6.751  -3.425   3.579
ATOM   1166  HB1 ARG    73       9.551  -2.862   2.570
ATOM   1167  HB2 ARG    73       8.493  -1.561   3.008
ATOM   1168  HG1 ARG    73       8.497  -2.008   5.214
ATOM   1169  HG2 ARG    73       8.871  -3.744   4.964
ATOM   1170  HD1 ARG    73      10.731  -1.332   4.642
ATOM   1171  HD2 ARG    73      10.584  -2.406   6.052
ATOM   1172  O   ARG    73       7.486  -3.702   0.464
ATOM   1173  N   VAL    74       6.035  -2.293   1.490
ATOM   1174  CA  VAL    74       5.442  -1.586   0.349
ATOM   1175  C   VAL    74       5.951  -0.135   0.374
ATOM   1176  HN  VAL    74       5.608  -2.010   2.360
ATOM   1177  CB  VAL    74       3.892  -1.632   0.398
ATOM   1178  CG1 VAL    74       3.125  -0.846  -0.656
ATOM   1179  CG2 VAL    74       3.415  -3.058   0.183
ATOM   1180  HA  VAL    74       5.743  -2.074  -0.578
ATOM   1181  HB  VAL    74       3.573  -1.155   1.325
ATOM   1182  HG1 VAL    74       3.390   0.202  -0.796
ATOM   1183  HG2 VAL    74       3.270  -1.158  -1.690
ATOM   1184  HG3 VAL    74       2.056  -0.809  -0.446
ATOM   1185  HG4 VAL    74       3.808  -3.637   1.018
ATOM   1186  HG5 VAL    74       2.326  -3.068   0.138
ATOM   1187  HG6 VAL    74       3.750  -3.609  -0.696
ATOM   1188  O   VAL    74       6.239   0.394   1.448
ATOM   1189  N   TYR    75       6.045   0.526  -0.783
ATOM   1190  CA  TYR    75       6.575   1.907  -0.843
ATOM   1191  C   TYR    75       5.756   2.689  -1.874
ATOM   1192  HN  TYR    75       5.750   0.081  -1.641
ATOM   1193  CB  TYR    75       8.069   1.910  -1.237
ATOM   1194  CG  TYR    75       8.944   1.114  -0.301
ATOM   1195  CD1 TYR    75       9.173  -0.245  -0.515
ATOM   1196  CE1 TYR    75       9.964  -0.989   0.344
ATOM   1197  HD1 TYR    75       8.726  -0.744  -1.375
ATOM   1198  CZ  TYR    75      10.541  -0.374   1.433
ATOM   1199  HE1 TYR    75      10.125  -2.051   0.156
ATOM   1200  CE2 TYR    75      10.332   0.977   1.666
ATOM   1201  OH  TYR    75      11.333  -1.110   2.290
ATOM   1202  CD2 TYR    75       9.535   1.710   0.803
ATOM   1203  HE2 TYR    75      10.794   1.460   2.528
ATOM   1204  HD2 TYR    75       9.364   2.771   0.988
ATOM   1205  HH  TYR    75      11.337  -1.997   1.924
ATOM   1206  HA  TYR    75       6.487   2.374   0.138
ATOM   1207  HB1 TYR    75       8.259   1.426  -2.195
ATOM   1208  HB2 TYR    75       8.465   2.925  -1.233
ATOM   1209  O   TYR    75       5.539   2.222  -3.001
ATOM   1210  N   LEU    76       5.320   3.903  -1.555
ATOM   1211  CA  LEU    76       4.660   4.822  -2.473
ATOM   1212  C   LEU    76       5.616   6.017  -2.500
ATOM   1213  HN  LEU    76       5.439   4.247  -0.613
ATOM   1214  CB  LEU    76       3.258   5.172  -1.964
ATOM   1215  CG  LEU    76       2.244   4.125  -1.503
ATOM   1216  CD1 LEU    76       0.874   4.783  -1.415
ATOM   1217  CD2 LEU    76       2.130   2.987  -2.497
ATOM   1218  HA  LEU    76       4.552   4.347  -3.449
ATOM   1219  HB1 LEU    76       3.305   5.917  -1.169
ATOM   1220  HB2 LEU    76       2.819   5.612  -2.859
ATOM   1221  HG  LEU    76       2.536   3.737  -0.527
ATOM   1222  HD1 LEU    76       0.629   5.644  -0.793
ATOM   1223  HD2 LEU    76       0.537   5.064  -2.413
ATOM   1224  HD3 LEU    76       0.139   4.137  -0.934
ATOM   1225  HD4 LEU    76       1.238   2.362  -2.457
ATOM   1226  HD5 LEU    76       2.190   3.329  -3.530
ATOM   1227  HD6 LEU    76       2.904   2.228  -2.386
ATOM   1228  O   LEU    76       5.990   6.525  -1.444
ATOM   1229  N   ILE    77       5.951   6.438  -3.720
ATOM   1230  CA  ILE    77       6.845   7.557  -4.022
ATOM   1231  C   ILE    77       6.056   8.831  -4.287
ATOM   1232  HN  ILE    77       5.576   5.970  -4.533
ATOM   1233  CB  ILE    77       7.715   7.277  -5.268
ATOM   1234  CG1 ILE    77       8.493   5.974  -5.150
ATOM   1235  CG2 ILE    77       8.728   8.405  -5.463
ATOM   1236  CD1 ILE    77       8.726   5.308  -6.484
ATOM   1237  HA  ILE    77       7.511   7.729  -3.176
ATOM   1238  HB  ILE    77       7.048   7.289  -6.130
ATOM   1239  HG1 ILE    77       9.404   6.103  -4.566
ATOM   1240  HG2 ILE    77       7.908   5.228  -4.612
ATOM   1241  HG3 ILE    77       9.536   8.306  -6.188
ATOM   1242  HG4 ILE    77       8.378   9.418  -5.660
ATOM   1243  HG5 ILE    77       9.277   8.452  -4.522
ATOM   1244  HD1 ILE    77       9.078   4.314  -6.210
ATOM   1245  HD2 ILE    77       7.923   5.234  -7.217
ATOM   1246  HD3 ILE    77       9.492   5.893  -6.993
ATOM   1247  O   ILE    77       5.461   9.001  -5.357
ATOM   1248  N   LEU    78       6.097   9.742  -3.324
ATOM   1249  CA  LEU    78       5.279  10.957  -3.356
ATOM   1250  C   LEU    78       6.109  12.235  -3.493
ATOM   1251  HN  LEU    78       6.709   9.608  -2.532
ATOM   1252  CB  LEU    78       4.450  11.064  -2.065
ATOM   1253  CG  LEU    78       3.774   9.787  -1.563
ATOM   1254  CD1 LEU    78       3.504   9.911  -0.080
ATOM   1255  CD2 LEU    78       2.503   9.479  -2.337
ATOM   1256  HA  LEU    78       4.596  10.914  -4.205
ATOM   1257  HB1 LEU    78       5.090  11.396  -1.247
ATOM   1258  HB2 LEU    78       3.644  11.784  -2.209
ATOM   1259  HG  LEU    78       4.428   8.934  -1.743
ATOM   1260  HD1 LEU    78       3.022   9.002   0.280
ATOM   1261  HD2 LEU    78       4.445  10.057   0.451
ATOM   1262  HD3 LEU    78       2.850  10.764   0.101
ATOM   1263  HD4 LEU    78       2.053   8.565  -1.949
ATOM   1264  HD5 LEU    78       1.800  10.305  -2.225
ATOM   1265  HD6 LEU    78       2.742   9.347  -3.392
ATOM   1266  O   LEU    78       7.303  12.244  -3.185
ATOM   1267  N   GLU    79       5.447  13.300  -3.952
ATOM   1268  CA  GLU    79       5.991  14.638  -3.977
ATOM   1269  C   GLU    79       6.357  15.105  -2.560
ATOM   1270  HN  GLU    79       4.508  13.192  -4.309
ATOM   1271  CB  GLU    79       4.986  15.572  -4.633
ATOM   1272  CG  GLU    79       5.091  17.043  -4.267
ATOM   1273  CD  GLU    79       4.065  17.903  -5.010
ATOM   1274  OE1 GLU    79       3.153  17.347  -5.695
ATOM   1275  OE2 GLU    79       4.160  19.158  -4.910
ATOM   1276  HA  GLU    79       6.889  14.654  -4.594
ATOM   1277  HB1 GLU    79       5.099  15.526  -5.716
ATOM   1278  HB2 GLU    79       3.975  15.268  -4.360
ATOM   1279  HG1 GLU    79       4.921  17.165  -3.197
ATOM   1280  HG2 GLU    79       6.085  17.411  -4.520
ATOM   1281  O   GLU    79       5.641  14.856  -1.598
ATOM   1282  NT  AME    80       7.502  15.756  -2.423
ATOM   1283  CT  AME    80       7.909  16.208  -1.116
ATOM   1284  HN  AME    80       8.080  15.931  -3.232
ATOM   1285  HT1 AME    80       8.868  16.720  -1.190
ATOM   1286  HT2 AME    80       7.161  16.895  -0.719
ATOM   1287  HT3 AME    80       8.006  15.352  -0.448
ATOM   1288  H1  ACE    81     -10.873  19.282 -11.604
ATOM   1289  CH3 ACE    81     -10.849  19.092 -10.531
ATOM   1290  C   ACE    81     -11.088  17.599 -10.226
ATOM   1291  H2  ACE    81     -11.626  19.690 -10.054
ATOM   1292  H3  ACE    81      -9.874  19.391 -10.146
ATOM   1293  O   ACE    81     -11.286  16.798 -11.151
ATOM   1294  N   CYS    82     -11.082  17.238  -8.939
ATOM   1295  CA  CYS    82     -11.401  15.877  -8.513
ATOM   1296  C   CYS    82     -12.768  15.419  -8.982
ATOM   1297  HN  CYS    82     -10.852  17.918  -8.228
ATOM   1298  CB  CYS    82     -11.378  15.775  -7.003
ATOM   1299  SG  CYS    82      -9.745  15.459  -6.325
ATOM   1300  HG  CYS    82     -10.165  15.446  -5.046
ATOM   1301  HA  CYS    82     -10.662  15.186  -8.918
ATOM   1302  HB1 CYS    82     -11.734  16.710  -6.569
ATOM   1303  HB2 CYS    82     -12.025  14.958  -6.683
ATOM   1304  O   CYS    82     -12.914  14.304  -9.500
ATOM   1305  N   HIS    83     -13.765  16.282  -8.781
ATOM   1306  CA  HIS    83     -15.138  15.981  -9.147
ATOM   1307  C   HIS    83     -15.334  15.874 -10.631
ATOM   1308  HN  HIS    83     -13.574  17.180  -8.360
ATOM   1309  CB  HIS    83     -16.103  16.979  -8.514
ATOM   1310  CG  HIS    83     -16.163  16.882  -6.996
ATOM   1311  ND1 HIS    83     -16.736  17.834  -6.221
ATOM   1312  CE1 HIS    83     -16.635  17.478  -4.918
ATOM   1313  NE2 HIS    83     -15.973  16.306  -4.853
ATOM   1314  HE  HIS    83     -17.060  18.117  -4.144
ATOM   1315  CD2 HIS    83     -15.668  15.908  -6.117
ATOM   1316  HNE HIS    83     -15.747  15.815  -4.000
ATOM   1317  HD  HIS    83     -15.130  14.974  -6.279
ATOM   1318  HA  HIS    83     -15.433  15.030  -8.703
ATOM   1319  HB1 HIS    83     -15.794  17.994  -8.765
ATOM   1320  HB2 HIS    83     -17.110  16.803  -8.893
ATOM   1321  O   HIS    83     -16.159  15.084 -11.080
ATOM   1322  N   SER    84     -14.554  16.637 -11.400
ATOM   1323  CA  SER    84     -14.561  16.562 -12.868
ATOM   1324  C   SER    84     -14.061  15.196 -13.388
ATOM   1325  HN  SER    84     -13.924  17.302 -10.973
ATOM   1326  CB  SER    84     -13.732  17.708 -13.474
ATOM   1327  OG  SER    84     -12.391  17.307 -13.704
ATOM   1328  HG  SER    84     -11.922  18.061 -14.082
ATOM   1329  HA  SER    84     -15.577  16.711 -13.235
ATOM   1330  HB1 SER    84     -14.171  18.012 -14.424
ATOM   1331  HB2 SER    84     -13.728  18.556 -12.789
ATOM   1332  O   SER    84     -14.273  14.850 -14.556
ATOM   1333  N   LYS    85     -13.379  14.443 -12.526
ATOM   1334  CA  LYS    85     -13.001  13.053 -12.826
ATOM   1335  C   LYS    85     -13.822  12.097 -11.980
ATOM   1336  HN  LYS    85     -13.106  14.826 -11.632
ATOM   1337  CB  LYS    85     -11.495  12.820 -12.604
ATOM   1338  CG  LYS    85     -10.611  13.612 -13.560
ATOM   1339  CD  LYS    85      -9.192  13.069 -13.602
ATOM   1340  CE  LYS    85      -8.629  13.006 -15.025
ATOM   1341  NZ  LYS    85      -8.516  14.329 -15.717
ATOM   1342  HZ1 LYS    85      -8.138  14.193 -16.643
ATOM   1343  HZ2 LYS    85      -7.904  14.934 -15.189
ATOM   1344  HZ3 LYS    85      -9.431  14.753 -15.785
ATOM   1345  HA  LYS    85     -13.184  12.846 -13.880
ATOM   1346  HB1 LYS    85     -11.227  13.116 -11.590
ATOM   1347  HB2 LYS    85     -11.266  11.764 -12.746
ATOM   1348  HG1 LYS    85     -11.026  13.560 -14.566
ATOM   1349  HG2 LYS    85     -10.569  14.653 -13.238
ATOM   1350  HD1 LYS    85      -8.539  13.712 -13.011
ATOM   1351  HD2 LYS    85      -9.177  12.060 -13.190
ATOM   1352  HE1 LYS    85      -7.627  12.579 -15.001
ATOM   1353  HE2 LYS    85      -9.275  12.383 -15.644
ATOM   1354  O   LYS    85     -13.445  10.949 -11.785
ATOM   1355  N   ARG    86     -14.942  12.600 -11.470
ATOM   1356  CA  ARG    86     -15.856  11.849 -10.583
ATOM   1357  C   ARG    86     -15.198  11.166  -9.357
ATOM   1358  HN  ARG    86     -15.209  13.550 -11.685
ATOM   1359  CB  ARG    86     -16.733  10.874 -11.393
ATOM   1360  CG  ARG    86     -17.760  11.551 -12.302
ATOM   1361  CD  ARG    86     -18.988  12.079 -11.551
ATOM   1362  NE  ARG    86     -20.089  11.107 -11.433
ATOM   1363  CZ  ARG    86     -21.262  11.351 -10.840
ATOM   1364  HE  ARG    86     -19.793  10.246 -11.874
ATOM   1365  NH1 ARG    86     -22.190  10.403 -10.783
ATOM   1366  H11 ARG    86     -22.021   9.490 -11.185
ATOM   1367  H12 ARG    86     -23.094  10.535 -10.346
ATOM   1368  NH2 ARG    86     -21.507  12.536 -10.289
ATOM   1369  H21 ARG    86     -20.826  13.285 -10.298
ATOM   1370  H22 ARG    86     -22.385  12.751  -9.833
ATOM   1371  HA  ARG    86     -16.613  12.525 -10.184
ATOM   1372  HB1 ARG    86     -16.099  10.261 -12.033
ATOM   1373  HB2 ARG    86     -17.289  10.232 -10.710
ATOM   1374  HG1 ARG    86     -17.297  12.399 -12.806
ATOM   1375  HG2 ARG    86     -18.115  10.837 -13.045
ATOM   1376  HD1 ARG    86     -18.702  12.361 -10.538
ATOM   1377  HD2 ARG    86     -19.386  12.950 -12.071
ATOM   1378  O   ARG    86     -15.688  10.151  -8.837
ATOM   1379  N   VAL    87     -14.104  11.756  -8.893
ATOM   1380  CA  VAL    87     -13.384  11.276  -7.727
ATOM   1381  C   VAL    87     -13.837  12.059  -6.484
ATOM   1382  HN  VAL    87     -13.741  12.576  -9.357
ATOM   1383  CB  VAL    87     -11.861  11.466  -7.935
ATOM   1384  CG1 VAL    87     -11.093  11.124  -6.666
ATOM   1385  CG2 VAL    87     -11.359  10.641  -9.114
ATOM   1386  HA  VAL    87     -13.591  10.216  -7.582
ATOM   1387  HB  VAL    87     -11.657  12.504  -8.199
ATOM   1388  HG1 VAL    87     -10.026  11.265  -6.837
ATOM   1389  HG2 VAL    87     -11.420  11.776  -5.856
ATOM   1390  HG3 VAL    87     -11.283  10.086  -6.394
ATOM   1391  HG4 VAL    87     -10.287  10.795  -9.235
ATOM   1392  HG5 VAL    87     -11.556   9.585  -8.929
ATOM   1393  HG6 VAL    87     -11.876  10.953 -10.022
ATOM   1394  O   VAL    87     -13.792  13.291  -6.480
ATOM   1395  N   ILE    88     -14.280  11.361  -5.437
ATOM   1396  CA  ILE    88     -14.551  12.022  -4.132
ATOM   1397  C   ILE    88     -13.511  11.611  -3.077
ATOM   1398  HN  ILE    88     -14.436  10.367  -5.526
ATOM   1399  CB  ILE    88     -16.012  11.835  -3.591
ATOM   1400  CG1 ILE    88     -16.445  10.360  -3.558
ATOM   1401  CG2 ILE    88     -17.022  12.681  -4.373
ATOM   1402  CD1 ILE    88     -17.789  10.119  -2.881
ATOM   1403  HA  ILE    88     -14.512  13.104  -4.257
ATOM   1404  HB  ILE    88     -16.077  12.226  -2.575
ATOM   1405  HG1 ILE    88     -16.528   9.982  -4.577
ATOM   1406  HG2 ILE    88     -15.704   9.775  -3.013
ATOM   1407  HG3 ILE    88     -18.021  12.523  -3.967
ATOM   1408  HG4 ILE    88     -16.758  13.735  -4.286
ATOM   1409  HG5 ILE    88     -17.007  12.388  -5.423
ATOM   1410  HD1 ILE    88     -18.020   9.054  -2.900
ATOM   1411  HD2 ILE    88     -17.743  10.462  -1.847
ATOM   1412  HD3 ILE    88     -18.567  10.669  -3.410
ATOM   1413  O   ILE    88     -13.119  10.447  -3.006
ATOM   1414  N   HIS    89     -13.053  12.564  -2.270
ATOM   1415  CA  HIS    89     -11.917  12.294  -1.393
ATOM   1416  C   HIS    89     -12.330  11.682  -0.080
ATOM   1417  HN  HIS    89     -13.493  13.473  -2.266
ATOM   1418  CB  HIS    89     -11.032  13.528  -1.202
ATOM   1419  CG  HIS    89      -9.817  13.274  -0.341
ATOM   1420  ND1 HIS    89      -9.900  13.082   0.996
ATOM   1421  CE1 HIS    89      -8.659  12.858   1.503
ATOM   1422  NE2 HIS    89      -7.779  12.920   0.488
ATOM   1423  HE  HIS    89      -8.532  12.672   2.570
ATOM   1424  CD2 HIS    89      -8.460  13.176  -0.666
ATOM   1425  HNE HIS    89      -6.781  12.796   0.579
ATOM   1426  HD  HIS    89      -7.921  13.265  -1.609
ATOM   1427  HA  HIS    89     -11.235  11.601  -1.884
ATOM   1428  HB1 HIS    89     -10.676  13.874  -2.172
ATOM   1429  HB2 HIS    89     -11.610  14.319  -0.724
ATOM   1430  O   HIS    89     -11.824  10.605   0.294
ATOM   1431  N   ARN    90     -13.218  12.370   0.646
ATOM   1432  CA  ARN    90     -13.899  11.820   1.836
ATOM   1433  C   ARN    90     -13.118  11.779   3.155
ATOM   1434  HN  ARN    90     -13.452  13.318   0.387
ATOM   1435  CB  ARN    90     -14.449  10.411   1.564
ATOM   1436  CG  ARN    90     -15.400  10.282   0.379
ATOM   1437  CD  ARN    90     -16.020   8.881   0.285
ATOM   1438  NE  ARN    90     -15.152   7.797   0.783
ATOM   1439  CZ  ARN    90     -15.567   6.559   1.063
ATOM   1440  HE  ARN    90     -14.213   8.165   0.868
ATOM   1441  NH1 ARN    90     -16.841   6.234   0.896
ATOM   1442  H11 ARN    90     -17.508   6.916   0.557
ATOM   1443  NH2 ARN    90     -14.715   5.649   1.526
ATOM   1444  H21 ARN    90     -13.737   5.858   1.681
ATOM   1445  H22 ARN    90     -14.999   4.703   1.748
ATOM   1446  HA  ARN    90     -14.789  12.411   2.052
ATOM   1447  HB1 ARN    90     -13.622   9.730   1.364
ATOM   1448  HB2 ARN    90     -15.003  10.062   2.436
ATOM   1449  HG1 ARN    90     -16.210  11.005   0.482
ATOM   1450  HG2 ARN    90     -14.857  10.475  -0.546
ATOM   1451  HD1 ARN    90     -16.938   8.849   0.873
ATOM   1452  HD2 ARN    90     -16.248   8.653  -0.756
ATOM   1453  O   ARN    90     -13.706  11.514   4.201
ATOM   1454  N   ASP    91     -11.809  12.013   3.126
ATOM   1455  CA  ASP    91     -11.017  12.012   4.372
ATOM   1456  C   ASP    91     -10.142  13.277   4.520
ATOM   1457  HN  ASP    91     -11.351  12.193   2.244
ATOM   1458  CB  ASP    91     -10.210  10.689   4.538
ATOM   1459  CG  ASP    91      -9.586  10.530   5.949
ATOM   1460  OD1 ASP    91     -10.249  10.849   6.967
ATOM   1461  OD2 ASP    91      -8.425  10.074   6.040
ATOM   1462  HA  ASP    91     -11.688  11.967   5.230
ATOM   1463  HB1 ASP    91     -10.870   9.837   4.371
ATOM   1464  HB2 ASP    91      -9.397  10.666   3.813
ATOM   1465  O   ASP    91      -8.939  13.197   4.832
ATOM   1466  N   ILE    92     -10.766  14.441   4.320
ATOM   1467  CA  ILE    92     -10.060  15.720   4.364
ATOM   1468  C   ILE    92      -9.868  16.181   5.818
ATOM   1469  HN  ILE    92     -11.758  14.453   4.131
ATOM   1470  CB  ILE    92     -10.803  16.798   3.554
ATOM   1471  CG1 ILE    92     -11.177  16.284   2.177
ATOM   1472  CG2 ILE    92      -9.919  18.020   3.369
ATOM   1473  CD1 ILE    92     -10.092  16.516   1.147
ATOM   1474  HA  ILE    92      -9.082  15.612   3.896
ATOM   1475  HB  ILE    92     -11.715  17.084   4.079
ATOM   1476  HG1 ILE    92     -11.363  15.211   2.227
ATOM   1477  HG2 ILE    92     -12.077  16.792   1.831
ATOM   1478  HG3 ILE    92     -10.457  18.775   2.795
ATOM   1479  HG4 ILE    92      -9.653  18.428   4.345
ATOM   1480  HG5 ILE    92      -9.012  17.736   2.835
ATOM   1481  HD1 ILE    92     -10.418  16.127   0.182
ATOM   1482  HD2 ILE    92      -9.896  17.585   1.060
ATOM   1483  HD3 ILE    92      -9.181  16.004   1.457
ATOM   1484  O   ILE    92     -10.806  16.610   6.473
ATOM   1485  N   LYN    93      -8.653  16.071   6.327
ATOM   1486  CA  LYN    93      -8.364  16.467   7.683
ATOM   1487  C   LYN    93      -7.121  17.308   7.552
ATOM   1488  HN  LYN    93      -7.903  15.702   5.761
ATOM   1489  CB  LYN    93      -7.962  15.272   8.563
ATOM   1490  CG  LYN    93      -8.913  14.110   8.807
ATOM   1491  CD  LYN    93      -8.003  12.982   9.303
ATOM   1492  CE  LYN    93      -8.634  11.934  10.218
ATOM   1493  NZ  LYN    93      -9.399  10.862   9.492
ATOM   1494  HZ1 LYN    93      -9.784  10.211  10.162
ATOM   1495  HZ2 LYN    93      -8.778  10.372   8.864
ATOM   1496  HA  LYN    93      -9.205  17.033   8.084
ATOM   1497  HB1 LYN    93      -7.082  14.788   8.140
ATOM   1498  HB2 LYN    93      -7.734  15.622   9.570
ATOM   1499  HG1 LYN    93      -9.654  14.397   9.553
ATOM   1500  HG2 LYN    93      -9.417  13.851   7.876
ATOM   1501  HD1 LYN    93      -7.612  12.428   8.450
ATOM   1502  HD2 LYN    93      -7.175  13.406   9.871
ATOM   1503  HE1 LYN    93      -7.854  11.436  10.793
ATOM   1504  HE2 LYN    93      -9.333  12.419  10.900
ATOM   1505  O   LYN    93      -6.276  17.040   6.680
ATOM   1506  N   PRO    94      -6.934  18.268   8.459
ATOM   1507  CA  PRO    94      -5.695  19.045   8.403
ATOM   1508  C   PRO    94      -4.423  18.209   8.353
ATOM   1509  CB  PRO    94      -5.739  19.863   9.693
ATOM   1510  CG  PRO    94      -7.198  20.031   9.929
ATOM   1511  CD  PRO    94      -7.801  18.708   9.559
ATOM   1512  HA  PRO    94      -5.697  19.670   7.510
ATOM   1513  HB1 PRO    94      -5.246  19.310  10.492
ATOM   1514  HB2 PRO    94      -5.227  20.813   9.540
ATOM   1515  HG1 PRO    94      -7.372  20.275  10.977
ATOM   1516  HG2 PRO    94      -7.578  20.837   9.302
ATOM   1517  HD1 PRO    94      -7.768  18.040  10.420
ATOM   1518  HD2 PRO    94      -8.837  18.853   9.252
ATOM   1519  O   PRO    94      -3.456  18.642   7.729
ATOM   1520  N   GLU    95      -4.395  17.037   8.987
ATOM   1521  CA  GLU    95      -3.175  16.215   8.925
ATOM   1522  C   GLU    95      -2.916  15.573   7.571
ATOM   1523  HN  GLU    95      -5.207  16.725   9.502
ATOM   1524  CB  GLU    95      -3.144  15.164  10.000
ATOM   1525  CG  GLU    95      -4.198  14.120   9.824
ATOM   1526  CD  GLU    95      -4.996  13.970  11.090
ATOM   1527  OE1 GLU    95      -5.598  14.994  11.522
ATOM   1528  OE2 GLU    95      -5.015  12.833  11.640
ATOM   1529  HA  GLU    95      -2.308  16.834   9.154
ATOM   1530  HB1 GLU    95      -2.176  14.663   9.991
ATOM   1531  HB2 GLU    95      -3.301  15.633  10.972
ATOM   1532  HG1 GLU    95      -4.866  14.411   9.014
ATOM   1533  HG2 GLU    95      -3.729  13.166   9.583
ATOM   1534  O   GLU    95      -1.828  15.069   7.364
ATOM   1535  N   ASN    96      -3.901  15.594   6.666
ATOM   1536  CA  ASN    96      -3.729  15.185   5.266
ATOM   1537  C   ASN    96      -3.614  16.356   4.309
ATOM   1538  HN  ASN    96      -4.824  15.904   6.936
ATOM   1539  CB  ASN    96      -4.943  14.419   4.788
ATOM   1540  CG  ASN    96      -5.079  13.073   5.431
ATOM   1541  ND2 ASN    96      -6.255  12.474   5.243
ATOM   1542  HD1 ASN    96      -6.415  11.565   5.649
ATOM   1543  HD2 ASN    96      -6.964  12.941   4.699
ATOM   1544  OD1 ASN    96      -4.146  12.556   6.079
ATOM   1545  HA  ASN    96      -2.820  14.592   5.170
ATOM   1546  HB1 ASN    96      -5.845  14.987   5.017
ATOM   1547  HB2 ASN    96      -4.875  14.265   3.711
ATOM   1548  O   ASN    96      -3.846  16.190   3.109
ATOM   1549  N   LEU    97      -3.325  17.543   4.823
ATOM   1550  CA  LEU    97      -3.159  18.714   3.979
ATOM   1551  C   LEU    97      -1.725  19.183   4.198
ATOM   1552  HN  LEU    97      -3.216  17.644   5.822
ATOM   1553  CB  LEU    97      -4.167  19.812   4.342
ATOM   1554  CG  LEU    97      -5.671  19.482   4.403
ATOM   1555  CD1 LEU    97      -6.517  20.727   4.609
ATOM   1556  CD2 LEU    97      -6.183  18.733   3.192
ATOM   1557  HA  LEU    97      -3.331  18.440   2.938
ATOM   1558  HB1 LEU    97      -3.941  20.200   5.335
ATOM   1559  HB2 LEU    97      -4.103  20.620   3.614
ATOM   1560  HG  LEU    97      -5.861  18.800   5.232
ATOM   1561  HD1 LEU    97      -7.571  20.449   4.646
ATOM   1562  HD2 LEU    97      -6.236  21.208   5.546
ATOM   1563  HD3 LEU    97      -6.353  21.419   3.783
ATOM   1564  HD4 LEU    97      -7.249  18.537   3.309
ATOM   1565  HD5 LEU    97      -6.021  19.334   2.297
ATOM   1566  HD6 LEU    97      -5.649  17.788   3.097
ATOM   1567  O   LEU    97      -1.297  19.402   5.327
ATOM   1568  NT  AME    98      -0.970  19.299   3.113
ATOM   1569  CT  AME    98       0.455  19.562   3.203
ATOM   1570  HN  AME    98      -1.388  19.204   2.199
ATOM   1571  HT1 AME    98       0.878  19.619   2.201
ATOM   1572  HT2 AME    98       0.618  20.508   3.720
ATOM   1573  HT3 AME    98       0.939  18.757   3.757
ATOM   1574  H1  ACE    99      -0.947  20.648  -0.511
ATOM   1575  CH3 ACE    99      -1.755  20.288  -1.148
ATOM   1576  C   ACE    99      -2.465  19.087  -0.512
ATOM   1577  H2  ACE    99      -1.337  19.995  -2.111
ATOM   1578  H3  ACE    99      -2.470  21.098  -1.294
ATOM   1579  O   ACE    99      -2.085  18.644   0.602
ATOM   1580  N   ILE   100      -3.480  18.559  -1.208
ATOM   1581  CA  ILE   100      -4.237  17.448  -0.647
ATOM   1582  C   ILE   100      -3.452  16.156  -0.745
ATOM   1583  HN  ILE   100      -3.715  18.934  -2.116
ATOM   1584  CB  ILE   100      -5.584  17.225  -1.349
ATOM   1585  CG1 ILE   100      -6.390  18.513  -1.369
ATOM   1586  CG2 ILE   100      -6.364  16.064  -0.691
ATOM   1587  CD1 ILE   100      -7.729  18.308  -2.054
ATOM   1588  HA  ILE   100      -4.453  17.648   0.403
ATOM   1589  HB  ILE   100      -5.411  16.899  -2.374
ATOM   1590  HG1 ILE   100      -6.569  18.846  -0.346
ATOM   1591  HG2 ILE   100      -5.836  19.281  -1.909
ATOM   1592  HG3 ILE   100      -7.315  15.926  -1.206
ATOM   1593  HG4 ILE   100      -5.778  15.148  -0.759
ATOM   1594  HG5 ILE   100      -6.550  16.299   0.357
ATOM   1595  HD1 ILE   100      -8.285  19.246  -2.054
ATOM   1596  HD2 ILE   100      -7.566  17.983  -3.081
ATOM   1597  HD3 ILE   100      -8.299  17.548  -1.519
ATOM   1598  O   ILE   100      -3.042  15.758  -1.822
ATOM   1599  N   ALA   101      -3.259  15.500   0.384
ATOM   1600  CA  ALA   101      -2.548  14.216   0.438
ATOM   1601  C   ALA   101      -3.480  13.078   0.833
ATOM   1602  HN  ALA   101      -3.607  15.882   1.252
ATOM   1603  CB  ALA   101      -1.397  14.299   1.427
ATOM   1604  HA  ALA   101      -2.127  13.992  -0.542
ATOM   1605  HB1 ALA   101      -0.876  13.342   1.460
ATOM   1606  HB2 ALA   101      -0.704  15.079   1.114
ATOM   1607  HB3 ALA   101      -1.785  14.535   2.418
ATOM   1608  O   ALA   101      -4.647  13.307   1.138
ATOM   1609  N   ASP   102      -2.969  11.856   0.825
ATOM   1610  CA  ASP   102      -3.717  10.714   1.347
ATOM   1611  C   ASP   102      -5.077  10.468   0.673
ATOM   1612  HN  ASP   102      -2.043  11.702   0.452
ATOM   1613  CB  ASP   102      -3.886  10.852   2.860
ATOM   1614  CG  ASP   102      -4.358   9.569   3.520
ATOM   1615  OD1 ASP   102      -4.323   8.495   2.868
ATOM   1616  OD2 ASP   102      -4.763   9.639   4.704
ATOM   1617  HA  ASP   102      -3.132   9.804   1.213
ATOM   1618  HB1 ASP   102      -2.931  11.125   3.310
ATOM   1619  HB2 ASP   102      -4.623  11.626   3.075
ATOM   1620  O   ASP   102      -6.132  10.955   1.113
ATOM   1621  N   PHE   103      -5.044   9.681  -0.385
ATOM   1622  CA  PHE   103      -6.264   9.314  -1.066
ATOM   1623  C   PHE   103      -6.724   7.926  -0.656
ATOM   1624  HN  PHE   103      -4.159   9.331  -0.723
ATOM   1625  CB  PHE   103      -6.084   9.453  -2.576
ATOM   1626  CG  PHE   103      -6.218  10.865  -3.050
ATOM   1627  CD1 PHE   103      -5.171  11.773  -2.893
ATOM   1628  CE1 PHE   103      -5.308  13.086  -3.314
ATOM   1629  HD1 PHE   103      -4.235  11.452  -2.436
ATOM   1630  CZ  PHE   103      -6.508  13.509  -3.882
ATOM   1631  HE1 PHE   103      -4.479  13.784  -3.200
ATOM   1632  CE2 PHE   103      -7.560  12.623  -4.032
ATOM   1633  HZ  PHE   103      -6.621  14.542  -4.210
ATOM   1634  CD2 PHE   103      -7.414  11.310  -3.610
ATOM   1635  HE2 PHE   103      -8.496  12.959  -4.479
ATOM   1636  HD2 PHE   103      -8.242  10.609  -3.714
ATOM   1637  HA  PHE   103      -7.049  10.028  -0.817
ATOM   1638  HB1 PHE   103      -5.092   9.101  -2.858
ATOM   1639  HB2 PHE   103      -6.840   8.858  -3.089
ATOM   1640  O   PHE   103      -7.396   7.227  -1.421
ATOM   1641  N   GLY   104      -6.366   7.558   0.573
ATOM   1642  CA  GLY   104      -6.648   6.246   1.141
ATOM   1643  C   GLY   104      -8.117   5.934   1.293
ATOM   1644  HN  GLY   104      -5.869   8.207   1.167
ATOM   1645  HA1 GLY   104      -6.225   5.473   0.500
ATOM   1646  HA2 GLY   104      -6.205   6.177   2.135
ATOM   1647  O   GLY   104      -8.507   4.762   1.258
ATOM   1648  N   TRP   105      -8.934   6.973   1.467
ATOM   1649  CA  TRP   105     -10.377   6.779   1.557
ATOM   1650  C   TRP   105     -11.122   7.194   0.298
ATOM   1651  HN  TRP   105      -8.552   7.906   1.538
ATOM   1652  CB  TRP   105     -10.958   7.401   2.840
ATOM   1653  CG  TRP   105     -10.671   6.563   4.086
ATOM   1654  CD1 TRP   105      -9.489   6.536   4.835
ATOM   1655  NE1 TRP   105      -9.581   5.642   5.879
ATOM   1656  HD1 TRP   105      -8.652   7.176   4.556
ATOM   1657  CE2 TRP   105     -10.791   5.028   5.893
ATOM   1658  HNE TRP   105      -8.855   5.454   6.556
ATOM   1659  CZ2 TRP   105     -11.322   4.064   6.757
ATOM   1660  CH2 TRP   105     -12.628   3.627   6.501
ATOM   1661  HZ2 TRP   105     -10.724   3.686   7.586
ATOM   1662  CZ3 TRP   105     -13.375   4.121   5.418
ATOM   1663  HH2 TRP   105     -13.091   2.884   7.151
ATOM   1664  CE3 TRP   105     -12.860   5.092   4.534
ATOM   1665  HZ3 TRP   105     -14.386   3.754   5.241
ATOM   1666  CD2 TRP   105     -11.558   5.564   4.751
ATOM   1667  HE3 TRP   105     -13.471   5.456   3.708
ATOM   1668  HA  TRP   105     -10.592   5.725   1.732
ATOM   1669  HB1 TRP   105     -10.523   8.388   2.995
ATOM   1670  HB2 TRP   105     -12.040   7.493   2.743
ATOM   1671  O   TRP   105     -12.336   6.971   0.207
ATOM   1672  N   SER   106     -10.409   7.754  -0.694
ATOM   1673  CA  SER   106     -11.024   8.193  -1.983
ATOM   1674  C   SER   106     -11.633   7.051  -2.834
ATOM   1675  HN  SER   106      -9.415   7.892  -0.581
ATOM   1676  CB  SER   106     -10.070   9.093  -2.818
ATOM   1677  OG  SER   106      -9.126   8.361  -3.594
ATOM   1678  HG  SER   106      -8.584   9.000  -4.072
ATOM   1679  HA  SER   106     -11.831   8.898  -1.780
ATOM   1680  HB1 SER   106     -10.655   9.701  -3.508
ATOM   1681  HB2 SER   106      -9.506   9.744  -2.149
ATOM   1682  O   SER   106     -11.229   5.889  -2.716
ATOM   1683  N   VAL   107     -12.605   7.400  -3.681
ATOM   1684  CA  VAL   107     -13.414   6.427  -4.430
ATOM   1685  C   VAL   107     -14.127   7.160  -5.580
ATOM   1686  HN  VAL   107     -12.814   8.377  -3.831
ATOM   1687  CB  VAL   107     -14.407   5.688  -3.476
ATOM   1688  CG1 VAL   107     -15.599   6.573  -3.090
ATOM   1689  CG2 VAL   107     -14.849   4.346  -4.049
ATOM   1690  HA  VAL   107     -12.766   5.649  -4.832
ATOM   1691  HB  VAL   107     -13.888   5.400  -2.562
ATOM   1692  HG1 VAL   107     -16.264   6.020  -2.426
ATOM   1693  HG2 VAL   107     -15.239   7.467  -2.580
ATOM   1694  HG3 VAL   107     -16.143   6.863  -3.989
ATOM   1695  HG4 VAL   107     -15.539   3.864  -3.356
ATOM   1696  HG5 VAL   107     -15.348   4.505  -5.005
ATOM   1697  HG6 VAL   107     -13.978   3.708  -4.196
ATOM   1698  O   VAL   107     -14.006   8.388  -5.687
ATOM   1699  N   HIS   108     -14.828   6.415  -6.445
ATOM   1700  CA  HIS   108     -15.690   6.995  -7.492
ATOM   1701  C   HIS   108     -17.130   7.147  -7.062
ATOM   1702  HN  HIS   108     -14.778   5.408  -6.395
ATOM   1703  CB  HIS   108     -15.595   6.189  -8.782
ATOM   1704  CG  HIS   108     -14.389   6.533  -9.616
ATOM   1705  ND1 HIS   108     -13.212   5.908  -9.471
ATOM   1706  CE1 HIS   108     -12.318   6.425 -10.344
ATOM   1707  NE2 HIS   108     -12.930   7.394 -11.043
ATOM   1708  HE  HIS   108     -11.301   6.035 -10.378
ATOM   1709  CD2 HIS   108     -14.207   7.490 -10.622
ATOM   1710  HNE HIS   108     -12.495   7.952 -11.763
ATOM   1711  HD  HIS   108     -14.875   8.226 -11.070
ATOM   1712  HA  HIS   108     -15.321   7.985  -7.760
ATOM   1713  HB1 HIS   108     -15.536   5.127  -8.544
ATOM   1714  HB2 HIS   108     -16.479   6.375  -9.393
ATOM   1715  O   HIS   108     -17.683   6.265  -6.399
ATOM   1716  N   ALA   109     -17.746   8.267  -7.450
ATOM   1717  CA  ALA   109     -19.105   8.650  -7.008
ATOM   1718  C   ALA   109     -20.230   8.096  -7.900
ATOM   1719  HN  ALA   109     -17.280   8.904  -8.079
ATOM   1720  CB  ALA   109     -19.213  10.173  -6.919
ATOM   1721  HA  ALA   109     -19.279   8.275  -5.999
ATOM   1722  HB1 ALA   109     -20.216  10.448  -6.593
ATOM   1723  HB2 ALA   109     -18.483  10.548  -6.202
ATOM   1724  HB3 ALA   109     -19.017  10.610  -7.898
ATOM   1725  O   ALA   109     -20.042   7.986  -9.111
ATOM   1726  N   PRO   110     -21.405   7.756  -7.316
ATOM   1727  CA  PRO   110     -21.787   7.706  -5.895
ATOM   1728  C   PRO   110     -21.342   6.405  -5.212
ATOM   1729  CB  PRO   110     -23.316   7.797  -5.948
ATOM   1730  CG  PRO   110     -23.679   7.183  -7.253
ATOM   1731  CD  PRO   110     -22.582   7.595  -8.195
ATOM   1732  HA  PRO   110     -21.325   8.538  -5.364
ATOM   1733  HB1 PRO   110     -23.743   7.249  -5.108
ATOM   1734  HB2 PRO   110     -23.621   8.842  -5.891
ATOM   1735  HG1 PRO   110     -23.730   6.100  -7.144
ATOM   1736  HG2 PRO   110     -24.649   7.561  -7.575
ATOM   1737  HD1 PRO   110     -22.434   6.817  -8.943
ATOM   1738  HD2 PRO   110     -22.858   8.527  -8.689
ATOM   1739  O   PRO   110     -20.873   5.491  -5.896
ATOM   1740  N   SER   111     -21.498   6.322  -3.886
ATOM   1741  CA  SER   111     -20.894   5.236  -3.098
ATOM   1742  C   SER   111     -21.532   4.999  -1.709
ATOM   1743  HN  SER   111     -22.044   7.019  -3.400
ATOM   1744  CB  SER   111     -19.383   5.498  -2.941
ATOM   1745  OG  SER   111     -18.693   4.337  -2.512
ATOM   1746  HG  SER   111     -17.759   4.565  -2.433
ATOM   1747  HA  SER   111     -20.983   4.297  -3.644
ATOM   1748  HB1 SER   111     -18.967   5.811  -3.898
ATOM   1749  HB2 SER   111     -19.225   6.284  -2.202
ATOM   1750  O   SER   111     -22.297   5.852  -1.216
ATOM   1751  N   SER   112     -21.219   3.825  -1.125
ATOM   1752  CA  SER   112     -21.449   3.455   0.301
ATOM   1753  C   SER   112     -20.138   2.904   0.919
ATOM   1754  HN  SER   112     -20.784   3.094  -1.669
ATOM   1755  CB  SER   112     -22.593   2.438   0.445
ATOM   1756  OG  SER   112     -23.863   3.045   0.239
ATOM   1757  HG  SER   112     -24.534   2.360   0.342
ATOM   1758  HA  SER   112     -21.768   4.336   0.859
ATOM   1759  HB1 SER   112     -22.469   1.644  -0.291
ATOM   1760  HB2 SER   112     -22.576   2.010   1.448
ATOM   1761  O   SER   112     -19.126   2.813   0.223
ATOM   1762  NT  AME   113     -20.142   2.518   2.198
ATOM   1763  CT  AME   113     -18.879   2.186   2.874
ATOM   1764  HN  AME   113     -21.016   2.455   2.701
ATOM   1765  HT1 AME   113     -19.084   1.895   3.905
ATOM   1766  HT2 AME   113     -18.394   1.360   2.354
ATOM   1767  HT3 AME   113     -18.223   3.056   2.866
TER   
ATOM   1768  C00 UNK   114      -0.293  -6.643   2.012
ATOM   1769  C01 UNK   114       0.344  -7.875   1.968
ATOM   1770  C02 UNK   114      -0.250  -5.797   0.892
ATOM   1771  H03 UNK   114      -0.757  -6.376   2.936
ATOM   1772  C04 UNK   114       1.068  -8.235   0.796
ATOM   1773  H05 UNK   114       0.406  -8.498   2.847
ATOM   1774  C06 UNK   114       1.085  -7.405  -0.417
ATOM   1775  H07 UNK   114       1.626  -9.166   0.819
ATOM   1776  C08 UNK   114       1.604  -7.783  -1.662
ATOM   1777  C09 UNK   114       0.414  -6.134  -0.338
ATOM   1778  C0A UNK   114       1.459  -6.887  -2.732
ATOM   1779  C0B UNK   114       2.372  -9.057  -1.946
ATOM   1780  C0C UNK   114       0.973  -5.589  -2.475
ATOM   1781  H0D UNK   114       1.748  -7.185  -3.687
ATOM   1782  C0E UNK   114       0.769  -4.630  -3.602
ATOM   1783  N0F UNK   114       0.454  -5.235  -1.294
ATOM   1784  C0G UNK   114       0.767  -3.230  -3.296
ATOM   1785  C0H UNK   114       0.264  -4.999  -4.883
ATOM   1786  C0I UNK   114       0.381  -2.270  -4.288
ATOM   1787  H0J UNK   114       1.027  -2.946  -2.262
ATOM   1788  C0K UNK   114      -0.062  -2.665  -5.528
ATOM   1789 BR0M UNK   114       0.652  -0.437  -3.975
ATOM   1790  C0N UNK   114      -0.520  -1.595  -6.574
ATOM   1791  C0O UNK   114      -0.130  -4.015  -5.845
ATOM   1792  H0P UNK   114      -1.576  -1.711  -6.710
ATOM   1793  H0Q UNK   114      -0.199  -1.844  -7.582
ATOM   1794  H0R UNK   114      -0.324  -0.549  -6.417
ATOM   1795  H0S UNK   114      -0.732  -4.353  -6.731
ATOM   1796  H0T UNK   114       0.193  -6.029  -5.229
ATOM   1797  H0U UNK   114      -0.631  -4.815   1.109
ATOM   1798  O0V UNK   114       2.414  -9.478  -3.135
ATOM   1799  O0W UNK   114       3.065  -9.482  -0.994
TER   
TER   
ATOM   1800  O00 WTR   116      -9.698 -19.659  -7.731
ATOM   1801  H01 WTR   116      -9.676 -20.348  -8.396
ATOM   1802  H02 WTR   116      -8.779 -19.509  -7.511
TER   
ATOM   1803  O00 WTR   117      -2.306 -17.203 -11.902
ATOM   1804  H01 WTR   117      -1.908 -17.390 -11.052
ATOM   1805  H02 WTR   117      -1.880 -16.398 -12.195
TER   
ATOM   1806  O00 WTR   118      -6.525 -15.582 -19.823
ATOM   1807  H01 WTR   118      -5.975 -15.386 -19.064
ATOM   1808  H02 WTR   118      -7.422 -15.516 -19.493
TER   
ATOM   1809  O00 WTR   119      10.622 -17.123 -14.820
ATOM   1810  H01 WTR   119      10.096 -17.630 -15.439
ATOM   1811  H02 WTR   119      11.105 -16.503 -15.366
TER   
ATOM   1812  O00 WTR   120      -0.556 -26.987  -5.933
ATOM   1813  H01 WTR   120       0.256 -27.389  -5.623
ATOM   1814  H02 WTR   120      -0.294 -26.476  -6.699
TER   
ATOM   1815  O00 WTR   121      -0.993 -23.672 -13.954
ATOM   1816  H01 WTR   121      -1.616 -22.945 -13.925
ATOM   1817  H02 WTR   121      -0.207 -23.297 -14.353
TER   
ATOM   1818  O00 WTR   122      -7.500 -21.969  -8.888
ATOM   1819  H01 WTR   122      -7.332 -21.140  -8.441
ATOM   1820  H02 WTR   122      -8.423 -21.923  -9.139
TER   
ATOM   1821  O00 WTR   123      -5.798 -27.966  -9.461
ATOM   1822  H01 WTR   123      -6.080 -28.258  -8.594
ATOM   1823  H02 WTR   123      -6.436 -28.349 -10.063
TER   
ATOM   1824  O00 WTR   124      -3.133 -21.240 -17.950
ATOM   1825  H01 WTR   124      -3.570 -21.477 -18.768
ATOM   1826  H02 WTR   124      -3.545 -20.417 -17.688
TER   
ATOM   1827  O00 WTR   125      -7.158 -16.946  -9.947
ATOM   1828  H01 WTR   125      -6.245 -17.087 -10.199
ATOM   1829  H02 WTR   125      -7.661 -17.482 -10.559
TER   
ATOM   1830  O00 WTR   126     -11.152 -22.467 -15.060
ATOM   1831  H01 WTR   126     -11.608 -22.734 -14.262
ATOM   1832  H02 WTR   126     -10.940 -23.289 -15.502
TER   
ATOM   1833  O00 WTR   127     -14.540 -24.853 -12.107
ATOM   1834  H01 WTR   127     -14.729 -24.004 -11.708
ATOM   1835  H02 WTR   127     -13.654 -24.762 -12.457
TER   
ATOM   1836  O00 WTR   128       0.976 -22.096 -18.697
ATOM   1837  H01 WTR   128       1.633 -21.445 -18.944
ATOM   1838  H02 WTR   128       0.609 -22.395 -19.528
TER   
ATOM   1839  O00 WTR   129     -11.095 -12.130 -12.159
ATOM   1840  H01 WTR   129     -11.428 -11.237 -12.068
ATOM   1841  H02 WTR   129     -10.183 -12.076 -11.872
TER   
ATOM   1842  O00 WTR   130      -1.216 -18.210 -14.256
ATOM   1843  H01 WTR   130      -1.674 -18.998 -14.548
ATOM   1844  H02 WTR   130      -1.619 -17.997 -13.414
TER   
ATOM   1845  O00 WTR   131      -1.630 -20.998 -15.370
ATOM   1846  H01 WTR   131      -0.716 -21.278 -15.405
ATOM   1847  H02 WTR   131      -1.983 -21.222 -16.231
TER   
ATOM   1848  O00 WTR   132     -10.187 -20.489 -17.053
ATOM   1849  H01 WTR   132      -9.585 -21.146 -17.403
ATOM   1850  H02 WTR   132     -10.733 -20.972 -16.432
TER   
ATOM   1851  O00 WTR   133       4.678 -17.202  -7.658
ATOM   1852  H01 WTR   133       4.013 -17.615  -8.209
ATOM   1853  H02 WTR   133       4.341 -16.321  -7.495
TER   
ATOM   1854  O00 WTR   134       4.025 -19.510 -16.747
ATOM   1855  H01 WTR   134       3.227 -19.405 -16.228
ATOM   1856  H02 WTR   134       4.257 -20.433 -16.648
TER   
ATOM   1857  O00 WTR   135       5.120 -18.022 -10.693
ATOM   1858  H01 WTR   135       4.212 -17.720 -10.695
ATOM   1859  H02 WTR   135       5.116 -18.790 -10.123
TER   
ATOM   1860  O00 WTR   136       6.410 -18.475 -15.724
ATOM   1861  H01 WTR   136       5.565 -18.874 -15.931
ATOM   1862  H02 WTR   136       6.408 -18.388 -14.771
TER   
ATOM   1863  O00 WTR   137       2.933 -24.032 -10.967
ATOM   1864  H01 WTR   137       3.346 -24.803 -10.580
ATOM   1865  H02 WTR   137       3.663 -23.447 -11.173
TER   
ATOM   1866  O00 WTR   138       0.207 -24.338 -10.305
ATOM   1867  H01 WTR   138      -0.204 -24.822 -11.021
ATOM   1868  H02 WTR   138       1.127 -24.265 -10.562
TER   
ATOM   1869  O00 WTR   139       1.048 -18.674 -12.656
ATOM   1870  H01 WTR   139       0.342 -18.495 -13.277
ATOM   1871  H02 WTR   139       0.688 -19.340 -12.069
TER   
ATOM   1872  O00 WTR   140       8.005 -18.842  -8.529
ATOM   1873  H01 WTR   140       8.638 -19.560  -8.495
ATOM   1874  H02 WTR   140       7.168 -19.269  -8.710
TER   
ATOM   1875  O00 WTR   141       8.285 -16.504 -13.888
ATOM   1876  H01 WTR   141       8.227 -15.618 -13.532
ATOM   1877  H02 WTR   141       9.202 -16.600 -14.145
TER   
ATOM   1878  O00 WTR   142       0.940 -21.978 -15.721
ATOM   1879  H01 WTR   142       1.326 -21.109 -15.834
ATOM   1880  H02 WTR   142       0.736 -22.267 -16.611
TER   
ATOM   1881  O00 WTR   143      11.187 -15.103 -16.526
ATOM   1882  H01 WTR   143      10.765 -14.294 -16.816
ATOM   1883  H02 WTR   143      11.785 -14.825 -15.832
TER   
ATOM   1884  O00 WTR   144       5.322 -20.641 -13.856
ATOM   1885  H01 WTR   144       5.910 -19.954 -13.545
ATOM   1886  H02 WTR   144       4.974 -21.039 -13.058
TER   
ATOM   1887  O00 WTR   145      10.640 -18.087 -11.183
ATOM   1888  H01 WTR   145      10.250 -18.821 -11.657
ATOM   1889  H02 WTR   145       9.892 -17.611 -10.820
TER   
ATOM   1890  O00 WTR   146       1.537 -19.263 -15.559
ATOM   1891  H01 WTR   146       1.551 -19.013 -14.635
ATOM   1892  H02 WTR   146       1.142 -18.514 -16.004
TER   
ATOM   1893  O00 WTR   147       8.850 -23.601  -8.394
ATOM   1894  H01 WTR   147       8.914 -24.270  -7.712
ATOM   1895  H02 WTR   147       8.753 -22.778  -7.914
TER   
ATOM   1896  O00 WTR   148      -4.573 -18.817 -17.620
ATOM   1897  H01 WTR   148      -3.817 -18.236 -17.529
ATOM   1898  H02 WTR   148      -5.135 -18.596 -16.877
TER   
ATOM   1899  O00 WTR   149      -3.707 -23.288 -11.545
ATOM   1900  H01 WTR   149      -3.821 -23.204 -12.492
ATOM   1901  H02 WTR   149      -3.875 -24.213 -11.364
TER   
ATOM   1902  O00 WTR   150      -1.480 -22.237 -10.344
ATOM   1903  H01 WTR   150      -0.779 -22.887 -10.298
ATOM   1904  H02 WTR   150      -2.127 -22.624 -10.934
TER   
ATOM   1905  O00 WTR   151       1.031 -25.806  -7.750
ATOM   1906  H01 WTR   151       0.708 -25.685  -8.643
ATOM   1907  H02 WTR   151       0.990 -24.933  -7.360
TER   
ATOM   1908  O00 WTR   152      -4.970 -10.644 -21.960
ATOM   1909  H01 WTR   152      -5.174 -11.552 -22.184
ATOM   1910  H02 WTR   152      -4.559 -10.696 -21.098
TER   
ATOM   1911  O00 WTR   153      12.557 -14.374 -14.160
ATOM   1912  H01 WTR   153      13.380 -14.091 -13.759
ATOM   1913  H02 WTR   153      12.341 -15.192 -13.711
TER   
ATOM   1914  O00 WTR   154     -18.028   0.148 -10.133
ATOM   1915  H01 WTR   154     -18.104   1.010  -9.723
ATOM   1916  H02 WTR   154     -18.026  -0.467  -9.400
TER   
ATOM   1917  O00 WTR   155     -15.593 -15.518 -11.929
ATOM   1918  H01 WTR   155     -16.452 -15.202 -11.650
ATOM   1919  H02 WTR   155     -15.752 -16.411 -12.233
TER   
ATOM   1920  O00 WTR   156     -17.305 -18.535  -6.213
ATOM   1921  H01 WTR   156     -17.197 -17.586  -6.152
ATOM   1922  H02 WTR   156     -16.418 -18.869  -6.347
TER   
ATOM   1923  O00 WTR   157     -14.834 -13.022 -17.197
ATOM   1924  H01 WTR   157     -15.647 -13.182 -16.717
ATOM   1925  H02 WTR   157     -14.492 -12.209 -16.825
TER   
ATOM   1926  O00 WTR   158     -11.390   2.036 -15.880
ATOM   1927  H01 WTR   158     -10.887   2.849 -15.840
ATOM   1928  H02 WTR   158     -10.889   1.418 -15.346
TER   
ATOM   1929  O00 WTR   159     -13.621 -16.508 -13.939
ATOM   1930  H01 WTR   159     -13.642 -15.592 -13.664
ATOM   1931  H02 WTR   159     -13.370 -16.476 -14.862
TER   
ATOM   1932  O00 WTR   160     -12.903 -13.567 -13.719
ATOM   1933  H01 WTR   160     -12.238 -13.245 -13.110
ATOM   1934  H02 WTR   160     -13.674 -13.030 -13.538
TER   
ATOM   1935  O00 WTR   161     -17.550   1.121 -12.598
ATOM   1936  H01 WTR   161     -17.970   0.708 -11.844
ATOM   1937  H02 WTR   161     -17.294   1.988 -12.284
TER   
ATOM   1938  O00 WTR   162     -10.314  -6.327 -18.022
ATOM   1939  H01 WTR   162     -10.936  -6.794 -17.463
ATOM   1940  H02 WTR   162     -10.380  -5.414 -17.743
TER   
ATOM   1941  O00 WTR   163     -14.498 -13.717 -10.246
ATOM   1942  H01 WTR   163     -14.519 -14.463 -10.846
ATOM   1943  H02 WTR   163     -14.876 -14.053  -9.433
TER   
ATOM   1944  O00 WTR   164     -13.311  -9.613  -9.459
ATOM   1945  H01 WTR   164     -12.774  -9.773  -8.683
ATOM   1946  H02 WTR   164     -14.079 -10.171  -9.338
TER   
ATOM   1947  O00 WTR   165     -17.644  -4.988 -12.647
ATOM   1948  H01 WTR   165     -17.805  -5.756 -13.195
ATOM   1949  H02 WTR   165     -16.743  -4.735 -12.846
TER   
ATOM   1950  O00 WTR   166     -17.560   2.765  -8.945
ATOM   1951  H01 WTR   166     -16.772   2.614  -8.423
ATOM   1952  H02 WTR   166     -18.026   3.460  -8.480
TER   
ATOM   1953  O00 WTR   167     -15.223 -11.830 -13.467
ATOM   1954  H01 WTR   167     -15.650 -12.621 -13.798
ATOM   1955  H02 WTR   167     -15.864 -11.443 -12.871
TER   
ATOM   1956  O00 WTR   168     -17.402  -6.636 -10.257
ATOM   1957  H01 WTR   168     -17.644  -6.008 -10.938
ATOM   1958  H02 WTR   168     -16.451  -6.714 -10.330
TER   
ATOM   1959  O00 WTR   169     -17.633   3.611  -5.767
ATOM   1960  H01 WTR   169     -16.752   3.390  -6.070
ATOM   1961  H02 WTR   169     -17.709   4.553  -5.916
TER   
ATOM   1962  O00 WTR   170     -11.120  -1.979 -15.368
ATOM   1963  H01 WTR   170     -10.191  -1.768 -15.457
ATOM   1964  H02 WTR   170     -11.152  -2.633 -14.669
TER   
ATOM   1965  O00 WTR   171     -14.551   2.349 -12.400
ATOM   1966  H01 WTR   171     -14.296   2.260 -13.319
ATOM   1967  H02 WTR   171     -14.840   1.472 -12.145
TER   
ATOM   1968  O00 WTR   172     -21.645   8.061 -11.998
ATOM   1969  H01 WTR   172     -21.997   7.174 -12.072
ATOM   1970  H02 WTR   172     -20.729   7.978 -12.265
TER   
ATOM   1971  O00 WTR   173     -10.393   2.782  -8.877
ATOM   1972  H01 WTR   173      -9.570   3.137  -9.213
ATOM   1973  H02 WTR   173     -11.012   2.886  -9.599
TER   
ATOM   1974  O00 WTR   174     -12.305   3.258 -10.926
ATOM   1975  H01 WTR   174     -13.249   3.396 -11.003
ATOM   1976  H02 WTR   174     -12.118   2.536 -11.527
TER   
ATOM   1977  O00 WTR   175     -15.293  -0.238 -10.769
ATOM   1978  H01 WTR   175     -16.235  -0.102 -10.873
ATOM   1979  H02 WTR   175     -15.190  -1.189 -10.736
TER   
ATOM   1980  O00 WTR   176     -16.873   3.656 -11.591
ATOM   1981  H01 WTR   176     -17.304   3.294 -10.817
ATOM   1982  H02 WTR   176     -15.980   3.315 -11.549
TER   
ATOM   1983  O00 WTR   177      -9.308   3.973 -15.771
ATOM   1984  H01 WTR   177      -9.367   4.929 -15.770
ATOM   1985  H02 WTR   177      -8.420   3.788 -16.076
TER   
ATOM   1986  O00 WTR   178     -18.176  -8.148 -13.320
ATOM   1987  H01 WTR   178     -18.297  -8.487 -14.207
ATOM   1988  H02 WTR   178     -17.766  -8.869 -12.842
TER   
ATOM   1989  O00 WTR   179     -18.826   8.108 -12.472
ATOM   1990  H01 WTR   179     -18.319   8.052 -13.282
ATOM   1991  H02 WTR   179     -18.719   7.249 -12.063
TER   
ATOM   1992  O00 WTR   180     -17.188 -10.729 -11.745
ATOM   1993  H01 WTR   180     -16.568 -10.886 -11.033
ATOM   1994  H02 WTR   180     -17.811 -11.452 -11.685
TER   
ATOM   1995  O00 WTR   181     -18.432   5.882 -11.083
ATOM   1996  H01 WTR   181     -17.847   5.128 -11.163
ATOM   1997  H02 WTR   181     -18.799   5.808 -10.202
TER   
ATOM   1998  O00 WTR   182     -19.162 -12.317 -10.815
ATOM   1999  H01 WTR   182     -18.943 -12.411  -9.887
ATOM   2000  H02 WTR   182     -19.618 -11.477 -10.870
TER   
ATOM   2001  O00 WTR   183     -14.358  -6.040 -10.666
ATOM   2002  H01 WTR   183     -14.195  -5.123 -10.885
ATOM   2003  H02 WTR   183     -13.492  -6.446 -10.670
TER   
ATOM   2004  O00 WTR   184      -6.216  -6.685 -16.525
ATOM   2005  H01 WTR   184      -5.549  -7.139 -17.040
ATOM   2006  H02 WTR   184      -7.014  -6.755 -17.050
TER   
ATOM   2007  O00 WTR   185      -7.466 -11.858 -18.877
ATOM   2008  H01 WTR   185      -8.159 -12.479 -19.099
ATOM   2009  H02 WTR   185      -6.729 -12.407 -18.607
TER   
ATOM   2010  O00 WTR   186      -7.792  -2.464 -18.540
ATOM   2011  H01 WTR   186      -8.603  -2.944 -18.375
ATOM   2012  H02 WTR   186      -7.990  -1.908 -19.293
TER   
ATOM   2013  O00 WTR   187      -3.551  -7.602 -17.251
ATOM   2014  H01 WTR   187      -3.300  -6.976 -16.572
ATOM   2015  H02 WTR   187      -2.883  -8.286 -17.207
TER   
ATOM   2016  O00 WTR   188     -11.389 -18.583 -12.436
ATOM   2017  H01 WTR   188     -11.657 -18.514 -13.352
ATOM   2018  H02 WTR   188     -12.135 -18.245 -11.941
TER   
ATOM   2019  O00 WTR   189      -8.120 -11.382 -12.190
ATOM   2020  H01 WTR   189      -7.644 -11.857 -11.509
ATOM   2021  H02 WTR   189      -8.570 -10.678 -11.722
TER   
ATOM   2022  O00 WTR   190     -15.127  -3.847 -13.053
ATOM   2023  H01 WTR   190     -15.497  -3.103 -13.528
ATOM   2024  H02 WTR   190     -14.991  -3.521 -12.164
TER   
ATOM   2025  O00 WTR   191      -3.952 -11.353 -18.049
ATOM   2026  H01 WTR   191      -4.610 -10.712 -18.321
ATOM   2027  H02 WTR   191      -3.115 -10.913 -18.196
TER   
ATOM   2028  O00 WTR   192     -10.434 -12.524 -15.966
ATOM   2029  H01 WTR   192     -10.649 -12.930 -16.806
ATOM   2030  H02 WTR   192      -9.884 -11.775 -16.195
TER   
ATOM   2031  O00 WTR   193      -0.353  -7.574 -13.291
ATOM   2032  H01 WTR   193       0.435  -7.653 -13.829
ATOM   2033  H02 WTR   193      -0.270  -8.271 -12.640
TER   
ATOM   2034  O00 WTR   194     -13.307 -11.031 -15.368
ATOM   2035  H01 WTR   194     -12.595 -11.598 -15.072
ATOM   2036  H02 WTR   194     -13.945 -11.055 -14.655
TER   
ATOM   2037  O00 WTR   195      -8.362 -17.211 -18.493
ATOM   2038  H01 WTR   195      -8.252 -17.664 -17.657
ATOM   2039  H02 WTR   195      -7.596 -17.467 -19.007
TER   
ATOM   2040  O00 WTR   196      -6.755 -14.716 -14.959
ATOM   2041  H01 WTR   196      -6.490 -15.575 -14.630
ATOM   2042  H02 WTR   196      -7.602 -14.551 -14.544
TER   
ATOM   2043  O00 WTR   197      -6.356 -13.803 -17.472
ATOM   2044  H01 WTR   197      -5.411 -13.838 -17.324
ATOM   2045  H02 WTR   197      -6.733 -14.268 -16.725
TER   
ATOM   2046  O00 WTR   198       0.242  -8.554 -19.234
ATOM   2047  H01 WTR   198      -0.413  -7.900 -19.480
ATOM   2048  H02 WTR   198       0.949  -8.435 -19.868
TER   
ATOM   2049  O00 WTR   199     -10.179 -16.833  -7.465
ATOM   2050  H01 WTR   199      -9.522 -16.567  -6.822
ATOM   2051  H02 WTR   199      -9.960 -17.742  -7.669
TER   
ATOM   2052  O00 WTR   200      -9.921  -7.587 -14.696
ATOM   2053  H01 WTR   200      -9.830  -6.983 -15.433
ATOM   2054  H02 WTR   200     -10.016  -8.449 -15.102
TER   
ATOM   2055  O00 WTR   201      -6.101  -4.047 -15.713
ATOM   2056  H01 WTR   201      -5.760  -4.077 -14.819
ATOM   2057  H02 WTR   201      -5.948  -4.927 -16.057
TER   
ATOM   2058  O00 WTR   202       1.141  -5.372 -23.990
ATOM   2059  H01 WTR   202       1.674  -4.592 -24.142
ATOM   2060  H02 WTR   202       1.764  -6.098 -24.020
TER   
ATOM   2061  O00 WTR   203       1.976  -7.867  -6.205
ATOM   2062  H01 WTR   203       1.554  -8.716  -6.071
ATOM   2063  H02 WTR   203       1.628  -7.556  -7.041
TER   
ATOM   2064  O00 WTR   204      -5.843 -13.432 -21.432
ATOM   2065  H01 WTR   204      -6.095 -14.137 -20.836
ATOM   2066  H02 WTR   204      -6.672 -13.109 -21.786
TER   
ATOM   2067  O00 WTR   205      -6.019 -19.530 -12.743
ATOM   2068  H01 WTR   205      -5.677 -18.976 -12.041
ATOM   2069  H02 WTR   205      -6.123 -20.392 -12.340
TER   
ATOM   2070  O00 WTR   206      -6.384 -17.591 -15.128
ATOM   2071  H01 WTR   206      -7.197 -17.883 -15.539
ATOM   2072  H02 WTR   206      -6.172 -18.282 -14.500
TER   
ATOM   2073  O00 WTR   207      -5.769 -18.838 -20.128
ATOM   2074  H01 WTR   207      -5.222 -18.721 -19.351
ATOM   2075  H02 WTR   207      -5.398 -18.238 -20.775
TER   
ATOM   2076  O00 WTR   208      -7.821  -7.512 -18.592
ATOM   2077  H01 WTR   208      -8.697  -7.127 -18.628
ATOM   2078  H02 WTR   208      -7.424  -7.284 -19.433
TER   
ATOM   2079  O00 WTR   209       0.090  -4.893 -18.141
ATOM   2080  H01 WTR   209      -0.752  -5.210 -18.466
ATOM   2081  H02 WTR   209       0.027  -3.939 -18.200
TER   
ATOM   2082  O00 WTR   210      -3.368  -6.869 -11.645
ATOM   2083  H01 WTR   210      -2.862  -7.676 -11.742
ATOM   2084  H02 WTR   210      -4.281  -7.155 -11.656
TER   
ATOM   2085  O00 WTR   211      -8.669 -10.072 -16.304
ATOM   2086  H01 WTR   211      -8.276 -10.322 -17.140
ATOM   2087  H02 WTR   211      -7.953 -10.137 -15.673
TER   
ATOM   2088  O00 WTR   212      -2.459 -16.834 -17.278
ATOM   2089  H01 WTR   212      -2.786 -15.937 -17.213
ATOM   2090  H02 WTR   212      -1.689 -16.769 -17.842
TER   
ATOM   2091  O00 WTR   213     -12.444 -14.429 -18.138
ATOM   2092  H01 WTR   213     -12.987 -13.707 -17.822
ATOM   2093  H02 WTR   213     -12.865 -14.707 -18.952
TER   
ATOM   2094  O00 WTR   214     -11.552  -9.581 -11.650
ATOM   2095  H01 WTR   214     -11.681  -8.685 -11.959
ATOM   2096  H02 WTR   214     -12.336  -9.773 -11.136
TER   
ATOM   2097  O00 WTR   215     -16.530 -13.934 -14.415
ATOM   2098  H01 WTR   215     -16.349 -14.700 -13.871
ATOM   2099  H02 WTR   215     -17.424 -14.069 -14.729
TER   
ATOM   2100  O00 WTR   216      -1.836  -3.112 -12.347
ATOM   2101  H01 WTR   216      -1.398  -2.269 -12.462
ATOM   2102  H02 WTR   216      -2.417  -2.980 -11.597
TER   
ATOM   2103  O00 WTR   217       8.390 -10.254 -20.092
ATOM   2104  H01 WTR   217       8.014 -10.261 -20.972
ATOM   2105  H02 WTR   217       7.643 -10.098 -19.513
TER   
ATOM   2106  O00 WTR   218       1.306 -12.800 -16.572
ATOM   2107  H01 WTR   218       1.567 -12.406 -17.405
ATOM   2108  H02 WTR   218       0.416 -12.480 -16.424
TER   
ATOM   2109  O00 WTR   219      -2.372 -12.401  -5.357
ATOM   2110  H01 WTR   219      -2.280 -13.337  -5.181
ATOM   2111  H02 WTR   219      -2.312 -11.988  -4.496
TER   
ATOM   2112  O00 WTR   220     -10.079  -3.771 -17.433
ATOM   2113  H01 WTR   220     -10.742  -3.305 -16.923
ATOM   2114  H02 WTR   220      -9.455  -4.088 -16.780
TER   
ATOM   2115  O00 WTR   221      -7.367 -10.794  -6.730
ATOM   2116  H01 WTR   221      -7.664 -10.190  -6.050
ATOM   2117  H02 WTR   221      -7.502 -11.664  -6.355
TER   
ATOM   2118  O00 WTR   222      -9.844  -8.575  -9.671
ATOM   2119  H01 WTR   222      -9.363  -9.390  -9.530
ATOM   2120  H02 WTR   222     -10.547  -8.812 -10.276
TER   
ATOM   2121  O00 WTR   223      -4.766  -9.738 -10.668
ATOM   2122  H01 WTR   223      -4.128  -9.487 -10.000
ATOM   2123  H02 WTR   223      -5.306 -10.406 -10.245
TER   
ATOM   2124  O00 WTR   224      -6.050  -9.447 -18.694
ATOM   2125  H01 WTR   224      -6.494  -8.683 -18.326
ATOM   2126  H02 WTR   224      -6.759 -10.041 -18.940
TER   
ATOM   2127  O00 WTR   225      -4.710  -4.833 -10.247
ATOM   2128  H01 WTR   225      -4.164  -5.547 -10.575
ATOM   2129  H02 WTR   225      -4.844  -4.266 -11.006
TER   
ATOM   2130  O00 WTR   226      -7.334   5.171 -13.771
ATOM   2131  H01 WTR   226      -7.106   4.412 -13.234
ATOM   2132  H02 WTR   226      -6.494   5.583 -13.972
TER   
ATOM   2133  O00 WTR   227      -6.405  -8.561  -8.349
ATOM   2134  H01 WTR   227      -5.499  -8.678  -8.634
ATOM   2135  H02 WTR   227      -6.541  -9.247  -7.696
TER   
ATOM   2136  O00 WTR   228       0.375 -16.465 -18.195
ATOM   2137  H01 WTR   228       0.309 -15.848 -17.467
ATOM   2138  H02 WTR   228       1.315 -16.600 -18.312
TER   
ATOM   2139  O00 WTR   229       6.083  -8.616 -14.317
ATOM   2140  H01 WTR   229       5.713  -9.268 -13.722
ATOM   2141  H02 WTR   229       5.374  -7.988 -14.454
TER   
ATOM   2142  O00 WTR   230       1.975 -11.547 -21.643
ATOM   2143  H01 WTR   230       1.060 -11.820 -21.702
ATOM   2144  H02 WTR   230       2.473 -12.311 -21.935
TER   
ATOM   2145  O00 WTR   231      10.338 -10.252  -8.380
ATOM   2146  H01 WTR   231      10.381  -9.302  -8.266
ATOM   2147  H02 WTR   231      10.075 -10.584  -7.522
TER   
ATOM   2148  O00 WTR   232       2.122 -16.222 -15.057
ATOM   2149  H01 WTR   232       2.955 -15.998 -15.473
ATOM   2150  H02 WTR   232       2.221 -15.933 -14.150
TER   
ATOM   2151  O00 WTR   233      -4.057 -22.698 -14.083
ATOM   2152  H01 WTR   233      -4.345 -21.788 -14.007
ATOM   2153  H02 WTR   233      -3.969 -22.845 -15.025
TER   
ATOM   2154  O00 WTR   234      -1.609 -10.219 -17.923
ATOM   2155  H01 WTR   234      -1.003 -10.709 -17.367
ATOM   2156  H02 WTR   234      -1.051  -9.801 -18.578
TER   
ATOM   2157  O00 WTR   235       2.480 -11.311 -18.564
ATOM   2158  H01 WTR   235       2.613 -11.562 -19.478
ATOM   2159  H02 WTR   235       2.254 -10.381 -18.602
TER   
ATOM   2160  O00 WTR   236       7.988 -13.662  -2.239
ATOM   2161  H01 WTR   236       7.389 -14.358  -2.507
ATOM   2162  H02 WTR   236       8.781 -13.816  -2.753
TER   
ATOM   2163  O00 WTR   237       4.418  -6.346 -13.920
ATOM   2164  H01 WTR   237       3.849  -6.354 -13.150
ATOM   2165  H02 WTR   237       4.347  -5.455 -14.262
TER   
ATOM   2166  O00 WTR   238      10.447 -12.548 -14.112
ATOM   2167  H01 WTR   238      11.303 -12.949 -13.959
ATOM   2168  H02 WTR   238      10.203 -12.830 -14.993
TER   
ATOM   2169  O00 WTR   239       5.475 -12.873 -13.522
ATOM   2170  H01 WTR   239       5.857 -12.958 -14.395
ATOM   2171  H02 WTR   239       5.995 -13.460 -12.974
TER   
ATOM   2172  O00 WTR   240     -17.748  -2.726 -10.622
ATOM   2173  H01 WTR   240     -18.066  -1.874 -10.921
ATOM   2174  H02 WTR   240     -17.741  -3.270 -11.410
TER   
ATOM   2175  O00 WTR   241       2.841 -12.686 -14.402
ATOM   2176  H01 WTR   241       2.719 -12.989 -15.302
ATOM   2177  H02 WTR   241       3.704 -13.015 -14.153
TER   
ATOM   2178  O00 WTR   242      -1.172 -11.792 -15.550
ATOM   2179  H01 WTR   242      -0.501 -11.680 -14.877
ATOM   2180  H02 WTR   242      -1.986 -11.521 -15.126
TER   
ATOM   2181  O00 WTR   243       6.398 -13.445 -16.000
ATOM   2182  H01 WTR   243       5.765 -13.030 -16.585
ATOM   2183  H02 WTR   243       7.252 -13.208 -16.363
TER   
ATOM   2184  O00 WTR   244       3.258 -14.633  -7.222
ATOM   2185  H01 WTR   244       3.499 -13.707  -7.217
ATOM   2186  H02 WTR   244       2.920 -14.798  -6.342
TER   
ATOM   2187  O00 WTR   245       6.085 -15.465 -10.112
ATOM   2188  H01 WTR   245       5.322 -15.063 -10.527
ATOM   2189  H02 WTR   245       6.078 -16.370 -10.422
TER   
ATOM   2190  O00 WTR   246      -1.859  -6.848 -19.293
ATOM   2191  H01 WTR   246      -2.556  -6.899 -19.947
ATOM   2192  H02 WTR   246      -2.314  -6.664 -18.471
TER   
ATOM   2193  O00 WTR   247       5.031  -1.185 -13.367
ATOM   2194  H01 WTR   247       5.253  -0.324 -13.722
ATOM   2195  H02 WTR   247       4.344  -1.010 -12.724
TER   
ATOM   2196  O00 WTR   248       0.516  -3.857 -21.797
ATOM   2197  H01 WTR   248      -0.339  -3.786 -21.372
ATOM   2198  H02 WTR   248       0.382  -4.492 -22.501
TER   
ATOM   2199  O00 WTR   249       5.202  -3.957 -17.225
ATOM   2200  H01 WTR   249       5.437  -4.824 -17.555
ATOM   2201  H02 WTR   249       6.030  -3.478 -17.197
TER   
ATOM   2202  O00 WTR   250      -2.112  -7.688 -23.736
ATOM   2203  H01 WTR   250      -1.283  -7.222 -23.627
ATOM   2204  H02 WTR   250      -1.857  -8.581 -23.969
TER   
ATOM   2205  O00 WTR   251       7.396  -5.647 -16.678
ATOM   2206  H01 WTR   251       6.946  -6.479 -16.536
ATOM   2207  H02 WTR   251       7.524  -5.291 -15.798
TER   
ATOM   2208  O00 WTR   252       4.722 -10.306 -12.714
ATOM   2209  H01 WTR   252       4.729 -11.178 -13.110
ATOM   2210  H02 WTR   252       5.258 -10.397 -11.926
TER   
ATOM   2211  O00 WTR   253      -6.595 -10.417 -14.417
ATOM   2212  H01 WTR   253      -6.606  -9.494 -14.164
ATOM   2213  H02 WTR   253      -7.112 -10.857 -13.742
TER   
ATOM   2214  O00 WTR   254      -0.586 -12.235 -22.505
ATOM   2215  H01 WTR   254      -0.062 -12.411 -23.286
ATOM   2216  H02 WTR   254      -1.446 -12.605 -22.705
TER   
ATOM   2217  O00 WTR   255     -11.307 -17.652 -18.659
ATOM   2218  H01 WTR   255     -11.567 -17.653 -19.580
ATOM   2219  H02 WTR   255     -10.357 -17.537 -18.678
TER   
ATOM   2220  O00 WTR   256       2.266  -8.533 -17.442
ATOM   2221  H01 WTR   256       2.229  -7.913 -16.713
ATOM   2222  H02 WTR   256       1.448  -8.392 -17.918
TER   
ATOM   2223  O00 WTR   257       1.774 -14.819 -12.744
ATOM   2224  H01 WTR   257       0.891 -14.631 -12.427
ATOM   2225  H02 WTR   257       2.012 -14.050 -13.263
TER   
ATOM   2226  O00 WTR   258       1.263 -10.482 -14.409
ATOM   2227  H01 WTR   258       1.775  -9.839 -14.899
ATOM   2228  H02 WTR   258       1.874 -11.199 -14.241
TER   
ATOM   2229  O00 WTR   259       2.019 -11.940 -10.703
ATOM   2230  H01 WTR   259       1.818 -11.402  -9.937
ATOM   2231  H02 WTR   259       1.218 -12.439 -10.863
TER   
ATOM   2232  O00 WTR   260       7.461 -14.387 -12.138
ATOM   2233  H01 WTR   260       8.249 -14.163 -11.642
ATOM   2234  H02 WTR   260       6.934 -14.903 -11.529
TER   
ATOM   2235  O00 WTR   261       0.112  -5.742 -15.516
ATOM   2236  H01 WTR   261       0.471  -5.103 -14.901
ATOM   2237  H02 WTR   261       0.174  -5.315 -16.370
TER   
ATOM   2238  O00 WTR   262       6.629 -10.184 -17.850
ATOM   2239  H01 WTR   262       6.163 -10.870 -17.373
ATOM   2240  H02 WTR   262       6.858  -9.539 -17.181
TER   
ATOM   2241  O00 WTR   263       2.714  -6.469 -11.851
ATOM   2242  H01 WTR   263       3.113  -7.319 -11.666
ATOM   2243  H02 WTR   263       1.836  -6.529 -11.474
TER   
ATOM   2244  O00 WTR   264       7.220 -18.924 -12.794
ATOM   2245  H01 WTR   264       7.788 -18.182 -13.003
ATOM   2246  H02 WTR   264       6.545 -18.557 -12.224
TER   
ATOM   2247  O00 WTR   265       3.889  12.438 -16.808
ATOM   2248  H01 WTR   265       3.620  12.730 -17.679
ATOM   2249  H02 WTR   265       3.455  11.592 -16.694
TER   
ATOM   2250  O00 WTR   266      -2.976 -10.780 -12.533
ATOM   2251  H01 WTR   266      -3.682 -10.442 -11.982
ATOM   2252  H02 WTR   266      -3.235 -10.548 -13.424
TER   
ATOM   2253  O00 WTR   267       2.449  -8.677 -20.847
ATOM   2254  H01 WTR   267       3.213  -8.968 -20.349
ATOM   2255  H02 WTR   267       2.189  -9.444 -21.357
TER   
ATOM   2256  O00 WTR   268       2.189  -7.696 -15.045
ATOM   2257  H01 WTR   268       2.862  -7.185 -14.596
ATOM   2258  H02 WTR   268       1.460  -7.087 -15.158
TER   
ATOM   2259  O00 WTR   269       9.216 -12.670 -16.919
ATOM   2260  H01 WTR   269       9.725 -11.879 -16.744
ATOM   2261  H02 WTR   269       9.308 -12.810 -17.862
TER   
ATOM   2262  O00 WTR   270       3.173 -13.687 -22.847
ATOM   2263  H01 WTR   270       3.129 -14.591 -22.536
ATOM   2264  H02 WTR   270       4.110 -13.502 -22.914
TER   
ATOM   2265  O00 WTR   271      -3.524 -14.222 -16.809
ATOM   2266  H01 WTR   271      -3.649 -14.154 -15.862
ATOM   2267  H02 WTR   271      -3.412 -13.318 -17.102
TER   
ATOM   2268  O00 WTR   272      13.514 -15.393 -10.883
ATOM   2269  H01 WTR   272      13.768 -16.305 -10.742
ATOM   2270  H02 WTR   272      12.845 -15.225 -10.219
TER   
ATOM   2271  O00 WTR   273       2.602 -17.220 -10.625
ATOM   2272  H01 WTR   273       2.096 -17.653 -11.313
ATOM   2273  H02 WTR   273       2.353 -16.298 -10.688
TER   
ATOM   2274  O00 WTR   274       1.034  -1.289 -20.414
ATOM   2275  H01 WTR   274       1.097  -2.079 -20.951
ATOM   2276  H02 WTR   274       0.565  -0.661 -20.964
TER   
ATOM   2277  O00 WTR   275       6.109 -11.528 -10.654
ATOM   2278  H01 WTR   275       6.058 -11.967  -9.805
ATOM   2279  H02 WTR   275       7.044 -11.500 -10.855
TER   
ATOM   2280  O00 WTR   276       4.639  -6.518 -18.652
ATOM   2281  H01 WTR   276       4.167  -6.139 -19.392
ATOM   2282  H02 WTR   276       3.962  -6.950 -18.131
TER   
ATOM   2283  O00 WTR   277       4.645 -11.576 -16.606
ATOM   2284  H01 WTR   277       3.909 -11.439 -17.203
ATOM   2285  H02 WTR   277       4.319 -11.288 -15.754
TER   
ATOM   2286  O00 WTR   278       7.358  -2.359 -16.422
ATOM   2287  H01 WTR   278       7.197  -1.415 -16.413
ATOM   2288  H02 WTR   278       8.283  -2.442 -16.651
TER   
ATOM   2289  O00 WTR   279       6.001  -7.444 -11.648
ATOM   2290  H01 WTR   279       6.024  -7.897 -12.491
ATOM   2291  H02 WTR   279       6.242  -6.541 -11.854
TER   
ATOM   2292  O00 WTR   280       9.950  -6.743 -14.382
ATOM   2293  H01 WTR   280       9.253  -6.603 -13.741
ATOM   2294  H02 WTR   280       9.527  -7.217 -15.098
TER   
ATOM   2295  O00 WTR   281       4.710 -15.889 -16.443
ATOM   2296  H01 WTR   281       5.382 -15.209 -16.402
ATOM   2297  H02 WTR   281       5.171 -16.696 -16.214
TER   
ATOM   2298  O00 WTR   282      -8.558  -0.627 -16.187
ATOM   2299  H01 WTR   282      -8.327   0.235 -16.533
ATOM   2300  H02 WTR   282      -8.247  -1.242 -16.851
TER   
ATOM   2301  O00 WTR   283      -4.688   0.337 -18.522
ATOM   2302  H01 WTR   283      -4.047   0.792 -17.976
ATOM   2303  H02 WTR   283      -4.864  -0.480 -18.056
TER   
ATOM   2304  O00 WTR   284      -5.016   1.822 -14.905
ATOM   2305  H01 WTR   284      -4.379   1.110 -14.838
ATOM   2306  H02 WTR   284      -5.141   2.117 -14.003
TER   
ATOM   2307  O00 WTR   285     -11.929  -7.088 -12.582
ATOM   2308  H01 WTR   285     -11.451  -6.678 -11.861
ATOM   2309  H02 WTR   285     -11.253  -7.308 -13.223
TER   
ATOM   2310  O00 WTR   286     -13.345  -0.447 -14.180
ATOM   2311  H01 WTR   286     -12.707  -0.911 -14.722
ATOM   2312  H02 WTR   286     -13.680   0.248 -14.746
TER   
ATOM   2313  O00 WTR   287      -4.950  -4.608 -19.146
ATOM   2314  H01 WTR   287      -4.236  -4.852 -18.557
ATOM   2315  H02 WTR   287      -5.543  -4.090 -18.602
TER   
ATOM   2316  O00 WTR   288      -7.926  -0.098 -19.973
ATOM   2317  H01 WTR   288      -7.814   0.568 -19.295
ATOM   2318  H02 WTR   288      -7.034  -0.338 -20.224
TER   
ATOM   2319  O00 WTR   289      -8.736  -0.378 -13.258
ATOM   2320  H01 WTR   289      -8.342   0.489 -13.354
ATOM   2321  H02 WTR   289      -9.262  -0.492 -14.050
TER   
ATOM   2322  O00 WTR   290       0.975  -2.035 -17.799
ATOM   2323  H01 WTR   290       0.613  -1.772 -18.646
ATOM   2324  H02 WTR   290       1.923  -2.025 -17.930
TER   
ATOM   2325  O00 WTR   291      -0.160   5.274 -14.096
ATOM   2326  H01 WTR   291      -0.741   4.910 -13.428
ATOM   2327  H02 WTR   291      -0.712   5.357 -14.874
TER   
ATOM   2328  O00 WTR   292     -10.959   4.750 -12.706
ATOM   2329  H01 WTR   292     -10.098   4.636 -12.304
ATOM   2330  H02 WTR   292     -11.573   4.390 -12.066
TER   
ATOM   2331  O00 WTR   293      -8.889  -4.868 -15.446
ATOM   2332  H01 WTR   293      -8.005  -4.591 -15.203
ATOM   2333  H02 WTR   293      -9.423  -4.666 -14.677
TER   
ATOM   2334  O00 WTR   294       0.185   2.848 -20.487
ATOM   2335  H01 WTR   294       0.527   3.742 -20.489
ATOM   2336  H02 WTR   294       0.964   2.293 -20.461
TER   
ATOM   2337  O00 WTR   295      -2.484  -6.089 -14.455
ATOM   2338  H01 WTR   295      -1.718  -5.770 -14.933
ATOM   2339  H02 WTR   295      -2.125  -6.674 -13.788
TER   
ATOM   2340  O00 WTR   296      -4.375  -4.114 -21.741
ATOM   2341  H01 WTR   296      -4.718  -4.177 -20.850
ATOM   2342  H02 WTR   296      -4.240  -5.022 -22.011
TER   
ATOM   2343  O00 WTR   297      -6.007   7.576 -18.291
ATOM   2344  H01 WTR   297      -5.763   6.656 -18.197
ATOM   2345  H02 WTR   297      -6.191   7.682 -19.225
TER   
ATOM   2346  O00 WTR   298      -4.693  -2.291 -17.553
ATOM   2347  H01 WTR   298      -5.218  -2.391 -18.348
ATOM   2348  H02 WTR   298      -5.272  -2.574 -16.846
TER   
ATOM   2349  O00 WTR   299      -1.859  -6.425  -7.892
ATOM   2350  H01 WTR   299      -1.909  -5.502  -8.139
ATOM   2351  H02 WTR   299      -0.926  -6.633  -7.929
TER   
ATOM   2352  O00 WTR   300      -6.407  -1.738 -13.958
ATOM   2353  H01 WTR   300      -6.703  -2.087 -14.799
ATOM   2354  H02 WTR   300      -7.209  -1.448 -13.523
TER   
ATOM   2355  O00 WTR   301      -1.871   2.507 -15.995
ATOM   2356  H01 WTR   301      -2.685   2.462 -15.494
ATOM   2357  H02 WTR   301      -1.618   1.592 -16.124
TER   
ATOM   2358  O00 WTR   302     -14.043   1.875 -15.184
ATOM   2359  H01 WTR   302     -13.151   1.926 -15.527
ATOM   2360  H02 WTR   302     -14.501   2.607 -15.598
TER   
ATOM   2361  O00 WTR   303      -3.541  -2.925 -14.439
ATOM   2362  H01 WTR   303      -4.460  -2.851 -14.181
ATOM   2363  H02 WTR   303      -3.074  -3.087 -13.619
TER   
ATOM   2364  O00 WTR   304      -3.647  -6.643 -21.772
ATOM   2365  H01 WTR   304      -3.193  -7.139 -22.454
ATOM   2366  H02 WTR   304      -4.367  -7.213 -21.501
TER   
ATOM   2367  O00 WTR   305      -5.686  -1.095 -21.486
ATOM   2368  H01 WTR   305      -5.618  -1.988 -21.823
ATOM   2369  H02 WTR   305      -5.384  -0.543 -22.207
TER   
ATOM   2370  O00 WTR   306      -2.557  -1.066 -20.406
ATOM   2371  H01 WTR   306      -3.512  -1.000 -20.403
ATOM   2372  H02 WTR   306      -2.275  -0.495 -19.691
TER   
ATOM   2373  O00 WTR   307      -5.544  -0.614  -8.094
ATOM   2374  H01 WTR   307      -4.787  -1.135  -8.362
ATOM   2375  H02 WTR   307      -5.235  -0.111  -7.341
TER   
ATOM   2376  O00 WTR   308      -4.855   5.130 -17.723
ATOM   2377  H01 WTR   308      -5.398   4.352 -17.597
ATOM   2378  H02 WTR   308      -5.005   5.657 -16.938
TER   
ATOM   2379  O00 WTR   309      -5.155  -5.031 -13.112
ATOM   2380  H01 WTR   309      -5.448  -5.879 -12.778
ATOM   2381  H02 WTR   309      -4.220  -5.148 -13.277
TER   
ATOM   2382  O00 WTR   310      -8.746   4.164 -10.674
ATOM   2383  H01 WTR   310      -8.549   5.058 -10.955
ATOM   2384  H02 WTR   310      -8.221   3.610 -11.252
TER   
ATOM   2385  O00 WTR   311       1.556  -3.985 -13.829
ATOM   2386  H01 WTR   311       1.312  -4.168 -12.921
ATOM   2387  H02 WTR   311       2.500  -3.827 -13.796
TER   
ATOM   2388  O00 WTR   312      -5.967  -8.035 -20.953
ATOM   2389  H01 WTR   312      -5.823  -8.553 -20.161
ATOM   2390  H02 WTR   312      -6.042  -8.684 -21.653
TER   
ATOM   2391  O00 WTR   313      -8.949   2.367 -13.511
ATOM   2392  H01 WTR   313      -8.065   2.608 -13.235
ATOM   2393  H02 WTR   313      -9.162   2.989 -14.206
TER   
ATOM   2394  O00 WTR   314      -9.455   6.582 -14.909
ATOM   2395  H01 WTR   314     -10.201   6.360 -14.352
ATOM   2396  H02 WTR   314      -8.760   5.986 -14.630
TER   
ATOM   2397  O00 WTR   315      -6.332  -7.352 -11.535
ATOM   2398  H01 WTR   315      -5.938  -8.175 -11.246
ATOM   2399  H02 WTR   315      -6.790  -7.576 -12.345
TER   
ATOM   2400  O00 WTR   316      -1.380   4.990 -16.688
ATOM   2401  H01 WTR   316      -1.575   5.118 -17.616
ATOM   2402  H02 WTR   316      -1.397   4.041 -16.567
TER   
ATOM   2403  O00 WTR   317       0.136   7.877 -13.907
ATOM   2404  H01 WTR   317      -0.032   6.934 -13.905
ATOM   2405  H02 WTR   317      -0.524   8.240 -13.317
TER   
ATOM   2406  O00 WTR   318     -12.311   1.077  -7.294
ATOM   2407  H01 WTR   318     -13.094   0.734  -7.724
ATOM   2408  H02 WTR   318     -11.787   1.444  -8.007
TER   
ATOM   2409  O00 WTR   319      -2.934  -4.405 -16.923
ATOM   2410  H01 WTR   319      -3.365  -3.581 -17.150
ATOM   2411  H02 WTR   319      -2.993  -4.452 -15.969
TER   
ATOM   2412  O00 WTR   320      -8.433   1.975 -17.913
ATOM   2413  H01 WTR   320      -7.740   2.624 -17.789
ATOM   2414  H02 WTR   320      -9.231   2.417 -17.625
TER   
ATOM   2415  O00 WTR   321      -6.575   3.695 -16.146
ATOM   2416  H01 WTR   321      -6.186   2.862 -15.881
ATOM   2417  H02 WTR   321      -6.775   4.140 -15.322
TER   
ATOM   2418  O00 WTR   322      -1.984   4.997 -19.622
ATOM   2419  H01 WTR   322      -2.937   4.929 -19.568
ATOM   2420  H02 WTR   322      -1.690   4.104 -19.801
TER   
ATOM   2421  O00 WTR   323      -2.727  -0.294 -14.799
ATOM   2422  H01 WTR   323      -2.397  -0.011 -13.946
ATOM   2423  H02 WTR   323      -2.839  -1.240 -14.712
TER   
ATOM   2424  O00 WTR   324      -3.890 -10.995 -15.216
ATOM   2425  H01 WTR   324      -4.735 -10.637 -14.945
ATOM   2426  H02 WTR   324      -3.891 -10.917 -16.170
TER   
ATOM   2427  O00 WTR   325       1.506   4.406 -10.603
ATOM   2428  H01 WTR   325       2.197   3.867 -10.989
ATOM   2429  H02 WTR   325       0.697   3.930 -10.792
TER   
ATOM   2430  O00 WTR   326      -1.698  -0.228 -17.426
ATOM   2431  H01 WTR   326      -2.404  -0.209 -16.780
ATOM   2432  H02 WTR   326      -0.947  -0.580 -16.950
TER   
ATOM   2433  O00 WTR   327      -5.903  14.913 -16.713
ATOM   2434  H01 WTR   327      -5.194  14.322 -16.462
ATOM   2435  H02 WTR   327      -5.479  15.764 -16.826
TER   
ATOM   2436  O00 WTR   328      -0.417 -15.720 -15.708
ATOM   2437  H01 WTR   328       0.424 -15.937 -15.305
ATOM   2438  H02 WTR   328      -0.930 -16.525 -15.641
TER   
ATOM   2439  O00 WTR   329      -4.603 -21.187 -20.476
ATOM   2440  H01 WTR   329      -4.789 -20.250 -20.529
ATOM   2441  H02 WTR   329      -5.465 -21.602 -20.444
TER   
ATOM   2442  O00 WTR   330     -10.082  -5.480 -10.762
ATOM   2443  H01 WTR   330      -9.685  -4.613 -10.848
ATOM   2444  H02 WTR   330      -9.420  -6.003 -10.309
TER   
ATOM   2445  O00 WTR   331       5.940   2.093 -13.947
ATOM   2446  H01 WTR   331       6.752   2.555 -13.740
ATOM   2447  H02 WTR   331       5.320   2.786 -14.173
TER   
ATOM   2448  O00 WTR   332       8.557   6.871 -14.194
ATOM   2449  H01 WTR   332       9.343   7.350 -14.456
ATOM   2450  H02 WTR   332       8.631   6.027 -14.640
TER   
ATOM   2451  O00 WTR   333       2.225   3.569 -16.533
ATOM   2452  H01 WTR   333       1.361   3.769 -16.173
ATOM   2453  H02 WTR   333       2.415   2.683 -16.223
TER   
ATOM   2454  O00 WTR   334       8.312   3.078 -13.311
ATOM   2455  H01 WTR   334       8.744   3.256 -14.146
ATOM   2456  H02 WTR   334       8.961   3.317 -12.649
TER   
ATOM   2457  O00 WTR   335       8.110  -2.161  -9.650
ATOM   2458  H01 WTR   335       8.236  -1.212  -9.653
ATOM   2459  H02 WTR   335       8.901  -2.509 -10.062
TER   
ATOM   2460  O00 WTR   336       0.972 -10.116  -5.173
ATOM   2461  H01 WTR   336       1.630  -9.860  -4.527
ATOM   2462  H02 WTR   336       0.134  -9.922  -4.753
TER   
ATOM   2463  O00 WTR   337       0.731  -7.182  -8.565
ATOM   2464  H01 WTR   337       0.997  -7.916  -9.119
ATOM   2465  H02 WTR   337       1.248  -6.442  -8.883
TER   
ATOM   2466  O00 WTR   338       3.448  -2.471 -18.457
ATOM   2467  H01 WTR   338       3.269  -2.938 -19.273
ATOM   2468  H02 WTR   338       4.064  -3.034 -17.989
TER   
ATOM   2469  O00 WTR   339      10.044  -4.195 -10.473
ATOM   2470  H01 WTR   339      10.605  -3.461 -10.225
ATOM   2471  H02 WTR   339       9.993  -4.147 -11.428
TER   
ATOM   2472  O00 WTR   340      -1.741   9.533 -17.561
ATOM   2473  H01 WTR   340      -0.874   9.141 -17.460
ATOM   2474  H02 WTR   340      -2.050   9.216 -18.410
TER   
ATOM   2475  O00 WTR   341      12.658  -0.579 -14.944
ATOM   2476  H01 WTR   341      12.880   0.351 -14.893
ATOM   2477  H02 WTR   341      13.354  -1.019 -14.456
TER   
ATOM   2478  O00 WTR   342      -8.836 -18.441 -16.018
ATOM   2479  H01 WTR   342      -9.556 -17.875 -15.738
ATOM   2480  H02 WTR   342      -9.264 -19.235 -16.337
TER   
ATOM   2481  O00 WTR   343       1.516  -1.398 -15.095
ATOM   2482  H01 WTR   343       1.764  -2.305 -14.916
ATOM   2483  H02 WTR   343       1.259  -1.397 -16.017
TER   
ATOM   2484  O00 WTR   344       2.215  -4.813 -20.020
ATOM   2485  H01 WTR   344       1.684  -5.295 -19.385
ATOM   2486  H02 WTR   344       1.597  -4.557 -20.705
TER   
ATOM   2487  O00 WTR   345       9.313  -5.395 -18.786
ATOM   2488  H01 WTR   345       9.558  -6.261 -18.463
ATOM   2489  H02 WTR   345       8.591  -5.123 -18.219
TER   
ATOM   2490  O00 WTR   346       4.619   0.327 -17.457
ATOM   2491  H01 WTR   346       5.483   0.458 -17.067
ATOM   2492  H02 WTR   346       4.679  -0.520 -17.897
TER   
ATOM   2493  O00 WTR   347       0.479   8.314 -16.640
ATOM   2494  H01 WTR   347       0.468   8.337 -15.683
ATOM   2495  H02 WTR   347       0.964   7.517 -16.855
TER   
ATOM   2496  O00 WTR   348       3.551   5.831 -12.222
ATOM   2497  H01 WTR   348       2.758   5.679 -11.709
ATOM   2498  H02 WTR   348       4.245   5.924 -11.569
TER   
ATOM   2499  O00 WTR   349       3.278 -16.819 -18.571
ATOM   2500  H01 WTR   349       3.520 -16.432 -17.730
ATOM   2501  H02 WTR   349       3.462 -17.753 -18.467
TER   
ATOM   2502  O00 WTR   350       0.598  -9.654 -25.278
ATOM   2503  H01 WTR   350       1.160 -10.406 -25.089
ATOM   2504  H02 WTR   350       0.977  -9.262 -26.064
TER   
ATOM   2505  O00 WTR   351       9.930   4.519 -15.012
ATOM   2506  H01 WTR   351      10.380   4.321 -14.191
ATOM   2507  H02 WTR   351      10.095   3.756 -15.566
TER   
ATOM   2508  O00 WTR   352       7.642   5.879 -11.514
ATOM   2509  H01 WTR   352       8.202   6.153 -12.241
ATOM   2510  H02 WTR   352       6.765   5.823 -11.895
TER   
ATOM   2511  O00 WTR   353       4.821  -8.981 -19.495
ATOM   2512  H01 WTR   353       5.540  -9.299 -18.949
ATOM   2513  H02 WTR   353       4.717  -8.063 -19.243
TER   
ATOM   2514  O00 WTR   354      14.444  -0.723 -10.755
ATOM   2515  H01 WTR   354      15.205  -0.335 -10.324
ATOM   2516  H02 WTR   354      13.944   0.027 -11.079
TER   
ATOM   2517  O00 WTR   355       2.211   1.139 -19.032
ATOM   2518  H01 WTR   355       3.037   0.977 -18.577
ATOM   2519  H02 WTR   355       1.724   0.320 -18.945
TER   
ATOM   2520  O00 WTR   356       0.454   6.376 -19.857
ATOM   2521  H01 WTR   356       0.339   6.383 -20.807
ATOM   2522  H02 WTR   356      -0.349   5.978 -19.521
TER   
ATOM   2523  O00 WTR   357      15.202  -0.994 -13.491
ATOM   2524  H01 WTR   357      15.056  -1.180 -12.563
ATOM   2525  H02 WTR   357      15.630  -0.138 -13.499
TER   
ATOM   2526  O00 WTR   358       8.207  -8.795 -16.103
ATOM   2527  H01 WTR   358       8.933  -9.352 -15.822
ATOM   2528  H02 WTR   358       7.630  -8.750 -15.341
TER   
ATOM   2529  O00 WTR   359     -16.108  -1.239 -13.745
ATOM   2530  H01 WTR   359     -15.255  -0.869 -13.972
ATOM   2531  H02 WTR   359     -16.683  -0.479 -13.651
TER   
ATOM   2532  O00 WTR   360      13.321   2.410 -15.190
ATOM   2533  H01 WTR   360      13.168   3.049 -14.494
ATOM   2534  H02 WTR   360      14.272   2.397 -15.299
TER   
ATOM   2535  O00 WTR   361       8.087 -11.289 -12.874
ATOM   2536  H01 WTR   361       8.865 -11.586 -13.346
ATOM   2537  H02 WTR   361       7.471 -12.019 -12.942
TER   
ATOM   2538  O00 WTR   362       4.198  -3.416 -14.640
ATOM   2539  H01 WTR   362       4.512  -2.619 -14.212
ATOM   2540  H02 WTR   362       4.761  -3.515 -15.407
TER   
ATOM   2541  O00 WTR   363       2.687  -1.186 -12.095
ATOM   2542  H01 WTR   363       2.306  -1.028 -11.231
ATOM   2543  H02 WTR   363       1.934  -1.333 -12.667
TER   
ATOM   2544  O00 WTR   364      10.965   2.448 -16.933
ATOM   2545  H01 WTR   364      11.837   2.557 -16.553
ATOM   2546  H02 WTR   364      10.954   1.547 -17.255
TER   
ATOM   2547  O00 WTR   365       6.942   0.752 -16.137
ATOM   2548  H01 WTR   365       7.893   0.821 -16.049
ATOM   2549  H02 WTR   365       6.598   1.146 -15.336
TER   
ATOM   2550  O00 WTR   366      -0.113  -0.930 -12.685
ATOM   2551  H01 WTR   366      -0.276  -0.040 -12.372
ATOM   2552  H02 WTR   366       0.288  -0.812 -13.546
TER   
ATOM   2553  O00 WTR   367       4.069   4.017 -14.356
ATOM   2554  H01 WTR   367       3.416   4.068 -15.053
ATOM   2555  H02 WTR   367       3.988   4.848 -13.889
TER   
ATOM   2556  O00 WTR   368      -1.029   2.995 -10.290
ATOM   2557  H01 WTR   368      -1.538   3.374 -11.006
ATOM   2558  H02 WTR   368      -1.142   3.608  -9.564
TER   
ATOM   2559  O00 WTR   369       9.638  12.692 -11.878
ATOM   2560  H01 WTR   369      10.541  12.379 -11.933
ATOM   2561  H02 WTR   369       9.718  13.609 -11.614
TER   
ATOM   2562  O00 WTR   370     -11.012  -4.338 -13.531
ATOM   2563  H01 WTR   370     -11.484  -5.074 -13.141
ATOM   2564  H02 WTR   370     -10.695  -3.833 -12.782
TER   
ATOM   2565  O00 WTR   371      10.889  -0.461 -16.905
ATOM   2566  H01 WTR   371      10.478  -1.313 -17.054
ATOM   2567  H02 WTR   371      11.596  -0.642 -16.285
TER   
ATOM   2568  O00 WTR   372       8.274  -3.354  -7.238
ATOM   2569  H01 WTR   372       8.233  -2.941  -8.100
ATOM   2570  H02 WTR   372       9.125  -3.093  -6.887
TER   
ATOM   2571  O00 WTR   373      12.695  11.945 -12.243
ATOM   2572  H01 WTR   373      13.260  11.947 -13.016
ATOM   2573  H02 WTR   373      13.301  11.905 -11.503
TER   
ATOM   2574  O00 WTR   374      11.095   4.080 -12.538
ATOM   2575  H01 WTR   374      10.947   4.279 -11.613
ATOM   2576  H02 WTR   374      12.040   3.945 -12.607
TER   
ATOM   2577  O00 WTR   375       2.968   1.012 -15.262
ATOM   2578  H01 WTR   375       2.466   0.197 -15.232
ATOM   2579  H02 WTR   375       3.670   0.839 -15.890
TER   
ATOM   2580  O00 WTR   376       2.123   6.244 -17.476
ATOM   2581  H01 WTR   376       1.790   6.209 -18.373
ATOM   2582  H02 WTR   376       2.248   5.327 -17.231
TER   
ATOM   2583  O00 WTR   377       3.325 -14.360  -9.892
ATOM   2584  H01 WTR   377       3.294 -14.635  -8.976
ATOM   2585  H02 WTR   377       2.928 -13.489  -9.896
TER   
ATOM   2586  O00 WTR   378       6.762   8.833 -12.997
ATOM   2587  H01 WTR   378       7.344   8.327 -13.564
ATOM   2588  H02 WTR   378       6.560   8.241 -12.272
TER   
ATOM   2589  O00 WTR   379       6.274  -4.578 -11.918
ATOM   2590  H01 WTR   379       6.686  -4.058 -12.608
ATOM   2591  H02 WTR   379       5.574  -4.019 -11.581
TER   
ATOM   2592  O00 WTR   380       8.123   0.501  -9.767
ATOM   2593  H01 WTR   380       7.508   0.933 -10.360
ATOM   2594  H02 WTR   380       7.727   0.597  -8.900
TER   
ATOM   2595  O00 WTR   381      -6.008 -12.291 -10.190
ATOM   2596  H01 WTR   381      -5.648 -12.119  -9.320
ATOM   2597  H02 WTR   381      -5.269 -12.634 -10.692
TER   
ATOM   2598  O00 WTR   382      -8.835 -14.477 -18.684
ATOM   2599  H01 WTR   382      -9.120 -15.380 -18.549
ATOM   2600  H02 WTR   382      -8.100 -14.364 -18.081
TER   
ATOM   2601  O00 WTR   383      -8.021  -3.572  -8.380
ATOM   2602  H01 WTR   383      -7.623  -3.025  -9.057
ATOM   2603  H02 WTR   383      -7.844  -4.469  -8.661
TER   
ATOM   2604  O00 WTR   384       1.189 -12.879 -24.539
ATOM   2605  H01 WTR   384       1.081 -13.601 -25.158
ATOM   2606  H02 WTR   384       1.899 -13.162 -23.962
TER   
ATOM   2607  O00 WTR   385       0.376  -9.956 -11.980
ATOM   2608  H01 WTR   385       0.725 -10.178 -12.843
ATOM   2609  H02 WTR   385       0.835 -10.541 -11.378
TER   
ATOM   2610  O00 WTR   386       2.703  -7.774 -23.618
ATOM   2611  H01 WTR   386       2.722  -7.875 -22.666
ATOM   2612  H02 WTR   386       1.997  -8.353 -23.906
TER   
ATOM   2613  O00 WTR   387      -1.894  -3.815 -20.640
ATOM   2614  H01 WTR   387      -2.062  -3.030 -20.118
ATOM   2615  H02 WTR   387      -2.757  -4.077 -20.963
TER   
ATOM   2616  O00 WTR   388      -9.601 -21.145 -10.157
ATOM   2617  H01 WTR   388      -9.307 -20.322 -10.548
ATOM   2618  H02 WTR   388     -10.358 -21.402 -10.682
TER   
ATOM   2619  O00 WTR   389      -2.822   0.588 -12.274
ATOM   2620  H01 WTR   389      -3.531   1.232 -12.289
ATOM   2621  H02 WTR   389      -2.424   0.690 -11.410
TER   
ATOM   2622  O00 WTR   390      -2.238   4.001 -12.575
ATOM   2623  H01 WTR   390      -2.546   4.802 -12.151
ATOM   2624  H02 WTR   390      -3.013   3.441 -12.624
TER   
ATOM   2625  O00 WTR   391      14.042  -7.483 -14.396
ATOM   2626  H01 WTR   391      13.927  -7.056 -13.546
ATOM   2627  H02 WTR   391      14.593  -8.243 -14.210
TER   
ATOM   2628  O00 WTR   392      13.345 -18.187 -11.051
ATOM   2629  H01 WTR   392      13.428 -18.556 -10.171
ATOM   2630  H02 WTR   392      12.413 -18.258 -11.254
TER   
ATOM   2631  O00 WTR   393       6.291 -13.219  -8.176
ATOM   2632  H01 WTR   393       6.725 -13.442  -7.353
ATOM   2633  H02 WTR   393       6.071 -14.064  -8.569
TER   
ATOM   2634  O00 WTR   394      12.429  -2.971 -11.672
ATOM   2635  H01 WTR   394      12.951  -3.320 -12.395
ATOM   2636  H02 WTR   394      12.977  -2.287 -11.289
TER   
ATOM   2637  O00 WTR   395      13.388  -6.563 -11.835
ATOM   2638  H01 WTR   395      14.085  -6.656 -11.186
ATOM   2639  H02 WTR   395      12.579  -6.600 -11.324
TER   
ATOM   2640  O00 WTR   396      11.346  -4.682 -15.158
ATOM   2641  H01 WTR   396      12.163  -4.736 -14.662
ATOM   2642  H02 WTR   396      10.834  -5.433 -14.859
TER   
ATOM   2643  O00 WTR   397      20.680  -6.535  -8.636
ATOM   2644  H01 WTR   397      21.200  -5.801  -8.962
ATOM   2645  H02 WTR   397      20.410  -6.266  -7.758
TER   
ATOM   2646  O00 WTR   398      20.093 -13.678  -8.976
ATOM   2647  H01 WTR   398      20.640 -13.359  -8.258
ATOM   2648  H02 WTR   398      19.952 -12.910  -9.530
TER   
ATOM   2649  O00 WTR   399      16.891 -11.833 -12.238
ATOM   2650  H01 WTR   399      17.405 -12.638 -12.291
ATOM   2651  H02 WTR   399      15.981 -12.130 -12.229
TER   
ATOM   2652  O00 WTR   400      12.238  -8.492 -16.427
ATOM   2653  H01 WTR   400      12.022  -7.919 -17.163
ATOM   2654  H02 WTR   400      12.753  -7.942 -15.838
TER   
ATOM   2655  O00 WTR   401      10.053 -12.458 -19.354
ATOM   2656  H01 WTR   401       9.644 -11.622 -19.574
ATOM   2657  H02 WTR   401      10.785 -12.535 -19.966
TER   
ATOM   2658  O00 WTR   402       3.057 -16.271 -21.631
ATOM   2659  H01 WTR   402       3.316 -16.198 -20.712
ATOM   2660  H02 WTR   402       2.271 -16.816 -21.616
TER   
ATOM   2661  O00 WTR   403      18.579  -4.905 -12.656
ATOM   2662  H01 WTR   403      17.741  -4.461 -12.525
ATOM   2663  H02 WTR   403      19.237  -4.233 -12.482
TER   
ATOM   2664  O00 WTR   404      19.003 -11.441 -10.264
ATOM   2665  H01 WTR   404      19.091 -10.530  -9.985
ATOM   2666  H02 WTR   404      18.492 -11.396 -11.072
TER   
ATOM   2667  O00 WTR   405       9.814  -8.020 -18.191
ATOM   2668  H01 WTR   405       9.775  -8.737 -18.823
ATOM   2669  H02 WTR   405       9.263  -8.310 -17.464
TER   
ATOM   2670  O00 WTR   406      12.180 -17.821  -8.230
ATOM   2671  H01 WTR   406      11.533 -17.319  -8.726
ATOM   2672  H02 WTR   406      12.249 -17.362  -7.392
TER   
ATOM   2673  O00 WTR   407      18.987   3.607  -9.780
ATOM   2674  H01 WTR   407      18.972   4.371  -9.203
ATOM   2675  H02 WTR   407      18.515   2.930  -9.294
TER   
ATOM   2676  O00 WTR   408      13.696   3.316 -12.500
ATOM   2677  H01 WTR   408      13.462   2.395 -12.384
ATOM   2678  H02 WTR   408      14.335   3.490 -11.809
TER   
ATOM   2679  O00 WTR   409      16.390   1.484 -13.046
ATOM   2680  H01 WTR   409      17.230   1.753 -13.418
ATOM   2681  H02 WTR   409      16.263   2.064 -12.295
TER   
ATOM   2682  O00 WTR   410      22.448   1.371  -7.847
ATOM   2683  H01 WTR   410      22.898   1.819  -8.563
ATOM   2684  H02 WTR   410      21.550   1.260  -8.160
TER   
ATOM   2685  O00 WTR   411       9.819  -3.111 -17.076
ATOM   2686  H01 WTR   411       9.789  -3.373 -17.997
ATOM   2687  H02 WTR   411      10.291  -3.821 -16.640
TER   
ATOM   2688  O00 WTR   412      18.053  -2.559  -9.709
ATOM   2689  H01 WTR   412      17.865  -1.648  -9.931
ATOM   2690  H02 WTR   412      18.344  -2.529  -8.798
TER   
ATOM   2691  O00 WTR   413       8.512  -8.799 -11.888
ATOM   2692  H01 WTR   413       7.715  -8.307 -11.695
ATOM   2693  H02 WTR   413       8.213  -9.699 -12.017
TER   
ATOM   2694  O00 WTR   414      16.255  -3.437 -12.427
ATOM   2695  H01 WTR   414      16.278  -2.557 -12.803
ATOM   2696  H02 WTR   414      16.191  -3.293 -11.483
TER   
ATOM   2697  O00 WTR   415      19.092   5.809  -8.437
ATOM   2698  H01 WTR   415      18.686   5.556  -7.608
ATOM   2699  H02 WTR   415      18.443   6.373  -8.859
TER   
ATOM   2700  O00 WTR   416      19.510   2.802 -12.250
ATOM   2701  H01 WTR   416      19.788   1.919 -12.009
ATOM   2702  H02 WTR   416      19.151   3.169 -11.442
TER   
ATOM   2703  O00 WTR   417      18.961  10.610 -10.868
ATOM   2704  H01 WTR   417      18.115  10.361 -10.494
ATOM   2705  H02 WTR   417      19.406   9.778 -11.028
TER   
ATOM   2706  O00 WTR   418      10.486 -10.536 -15.727
ATOM   2707  H01 WTR   418      10.653 -10.635 -14.790
ATOM   2708  H02 WTR   418      11.139  -9.901 -16.021
TER   
ATOM   2709  O00 WTR   419      15.896   2.966 -10.835
ATOM   2710  H01 WTR   419      16.695   3.426 -10.577
ATOM   2711  H02 WTR   419      15.657   2.451 -10.064
TER   
ATOM   2712  O00 WTR   420       8.616 -16.503  -9.775
ATOM   2713  H01 WTR   420       7.811 -15.990  -9.705
ATOM   2714  H02 WTR   420       8.446 -17.289  -9.256
TER   
ATOM   2715  O00 WTR   421      17.107  -0.080 -10.183
ATOM   2716  H01 WTR   421      16.945   0.545  -9.476
ATOM   2717  H02 WTR   421      17.336   0.465 -10.936
TER   
ATOM   2718  O00 WTR   422      11.035  -9.376 -13.173
ATOM   2719  H01 WTR   422      10.138  -9.067 -13.043
ATOM   2720  H02 WTR   422      11.534  -8.585 -13.376
TER   
ATOM   2721  O00 WTR   423      14.748 -18.122  -7.964
ATOM   2722  H01 WTR   423      13.808 -17.956  -8.028
ATOM   2723  H02 WTR   423      15.087 -17.386  -7.454
TER   
ATOM   2724  O00 WTR   424      -8.537   9.377 -13.918
ATOM   2725  H01 WTR   424      -8.652   9.588 -12.992
ATOM   2726  H02 WTR   424      -8.729   8.441 -13.978
TER   
ATOM   2727  O00 WTR   425      -7.693  10.664 -16.629
ATOM   2728  H01 WTR   425      -7.486   9.945 -17.225
ATOM   2729  H02 WTR   425      -8.096  10.240 -15.872
TER   
ATOM   2730  O00 WTR   426       2.441  10.149 -16.360
ATOM   2731  H01 WTR   426       1.712   9.807 -16.877
ATOM   2732  H02 WTR   426       3.026   9.400 -16.244
TER   
ATOM   2733  O00 WTR   427      -8.400   9.220 -10.788
ATOM   2734  H01 WTR   427      -8.325   8.266 -10.821
ATOM   2735  H02 WTR   427      -7.629   9.504 -10.297
TER   
ATOM   2736  O00 WTR   428       4.389  10.176 -13.309
ATOM   2737  H01 WTR   428       5.133   9.590 -13.167
ATOM   2738  H02 WTR   428       3.628   9.670 -13.024
TER   
ATOM   2739  O00 WTR   429       5.449  12.992 -14.508
ATOM   2740  H01 WTR   429       5.059  12.525 -15.246
ATOM   2741  H02 WTR   429       6.072  12.370 -14.132
TER   
ATOM   2742  O00 WTR   430       2.605  16.465 -15.747
ATOM   2743  H01 WTR   430       2.728  16.977 -16.546
ATOM   2744  H02 WTR   430       3.454  16.052 -15.593
TER   
ATOM   2745  O00 WTR   431       1.767  10.656 -11.535
ATOM   2746  H01 WTR   431       1.666   9.760 -11.858
ATOM   2747  H02 WTR   431       1.746  10.571 -10.582
TER   
ATOM   2748  O00 WTR   432      -0.005   1.727 -12.876
ATOM   2749  H01 WTR   432       0.860   2.121 -12.987
ATOM   2750  H02 WTR   432      -0.576   2.233 -13.455
TER   
ATOM   2751  O00 WTR   433      15.206  12.223 -13.351
ATOM   2752  H01 WTR   433      16.067  12.135 -13.760
ATOM   2753  H02 WTR   433      15.353  11.998 -12.432
TER   
ATOM   2754  O00 WTR   434       2.373   8.282 -12.484
ATOM   2755  H01 WTR   434       2.866   7.463 -12.527
ATOM   2756  H02 WTR   434       1.615   8.135 -13.051
TER   
ATOM   2757  O00 WTR   435      -0.526  12.172  -8.969
ATOM   2758  H01 WTR   435      -1.193  11.496  -8.855
ATOM   2759  H02 WTR   435      -1.015  12.947  -9.249
TER   
ATOM   2760  O00 WTR   436       4.949  15.596 -14.429
ATOM   2761  H01 WTR   436       5.733  16.008 -14.794
ATOM   2762  H02 WTR   436       5.034  14.671 -14.661
TER   
ATOM   2763  O00 WTR   437      -2.194  11.696 -15.860
ATOM   2764  H01 WTR   437      -2.264  10.865 -16.329
ATOM   2765  H02 WTR   437      -3.013  12.151 -16.055
TER   
ATOM   2766  O00 WTR   438      -4.988  12.346 -16.021
ATOM   2767  H01 WTR   438      -5.735  11.895 -16.416
ATOM   2768  H02 WTR   438      -4.892  11.941 -15.159
TER   
ATOM   2769  O00 WTR   439       7.447  11.549 -13.102
ATOM   2770  H01 WTR   439       8.282  11.889 -12.779
ATOM   2771  H02 WTR   439       7.507  10.603 -12.973
TER   
ATOM   2772  O00 WTR   440      -7.773   6.627 -11.567
ATOM   2773  H01 WTR   440      -7.054   6.199 -11.103
ATOM   2774  H02 WTR   440      -7.665   6.357 -12.479
TER   
ATOM   2775  O00 WTR   441     -20.760 -13.585   3.972
ATOM   2776  H01 WTR   441     -21.118 -14.112   4.686
ATOM   2777  H02 WTR   441     -21.413 -13.649   3.275
TER   
ATOM   2778  O00 WTR   442     -14.143 -20.079   5.987
ATOM   2779  H01 WTR   442     -13.975 -20.659   5.244
ATOM   2780  H02 WTR   442     -14.259 -19.214   5.594
TER   
ATOM   2781  O00 WTR   443     -12.611 -17.835   3.556
ATOM   2782  H01 WTR   443     -13.357 -17.675   4.134
ATOM   2783  H02 WTR   443     -12.109 -18.520   3.997
TER   
ATOM   2784  O00 WTR   444     -18.918 -19.689   7.498
ATOM   2785  H01 WTR   444     -18.201 -20.237   7.178
ATOM   2786  H02 WTR   444     -18.658 -19.449   8.387
TER   
ATOM   2787  O00 WTR   445     -16.761 -16.891  11.134
ATOM   2788  H01 WTR   445     -16.754 -15.967  10.885
ATOM   2789  H02 WTR   445     -15.884 -17.206  10.915
TER   
ATOM   2790  O00 WTR   446     -15.711 -23.649   7.420
ATOM   2791  H01 WTR   446     -14.786 -23.772   7.205
ATOM   2792  H02 WTR   446     -15.726 -22.872   7.978
TER   
ATOM   2793  O00 WTR   447     -16.615 -14.354   9.912
ATOM   2794  H01 WTR   447     -17.205 -13.781  10.402
ATOM   2795  H02 WTR   447     -17.013 -14.421   9.044
TER   
ATOM   2796  O00 WTR   448     -18.021 -23.201   5.968
ATOM   2797  H01 WTR   448     -17.186 -23.304   6.424
ATOM   2798  H02 WTR   448     -18.676 -23.184   6.666
TER   
ATOM   2799  O00 WTR   449     -17.857 -14.186   7.581
ATOM   2800  H01 WTR   449     -17.913 -13.234   7.658
ATOM   2801  H02 WTR   449     -17.144 -14.335   6.960
TER   
ATOM   2802  O00 WTR   450     -13.293 -22.571  10.944
ATOM   2803  H01 WTR   450     -12.921 -21.691  10.995
ATOM   2804  H02 WTR   450     -13.311 -22.877  11.851
TER   
ATOM   2805  O00 WTR   451     -17.281 -21.529  -1.551
ATOM   2806  H01 WTR   451     -16.539 -21.418  -0.957
ATOM   2807  H02 WTR   451     -17.009 -21.093  -2.358
TER   
ATOM   2808  O00 WTR   452     -14.719 -22.959  -8.796
ATOM   2809  H01 WTR   452     -14.305 -22.098  -8.858
ATOM   2810  H02 WTR   452     -14.446 -23.296  -7.942
TER   
ATOM   2811  O00 WTR   453     -14.962 -19.437  -6.461
ATOM   2812  H01 WTR   453     -14.677 -18.922  -5.706
ATOM   2813  H02 WTR   453     -15.168 -20.299  -6.100
TER   
ATOM   2814  O00 WTR   454     -14.384 -19.501  -2.251
ATOM   2815  H01 WTR   454     -14.950 -18.744  -2.099
ATOM   2816  H02 WTR   454     -14.313 -19.560  -3.204
TER   
ATOM   2817  O00 WTR   455     -17.717 -23.398   3.039
ATOM   2818  H01 WTR   455     -18.422 -24.039   2.943
ATOM   2819  H02 WTR   455     -17.648 -23.257   3.983
TER   
ATOM   2820  O00 WTR   456     -21.239 -20.271  -2.550
ATOM   2821  H01 WTR   456     -20.633 -20.307  -1.810
ATOM   2822  H02 WTR   456     -21.033 -21.050  -3.067
TER   
ATOM   2823  O00 WTR   457     -15.074 -23.234   2.246
ATOM   2824  H01 WTR   457     -15.953 -23.401   2.587
ATOM   2825  H02 WTR   457     -15.207 -22.602   1.539
TER   
ATOM   2826  O00 WTR   458     -21.433 -23.132  -3.679
ATOM   2827  H01 WTR   458     -21.326 -23.416  -2.771
ATOM   2828  H02 WTR   458     -22.378 -23.029  -3.789
TER   
ATOM   2829  O00 WTR   459     -11.334 -27.675  -2.354
ATOM   2830  H01 WTR   459     -11.849 -27.237  -1.676
ATOM   2831  H02 WTR   459     -11.524 -27.184  -3.153
TER   
ATOM   2832  O00 WTR   460     -14.380 -18.617   1.478
ATOM   2833  H01 WTR   460     -15.095 -18.134   1.892
ATOM   2834  H02 WTR   460     -13.637 -18.501   2.071
TER   
ATOM   2835  O00 WTR   461     -15.238 -18.791 -13.457
ATOM   2836  H01 WTR   461     -14.592 -18.103 -13.616
ATOM   2837  H02 WTR   461     -14.746 -19.607 -13.549
TER   
ATOM   2838  O00 WTR   462     -14.445 -21.617  -4.403
ATOM   2839  H01 WTR   462     -14.164 -22.289  -5.023
ATOM   2840  H02 WTR   462     -15.398 -21.595  -4.489
TER   
ATOM   2841  O00 WTR   463      -8.040 -30.646  -2.190
ATOM   2842  H01 WTR   463      -7.456 -30.270  -2.848
ATOM   2843  H02 WTR   463      -8.904 -30.637  -2.603
TER   
ATOM   2844  O00 WTR   464     -11.404 -22.566  -7.214
ATOM   2845  H01 WTR   464     -11.514 -21.965  -7.951
ATOM   2846  H02 WTR   464     -10.915 -23.304  -7.576
TER   
ATOM   2847  O00 WTR   465     -16.947 -20.609  -4.499
ATOM   2848  H01 WTR   465     -17.117 -19.803  -4.986
ATOM   2849  H02 WTR   465     -17.627 -21.215  -4.793
TER   
ATOM   2850  O00 WTR   466     -15.505 -20.996   0.583
ATOM   2851  H01 WTR   466     -16.318 -20.928   1.083
ATOM   2852  H02 WTR   466     -14.965 -20.273   0.904
TER   
ATOM   2853  O00 WTR   467     -12.578 -26.388  -9.611
ATOM   2854  H01 WTR   467     -13.106 -25.787 -10.137
ATOM   2855  H02 WTR   467     -12.841 -27.260  -9.905
TER   
ATOM   2856  O00 WTR   468     -12.378 -21.096 -11.377
ATOM   2857  H01 WTR   468     -12.133 -20.178 -11.489
ATOM   2858  H02 WTR   468     -13.180 -21.069 -10.855
TER   
ATOM   2859  O00 WTR   469     -14.011 -22.345  -1.645
ATOM   2860  H01 WTR   469     -14.193 -22.094  -2.550
ATOM   2861  H02 WTR   469     -14.322 -21.604  -1.124
TER   
ATOM   2862  O00 WTR   470     -13.649 -20.382  -8.937
ATOM   2863  H01 WTR   470     -13.495 -19.569  -9.418
ATOM   2864  H02 WTR   470     -14.087 -20.105  -8.132
TER   
ATOM   2865  O00 WTR   471     -18.199 -21.153   1.767
ATOM   2866  H01 WTR   471     -17.897 -21.895   2.291
ATOM   2867  H02 WTR   471     -18.063 -20.391   2.329
TER   
ATOM   2868  O00 WTR   472      -1.672 -12.905   8.056
ATOM   2869  H01 WTR   472      -2.510 -12.658   7.665
ATOM   2870  H02 WTR   472      -1.141 -13.203   7.318
TER   
ATOM   2871  O00 WTR   473       1.344 -16.313   8.826
ATOM   2872  H01 WTR   473       1.426 -15.557   8.245
ATOM   2873  H02 WTR   473       1.628 -15.991   9.681
TER   
ATOM   2874  O00 WTR   474       4.701 -26.889   9.401
ATOM   2875  H01 WTR   474       4.267 -27.265  10.167
ATOM   2876  H02 WTR   474       4.156 -27.156   8.662
TER   
ATOM   2877  O00 WTR   475       1.989 -20.032   5.736
ATOM   2878  H01 WTR   475       2.124 -20.542   6.535
ATOM   2879  H02 WTR   475       1.233 -20.442   5.315
TER   
ATOM   2880  O00 WTR   476      -3.937 -15.233   4.453
ATOM   2881  H01 WTR   476      -3.819 -15.017   3.528
ATOM   2882  H02 WTR   476      -3.316 -14.668   4.913
TER   
ATOM   2883  O00 WTR   477       2.285 -29.434   5.443
ATOM   2884  H01 WTR   477       2.344 -28.720   4.808
ATOM   2885  H02 WTR   477       1.556 -29.972   5.133
TER   
ATOM   2886  O00 WTR   478     -10.918 -21.671   8.197
ATOM   2887  H01 WTR   478     -11.733 -22.050   7.867
ATOM   2888  H02 WTR   478     -11.067 -21.563   9.136
TER   
ATOM   2889  O00 WTR   479      -4.827 -20.710   4.969
ATOM   2890  H01 WTR   479      -5.253 -20.547   4.127
ATOM   2891  H02 WTR   479      -4.909 -19.883   5.443
TER   
ATOM   2892  O00 WTR   480     -20.472 -25.038   1.732
ATOM   2893  H01 WTR   480     -21.372 -25.342   1.849
ATOM   2894  H02 WTR   480     -20.501 -24.497   0.944
TER   
ATOM   2895  O00 WTR   481     -12.405 -19.935  10.344
ATOM   2896  H01 WTR   481     -11.840 -19.961  11.116
ATOM   2897  H02 WTR   481     -12.883 -19.110  10.424
TER   
ATOM   2898  O00 WTR   482      -7.113 -21.831   6.442
ATOM   2899  H01 WTR   482      -6.477 -21.582   5.771
ATOM   2900  H02 WTR   482      -7.765 -22.353   5.973
TER   
ATOM   2901  O00 WTR   483      -5.724 -24.298   7.081
ATOM   2902  H01 WTR   483      -5.980 -23.393   6.904
ATOM   2903  H02 WTR   483      -6.443 -24.654   7.602
TER   
ATOM   2904  O00 WTR   484      -7.154 -23.193   9.852
ATOM   2905  H01 WTR   484      -7.553 -23.881   9.319
ATOM   2906  H02 WTR   484      -7.751 -23.088  10.593
TER   
ATOM   2907  O00 WTR   485      -4.620 -25.340   3.259
ATOM   2908  H01 WTR   485      -3.954 -25.996   3.467
ATOM   2909  H02 WTR   485      -4.166 -24.502   3.343
TER   
ATOM   2910  O00 WTR   486      -6.616 -24.473  20.684
ATOM   2911  H01 WTR   486      -5.760 -24.865  20.858
ATOM   2912  H02 WTR   486      -6.985 -25.005  19.979
TER   
ATOM   2913  O00 WTR   487      -0.415 -27.645   2.758
ATOM   2914  H01 WTR   487      -0.360 -28.574   2.984
ATOM   2915  H02 WTR   487       0.496 -27.368   2.656
TER   
ATOM   2916  O00 WTR   488      -7.852 -19.450  -2.027
ATOM   2917  H01 WTR   488      -8.507 -19.239  -1.362
ATOM   2918  H02 WTR   488      -7.021 -19.451  -1.553
TER   
ATOM   2919  O00 WTR   489       4.207 -21.829  11.185
ATOM   2920  H01 WTR   489       3.992 -20.979  10.801
ATOM   2921  H02 WTR   489       5.101 -22.006  10.894
TER   
ATOM   2922  O00 WTR   490     -13.020 -19.184  13.893
ATOM   2923  H01 WTR   490     -12.795 -19.480  14.776
ATOM   2924  H02 WTR   490     -12.219 -19.316  13.385
TER   
ATOM   2925  O00 WTR   491     -14.961 -17.335  13.821
ATOM   2926  H01 WTR   491     -14.341 -17.968  13.460
ATOM   2927  H02 WTR   491     -15.214 -17.704  14.668
TER   
ATOM   2928  O00 WTR   492      -4.020 -26.976   6.512
ATOM   2929  H01 WTR   492      -3.645 -26.827   7.380
ATOM   2930  H02 WTR   492      -4.865 -27.393   6.684
TER   
ATOM   2931  O00 WTR   493      -3.565 -23.172   8.483
ATOM   2932  H01 WTR   493      -2.809 -23.681   8.776
ATOM   2933  H02 WTR   493      -4.235 -23.827   8.289
TER   
ATOM   2934  O00 WTR   494      -1.826 -25.059   3.832
ATOM   2935  H01 WTR   494      -2.009 -24.175   4.151
ATOM   2936  H02 WTR   494      -1.675 -24.949   2.893
TER   
ATOM   2937  O00 WTR   495     -10.026 -24.378   6.912
ATOM   2938  H01 WTR   495     -10.466 -23.636   7.328
ATOM   2939  H02 WTR   495      -9.708 -24.031   6.078
TER   
ATOM   2940  O00 WTR   496      -9.747 -23.446  17.442
ATOM   2941  H01 WTR   496      -9.096 -23.144  16.808
ATOM   2942  H02 WTR   496      -9.542 -22.965  18.243
TER   
ATOM   2943  O00 WTR   497     -11.148 -19.871   4.359
ATOM   2944  H01 WTR   497     -10.648 -20.372   3.714
ATOM   2945  H02 WTR   497     -10.584 -19.844   5.132
TER   
ATOM   2946  O00 WTR   498      -6.096 -18.308   1.779
ATOM   2947  H01 WTR   498      -6.509 -17.734   2.424
ATOM   2948  H02 WTR   498      -5.165 -18.287   2.000
TER   
ATOM   2949  O00 WTR   499      -4.739 -20.892   9.424
ATOM   2950  H01 WTR   499      -4.486 -21.693   8.967
ATOM   2951  H02 WTR   499      -5.652 -20.750   9.174
TER   
ATOM   2952  O00 WTR   500      -1.770 -22.865   6.603
ATOM   2953  H01 WTR   500      -2.252 -22.714   5.790
ATOM   2954  H02 WTR   500      -2.418 -22.735   7.295
TER   
ATOM   2955  O00 WTR   501       2.504 -28.964  10.072
ATOM   2956  H01 WTR   501       1.655 -28.611  10.337
ATOM   2957  H02 WTR   501       2.295 -29.797   9.649
TER   
ATOM   2958  O00 WTR   502      -6.951 -24.742   4.754
ATOM   2959  H01 WTR   502      -6.597 -24.651   5.639
ATOM   2960  H02 WTR   502      -6.194 -24.972   4.215
TER   
ATOM   2961  O00 WTR   503       0.279 -27.291   5.765
ATOM   2962  H01 WTR   503      -0.155 -26.894   5.009
ATOM   2963  H02 WTR   503      -0.344 -27.185   6.483
TER   
ATOM   2964  O00 WTR   504      -1.184 -24.472   1.107
ATOM   2965  H01 WTR   504      -0.449 -24.862   0.633
ATOM   2966  H02 WTR   504      -1.889 -24.429   0.462
TER   
ATOM   2967  O00 WTR   505      -1.395 -23.643  14.963
ATOM   2968  H01 WTR   505      -1.508 -22.728  15.223
ATOM   2969  H02 WTR   505      -2.149 -24.095  15.341
TER   
ATOM   2970  O00 WTR   506      -5.685 -29.047   3.716
ATOM   2971  H01 WTR   506      -5.016 -28.363   3.711
ATOM   2972  H02 WTR   506      -5.241 -29.820   3.369
TER   
ATOM   2973  O00 WTR   507      -9.736 -20.266  14.974
ATOM   2974  H01 WTR   507      -9.225 -21.062  15.123
ATOM   2975  H02 WTR   507      -9.081 -19.573  14.888
TER   
ATOM   2976  O00 WTR   508      -2.282 -28.113   0.456
ATOM   2977  H01 WTR   508      -2.391 -27.445  -0.220
ATOM   2978  H02 WTR   508      -1.906 -27.643   1.200
TER   
ATOM   2979  O00 WTR   509      -5.097 -25.173  18.162
ATOM   2980  H01 WTR   509      -5.972 -25.312  17.801
ATOM   2981  H02 WTR   509      -5.142 -24.309  18.572
TER   
ATOM   2982  O00 WTR   510      -5.199 -25.847   0.351
ATOM   2983  H01 WTR   510      -5.027 -26.012   1.278
ATOM   2984  H02 WTR   510      -6.128 -26.051   0.240
TER   
ATOM   2985  O00 WTR   511     -10.627 -19.535  12.396
ATOM   2986  H01 WTR   511     -10.071 -18.758  12.349
ATOM   2987  H02 WTR   511     -10.326 -19.998  13.178
TER   
ATOM   2988  O00 WTR   512      -3.358 -22.841   4.174
ATOM   2989  H01 WTR   512      -2.818 -22.399   3.517
ATOM   2990  H02 WTR   512      -3.789 -22.130   4.647
TER   
ATOM   2991  O00 WTR   513      -2.105 -22.775  12.313
ATOM   2992  H01 WTR   513      -3.047 -22.912  12.218
ATOM   2993  H02 WTR   513      -1.896 -23.139  13.174
TER   
ATOM   2994  O00 WTR   514      -9.105 -23.204   4.693
ATOM   2995  H01 WTR   514      -9.289 -22.611   3.964
ATOM   2996  H02 WTR   514      -8.293 -23.646   4.445
TER   
ATOM   2997  O00 WTR   515      -8.028 -25.720   7.894
ATOM   2998  H01 WTR   515      -8.811 -25.319   7.518
ATOM   2999  H02 WTR   515      -8.319 -26.582   8.193
TER   
ATOM   3000  O00 WTR   516     -12.686 -23.290   6.687
ATOM   3001  H01 WTR   516     -12.363 -24.184   6.574
ATOM   3002  H02 WTR   516     -13.053 -23.057   5.834
TER   
ATOM   3003  O00 WTR   517      -9.595 -16.589  11.630
ATOM   3004  H01 WTR   517      -8.969 -15.948  11.965
ATOM   3005  H02 WTR   517      -9.146 -16.997  10.889
TER   
ATOM   3006  O00 WTR   518      14.658 -16.767   2.912
ATOM   3007  H01 WTR   518      14.962 -17.095   3.758
ATOM   3008  H02 WTR   518      15.211 -17.211   2.269
TER   
ATOM   3009  O00 WTR   519      -0.312 -21.565   4.896
ATOM   3010  H01 WTR   519      -0.632 -22.146   5.586
ATOM   3011  H02 WTR   519      -1.059 -21.000   4.694
TER   
ATOM   3012  O00 WTR   520      13.473 -26.550   3.488
ATOM   3013  H01 WTR   520      13.010 -26.062   2.807
ATOM   3014  H02 WTR   520      12.899 -26.498   4.253
TER   
ATOM   3015  O00 WTR   521     -10.014 -24.472 -11.165
ATOM   3016  H01 WTR   521      -9.831 -25.295 -10.712
ATOM   3017  H02 WTR   521      -9.155 -24.066 -11.280
TER   
ATOM   3018  O00 WTR   522      -1.478 -24.747   9.423
ATOM   3019  H01 WTR   522      -0.639 -25.095   9.121
ATOM   3020  H02 WTR   522      -1.798 -25.398  10.047
TER   
ATOM   3021  O00 WTR   523     -11.019 -23.009   1.001
ATOM   3022  H01 WTR   523     -10.450 -23.724   0.717
ATOM   3023  H02 WTR   523     -11.870 -23.210   0.611
TER   
ATOM   3024  O00 WTR   524       3.039 -18.184   7.609
ATOM   3025  H01 WTR   524       2.716 -18.657   6.842
ATOM   3026  H02 WTR   524       2.371 -17.521   7.781
TER   
ATOM   3027  O00 WTR   525     -10.192 -17.299   1.943
ATOM   3028  H01 WTR   525     -10.086 -17.760   1.111
ATOM   3029  H02 WTR   525     -10.467 -17.978   2.560
TER   
ATOM   3030  O00 WTR   526      -0.461 -25.564  13.096
ATOM   3031  H01 WTR   526       0.478 -25.700  13.225
ATOM   3032  H02 WTR   526      -0.741 -25.072  13.867
TER   
ATOM   3033  O00 WTR   527      -6.057 -10.787   5.117
ATOM   3034  H01 WTR   527      -5.416 -11.245   4.575
ATOM   3035  H02 WTR   527      -5.550 -10.118   5.576
TER   
ATOM   3036  O00 WTR   528      -4.791 -23.906  11.783
ATOM   3037  H01 WTR   528      -5.331 -23.780  11.003
ATOM   3038  H02 WTR   528      -4.376 -24.759  11.652
TER   
ATOM   3039  O00 WTR   529       2.255 -25.808  12.856
ATOM   3040  H01 WTR   529       2.533 -25.225  12.150
ATOM   3041  H02 WTR   529       2.145 -25.232  13.613
TER   
ATOM   3042  O00 WTR   530       1.491 -24.388  14.996
ATOM   3043  H01 WTR   530       2.108 -23.860  15.503
ATOM   3044  H02 WTR   530       0.658 -23.921  15.072
TER   
ATOM   3045  O00 WTR   531       0.931 -25.722   8.761
ATOM   3046  H01 WTR   531       1.034 -25.273   7.922
ATOM   3047  H02 WTR   531       1.783 -25.633   9.187
TER   
ATOM   3048  O00 WTR   532       4.641 -21.823   5.237
ATOM   3049  H01 WTR   532       4.206 -21.759   6.088
ATOM   3050  H02 WTR   532       5.572 -21.725   5.435
TER   
ATOM   3051  O00 WTR   533       6.139 -25.000  12.291
ATOM   3052  H01 WTR   533       5.843 -24.970  13.201
ATOM   3053  H02 WTR   533       6.232 -25.933  12.100
TER   
ATOM   3054  O00 WTR   534       9.971 -24.771  11.506
ATOM   3055  H01 WTR   534       9.970 -24.681  12.459
ATOM   3056  H02 WTR   534      10.827 -24.440  11.234
TER   
ATOM   3057  O00 WTR   535       9.699 -24.663   2.366
ATOM   3058  H01 WTR   535       9.040 -25.356   2.411
ATOM   3059  H02 WTR   535       9.192 -23.853   2.309
TER   
ATOM   3060  O00 WTR   536       4.096 -27.733  12.347
ATOM   3061  H01 WTR   536       3.560 -28.484  12.093
ATOM   3062  H02 WTR   536       3.465 -27.034  12.518
TER   
ATOM   3063  O00 WTR   537       8.087 -22.326   7.517
ATOM   3064  H01 WTR   537       9.004 -22.069   7.614
ATOM   3065  H02 WTR   537       8.118 -23.268   7.351
TER   
ATOM   3066  O00 WTR   538       2.067 -18.951   0.786
ATOM   3067  H01 WTR   538       1.380 -19.416   0.308
ATOM   3068  H02 WTR   538       1.948 -19.218   1.698
TER   
ATOM   3069  O00 WTR   539       9.256 -21.995  10.264
ATOM   3070  H01 WTR   539       8.560 -22.295   9.680
ATOM   3071  H02 WTR   539       8.933 -22.193  11.143
TER   
ATOM   3072  O00 WTR   540       4.562 -19.656   3.506
ATOM   3073  H01 WTR   540       4.324 -20.357   4.113
ATOM   3074  H02 WTR   540       5.188 -19.120   3.993
TER   
ATOM   3075  O00 WTR   541      -3.142 -26.138  11.400
ATOM   3076  H01 WTR   541      -2.467 -25.984  12.061
ATOM   3077  H02 WTR   541      -2.982 -27.032  11.097
TER   
ATOM   3078  O00 WTR   542       1.577 -24.337   6.393
ATOM   3079  H01 WTR   542       1.376 -24.342   5.457
ATOM   3080  H02 WTR   542       2.155 -23.583   6.510
TER   
ATOM   3081  O00 WTR   543      13.504 -24.543  13.324
ATOM   3082  H01 WTR   543      14.445 -24.712  13.278
ATOM   3083  H02 WTR   543      13.426 -23.770  13.884
TER   
ATOM   3084  O00 WTR   544       9.300 -28.874   8.560
ATOM   3085  H01 WTR   544       8.969 -29.141   7.703
ATOM   3086  H02 WTR   544       9.271 -27.917   8.541
TER   
ATOM   3087  O00 WTR   545       7.712 -29.034   6.119
ATOM   3088  H01 WTR   545       8.295 -28.428   5.662
ATOM   3089  H02 WTR   545       6.833 -28.700   5.942
TER   
ATOM   3090  O00 WTR   546       6.438 -19.887  10.696
ATOM   3091  H01 WTR   546       7.320 -19.693  11.011
ATOM   3092  H02 WTR   546       5.961 -19.062  10.793
TER   
ATOM   3093  O00 WTR   547       1.157 -24.510   3.197
ATOM   3094  H01 WTR   547       0.263 -24.387   3.516
ATOM   3095  H02 WTR   547       1.326 -23.741   2.652
TER   
ATOM   3096  O00 WTR   548       2.391 -31.095   8.441
ATOM   3097  H01 WTR   548       3.042 -31.708   8.782
ATOM   3098  H02 WTR   548       2.788 -30.742   7.644
TER   
ATOM   3099  O00 WTR   549       6.944 -25.106  -3.012
ATOM   3100  H01 WTR   549       6.036 -25.399  -2.929
ATOM   3101  H02 WTR   549       7.465 -25.856  -2.723
TER   
ATOM   3102  O00 WTR   550       6.527 -23.566  10.049
ATOM   3103  H01 WTR   550       6.402 -24.179  10.773
ATOM   3104  H02 WTR   550       5.971 -23.906   9.348
TER   
ATOM   3105  O00 WTR   551       8.142 -21.830  13.442
ATOM   3106  H01 WTR   551       7.224 -22.081  13.341
ATOM   3107  H02 WTR   551       8.138 -20.875  13.376
TER   
ATOM   3108  O00 WTR   552       8.304 -34.055   4.324
ATOM   3109  H01 WTR   552       8.204 -33.208   4.759
ATOM   3110  H02 WTR   552       9.233 -34.103   4.101
TER   
ATOM   3111  O00 WTR   553       9.513 -27.651   4.208
ATOM   3112  H01 WTR   553       9.805 -28.235   3.508
ATOM   3113  H02 WTR   553       8.894 -27.057   3.783
TER   
ATOM   3114  O00 WTR   554       2.843 -26.905   6.581
ATOM   3115  H01 WTR   554       2.885 -25.949   6.563
ATOM   3116  H02 WTR   554       1.917 -27.107   6.445
TER   
ATOM   3117  O00 WTR   555     -13.489 -22.120   4.052
ATOM   3118  H01 WTR   555     -12.768 -21.738   3.551
ATOM   3119  H02 WTR   555     -14.058 -22.514   3.391
TER   
ATOM   3120  O00 WTR   556     -12.114 -23.303 -12.790
ATOM   3121  H01 WTR   556     -11.509 -23.547 -12.089
ATOM   3122  H02 WTR   556     -12.462 -22.453 -12.521
TER   
ATOM   3123  O00 WTR   557       5.109 -24.608   8.046
ATOM   3124  H01 WTR   557       5.130 -25.446   8.508
ATOM   3125  H02 WTR   557       5.833 -24.659   7.422
TER   
ATOM   3126  O00 WTR   558       5.661 -26.613  14.579
ATOM   3127  H01 WTR   558       5.284 -27.232  13.953
ATOM   3128  H02 WTR   558       6.559 -26.918  14.707
TER   
ATOM   3129  O00 WTR   559      11.675 -20.973  10.996
ATOM   3130  H01 WTR   559      12.071 -21.016  10.125
ATOM   3131  H02 WTR   559      10.741 -21.110  10.842
TER   
ATOM   3132  O00 WTR   560       8.604 -27.253  15.529
ATOM   3133  H01 WTR   560       9.369 -26.832  15.135
ATOM   3134  H02 WTR   560       8.745 -28.189  15.386
TER   
ATOM   3135  O00 WTR   561      11.322 -30.145   5.385
ATOM   3136  H01 WTR   561      11.433 -30.383   6.305
ATOM   3137  H02 WTR   561      10.432 -30.422   5.170
TER   
ATOM   3138  O00 WTR   562       0.116 -19.218  18.522
ATOM   3139  H01 WTR   562       0.309 -18.299  18.341
ATOM   3140  H02 WTR   562       0.347 -19.676  17.714
TER   
ATOM   3141  O00 WTR   563       7.373 -21.489   5.032
ATOM   3142  H01 WTR   563       7.356 -20.536   5.113
ATOM   3143  H02 WTR   563       7.764 -21.793   5.851
TER   
ATOM   3144  O00 WTR   564      10.911 -17.527  11.052
ATOM   3145  H01 WTR   564      10.415 -16.729  10.867
ATOM   3146  H02 WTR   564      10.485 -18.202  10.523
TER   
ATOM   3147  O00 WTR   565      10.460 -25.282  14.211
ATOM   3148  H01 WTR   565      10.467 -24.363  14.479
ATOM   3149  H02 WTR   565      11.333 -25.433  13.849
TER   
ATOM   3150  O00 WTR   566       2.385 -23.765  10.897
ATOM   3151  H01 WTR   566       3.043 -23.070  10.869
ATOM   3152  H02 WTR   566       1.567 -23.312  11.106
TER   
ATOM   3153  O00 WTR   567      13.204 -21.855  14.208
ATOM   3154  H01 WTR   567      12.250 -21.818  14.136
ATOM   3155  H02 WTR   567      13.513 -21.109  13.694
TER   
ATOM   3156  O00 WTR   568       6.183 -20.576   8.199
ATOM   3157  H01 WTR   568       6.307 -20.397   9.132
ATOM   3158  H02 WTR   568       6.726 -21.345   8.029
TER   
ATOM   3159  O00 WTR   569       8.349 -16.985  14.574
ATOM   3160  H01 WTR   569       8.455 -16.213  14.018
ATOM   3161  H02 WTR   569       9.049 -16.912  15.222
TER   
ATOM   3162  O00 WTR   570      -0.016 -27.543  10.611
ATOM   3163  H01 WTR   570       0.525 -26.994  10.043
ATOM   3164  H02 WTR   570      -0.081 -27.050  11.429
TER   
ATOM   3165  O00 WTR   571      12.311 -24.640   7.647
ATOM   3166  H01 WTR   571      11.903 -25.488   7.473
ATOM   3167  H02 WTR   571      13.089 -24.849   8.164
TER   
ATOM   3168  O00 WTR   572      11.302 -19.489  13.022
ATOM   3169  H01 WTR   572      11.537 -20.304  12.577
ATOM   3170  H02 WTR   572      11.430 -18.809  12.361
TER   
ATOM   3171  O00 WTR   573       9.937 -20.886   1.036
ATOM   3172  H01 WTR   573       9.152 -20.351   0.916
ATOM   3173  H02 WTR   573       9.930 -21.492   0.295
TER   
ATOM   3174  O00 WTR   574       5.226 -28.295   5.778
ATOM   3175  H01 WTR   574       5.087 -27.789   4.977
ATOM   3176  H02 WTR   574       4.648 -27.886   6.423
TER   
ATOM   3177  O00 WTR   575       7.011 -27.583  11.386
ATOM   3178  H01 WTR   575       6.498 -27.544  10.579
ATOM   3179  H02 WTR   575       7.283 -28.498  11.454
TER   
ATOM   3180  O00 WTR   576      12.856 -20.870   8.435
ATOM   3181  H01 WTR   576      13.336 -21.224   7.686
ATOM   3182  H02 WTR   576      12.935 -19.921   8.343
TER   
ATOM   3183  O00 WTR   577       8.642 -29.964  11.304
ATOM   3184  H01 WTR   577       8.751 -29.780  10.371
ATOM   3185  H02 WTR   577       9.450 -29.646  11.707
TER   
ATOM   3186  O00 WTR   578       4.686 -19.789   0.695
ATOM   3187  H01 WTR   578       4.772 -20.142   1.581
ATOM   3188  H02 WTR   578       3.792 -19.449   0.659
TER   
ATOM   3189  O00 WTR   579      -3.215 -27.624   3.831
ATOM   3190  H01 WTR   579      -2.409 -27.122   3.711
ATOM   3191  H02 WTR   579      -3.482 -27.439   4.731
TER   
ATOM   3192  O00 WTR   580       8.522 -22.123 -10.728
ATOM   3193  H01 WTR   580       8.686 -22.953 -10.279
ATOM   3194  H02 WTR   580       7.768 -22.301 -11.290
TER   
ATOM   3195  O00 WTR   581       9.253 -30.413  -0.418
ATOM   3196  H01 WTR   581       9.821 -29.671  -0.208
ATOM   3197  H02 WTR   581       9.612 -30.768  -1.231
TER   
ATOM   3198  O00 WTR   582       3.135 -17.487  -1.880
ATOM   3199  H01 WTR   582       3.556 -17.271  -1.048
ATOM   3200  H02 WTR   582       3.730 -17.142  -2.546
TER   
ATOM   3201  O00 WTR   583       7.045 -27.730  -5.373
ATOM   3202  H01 WTR   583       6.090 -27.720  -5.314
ATOM   3203  H02 WTR   583       7.255 -27.019  -5.979
TER   
ATOM   3204  O00 WTR   584      14.677 -20.779  -5.299
ATOM   3205  H01 WTR   584      13.901 -21.002  -5.813
ATOM   3206  H02 WTR   584      15.406 -20.875  -5.912
TER   
ATOM   3207  O00 WTR   585      -9.614 -21.173  -0.387
ATOM   3208  H01 WTR   585      -8.874 -21.393  -0.951
ATOM   3209  H02 WTR   585      -9.887 -22.010  -0.011
TER   
ATOM   3210  O00 WTR   586     -15.565 -21.755 -12.342
ATOM   3211  H01 WTR   586     -16.435 -21.477 -12.629
ATOM   3212  H02 WTR   586     -15.492 -22.661 -12.643
TER   
ATOM   3213  O00 WTR   587      -7.021 -27.441  -3.285
ATOM   3214  H01 WTR   587      -7.351 -26.588  -3.568
ATOM   3215  H02 WTR   587      -6.329 -27.233  -2.656
TER   
ATOM   3216  O00 WTR   588     -10.661 -19.776  -4.993
ATOM   3217  H01 WTR   588     -10.323 -20.669  -4.929
ATOM   3218  H02 WTR   588     -10.745 -19.617  -5.933
TER   
ATOM   3219  O00 WTR   589      -6.610 -29.803  -4.304
ATOM   3220  H01 WTR   589      -6.486 -28.924  -3.947
ATOM   3221  H02 WTR   589      -5.939 -30.334  -3.873
TER   
ATOM   3222  O00 WTR   590      -9.723 -27.260  -0.095
ATOM   3223  H01 WTR   590      -8.968 -27.847  -0.048
ATOM   3224  H02 WTR   590     -10.264 -27.621  -0.798
TER   
ATOM   3225  O00 WTR   591      -9.415 -24.589  -0.254
ATOM   3226  H01 WTR   591      -9.501 -25.534  -0.378
ATOM   3227  H02 WTR   591     -10.022 -24.207  -0.889
TER   
ATOM   3228  O00 WTR   592      -4.438 -25.636 -10.386
ATOM   3229  H01 WTR   592      -3.649 -26.082 -10.077
ATOM   3230  H02 WTR   592      -5.126 -26.299 -10.332
TER   
ATOM   3231  O00 WTR   593      -2.068 -26.369  -2.004
ATOM   3232  H01 WTR   593      -3.003 -26.546  -2.108
ATOM   3233  H02 WTR   593      -1.689 -26.571  -2.860
TER   
ATOM   3234  O00 WTR   594     -11.826 -17.877  -3.572
ATOM   3235  H01 WTR   594     -11.613 -18.168  -2.685
ATOM   3236  H02 WTR   594     -11.518 -18.584  -4.138
TER   
ATOM   3237  O00 WTR   595      -2.525 -25.945  -8.099
ATOM   3238  H01 WTR   595      -2.285 -25.020  -8.044
ATOM   3239  H02 WTR   595      -3.261 -26.039  -7.494
TER   
ATOM   3240  O00 WTR   596     -13.755 -23.541  -6.205
ATOM   3241  H01 WTR   596     -12.987 -23.174  -6.642
ATOM   3242  H02 WTR   596     -13.399 -24.185  -5.593
TER   
ATOM   3243  O00 WTR   597      -4.384 -21.322  -0.585
ATOM   3244  H01 WTR   597      -3.725 -21.994  -0.405
ATOM   3245  H02 WTR   597      -4.551 -21.396  -1.525
TER   
ATOM   3246  O00 WTR   598     -12.308 -25.092  -4.528
ATOM   3247  H01 WTR   598     -11.503 -25.409  -4.937
ATOM   3248  H02 WTR   598     -12.019 -24.700  -3.704
TER   
ATOM   3249  O00 WTR   599      -9.746 -26.610  -9.144
ATOM   3250  H01 WTR   599     -10.694 -26.720  -9.224
ATOM   3251  H02 WTR   599      -9.475 -27.293  -8.531
TER   
ATOM   3252  O00 WTR   600      -4.748 -27.282  -1.862
ATOM   3253  H01 WTR   600      -4.925 -26.679  -1.140
ATOM   3254  H02 WTR   600      -4.936 -28.149  -1.503
TER   
ATOM   3255  O00 WTR   601      -3.200 -29.267  -4.685
ATOM   3256  H01 WTR   601      -2.533 -29.539  -5.314
ATOM   3257  H02 WTR   601      -3.068 -28.324  -4.587
TER   
ATOM   3258  O00 WTR   602      -9.598 -25.432  -5.144
ATOM   3259  H01 WTR   602      -8.919 -24.932  -4.692
ATOM   3260  H02 WTR   602      -9.322 -26.345  -5.056
TER   
ATOM   3261  O00 WTR   603      -7.126 -23.996  -1.141
ATOM   3262  H01 WTR   603      -6.722 -23.570  -0.386
ATOM   3263  H02 WTR   603      -7.895 -24.440  -0.784
TER   
ATOM   3264  O00 WTR   604       0.630 -22.205   8.257
ATOM   3265  H01 WTR   604       0.148 -22.844   7.731
ATOM   3266  H02 WTR   604       0.325 -22.352   9.152
TER   
ATOM   3267  O00 WTR   605     -13.469 -24.270   0.074
ATOM   3268  H01 WTR   605     -14.079 -24.088   0.789
ATOM   3269  H02 WTR   605     -13.636 -23.578  -0.566
TER   
ATOM   3270  O00 WTR   606      -6.634 -21.084   1.284
ATOM   3271  H01 WTR   606      -5.807 -21.169   0.809
ATOM   3272  H02 WTR   606      -6.673 -20.161   1.534
TER   
ATOM   3273  O00 WTR   607      -3.997 -20.426  -9.557
ATOM   3274  H01 WTR   607      -4.244 -21.189 -10.080
ATOM   3275  H02 WTR   607      -4.292 -20.637  -8.671
TER   
ATOM   3276  O00 WTR   608      -9.011 -28.700  -7.363
ATOM   3277  H01 WTR   608      -8.071 -28.798  -7.211
ATOM   3278  H02 WTR   608      -9.408 -28.817  -6.499
TER   
ATOM   3279  O00 WTR   609       0.919 -25.357  -0.930
ATOM   3280  H01 WTR   609       0.642 -26.264  -0.800
ATOM   3281  H02 WTR   609       1.772 -25.302  -0.500
TER   
ATOM   3282  O00 WTR   610      -2.587 -28.787  -7.546
ATOM   3283  H01 WTR   610      -2.883 -28.876  -8.452
ATOM   3284  H02 WTR   610      -2.136 -27.943  -7.522
TER   
ATOM   3285  O00 WTR   611      -4.903 -26.130  -6.345
ATOM   3286  H01 WTR   611      -5.110 -25.368  -6.886
ATOM   3287  H02 WTR   611      -5.690 -26.673  -6.385
TER   
ATOM   3288  O00 WTR   612       2.392 -26.714   2.721
ATOM   3289  H01 WTR   612       2.171 -25.802   2.910
ATOM   3290  H02 WTR   612       3.313 -26.795   2.967
TER   
ATOM   3291  O00 WTR   613     -12.704 -26.867  -0.012
ATOM   3292  H01 WTR   613     -12.996 -25.980  -0.223
ATOM   3293  H02 WTR   613     -12.248 -26.777   0.824
TER   
ATOM   3294  O00 WTR   614      -4.016 -30.103   1.271
ATOM   3295  H01 WTR   614      -4.659 -30.393   0.625
ATOM   3296  H02 WTR   614      -3.538 -29.398   0.834
TER   
ATOM   3297  O00 WTR   615      -3.301 -24.120  -0.489
ATOM   3298  H01 WTR   615      -2.694 -24.714  -0.931
ATOM   3299  H02 WTR   615      -3.956 -24.695  -0.095
TER   
ATOM   3300  O00 WTR   616      -9.747 -21.323   2.577
ATOM   3301  H01 WTR   616     -10.270 -21.899   2.019
ATOM   3302  H02 WTR   616      -8.889 -21.293   2.155
TER   
ATOM   3303  O00 WTR   617      -9.437 -24.408  -7.702
ATOM   3304  H01 WTR   617      -9.742 -25.198  -8.148
ATOM   3305  H02 WTR   617      -9.611 -24.572  -6.775
TER   
ATOM   3306  O00 WTR   618      -6.450 -28.011   6.718
ATOM   3307  H01 WTR   618      -6.368 -28.284   5.804
ATOM   3308  H02 WTR   618      -7.063 -27.276   6.695
TER   
ATOM   3309  O00 WTR   619      -7.236 -28.460  -0.514
ATOM   3310  H01 WTR   619      -7.326 -29.220  -1.088
ATOM   3311  H02 WTR   619      -7.409 -28.800   0.364
TER   
ATOM   3312  O00 WTR   620      -4.910 -22.530  14.116
ATOM   3313  H01 WTR   620      -4.159 -21.937  14.101
ATOM   3314  H02 WTR   620      -4.787 -23.092  13.351
TER   
ATOM   3315  O00 WTR   621      -6.260 -28.539  -6.870
ATOM   3316  H01 WTR   621      -5.303 -28.512  -6.844
ATOM   3317  H02 WTR   621      -6.509 -28.998  -6.068
TER   
ATOM   3318  O00 WTR   622      -9.566 -28.144  -4.466
ATOM   3319  H01 WTR   622      -8.670 -28.297  -4.165
ATOM   3320  H02 WTR   622     -10.097 -28.191  -3.671
TER   
ATOM   3321  O00 WTR   623      -5.407 -16.230  -5.750
ATOM   3322  H01 WTR   623      -6.305 -16.009  -5.995
ATOM   3323  H02 WTR   623      -4.878 -15.515  -6.104
TER   
ATOM   3324  O00 WTR   624      -2.801 -26.415  -4.820
ATOM   3325  H01 WTR   624      -3.509 -26.159  -5.411
ATOM   3326  H02 WTR   624      -2.027 -26.466  -5.382
TER   
ATOM   3327  O00 WTR   625       5.831 -24.793   1.251
ATOM   3328  H01 WTR   625       6.373 -24.277   0.653
ATOM   3329  H02 WTR   625       5.317 -24.143   1.730
TER   
ATOM   3330  O00 WTR   626       8.312 -29.791   2.264
ATOM   3331  H01 WTR   626       8.793 -29.972   1.456
ATOM   3332  H02 WTR   626       7.480 -30.250   2.156
TER   
ATOM   3333  O00 WTR   627       1.586 -27.558  -3.941
ATOM   3334  H01 WTR   627       2.029 -26.715  -4.041
ATOM   3335  H02 WTR   627       1.394 -27.618  -3.005
TER   
ATOM   3336  O00 WTR   628     -12.148 -19.315  16.497
ATOM   3337  H01 WTR   628     -11.230 -19.574  16.577
ATOM   3338  H02 WTR   628     -12.602 -19.834  17.162
TER   
ATOM   3339  O00 WTR   629      -7.192 -24.583  -3.873
ATOM   3340  H01 WTR   629      -7.102 -24.332  -2.954
ATOM   3341  H02 WTR   629      -6.375 -24.295  -4.282
TER   
ATOM   3342  O00 WTR   630     -14.297 -17.461  -4.429
ATOM   3343  H01 WTR   630     -14.612 -16.677  -3.980
ATOM   3344  H02 WTR   630     -13.380 -17.537  -4.165
TER   
ATOM   3345  O00 WTR   631      -7.769 -22.655  -6.062
ATOM   3346  H01 WTR   631      -6.905 -23.026  -5.885
ATOM   3347  H02 WTR   631      -7.796 -22.553  -7.013
TER   
ATOM   3348  O00 WTR   632      -4.650 -18.060 -10.582
ATOM   3349  H01 WTR   632      -3.899 -17.601 -10.958
ATOM   3350  H02 WTR   632      -4.284 -18.869 -10.226
TER   
ATOM   3351  O00 WTR   633       1.950 -22.598   1.375
ATOM   3352  H01 WTR   633       1.818 -22.370   0.454
ATOM   3353  H02 WTR   633       2.901 -22.643   1.477
TER   
ATOM   3354  O00 WTR   634       0.229 -23.365  -2.799
ATOM   3355  H01 WTR   634      -0.574 -23.582  -3.272
ATOM   3356  H02 WTR   634       0.286 -24.025  -2.108
TER   
ATOM   3357  O00 WTR   635       5.004 -27.597   3.013
ATOM   3358  H01 WTR   635       5.870 -27.214   2.877
ATOM   3359  H02 WTR   635       5.056 -28.459   2.601
TER   
ATOM   3360  O00 WTR   636       3.525 -25.694   0.040
ATOM   3361  H01 WTR   636       3.175 -26.309   0.685
ATOM   3362  H02 WTR   636       4.417 -25.515   0.339
TER   
ATOM   3363  O00 WTR   637       0.925 -21.221  -1.296
ATOM   3364  H01 WTR   637       1.550 -20.815  -1.896
ATOM   3365  H02 WTR   637       0.575 -21.967  -1.782
TER   
ATOM   3366  O00 WTR   638       5.343 -30.804   4.289
ATOM   3367  H01 WTR   638       4.529 -30.768   4.791
ATOM   3368  H02 WTR   638       6.020 -30.979   4.943
TER   
ATOM   3369  O00 WTR   639       3.488 -24.907  -8.154
ATOM   3370  H01 WTR   639       3.864 -24.590  -7.333
ATOM   3371  H02 WTR   639       2.718 -25.409  -7.887
TER   
ATOM   3372  O00 WTR   640      -1.622 -21.269  -5.623
ATOM   3373  H01 WTR   640      -1.909 -21.398  -4.719
ATOM   3374  H02 WTR   640      -2.222 -20.610  -5.973
TER   
ATOM   3375  O00 WTR   641       5.388 -23.382  -6.203
ATOM   3376  H01 WTR   641       5.113 -22.683  -5.608
ATOM   3377  H02 WTR   641       5.562 -22.936  -7.032
TER   
ATOM   3378  O00 WTR   642       6.509 -33.463   2.186
ATOM   3379  H01 WTR   642       7.214 -33.741   2.770
ATOM   3380  H02 WTR   642       5.763 -33.309   2.766
TER   
ATOM   3381  O00 WTR   643      -2.008 -23.110  -7.569
ATOM   3382  H01 WTR   643      -1.676 -22.739  -8.387
ATOM   3383  H02 WTR   643      -2.047 -22.366  -6.967
TER   
ATOM   3384  O00 WTR   644      14.866 -20.827  -8.323
ATOM   3385  H01 WTR   644      14.226 -20.842  -9.036
ATOM   3386  H02 WTR   644      14.906 -19.908  -8.057
TER   
ATOM   3387  O00 WTR   645       5.615 -22.323 -11.319
ATOM   3388  H01 WTR   645       5.931 -22.890 -10.615
ATOM   3389  H02 WTR   645       5.406 -21.496 -10.885
TER   
ATOM   3390  O00 WTR   646      12.037 -28.371   2.197
ATOM   3391  H01 WTR   646      12.794 -27.812   2.369
ATOM   3392  H02 WTR   646      11.909 -28.859   3.011
TER   
ATOM   3393  O00 WTR   647       0.507 -23.483  -6.711
ATOM   3394  H01 WTR   647       0.307 -23.809  -5.833
ATOM   3395  H02 WTR   647      -0.333 -23.173  -7.049
TER   
ATOM   3396  O00 WTR   648       6.535 -28.896  -1.032
ATOM   3397  H01 WTR   648       6.623 -29.849  -0.998
ATOM   3398  H02 WTR   648       6.121 -28.724  -1.878
TER   
ATOM   3399  O00 WTR   649      10.108 -22.889  -0.561
ATOM   3400  H01 WTR   649       9.213 -23.017  -0.877
ATOM   3401  H02 WTR   649      10.404 -23.765  -0.317
TER   
ATOM   3402  O00 WTR   650      15.210 -18.731  -3.536
ATOM   3403  H01 WTR   650      14.471 -18.147  -3.367
ATOM   3404  H02 WTR   650      14.862 -19.392  -4.134
TER   
ATOM   3405  O00 WTR   651      -0.007 -19.222  11.082
ATOM   3406  H01 WTR   651       0.257 -19.435  10.187
ATOM   3407  H02 WTR   651       0.795 -18.911  11.502
TER   
ATOM   3408  O00 WTR   652      10.307 -21.704   3.733
ATOM   3409  H01 WTR   652       9.515 -21.676   4.270
ATOM   3410  H02 WTR   652      10.043 -21.315   2.898
TER   
ATOM   3411  O00 WTR   653       4.981 -24.931  16.759
ATOM   3412  H01 WTR   653       4.927 -25.560  16.039
ATOM   3413  H02 WTR   653       5.853 -25.064  17.130
TER   
ATOM   3414  O00 WTR   654       9.704 -21.242 -14.354
ATOM   3415  H01 WTR   654       9.952 -20.388 -14.706
ATOM   3416  H02 WTR   654       8.750 -21.264 -14.427
TER   
ATOM   3417  O00 WTR   655       8.721 -31.029   4.713
ATOM   3418  H01 WTR   655       8.812 -30.601   3.862
ATOM   3419  H02 WTR   655       8.114 -30.471   5.199
TER   
ATOM   3420  O00 WTR   656       8.438 -27.138  -2.806
ATOM   3421  H01 WTR   656       8.169 -27.764  -2.134
ATOM   3422  H02 WTR   656       8.220 -27.566  -3.634
TER   
ATOM   3423  O00 WTR   657      10.294 -14.256  -3.671
ATOM   3424  H01 WTR   657      10.763 -14.525  -2.881
ATOM   3425  H02 WTR   657      10.927 -13.729  -4.158
TER   
ATOM   3426  O00 WTR   658       4.443 -28.308  -4.149
ATOM   3427  H01 WTR   658       4.437 -27.416  -3.802
ATOM   3428  H02 WTR   658       3.519 -28.555  -4.189
TER   
ATOM   3429  O00 WTR   659       6.822 -22.228  -3.519
ATOM   3430  H01 WTR   659       6.355 -22.147  -2.687
ATOM   3431  H02 WTR   659       6.966 -23.168  -3.624
TER   
ATOM   3432  O00 WTR   660      10.865 -22.783  -4.926
ATOM   3433  H01 WTR   660      10.543 -23.636  -4.634
ATOM   3434  H02 WTR   660      11.467 -22.986  -5.642
TER   
ATOM   3435  O00 WTR   661      10.018 -19.062   6.692
ATOM   3436  H01 WTR   661      10.565 -18.733   7.404
ATOM   3437  H02 WTR   661      10.571 -19.698   6.238
TER   
ATOM   3438  O00 WTR   662      -0.901 -25.672 -12.327
ATOM   3439  H01 WTR   662      -0.898 -24.818 -12.759
ATOM   3440  H02 WTR   662      -0.926 -26.305 -13.045
TER   
ATOM   3441  O00 WTR   663       6.768 -31.291   0.410
ATOM   3442  H01 WTR   663       6.578 -32.159   0.765
ATOM   3443  H02 WTR   663       7.690 -31.332   0.156
TER   
ATOM   3444  O00 WTR   664      -2.555 -30.360   3.530
ATOM   3445  H01 WTR   664      -2.839 -30.611   2.650
ATOM   3446  H02 WTR   664      -3.024 -29.546   3.710
TER   
ATOM   3447  O00 WTR   665       7.482 -21.952   2.417
ATOM   3448  H01 WTR   665       7.271 -21.617   3.288
ATOM   3449  H02 WTR   665       7.574 -21.168   1.874
TER   
ATOM   3450  O00 WTR   666       7.590 -26.560   2.635
ATOM   3451  H01 WTR   666       6.990 -25.978   2.167
ATOM   3452  H02 WTR   666       7.790 -27.253   2.006
TER   
ATOM   3453  O00 WTR   667      -4.528 -31.133  -3.423
ATOM   3454  H01 WTR   667      -3.913 -31.854  -3.287
ATOM   3455  H02 WTR   667      -4.087 -30.557  -4.047
TER   
ATOM   3456  O00 WTR   668       0.341 -30.436   3.680
ATOM   3457  H01 WTR   668      -0.559 -30.641   3.932
ATOM   3458  H02 WTR   668       0.378 -30.632   2.744
TER   
ATOM   3459  O00 WTR   669       5.958 -23.728  -9.073
ATOM   3460  H01 WTR   669       6.762 -24.161  -8.787
ATOM   3461  H02 WTR   669       5.265 -24.360  -8.886
TER   
ATOM   3462  O00 WTR   670     -10.271 -17.087   7.538
ATOM   3463  H01 WTR   670     -11.126 -17.472   7.344
ATOM   3464  H02 WTR   670     -10.284 -16.239   7.095
TER   
ATOM   3465  O00 WTR   671       2.149 -29.182   0.947
ATOM   3466  H01 WTR   671       2.924 -29.725   1.089
ATOM   3467  H02 WTR   671       2.191 -28.517   1.634
TER   
ATOM   3468  O00 WTR   672       5.416 -21.290  -1.345
ATOM   3469  H01 WTR   672       4.641 -21.265  -1.906
ATOM   3470  H02 WTR   672       5.327 -20.523  -0.778
TER   
ATOM   3471  O00 WTR   673       0.371 -28.341  -1.164
ATOM   3472  H01 WTR   673      -0.585 -28.296  -1.175
ATOM   3473  H02 WTR   673       0.579 -28.840  -0.374
TER   
ATOM   3474  O00 WTR   674      -2.153 -23.984  -3.951
ATOM   3475  H01 WTR   674      -2.310 -24.890  -4.217
ATOM   3476  H02 WTR   674      -2.975 -23.532  -4.142
TER   
ATOM   3477  O00 WTR   675       4.300 -25.996  -2.978
ATOM   3478  H01 WTR   675       3.823 -25.798  -2.173
ATOM   3479  H02 WTR   675       3.848 -25.493  -3.656
TER   
ATOM   3480  O00 WTR   676      -1.420 -20.193  -2.797
ATOM   3481  H01 WTR   676      -0.622 -20.601  -2.459
ATOM   3482  H02 WTR   676      -1.126 -19.359  -3.162
TER   
ATOM   3483  O00 WTR   677       3.021 -20.185  -2.895
ATOM   3484  H01 WTR   677       3.404 -20.297  -3.765
ATOM   3485  H02 WTR   677       3.354 -19.340  -2.593
TER   
ATOM   3486  O00 WTR   678      -7.685 -29.351   1.873
ATOM   3487  H01 WTR   678      -6.971 -29.118   2.466
ATOM   3488  H02 WTR   678      -8.439 -29.487   2.447
TER   
ATOM   3489  O00 WTR   679      -2.073 -19.291  13.041
ATOM   3490  H01 WTR   679      -1.527 -19.271  12.255
ATOM   3491  H02 WTR   679      -2.971 -19.279  12.710
TER   
ATOM   3492  O00 WTR   680      12.850 -22.642   1.200
ATOM   3493  H01 WTR   680      12.048 -22.144   1.041
ATOM   3494  H02 WTR   680      13.523 -22.179   0.701
TER   
ATOM   3495  O00 WTR   681       8.565 -12.131   0.653
ATOM   3496  H01 WTR   681       7.743 -11.680   0.843
ATOM   3497  H02 WTR   681       8.547 -12.277  -0.293
TER   
ATOM   3498  O00 WTR   682       4.520 -30.301   1.829
ATOM   3499  H01 WTR   682       5.099 -30.621   1.138
ATOM   3500  H02 WTR   682       4.908 -30.633   2.639
TER   
ATOM   3501  O00 WTR   683       3.762 -21.103  -5.374
ATOM   3502  H01 WTR   683       4.450 -20.669  -5.879
ATOM   3503  H02 WTR   683       2.951 -20.874  -5.827
TER   
ATOM   3504  O00 WTR   684      -0.400 -17.748  -3.923
ATOM   3505  H01 WTR   684       0.290 -17.669  -4.582
ATOM   3506  H02 WTR   684       0.036 -17.554  -3.094
TER   
ATOM   3507  O00 WTR   685       1.225 -20.561  -6.601
ATOM   3508  H01 WTR   685       0.355 -20.663  -6.216
ATOM   3509  H02 WTR   685       1.149 -19.791  -7.164
TER   
ATOM   3510  O00 WTR   686      16.256 -24.886  13.083
ATOM   3511  H01 WTR   686      16.634 -25.612  13.580
ATOM   3512  H02 WTR   686      16.823 -24.140  13.281
TER   
ATOM   3513  O00 WTR   687      15.749 -23.110   8.905
ATOM   3514  H01 WTR   687      15.678 -24.065   8.918
ATOM   3515  H02 WTR   687      15.736 -22.881   7.975
TER   
ATOM   3516  O00 WTR   688      10.035 -24.100   5.245
ATOM   3517  H01 WTR   688      10.279 -23.847   4.355
ATOM   3518  H02 WTR   688      10.493 -23.475   5.807
TER   
ATOM   3519  O00 WTR   689       8.803 -13.475  15.971
ATOM   3520  H01 WTR   689       9.639 -13.916  16.123
ATOM   3521  H02 WTR   689       8.985 -12.551  16.140
TER   
ATOM   3522  O00 WTR   690      11.676 -25.329  -0.947
ATOM   3523  H01 WTR   690      11.949 -25.369  -0.030
ATOM   3524  H02 WTR   690      12.496 -25.309  -1.441
TER   
ATOM   3525  O00 WTR   691      17.088 -21.430  14.393
ATOM   3526  H01 WTR   691      17.705 -20.767  14.702
ATOM   3527  H02 WTR   691      16.491 -21.566  15.129
TER   
ATOM   3528  O00 WTR   692      11.321 -26.448   5.824
ATOM   3529  H01 WTR   692      10.709 -27.140   5.574
ATOM   3530  H02 WTR   692      10.830 -25.636   5.695
TER   
ATOM   3531  O00 WTR   693      13.970 -25.723   9.537
ATOM   3532  H01 WTR   693      13.723 -25.116  10.235
ATOM   3533  H02 WTR   693      13.594 -26.562   9.805
TER   
ATOM   3534  O00 WTR   694      12.384 -25.185   1.626
ATOM   3535  H01 WTR   694      12.788 -24.320   1.561
ATOM   3536  H02 WTR   694      11.490 -25.011   1.923
TER   
ATOM   3537  O00 WTR   695      18.026 -18.665  -0.725
ATOM   3538  H01 WTR   695      17.421 -18.753   0.011
ATOM   3539  H02 WTR   695      17.860 -19.437  -1.266
TER   
ATOM   3540  O00 WTR   696      15.919 -20.539  10.132
ATOM   3541  H01 WTR   696      15.386 -20.384  10.912
ATOM   3542  H02 WTR   696      15.854 -21.482   9.980
TER   
ATOM   3543  O00 WTR   697      14.773 -19.608  13.005
ATOM   3544  H01 WTR   697      15.658 -19.913  13.206
ATOM   3545  H02 WTR   697      14.609 -18.911  13.639
TER   
ATOM   3546  O00 WTR   698      18.107 -26.661  14.165
ATOM   3547  H01 WTR   698      18.262 -27.523  14.552
ATOM   3548  H02 WTR   698      18.862 -26.514  13.596
TER   
ATOM   3549  O00 WTR   699      12.228 -23.545  10.974
ATOM   3550  H01 WTR   699      11.901 -22.646  10.986
ATOM   3551  H02 WTR   699      12.664 -23.653  11.819
TER   
ATOM   3552  O00 WTR   700      12.918 -21.144 -10.645
ATOM   3553  H01 WTR   700      13.584 -20.790 -11.235
ATOM   3554  H02 WTR   700      12.151 -21.275 -11.201
TER   
ATOM   3555  O00 WTR   701      15.328 -25.479   5.997
ATOM   3556  H01 WTR   701      14.975 -25.858   6.803
ATOM   3557  H02 WTR   701      14.776 -25.836   5.302
TER   
ATOM   3558  O00 WTR   702      16.114 -23.129   4.654
ATOM   3559  H01 WTR   702      16.029 -23.963   5.116
ATOM   3560  H02 WTR   702      16.742 -22.628   5.175
TER   
ATOM   3561  O00 WTR   703      17.463 -21.293   6.368
ATOM   3562  H01 WTR   703      18.228 -21.491   6.908
ATOM   3563  H02 WTR   703      17.373 -20.341   6.420
TER   
ATOM   3564  O00 WTR   704      10.871 -22.339   7.037
ATOM   3565  H01 WTR   704      11.395 -23.130   7.157
ATOM   3566  H02 WTR   704      11.352 -21.659   7.508
TER   
ATOM   3567  O00 WTR   705      10.578 -20.906 -11.833
ATOM   3568  H01 WTR   705      10.467 -21.125 -12.758
ATOM   3569  H02 WTR   705       9.726 -21.088 -11.438
TER   
ATOM   3570  O00 WTR   706       6.015 -30.282  -6.783
ATOM   3571  H01 WTR   706       5.268 -29.975  -6.268
ATOM   3572  H02 WTR   706       6.539 -29.496  -6.937
TER   
ATOM   3573  O00 WTR   707      16.463 -18.546   1.560
ATOM   3574  H01 WTR   707      16.522 -19.488   1.722
ATOM   3575  H02 WTR   707      17.295 -18.195   1.877
TER   
ATOM   3576  O00 WTR   708       7.423 -25.228  -6.535
ATOM   3577  H01 WTR   708       8.067 -25.214  -5.826
ATOM   3578  H02 WTR   708       6.862 -24.471  -6.364
TER   
ATOM   3579  O00 WTR   709      18.132 -13.007  -6.387
ATOM   3580  H01 WTR   709      18.573 -13.304  -5.591
ATOM   3581  H02 WTR   709      18.015 -13.802  -6.907
TER   
ATOM   3582  O00 WTR   710      10.742 -20.783  -2.103
ATOM   3583  H01 WTR   710      10.585 -21.606  -1.639
ATOM   3584  H02 WTR   710      11.422 -20.995  -2.743
TER   
ATOM   3585  O00 WTR   711      15.397 -22.773  -1.579
ATOM   3586  H01 WTR   711      14.612 -22.367  -1.948
ATOM   3587  H02 WTR   711      15.473 -22.396  -0.703
TER   
ATOM   3588  O00 WTR   712      10.533 -25.531  -4.285
ATOM   3589  H01 WTR   712       9.879 -25.929  -3.710
ATOM   3590  H02 WTR   712      11.371 -25.714  -3.859
TER   
ATOM   3591  O00 WTR   713      10.060 -27.777   0.309
ATOM   3592  H01 WTR   713      10.229 -26.975  -0.186
ATOM   3593  H02 WTR   713      10.841 -27.895   0.849
TER   
ATOM   3594  O00 WTR   714      12.593 -21.756  -6.934
ATOM   3595  H01 WTR   714      11.863 -21.363  -7.411
ATOM   3596  H02 WTR   714      13.279 -21.866  -7.593
TER   
ATOM   3597  O00 WTR   715      13.249 -21.869  -3.235
ATOM   3598  H01 WTR   715      12.613 -22.493  -3.585
ATOM   3599  H02 WTR   715      13.783 -21.622  -3.990
TER   
ATOM   3600  O00 WTR   716       5.048 -20.354  -9.418
ATOM   3601  H01 WTR   716       5.475 -20.382  -8.562
ATOM   3602  H02 WTR   716       4.229 -20.832  -9.294
TER   
ATOM   3603  O00 WTR   717      19.214 -13.636  -4.147
ATOM   3604  H01 WTR   717      18.396 -13.921  -3.740
ATOM   3605  H02 WTR   717      19.813 -13.500  -3.413
TER   
ATOM   3606  O00 WTR   718      15.190 -20.130 -11.740
ATOM   3607  H01 WTR   718      15.922 -19.927 -11.157
ATOM   3608  H02 WTR   718      14.668 -19.327 -11.757
TER   
ATOM   3609  O00 WTR   719     -14.721 -17.359   5.479
ATOM   3610  H01 WTR   719     -15.617 -17.576   5.737
ATOM   3611  H02 WTR   719     -14.351 -16.918   6.244
TER   
ATOM   3612  O00 WTR   720     -13.404 -18.319 -10.485
ATOM   3613  H01 WTR   720     -14.226 -17.901 -10.741
ATOM   3614  H02 WTR   720     -12.951 -17.658  -9.962
TER   
ATOM   3615  O00 WTR   721     -21.014  -8.885  10.004
ATOM   3616  H01 WTR   721     -21.288  -8.487  10.831
ATOM   3617  H02 WTR   721     -20.509  -8.200   9.565
TER   
ATOM   3618  O00 WTR   722     -14.361 -11.690   6.436
ATOM   3619  H01 WTR   722     -13.736 -11.655   5.711
ATOM   3620  H02 WTR   722     -13.859 -11.401   7.198
TER   
ATOM   3621  O00 WTR   723     -12.917 -16.453 -16.573
ATOM   3622  H01 WTR   723     -12.742 -15.605 -16.982
ATOM   3623  H02 WTR   723     -12.478 -17.088 -17.139
TER   
ATOM   3624  O00 WTR   724     -19.902 -17.432  13.752
ATOM   3625  H01 WTR   724     -19.195 -17.978  13.407
ATOM   3626  H02 WTR   724     -20.696 -17.788  13.352
TER   
ATOM   3627  O00 WTR   725     -12.895 -11.262   8.689
ATOM   3628  H01 WTR   725     -12.024 -11.577   8.448
ATOM   3629  H02 WTR   725     -13.395 -12.056   8.878
TER   
ATOM   3630  O00 WTR   726     -20.050 -19.336   4.922
ATOM   3631  H01 WTR   726     -20.431 -19.999   4.346
ATOM   3632  H02 WTR   726     -19.794 -19.819   5.707
TER   
ATOM   3633  O00 WTR   727     -14.669  -5.983   8.563
ATOM   3634  H01 WTR   727     -15.291  -5.255   8.562
ATOM   3635  H02 WTR   727     -15.200  -6.752   8.356
TER   
ATOM   3636  O00 WTR   728     -21.935 -13.339  15.166
ATOM   3637  H01 WTR   728     -21.502 -12.912  15.905
ATOM   3638  H02 WTR   728     -22.831 -13.488  15.467
TER   
ATOM   3639  O00 WTR   729      -9.726 -14.198   6.312
ATOM   3640  H01 WTR   729     -10.026 -13.845   5.474
ATOM   3641  H02 WTR   729      -9.950 -13.521   6.951
TER   
ATOM   3642  O00 WTR   730     -20.597 -14.803   7.420
ATOM   3643  H01 WTR   730     -20.915 -13.926   7.633
ATOM   3644  H02 WTR   730     -19.643 -14.721   7.428
TER   
ATOM   3645  O00 WTR   731     -17.747 -18.861  12.862
ATOM   3646  H01 WTR   731     -17.404 -18.013  12.581
ATOM   3647  H02 WTR   731     -17.899 -19.340  12.048
TER   
ATOM   3648  O00 WTR   732     -15.169  -9.079   5.803
ATOM   3649  H01 WTR   732     -14.336  -8.683   5.548
ATOM   3650  H02 WTR   732     -14.940  -9.969   6.072
TER   
ATOM   3651  O00 WTR   733     -10.265 -10.327   5.462
ATOM   3652  H01 WTR   733     -10.986 -10.873   5.147
ATOM   3653  H02 WTR   733      -9.563 -10.468   4.827
TER   
ATOM   3654  O00 WTR   734     -15.464  -3.245   8.647
ATOM   3655  H01 WTR   734     -14.622  -2.925   8.974
ATOM   3656  H02 WTR   734     -15.380  -3.211   7.694
TER   
ATOM   3657  O00 WTR   735     -22.920 -13.998   2.088
ATOM   3658  H01 WTR   735     -23.073 -13.071   1.904
ATOM   3659  H02 WTR   735     -22.465 -14.325   1.312
TER   
ATOM   3660  O00 WTR   736      -9.893  -9.455   7.857
ATOM   3661  H01 WTR   736     -10.174  -9.838   7.026
ATOM   3662  H02 WTR   736      -8.938  -9.439   7.803
TER   
ATOM   3663  O00 WTR   737     -17.500 -19.280  15.685
ATOM   3664  H01 WTR   737     -17.608 -19.397  14.741
ATOM   3665  H02 WTR   737     -18.154 -18.622  15.922
TER   
ATOM   3666  O00 WTR   738     -16.114 -16.957   3.102
ATOM   3667  H01 WTR   738     -16.032 -16.040   2.840
ATOM   3668  H02 WTR   738     -15.574 -17.031   3.889
TER   
ATOM   3669  O00 WTR   739     -22.678 -17.222   1.679
ATOM   3670  H01 WTR   739     -23.078 -16.353   1.690
ATOM   3671  H02 WTR   739     -21.770 -17.066   1.417
TER   
ATOM   3672  O00 WTR   740     -19.786  -6.929   8.570
ATOM   3673  H01 WTR   740     -20.607  -6.443   8.649
ATOM   3674  H02 WTR   740     -19.462  -6.711   7.696
TER   
ATOM   3675  O00 WTR   741     -25.319  -2.486   4.473
ATOM   3676  H01 WTR   741     -25.354  -3.426   4.652
ATOM   3677  H02 WTR   741     -24.420  -2.330   4.186
TER   
ATOM   3678  O00 WTR   742     -21.478 -10.324  -1.177
ATOM   3679  H01 WTR   742     -20.737 -10.296  -0.571
ATOM   3680  H02 WTR   742     -22.042 -11.017  -0.834
TER   
ATOM   3681  O00 WTR   743     -19.449 -21.110  -9.158
ATOM   3682  H01 WTR   743     -19.436 -20.643  -8.323
ATOM   3683  H02 WTR   743     -20.374 -21.142  -9.402
TER   
ATOM   3684  O00 WTR   744     -20.495 -11.627   9.770
ATOM   3685  H01 WTR   744     -20.089 -11.885  10.598
ATOM   3686  H02 WTR   744     -20.588 -10.677   9.834
TER   
ATOM   3687  O00 WTR   745     -16.066 -14.717  13.537
ATOM   3688  H01 WTR   745     -15.768 -15.618  13.660
ATOM   3689  H02 WTR   745     -16.791 -14.787  12.915
TER   
ATOM   3690  O00 WTR   746     -14.341  -9.120   2.460
ATOM   3691  H01 WTR   746     -14.886  -8.688   3.118
ATOM   3692  H02 WTR   746     -14.078  -8.417   1.867
TER   
ATOM   3693  O00 WTR   747     -12.765 -11.472   1.799
ATOM   3694  H01 WTR   747     -13.277 -10.694   1.580
ATOM   3695  H02 WTR   747     -13.227 -12.192   1.371
TER   
ATOM   3696  O00 WTR   748     -18.981  -8.714  12.368
ATOM   3697  H01 WTR   748     -19.304  -9.578  12.623
ATOM   3698  H02 WTR   748     -18.455  -8.876  11.584
TER   
ATOM   3699  O00 WTR   749     -22.576 -12.942   8.588
ATOM   3700  H01 WTR   749     -23.029 -12.529   7.854
ATOM   3701  H02 WTR   749     -21.999 -12.258   8.929
TER   
ATOM   3702  O00 WTR   750     -15.559 -10.717  12.764
ATOM   3703  H01 WTR   750     -16.039 -10.877  13.576
ATOM   3704  H02 WTR   750     -15.063 -11.523  12.616
TER   
ATOM   3705  O00 WTR   751     -11.514 -15.387   9.991
ATOM   3706  H01 WTR   751     -10.893 -15.546   9.280
ATOM   3707  H02 WTR   751     -11.041 -15.642  10.784
TER   
ATOM   3708  O00 WTR   752     -13.037  -9.810  14.238
ATOM   3709  H01 WTR   752     -13.957  -9.643  14.035
ATOM   3710  H02 WTR   752     -12.635  -8.942  14.261
TER   
ATOM   3711  O00 WTR   753     -19.574 -14.778  -8.523
ATOM   3712  H01 WTR   753     -20.449 -14.634  -8.164
ATOM   3713  H02 WTR   753     -19.085 -15.186  -7.808
TER   
ATOM   3714  O00 WTR   754     -18.148 -11.581   8.345
ATOM   3715  H01 WTR   754     -17.731 -11.016   8.996
ATOM   3716  H02 WTR   754     -19.055 -11.657   8.640
TER   
ATOM   3717  O00 WTR   755     -23.276  -5.902  11.641
ATOM   3718  H01 WTR   755     -23.913  -6.443  12.108
ATOM   3719  H02 WTR   755     -22.893  -5.344  12.317
TER   
ATOM   3720  O00 WTR   756     -16.177   4.524   8.542
ATOM   3721  H01 WTR   756     -16.360   4.061   7.724
ATOM   3722  H02 WTR   756     -15.689   5.302   8.272
TER   
ATOM   3723  O00 WTR   757     -23.109 -14.693  10.660
ATOM   3724  H01 WTR   757     -23.972 -15.077  10.508
ATOM   3725  H02 WTR   757     -22.877 -14.285   9.826
TER   
ATOM   3726  O00 WTR   758     -15.600 -14.183   5.981
ATOM   3727  H01 WTR   758     -15.214 -13.376   6.321
ATOM   3728  H02 WTR   758     -15.495 -14.119   5.032
TER   
ATOM   3729  O00 WTR   759     -19.857 -13.809   0.502
ATOM   3730  H01 WTR   759     -19.523 -14.543   1.018
ATOM   3731  H02 WTR   759     -19.233 -13.718  -0.218
TER   
ATOM   3732  O00 WTR   760     -16.228 -20.756   7.375
ATOM   3733  H01 WTR   760     -15.732 -20.597   6.572
ATOM   3734  H02 WTR   760     -15.896 -20.107   7.995
TER   
ATOM   3735  O00 WTR   761     -16.031 -10.911  19.215
ATOM   3736  H01 WTR   761     -15.880 -10.236  18.553
ATOM   3737  H02 WTR   761     -15.719 -10.520  20.031
TER   
ATOM   3738  O00 WTR   762     -23.557 -10.913  -3.369
ATOM   3739  H01 WTR   762     -22.678 -10.588  -3.173
ATOM   3740  H02 WTR   762     -23.769 -10.534  -4.221
TER   
ATOM   3741  O00 WTR   763     -13.579 -14.426  12.520
ATOM   3742  H01 WTR   763     -13.099 -15.224  12.741
ATOM   3743  H02 WTR   763     -14.443 -14.549  12.913
TER   
ATOM   3744  O00 WTR   764     -16.458  -7.883   7.762
ATOM   3745  H01 WTR   764     -17.094  -7.378   7.255
ATOM   3746  H02 WTR   764     -16.180  -8.582   7.170
TER   
ATOM   3747  O00 WTR   765     -20.339  -8.661   5.681
ATOM   3748  H01 WTR   765     -19.872  -9.463   5.446
ATOM   3749  H02 WTR   765     -20.857  -8.901   6.449
TER   
ATOM   3750  O00 WTR   766     -19.831  -6.013  12.983
ATOM   3751  H01 WTR   766     -19.502  -6.906  12.878
ATOM   3752  H02 WTR   766     -19.280  -5.485  12.405
TER   
ATOM   3753  O00 WTR   767     -13.761  -4.073  13.130
ATOM   3754  H01 WTR   767     -14.446  -4.471  12.591
ATOM   3755  H02 WTR   767     -14.227  -3.449  13.686
TER   
ATOM   3756  O00 WTR   768     -17.694 -12.325  11.536
ATOM   3757  H01 WTR   768     -16.873 -11.837  11.595
ATOM   3758  H02 WTR   768     -18.060 -12.286  12.419
TER   
ATOM   3759  O00 WTR   769     -19.524 -16.428   5.349
ATOM   3760  H01 WTR   769     -19.757 -17.349   5.462
ATOM   3761  H02 WTR   769     -20.048 -15.966   6.004
TER   
ATOM   3762  O00 WTR   770     -15.661 -11.480  -9.605
ATOM   3763  H01 WTR   770     -15.257 -12.231 -10.040
ATOM   3764  H02 WTR   770     -16.492 -11.816  -9.269
TER   
ATOM   3765  O00 WTR   771     -19.372  -5.455   3.813
ATOM   3766  H01 WTR   771     -19.198  -4.796   3.140
ATOM   3767  H02 WTR   771     -19.394  -6.285   3.337
TER   
ATOM   3768  O00 WTR   772     -21.404  -0.652   4.821
ATOM   3769  H01 WTR   772     -21.904   0.092   5.156
ATOM   3770  H02 WTR   772     -20.542  -0.565   5.227
TER   
ATOM   3771  O00 WTR   773     -22.751  -0.213   8.096
ATOM   3772  H01 WTR   773     -23.690  -0.395   8.061
ATOM   3773  H02 WTR   773     -22.336  -1.065   7.960
TER   
ATOM   3774  O00 WTR   774     -15.053   2.271  10.305
ATOM   3775  H01 WTR   774     -15.944   2.044  10.570
ATOM   3776  H02 WTR   774     -15.157   3.041   9.747
TER   
ATOM   3777  O00 WTR   775     -22.363  -9.055   7.414
ATOM   3778  H01 WTR   775     -23.200  -8.621   7.582
ATOM   3779  H02 WTR   775     -21.931  -9.081   8.268
TER   
ATOM   3780  O00 WTR   776     -23.786 -11.437   6.475
ATOM   3781  H01 WTR   776     -24.642 -11.017   6.553
ATOM   3782  H02 WTR   776     -23.188 -10.850   6.937
TER   
ATOM   3783  O00 WTR   777     -15.848  -1.829   1.362
ATOM   3784  H01 WTR   777     -16.059  -2.760   1.286
ATOM   3785  H02 WTR   777     -16.370  -1.409   0.678
TER   
ATOM   3786  O00 WTR   778     -21.488  -2.804   7.389
ATOM   3787  H01 WTR   778     -20.551  -2.826   7.585
ATOM   3788  H02 WTR   778     -21.576  -3.319   6.586
TER   
ATOM   3789  O00 WTR   779     -17.698  -2.304   4.070
ATOM   3790  H01 WTR   779     -18.357  -1.950   4.667
ATOM   3791  H02 WTR   779     -17.234  -1.534   3.741
TER   
ATOM   3792  O00 WTR   780     -10.198  -1.312  12.808
ATOM   3793  H01 WTR   780      -9.368  -1.752  12.626
ATOM   3794  H02 WTR   780     -10.242  -1.268  13.763
TER   
ATOM   3795  O00 WTR   781     -13.655  -1.490   4.285
ATOM   3796  H01 WTR   781     -13.675  -0.725   3.709
ATOM   3797  H02 WTR   781     -13.459  -2.224   3.702
TER   
ATOM   3798  O00 WTR   782     -18.578  -5.127  10.283
ATOM   3799  H01 WTR   782     -18.894  -5.910   9.833
ATOM   3800  H02 WTR   782     -19.331  -4.537  10.296
TER   
ATOM   3801  O00 WTR   783     -23.067  -9.641  -9.683
ATOM   3802  H01 WTR   783     -22.253  -9.589 -10.183
ATOM   3803  H02 WTR   783     -23.756  -9.495 -10.331
TER   
ATOM   3804  O00 WTR   784     -18.601  -6.842   6.137
ATOM   3805  H01 WTR   784     -18.970  -6.113   5.638
ATOM   3806  H02 WTR   784     -19.204  -7.569   5.981
TER   
ATOM   3807  O00 WTR   785     -25.368  -2.421   7.363
ATOM   3808  H01 WTR   785     -25.113  -2.812   6.527
ATOM   3809  H02 WTR   785     -26.123  -1.872   7.150
TER   
ATOM   3810  O00 WTR   786     -20.806 -23.075  -0.119
ATOM   3811  H01 WTR   786     -21.543 -22.521  -0.375
ATOM   3812  H02 WTR   786     -20.030 -22.561  -0.343
TER   
ATOM   3813  O00 WTR   787     -15.966  -9.152  -3.781
ATOM   3814  H01 WTR   787     -16.504  -8.383  -3.596
ATOM   3815  H02 WTR   787     -15.496  -8.928  -4.584
TER   
ATOM   3816  O00 WTR   788     -25.006  -7.917   7.343
ATOM   3817  H01 WTR   788     -25.038  -7.179   7.952
ATOM   3818  H02 WTR   788     -24.441  -7.616   6.631
TER   
ATOM   3819  O00 WTR   789     -13.241   6.357  10.079
ATOM   3820  H01 WTR   789     -13.018   7.245  10.359
ATOM   3821  H02 WTR   789     -14.151   6.241  10.351
TER   
ATOM   3822  O00 WTR   790     -21.904  -4.675   5.018
ATOM   3823  H01 WTR   790     -21.018  -4.841   4.697
ATOM   3824  H02 WTR   790     -22.232  -3.967   4.463
TER   
ATOM   3825  O00 WTR   791     -12.468  -6.291  14.012
ATOM   3826  H01 WTR   791     -11.725  -5.905  14.477
ATOM   3827  H02 WTR   791     -12.991  -5.540  13.732
TER   
ATOM   3828  O00 WTR   792     -15.334  -4.878   3.733
ATOM   3829  H01 WTR   792     -15.275  -4.654   4.662
ATOM   3830  H02 WTR   792     -16.175  -4.518   3.452
TER   
ATOM   3831  O00 WTR   793     -22.513  -2.541   3.462
ATOM   3832  H01 WTR   793     -22.072  -1.901   4.021
ATOM   3833  H02 WTR   793     -21.967  -2.590   2.677
TER   
ATOM   3834  O00 WTR   794     -11.591  -4.108   4.968
ATOM   3835  H01 WTR   794     -11.444  -4.126   5.914
ATOM   3836  H02 WTR   794     -10.858  -4.602   4.601
TER   
ATOM   3837  O00 WTR   795     -12.388  -6.507   7.341
ATOM   3838  H01 WTR   795     -11.947  -5.714   7.037
ATOM   3839  H02 WTR   795     -13.204  -6.193   7.732
TER   
ATOM   3840  O00 WTR   796     -11.266  -1.159   6.124
ATOM   3841  H01 WTR   796     -11.213  -1.909   6.717
ATOM   3842  H02 WTR   796     -11.669  -1.510   5.330
TER   
ATOM   3843  O00 WTR   797     -15.135  -7.436   0.044
ATOM   3844  H01 WTR   797     -15.499  -7.464   0.929
ATOM   3845  H02 WTR   797     -15.163  -8.344  -0.256
TER   
ATOM   3846  O00 WTR   798     -15.497  -2.852   5.671
ATOM   3847  H01 WTR   798     -14.925  -2.312   5.124
ATOM   3848  H02 WTR   798     -16.383  -2.616   5.396
TER   
ATOM   3849  O00 WTR   799     -18.910  -1.464  10.084
ATOM   3850  H01 WTR   799     -19.495  -2.147  10.411
ATOM   3851  H02 WTR   799     -18.381  -1.218  10.843
TER   
ATOM   3852  O00 WTR   800     -16.306  -2.124  18.768
ATOM   3853  H01 WTR   800     -16.968  -2.101  18.077
ATOM   3854  H02 WTR   800     -15.694  -2.806  18.491
TER   
ATOM   3855  O00 WTR   801     -20.332  -6.208  -8.227
ATOM   3856  H01 WTR   801     -19.667  -6.773  -8.620
ATOM   3857  H02 WTR   801     -19.988  -5.321  -8.335
TER   
ATOM   3858  O00 WTR   802     -13.324  -2.077   9.722
ATOM   3859  H01 WTR   802     -12.689  -2.583  10.228
ATOM   3860  H02 WTR   802     -12.831  -1.319   9.408
TER   
ATOM   3861  O00 WTR   803     -17.531   0.540  15.316
ATOM   3862  H01 WTR   803     -17.092   0.274  14.509
ATOM   3863  H02 WTR   803     -18.227   1.130  15.027
TER   
ATOM   3864  O00 WTR   804     -17.621   2.419  12.970
ATOM   3865  H01 WTR   804     -16.843   2.876  12.650
ATOM   3866  H02 WTR   804     -18.175   2.317  12.196
TER   
ATOM   3867  O00 WTR   805     -20.500   0.851   9.587
ATOM   3868  H01 WTR   805     -21.408   0.726   9.311
ATOM   3869  H02 WTR   805     -20.243   0.005   9.954
TER   
ATOM   3870  O00 WTR   806     -11.737  -3.229  11.496
ATOM   3871  H01 WTR   806     -11.434  -2.498  12.035
ATOM   3872  H02 WTR   806     -12.502  -3.569  11.962
TER   
ATOM   3873  O00 WTR   807     -13.106   0.297  11.526
ATOM   3874  H01 WTR   807     -13.630   0.859  10.955
ATOM   3875  H02 WTR   807     -13.137  -0.564  11.110
TER   
ATOM   3876  O00 WTR   808     -17.548  -2.061  16.388
ATOM   3877  H01 WTR   808     -17.794  -1.201  16.046
ATOM   3878  H02 WTR   808     -16.740  -2.282  15.925
TER   
ATOM   3879  O00 WTR   809     -17.445   3.371   6.431
ATOM   3880  H01 WTR   809     -17.049   2.500   6.466
ATOM   3881  H02 WTR   809     -18.335   3.243   6.760
TER   
ATOM   3882  O00 WTR   810     -18.730  -0.575   6.086
ATOM   3883  H01 WTR   810     -17.840  -0.335   5.830
ATOM   3884  H02 WTR   810     -18.617  -1.136   6.853
TER   
ATOM   3885  O00 WTR   811     -21.864   2.171   5.236
ATOM   3886  H01 WTR   811     -22.680   2.405   5.676
ATOM   3887  H02 WTR   811     -21.204   2.187   5.929
TER   
ATOM   3888  O00 WTR   812     -21.891  -5.170   8.760
ATOM   3889  H01 WTR   812     -21.881  -4.297   8.367
ATOM   3890  H02 WTR   812     -22.711  -5.560   8.457
TER   
ATOM   3891  O00 WTR   813     -15.184  -2.461  14.942
ATOM   3892  H01 WTR   813     -14.413  -2.356  15.498
ATOM   3893  H02 WTR   813     -15.291  -1.610  14.516
TER   
ATOM   3894  O00 WTR   814     -16.362 -17.346  -1.431
ATOM   3895  H01 WTR   814     -15.969 -16.633  -1.934
ATOM   3896  H02 WTR   814     -16.141 -17.148  -0.521
TER   
ATOM   3897  O00 WTR   815     -18.924 -17.256  -2.457
ATOM   3898  H01 WTR   815     -19.031 -17.856  -3.195
ATOM   3899  H02 WTR   815     -18.089 -17.508  -2.062
TER   
ATOM   3900  O00 WTR   816     -21.231 -21.039   3.076
ATOM   3901  H01 WTR   816     -22.157 -21.150   2.858
ATOM   3902  H02 WTR   816     -20.794 -21.777   2.651
TER   
ATOM   3903  O00 WTR   817     -20.344 -18.755  -4.561
ATOM   3904  H01 WTR   817     -19.976 -19.389  -5.177
ATOM   3905  H02 WTR   817     -20.521 -19.265  -3.770
TER   
ATOM   3906  O00 WTR   818     -19.605  -7.731  -5.924
ATOM   3907  H01 WTR   818     -19.706  -7.244  -6.741
ATOM   3908  H02 WTR   818     -19.660  -7.065  -5.239
TER   
ATOM   3909  O00 WTR   819     -20.042 -10.742  -3.499
ATOM   3910  H01 WTR   819     -20.478 -10.061  -4.012
ATOM   3911  H02 WTR   819     -20.588 -10.841  -2.719
TER   
ATOM   3912  O00 WTR   820     -18.713  -9.221  -0.192
ATOM   3913  H01 WTR   820     -18.181  -9.418  -0.963
ATOM   3914  H02 WTR   820     -18.454  -9.879   0.453
TER   
ATOM   3915  O00 WTR   821     -18.605 -15.423   2.856
ATOM   3916  H01 WTR   821     -19.379 -15.197   3.371
ATOM   3917  H02 WTR   821     -18.328 -16.272   3.201
TER   
ATOM   3918  O00 WTR   822     -21.853 -16.249  -5.231
ATOM   3919  H01 WTR   822     -21.928 -15.668  -5.988
ATOM   3920  H02 WTR   822     -21.201 -16.900  -5.492
TER   
ATOM   3921  O00 WTR   823     -19.841 -13.368  -4.709
ATOM   3922  H01 WTR   823     -19.899 -12.478  -4.362
ATOM   3923  H02 WTR   823     -20.351 -13.898  -4.096
TER   
ATOM   3924  O00 WTR   824     -23.687  -9.961  -5.965
ATOM   3925  H01 WTR   824     -23.505 -10.596  -6.658
ATOM   3926  H02 WTR   824     -23.713  -9.116  -6.414
TER   
ATOM   3927  O00 WTR   825     -18.437 -13.989  -1.952
ATOM   3928  H01 WTR   825     -18.049 -14.812  -1.654
ATOM   3929  H02 WTR   825     -19.220 -14.255  -2.435
TER   
ATOM   3930  O00 WTR   826     -19.020 -10.456  -6.581
ATOM   3931  H01 WTR   826     -19.835 -10.748  -6.988
ATOM   3932  H02 WTR   826     -19.097  -9.502  -6.547
TER   
ATOM   3933  O00 WTR   827     -20.473  -5.030  -5.423
ATOM   3934  H01 WTR   827     -21.143  -5.057  -6.106
ATOM   3935  H02 WTR   827     -20.968  -5.005  -4.604
TER   
ATOM   3936  O00 WTR   828     -24.036 -13.614  -5.446
ATOM   3937  H01 WTR   828     -24.655 -13.020  -5.022
ATOM   3938  H02 WTR   828     -23.747 -14.200  -4.745
TER   
ATOM   3939  O00 WTR   829     -17.682 -15.734  -6.413
ATOM   3940  H01 WTR   829     -17.436 -15.138  -5.706
ATOM   3941  H02 WTR   829     -17.074 -15.529  -7.122
TER   
ATOM   3942  O00 WTR   830     -21.322 -14.752  -2.934
ATOM   3943  H01 WTR   830     -21.475 -15.276  -2.147
ATOM   3944  H02 WTR   830     -21.469 -15.360  -3.658
TER   
ATOM   3945  O00 WTR   831     -19.481 -20.124  -6.716
ATOM   3946  H01 WTR   831     -18.728 -19.582  -6.480
ATOM   3947  H02 WTR   831     -19.351 -20.940  -6.233
TER   
ATOM   3948  O00 WTR   832     -18.856  -8.707  -9.705
ATOM   3949  H01 WTR   832     -18.293  -7.994 -10.006
ATOM   3950  H02 WTR   832     -18.248  -9.393  -9.428
TER   
ATOM   3951  O00 WTR   833     -16.664  -2.996  -2.049
ATOM   3952  H01 WTR   833     -15.934  -3.456  -2.463
ATOM   3953  H02 WTR   833     -17.065  -3.649  -1.476
TER   
ATOM   3954  O00 WTR   834     -19.351 -11.594  13.526
ATOM   3955  H01 WTR   834     -18.811 -12.225  14.002
ATOM   3956  H02 WTR   834     -20.024 -12.127  13.102
TER   
ATOM   3957  O00 WTR   835     -18.471 -14.917 -11.471
ATOM   3958  H01 WTR   835     -18.367 -14.008 -11.191
ATOM   3959  H02 WTR   835     -18.981 -15.327 -10.771
TER   
ATOM   3960  O00 WTR   836     -17.156 -17.774   6.422
ATOM   3961  H01 WTR   836     -17.808 -18.302   6.880
ATOM   3962  H02 WTR   836     -17.587 -16.932   6.276
TER   
ATOM   3963  O00 WTR   837     -22.935 -21.582  -0.828
ATOM   3964  H01 WTR   837     -22.392 -20.957  -1.308
ATOM   3965  H02 WTR   837     -23.346 -21.063  -0.137
TER   
ATOM   3966  O00 WTR   838     -16.856 -12.073  -0.388
ATOM   3967  H01 WTR   838     -17.302 -11.785  -1.185
ATOM   3968  H02 WTR   838     -17.055 -13.008  -0.326
TER   
ATOM   3969  O00 WTR   839     -17.718 -20.298 -13.154
ATOM   3970  H01 WTR   839     -16.923 -20.030 -13.616
ATOM   3971  H02 WTR   839     -17.853 -19.619 -12.494
TER   
ATOM   3972  O00 WTR   840     -21.177 -16.831  -1.041
ATOM   3973  H01 WTR   840     -21.891 -17.419  -1.289
ATOM   3974  H02 WTR   840     -20.426 -17.139  -1.548
TER   
ATOM   3975  O00 WTR   841     -21.426 -11.252  -7.858
ATOM   3976  H01 WTR   841     -21.644 -12.184  -7.875
ATOM   3977  H02 WTR   841     -22.073 -10.844  -8.433
TER   
ATOM   3978  O00 WTR   842     -17.116 -13.783  -4.650
ATOM   3979  H01 WTR   842     -16.897 -13.089  -5.272
ATOM   3980  H02 WTR   842     -18.068 -13.734  -4.562
TER   
ATOM   3981  O00 WTR   843     -14.931  -2.971 -10.409
ATOM   3982  H01 WTR   843     -15.847  -3.125 -10.177
ATOM   3983  H02 WTR   843     -14.546  -2.583  -9.623
TER   
ATOM   3984  O00 WTR   844     -16.732 -14.627   0.342
ATOM   3985  H01 WTR   844     -17.133 -14.940   1.153
ATOM   3986  H02 WTR   844     -15.814 -14.479   0.569
TER   
ATOM   3987  O00 WTR   845     -19.111 -22.229  -5.178
ATOM   3988  H01 WTR   845     -19.813 -22.760  -4.802
ATOM   3989  H02 WTR   845     -18.792 -22.744  -5.920
TER   
ATOM   3990  O00 WTR   846     -22.473 -12.886  -0.435
ATOM   3991  H01 WTR   846     -21.650 -13.373  -0.466
ATOM   3992  H02 WTR   846     -22.999 -13.257  -1.144
TER   
ATOM   3993  O00 WTR   847     -17.348 -22.129  -7.742
ATOM   3994  H01 WTR   847     -16.496 -22.325  -8.133
ATOM   3995  H02 WTR   847     -17.832 -21.680  -8.434
TER   
ATOM   3996  O00 WTR   848     -14.526 -12.475  -1.963
ATOM   3997  H01 WTR   848     -15.398 -12.276  -1.623
ATOM   3998  H02 WTR   848     -14.635 -12.482  -2.914
TER   
ATOM   3999  O00 WTR   849     -21.829 -13.951  -7.058
ATOM   4000  H01 WTR   849     -21.171 -13.556  -6.487
ATOM   4001  H02 WTR   849     -22.664 -13.758  -6.632
TER   
ATOM   4002  O00 WTR   850     -12.319 -16.267  -9.152
ATOM   4003  H01 WTR   850     -11.644 -16.535  -8.528
ATOM   4004  H02 WTR   850     -11.833 -15.895  -9.887
TER   
ATOM   4005  O00 WTR   851     -16.395  -7.339   2.925
ATOM   4006  H01 WTR   851     -15.992  -6.601   3.382
ATOM   4007  H02 WTR   851     -17.318  -7.302   3.175
TER   
ATOM   4008  O00 WTR   852     -18.014 -12.525  -8.488
ATOM   4009  H01 WTR   852     -18.423 -13.368  -8.291
ATOM   4010  H02 WTR   852     -18.226 -11.973  -7.736
TER   
ATOM   4011  O00 WTR   853     -14.123  -9.860  -0.612
ATOM   4012  H01 WTR   853     -13.670  -9.121  -1.016
ATOM   4013  H02 WTR   853     -14.101 -10.548  -1.277
TER   
ATOM   4014  O00 WTR   854     -17.998 -18.932   3.098
ATOM   4015  H01 WTR   854     -18.613 -18.730   3.802
ATOM   4016  H02 WTR   854     -17.332 -18.246   3.156
TER   
ATOM   4017  O00 WTR   855     -22.219  -7.187  -1.636
ATOM   4018  H01 WTR   855     -22.766  -7.799  -1.143
ATOM   4019  H02 WTR   855     -21.896  -7.699  -2.378
TER   
ATOM   4020  O00 WTR   856     -24.597 -13.334  -2.114
ATOM   4021  H01 WTR   856     -25.294 -13.200  -1.472
ATOM   4022  H02 WTR   856     -24.383 -12.454  -2.424
TER   
ATOM   4023  O00 WTR   857     -16.388  -4.975  -4.548
ATOM   4024  H01 WTR   857     -17.051  -5.365  -3.978
ATOM   4025  H02 WTR   857     -15.638  -4.823  -3.973
TER   
ATOM   4026  O00 WTR   858     -15.987 -11.487   2.180
ATOM   4027  H01 WTR   858     -16.136 -11.853   1.308
ATOM   4028  H02 WTR   858     -15.680 -10.595   2.016
TER   
ATOM   4029  O00 WTR   859     -22.827  -7.806  -7.693
ATOM   4030  H01 WTR   859     -22.111  -7.237  -7.978
ATOM   4031  H02 WTR   859     -22.930  -8.437  -8.404
TER   
ATOM   4032  O00 WTR   860     -21.667  -8.956  -4.577
ATOM   4033  H01 WTR   860     -21.103  -8.583  -5.255
ATOM   4034  H02 WTR   860     -22.356  -9.410  -5.062
TER   
ATOM   4035  O00 WTR   861     -23.111 -18.460  -2.019
ATOM   4036  H01 WTR   861     -22.605 -19.247  -2.224
ATOM   4037  H02 WTR   861     -22.950 -17.872  -2.756
TER   
ATOM   4038  O00 WTR   862     -10.691  -7.555  -0.102
ATOM   4039  H01 WTR   862     -10.953  -7.128   0.713
ATOM   4040  H02 WTR   862     -10.790  -8.491   0.075
TER   
ATOM   4041  O00 WTR   863     -19.963  -6.826  -0.571
ATOM   4042  H01 WTR   863     -20.822  -7.084  -0.904
ATOM   4043  H02 WTR   863     -19.523  -7.653  -0.374
TER   
ATOM   4044  O00 WTR   864     -16.272 -11.526  -6.131
ATOM   4045  H01 WTR   864     -16.707 -10.814  -5.660
ATOM   4046  H02 WTR   864     -15.601 -11.839  -5.525
TER   
ATOM   4047  O00 WTR   865     -13.454  -8.381  -6.645
ATOM   4048  H01 WTR   865     -14.099  -7.902  -7.165
ATOM   4049  H02 WTR   865     -13.181  -7.759  -5.970
TER   
ATOM   4050  O00 WTR   866     -19.254  -8.016   2.651
ATOM   4051  H01 WTR   866     -19.617  -7.771   1.800
ATOM   4052  H02 WTR   866     -19.437  -8.952   2.730
TER   
ATOM   4053  O00 WTR   867     -12.639  -6.660   2.129
ATOM   4054  H01 WTR   867     -12.863  -6.840   3.042
ATOM   4055  H02 WTR   867     -12.412  -5.730   2.117
TER   
ATOM   4056  O00 WTR   868     -20.325 -11.436   1.766
ATOM   4057  H01 WTR   868     -20.232 -11.442   2.719
ATOM   4058  H02 WTR   868     -19.873 -12.229   1.477
TER   
ATOM   4059  O00 WTR   869     -11.797  -5.355  -8.563
ATOM   4060  H01 WTR   869     -11.465  -6.181  -8.211
ATOM   4061  H02 WTR   869     -11.238  -5.173  -9.318
TER   
ATOM   4062  O00 WTR   870     -20.989  -2.059  -1.620
ATOM   4063  H01 WTR   870     -21.068  -1.939  -2.566
ATOM   4064  H02 WTR   870     -20.522  -1.280  -1.318
TER   
ATOM   4065  O00 WTR   871      -5.483 -24.205  -8.159
ATOM   4066  H01 WTR   871      -6.368 -23.922  -8.390
ATOM   4067  H02 WTR   871      -5.094 -24.480  -8.990
TER   
ATOM   4068  O00 WTR   872     -15.845   0.946   6.019
ATOM   4069  H01 WTR   872     -14.890   0.897   6.060
ATOM   4070  H02 WTR   872     -16.059   0.701   5.119
TER   
ATOM   4071  O00 WTR   873     -19.595  -3.565  -8.090
ATOM   4072  H01 WTR   873     -19.388  -3.088  -8.893
ATOM   4073  H02 WTR   873     -20.335  -3.089  -7.712
TER   
ATOM   4074  O00 WTR   874     -16.568  -3.290  -6.967
ATOM   4075  H01 WTR   874     -17.451  -3.411  -6.617
ATOM   4076  H02 WTR   874     -15.996  -3.704  -6.321
TER   
ATOM   4077  O00 WTR   875     -24.152  -8.724  -0.302
ATOM   4078  H01 WTR   875     -24.636  -8.128   0.270
ATOM   4079  H02 WTR   875     -23.504  -9.133   0.271
TER   
ATOM   4080  O00 WTR   876     -23.344  -7.065   5.169
ATOM   4081  H01 WTR   876     -22.891  -7.865   4.902
ATOM   4082  H02 WTR   876     -22.692  -6.373   5.058
TER   
ATOM   4083  O00 WTR   877     -13.673  -4.767  -6.953
ATOM   4084  H01 WTR   877     -12.984  -4.892  -7.605
ATOM   4085  H02 WTR   877     -14.448  -5.172  -7.342
TER   
ATOM   4086  O00 WTR   878     -19.725   0.029  -0.589
ATOM   4087  H01 WTR   878     -18.820  -0.238  -0.430
ATOM   4088  H02 WTR   878     -19.664   0.680  -1.289
TER   
ATOM   4089  O00 WTR   879     -13.426  -2.016  -8.273
ATOM   4090  H01 WTR   879     -12.489  -2.055  -8.463
ATOM   4091  H02 WTR   879     -13.586  -2.768  -7.702
TER   
ATOM   4092  O00 WTR   880     -15.365   1.678  -1.879
ATOM   4093  H01 WTR   880     -15.809   2.347  -1.358
ATOM   4094  H02 WTR   880     -15.950   1.523  -2.621
TER   
ATOM   4095  O00 WTR   881     -21.377  -2.039  -6.732
ATOM   4096  H01 WTR   881     -22.077  -2.262  -6.119
ATOM   4097  H02 WTR   881     -20.844  -1.396  -6.264
TER   
ATOM   4098  O00 WTR   882     -20.267  -0.029  -5.022
ATOM   4099  H01 WTR   882     -19.633   0.272  -5.674
ATOM   4100  H02 WTR   882     -19.856  -0.795  -4.623
TER   
ATOM   4101  O00 WTR   883     -10.651   3.031   2.599
ATOM   4102  H01 WTR   883      -9.721   3.092   2.815
ATOM   4103  H02 WTR   883     -11.102   3.297   3.400
TER   
ATOM   4104  O00 WTR   884     -21.632  -4.668  -2.971
ATOM   4105  H01 WTR   884     -21.431  -3.936  -2.388
ATOM   4106  H02 WTR   884     -21.891  -5.378  -2.384
TER   
ATOM   4107  O00 WTR   885     -16.794  -1.005  -5.218
ATOM   4108  H01 WTR   885     -17.498  -1.233  -4.610
ATOM   4109  H02 WTR   885     -16.661  -1.798  -5.738
TER   
ATOM   4110  O00 WTR   886     -13.581   0.991   2.839
ATOM   4111  H01 WTR   886     -13.781   1.904   2.635
ATOM   4112  H02 WTR   886     -12.653   0.995   3.075
TER   
ATOM   4113  O00 WTR   887     -12.818   0.468  -1.935
ATOM   4114  H01 WTR   887     -12.944  -0.086  -1.165
ATOM   4115  H02 WTR   887     -13.667   0.891  -2.068
TER   
ATOM   4116  O00 WTR   888     -19.332   4.882  -8.209
ATOM   4117  H01 WTR   888     -19.061   4.966  -7.295
ATOM   4118  H02 WTR   888     -20.288   4.840  -8.173
TER   
ATOM   4119  O00 WTR   889     -15.832 -14.045   3.350
ATOM   4120  H01 WTR   889     -16.784 -14.013   3.441
ATOM   4121  H02 WTR   889     -15.578 -13.141   3.164
TER   
ATOM   4122  O00 WTR   890     -16.858  -0.545  -0.800
ATOM   4123  H01 WTR   890     -16.295   0.155  -1.128
ATOM   4124  H02 WTR   890     -16.784  -1.239  -1.455
TER   
ATOM   4125  O00 WTR   891     -15.625   2.911   2.437
ATOM   4126  H01 WTR   891     -16.075   3.693   2.756
ATOM   4127  H02 WTR   891     -15.993   2.760   1.566
TER   
ATOM   4128  O00 WTR   892     -17.497 -10.731  -2.521
ATOM   4129  H01 WTR   892     -18.343 -10.686  -2.966
ATOM   4130  H02 WTR   892     -16.903 -10.237  -3.086
TER   
ATOM   4131  O00 WTR   893     -12.886  -8.400  -2.824
ATOM   4132  H01 WTR   893     -11.929  -8.360  -2.839
ATOM   4133  H02 WTR   893     -13.167  -7.580  -3.229
TER   
ATOM   4134  O00 WTR   894     -19.069  -2.555  -4.534
ATOM   4135  H01 WTR   894     -18.556  -3.209  -4.059
ATOM   4136  H02 WTR   894     -19.637  -3.068  -5.110
TER   
ATOM   4137  O00 WTR   895     -20.599 -10.010 -11.371
ATOM   4138  H01 WTR   895     -20.409  -9.873 -12.299
ATOM   4139  H02 WTR   895     -20.149  -9.291 -10.926
TER   
ATOM   4140  O00 WTR   896     -16.806   4.696   4.019
ATOM   4141  H01 WTR   896     -17.007   4.224   4.827
ATOM   4142  H02 WTR   896     -16.504   5.556   4.312
TER   
ATOM   4143  O00 WTR   897     -17.306  -6.639  -2.233
ATOM   4144  H01 WTR   897     -17.977  -6.550  -1.556
ATOM   4145  H02 WTR   897     -16.482  -6.688  -1.749
TER   
ATOM   4146  O00 WTR   898     -22.764  -9.632   4.346
ATOM   4147  H01 WTR   898     -21.844  -9.563   4.603
ATOM   4148  H02 WTR   898     -23.107 -10.353   4.873
TER   
ATOM   4149  O00 WTR   899     -10.671 -10.196   0.613
ATOM   4150  H01 WTR   899     -11.453 -10.531   1.052
ATOM   4151  H02 WTR   899     -10.023 -10.106   1.312
TER   
ATOM   4152  O00 WTR   900     -13.070  -3.688   2.789
ATOM   4153  H01 WTR   900     -12.469  -3.919   3.496
ATOM   4154  H02 WTR   900     -13.903  -4.085   3.042
TER   
ATOM   4155  O00 WTR   901     -20.664  -2.296   1.071
ATOM   4156  H01 WTR   901     -20.003  -1.614   1.190
ATOM   4157  H02 WTR   901     -20.856  -2.283   0.134
TER   
ATOM   4158  O00 WTR   902     -20.224   1.688  -2.842
ATOM   4159  H01 WTR   902     -19.388   2.122  -3.014
ATOM   4160  H02 WTR   902     -20.359   1.119  -3.600
TER   
ATOM   4161  O00 WTR   903     -23.142  -3.021  -4.867
ATOM   4162  H01 WTR   903     -22.732  -3.764  -4.425
ATOM   4163  H02 WTR   903     -23.865  -2.769  -4.292
TER   
ATOM   4164  O00 WTR   904     -15.482   2.670  -7.038
ATOM   4165  H01 WTR   904     -15.323   1.742  -7.214
ATOM   4166  H02 WTR   904     -14.616   3.075  -7.084
TER   
ATOM   4167  O00 WTR   905     -22.063  -9.242   1.639
ATOM   4168  H01 WTR   905     -22.514  -9.291   2.482
ATOM   4169  H02 WTR   905     -21.612 -10.082   1.559
TER   
ATOM   4170  O00 WTR   906     -13.470  -6.393  -4.629
ATOM   4171  H01 WTR   906     -13.951  -5.962  -5.336
ATOM   4172  H02 WTR   906     -13.188  -5.677  -4.060
TER   
ATOM   4173  O00 WTR   907     -18.515  -0.661  -7.477
ATOM   4174  H01 WTR   907     -17.791  -0.763  -6.860
ATOM   4175  H02 WTR   907     -18.972  -1.501  -7.453
TER   
ATOM   4176  O00 WTR   908     -15.202  -6.817  -8.043
ATOM   4177  H01 WTR   908     -14.809  -6.652  -8.901
ATOM   4178  H02 WTR   908     -16.144  -6.735  -8.192
TER   
ATOM   4179  O00 WTR   909     -19.037  -4.319   0.110
ATOM   4180  H01 WTR   909     -19.786  -3.932   0.563
ATOM   4181  H02 WTR   909     -19.361  -5.159  -0.215
TER   
ATOM   4182  O00 WTR   910     -16.550   3.806  -0.483
ATOM   4183  H01 WTR   910     -17.493   3.647  -0.540
ATOM   4184  H02 WTR   910     -16.473   4.607   0.035
TER   
ATOM   4185  O00 WTR   911     -13.332  -0.703   0.455
ATOM   4186  H01 WTR   911     -14.126  -1.207   0.635
ATOM   4187  H02 WTR   911     -13.424   0.086   0.989
TER   
ATOM   4188  O00 WTR   912     -17.196   1.440  -3.814
ATOM   4189  H01 WTR   912     -16.985   0.846  -4.535
ATOM   4190  H02 WTR   912     -17.306   2.294  -4.231
TER   
ATOM   4191  O00 WTR   913     -19.588 -20.514  -0.609
ATOM   4192  H01 WTR   913     -19.521 -20.693   0.329
ATOM   4193  H02 WTR   913     -18.697 -20.632  -0.939
TER   
ATOM   4194  O00 WTR   914     -14.566  -4.314  -2.802
ATOM   4195  H01 WTR   914     -14.279  -5.011  -2.213
ATOM   4196  H02 WTR   914     -13.795  -3.758  -2.911
TER   
ATOM   4197  O00 WTR   915     -21.250 -13.354  12.422
ATOM   4198  H01 WTR   915     -21.502 -13.402  13.344
ATOM   4199  H02 WTR   915     -21.909 -13.878  11.966
TER   
ATOM   4200  O00 WTR   916      -6.216 -11.702   7.583
ATOM   4201  H01 WTR   916      -6.542 -12.601   7.546
ATOM   4202  H02 WTR   916      -6.574 -11.284   6.800
TER   
ATOM   4203  O00 WTR   917     -14.079 -15.806   7.402
ATOM   4204  H01 WTR   917     -14.556 -15.352   6.707
ATOM   4205  H02 WTR   917     -13.967 -15.147   8.087
TER   
ATOM   4206  O00 WTR   918      -7.034 -14.260   7.313
ATOM   4207  H01 WTR   918      -6.605 -14.104   6.471
ATOM   4208  H02 WTR   918      -7.968 -14.171   7.126
TER   
ATOM   4209  O00 WTR   919      -9.103 -16.814  16.755
ATOM   4210  H01 WTR   919      -8.992 -15.879  16.584
ATOM   4211  H02 WTR   919     -10.014 -16.901  17.034
TER   
ATOM   4212  O00 WTR   920      -3.777 -19.734  -6.611
ATOM   4213  H01 WTR   920      -3.248 -18.967  -6.389
ATOM   4214  H02 WTR   920      -4.405 -19.808  -5.893
TER   
ATOM   4215  O00 WTR   921      -9.173 -19.372   6.178
ATOM   4216  H01 WTR   921      -9.336 -20.111   6.765
ATOM   4217  H02 WTR   921      -9.680 -18.652   6.552
TER   
ATOM   4218  O00 WTR   922      -4.781 -12.650  -1.752
ATOM   4219  H01 WTR   922      -5.412 -13.056  -2.346
ATOM   4220  H02 WTR   922      -3.953 -13.088  -1.946
TER   
ATOM   4221  O00 WTR   923       0.078 -12.107  -7.109
ATOM   4222  H01 WTR   923       0.816 -11.944  -6.521
ATOM   4223  H02 WTR   923      -0.673 -12.220  -6.526
TER   
ATOM   4224  O00 WTR   924     -10.741  -7.466   9.497
ATOM   4225  H01 WTR   924     -10.440  -8.317   9.177
ATOM   4226  H02 WTR   924     -11.316  -7.140   8.805
TER   
ATOM   4227  O00 WTR   925      -0.336 -13.685   5.869
ATOM   4228  H01 WTR   925      -0.764 -14.066   5.103
ATOM   4229  H02 WTR   925      -0.148 -12.781   5.615
TER   
ATOM   4230  O00 WTR   926      -6.454 -16.762   8.308
ATOM   4231  H01 WTR   926      -6.505 -15.909   7.876
ATOM   4232  H02 WTR   926      -5.589 -16.773   8.718
TER   
ATOM   4233  O00 WTR   927     -12.418 -18.840   7.716
ATOM   4234  H01 WTR   927     -12.292 -19.358   8.512
ATOM   4235  H02 WTR   927     -12.853 -19.437   7.108
TER   
ATOM   4236  O00 WTR   928     -14.077 -17.219  10.270
ATOM   4237  H01 WTR   928     -13.874 -17.283   9.337
ATOM   4238  H02 WTR   928     -13.524 -16.505  10.588
TER   
ATOM   4239  O00 WTR   929      -3.411 -14.248   1.812
ATOM   4240  H01 WTR   929      -3.489 -13.481   1.245
ATOM   4241  H02 WTR   929      -3.665 -14.985   1.255
TER   
ATOM   4242  O00 WTR   930       0.706 -11.043   7.808
ATOM   4243  H01 WTR   930      -0.154 -11.130   8.219
ATOM   4244  H02 WTR   930       0.529 -11.095   6.869
TER   
ATOM   4245  O00 WTR   931      -1.036 -10.578  14.393
ATOM   4246  H01 WTR   931      -0.859 -10.543  15.333
ATOM   4247  H02 WTR   931      -0.338 -11.128  14.038
TER   
ATOM   4248  O00 WTR   932     -10.282  -7.522   3.582
ATOM   4249  H01 WTR   932      -9.452  -7.327   3.145
ATOM   4250  H02 WTR   932     -10.335  -8.478   3.580
TER   
ATOM   4251  O00 WTR   933     -11.349 -11.317  -7.725
ATOM   4252  H01 WTR   933     -11.754 -12.086  -8.126
ATOM   4253  H02 WTR   933     -11.519 -11.417  -6.789
TER   
ATOM   4254  O00 WTR   934     -12.999  -5.969  -0.735
ATOM   4255  H01 WTR   934     -13.459  -6.453  -0.050
ATOM   4256  H02 WTR   934     -12.325  -6.574  -1.045
TER   
ATOM   4257  O00 WTR   935      -5.680   8.242  15.088
ATOM   4258  H01 WTR   935      -6.008   9.136  15.179
ATOM   4259  H02 WTR   935      -4.740   8.313  15.258
TER   
ATOM   4260  O00 WTR   936      15.952 -18.569   4.979
ATOM   4261  H01 WTR   936      15.362 -18.568   5.732
ATOM   4262  H02 WTR   936      16.747 -18.140   5.296
TER   
ATOM   4263  O00 WTR   937      -0.288 -17.020  14.264
ATOM   4264  H01 WTR   937       0.435 -17.644  14.201
ATOM   4265  H02 WTR   937      -1.018 -17.452  13.820
TER   
ATOM   4266  O00 WTR   938      -4.008 -14.291   9.429
ATOM   4267  H01 WTR   938      -4.041 -15.218   9.190
ATOM   4268  H02 WTR   938      -3.218 -13.961   9.000
TER   
ATOM   4269  O00 WTR   939      -6.325 -13.978   4.832
ATOM   4270  H01 WTR   939      -5.458 -14.374   4.743
ATOM   4271  H02 WTR   939      -6.521 -13.633   3.961
TER   
ATOM   4272  O00 WTR   940      -0.338 -13.437 -10.977
ATOM   4273  H01 WTR   940      -0.656 -12.573 -10.715
ATOM   4274  H02 WTR   940      -0.977 -13.743 -11.621
TER   
ATOM   4275  O00 WTR   941      -0.279 -19.381   8.386
ATOM   4276  H01 WTR   941       0.249 -18.778   7.863
ATOM   4277  H02 WTR   941      -0.126 -20.239   7.990
TER   
ATOM   4278  O00 WTR   942     -14.229 -13.449   0.528
ATOM   4279  H01 WTR   942     -13.452 -13.911   0.214
ATOM   4280  H02 WTR   942     -14.585 -13.021  -0.251
TER   
ATOM   4281  O00 WTR   943      -7.152 -11.552  17.933
ATOM   4282  H01 WTR   943      -6.554 -12.187  18.329
ATOM   4283  H02 WTR   943      -6.620 -10.766  17.810
TER   
ATOM   4284  O00 WTR   944      -7.628  -8.854  -0.307
ATOM   4285  H01 WTR   944      -7.383  -8.565  -1.186
ATOM   4286  H02 WTR   944      -7.118  -9.651  -0.166
TER   
ATOM   4287  O00 WTR   945      -1.213 -16.847  10.151
ATOM   4288  H01 WTR   945      -0.722 -17.576  10.530
ATOM   4289  H02 WTR   945      -0.620 -16.469   9.502
TER   
ATOM   4290  O00 WTR   946     -11.819 -13.250  -9.712
ATOM   4291  H01 WTR   946     -12.650 -13.675  -9.923
ATOM   4292  H02 WTR   946     -11.491 -12.932 -10.553
TER   
ATOM   4293  O00 WTR   947       3.094 -22.021   7.539
ATOM   4294  H01 WTR   947       3.681 -22.541   8.088
ATOM   4295  H02 WTR   947       2.218 -22.216   7.872
TER   
ATOM   4296  O00 WTR   948      -0.015 -22.212  10.802
ATOM   4297  H01 WTR   948      -0.841 -22.333  11.269
ATOM   4298  H02 WTR   948       0.250 -21.316  11.011
TER   
ATOM   4299  O00 WTR   949      -9.168 -10.707   2.787
ATOM   4300  H01 WTR   949      -8.260 -10.433   2.658
ATOM   4301  H02 WTR   949      -9.133 -11.663   2.788
TER   
ATOM   4302  O00 WTR   950     -11.873 -11.843  12.531
ATOM   4303  H01 WTR   950     -12.557 -12.501  12.652
ATOM   4304  H02 WTR   950     -12.210 -11.062  12.970
TER   
ATOM   4305  O00 WTR   951       8.972 -18.709 -16.437
ATOM   4306  H01 WTR   951       9.070 -18.755 -17.388
ATOM   4307  H02 WTR   951       8.029 -18.618 -16.297
TER   
ATOM   4308  O00 WTR   952      -7.610 -22.228  16.009
ATOM   4309  H01 WTR   952      -7.079 -22.679  16.666
ATOM   4310  H02 WTR   952      -7.041 -21.535  15.675
TER   
ATOM   4311  O00 WTR   953     -12.658 -10.768   4.448
ATOM   4312  H01 WTR   953     -12.652 -11.214   3.602
ATOM   4313  H02 WTR   953     -12.807  -9.847   4.233
TER   
ATOM   4314  O00 WTR   954      -9.477 -12.621  10.849
ATOM   4315  H01 WTR   954      -9.019 -13.116  11.528
ATOM   4316  H02 WTR   954     -10.298 -12.352  11.260
TER   
ATOM   4317  O00 WTR   955     -13.337 -12.360  19.774
ATOM   4318  H01 WTR   955     -14.236 -12.362  19.445
ATOM   4319  H02 WTR   955     -13.395 -12.777  20.634
TER   
ATOM   4320  O00 WTR   956      -6.497 -18.151   5.967
ATOM   4321  H01 WTR   956      -6.539 -17.657   6.786
ATOM   4322  H02 WTR   956      -7.374 -18.518   5.862
TER   
ATOM   4323  O00 WTR   957       7.480 -13.838  -5.900
ATOM   4324  H01 WTR   957       8.179 -14.487  -5.972
ATOM   4325  H02 WTR   957       7.913 -13.000  -6.060
TER   
ATOM   4326  O00 WTR   958       0.927  -8.786  11.359
ATOM   4327  H01 WTR   958       0.344  -8.387  12.005
ATOM   4328  H02 WTR   958       0.883  -8.201  10.603
TER   
ATOM   4329  O00 WTR   959       4.824 -17.445  11.229
ATOM   4330  H01 WTR   959       4.588 -16.996  12.041
ATOM   4331  H02 WTR   959       4.469 -16.889  10.535
TER   
ATOM   4332  O00 WTR   960     -16.505  -4.336   1.148
ATOM   4333  H01 WTR   960     -15.975  -5.018   0.733
ATOM   4334  H02 WTR   960     -17.388  -4.479   0.809
TER   
ATOM   4335  O00 WTR   961     -10.255 -12.454   8.286
ATOM   4336  H01 WTR   961      -9.918 -11.573   8.126
ATOM   4337  H02 WTR   961      -9.886 -12.702   9.133
TER   
ATOM   4338  O00 WTR   962      -1.806 -17.720   1.289
ATOM   4339  H01 WTR   962      -2.406 -17.923   2.007
ATOM   4340  H02 WTR   962      -1.822 -18.501   0.736
TER   
ATOM   4341  O00 WTR   963      -4.130  -9.993  -1.853
ATOM   4342  H01 WTR   963      -4.274 -10.935  -1.756
ATOM   4343  H02 WTR   963      -3.635  -9.745  -1.072
TER   
ATOM   4344  O00 WTR   964      -6.802   8.331   5.323
ATOM   4345  H01 WTR   964      -7.424   9.009   5.588
ATOM   4346  H02 WTR   964      -6.003   8.812   5.105
TER   
ATOM   4347  O00 WTR   965      -3.204 -12.613  14.925
ATOM   4348  H01 WTR   965      -2.470 -12.025  14.744
ATOM   4349  H02 WTR   965      -2.802 -13.477  15.014
TER   
ATOM   4350  O00 WTR   966       4.622 -22.584   2.342
ATOM   4351  H01 WTR   966       4.385 -22.336   3.236
ATOM   4352  H02 WTR   966       5.579 -22.561   2.332
TER   
ATOM   4353  O00 WTR   967       8.374 -12.365   3.304
ATOM   4354  H01 WTR   967       7.677 -13.020   3.286
ATOM   4355  H02 WTR   967       8.550 -12.175   2.382
TER   
ATOM   4356  O00 WTR   968       5.376 -16.764   7.387
ATOM   4357  H01 WTR   968       6.141 -17.339   7.349
ATOM   4358  H02 WTR   968       4.629 -17.350   7.263
TER   
ATOM   4359  O00 WTR   969       7.296  -9.685  11.436
ATOM   4360  H01 WTR   969       6.455  -9.712  11.893
ATOM   4361  H02 WTR   969       7.950  -9.744  12.133
TER   
ATOM   4362  O00 WTR   970       5.502 -16.176   3.167
ATOM   4363  H01 WTR   970       5.884 -15.300   3.223
ATOM   4364  H02 WTR   970       5.165 -16.234   2.273
TER   
ATOM   4365  O00 WTR   971      -3.469 -17.107   8.627
ATOM   4366  H01 WTR   971      -2.686 -16.971   9.160
ATOM   4367  H02 WTR   971      -3.322 -17.948   8.195
TER   
ATOM   4368  O00 WTR   972       7.348 -16.632   0.434
ATOM   4369  H01 WTR   972       7.649 -16.626  -0.475
ATOM   4370  H02 WTR   972       6.647 -15.981   0.460
TER   
ATOM   4371  O00 WTR   973      10.874 -15.349   8.212
ATOM   4372  H01 WTR   973      10.730 -15.614   7.304
ATOM   4373  H02 WTR   973       9.995 -15.242   8.574
TER   
ATOM   4374  O00 WTR   974      10.884 -14.681   3.565
ATOM   4375  H01 WTR   974      11.119 -13.776   3.771
ATOM   4376  H02 WTR   974      10.519 -14.639   2.681
TER   
ATOM   4377  O00 WTR   975       8.899 -14.598  13.466
ATOM   4378  H01 WTR   975       9.737 -14.180  13.266
ATOM   4379  H02 WTR   975       8.635 -14.217  14.304
TER   
ATOM   4380  O00 WTR   976      11.283 -12.092   4.390
ATOM   4381  H01 WTR   976      10.367 -12.330   4.535
ATOM   4382  H02 WTR   976      11.674 -12.101   5.263
TER   
ATOM   4383  O00 WTR   977     -10.435  -5.627  15.905
ATOM   4384  H01 WTR   977      -9.556  -5.743  16.266
ATOM   4385  H02 WTR   977     -11.022  -5.821  16.636
TER   
ATOM   4386  O00 WTR   978       6.083 -13.201   9.904
ATOM   4387  H01 WTR   978       5.813 -12.918   9.031
ATOM   4388  H02 WTR   978       5.717 -12.541  10.494
TER   
ATOM   4389  O00 WTR   979      -2.992 -19.436   7.623
ATOM   4390  H01 WTR   979      -2.090 -19.631   7.878
ATOM   4391  H02 WTR   979      -3.528 -19.901   8.265
TER   
ATOM   4392  O00 WTR   980      18.074 -13.759  -0.957
ATOM   4393  H01 WTR   980      17.874 -14.442  -1.597
ATOM   4394  H02 WTR   980      19.022 -13.641  -1.020
TER   
ATOM   4395  O00 WTR   981       8.228  -8.899   8.938
ATOM   4396  H01 WTR   981       9.154  -9.048   9.130
ATOM   4397  H02 WTR   981       7.762  -9.339   9.649
TER   
ATOM   4398  O00 WTR   982       8.477 -15.362   4.827
ATOM   4399  H01 WTR   982       9.358 -15.049   4.623
ATOM   4400  H02 WTR   982       8.368 -16.143   4.284
TER   
ATOM   4401  O00 WTR   983       8.222 -15.093   8.862
ATOM   4402  H01 WTR   983       8.018 -15.697   9.577
ATOM   4403  H02 WTR   983       7.645 -14.343   9.010
TER   
ATOM   4404  O00 WTR   984       7.383 -18.713   4.764
ATOM   4405  H01 WTR   984       6.991 -17.841   4.711
ATOM   4406  H02 WTR   984       8.216 -18.630   4.300
TER   
ATOM   4407  O00 WTR   985       3.688  -8.549 -10.494
ATOM   4408  H01 WTR   985       3.707  -9.242 -11.154
ATOM   4409  H02 WTR   985       4.472  -8.028 -10.669
TER   
ATOM   4410  O00 WTR   986       6.278  -9.822   6.541
ATOM   4411  H01 WTR   986       6.067 -10.058   5.638
ATOM   4412  H02 WTR   986       6.187 -10.640   7.030
TER   
ATOM   4413  O00 WTR   987      13.460 -15.026   5.536
ATOM   4414  H01 WTR   987      13.138 -14.278   6.038
ATOM   4415  H02 WTR   987      12.701 -15.325   5.036
TER   
ATOM   4416  O00 WTR   988     -18.766 -14.958  12.595
ATOM   4417  H01 WTR   988     -19.089 -15.604  13.223
ATOM   4418  H02 WTR   988     -19.552 -14.499  12.298
TER   
ATOM   4419  O00 WTR   989       6.055 -13.600   3.606
ATOM   4420  H01 WTR   989       5.183 -13.624   3.212
ATOM   4421  H02 WTR   989       5.913 -13.846   4.520
TER   
ATOM   4422  O00 WTR   990      -0.282 -17.775   4.316
ATOM   4423  H01 WTR   990       0.635 -17.901   4.563
ATOM   4424  H02 WTR   990      -0.245 -17.229   3.531
TER   
ATOM   4425  O00 WTR   991      -7.871 -18.145  10.238
ATOM   4426  H01 WTR   991      -7.530 -18.985   9.931
ATOM   4427  H02 WTR   991      -7.669 -17.532   9.531
TER   
ATOM   4428  O00 WTR   992       1.889 -14.831   6.584
ATOM   4429  H01 WTR   992       2.088 -15.652   6.132
ATOM   4430  H02 WTR   992       1.036 -14.568   6.238
TER   
ATOM   4431  O00 WTR   993       2.157 -14.633   2.821
ATOM   4432  H01 WTR   993       1.202 -14.595   2.773
ATOM   4433  H02 WTR   993       2.414 -13.783   3.179
TER   
ATOM   4434  O00 WTR   994       8.938 -26.024   9.304
ATOM   4435  H01 WTR   994       9.663 -25.886   9.914
ATOM   4436  H02 WTR   994       8.151 -25.897   9.834
TER   
ATOM   4437  O00 WTR   995       3.229 -19.659  10.152
ATOM   4438  H01 WTR   995       3.327 -19.326   9.260
ATOM   4439  H02 WTR   995       3.467 -18.920  10.712
TER   
ATOM   4440  O00 WTR   996       9.027 -10.408  13.403
ATOM   4441  H01 WTR   996       9.820 -10.698  12.953
ATOM   4442  H02 WTR   996       9.262  -9.563  13.785
TER   
ATOM   4443  O00 WTR   997       4.451 -11.828  11.485
ATOM   4444  H01 WTR   997       4.604 -11.251  12.233
ATOM   4445  H02 WTR   997       3.816 -11.357  10.945
TER   
ATOM   4446  O00 WTR   998      -3.406 -13.270 -11.327
ATOM   4447  H01 WTR   998      -3.496 -13.799 -12.120
ATOM   4448  H02 WTR   998      -2.846 -12.539 -11.589
TER   
ATOM   4449  O00 WTR   999     -13.884 -13.766   9.178
ATOM   4450  H01 WTR   999     -14.688 -14.109   9.568
ATOM   4451  H02 WTR   999     -13.183 -14.115   9.728
TER   
ATOM   4452  O00 WTR  1000       3.018  -7.707  15.187
ATOM   4453  H01 WTR  1000       3.395  -8.451  14.717
ATOM   4454  H02 WTR  1000       2.698  -7.126  14.497
TER   
ATOM   4455  O00 WTR  1001       6.388 -17.817  -5.695
ATOM   4456  H01 WTR  1001       5.934 -17.326  -6.380
ATOM   4457  H02 WTR  1001       7.301 -17.537  -5.764
TER   
ATOM   4458  O00 WTR  1002      11.244 -16.763   5.702
ATOM   4459  H01 WTR  1002      11.032 -16.756   4.769
ATOM   4460  H02 WTR  1002      10.853 -17.572   6.031
TER   
ATOM   4461  O00 WTR  1003       9.593  -2.491  10.923
ATOM   4462  H01 WTR  1003       9.446  -1.784  11.550
ATOM   4463  H02 WTR  1003       8.718  -2.827  10.728
TER   
ATOM   4464  O00 WTR  1004       3.284 -21.037  13.829
ATOM   4465  H01 WTR  1004       4.075 -20.573  14.106
ATOM   4466  H02 WTR  1004       3.518 -21.429  12.988
TER   
ATOM   4467  O00 WTR  1005       1.885 -11.551  10.257
ATOM   4468  H01 WTR  1005       1.505 -11.039  10.971
ATOM   4469  H02 WTR  1005       1.459 -11.216   9.468
TER   
ATOM   4470  O00 WTR  1006       2.407 -12.238   4.496
ATOM   4471  H01 WTR  1006       1.535 -11.872   4.646
ATOM   4472  H02 WTR  1006       2.686 -12.552   5.356
TER   
ATOM   4473  O00 WTR  1007      12.556  -9.899   6.859
ATOM   4474  H01 WTR  1007      12.788  -9.544   6.001
ATOM   4475  H02 WTR  1007      12.143  -9.167   7.318
TER   
ATOM   4476  O00 WTR  1008       6.043 -16.250  16.039
ATOM   4477  H01 WTR  1008       6.479 -15.567  16.549
ATOM   4478  H02 WTR  1008       6.746 -16.850  15.790
TER   
ATOM   4479  O00 WTR  1009      13.194 -14.552   9.432
ATOM   4480  H01 WTR  1009      12.471 -14.686   8.819
ATOM   4481  H02 WTR  1009      13.583 -13.718   9.167
TER   
ATOM   4482  O00 WTR  1010       5.663 -12.270   7.429
ATOM   4483  H01 WTR  1010       4.707 -12.230   7.470
ATOM   4484  H02 WTR  1010       5.851 -13.126   7.043
TER   
ATOM   4485  O00 WTR  1011      12.122 -18.319   8.712
ATOM   4486  H01 WTR  1011      12.580 -17.631   8.230
ATOM   4487  H02 WTR  1011      11.765 -17.876   9.482
TER   
ATOM   4488  O00 WTR  1012       5.498  -7.098   6.646
ATOM   4489  H01 WTR  1012       5.669  -8.036   6.559
ATOM   4490  H02 WTR  1012       6.012  -6.694   5.947
TER   
ATOM   4491  O00 WTR  1013       6.276 -14.508   6.168
ATOM   4492  H01 WTR  1013       5.911 -15.281   6.599
ATOM   4493  H02 WTR  1013       7.170 -14.762   5.939
TER   
ATOM   4494  O00 WTR  1014       7.036  -6.444   9.082
ATOM   4495  H01 WTR  1014       6.342  -6.802   8.528
ATOM   4496  H02 WTR  1014       7.578  -7.200   9.306
TER   
ATOM   4497  O00 WTR  1015      10.680  -8.488  11.397
ATOM   4498  H01 WTR  1015      10.932  -9.401  11.536
ATOM   4499  H02 WTR  1015      11.386  -7.980  11.796
TER   
ATOM   4500  O00 WTR  1016      12.189  -9.344  15.061
ATOM   4501  H01 WTR  1016      12.684  -8.876  14.389
ATOM   4502  H02 WTR  1016      11.618  -8.679  15.446
TER   
ATOM   4503  O00 WTR  1017      10.148 -12.151   7.796
ATOM   4504  H01 WTR  1017       9.558 -12.202   8.548
ATOM   4505  H02 WTR  1017       9.619 -11.755   7.103
TER   
ATOM   4506  O00 WTR  1018       4.456  -3.098 -10.654
ATOM   4507  H01 WTR  1018       3.996  -3.537  -9.939
ATOM   4508  H02 WTR  1018       3.762  -2.682 -11.166
TER   
ATOM   4509  O00 WTR  1019      -7.564   2.397   6.457
ATOM   4510  H01 WTR  1019      -8.390   1.973   6.225
ATOM   4511  H02 WTR  1019      -7.281   2.828   5.651
TER   
ATOM   4512  O00 WTR  1020      -3.553   6.067   2.627
ATOM   4513  H01 WTR  1020      -3.571   5.545   1.825
ATOM   4514  H02 WTR  1020      -3.892   6.922   2.364
TER   
ATOM   4515  O00 WTR  1021     -15.986  -0.144   3.252
ATOM   4516  H01 WTR  1021     -15.230   0.437   3.175
ATOM   4517  H02 WTR  1021     -15.854  -0.802   2.569
TER   
ATOM   4518  O00 WTR  1022      -6.950   3.091   3.866
ATOM   4519  H01 WTR  1022      -6.812   3.010   2.922
ATOM   4520  H02 WTR  1022      -6.912   4.032   4.034
TER   
ATOM   4521  O00 WTR  1023     -10.990  -3.820   7.586
ATOM   4522  H01 WTR  1023     -10.044  -3.967   7.601
ATOM   4523  H02 WTR  1023     -11.149  -3.202   8.298
TER   
ATOM   4524  O00 WTR  1024      -7.991  -2.866  12.007
ATOM   4525  H01 WTR  1024      -7.580  -3.239  12.787
ATOM   4526  H02 WTR  1024      -8.607  -3.539  11.716
TER   
ATOM   4527  O00 WTR  1025      -5.615   2.172  16.538
ATOM   4528  H01 WTR  1025      -5.397   1.727  17.357
ATOM   4529  H02 WTR  1025      -5.637   1.473  15.884
TER   
ATOM   4530  O00 WTR  1026     -10.511 -14.613   1.500
ATOM   4531  H01 WTR  1026      -9.812 -14.293   0.929
ATOM   4532  H02 WTR  1026     -10.318 -15.543   1.619
TER   
ATOM   4533  O00 WTR  1027     -11.777   4.547  11.455
ATOM   4534  H01 WTR  1027     -12.498   4.190  11.975
ATOM   4535  H02 WTR  1027     -12.205   5.094  10.797
TER   
ATOM   4536  O00 WTR  1028     -12.821  -7.689   4.797
ATOM   4537  H01 WTR  1028     -12.625  -7.192   5.591
ATOM   4538  H02 WTR  1028     -12.017  -7.639   4.279
TER   
ATOM   4539  O00 WTR  1029      -4.411   1.906   3.111
ATOM   4540  H01 WTR  1029      -4.910   2.413   3.752
ATOM   4541  H02 WTR  1029      -4.555   2.361   2.281
TER   
ATOM   4542  O00 WTR  1030     -17.539 -10.404   4.957
ATOM   4543  H01 WTR  1030     -16.924  -9.709   5.191
ATOM   4544  H02 WTR  1030     -16.985 -11.131   4.675
TER   
ATOM   4545  O00 WTR  1031      -6.244 -11.205  10.243
ATOM   4546  H01 WTR  1031      -6.974 -10.718  10.625
ATOM   4547  H02 WTR  1031      -6.529 -11.405   9.351
TER   
ATOM   4548  O00 WTR  1032      -7.504   0.901   9.326
ATOM   4549  H01 WTR  1032      -8.362   1.083   9.711
ATOM   4550  H02 WTR  1032      -7.496   1.402   8.511
TER   
ATOM   4551  O00 WTR  1033      -7.033  -6.320  12.628
ATOM   4552  H01 WTR  1033      -7.816  -6.113  12.119
ATOM   4553  H02 WTR  1033      -6.937  -7.269  12.546
TER   
ATOM   4554  O00 WTR  1034      -5.602  -8.667  13.906
ATOM   4555  H01 WTR  1034      -5.853  -7.958  14.499
ATOM   4556  H02 WTR  1034      -6.253  -9.351  14.061
TER   
ATOM   4557  O00 WTR  1035      -6.336   0.306  14.022
ATOM   4558  H01 WTR  1035      -6.823  -0.382  14.476
ATOM   4559  H02 WTR  1035      -6.445   0.104  13.093
TER   
ATOM   4560  O00 WTR  1036      -7.415  -3.930  14.432
ATOM   4561  H01 WTR  1036      -6.611  -3.480  14.690
ATOM   4562  H02 WTR  1036      -7.115  -4.723  13.989
TER   
ATOM   4563  O00 WTR  1037      -9.330   3.584  10.042
ATOM   4564  H01 WTR  1037      -9.110   4.023   9.221
ATOM   4565  H02 WTR  1037     -10.047   4.102  10.407
TER   
ATOM   4566  O00 WTR  1038      -7.987 -10.422  13.771
ATOM   4567  H01 WTR  1038      -8.364  -9.854  13.100
ATOM   4568  H02 WTR  1038      -8.516 -10.255  14.551
TER   
ATOM   4569  O00 WTR  1039      -5.590   2.925   1.058
ATOM   4570  H01 WTR  1039      -5.780   2.414   0.271
ATOM   4571  H02 WTR  1039      -4.852   3.482   0.811
TER   
ATOM   4572  O00 WTR  1040      -3.856  -0.720  12.549
ATOM   4573  H01 WTR  1040      -4.601  -0.878  11.969
ATOM   4574  H02 WTR  1040      -4.252  -0.501  13.393
TER   
ATOM   4575  O00 WTR  1041     -10.306   1.164   5.455
ATOM   4576  H01 WTR  1041     -10.456   1.003   4.523
ATOM   4577  H02 WTR  1041     -10.677   0.398   5.894
TER   
ATOM   4578  O00 WTR  1042      -7.616   4.655   8.013
ATOM   4579  H01 WTR  1042      -7.644   3.881   7.451
ATOM   4580  H02 WTR  1042      -6.902   5.184   7.657
TER   
ATOM   4581  O00 WTR  1043      14.528   4.379   2.491
ATOM   4582  H01 WTR  1043      15.306   4.567   1.966
ATOM   4583  H02 WTR  1043      14.153   3.594   2.092
TER   
ATOM   4584  O00 WTR  1044      -9.855  -2.448 -11.243
ATOM   4585  H01 WTR  1044      -9.088  -1.893 -11.100
ATOM   4586  H02 WTR  1044     -10.568  -1.833 -11.413
TER   
ATOM   4587  O00 WTR  1045      -1.259   5.112   4.236
ATOM   4588  H01 WTR  1045      -1.432   4.392   3.630
ATOM   4589  H02 WTR  1045      -2.072   5.618   4.246
TER   
ATOM   4590  O00 WTR  1046      -7.449 -20.678   9.147
ATOM   4591  H01 WTR  1046      -7.694 -20.582   8.227
ATOM   4592  H02 WTR  1046      -7.342 -21.622   9.270
TER   
ATOM   4593  O00 WTR  1047      -2.182 -19.350   4.821
ATOM   4594  H01 WTR  1047      -1.441 -18.744   4.825
ATOM   4595  H02 WTR  1047      -2.693 -19.110   5.594
TER   
ATOM   4596  O00 WTR  1048       5.973   3.034  11.808
ATOM   4597  H01 WTR  1048       6.502   3.731  11.420
ATOM   4598  H02 WTR  1048       6.378   2.871  12.660
TER   
ATOM   4599  O00 WTR  1049       4.119  -5.455  11.960
ATOM   4600  H01 WTR  1049       4.854  -6.053  11.828
ATOM   4601  H02 WTR  1049       4.491  -4.584  11.821
TER   
ATOM   4602  O00 WTR  1050       4.228  -4.095  14.529
ATOM   4603  H01 WTR  1050       4.405  -4.587  13.727
ATOM   4604  H02 WTR  1050       4.904  -3.417  14.548
TER   
ATOM   4605  O00 WTR  1051      10.577   1.920   7.628
ATOM   4606  H01 WTR  1051      11.099   1.832   8.425
ATOM   4607  H02 WTR  1051      11.067   2.540   7.087
TER   
ATOM   4608  O00 WTR  1052     -11.926 -16.539  13.178
ATOM   4609  H01 WTR  1052     -12.266 -17.434  13.194
ATOM   4610  H02 WTR  1052     -11.150 -16.588  12.621
TER   
ATOM   4611  O00 WTR  1053      11.557  -6.268  -9.873
ATOM   4612  H01 WTR  1053      10.863  -5.675 -10.162
ATOM   4613  H02 WTR  1053      12.212  -5.695  -9.475
TER   
ATOM   4614  O00 WTR  1054       9.262 -17.831   2.951
ATOM   4615  H01 WTR  1054      10.113 -18.216   2.740
ATOM   4616  H02 WTR  1054       8.665 -18.194   2.296
TER   
ATOM   4617  O00 WTR  1055       8.953  -0.371  12.609
ATOM   4618  H01 WTR  1055       8.929   0.550  12.351
ATOM   4619  H02 WTR  1055       8.690  -0.370  13.529
TER   
ATOM   4620  O00 WTR  1056      11.219  -3.049  14.931
ATOM   4621  H01 WTR  1056      11.552  -2.195  14.655
ATOM   4622  H02 WTR  1056      10.964  -3.482  14.117
TER   
ATOM   4623  O00 WTR  1057      12.559  -0.243   7.352
ATOM   4624  H01 WTR  1057      11.991   0.524   7.277
ATOM   4625  H02 WTR  1057      12.094  -0.829   7.949
TER   
ATOM   4626  O00 WTR  1058     -13.045   3.925  -7.571
ATOM   4627  H01 WTR  1058     -12.179   3.518  -7.617
ATOM   4628  H02 WTR  1058     -12.998   4.660  -8.182
TER   
ATOM   4629  O00 WTR  1059       9.503  -5.345   9.129
ATOM   4630  H01 WTR  1059       9.056  -4.971   9.888
ATOM   4631  H02 WTR  1059       8.795  -5.653   8.562
TER   
ATOM   4632  O00 WTR  1060     -17.439  -8.113  14.365
ATOM   4633  H01 WTR  1060     -16.735  -7.544  14.054
ATOM   4634  H02 WTR  1060     -17.842  -8.454  13.567
TER   
ATOM   4635  O00 WTR  1061       3.857   1.051  12.071
ATOM   4636  H01 WTR  1061       4.756   0.887  12.355
ATOM   4637  H02 WTR  1061       3.624   0.281  11.553
TER   
ATOM   4638  O00 WTR  1062      -1.491 -14.922 -13.509
ATOM   4639  H01 WTR  1062      -0.975 -15.173 -14.275
ATOM   4640  H02 WTR  1062      -2.301 -14.563 -13.873
TER   
ATOM   4641  O00 WTR  1063       8.658   3.058   9.083
ATOM   4642  H01 WTR  1063       9.299   2.652   8.500
ATOM   4643  H02 WTR  1063       8.607   2.465   9.833
TER   
ATOM   4644  O00 WTR  1064       9.748   8.355  16.526
ATOM   4645  H01 WTR  1064       8.866   7.990  16.447
ATOM   4646  H02 WTR  1064       9.820   8.969  15.795
TER   
ATOM   4647  O00 WTR  1065       3.514  11.350  13.356
ATOM   4648  H01 WTR  1065       3.567  11.726  14.235
ATOM   4649  H02 WTR  1065       2.677  11.661  13.012
TER   
ATOM   4650  O00 WTR  1066       3.333 -16.215   1.020
ATOM   4651  H01 WTR  1066       2.947 -15.729   1.749
ATOM   4652  H02 WTR  1066       2.845 -17.038   0.995
TER   
ATOM   4653  O00 WTR  1067      -2.390  -6.300  14.597
ATOM   4654  H01 WTR  1067      -3.088  -5.735  14.265
ATOM   4655  H02 WTR  1067      -2.655  -7.184  14.341
TER   
ATOM   4656  O00 WTR  1068       5.323  -2.817  11.369
ATOM   4657  H01 WTR  1068       5.775  -2.178  11.920
ATOM   4658  H02 WTR  1068       4.624  -2.318  10.946
TER   
ATOM   4659  O00 WTR  1069      -3.630 -17.788   3.312
ATOM   4660  H01 WTR  1069      -3.927 -17.021   3.802
ATOM   4661  H02 WTR  1069      -3.065 -18.260   3.924
TER   
ATOM   4662  O00 WTR  1070       7.814 -25.089   6.872
ATOM   4663  H01 WTR  1070       8.623 -24.926   6.387
ATOM   4664  H02 WTR  1070       8.106 -25.344   7.747
TER   
ATOM   4665  O00 WTR  1071       5.075  -9.659  13.419
ATOM   4666  H01 WTR  1071       5.756 -10.032  13.979
ATOM   4667  H02 WTR  1071       5.380  -8.772  13.228
TER   
ATOM   4668  O00 WTR  1072       7.996   5.789  14.039
ATOM   4669  H01 WTR  1072       8.507   5.715  14.846
ATOM   4670  H02 WTR  1072       7.689   6.695  14.032
TER   
ATOM   4671  O00 WTR  1073     -15.390 -15.257  -2.858
ATOM   4672  H01 WTR  1073     -16.158 -14.825  -3.234
ATOM   4673  H02 WTR  1073     -14.816 -14.538  -2.594
TER   
ATOM   4674  O00 WTR  1074      -8.544 -13.154  -5.911
ATOM   4675  H01 WTR  1074      -9.070 -13.456  -6.652
ATOM   4676  H02 WTR  1074      -9.062 -12.449  -5.522
TER   
ATOM   4677  O00 WTR  1075      -6.762 -15.892  -1.610
ATOM   4678  H01 WTR  1075      -6.921 -15.406  -2.419
ATOM   4679  H02 WTR  1075      -7.066 -15.309  -0.915
TER   
ATOM   4680  O00 WTR  1076      11.555   4.338  19.090
ATOM   4681  H01 WTR  1076      10.657   4.315  19.422
ATOM   4682  H02 WTR  1076      11.761   5.270  19.021
TER   
ATOM   4683  O00 WTR  1077     -12.922 -14.551  -6.517
ATOM   4684  H01 WTR  1077     -12.416 -14.880  -5.774
ATOM   4685  H02 WTR  1077     -12.456 -14.874  -7.288
TER   
ATOM   4686  O00 WTR  1078     -13.027 -17.667  -0.658
ATOM   4687  H01 WTR  1078     -13.122 -17.950   0.251
ATOM   4688  H02 WTR  1078     -13.309 -18.422  -1.175
TER   
ATOM   4689  O00 WTR  1079      -6.129 -22.129 -11.565
ATOM   4690  H01 WTR  1079      -6.540 -22.155 -10.700
ATOM   4691  H02 WTR  1079      -5.447 -22.799 -11.526
TER   
ATOM   4692  O00 WTR  1080      11.177 -14.975  -1.141
ATOM   4693  H01 WTR  1080      10.643 -14.851  -0.357
ATOM   4694  H02 WTR  1080      11.984 -14.494  -0.960
TER   
ATOM   4695  O00 WTR  1081      -3.678 -12.388   6.414
ATOM   4696  H01 WTR  1081      -4.524 -12.052   6.708
ATOM   4697  H02 WTR  1081      -3.607 -12.099   5.504
TER   
ATOM   4698  O00 WTR  1082      -9.087 -12.823  -0.069
ATOM   4699  H01 WTR  1082      -9.725 -12.129   0.092
ATOM   4700  H02 WTR  1082      -8.236 -12.389   0.001
TER   
ATOM   4701  O00 WTR  1083      -4.197 -13.805 -14.253
ATOM   4702  H01 WTR  1083      -4.113 -12.984 -14.738
ATOM   4703  H02 WTR  1083      -5.128 -14.019 -14.302
TER   
ATOM   4704  O00 WTR  1084     -12.223 -15.065  -0.613
ATOM   4705  H01 WTR  1084     -11.752 -15.123   0.219
ATOM   4706  H02 WTR  1084     -12.507 -15.962  -0.790
TER   
ATOM   4707  O00 WTR  1085       6.862   9.947  16.100
ATOM   4708  H01 WTR  1085       6.989   9.376  16.857
ATOM   4709  H02 WTR  1085       7.715  10.360  15.965
TER   
ATOM   4710  O00 WTR  1086      -2.821  -9.626  -6.198
ATOM   4711  H01 WTR  1086      -3.423 -10.304  -6.506
ATOM   4712  H02 WTR  1086      -2.182 -10.098  -5.663
TER   
ATOM   4713  O00 WTR  1087       6.104 -20.320  -6.835
ATOM   4714  H01 WTR  1087       6.103 -19.491  -6.357
ATOM   4715  H02 WTR  1087       6.822 -20.820  -6.447
TER   
ATOM   4716  O00 WTR  1088      -9.294 -15.283 -10.638
ATOM   4717  H01 WTR  1088      -8.567 -15.862 -10.407
ATOM   4718  H02 WTR  1088      -9.134 -15.050 -11.552
TER   
ATOM   4719  O00 WTR  1089      -8.727 -18.194  -4.138
ATOM   4720  H01 WTR  1089      -9.469 -18.731  -4.416
ATOM   4721  H02 WTR  1089      -8.513 -18.515  -3.262
TER   
ATOM   4722  O00 WTR  1090      -7.758 -15.169   1.013
ATOM   4723  H01 WTR  1090      -8.172 -15.582   1.771
ATOM   4724  H02 WTR  1090      -7.131 -14.552   1.388
TER   
ATOM   4725  O00 WTR  1091      -9.950 -14.150  -7.856
ATOM   4726  H01 WTR  1091     -10.201 -13.976  -8.764
ATOM   4727  H02 WTR  1091      -9.906 -15.105  -7.798
TER   
ATOM   4728  O00 WTR  1092      -9.149  -4.073   0.996
ATOM   4729  H01 WTR  1092     -10.103  -4.081   0.918
ATOM   4730  H02 WTR  1092      -8.948  -4.826   1.551
TER   
ATOM   4731  O00 WTR  1093      -8.740 -10.954  -9.181
ATOM   4732  H01 WTR  1093      -9.545 -11.342  -8.839
ATOM   4733  H02 WTR  1093      -8.249 -10.693  -8.401
TER   
ATOM   4734  O00 WTR  1094      -6.065  -6.794  -5.098
ATOM   4735  H01 WTR  1094      -6.880  -7.295  -5.065
ATOM   4736  H02 WTR  1094      -5.856  -6.737  -6.031
TER   
ATOM   4737  O00 WTR  1095     -15.394 -14.081  -7.653
ATOM   4738  H01 WTR  1095     -15.285 -13.133  -7.580
ATOM   4739  H02 WTR  1095     -14.764 -14.444  -7.031
TER   
ATOM   4740  O00 WTR  1096     -13.801 -12.424  -4.946
ATOM   4741  H01 WTR  1096     -13.377 -11.575  -5.069
ATOM   4742  H02 WTR  1096     -13.364 -13.003  -5.570
TER   
ATOM   4743  O00 WTR  1097      -3.174  -8.670  -8.721
ATOM   4744  H01 WTR  1097      -2.633  -7.887  -8.622
ATOM   4745  H02 WTR  1097      -2.980  -9.195  -7.945
TER   
ATOM   4746  O00 WTR  1098       0.741 -15.565  -8.820
ATOM   4747  H01 WTR  1098       1.346 -15.017  -8.321
ATOM   4748  H02 WTR  1098       0.273 -14.952  -9.386
TER   
ATOM   4749  O00 WTR  1099      -6.881 -19.477  -7.620
ATOM   4750  H01 WTR  1099      -6.780 -18.639  -8.072
ATOM   4751  H02 WTR  1099      -6.437 -19.353  -6.781
TER   
ATOM   4752  O00 WTR  1100       6.874  -0.896  22.937
ATOM   4753  H01 WTR  1100       6.110  -0.323  22.864
ATOM   4754  H02 WTR  1100       7.534  -0.361  23.378
TER   
ATOM   4755  O00 WTR  1101      -8.811 -18.645 -11.519
ATOM   4756  H01 WTR  1101      -9.682 -18.370 -11.806
ATOM   4757  H02 WTR  1101      -8.499 -19.221 -12.217
TER   
ATOM   4758  O00 WTR  1102     -10.632 -16.673 -14.759
ATOM   4759  H01 WTR  1102     -10.486 -16.008 -14.086
ATOM   4760  H02 WTR  1102     -11.424 -16.384 -15.213
TER   
ATOM   4761  O00 WTR  1103      -4.786 -11.439  -7.664
ATOM   4762  H01 WTR  1103      -5.587 -11.089  -7.274
ATOM   4763  H02 WTR  1103      -4.664 -12.288  -7.240
TER   
ATOM   4764  O00 WTR  1104      -4.399 -14.062  -7.033
ATOM   4765  H01 WTR  1104      -3.830 -14.328  -7.755
ATOM   4766  H02 WTR  1104      -5.287 -14.214  -7.358
TER   
ATOM   4767  O00 WTR  1105       3.064   8.698  15.954
ATOM   4768  H01 WTR  1105       2.497   9.468  15.999
ATOM   4769  H02 WTR  1105       3.952   9.049  16.031
TER   
ATOM   4770  O00 WTR  1106      -6.731 -14.791  -8.193
ATOM   4771  H01 WTR  1106      -6.986 -15.553  -8.712
ATOM   4772  H02 WTR  1106      -7.043 -14.041  -8.698
TER   
ATOM   4773  O00 WTR  1107     -11.256 -23.318  -2.045
ATOM   4774  H01 WTR  1107     -12.131 -22.931  -2.022
ATOM   4775  H02 WTR  1107     -10.878 -23.010  -2.868
TER   
ATOM   4776  O00 WTR  1108      -6.071  -7.983  -2.494
ATOM   4777  H01 WTR  1108      -5.512  -8.739  -2.315
ATOM   4778  H02 WTR  1108      -5.798  -7.682  -3.361
TER   
ATOM   4779  O00 WTR  1109      -0.010 -14.664  -2.788
ATOM   4780  H01 WTR  1109       0.078 -15.564  -2.475
ATOM   4781  H02 WTR  1109       0.435 -14.135  -2.126
TER   
ATOM   4782  O00 WTR  1110       1.788 -13.690  -0.736
ATOM   4783  H01 WTR  1110       2.000 -14.331  -0.058
ATOM   4784  H02 WTR  1110       1.458 -12.932  -0.254
TER   
ATOM   4785  O00 WTR  1111      -5.749 -18.448  -0.990
ATOM   4786  H01 WTR  1111      -6.028 -18.485  -0.075
ATOM   4787  H02 WTR  1111      -6.376 -17.859  -1.409
TER   
ATOM   4788  O00 WTR  1112       2.483 -21.838  -9.240
ATOM   4789  H01 WTR  1112       2.198 -22.029  -8.347
ATOM   4790  H02 WTR  1112       2.571 -22.697  -9.653
TER   
ATOM   4791  O00 WTR  1113      -8.241 -15.862  -5.617
ATOM   4792  H01 WTR  1113      -8.709 -16.324  -4.921
ATOM   4793  H02 WTR  1113      -8.444 -14.938  -5.470
TER   
ATOM   4794  O00 WTR  1114      -7.210  -7.835 -14.156
ATOM   4795  H01 WTR  1114      -6.841  -7.409 -14.930
ATOM   4796  H02 WTR  1114      -8.157  -7.793 -14.289
TER   
ATOM   4797  O00 WTR  1115      -7.172 -16.394   3.505
ATOM   4798  H01 WTR  1115      -6.755 -15.589   3.813
ATOM   4799  H02 WTR  1115      -7.329 -16.902   4.301
TER   
ATOM   4800  O00 WTR  1116      -9.020 -13.891 -13.554
ATOM   4801  H01 WTR  1116      -9.703 -13.739 -14.207
ATOM   4802  H02 WTR  1116      -8.680 -13.019 -13.354
TER   
ATOM   4803  O00 WTR  1117      -6.585 -14.135  -3.832
ATOM   4804  H01 WTR  1117      -7.233 -13.446  -3.982
ATOM   4805  H02 WTR  1117      -6.294 -14.385  -4.710
TER   
ATOM   4806  O00 WTR  1118      -8.774  -8.439  -5.467
ATOM   4807  H01 WTR  1118      -9.249  -8.371  -4.639
ATOM   4808  H02 WTR  1118      -9.270  -7.888  -6.073
TER   
ATOM   4809  O00 WTR  1119     -12.501 -10.048  -4.951
ATOM   4810  H01 WTR  1119     -12.590  -9.566  -4.129
ATOM   4811  H02 WTR  1119     -12.826  -9.444  -5.619
TER   
ATOM   4812  O00 WTR  1120     -10.626  -7.657  -7.356
ATOM   4813  H01 WTR  1120     -11.574  -7.787  -7.377
ATOM   4814  H02 WTR  1120     -10.316  -8.020  -8.186
TER   
ATOM   4815  O00 WTR  1121     -10.672 -13.163   3.993
ATOM   4816  H01 WTR  1121     -10.460 -13.831   3.341
ATOM   4817  H02 WTR  1121     -11.425 -12.700   3.626
TER   
ATOM   4818  O00 WTR  1122      -4.044 -16.539   0.093
ATOM   4819  H01 WTR  1122      -4.609 -17.091  -0.447
ATOM   4820  H02 WTR  1122      -3.236 -17.043   0.189
TER   
ATOM   4821  O00 WTR  1123      -9.935 -22.314  -4.554
ATOM   4822  H01 WTR  1123     -10.417 -22.277  -5.380
ATOM   4823  H02 WTR  1123      -9.057 -22.603  -4.801
TER   
ATOM   4824  O00 WTR  1124      -8.376  -8.602  11.935
ATOM   4825  H01 WTR  1124      -9.309  -8.459  12.092
ATOM   4826  H02 WTR  1124      -8.293  -8.626  10.982
TER   
ATOM   4827  O00 WTR  1125       8.457   5.009  16.793
ATOM   4828  H01 WTR  1125       7.505   5.026  16.896
ATOM   4829  H02 WTR  1125       8.678   4.078  16.761
TER   
ATOM   4830  O00 WTR  1126      -6.428 -11.184   0.489
ATOM   4831  H01 WTR  1126      -5.822 -10.576   0.913
ATOM   4832  H02 WTR  1126      -5.910 -11.593  -0.204
TER   
ATOM   4833  O00 WTR  1127     -10.234 -11.618  -4.392
ATOM   4834  H01 WTR  1127     -10.491 -12.303  -3.775
ATOM   4835  H02 WTR  1127     -10.967 -11.002  -4.386
TER   
ATOM   4836  O00 WTR  1128     -10.165  -7.810  -3.007
ATOM   4837  H01 WTR  1128     -10.150  -6.947  -3.421
ATOM   4838  H02 WTR  1128     -10.040  -7.632  -2.075
TER   
ATOM   4839  O00 WTR  1129      -7.817 -11.340  -2.847
ATOM   4840  H01 WTR  1129      -7.653 -10.517  -2.386
ATOM   4841  H02 WTR  1129      -8.670 -11.217  -3.262
TER   
ATOM   4842  O00 WTR  1130     -11.521 -15.200  -4.449
ATOM   4843  H01 WTR  1130     -11.440 -14.606  -3.703
ATOM   4844  H02 WTR  1130     -11.287 -16.059  -4.099
TER   
ATOM   4845  O00 WTR  1131      -7.905  -7.040   1.755
ATOM   4846  H01 WTR  1131      -7.894  -7.490   0.910
ATOM   4847  H02 WTR  1131      -7.427  -7.624   2.344
TER   
ATOM   4848  O00 WTR  1132       8.399 -10.873  -2.548
ATOM   4849  H01 WTR  1132       7.877 -10.499  -1.838
ATOM   4850  H02 WTR  1132       7.977 -11.710  -2.741
TER   
ATOM   4851  O00 WTR  1133       8.236 -19.885  -1.924
ATOM   4852  H01 WTR  1133       9.124 -20.217  -2.055
ATOM   4853  H02 WTR  1133       7.674 -20.521  -2.368
TER   
ATOM   4854  O00 WTR  1134       0.457 -20.422 -10.754
ATOM   4855  H01 WTR  1134       1.114 -21.003 -10.371
ATOM   4856  H02 WTR  1134      -0.378 -20.861 -10.587
TER   
ATOM   4857  O00 WTR  1135       8.674 -11.110   5.698
ATOM   4858  H01 WTR  1135       7.812 -10.842   6.017
ATOM   4859  H02 WTR  1135       8.520 -11.392   4.797
TER   
ATOM   4860  O00 WTR  1136       2.486 -24.424  -4.494
ATOM   4861  H01 WTR  1136       1.959 -23.950  -3.850
ATOM   4862  H02 WTR  1136       2.759 -23.754  -5.120
TER   
ATOM   4863  O00 WTR  1137      13.057 -12.829  -0.447
ATOM   4864  H01 WTR  1137      12.466 -12.240  -0.915
ATOM   4865  H02 WTR  1137      13.189 -12.412   0.404
TER   
ATOM   4866  O00 WTR  1138       3.873  -9.640  -8.052
ATOM   4867  H01 WTR  1138       4.089  -9.343  -8.936
ATOM   4868  H02 WTR  1138       3.818  -8.835  -7.536
TER   
ATOM   4869  O00 WTR  1139       3.192 -10.738   2.485
ATOM   4870  H01 WTR  1139       2.708 -11.248   3.134
ATOM   4871  H02 WTR  1139       3.776 -10.184   3.003
TER   
ATOM   4872  O00 WTR  1140       1.608 -17.954  -7.937
ATOM   4873  H01 WTR  1140       2.074 -18.274  -8.710
ATOM   4874  H02 WTR  1140       1.236 -17.116  -8.211
TER   
ATOM   4875  O00 WTR  1141       7.815 -17.049  -2.172
ATOM   4876  H01 WTR  1141       7.107 -16.908  -2.800
ATOM   4877  H02 WTR  1141       8.102 -17.948  -2.331
TER   
ATOM   4878  O00 WTR  1142       6.748  -7.518  -7.628
ATOM   4879  H01 WTR  1142       6.635  -6.766  -8.209
ATOM   4880  H02 WTR  1142       7.642  -7.819  -7.796
TER   
ATOM   4881  O00 WTR  1143     -12.275  -3.317  -3.571
ATOM   4882  H01 WTR  1143     -11.502  -3.882  -3.589
ATOM   4883  H02 WTR  1143     -11.967  -2.478  -3.914
TER   
ATOM   4884  O00 WTR  1144      13.014   2.853  21.063
ATOM   4885  H01 WTR  1144      12.537   3.263  20.341
ATOM   4886  H02 WTR  1144      13.633   2.261  20.636
TER   
ATOM   4887  O00 WTR  1145      -1.870 -17.716  -6.312
ATOM   4888  H01 WTR  1145      -1.440 -18.001  -5.506
ATOM   4889  H02 WTR  1145      -2.018 -16.779  -6.186
TER   
ATOM   4890  O00 WTR  1146       5.224 -13.729  -4.255
ATOM   4891  H01 WTR  1146       6.097 -13.734  -4.648
ATOM   4892  H02 WTR  1146       4.643 -13.455  -4.965
TER   
ATOM   4893  O00 WTR  1147       6.499  -9.868  -1.055
ATOM   4894  H01 WTR  1147       6.092 -10.090  -1.893
ATOM   4895  H02 WTR  1147       5.983 -10.343  -0.404
TER   
ATOM   4896  O00 WTR  1148       7.540 -19.738   0.829
ATOM   4897  H01 WTR  1148       7.576 -19.459  -0.086
ATOM   4898  H02 WTR  1148       6.690 -19.429   1.141
TER   
ATOM   4899  O00 WTR  1149      11.017 -20.240  -8.606
ATOM   4900  H01 WTR  1149      11.055 -20.169  -9.559
ATOM   4901  H02 WTR  1149      11.469 -19.458  -8.288
TER   
ATOM   4902  O00 WTR  1150       4.171 -15.278   9.419
ATOM   4903  H01 WTR  1150       4.720 -14.523   9.628
ATOM   4904  H02 WTR  1150       4.587 -15.673   8.653
TER   
ATOM   4905  O00 WTR  1151      13.731  -5.063  -8.577
ATOM   4906  H01 WTR  1151      14.212  -4.365  -9.021
ATOM   4907  H02 WTR  1151      14.099  -5.872  -8.932
TER   
ATOM   4908  O00 WTR  1152      -1.469 -17.820  -9.481
ATOM   4909  H01 WTR  1152      -0.542 -17.913  -9.259
ATOM   4910  H02 WTR  1152      -1.859 -18.659  -9.235
TER   
ATOM   4911  O00 WTR  1153       7.338 -23.251  -0.622
ATOM   4912  H01 WTR  1153       7.236 -23.819  -1.386
ATOM   4913  H02 WTR  1153       6.699 -22.550  -0.757
TER   
ATOM   4914  O00 WTR  1154       3.918 -12.103  -0.832
ATOM   4915  H01 WTR  1154       3.588 -11.212  -0.949
ATOM   4916  H02 WTR  1154       3.164 -12.664  -1.014
TER   
ATOM   4917  O00 WTR  1155      11.653 -11.443  -4.624
ATOM   4918  H01 WTR  1155      11.967 -10.625  -5.010
ATOM   4919  H02 WTR  1155      12.298 -12.098  -4.891
TER   
ATOM   4920  O00 WTR  1156       9.054 -17.451  -5.381
ATOM   4921  H01 WTR  1156       9.442 -17.477  -4.506
ATOM   4922  H02 WTR  1156       9.535 -16.760  -5.836
TER   
ATOM   4923  O00 WTR  1157       9.423 -14.812   0.842
ATOM   4924  H01 WTR  1157       9.035 -13.938   0.885
ATOM   4925  H02 WTR  1157       8.673 -15.406   0.804
TER   
ATOM   4926  O00 WTR  1158       1.810 -14.598  -4.742
ATOM   4927  H01 WTR  1158       1.939 -15.542  -4.832
ATOM   4928  H02 WTR  1158       1.418 -14.491  -3.876
TER   
ATOM   4929  O00 WTR  1159       2.409 -17.097  -5.615
ATOM   4930  H01 WTR  1159       2.154 -17.341  -6.504
ATOM   4931  H02 WTR  1159       3.238 -17.553  -5.469
TER   
ATOM   4932  O00 WTR  1160       5.413 -16.387  -3.582
ATOM   4933  H01 WTR  1160       5.683 -16.877  -4.358
ATOM   4934  H02 WTR  1160       5.332 -15.483  -3.885
TER   
ATOM   4935  O00 WTR  1161      11.314 -10.773 -10.799
ATOM   4936  H01 WTR  1161      11.050 -10.320 -11.599
ATOM   4937  H02 WTR  1161      10.821 -10.338 -10.103
TER   
ATOM   4938  O00 WTR  1162      11.203 -11.297  -1.959
ATOM   4939  H01 WTR  1162      11.339 -11.247  -2.905
ATOM   4940  H02 WTR  1162      10.261 -11.174  -1.845
TER   
ATOM   4941  O00 WTR  1163      -4.284 -20.552  -3.366
ATOM   4942  H01 WTR  1163      -3.532 -19.996  -3.161
ATOM   4943  H02 WTR  1163      -5.034 -19.956  -3.351
TER   
ATOM   4944  O00 WTR  1164       0.581 -20.574   2.540
ATOM   4945  H01 WTR  1164       1.067 -21.188   1.990
ATOM   4946  H02 WTR  1164       0.262 -21.106   3.270
TER   
ATOM   4947  O00 WTR  1165       5.716 -11.660   1.040
ATOM   4948  H01 WTR  1165       5.150 -11.102   1.574
ATOM   4949  H02 WTR  1165       5.113 -12.132   0.466
TER   
ATOM   4950  O00 WTR  1166      14.869  -6.946  -6.685
ATOM   4951  H01 WTR  1166      15.337  -7.741  -6.944
ATOM   4952  H02 WTR  1166      15.239  -6.259  -7.240
TER   
ATOM   4953  O00 WTR  1167      -3.989 -15.902  -2.587
ATOM   4954  H01 WTR  1167      -4.559 -16.563  -2.980
ATOM   4955  H02 WTR  1167      -4.493 -15.560  -1.849
TER   
ATOM   4956  O00 WTR  1168      15.356  -9.733 -13.490
ATOM   4957  H01 WTR  1168      14.800  -9.927 -12.735
ATOM   4958  H02 WTR  1168      16.129 -10.284 -13.367
TER   
ATOM   4959  O00 WTR  1169       3.131 -12.430   7.220
ATOM   4960  H01 WTR  1169       2.933 -13.365   7.270
ATOM   4961  H02 WTR  1169       2.281 -11.999   7.313
TER   
ATOM   4962  O00 WTR  1170     -10.400 -18.386  -0.723
ATOM   4963  H01 WTR  1170     -10.383 -19.331  -0.568
ATOM   4964  H02 WTR  1170     -11.321 -18.144  -0.632
TER   
ATOM   4965  O00 WTR  1171       9.389 -11.921  -6.419
ATOM   4966  H01 WTR  1171       9.868 -11.717  -5.616
ATOM   4967  H02 WTR  1171       9.646 -12.819  -6.630
TER   
ATOM   4968  O00 WTR  1172      -1.836 -21.995   2.087
ATOM   4969  H01 WTR  1172      -1.428 -22.824   1.838
ATOM   4970  H02 WTR  1172      -1.691 -21.421   1.335
TER   
ATOM   4971  O00 WTR  1173      -2.117 -15.122  -4.590
ATOM   4972  H01 WTR  1173      -2.767 -15.259  -3.901
ATOM   4973  H02 WTR  1173      -1.307 -14.925  -4.119
TER   
ATOM   4974  O00 WTR  1174      10.050  -7.035  -5.091
ATOM   4975  H01 WTR  1174       9.378  -7.659  -4.816
ATOM   4976  H02 WTR  1174       9.890  -6.259  -4.555
TER   
ATOM   4977  O00 WTR  1175       9.417   8.796  19.198
ATOM   4978  H01 WTR  1175      10.276   8.758  19.618
ATOM   4979  H02 WTR  1175       9.599   8.670  18.267
TER   
ATOM   4980  O00 WTR  1176      14.693 -13.870  -2.562
ATOM   4981  H01 WTR  1176      15.365 -13.447  -3.096
ATOM   4982  H02 WTR  1176      14.351 -13.170  -2.007
TER   
ATOM   4983  O00 WTR  1177       5.298 -14.690   0.250
ATOM   4984  H01 WTR  1177       4.507 -15.190   0.452
ATOM   4985  H02 WTR  1177       4.976 -13.871  -0.126
TER   
ATOM   4986  O00 WTR  1178      -2.594 -14.927  -8.959
ATOM   4987  H01 WTR  1178      -2.096 -15.735  -9.076
ATOM   4988  H02 WTR  1178      -2.597 -14.518  -9.825
TER   
ATOM   4989  O00 WTR  1179       9.998 -14.855  -6.762
ATOM   4990  H01 WTR  1179      10.709 -15.350  -6.355
ATOM   4991  H02 WTR  1179      10.012 -15.124  -7.680
TER   
ATOM   4992  O00 WTR  1180       5.148  -9.895  -3.290
ATOM   4993  H01 WTR  1180       4.216  -9.869  -3.071
ATOM   4994  H02 WTR  1180       5.294 -10.783  -3.615
TER   
ATOM   4995  O00 WTR  1181      -4.444  -5.706  -7.292
ATOM   4996  H01 WTR  1181      -3.751  -5.901  -7.923
ATOM   4997  H02 WTR  1181      -5.165  -5.368  -7.824
TER   
ATOM   4998  O00 WTR  1182      -9.254   0.273 -10.418
ATOM   4999  H01 WTR  1182      -9.021   1.038  -9.892
ATOM   5000  H02 WTR  1182      -9.405   0.623 -11.296
TER   
ATOM   5001  O00 WTR  1183      -4.441  -1.909 -11.179
ATOM   5002  H01 WTR  1183      -4.137  -1.176 -11.714
ATOM   5003  H02 WTR  1183      -5.381  -1.961 -11.353
TER   
ATOM   5004  O00 WTR  1184     -11.070 -17.312  18.775
ATOM   5005  H01 WTR  1184     -11.310 -16.470  19.161
ATOM   5006  H02 WTR  1184     -11.900 -17.684  18.475
TER   
ATOM   5007  O00 WTR  1185       6.378  -5.253  -8.904
ATOM   5008  H01 WTR  1185       6.902  -4.756  -8.276
ATOM   5009  H02 WTR  1185       6.439  -4.751  -9.717
TER   
ATOM   5010  O00 WTR  1186      -2.395  -4.226  -9.100
ATOM   5011  H01 WTR  1186      -3.174  -4.647  -9.465
ATOM   5012  H02 WTR  1186      -2.725  -3.427  -8.691
TER   
ATOM   5013  O00 WTR  1187      -7.744  -6.137  -9.143
ATOM   5014  H01 WTR  1187      -7.326  -6.131 -10.004
ATOM   5015  H02 WTR  1187      -7.443  -6.949  -8.736
TER   
ATOM   5016  O00 WTR  1188       3.669  12.107  16.126
ATOM   5017  H01 WTR  1188       3.752  13.043  16.305
ATOM   5018  H02 WTR  1188       4.571  11.790  16.082
TER   
ATOM   5019  O00 WTR  1189     -12.234  -1.156 -11.877
ATOM   5020  H01 WTR  1189     -12.896  -1.193 -11.187
ATOM   5021  H02 WTR  1189     -12.709  -0.850 -12.650
TER   
ATOM   5022  O00 WTR  1190       1.019  13.735  15.065
ATOM   5023  H01 WTR  1190       0.230  14.052  14.626
ATOM   5024  H02 WTR  1190       0.693  13.210  15.796
TER   
ATOM   5025  O00 WTR  1191      -3.027   4.883  14.529
ATOM   5026  H01 WTR  1191      -2.680   5.746  14.756
ATOM   5027  H02 WTR  1191      -2.839   4.340  15.294
TER   
ATOM   5028  O00 WTR  1192      -4.372 -22.734  -4.849
ATOM   5029  H01 WTR  1192      -4.496 -21.990  -4.260
ATOM   5030  H02 WTR  1192      -4.090 -22.343  -5.675
TER   
ATOM   5031  O00 WTR  1193     -11.803  -3.753   0.454
ATOM   5032  H01 WTR  1193     -12.298  -4.261  -0.189
ATOM   5033  H02 WTR  1193     -12.438  -3.555   1.143
TER   
ATOM   5034  O00 WTR  1194     -10.598  -1.801  -8.143
ATOM   5035  H01 WTR  1194      -9.906  -2.454  -8.043
ATOM   5036  H02 WTR  1194     -10.344  -1.299  -8.918
TER   
ATOM   5037  O00 WTR  1195     -11.253  -1.294  -5.583
ATOM   5038  H01 WTR  1195     -10.703  -1.424  -6.355
ATOM   5039  H02 WTR  1195     -11.817  -0.555  -5.811
TER   
ATOM   5040  O00 WTR  1196      16.956 -19.426  -9.708
ATOM   5041  H01 WTR  1196      16.535 -20.105  -9.181
ATOM   5042  H02 WTR  1196      16.376 -18.668  -9.632
TER   
ATOM   5043  O00 WTR  1197      -5.900 -18.815  -5.046
ATOM   5044  H01 WTR  1197      -5.680 -17.905  -5.241
ATOM   5045  H02 WTR  1197      -6.848 -18.809  -4.912
TER   
ATOM   5046  O00 WTR  1198       1.333 -10.358  -8.815
ATOM   5047  H01 WTR  1198       2.233 -10.253  -8.506
ATOM   5048  H02 WTR  1198       0.931 -10.954  -8.183
TER   
ATOM   5049  O00 WTR  1199       7.788   8.545  13.789
ATOM   5050  H01 WTR  1199       7.448   9.026  14.544
ATOM   5051  H02 WTR  1199       7.655   9.137  13.049
TER   
ATOM   5052  O00 WTR  1200       9.355 -12.703 -10.470
ATOM   5053  H01 WTR  1200      10.129 -12.289 -10.851
ATOM   5054  H02 WTR  1200       9.231 -12.254  -9.633
TER   
ATOM   5055  O00 WTR  1201      -1.997   3.407  16.535
ATOM   5056  H01 WTR  1201      -2.115   3.861  17.369
ATOM   5057  H02 WTR  1201      -2.089   2.479  16.751
TER   
ATOM   5058  O00 WTR  1202       5.427   2.337 -11.242
ATOM   5059  H01 WTR  1202       5.087   1.545 -10.826
ATOM   5060  H02 WTR  1202       5.211   2.234 -12.168
TER   
ATOM   5061  O00 WTR  1203      18.038  -0.905  19.397
ATOM   5062  H01 WTR  1203      18.744  -1.547  19.320
ATOM   5063  H02 WTR  1203      17.402  -1.167  18.731
TER   
ATOM   5064  O00 WTR  1204      -9.396   9.441  12.414
ATOM   5065  H01 WTR  1204      -9.853   8.600  12.424
ATOM   5066  H02 WTR  1204      -8.516   9.232  12.098
TER   
ATOM   5067  O00 WTR  1205      11.186  -3.018  -6.223
ATOM   5068  H01 WTR  1205      11.750  -3.780  -6.358
ATOM   5069  H02 WTR  1205      11.567  -2.336  -6.776
TER   
ATOM   5070  O00 WTR  1206       0.286   3.939  15.142
ATOM   5071  H01 WTR  1206       0.244   4.890  15.036
ATOM   5072  H02 WTR  1206      -0.520   3.714  15.606
TER   
ATOM   5073  O00 WTR  1207       0.865   1.619  13.612
ATOM   5074  H01 WTR  1207       0.380   2.230  14.166
ATOM   5075  H02 WTR  1207       0.718   1.935  12.720
TER   
ATOM   5076  O00 WTR  1208       0.015  -5.178 -11.688
ATOM   5077  H01 WTR  1208      -0.726  -4.597 -11.861
ATOM   5078  H02 WTR  1208      -0.103  -5.905 -12.300
TER   
ATOM   5079  O00 WTR  1209       2.538   2.546 -12.762
ATOM   5080  H01 WTR  1209       2.635   1.638 -13.049
ATOM   5081  H02 WTR  1209       2.969   3.061 -13.444
TER   
ATOM   5082  O00 WTR  1210       9.488  -7.655  -8.070
ATOM   5083  H01 WTR  1210       9.687  -7.237  -8.908
ATOM   5084  H02 WTR  1210       9.868  -7.071  -7.414
TER   
ATOM   5085  O00 WTR  1211     -14.637   0.295  -8.283
ATOM   5086  H01 WTR  1211     -14.207  -0.548  -8.140
ATOM   5087  H02 WTR  1211     -15.035   0.218  -9.150
TER   
ATOM   5088  O00 WTR  1212      -2.018  15.015  14.025
ATOM   5089  H01 WTR  1212      -2.648  15.727  14.137
ATOM   5090  H02 WTR  1212      -2.499  14.343  13.543
TER   
ATOM   5091  O00 WTR  1213      18.289   0.491  16.641
ATOM   5092  H01 WTR  1213      17.850   0.362  17.482
ATOM   5093  H02 WTR  1213      19.207   0.635  16.868
TER   
ATOM   5094  O00 WTR  1214      12.436 -19.673   0.024
ATOM   5095  H01 WTR  1214      12.073 -19.433   0.877
ATOM   5096  H02 WTR  1214      11.670 -19.802  -0.535
TER   
ATOM   5097  O00 WTR  1215      14.681  -9.114  12.527
ATOM   5098  H01 WTR  1215      15.402  -8.596  12.167
ATOM   5099  H02 WTR  1215      14.099  -9.264  11.783
TER   
ATOM   5100  O00 WTR  1216      15.734  -9.174   4.292
ATOM   5101  H01 WTR  1216      15.523  -9.974   3.811
ATOM   5102  H02 WTR  1216      14.884  -8.777   4.482
TER   
ATOM   5103  O00 WTR  1217      11.845 -18.406   2.305
ATOM   5104  H01 WTR  1217      12.179 -18.998   2.979
ATOM   5105  H02 WTR  1217      12.452 -17.667   2.312
TER   
ATOM   5106  O00 WTR  1218      17.946  -7.885  10.408
ATOM   5107  H01 WTR  1218      18.197  -7.927  11.331
ATOM   5108  H02 WTR  1218      17.949  -8.797  10.118
TER   
ATOM   5109  O00 WTR  1219      16.833 -13.015  11.408
ATOM   5110  H01 WTR  1219      16.471 -12.531  12.151
ATOM   5111  H02 WTR  1219      16.763 -13.935  11.664
TER   
ATOM   5112  O00 WTR  1220      12.958 -15.256  12.119
ATOM   5113  H01 WTR  1220      13.174 -16.177  11.975
ATOM   5114  H02 WTR  1220      12.993 -14.862  11.248
TER   
ATOM   5115  O00 WTR  1221      13.678 -16.411  -3.079
ATOM   5116  H01 WTR  1221      14.117 -15.629  -2.745
ATOM   5117  H02 WTR  1221      13.412 -16.891  -2.294
TER   
ATOM   5118  O00 WTR  1222      16.189 -16.433  12.015
ATOM   5119  H01 WTR  1222      15.779 -17.120  11.489
ATOM   5120  H02 WTR  1222      16.835 -16.893  12.550
TER   
ATOM   5121  O00 WTR  1223      16.915 -12.035   4.049
ATOM   5122  H01 WTR  1223      16.095 -12.471   3.816
ATOM   5123  H02 WTR  1223      17.587 -12.706   3.924
TER   
ATOM   5124  O00 WTR  1224      12.485 -12.841   6.727
ATOM   5125  H01 WTR  1224      11.736 -12.961   7.312
ATOM   5126  H02 WTR  1224      12.839 -11.983   6.962
TER   
ATOM   5127  O00 WTR  1225      20.762 -14.066   0.410
ATOM   5128  H01 WTR  1225      20.850 -13.718   1.297
ATOM   5129  H02 WTR  1225      21.100 -14.960   0.469
TER   
ATOM   5130  O00 WTR  1226      18.994  -6.034  -3.478
ATOM   5131  H01 WTR  1226      18.949  -5.146  -3.123
ATOM   5132  H02 WTR  1226      18.097  -6.362  -3.421
TER   
ATOM   5133  O00 WTR  1227      21.404 -11.795   6.611
ATOM   5134  H01 WTR  1227      22.151 -11.691   7.201
ATOM   5135  H02 WTR  1227      21.112 -10.902   6.433
TER   
ATOM   5136  O00 WTR  1228      19.316 -12.674   8.029
ATOM   5137  H01 WTR  1228      20.057 -12.313   7.542
ATOM   5138  H02 WTR  1228      19.382 -13.620   7.901
TER   
ATOM   5139  O00 WTR  1229      12.158 -19.835   4.696
ATOM   5140  H01 WTR  1229      13.022 -20.133   4.981
ATOM   5141  H02 WTR  1229      11.811 -20.563   4.180
TER   
ATOM   5142  O00 WTR  1230      16.298 -14.337   7.514
ATOM   5143  H01 WTR  1230      16.226 -13.432   7.212
ATOM   5144  H02 WTR  1230      15.444 -14.723   7.324
TER   
ATOM   5145  O00 WTR  1231      18.151 -18.183  12.817
ATOM   5146  H01 WTR  1231      18.675 -18.643  13.474
ATOM   5147  H02 WTR  1231      18.311 -18.663  12.004
TER   
ATOM   5148  O00 WTR  1232      18.517 -14.063   3.828
ATOM   5149  H01 WTR  1232      18.295 -14.356   2.944
ATOM   5150  H02 WTR  1232      19.319 -13.553   3.717
TER   
ATOM   5151  O00 WTR  1233      14.943 -15.210   0.200
ATOM   5152  H01 WTR  1233      14.371 -15.977   0.163
ATOM   5153  H02 WTR  1233      14.704 -14.695  -0.570
TER   
ATOM   5154  O00 WTR  1234      18.931  -8.647  -9.932
ATOM   5155  H01 WTR  1234      18.375  -8.624 -10.710
ATOM   5156  H02 WTR  1234      19.559  -7.936 -10.065
TER   
ATOM   5157  O00 WTR  1235      16.364  -7.214  -3.497
ATOM   5158  H01 WTR  1235      15.529  -6.748  -3.460
ATOM   5159  H02 WTR  1235      16.302  -7.754  -4.285
TER   
ATOM   5160  O00 WTR  1236      21.290  -5.847   2.757
ATOM   5161  H01 WTR  1236      21.388  -4.896   2.717
ATOM   5162  H02 WTR  1236      21.680  -6.163   1.942
TER   
ATOM   5163  O00 WTR  1237      18.596 -11.135  10.650
ATOM   5164  H01 WTR  1237      17.946 -11.774  10.941
ATOM   5165  H02 WTR  1237      18.982 -11.525   9.866
TER   
ATOM   5166  O00 WTR  1238      17.200 -20.566  -2.364
ATOM   5167  H01 WTR  1238      16.501 -20.072  -2.792
ATOM   5168  H02 WTR  1238      16.823 -21.432  -2.209
TER   
ATOM   5169  O00 WTR  1239      14.939 -13.811   3.562
ATOM   5170  H01 WTR  1239      14.502 -14.387   4.190
ATOM   5171  H02 WTR  1239      15.196 -14.390   2.844
TER   
ATOM   5172  O00 WTR  1240      14.496 -10.818  -2.129
ATOM   5173  H01 WTR  1240      15.139 -11.179  -1.519
ATOM   5174  H02 WTR  1240      13.969 -10.221  -1.598
TER   
ATOM   5175  O00 WTR  1241      19.857  -8.224   4.078
ATOM   5176  H01 WTR  1241      20.385  -7.461   3.839
ATOM   5177  H02 WTR  1241      20.323  -8.616   4.816
TER   
ATOM   5178  O00 WTR  1242      20.293  -6.089  11.696
ATOM   5179  H01 WTR  1242      19.454  -6.383  11.342
ATOM   5180  H02 WTR  1242      20.303  -5.145  11.538
TER   
ATOM   5181  O00 WTR  1243      13.462 -11.307   3.211
ATOM   5182  H01 WTR  1243      12.598 -11.271   3.622
ATOM   5183  H02 WTR  1243      13.777 -12.193   3.392
TER   
ATOM   5184  O00 WTR  1244      14.070 -17.951  10.573
ATOM   5185  H01 WTR  1244      13.423 -18.126   9.890
ATOM   5186  H02 WTR  1244      13.781 -18.479  11.318
TER   
ATOM   5187  O00 WTR  1245      10.023  -3.446 -13.180
ATOM   5188  H01 WTR  1245      10.502  -3.783 -13.937
ATOM   5189  H02 WTR  1245      10.653  -2.882 -12.730
TER   
ATOM   5190  O00 WTR  1246      15.134 -19.129   7.826
ATOM   5191  H01 WTR  1246      15.343 -19.588   8.639
ATOM   5192  H02 WTR  1246      14.873 -18.251   8.107
TER   
ATOM   5193  O00 WTR  1247      13.932 -16.535   7.695
ATOM   5194  H01 WTR  1247      14.061 -15.881   8.382
ATOM   5195  H02 WTR  1247      13.678 -16.027   6.925
TER   
ATOM   5196  O00 WTR  1248      15.358 -13.830  15.276
ATOM   5197  H01 WTR  1248      15.390 -14.730  14.951
ATOM   5198  H02 WTR  1248      15.090 -13.915  16.191
TER   
ATOM   5199  O00 WTR  1249      13.174  -6.597   2.539
ATOM   5200  H01 WTR  1249      12.339  -6.398   2.115
ATOM   5201  H02 WTR  1249      13.819  -6.547   1.833
TER   
ATOM   5202  O00 WTR  1250      14.994 -21.186  16.288
ATOM   5203  H01 WTR  1250      14.263 -21.313  15.683
ATOM   5204  H02 WTR  1250      15.082 -20.235  16.361
TER   
ATOM   5205  O00 WTR  1251      14.352 -21.368   6.213
ATOM   5206  H01 WTR  1251      14.752 -21.966   5.582
ATOM   5207  H02 WTR  1251      15.067 -20.793   6.486
TER   
ATOM   5208  O00 WTR  1252      13.238 -10.219  10.269
ATOM   5209  H01 WTR  1252      13.416  -9.351   9.908
ATOM   5210  H02 WTR  1252      13.890 -10.788   9.861
TER   
ATOM   5211  O00 WTR  1253      14.319 -11.644  17.788
ATOM   5212  H01 WTR  1253      14.443 -10.754  17.457
ATOM   5213  H02 WTR  1253      13.617 -11.563  18.435
TER   
ATOM   5214  O00 WTR  1254      11.324 -11.178  11.678
ATOM   5215  H01 WTR  1254      11.534 -12.027  12.067
ATOM   5216  H02 WTR  1254      12.097 -10.953  11.161
TER   
ATOM   5217  O00 WTR  1255      20.917 -12.857   3.509
ATOM   5218  H01 WTR  1255      20.733 -11.961   3.226
ATOM   5219  H02 WTR  1255      21.072 -12.784   4.450
TER   
ATOM   5220  O00 WTR  1256      13.157  -8.292   4.708
ATOM   5221  H01 WTR  1256      13.185  -7.702   5.460
ATOM   5222  H02 WTR  1256      13.076  -7.713   3.950
TER   
ATOM   5223  O00 WTR  1257      19.074  -5.164  13.926
ATOM   5224  H01 WTR  1257      19.636  -5.764  13.435
ATOM   5225  H02 WTR  1257      18.760  -5.681  14.667
TER   
ATOM   5226  O00 WTR  1258      18.778 -19.468  15.387
ATOM   5227  H01 WTR  1258      19.369 -19.937  15.977
ATOM   5228  H02 WTR  1258      18.284 -18.881  15.960
TER   
ATOM   5229  O00 WTR  1259      14.493  -7.893   9.153
ATOM   5230  H01 WTR  1259      14.195  -7.301   8.462
ATOM   5231  H02 WTR  1259      15.277  -8.307   8.793
TER   
ATOM   5232  O00 WTR  1260      22.289  -4.360  -9.143
ATOM   5233  H01 WTR  1260      22.997  -4.523  -8.519
ATOM   5234  H02 WTR  1260      22.057  -3.441  -9.006
TER   
ATOM   5235  O00 WTR  1261      18.073  -9.135   6.579
ATOM   5236  H01 WTR  1261      17.766  -8.653   5.811
ATOM   5237  H02 WTR  1261      17.447  -9.853   6.678
TER   
ATOM   5238  O00 WTR  1262      19.808   5.299   2.703
ATOM   5239  H01 WTR  1262      20.411   6.042   2.689
ATOM   5240  H02 WTR  1262      20.101   4.738   1.984
TER   
ATOM   5241  O00 WTR  1263      13.797 -14.342  17.484
ATOM   5242  H01 WTR  1263      14.132 -13.479  17.728
ATOM   5243  H02 WTR  1263      13.584 -14.761  18.317
TER   
ATOM   5244  O00 WTR  1264      13.417  -5.950  10.738
ATOM   5245  H01 WTR  1264      14.036  -6.575  10.360
ATOM   5246  H02 WTR  1264      13.968  -5.253  11.094
TER   
ATOM   5247  O00 WTR  1265      18.459 -19.539  10.304
ATOM   5248  H01 WTR  1265      18.677 -18.894   9.632
ATOM   5249  H02 WTR  1265      17.563 -19.805  10.099
TER   
ATOM   5250  O00 WTR  1266       8.586 -11.482  19.037
ATOM   5251  H01 WTR  1266       8.271 -11.247  19.911
ATOM   5252  H02 WTR  1266       7.794 -11.716  18.552
TER   
ATOM   5253  O00 WTR  1267      18.334 -18.048   6.243
ATOM   5254  H01 WTR  1267      19.150 -18.134   5.751
ATOM   5255  H02 WTR  1267      18.271 -17.114   6.442
TER   
ATOM   5256  O00 WTR  1268      13.045 -17.049  -0.399
ATOM   5257  H01 WTR  1268      12.265 -16.517  -0.555
ATOM   5258  H02 WTR  1268      12.710 -17.860  -0.016
TER   
ATOM   5259  O00 WTR  1269      17.231   0.513  10.210
ATOM   5260  H01 WTR  1269      17.144   0.813   9.306
ATOM   5261  H02 WTR  1269      17.894  -0.177  10.172
TER   
ATOM   5262  O00 WTR  1270      20.435   3.518   0.834
ATOM   5263  H01 WTR  1270      21.280   3.377   0.407
ATOM   5264  H02 WTR  1270      19.855   2.866   0.440
TER   
ATOM   5265  O00 WTR  1271      15.009   4.040   5.434
ATOM   5266  H01 WTR  1271      14.858   4.464   4.590
ATOM   5267  H02 WTR  1271      15.871   4.353   5.709
TER   
ATOM   5268  O00 WTR  1272      12.582   2.636   5.792
ATOM   5269  H01 WTR  1272      13.415   3.072   5.970
ATOM   5270  H02 WTR  1272      12.752   2.102   5.016
TER   
ATOM   5271  O00 WTR  1273      20.106  -9.951   2.018
ATOM   5272  H01 WTR  1273      19.183 -10.179   1.913
ATOM   5273  H02 WTR  1273      20.112  -9.286   2.707
TER   
ATOM   5274  O00 WTR  1274      12.219  -4.813   8.444
ATOM   5275  H01 WTR  1274      12.724  -5.144   9.187
ATOM   5276  H02 WTR  1274      11.365  -5.237   8.527
TER   
ATOM   5277  O00 WTR  1275      20.777  -3.198   2.139
ATOM   5278  H01 WTR  1275      20.958  -2.286   2.364
ATOM   5279  H02 WTR  1275      20.933  -3.248   1.196
TER   
ATOM   5280  O00 WTR  1276      11.819  -2.359   9.278
ATOM   5281  H01 WTR  1276      10.983  -2.419   9.741
ATOM   5282  H02 WTR  1276      12.000  -3.255   8.993
TER   
ATOM   5283  O00 WTR  1277      20.785   3.936  -2.838
ATOM   5284  H01 WTR  1277      20.259   3.578  -3.553
ATOM   5285  H02 WTR  1277      20.174   4.481  -2.342
TER   
ATOM   5286  O00 WTR  1278      16.739   1.866  14.619
ATOM   5287  H01 WTR  1278      17.063   2.196  13.781
ATOM   5288  H02 WTR  1278      17.508   1.859  15.189
TER   
ATOM   5289  O00 WTR  1279      14.221 -25.172  -2.048
ATOM   5290  H01 WTR  1279      14.473 -24.250  -2.106
ATOM   5291  H02 WTR  1279      14.958 -25.595  -1.609
TER   
ATOM   5292  O00 WTR  1280      20.532  -0.403   2.105
ATOM   5293  H01 WTR  1280      20.552   0.378   2.658
ATOM   5294  H02 WTR  1280      19.690  -0.814   2.300
TER   
ATOM   5295  O00 WTR  1281       9.212   1.910  11.278
ATOM   5296  H01 WTR  1281       9.435   2.705  11.762
ATOM   5297  H02 WTR  1281      10.053   1.571  10.972
TER   
ATOM   5298  O00 WTR  1282      17.185  -3.891   1.132
ATOM   5299  H01 WTR  1282      17.765  -4.621   0.916
ATOM   5300  H02 WTR  1282      17.541  -3.148   0.645
TER   
ATOM   5301  O00 WTR  1283      18.756  -0.651   5.241
ATOM   5302  H01 WTR  1283      18.059  -1.272   5.455
ATOM   5303  H02 WTR  1283      18.673  -0.514   4.297
TER   
ATOM   5304  O00 WTR  1284      21.111   0.161  -0.355
ATOM   5305  H01 WTR  1284      21.685   0.910  -0.518
ATOM   5306  H02 WTR  1284      21.040   0.116   0.598
TER   
ATOM   5307  O00 WTR  1285      15.785   1.519   4.112
ATOM   5308  H01 WTR  1285      16.371   1.325   3.379
ATOM   5309  H02 WTR  1285      15.709   2.473   4.112
TER   
ATOM   5310  O00 WTR  1286      19.694   6.616   5.129
ATOM   5311  H01 WTR  1286      19.608   6.102   4.326
ATOM   5312  H02 WTR  1286      20.638   6.666   5.281
TER   
ATOM   5313  O00 WTR  1287      17.039   3.882   0.612
ATOM   5314  H01 WTR  1287      17.653   3.147   0.605
ATOM   5315  H02 WTR  1287      17.318   4.434  -0.119
TER   
ATOM   5316  O00 WTR  1288      23.508   9.183   1.985
ATOM   5317  H01 WTR  1288      23.851  10.074   2.054
ATOM   5318  H02 WTR  1288      23.634   8.948   1.066
TER   
ATOM   5319  O00 WTR  1289      18.352   2.702   8.314
ATOM   5320  H01 WTR  1289      17.734   2.350   7.673
ATOM   5321  H02 WTR  1289      19.182   2.272   8.108
TER   
ATOM   5322  O00 WTR  1290      16.601   1.191   6.783
ATOM   5323  H01 WTR  1290      17.172   0.449   6.582
ATOM   5324  H02 WTR  1290      16.148   1.375   5.960
TER   
ATOM   5325  O00 WTR  1291      23.186   5.861   0.541
ATOM   5326  H01 WTR  1291      23.201   5.104  -0.045
ATOM   5327  H02 WTR  1291      23.249   6.617  -0.042
TER   
ATOM   5328  O00 WTR  1292      11.030  -7.860   8.506
ATOM   5329  H01 WTR  1292      10.259  -7.293   8.535
ATOM   5330  H02 WTR  1292      10.992  -8.359   9.323
TER   
ATOM   5331  O00 WTR  1293      16.710  -4.088   3.686
ATOM   5332  H01 WTR  1293      17.081  -4.901   4.027
ATOM   5333  H02 WTR  1293      16.856  -4.135   2.741
TER   
ATOM   5334  O00 WTR  1294      13.637  -6.396   6.916
ATOM   5335  H01 WTR  1294      12.959  -5.956   7.430
ATOM   5336  H02 WTR  1294      14.300  -5.723   6.767
TER   
ATOM   5337  O00 WTR  1295      18.478  -3.988  -1.868
ATOM   5338  H01 WTR  1295      17.815  -4.307  -1.256
ATOM   5339  H02 WTR  1295      17.978  -3.547  -2.554
TER   
ATOM   5340  O00 WTR  1296      17.925   4.734   6.141
ATOM   5341  H01 WTR  1296      18.413   5.546   6.004
ATOM   5342  H02 WTR  1296      17.958   4.592   7.087
TER   
ATOM   5343  O00 WTR  1297      12.779   0.621   4.033
ATOM   5344  H01 WTR  1297      12.401  -0.079   3.501
ATOM   5345  H02 WTR  1297      13.725   0.521   3.925
TER   
ATOM   5346  O00 WTR  1298      15.251 -12.054   9.194
ATOM   5347  H01 WTR  1298      15.542 -12.107   8.284
ATOM   5348  H02 WTR  1298      15.919 -12.530   9.688
TER   
ATOM   5349  O00 WTR  1299      13.728   5.823  15.346
ATOM   5350  H01 WTR  1299      12.884   5.700  15.781
ATOM   5351  H02 WTR  1299      14.189   4.995  15.479
TER   
ATOM   5352  O00 WTR  1300      17.417  -6.957   4.138
ATOM   5353  H01 WTR  1300      16.728  -7.594   4.329
ATOM   5354  H02 WTR  1300      18.218  -7.478   4.084
TER   
ATOM   5355  O00 WTR  1301      16.703  -0.675  13.877
ATOM   5356  H01 WTR  1301      17.450  -1.258  13.740
ATOM   5357  H02 WTR  1301      17.018  -0.024  14.503
TER   
ATOM   5358  O00 WTR  1302      24.725   3.837  -4.200
ATOM   5359  H01 WTR  1302      24.482   4.200  -5.052
ATOM   5360  H02 WTR  1302      24.088   3.139  -4.046
TER   
ATOM   5361  O00 WTR  1303      17.034   2.633  11.941
ATOM   5362  H01 WTR  1303      17.178   1.823  11.452
ATOM   5363  H02 WTR  1303      16.429   3.138  11.397
TER   
ATOM   5364  O00 WTR  1304      20.302  -3.547  11.376
ATOM   5365  H01 WTR  1304      20.567  -3.075  12.165
ATOM   5366  H02 WTR  1304      19.990  -2.865  10.781
TER   
ATOM   5367  O00 WTR  1305      23.288   5.551  -2.706
ATOM   5368  H01 WTR  1305      23.985   5.020  -3.091
ATOM   5369  H02 WTR  1305      22.502   5.011  -2.789
TER   
ATOM   5370  O00 WTR  1306      18.744  -1.801   9.699
ATOM   5371  H01 WTR  1306      17.895  -2.198   9.505
ATOM   5372  H02 WTR  1306      19.174  -1.727   8.847
TER   
ATOM   5373  O00 WTR  1307      16.023  -2.227   5.431
ATOM   5374  H01 WTR  1307      16.210  -2.664   4.600
ATOM   5375  H02 WTR  1307      16.119  -2.915   6.090
TER   
ATOM   5376  O00 WTR  1308      13.368   3.767  10.831
ATOM   5377  H01 WTR  1308      13.268   3.736  11.782
ATOM   5378  H02 WTR  1308      12.629   4.295  10.528
TER   
ATOM   5379  O00 WTR  1309      16.366  11.019   7.509
ATOM   5380  H01 WTR  1309      17.055  10.354   7.495
ATOM   5381  H02 WTR  1309      15.690  10.677   6.924
TER   
ATOM   5382  O00 WTR  1310      20.884   1.117   9.549
ATOM   5383  H01 WTR  1310      20.666   1.903  10.049
ATOM   5384  H02 WTR  1310      21.421   0.594  10.144
TER   
ATOM   5385  O00 WTR  1311      16.971  -6.830   8.009
ATOM   5386  H01 WTR  1311      17.198  -6.924   8.934
ATOM   5387  H02 WTR  1311      17.370  -7.591   7.586
TER   
ATOM   5388  O00 WTR  1312      16.561   8.275   6.467
ATOM   5389  H01 WTR  1312      17.021   7.923   5.704
ATOM   5390  H02 WTR  1312      16.484   7.532   7.065
TER   
ATOM   5391  O00 WTR  1313      17.664   0.205   2.450
ATOM   5392  H01 WTR  1313      17.447  -0.483   1.822
ATOM   5393  H02 WTR  1313      17.920   0.953   1.910
TER   
ATOM   5394  O00 WTR  1314      22.029   6.812   2.782
ATOM   5395  H01 WTR  1314      22.364   6.323   2.030
ATOM   5396  H02 WTR  1314      22.321   7.711   2.633
TER   
ATOM   5397  O00 WTR  1315      20.366  -1.637   7.521
ATOM   5398  H01 WTR  1315      21.016  -0.971   7.745
ATOM   5399  H02 WTR  1315      19.830  -1.232   6.840
TER   
ATOM   5400  O00 WTR  1316      19.850   3.507  10.485
ATOM   5401  H01 WTR  1316      19.154   3.244   9.882
ATOM   5402  H02 WTR  1316      19.391   3.938  11.206
TER   
ATOM   5403  O00 WTR  1317      14.500 -16.931  14.169
ATOM   5404  H01 WTR  1317      14.963 -16.583  13.407
ATOM   5405  H02 WTR  1317      13.573 -16.805  13.964
TER   
ATOM   5406  O00 WTR  1318      20.638  -9.138   6.589
ATOM   5407  H01 WTR  1318      19.708  -9.320   6.720
ATOM   5408  H02 WTR  1318      20.943  -8.825   7.441
TER   
ATOM   5409  O00 WTR  1319      15.149  -0.408   8.360
ATOM   5410  H01 WTR  1319      14.238  -0.372   8.067
ATOM   5411  H02 WTR  1319      15.615   0.178   7.764
TER   
ATOM   5412  O00 WTR  1320      15.481  -4.641   7.110
ATOM   5413  H01 WTR  1320      16.053  -5.355   7.391
ATOM   5414  H02 WTR  1320      15.456  -4.044   7.858
TER   
ATOM   5415  O00 WTR  1321      18.877 -17.111   2.642
ATOM   5416  H01 WTR  1321      19.498 -17.251   1.927
ATOM   5417  H02 WTR  1321      18.439 -16.289   2.422
TER   
ATOM   5418  O00 WTR  1322      13.288  -6.982  -2.872
ATOM   5419  H01 WTR  1322      13.544  -6.143  -2.488
ATOM   5420  H02 WTR  1322      13.534  -7.632  -2.215
TER   
ATOM   5421  O00 WTR  1323      20.627 -12.615  -1.880
ATOM   5422  H01 WTR  1323      20.979 -12.972  -1.064
ATOM   5423  H02 WTR  1323      20.445 -11.697  -1.681
TER   
ATOM   5424  O00 WTR  1324      22.656  -8.599  -7.637
ATOM   5425  H01 WTR  1324      22.022  -8.155  -8.201
ATOM   5426  H02 WTR  1324      23.508  -8.289  -7.943
TER   
ATOM   5427  O00 WTR  1325      21.670  -5.970  -0.033
ATOM   5428  H01 WTR  1325      21.661  -6.320  -0.924
ATOM   5429  H02 WTR  1325      21.674  -5.020  -0.149
TER   
ATOM   5430  O00 WTR  1326      16.291 -12.159  -3.714
ATOM   5431  H01 WTR  1326      17.000 -11.592  -4.020
ATOM   5432  H02 WTR  1326      15.659 -11.559  -3.318
TER   
ATOM   5433  O00 WTR  1327      10.671 -17.867  -3.010
ATOM   5434  H01 WTR  1327      10.394 -17.246  -2.337
ATOM   5435  H02 WTR  1327      10.299 -18.704  -2.733
TER   
ATOM   5436  O00 WTR  1328      21.217  -8.467   9.387
ATOM   5437  H01 WTR  1328      21.430  -7.734   9.965
ATOM   5438  H02 WTR  1328      20.960  -9.174   9.980
TER   
ATOM   5439  O00 WTR  1329      17.388  -9.157  -1.251
ATOM   5440  H01 WTR  1329      17.143 -10.078  -1.162
ATOM   5441  H02 WTR  1329      17.089  -8.913  -2.127
TER   
ATOM   5442  O00 WTR  1330      12.792  -2.980  -3.616
ATOM   5443  H01 WTR  1330      12.975  -3.905  -3.781
ATOM   5444  H02 WTR  1330      12.154  -2.738  -4.287
TER   
ATOM   5445  O00 WTR  1331      14.334 -13.185 -12.416
ATOM   5446  H01 WTR  1331      14.164 -13.731 -11.648
ATOM   5447  H02 WTR  1331      13.934 -12.342 -12.204
TER   
ATOM   5448  O00 WTR  1332      16.989 -11.692   6.840
ATOM   5449  H01 WTR  1332      17.103 -11.911   5.916
ATOM   5450  H02 WTR  1332      17.792 -11.999   7.261
TER   
ATOM   5451  O00 WTR  1333       7.910  -8.585  -3.843
ATOM   5452  H01 WTR  1333       8.146  -9.432  -3.464
ATOM   5453  H02 WTR  1333       6.993  -8.685  -4.099
TER   
ATOM   5454  O00 WTR  1334      17.068 -17.145  -4.799
ATOM   5455  H01 WTR  1334      16.638 -16.784  -5.575
ATOM   5456  H02 WTR  1334      16.448 -17.791  -4.460
TER   
ATOM   5457  O00 WTR  1335      18.037 -10.194  -4.404
ATOM   5458  H01 WTR  1335      17.862 -10.021  -5.329
ATOM   5459  H02 WTR  1335      18.942  -9.909  -4.274
TER   
ATOM   5460  O00 WTR  1336      14.984  -9.908  -8.654
ATOM   5461  H01 WTR  1336      14.400 -10.348  -8.037
ATOM   5462  H02 WTR  1336      15.845 -10.291  -8.486
TER   
ATOM   5463  O00 WTR  1337      15.042  -7.234  -9.882
ATOM   5464  H01 WTR  1337      15.911  -7.102 -10.263
ATOM   5465  H02 WTR  1337      14.996  -8.175  -9.712
TER   
ATOM   5466  O00 WTR  1338      14.580  -7.096   0.323
ATOM   5467  H01 WTR  1338      15.480  -7.321   0.560
ATOM   5468  H02 WTR  1338      14.670  -6.476  -0.401
TER   
ATOM   5469  O00 WTR  1339      20.067  -2.685 -11.571
ATOM   5470  H01 WTR  1339      20.794  -2.929 -10.997
ATOM   5471  H02 WTR  1339      19.350  -2.474 -10.973
TER   
ATOM   5472  O00 WTR  1340      17.744  -5.135  -9.565
ATOM   5473  H01 WTR  1340      18.484  -5.702  -9.350
ATOM   5474  H02 WTR  1340      18.141  -4.291  -9.777
TER   
ATOM   5475  O00 WTR  1341      12.261 -16.154  -5.781
ATOM   5476  H01 WTR  1341      12.740 -15.326  -5.758
ATOM   5477  H02 WTR  1341      12.467 -16.573  -4.945
TER   
ATOM   5478  O00 WTR  1342      18.554 -15.121   6.411
ATOM   5479  H01 WTR  1342      17.801 -14.700   6.825
ATOM   5480  H02 WTR  1342      18.607 -14.720   5.543
TER   
ATOM   5481  O00 WTR  1343      17.850  -9.285  -7.172
ATOM   5482  H01 WTR  1343      18.093  -9.156  -8.089
ATOM   5483  H02 WTR  1343      17.989  -8.430  -6.765
TER   
ATOM   5484  O00 WTR  1344      20.768  -9.131  -5.556
ATOM   5485  H01 WTR  1344      20.246  -9.069  -6.355
ATOM   5486  H02 WTR  1344      21.579  -9.559  -5.831
TER   
ATOM   5487  O00 WTR  1345      17.054 -11.788  -8.340
ATOM   5488  H01 WTR  1345      17.702 -11.594  -9.018
ATOM   5489  H02 WTR  1345      17.563 -12.170  -7.625
TER   
ATOM   5490  O00 WTR  1346      17.512 -14.826   1.508
ATOM   5491  H01 WTR  1346      17.863 -14.379   0.737
ATOM   5492  H02 WTR  1346      16.603 -15.018   1.281
TER   
ATOM   5493  O00 WTR  1347      15.737 -15.825  -6.780
ATOM   5494  H01 WTR  1347      15.477 -14.908  -6.867
ATOM   5495  H02 WTR  1347      16.579 -15.880  -7.233
TER   
ATOM   5496  O00 WTR  1348      16.484 -11.671  -0.439
ATOM   5497  H01 WTR  1348      17.040 -12.447  -0.516
ATOM   5498  H02 WTR  1348      16.689 -11.314   0.425
TER   
ATOM   5499  O00 WTR  1349      17.558 -15.993  -2.378
ATOM   5500  H01 WTR  1349      17.116 -16.188  -3.204
ATOM   5501  H02 WTR  1349      17.571 -16.828  -1.910
TER   
ATOM   5502  O00 WTR  1350      12.694  -8.925  -5.274
ATOM   5503  H01 WTR  1350      12.315  -8.663  -4.434
ATOM   5504  H02 WTR  1350      13.121  -8.133  -5.601
TER   
ATOM   5505  O00 WTR  1351      15.296 -21.119   3.099
ATOM   5506  H01 WTR  1351      15.553 -22.033   3.218
ATOM   5507  H02 WTR  1351      15.598 -20.678   3.893
TER   
ATOM   5508  O00 WTR  1352      17.527 -10.498   1.730
ATOM   5509  H01 WTR  1352      17.491 -10.767   2.647
ATOM   5510  H02 WTR  1352      17.206  -9.597   1.731
TER   
ATOM   5511  O00 WTR  1353      12.717 -11.455  -7.683
ATOM   5512  H01 WTR  1353      11.949 -10.932  -7.914
ATOM   5513  H02 WTR  1353      12.552 -12.311  -8.078
TER   
ATOM   5514  O00 WTR  1354      16.975  -7.933   1.074
ATOM   5515  H01 WTR  1354      17.738  -7.424   1.348
ATOM   5516  H02 WTR  1354      17.234  -8.324   0.240
TER   
ATOM   5517  O00 WTR  1355      13.204 -13.711  -5.188
ATOM   5518  H01 WTR  1355      13.899 -13.335  -5.728
ATOM   5519  H02 WTR  1355      13.619 -13.873  -4.340
TER   
ATOM   5520  O00 WTR  1356      10.742 -15.149  -9.530
ATOM   5521  H01 WTR  1356      10.484 -14.316  -9.924
ATOM   5522  H02 WTR  1356      10.018 -15.743  -9.727
TER   
ATOM   5523  O00 WTR  1357      21.267  -7.336  -2.319
ATOM   5524  H01 WTR  1357      21.031  -8.051  -1.727
ATOM   5525  H02 WTR  1357      20.430  -7.019  -2.658
TER   
ATOM   5526  O00 WTR  1358      18.163  -1.804  -0.277
ATOM   5527  H01 WTR  1358      17.887  -1.692  -1.187
ATOM   5528  H02 WTR  1358      19.108  -1.652  -0.292
TER   
ATOM   5529  O00 WTR  1359      15.350  -4.738  -4.680
ATOM   5530  H01 WTR  1359      14.528  -5.194  -4.861
ATOM   5531  H02 WTR  1359      15.786  -4.682  -5.531
TER   
ATOM   5532  O00 WTR  1360      13.921 -10.730 -11.434
ATOM   5533  H01 WTR  1360      14.403 -10.582 -10.621
ATOM   5534  H02 WTR  1360      13.008 -10.549 -11.209
TER   
ATOM   5535  O00 WTR  1361      14.911 -21.000   0.458
ATOM   5536  H01 WTR  1361      14.126 -20.456   0.393
ATOM   5537  H02 WTR  1361      15.043 -21.119   1.399
TER   
ATOM   5538  O00 WTR  1362      20.161 -16.706   0.251
ATOM   5539  H01 WTR  1362      19.606 -17.417  -0.070
ATOM   5540  H02 WTR  1362      19.833 -15.925  -0.195
TER   
ATOM   5541  O00 WTR  1363      16.378  -5.414  12.769
ATOM   5542  H01 WTR  1363      17.292  -5.211  12.967
ATOM   5543  H02 WTR  1363      16.042  -5.812  13.572
TER   
ATOM   5544  O00 WTR  1364      20.147  -9.915  -0.735
ATOM   5545  H01 WTR  1364      19.250  -9.709  -0.998
ATOM   5546  H02 WTR  1364      20.146  -9.818   0.217
TER   
ATOM   5547  O00 WTR  1365      22.125  -6.682  -4.841
ATOM   5548  H01 WTR  1365      21.975  -6.790  -3.902
ATOM   5549  H02 WTR  1365      21.518  -7.296  -5.254
TER   
ATOM   5550  O00 WTR  1366      15.325 -13.245  -6.660
ATOM   5551  H01 WTR  1366      15.706 -12.622  -7.278
ATOM   5552  H02 WTR  1366      15.921 -13.234  -5.910
TER   
ATOM   5553  O00 WTR  1367      17.404  -7.307 -11.966
ATOM   5554  H01 WTR  1367      16.858  -7.564 -12.709
ATOM   5555  H02 WTR  1367      17.939  -6.587 -12.298
TER   
ATOM   5556  O00 WTR  1368      23.195   3.338   2.568
ATOM   5557  H01 WTR  1368      22.899   3.260   1.662
ATOM   5558  H02 WTR  1368      23.738   4.126   2.576
TER   
ATOM   5559  O00 WTR  1369      21.265  -4.003  -5.067
ATOM   5560  H01 WTR  1369      21.275  -4.923  -4.804
ATOM   5561  H02 WTR  1369      20.364  -3.844  -5.349
TER   
ATOM   5562  O00 WTR  1370      18.519 -15.547  -7.868
ATOM   5563  H01 WTR  1370      19.179 -16.001  -7.343
ATOM   5564  H02 WTR  1370      19.018 -14.916  -8.387
TER   
ATOM   5565  O00 WTR  1371      18.970  -5.993   1.068
ATOM   5566  H01 WTR  1371      19.586  -5.965   0.335
ATOM   5567  H02 WTR  1371      19.526  -6.011   1.847
TER   
ATOM   5568  O00 WTR  1372      14.056  -9.893   0.933
ATOM   5569  H01 WTR  1372      14.196  -8.968   1.134
ATOM   5570  H02 WTR  1372      14.044 -10.325   1.787
TER   
ATOM   5571  O00 WTR  1373      16.704  -2.657  -3.548
ATOM   5572  H01 WTR  1373      16.025  -3.220  -3.922
ATOM   5573  H02 WTR  1373      17.328  -2.528  -4.262
TER   
ATOM   5574  O00 WTR  1374      13.396  -3.003  -0.479
ATOM   5575  H01 WTR  1374      12.736  -3.208   0.184
ATOM   5576  H02 WTR  1374      12.956  -3.165  -1.313
TER   
ATOM   5577  O00 WTR  1375      20.615   0.169 -11.232
ATOM   5578  H01 WTR  1375      20.560   0.347 -10.293
ATOM   5579  H02 WTR  1375      20.452  -0.771 -11.308
TER   
ATOM   5580  O00 WTR  1376      20.766  -3.275  -0.482
ATOM   5581  H01 WTR  1376      19.910  -3.398  -0.894
ATOM   5582  H02 WTR  1376      21.366  -3.135  -1.214
TER   
ATOM   5583  O00 WTR  1377      22.241   2.794  -0.920
ATOM   5584  H01 WTR  1377      21.796   3.126  -1.700
ATOM   5585  H02 WTR  1377      22.995   2.312  -1.261
TER   
ATOM   5586  O00 WTR  1378      12.868  -5.222  -5.497
ATOM   5587  H01 WTR  1378      12.102  -5.756  -5.286
ATOM   5588  H02 WTR  1378      13.179  -5.568  -6.333
TER   
ATOM   5589  O00 WTR  1379      21.859  -1.716  -8.288
ATOM   5590  H01 WTR  1379      22.308  -0.878  -8.399
ATOM   5591  H02 WTR  1379      20.946  -1.480  -8.124
TER   
ATOM   5592  O00 WTR  1380      22.127  -2.994  -2.696
ATOM   5593  H01 WTR  1380      22.374  -2.094  -2.911
ATOM   5594  H02 WTR  1380      21.648  -3.301  -3.466
TER   
ATOM   5595  O00 WTR  1381      18.667   1.729  -0.118
ATOM   5596  H01 WTR  1381      18.261   1.999  -0.942
ATOM   5597  H02 WTR  1381      19.216   0.982  -0.355
TER   
ATOM   5598  O00 WTR  1382      16.248 -18.684  16.063
ATOM   5599  H01 WTR  1382      15.917 -17.989  15.495
ATOM   5600  H02 WTR  1382      16.303 -18.281  16.929
TER   
ATOM   5601  O00 WTR  1383      20.737   1.953   3.503
ATOM   5602  H01 WTR  1383      20.260   2.758   3.303
ATOM   5603  H02 WTR  1383      21.641   2.142   3.252
TER   
ATOM   5604  O00 WTR  1384      14.683  -4.953  -1.805
ATOM   5605  H01 WTR  1384      14.208  -4.196  -1.462
ATOM   5606  H02 WTR  1384      14.869  -4.727  -2.716
TER   
ATOM   5607  O00 WTR  1385      17.065  -4.462  -6.892
ATOM   5608  H01 WTR  1385      17.409  -3.642  -6.538
ATOM   5609  H02 WTR  1385      17.555  -4.597  -7.703
TER   
ATOM   5610  O00 WTR  1386      24.135   2.585 -13.069
ATOM   5611  H01 WTR  1386      23.629   1.902 -13.509
ATOM   5612  H02 WTR  1386      23.686   2.715 -12.233
TER   
ATOM   5613  O00 WTR  1387      15.349  -3.319  -9.890
ATOM   5614  H01 WTR  1387      16.202  -3.290  -9.458
ATOM   5615  H02 WTR  1387      15.113  -2.400 -10.018
TER   
ATOM   5616  O00 WTR  1388      23.580  -2.534  -6.080
ATOM   5617  H01 WTR  1388      23.022  -3.184  -5.653
ATOM   5618  H02 WTR  1388      23.041  -2.182  -6.788
TER   
ATOM   5619  O00 WTR  1389      19.823   0.485  -8.628
ATOM   5620  H01 WTR  1389      19.113   1.061  -8.343
ATOM   5621  H02 WTR  1389      19.589  -0.375  -8.279
TER   
ATOM   5622  O00 WTR  1390      18.773  -6.652  -6.170
ATOM   5623  H01 WTR  1390      19.065  -6.529  -5.267
ATOM   5624  H02 WTR  1390      18.151  -5.941  -6.321
TER   
ATOM   5625  O00 WTR  1391      23.543  -0.695  -3.829
ATOM   5626  H01 WTR  1391      23.055  -0.057  -4.350
ATOM   5627  H02 WTR  1391      23.640  -1.452  -4.406
TER   
ATOM   5628  O00 WTR  1392      25.067  -7.173  -8.592
ATOM   5629  H01 WTR  1392      25.728  -7.547  -8.010
ATOM   5630  H02 WTR  1392      25.031  -6.247  -8.351
TER   
ATOM   5631  O00 WTR  1393      12.473  -8.997  -1.080
ATOM   5632  H01 WTR  1393      12.988  -9.246  -0.312
ATOM   5633  H02 WTR  1393      11.884  -9.738  -1.224
TER   
ATOM   5634  O00 WTR  1394      24.463   1.302  -1.750
ATOM   5635  H01 WTR  1394      24.990   1.968  -2.192
ATOM   5636  H02 WTR  1394      24.292   0.645  -2.424
TER   
ATOM   5637  O00 WTR  1395       8.158 -21.919  -5.832
ATOM   5638  H01 WTR  1395       9.024 -22.072  -5.454
ATOM   5639  H02 WTR  1395       7.588 -21.776  -5.076
TER   
ATOM   5640  O00 WTR  1396      22.485   1.707  -5.129
ATOM   5641  H01 WTR  1396      22.516   1.583  -6.078
ATOM   5642  H02 WTR  1396      21.597   2.020  -4.957
TER   
ATOM   5643  O00 WTR  1397      24.209  -4.986  -7.296
ATOM   5644  H01 WTR  1397      23.931  -4.141  -6.942
ATOM   5645  H02 WTR  1397      23.822  -5.633  -6.705
TER   
ATOM   5646  O00 WTR  1398      25.334   7.819  -1.990
ATOM   5647  H01 WTR  1398      24.856   7.167  -2.501
ATOM   5648  H02 WTR  1398      24.712   8.100  -1.318
TER   
ATOM   5649  O00 WTR  1399      13.594  -4.511 -13.586
ATOM   5650  H01 WTR  1399      14.405  -4.045 -13.790
ATOM   5651  H02 WTR  1399      13.844  -5.147 -12.917
TER   
ATOM   5652  O00 WTR  1400      22.436   2.550 -10.803
ATOM   5653  H01 WTR  1400      21.899   1.759 -10.758
ATOM   5654  H02 WTR  1400      21.807   3.270 -10.749
TER   
ATOM   5655  O00 WTR  1401     -14.627   6.634   7.714
ATOM   5656  H01 WTR  1401     -13.772   6.468   8.111
ATOM   5657  H02 WTR  1401     -14.426   6.909   6.819
TER   
ATOM   5658  O00 WTR  1402     -12.684  14.538   6.685
ATOM   5659  H01 WTR  1402     -12.540  13.845   7.330
ATOM   5660  H02 WTR  1402     -11.945  15.135   6.805
TER   
ATOM   5661  O00 WTR  1403     -13.708  15.073   4.320
ATOM   5662  H01 WTR  1403     -13.240  14.975   5.150
ATOM   5663  H02 WTR  1403     -14.608  14.818   4.521
TER   
ATOM   5664  O00 WTR  1404     -13.445   8.894  11.243
ATOM   5665  H01 WTR  1404     -14.143   9.269  10.707
ATOM   5666  H02 WTR  1404     -12.682   9.442  11.062
TER   
ATOM   5667  O00 WTR  1405     -11.983  11.121  10.777
ATOM   5668  H01 WTR  1405     -11.821  11.760  10.083
ATOM   5669  H02 WTR  1405     -11.560  11.495  11.550
TER   
ATOM   5670  O00 WTR  1406     -11.700  12.611   8.589
ATOM   5671  H01 WTR  1406     -12.337  11.925   8.386
ATOM   5672  H02 WTR  1406     -10.849  12.205   8.421
TER   
ATOM   5673  O00 WTR  1407     -14.833   9.200   8.582
ATOM   5674  H01 WTR  1407     -14.976   8.344   8.178
ATOM   5675  H02 WTR  1407     -13.902   9.376   8.449
TER   
ATOM   5676  O00 WTR  1408     -19.673   1.828   7.008
ATOM   5677  H01 WTR  1408     -19.960   1.502   7.861
ATOM   5678  H02 WTR  1408     -19.269   1.071   6.585
TER   
ATOM   5679  O00 WTR  1409     -15.747   7.298   4.524
ATOM   5680  H01 WTR  1409     -15.104   7.727   5.089
ATOM   5681  H02 WTR  1409     -15.750   7.821   3.723
TER   
ATOM   5682  O00 WTR  1410     -20.482   7.853   0.007
ATOM   5683  H01 WTR  1410     -19.791   7.457   0.538
ATOM   5684  H02 WTR  1410     -21.272   7.364   0.238
TER   
ATOM   5685  O00 WTR  1411     -19.713   5.960   2.443
ATOM   5686  H01 WTR  1411     -18.777   5.779   2.355
ATOM   5687  H02 WTR  1411     -19.930   5.674   3.330
TER   
ATOM   5688  O00 WTR  1412     -22.972   8.473  -2.259
ATOM   5689  H01 WTR  1412     -23.416   7.764  -1.794
ATOM   5690  H02 WTR  1412     -22.324   8.800  -1.634
TER   
ATOM   5691  O00 WTR  1413      -8.070   8.300   7.921
ATOM   5692  H01 WTR  1413      -8.432   9.023   7.408
ATOM   5693  H02 WTR  1413      -7.667   7.723   7.272
TER   
ATOM   5694  O00 WTR  1414     -13.526   8.231   5.662
ATOM   5695  H01 WTR  1414     -12.614   8.215   5.371
ATOM   5696  H02 WTR  1414     -13.586   9.006   6.222
TER   
ATOM   5697  O00 WTR  1415      -5.267  10.613  10.336
ATOM   5698  H01 WTR  1415      -5.231  10.829   9.404
ATOM   5699  H02 WTR  1415      -5.235  11.460  10.780
TER   
ATOM   5700  O00 WTR  1416      -3.590   6.888   5.170
ATOM   5701  H01 WTR  1416      -3.706   7.728   5.615
ATOM   5702  H02 WTR  1416      -4.120   6.962   4.376
TER   
ATOM   5703  O00 WTR  1417      -1.494   7.179   8.119
ATOM   5704  H01 WTR  1417      -1.720   7.236   7.190
ATOM   5705  H02 WTR  1417      -1.589   8.075   8.443
TER   
ATOM   5706  O00 WTR  1418      -1.502  20.465   8.307
ATOM   5707  H01 WTR  1418      -2.182  19.804   8.179
ATOM   5708  H02 WTR  1418      -1.616  21.072   7.576
TER   
ATOM   5709  O00 WTR  1419      -5.217  10.727   7.699
ATOM   5710  H01 WTR  1419      -6.130  10.511   7.510
ATOM   5711  H02 WTR  1419      -4.977  11.362   7.024
TER   
ATOM   5712  O00 WTR  1420      -3.022   9.533   8.679
ATOM   5713  H01 WTR  1420      -3.385   9.945   9.463
ATOM   5714  H02 WTR  1420      -3.562   9.865   7.961
TER   
ATOM   5715  O00 WTR  1421      -6.586  10.929  15.113
ATOM   5716  H01 WTR  1421      -7.203  10.706  14.416
ATOM   5717  H02 WTR  1421      -6.387  11.854  14.970
TER   
ATOM   5718  O00 WTR  1422      -0.400  13.411   5.211
ATOM   5719  H01 WTR  1422      -0.434  12.613   5.737
ATOM   5720  H02 WTR  1422      -0.842  14.071   5.746
TER   
ATOM   5721  O00 WTR  1423      -7.195   8.851  11.018
ATOM   5722  H01 WTR  1423      -6.530   9.436  10.654
ATOM   5723  H02 WTR  1423      -7.820   8.725  10.304
TER   
ATOM   5724  O00 WTR  1424      -7.953   9.234   2.552
ATOM   5725  H01 WTR  1424      -7.472   8.989   3.342
ATOM   5726  H02 WTR  1424      -7.453   9.961   2.182
TER   
ATOM   5727  O00 WTR  1425      -8.355   2.136  13.425
ATOM   5728  H01 WTR  1425      -9.284   1.946  13.553
ATOM   5729  H02 WTR  1425      -7.907   1.326  13.669
TER   
ATOM   5730  O00 WTR  1426     -13.070  10.752   6.794
ATOM   5731  H01 WTR  1426     -12.132  10.881   6.654
ATOM   5732  H02 WTR  1426     -13.490  11.349   6.174
TER   
ATOM   5733  O00 WTR  1427      18.265  12.538  -9.021
ATOM   5734  H01 WTR  1427      18.518  12.248  -9.897
ATOM   5735  H02 WTR  1427      18.190  11.730  -8.513
TER   
ATOM   5736  O00 WTR  1428      -1.610  11.838   7.307
ATOM   5737  H01 WTR  1428      -2.425  12.233   6.996
ATOM   5738  H02 WTR  1428      -1.807  11.552   8.199
TER   
ATOM   5739  O00 WTR  1429      -4.672  16.136  14.669
ATOM   5740  H01 WTR  1429      -5.258  16.594  14.067
ATOM   5741  H02 WTR  1429      -4.999  15.237  14.685
TER   
ATOM   5742  O00 WTR  1430      -5.224  13.508  14.213
ATOM   5743  H01 WTR  1430      -4.556  12.881  14.490
ATOM   5744  H02 WTR  1430      -5.204  13.473  13.257
TER   
ATOM   5745  O00 WTR  1431      -1.419   8.625   3.132
ATOM   5746  H01 WTR  1431      -2.344   8.486   2.928
ATOM   5747  H02 WTR  1431      -1.418   8.959   4.029
TER   
ATOM   5748  O00 WTR  1432      11.360   9.383  11.880
ATOM   5749  H01 WTR  1432      10.894   9.608  11.075
ATOM   5750  H02 WTR  1432      12.287   9.458  11.651
TER   
ATOM   5751  O00 WTR  1433       0.222   4.809   6.969
ATOM   5752  H01 WTR  1433       1.163   4.808   6.793
ATOM   5753  H02 WTR  1433      -0.183   4.918   6.109
TER   
ATOM   5754  O00 WTR  1434       8.757   1.666  21.869
ATOM   5755  H01 WTR  1434       9.250   1.511  22.675
ATOM   5756  H02 WTR  1434       8.725   2.619  21.786
TER   
ATOM   5757  O00 WTR  1435       5.374  13.595   2.851
ATOM   5758  H01 WTR  1435       5.968  13.609   3.601
ATOM   5759  H02 WTR  1435       5.741  14.237   2.243
TER   
ATOM   5760  O00 WTR  1436       1.996  11.531   6.710
ATOM   5761  H01 WTR  1436       1.460  11.736   7.477
ATOM   5762  H02 WTR  1436       2.864  11.870   6.927
TER   
ATOM   5763  O00 WTR  1437       0.168  11.051  13.467
ATOM   5764  H01 WTR  1437       0.108  10.110  13.301
ATOM   5765  H02 WTR  1437      -0.740  11.353  13.467
TER   
ATOM   5766  O00 WTR  1438      -2.034   9.577   5.825
ATOM   5767  H01 WTR  1438      -2.922   9.836   5.579
ATOM   5768  H02 WTR  1438      -1.675  10.345   6.270
TER   
ATOM   5769  O00 WTR  1439       0.595  10.260   2.218
ATOM   5770  H01 WTR  1439      -0.151   9.949   2.732
ATOM   5771  H02 WTR  1439       1.005  10.927   2.770
TER   
ATOM   5772  O00 WTR  1440     -10.123   7.141   9.168
ATOM   5773  H01 WTR  1440      -9.461   7.460   8.554
ATOM   5774  H02 WTR  1440     -10.874   7.718   9.033
TER   
ATOM   5775  O00 WTR  1441     -11.865   9.333   8.672
ATOM   5776  H01 WTR  1441     -11.317   9.726   7.993
ATOM   5777  H02 WTR  1441     -11.814   9.946   9.406
TER   
ATOM   5778  O00 WTR  1442       4.643  13.716   7.265
ATOM   5779  H01 WTR  1442       3.848  14.200   7.488
ATOM   5780  H02 WTR  1442       5.301  14.038   7.881
TER   
ATOM   5781  O00 WTR  1443      13.759   9.579  10.651
ATOM   5782  H01 WTR  1443      13.812   8.924   9.955
ATOM   5783  H02 WTR  1443      13.755  10.419  10.191
TER   
ATOM   5784  O00 WTR  1444       0.772  13.387   8.501
ATOM   5785  H01 WTR  1444       1.258  14.121   8.123
ATOM   5786  H02 WTR  1444      -0.130  13.522   8.210
TER   
ATOM   5787  O00 WTR  1445       6.363  14.198   5.142
ATOM   5788  H01 WTR  1445       5.748  14.091   5.867
ATOM   5789  H02 WTR  1445       6.222  15.094   4.837
TER   
ATOM   5790  O00 WTR  1446       2.454  15.304   6.843
ATOM   5791  H01 WTR  1446       1.837  16.037   6.855
ATOM   5792  H02 WTR  1446       2.603  15.132   5.913
TER   
ATOM   5793  O00 WTR  1447       1.695  12.079   3.857
ATOM   5794  H01 WTR  1447       1.993  11.899   4.749
ATOM   5795  H02 WTR  1447       0.915  12.623   3.970
TER   
ATOM   5796  O00 WTR  1448       0.554  18.015   7.204
ATOM   5797  H01 WTR  1448      -0.103  18.699   7.337
ATOM   5798  H02 WTR  1448       0.051  17.201   7.179
TER   
ATOM   5799  O00 WTR  1449      10.296   9.947   9.463
ATOM   5800  H01 WTR  1449      10.497  10.778   9.032
ATOM   5801  H02 WTR  1449      10.146   9.334   8.744
TER   
ATOM   5802  O00 WTR  1450       9.900  10.124  14.054
ATOM   5803  H01 WTR  1450       9.242   9.466  13.829
ATOM   5804  H02 WTR  1450      10.519  10.105  13.323
TER   
ATOM   5805  O00 WTR  1451      -1.958   3.175   2.463
ATOM   5806  H01 WTR  1451      -2.540   2.440   2.653
ATOM   5807  H02 WTR  1451      -2.369   3.622   1.723
TER   
ATOM   5808  O00 WTR  1452     -17.838   2.376  10.215
ATOM   5809  H01 WTR  1452     -18.572   1.914   9.810
ATOM   5810  H02 WTR  1452     -17.847   3.243   9.809
TER   
ATOM   5811  O00 WTR  1453      -2.074   8.655  -0.729
ATOM   5812  H01 WTR  1453      -1.981   8.849  -1.662
ATOM   5813  H02 WTR  1453      -2.249   7.714  -0.696
TER   
ATOM   5814  O00 WTR  1454      18.764  14.055  -6.664
ATOM   5815  H01 WTR  1454      19.251  13.239  -6.551
ATOM   5816  H02 WTR  1454      18.200  13.894  -7.421
TER   
ATOM   5817  O00 WTR  1455       3.357  16.650   2.356
ATOM   5818  H01 WTR  1455       3.372  15.968   3.028
ATOM   5819  H02 WTR  1455       2.665  16.378   1.754
TER   
ATOM   5820  O00 WTR  1456      15.269  11.760 -10.749
ATOM   5821  H01 WTR  1456      15.636  12.489 -10.249
ATOM   5822  H02 WTR  1456      15.729  10.988 -10.420
TER   
ATOM   5823  O00 WTR  1457       3.060  14.351   4.408
ATOM   5824  H01 WTR  1457       2.441  13.623   4.342
ATOM   5825  H02 WTR  1457       3.797  14.091   3.856
TER   
ATOM   5826  O00 WTR  1458      -0.356  10.880  -0.431
ATOM   5827  H01 WTR  1458       0.175  10.917   0.365
ATOM   5828  H02 WTR  1458      -0.763  10.014  -0.408
TER   
ATOM   5829  O00 WTR  1459       5.700  15.712   1.155
ATOM   5830  H01 WTR  1459       4.974  16.247   1.476
ATOM   5831  H02 WTR  1459       5.570  15.675   0.207
TER   
ATOM   5832  O00 WTR  1460      -6.458   5.690   5.360
ATOM   5833  H01 WTR  1460      -5.564   5.614   5.693
ATOM   5834  H02 WTR  1460      -6.619   6.632   5.319
TER   
ATOM   5835  O00 WTR  1461      24.875  10.472  -1.219
ATOM   5836  H01 WTR  1461      25.260   9.714  -1.658
ATOM   5837  H02 WTR  1461      23.981  10.201  -1.011
TER   
ATOM   5838  O00 WTR  1462       5.758   8.574  21.947
ATOM   5839  H01 WTR  1462       5.482   8.571  22.863
ATOM   5840  H02 WTR  1462       6.227   9.401  21.840
TER   
ATOM   5841  O00 WTR  1463      12.174  11.517   7.380
ATOM   5842  H01 WTR  1463      12.395  11.959   8.200
ATOM   5843  H02 WTR  1463      12.994  11.112   7.097
TER   
ATOM   5844  O00 WTR  1464      14.006  12.308   9.789
ATOM   5845  H01 WTR  1464      14.817  12.713   9.481
ATOM   5846  H02 WTR  1464      13.578  12.991  10.306
TER   
ATOM   5847  O00 WTR  1465      14.442   9.794   5.979
ATOM   5848  H01 WTR  1465      14.403   9.970   5.039
ATOM   5849  H02 WTR  1465      15.151   9.158   6.076
TER   
ATOM   5850  O00 WTR  1466      11.361   5.856  16.579
ATOM   5851  H01 WTR  1466      10.511   5.521  16.863
ATOM   5852  H02 WTR  1466      11.218   6.794  16.450
TER   
ATOM   5853  O00 WTR  1467      16.110   6.196   8.089
ATOM   5854  H01 WTR  1467      15.737   6.385   8.951
ATOM   5855  H02 WTR  1467      15.887   5.280   7.927
TER   
ATOM   5856  O00 WTR  1468      16.313  13.678   9.031
ATOM   5857  H01 WTR  1468      16.355  13.363   8.128
ATOM   5858  H02 WTR  1468      17.099  13.321   9.446
TER   
ATOM   5859  O00 WTR  1469      -8.897 -27.055  20.329
ATOM   5860  H01 WTR  1469      -9.040 -26.701  21.207
ATOM   5861  H02 WTR  1469      -8.526 -26.324  19.834
TER   
ATOM   5862  O00 WTR  1470     -16.617 -21.119  17.602
ATOM   5863  H01 WTR  1470     -17.282 -20.819  18.221
ATOM   5864  H02 WTR  1470     -16.785 -20.615  16.806
TER   
ATOM   5865  O00 WTR  1471       9.775 -27.562  12.754
ATOM   5866  H01 WTR  1471       8.949 -27.635  12.275
ATOM   5867  H02 WTR  1471       9.830 -26.639  12.999
TER   
ATOM   5868  O00 WTR  1472       7.468 -19.633  17.227
ATOM   5869  H01 WTR  1472       7.030 -20.201  17.860
ATOM   5870  H02 WTR  1472       7.330 -18.748  17.564
TER   
ATOM   5871  O00 WTR  1473      -8.307 -25.494  22.534
ATOM   5872  H01 WTR  1473      -7.613 -25.950  23.011
ATOM   5873  H02 WTR  1473      -7.844 -24.894  21.950
TER   
ATOM   5874  O00 WTR  1474      -2.328 -17.336  17.106
ATOM   5875  H01 WTR  1474      -2.844 -18.069  16.770
ATOM   5876  H02 WTR  1474      -2.160 -16.789  16.339
TER   
ATOM   5877  O00 WTR  1475       5.530 -20.091  15.091
ATOM   5878  H01 WTR  1475       5.684 -21.035  15.134
ATOM   5879  H02 WTR  1475       6.198 -19.713  15.663
TER   
ATOM   5880  O00 WTR  1476      -4.630 -20.271  12.494
ATOM   5881  H01 WTR  1476      -4.898 -20.668  11.666
ATOM   5882  H02 WTR  1476      -5.229 -20.641  13.143
TER   
ATOM   5883  O00 WTR  1477      -3.629 -24.804  15.943
ATOM   5884  H01 WTR  1477      -4.303 -24.264  15.531
ATOM   5885  H02 WTR  1477      -3.970 -24.986  16.819
TER   
ATOM   5886  O00 WTR  1478      -5.363 -22.426  18.698
ATOM   5887  H01 WTR  1478      -6.160 -22.096  19.112
ATOM   5888  H02 WTR  1478      -4.653 -21.961  19.138
TER   
ATOM   5889  O00 WTR  1479       3.097 -22.683  16.292
ATOM   5890  H01 WTR  1479       3.513 -22.513  15.447
ATOM   5891  H02 WTR  1479       3.737 -23.207  16.773
TER   
ATOM   5892  O00 WTR  1480      -7.985 -22.377  19.432
ATOM   5893  H01 WTR  1480      -7.651 -23.038  20.038
ATOM   5894  H02 WTR  1480      -8.286 -21.665  19.996
TER   
ATOM   5895  O00 WTR  1481       1.930 -18.647  13.314
ATOM   5896  H01 WTR  1481       2.543 -17.912  13.314
ATOM   5897  H02 WTR  1481       2.423 -19.370  13.702
TER   
ATOM   5898  O00 WTR  1482      -3.889 -19.707  16.656
ATOM   5899  H01 WTR  1482      -4.727 -19.906  16.237
ATOM   5900  H02 WTR  1482      -3.996 -20.007  17.559
TER   
ATOM   5901  O00 WTR  1483      -4.109 -25.502  20.789
ATOM   5902  H01 WTR  1483      -3.543 -25.988  21.388
ATOM   5903  H02 WTR  1483      -4.206 -26.077  20.030
TER   
ATOM   5904  O00 WTR  1484       1.355 -20.277  16.117
ATOM   5905  H01 WTR  1484       0.548 -20.448  15.632
ATOM   5906  H02 WTR  1484       1.868 -21.080  16.022
TER   
ATOM   5907  O00 WTR  1485      -1.841 -20.608  22.269
ATOM   5908  H01 WTR  1485      -1.676 -21.283  22.927
ATOM   5909  H02 WTR  1485      -1.122 -19.986  22.378
TER   
ATOM   5910  O00 WTR  1486       7.305 -25.786  17.838
ATOM   5911  H01 WTR  1486       7.888 -26.134  17.163
ATOM   5912  H02 WTR  1486       6.882 -26.559  18.212
TER   
ATOM   5913  O00 WTR  1487       0.773 -19.049  21.375
ATOM   5914  H01 WTR  1487       1.475 -18.409  21.492
ATOM   5915  H02 WTR  1487       0.796 -19.263  20.442
TER   
ATOM   5916  O00 WTR  1488       7.915 -16.592  11.114
ATOM   5917  H01 WTR  1488       8.077 -17.461  11.482
ATOM   5918  H02 WTR  1488       7.044 -16.356  11.433
TER   
ATOM   5919  O00 WTR  1489      10.482 -22.585  14.821
ATOM   5920  H01 WTR  1489       9.643 -22.406  14.396
ATOM   5921  H02 WTR  1489      10.522 -21.961  15.546
TER   
ATOM   5922  O00 WTR  1490      -2.303 -26.859  22.680
ATOM   5923  H01 WTR  1490      -2.583 -27.585  23.238
ATOM   5924  H02 WTR  1490      -1.537 -26.497  23.124
TER   
ATOM   5925  O00 WTR  1491      -7.916 -25.423  18.299
ATOM   5926  H01 WTR  1491      -8.085 -26.213  17.785
ATOM   5927  H02 WTR  1491      -8.623 -24.824  18.059
TER   
ATOM   5928  O00 WTR  1492       8.085 -23.107  17.764
ATOM   5929  H01 WTR  1492       7.842 -24.029  17.842
ATOM   5930  H02 WTR  1492       7.266 -22.630  17.894
TER   
ATOM   5931  O00 WTR  1493      -4.630 -22.283  21.671
ATOM   5932  H01 WTR  1493      -3.829 -22.800  21.595
ATOM   5933  H02 WTR  1493      -5.302 -22.817  21.247
TER   
ATOM   5934  O00 WTR  1494       5.455 -21.526  18.004
ATOM   5935  H01 WTR  1494       4.874 -21.451  18.762
ATOM   5936  H02 WTR  1494       4.922 -21.239  17.263
TER   
ATOM   5937  O00 WTR  1495       8.398 -18.949  12.441
ATOM   5938  H01 WTR  1495       8.419 -18.317  13.160
ATOM   5939  H02 WTR  1495       9.318 -19.161  12.282
TER   
ATOM   5940  O00 WTR  1496       3.031 -18.211  16.514
ATOM   5941  H01 WTR  1496       2.651 -19.074  16.348
ATOM   5942  H02 WTR  1496       3.210 -17.856  15.643
TER   
ATOM   5943  O00 WTR  1497       9.982 -20.848  17.101
ATOM   5944  H01 WTR  1497       9.383 -20.115  16.954
ATOM   5945  H02 WTR  1497       9.447 -21.511  17.537
TER   
ATOM   5946  O00 WTR  1498      13.659 -20.535  20.074
ATOM   5947  H01 WTR  1498      13.782 -21.396  19.673
ATOM   5948  H02 WTR  1498      14.539 -20.160  20.112
TER   
ATOM   5949  O00 WTR  1499      -8.441 -21.950  11.977
ATOM   5950  H01 WTR  1499      -8.421 -21.188  11.398
ATOM   5951  H02 WTR  1499      -7.990 -21.660  12.770
TER   
ATOM   5952  O00 WTR  1500     -12.046 -15.616  16.510
ATOM   5953  H01 WTR  1500     -12.856 -15.220  16.187
ATOM   5954  H02 WTR  1500     -11.840 -16.297  15.871
TER   
ATOM   5955  O00 WTR  1501     -20.602 -15.833   9.938
ATOM   5956  H01 WTR  1501     -20.633 -15.396   9.087
ATOM   5957  H02 WTR  1501     -21.416 -15.574  10.371
TER   
ATOM   5958  O00 WTR  1502     -16.281  -3.657  11.309
ATOM   5959  H01 WTR  1502     -16.789  -4.468  11.335
ATOM   5960  H02 WTR  1502     -15.992  -3.585  10.399
TER   
ATOM   5961  O00 WTR  1503     -18.481  -2.863   7.810
ATOM   5962  H01 WTR  1503     -17.615  -3.260   7.901
ATOM   5963  H02 WTR  1503     -18.583  -2.326   8.596
TER   
ATOM   5964  O00 WTR  1504     -18.456  -5.941  16.105
ATOM   5965  H01 WTR  1504     -18.309  -6.874  16.264
ATOM   5966  H02 WTR  1504     -18.500  -5.864  15.152
TER   
ATOM   5967  O00 WTR  1505     -15.994  -4.796  16.197
ATOM   5968  H01 WTR  1505     -16.930  -4.988  16.250
ATOM   5969  H02 WTR  1505     -15.940  -4.013  15.649
TER   
ATOM   5970  O00 WTR  1506     -17.232 -16.029  17.380
ATOM   5971  H01 WTR  1506     -17.706 -16.003  18.211
ATOM   5972  H02 WTR  1506     -16.779 -15.187  17.336
TER   
ATOM   5973  O00 WTR  1507     -14.827  -9.073  21.086
ATOM   5974  H01 WTR  1507     -13.969  -9.377  21.383
ATOM   5975  H02 WTR  1507     -14.653  -8.641  20.250
TER   
ATOM   5976  O00 WTR  1508     -19.961 -11.757  16.237
ATOM   5977  H01 WTR  1508     -19.711 -11.687  15.316
ATOM   5978  H02 WTR  1508     -19.711 -10.915  16.619
TER   
ATOM   5979  O00 WTR  1509     -14.206 -12.055  16.657
ATOM   5980  H01 WTR  1509     -14.667 -11.458  16.068
ATOM   5981  H02 WTR  1509     -13.298 -11.753  16.642
TER   
ATOM   5982  O00 WTR  1510     -17.360  -9.037  10.141
ATOM   5983  H01 WTR  1510     -17.412  -8.895   9.196
ATOM   5984  H02 WTR  1510     -16.444  -8.862  10.360
TER   
ATOM   5985  O00 WTR  1511     -18.772 -18.541  10.001
ATOM   5986  H01 WTR  1511     -19.642 -18.199  10.207
ATOM   5987  H02 WTR  1511     -18.170 -17.865  10.312
TER   
ATOM   5988  O00 WTR  1512     -12.095  -9.979  21.220
ATOM   5989  H01 WTR  1512     -12.395 -10.343  20.387
ATOM   5990  H02 WTR  1512     -11.729 -10.728  21.691
TER   
ATOM   5991  O00 WTR  1513     -17.226 -12.625  14.820
ATOM   5992  H01 WTR  1513     -16.916 -13.523  14.704
ATOM   5993  H02 WTR  1513     -17.294 -12.515  15.769
TER   
ATOM   5994  O00 WTR  1514     -16.304 -13.471  17.830
ATOM   5995  H01 WTR  1514     -15.606 -13.140  17.264
ATOM   5996  H02 WTR  1514     -16.487 -12.750  18.431
TER   
ATOM   5997  O00 WTR  1515     -21.874  -4.360  13.502
ATOM   5998  H01 WTR  1515     -21.948  -3.923  14.350
ATOM   5999  H02 WTR  1515     -21.292  -5.102  13.664
TER   
ATOM   6000  O00 WTR  1516      -9.537 -11.801  19.089
ATOM   6001  H01 WTR  1516      -9.893 -12.558  18.624
ATOM   6002  H02 WTR  1516      -8.712 -11.612  18.642
TER   
ATOM   6003  O00 WTR  1517     -15.843  -9.909  15.522
ATOM   6004  H01 WTR  1517     -15.544  -9.582  16.370
ATOM   6005  H02 WTR  1517     -16.482  -9.260  15.226
TER   
ATOM   6006  O00 WTR  1518     -12.665  -8.973  18.101
ATOM   6007  H01 WTR  1518     -11.895  -8.518  18.440
ATOM   6008  H02 WTR  1518     -12.309  -9.683  17.566
TER   
ATOM   6009  O00 WTR  1519     -11.990  -6.868  20.886
ATOM   6010  H01 WTR  1519     -12.208  -7.800  20.899
ATOM   6011  H02 WTR  1519     -12.381  -6.519  21.687
TER   
ATOM   6012  O00 WTR  1520     -15.557  -6.473  13.321
ATOM   6013  H01 WTR  1520     -15.381  -6.817  12.446
ATOM   6014  H02 WTR  1520     -14.776  -6.694  13.828
TER   
ATOM   6015  O00 WTR  1521     -13.777 -18.466  18.790
ATOM   6016  H01 WTR  1521     -14.287 -18.200  18.026
ATOM   6017  H02 WTR  1521     -13.725 -19.420  18.724
TER   
ATOM   6018  O00 WTR  1522     -19.999 -10.947   4.348
ATOM   6019  H01 WTR  1522     -19.103 -10.935   4.686
ATOM   6020  H02 WTR  1522     -20.387 -11.736   4.726
TER   
ATOM   6021  O00 WTR  1523     -12.679  -5.455  23.248
ATOM   6022  H01 WTR  1523     -12.291  -4.923  22.553
ATOM   6023  H02 WTR  1523     -12.100  -5.325  24.000
TER   
ATOM   6024  O00 WTR  1524     -19.847  -3.383  15.883
ATOM   6025  H01 WTR  1524     -19.648  -4.241  16.259
ATOM   6026  H02 WTR  1524     -19.077  -2.851  16.081
TER   
ATOM   6027  O00 WTR  1525     -11.941  -0.062   8.695
ATOM   6028  H01 WTR  1525     -11.153   0.366   9.030
ATOM   6029  H02 WTR  1525     -11.676  -0.425   7.849
TER   
ATOM   6030  O00 WTR  1526     -20.724  -3.427  10.816
ATOM   6031  H01 WTR  1526     -20.805  -3.453  11.769
ATOM   6032  H02 WTR  1526     -21.465  -3.943  10.498
TER   
ATOM   6033  O00 WTR  1527     -18.232  -2.185  12.688
ATOM   6034  H01 WTR  1527     -18.524  -2.496  13.545
ATOM   6035  H02 WTR  1527     -17.573  -2.823  12.414
TER   
ATOM   6036  O00 WTR  1528     -14.800  -0.082  13.560
ATOM   6037  H01 WTR  1528     -14.625   0.775  13.948
ATOM   6038  H02 WTR  1528     -14.239  -0.114  12.786
TER   
ATOM   6039  O00 WTR  1529     -25.052  -5.656   9.343
ATOM   6040  H01 WTR  1529     -24.638  -5.774  10.198
ATOM   6041  H02 WTR  1529     -25.686  -4.952   9.479
TER   
ATOM   6042  O00 WTR  1530     -23.777 -19.862   1.241
ATOM   6043  H01 WTR  1530     -24.172 -19.881   2.113
ATOM   6044  H02 WTR  1530     -23.307 -19.029   1.208
TER   
ATOM   6045  O00 WTR  1531     -11.801   1.337  16.195
ATOM   6046  H01 WTR  1531     -11.623   1.541  15.277
ATOM   6047  H02 WTR  1531     -10.942   1.146  16.569
TER   
ATOM   6048  O00 WTR  1532     -11.463   1.566  13.305
ATOM   6049  H01 WTR  1532     -12.131   2.243  13.413
ATOM   6050  H02 WTR  1532     -11.838   0.960  12.667
TER   
ATOM   6051  O00 WTR  1533     -10.237  -2.552  15.417
ATOM   6052  H01 WTR  1533     -10.398  -3.460  15.159
ATOM   6053  H02 WTR  1533     -11.034  -2.289  15.877
TER   
ATOM   6054  O00 WTR  1534      -4.481 -15.197  13.420
ATOM   6055  H01 WTR  1534      -4.937 -15.030  14.244
ATOM   6056  H02 WTR  1534      -4.872 -16.005  13.087
TER   
ATOM   6057  O00 WTR  1535      -8.900 -14.252  12.870
ATOM   6058  H01 WTR  1535      -9.308 -13.913  13.667
ATOM   6059  H02 WTR  1535      -7.961 -14.238  13.057
TER   
ATOM   6060  O00 WTR  1536       5.160 -13.000  15.146
ATOM   6061  H01 WTR  1536       4.296 -12.833  14.770
ATOM   6062  H02 WTR  1536       5.581 -13.595  14.526
TER   
ATOM   6063  O00 WTR  1537      -4.653 -17.225  20.873
ATOM   6064  H01 WTR  1537      -5.325 -17.907  20.870
ATOM   6065  H02 WTR  1537      -3.831 -17.696  20.738
TER   
ATOM   6066  O00 WTR  1538     -15.367 -17.896  16.442
ATOM   6067  H01 WTR  1538     -15.951 -18.557  16.070
ATOM   6068  H02 WTR  1538     -15.951 -17.193  16.726
TER   
ATOM   6069  O00 WTR  1539      13.977 -22.658  18.502
ATOM   6070  H01 WTR  1539      13.992 -23.601  18.664
ATOM   6071  H02 WTR  1539      14.676 -22.512  17.865
TER   
ATOM   6072  O00 WTR  1540      11.887 -12.083  15.787
ATOM   6073  H01 WTR  1540      12.781 -12.188  16.114
ATOM   6074  H02 WTR  1540      11.906 -11.260  15.298
TER   
ATOM   6075  O00 WTR  1541       0.225 -13.061  13.975
ATOM   6076  H01 WTR  1541       0.551 -13.175  14.868
ATOM   6077  H02 WTR  1541      -0.333 -13.824  13.824
TER   
ATOM   6078  O00 WTR  1542       6.783 -10.677  15.042
ATOM   6079  H01 WTR  1542       7.738 -10.731  15.069
ATOM   6080  H02 WTR  1542       6.500 -11.556  14.787
TER   
ATOM   6081  O00 WTR  1543       7.629 -18.133   7.900
ATOM   6082  H01 WTR  1543       8.195 -18.259   7.138
ATOM   6083  H02 WTR  1543       7.146 -18.956   7.978
TER   
ATOM   6084  O00 WTR  1544       3.396 -14.949  16.398
ATOM   6085  H01 WTR  1544       3.951 -14.347  15.902
ATOM   6086  H02 WTR  1544       3.903 -15.760  16.444
TER   
ATOM   6087  O00 WTR  1545       9.428 -10.982  16.606
ATOM   6088  H01 WTR  1545      10.328 -11.308  16.631
ATOM   6089  H02 WTR  1545       9.158 -10.950  17.524
TER   
ATOM   6090  O00 WTR  1546     -14.538  -4.384  18.410
ATOM   6091  H01 WTR  1546     -14.863  -4.682  17.560
ATOM   6092  H02 WTR  1546     -14.903  -5.006  19.039
TER   
ATOM   6093  O00 WTR  1547      -2.900  -4.884  24.350
ATOM   6094  H01 WTR  1547      -1.968  -5.103  24.321
ATOM   6095  H02 WTR  1547      -3.138  -4.726  23.437
TER   
ATOM   6096  O00 WTR  1548      -9.926   0.757  10.501
ATOM   6097  H01 WTR  1548      -9.895   0.303  11.343
ATOM   6098  H02 WTR  1548     -10.029   1.681  10.730
TER   
ATOM   6099  O00 WTR  1549       1.407  -6.019  13.057
ATOM   6100  H01 WTR  1549       2.182  -5.668  12.618
ATOM   6101  H02 WTR  1549       1.194  -5.367  13.725
TER   
ATOM   6102  O00 WTR  1550       8.768  -7.378  13.066
ATOM   6103  H01 WTR  1550       9.416  -7.836  12.531
ATOM   6104  H02 WTR  1550       9.045  -7.540  13.968
TER   
ATOM   6105  O00 WTR  1551     -14.150   3.751  12.812
ATOM   6106  H01 WTR  1551     -14.510   3.304  13.578
ATOM   6107  H02 WTR  1551     -14.499   3.265  12.065
TER   
ATOM   6108  O00 WTR  1552       1.008 -13.549  16.656
ATOM   6109  H01 WTR  1552       0.704 -13.952  17.469
ATOM   6110  H02 WTR  1552       1.905 -13.866  16.552
TER   
ATOM   6111  O00 WTR  1553       1.587  -4.408  15.307
ATOM   6112  H01 WTR  1553       2.411  -4.221  14.857
ATOM   6113  H02 WTR  1553       1.470  -3.673  15.908
TER   
ATOM   6114  O00 WTR  1554      -5.675 -15.250  15.913
ATOM   6115  H01 WTR  1554      -6.537 -15.089  16.296
ATOM   6116  H02 WTR  1554      -5.299 -15.945  16.454
TER   
ATOM   6117  O00 WTR  1555      -5.580 -19.784  20.435
ATOM   6118  H01 WTR  1555      -4.863 -19.733  19.803
ATOM   6119  H02 WTR  1555      -5.388 -20.566  20.953
TER   
ATOM   6120  O00 WTR  1556      -7.010 -11.539  25.196
ATOM   6121  H01 WTR  1556      -6.555 -10.788  25.577
ATOM   6122  H02 WTR  1556      -7.522 -11.169  24.476
TER   
ATOM   6123  O00 WTR  1557      -9.413 -13.087  21.728
ATOM   6124  H01 WTR  1557      -9.812 -12.764  20.919
ATOM   6125  H02 WTR  1557      -8.493 -13.224  21.503
TER   
ATOM   6126  O00 WTR  1558      -2.289 -15.350  14.936
ATOM   6127  H01 WTR  1558      -2.963 -15.293  14.258
ATOM   6128  H02 WTR  1558      -1.588 -15.865  14.536
TER   
ATOM   6129  O00 WTR  1559      -9.171 -20.248  21.342
ATOM   6130  H01 WTR  1559      -9.229 -19.355  21.000
ATOM   6131  H02 WTR  1559      -9.563 -20.196  22.214
TER   
ATOM   6132  O00 WTR  1560       8.057 -13.745  21.827
ATOM   6133  H01 WTR  1560       8.786 -14.011  21.267
ATOM   6134  H02 WTR  1560       7.326 -13.613  21.224
TER   
ATOM   6135  O00 WTR  1561     -15.178  -8.434  11.581
ATOM   6136  H01 WTR  1561     -14.266  -8.596  11.339
ATOM   6137  H02 WTR  1561     -15.441  -9.219  12.062
TER   
ATOM   6138  O00 WTR  1562      -6.846 -13.143  21.265
ATOM   6139  H01 WTR  1562      -6.643 -13.762  20.563
ATOM   6140  H02 WTR  1562      -6.227 -12.424  21.138
TER   
ATOM   6141  O00 WTR  1563      -8.275 -14.413  17.210
ATOM   6142  H01 WTR  1563      -7.948 -13.527  17.051
ATOM   6143  H02 WTR  1563      -7.899 -14.659  18.056
TER   
ATOM   6144  O00 WTR  1564      -1.913 -17.717  19.868
ATOM   6145  H01 WTR  1564      -1.911 -17.764  18.912
ATOM   6146  H02 WTR  1564      -0.999 -17.850  20.117
TER   
ATOM   6147  O00 WTR  1565      -8.971 -17.916  20.188
ATOM   6148  H01 WTR  1565      -9.657 -17.766  19.537
ATOM   6149  H02 WTR  1565      -9.216 -17.360  20.927
TER   
ATOM   6150  O00 WTR  1566      -3.414 -12.123  21.841
ATOM   6151  H01 WTR  1566      -2.992 -12.941  22.103
ATOM   6152  H02 WTR  1566      -4.057 -11.954  22.530
TER   
ATOM   6153  O00 WTR  1567      -3.364  -9.049  23.666
ATOM   6154  H01 WTR  1567      -2.870  -9.066  22.846
ATOM   6155  H02 WTR  1567      -3.954  -8.302  23.575
TER   
ATOM   6156  O00 WTR  1568     -11.339 -11.159  16.764
ATOM   6157  H01 WTR  1568     -10.808 -11.445  17.508
ATOM   6158  H02 WTR  1568     -10.870 -11.483  15.995
TER   
ATOM   6159  O00 WTR  1569      -2.626 -12.114  19.235
ATOM   6160  H01 WTR  1569      -2.941 -12.150  20.139
ATOM   6161  H02 WTR  1569      -2.092 -12.902  19.136
TER   
ATOM   6162  O00 WTR  1570     -10.373 -12.600  14.657
ATOM   6163  H01 WTR  1570     -10.866 -13.384  14.898
ATOM   6164  H02 WTR  1570     -10.740 -12.337  13.813
TER   
ATOM   6165  O00 WTR  1571      -1.534 -11.546  24.174
ATOM   6166  H01 WTR  1571      -1.049 -10.724  24.241
ATOM   6167  H02 WTR  1571      -2.415 -11.331  24.482
TER   
ATOM   6168  O00 WTR  1572       4.196 -14.040  21.615
ATOM   6169  H01 WTR  1572       4.865 -13.626  21.070
ATOM   6170  H02 WTR  1572       4.088 -13.443  22.356
TER   
ATOM   6171  O00 WTR  1573     -11.337 -13.880  18.484
ATOM   6172  H01 WTR  1573     -12.149 -13.574  18.888
ATOM   6173  H02 WTR  1573     -11.625 -14.424  17.750
TER   
ATOM   6174  O00 WTR  1574       4.944 -16.750  20.872
ATOM   6175  H01 WTR  1574       4.575 -16.011  21.357
ATOM   6176  H02 WTR  1574       4.202 -17.112  20.388
TER   
ATOM   6177  O00 WTR  1575      -5.970 -17.746  12.444
ATOM   6178  H01 WTR  1575      -6.746 -17.930  11.915
ATOM   6179  H02 WTR  1575      -5.481 -18.568  12.446
TER   
ATOM   6180  O00 WTR  1576       0.167 -15.731  21.194
ATOM   6181  H01 WTR  1576       0.821 -15.033  21.197
ATOM   6182  H02 WTR  1576      -0.432 -15.502  21.905
TER   
ATOM   6183  O00 WTR  1577       3.643 -16.241  13.515
ATOM   6184  H01 WTR  1577       4.143 -15.857  14.236
ATOM   6185  H02 WTR  1577       2.923 -15.627  13.368
TER   
ATOM   6186  O00 WTR  1578      -1.896 -14.193  23.304
ATOM   6187  H01 WTR  1578      -2.485 -14.644  23.908
ATOM   6188  H02 WTR  1578      -1.630 -13.403  23.774
TER   
ATOM   6189  O00 WTR  1579      -1.342 -20.965  15.284
ATOM   6190  H01 WTR  1579      -2.176 -20.746  15.698
ATOM   6191  H02 WTR  1579      -1.358 -20.498  14.449
TER   
ATOM   6192  O00 WTR  1580      -6.624 -18.062  17.849
ATOM   6193  H01 WTR  1580      -6.693 -18.595  18.642
ATOM   6194  H02 WTR  1580      -7.497 -17.687  17.736
TER   
ATOM   6195  O00 WTR  1581       0.574 -16.727  18.076
ATOM   6196  H01 WTR  1581       0.925 -16.725  17.186
ATOM   6197  H02 WTR  1581      -0.316 -16.387  17.984
TER   
ATOM   6198  O00 WTR  1582       4.943 -16.291  26.011
ATOM   6199  H01 WTR  1582       5.125 -16.131  26.937
ATOM   6200  H02 WTR  1582       5.543 -15.709  25.545
TER   
ATOM   6201  O00 WTR  1583      -3.018 -20.852  19.490
ATOM   6202  H01 WTR  1583      -2.795 -20.724  20.413
ATOM   6203  H02 WTR  1583      -2.173 -20.925  19.047
TER   
ATOM   6204  O00 WTR  1584       6.371 -14.211  12.912
ATOM   6205  H01 WTR  1584       5.983 -13.573  12.313
ATOM   6206  H02 WTR  1584       7.310 -14.026  12.885
TER   
ATOM   6207  O00 WTR  1585      -4.145 -15.123  24.659
ATOM   6208  H01 WTR  1585      -4.856 -15.372  24.068
ATOM   6209  H02 WTR  1585      -4.488 -14.373  25.144
TER   
ATOM   6210  O00 WTR  1586      -1.737 -14.486  11.498
ATOM   6211  H01 WTR  1586      -1.508 -15.377  11.233
ATOM   6212  H02 WTR  1586      -0.986 -13.955  11.231
TER   
ATOM   6213  O00 WTR  1587      -1.824  -6.565  20.996
ATOM   6214  H01 WTR  1587      -1.324  -7.378  21.059
ATOM   6215  H02 WTR  1587      -2.717  -6.847  20.800
TER   
ATOM   6216  O00 WTR  1588      -8.059 -18.142  14.140
ATOM   6217  H01 WTR  1588      -7.439 -17.897  13.453
ATOM   6218  H02 WTR  1588      -8.262 -17.319  14.585
TER   
ATOM   6219  O00 WTR  1589      -7.970  -7.707  23.474
ATOM   6220  H01 WTR  1589      -8.436  -7.209  22.803
ATOM   6221  H02 WTR  1589      -8.339  -8.588  23.419
TER   
ATOM   6222  O00 WTR  1590      -4.476 -11.704  24.083
ATOM   6223  H01 WTR  1590      -5.386 -11.807  24.362
ATOM   6224  H02 WTR  1590      -4.308 -10.764  24.155
TER   
ATOM   6225  O00 WTR  1591     -11.161 -11.719  23.369
ATOM   6226  H01 WTR  1591     -11.393 -12.006  24.253
ATOM   6227  H02 WTR  1591     -10.357 -12.197  23.165
TER   
ATOM   6228  O00 WTR  1592      -2.869  -9.260  18.531
ATOM   6229  H01 WTR  1592      -3.356  -8.978  19.305
ATOM   6230  H02 WTR  1592      -2.674 -10.183  18.692
TER   
ATOM   6231  O00 WTR  1593     -15.374  -8.688  17.935
ATOM   6232  H01 WTR  1593     -15.582  -7.876  18.397
ATOM   6233  H02 WTR  1593     -14.423  -8.769  18.006
TER   
ATOM   6234  O00 WTR  1594      -7.284 -15.612  19.498
ATOM   6235  H01 WTR  1594      -7.808 -16.385  19.705
ATOM   6236  H02 WTR  1594      -6.408 -15.956  19.321
TER   
ATOM   6237  O00 WTR  1595      -5.877 -15.515  22.650
ATOM   6238  H01 WTR  1595      -6.076 -14.728  22.143
ATOM   6239  H02 WTR  1595      -5.346 -16.051  22.061
TER   
ATOM   6240  O00 WTR  1596      -9.957  -9.085  15.248
ATOM   6241  H01 WTR  1596     -10.323  -8.832  14.400
ATOM   6242  H02 WTR  1596     -10.622  -9.652  15.638
TER   
ATOM   6243  O00 WTR  1597      -8.143 -10.431  22.919
ATOM   6244  H01 WTR  1597      -7.647 -10.167  22.144
ATOM   6245  H02 WTR  1597      -8.735 -11.114  22.605
TER   
ATOM   6246  O00 WTR  1598      -6.317 -12.706  13.741
ATOM   6247  H01 WTR  1598      -6.891 -11.941  13.757
ATOM   6248  H02 WTR  1598      -5.667 -12.533  14.422
TER   
ATOM   6249  O00 WTR  1599      -1.638  -9.596  21.517
ATOM   6250  H01 WTR  1599      -1.941 -10.484  21.708
ATOM   6251  H02 WTR  1599      -0.878  -9.475  22.087
TER   
ATOM   6252  O00 WTR  1600      -7.998  -5.723  17.130
ATOM   6253  H01 WTR  1600      -7.854  -5.302  17.977
ATOM   6254  H02 WTR  1600      -7.994  -5.002  16.500
TER   
ATOM   6255  O00 WTR  1601      -9.246 -16.002  22.165
ATOM   6256  H01 WTR  1601      -9.669 -15.162  21.989
ATOM   6257  H02 WTR  1601      -8.387 -15.770  22.517
TER   
ATOM   6258  O00 WTR  1602      10.227 -13.310  19.960
ATOM   6259  H01 WTR  1602       9.571 -12.751  19.543
ATOM   6260  H02 WTR  1602      10.133 -14.157  19.525
TER   
ATOM   6261  O00 WTR  1603       8.733  -7.243  22.316
ATOM   6262  H01 WTR  1603       9.540  -7.045  22.792
ATOM   6263  H02 WTR  1603       8.366  -8.002  22.771
TER   
ATOM   6264  O00 WTR  1604       5.481  -6.752  15.531
ATOM   6265  H01 WTR  1604       4.534  -6.806  15.405
ATOM   6266  H02 WTR  1604       5.661  -7.348  16.259
TER   
ATOM   6267  O00 WTR  1605       9.278  -8.497  15.533
ATOM   6268  H01 WTR  1605       8.961  -7.829  16.141
ATOM   6269  H02 WTR  1605       9.359  -9.287  16.066
TER   
ATOM   6270  O00 WTR  1606      10.458   3.848  12.988
ATOM   6271  H01 WTR  1606      10.825   4.693  12.728
ATOM   6272  H02 WTR  1606      11.156   3.426  13.487
TER   
ATOM   6273  O00 WTR  1607       0.607  -9.381  22.935
ATOM   6274  H01 WTR  1607       1.235  -9.914  22.447
ATOM   6275  H02 WTR  1607       0.967  -8.494  22.901
TER   
ATOM   6276  O00 WTR  1608       2.981 -13.381  13.482
ATOM   6277  H01 WTR  1608       3.143 -13.070  12.592
ATOM   6278  H02 WTR  1608       2.042 -13.252  13.615
TER   
ATOM   6279  O00 WTR  1609      -5.303 -13.414  18.749
ATOM   6280  H01 WTR  1609      -4.451 -13.013  18.922
ATOM   6281  H02 WTR  1609      -5.110 -14.146  18.163
TER   
ATOM   6282  O00 WTR  1610      11.812  -6.521  17.071
ATOM   6283  H01 WTR  1610      11.206  -5.830  17.339
ATOM   6284  H02 WTR  1610      12.423  -6.085  16.477
TER   
ATOM   6285  O00 WTR  1611       5.887 -12.552  19.845
ATOM   6286  H01 WTR  1611       5.661 -11.736  19.397
ATOM   6287  H02 WTR  1611       6.181 -13.135  19.145
TER   
ATOM   6288  O00 WTR  1612      -0.548  -5.754  23.234
ATOM   6289  H01 WTR  1612      -0.994  -6.021  22.430
ATOM   6290  H02 WTR  1612       0.333  -6.119  23.153
TER   
ATOM   6291  O00 WTR  1613      -1.636 -14.864  19.202
ATOM   6292  H01 WTR  1613      -1.100 -15.237  19.902
ATOM   6293  H02 WTR  1613      -2.473 -15.324  19.269
TER   
ATOM   6294  O00 WTR  1614       6.511 -13.687  17.543
ATOM   6295  H01 WTR  1614       7.265 -13.466  16.997
ATOM   6296  H02 WTR  1614       5.752 -13.457  17.008
TER   
ATOM   6297  O00 WTR  1615       4.194  -9.626  19.843
ATOM   6298  H01 WTR  1615       3.374  -9.385  19.412
ATOM   6299  H02 WTR  1615       4.765  -8.869  19.713
TER   
ATOM   6300  O00 WTR  1616       5.682 -10.686  17.648
ATOM   6301  H01 WTR  1616       4.744 -10.782  17.814
ATOM   6302  H02 WTR  1616       5.780 -10.871  16.714
TER   
ATOM   6303  O00 WTR  1617      -1.124   1.375  24.214
ATOM   6304  H01 WTR  1617      -0.608   0.723  24.688
ATOM   6305  H02 WTR  1617      -0.591   1.594  23.450
TER   
ATOM   6306  O00 WTR  1618      10.744  -4.773  12.566
ATOM   6307  H01 WTR  1618      10.794  -4.193  11.806
ATOM   6308  H02 WTR  1618       9.849  -4.670  12.889
TER   
ATOM   6309  O00 WTR  1619       5.945 -23.018  14.974
ATOM   6310  H01 WTR  1619       5.496 -23.627  15.560
ATOM   6311  H02 WTR  1619       6.827 -22.940  15.339
TER   
ATOM   6312  O00 WTR  1620       8.227 -10.821  21.635
ATOM   6313  H01 WTR  1620       8.413 -11.738  21.833
ATOM   6314  H02 WTR  1620       8.266 -10.379  22.483
TER   
ATOM   6315  O00 WTR  1621       9.333 -19.365   9.649
ATOM   6316  H01 WTR  1621       8.663 -18.824   9.233
ATOM   6317  H02 WTR  1621       9.065 -20.265   9.462
TER   
ATOM   6318  O00 WTR  1622       7.744  -9.757  24.201
ATOM   6319  H01 WTR  1622       6.843  -9.435  24.236
ATOM   6320  H02 WTR  1622       7.757 -10.499  24.805
TER   
ATOM   6321  O00 WTR  1623       2.992 -17.873  19.408
ATOM   6322  H01 WTR  1623       3.059 -18.168  18.500
ATOM   6323  H02 WTR  1623       2.214 -17.315  19.423
TER   
ATOM   6324  O00 WTR  1624       4.076 -21.052  20.426
ATOM   6325  H01 WTR  1624       4.663 -21.079  21.182
ATOM   6326  H02 WTR  1624       4.069 -20.133  20.160
TER   
ATOM   6327  O00 WTR  1625       8.051  -5.904  15.949
ATOM   6328  H01 WTR  1625       8.093  -5.879  16.905
ATOM   6329  H02 WTR  1625       7.157  -6.185  15.755
TER   
ATOM   6330  O00 WTR  1626       1.763 -14.140  10.657
ATOM   6331  H01 WTR  1626       2.601 -14.443  10.306
ATOM   6332  H02 WTR  1626       1.847 -13.187  10.688
TER   
ATOM   6333  O00 WTR  1627       7.351 -17.471  19.189
ATOM   6334  H01 WTR  1627       6.430 -17.318  19.397
ATOM   6335  H02 WTR  1627       7.776 -17.575  20.041
TER   
ATOM   6336  O00 WTR  1628      13.588 -16.039  19.813
ATOM   6337  H01 WTR  1628      14.008 -16.070  20.672
ATOM   6338  H02 WTR  1628      12.959 -16.760  19.826
TER   
ATOM   6339  O00 WTR  1629      11.927 -17.531  14.861
ATOM   6340  H01 WTR  1629      11.384 -18.212  14.463
ATOM   6341  H02 WTR  1629      12.159 -17.881  15.721
TER   
ATOM   6342  O00 WTR  1630       2.311  -3.354  17.706
ATOM   6343  H01 WTR  1630       1.935  -3.611  18.548
ATOM   6344  H02 WTR  1630       3.176  -3.763  17.695
TER   
ATOM   6345  O00 WTR  1631       4.047  -5.298  24.027
ATOM   6346  H01 WTR  1631       4.688  -4.623  23.802
ATOM   6347  H02 WTR  1631       4.141  -5.412  24.973
TER   
ATOM   6348  O00 WTR  1632      11.461   1.630  23.301
ATOM   6349  H01 WTR  1632      11.925   2.187  22.676
ATOM   6350  H02 WTR  1632      11.948   1.732  24.119
TER   
ATOM   6351  O00 WTR  1633       3.377  -2.244  21.317
ATOM   6352  H01 WTR  1633       2.915  -3.022  21.006
ATOM   6353  H02 WTR  1633       3.277  -2.271  22.269
TER   
ATOM   6354  O00 WTR  1634       1.923  -6.942  22.867
ATOM   6355  H01 WTR  1634       2.191  -6.872  21.951
ATOM   6356  H02 WTR  1634       2.498  -6.335  23.332
TER   
ATOM   6357  O00 WTR  1635      -0.098  -7.987  18.288
ATOM   6358  H01 WTR  1635      -0.899  -8.512  18.274
ATOM   6359  H02 WTR  1635      -0.268  -7.273  17.674
TER   
ATOM   6360  O00 WTR  1636       8.664  -5.474  18.556
ATOM   6361  H01 WTR  1636       9.291  -6.055  18.987
ATOM   6362  H02 WTR  1636       7.891  -5.495  19.121
TER   
ATOM   6363  O00 WTR  1637       3.003 -10.940  22.074
ATOM   6364  H01 WTR  1637       3.552 -10.595  21.369
ATOM   6365  H02 WTR  1637       3.620 -11.162  22.771
TER   
ATOM   6366  O00 WTR  1638      12.344 -11.446  19.998
ATOM   6367  H01 WTR  1638      11.970 -10.608  20.273
ATOM   6368  H02 WTR  1638      11.668 -12.090  20.208
TER   
ATOM   6369  O00 WTR  1639       5.931 -14.823  23.831
ATOM   6370  H01 WTR  1639       6.783 -14.797  23.395
ATOM   6371  H02 WTR  1639       5.520 -15.624  23.507
TER   
ATOM   6372  O00 WTR  1640       2.885 -11.200  16.984
ATOM   6373  H01 WTR  1640       2.518 -10.432  17.422
ATOM   6374  H02 WTR  1640       2.280 -11.910  17.200
TER   
ATOM   6375  O00 WTR  1641       6.656  -5.511  20.795
ATOM   6376  H01 WTR  1641       6.267  -4.864  21.384
ATOM   6377  H02 WTR  1641       7.519  -5.688  21.170
TER   
ATOM   6378  O00 WTR  1642       7.074  -8.142  17.936
ATOM   6379  H01 WTR  1642       6.460  -7.490  18.276
ATOM   6380  H02 WTR  1642       6.518  -8.860  17.634
TER   
ATOM   6381  O00 WTR  1643       4.829  -6.941  19.091
ATOM   6382  H01 WTR  1643       4.637  -6.180  18.543
ATOM   6383  H02 WTR  1643       5.430  -6.610  19.758
TER   
ATOM   6384  O00 WTR  1644      13.477  -7.595  19.114
ATOM   6385  H01 WTR  1644      12.885  -7.306  18.420
ATOM   6386  H02 WTR  1644      13.918  -6.796  19.403
TER   
ATOM   6387  O00 WTR  1645      10.872   2.143  17.858
ATOM   6388  H01 WTR  1645      11.218   2.993  18.132
ATOM   6389  H02 WTR  1645      11.629   1.679  17.500
TER   
ATOM   6390  O00 WTR  1646     -11.304  -3.073  18.568
ATOM   6391  H01 WTR  1646     -11.107  -3.884  18.099
ATOM   6392  H02 WTR  1646     -12.181  -2.831  18.269
TER   
ATOM   6393  O00 WTR  1647      -4.284   7.416  10.151
ATOM   6394  H01 WTR  1647      -3.883   7.973   9.483
ATOM   6395  H02 WTR  1647      -5.226   7.513  10.010
TER   
ATOM   6396  O00 WTR  1648      -6.662  -2.049  18.127
ATOM   6397  H01 WTR  1648      -6.065  -1.503  18.638
ATOM   6398  H02 WTR  1648      -7.130  -2.569  18.780
TER   
ATOM   6399  O00 WTR  1649     -11.261  -3.941  21.569
ATOM   6400  H01 WTR  1649     -11.505  -3.658  20.688
ATOM   6401  H02 WTR  1649     -10.385  -3.578  21.704
TER   
ATOM   6402  O00 WTR  1650      -5.499  -0.422  23.306
ATOM   6403  H01 WTR  1650      -4.966  -1.044  23.802
ATOM   6404  H02 WTR  1650      -6.385  -0.781  23.345
TER   
ATOM   6405  O00 WTR  1651     -13.058  -1.385  16.168
ATOM   6406  H01 WTR  1651     -12.926  -0.818  15.408
ATOM   6407  H02 WTR  1651     -13.117  -0.784  16.910
TER   
ATOM   6408  O00 WTR  1652      -2.756  -4.613  11.445
ATOM   6409  H01 WTR  1652      -2.692  -4.199  10.584
ATOM   6410  H02 WTR  1652      -2.071  -5.282  11.440
TER   
ATOM   6411  O00 WTR  1653      -9.250  -6.556  21.121
ATOM   6412  H01 WTR  1653      -9.279  -7.243  20.455
ATOM   6413  H02 WTR  1653     -10.165  -6.307  21.249
TER   
ATOM   6414  O00 WTR  1654      -5.511   4.482  14.988
ATOM   6415  H01 WTR  1654      -4.669   4.780  14.643
ATOM   6416  H02 WTR  1654      -5.280   3.848  15.667
TER   
ATOM   6417  O00 WTR  1655      -4.070  -3.134  21.341
ATOM   6418  H01 WTR  1655      -3.793  -2.789  22.190
ATOM   6419  H02 WTR  1655      -4.391  -2.369  20.864
TER   
ATOM   6420  O00 WTR  1656      -8.799   0.723  17.486
ATOM   6421  H01 WTR  1656      -8.461   1.588  17.256
ATOM   6422  H02 WTR  1656      -8.502   0.153  16.777
TER   
ATOM   6423  O00 WTR  1657       6.678   2.892  18.696
ATOM   6424  H01 WTR  1657       6.285   3.602  18.190
ATOM   6425  H02 WTR  1657       6.040   2.180  18.648
TER   
ATOM   6426  O00 WTR  1658      -6.675   5.994  16.830
ATOM   6427  H01 WTR  1658      -6.367   5.386  16.158
ATOM   6428  H02 WTR  1658      -6.652   6.852  16.405
TER   
ATOM   6429  O00 WTR  1659     -12.256  -5.963  18.236
ATOM   6430  H01 WTR  1659     -12.219  -6.288  19.135
ATOM   6431  H02 WTR  1659     -13.102  -5.519  18.176
TER   
ATOM   6432  O00 WTR  1660      -1.486  -2.146  12.360
ATOM   6433  H01 WTR  1660      -2.298  -1.646  12.448
ATOM   6434  H02 WTR  1660      -1.771  -3.058  12.307
TER   
ATOM   6435  O00 WTR  1661      -3.490  -2.213  23.918
ATOM   6436  H01 WTR  1661      -2.621  -1.831  23.795
ATOM   6437  H02 WTR  1661      -3.320  -3.121  24.170
TER   
ATOM   6438  O00 WTR  1662      -4.495  -7.701  21.096
ATOM   6439  H01 WTR  1662      -4.637  -7.479  22.016
ATOM   6440  H02 WTR  1662      -4.698  -6.895  20.620
TER   
ATOM   6441  O00 WTR  1663      -8.005  -1.121  15.636
ATOM   6442  H01 WTR  1663      -7.376  -1.433  16.287
ATOM   6443  H02 WTR  1663      -8.740  -1.730  15.701
TER   
ATOM   6444  O00 WTR  1664      12.313  -7.043  12.952
ATOM   6445  H01 WTR  1664      11.598  -6.439  12.752
ATOM   6446  H02 WTR  1664      13.039  -6.746  12.404
TER   
ATOM   6447  O00 WTR  1665      -1.609  -0.814  21.656
ATOM   6448  H01 WTR  1665      -1.820   0.047  21.294
ATOM   6449  H02 WTR  1665      -0.737  -0.708  22.034
TER   
ATOM   6450  O00 WTR  1666     -13.812  -0.549  18.820
ATOM   6451  H01 WTR  1666     -14.679  -0.798  19.138
ATOM   6452  H02 WTR  1666     -13.278  -0.474  19.611
TER   
ATOM   6453  O00 WTR  1667      -3.060   2.075  20.555
ATOM   6454  H01 WTR  1667      -3.413   2.260  21.425
ATOM   6455  H02 WTR  1667      -3.086   2.918  20.102
TER   
ATOM   6456  O00 WTR  1668      -3.052  -5.457  18.410
ATOM   6457  H01 WTR  1668      -2.798  -6.123  17.772
ATOM   6458  H02 WTR  1668      -2.941  -4.626  17.948
TER   
ATOM   6459  O00 WTR  1669       5.040   0.891  18.885
ATOM   6460  H01 WTR  1669       4.293   0.566  18.383
ATOM   6461  H02 WTR  1669       5.608   0.128  18.991
TER   
ATOM   6462  O00 WTR  1670     -11.046  -8.225  12.647
ATOM   6463  H01 WTR  1670     -11.465  -7.402  12.899
ATOM   6464  H02 WTR  1670     -11.661  -8.628  12.034
TER   
ATOM   6465  O00 WTR  1671     -12.800  -8.935  10.534
ATOM   6466  H01 WTR  1671     -12.014  -8.548  10.148
ATOM   6467  H02 WTR  1671     -12.949  -9.733  10.027
TER   
ATOM   6468  O00 WTR  1672      -5.630  -9.105  17.688
ATOM   6469  H01 WTR  1672      -4.722  -9.150  17.389
ATOM   6470  H02 WTR  1672      -6.054  -8.500  17.079
TER   
ATOM   6471  O00 WTR  1673      -5.282  -2.502  15.747
ATOM   6472  H01 WTR  1673      -4.449  -2.964  15.841
ATOM   6473  H02 WTR  1673      -5.756  -2.694  16.556
TER   
ATOM   6474  O00 WTR  1674       1.801   4.034  23.287
ATOM   6475  H01 WTR  1674       1.487   3.993  24.190
ATOM   6476  H02 WTR  1674       1.246   4.694  22.870
TER   
ATOM   6477  O00 WTR  1675      -6.364  -0.770  11.283
ATOM   6478  H01 WTR  1675      -7.062  -1.425  11.277
ATOM   6479  H02 WTR  1675      -6.629  -0.130  10.623
TER   
ATOM   6480  O00 WTR  1676      -9.817  -8.851  18.710
ATOM   6481  H01 WTR  1676      -9.539  -8.979  17.803
ATOM   6482  H02 WTR  1676      -9.796  -9.729  19.093
TER   
ATOM   6483  O00 WTR  1677       1.960  -6.654  20.206
ATOM   6484  H01 WTR  1677       2.769  -6.789  19.713
ATOM   6485  H02 WTR  1677       1.285  -7.086  19.683
TER   
ATOM   6486  O00 WTR  1678      -0.037   5.389  21.547
ATOM   6487  H01 WTR  1678      -0.963   5.622  21.602
ATOM   6488  H02 WTR  1678       0.188   5.512  20.624
TER   
ATOM   6489  O00 WTR  1679      -7.232  -7.950  15.981
ATOM   6490  H01 WTR  1679      -7.375  -7.146  16.481
ATOM   6491  H02 WTR  1679      -8.089  -8.157  15.608
TER   
ATOM   6492  O00 WTR  1680      -4.515 -16.077  18.547
ATOM   6493  H01 WTR  1680      -4.721 -16.369  19.435
ATOM   6494  H02 WTR  1680      -3.966 -16.773  18.187
TER   
ATOM   6495  O00 WTR  1681      -7.861  -4.768  19.702
ATOM   6496  H01 WTR  1681      -8.227  -5.525  20.158
ATOM   6497  H02 WTR  1681      -6.913  -4.884  19.765
TER   
ATOM   6498  O00 WTR  1682      -4.716  -5.379  13.367
ATOM   6499  H01 WTR  1682      -4.228  -5.239  12.555
ATOM   6500  H02 WTR  1682      -5.474  -5.901  13.104
TER   
ATOM   6501  O00 WTR  1683      -7.883  -1.801  23.950
ATOM   6502  H01 WTR  1683      -8.352  -2.116  23.177
ATOM   6503  H02 WTR  1683      -8.012  -2.487  24.605
TER   
ATOM   6504  O00 WTR  1684     -12.335   0.397  20.823
ATOM   6505  H01 WTR  1684     -12.317   0.942  21.610
ATOM   6506  H02 WTR  1684     -11.505  -0.080  20.843
TER   
ATOM   6507  O00 WTR  1685     -16.044  -6.873  19.997
ATOM   6508  H01 WTR  1685     -16.237  -7.526  20.669
ATOM   6509  H02 WTR  1685     -16.061  -6.036  20.462
TER   
ATOM   6510  O00 WTR  1686      -2.023   0.614  17.282
ATOM   6511  H01 WTR  1686      -1.680   0.171  18.058
ATOM   6512  H02 WTR  1686      -1.524   0.244  16.554
TER   
ATOM   6513  O00 WTR  1687      12.259 -18.937  17.078
ATOM   6514  H01 WTR  1687      11.623 -19.618  17.295
ATOM   6515  H02 WTR  1687      12.489 -18.546  17.921
TER   
ATOM   6516  O00 WTR  1688      -1.051 -10.850  16.933
ATOM   6517  H01 WTR  1688      -0.534 -11.218  17.650
ATOM   6518  H02 WTR  1688      -1.843 -11.388  16.908
TER   
ATOM   6519  O00 WTR  1689      -5.234  -5.301  19.963
ATOM   6520  H01 WTR  1689      -4.974  -4.613  20.576
ATOM   6521  H02 WTR  1689      -4.545  -5.304  19.299
TER   
ATOM   6522  O00 WTR  1690     -13.871 -21.131  18.439
ATOM   6523  H01 WTR  1690     -13.601 -22.017  18.200
ATOM   6524  H02 WTR  1690     -14.822 -21.134  18.334
TER   
ATOM   6525  O00 WTR  1691      -3.799   1.999  23.075
ATOM   6526  H01 WTR  1691      -3.048   1.920  23.663
ATOM   6527  H02 WTR  1691      -4.354   1.250  23.292
TER   
ATOM   6528  O00 WTR  1692      -8.596  -2.876  21.366
ATOM   6529  H01 WTR  1692      -8.769  -2.150  20.766
ATOM   6530  H02 WTR  1692      -8.307  -3.592  20.800
TER   
ATOM   6531  O00 WTR  1693      -4.359   0.786  18.506
ATOM   6532  H01 WTR  1693      -3.521   0.574  18.097
ATOM   6533  H02 WTR  1693      -4.137   1.405  19.202
TER   
ATOM   6534  O00 WTR  1694       0.426   6.724  14.787
ATOM   6535  H01 WTR  1694       0.153   7.215  14.012
ATOM   6536  H02 WTR  1694       0.510   7.386  15.474
TER   
ATOM   6537  O00 WTR  1695      -6.264 -19.589  15.451
ATOM   6538  H01 WTR  1695      -6.853 -19.107  14.870
ATOM   6539  H02 WTR  1695      -6.517 -19.313  16.332
TER   
ATOM   6540  O00 WTR  1696      -6.226 -10.100  20.499
ATOM   6541  H01 WTR  1696      -5.646  -9.454  20.903
ATOM   6542  H02 WTR  1696      -6.341  -9.791  19.601
TER   
ATOM   6543  O00 WTR  1697       1.328  -3.968  20.283
ATOM   6544  H01 WTR  1697       1.385  -4.896  20.056
ATOM   6545  H02 WTR  1697       0.389  -3.780  20.290
TER   
ATOM   6546  O00 WTR  1698      -0.761  -0.246  14.771
ATOM   6547  H01 WTR  1698      -0.925  -0.867  14.062
ATOM   6548  H02 WTR  1698      -0.112   0.361  14.414
TER   
ATOM   6549  O00 WTR  1699       2.506  -8.568  17.916
ATOM   6550  H01 WTR  1699       2.888  -8.447  17.046
ATOM   6551  H02 WTR  1699       1.570  -8.416  17.790
TER   
ATOM   6552  O00 WTR  1700       0.504  -0.980  18.440
ATOM   6553  H01 WTR  1700       1.174  -0.811  17.778
ATOM   6554  H02 WTR  1700       0.641  -1.893  18.692
TER   
ATOM   6555  O00 WTR  1701      -5.366  -6.996  23.727
ATOM   6556  H01 WTR  1701      -5.163  -6.362  24.415
ATOM   6557  H02 WTR  1701      -6.310  -7.136  23.801
TER   
ATOM   6558  O00 WTR  1702      12.797  -5.295  14.988
ATOM   6559  H01 WTR  1702      12.635  -5.804  14.193
ATOM   6560  H02 WTR  1702      12.303  -4.485  14.859
TER   
ATOM   6561  O00 WTR  1703       0.265   5.044  18.624
ATOM   6562  H01 WTR  1703       0.775   5.752  18.230
ATOM   6563  H02 WTR  1703       0.827   4.273  18.550
TER   
ATOM   6564  O00 WTR  1704       6.348  -2.108  14.818
ATOM   6565  H01 WTR  1704       6.913  -2.719  14.344
ATOM   6566  H02 WTR  1704       6.655  -2.151  15.723
TER   
ATOM   6567  O00 WTR  1705      -2.895   8.123  15.217
ATOM   6568  H01 WTR  1705      -2.819   8.576  14.377
ATOM   6569  H02 WTR  1705      -2.172   8.468  15.741
TER   
ATOM   6570  O00 WTR  1706       7.508  -4.541  10.967
ATOM   6571  H01 WTR  1706       7.389  -5.186  10.269
ATOM   6572  H02 WTR  1706       6.652  -4.125  11.058
TER   
ATOM   6573  O00 WTR  1707       8.945   4.620  19.990
ATOM   6574  H01 WTR  1707       8.247   5.248  20.178
ATOM   6575  H02 WTR  1707       8.496   3.873  19.595
TER   
ATOM   6576  O00 WTR  1708       3.869  -1.028  17.102
ATOM   6577  H01 WTR  1708       4.710  -1.427  16.881
ATOM   6578  H02 WTR  1708       3.354  -1.743  17.474
TER   
ATOM   6579  O00 WTR  1709      -0.992  -6.635  12.084
ATOM   6580  H01 WTR  1709      -0.178  -6.328  12.482
ATOM   6581  H02 WTR  1709      -1.620  -6.655  12.806
TER   
ATOM   6582  O00 WTR  1710       6.047  -7.004  12.825
ATOM   6583  H01 WTR  1710       5.894  -6.758  13.737
ATOM   6584  H02 WTR  1710       6.961  -7.285  12.803
TER   
ATOM   6585  O00 WTR  1711       9.452  -2.905  17.230
ATOM   6586  H01 WTR  1711       9.916  -3.269  16.475
ATOM   6587  H02 WTR  1711       9.383  -3.636  17.844
TER   
ATOM   6588  O00 WTR  1712      14.728   3.342  16.004
ATOM   6589  H01 WTR  1712      14.559   2.826  16.792
ATOM   6590  H02 WTR  1712      15.269   2.773  15.456
TER   
ATOM   6591  O00 WTR  1713       0.627 -11.610  19.184
ATOM   6592  H01 WTR  1713       0.064 -11.316  19.900
ATOM   6593  H02 WTR  1713       1.356 -12.053  19.619
TER   
ATOM   6594  O00 WTR  1714       6.811  -0.874  19.813
ATOM   6595  H01 WTR  1714       7.608  -0.374  19.986
ATOM   6596  H02 WTR  1714       6.272  -0.744  20.593
TER   
ATOM   6597  O00 WTR  1715       6.686  -2.641  17.446
ATOM   6598  H01 WTR  1715       6.603  -2.276  18.327
ATOM   6599  H02 WTR  1715       7.630  -2.737  17.315
TER   
ATOM   6600  O00 WTR  1716      -2.811  -8.714  13.857
ATOM   6601  H01 WTR  1716      -2.260  -9.483  14.003
ATOM   6602  H02 WTR  1716      -3.686  -8.992  14.125
TER   
ATOM   6603  O00 WTR  1717       6.136  -0.372  12.805
ATOM   6604  H01 WTR  1717       7.032  -0.162  12.542
ATOM   6605  H02 WTR  1717       6.223  -0.729  13.689
TER   
ATOM   6606  O00 WTR  1718       9.591  -7.717  19.851
ATOM   6607  H01 WTR  1718       8.822  -8.002  19.358
ATOM   6608  H02 WTR  1718       9.291  -7.670  20.759
TER   
ATOM   6609  O00 WTR  1719       9.168   2.489  15.919
ATOM   6610  H01 WTR  1719       9.810   2.520  16.629
ATOM   6611  H02 WTR  1719       9.692   2.373  15.126
TER   
ATOM   6612  O00 WTR  1720      15.588  -0.399  20.651
ATOM   6613  H01 WTR  1720      15.137  -0.999  21.244
ATOM   6614  H02 WTR  1720      16.484  -0.734  20.605
TER   
ATOM   6615  O00 WTR  1721      -0.471  -5.674  16.636
ATOM   6616  H01 WTR  1721      -1.145  -5.969  16.023
ATOM   6617  H02 WTR  1721       0.233  -5.344  16.078
TER   
ATOM   6618  O00 WTR  1722       4.546  -4.624  17.402
ATOM   6619  H01 WTR  1722       5.453  -4.346  17.531
ATOM   6620  H02 WTR  1722       4.480  -4.800  16.464
TER   
ATOM   6621  O00 WTR  1723       1.530   7.390  17.904
ATOM   6622  H01 WTR  1723       2.073   7.531  17.128
ATOM   6623  H02 WTR  1723       2.145   7.098  18.577
TER   
ATOM   6624  O00 WTR  1724      -0.147   2.109  21.584
ATOM   6625  H01 WTR  1724      -0.994   2.404  21.249
ATOM   6626  H02 WTR  1724       0.341   2.916  21.746
TER   
ATOM   6627  O00 WTR  1725      -9.601  -5.137  10.901
ATOM   6628  H01 WTR  1725     -10.475  -4.751  10.840
ATOM   6629  H02 WTR  1725      -9.730  -6.061  10.687
TER   
ATOM   6630  O00 WTR  1726      -1.813  -3.354  16.892
ATOM   6631  H01 WTR  1726      -1.321  -2.737  17.432
ATOM   6632  H02 WTR  1726      -1.215  -4.090  16.763
TER   
ATOM   6633  O00 WTR  1727       5.089  -8.769  24.289
ATOM   6634  H01 WTR  1727       4.439  -8.940  24.970
ATOM   6635  H02 WTR  1727       4.641  -8.195  23.668
TER   
ATOM   6636  O00 WTR  1728       7.299   3.109  14.164
ATOM   6637  H01 WTR  1728       7.839   2.986  14.944
ATOM   6638  H02 WTR  1728       7.449   4.019  13.909
TER   
ATOM   6639  O00 WTR  1729       5.393 -11.986  23.323
ATOM   6640  H01 WTR  1729       5.542 -12.910  23.526
ATOM   6641  H02 WTR  1729       6.003 -11.796  22.611
TER   
ATOM   6642  O00 WTR  1730       8.007  -4.326  13.621
ATOM   6643  H01 WTR  1730       8.282  -5.131  14.060
ATOM   6644  H02 WTR  1730       7.838  -4.593  12.717
TER   
ATOM   6645  O00 WTR  1731       4.547   4.698  18.113
ATOM   6646  H01 WTR  1731       3.734   4.205  18.219
ATOM   6647  H02 WTR  1731       4.465   5.430  18.725
TER   
ATOM   6648  O00 WTR  1732       2.150   2.983  18.162
ATOM   6649  H01 WTR  1732       2.187   2.458  17.363
ATOM   6650  H02 WTR  1732       2.076   2.341  18.869
TER   
ATOM   6651  O00 WTR  1733      -1.253  -3.065  19.668
ATOM   6652  H01 WTR  1733      -1.728  -2.409  20.178
ATOM   6653  H02 WTR  1733      -1.804  -3.846  19.710
TER   
ATOM   6654  O00 WTR  1734       4.274   4.209  22.405
ATOM   6655  H01 WTR  1734       4.519   3.287  22.485
ATOM   6656  H02 WTR  1734       3.337   4.225  22.600
TER   
ATOM   6657  O00 WTR  1735      -3.806   6.322  17.317
ATOM   6658  H01 WTR  1735      -4.732   6.084  17.259
ATOM   6659  H02 WTR  1735      -3.578   6.612  16.434
TER   
ATOM   6660  O00 WTR  1736      -5.334  -0.827  20.648
ATOM   6661  H01 WTR  1736      -5.236  -0.011  20.156
ATOM   6662  H02 WTR  1736      -5.278  -0.562  21.566
TER   
ATOM   6663  O00 WTR  1737      12.304   2.400  14.611
ATOM   6664  H01 WTR  1737      12.580   1.501  14.432
ATOM   6665  H02 WTR  1737      13.009   2.764  15.147
TER   
ATOM   6666  O00 WTR  1738       4.602   0.576  22.004
ATOM   6667  H01 WTR  1738       4.596   1.091  21.197
ATOM   6668  H02 WTR  1738       3.806   0.047  21.956
TER   
ATOM   6669  O00 WTR  1739      -0.468   8.894  16.540
ATOM   6670  H01 WTR  1739      -0.031   9.679  16.211
ATOM   6671  H02 WTR  1739       0.097   8.584  17.248
TER   
ATOM   6672  O00 WTR  1740       4.748   6.989  19.681
ATOM   6673  H01 WTR  1740       5.396   6.518  20.205
ATOM   6674  H02 WTR  1740       4.399   7.655  20.274
TER   
ATOM   6675  O00 WTR  1741       6.780   8.084  18.028
ATOM   6676  H01 WTR  1741       7.496   8.432  18.558
ATOM   6677  H02 WTR  1741       6.272   7.545  18.635
TER   
ATOM   6678  O00 WTR  1742       6.373   5.713  21.150
ATOM   6679  H01 WTR  1742       5.697   5.223  21.619
ATOM   6680  H02 WTR  1742       6.555   6.467  21.711
TER   
ATOM   6681  O00 WTR  1743       1.636   1.175  20.058
ATOM   6682  H01 WTR  1743       1.202   0.535  19.493
ATOM   6683  H02 WTR  1743       0.958   1.448  20.676
TER   
ATOM   6684  O00 WTR  1744      14.810  -3.879  11.180
ATOM   6685  H01 WTR  1744      15.455  -4.287  11.759
ATOM   6686  H02 WTR  1744      14.815  -2.955  11.430
TER   
ATOM   6687  O00 WTR  1745       9.713 -15.742  18.662
ATOM   6688  H01 WTR  1745       9.287 -16.596  18.744
ATOM   6689  H02 WTR  1745       9.962 -15.687  17.740
TER   
ATOM   6690  O00 WTR  1746      15.361  -1.065  11.638
ATOM   6691  H01 WTR  1746      15.748  -0.864  12.490
ATOM   6692  H02 WTR  1746      15.836  -0.507  11.022
TER   
ATOM   6693  O00 WTR  1747      12.755  -0.802  11.346
ATOM   6694  H01 WTR  1747      12.500  -1.578  10.847
ATOM   6695  H02 WTR  1747      13.699  -0.898  11.473
TER   
ATOM   6696  O00 WTR  1748      14.003  -2.497  19.757
ATOM   6697  H01 WTR  1748      14.604  -2.029  19.179
ATOM   6698  H02 WTR  1748      13.131  -2.263  19.438
TER   
ATOM   6699  O00 WTR  1749      14.406  -8.775  16.700
ATOM   6700  H01 WTR  1749      14.110  -8.288  17.469
ATOM   6701  H02 WTR  1749      13.639  -8.811  16.129
TER   
ATOM   6702  O00 WTR  1750      11.288  -7.435  23.539
ATOM   6703  H01 WTR  1750      12.102  -7.173  23.109
ATOM   6704  H02 WTR  1750      11.081  -8.290  23.160
TER   
ATOM   6705  O00 WTR  1751      18.861  -8.993  12.655
ATOM   6706  H01 WTR  1751      18.934  -9.717  12.034
ATOM   6707  H02 WTR  1751      18.877  -9.413  13.515
TER   
ATOM   6708  O00 WTR  1752      12.089 -18.333  19.801
ATOM   6709  H01 WTR  1752      12.469 -19.203  19.921
ATOM   6710  H02 WTR  1752      11.144 -18.481  19.804
TER   
ATOM   6711  O00 WTR  1753      16.037 -16.675  18.141
ATOM   6712  H01 WTR  1753      16.541 -16.033  17.642
ATOM   6713  H02 WTR  1753      15.312 -16.174  18.515
TER   
ATOM   6714  O00 WTR  1754      11.323 -13.317  13.260
ATOM   6715  H01 WTR  1754      12.010 -13.957  13.071
ATOM   6716  H02 WTR  1754      11.424 -13.126  14.193
TER   
ATOM   6717  O00 WTR  1755      11.943  -8.832  20.942
ATOM   6718  H01 WTR  1755      12.584  -8.515  20.306
ATOM   6719  H02 WTR  1755      11.102  -8.519  20.611
TER   
ATOM   6720  O00 WTR  1756      10.076  -0.458  23.787
ATOM   6721  H01 WTR  1756      10.555   0.275  23.399
ATOM   6722  H02 WTR  1756      10.346  -1.219  23.273
TER   
ATOM   6723  O00 WTR  1757      14.740  -5.204  19.813
ATOM   6724  H01 WTR  1757      14.240  -4.394  19.910
ATOM   6725  H02 WTR  1757      15.559  -5.037  20.281
TER   
ATOM   6726  O00 WTR  1758      15.503  -6.487  15.113
ATOM   6727  H01 WTR  1758      15.403  -7.278  15.643
ATOM   6728  H02 WTR  1758      14.638  -6.345  14.727
TER   
ATOM   6729  O00 WTR  1759      16.215 -11.275  13.511
ATOM   6730  H01 WTR  1759      15.761 -11.939  14.030
ATOM   6731  H02 WTR  1759      15.531 -10.650  13.270
TER   
ATOM   6732  O00 WTR  1760       5.636  -3.332  22.378
ATOM   6733  H01 WTR  1760       4.968  -2.891  21.853
ATOM   6734  H02 WTR  1760       6.220  -2.629  22.662
TER   
ATOM   6735  O00 WTR  1761      18.561 -10.333  14.991
ATOM   6736  H01 WTR  1761      17.738 -10.589  14.574
ATOM   6737  H02 WTR  1761      18.318 -10.121  15.892
TER   
ATOM   6738  O00 WTR  1762      11.423   6.376  12.398
ATOM   6739  H01 WTR  1762      12.093   6.479  13.074
ATOM   6740  H02 WTR  1762      11.280   7.262  12.065
TER   
ATOM   6741  O00 WTR  1763      14.924   6.098  10.558
ATOM   6742  H01 WTR  1763      14.344   5.341  10.650
ATOM   6743  H02 WTR  1763      14.803   6.593  11.369
TER   
ATOM   6744  O00 WTR  1764      14.542  -1.351  15.512
ATOM   6745  H01 WTR  1764      15.298  -1.287  14.929
ATOM   6746  H02 WTR  1764      13.785  -1.349  14.926
TER   
ATOM   6747  O00 WTR  1765      16.095  -4.350  17.617
ATOM   6748  H01 WTR  1765      15.703  -4.742  18.396
ATOM   6749  H02 WTR  1765      15.885  -4.959  16.909
TER   
ATOM   6750  O00 WTR  1766       9.012  -0.230  15.288
ATOM   6751  H01 WTR  1766       8.851   0.533  15.845
ATOM   6752  H02 WTR  1766       9.103  -0.959  15.901
TER   
ATOM   6753  O00 WTR  1767      11.497  -1.724  18.828
ATOM   6754  H01 WTR  1767      10.987  -1.088  19.330
ATOM   6755  H02 WTR  1767      10.887  -2.053  18.168
TER   
ATOM   6756  O00 WTR  1768      18.461  -2.671  13.100
ATOM   6757  H01 WTR  1768      18.521  -3.491  13.591
ATOM   6758  H02 WTR  1768      18.834  -2.877  12.243
TER   
ATOM   6759  O00 WTR  1769      16.122  -1.570  17.557
ATOM   6760  H01 WTR  1769      16.179  -2.523  17.619
ATOM   6761  H02 WTR  1769      15.495  -1.413  16.851
TER   
ATOM   6762  O00 WTR  1770      11.714   1.371  10.186
ATOM   6763  H01 WTR  1770      12.157   0.620  10.582
ATOM   6764  H02 WTR  1770      12.352   2.082  10.241
TER   
ATOM   6765  O00 WTR  1771      12.864   0.224  17.371
ATOM   6766  H01 WTR  1771      12.420  -0.471  17.857
ATOM   6767  H02 WTR  1771      13.359  -0.236  16.693
TER   
ATOM   6768  O00 WTR  1772      11.973  -0.666  14.001
ATOM   6769  H01 WTR  1772      12.024  -0.967  13.094
ATOM   6770  H02 WTR  1772      11.096  -0.290  14.079
TER   
ATOM   6771  O00 WTR  1773       9.929   0.399  19.884
ATOM   6772  H01 WTR  1773       9.959   0.997  19.137
ATOM   6773  H02 WTR  1773       9.430   0.872  20.550
TER   
ATOM   6774  O00 WTR  1774      14.714   1.812  19.225
ATOM   6775  H01 WTR  1774      15.011   0.977  19.586
ATOM   6776  H02 WTR  1774      15.434   2.419  19.401
TER   
ATOM   6777  O00 WTR  1775      11.078 -15.218  15.942
ATOM   6778  H01 WTR  1775      11.910 -14.784  16.130
ATOM   6779  H02 WTR  1775      11.306 -15.920  15.332
TER   
ATOM   6780  O00 WTR  1776      16.332  -2.796   9.060
ATOM   6781  H01 WTR  1776      15.948  -1.947   8.840
ATOM   6782  H02 WTR  1776      15.832  -3.097   9.819
TER   
ATOM   6783  O00 WTR  1777     -14.409   1.957  17.705
ATOM   6784  H01 WTR  1777     -13.536   1.619  17.506
ATOM   6785  H02 WTR  1777     -14.572   1.685  18.608
TER   
ATOM   6786  O00 WTR  1778      -9.708   6.627  11.628
ATOM   6787  H01 WTR  1778      -9.840   6.887  10.716
ATOM   6788  H02 WTR  1778     -10.577   6.364  11.931
TER   
ATOM   6789  O00 WTR  1779      -8.360   3.600  16.570
ATOM   6790  H01 WTR  1779      -7.501   3.291  16.281
ATOM   6791  H02 WTR  1779      -8.170   4.371  17.105
TER   
ATOM   6792  O00 WTR  1780      -6.705  16.971  12.642
ATOM   6793  H01 WTR  1780      -6.259  16.208  12.275
ATOM   6794  H02 WTR  1780      -7.519  16.622  13.006
TER   
ATOM   6795  O00 WTR  1781       0.104   8.403  12.729
ATOM   6796  H01 WTR  1781       0.898   8.414  12.195
ATOM   6797  H02 WTR  1781      -0.596   8.646  12.124
TER   
ATOM   6798  O00 WTR  1782      14.514   7.223  13.084
ATOM   6799  H01 WTR  1782      14.345   8.135  13.320
ATOM   6800  H02 WTR  1782      14.457   6.746  13.913
TER   
ATOM   6801  O00 WTR  1783       1.222  10.982  16.015
ATOM   6802  H01 WTR  1783       2.039  11.469  16.124
ATOM   6803  H02 WTR  1783       0.993  11.100  15.093
TER   
ATOM   6804  O00 WTR  1784       3.133  14.816  16.382
ATOM   6805  H01 WTR  1784       2.543  14.749  15.631
ATOM   6806  H02 WTR  1784       2.763  15.518  16.916
TER   
ATOM   6807  O00 WTR  1785       2.245   1.200  16.086
ATOM   6808  H01 WTR  1785       2.829   0.447  15.995
ATOM   6809  H02 WTR  1785       1.740   1.212  15.273
TER   
ATOM   6810  O00 WTR  1786      -6.372   6.627  12.508
ATOM   6811  H01 WTR  1786      -6.642   7.393  12.002
ATOM   6812  H02 WTR  1786      -5.933   6.990  13.277
TER   
ATOM   6813  O00 WTR  1787     -10.428  12.375  13.319
ATOM   6814  H01 WTR  1787      -9.686  12.926  13.068
ATOM   6815  H02 WTR  1787     -10.079  11.484  13.307
TER   
ATOM   6816  O00 WTR  1788      -9.823  -0.909  19.776
ATOM   6817  H01 WTR  1788     -10.249  -1.570  19.231
ATOM   6818  H02 WTR  1788      -9.434  -0.298  19.150
TER   
ATOM   6819  O00 WTR  1789      -2.856   9.258  12.739
ATOM   6820  H01 WTR  1789      -3.424   8.890  12.062
ATOM   6821  H02 WTR  1789      -3.015  10.201  12.698
TER   
ATOM   6822  O00 WTR  1790     -14.918   2.185  14.924
ATOM   6823  H01 WTR  1790     -14.477   2.128  15.771
ATOM   6824  H02 WTR  1790     -15.840   2.016  15.121
TER   
ATOM   6825  O00 WTR  1791      -5.663  11.658  23.979
ATOM   6826  H01 WTR  1791      -6.566  11.424  23.764
ATOM   6827  H02 WTR  1791      -5.308  10.879  24.407
TER   
ATOM   6828  O00 WTR  1792      -2.427   4.516  18.847
ATOM   6829  H01 WTR  1792      -2.874   5.278  18.479
ATOM   6830  H02 WTR  1792      -1.500   4.753  18.836
TER   
ATOM   6831  O00 WTR  1793      -0.493  11.823  10.631
ATOM   6832  H01 WTR  1793      -0.013  12.578  10.290
ATOM   6833  H02 WTR  1793       0.134  11.102  10.590
TER   
ATOM   6834  O00 WTR  1794      -7.944  13.894  12.953
ATOM   6835  H01 WTR  1794      -7.492  13.594  13.742
ATOM   6836  H02 WTR  1794      -7.242  14.166  12.362
TER   
ATOM   6837  O00 WTR  1795      -2.783  12.016  12.440
ATOM   6838  H01 WTR  1795      -3.618  12.316  12.083
ATOM   6839  H02 WTR  1795      -2.154  12.158  11.732
TER   
ATOM   6840  O00 WTR  1796       5.022  -0.219  -9.826
ATOM   6841  H01 WTR  1796       5.040  -1.168  -9.946
ATOM   6842  H02 WTR  1796       5.011  -0.097  -8.877
TER   
ATOM   6843  O00 WTR  1797       3.554  -5.327  -8.557
ATOM   6844  H01 WTR  1797       3.438  -4.948  -7.686
ATOM   6845  H02 WTR  1797       4.503  -5.383  -8.670
TER   
ATOM   6846  O00 WTR  1798       1.321  -3.702  -9.673
ATOM   6847  H01 WTR  1798       1.950  -4.304  -9.276
ATOM   6848  H02 WTR  1798       1.037  -4.144 -10.473
TER   
ATOM   6849  O00 WTR  1799       4.310 -12.010  -6.806
ATOM   6850  H01 WTR  1799       4.233 -11.214  -7.331
ATOM   6851  H02 WTR  1799       5.070 -12.464  -7.169
TER   
ATOM   6852  O00 WTR  1800       3.460  -4.297  -6.051
ATOM   6853  H01 WTR  1800       2.695  -4.394  -5.483
ATOM   6854  H02 WTR  1800       4.191  -4.621  -5.525
TER   
ATOM   6855  O00 WTR  1801      -3.174  -1.690  -8.700
ATOM   6856  H01 WTR  1801      -2.545  -1.023  -8.978
ATOM   6857  H02 WTR  1801      -3.626  -1.944  -9.504
TER   
ATOM   6858  O00 WTR  1802      -1.276  -0.031 -10.023
ATOM   6859  H01 WTR  1802      -0.386  -0.275 -10.277
ATOM   6860  H02 WTR  1802      -1.266   0.925 -10.001
TER   
ATOM   6861  O00 WTR  1803      -2.084 -13.060  -1.766
ATOM   6862  H01 WTR  1803      -1.402 -13.679  -2.025
ATOM   6863  H02 WTR  1803      -1.793 -12.725  -0.917
TER   
ATOM   6864  O00 WTR  1804      -1.917 -10.230  -3.289
ATOM   6865  H01 WTR  1804      -1.310 -10.405  -2.570
ATOM   6866  H02 WTR  1804      -2.781 -10.432  -2.929
TER   
ATOM   6867  O00 WTR  1805     -10.823 -13.209  -2.253
ATOM   6868  H01 WTR  1805     -11.379 -13.737  -1.680
ATOM   6869  H02 WTR  1805     -10.102 -12.924  -1.692
TER   
ATOM   6870  O00 WTR  1806       5.831 -10.405   3.602
ATOM   6871  H01 WTR  1806       6.431  -9.994   2.980
ATOM   6872  H02 WTR  1806       5.928 -11.344   3.444
TER   
ATOM   6873  O00 WTR  1807       2.397 -16.678   4.669
ATOM   6874  H01 WTR  1807       2.343 -15.875   4.150
ATOM   6875  H02 WTR  1807       3.272 -17.021   4.490
TER   
ATOM   6876  O00 WTR  1808       1.068 -11.733   0.884
ATOM   6877  H01 WTR  1808       1.927 -11.502   1.237
ATOM   6878  H02 WTR  1808       0.445 -11.282   1.454
TER   
ATOM   6879  O00 WTR  1809      -0.881 -14.121   3.391
ATOM   6880  H01 WTR  1809      -0.677 -13.203   3.213
ATOM   6881  H02 WTR  1809      -1.680 -14.291   2.892
TER   
ATOM   6882  O00 WTR  1810      -3.702 -11.458   3.664
ATOM   6883  H01 WTR  1810      -2.760 -11.317   3.572
ATOM   6884  H02 WTR  1810      -4.099 -10.834   3.056
TER   
ATOM   6885  O00 WTR  1811      -2.138 -19.937  -0.010
ATOM   6886  H01 WTR  1811      -1.815 -20.058  -0.903
ATOM   6887  H02 WTR  1811      -3.073 -20.133  -0.065
TER   
ATOM   6888  O00 WTR  1812      -2.328 -11.920   0.826
ATOM   6889  H01 WTR  1812      -2.687 -11.047   0.668
ATOM   6890  H02 WTR  1812      -1.938 -11.864   1.699
TER   
ATOM   6891  O00 WTR  1813      -6.030 -13.152   2.383
ATOM   6892  H01 WTR  1813      -6.073 -12.382   1.817
ATOM   6893  H02 WTR  1813      -5.136 -13.478   2.277
TER   
ATOM   6894  O00 WTR  1814       0.466 -17.097  -1.440
ATOM   6895  H01 WTR  1814       0.153 -16.594  -0.688
ATOM   6896  H02 WTR  1814       1.420 -17.060  -1.373
TER   
ATOM   6897  O00 WTR  1815      -0.375 -15.292   0.609
ATOM   6898  H01 WTR  1815      -1.031 -15.907   0.936
ATOM   6899  H02 WTR  1815      -0.840 -14.458   0.544
TER   
ATOM   6900  O00 WTR  1816      -7.091  -1.688 -10.131
ATOM   6901  H01 WTR  1816      -7.574  -0.907 -10.401
ATOM   6902  H02 WTR  1816      -6.416  -1.358  -9.537
TER   
ATOM   6903  O00 WTR  1817      -0.723 -10.215  -0.977
ATOM   6904  H01 WTR  1817      -0.194 -10.896  -0.562
ATOM   6905  H02 WTR  1817      -1.296  -9.897  -0.279
TER   
ATOM   6906  O00 WTR  1818      -6.725  -9.222   3.074
ATOM   6907  H01 WTR  1818      -5.914  -9.368   2.588
ATOM   6908  H02 WTR  1818      -6.571  -9.630   3.926
TER   
ATOM   6909  O00 WTR  1819       7.432  -4.063 -14.320
ATOM   6910  H01 WTR  1819       8.333  -3.964 -14.010
ATOM   6911  H02 WTR  1819       7.293  -3.311 -14.896
TER   
END
