# Supplementary material for: Computationally-guided optimization of small-molecule inhibitors of the Aurora A kinase–TPX2 protein–protein interaction
Source: Chem Commun (Camb). 2017 Aug 2;53(67):9372–5. doi: 10.1039/c7cc05379g (PMC5591577; doi:10.1039/c7cc05379g)
Supplement: Supplementary file 2 [file CC-053-C7CC05379G-s002.zip › aur_data/010to006/l10.pdb]

REMARK     ur                            E=     -21234.114
REMARK    ESX   =      -3223.525    EXX    =       -114.120
REMARK    RADGYR=         13.806
REMARK          Created by MCPRO 2.30     
ATOM      1  H1  ACE     1      11.168   0.403 -13.466
ATOM      2  CH3 ACE     1      10.717   0.213 -12.492
ATOM      3  C   ACE     1      11.733   0.476 -11.343
ATOM      4  H2  ACE     1      10.389  -0.826 -12.457
ATOM      5  H3  ACE     1       9.855   0.869 -12.374
ATOM      6  O   ACE     1      12.885   0.824 -11.620
ATOM      7  N   TRP     2      11.328   0.286 -10.078
ATOM      8  CA  TRP     2      12.116   0.771  -8.933
ATOM      9  C   TRP     2      12.506  -0.270  -7.966
ATOM     10  HN  TRP     2      10.462  -0.201  -9.896
ATOM     11  CB  TRP     2      11.333   1.830  -8.155
ATOM     12  CG  TRP     2      11.112   3.156  -8.813
ATOM     13  CD1 TRP     2       9.909   3.680  -9.276
ATOM     14  NE1 TRP     2      10.105   4.914  -9.852
ATOM     15  HD1 TRP     2       8.986   3.114  -9.154
ATOM     16  CE2 TRP     2      11.420   5.262  -9.820
ATOM     17  HNE TRP     2       9.382   5.498 -10.249
ATOM     18  CZ2 TRP     2      12.083   6.396 -10.293
ATOM     19  CH2 TRP     2      13.476   6.448 -10.111
ATOM     20  HZ2 TRP     2      11.520   7.194 -10.778
ATOM     21  CZ3 TRP     2      14.177   5.402  -9.491
ATOM     22  HH2 TRP     2      14.039   7.316 -10.456
ATOM     23  CE3 TRP     2      13.516   4.257  -9.007
ATOM     24  HZ3 TRP     2      15.259   5.465  -9.375
ATOM     25  CD2 TRP     2      12.135   4.164  -9.163
ATOM     26  HE3 TRP     2      14.084   3.465  -8.520
ATOM     27  HA  TRP     2      13.038   1.226  -9.293
ATOM     28  HB1 TRP     2      10.309   1.540  -7.916
ATOM     29  HB2 TRP     2      11.809   1.947  -7.182
ATOM     30  O   TRP     2      11.772  -1.215  -7.767
ATOM     31  N   ALA     3      13.648  -0.078  -7.313
ATOM     32  CA  ALA     3      13.981  -0.863  -6.113
ATOM     33  C   ALA     3      14.467   0.009  -4.930
ATOM     34  HN  ALA     3      14.303   0.617  -7.641
ATOM     35  CB  ALA     3      15.009  -1.921  -6.456
ATOM     36  HA  ALA     3      13.098  -1.409  -5.779
ATOM     37  HB1 ALA     3      15.249  -2.498  -5.563
ATOM     38  HB2 ALA     3      14.605  -2.587  -7.220
ATOM     39  HB3 ALA     3      15.912  -1.442  -6.834
ATOM     40  O   ALA     3      14.959   1.119  -5.140
ATOM     41  N   LEU     4      14.348  -0.492  -3.701
ATOM     42  CA  LEU     4      14.908   0.211  -2.536
ATOM     43  C   LEU     4      16.356   0.670  -2.718
ATOM     44  HN  LEU     4      13.866  -1.369  -3.561
ATOM     45  CB  LEU     4      14.767  -0.612  -1.258
ATOM     46  CG  LEU     4      15.218  -0.001   0.068
ATOM     47  CD1 LEU     4      14.696   1.415   0.269
ATOM     48  CD2 LEU     4      14.749  -0.872   1.230
ATOM     49  HA  LEU     4      14.314   1.101  -2.329
ATOM     50  HB1 LEU     4      13.718  -0.864  -1.101
ATOM     51  HB2 LEU     4      15.349  -1.529  -1.350
ATOM     52  HG  LEU     4      16.306   0.037   0.099
ATOM     53  HD1 LEU     4      15.046   1.799   1.226
ATOM     54  HD2 LEU     4      15.060   2.054  -0.535
ATOM     55  HD3 LEU     4      13.606   1.405   0.259
ATOM     56  HD4 LEU     4      15.074  -0.430   2.171
ATOM     57  HD5 LEU     4      13.661  -0.940   1.218
ATOM     58  HD6 LEU     4      15.175  -1.871   1.131
ATOM     59  O   LEU     4      16.677   1.809  -2.404
ATOM     60  N   GLU     5      17.231  -0.165  -3.256
ATOM     61  CA  GLU     5      18.599   0.294  -3.448
ATOM     62  C   GLU     5      18.708   1.515  -4.391
ATOM     63  HN  GLU     5      16.939  -1.095  -3.522
ATOM     64  CB  GLU     5      19.550  -0.847  -3.867
ATOM     65  CG  GLU     5      19.944  -0.878  -5.348
ATOM     66  CD  GLU     5      19.273  -1.992  -6.144
ATOM     67  OE1 GLU     5      18.675  -2.894  -5.522
ATOM     68  OE2 GLU     5      19.359  -1.981  -7.395
ATOM     69  HA  GLU     5      19.024   0.583  -2.487
ATOM     70  HB1 GLU     5      20.481  -0.769  -3.307
ATOM     71  HB2 GLU     5      19.080  -1.808  -3.658
ATOM     72  HG1 GLU     5      19.666   0.065  -5.819
ATOM     73  HG2 GLU     5      21.020  -1.024  -5.436
ATOM     74  O   GLU     5      19.795   2.087  -4.517
ATOM     75  N   ASP     6      17.605   1.925  -5.031
ATOM     76  CA  ASP     6      17.644   3.094  -5.938
ATOM     77  C   ASP     6      17.664   4.454  -5.204
ATOM     78  HN  ASP     6      16.733   1.432  -4.896
ATOM     79  CB  ASP     6      16.466   3.089  -6.919
ATOM     80  CG  ASP     6      16.543   1.978  -7.944
ATOM     81  OD1 ASP     6      17.661   1.632  -8.378
ATOM     82  OD2 ASP     6      15.465   1.465  -8.337
ATOM     83  HA  ASP     6      18.541   3.046  -6.555
ATOM     84  HB1 ASP     6      15.534   2.961  -6.368
ATOM     85  HB2 ASP     6      16.440   4.033  -7.462
ATOM     86  O   ASP     6      17.821   5.510  -5.843
ATOM     87  N   PHE     7      17.510   4.413  -3.876
ATOM     88  CA  PHE     7      17.350   5.610  -3.062
ATOM     89  C   PHE     7      18.261   5.623  -1.849
ATOM     90  HN  PHE     7      17.501   3.522  -3.399
ATOM     91  CB  PHE     7      15.915   5.708  -2.526
ATOM     92  CG  PHE     7      14.873   5.604  -3.579
ATOM     93  CD1 PHE     7      14.455   6.730  -4.265
ATOM     94  CE1 PHE     7      13.492   6.634  -5.258
ATOM     95  HD1 PHE     7      14.883   7.703  -4.027
ATOM     96  CZ  PHE     7      12.935   5.403  -5.571
ATOM     97  HE1 PHE     7      13.171   7.527  -5.795
ATOM     98  CE2 PHE     7      13.337   4.261  -4.885
ATOM     99  HZ  PHE     7      12.181   5.329  -6.356
ATOM    100  CD2 PHE     7      14.301   4.364  -3.893
ATOM    101  HE2 PHE     7      12.895   3.294  -5.129
ATOM    102  HD2 PHE     7      14.620   3.475  -3.350
ATOM    103  HA  PHE     7      17.581   6.490  -3.661
ATOM    104  HB1 PHE     7      15.736   4.902  -1.815
ATOM    105  HB2 PHE     7      15.777   6.668  -2.029
ATOM    106  O   PHE     7      18.584   4.566  -1.306
ATOM    107  N   GLU     8      18.627   6.828  -1.411
ATOM    108  CA  GLU     8      19.170   7.025  -0.079
ATOM    109  C   GLU     8      18.072   7.551   0.818
ATOM    110  HN  GLU     8      18.528   7.632  -2.014
ATOM    111  CB  GLU     8      20.292   8.036  -0.120
ATOM    112  CG  GLU     8      21.285   7.794  -1.223
ATOM    113  CD  GLU     8      22.519   8.605  -1.005
ATOM    114  OE1 GLU     8      22.524   9.778  -1.429
ATOM    115  OE2 GLU     8      23.466   8.069  -0.392
ATOM    116  HA  GLU     8      19.540   6.075   0.307
ATOM    117  HB1 GLU     8      19.878   9.033  -0.270
ATOM    118  HB2 GLU     8      20.840   8.008   0.821
ATOM    119  HG1 GLU     8      21.555   6.738  -1.244
ATOM    120  HG2 GLU     8      20.842   8.074  -2.179
ATOM    121  O   GLU     8      17.403   8.521   0.467
ATOM    122  NT  AME     9      17.880   6.905   1.961
ATOM    123  CT  AME     9      16.882   7.313   2.951
ATOM    124  HN  AME     9      18.437   6.091   2.177
ATOM    125  HT1 AME     9      16.912   6.631   3.800
ATOM    126  HT2 AME     9      17.099   8.325   3.290
ATOM    127  HT3 AME     9      15.890   7.286   2.500
ATOM    128  H1  ACE    10       9.142  13.789   7.873
ATOM    129  CH3 ACE    10       8.942  12.775   8.219
ATOM    130  C   ACE    10       7.607  12.697   8.942
ATOM    131  H2  ACE    10       9.740  12.474   8.896
ATOM    132  H3  ACE    10       8.927  12.109   7.356
ATOM    133  O   ACE    10       6.889  13.688   9.085
ATOM    134  N   GLY    11       7.254  11.516   9.408
ATOM    135  CA  GLY    11       5.967  11.347  10.053
ATOM    136  C   GLY    11       5.749   9.878  10.234
ATOM    137  HN  GLY    11       7.882  10.731   9.314
ATOM    138  HA1 GLY    11       5.974  11.854  11.017
ATOM    139  HA2 GLY    11       5.186  11.774   9.424
ATOM    140  O   GLY    11       6.286   9.059   9.483
ATOM    141  N   LYS    12       4.983   9.551  11.263
ATOM    142  CA  LYS    12       4.581   8.183  11.540
ATOM    143  C   LYS    12       3.187   7.996  10.957
ATOM    144  HN  LYS    12       4.654  10.269  11.892
ATOM    145  CB  LYS    12       4.613   7.919  13.055
ATOM    146  CG  LYS    12       4.969   6.495  13.461
ATOM    147  CD  LYS    12       3.740   5.724  13.929
ATOM    148  CE  LYS    12       3.985   4.220  13.993
ATOM    149  NZ  LYS    12       3.630   3.520  12.722
ATOM    150  HZ1 LYS    12       3.811   2.531  12.820
ATOM    151  HZ2 LYS    12       4.187   3.891  11.966
ATOM    152  HZ3 LYS    12       2.650   3.664  12.520
ATOM    153  HA  LYS    12       5.286   7.495  11.074
ATOM    154  HB1 LYS    12       5.354   8.567  13.521
ATOM    155  HB2 LYS    12       3.631   8.125  13.481
ATOM    156  HG1 LYS    12       5.400   5.970  12.608
ATOM    157  HG2 LYS    12       5.692   6.519  14.276
ATOM    158  HD1 LYS    12       3.457   6.060  14.926
ATOM    159  HD2 LYS    12       2.915   5.900  13.238
ATOM    160  HE1 LYS    12       5.039   4.031  14.192
ATOM    161  HE2 LYS    12       3.381   3.786  14.790
ATOM    162  O   LYS    12       2.276   8.786  11.222
ATOM    163  N   GLY    13       3.041   6.980  10.117
ATOM    164  CA  GLY    13       1.736   6.613   9.579
ATOM    165  C   GLY    13       1.165   5.407  10.307
ATOM    166  HN  GLY    13       3.847   6.440   9.836
ATOM    167  HA1 GLY    13       1.046   7.449   9.695
ATOM    168  HA2 GLY    13       1.834   6.367   8.521
ATOM    169  O   GLY    13       1.854   4.765  11.109
ATOM    170  N   LYS    14      -0.099   5.103  10.024
ATOM    171  CA  LYS    14      -0.799   3.975  10.638
ATOM    172  C   LYS    14      -0.042   2.661  10.423
ATOM    173  HN  LYS    14      -0.614   5.663   9.359
ATOM    174  CB  LYS    14      -2.230   3.889  10.100
ATOM    175  CG  LYS    14      -3.157   3.017  10.928
ATOM    176  CD  LYS    14      -4.608   3.407  10.703
ATOM    177  CE  LYS    14      -5.489   2.998  11.872
ATOM    178  NZ  LYS    14      -6.753   3.789  11.874
ATOM    179  HZ1 LYS    14      -7.327   3.505  12.655
ATOM    180  HZ2 LYS    14      -7.254   3.625  11.012
ATOM    181  HZ3 LYS    14      -6.535   4.771  11.955
ATOM    182  HA  LYS    14      -0.895   4.146  11.710
ATOM    183  HB1 LYS    14      -2.670   4.886  10.073
ATOM    184  HB2 LYS    14      -2.216   3.472   9.092
ATOM    185  HG1 LYS    14      -3.026   1.973  10.642
ATOM    186  HG2 LYS    14      -2.922   3.136  11.985
ATOM    187  HD1 LYS    14      -4.680   4.487  10.582
ATOM    188  HD2 LYS    14      -4.982   2.915   9.804
ATOM    189  HE1 LYS    14      -5.735   1.939  11.789
ATOM    190  HE2 LYS    14      -4.959   3.176  12.807
ATOM    191  O   LYS    14       0.220   1.930  11.378
ATOM    192  N   PHE    15       0.340   2.397   9.172
ATOM    193  CA  PHE    15       0.984   1.135   8.785
ATOM    194  C   PHE    15       2.487   1.286   8.493
ATOM    195  HN  PHE    15       0.188   3.082   8.445
ATOM    196  CB  PHE    15       0.255   0.512   7.570
ATOM    197  CG  PHE    15      -1.236   0.373   7.814
ATOM    198  CD1 PHE    15      -1.720  -0.548   8.737
ATOM    199  CE1 PHE    15      -3.087  -0.672   8.965
ATOM    200  HD1 PHE    15      -1.026  -1.181   9.291
ATOM    201  CZ  PHE    15      -3.993   0.117   8.265
ATOM    202  HE1 PHE    15      -3.455  -1.391   9.697
ATOM    203  CE2 PHE    15      -3.534   1.033   7.336
ATOM    204  HZ  PHE    15      -5.063   0.012   8.449
ATOM    205  CD2 PHE    15      -2.165   1.160   7.111
ATOM    206  HE2 PHE    15      -4.242   1.652   6.785
ATOM    207  HD2 PHE    15      -1.798   1.879   6.379
ATOM    208  HA  PHE    15       0.877   0.409   9.591
ATOM    209  HB1 PHE    15       0.391   1.201   6.737
ATOM    210  HB2 PHE    15       0.630  -0.497   7.399
ATOM    211  O   PHE    15       3.090   0.433   7.824
ATOM    212  N   GLY    16       3.087   2.366   8.992
ATOM    213  CA  GLY    16       4.520   2.619   8.807
ATOM    214  C   GLY    16       4.875   4.075   8.555
ATOM    215  HN  GLY    16       2.549   3.041   9.517
ATOM    216  HA1 GLY    16       5.062   2.310   9.700
ATOM    217  HA2 GLY    16       4.881   2.051   7.949
ATOM    218  O   GLY    16       3.995   4.916   8.359
ATOM    219  N   ASN    17       6.171   4.374   8.529
ATOM    220  CA  ASN    17       6.630   5.762   8.434
ATOM    221  C   ASN    17       6.761   6.350   7.026
ATOM    222  HN  ASN    17       6.857   3.634   8.575
ATOM    223  CB  ASN    17       7.952   5.950   9.201
ATOM    224  CG  ASN    17       7.818   5.692  10.695
ATOM    225  ND2 ASN    17       8.946   5.423  11.330
ATOM    226  HD1 ASN    17       8.921   5.243  12.321
ATOM    227  HD2 ASN    17       9.809   5.402  10.810
ATOM    228  OD1 ASN    17       6.726   5.735  11.274
ATOM    229  HA  ASN    17       5.932   6.412   8.961
ATOM    230  HB1 ASN    17       8.699   5.258   8.812
ATOM    231  HB2 ASN    17       8.304   6.973   9.073
ATOM    232  O   ASN    17       6.734   5.645   6.014
ATOM    233  N   VAL    18       6.905   7.667   6.980
ATOM    234  CA  VAL    18       7.316   8.336   5.764
ATOM    235  C   VAL    18       8.740   8.846   5.956
ATOM    236  HN  VAL    18       6.726   8.220   7.805
ATOM    237  CB  VAL    18       6.389   9.515   5.462
ATOM    238  CG1 VAL    18       6.641  10.002   4.049
ATOM    239  CG2 VAL    18       4.940   9.098   5.627
ATOM    240  HA  VAL    18       7.280   7.632   4.931
ATOM    241  HB  VAL    18       6.586  10.322   6.166
ATOM    242  HG1 VAL    18       5.981  10.842   3.830
ATOM    243  HG2 VAL    18       7.679  10.320   3.953
ATOM    244  HG3 VAL    18       6.443   9.193   3.344
ATOM    245  HG4 VAL    18       4.290   9.945   5.409
ATOM    246  HG5 VAL    18       4.715   8.282   4.939
ATOM    247  HG6 VAL    18       4.771   8.765   6.651
ATOM    248  O   VAL    18       9.051   9.432   6.984
ATOM    249  N   TYR    19       9.604   8.602   4.981
ATOM    250  CA  TYR    19      11.003   9.026   5.061
ATOM    251  C   TYR    19      11.353  10.003   3.974
ATOM    252  HN  TYR    19       9.300   8.109   4.153
ATOM    253  CB  TYR    19      11.950   7.821   4.959
ATOM    254  CG  TYR    19      11.818   6.913   6.158
ATOM    255  CD1 TYR    19      10.826   5.931   6.195
ATOM    256  CE1 TYR    19      10.664   5.116   7.283
ATOM    257  HD1 TYR    19      10.157   5.799   5.344
ATOM    258  CZ  TYR    19      11.490   5.272   8.372
ATOM    259  HE1 TYR    19       9.886   4.352   7.281
ATOM    260  CE2 TYR    19      12.487   6.247   8.383
ATOM    261  OH  TYR    19      11.287   4.436   9.444
ATOM    262  CD2 TYR    19      12.640   7.067   7.279
ATOM    263  HE2 TYR    19      13.133   6.355   9.253
ATOM    264  HD2 TYR    19      13.406   7.841   7.277
ATOM    265  HH  TYR    19      10.566   3.816   9.305
ATOM    266  HA  TYR    19      11.183   9.505   6.023
ATOM    267  HB1 TYR    19      11.713   7.246   4.063
ATOM    268  HB2 TYR    19      12.980   8.171   4.903
ATOM    269  O   TYR    19      10.863   9.891   2.843
ATOM    270  N   LEU    20      12.209  10.965   4.305
ATOM    271  CA  LEU    20      12.804  11.809   3.273
ATOM    272  C   LEU    20      13.758  10.899   2.527
ATOM    273  HN  LEU    20      12.448  11.112   5.275
ATOM    274  CB  LEU    20      13.531  13.006   3.900
ATOM    275  CG  LEU    20      14.143  13.999   2.907
ATOM    276  CD1 LEU    20      13.112  14.701   2.036
ATOM    277  CD2 LEU    20      15.023  14.996   3.630
ATOM    278  HA  LEU    20      12.020  12.192   2.620
ATOM    279  HB1 LEU    20      12.832  13.575   4.513
ATOM    280  HB2 LEU    20      14.351  12.648   4.522
ATOM    281  HG  LEU    20      14.827  13.473   2.241
ATOM    282  HD1 LEU    20      13.616  15.388   1.357
ATOM    283  HD2 LEU    20      12.559  13.960   1.457
ATOM    284  HD3 LEU    20      12.419  15.257   2.668
ATOM    285  HD4 LEU    20      15.449  15.694   2.909
ATOM    286  HD5 LEU    20      14.427  15.545   4.358
ATOM    287  HD6 LEU    20      15.826  14.467   4.142
ATOM    288  O   LEU    20      14.341  10.024   3.141
ATOM    289  N   ALA    21      13.902  11.061   1.217
ATOM    290  CA  ALA    21      14.777  10.158   0.469
ATOM    291  C   ALA    21      15.221  10.791  -0.803
ATOM    292  HN  ALA    21      13.407  11.805   0.745
ATOM    293  CB  ALA    21      14.070   8.866   0.157
ATOM    294  HA  ALA    21      15.655   9.921   1.070
ATOM    295  HB1 ALA    21      14.739   8.210  -0.400
ATOM    296  HB2 ALA    21      13.774   8.379   1.086
ATOM    297  HB3 ALA    21      13.183   9.072  -0.443
ATOM    298  O   ALA    21      14.594  11.751  -1.294
ATOM    299  N   ARG    22      16.301  10.258  -1.363
ATOM    300  CA  ARG    22      16.827  10.835  -2.595
ATOM    301  C   ARG    22      17.153   9.749  -3.596
ATOM    302  HN  ARG    22      16.747   9.460  -0.934
ATOM    303  CB  ARG    22      18.075  11.666  -2.307
ATOM    304  CG  ARG    22      18.580  12.390  -3.545
ATOM    305  CD  ARG    22      19.814  13.230  -3.300
ATOM    306  NE  ARG    22      20.906  12.481  -2.698
ATOM    307  CZ  ARG    22      22.187  12.842  -2.795
ATOM    308  HE  ARG    22      20.509  11.681  -2.222
ATOM    309  NH1 ARG    22      22.524  13.941  -3.487
ATOM    310  H11 ARG    22      21.815  14.504  -3.940
ATOM    311  H12 ARG    22      23.478  14.260  -3.593
ATOM    312  NH2 ARG    22      23.133  12.104  -2.202
ATOM    313  H21 ARG    22      22.911  11.269  -1.675
ATOM    314  H22 ARG    22      24.115  12.341  -2.251
ATOM    315  HA  ARG    22      16.084  11.503  -3.030
ATOM    316  HB1 ARG    22      17.847  12.413  -1.547
ATOM    317  HB2 ARG    22      18.871  11.014  -1.948
ATOM    318  HG1 ARG    22      18.832  11.661  -4.315
ATOM    319  HG2 ARG    22      17.803  13.057  -3.919
ATOM    320  HD1 ARG    22      20.173  13.632  -4.247
ATOM    321  HD2 ARG    22      19.567  14.051  -2.627
ATOM    322  O   ARG    22      17.820   8.770  -3.285
ATOM    323  N   GLU    23      16.682   9.944  -4.805
ATOM    324  CA  GLU    23      16.956   9.041  -5.890
ATOM    325  C   GLU    23      18.421   9.184  -6.361
ATOM    326  HN  GLU    23      16.105  10.751  -4.995
ATOM    327  CB  GLU    23      15.948   9.311  -7.009
ATOM    328  CG  GLU    23      15.846   8.202  -8.028
ATOM    329  CD  GLU    23      16.868   8.344  -9.129
ATOM    330  OE1 GLU    23      16.938   9.449  -9.701
ATOM    331  OE2 GLU    23      17.591   7.367  -9.416
ATOM    332  HA  GLU    23      16.790   8.015  -5.561
ATOM    333  HB1 GLU    23      14.954   9.444  -6.580
ATOM    334  HB2 GLU    23      16.234  10.214  -7.547
ATOM    335  HG1 GLU    23      16.007   7.241  -7.539
ATOM    336  HG2 GLU    23      14.855   8.215  -8.483
ATOM    337  O   GLU    23      18.827  10.203  -6.939
ATOM    338  NT  AME    24      19.207   8.144  -6.110
ATOM    339  CT  AME    24      20.632   8.100  -6.459
ATOM    340  HN  AME    24      18.827   7.326  -5.655
ATOM    341  HT1 AME    24      21.052   7.143  -6.150
ATOM    342  HT2 AME    24      20.746   8.215  -7.537
ATOM    343  HT3 AME    24      21.156   8.908  -5.950
ATOM    344  H1  ACE    25      16.079  13.081  -7.517
ATOM    345  CH3 ACE    25      15.724  13.987  -7.025
ATOM    346  C   ACE    25      15.234  13.689  -5.616
ATOM    347  H2  ACE    25      14.907  14.405  -7.614
ATOM    348  H3  ACE    25      16.543  14.704  -6.982
ATOM    349  O   ACE    25      15.320  12.542  -5.159
ATOM    350  N   ILE    26      14.772  14.718  -4.907
ATOM    351  CA  ILE    26      14.371  14.567  -3.477
ATOM    352  C   ILE    26      12.880  14.238  -3.411
ATOM    353  HN  ILE    26      14.687  15.627  -5.339
ATOM    354  CB  ILE    26      14.815  15.805  -2.618
ATOM    355  CG1 ILE    26      16.326  15.740  -2.373
ATOM    356  CG2 ILE    26      14.179  15.862  -1.232
ATOM    357  CD1 ILE    26      16.749  14.920  -1.165
ATOM    358  HA  ILE    26      14.945  13.760  -3.022
ATOM    359  HB  ILE    26      14.572  16.724  -3.152
ATOM    360  HG1 ILE    26      16.816  15.294  -3.239
ATOM    361  HG2 ILE    26      16.712  16.746  -2.216
ATOM    362  HG3 ILE    26      14.537  16.745  -0.704
ATOM    363  HG4 ILE    26      13.094  15.913  -1.331
ATOM    364  HG5 ILE    26      14.450  14.968  -0.671
ATOM    365  HD1 ILE    26      17.835  14.935  -1.078
ATOM    366  HD2 ILE    26      16.306  15.344  -0.264
ATOM    367  HD3 ILE    26      16.409  13.891  -1.287
ATOM    368  O   ILE    26      12.098  14.707  -4.256
ATOM    369  N   LEU    27      12.487  13.411  -2.449
ATOM    370  CA  LEU    27      11.116  12.870  -2.436
ATOM    371  C   LEU    27      10.777  12.201  -1.129
ATOM    372  HN  LEU    27      13.132  13.148  -1.718
ATOM    373  CB  LEU    27      10.926  11.847  -3.563
ATOM    374  CG  LEU    27      12.066  10.838  -3.757
ATOM    375  CD1 LEU    27      11.996   9.724  -2.746
ATOM    376  CD2 LEU    27      12.058  10.274  -5.167
ATOM    377  HA  LEU    27      10.403  13.679  -2.595
ATOM    378  HB1 LEU    27      10.030  11.256  -3.372
ATOM    379  HB2 LEU    27      10.820  12.368  -4.514
ATOM    380  HG  LEU    27      13.024  11.345  -3.645
ATOM    381  HD1 LEU    27      12.818   9.028  -2.914
ATOM    382  HD2 LEU    27      12.071  10.139  -1.741
ATOM    383  HD3 LEU    27      11.047   9.196  -2.851
ATOM    384  HD4 LEU    27      12.875   9.561  -5.279
ATOM    385  HD5 LEU    27      11.109   9.769  -5.352
ATOM    386  HD6 LEU    27      12.183  11.085  -5.885
ATOM    387  O   LEU    27      11.621  12.078  -0.253
ATOM    388  N   ALA    28       9.543  11.738  -0.996
ATOM    389  CA  ALA    28       9.140  11.028   0.206
ATOM    390  C   ALA    28       8.718   9.639  -0.182
ATOM    391  HN  ALA    28       8.871  11.878  -1.738
ATOM    392  CB  ALA    28       8.014  11.733   0.894
ATOM    393  HA  ALA    28       9.979  10.982   0.900
ATOM    394  HB1 ALA    28       7.732  11.180   1.790
ATOM    395  HB2 ALA    28       8.330  12.738   1.172
ATOM    396  HB3 ALA    28       7.158  11.794   0.221
ATOM    397  O   ALA    28       8.096   9.425  -1.225
ATOM    398  N   LEU    29       9.071   8.703   0.685
ATOM    399  CA  LEU    29       8.823   7.310   0.512
ATOM    400  C   LEU    29       7.997   6.905   1.673
ATOM    401  HN  LEU    29       9.549   8.961   1.535
ATOM    402  CB  LEU    29      10.128   6.580   0.678
ATOM    403  CG  LEU    29      10.905   5.966  -0.459
ATOM    404  CD1 LEU    29      11.307   4.630   0.134
ATOM    405  CD2 LEU    29      10.059   5.736  -1.698
ATOM    406  HA  LEU    29       8.293   7.148  -0.428
ATOM    407  HB1 LEU    29      10.867   7.251   1.113
ATOM    408  HB2 LEU    29       9.984   5.722   1.335
ATOM    409  HG  LEU    29      11.755   6.601  -0.704
ATOM    410  HD1 LEU    29      11.888   4.067  -0.597
ATOM    411  HD2 LEU    29      11.909   4.794   1.027
ATOM    412  HD3 LEU    29      10.412   4.065   0.398
ATOM    413  HD4 LEU    29      10.673   5.292  -2.482
ATOM    414  HD5 LEU    29       9.236   5.062  -1.458
ATOM    415  HD6 LEU    29       9.658   6.687  -2.047
ATOM    416  O   LEU    29       8.532   6.826   2.793
ATOM    417  N   LYS    30       6.711   6.623   1.426
ATOM    418  CA  LYS    30       5.826   6.030   2.445
ATOM    419  C   LYS    30       6.068   4.526   2.468
ATOM    420  HN  LYS    30       6.320   6.817   0.515
ATOM    421  CB  LYS    30       4.364   6.324   2.144
ATOM    422  CG  LYS    30       3.292   6.006   3.185
ATOM    423  CD  LYS    30       1.909   6.575   2.899
ATOM    424  CE  LYS    30       1.357   6.280   1.511
ATOM    425  NZ  LYS    30       0.108   7.084   1.249
ATOM    426  HZ1 LYS    30       0.351   8.026   0.978
ATOM    427  HZ2 LYS    30      -0.532   7.057   2.030
ATOM    428  HZ3 LYS    30      -0.446   6.746   0.474
ATOM    429  HA  LYS    30       6.053   6.461   3.419
ATOM    430  HB1 LYS    30       4.284   7.366   1.837
ATOM    431  HB2 LYS    30       4.181   5.691   1.275
ATOM    432  HG1 LYS    30       3.164   4.924   3.224
ATOM    433  HG2 LYS    30       3.630   6.368   4.156
ATOM    434  HD1 LYS    30       1.223   6.148   3.630
ATOM    435  HD2 LYS    30       1.962   7.645   3.098
ATOM    436  HE1 LYS    30       2.096   6.410   0.721
ATOM    437  HE2 LYS    30       0.986   5.256   1.459
ATOM    438  O   LYS    30       5.773   3.816   1.499
ATOM    439  N   VAL    31       6.672   4.037   3.540
ATOM    440  CA  VAL    31       6.951   2.628   3.763
ATOM    441  C   VAL    31       5.739   2.106   4.519
ATOM    442  HN  VAL    31       6.973   4.661   4.275
ATOM    443  CB  VAL    31       8.238   2.425   4.590
ATOM    444  CG1 VAL    31       8.556   0.944   4.636
ATOM    445  CG2 VAL    31       9.341   3.319   4.033
ATOM    446  HA  VAL    31       7.075   2.125   2.804
ATOM    447  HB  VAL    31       7.931   2.781   5.574
ATOM    448  HG1 VAL    31       8.453   0.420   3.687
ATOM    449  HG2 VAL    31       9.573   0.802   5.002
ATOM    450  HG3 VAL    31       7.809   0.403   5.216
ATOM    451  HG4 VAL    31       9.662   3.075   3.021
ATOM    452  HG5 VAL    31       9.117   4.382   3.936
ATOM    453  HG6 VAL    31      10.276   3.336   4.593
ATOM    454  O   VAL    31       5.404   2.597   5.609
ATOM    455  N   LEU    32       5.037   1.128   3.954
ATOM    456  CA  LEU    32       3.923   0.463   4.628
ATOM    457  C   LEU    32       4.322  -1.004   4.863
ATOM    458  HN  LEU    32       5.268   0.820   3.020
ATOM    459  CB  LEU    32       2.628   0.646   3.843
ATOM    460  CG  LEU    32       2.356   2.037   3.238
ATOM    461  CD1 LEU    32       2.754   2.144   1.774
ATOM    462  CD2 LEU    32       0.868   2.312   3.380
ATOM    463  HA  LEU    32       3.727   0.957   5.579
ATOM    464  HB1 LEU    32       2.583  -0.142   3.091
ATOM    465  HB2 LEU    32       1.832   0.455   4.563
ATOM    466  HG  LEU    32       2.965   2.809   3.709
ATOM    467  HD1 LEU    32       2.191   1.464   1.135
ATOM    468  HD2 LEU    32       2.579   3.114   1.309
ATOM    469  HD3 LEU    32       3.764   1.769   1.606
ATOM    470  HD4 LEU    32       0.734   3.351   3.080
ATOM    471  HD5 LEU    32       0.270   1.696   2.708
ATOM    472  HD6 LEU    32       0.429   2.169   4.367
ATOM    473  O   LEU    32       4.664  -1.731   3.915
ATOM    474  N   PHE    33       4.368  -1.499   6.102
ATOM    475  CA  PHE    33       4.773  -2.884   6.382
ATOM    476  C   PHE    33       3.657  -3.915   6.114
ATOM    477  HN  PHE    33       4.118  -0.913   6.886
ATOM    478  CB  PHE    33       5.261  -3.017   7.833
ATOM    479  CG  PHE    33       6.722  -2.705   8.048
ATOM    480  CD1 PHE    33       7.703  -3.635   7.701
ATOM    481  CE1 PHE    33       9.051  -3.362   7.897
ATOM    482  HD1 PHE    33       7.417  -4.594   7.269
ATOM    483  CZ  PHE    33       9.432  -2.147   8.449
ATOM    484  HE1 PHE    33       9.803  -4.099   7.616
ATOM    485  CE2 PHE    33       8.469  -1.208   8.807
ATOM    486  HZ  PHE    33      10.488  -1.926   8.605
ATOM    487  CD2 PHE    33       7.124  -1.489   8.612
ATOM    488  HE2 PHE    33       8.772  -0.254   9.239
ATOM    489  HD2 PHE    33       6.368  -0.758   8.899
ATOM    490  HA  PHE    33       5.621  -3.149   5.751
ATOM    491  HB1 PHE    33       4.691  -2.266   8.381
ATOM    492  HB2 PHE    33       4.981  -3.988   8.241
ATOM    493  O   PHE    33       2.567  -3.841   6.708
ATOM    494  N   LYS    34       3.904  -4.881   5.226
ATOM    495  CA  LYS    34       2.956  -5.909   4.789
ATOM    496  C   LYS    34       2.407  -6.738   5.946
ATOM    497  HN  LYS    34       4.814  -4.944   4.792
ATOM    498  CB  LYS    34       3.594  -6.828   3.760
ATOM    499  CG  LYS    34       3.902  -6.209   2.423
ATOM    500  CD  LYS    34       4.215  -7.193   1.316
ATOM    501  CE  LYS    34       4.183  -6.642  -0.093
ATOM    502  NZ  LYS    34       4.965  -7.431  -1.065
ATOM    503  HZ1 LYS    34       5.961  -7.408  -0.893
ATOM    504  HZ2 LYS    34       4.773  -7.168  -2.020
ATOM    505  HZ3 LYS    34       4.708  -8.395  -0.905
ATOM    506  HA  LYS    34       2.111  -5.436   4.288
ATOM    507  HB1 LYS    34       4.448  -7.392   4.135
ATOM    508  HB2 LYS    34       2.954  -7.654   3.449
ATOM    509  HG1 LYS    34       2.953  -5.687   2.298
ATOM    510  HG2 LYS    34       4.634  -5.405   2.497
ATOM    511  HD1 LYS    34       5.196  -7.618   1.525
ATOM    512  HD2 LYS    34       3.570  -8.071   1.339
ATOM    513  HE1 LYS    34       3.228  -6.383  -0.551
ATOM    514  HE2 LYS    34       4.575  -5.630  -0.187
ATOM    515  O   LYS    34       1.220  -7.147   5.927
ATOM    516  N   ALA    35       3.217  -7.001   6.979
ATOM    517  CA  ALA    35       2.846  -7.665   8.233
ATOM    518  C   ALA    35       1.565  -7.192   8.947
ATOM    519  HN  ALA    35       4.189  -6.733   6.935
ATOM    520  CB  ALA    35       3.995  -7.605   9.240
ATOM    521  HA  ALA    35       2.692  -8.728   8.049
ATOM    522  HB1 ALA    35       3.790  -8.096  10.191
ATOM    523  HB2 ALA    35       4.944  -7.991   8.868
ATOM    524  HB3 ALA    35       4.284  -6.563   9.380
ATOM    525  O   ALA    35       0.887  -7.985   9.629
ATOM    526  N   GLN    36       1.252  -5.915   8.728
ATOM    527  CA  GLN    36       0.180  -5.117   9.315
ATOM    528  C   GLN    36      -0.939  -4.895   8.335
ATOM    529  HN  GLN    36       1.796  -5.370   8.074
ATOM    530  CB  GLN    36       0.716  -3.781   9.782
ATOM    531  CG  GLN    36       1.949  -3.877  10.652
ATOM    532  CD  GLN    36       2.432  -2.568  11.217
ATOM    533  NE2 GLN    36       3.711  -2.584  11.593
ATOM    534  HE1 GLN    36       4.201  -1.802  11.999
ATOM    535  HE2 GLN    36       4.223  -3.435  11.420
ATOM    536  OE1 GLN    36       1.727  -1.546  11.283
ATOM    537  HA  GLN    36      -0.222  -5.633  10.187
ATOM    538  HB1 GLN    36       0.914  -3.144   8.920
ATOM    539  HB2 GLN    36      -0.178  -3.311  10.189
ATOM    540  HG1 GLN    36       1.762  -4.533  11.502
ATOM    541  HG2 GLN    36       2.818  -4.308  10.157
ATOM    542  O   GLN    36      -2.105  -4.832   8.722
ATOM    543  N   LEU    37      -0.661  -4.764   7.044
ATOM    544  CA  LEU    37      -1.579  -4.560   5.943
ATOM    545  C   LEU    37      -2.390  -5.824   5.727
ATOM    546  HN  LEU    37       0.299  -4.803   6.731
ATOM    547  CB  LEU    37      -0.838  -4.151   4.673
ATOM    548  CG  LEU    37      -0.146  -2.781   4.707
ATOM    549  CD1 LEU    37       0.916  -2.722   3.623
ATOM    550  CD2 LEU    37      -1.079  -1.629   4.369
ATOM    551  HA  LEU    37      -2.249  -3.732   6.176
ATOM    552  HB1 LEU    37      -0.002  -4.815   4.458
ATOM    553  HB2 LEU    37      -1.455  -4.178   3.775
ATOM    554  HG  LEU    37       0.318  -2.688   5.689
ATOM    555  HD1 LEU    37       1.729  -3.436   3.757
ATOM    556  HD2 LEU    37       0.571  -2.836   2.595
ATOM    557  HD3 LEU    37       1.451  -1.786   3.781
ATOM    558  HD4 LEU    37      -1.674  -1.884   3.492
ATOM    559  HD5 LEU    37      -1.833  -1.581   5.155
ATOM    560  HD6 LEU    37      -0.550  -0.679   4.287
ATOM    561  O   LEU    37      -3.607  -5.727   5.563
ATOM    562  N   GLU    38      -1.756  -7.009   5.742
ATOM    563  CA  GLU    38      -2.393  -8.345   5.680
ATOM    564  C   GLU    38      -3.205  -8.590   6.919
ATOM    565  HN  GLU    38      -0.748  -7.038   5.802
ATOM    566  CB  GLU    38      -1.397  -9.494   5.673
ATOM    567  CG  GLU    38      -0.957  -9.611   4.243
ATOM    568  CD  GLU    38      -0.297 -10.956   4.019
ATOM    569  OE1 GLU    38       0.913 -11.083   4.306
ATOM    570  OE2 GLU    38      -1.011 -11.863   3.543
ATOM    571  HA  GLU    38      -3.046  -8.396   4.809
ATOM    572  HB1 GLU    38      -0.563  -9.482   6.375
ATOM    573  HB2 GLU    38      -1.914 -10.441   5.828
ATOM    574  HG1 GLU    38      -1.640  -9.605   3.393
ATOM    575  HG2 GLU    38      -0.189  -8.877   4.000
ATOM    576  O   GLU    38      -4.292  -9.168   6.854
ATOM    577  N   LYS    39      -2.740  -8.201   8.105
ATOM    578  CA  LYS    39      -3.504  -8.525   9.299
ATOM    579  C   LYS    39      -4.711  -7.580   9.402
ATOM    580  HN  LYS    39      -1.870  -7.691   8.161
ATOM    581  CB  LYS    39      -2.609  -8.538  10.550
ATOM    582  CG  LYS    39      -1.598  -9.684  10.700
ATOM    583  CD  LYS    39      -2.186 -11.078  10.928
ATOM    584  CE  LYS    39      -2.642 -11.378  12.353
ATOM    585  NZ  LYS    39      -3.495 -12.594  12.295
ATOM    586  HZ1 LYS    39      -3.749 -13.070  13.149
ATOM    587  HZ2 LYS    39      -3.028 -13.207  11.642
ATOM    588  HZ3 LYS    39      -4.421 -12.405  11.941
ATOM    589  HA  LYS    39      -3.854  -9.556   9.239
ATOM    590  HB1 LYS    39      -2.052  -7.605  10.453
ATOM    591  HB2 LYS    39      -3.218  -8.370  11.438
ATOM    592  HG1 LYS    39      -1.030  -9.606   9.772
ATOM    593  HG2 LYS    39      -0.848  -9.531  11.475
ATOM    594  HD1 LYS    39      -2.957 -11.174  10.164
ATOM    595  HD2 LYS    39      -1.517 -11.889  10.641
ATOM    596  HE1 LYS    39      -1.807 -11.568  13.028
ATOM    597  HE2 LYS    39      -3.276 -10.559  12.693
ATOM    598  O   LYS    39      -5.771  -7.991   9.877
ATOM    599  N   ALA    40      -4.554  -6.348   8.911
ATOM    600  CA  ALA    40      -5.608  -5.335   8.798
ATOM    601  C   ALA    40      -6.648  -5.734   7.741
ATOM    602  HN  ALA    40      -3.647  -6.052   8.579
ATOM    603  CB  ALA    40      -5.021  -3.959   8.523
ATOM    604  HA  ALA    40      -6.112  -5.226   9.758
ATOM    605  HB1 ALA    40      -4.583  -3.854   7.531
ATOM    606  HB2 ALA    40      -5.674  -3.126   8.784
ATOM    607  HB3 ALA    40      -4.167  -3.752   9.169
ATOM    608  O   ALA    40      -7.847  -5.550   7.966
ATOM    609  N   GLY    41      -6.116  -6.265   6.632
ATOM    610  CA  GLY    41      -6.851  -6.732   5.432
ATOM    611  C   GLY    41      -7.177  -5.560   4.505
ATOM    612  HN  GLY    41      -5.115  -6.379   6.560
ATOM    613  HA1 GLY    41      -6.239  -7.450   4.887
ATOM    614  HA2 GLY    41      -7.782  -7.207   5.738
ATOM    615  O   GLY    41      -8.287  -5.480   3.963
ATOM    616  N   VAL    42      -6.210  -4.659   4.313
ATOM    617  CA  VAL    42      -6.274  -3.393   3.569
ATOM    618  C   VAL    42      -5.374  -3.457   2.320
ATOM    619  HN  VAL    42      -5.293  -4.815   4.707
ATOM    620  CB  VAL    42      -5.921  -2.186   4.472
ATOM    621  CG1 VAL    42      -6.876  -1.998   5.635
ATOM    622  CG2 VAL    42      -4.473  -2.222   4.943
ATOM    623  HA  VAL    42      -7.302  -3.206   3.256
ATOM    624  HB  VAL    42      -6.032  -1.353   3.778
ATOM    625  HG1 VAL    42      -6.784  -2.773   6.396
ATOM    626  HG2 VAL    42      -6.709  -1.093   6.220
ATOM    627  HG3 VAL    42      -7.896  -1.971   5.253
ATOM    628  HG4 VAL    42      -4.376  -1.413   5.668
ATOM    629  HG5 VAL    42      -4.152  -3.181   5.349
ATOM    630  HG6 VAL    42      -3.793  -1.980   4.126
ATOM    631  O   VAL    42      -5.048  -2.427   1.726
ATOM    632  N   GLU    43      -4.940  -4.626   1.864
ATOM    633  CA  GLU    43      -4.252  -4.946   0.629
ATOM    634  C   GLU    43      -4.954  -4.239  -0.542
ATOM    635  HN  GLU    43      -5.077  -5.462   2.414
ATOM    636  CB  GLU    43      -4.207  -6.458   0.398
ATOM    637  CG  GLU    43      -2.860  -7.034  -0.035
ATOM    638  CD  GLU    43      -3.022  -8.443  -0.551
ATOM    639  OE1 GLU    43      -3.757  -9.301   0.004
ATOM    640  OE2 GLU    43      -2.433  -8.702  -1.628
ATOM    641  HA  GLU    43      -3.217  -4.610   0.691
ATOM    642  HB1 GLU    43      -4.579  -6.940   1.302
ATOM    643  HB2 GLU    43      -4.915  -6.722  -0.387
ATOM    644  HG1 GLU    43      -2.381  -6.386  -0.769
ATOM    645  HG2 GLU    43      -2.204  -7.085   0.833
ATOM    646  O   GLU    43      -4.300  -3.535  -1.342
ATOM    647  N   HIS    44      -6.265  -4.468  -0.613
ATOM    648  CA  HIS    44      -7.065  -3.983  -1.728
ATOM    649  C   HIS    44      -7.204  -2.479  -1.733
ATOM    650  HN  HIS    44      -6.724  -4.990   0.120
ATOM    651  CB  HIS    44      -8.433  -4.688  -1.838
ATOM    652  CG  HIS    44      -9.334  -4.415  -3.051
ATOM    653  ND1 HIS    44     -10.699  -4.456  -2.982
ATOM    654  CE1 HIS    44     -11.224  -4.159  -4.197
ATOM    655  NE2 HIS    44     -10.196  -3.916  -5.050
ATOM    656  HE  HIS    44     -12.305  -4.149  -4.336
ATOM    657  CD2 HIS    44      -9.018  -4.060  -4.378
ATOM    658  HNE HIS    44     -10.297  -3.670  -6.025
ATOM    659  HD  HIS    44      -8.072  -3.900  -4.895
ATOM    660  HA  HIS    44      -6.597  -4.278  -2.667
ATOM    661  HB1 HIS    44      -8.295  -5.769  -1.828
ATOM    662  HB2 HIS    44      -8.996  -4.576  -0.912
ATOM    663  O   HIS    44      -7.222  -1.858  -2.820
ATOM    664  N   GLN    45      -7.291  -1.853  -0.552
ATOM    665  CA  GLN    45      -7.352  -0.400  -0.306
ATOM    666  C   GLN    45      -6.066   0.299  -0.763
ATOM    667  HN  GLN    45      -7.323  -2.393   0.301
ATOM    668  CB  GLN    45      -7.613  -0.112   1.163
ATOM    669  CG  GLN    45      -8.866  -0.686   1.796
ATOM    670  CD  GLN    45      -9.132  -0.080   3.161
ATOM    671  NE2 GLN    45     -10.350  -0.154   3.707
ATOM    672  HE1 GLN    45     -10.594   0.317   4.564
ATOM    673  HE2 GLN    45     -11.061  -0.643   3.185
ATOM    674  OE1 GLN    45      -8.278   0.567   3.770
ATOM    675  HA  GLN    45      -8.192   0.027  -0.855
ATOM    676  HB1 GLN    45      -6.792  -0.427   1.808
ATOM    677  HB2 GLN    45      -7.621   0.954   1.387
ATOM    678  HG1 GLN    45      -9.771  -0.451   1.235
ATOM    679  HG2 GLN    45      -8.763  -1.744   2.038
ATOM    680  O   GLN    45      -6.124   1.428  -1.276
ATOM    681  N   LEU    46      -4.908  -0.362  -0.627
ATOM    682  CA  LEU    46      -3.660   0.094  -1.218
ATOM    683  C   LEU    46      -3.695   0.047  -2.722
ATOM    684  HN  LEU    46      -4.878  -1.219  -0.093
ATOM    685  CB  LEU    46      -2.505  -0.793  -0.800
ATOM    686  CG  LEU    46      -1.492  -0.096   0.123
ATOM    687  CD1 LEU    46      -0.544  -1.137   0.708
ATOM    688  CD2 LEU    46      -0.714   1.062  -0.481
ATOM    689  HA  LEU    46      -3.469   1.123  -0.915
ATOM    690  HB1 LEU    46      -2.969  -1.589  -0.217
ATOM    691  HB2 LEU    46      -2.033  -1.285  -1.651
ATOM    692  HG  LEU    46      -2.020   0.272   1.003
ATOM    693  HD1 LEU    46      -0.160  -1.705  -0.139
ATOM    694  HD2 LEU    46       0.280  -0.789   1.331
ATOM    695  HD3 LEU    46      -1.119  -1.827   1.327
ATOM    696  HD4 LEU    46      -1.348   1.896  -0.782
ATOM    697  HD5 LEU    46       0.063   1.491   0.152
ATOM    698  HD6 LEU    46      -0.197   0.606  -1.326
ATOM    699  O   LEU    46      -3.300   0.996  -3.394
ATOM    700  N   ARG    47      -4.160  -1.044  -3.304
ATOM    701  CA  ARG    47      -4.200  -1.202  -4.736
ATOM    702  C   ARG    47      -5.180  -0.193  -5.315
ATOM    703  HN  ARG    47      -4.505  -1.806  -2.739
ATOM    704  CB  ARG    47      -4.418  -2.652  -5.156
ATOM    705  CG  ARG    47      -3.334  -3.609  -4.673
ATOM    706  CD  ARG    47      -3.657  -5.047  -5.058
ATOM    707  NE  ARG    47      -3.015  -6.097  -4.256
ATOM    708  CZ  ARG    47      -1.861  -6.704  -4.570
ATOM    709  HE  ARG    47      -3.596  -6.269  -3.445
ATOM    710  NH1 ARG    47      -1.189  -6.383  -5.689
ATOM    711  H11 ARG    47      -1.543  -5.675  -6.320
ATOM    712  H12 ARG    47      -0.316  -6.819  -5.958
ATOM    713  NH2 ARG    47      -1.381  -7.646  -3.757
ATOM    714  H21 ARG    47      -1.861  -7.920  -2.908
ATOM    715  H22 ARG    47      -0.516  -8.136  -3.945
ATOM    716  HA  ARG    47      -3.206  -1.029  -5.149
ATOM    717  HB1 ARG    47      -5.306  -3.095  -4.704
ATOM    718  HB2 ARG    47      -4.701  -2.741  -6.205
ATOM    719  HG1 ARG    47      -2.322  -3.500  -5.063
ATOM    720  HG2 ARG    47      -3.241  -3.492  -3.593
ATOM    721  HD1 ARG    47      -4.734  -5.214  -5.025
ATOM    722  HD2 ARG    47      -3.464  -5.139  -6.126
ATOM    723  O   ARG    47      -4.911   0.301  -6.389
ATOM    724  N   ARG    48      -6.254   0.142  -4.594
ATOM    725  CA  ARG    48      -7.251   1.210  -4.811
ATOM    726  C   ARG    48      -6.633   2.615  -4.686
ATOM    727  HN  ARG    48      -6.478  -0.376  -3.756
ATOM    728  CB  ARG    48      -8.463   1.087  -3.880
ATOM    729  CG  ARG    48      -9.810   1.677  -4.301
ATOM    730  CD  ARG    48     -10.290   2.789  -3.369
ATOM    731  NE  ARG    48     -10.474   2.203  -2.035
ATOM    732  CZ  ARG    48      -9.990   2.694  -0.887
ATOM    733  HE  ARG    48     -11.031   1.364  -2.137
ATOM    734  NH1 ARG    48     -10.243   2.056   0.251
ATOM    735  H11 ARG    48     -10.795   1.208   0.256
ATOM    736  H12 ARG    48      -9.908   2.372   1.152
ATOM    737  NH2 ARG    48      -9.259   3.808  -0.857
ATOM    738  H21 ARG    48      -9.039   4.329  -1.696
ATOM    739  H22 ARG    48      -8.887   4.190   0.003
ATOM    740  HA  ARG    48      -7.675   1.114  -5.810
ATOM    741  HB1 ARG    48      -8.517   0.046  -3.561
ATOM    742  HB2 ARG    48      -8.149   1.661  -3.008
ATOM    743  HG1 ARG    48      -9.727   2.002  -5.338
ATOM    744  HG2 ARG    48     -10.576   0.911  -4.421
ATOM    745  HD1 ARG    48      -9.500   3.537  -3.436
ATOM    746  HD2 ARG    48     -11.240   3.200  -3.712
ATOM    747  O   ARG    48      -6.874   3.459  -5.559
ATOM    748  N   GLU    49      -5.850   2.839  -3.617
ATOM    749  CA  GLU    49      -5.138   4.089  -3.334
ATOM    750  C   GLU    49      -4.298   4.506  -4.544
ATOM    751  HN  GLU    49      -5.717   2.111  -2.930
ATOM    752  CB  GLU    49      -4.249   3.990  -2.057
ATOM    753  CG  GLU    49      -3.409   5.257  -1.722
ATOM    754  CD  GLU    49      -2.529   5.206  -0.443
ATOM    755  OE1 GLU    49      -2.939   4.538   0.535
ATOM    756  OE2 GLU    49      -1.442   5.860  -0.429
ATOM    757  HA  GLU    49      -5.858   4.876  -3.113
ATOM    758  HB1 GLU    49      -5.006   3.901  -1.278
ATOM    759  HB2 GLU    49      -3.491   3.211  -1.985
ATOM    760  HG1 GLU    49      -2.699   5.276  -2.548
ATOM    761  HG2 GLU    49      -4.009   6.167  -1.705
ATOM    762  O   GLU    49      -4.513   5.588  -5.103
ATOM    763  N   VAL    50      -3.377   3.617  -4.927
ATOM    764  CA  VAL    50      -2.362   3.862  -5.954
ATOM    765  C   VAL    50      -3.053   4.074  -7.307
ATOM    766  HN  VAL    50      -3.352   2.703  -4.498
ATOM    767  CB  VAL    50      -1.302   2.717  -6.007
ATOM    768  CG1 VAL    50      -0.257   2.918  -7.095
ATOM    769  CG2 VAL    50      -0.685   2.541  -4.631
ATOM    770  HA  VAL    50      -1.788   4.751  -5.693
ATOM    771  HB  VAL    50      -1.939   1.846  -6.159
ATOM    772  HG1 VAL    50      -0.627   3.338  -8.031
ATOM    773  HG2 VAL    50       0.649   3.419  -6.757
ATOM    774  HG3 VAL    50       0.159   1.926  -7.270
ATOM    775  HG4 VAL    50      -0.066   3.368  -4.285
ATOM    776  HG5 VAL    50      -1.352   2.150  -3.862
ATOM    777  HG6 VAL    50      -0.013   1.690  -4.742
ATOM    778  O   VAL    50      -2.612   4.891  -8.128
ATOM    779  N   GLU    51      -4.145   3.370  -7.574
ATOM    780  CA  GLU    51      -4.857   3.517  -8.828
ATOM    781  C   GLU    51      -5.629   4.814  -9.014
ATOM    782  HN  GLU    51      -4.496   2.712  -6.894
ATOM    783  CB  GLU    51      -5.829   2.361  -9.020
ATOM    784  CG  GLU    51      -5.550   1.482 -10.232
ATOM    785  CD  GLU    51      -5.825   2.143 -11.578
ATOM    786  OE1 GLU    51      -7.016   2.377 -11.914
ATOM    787  OE2 GLU    51      -4.905   2.280 -12.419
ATOM    788  HA  GLU    51      -4.151   3.466  -9.657
ATOM    789  HB1 GLU    51      -5.904   1.763  -8.111
ATOM    790  HB2 GLU    51      -6.877   2.643  -8.916
ATOM    791  HG1 GLU    51      -4.527   1.123 -10.345
ATOM    792  HG2 GLU    51      -6.214   0.617 -10.200
ATOM    793  O   GLU    51      -5.778   5.298 -10.138
ATOM    794  N   ILE    52      -6.112   5.411  -7.929
ATOM    795  CA  ILE    52      -6.819   6.693  -8.029
ATOM    796  C   ILE    52      -5.771   7.811  -8.018
ATOM    797  HN  ILE    52      -5.992   4.979  -7.023
ATOM    798  CB  ILE    52      -7.872   6.844  -6.908
ATOM    799  CG1 ILE    52      -9.086   5.909  -7.045
ATOM    800  CG2 ILE    52      -8.392   8.281  -6.892
ATOM    801  CD1 ILE    52      -9.798   5.746  -5.724
ATOM    802  HA  ILE    52      -7.390   6.722  -8.957
ATOM    803  HB  ILE    52      -7.334   6.715  -5.969
ATOM    804  HG1 ILE    52      -9.791   6.321  -7.767
ATOM    805  HG2 ILE    52      -8.948   4.895  -7.420
ATOM    806  HG3 ILE    52      -8.762   8.521  -7.888
ATOM    807  HG4 ILE    52      -9.154   8.475  -6.137
ATOM    808  HG5 ILE    52      -7.689   9.096  -6.719
ATOM    809  HD1 ILE    52     -10.668   5.108  -5.882
ATOM    810  HD2 ILE    52      -9.255   5.232  -4.932
ATOM    811  HD3 ILE    52     -10.156   6.683  -5.296
ATOM    812  O   ILE    52      -5.835   8.728  -8.849
ATOM    813  N   GLN    53      -4.778   7.765  -7.123
ATOM    814  CA  GLN    53      -3.787   8.842  -6.997
ATOM    815  C   GLN    53      -2.756   8.969  -8.131
ATOM    816  HN  GLN    53      -4.695   6.970  -6.507
ATOM    817  CB  GLN    53      -3.058   8.799  -5.633
ATOM    818  CG  GLN    53      -2.265  10.071  -5.333
ATOM    819  CD  GLN    53      -1.716  10.077  -3.892
ATOM    820  NE2 GLN    53      -0.985  11.146  -3.517
ATOM    821  HE1 GLN    53      -0.743  11.264  -2.545
ATOM    822  HE2 GLN    53      -0.712  11.915  -4.109
ATOM    823  OE1 GLN    53      -2.099   9.166  -3.128
ATOM    824  HA  GLN    53      -4.299   9.804  -6.955
ATOM    825  HB1 GLN    53      -3.846   8.743  -4.882
ATOM    826  HB2 GLN    53      -2.417   7.920  -5.563
ATOM    827  HG1 GLN    53      -1.472  10.175  -6.073
ATOM    828  HG2 GLN    53      -3.003  10.872  -5.380
ATOM    829  O   GLN    53      -2.341  10.086  -8.447
ATOM    830  N   SER    54      -2.293   7.917  -8.811
ATOM    831  CA  SER    54      -1.317   7.979  -9.912
ATOM    832  C   SER    54      -1.806   8.720 -11.171
ATOM    833  HN  SER    54      -2.616   6.988  -8.580
ATOM    834  CB  SER    54      -0.816   6.591 -10.286
ATOM    835  OG  SER    54      -1.945   5.788 -10.527
ATOM    836  HG  SER    54      -2.192   5.460  -9.653
ATOM    837  HA  SER    54      -0.419   8.496  -9.574
ATOM    838  HB1 SER    54      -0.300   6.706 -11.240
ATOM    839  HB2 SER    54      -0.142   6.153  -9.550
ATOM    840  O   SER    54      -0.988   9.168 -11.989
ATOM    841  N   HIS    55      -3.127   8.861 -11.317
ATOM    842  CA  HIS    55      -3.700   9.561 -12.479
ATOM    843  C   HIS    55      -4.162  10.986 -12.238
ATOM    844  HN  HIS    55      -3.752   8.482 -10.622
ATOM    845  CB  HIS    55      -4.792   8.718 -13.128
ATOM    846  CG  HIS    55      -4.267   7.471 -13.782
ATOM    847  ND1 HIS    55      -4.762   6.250 -13.513
ATOM    848  CE1 HIS    55      -4.086   5.325 -14.229
ATOM    849  NE2 HIS    55      -3.146   5.959 -14.947
ATOM    850  HE  HIS    55      -4.355   4.271 -14.150
ATOM    851  CD2 HIS    55      -3.225   7.283 -14.694
ATOM    852  HNE HIS    55      -2.492   5.508 -15.572
ATOM    853  HD  HIS    55      -2.537   7.973 -15.182
ATOM    854  HA  HIS    55      -2.958   9.615 -13.275
ATOM    855  HB1 HIS    55      -5.515   8.413 -12.371
ATOM    856  HB2 HIS    55      -5.297   9.304 -13.896
ATOM    857  O   HIS    55      -4.874  11.572 -13.065
ATOM    858  N   LEU    56      -3.740  11.575 -11.127
ATOM    859  CA  LEU    56      -4.098  12.966 -10.834
ATOM    860  C   LEU    56      -2.929  13.969 -11.036
ATOM    861  HN  LEU    56      -3.166  11.061 -10.474
ATOM    862  CB  LEU    56      -4.701  13.073  -9.419
ATOM    863  CG  LEU    56      -5.984  12.280  -9.092
ATOM    864  CD1 LEU    56      -6.344  12.375  -7.609
ATOM    865  CD2 LEU    56      -7.166  12.724  -9.952
ATOM    866  HA  LEU    56      -4.910  13.278 -11.491
ATOM    867  HB1 LEU    56      -3.972  12.728  -8.686
ATOM    868  HB2 LEU    56      -4.961  14.111  -9.212
ATOM    869  HG  LEU    56      -5.837  11.229  -9.343
ATOM    870  HD1 LEU    56      -7.253  11.804  -7.418
ATOM    871  HD2 LEU    56      -5.529  11.970  -7.010
ATOM    872  HD3 LEU    56      -6.508  13.418  -7.341
ATOM    873  HD4 LEU    56      -8.048  12.139  -9.689
ATOM    874  HD5 LEU    56      -7.366  13.781  -9.778
ATOM    875  HD6 LEU    56      -6.929  12.568 -11.005
ATOM    876  O   LEU    56      -1.829  13.778 -10.514
ATOM    877  N   ARG    57      -3.172  15.025 -11.801
ATOM    878  CA  ARG    57      -2.197  16.099 -11.931
ATOM    879  C   ARG    57      -2.841  17.399 -11.525
ATOM    880  HN  ARG    57      -4.046  15.090 -12.304
ATOM    881  CB  ARG    57      -1.712  16.281 -13.369
ATOM    882  CG  ARG    57      -1.044  15.085 -13.989
ATOM    883  CD  ARG    57       0.289  14.762 -13.345
ATOM    884  NE  ARG    57       0.435  13.318 -13.382
ATOM    885  CZ  ARG    57       1.174  12.652 -14.265
ATOM    886  HE  ARG    57      -0.118  12.930 -12.629
ATOM    887  NH1 ARG    57       1.894  13.298 -15.184
ATOM    888  H11 ARG    57       1.890  14.309 -15.226
ATOM    889  H12 ARG    57       2.467  12.827 -15.872
ATOM    890  NH2 ARG    57       1.194  11.325 -14.208
ATOM    891  H21 ARG    57       0.666  10.808 -13.516
ATOM    892  H22 ARG    57       1.736  10.762 -14.852
ATOM    893  HA  ARG    57      -1.343  15.895 -11.286
ATOM    894  HB1 ARG    57      -2.559  16.523 -14.011
ATOM    895  HB2 ARG    57      -0.984  17.091 -13.408
ATOM    896  HG1 ARG    57      -1.688  14.212 -13.881
ATOM    897  HG2 ARG    57      -0.867  15.275 -15.048
ATOM    898  HD1 ARG    57       1.089  15.245 -13.905
ATOM    899  HD2 ARG    57       0.293  15.124 -12.318
ATOM    900  O   ARG    57      -3.659  17.950 -12.268
ATOM    901  N   HIS    58      -2.475  17.907 -10.360
ATOM    902  CA  HIS    58      -2.947  19.218  -9.977
ATOM    903  C   HIS    58      -1.977  19.843  -8.990
ATOM    904  HN  HIS    58      -1.871  17.376  -9.749
ATOM    905  CB  HIS    58      -4.384  19.122  -9.448
ATOM    906  CG  HIS    58      -5.055  20.455  -9.244
ATOM    907  ND1 HIS    58      -4.728  21.291  -8.226
ATOM    908  CE1 HIS    58      -5.497  22.394  -8.284
ATOM    909  NE2 HIS    58      -6.328  22.265  -9.341
ATOM    910  HE  HIS    58      -5.373  23.185  -7.545
ATOM    911  CD2 HIS    58      -6.081  21.079  -9.949
ATOM    912  HNE HIS    58      -7.018  22.947  -9.623
ATOM    913  HD  HIS    58      -6.657  20.786 -10.828
ATOM    914  HA  HIS    58      -3.021  19.851 -10.862
ATOM    915  HB1 HIS    58      -4.996  18.560 -10.155
ATOM    916  HB2 HIS    58      -4.384  18.612  -8.485
ATOM    917  O   HIS    58      -1.460  19.166  -8.105
ATOM    918  N   PRO    59      -1.695  21.149  -9.138
ATOM    919  CA  PRO    59      -0.791  21.840  -8.208
ATOM    920  C   PRO    59      -1.150  21.725  -6.718
ATOM    921  CB  PRO    59      -0.880  23.306  -8.656
ATOM    922  CG  PRO    59      -2.054  23.403  -9.580
ATOM    923  CD  PRO    59      -2.163  22.050 -10.211
ATOM    924  HA  PRO    59       0.215  21.435  -8.311
ATOM    925  HB1 PRO    59      -1.020  23.945  -7.785
ATOM    926  HB2 PRO    59       0.040  23.586  -9.169
ATOM    927  HG1 PRO    59      -2.948  23.653  -9.008
ATOM    928  HG2 PRO    59      -1.870  24.179 -10.323
ATOM    929  HD1 PRO    59      -3.199  21.863 -10.495
ATOM    930  HD2 PRO    59      -1.532  22.010 -11.099
ATOM    931  O   PRO    59      -0.255  21.873  -5.873
ATOM    932  N   ASN    60      -2.422  21.467  -6.392
ATOM    933  CA  ASN    60      -2.834  21.232  -4.987
ATOM    934  C   ASN    60      -3.160  19.779  -4.659
ATOM    935  HN  ASN    60      -3.128  21.429  -7.114
ATOM    936  CB  ASN    60      -4.018  22.113  -4.594
ATOM    937  CG  ASN    60      -3.781  23.572  -4.906
ATOM    938  ND2 ASN    60      -2.857  24.205  -4.168
ATOM    939  HD1 ASN    60      -2.670  25.179  -4.345
ATOM    940  HD2 ASN    60      -2.368  23.694  -3.450
ATOM    941  OD1 ASN    60      -4.419  24.128  -5.807
ATOM    942  HA  ASN    60      -2.031  21.535  -4.317
ATOM    943  HB1 ASN    60      -4.907  21.793  -5.139
ATOM    944  HB2 ASN    60      -4.199  22.023  -3.523
ATOM    945  O   ASN    60      -3.781  19.487  -3.636
ATOM    946  N   ILE    61      -2.735  18.860  -5.516
ATOM    947  CA  ILE    61      -2.795  17.445  -5.155
ATOM    948  C   ILE    61      -1.377  16.869  -5.060
ATOM    949  HN  ILE    61      -2.372  19.142  -6.416
ATOM    950  CB  ILE    61      -3.683  16.665  -6.147
ATOM    951  CG1 ILE    61      -5.115  17.193  -6.054
ATOM    952  CG2 ILE    61      -3.618  15.156  -5.888
ATOM    953  CD1 ILE    61      -6.002  16.594  -7.111
ATOM    954  HA  ILE    61      -3.292  17.336  -4.191
ATOM    955  HB  ILE    61      -3.306  16.803  -7.160
ATOM    956  HG1 ILE    61      -5.532  16.944  -5.078
ATOM    957  HG2 ILE    61      -5.113  18.275  -6.184
ATOM    958  HG3 ILE    61      -4.255  14.636  -6.604
ATOM    959  HG4 ILE    61      -2.590  14.811  -6.000
ATOM    960  HG5 ILE    61      -3.964  14.945  -4.876
ATOM    961  HD1 ILE    61      -7.011  16.995  -7.010
ATOM    962  HD2 ILE    61      -5.611  16.841  -8.098
ATOM    963  HD3 ILE    61      -6.029  15.510  -6.993
ATOM    964  O   ILE    61      -0.561  17.143  -5.916
ATOM    965  N   LEU    62      -1.079  16.100  -4.014
ATOM    966  CA  LEU    62       0.264  15.544  -3.842
ATOM    967  C   LEU    62       0.521  14.486  -4.896
ATOM    968  HN  LEU    62      -1.788  15.893  -3.325
ATOM    969  CB  LEU    62       0.402  14.924  -2.456
ATOM    970  CG  LEU    62       1.873  14.694  -2.082
ATOM    971  CD1 LEU    62       2.582  16.029  -1.913
ATOM    972  CD2 LEU    62       2.028  13.862  -0.810
ATOM    973  HA  LEU    62       1.002  16.339  -3.943
ATOM    974  HB1 LEU    62      -0.041  15.588  -1.715
ATOM    975  HB2 LEU    62      -0.112  13.963  -2.435
ATOM    976  HG  LEU    62       2.364  14.124  -2.872
ATOM    977  HD1 LEU    62       3.625  15.856  -1.648
ATOM    978  HD2 LEU    62       2.533  16.587  -2.848
ATOM    979  HD3 LEU    62       2.096  16.601  -1.123
ATOM    980  HD4 LEU    62       3.087  13.728  -0.590
ATOM    981  HD5 LEU    62       1.546  14.375   0.021
ATOM    982  HD6 LEU    62       1.561  12.887  -0.954
ATOM    983  O   LEU    62      -0.270  13.554  -5.011
ATOM    984  N   ARG    63       1.606  14.611  -5.662
ATOM    985  CA  ARG    63       1.901  13.648  -6.732
ATOM    986  C   ARG    63       2.308  12.325  -6.134
ATOM    987  HN  ARG    63       2.242  15.380  -5.510
ATOM    988  CB  ARG    63       3.067  14.127  -7.598
ATOM    989  CG  ARG    63       2.721  15.093  -8.706
ATOM    990  CD  ARG    63       1.943  14.412  -9.826
ATOM    991  NE  ARG    63       2.682  13.395 -10.593
ATOM    992  CZ  ARG    63       3.561  13.656 -11.576
ATOM    993  HE  ARG    63       2.408  12.484 -10.247
ATOM    994  NH1 ARG    63       3.861  14.923 -11.915
ATOM    995  H11 ARG    63       3.429  15.702 -11.435
ATOM    996  H12 ARG    63       4.516  15.161 -12.649
ATOM    997  NH2 ARG    63       4.163  12.644 -12.224
ATOM    998  H21 ARG    63       3.978  11.675 -11.998
ATOM    999  H22 ARG    63       4.830  12.797 -12.970
ATOM   1000  HA  ARG    63       1.013  13.505  -7.349
ATOM   1001  HB1 ARG    63       3.799  14.637  -6.973
ATOM   1002  HB2 ARG    63       3.536  13.270  -8.082
ATOM   1003  HG1 ARG    63       2.108  15.901  -8.306
ATOM   1004  HG2 ARG    63       3.637  15.506  -9.128
ATOM   1005  HD1 ARG    63       1.072  13.905  -9.409
ATOM   1006  HD2 ARG    63       1.615  15.159 -10.549
ATOM   1007  O   ARG    63       3.050  12.319  -5.152
ATOM   1008  N   LEU    64       1.845  11.213  -6.714
ATOM   1009  CA  LEU    64       2.458   9.892  -6.463
ATOM   1010  C   LEU    64       3.206   9.518  -7.729
ATOM   1011  HN  LEU    64       1.055  11.265  -7.343
ATOM   1012  CB  LEU    64       1.401   8.837  -6.133
ATOM   1013  CG  LEU    64       1.870   7.406  -5.847
ATOM   1014  CD1 LEU    64       1.072   6.780  -4.733
ATOM   1015  CD2 LEU    64       1.613   6.536  -7.043
ATOM   1016  HA  LEU    64       3.138   9.962  -5.615
ATOM   1017  HB1 LEU    64       0.997   9.216  -5.195
ATOM   1018  HB2 LEU    64       0.713   8.788  -6.978
ATOM   1019  HG  LEU    64       2.958   7.378  -5.779
ATOM   1020  HD1 LEU    64       1.473   5.767  -4.727
ATOM   1021  HD2 LEU    64       1.275   7.322  -3.810
ATOM   1022  HD3 LEU    64       0.005   6.765  -4.957
ATOM   1023  HD4 LEU    64       0.542   6.426  -7.209
ATOM   1024  HD5 LEU    64       1.945   7.021  -7.962
ATOM   1025  HD6 LEU    64       1.892   5.483  -6.998
ATOM   1026  O   LEU    64       2.603   9.431  -8.795
ATOM   1027  N   TYR    65       4.514   9.322  -7.630
ATOM   1028  CA  TYR    65       5.322   9.155  -8.829
ATOM   1029  C   TYR    65       5.330   7.717  -9.310
ATOM   1030  HN  TYR    65       4.949   9.288  -6.720
ATOM   1031  CB  TYR    65       6.757   9.640  -8.606
ATOM   1032  CG  TYR    65       6.856  11.119  -8.382
ATOM   1033  CD1 TYR    65       6.539  12.034  -9.411
ATOM   1034  CE1 TYR    65       6.623  13.407  -9.204
ATOM   1035  HD1 TYR    65       6.222  11.667 -10.388
ATOM   1036  CZ  TYR    65       7.039  13.857  -7.947
ATOM   1037  HE1 TYR    65       6.368  14.096 -10.010
ATOM   1038  CE2 TYR    65       7.380  12.977  -6.929
ATOM   1039  OH  TYR    65       7.146  15.195  -7.691
ATOM   1040  CD2 TYR    65       7.290  11.616  -7.151
ATOM   1041  HE2 TYR    65       7.714  13.361  -5.966
ATOM   1042  HD2 TYR    65       7.559  10.915  -6.361
ATOM   1043  HH  TYR    65       6.911  15.741  -8.445
ATOM   1044  HA  TYR    65       4.921   9.779  -9.628
ATOM   1045  HB1 TYR    65       7.175   9.147  -7.729
ATOM   1046  HB2 TYR    65       7.362   9.399  -9.481
ATOM   1047  O   TYR    65       5.696   7.449 -10.452
ATOM   1048  N   GLY    66       5.068   6.791  -8.391
ATOM   1049  CA  GLY    66       5.308   5.362  -8.604
ATOM   1050  C   GLY    66       5.083   4.537  -7.342
ATOM   1051  HN  GLY    66       4.685   7.064  -7.498
ATOM   1052  HA1 GLY    66       4.630   4.989  -9.373
ATOM   1053  HA2 GLY    66       6.338   5.210  -8.925
ATOM   1054  O   GLY    66       4.758   5.078  -6.270
ATOM   1055  N   TYR    67       5.261   3.228  -7.480
ATOM   1056  CA  TYR    67       4.976   2.238  -6.449
ATOM   1057  C   TYR    67       5.882   1.040  -6.640
ATOM   1058  HN  TYR    67       5.619   2.859  -8.349
ATOM   1059  CB  TYR    67       3.513   1.771  -6.547
ATOM   1060  CG  TYR    67       3.053   1.403  -7.942
ATOM   1061  CD1 TYR    67       3.058   0.056  -8.372
ATOM   1062  CE1 TYR    67       2.642  -0.303  -9.651
ATOM   1063  HD1 TYR    67       3.393  -0.730  -7.696
ATOM   1064  CZ  TYR    67       2.221   0.692 -10.525
ATOM   1065  HE1 TYR    67       2.651  -1.351  -9.953
ATOM   1066  CE2 TYR    67       2.205   2.039 -10.128
ATOM   1067  OH  TYR    67       1.821   0.322 -11.787
ATOM   1068  CD2 TYR    67       2.620   2.387  -8.843
ATOM   1069  HE2 TYR    67       1.868   2.808 -10.824
ATOM   1070  HD2 TYR    67       2.611   3.431  -8.531
ATOM   1071  HH  TYR    67       2.050  -0.523 -12.180
ATOM   1072  HA  TYR    67       5.152   2.675  -5.466
ATOM   1073  HB1 TYR    67       3.475   0.831  -5.997
ATOM   1074  HB2 TYR    67       2.918   2.550  -6.071
ATOM   1075  O   TYR    67       6.049   0.584  -7.773
ATOM   1076  N   PHE    68       6.485   0.519  -5.569
ATOM   1077  CA  PHE    68       7.313  -0.702  -5.568
ATOM   1078  C   PHE    68       7.065  -1.394  -4.228
ATOM   1079  HN  PHE    68       6.389   0.969  -4.670
ATOM   1080  CB  PHE    68       8.802  -0.406  -5.809
ATOM   1081  CG  PHE    68       9.617   0.428  -4.868
ATOM   1082  CD1 PHE    68       9.542   1.821  -4.894
ATOM   1083  CE1 PHE    68      10.279   2.593  -4.008
ATOM   1084  HD1 PHE    68       8.896   2.318  -5.617
ATOM   1085  CZ  PHE    68      11.101   1.980  -3.078
ATOM   1086  HE1 PHE    68      10.211   3.680  -4.045
ATOM   1087  CE2 PHE    68      11.185   0.601  -3.038
ATOM   1088  HZ  PHE    68      11.679   2.584  -2.379
ATOM   1089  CD2 PHE    68      10.439  -0.169  -3.925
ATOM   1090  HE2 PHE    68      11.837   0.115  -2.312
ATOM   1091  HD2 PHE    68      10.497  -1.257  -3.883
ATOM   1092  HA  PHE    68       7.017  -1.343  -6.398
ATOM   1093  HB1 PHE    68       9.310  -1.317  -6.126
ATOM   1094  HB2 PHE    68       8.760   0.179  -6.728
ATOM   1095  O   PHE    68       6.451  -0.806  -3.348
ATOM   1096  N   HIS    69       7.492  -2.644  -4.073
ATOM   1097  CA  HIS    69       7.259  -3.403  -2.821
ATOM   1098  C   HIS    69       8.242  -4.533  -2.712
ATOM   1099  HN  HIS    69       7.991  -3.101  -4.824
ATOM   1100  CB  HIS    69       5.822  -3.929  -2.727
ATOM   1101  CG  HIS    69       5.327  -4.940  -3.755
ATOM   1102  ND1 HIS    69       4.504  -5.959  -3.430
ATOM   1103  CE1 HIS    69       4.244  -6.687  -4.538
ATOM   1104  NE2 HIS    69       4.910  -6.135  -5.577
ATOM   1105  HE  HIS    69       3.589  -7.555  -4.478
ATOM   1106  CD2 HIS    69       5.592  -5.067  -5.131
ATOM   1107  HNE HIS    69       4.889  -6.479  -6.526
ATOM   1108  HD  HIS    69       6.206  -4.486  -5.819
ATOM   1109  HA  HIS    69       7.381  -2.739  -1.965
ATOM   1110  HB1 HIS    69       5.875  -4.472  -1.783
ATOM   1111  HB2 HIS    69       5.112  -3.117  -2.575
ATOM   1112  O   HIS    69       8.885  -4.891  -3.700
ATOM   1113  N   ASP    70       8.426  -5.117  -1.535
ATOM   1114  CA  ASP    70       9.358  -6.215  -1.317
ATOM   1115  C   ASP    70       8.573  -7.191  -0.428
ATOM   1116  HN  ASP    70       7.904  -4.801  -0.731
ATOM   1117  CB  ASP    70      10.667  -5.701  -0.707
ATOM   1118  CG  ASP    70      10.716  -5.139   0.718
ATOM   1119  OD1 ASP    70      10.281  -5.804   1.696
ATOM   1120  OD2 ASP    70      11.402  -4.123   0.931
ATOM   1121  HA  ASP    70       9.629  -6.658  -2.275
ATOM   1122  HB1 ASP    70      11.485  -6.402  -0.878
ATOM   1123  HB2 ASP    70      10.990  -4.985  -1.463
ATOM   1124  O   ASP    70       7.399  -6.952  -0.112
ATOM   1125  N   ALA    71       9.284  -8.254  -0.065
ATOM   1126  CA  ALA    71       8.832  -9.331   0.808
ATOM   1127  C   ALA    71       7.906  -8.912   1.948
ATOM   1128  HN  ALA    71      10.229  -8.366  -0.404
ATOM   1129  CB  ALA    71      10.030 -10.064   1.399
ATOM   1130  HA  ALA    71       8.282 -10.068   0.222
ATOM   1131  HB1 ALA    71      10.810 -10.135   0.641
ATOM   1132  HB2 ALA    71      10.505  -9.561   2.242
ATOM   1133  HB3 ALA    71       9.863 -11.076   1.766
ATOM   1134  O   ALA    71       6.907  -9.565   2.216
ATOM   1135  N   THR    72       8.260  -7.778   2.539
ATOM   1136  CA  THR    72       7.630  -7.505   3.822
ATOM   1137  C   THR    72       7.204  -6.029   3.869
ATOM   1138  HN  THR    72       8.929  -7.168   2.094
ATOM   1139  CB  THR    72       8.541  -7.973   4.981
ATOM   1140  OG1 THR    72       7.961  -7.780   6.278
ATOM   1141  HG  THR    72       7.550  -8.561   6.656
ATOM   1142  CG2 THR    72       9.966  -7.403   5.033
ATOM   1143  HA  THR    72       6.754  -8.143   3.941
ATOM   1144  HB  THR    72       8.766  -9.033   4.861
ATOM   1145  HG1 THR    72      10.440  -7.764   4.120
ATOM   1146  HG2 THR    72      10.140  -6.327   5.035
ATOM   1147  HG3 THR    72      10.512  -7.928   5.817
ATOM   1148  O   THR    72       6.657  -5.591   4.894
ATOM   1149  N   ARG    73       7.396  -5.204   2.828
ATOM   1150  CA  ARG    73       7.186  -3.741   2.842
ATOM   1151  C   ARG    73       6.615  -3.431   1.478
ATOM   1152  HN  ARG    73       7.710  -5.577   1.944
ATOM   1153  CB  ARG    73       8.501  -3.028   3.096
ATOM   1154  CG  ARG    73       8.933  -3.274   4.522
ATOM   1155  CD  ARG    73      10.424  -3.067   4.681
ATOM   1156  NE  ARG    73      11.334  -3.930   3.941
ATOM   1157  CZ  ARG    73      12.632  -4.030   4.182
ATOM   1158  HE  ARG    73      10.797  -4.416   3.235
ATOM   1159  NH1 ARG    73      13.184  -3.309   5.158
ATOM   1160  H11 ARG    73      12.621  -2.683   5.720
ATOM   1161  H12 ARG    73      14.169  -3.345   5.386
ATOM   1162  NH2 ARG    73      13.365  -4.861   3.446
ATOM   1163  H21 ARG    73      12.963  -5.421   2.706
ATOM   1164  H22 ARG    73      14.360  -4.975   3.589
ATOM   1165  HA  ARG    73       6.493  -3.480   3.643
ATOM   1166  HB1 ARG    73       9.283  -3.480   2.486
ATOM   1167  HB2 ARG    73       8.477  -1.967   2.847
ATOM   1168  HG1 ARG    73       8.316  -2.577   5.089
ATOM   1169  HG2 ARG    73       8.615  -4.227   4.946
ATOM   1170  HD1 ARG    73      10.748  -2.054   4.444
ATOM   1171  HD2 ARG    73      10.557  -3.174   5.757
ATOM   1172  O   ARG    73       6.947  -4.093   0.484
ATOM   1173  N   VAL    74       5.789  -2.381   1.457
ATOM   1174  CA  VAL    74       5.229  -1.701   0.284
ATOM   1175  C   VAL    74       5.775  -0.267   0.380
ATOM   1176  HN  VAL    74       5.482  -1.967   2.325
ATOM   1177  CB  VAL    74       3.678  -1.758   0.283
ATOM   1178  CG1 VAL    74       3.078  -1.163  -0.983
ATOM   1179  CG2 VAL    74       3.085  -3.127   0.567
ATOM   1180  HA  VAL    74       5.563  -2.205  -0.623
ATOM   1181  HB  VAL    74       3.415  -1.147   1.146
ATOM   1182  HG1 VAL    74       3.494  -1.600  -1.892
ATOM   1183  HG2 VAL    74       2.014  -1.005  -1.163
ATOM   1184  HG3 VAL    74       3.424  -0.132  -1.054
ATOM   1185  HG4 VAL    74       3.356  -3.416   1.582
ATOM   1186  HG5 VAL    74       2.006  -3.041   0.693
ATOM   1187  HG6 VAL    74       3.352  -3.858  -0.196
ATOM   1188  O   VAL    74       5.943   0.252   1.484
ATOM   1189  N   TYR    75       5.997   0.292  -0.813
ATOM   1190  CA  TYR    75       6.573   1.652  -0.919
ATOM   1191  C   TYR    75       5.856   2.481  -1.989
ATOM   1192  HN  TYR    75       5.770  -0.216  -1.655
ATOM   1193  CB  TYR    75       8.075   1.591  -1.274
ATOM   1194  CG  TYR    75       8.947   0.726  -0.398
ATOM   1195  CD1 TYR    75       9.065  -0.644  -0.633
ATOM   1196  CE1 TYR    75       9.852  -1.451   0.172
ATOM   1197  HD1 TYR    75       8.531  -1.102  -1.466
ATOM   1198  CZ  TYR    75      10.536  -0.889   1.227
ATOM   1199  HE1 TYR    75       9.924  -2.519  -0.032
ATOM   1200  CE2 TYR    75      10.439   0.471   1.480
ATOM   1201  OH  TYR    75      11.324  -1.687   2.029
ATOM   1202  CD2 TYR    75       9.645   1.267   0.672
ATOM   1203  HE2 TYR    75      10.986   0.911   2.313
ATOM   1204  HD2 TYR    75       9.562   2.336   0.872
ATOM   1205  HH  TYR    75      11.320  -2.559   1.627
ATOM   1206  HA  TYR    75       6.476   2.165   0.038
ATOM   1207  HB1 TYR    75       8.247   1.249  -2.295
ATOM   1208  HB2 TYR    75       8.464   2.607  -1.333
ATOM   1209  O   TYR    75       5.773   2.076  -3.157
ATOM   1210  N   LEU    76       5.410   3.646  -1.532
ATOM   1211  CA  LEU    76       4.832   4.657  -2.409
ATOM   1212  C   LEU    76       5.753   5.879  -2.377
ATOM   1213  HN  LEU    76       5.466   3.853  -0.545
ATOM   1214  CB  LEU    76       3.419   5.022  -1.946
ATOM   1215  CG  LEU    76       2.435   3.857  -1.822
ATOM   1216  CD1 LEU    76       1.018   4.403  -1.725
ATOM   1217  CD2 LEU    76       2.380   2.918  -3.010
ATOM   1218  HA  LEU    76       4.761   4.261  -3.422
ATOM   1219  HB1 LEU    76       3.459   5.430  -0.936
ATOM   1220  HB2 LEU    76       3.002   5.827  -2.551
ATOM   1221  HG  LEU    76       2.708   3.295  -0.929
ATOM   1222  HD1 LEU    76       0.231   3.717  -1.411
ATOM   1223  HD2 LEU    76       1.028   5.206  -0.989
ATOM   1224  HD3 LEU    76       0.663   4.894  -2.631
ATOM   1225  HD4 LEU    76       2.209   3.462  -3.939
ATOM   1226  HD5 LEU    76       3.332   2.403  -3.133
ATOM   1227  HD6 LEU    76       1.636   2.138  -2.846
ATOM   1228  O   LEU    76       5.984   6.444  -1.310
ATOM   1229  N   ILE    77       6.170   6.177  -3.608
ATOM   1230  CA  ILE    77       7.064   7.296  -3.910
ATOM   1231  C   ILE    77       6.275   8.570  -4.175
ATOM   1232  HN  ILE    77       5.865   5.615  -4.391
ATOM   1233  CB  ILE    77       7.934   7.016  -5.156
ATOM   1234  CG1 ILE    77       8.633   5.665  -5.212
ATOM   1235  CG2 ILE    77       9.032   8.079  -5.144
ATOM   1236  CD1 ILE    77       9.090   5.327  -6.610
ATOM   1237  HA  ILE    77       7.730   7.467  -3.065
ATOM   1238  HB  ILE    77       7.272   7.073  -6.021
ATOM   1239  HG1 ILE    77       9.561   5.682  -4.641
ATOM   1240  HG2 ILE    77       8.038   4.865  -4.771
ATOM   1241  HG3 ILE    77       9.725   7.981  -4.308
ATOM   1242  HG4 ILE    77       9.651   8.048  -6.041
ATOM   1243  HG5 ILE    77       8.607   9.074  -5.010
ATOM   1244  HD1 ILE    77       8.237   4.974  -7.190
ATOM   1245  HD2 ILE    77       9.512   6.186  -7.131
ATOM   1246  HD3 ILE    77       9.886   4.598  -6.456
ATOM   1247  O   ILE    77       5.680   8.740  -5.245
ATOM   1248  N   LEU    78       6.316   9.481  -3.212
ATOM   1249  CA  LEU    78       5.498  10.696  -3.244
ATOM   1250  C   LEU    78       6.328  11.974  -3.381
ATOM   1251  HN  LEU    78       6.928   9.347  -2.421
ATOM   1252  CB  LEU    78       4.669  10.803  -1.953
ATOM   1253  CG  LEU    78       3.993   9.526  -1.451
ATOM   1254  CD1 LEU    78       3.723   9.650   0.032
ATOM   1255  CD2 LEU    78       2.722   9.218  -2.225
ATOM   1256  HA  LEU    78       4.815  10.653  -4.093
ATOM   1257  HB1 LEU    78       5.309  11.134  -1.136
ATOM   1258  HB2 LEU    78       3.862  11.522  -2.097
ATOM   1259  HG  LEU    78       4.647   8.673  -1.632
ATOM   1260  HD1 LEU    78       3.241   8.740   0.391
ATOM   1261  HD2 LEU    78       4.664   9.795   0.562
ATOM   1262  HD3 LEU    78       3.068  10.503   0.212
ATOM   1263  HD4 LEU    78       2.272   8.303  -1.838
ATOM   1264  HD5 LEU    78       2.018  10.043  -2.114
ATOM   1265  HD6 LEU    78       2.961   9.085  -3.281
ATOM   1266  O   LEU    78       7.522  11.983  -3.073
ATOM   1267  N   GLU    79       5.666  13.039  -3.840
ATOM   1268  CA  GLU    79       6.210  14.377  -3.865
ATOM   1269  C   GLU    79       6.576  14.844  -2.448
ATOM   1270  HN  GLU    79       4.727  12.931  -4.197
ATOM   1271  CB  GLU    79       5.205  15.311  -4.521
ATOM   1272  CG  GLU    79       5.310  16.782  -4.155
ATOM   1273  CD  GLU    79       4.284  17.642  -4.898
ATOM   1274  OE1 GLU    79       3.372  17.086  -5.583
ATOM   1275  OE2 GLU    79       4.379  18.897  -4.798
ATOM   1276  HA  GLU    79       7.107  14.393  -4.483
ATOM   1277  HB1 GLU    79       5.318  15.264  -5.605
ATOM   1278  HB2 GLU    79       4.194  15.007  -4.249
ATOM   1279  HG1 GLU    79       5.139  16.903  -3.086
ATOM   1280  HG2 GLU    79       6.304  17.150  -4.409
ATOM   1281  O   GLU    79       5.860  14.595  -1.486
ATOM   1282  NT  AME    80       7.721  15.495  -2.311
ATOM   1283  CT  AME    80       8.128  15.947  -1.004
ATOM   1284  HN  AME    80       8.299  15.669  -3.121
ATOM   1285  HT1 AME    80       9.087  16.459  -1.079
ATOM   1286  HT2 AME    80       7.380  16.633  -0.608
ATOM   1287  HT3 AME    80       8.224  15.090  -0.337
ATOM   1288  H1  ACE    81     -10.654  19.021 -11.492
ATOM   1289  CH3 ACE    81     -10.630  18.831 -10.419
ATOM   1290  C   ACE    81     -10.869  17.338 -10.114
ATOM   1291  H2  ACE    81     -11.407  19.428  -9.942
ATOM   1292  H3  ACE    81      -9.655  19.129 -10.035
ATOM   1293  O   ACE    81     -11.067  16.537 -11.039
ATOM   1294  N   CYS    82     -10.863  16.977  -8.827
ATOM   1295  CA  CYS    82     -11.182  15.616  -8.401
ATOM   1296  C   CYS    82     -12.549  15.158  -8.870
ATOM   1297  HN  CYS    82     -10.633  17.656  -8.117
ATOM   1298  CB  CYS    82     -11.159  15.514  -6.891
ATOM   1299  SG  CYS    82      -9.526  15.198  -6.213
ATOM   1300  HG  CYS    82      -9.946  15.184  -4.935
ATOM   1301  HA  CYS    82     -10.443  14.925  -8.807
ATOM   1302  HB1 CYS    82     -11.515  16.449  -6.458
ATOM   1303  HB2 CYS    82     -11.807  14.697  -6.572
ATOM   1304  O   CYS    82     -12.695  14.043  -9.388
ATOM   1305  N   HIS    83     -13.546  16.021  -8.669
ATOM   1306  CA  HIS    83     -14.919  15.720  -9.035
ATOM   1307  C   HIS    83     -15.115  15.613 -10.519
ATOM   1308  HN  HIS    83     -13.356  16.919  -8.249
ATOM   1309  CB  HIS    83     -15.884  16.718  -8.402
ATOM   1310  CG  HIS    83     -15.944  16.621  -6.884
ATOM   1311  ND1 HIS    83     -16.517  17.573  -6.109
ATOM   1312  CE1 HIS    83     -16.416  17.217  -4.806
ATOM   1313  NE2 HIS    83     -15.754  16.045  -4.741
ATOM   1314  HE  HIS    83     -16.841  17.856  -4.032
ATOM   1315  CD2 HIS    83     -15.449  15.647  -6.005
ATOM   1316  HNE HIS    83     -15.529  15.553  -3.888
ATOM   1317  HD  HIS    83     -14.911  14.713  -6.168
ATOM   1318  HA  HIS    83     -15.214  14.769  -8.592
ATOM   1319  HB1 HIS    83     -15.575  17.732  -8.653
ATOM   1320  HB2 HIS    83     -16.891  16.541  -8.782
ATOM   1321  O   HIS    83     -15.940  14.823 -10.968
ATOM   1322  N   SER    84     -14.335  16.376 -11.288
ATOM   1323  CA  SER    84     -14.342  16.301 -12.756
ATOM   1324  C   SER    84     -13.842  14.935 -13.276
ATOM   1325  HN  SER    84     -13.706  17.040 -10.862
ATOM   1326  CB  SER    84     -13.513  17.447 -13.362
ATOM   1327  OG  SER    84     -12.172  17.046 -13.592
ATOM   1328  HG  SER    84     -11.703  17.799 -13.970
ATOM   1329  HA  SER    84     -15.358  16.450 -13.124
ATOM   1330  HB1 SER    84     -13.953  17.750 -14.313
ATOM   1331  HB2 SER    84     -13.509  18.294 -12.677
ATOM   1332  O   SER    84     -14.054  14.589 -14.444
ATOM   1333  N   LYS    85     -13.160  14.182 -12.414
ATOM   1334  CA  LYS    85     -12.782  12.792 -12.714
ATOM   1335  C   LYS    85     -13.603  11.836 -11.868
ATOM   1336  HN  LYS    85     -12.887  14.564 -11.521
ATOM   1337  CB  LYS    85     -11.276  12.559 -12.492
ATOM   1338  CG  LYS    85     -10.392  13.351 -13.448
ATOM   1339  CD  LYS    85      -8.973  12.808 -13.490
ATOM   1340  CE  LYS    85      -8.410  12.745 -14.913
ATOM   1341  NZ  LYS    85      -8.297  14.068 -15.605
ATOM   1342  HZ1 LYS    85      -7.920  13.932 -16.532
ATOM   1343  HZ2 LYS    85      -7.685  14.672 -15.077
ATOM   1344  HZ3 LYS    85      -9.212  14.491 -15.674
ATOM   1345  HA  LYS    85     -12.965  12.584 -13.769
ATOM   1346  HB1 LYS    85     -11.008  12.855 -11.478
ATOM   1347  HB2 LYS    85     -11.047  11.503 -12.635
ATOM   1348  HG1 LYS    85     -10.807  13.299 -14.455
ATOM   1349  HG2 LYS    85     -10.350  14.391 -13.127
ATOM   1350  HD1 LYS    85      -8.320  13.450 -12.900
ATOM   1351  HD2 LYS    85      -8.958  11.798 -13.079
ATOM   1352  HE1 LYS    85      -7.408  12.317 -14.890
ATOM   1353  HE2 LYS    85      -9.056  12.122 -15.533
ATOM   1354  O   LYS    85     -13.226  10.688 -11.673
ATOM   1355  N   ARG    86     -14.723  12.339 -11.358
ATOM   1356  CA  ARG    86     -15.637  11.588 -10.471
ATOM   1357  C   ARG    86     -14.979  10.905  -9.245
ATOM   1358  HN  ARG    86     -14.990  13.289 -11.573
ATOM   1359  CB  ARG    86     -16.514  10.613 -11.281
ATOM   1360  CG  ARG    86     -17.541  11.290 -12.190
ATOM   1361  CD  ARG    86     -18.769  11.818 -11.439
ATOM   1362  NE  ARG    86     -19.870  10.846 -11.321
ATOM   1363  CZ  ARG    86     -21.043  11.090 -10.728
ATOM   1364  HE  ARG    86     -19.574   9.985 -11.763
ATOM   1365  NH1 ARG    86     -21.971  10.142 -10.671
ATOM   1366  H11 ARG    86     -21.803   9.229 -11.074
ATOM   1367  H12 ARG    86     -22.875  10.274 -10.235
ATOM   1368  NH2 ARG    86     -21.288  12.275 -10.177
ATOM   1369  H21 ARG    86     -20.607  13.023 -10.186
ATOM   1370  H22 ARG    86     -22.166  12.490  -9.722
ATOM   1371  HA  ARG    86     -16.394  12.263 -10.073
ATOM   1372  HB1 ARG    86     -15.881   9.999 -11.922
ATOM   1373  HB2 ARG    86     -17.071   9.970 -10.599
ATOM   1374  HG1 ARG    86     -17.078  12.138 -12.694
ATOM   1375  HG2 ARG    86     -17.896  10.576 -12.934
ATOM   1376  HD1 ARG    86     -18.483  12.100 -10.426
ATOM   1377  HD2 ARG    86     -19.167  12.689 -11.960
ATOM   1378  O   ARG    86     -15.469   9.890  -8.725
ATOM   1379  N   VAL    87     -13.885  11.495  -8.781
ATOM   1380  CA  VAL    87     -13.165  11.015  -7.615
ATOM   1381  C   VAL    87     -13.618  11.798  -6.372
ATOM   1382  HN  VAL    87     -13.522  12.315  -9.246
ATOM   1383  CB  VAL    87     -11.642  11.205  -7.823
ATOM   1384  CG1 VAL    87     -10.874  10.863  -6.554
ATOM   1385  CG2 VAL    87     -11.140  10.380  -9.002
ATOM   1386  HA  VAL    87     -13.373   9.954  -7.471
ATOM   1387  HB  VAL    87     -11.438  12.242  -8.088
ATOM   1388  HG1 VAL    87      -9.807  11.004  -6.726
ATOM   1389  HG2 VAL    87     -11.201  11.515  -5.744
ATOM   1390  HG3 VAL    87     -11.064   9.824  -6.283
ATOM   1391  HG4 VAL    87     -10.068  10.533  -9.124
ATOM   1392  HG5 VAL    87     -11.337   9.324  -8.817
ATOM   1393  HG6 VAL    87     -11.657  10.691  -9.910
ATOM   1394  O   VAL    87     -13.573  13.030  -6.368
ATOM   1395  N   ILE    88     -14.061  11.100  -5.325
ATOM   1396  CA  ILE    88     -14.332  11.761  -4.020
ATOM   1397  C   ILE    88     -13.292  11.350  -2.965
ATOM   1398  HN  ILE    88     -14.217  10.106  -5.414
ATOM   1399  CB  ILE    88     -15.793  11.574  -3.479
ATOM   1400  CG1 ILE    88     -16.226  10.099  -3.446
ATOM   1401  CG2 ILE    88     -16.803  12.420  -4.261
ATOM   1402  CD1 ILE    88     -17.570   9.858  -2.769
ATOM   1403  HA  ILE    88     -14.293  12.843  -4.145
ATOM   1404  HB  ILE    88     -15.858  11.964  -2.464
ATOM   1405  HG1 ILE    88     -16.310   9.721  -4.466
ATOM   1406  HG2 ILE    88     -15.485   9.514  -2.902
ATOM   1407  HG3 ILE    88     -17.803  12.261  -3.855
ATOM   1408  HG4 ILE    88     -16.540  13.474  -4.175
ATOM   1409  HG5 ILE    88     -16.788  12.127  -5.311
ATOM   1410  HD1 ILE    88     -17.802   8.793  -2.789
ATOM   1411  HD2 ILE    88     -17.524  10.200  -1.736
ATOM   1412  HD3 ILE    88     -18.348  10.407  -3.299
ATOM   1413  O   ILE    88     -12.900  10.186  -2.894
ATOM   1414  N   HIS    89     -12.834  12.303  -2.158
ATOM   1415  CA  HIS    89     -11.698  12.033  -1.281
ATOM   1416  C   HIS    89     -12.111  11.421   0.032
ATOM   1417  HN  HIS    89     -13.275  13.212  -2.155
ATOM   1418  CB  HIS    89     -10.813  13.267  -1.090
ATOM   1419  CG  HIS    89      -9.598  13.013  -0.229
ATOM   1420  ND1 HIS    89      -9.681  12.821   1.108
ATOM   1421  CE1 HIS    89      -8.440  12.597   1.615
ATOM   1422  NE2 HIS    89      -7.560  12.659   0.600
ATOM   1423  HE  HIS    89      -8.313  12.411   2.681
ATOM   1424  CD2 HIS    89      -8.241  12.915  -0.554
ATOM   1425  HNE HIS    89      -6.562  12.534   0.690
ATOM   1426  HD  HIS    89      -7.702  13.003  -1.497
ATOM   1427  HA  HIS    89     -11.016  11.339  -1.773
ATOM   1428  HB1 HIS    89     -10.457  13.613  -2.061
ATOM   1429  HB2 HIS    89     -11.391  14.058  -0.612
ATOM   1430  O   HIS    89     -11.605  10.344   0.406
ATOM   1431  N   ARN    90     -12.999  12.109   0.758
ATOM   1432  CA  ARN    90     -13.680  11.559   1.948
ATOM   1433  C   ARN    90     -12.899  11.518   3.267
ATOM   1434  HN  ARN    90     -13.233  13.056   0.498
ATOM   1435  CB  ARN    90     -14.230  10.150   1.676
ATOM   1436  CG  ARN    90     -15.181  10.021   0.491
ATOM   1437  CD  ARN    90     -15.801   8.620   0.397
ATOM   1438  NE  ARN    90     -14.933   7.536   0.895
ATOM   1439  CZ  ARN    90     -15.348   6.298   1.175
ATOM   1440  HE  ARN    90     -13.994   7.903   0.979
ATOM   1441  NH1 ARN    90     -16.622   5.973   1.008
ATOM   1442  H11 ARN    90     -17.289   6.654   0.669
ATOM   1443  NH2 ARN    90     -14.496   5.388   1.638
ATOM   1444  H21 ARN    90     -13.518   5.596   1.792
ATOM   1445  H22 ARN    90     -14.781   4.442   1.859
ATOM   1446  HA  ARN    90     -14.570  12.150   2.163
ATOM   1447  HB1 ARN    90     -13.403   9.469   1.475
ATOM   1448  HB2 ARN    90     -14.784   9.801   2.547
ATOM   1449  HG1 ARN    90     -15.991  10.743   0.593
ATOM   1450  HG2 ARN    90     -14.638  10.213  -0.435
ATOM   1451  HD1 ARN    90     -16.719   8.588   0.984
ATOM   1452  HD2 ARN    90     -16.029   8.392  -0.645
ATOM   1453  O   ARN    90     -13.487  11.253   4.313
ATOM   1454  N   ASP    91     -11.590  11.752   3.238
ATOM   1455  CA  ASP    91     -10.798  11.751   4.484
ATOM   1456  C   ASP    91      -9.923  13.016   4.632
ATOM   1457  HN  ASP    91     -11.132  11.932   2.356
ATOM   1458  CB  ASP    91      -9.991  10.428   4.650
ATOM   1459  CG  ASP    91      -9.367  10.269   6.061
ATOM   1460  OD1 ASP    91     -10.030  10.588   7.079
ATOM   1461  OD2 ASP    91      -8.206   9.813   6.152
ATOM   1462  HA  ASP    91     -11.470  11.706   5.341
ATOM   1463  HB1 ASP    91     -10.651   9.576   4.483
ATOM   1464  HB2 ASP    91      -9.178  10.404   3.925
ATOM   1465  O   ASP    91      -8.720  12.936   4.944
ATOM   1466  N   ILE    92     -10.547  14.180   4.432
ATOM   1467  CA  ILE    92      -9.841  15.459   4.476
ATOM   1468  C   ILE    92      -9.649  15.920   5.930
ATOM   1469  HN  ILE    92     -11.540  14.191   4.243
ATOM   1470  CB  ILE    92     -10.584  16.537   3.666
ATOM   1471  CG1 ILE    92     -10.958  16.023   2.289
ATOM   1472  CG2 ILE    92      -9.700  17.759   3.481
ATOM   1473  CD1 ILE    92      -9.873  16.255   1.259
ATOM   1474  HA  ILE    92      -8.863  15.350   4.007
ATOM   1475  HB  ILE    92     -11.496  16.822   4.190
ATOM   1476  HG1 ILE    92     -11.144  14.950   2.339
ATOM   1477  HG2 ILE    92     -11.858  16.531   1.943
ATOM   1478  HG3 ILE    92     -10.238  18.513   2.906
ATOM   1479  HG4 ILE    92      -9.435  18.166   4.456
ATOM   1480  HG5 ILE    92      -8.794  17.474   2.947
ATOM   1481  HD1 ILE    92     -10.199  15.866   0.294
ATOM   1482  HD2 ILE    92      -9.677  17.323   1.172
ATOM   1483  HD3 ILE    92      -8.963  15.742   1.568
ATOM   1484  O   ILE    92     -10.587  16.349   6.585
ATOM   1485  N   LYN    93      -8.434  15.810   6.439
ATOM   1486  CA  LYN    93      -8.145  16.206   7.795
ATOM   1487  C   LYN    93      -6.902  17.047   7.664
ATOM   1488  HN  LYN    93      -7.684  15.440   5.872
ATOM   1489  CB  LYN    93      -7.743  15.011   8.675
ATOM   1490  CG  LYN    93      -8.694  13.849   8.919
ATOM   1491  CD  LYN    93      -7.784  12.721   9.415
ATOM   1492  CE  LYN    93      -8.415  11.673  10.330
ATOM   1493  NZ  LYN    93      -9.180  10.601   9.604
ATOM   1494  HZ1 LYN    93      -9.565   9.950  10.273
ATOM   1495  HZ2 LYN    93      -8.559  10.110   8.976
ATOM   1496  HA  LYN    93      -8.986  16.771   8.195
ATOM   1497  HB1 LYN    93      -6.864  14.526   8.251
ATOM   1498  HB2 LYN    93      -7.516  15.361   9.681
ATOM   1499  HG1 LYN    93      -9.436  14.135   9.665
ATOM   1500  HG2 LYN    93      -9.198  13.589   7.988
ATOM   1501  HD1 LYN    93      -7.393  12.167   8.561
ATOM   1502  HD2 LYN    93      -6.956  13.144   9.982
ATOM   1503  HE1 LYN    93      -7.635  11.174  10.905
ATOM   1504  HE2 LYN    93      -9.114  12.158  11.011
ATOM   1505  O   LYN    93      -6.057  16.779   6.792
ATOM   1506  N   PRO    94      -6.715  18.007   8.571
ATOM   1507  CA  PRO    94      -5.476  18.784   8.515
ATOM   1508  C   PRO    94      -4.204  17.948   8.465
ATOM   1509  CB  PRO    94      -5.520  19.602   9.805
ATOM   1510  CG  PRO    94      -6.979  19.770  10.041
ATOM   1511  CD  PRO    94      -7.582  18.447   9.671
ATOM   1512  HA  PRO    94      -5.479  19.408   7.621
ATOM   1513  HB1 PRO    94      -5.027  19.048  10.603
ATOM   1514  HB2 PRO    94      -5.008  20.551   9.651
ATOM   1515  HG1 PRO    94      -7.153  20.013  11.089
ATOM   1516  HG2 PRO    94      -7.359  20.576   9.413
ATOM   1517  HD1 PRO    94      -7.550  17.778  10.531
ATOM   1518  HD2 PRO    94      -8.618  18.592   9.363
ATOM   1519  O   PRO    94      -3.237  18.381   7.841
ATOM   1520  N   GLU    95      -4.176  16.776   9.099
ATOM   1521  CA  GLU    95      -2.956  15.954   9.037
ATOM   1522  C   GLU    95      -2.697  15.312   7.683
ATOM   1523  HN  GLU    95      -4.988  16.464   9.613
ATOM   1524  CB  GLU    95      -2.925  14.903  10.112
ATOM   1525  CG  GLU    95      -3.979  13.859   9.936
ATOM   1526  CD  GLU    95      -4.777  13.709  11.202
ATOM   1527  OE1 GLU    95      -5.379  14.733  11.634
ATOM   1528  OE2 GLU    95      -4.796  12.572  11.752
ATOM   1529  HA  GLU    95      -2.089  16.572   9.265
ATOM   1530  HB1 GLU    95      -1.958  14.401  10.102
ATOM   1531  HB2 GLU    95      -3.082  15.371  11.083
ATOM   1532  HG1 GLU    95      -4.648  14.149   9.125
ATOM   1533  HG2 GLU    95      -3.510  12.905   9.695
ATOM   1534  O   GLU    95      -1.609  14.808   7.476
ATOM   1535  N   ASN    96      -3.682  15.333   6.778
ATOM   1536  CA  ASN    96      -3.510  14.924   5.378
ATOM   1537  C   ASN    96      -3.395  16.095   4.421
ATOM   1538  HN  ASN    96      -4.605  15.643   7.047
ATOM   1539  CB  ASN    96      -4.724  14.158   4.900
ATOM   1540  CG  ASN    96      -4.860  12.812   5.543
ATOM   1541  ND2 ASN    96      -6.036  12.213   5.355
ATOM   1542  HD1 ASN    96      -6.196  11.304   5.760
ATOM   1543  HD2 ASN    96      -6.745  12.680   4.810
ATOM   1544  OD1 ASN    96      -3.927  12.295   6.191
ATOM   1545  HA  ASN    96      -2.601  14.330   5.281
ATOM   1546  HB1 ASN    96      -5.626  14.725   5.129
ATOM   1547  HB2 ASN    96      -4.657  14.003   3.823
ATOM   1548  O   ASN    96      -3.627  15.929   3.221
ATOM   1549  N   LEU    97      -3.106  17.282   4.935
ATOM   1550  CA  LEU    97      -2.940  18.453   4.091
ATOM   1551  C   LEU    97      -1.506  18.922   4.310
ATOM   1552  HN  LEU    97      -2.998  17.383   5.934
ATOM   1553  CB  LEU    97      -3.948  19.551   4.454
ATOM   1554  CG  LEU    97      -5.452  19.221   4.515
ATOM   1555  CD1 LEU    97      -6.298  20.466   4.721
ATOM   1556  CD2 LEU    97      -5.964  18.472   3.304
ATOM   1557  HA  LEU    97      -3.112  18.178   3.050
ATOM   1558  HB1 LEU    97      -3.722  19.938   5.447
ATOM   1559  HB2 LEU    97      -3.884  20.359   3.725
ATOM   1560  HG  LEU    97      -5.642  18.539   5.344
ATOM   1561  HD1 LEU    97      -7.352  20.188   4.758
ATOM   1562  HD2 LEU    97      -6.017  20.946   5.658
ATOM   1563  HD3 LEU    97      -6.135  21.158   3.894
ATOM   1564  HD4 LEU    97      -7.030  18.276   3.421
ATOM   1565  HD5 LEU    97      -5.802  19.072   2.409
ATOM   1566  HD6 LEU    97      -5.430  17.526   3.208
ATOM   1567  O   LEU    97      -1.078  19.141   5.439
ATOM   1568  NT  AME    98      -0.751  19.038   3.225
ATOM   1569  CT  AME    98       0.674  19.301   3.315
ATOM   1570  HN  AME    98      -1.169  18.942   2.310
ATOM   1571  HT1 AME    98       1.097  19.358   2.312
ATOM   1572  HT2 AME    98       0.837  20.246   3.832
ATOM   1573  HT3 AME    98       1.158  18.496   3.868
ATOM   1574  H1  ACE    99      -0.728  20.387  -0.400
ATOM   1575  CH3 ACE    99      -1.536  20.027  -1.036
ATOM   1576  C   ACE    99      -2.246  18.826  -0.400
ATOM   1577  H2  ACE    99      -1.118  19.734  -1.999
ATOM   1578  H3  ACE    99      -2.251  20.836  -1.183
ATOM   1579  O   ACE    99      -1.866  18.383   0.714
ATOM   1580  N   ILE   100      -3.261  18.298  -1.096
ATOM   1581  CA  ILE   100      -4.018  17.187  -0.535
ATOM   1582  C   ILE   100      -3.233  15.895  -0.633
ATOM   1583  HN  ILE   100      -3.496  18.672  -2.005
ATOM   1584  CB  ILE   100      -5.365  16.964  -1.237
ATOM   1585  CG1 ILE   100      -6.171  18.252  -1.257
ATOM   1586  CG2 ILE   100      -6.145  15.803  -0.579
ATOM   1587  CD1 ILE   100      -7.510  18.047  -1.942
ATOM   1588  HA  ILE   100      -4.234  17.387   0.514
ATOM   1589  HB  ILE   100      -5.192  16.638  -2.263
ATOM   1590  HG1 ILE   100      -6.350  18.585  -0.235
ATOM   1591  HG2 ILE   100      -5.617  19.019  -1.798
ATOM   1592  HG3 ILE   100      -7.096  15.665  -1.095
ATOM   1593  HG4 ILE   100      -5.560  14.886  -0.647
ATOM   1594  HG5 ILE   100      -6.332  16.037   0.469
ATOM   1595  HD1 ILE   100      -8.066  18.984  -1.943
ATOM   1596  HD2 ILE   100      -7.347  17.721  -2.970
ATOM   1597  HD3 ILE   100      -8.080  17.287  -1.407
ATOM   1598  O   ILE   100      -2.823  15.497  -1.710
ATOM   1599  N   ALA   101      -3.040  15.239   0.496
ATOM   1600  CA  ALA   101      -2.329  13.955   0.550
ATOM   1601  C   ALA   101      -3.261  12.817   0.945
ATOM   1602  HN  ALA   101      -3.388  15.620   1.364
ATOM   1603  CB  ALA   101      -1.178  14.038   1.539
ATOM   1604  HA  ALA   101      -1.908  13.731  -0.430
ATOM   1605  HB1 ALA   101      -0.657  13.081   1.572
ATOM   1606  HB2 ALA   101      -0.485  14.818   1.225
ATOM   1607  HB3 ALA   101      -1.566  14.274   2.529
ATOM   1608  O   ALA   101      -4.428  13.046   1.250
ATOM   1609  N   ASP   102      -2.750  11.595   0.937
ATOM   1610  CA  ASP   102      -3.498  10.453   1.459
ATOM   1611  C   ASP   102      -4.858  10.207   0.785
ATOM   1612  HN  ASP   102      -1.825  11.440   0.564
ATOM   1613  CB  ASP   102      -3.667  10.591   2.972
ATOM   1614  CG  ASP   102      -4.139   9.308   3.632
ATOM   1615  OD1 ASP   102      -4.104   8.234   2.980
ATOM   1616  OD2 ASP   102      -4.544   9.378   4.816
ATOM   1617  HA  ASP   102      -2.914   9.543   1.324
ATOM   1618  HB1 ASP   102      -2.713  10.863   3.421
ATOM   1619  HB2 ASP   102      -4.404  11.365   3.186
ATOM   1620  O   ASP   102      -5.913  10.694   1.225
ATOM   1621  N   PHE   103      -4.825   9.420  -0.273
ATOM   1622  CA  PHE   103      -6.045   9.053  -0.954
ATOM   1623  C   PHE   103      -6.505   7.665  -0.544
ATOM   1624  HN  PHE   103      -3.940   9.070  -0.611
ATOM   1625  CB  PHE   103      -5.865   9.192  -2.464
ATOM   1626  CG  PHE   103      -5.999  10.604  -2.938
ATOM   1627  CD1 PHE   103      -4.952  11.512  -2.781
ATOM   1628  CE1 PHE   103      -5.089  12.825  -3.202
ATOM   1629  HD1 PHE   103      -4.017  11.190  -2.324
ATOM   1630  CZ  PHE   103      -6.289  13.248  -3.770
ATOM   1631  HE1 PHE   103      -4.260  13.523  -3.089
ATOM   1632  CE2 PHE   103      -7.341  12.362  -3.920
ATOM   1633  HZ  PHE   103      -6.403  14.281  -4.099
ATOM   1634  CD2 PHE   103      -7.195  11.049  -3.498
ATOM   1635  HE2 PHE   103      -8.277  12.697  -4.368
ATOM   1636  HD2 PHE   103      -8.023  10.347  -3.603
ATOM   1637  HA  PHE   103      -6.830   9.767  -0.705
ATOM   1638  HB1 PHE   103      -4.873   8.840  -2.746
ATOM   1639  HB2 PHE   103      -6.621   8.596  -2.977
ATOM   1640  O   PHE   103      -7.177   6.966  -1.309
ATOM   1641  N   GLY   104      -6.147   7.297   0.685
ATOM   1642  CA  GLY   104      -6.429   5.985   1.253
ATOM   1643  C   GLY   104      -7.898   5.673   1.405
ATOM   1644  HN  GLY   104      -5.651   7.945   1.278
ATOM   1645  HA1 GLY   104      -6.006   5.212   0.611
ATOM   1646  HA2 GLY   104      -5.986   5.915   2.246
ATOM   1647  O   GLY   104      -8.288   4.501   1.370
ATOM   1648  N   TRP   105      -8.715   6.712   1.579
ATOM   1649  CA  TRP   105     -10.158   6.518   1.669
ATOM   1650  C   TRP   105     -10.903   6.933   0.410
ATOM   1651  HN  TRP   105      -8.334   7.644   1.649
ATOM   1652  CB  TRP   105     -10.739   7.140   2.952
ATOM   1653  CG  TRP   105     -10.452   6.302   4.198
ATOM   1654  CD1 TRP   105      -9.270   6.275   4.947
ATOM   1655  NE1 TRP   105      -9.362   5.381   5.991
ATOM   1656  HD1 TRP   105      -8.433   6.914   4.667
ATOM   1657  CE2 TRP   105     -10.572   4.767   6.005
ATOM   1658  HNE TRP   105      -8.637   5.192   6.667
ATOM   1659  CZ2 TRP   105     -11.103   3.803   6.869
ATOM   1660  CH2 TRP   105     -12.409   3.366   6.613
ATOM   1661  HZ2 TRP   105     -10.505   3.425   7.698
ATOM   1662  CZ3 TRP   105     -13.156   3.860   5.530
ATOM   1663  HH2 TRP   105     -12.873   2.623   7.262
ATOM   1664  CE3 TRP   105     -12.641   4.831   4.646
ATOM   1665  HZ3 TRP   105     -14.167   3.492   5.352
ATOM   1666  CD2 TRP   105     -11.339   5.303   4.863
ATOM   1667  HE3 TRP   105     -13.253   5.195   3.820
ATOM   1668  HA  TRP   105     -10.374   5.463   1.843
ATOM   1669  HB1 TRP   105     -10.304   8.127   3.107
ATOM   1670  HB2 TRP   105     -11.821   7.231   2.854
ATOM   1671  O   TRP   105     -12.117   6.710   0.319
ATOM   1672  N   SER   106     -10.190   7.493  -0.582
ATOM   1673  CA  SER   106     -10.805   7.932  -1.871
ATOM   1674  C   SER   106     -11.414   6.790  -2.722
ATOM   1675  HN  SER   106      -9.196   7.630  -0.470
ATOM   1676  CB  SER   106      -9.851   8.832  -2.706
ATOM   1677  OG  SER   106      -8.907   8.100  -3.482
ATOM   1678  HG  SER   106      -8.365   8.738  -3.961
ATOM   1679  HA  SER   106     -11.612   8.636  -1.668
ATOM   1680  HB1 SER   106     -10.436   9.440  -3.396
ATOM   1681  HB2 SER   106      -9.287   9.482  -2.038
ATOM   1682  O   SER   106     -11.010   5.628  -2.604
ATOM   1683  N   VAL   107     -12.386   7.139  -3.569
ATOM   1684  CA  VAL   107     -13.195   6.166  -4.318
ATOM   1685  C   VAL   107     -13.908   6.899  -5.468
ATOM   1686  HN  VAL   107     -12.595   8.115  -3.719
ATOM   1687  CB  VAL   107     -14.188   5.427  -3.364
ATOM   1688  CG1 VAL   107     -15.380   6.312  -2.978
ATOM   1689  CG2 VAL   107     -14.630   4.085  -3.937
ATOM   1690  HA  VAL   107     -12.548   5.387  -4.721
ATOM   1691  HB  VAL   107     -13.669   5.139  -2.451
ATOM   1692  HG1 VAL   107     -16.045   5.758  -2.315
ATOM   1693  HG2 VAL   107     -15.020   7.205  -2.468
ATOM   1694  HG3 VAL   107     -15.925   6.601  -3.877
ATOM   1695  HG4 VAL   107     -15.320   3.602  -3.244
ATOM   1696  HG5 VAL   107     -15.129   4.244  -4.894
ATOM   1697  HG6 VAL   107     -13.759   3.447  -4.084
ATOM   1698  O   VAL   107     -13.787   8.127  -5.575
ATOM   1699  N   HIS   108     -14.609   6.154  -6.333
ATOM   1700  CA  HIS   108     -15.471   6.734  -7.380
ATOM   1701  C   HIS   108     -16.911   6.886  -6.950
ATOM   1702  HN  HIS   108     -14.559   5.146  -6.284
ATOM   1703  CB  HIS   108     -15.376   5.928  -8.670
ATOM   1704  CG  HIS   108     -14.170   6.272  -9.504
ATOM   1705  ND1 HIS   108     -12.993   5.647  -9.359
ATOM   1706  CE1 HIS   108     -12.099   6.164 -10.232
ATOM   1707  NE2 HIS   108     -12.711   7.133 -10.931
ATOM   1708  HE  HIS   108     -11.082   5.773 -10.266
ATOM   1709  CD2 HIS   108     -13.988   7.229 -10.510
ATOM   1710  HNE HIS   108     -12.276   7.691 -11.652
ATOM   1711  HD  HIS   108     -14.656   7.964 -10.959
ATOM   1712  HA  HIS   108     -15.102   7.724  -7.648
ATOM   1713  HB1 HIS   108     -15.317   4.866  -8.432
ATOM   1714  HB2 HIS   108     -16.260   6.113  -9.281
ATOM   1715  O   HIS   108     -17.464   6.004  -6.287
ATOM   1716  N   ALA   109     -17.527   8.006  -7.338
ATOM   1717  CA  ALA   109     -18.886   8.389  -6.896
ATOM   1718  C   ALA   109     -20.011   7.835  -7.788
ATOM   1719  HN  ALA   109     -17.061   8.643  -7.968
ATOM   1720  CB  ALA   109     -18.994   9.912  -6.807
ATOM   1721  HA  ALA   109     -19.060   8.013  -5.888
ATOM   1722  HB1 ALA   109     -19.998  10.187  -6.481
ATOM   1723  HB2 ALA   109     -18.264  10.287  -6.090
ATOM   1724  HB3 ALA   109     -18.799  10.348  -7.787
ATOM   1725  O   ALA   109     -19.823   7.725  -8.999
ATOM   1726  N   PRO   110     -21.186   7.495  -7.204
ATOM   1727  CA  PRO   110     -21.568   7.445  -5.783
ATOM   1728  C   PRO   110     -21.123   6.144  -5.100
ATOM   1729  CB  PRO   110     -23.097   7.536  -5.836
ATOM   1730  CG  PRO   110     -23.460   6.922  -7.141
ATOM   1731  CD  PRO   110     -22.363   7.334  -8.083
ATOM   1732  HA  PRO   110     -21.106   8.277  -5.253
ATOM   1733  HB1 PRO   110     -23.524   6.987  -4.996
ATOM   1734  HB2 PRO   110     -23.402   8.581  -5.780
ATOM   1735  HG1 PRO   110     -23.511   5.838  -7.032
ATOM   1736  HG2 PRO   110     -24.431   7.299  -7.464
ATOM   1737  HD1 PRO   110     -22.215   6.555  -8.832
ATOM   1738  HD2 PRO   110     -22.639   8.265  -8.578
ATOM   1739  O   PRO   110     -20.654   5.230  -5.784
ATOM   1740  N   SER   111     -21.279   6.061  -3.774
ATOM   1741  CA  SER   111     -20.675   4.975  -2.986
ATOM   1742  C   SER   111     -21.313   4.738  -1.597
ATOM   1743  HN  SER   111     -21.826   6.758  -3.289
ATOM   1744  CB  SER   111     -19.164   5.237  -2.829
ATOM   1745  OG  SER   111     -18.474   4.076  -2.400
ATOM   1746  HG  SER   111     -17.540   4.304  -2.322
ATOM   1747  HA  SER   111     -20.764   4.036  -3.533
ATOM   1748  HB1 SER   111     -18.748   5.549  -3.787
ATOM   1749  HB2 SER   111     -19.006   6.023  -2.091
ATOM   1750  O   SER   111     -22.078   5.591  -1.104
ATOM   1751  N   SER   112     -21.000   3.564  -1.013
ATOM   1752  CA  SER   112     -21.230   3.194   0.413
ATOM   1753  C   SER   112     -19.919   2.643   1.031
ATOM   1754  HN  SER   112     -20.565   2.832  -1.558
ATOM   1755  CB  SER   112     -22.374   2.177   0.557
ATOM   1756  OG  SER   112     -23.644   2.784   0.351
ATOM   1757  HG  SER   112     -24.316   2.098   0.454
ATOM   1758  HA  SER   112     -21.549   4.074   0.970
ATOM   1759  HB1 SER   112     -22.250   1.382  -0.179
ATOM   1760  HB2 SER   112     -22.357   1.749   1.559
ATOM   1761  O   SER   112     -18.907   2.552   0.335
ATOM   1762  NT  AME   113     -19.923   2.257   2.310
ATOM   1763  CT  AME   113     -18.660   1.925   2.986
ATOM   1764  HN  AME   113     -20.797   2.193   2.812
ATOM   1765  HT1 AME   113     -18.865   1.634   4.016
ATOM   1766  HT2 AME   113     -18.175   1.099   2.465
ATOM   1767  HT3 AME   113     -18.004   2.795   2.977
TER   
ATOM   1768  C00 UNK   114       0.091  -6.474   1.932
ATOM   1769  C01 UNK   114       0.416  -7.759   1.491
ATOM   1770  C02 UNK   114      -0.099  -5.460   1.010
ATOM   1771  H03 UNK   114      -0.033  -6.358   3.055
ATOM   1772  C04 UNK   114       0.699  -7.973   0.161
ATOM   1773  H05 UNK   114       0.402  -8.602   2.186
ATOM   1774  C06 UNK   114       0.653  -6.950  -0.797
ATOM   1775  H07 UNK   114       0.965  -9.000  -0.016
ATOM   1776  C08 UNK   114       1.205  -7.102  -2.107
ATOM   1777  C09 UNK   114       0.178  -5.676  -0.387
ATOM   1778  C0A UNK   114       1.299  -5.934  -2.943
ATOM   1779  C0B UNK   114       1.621  -8.425  -2.656
ATOM   1780  C0C UNK   114       0.649  -4.765  -2.520
ATOM   1781  H0D UNK   114       1.681  -5.857  -3.959
ATOM   1782  C0E UNK   114       0.745  -3.572  -3.256
ATOM   1783  N0F UNK   114       0.118  -4.648  -1.285
ATOM   1784  C0G UNK   114       1.966  -3.201  -3.829
ATOM   1785  C0H UNK   114      -0.324  -2.698  -3.305
ATOM   1786  C0I UNK   114       2.045  -1.995  -4.530
ATOM   1787  H0J UNK   114       2.734  -3.956  -3.930
ATOM   1788  C0K UNK   114       0.984  -1.083  -4.658
ATOM   1789 BR0M UNK   114       3.585  -1.850  -5.511
ATOM   1790  H0N UNK   114       1.066  -0.124  -5.189
ATOM   1791  C0O UNK   114      -0.207  -1.517  -4.085
ATOM   1792 HE0P UNK   114       0.945  -0.133  -5.458
ATOM   1793 HE0Q UNK   114       1.340  -0.094  -5.221
ATOM   1794 HE0R UNK   114       0.963   0.103  -5.049
ATOM   1795  H0S UNK   114      -1.023  -0.777  -4.162
ATOM   1796  H0T UNK   114      -1.220  -2.876  -2.667
ATOM   1797  H0U UNK   114      -0.549  -4.468   1.281
ATOM   1798  O0V UNK   114       2.385  -9.179  -1.986
ATOM   1799  O0W UNK   114       1.274  -8.682  -3.872
TER   
TER   
ATOM   1800  O00 WTR   116     -16.530 -18.130 -10.241
ATOM   1801  H01 WTR   116     -15.576 -18.182 -10.296
ATOM   1802  H02 WTR   116     -16.754 -17.327 -10.713
TER   
ATOM   1803  O00 WTR   117       3.205 -19.515 -19.260
ATOM   1804  H01 WTR   117       3.509 -19.999 -20.027
ATOM   1805  H02 WTR   117       2.419 -19.058 -19.560
TER   
ATOM   1806  O00 WTR   118      -4.033 -23.217 -16.787
ATOM   1807  H01 WTR   118      -3.333 -23.827 -17.018
ATOM   1808  H02 WTR   118      -4.839 -23.675 -17.026
TER   
ATOM   1809  O00 WTR   119       1.610 -25.565 -16.210
ATOM   1810  H01 WTR   119       1.752 -24.864 -15.573
ATOM   1811  H02 WTR   119       0.919 -26.103 -15.824
TER   
ATOM   1812  O00 WTR   120      -4.538 -30.146  -2.477
ATOM   1813  H01 WTR   120      -4.113 -30.697  -3.134
ATOM   1814  H02 WTR   120      -4.600 -29.284  -2.889
TER   
ATOM   1815  O00 WTR   121      -0.770 -20.916 -18.243
ATOM   1816  H01 WTR   121       0.181 -21.024 -18.210
ATOM   1817  H02 WTR   121      -1.117 -21.769 -17.981
TER   
ATOM   1818  O00 WTR   122      -8.078 -24.751 -10.764
ATOM   1819  H01 WTR   122      -8.973 -24.436 -10.636
ATOM   1820  H02 WTR   122      -7.991 -24.846 -11.713
TER   
ATOM   1821  O00 WTR   123      -6.274 -22.326  -9.664
ATOM   1822  H01 WTR   123      -6.671 -22.454 -10.526
ATOM   1823  H02 WTR   123      -6.271 -21.377  -9.539
TER   
ATOM   1824  O00 WTR   124       2.120 -24.246 -20.733
ATOM   1825  H01 WTR   124       1.590 -23.892 -21.447
ATOM   1826  H02 WTR   124       3.001 -23.910 -20.899
TER   
ATOM   1827  O00 WTR   125      -8.090 -22.944  -7.755
ATOM   1828  H01 WTR   125      -7.460 -22.858  -8.470
ATOM   1829  H02 WTR   125      -7.714 -23.612  -7.182
TER   
ATOM   1830  O00 WTR   126      -7.137 -22.304 -12.305
ATOM   1831  H01 WTR   126      -7.751 -22.877 -12.764
ATOM   1832  H02 WTR   126      -7.499 -21.425 -12.415
TER   
ATOM   1833  O00 WTR   127      -7.913 -16.228 -12.479
ATOM   1834  H01 WTR   127      -8.171 -16.980 -13.013
ATOM   1835  H02 WTR   127      -8.344 -16.372 -11.637
TER   
ATOM   1836  O00 WTR   128      -1.428 -22.635 -14.483
ATOM   1837  H01 WTR   128      -1.167 -22.747 -13.569
ATOM   1838  H02 WTR   128      -2.384 -22.682 -14.466
TER   
ATOM   1839  O00 WTR   129       0.150 -17.317 -21.252
ATOM   1840  H01 WTR   129       0.475 -16.793 -20.520
ATOM   1841  H02 WTR   129      -0.613 -16.836 -21.571
TER   
ATOM   1842  O00 WTR   130      -5.092 -16.826 -13.058
ATOM   1843  H01 WTR   130      -5.957 -16.817 -12.648
ATOM   1844  H02 WTR   130      -5.003 -17.711 -13.412
TER   
ATOM   1845  O00 WTR   131      -0.925 -18.442 -17.156
ATOM   1846  H01 WTR   131      -1.614 -18.097 -17.724
ATOM   1847  H02 WTR   131      -0.916 -19.383 -17.335
TER   
ATOM   1848  O00 WTR   132      -4.617 -24.046 -10.923
ATOM   1849  H01 WTR   132      -4.324 -23.800 -11.801
ATOM   1850  H02 WTR   132      -5.047 -23.261 -10.585
TER   
ATOM   1851  O00 WTR   133       8.072 -18.718  -8.341
ATOM   1852  H01 WTR   133       8.611 -19.000  -9.080
ATOM   1853  H02 WTR   133       7.862 -17.804  -8.531
TER   
ATOM   1854  O00 WTR   134       2.136 -20.788 -14.340
ATOM   1855  H01 WTR   134       2.317 -20.755 -15.279
ATOM   1856  H02 WTR   134       2.950 -20.500 -13.928
TER   
ATOM   1857  O00 WTR   135       6.911 -21.145 -12.994
ATOM   1858  H01 WTR   135       6.450 -21.308 -12.171
ATOM   1859  H02 WTR   135       6.844 -20.199 -13.124
TER   
ATOM   1860  O00 WTR   136       4.896 -18.183 -22.474
ATOM   1861  H01 WTR   136       5.211 -17.994 -21.590
ATOM   1862  H02 WTR   136       4.370 -18.977 -22.376
TER   
ATOM   1863  O00 WTR   137       1.577 -23.277 -14.257
ATOM   1864  H01 WTR   137       0.651 -23.166 -14.473
ATOM   1865  H02 WTR   137       1.936 -22.390 -14.283
TER   
ATOM   1866  O00 WTR   138      -1.129 -23.324 -17.056
ATOM   1867  H01 WTR   138      -1.248 -23.031 -16.153
ATOM   1868  H02 WTR   138      -0.314 -23.825 -17.040
TER   
ATOM   1869  O00 WTR   139       7.815 -24.669 -11.957
ATOM   1870  H01 WTR   139       7.308 -25.292 -11.437
ATOM   1871  H02 WTR   139       7.157 -24.158 -12.428
TER   
ATOM   1872  O00 WTR   140      10.487 -18.312 -12.787
ATOM   1873  H01 WTR   140      10.225 -19.231 -12.835
ATOM   1874  H02 WTR   140      10.885 -18.220 -11.921
TER   
ATOM   1875  O00 WTR   141       8.490 -16.228 -17.119
ATOM   1876  H01 WTR   141       9.191 -15.762 -17.574
ATOM   1877  H02 WTR   141       8.899 -16.553 -16.317
TER   
ATOM   1878  O00 WTR   142       5.932 -22.764 -14.961
ATOM   1879  H01 WTR   142       6.327 -22.172 -14.320
ATOM   1880  H02 WTR   142       5.513 -22.185 -15.597
TER   
ATOM   1881  O00 WTR   143      10.508 -10.752 -15.305
ATOM   1882  H01 WTR   143       9.731 -11.293 -15.165
ATOM   1883  H02 WTR   143      10.281  -9.904 -14.923
TER   
ATOM   1884  O00 WTR   144      -0.574 -24.971  -8.404
ATOM   1885  H01 WTR   144       0.140 -24.801  -9.019
ATOM   1886  H02 WTR   144      -0.620 -24.182  -7.865
TER   
ATOM   1887  O00 WTR   145       9.071 -17.007 -14.648
ATOM   1888  H01 WTR   145       9.632 -17.460 -14.019
ATOM   1889  H02 WTR   145       8.189 -17.328 -14.458
TER   
ATOM   1890  O00 WTR   146       2.993 -23.976 -18.221
ATOM   1891  H01 WTR   146       2.360 -24.071 -18.933
ATOM   1892  H02 WTR   146       2.651 -24.533 -17.521
TER   
ATOM   1893  O00 WTR   147       6.961 -29.958  -8.385
ATOM   1894  H01 WTR   147       7.166 -29.113  -7.986
ATOM   1895  H02 WTR   147       6.257 -29.766  -9.005
TER   
ATOM   1896  O00 WTR   148      -4.360 -19.355 -14.164
ATOM   1897  H01 WTR   148      -4.999 -19.117 -14.836
ATOM   1898  H02 WTR   148      -3.625 -18.759 -14.310
TER   
ATOM   1899  O00 WTR   149      -3.966 -22.006 -13.277
ATOM   1900  H01 WTR   149      -4.825 -22.328 -13.553
ATOM   1901  H02 WTR   149      -3.877 -21.159 -13.714
TER   
ATOM   1902  O00 WTR   150      -2.658 -21.352 -10.589
ATOM   1903  H01 WTR   150      -2.045 -22.067 -10.763
ATOM   1904  H02 WTR   150      -3.282 -21.388 -11.314
TER   
ATOM   1905  O00 WTR   151      -1.607 -26.419 -11.984
ATOM   1906  H01 WTR   151      -2.144 -26.308 -11.200
ATOM   1907  H02 WTR   151      -0.804 -26.833 -11.669
TER   
ATOM   1908  O00 WTR   152      -3.819 -16.032 -16.421
ATOM   1909  H01 WTR   152      -3.405 -16.128 -15.563
ATOM   1910  H02 WTR   152      -4.613 -15.527 -16.249
TER   
ATOM   1911  O00 WTR   153       7.692 -13.413  -9.263
ATOM   1912  H01 WTR   153       8.535 -13.731  -8.939
ATOM   1913  H02 WTR   153       7.243 -14.199  -9.575
TER   
ATOM   1914  O00 WTR   154     -15.180  -2.989 -14.423
ATOM   1915  H01 WTR   154     -15.356  -2.077 -14.655
ATOM   1916  H02 WTR   154     -14.430  -3.234 -14.965
TER   
ATOM   1917  O00 WTR   155     -11.485 -13.175 -16.881
ATOM   1918  H01 WTR   155     -11.320 -13.568 -17.738
ATOM   1919  H02 WTR   155     -11.200 -12.266 -16.974
TER   
ATOM   1920  O00 WTR   156      -9.811 -21.001 -13.615
ATOM   1921  H01 WTR   156     -10.369 -20.771 -14.358
ATOM   1922  H02 WTR   156     -10.422 -21.283 -12.935
TER   
ATOM   1923  O00 WTR   157      -8.559 -14.884 -16.693
ATOM   1924  H01 WTR   157      -9.031 -14.443 -15.988
ATOM   1925  H02 WTR   157      -8.485 -15.793 -16.401
TER   
ATOM   1926  O00 WTR   158     -15.658  -7.246 -14.451
ATOM   1927  H01 WTR   158     -16.280  -6.574 -14.729
ATOM   1928  H02 WTR   158     -14.855  -7.044 -14.933
TER   
ATOM   1929  O00 WTR   159     -18.459 -11.238 -12.226
ATOM   1930  H01 WTR   159     -19.053 -10.491 -12.141
ATOM   1931  H02 WTR   159     -18.109 -11.367 -11.344
TER   
ATOM   1932  O00 WTR   160     -10.088 -14.204 -19.137
ATOM   1933  H01 WTR   160      -9.473 -14.229 -18.404
ATOM   1934  H02 WTR   160      -9.879 -14.984 -19.652
TER   
ATOM   1935  O00 WTR   161     -12.469   6.470 -14.193
ATOM   1936  H01 WTR   161     -11.641   6.077 -14.469
ATOM   1937  H02 WTR   161     -13.136   6.000 -14.692
TER   
ATOM   1938  O00 WTR   162     -12.232  -9.218 -15.805
ATOM   1939  H01 WTR   162     -12.171  -8.887 -14.909
ATOM   1940  H02 WTR   162     -12.821  -9.969 -15.744
TER   
ATOM   1941  O00 WTR   163     -17.621 -13.856 -12.941
ATOM   1942  H01 WTR   163     -16.720 -13.573 -12.787
ATOM   1943  H02 WTR   163     -18.112 -13.043 -13.053
TER   
ATOM   1944  O00 WTR   164     -16.088 -10.383 -13.085
ATOM   1945  H01 WTR   164     -16.042  -9.432 -13.184
ATOM   1946  H02 WTR   164     -17.013 -10.562 -12.916
TER   
ATOM   1947  O00 WTR   165     -16.962  -4.827 -14.886
ATOM   1948  H01 WTR   165     -17.727  -4.323 -14.609
ATOM   1949  H02 WTR   165     -16.230  -4.215 -14.808
TER   
ATOM   1950  O00 WTR   166     -15.343   1.551  -7.443
ATOM   1951  H01 WTR   166     -15.413   0.654  -7.769
ATOM   1952  H02 WTR   166     -14.642   1.515  -6.791
TER   
ATOM   1953  O00 WTR   167     -13.702 -11.306  -9.113
ATOM   1954  H01 WTR   167     -13.828 -10.467  -9.556
ATOM   1955  H02 WTR   167     -14.045 -11.956  -9.727
TER   
ATOM   1956  O00 WTR   168     -11.588   0.974 -17.910
ATOM   1957  H01 WTR   168     -10.924   0.313 -18.104
ATOM   1958  H02 WTR   168     -11.161   1.570 -17.294
TER   
ATOM   1959  O00 WTR   169     -18.742   4.837  -8.969
ATOM   1960  H01 WTR   169     -18.463   3.929  -8.852
ATOM   1961  H02 WTR   169     -19.195   5.056  -8.155
TER   
ATOM   1962  O00 WTR   170     -10.330  -0.933 -15.164
ATOM   1963  H01 WTR   170      -9.898  -0.092 -15.312
ATOM   1964  H02 WTR   170     -10.282  -1.063 -14.216
TER   
ATOM   1965  O00 WTR   171     -12.358  -4.619 -12.960
ATOM   1966  H01 WTR   171     -13.061  -4.121 -12.542
ATOM   1967  H02 WTR   171     -12.445  -4.419 -13.892
TER   
ATOM   1968  O00 WTR   172     -18.239   5.579 -11.442
ATOM   1969  H01 WTR   172     -18.502   5.295 -10.567
ATOM   1970  H02 WTR   172     -17.833   4.805 -11.833
TER   
ATOM   1971  O00 WTR   173     -13.350   1.923  -9.729
ATOM   1972  H01 WTR   173     -13.900   1.146  -9.823
ATOM   1973  H02 WTR   173     -13.590   2.285  -8.876
TER   
ATOM   1974  O00 WTR   174     -15.406   1.564 -12.987
ATOM   1975  H01 WTR   174     -14.556   2.003 -13.005
ATOM   1976  H02 WTR   174     -15.948   2.113 -12.419
TER   
ATOM   1977  O00 WTR   175     -14.302  -0.455 -10.822
ATOM   1978  H01 WTR   175     -14.760  -0.023 -11.544
ATOM   1979  H02 WTR   175     -14.265  -1.376 -11.078
TER   
ATOM   1980  O00 WTR   176     -14.389   4.070 -11.905
ATOM   1981  H01 WTR   176     -13.528   4.488 -11.913
ATOM   1982  H02 WTR   176     -14.257   3.258 -11.416
TER   
ATOM   1983  O00 WTR   177     -12.663   1.994 -13.951
ATOM   1984  H01 WTR   177     -12.393   2.823 -14.347
ATOM   1985  H02 WTR   177     -13.102   1.522 -14.659
TER   
ATOM   1986  O00 WTR   178     -23.545   0.477  -2.518
ATOM   1987  H01 WTR   178     -24.179   1.193  -2.556
ATOM   1988  H02 WTR   178     -22.772   0.863  -2.105
TER   
ATOM   1989  O00 WTR   179     -18.995   8.187 -11.791
ATOM   1990  H01 WTR   179     -18.486   7.411 -12.024
ATOM   1991  H02 WTR   179     -19.327   8.001 -10.912
TER   
ATOM   1992  O00 WTR   180     -15.834  -4.479  -5.798
ATOM   1993  H01 WTR   180     -16.535  -5.126  -5.718
ATOM   1994  H02 WTR   180     -15.262  -4.828  -6.482
TER   
ATOM   1995  O00 WTR   181     -17.736   2.542 -11.906
ATOM   1996  H01 WTR   181     -17.833   2.267 -10.994
ATOM   1997  H02 WTR   181     -18.590   2.908 -12.138
TER   
ATOM   1998  O00 WTR   182     -17.232 -11.725  -9.924
ATOM   1999  H01 WTR   182     -18.039 -12.024  -9.505
ATOM   2000  H02 WTR   182     -16.662 -12.494  -9.922
TER   
ATOM   2001  O00 WTR   183     -13.495 -12.504 -14.977
ATOM   2002  H01 WTR   183     -12.948 -12.885 -15.664
ATOM   2003  H02 WTR   183     -12.871 -12.147 -14.344
TER   
ATOM   2004  O00 WTR   184      -9.431  -5.572 -15.400
ATOM   2005  H01 WTR   184     -10.092  -6.086 -14.936
ATOM   2006  H02 WTR   184      -8.839  -6.225 -15.774
TER   
ATOM   2007  O00 WTR   185      -3.904 -11.751 -18.682
ATOM   2008  H01 WTR   185      -3.847 -11.281 -19.513
ATOM   2009  H02 WTR   185      -3.384 -11.227 -18.073
TER   
ATOM   2010  O00 WTR   186     -14.274  -6.640 -12.095
ATOM   2011  H01 WTR   186     -13.570  -6.083 -12.427
ATOM   2012  H02 WTR   186     -14.775  -6.884 -12.873
TER   
ATOM   2013  O00 WTR   187      -5.158  -9.461 -10.440
ATOM   2014  H01 WTR   187      -5.380 -10.370 -10.641
ATOM   2015  H02 WTR   187      -4.740  -9.134 -11.236
TER   
ATOM   2016  O00 WTR   188      -7.622 -17.653 -16.278
ATOM   2017  H01 WTR   188      -7.677 -17.848 -15.342
ATOM   2018  H02 WTR   188      -6.825 -18.096 -16.569
TER   
ATOM   2019  O00 WTR   189     -10.465 -17.626 -16.687
ATOM   2020  H01 WTR   189     -10.667 -17.029 -17.408
ATOM   2021  H02 WTR   189      -9.509 -17.624 -16.635
TER   
ATOM   2022  O00 WTR   190     -10.380  -6.002 -11.052
ATOM   2023  H01 WTR   190     -10.257  -5.452 -10.279
ATOM   2024  H02 WTR   190     -10.983  -5.506 -11.606
TER   
ATOM   2025  O00 WTR   191      -1.874 -15.193 -20.378
ATOM   2026  H01 WTR   191      -1.774 -14.515 -21.046
ATOM   2027  H02 WTR   191      -2.300 -14.748 -19.646
TER   
ATOM   2028  O00 WTR   192      -9.199  -8.682 -13.403
ATOM   2029  H01 WTR   192      -8.707  -9.485 -13.576
ATOM   2030  H02 WTR   192      -9.317  -8.673 -12.453
TER   
ATOM   2031  O00 WTR   193      -2.163 -12.478 -14.953
ATOM   2032  H01 WTR   193      -1.456 -13.061 -15.227
ATOM   2033  H02 WTR   193      -2.769 -13.044 -14.475
TER   
ATOM   2034  O00 WTR   194     -14.720 -12.716 -12.353
ATOM   2035  H01 WTR   194     -14.413 -12.769 -13.258
ATOM   2036  H02 WTR   194     -15.225 -11.904 -12.318
TER   
ATOM   2037  O00 WTR   195      -2.604 -17.306 -19.014
ATOM   2038  H01 WTR   195      -2.200 -16.731 -19.663
ATOM   2039  H02 WTR   195      -2.981 -16.711 -18.367
TER   
ATOM   2040  O00 WTR   196      -9.547  -6.581  -6.781
ATOM   2041  H01 WTR   196      -8.927  -7.261  -7.045
ATOM   2042  H02 WTR   196     -10.094  -7.001  -6.117
TER   
ATOM   2043  O00 WTR   197      -6.070 -11.394 -16.945
ATOM   2044  H01 WTR   197      -5.257 -11.275 -17.435
ATOM   2045  H02 WTR   197      -6.749 -11.449 -17.617
TER   
ATOM   2046  O00 WTR   198       2.109  -9.695 -20.826
ATOM   2047  H01 WTR   198       1.369  -9.692 -21.434
ATOM   2048  H02 WTR   198       1.991  -8.903 -20.301
TER   
ATOM   2049  O00 WTR   199     -13.055 -11.921  -5.164
ATOM   2050  H01 WTR   199     -13.091 -11.120  -4.640
ATOM   2051  H02 WTR   199     -13.811 -11.860  -5.747
TER   
ATOM   2052  O00 WTR   200      -4.452  -7.174 -14.081
ATOM   2053  H01 WTR   200      -4.800  -7.515 -14.905
ATOM   2054  H02 WTR   200      -3.553  -7.501 -14.046
TER   
ATOM   2055  O00 WTR   201      -2.303 -10.329 -16.934
ATOM   2056  H01 WTR   201      -1.631 -10.363 -17.615
ATOM   2057  H02 WTR   201      -2.048 -11.010 -16.312
TER   
ATOM   2058  O00 WTR   202      -3.431  -7.895 -17.681
ATOM   2059  H01 WTR   202      -2.925  -8.531 -17.175
ATOM   2060  H02 WTR   202      -2.951  -7.073 -17.582
TER   
ATOM   2061  O00 WTR   203      -3.002 -10.975  -8.912
ATOM   2062  H01 WTR   203      -3.013 -10.658  -8.009
ATOM   2063  H02 WTR   203      -3.619 -10.407  -9.373
TER   
ATOM   2064  O00 WTR   204      -5.228 -18.570 -16.848
ATOM   2065  H01 WTR   204      -4.729 -17.788 -16.614
ATOM   2066  H02 WTR   204      -4.720 -18.979 -17.549
TER   
ATOM   2067  O00 WTR   205      -6.576 -19.560  -9.225
ATOM   2068  H01 WTR   205      -6.655 -19.799  -8.301
ATOM   2069  H02 WTR   205      -5.655 -19.326  -9.335
TER   
ATOM   2070  O00 WTR   206       3.685 -16.454 -15.691
ATOM   2071  H01 WTR   206       4.097 -15.648 -16.003
ATOM   2072  H02 WTR   206       2.889 -16.535 -16.215
TER   
ATOM   2073  O00 WTR   207      -2.205 -17.646 -14.582
ATOM   2074  H01 WTR   207      -1.589 -17.749 -13.856
ATOM   2075  H02 WTR   207      -1.714 -17.923 -15.355
TER   
ATOM   2076  O00 WTR   208      -9.784 -14.460 -13.972
ATOM   2077  H01 WTR   208      -9.765 -13.508 -13.870
ATOM   2078  H02 WTR   208      -8.978 -14.762 -13.555
TER   
ATOM   2079  O00 WTR   209      -4.657  -4.700 -17.595
ATOM   2080  H01 WTR   209      -4.426  -4.821 -16.674
ATOM   2081  H02 WTR   209      -4.817  -3.760 -17.680
TER   
ATOM   2082  O00 WTR   210       0.781 -10.956 -14.329
ATOM   2083  H01 WTR   210      -0.023 -10.707 -13.873
ATOM   2084  H02 WTR   210       1.055 -11.769 -13.906
TER   
ATOM   2085  O00 WTR   211      -7.728 -10.887 -14.116
ATOM   2086  H01 WTR   211      -6.818 -10.623 -14.252
ATOM   2087  H02 WTR   211      -7.742 -11.820 -14.330
TER   
ATOM   2088  O00 WTR   212      -0.685 -20.362 -20.915
ATOM   2089  H01 WTR   212      -0.876 -20.559 -19.998
ATOM   2090  H02 WTR   212      -0.567 -19.413 -20.937
TER   
ATOM   2091  O00 WTR   213     -10.218 -10.568 -16.620
ATOM   2092  H01 WTR   213     -10.928 -10.024 -16.279
ATOM   2093  H02 WTR   213      -9.429 -10.225 -16.200
TER   
ATOM   2094  O00 WTR   214     -10.097 -11.677 -13.461
ATOM   2095  H01 WTR   214      -9.344 -11.090 -13.395
ATOM   2096  H02 WTR   214     -10.820 -11.185 -13.071
TER   
ATOM   2097  O00 WTR   215     -11.203 -20.254 -15.838
ATOM   2098  H01 WTR   215     -10.899 -19.374 -16.062
ATOM   2099  H02 WTR   215     -11.243 -20.714 -16.676
TER   
ATOM   2100  O00 WTR   216      -7.868  -7.652 -15.731
ATOM   2101  H01 WTR   216      -7.003  -8.025 -15.903
ATOM   2102  H02 WTR   216      -8.038  -7.855 -14.812
TER   
ATOM   2103  O00 WTR   217       5.250  -8.424 -15.467
ATOM   2104  H01 WTR   217       5.732  -9.100 -14.991
ATOM   2105  H02 WTR   217       4.328  -8.642 -15.326
TER   
ATOM   2106  O00 WTR   218       1.668 -15.334 -22.463
ATOM   2107  H01 WTR   218       1.469 -16.064 -21.877
ATOM   2108  H02 WTR   218       2.439 -15.623 -22.952
TER   
ATOM   2109  O00 WTR   219      -7.987 -11.079  -0.966
ATOM   2110  H01 WTR   219      -8.416 -10.723  -1.743
ATOM   2111  H02 WTR   219      -8.675 -11.100  -0.300
TER   
ATOM   2112  O00 WTR   220     -13.273  -6.629 -16.475
ATOM   2113  H01 WTR   220     -12.621  -7.290 -16.237
ATOM   2114  H02 WTR   220     -13.620  -6.927 -17.316
TER   
ATOM   2115  O00 WTR   221      -7.470  -9.567  -5.522
ATOM   2116  H01 WTR   221      -6.752  -8.941  -5.623
ATOM   2117  H02 WTR   221      -7.047 -10.369  -5.216
TER   
ATOM   2118  O00 WTR   222      -5.801  -5.052  -7.346
ATOM   2119  H01 WTR   222      -5.845  -5.843  -7.883
ATOM   2120  H02 WTR   222      -5.146  -4.504  -7.780
TER   
ATOM   2121  O00 WTR   223       1.153 -12.344 -19.545
ATOM   2122  H01 WTR   223       0.481 -11.699 -19.323
ATOM   2123  H02 WTR   223       1.914 -11.821 -19.799
TER   
ATOM   2124  O00 WTR   224      -9.246  -4.607  -8.814
ATOM   2125  H01 WTR   224      -9.102  -5.113  -8.014
ATOM   2126  H02 WTR   224      -8.429  -4.124  -8.942
TER   
ATOM   2127  O00 WTR   225      -0.670  -8.857 -11.064
ATOM   2128  H01 WTR   225      -0.375  -9.112 -10.190
ATOM   2129  H02 WTR   225      -1.164  -8.049 -10.925
TER   
ATOM   2130  O00 WTR   226      -7.087   4.579 -13.653
ATOM   2131  H01 WTR   226      -6.877   3.844 -13.077
ATOM   2132  H02 WTR   226      -6.270   5.073 -13.719
TER   
ATOM   2133  O00 WTR   227       1.450 -16.720 -17.093
ATOM   2134  H01 WTR   227       1.219 -15.880 -16.695
ATOM   2135  H02 WTR   227       0.706 -17.290 -16.899
TER   
ATOM   2136  O00 WTR   228       4.415 -18.949 -14.638
ATOM   2137  H01 WTR   228       4.019 -18.149 -14.983
ATOM   2138  H02 WTR   228       4.804 -19.373 -15.403
TER   
ATOM   2139  O00 WTR   229       6.300 -10.304 -13.992
ATOM   2140  H01 WTR   229       5.596 -10.015 -13.411
ATOM   2141  H02 WTR   229       6.997 -10.587 -13.401
TER   
ATOM   2142  O00 WTR   230       5.679 -14.011 -22.733
ATOM   2143  H01 WTR   230       5.405 -14.776 -23.239
ATOM   2144  H02 WTR   230       6.617 -14.139 -22.592
TER   
ATOM   2145  O00 WTR   231       2.069 -13.120 -17.185
ATOM   2146  H01 WTR   231       2.101 -12.197 -16.931
ATOM   2147  H02 WTR   231       1.960 -13.103 -18.136
TER   
ATOM   2148  O00 WTR   232       5.612 -20.181 -16.668
ATOM   2149  H01 WTR   232       6.561 -20.209 -16.546
ATOM   2150  H02 WTR   232       5.452 -19.352 -17.119
TER   
ATOM   2151  O00 WTR   233       4.765 -23.079 -20.030
ATOM   2152  H01 WTR   233       4.262 -23.353 -19.263
ATOM   2153  H02 WTR   233       5.317 -23.833 -20.238
TER   
ATOM   2154  O00 WTR   234       0.102 -14.422 -16.259
ATOM   2155  H01 WTR   234      -0.578 -14.410 -16.933
ATOM   2156  H02 WTR   234       0.828 -13.929 -16.641
TER   
ATOM   2157  O00 WTR   235       5.411 -17.811 -19.822
ATOM   2158  H01 WTR   235       5.718 -17.521 -18.963
ATOM   2159  H02 WTR   235       4.654 -18.365 -19.631
TER   
ATOM   2160  O00 WTR   236       6.733 -12.296  -6.845
ATOM   2161  H01 WTR   236       7.428 -12.081  -6.223
ATOM   2162  H02 WTR   236       7.191 -12.687  -7.590
TER   
ATOM   2163  O00 WTR   237      -1.728  -7.685 -13.736
ATOM   2164  H01 WTR   237      -1.491  -8.333 -13.073
ATOM   2165  H02 WTR   237      -0.973  -7.657 -14.325
TER   
ATOM   2166  O00 WTR   238      10.078  -8.098 -14.661
ATOM   2167  H01 WTR   238       9.188  -7.787 -14.497
ATOM   2168  H02 WTR   238      10.536  -7.966 -13.831
TER   
ATOM   2169  O00 WTR   239       5.123 -10.061 -18.253
ATOM   2170  H01 WTR   239       5.180 -10.472 -19.116
ATOM   2171  H02 WTR   239       5.807 -10.489 -17.738
TER   
ATOM   2172  O00 WTR   240     -15.244  -1.166  -7.961
ATOM   2173  H01 WTR   240     -15.897  -1.589  -7.404
ATOM   2174  H02 WTR   240     -15.416  -1.511  -8.838
TER   
ATOM   2175  O00 WTR   241       5.706 -13.448 -12.159
ATOM   2176  H01 WTR   241       5.233 -13.126 -12.926
ATOM   2177  H02 WTR   241       6.194 -12.689 -11.841
TER   
ATOM   2178  O00 WTR   242       1.690 -16.089 -19.610
ATOM   2179  H01 WTR   242       1.780 -16.224 -18.667
ATOM   2180  H02 WTR   242       2.417 -15.512 -19.841
TER   
ATOM   2181  O00 WTR   243      12.099  -7.522 -16.497
ATOM   2182  H01 WTR   243      11.672  -8.123 -17.107
ATOM   2183  H02 WTR   243      11.379  -7.133 -16.000
TER   
ATOM   2184  O00 WTR   244       4.112 -11.658  -8.752
ATOM   2185  H01 WTR   244       3.906 -12.511  -9.133
ATOM   2186  H02 WTR   244       4.865 -11.346  -9.254
TER   
ATOM   2187  O00 WTR   245       8.334 -13.681 -15.983
ATOM   2188  H01 WTR   245       8.586 -13.885 -15.082
ATOM   2189  H02 WTR   245       8.409 -14.514 -16.448
TER   
ATOM   2190  O00 WTR   246      -0.840 -10.449 -21.518
ATOM   2191  H01 WTR   246      -1.797 -10.444 -21.485
ATOM   2192  H02 WTR   246      -0.610 -11.368 -21.655
TER   
ATOM   2193  O00 WTR   247       2.695   1.573 -14.092
ATOM   2194  H01 WTR   247       2.487   1.399 -13.174
ATOM   2195  H02 WTR   247       3.278   0.857 -14.345
TER   
ATOM   2196  O00 WTR   248       3.448  -6.643 -20.181
ATOM   2197  H01 WTR   248       3.532  -5.697 -20.306
ATOM   2198  H02 WTR   248       4.215  -6.885 -19.663
TER   
ATOM   2199  O00 WTR   249       3.090  -5.399 -17.390
ATOM   2200  H01 WTR   249       2.996  -6.103 -18.031
ATOM   2201  H02 WTR   249       3.547  -4.703 -17.863
TER   
ATOM   2202  O00 WTR   250      -2.520 -14.055 -17.957
ATOM   2203  H01 WTR   250      -2.985 -13.287 -18.290
ATOM   2204  H02 WTR   250      -3.159 -14.500 -17.400
TER   
ATOM   2205  O00 WTR   251       4.549  -1.197 -20.511
ATOM   2206  H01 WTR   251       3.670  -0.850 -20.364
ATOM   2207  H02 WTR   251       5.097  -0.742 -19.871
TER   
ATOM   2208  O00 WTR   252       2.344  -8.819 -15.072
ATOM   2209  H01 WTR   252       2.100  -9.694 -14.769
ATOM   2210  H02 WTR   252       2.318  -8.277 -14.283
TER   
ATOM   2211  O00 WTR   253      -5.935 -14.193 -16.355
ATOM   2212  H01 WTR   253      -6.780 -14.416 -16.747
ATOM   2213  H02 WTR   253      -5.880 -13.240 -16.429
TER   
ATOM   2214  O00 WTR   254       3.739 -15.991 -23.896
ATOM   2215  H01 WTR   254       3.265 -16.205 -24.699
ATOM   2216  H02 WTR   254       4.207 -16.796 -23.672
TER   
ATOM   2217  O00 WTR   255      -8.227 -11.585 -18.409
ATOM   2218  H01 WTR   255      -9.135 -11.405 -18.163
ATOM   2219  H02 WTR   255      -8.283 -11.921 -19.304
TER   
ATOM   2220  O00 WTR   256       3.584 -14.552 -20.624
ATOM   2221  H01 WTR   256       4.487 -14.390 -20.898
ATOM   2222  H02 WTR   256       3.097 -14.636 -21.444
TER   
ATOM   2223  O00 WTR   257       6.846 -18.326 -13.599
ATOM   2224  H01 WTR   257       5.969 -18.404 -13.974
ATOM   2225  H02 WTR   257       6.818 -17.517 -13.089
TER   
ATOM   2226  O00 WTR   258       4.179 -12.830 -14.239
ATOM   2227  H01 WTR   258       4.612 -12.838 -15.093
ATOM   2228  H02 WTR   258       3.388 -13.353 -14.366
TER   
ATOM   2229  O00 WTR   259       6.479 -16.005 -12.173
ATOM   2230  H01 WTR   259       6.491 -15.053 -12.269
ATOM   2231  H02 WTR   259       5.550 -16.229 -12.120
TER   
ATOM   2232  O00 WTR   260       4.538 -14.280 -17.061
ATOM   2233  H01 WTR   260       5.320 -13.814 -17.358
ATOM   2234  H02 WTR   260       3.807 -13.769 -17.408
TER   
ATOM   2235  O00 WTR   261      -5.577  -8.856 -16.178
ATOM   2236  H01 WTR   261      -5.014  -8.530 -16.880
ATOM   2237  H02 WTR   261      -5.778  -9.757 -16.431
TER   
ATOM   2238  O00 WTR   262       5.769  -7.093 -18.304
ATOM   2239  H01 WTR   262       5.883  -6.753 -17.416
ATOM   2240  H02 WTR   262       5.296  -7.917 -18.187
TER   
ATOM   2241  O00 WTR   263       2.999  -8.147 -10.344
ATOM   2242  H01 WTR   263       2.546  -7.470 -10.847
ATOM   2243  H02 WTR   263       2.593  -8.967 -10.625
TER   
ATOM   2244  O00 WTR   264       2.084 -21.307 -17.559
ATOM   2245  H01 WTR   264       2.747 -21.971 -17.748
ATOM   2246  H02 WTR   264       2.427 -20.505 -17.953
TER   
ATOM   2247  O00 WTR   265       9.514   8.624 -12.244
ATOM   2248  H01 WTR   265      10.332   8.987 -11.904
ATOM   2249  H02 WTR   265       9.789   7.921 -12.833
TER   
ATOM   2250  O00 WTR   266      -0.274 -12.962 -21.838
ATOM   2251  H01 WTR   266       0.229 -13.619 -22.320
ATOM   2252  H02 WTR   266       0.147 -12.921 -20.979
TER   
ATOM   2253  O00 WTR   267       1.376 -13.720 -13.553
ATOM   2254  H01 WTR   267       0.705 -13.855 -14.222
ATOM   2255  H02 WTR   267       1.409 -14.550 -13.076
TER   
ATOM   2256  O00 WTR   268      -0.401 -10.181 -18.836
ATOM   2257  H01 WTR   268      -0.620 -10.111 -19.765
ATOM   2258  H02 WTR   268       0.365  -9.617 -18.726
TER   
ATOM   2259  O00 WTR   269       8.747 -11.530 -12.868
ATOM   2260  H01 WTR   269       8.998 -12.448 -12.758
ATOM   2261  H02 WTR   269       9.523 -11.036 -12.603
TER   
ATOM   2262  O00 WTR   270      -0.929  -5.323 -19.912
ATOM   2263  H01 WTR   270      -1.521  -5.897 -20.398
ATOM   2264  H02 WTR   270      -1.129  -5.495 -18.992
TER   
ATOM   2265  O00 WTR   271      -3.664 -14.626 -13.459
ATOM   2266  H01 WTR   271      -3.234 -14.280 -12.676
ATOM   2267  H02 WTR   271      -4.049 -15.454 -13.174
TER   
ATOM   2268  O00 WTR   272       9.184 -14.338 -13.547
ATOM   2269  H01 WTR   272       8.950 -15.259 -13.663
ATOM   2270  H02 WTR   272      10.128 -14.309 -13.703
TER   
ATOM   2271  O00 WTR   273       0.200 -18.683 -13.286
ATOM   2272  H01 WTR   273       0.714 -19.473 -13.458
ATOM   2273  H02 WTR   273      -0.425 -18.946 -12.611
TER   
ATOM   2274  O00 WTR   274      -2.719  -7.739 -20.538
ATOM   2275  H01 WTR   274      -3.103  -6.989 -20.992
ATOM   2276  H02 WTR   274      -2.986  -7.630 -19.626
TER   
ATOM   2277  O00 WTR   275       4.368  -9.503 -12.278
ATOM   2278  H01 WTR   275       4.782 -10.044 -11.605
ATOM   2279  H02 WTR   275       4.063  -8.727 -11.808
TER   
ATOM   2280  O00 WTR   276       2.359 -10.177 -17.423
ATOM   2281  H01 WTR   276       2.531  -9.659 -16.636
ATOM   2282  H02 WTR   276       3.196 -10.194 -17.887
TER   
ATOM   2283  O00 WTR   277       6.489 -11.800 -16.593
ATOM   2284  H01 WTR   277       7.221 -12.388 -16.409
ATOM   2285  H02 WTR   277       6.443 -11.227 -15.827
TER   
ATOM   2286  O00 WTR   278       9.134  -0.537 -18.598
ATOM   2287  H01 WTR   278       9.150  -0.499 -17.641
ATOM   2288  H02 WTR   278       9.914  -0.053 -18.870
TER   
ATOM   2289  O00 WTR   279       7.278  -5.186 -11.592
ATOM   2290  H01 WTR   279       8.205  -5.226 -11.825
ATOM   2291  H02 WTR   279       7.124  -4.267 -11.376
TER   
ATOM   2292  O00 WTR   280       7.223  -6.741 -14.377
ATOM   2293  H01 WTR   280       6.354  -6.981 -14.699
ATOM   2294  H02 WTR   280       7.089  -6.535 -13.452
TER   
ATOM   2295  O00 WTR   281      10.032  -9.163 -17.580
ATOM   2296  H01 WTR   281       9.706  -9.784 -18.232
ATOM   2297  H02 WTR   281       9.993  -9.642 -16.752
TER   
ATOM   2298  O00 WTR   282      -9.382   1.515 -15.689
ATOM   2299  H01 WTR   282      -8.590   1.322 -16.190
ATOM   2300  H02 WTR   282      -9.107   1.456 -14.774
TER   
ATOM   2301  O00 WTR   283      -4.188  -5.354 -20.555
ATOM   2302  H01 WTR   283      -3.703  -4.530 -20.505
ATOM   2303  H02 WTR   283      -4.636  -5.420 -19.711
TER   
ATOM   2304  O00 WTR   284      -5.164   0.575 -14.677
ATOM   2305  H01 WTR   284      -5.467   0.003 -13.972
ATOM   2306  H02 WTR   284      -4.871   1.370 -14.232
TER   
ATOM   2307  O00 WTR   285      -9.391  -1.094 -10.523
ATOM   2308  H01 WTR   285      -8.518  -0.823 -10.808
ATOM   2309  H02 WTR   285      -9.948  -0.335 -10.700
TER   
ATOM   2310  O00 WTR   286      -8.051  -3.959 -13.861
ATOM   2311  H01 WTR   286      -8.761  -3.410 -13.528
ATOM   2312  H02 WTR   286      -8.486  -4.602 -14.420
TER   
ATOM   2313  O00 WTR   287       0.149  -2.696 -19.352
ATOM   2314  H01 WTR   287      -0.241  -3.476 -19.745
ATOM   2315  H02 WTR   287       0.258  -2.921 -18.428
TER   
ATOM   2316  O00 WTR   288     -10.611  -3.196 -16.669
ATOM   2317  H01 WTR   288     -10.581  -2.475 -16.039
ATOM   2318  H02 WTR   288      -9.950  -3.814 -16.356
TER   
ATOM   2319  O00 WTR   289      -7.362  -1.367 -12.342
ATOM   2320  H01 WTR   289      -7.760  -0.532 -12.588
ATOM   2321  H02 WTR   289      -7.814  -2.016 -12.880
TER   
ATOM   2322  O00 WTR   290      -0.304   0.297 -17.091
ATOM   2323  H01 WTR   290      -0.864   1.062 -17.225
ATOM   2324  H02 WTR   290      -0.848  -0.316 -16.596
TER   
ATOM   2325  O00 WTR   291       2.542   7.111 -11.141
ATOM   2326  H01 WTR   291       2.860   6.238 -11.369
ATOM   2327  H02 WTR   291       2.139   7.438 -11.945
TER   
ATOM   2328  O00 WTR   292     -10.775   3.845 -12.912
ATOM   2329  H01 WTR   292     -10.168   4.037 -13.626
ATOM   2330  H02 WTR   292     -10.219   3.519 -12.204
TER   
ATOM   2331  O00 WTR   293     -11.274  -7.164 -14.095
ATOM   2332  H01 WTR   293     -11.939  -7.219 -13.409
ATOM   2333  H02 WTR   293     -10.604  -7.794 -13.831
TER   
ATOM   2334  O00 WTR   294      -0.872  -2.038 -15.215
ATOM   2335  H01 WTR   294      -0.620  -2.946 -15.046
ATOM   2336  H02 WTR   294      -1.687  -1.920 -14.727
TER   
ATOM   2337  O00 WTR   295      -3.789  -4.546 -14.853
ATOM   2338  H01 WTR   295      -4.177  -5.414 -14.745
ATOM   2339  H02 WTR   295      -4.466  -3.941 -14.551
TER   
ATOM   2340  O00 WTR   296      -3.234  -1.951 -13.422
ATOM   2341  H01 WTR   296      -3.208  -1.123 -12.943
ATOM   2342  H02 WTR   296      -4.130  -2.009 -13.754
TER   
ATOM   2343  O00 WTR   297      -5.530   1.102 -18.790
ATOM   2344  H01 WTR   297      -5.192   1.878 -18.343
ATOM   2345  H02 WTR   297      -5.110   1.117 -19.649
TER   
ATOM   2346  O00 WTR   298     -10.080  -2.762 -12.831
ATOM   2347  H01 WTR   298     -10.832  -3.352 -12.793
ATOM   2348  H02 WTR   298     -10.116  -2.274 -12.008
TER   
ATOM   2349  O00 WTR   299      -6.303  -7.514  -8.745
ATOM   2350  H01 WTR   299      -7.052  -7.954  -8.343
ATOM   2351  H02 WTR   299      -6.085  -8.056  -9.504
TER   
ATOM   2352  O00 WTR   300      -1.638  -5.893 -17.316
ATOM   2353  H01 WTR   300      -0.971  -6.445 -16.908
ATOM   2354  H02 WTR   300      -1.836  -5.228 -16.657
TER   
ATOM   2355  O00 WTR   301      -4.456   3.842 -17.758
ATOM   2356  H01 WTR   301      -4.870   4.580 -18.207
ATOM   2357  H02 WTR   301      -5.047   3.640 -17.033
TER   
ATOM   2358  O00 WTR   302     -12.870  -4.146 -15.669
ATOM   2359  H01 WTR   302     -13.039  -4.973 -16.119
ATOM   2360  H02 WTR   302     -12.083  -3.799 -16.090
TER   
ATOM   2361  O00 WTR   303      -2.354  -3.767 -11.444
ATOM   2362  H01 WTR   303      -3.151  -3.746 -10.913
ATOM   2363  H02 WTR   303      -2.554  -3.212 -12.198
TER   
ATOM   2364  O00 WTR   304      -3.134   0.863 -21.170
ATOM   2365  H01 WTR   304      -2.225   1.136 -21.043
ATOM   2366  H02 WTR   304      -3.254   0.864 -22.120
TER   
ATOM   2367  O00 WTR   305      -3.003 -10.414 -12.374
ATOM   2368  H01 WTR   305      -2.341  -9.929 -11.881
ATOM   2369  H02 WTR   305      -2.515 -11.112 -12.810
TER   
ATOM   2370  O00 WTR   306       0.937  -3.809 -16.775
ATOM   2371  H01 WTR   306       0.207  -4.219 -16.311
ATOM   2372  H02 WTR   306       1.489  -4.541 -17.048
TER   
ATOM   2373  O00 WTR   307       0.002  -5.270 -12.336
ATOM   2374  H01 WTR   307       0.394  -4.838 -11.577
ATOM   2375  H02 WTR   307      -0.836  -4.824 -12.460
TER   
ATOM   2376  O00 WTR   308      -5.340  -2.031 -18.005
ATOM   2377  H01 WTR   308      -5.930  -1.285 -17.893
ATOM   2378  H02 WTR   308      -4.726  -1.751 -18.683
TER   
ATOM   2379  O00 WTR   309      -0.973  -2.473  -9.608
ATOM   2380  H01 WTR   309      -1.473  -2.932 -10.283
ATOM   2381  H02 WTR   309      -1.509  -1.710  -9.390
TER   
ATOM   2382  O00 WTR   310      -9.072   3.740 -10.483
ATOM   2383  H01 WTR   310      -8.844   4.648 -10.682
ATOM   2384  H02 WTR   310      -8.357   3.225 -10.858
TER   
ATOM   2385  O00 WTR   311       2.219  -6.915 -12.853
ATOM   2386  H01 WTR   311       1.462  -6.411 -12.555
ATOM   2387  H02 WTR   311       2.598  -6.387 -13.556
TER   
ATOM   2388  O00 WTR   312       2.258  -2.685 -12.713
ATOM   2389  H01 WTR   312       1.932  -2.824 -13.602
ATOM   2390  H02 WTR   312       3.211  -2.694 -12.802
TER   
ATOM   2391  O00 WTR   313      -8.721   0.909 -13.042
ATOM   2392  H01 WTR   313      -8.105   1.534 -12.660
ATOM   2393  H02 WTR   313      -9.519   1.011 -12.524
TER   
ATOM   2394  O00 WTR   314      -9.446  -0.486 -18.139
ATOM   2395  H01 WTR   314      -9.734  -1.399 -18.160
ATOM   2396  H02 WTR   314      -8.847  -0.441 -17.394
TER   
ATOM   2397  O00 WTR   315     -11.744  -4.158  -7.549
ATOM   2398  H01 WTR   315     -10.983  -3.866  -8.051
ATOM   2399  H02 WTR   315     -12.368  -3.436  -7.618
TER   
ATOM   2400  O00 WTR   316      -2.815  -2.012 -20.475
ATOM   2401  H01 WTR   316      -2.028  -1.818 -19.966
ATOM   2402  H02 WTR   316      -2.994  -1.204 -20.958
TER   
ATOM   2403  O00 WTR   317       4.893   8.687 -12.938
ATOM   2404  H01 WTR   317       5.027   8.185 -12.133
ATOM   2405  H02 WTR   317       4.570   8.045 -13.570
TER   
ATOM   2406  O00 WTR   318     -11.274   0.643 -12.037
ATOM   2407  H01 WTR   318     -11.541   1.174 -12.787
ATOM   2408  H02 WTR   318     -12.097   0.361 -11.637
TER   
ATOM   2409  O00 WTR   319      -7.830  -5.615 -11.638
ATOM   2410  H01 WTR   319      -8.779  -5.634 -11.518
ATOM   2411  H02 WTR   319      -7.704  -5.189 -12.486
TER   
ATOM   2412  O00 WTR   320      -6.769  -0.017 -16.776
ATOM   2413  H01 WTR   320      -6.373   0.464 -17.503
ATOM   2414  H02 WTR   320      -6.098  -0.018 -16.094
TER   
ATOM   2415  O00 WTR   321      -9.404   4.326 -15.049
ATOM   2416  H01 WTR   321      -9.342   3.490 -15.511
ATOM   2417  H02 WTR   321      -8.532   4.461 -14.678
TER   
ATOM   2418  O00 WTR   322      -2.021   2.287 -17.118
ATOM   2419  H01 WTR   322      -2.597   2.932 -17.528
ATOM   2420  H02 WTR   322      -1.819   2.658 -16.259
TER   
ATOM   2421  O00 WTR   323      -0.492   0.745 -13.643
ATOM   2422  H01 WTR   323      -0.413  -0.043 -14.180
ATOM   2423  H02 WTR   323       0.339   0.797 -13.170
TER   
ATOM   2424  O00 WTR   324      -6.794  -3.406  -9.997
ATOM   2425  H01 WTR   324      -6.807  -2.773 -10.716
ATOM   2426  H02 WTR   324      -7.157  -4.207 -10.376
TER   
ATOM   2427  O00 WTR   325      11.726  10.440 -11.959
ATOM   2428  H01 WTR   325      12.077  10.813 -11.150
ATOM   2429  H02 WTR   325      12.494  10.102 -12.420
TER   
ATOM   2430  O00 WTR   326      -4.940  -6.518 -11.462
ATOM   2431  H01 WTR   326      -4.682  -6.792 -12.342
ATOM   2432  H02 WTR   326      -5.756  -6.034 -11.590
TER   
ATOM   2433  O00 WTR   327      -6.311   2.955 -16.026
ATOM   2434  H01 WTR   327      -5.849   2.204 -15.654
ATOM   2435  H02 WTR   327      -6.519   3.507 -15.273
TER   
ATOM   2436  O00 WTR   328      -1.873 -14.945  -9.428
ATOM   2437  H01 WTR   328      -1.876 -14.400  -8.641
ATOM   2438  H02 WTR   328      -2.232 -15.784  -9.141
TER   
ATOM   2439  O00 WTR   329       3.981 -20.799 -21.561
ATOM   2440  H01 WTR   329       3.128 -21.101 -21.874
ATOM   2441  H02 WTR   329       4.323 -21.533 -21.050
TER   
ATOM   2442  O00 WTR   330      -2.413  -6.798 -10.501
ATOM   2443  H01 WTR   330      -3.282  -6.651 -10.873
ATOM   2444  H02 WTR   330      -1.951  -5.971 -10.634
TER   
ATOM   2445  O00 WTR   331       5.231  -0.042 -12.283
ATOM   2446  H01 WTR   331       5.923   0.061 -11.630
ATOM   2447  H02 WTR   331       5.307   0.734 -12.838
TER   
ATOM   2448  O00 WTR   332       1.098   4.520 -13.016
ATOM   2449  H01 WTR   332       1.190   4.129 -13.884
ATOM   2450  H02 WTR   332       0.686   3.837 -12.487
TER   
ATOM   2451  O00 WTR   333       1.424   3.391 -15.589
ATOM   2452  H01 WTR   333       1.817   2.705 -15.051
ATOM   2453  H02 WTR   333       0.659   2.976 -15.987
TER   
ATOM   2454  O00 WTR   334       6.950   0.914 -15.943
ATOM   2455  H01 WTR   334       6.319   0.194 -15.935
ATOM   2456  H02 WTR   334       6.496   1.635 -15.507
TER   
ATOM   2457  O00 WTR   335       6.788  -2.429 -16.366
ATOM   2458  H01 WTR   335       7.296  -3.205 -16.128
ATOM   2459  H02 WTR   335       6.874  -2.369 -17.318
TER   
ATOM   2460  O00 WTR   336       5.179  -2.956 -14.138
ATOM   2461  H01 WTR   336       5.788  -2.840 -13.408
ATOM   2462  H02 WTR   336       5.708  -2.794 -14.919
TER   
ATOM   2463  O00 WTR   337      -0.345 -11.971 -11.756
ATOM   2464  H01 WTR   337      -0.060 -12.835 -12.054
ATOM   2465  H02 WTR   337       0.375 -11.657 -11.209
TER   
ATOM   2466  O00 WTR   338       1.824  -0.473 -19.494
ATOM   2467  H01 WTR   338       2.371  -0.476 -18.709
ATOM   2468  H02 WTR   338       1.221  -1.206 -19.370
TER   
ATOM   2469  O00 WTR   339      13.237  -3.163 -12.703
ATOM   2470  H01 WTR   339      13.653  -2.675 -13.414
ATOM   2471  H02 WTR   339      13.576  -2.758 -11.905
TER   
ATOM   2472  O00 WTR   340       2.249   5.620 -17.188
ATOM   2473  H01 WTR   340       1.865   5.410 -18.040
ATOM   2474  H02 WTR   340       2.019   4.875 -16.632
TER   
ATOM   2475  O00 WTR   341      15.936   3.036 -13.571
ATOM   2476  H01 WTR   341      16.295   2.223 -13.928
ATOM   2477  H02 WTR   341      16.160   3.009 -12.641
TER   
ATOM   2478  O00 WTR   342     -11.087 -18.122 -11.352
ATOM   2479  H01 WTR   342     -10.372 -18.753 -11.270
ATOM   2480  H02 WTR   342     -10.782 -17.350 -10.876
TER   
ATOM   2481  O00 WTR   343      -2.872   0.378 -12.370
ATOM   2482  H01 WTR   343      -2.061   0.724 -12.742
ATOM   2483  H02 WTR   343      -3.504   1.091 -12.467
TER   
ATOM   2484  O00 WTR   344       4.251  -0.353 -15.031
ATOM   2485  H01 WTR   344       4.383  -1.124 -14.479
ATOM   2486  H02 WTR   344       3.486  -0.568 -15.565
TER   
ATOM   2487  O00 WTR   345       8.483  -6.759 -17.524
ATOM   2488  H01 WTR   345       7.549  -6.709 -17.732
ATOM   2489  H02 WTR   345       8.742  -7.639 -17.795
TER   
ATOM   2490  O00 WTR   346       6.344  -0.615 -18.617
ATOM   2491  H01 WTR   346       7.248  -0.510 -18.913
ATOM   2492  H02 WTR   346       6.208   0.106 -18.002
TER   
ATOM   2493  O00 WTR   347       4.680   4.029 -16.128
ATOM   2494  H01 WTR   347       5.401   3.812 -16.720
ATOM   2495  H02 WTR   347       3.951   4.246 -16.709
TER   
ATOM   2496  O00 WTR   348       0.829   7.306 -13.430
ATOM   2497  H01 WTR   348       0.030   7.788 -13.217
ATOM   2498  H02 WTR   348       0.626   6.396 -13.212
TER   
ATOM   2499  O00 WTR   349       5.816 -17.354 -17.251
ATOM   2500  H01 WTR   349       5.080 -16.913 -16.827
ATOM   2501  H02 WTR   349       6.590 -16.887 -16.935
TER   
ATOM   2502  O00 WTR   350      -0.914  -4.722 -14.796
ATOM   2503  H01 WTR   350      -0.445  -5.162 -14.087
ATOM   2504  H02 WTR   350      -1.835  -4.765 -14.538
TER   
ATOM   2505  O00 WTR   351       5.724   2.714 -14.058
ATOM   2506  H01 WTR   351       5.234   3.198 -14.723
ATOM   2507  H02 WTR   351       6.334   3.356 -13.695
TER   
ATOM   2508  O00 WTR   352      14.949   5.427 -12.850
ATOM   2509  H01 WTR   352      15.541   4.891 -13.377
ATOM   2510  H02 WTR   352      15.132   5.169 -11.946
TER   
ATOM   2511  O00 WTR   353      -0.043  -7.649 -16.014
ATOM   2512  H01 WTR   353      -0.251  -8.339 -16.644
ATOM   2513  H02 WTR   353       0.871  -7.809 -15.776
TER   
ATOM   2514  O00 WTR   354      15.112   0.059 -10.725
ATOM   2515  H01 WTR   354      15.130   0.490  -9.871
ATOM   2516  H02 WTR   354      14.355   0.440 -11.170
TER   
ATOM   2517  O00 WTR   355       2.085  -0.879 -16.536
ATOM   2518  H01 WTR   355       1.738  -1.770 -16.490
ATOM   2519  H02 WTR   355       1.321  -0.334 -16.725
TER   
ATOM   2520  O00 WTR   356      -0.555   1.249 -20.138
ATOM   2521  H01 WTR   356       0.339   0.911 -20.101
ATOM   2522  H02 WTR   356      -0.884   1.157 -19.244
TER   
ATOM   2523  O00 WTR   357      13.612  -0.865 -16.248
ATOM   2524  H01 WTR   357      13.210  -0.012 -16.084
ATOM   2525  H02 WTR   357      14.039  -1.092 -15.422
TER   
ATOM   2526  O00 WTR   358       9.559  -3.166 -18.577
ATOM   2527  H01 WTR   358       9.483  -3.487 -19.475
ATOM   2528  H02 WTR   358       9.209  -2.276 -18.610
TER   
ATOM   2529  O00 WTR   359     -13.370  -0.156 -16.084
ATOM   2530  H01 WTR   359     -12.950   0.455 -16.690
ATOM   2531  H02 WTR   359     -12.647  -0.533 -15.583
TER   
ATOM   2532  O00 WTR   360      13.217   2.507 -13.749
ATOM   2533  H01 WTR   360      14.057   2.916 -13.540
ATOM   2534  H02 WTR   360      13.177   1.738 -13.180
TER   
ATOM   2535  O00 WTR   361       3.116  -4.084  -8.446
ATOM   2536  H01 WTR   361       2.415  -3.879  -9.065
ATOM   2537  H02 WTR   361       3.055  -5.031  -8.319
TER   
ATOM   2538  O00 WTR   362      11.553   0.602 -18.947
ATOM   2539  H01 WTR   362      12.160  -0.138 -18.946
ATOM   2540  H02 WTR   362      11.837   1.147 -18.213
TER   
ATOM   2541  O00 WTR   363       5.585   2.979 -10.353
ATOM   2542  H01 WTR   363       6.111   2.305 -10.784
ATOM   2543  H02 WTR   363       4.926   3.222 -11.003
TER   
ATOM   2544  O00 WTR   364      10.854   3.906 -12.780
ATOM   2545  H01 WTR   364      11.563   3.577 -13.332
ATOM   2546  H02 WTR   364      11.095   3.638 -11.894
TER   
ATOM   2547  O00 WTR   365       3.694  -3.787 -19.820
ATOM   2548  H01 WTR   365       2.806  -3.521 -19.583
ATOM   2549  H02 WTR   365       4.104  -2.988 -20.152
TER   
ATOM   2550  O00 WTR   366       1.031  -4.338  -6.462
ATOM   2551  H01 WTR   366       1.726  -4.477  -7.106
ATOM   2552  H02 WTR   366       1.355  -3.626  -5.910
TER   
ATOM   2553  O00 WTR   367       8.167   6.212 -11.105
ATOM   2554  H01 WTR   367       8.567   7.072 -11.235
ATOM   2555  H02 WTR   367       7.252   6.402 -10.898
TER   
ATOM   2556  O00 WTR   368      -1.337   3.216 -14.563
ATOM   2557  H01 WTR   368      -1.769   3.585 -13.793
ATOM   2558  H02 WTR   368      -1.036   2.352 -14.280
TER   
ATOM   2559  O00 WTR   369      10.026  13.219 -13.143
ATOM   2560  H01 WTR   369      10.860  13.565 -12.824
ATOM   2561  H02 WTR   369      10.254  12.387 -13.557
TER   
ATOM   2562  O00 WTR   370      -1.459  -4.137  -7.351
ATOM   2563  H01 WTR   370      -0.531  -4.174  -7.118
ATOM   2564  H02 WTR   370      -1.479  -3.659  -8.179
TER   
ATOM   2565  O00 WTR   371      12.115   1.635 -16.573
ATOM   2566  H01 WTR   371      11.265   1.309 -16.276
ATOM   2567  H02 WTR   371      12.432   2.174 -15.848
TER   
ATOM   2568  O00 WTR   372       9.969  -4.062 -11.997
ATOM   2569  H01 WTR   372      10.030  -3.422 -12.707
ATOM   2570  H02 WTR   372      10.725  -3.875 -11.440
TER   
ATOM   2571  O00 WTR   373      13.779  11.144 -10.121
ATOM   2572  H01 WTR   373      14.586  11.619  -9.921
ATOM   2573  H02 WTR   373      14.044  10.225 -10.157
TER   
ATOM   2574  O00 WTR   374       7.219  10.193 -12.785
ATOM   2575  H01 WTR   374       6.451   9.645 -12.942
ATOM   2576  H02 WTR   374       7.939   9.572 -12.672
TER   
ATOM   2577  O00 WTR   375       3.779   4.255 -12.206
ATOM   2578  H01 WTR   375       2.901   4.263 -12.587
ATOM   2579  H02 WTR   375       4.306   3.753 -12.828
TER   
ATOM   2580  O00 WTR   376       9.504  -0.112 -16.051
ATOM   2581  H01 WTR   376       9.446  -0.947 -15.587
ATOM   2582  H02 WTR   376       8.637   0.281 -15.945
TER   
ATOM   2583  O00 WTR   377       7.393 -16.408  -9.520
ATOM   2584  H01 WTR   377       7.204 -16.493 -10.454
ATOM   2585  H02 WTR   377       6.532 -16.378  -9.103
TER   
ATOM   2586  O00 WTR   378      11.107   6.667 -13.511
ATOM   2587  H01 WTR   378      11.151   5.712 -13.464
ATOM   2588  H02 WTR   378      11.907   6.967 -13.080
TER   
ATOM   2589  O00 WTR   379       5.861  -2.587 -11.628
ATOM   2590  H01 WTR   379       5.462  -1.760 -11.896
ATOM   2591  H02 WTR   379       5.583  -2.704 -10.719
TER   
ATOM   2592  O00 WTR   380       9.031  -2.113  -9.115
ATOM   2593  H01 WTR   380       9.608  -2.499  -9.775
ATOM   2594  H02 WTR   380       8.968  -2.781  -8.432
TER   
ATOM   2595  O00 WTR   381      -2.342 -12.435  -3.209
ATOM   2596  H01 WTR   381      -1.593 -12.978  -3.454
ATOM   2597  H02 WTR   381      -1.953 -11.636  -2.852
TER   
ATOM   2598  O00 WTR   382       1.341 -21.578 -22.267
ATOM   2599  H01 WTR   382       0.669 -21.291 -21.649
ATOM   2600  H02 WTR   382       1.029 -21.275 -23.119
TER   
ATOM   2601  O00 WTR   383     -15.998  -0.342 -14.894
ATOM   2602  H01 WTR   383     -15.280  -0.147 -15.496
ATOM   2603  H02 WTR   383     -15.927   0.326 -14.212
TER   
ATOM   2604  O00 WTR   384       4.709 -11.003 -20.766
ATOM   2605  H01 WTR   384       3.882 -10.565 -20.966
ATOM   2606  H02 WTR   384       4.955 -11.437 -21.583
TER   
ATOM   2607  O00 WTR   385       2.447 -10.390  -6.751
ATOM   2608  H01 WTR   385       3.071 -10.737  -7.389
ATOM   2609  H02 WTR   385       2.750 -10.731  -5.910
TER   
ATOM   2610  O00 WTR   386       1.028  -7.439 -19.316
ATOM   2611  H01 WTR   386       1.854  -7.115 -19.675
ATOM   2612  H02 WTR   386       0.368  -6.827 -19.643
TER   
ATOM   2613  O00 WTR   387      -3.481 -10.301 -20.860
ATOM   2614  H01 WTR   387      -4.318 -10.170 -21.305
ATOM   2615  H02 WTR   387      -3.136  -9.417 -20.734
TER   
ATOM   2616  O00 WTR   388      -6.620 -21.015  -6.645
ATOM   2617  H01 WTR   388      -7.208 -21.696  -6.971
ATOM   2618  H02 WTR   388      -5.995 -21.482  -6.090
TER   
ATOM   2619  O00 WTR   389      -5.697  -2.572 -14.662
ATOM   2620  H01 WTR   389      -5.736  -2.516 -15.616
ATOM   2621  H02 WTR   389      -6.526  -2.981 -14.411
TER   
ATOM   2622  O00 WTR   390      -2.511   3.642 -12.006
ATOM   2623  H01 WTR   390      -3.436   3.394 -12.003
ATOM   2624  H02 WTR   390      -2.477   4.444 -11.484
TER   
ATOM   2625  O00 WTR   391      24.074  -2.922 -10.713
ATOM   2626  H01 WTR   391      24.288  -2.788  -9.789
ATOM   2627  H02 WTR   391      23.118  -2.958 -10.735
TER   
ATOM   2628  O00 WTR   392      12.714 -16.709  -9.449
ATOM   2629  H01 WTR   392      12.814 -17.652  -9.324
ATOM   2630  H02 WTR   392      12.875 -16.571 -10.382
TER   
ATOM   2631  O00 WTR   393      12.209 -14.405 -13.481
ATOM   2632  H01 WTR   393      12.249 -13.842 -12.707
ATOM   2633  H02 WTR   393      12.769 -13.969 -14.123
TER   
ATOM   2634  O00 WTR   394      13.614  -5.375 -16.120
ATOM   2635  H01 WTR   394      12.922  -6.012 -16.299
ATOM   2636  H02 WTR   394      13.198  -4.524 -16.257
TER   
ATOM   2637  O00 WTR   395      14.416  -5.924  -9.222
ATOM   2638  H01 WTR   395      14.728  -6.829  -9.200
ATOM   2639  H02 WTR   395      15.212  -5.398  -9.300
TER   
ATOM   2640  O00 WTR   396      15.303  -6.402 -14.014
ATOM   2641  H01 WTR   396      14.713  -6.342 -13.262
ATOM   2642  H02 WTR   396      14.816  -5.999 -14.734
TER   
ATOM   2643  O00 WTR   397      20.652  -6.832  -8.275
ATOM   2644  H01 WTR   397      20.086  -6.060  -8.290
ATOM   2645  H02 WTR   397      20.112  -7.532  -8.641
TER   
ATOM   2646  O00 WTR   398      14.578 -14.892  -8.391
ATOM   2647  H01 WTR   398      13.907 -15.524  -8.648
ATOM   2648  H02 WTR   398      14.142 -14.322  -7.758
TER   
ATOM   2649  O00 WTR   399      13.157 -11.487 -14.384
ATOM   2650  H01 WTR   399      13.687 -10.691 -14.357
ATOM   2651  H02 WTR   399      12.432 -11.273 -14.972
TER   
ATOM   2652  O00 WTR   400       9.620 -10.710  -8.583
ATOM   2653  H01 WTR   400       9.901 -10.512  -7.690
ATOM   2654  H02 WTR   400       9.985 -11.576  -8.763
TER   
ATOM   2655  O00 WTR   401      12.404  -3.139 -16.484
ATOM   2656  H01 WTR   401      12.882  -2.314 -16.563
ATOM   2657  H02 WTR   401      11.764  -3.115 -17.196
TER   
ATOM   2658  O00 WTR   402      13.836  -8.830 -14.432
ATOM   2659  H01 WTR   402      13.218  -8.543 -15.104
ATOM   2660  H02 WTR   402      14.509  -8.150 -14.418
TER   
ATOM   2661  O00 WTR   403      17.077  -3.680 -13.748
ATOM   2662  H01 WTR   403      17.783  -3.547 -13.116
ATOM   2663  H02 WTR   403      16.882  -4.616 -13.698
TER   
ATOM   2664  O00 WTR   404      14.163  -9.981 -10.633
ATOM   2665  H01 WTR   404      13.544 -10.064  -9.907
ATOM   2666  H02 WTR   404      14.616 -10.824 -10.659
TER   
ATOM   2667  O00 WTR   405      11.690  -6.079  -9.040
ATOM   2668  H01 WTR   405      12.616  -6.176  -8.818
ATOM   2669  H02 WTR   405      11.532  -5.136  -9.000
TER   
ATOM   2670  O00 WTR   406       4.795 -19.072  -5.500
ATOM   2671  H01 WTR   406       4.696 -18.542  -4.709
ATOM   2672  H02 WTR   406       5.194 -19.887  -5.195
TER   
ATOM   2673  O00 WTR   407      17.650   6.219 -11.829
ATOM   2674  H01 WTR   407      17.500   5.299 -11.610
ATOM   2675  H02 WTR   407      17.563   6.682 -10.996
TER   
ATOM   2676  O00 WTR   408      16.686   8.822 -12.317
ATOM   2677  H01 WTR   408      16.992   9.062 -11.442
ATOM   2678  H02 WTR   408      16.917   7.897 -12.406
TER   
ATOM   2679  O00 WTR   409      15.387  -1.501 -14.196
ATOM   2680  H01 WTR   409      15.909  -2.284 -14.022
ATOM   2681  H02 WTR   409      15.931  -0.776 -13.886
TER   
ATOM   2682  O00 WTR   410      20.105   2.935  -8.904
ATOM   2683  H01 WTR   410      19.288   2.562  -8.573
ATOM   2684  H02 WTR   410      20.048   3.866  -8.688
TER   
ATOM   2685  O00 WTR   411      10.333  -2.774 -14.534
ATOM   2686  H01 WTR   411      11.083  -2.996 -15.087
ATOM   2687  H02 WTR   411       9.695  -3.466 -14.706
TER   
ATOM   2688  O00 WTR   412      13.455  -5.811 -11.857
ATOM   2689  H01 WTR   412      13.821  -5.703 -10.979
ATOM   2690  H02 WTR   412      13.454  -4.927 -12.226
TER   
ATOM   2691  O00 WTR   413       8.472  -4.638 -15.477
ATOM   2692  H01 WTR   413       8.802  -5.048 -16.276
ATOM   2693  H02 WTR   413       7.929  -5.312 -15.068
TER   
ATOM   2694  O00 WTR   414      21.306  -2.613  -9.764
ATOM   2695  H01 WTR   414      21.224  -1.707  -9.468
ATOM   2696  H02 WTR   414      20.514  -3.044  -9.441
TER   
ATOM   2697  O00 WTR   415      19.121   5.491  -8.271
ATOM   2698  H01 WTR   415      18.732   5.525  -7.397
ATOM   2699  H02 WTR   415      18.687   6.193  -8.754
TER   
ATOM   2700  O00 WTR   416      18.895   1.360 -10.559
ATOM   2701  H01 WTR   416      18.274   1.387  -9.831
ATOM   2702  H02 WTR   416      19.521   2.058 -10.367
TER   
ATOM   2703  O00 WTR   417      19.326  10.015 -10.844
ATOM   2704  H01 WTR   417      19.213   9.435 -11.597
ATOM   2705  H02 WTR   417      18.667   9.724 -10.214
TER   
ATOM   2706  O00 WTR   418      16.170  -8.298  -9.563
ATOM   2707  H01 WTR   418      15.604  -8.888 -10.059
ATOM   2708  H02 WTR   418      15.784  -8.276  -8.687
TER   
ATOM   2709  O00 WTR   419      17.429   3.544 -10.993
ATOM   2710  H01 WTR   419      16.931   3.215 -10.245
ATOM   2711  H02 WTR   419      18.133   2.906 -11.112
TER   
ATOM   2712  O00 WTR   420       9.623 -23.213 -10.298
ATOM   2713  H01 WTR   420       9.493 -22.308 -10.582
ATOM   2714  H02 WTR   420       9.649 -23.718 -11.111
TER   
ATOM   2715  O00 WTR   421      16.974   0.506 -12.784
ATOM   2716  H01 WTR   421      17.778   0.653 -12.287
ATOM   2717  H02 WTR   421      16.404   0.026 -12.182
TER   
ATOM   2718  O00 WTR   422      17.523 -12.059  -9.404
ATOM   2719  H01 WTR   422      17.659 -12.444  -8.538
ATOM   2720  H02 WTR   422      16.657 -12.367  -9.670
TER   
ATOM   2721  O00 WTR   423      14.090 -17.926  -3.967
ATOM   2722  H01 WTR   423      13.198 -18.209  -3.765
ATOM   2723  H02 WTR   423      14.638 -18.390  -3.335
TER   
ATOM   2724  O00 WTR   424      -8.037   9.936 -16.251
ATOM   2725  H01 WTR   424      -7.425   9.233 -16.467
ATOM   2726  H02 WTR   424      -8.524   9.608 -15.496
TER   
ATOM   2727  O00 WTR   425      -8.803   9.113 -13.756
ATOM   2728  H01 WTR   425      -8.658   9.601 -12.945
ATOM   2729  H02 WTR   425      -9.623   8.642 -13.608
TER   
ATOM   2730  O00 WTR   426       5.518  11.729 -14.612
ATOM   2731  H01 WTR   426       6.409  11.603 -14.285
ATOM   2732  H02 WTR   426       5.605  11.691 -15.565
TER   
ATOM   2733  O00 WTR   427      -7.620   9.270 -10.954
ATOM   2734  H01 WTR   427      -7.837   8.406 -11.303
ATOM   2735  H02 WTR   427      -7.055   9.091 -10.203
TER   
ATOM   2736  O00 WTR   428       7.449  13.366 -12.551
ATOM   2737  H01 WTR   428       7.470  12.639 -11.929
ATOM   2738  H02 WTR   428       8.361  13.479 -12.819
TER   
ATOM   2739  O00 WTR   429       5.884  15.425 -13.474
ATOM   2740  H01 WTR   429       6.457  14.770 -13.075
ATOM   2741  H02 WTR   429       6.278  16.265 -13.239
TER   
ATOM   2742  O00 WTR   430       2.953  12.388 -18.093
ATOM   2743  H01 WTR   430       2.631  12.736 -18.925
ATOM   2744  H02 WTR   430       3.333  11.539 -18.319
TER   
ATOM   2745  O00 WTR   431       0.211  11.703 -10.862
ATOM   2746  H01 WTR   431      -0.208  10.885 -11.130
ATOM   2747  H02 WTR   431      -0.312  12.009 -10.120
TER   
ATOM   2748  O00 WTR   432       3.465   7.435 -15.129
ATOM   2749  H01 WTR   432       2.702   7.129 -14.638
ATOM   2750  H02 WTR   432       3.482   6.886 -15.912
TER   
ATOM   2751  O00 WTR   433      16.626  12.041 -10.140
ATOM   2752  H01 WTR   433      16.702  11.921 -11.086
ATOM   2753  H02 WTR   433      16.795  11.174  -9.773
TER   
ATOM   2754  O00 WTR   434       3.082  10.345 -11.318
ATOM   2755  H01 WTR   434       3.669   9.744 -11.777
ATOM   2756  H02 WTR   434       2.950   9.943 -10.460
TER   
ATOM   2757  O00 WTR   435      -0.967  12.204  -7.971
ATOM   2758  H01 WTR   435      -1.587  11.496  -8.146
ATOM   2759  H02 WTR   435      -1.172  12.488  -7.080
TER   
ATOM   2760  O00 WTR   436       1.754  18.235  -7.462
ATOM   2761  H01 WTR   436       2.474  18.030  -6.865
ATOM   2762  H02 WTR   436       1.131  18.725  -6.927
TER   
ATOM   2763  O00 WTR   437       3.240  10.056 -15.496
ATOM   2764  H01 WTR   437       3.456   9.129 -15.598
ATOM   2765  H02 WTR   437       3.937  10.405 -14.941
TER   
ATOM   2766  O00 WTR   438     -11.654   8.703 -13.054
ATOM   2767  H01 WTR   438     -11.995   7.997 -13.602
ATOM   2768  H02 WTR   438     -12.410   9.268 -12.893
TER   
ATOM   2769  O00 WTR   439      14.032   8.338 -13.177
ATOM   2770  H01 WTR   439      14.149   7.394 -13.067
ATOM   2771  H02 WTR   439      14.888   8.711 -12.965
TER   
ATOM   2772  O00 WTR   440      -8.140   6.126 -11.499
ATOM   2773  H01 WTR   440      -7.354   5.779 -11.078
ATOM   2774  H02 WTR   440      -8.011   5.949 -12.431
TER   
ATOM   2775  O00 WTR   441     -19.510 -10.225   9.031
ATOM   2776  H01 WTR   441     -19.437  -9.412   8.531
ATOM   2777  H02 WTR   441     -19.054 -10.042   9.853
TER   
ATOM   2778  O00 WTR   442     -12.557 -19.574   6.082
ATOM   2779  H01 WTR   442     -11.811 -19.604   6.681
ATOM   2780  H02 WTR   442     -13.306 -19.835   6.617
TER   
ATOM   2781  O00 WTR   443     -13.726 -16.344   1.710
ATOM   2782  H01 WTR   443     -13.051 -16.757   2.249
ATOM   2783  H02 WTR   443     -13.343 -16.304   0.834
TER   
ATOM   2784  O00 WTR   444     -11.999 -16.431  15.984
ATOM   2785  H01 WTR   444     -12.005 -17.173  16.589
ATOM   2786  H02 WTR   444     -12.921 -16.293  15.766
TER   
ATOM   2787  O00 WTR   445     -15.795 -21.993  11.798
ATOM   2788  H01 WTR   445     -16.432 -22.027  11.084
ATOM   2789  H02 WTR   445     -15.479 -22.893  11.880
TER   
ATOM   2790  O00 WTR   446     -11.438 -23.202  13.318
ATOM   2791  H01 WTR   446     -11.572 -22.326  13.679
ATOM   2792  H02 WTR   446     -11.212 -23.742  14.076
TER   
ATOM   2793  O00 WTR   447     -15.346 -23.471   8.039
ATOM   2794  H01 WTR   447     -15.455 -23.719   7.121
ATOM   2795  H02 WTR   447     -14.605 -23.995   8.343
TER   
ATOM   2796  O00 WTR   448     -17.677 -21.527   9.858
ATOM   2797  H01 WTR   448     -18.500 -21.971   9.655
ATOM   2798  H02 WTR   448     -17.163 -21.595   9.054
TER   
ATOM   2799  O00 WTR   449     -14.725 -20.854   7.440
ATOM   2800  H01 WTR   449     -14.516 -20.401   8.257
ATOM   2801  H02 WTR   449     -14.639 -21.784   7.652
TER   
ATOM   2802  O00 WTR   450     -11.805 -18.605  17.762
ATOM   2803  H01 WTR   450     -11.180 -18.522  18.483
ATOM   2804  H02 WTR   450     -11.592 -19.445  17.357
TER   
ATOM   2805  O00 WTR   451     -13.254 -22.656   2.430
ATOM   2806  H01 WTR   451     -12.410 -23.107   2.420
ATOM   2807  H02 WTR   451     -13.098 -21.843   1.950
TER   
ATOM   2808  O00 WTR   452     -12.185 -25.726  -9.772
ATOM   2809  H01 WTR   452     -11.550 -26.058  -9.137
ATOM   2810  H02 WTR   452     -12.706 -26.492 -10.014
TER   
ATOM   2811  O00 WTR   453     -14.737 -22.134  -8.775
ATOM   2812  H01 WTR   453     -15.687 -22.023  -8.740
ATOM   2813  H02 WTR   453     -14.393 -21.242  -8.828
TER   
ATOM   2814  O00 WTR   454     -10.536 -21.877  -3.031
ATOM   2815  H01 WTR   454     -10.452 -22.616  -3.633
ATOM   2816  H02 WTR   454     -10.146 -21.140  -3.500
TER   
ATOM   2817  O00 WTR   455     -11.905 -24.251   6.397
ATOM   2818  H01 WTR   455     -12.207 -23.619   5.745
ATOM   2819  H02 WTR   455     -12.315 -23.967   7.214
TER   
ATOM   2820  O00 WTR   456     -14.225 -25.052  -0.857
ATOM   2821  H01 WTR   456     -14.349 -25.983  -0.672
ATOM   2822  H02 WTR   456     -14.848 -24.608  -0.281
TER   
ATOM   2823  O00 WTR   457     -12.436 -21.800  -0.951
ATOM   2824  H01 WTR   457     -12.338 -22.668  -0.561
ATOM   2825  H02 WTR   457     -11.805 -21.788  -1.671
TER   
ATOM   2826  O00 WTR   458     -17.288 -21.663   0.556
ATOM   2827  H01 WTR   458     -16.927 -20.819   0.826
ATOM   2828  H02 WTR   458     -16.664 -21.996  -0.088
TER   
ATOM   2829  O00 WTR   459     -13.132 -25.991  -3.464
ATOM   2830  H01 WTR   459     -13.479 -25.560  -2.683
ATOM   2831  H02 WTR   459     -13.781 -25.812  -4.145
TER   
ATOM   2832  O00 WTR   460     -13.511 -25.738   4.680
ATOM   2833  H01 WTR   460     -12.631 -25.902   5.019
ATOM   2834  H02 WTR   460     -13.967 -25.302   5.400
TER   
ATOM   2835  O00 WTR   461      -8.767 -18.315 -13.802
ATOM   2836  H01 WTR   461      -9.661 -18.063 -14.033
ATOM   2837  H02 WTR   461      -8.868 -19.129 -13.307
TER   
ATOM   2838  O00 WTR   462     -11.270 -24.024  -6.955
ATOM   2839  H01 WTR   462     -11.937 -24.287  -7.589
ATOM   2840  H02 WTR   462     -10.523 -24.592  -7.142
TER   
ATOM   2841  O00 WTR   463      -8.158 -23.495   2.014
ATOM   2842  H01 WTR   463      -8.640 -22.968   1.378
ATOM   2843  H02 WTR   463      -7.239 -23.388   1.768
TER   
ATOM   2844  O00 WTR   464     -10.918 -19.992  -7.072
ATOM   2845  H01 WTR   464     -10.341 -20.053  -6.311
ATOM   2846  H02 WTR   464     -10.574 -19.254  -7.575
TER   
ATOM   2847  O00 WTR   465     -15.811 -23.927   1.447
ATOM   2848  H01 WTR   465     -16.374 -23.186   1.224
ATOM   2849  H02 WTR   465     -15.037 -23.530   1.845
TER   
ATOM   2850  O00 WTR   466     -13.248 -22.196   4.980
ATOM   2851  H01 WTR   466     -13.232 -22.213   4.023
ATOM   2852  H02 WTR   466     -13.106 -21.277   5.206
TER   
ATOM   2853  O00 WTR   467     -10.679 -23.618 -11.122
ATOM   2854  H01 WTR   467     -11.495 -24.035 -10.847
ATOM   2855  H02 WTR   467     -10.398 -23.113 -10.358
TER   
ATOM   2856  O00 WTR   468     -15.171 -25.198  -5.088
ATOM   2857  H01 WTR   468     -14.858 -24.511  -5.677
ATOM   2858  H02 WTR   468     -15.851 -24.775  -4.565
TER   
ATOM   2859  O00 WTR   469     -10.450 -22.322   3.787
ATOM   2860  H01 WTR   469     -10.307 -21.375   3.790
ATOM   2861  H02 WTR   469      -9.599 -22.692   3.551
TER   
ATOM   2862  O00 WTR   470     -14.375 -22.900  -6.200
ATOM   2863  H01 WTR   470     -13.486 -22.555  -6.110
ATOM   2864  H02 WTR   470     -14.583 -22.787  -7.128
TER   
ATOM   2865  O00 WTR   471     -19.856 -18.818  -0.750
ATOM   2866  H01 WTR   471     -19.944 -19.744  -0.975
ATOM   2867  H02 WTR   471     -20.093 -18.773   0.177
TER   
ATOM   2868  O00 WTR   472      -4.455 -16.692   5.779
ATOM   2869  H01 WTR   472      -5.280 -16.350   5.433
ATOM   2870  H02 WTR   472      -3.787 -16.358   5.180
TER   
ATOM   2871  O00 WTR   473      -3.349 -20.028   2.852
ATOM   2872  H01 WTR   473      -2.856 -19.610   2.145
ATOM   2873  H02 WTR   473      -2.923 -19.723   3.653
TER   
ATOM   2874  O00 WTR   474       8.800 -29.791   2.624
ATOM   2875  H01 WTR   474       9.398 -29.509   3.316
ATOM   2876  H02 WTR   474       9.192 -29.457   1.817
TER   
ATOM   2877  O00 WTR   475       9.379 -20.581   3.367
ATOM   2878  H01 WTR   475      10.243 -20.750   2.990
ATOM   2879  H02 WTR   475       9.333 -19.628   3.445
TER   
ATOM   2880  O00 WTR   476       1.581 -24.221   2.696
ATOM   2881  H01 WTR   476       0.822 -24.567   3.166
ATOM   2882  H02 WTR   476       1.388 -24.387   1.773
TER   
ATOM   2883  O00 WTR   477       6.510 -28.173   3.731
ATOM   2884  H01 WTR   477       7.296 -28.698   3.577
ATOM   2885  H02 WTR   477       6.594 -27.875   4.636
TER   
ATOM   2886  O00 WTR   478     -10.826 -24.547  15.485
ATOM   2887  H01 WTR   478     -10.749 -25.501  15.481
ATOM   2888  H02 WTR   478     -10.037 -24.244  15.935
TER   
ATOM   2889  O00 WTR   479     -13.099 -17.728  12.200
ATOM   2890  H01 WTR   479     -13.947 -18.078  12.472
ATOM   2891  H02 WTR   479     -13.010 -17.997  11.286
TER   
ATOM   2892  O00 WTR   480     -14.201 -28.397   5.150
ATOM   2893  H01 WTR   480     -14.009 -27.603   4.651
ATOM   2894  H02 WTR   480     -14.510 -28.078   5.998
TER   
ATOM   2895  O00 WTR   481     -12.461 -20.607  14.655
ATOM   2896  H01 WTR   481     -12.865 -20.584  13.787
ATOM   2897  H02 WTR   481     -13.177 -20.411  15.259
TER   
ATOM   2898  O00 WTR   482      -8.747 -27.885  11.680
ATOM   2899  H01 WTR   482      -8.624 -27.963  10.734
ATOM   2900  H02 WTR   482      -7.874 -27.686  12.020
TER   
ATOM   2901  O00 WTR   483      -9.021 -26.950   5.782
ATOM   2902  H01 WTR   483      -9.261 -27.584   5.106
ATOM   2903  H02 WTR   483      -9.373 -26.118   5.467
TER   
ATOM   2904  O00 WTR   484     -14.860 -26.769   7.657
ATOM   2905  H01 WTR   484     -15.202 -27.133   8.473
ATOM   2906  H02 WTR   484     -13.909 -26.837   7.743
TER   
ATOM   2907  O00 WTR   485      -5.495 -23.286   2.005
ATOM   2908  H01 WTR   485      -4.779 -23.829   1.675
ATOM   2909  H02 WTR   485      -5.261 -22.395   1.744
TER   
ATOM   2910  O00 WTR   486      -8.687 -27.749  16.473
ATOM   2911  H01 WTR   486      -8.461 -28.679  16.482
ATOM   2912  H02 WTR   486      -9.299 -27.658  15.743
TER   
ATOM   2913  O00 WTR   487       2.210 -28.272   4.188
ATOM   2914  H01 WTR   487       2.359 -28.495   3.269
ATOM   2915  H02 WTR   487       2.854 -28.792   4.668
TER   
ATOM   2916  O00 WTR   488      -7.836 -20.359   2.078
ATOM   2917  H01 WTR   488      -7.603 -19.672   2.702
ATOM   2918  H02 WTR   488      -6.996 -20.729   1.804
TER   
ATOM   2919  O00 WTR   489      -1.138 -24.928  11.127
ATOM   2920  H01 WTR   489      -0.639 -25.553  10.602
ATOM   2921  H02 WTR   489      -1.532 -24.336  10.485
TER   
ATOM   2922  O00 WTR   490      -9.063 -23.564  17.002
ATOM   2923  H01 WTR   490      -8.146 -23.394  16.785
ATOM   2924  H02 WTR   490      -9.031 -24.282  17.634
TER   
ATOM   2925  O00 WTR   491     -12.695 -22.959   8.840
ATOM   2926  H01 WTR   491     -11.952 -23.438   9.206
ATOM   2927  H02 WTR   491     -13.125 -22.566   9.599
TER   
ATOM   2928  O00 WTR   492      -7.914 -28.447   1.759
ATOM   2929  H01 WTR   492      -8.399 -27.632   1.629
ATOM   2930  H02 WTR   492      -7.047 -28.165   2.053
TER   
ATOM   2931  O00 WTR   493      -7.214 -18.670  10.498
ATOM   2932  H01 WTR   493      -7.597 -18.708   9.622
ATOM   2933  H02 WTR   493      -6.268 -18.664  10.347
TER   
ATOM   2934  O00 WTR   494      -7.682 -23.187   4.585
ATOM   2935  H01 WTR   494      -7.640 -23.158   3.629
ATOM   2936  H02 WTR   494      -7.010 -22.569   4.874
TER   
ATOM   2937  O00 WTR   495     -15.601 -23.524   5.314
ATOM   2938  H01 WTR   495     -15.571 -24.200   4.637
ATOM   2939  H02 WTR   495     -14.876 -22.936   5.099
TER   
ATOM   2940  O00 WTR   496      -6.045 -28.082  11.945
ATOM   2941  H01 WTR   496      -5.310 -27.666  11.494
ATOM   2942  H02 WTR   496      -6.131 -28.938  11.526
TER   
ATOM   2943  O00 WTR   497     -12.169 -20.108   1.649
ATOM   2944  H01 WTR   497     -11.389 -19.935   1.121
ATOM   2945  H02 WTR   497     -12.806 -19.455   1.358
TER   
ATOM   2946  O00 WTR   498      -5.663 -17.666   1.368
ATOM   2947  H01 WTR   498      -4.717 -17.566   1.476
ATOM   2948  H02 WTR   498      -5.991 -16.771   1.285
TER   
ATOM   2949  O00 WTR   499     -12.420 -13.662  11.909
ATOM   2950  H01 WTR   499     -12.138 -14.534  11.633
ATOM   2951  H02 WTR   499     -12.850 -13.804  12.752
TER   
ATOM   2952  O00 WTR   500      -2.187 -25.761   3.650
ATOM   2953  H01 WTR   500      -2.517 -24.872   3.523
ATOM   2954  H02 WTR   500      -2.334 -25.941   4.579
TER   
ATOM   2955  O00 WTR   501       0.263 -22.572   7.936
ATOM   2956  H01 WTR   501       0.067 -22.438   8.863
ATOM   2957  H02 WTR   501      -0.543 -22.326   7.482
TER   
ATOM   2958  O00 WTR   502      -5.048 -23.893  10.461
ATOM   2959  H01 WTR   502      -5.214 -24.146   9.553
ATOM   2960  H02 WTR   502      -5.918 -23.761  10.837
TER   
ATOM   2961  O00 WTR   503      -2.087 -28.548   7.914
ATOM   2962  H01 WTR   503      -2.688 -28.643   8.653
ATOM   2963  H02 WTR   503      -1.215 -28.593   8.306
TER   
ATOM   2964  O00 WTR   504      -5.536 -27.218   2.487
ATOM   2965  H01 WTR   504      -4.861 -27.497   3.105
ATOM   2966  H02 WTR   504      -6.137 -26.689   3.011
TER   
ATOM   2967  O00 WTR   505       0.518 -19.846  13.320
ATOM   2968  H01 WTR   505       0.766 -20.770  13.324
ATOM   2969  H02 WTR   505       0.364 -19.635  14.241
TER   
ATOM   2970  O00 WTR   506      -7.399 -25.374   9.536
ATOM   2971  H01 WTR   506      -6.930 -25.853  10.219
ATOM   2972  H02 WTR   506      -7.750 -24.603   9.982
TER   
ATOM   2973  O00 WTR   507     -10.158 -14.327  15.686
ATOM   2974  H01 WTR   507     -10.796 -15.016  15.873
ATOM   2975  H02 WTR   507      -9.892 -14.006  16.547
TER   
ATOM   2976  O00 WTR   508      -2.592 -30.347   5.838
ATOM   2977  H01 WTR   508      -2.279 -29.798   6.558
ATOM   2978  H02 WTR   508      -1.805 -30.552   5.334
TER   
ATOM   2979  O00 WTR   509      -4.343 -25.400  15.178
ATOM   2980  H01 WTR   509      -4.148 -25.380  14.241
ATOM   2981  H02 WTR   509      -3.509 -25.620  15.592
TER   
ATOM   2982  O00 WTR   510       0.497 -29.173   8.658
ATOM   2983  H01 WTR   510       0.974 -29.223   7.829
ATOM   2984  H02 WTR   510       0.862 -28.406   9.099
TER   
ATOM   2985  O00 WTR   511     -13.299 -20.841  11.521
ATOM   2986  H01 WTR   511     -13.378 -20.075  10.953
ATOM   2987  H02 WTR   511     -14.050 -21.389  11.291
TER   
ATOM   2988  O00 WTR   512      -6.500 -18.487   4.012
ATOM   2989  H01 WTR   512      -6.228 -17.940   4.749
ATOM   2990  H02 WTR   512      -6.147 -18.044   3.241
TER   
ATOM   2991  O00 WTR   513       0.931 -21.958  17.921
ATOM   2992  H01 WTR   513       0.739 -22.012  18.857
ATOM   2993  H02 WTR   513       0.552 -22.755  17.551
TER   
ATOM   2994  O00 WTR   514     -10.552 -19.347   8.087
ATOM   2995  H01 WTR   514     -10.727 -19.771   8.927
ATOM   2996  H02 WTR   514     -10.457 -18.419   8.302
TER   
ATOM   2997  O00 WTR   515      -2.072 -26.278   6.308
ATOM   2998  H01 WTR   515      -1.316 -25.793   6.639
ATOM   2999  H02 WTR   515      -2.118 -27.058   6.860
TER   
ATOM   3000  O00 WTR   516     -11.241 -26.672   9.184
ATOM   3001  H01 WTR   516     -11.168 -26.697  10.138
ATOM   3002  H02 WTR   516     -10.373 -26.925   8.870
TER   
ATOM   3003  O00 WTR   517     -11.972 -16.944   8.930
ATOM   3004  H01 WTR   517     -11.782 -16.390   8.173
ATOM   3005  H02 WTR   517     -11.482 -16.545   9.649
TER   
ATOM   3006  O00 WTR   518      14.088 -17.076   3.733
ATOM   3007  H01 WTR   518      14.940 -17.487   3.586
ATOM   3008  H02 WTR   518      14.295 -16.220   4.107
TER   
ATOM   3009  O00 WTR   519      -6.634 -25.792   4.711
ATOM   3010  H01 WTR   519      -7.030 -24.921   4.681
ATOM   3011  H02 WTR   519      -7.335 -26.365   5.020
TER   
ATOM   3012  O00 WTR   520      14.720 -21.455   2.136
ATOM   3013  H01 WTR   520      15.038 -21.896   2.924
ATOM   3014  H02 WTR   520      14.851 -20.523   2.313
TER   
ATOM   3015  O00 WTR   521      -9.962 -26.909  -8.629
ATOM   3016  H01 WTR   521      -9.922 -27.786  -8.248
ATOM   3017  H02 WTR   521      -9.473 -26.980  -9.449
TER   
ATOM   3018  O00 WTR   522      -6.229 -20.464   7.429
ATOM   3019  H01 WTR   522      -5.771 -21.298   7.328
ATOM   3020  H02 WTR   522      -7.083 -20.702   7.790
TER   
ATOM   3021  O00 WTR   523     -12.184 -28.980   1.087
ATOM   3022  H01 WTR   523     -12.255 -28.041   1.261
ATOM   3023  H02 WTR   523     -12.260 -29.391   1.948
TER   
ATOM   3024  O00 WTR   524       3.931 -24.774   3.851
ATOM   3025  H01 WTR   524       3.017 -24.723   3.572
ATOM   3026  H02 WTR   524       4.338 -25.379   3.231
TER   
ATOM   3027  O00 WTR   525     -10.457 -24.104   9.493
ATOM   3028  H01 WTR   525     -10.833 -24.981   9.569
ATOM   3029  H02 WTR   525      -9.759 -24.198   8.845
TER   
ATOM   3030  O00 WTR   526     -11.636 -25.902  12.000
ATOM   3031  H01 WTR   526     -11.472 -26.340  12.835
ATOM   3032  H02 WTR   526     -11.510 -24.972  12.188
TER   
ATOM   3033  O00 WTR   527     -14.367 -12.167  10.743
ATOM   3034  H01 WTR   527     -14.115 -11.710   9.941
ATOM   3035  H02 WTR   527     -13.700 -12.845  10.852
TER   
ATOM   3036  O00 WTR   528      -6.123 -27.743   7.498
ATOM   3037  H01 WTR   528      -6.972 -27.970   7.878
ATOM   3038  H02 WTR   528      -6.090 -28.232   6.676
TER   
ATOM   3039  O00 WTR   529      -9.763 -26.708  14.021
ATOM   3040  H01 WTR   529      -9.204 -25.954  13.835
ATOM   3041  H02 WTR   529      -9.608 -27.308  13.291
TER   
ATOM   3042  O00 WTR   530       4.203 -24.736  13.379
ATOM   3043  H01 WTR   530       4.641 -25.585  13.440
ATOM   3044  H02 WTR   530       3.857 -24.581  14.257
TER   
ATOM   3045  O00 WTR   531      -4.273 -18.234  10.174
ATOM   3046  H01 WTR   531      -4.203 -18.973   9.569
ATOM   3047  H02 WTR   531      -3.368 -17.954  10.315
TER   
ATOM   3048  O00 WTR   532      -4.888 -22.676   6.725
ATOM   3049  H01 WTR   532      -4.954 -22.460   5.795
ATOM   3050  H02 WTR   532      -4.904 -23.632   6.752
TER   
ATOM   3051  O00 WTR   533       9.595 -20.842  10.443
ATOM   3052  H01 WTR   533       9.636 -19.964  10.823
ATOM   3053  H02 WTR   533      10.479 -21.192  10.554
TER   
ATOM   3054  O00 WTR   534      12.649 -22.430   6.072
ATOM   3055  H01 WTR   534      12.803 -23.199   6.620
ATOM   3056  H02 WTR   534      12.778 -22.744   5.176
TER   
ATOM   3057  O00 WTR   535      11.909 -26.472   3.474
ATOM   3058  H01 WTR   535      11.395 -26.175   2.723
ATOM   3059  H02 WTR   535      11.462 -27.265   3.772
TER   
ATOM   3060  O00 WTR   536       3.741 -28.299   9.696
ATOM   3061  H01 WTR   536       3.173 -27.598  10.019
ATOM   3062  H02 WTR   536       3.768 -28.168   8.748
TER   
ATOM   3063  O00 WTR   537       9.373 -24.188   3.778
ATOM   3064  H01 WTR   537       9.723 -24.346   4.655
ATOM   3065  H02 WTR   537       8.439 -24.035   3.916
TER   
ATOM   3066  O00 WTR   538      -0.149 -14.941   0.743
ATOM   3067  H01 WTR   538      -0.945 -15.274   0.329
ATOM   3068  H02 WTR   538       0.278 -14.423   0.060
TER   
ATOM   3069  O00 WTR   539      13.857 -21.336  13.749
ATOM   3070  H01 WTR   539      13.636 -21.575  14.649
ATOM   3071  H02 WTR   539      13.466 -20.471  13.627
TER   
ATOM   3072  O00 WTR   540       6.330 -22.683   1.461
ATOM   3073  H01 WTR   540       5.573 -22.286   1.031
ATOM   3074  H02 WTR   540       7.025 -22.031   1.374
TER   
ATOM   3075  O00 WTR   541      -1.807 -17.143   9.933
ATOM   3076  H01 WTR   541      -1.302 -17.358   9.149
ATOM   3077  H02 WTR   541      -1.390 -17.645  10.633
TER   
ATOM   3078  O00 WTR   542       3.066 -19.858   8.720
ATOM   3079  H01 WTR   542       3.849 -19.661   8.207
ATOM   3080  H02 WTR   542       2.531 -20.405   8.144
TER   
ATOM   3081  O00 WTR   543      13.360 -25.522  13.785
ATOM   3082  H01 WTR   543      13.264 -25.287  14.708
ATOM   3083  H02 WTR   543      14.223 -25.931  13.729
TER   
ATOM   3084  O00 WTR   544       6.568 -27.569   6.420
ATOM   3085  H01 WTR   544       6.548 -27.868   7.329
ATOM   3086  H02 WTR   544       6.396 -26.629   6.472
TER   
ATOM   3087  O00 WTR   545      11.220 -29.048   3.872
ATOM   3088  H01 WTR   545      11.520 -29.660   3.201
ATOM   3089  H02 WTR   545      11.720 -29.284   4.654
TER   
ATOM   3090  O00 WTR   546       6.708 -22.963  12.896
ATOM   3091  H01 WTR   546       6.030 -23.614  12.715
ATOM   3092  H02 WTR   546       6.413 -22.175  12.439
TER   
ATOM   3093  O00 WTR   547       3.393 -28.181   0.266
ATOM   3094  H01 WTR   547       3.627 -27.540  -0.405
ATOM   3095  H02 WTR   547       2.445 -28.090   0.364
TER   
ATOM   3096  O00 WTR   548       2.917 -25.633  10.940
ATOM   3097  H01 WTR   548       3.770 -25.297  10.667
ATOM   3098  H02 WTR   548       3.098 -26.132  11.736
TER   
ATOM   3099  O00 WTR   549      11.293 -23.301  -1.188
ATOM   3100  H01 WTR   549      11.142 -23.926  -1.897
ATOM   3101  H02 WTR   549      10.466 -22.825  -1.109
TER   
ATOM   3102  O00 WTR   550      12.144 -22.227  10.348
ATOM   3103  H01 WTR   550      12.078 -22.824   9.603
ATOM   3104  H02 WTR   550      12.816 -22.615  10.909
TER   
ATOM   3105  O00 WTR   551       5.823 -17.013  14.825
ATOM   3106  H01 WTR   551       5.819 -17.834  15.316
ATOM   3107  H02 WTR   551       5.170 -17.142  14.137
TER   
ATOM   3108  O00 WTR   552       6.593 -26.517  11.978
ATOM   3109  H01 WTR   552       6.214 -25.842  11.415
ATOM   3110  H02 WTR   552       7.508 -26.256  12.083
TER   
ATOM   3111  O00 WTR   553       2.484 -22.652  12.023
ATOM   3112  H01 WTR   553       1.763 -22.297  11.503
ATOM   3113  H02 WTR   553       2.412 -23.601  11.918
TER   
ATOM   3114  O00 WTR   554       5.555 -24.576  10.587
ATOM   3115  H01 WTR   554       6.343 -24.414  10.069
ATOM   3116  H02 WTR   554       5.107 -23.731  10.612
TER   
ATOM   3117  O00 WTR   555      -8.620 -21.287   8.491
ATOM   3118  H01 WTR   555      -9.371 -20.754   8.229
ATOM   3119  H02 WTR   555      -8.787 -22.145   8.101
TER   
ATOM   3120  O00 WTR   556      -8.347 -25.474  -3.442
ATOM   3121  H01 WTR   556      -9.285 -25.501  -3.631
ATOM   3122  H02 WTR   556      -8.011 -26.307  -3.773
TER   
ATOM   3123  O00 WTR   557       0.308 -25.277   7.255
ATOM   3124  H01 WTR   557       0.525 -25.383   6.329
ATOM   3125  H02 WTR   557       0.245 -24.330   7.379
TER   
ATOM   3126  O00 WTR   558      10.567 -24.745  12.798
ATOM   3127  H01 WTR   558      10.247 -24.817  11.899
ATOM   3128  H02 WTR   558      11.407 -25.205  12.791
TER   
ATOM   3129  O00 WTR   559      10.119 -18.698  11.945
ATOM   3130  H01 WTR   559       9.466 -18.560  12.632
ATOM   3131  H02 WTR   559      10.744 -19.314  12.328
TER   
ATOM   3132  O00 WTR   560       2.926 -27.294  13.208
ATOM   3133  H01 WTR   560       2.934 -26.997  14.118
ATOM   3134  H02 WTR   560       3.461 -28.088  13.210
TER   
ATOM   3135  O00 WTR   561       7.110 -24.385   6.514
ATOM   3136  H01 WTR   561       6.944 -24.299   5.575
ATOM   3137  H02 WTR   561       6.562 -23.712   6.917
TER   
ATOM   3138  O00 WTR   562       2.219 -28.461  17.796
ATOM   3139  H01 WTR   562       2.329 -29.399  17.955
ATOM   3140  H02 WTR   562       1.276 -28.348  17.673
TER   
ATOM   3141  O00 WTR   563      14.711 -20.044   7.718
ATOM   3142  H01 WTR   563      15.273 -20.394   8.409
ATOM   3143  H02 WTR   563      14.749 -20.700   7.022
TER   
ATOM   3144  O00 WTR   564       1.959 -24.562  15.628
ATOM   3145  H01 WTR   564       1.501 -24.798  14.821
ATOM   3146  H02 WTR   564       2.464 -25.342  15.855
TER   
ATOM   3147  O00 WTR   565       7.769 -18.934  13.371
ATOM   3148  H01 WTR   565       7.433 -18.052  13.530
ATOM   3149  H02 WTR   565       7.117 -19.339  12.799
TER   
ATOM   3150  O00 WTR   566       0.275 -21.610  10.633
ATOM   3151  H01 WTR   566       0.466 -20.687  10.466
ATOM   3152  H02 WTR   566      -0.376 -21.597  11.334
TER   
ATOM   3153  O00 WTR   567       5.604 -22.443   7.677
ATOM   3154  H01 WTR   567       5.172 -21.601   7.535
ATOM   3155  H02 WTR   567       5.214 -22.781   8.482
TER   
ATOM   3156  O00 WTR   568       5.567 -19.559   7.732
ATOM   3157  H01 WTR   568       6.116 -19.280   6.998
ATOM   3158  H02 WTR   568       6.169 -19.616   8.473
TER   
ATOM   3159  O00 WTR   569      12.450 -18.996  13.332
ATOM   3160  H01 WTR   569      12.734 -18.097  13.169
ATOM   3161  H02 WTR   569      12.227 -19.012  14.263
TER   
ATOM   3162  O00 WTR   570       0.833 -26.597   9.677
ATOM   3163  H01 WTR   570       0.841 -26.393   8.742
ATOM   3164  H02 WTR   570       1.536 -26.061  10.045
TER   
ATOM   3165  O00 WTR   571       9.586 -25.252  10.367
ATOM   3166  H01 WTR   571       8.968 -24.684   9.908
ATOM   3167  H02 WTR   571      10.391 -25.196   9.852
TER   
ATOM   3168  O00 WTR   572      11.150 -13.312   7.688
ATOM   3169  H01 WTR   572      11.786 -12.635   7.455
ATOM   3170  H02 WTR   572      10.516 -12.863   8.248
TER   
ATOM   3171  O00 WTR   573       4.079 -21.818   4.479
ATOM   3172  H01 WTR   573       4.401 -22.713   4.580
ATOM   3173  H02 WTR   573       3.532 -21.846   3.694
TER   
ATOM   3174  O00 WTR   574       3.352 -29.370   6.809
ATOM   3175  H01 WTR   574       3.252 -29.962   7.554
ATOM   3176  H02 WTR   574       4.292 -29.371   6.627
TER   
ATOM   3177  O00 WTR   575       6.439 -27.558   9.222
ATOM   3178  H01 WTR   575       6.938 -27.310  10.000
ATOM   3179  H02 WTR   575       5.542 -27.668   9.538
TER   
ATOM   3180  O00 WTR   576      12.415 -18.461   6.830
ATOM   3181  H01 WTR   576      13.220 -18.943   7.020
ATOM   3182  H02 WTR   576      11.739 -18.912   7.336
TER   
ATOM   3183  O00 WTR   577      13.748 -23.445  12.012
ATOM   3184  H01 WTR   577      13.667 -24.259  12.510
ATOM   3185  H02 WTR   577      14.027 -22.796  12.658
TER   
ATOM   3186  O00 WTR   578       3.073 -21.744  -9.960
ATOM   3187  H01 WTR   578       3.822 -21.891 -10.538
ATOM   3188  H02 WTR   578       3.227 -22.323  -9.214
TER   
ATOM   3189  O00 WTR   579      -4.552 -25.263   7.756
ATOM   3190  H01 WTR   579      -5.160 -25.902   7.386
ATOM   3191  H02 WTR   579      -3.747 -25.377   7.251
TER   
ATOM   3192  O00 WTR   580       8.608 -23.262 -14.669
ATOM   3193  H01 WTR   580       8.699 -23.925 -13.985
ATOM   3194  H02 WTR   580       7.821 -23.520 -15.150
TER   
ATOM   3195  O00 WTR   581       6.772 -27.470  -1.316
ATOM   3196  H01 WTR   581       7.153 -26.930  -0.624
ATOM   3197  H02 WTR   581       5.907 -27.091  -1.468
TER   
ATOM   3198  O00 WTR   582       5.686 -21.899 -10.507
ATOM   3199  H01 WTR   582       5.674 -21.316  -9.749
ATOM   3200  H02 WTR   582       6.052 -22.719 -10.174
TER   
ATOM   3201  O00 WTR   583      -1.472 -29.906  -6.273
ATOM   3202  H01 WTR   583      -2.280 -30.415  -6.213
ATOM   3203  H02 WTR   583      -0.855 -30.367  -5.704
TER   
ATOM   3204  O00 WTR   584      13.021 -21.315  -2.480
ATOM   3205  H01 WTR   584      12.591 -20.584  -2.924
ATOM   3206  H02 WTR   584      12.430 -21.542  -1.763
TER   
ATOM   3207  O00 WTR   585      -9.758 -22.034   0.182
ATOM   3208  H01 WTR   585     -10.687 -21.956  -0.035
ATOM   3209  H02 WTR   585      -9.446 -21.130   0.229
TER   
ATOM   3210  O00 WTR   586      -9.536 -29.533  -7.964
ATOM   3211  H01 WTR   586      -9.533 -30.301  -7.394
ATOM   3212  H02 WTR   586      -8.903 -29.740  -8.651
TER   
ATOM   3213  O00 WTR   587      -0.095 -28.558  -2.671
ATOM   3214  H01 WTR   587      -0.973 -28.915  -2.539
ATOM   3215  H02 WTR   587      -0.242 -27.669  -2.993
TER   
ATOM   3216  O00 WTR   588      -5.001 -22.502  -4.892
ATOM   3217  H01 WTR   588      -4.645 -23.272  -5.335
ATOM   3218  H02 WTR   588      -5.410 -22.848  -4.099
TER   
ATOM   3219  O00 WTR   589      -6.333 -30.367  -8.527
ATOM   3220  H01 WTR   589      -6.329 -29.476  -8.179
ATOM   3221  H02 WTR   589      -6.049 -30.272  -9.436
TER   
ATOM   3222  O00 WTR   590     -10.301 -25.675  -1.085
ATOM   3223  H01 WTR   590     -10.632 -26.483  -1.479
ATOM   3224  H02 WTR   590      -9.563 -25.423  -1.640
TER   
ATOM   3225  O00 WTR   591     -14.305 -27.752  -0.188
ATOM   3226  H01 WTR   591     -13.751 -28.251   0.413
ATOM   3227  H02 WTR   591     -14.804 -28.417  -0.662
TER   
ATOM   3228  O00 WTR   592      -5.510 -29.029 -10.788
ATOM   3229  H01 WTR   592      -5.106 -28.454 -10.138
ATOM   3230  H02 WTR   592      -4.901 -29.021 -11.527
TER   
ATOM   3231  O00 WTR   593       3.759 -32.806   1.287
ATOM   3232  H01 WTR   593       2.812 -32.947   1.300
ATOM   3233  H02 WTR   593       3.891 -32.018   1.814
TER   
ATOM   3234  O00 WTR   594      -6.595 -17.522  -3.700
ATOM   3235  H01 WTR   594      -6.998 -17.263  -4.529
ATOM   3236  H02 WTR   594      -7.316 -17.517  -3.070
TER   
ATOM   3237  O00 WTR   595      -1.056 -23.579 -11.687
ATOM   3238  H01 WTR   595      -0.405 -23.589 -10.985
ATOM   3239  H02 WTR   595      -1.103 -24.488 -11.983
TER   
ATOM   3240  O00 WTR   596     -10.805 -25.031  -4.384
ATOM   3241  H01 WTR   596     -11.651 -25.277  -4.009
ATOM   3242  H02 WTR   596     -11.008 -24.770  -5.282
TER   
ATOM   3243  O00 WTR   597      -2.055 -22.755   3.471
ATOM   3244  H01 WTR   597      -1.829 -22.587   4.386
ATOM   3245  H02 WTR   597      -2.479 -21.950   3.176
TER   
ATOM   3246  O00 WTR   598     -12.270 -30.197  -1.521
ATOM   3247  H01 WTR   598     -11.903 -29.868  -0.700
ATOM   3248  H02 WTR   598     -11.629 -30.836  -1.832
TER   
ATOM   3249  O00 WTR   599      -6.965 -27.772  -7.527
ATOM   3250  H01 WTR   599      -6.259 -27.444  -8.084
ATOM   3251  H02 WTR   599      -7.714 -27.858  -8.117
TER   
ATOM   3252  O00 WTR   600      -7.541 -22.831  10.923
ATOM   3253  H01 WTR   600      -7.938 -21.999  10.666
ATOM   3254  H02 WTR   600      -8.216 -23.271  11.440
TER   
ATOM   3255  O00 WTR   601      -4.788 -27.859  -3.891
ATOM   3256  H01 WTR   601      -4.068 -27.806  -4.519
ATOM   3257  H02 WTR   601      -5.569 -27.985  -4.430
TER   
ATOM   3258  O00 WTR   602      -7.454 -27.655  -4.844
ATOM   3259  H01 WTR   602      -7.952 -28.273  -4.309
ATOM   3260  H02 WTR   602      -7.633 -27.920  -5.747
TER   
ATOM   3261  O00 WTR   603      -4.804 -25.520  -2.009
ATOM   3262  H01 WTR   603      -4.513 -25.927  -1.192
ATOM   3263  H02 WTR   603      -4.870 -26.246  -2.629
TER   
ATOM   3264  O00 WTR   604       1.532 -20.893   6.394
ATOM   3265  H01 WTR   604       2.111 -21.336   5.773
ATOM   3266  H02 WTR   604       1.077 -21.604   6.846
TER   
ATOM   3267  O00 WTR   605      -9.708 -28.518   3.795
ATOM   3268  H01 WTR   605     -10.487 -28.064   3.474
ATOM   3269  H02 WTR   605      -9.122 -28.554   3.040
TER   
ATOM   3270  O00 WTR   606      -4.072 -26.876   0.251
ATOM   3271  H01 WTR   606      -4.623 -26.921   1.033
ATOM   3272  H02 WTR   606      -3.441 -26.182   0.442
TER   
ATOM   3273  O00 WTR   607       0.039 -27.478  -7.066
ATOM   3274  H01 WTR   607      -0.552 -26.734  -7.180
ATOM   3275  H02 WTR   607      -0.506 -28.161  -6.676
TER   
ATOM   3276  O00 WTR   608      -7.398 -29.935  -1.397
ATOM   3277  H01 WTR   608      -6.506 -30.146  -1.673
ATOM   3278  H02 WTR   608      -7.334 -29.820  -0.449
TER   
ATOM   3279  O00 WTR   609       3.330 -29.306  -2.516
ATOM   3280  H01 WTR   609       3.824 -29.974  -2.042
ATOM   3281  H02 WTR   609       2.950 -29.771  -3.261
TER   
ATOM   3282  O00 WTR   610      -6.992 -31.704  -6.267
ATOM   3283  H01 WTR   610      -7.677 -31.209  -5.818
ATOM   3284  H02 WTR   610      -6.925 -31.293  -7.129
TER   
ATOM   3285  O00 WTR   611      -2.766 -25.794  -9.582
ATOM   3286  H01 WTR   611      -3.362 -25.057  -9.717
ATOM   3287  H02 WTR   611      -1.964 -25.396  -9.244
TER   
ATOM   3288  O00 WTR   612       0.706 -31.425  -1.510
ATOM   3289  H01 WTR   612       1.202 -30.613  -1.615
ATOM   3290  H02 WTR   612       0.324 -31.361  -0.636
TER   
ATOM   3291  O00 WTR   613     -12.387 -26.343   2.051
ATOM   3292  H01 WTR   613     -12.620 -26.021   2.922
ATOM   3293  H02 WTR   613     -12.001 -25.586   1.611
TER   
ATOM   3294  O00 WTR   614       6.082 -33.554   3.338
ATOM   3295  H01 WTR   614       5.203 -33.577   2.959
ATOM   3296  H02 WTR   614       5.941 -33.323   4.256
TER   
ATOM   3297  O00 WTR   615      -4.990 -29.066   4.953
ATOM   3298  H01 WTR   615      -5.287 -29.859   4.506
ATOM   3299  H02 WTR   615      -4.173 -29.322   5.379
TER   
ATOM   3300  O00 WTR   616      -9.298 -23.698   7.000
ATOM   3301  H01 WTR   616     -10.250 -23.682   6.905
ATOM   3302  H02 WTR   616      -8.971 -23.837   6.111
TER   
ATOM   3303  O00 WTR   617      -4.293 -27.897  -8.754
ATOM   3304  H01 WTR   617      -3.762 -27.160  -9.055
ATOM   3305  H02 WTR   617      -3.957 -28.094  -7.879
TER   
ATOM   3306  O00 WTR   618      -9.190 -25.905   1.541
ATOM   3307  H01 WTR   618      -9.600 -25.838   0.679
ATOM   3308  H02 WTR   618      -8.939 -25.007   1.757
TER   
ATOM   3309  O00 WTR   619     -12.355 -29.984   3.707
ATOM   3310  H01 WTR   619     -11.702 -29.758   4.368
ATOM   3311  H02 WTR   619     -13.188 -29.704   4.086
TER   
ATOM   3312  O00 WTR   620      -8.942 -24.050  13.002
ATOM   3313  H01 WTR   620      -9.743 -23.542  13.135
ATOM   3314  H02 WTR   620      -8.335 -23.717  13.663
TER   
ATOM   3315  O00 WTR   621      -9.046 -29.302  -3.422
ATOM   3316  H01 WTR   621      -9.707 -28.672  -3.134
ATOM   3317  H02 WTR   621      -8.542 -29.498  -2.633
TER   
ATOM   3318  O00 WTR   622     -11.347 -27.956  -2.403
ATOM   3319  H01 WTR   622     -11.791 -28.776  -2.185
ATOM   3320  H02 WTR   622     -12.050 -27.368  -2.678
TER   
ATOM   3321  O00 WTR   623      -9.864 -19.036   0.552
ATOM   3322  H01 WTR   623      -9.106 -19.362   1.037
ATOM   3323  H02 WTR   623      -9.488 -18.565  -0.192
TER   
ATOM   3324  O00 WTR   624      -7.113 -24.788  -6.095
ATOM   3325  H01 WTR   624      -6.808 -25.663  -6.332
ATOM   3326  H02 WTR   624      -7.515 -24.899  -5.233
TER   
ATOM   3327  O00 WTR   625       5.391 -26.390  -4.470
ATOM   3328  H01 WTR   625       4.759 -26.117  -5.135
ATOM   3329  H02 WTR   625       5.877 -27.106  -4.880
TER   
ATOM   3330  O00 WTR   626      10.044 -29.995   0.084
ATOM   3331  H01 WTR   626      10.438 -29.125   0.026
ATOM   3332  H02 WTR   626       9.328 -29.977  -0.550
TER   
ATOM   3333  O00 WTR   627      -2.616 -26.849  -5.482
ATOM   3334  H01 WTR   627      -3.075 -26.041  -5.712
ATOM   3335  H02 WTR   627      -2.002 -26.590  -4.795
TER   
ATOM   3336  O00 WTR   628      -8.815 -27.469   8.528
ATOM   3337  H01 WTR   628      -8.923 -27.338   7.586
ATOM   3338  H02 WTR   628      -8.353 -26.685   8.827
TER   
ATOM   3339  O00 WTR   629      -1.423 -27.957   1.834
ATOM   3340  H01 WTR   629      -2.152 -28.458   1.467
ATOM   3341  H02 WTR   629      -1.842 -27.258   2.336
TER   
ATOM   3342  O00 WTR   630      -7.862 -20.966  -1.893
ATOM   3343  H01 WTR   630      -8.619 -21.529  -1.730
ATOM   3344  H02 WTR   630      -7.138 -21.575  -2.042
TER   
ATOM   3345  O00 WTR   631      -6.476 -23.515  -2.929
ATOM   3346  H01 WTR   631      -7.325 -23.911  -3.127
ATOM   3347  H02 WTR   631      -6.000 -24.194  -2.451
TER   
ATOM   3348  O00 WTR   632       0.497 -20.239  -7.610
ATOM   3349  H01 WTR   632       0.239 -19.387  -7.258
ATOM   3350  H02 WTR   632       0.697 -20.068  -8.531
TER   
ATOM   3351  O00 WTR   633      -0.842 -23.207  -1.873
ATOM   3352  H01 WTR   633      -0.393 -22.439  -1.521
ATOM   3353  H02 WTR   633      -0.379 -23.952  -1.489
TER   
ATOM   3354  O00 WTR   634     -10.436 -25.355   4.011
ATOM   3355  H01 WTR   634     -10.637 -24.429   3.878
ATOM   3356  H02 WTR   634     -10.121 -25.658   3.160
TER   
ATOM   3357  O00 WTR   635       4.143 -26.823  -2.117
ATOM   3358  H01 WTR   635       3.812 -27.697  -2.324
ATOM   3359  H02 WTR   635       4.686 -26.587  -2.869
TER   
ATOM   3360  O00 WTR   636       2.452 -28.505  -6.570
ATOM   3361  H01 WTR   636       2.033 -29.137  -5.987
ATOM   3362  H02 WTR   636       1.725 -28.036  -6.978
TER   
ATOM   3363  O00 WTR   637      10.600 -24.830   1.264
ATOM   3364  H01 WTR   637      11.460 -24.410   1.263
ATOM   3365  H02 WTR   637      10.265 -24.690   2.150
TER   
ATOM   3366  O00 WTR   638       4.408 -31.422  -0.986
ATOM   3367  H01 WTR   638       5.303 -31.196  -0.732
ATOM   3368  H02 WTR   638       4.057 -31.895  -0.232
TER   
ATOM   3369  O00 WTR   639       4.687 -33.112  -3.107
ATOM   3370  H01 WTR   639       4.718 -32.511  -2.362
ATOM   3371  H02 WTR   639       5.590 -33.153  -3.419
TER   
ATOM   3372  O00 WTR   640       2.362 -22.355  -3.490
ATOM   3373  H01 WTR   640       2.565 -21.604  -4.048
ATOM   3374  H02 WTR   640       1.883 -22.956  -4.061
TER   
ATOM   3375  O00 WTR   641       7.588 -27.600  -7.342
ATOM   3376  H01 WTR   641       7.313 -28.071  -6.555
ATOM   3377  H02 WTR   641       8.194 -26.932  -7.022
TER   
ATOM   3378  O00 WTR   642       7.099 -30.366  -0.746
ATOM   3379  H01 WTR   642       6.763 -29.471  -0.802
ATOM   3380  H02 WTR   642       7.014 -30.597   0.179
TER   
ATOM   3381  O00 WTR   643      -1.426 -19.020 -11.308
ATOM   3382  H01 WTR   643      -0.593 -18.837 -10.873
ATOM   3383  H02 WTR   643      -1.719 -19.848 -10.927
TER   
ATOM   3384  O00 WTR   644       9.558 -26.460  -5.751
ATOM   3385  H01 WTR   644       9.597 -25.506  -5.681
ATOM   3386  H02 WTR   644       9.376 -26.759  -4.861
TER   
ATOM   3387  O00 WTR   645       1.082 -26.824 -11.470
ATOM   3388  H01 WTR   645       1.876 -27.065 -11.946
ATOM   3389  H02 WTR   645       0.990 -27.501 -10.799
TER   
ATOM   3390  O00 WTR   646      11.563 -24.194   8.513
ATOM   3391  H01 WTR   646      12.453 -24.341   8.193
ATOM   3392  H02 WTR   646      11.006 -24.334   7.748
TER   
ATOM   3393  O00 WTR   647       0.939 -30.255  -4.739
ATOM   3394  H01 WTR   647       1.688 -30.851  -4.713
ATOM   3395  H02 WTR   647       0.792 -30.013  -3.825
TER   
ATOM   3396  O00 WTR   648       7.244 -23.458  -3.912
ATOM   3397  H01 WTR   648       7.428 -23.574  -2.980
ATOM   3398  H02 WTR   648       6.841 -24.284  -4.181
TER   
ATOM   3399  O00 WTR   649       7.847 -23.796  -1.313
ATOM   3400  H01 WTR   649       7.109 -23.757  -0.705
ATOM   3401  H02 WTR   649       8.454 -23.127  -0.996
TER   
ATOM   3402  O00 WTR   650      10.633 -24.903  -3.219
ATOM   3403  H01 WTR   650       9.994 -25.479  -2.801
ATOM   3404  H02 WTR   650      11.445 -25.409  -3.225
TER   
ATOM   3405  O00 WTR   651      -1.323 -20.205  19.352
ATOM   3406  H01 WTR   651      -1.632 -20.693  20.115
ATOM   3407  H02 WTR   651      -0.373 -20.319  19.363
TER   
ATOM   3408  O00 WTR   652      11.257 -17.213   4.515
ATOM   3409  H01 WTR   652      12.114 -16.954   4.176
ATOM   3410  H02 WTR   652      11.440 -17.960   5.086
TER   
ATOM   3411  O00 WTR   653       7.652 -23.280   9.549
ATOM   3412  H01 WTR   653       8.140 -22.554   9.936
ATOM   3413  H02 WTR   653       7.294 -22.921   8.736
TER   
ATOM   3414  O00 WTR   654       8.487 -32.952  -6.387
ATOM   3415  H01 WTR   654       9.379 -33.300  -6.390
ATOM   3416  H02 WTR   654       8.504 -32.245  -7.032
TER   
ATOM   3417  O00 WTR   655       4.720 -26.912   2.152
ATOM   3418  H01 WTR   655       5.292 -27.516   2.626
ATOM   3419  H02 WTR   655       4.309 -27.451   1.476
TER   
ATOM   3420  O00 WTR   656       5.774 -31.361  -6.291
ATOM   3421  H01 WTR   656       6.136 -30.914  -7.056
ATOM   3422  H02 WTR   656       6.362 -32.102  -6.144
TER   
ATOM   3423  O00 WTR   657       4.312 -22.889  -7.550
ATOM   3424  H01 WTR   657       5.264 -22.839  -7.631
ATOM   3425  H02 WTR   657       4.106 -22.348  -6.788
TER   
ATOM   3426  O00 WTR   658      -3.739 -31.394  -6.473
ATOM   3427  H01 WTR   658      -4.540 -30.985  -6.145
ATOM   3428  H02 WTR   658      -3.874 -31.463  -7.418
TER   
ATOM   3429  O00 WTR   659      14.535 -23.440  -3.054
ATOM   3430  H01 WTR   659      14.004 -22.653  -2.935
ATOM   3431  H02 WTR   659      14.966 -23.569  -2.210
TER   
ATOM   3432  O00 WTR   660       6.769 -23.878  -9.039
ATOM   3433  H01 WTR   660       7.663 -23.974  -8.709
ATOM   3434  H02 WTR   660       6.462 -24.776  -9.164
TER   
ATOM   3435  O00 WTR   661      11.653 -21.580   2.194
ATOM   3436  H01 WTR   661      11.506 -21.934   1.317
ATOM   3437  H02 WTR   661      12.580 -21.343   2.205
TER   
ATOM   3438  O00 WTR   662       3.325 -27.300 -13.218
ATOM   3439  H01 WTR   662       3.690 -26.433 -13.394
ATOM   3440  H02 WTR   662       3.281 -27.720 -14.078
TER   
ATOM   3441  O00 WTR   663       3.411 -31.413  -4.859
ATOM   3442  H01 WTR   663       3.772 -32.071  -4.265
ATOM   3443  H02 WTR   663       4.001 -31.420  -5.613
TER   
ATOM   3444  O00 WTR   664       3.958 -30.221   1.872
ATOM   3445  H01 WTR   664       4.902 -30.375   1.872
ATOM   3446  H02 WTR   664       3.832 -29.504   1.251
TER   
ATOM   3447  O00 WTR   665      10.671 -19.865   8.168
ATOM   3448  H01 WTR   665      10.262 -20.250   8.943
ATOM   3449  H02 WTR   665      10.273 -20.329   7.431
TER   
ATOM   3450  O00 WTR   666       0.579 -27.446  -0.026
ATOM   3451  H01 WTR   666       0.249 -27.772  -0.864
ATOM   3452  H02 WTR   666      -0.156 -27.551   0.578
TER   
ATOM   3453  O00 WTR   667      -2.585 -28.896  -0.794
ATOM   3454  H01 WTR   667      -3.147 -29.312  -1.447
ATOM   3455  H02 WTR   667      -3.026 -28.071  -0.588
TER   
ATOM   3456  O00 WTR   668       2.821 -30.869   8.862
ATOM   3457  H01 WTR   668       1.871 -30.835   8.973
ATOM   3458  H02 WTR   668       3.139 -30.060   9.264
TER   
ATOM   3459  O00 WTR   669       6.370 -26.269 -10.121
ATOM   3460  H01 WTR   669       5.506 -26.252  -9.709
ATOM   3461  H02 WTR   669       6.954 -26.602  -9.439
TER   
ATOM   3462  O00 WTR   670     -10.454 -19.537   3.778
ATOM   3463  H01 WTR   670     -10.803 -19.888   2.958
ATOM   3464  H02 WTR   670     -11.226 -19.237   4.258
TER   
ATOM   3465  O00 WTR   671       6.608 -31.259   1.885
ATOM   3466  H01 WTR   671       6.506 -32.033   2.439
ATOM   3467  H02 WTR   671       7.241 -30.713   2.350
TER   
ATOM   3468  O00 WTR   672       9.131 -27.253  -2.705
ATOM   3469  H01 WTR   672       8.304 -27.626  -2.399
ATOM   3470  H02 WTR   672       9.628 -27.083  -1.904
TER   
ATOM   3471  O00 WTR   673       3.561 -29.091 -10.272
ATOM   3472  H01 WTR   673       2.766 -29.406  -9.842
ATOM   3473  H02 WTR   673       3.281 -28.866 -11.159
TER   
ATOM   3474  O00 WTR   674      -0.816 -25.648  -3.552
ATOM   3475  H01 WTR   674      -0.192 -25.200  -4.124
ATOM   3476  H02 WTR   674      -1.531 -25.022  -3.439
TER   
ATOM   3477  O00 WTR   675       3.818 -25.286  -6.230
ATOM   3478  H01 WTR   675       3.676 -24.483  -6.732
ATOM   3479  H02 WTR   675       3.854 -25.978  -6.890
TER   
ATOM   3480  O00 WTR   676       0.102 -22.911  -6.922
ATOM   3481  H01 WTR   676      -0.277 -22.677  -6.075
ATOM   3482  H02 WTR   676       0.234 -22.074  -7.366
TER   
ATOM   3483  O00 WTR   677       2.023 -16.465  -6.675
ATOM   3484  H01 WTR   677       1.116 -16.759  -6.756
ATOM   3485  H02 WTR   677       1.981 -15.518  -6.805
TER   
ATOM   3486  O00 WTR   678       1.172 -33.995  -0.208
ATOM   3487  H01 WTR   678       1.616 -34.637  -0.762
ATOM   3488  H02 WTR   678       1.141 -33.200  -0.740
TER   
ATOM   3489  O00 WTR   679      -3.008 -23.537  19.594
ATOM   3490  H01 WTR   679      -2.879 -24.110  18.838
ATOM   3491  H02 WTR   679      -3.814 -23.854  20.001
TER   
ATOM   3492  O00 WTR   680       6.507 -23.907   3.763
ATOM   3493  H01 WTR   680       5.643 -24.302   3.880
ATOM   3494  H02 WTR   680       6.418 -23.364   2.980
TER   
ATOM   3495  O00 WTR   681       1.555 -13.210  -2.178
ATOM   3496  H01 WTR   681       2.289 -13.823  -2.138
ATOM   3497  H02 WTR   681       1.691 -12.624  -1.433
TER   
ATOM   3498  O00 WTR   682       0.749 -28.815  -9.639
ATOM   3499  H01 WTR   682       0.064 -29.397  -9.967
ATOM   3500  H02 WTR   682       0.430 -28.527  -8.784
TER   
ATOM   3501  O00 WTR   683       4.325 -27.375  -8.060
ATOM   3502  H01 WTR   683       3.729 -27.877  -7.504
ATOM   3503  H02 WTR   683       4.248 -27.781  -8.923
TER   
ATOM   3504  O00 WTR   684       6.390 -21.010  -4.488
ATOM   3505  H01 WTR   684       6.714 -21.911  -4.464
ATOM   3506  H02 WTR   684       7.008 -20.548  -5.054
TER   
ATOM   3507  O00 WTR   685       3.005 -23.812  -1.244
ATOM   3508  H01 WTR   685       3.574 -24.573  -1.353
ATOM   3509  H02 WTR   685       2.921 -23.446  -2.125
TER   
ATOM   3510  O00 WTR   686      17.170 -16.622  11.737
ATOM   3511  H01 WTR   686      17.427 -17.155  12.490
ATOM   3512  H02 WTR   686      17.270 -17.204  10.985
TER   
ATOM   3513  O00 WTR   687      13.391 -23.654   3.628
ATOM   3514  H01 WTR   687      12.734 -24.339   3.753
ATOM   3515  H02 WTR   687      13.281 -23.379   2.718
TER   
ATOM   3516  O00 WTR   688      12.694 -18.417   2.021
ATOM   3517  H01 WTR   688      13.146 -17.949   2.724
ATOM   3518  H02 WTR   688      13.383 -18.628   1.391
TER   
ATOM   3519  O00 WTR   689       7.848 -16.479   5.960
ATOM   3520  H01 WTR   689       8.192 -17.267   5.540
ATOM   3521  H02 WTR   689       8.477 -15.793   5.736
TER   
ATOM   3522  O00 WTR   690      15.699 -21.516  -5.236
ATOM   3523  H01 WTR   690      14.939 -22.036  -4.973
ATOM   3524  H02 WTR   690      15.328 -20.781  -5.725
TER   
ATOM   3525  O00 WTR   691      14.034 -19.610  10.920
ATOM   3526  H01 WTR   691      13.570 -18.809  11.164
ATOM   3527  H02 WTR   691      13.354 -20.283  10.893
TER   
ATOM   3528  O00 WTR   692      10.014 -21.529   6.034
ATOM   3529  H01 WTR   692      10.953 -21.687   5.932
ATOM   3530  H02 WTR   692       9.696 -21.388   5.142
TER   
ATOM   3531  O00 WTR   693      13.815 -26.466   5.737
ATOM   3532  H01 WTR   693      14.139 -27.207   5.226
ATOM   3533  H02 WTR   693      12.965 -26.260   5.349
TER   
ATOM   3534  O00 WTR   694      11.441 -31.297   2.325
ATOM   3535  H01 WTR   694      11.852 -31.567   1.503
ATOM   3536  H02 WTR   694      10.521 -31.163   2.100
TER   
ATOM   3537  O00 WTR   695      15.273 -19.196  -1.686
ATOM   3538  H01 WTR   695      16.023 -19.781  -1.791
ATOM   3539  H02 WTR   695      14.512 -19.742  -1.887
TER   
ATOM   3540  O00 WTR   696      17.074 -17.704   8.974
ATOM   3541  H01 WTR   696      16.771 -16.811   8.809
ATOM   3542  H02 WTR   696      18.029 -17.641   8.952
TER   
ATOM   3543  O00 WTR   697      16.373 -20.269  12.832
ATOM   3544  H01 WTR   697      15.587 -20.739  13.111
ATOM   3545  H02 WTR   697      16.253 -20.138  11.891
TER   
ATOM   3546  O00 WTR   698      18.729 -21.342  11.973
ATOM   3547  H01 WTR   698      17.949 -20.965  12.382
ATOM   3548  H02 WTR   698      18.679 -21.063  11.059
TER   
ATOM   3549  O00 WTR   699      14.155 -24.324   7.641
ATOM   3550  H01 WTR   699      14.040 -24.981   6.954
ATOM   3551  H02 WTR   699      14.924 -24.619   8.129
TER   
ATOM   3552  O00 WTR   700       6.595 -28.840  -5.212
ATOM   3553  H01 WTR   700       6.707 -28.905  -4.264
ATOM   3554  H02 WTR   700       6.147 -29.650  -5.457
TER   
ATOM   3555  O00 WTR   701       9.657 -19.173  -2.033
ATOM   3556  H01 WTR   701       8.772 -18.812  -2.083
ATOM   3557  H02 WTR   701      10.083 -18.669  -1.340
TER   
ATOM   3558  O00 WTR   702      16.818 -21.625   0.349
ATOM   3559  H01 WTR   702      17.354 -20.836   0.422
ATOM   3560  H02 WTR   702      16.048 -21.442   0.888
TER   
ATOM   3561  O00 WTR   703      15.923 -23.257  10.207
ATOM   3562  H01 WTR   703      16.076 -22.373  10.541
ATOM   3563  H02 WTR   703      15.072 -23.505  10.567
TER   
ATOM   3564  O00 WTR   704      15.257 -21.932   5.326
ATOM   3565  H01 WTR   704      14.356 -22.067   5.621
ATOM   3566  H02 WTR   704      15.563 -22.806   5.084
TER   
ATOM   3567  O00 WTR   705      10.259 -19.472 -10.046
ATOM   3568  H01 WTR   705       9.841 -20.016 -10.714
ATOM   3569  H02 WTR   705      11.197 -19.579 -10.202
TER   
ATOM   3570  O00 WTR   706       9.195 -23.987  -7.704
ATOM   3571  H01 WTR   706       9.453 -23.598  -8.539
ATOM   3572  H02 WTR   706       9.255 -23.267  -7.075
TER   
ATOM   3573  O00 WTR   707      17.021 -20.399  -3.059
ATOM   3574  H01 WTR   707      16.643 -20.664  -3.898
ATOM   3575  H02 WTR   707      17.802 -20.943  -2.965
TER   
ATOM   3576  O00 WTR   708      13.070 -26.225  -3.117
ATOM   3577  H01 WTR   708      13.484 -26.998  -3.500
ATOM   3578  H02 WTR   708      13.792 -25.615  -2.966
TER   
ATOM   3579  O00 WTR   709      16.349 -15.491  -4.821
ATOM   3580  H01 WTR   709      16.351 -14.647  -5.273
ATOM   3581  H02 WTR   709      15.790 -16.051  -5.360
TER   
ATOM   3582  O00 WTR   710      18.871 -16.765   1.033
ATOM   3583  H01 WTR   710      18.748 -16.736   0.084
ATOM   3584  H02 WTR   710      18.282 -16.091   1.372
TER   
ATOM   3585  O00 WTR   711      13.121 -23.747   0.793
ATOM   3586  H01 WTR   711      14.049 -23.849   0.584
ATOM   3587  H02 WTR   711      12.703 -23.570  -0.049
TER   
ATOM   3588  O00 WTR   712      10.817 -27.315  -0.057
ATOM   3589  H01 WTR   712      10.688 -26.469   0.372
ATOM   3590  H02 WTR   712      11.589 -27.189  -0.609
TER   
ATOM   3591  O00 WTR   713       7.643 -26.158   0.987
ATOM   3592  H01 WTR   713       7.301 -26.203   1.880
ATOM   3593  H02 WTR   713       8.333 -25.496   1.028
TER   
ATOM   3594  O00 WTR   714       9.370 -21.539  -0.582
ATOM   3595  H01 WTR   714       9.348 -20.886  -1.281
ATOM   3596  H02 WTR   714       8.760 -21.206   0.077
TER   
ATOM   3597  O00 WTR   715      12.443 -21.721  -7.767
ATOM   3598  H01 WTR   715      11.691 -21.255  -7.401
ATOM   3599  H02 WTR   715      12.400 -22.593  -7.374
TER   
ATOM   3600  O00 WTR   716      12.427 -24.098  -5.844
ATOM   3601  H01 WTR   716      13.204 -24.422  -5.389
ATOM   3602  H02 WTR   716      12.199 -24.796  -6.458
TER   
ATOM   3603  O00 WTR   717      19.775 -13.297  -5.953
ATOM   3604  H01 WTR   717      19.523 -12.378  -6.044
ATOM   3605  H02 WTR   717      20.128 -13.535  -6.811
TER   
ATOM   3606  O00 WTR   718      12.951 -19.421  -9.335
ATOM   3607  H01 WTR   718      13.727 -19.130  -8.856
ATOM   3608  H02 WTR   718      12.826 -20.330  -9.060
TER   
ATOM   3609  O00 WTR   719     -17.473 -21.428   6.534
ATOM   3610  H01 WTR   719     -16.680 -20.953   6.783
ATOM   3611  H02 WTR   719     -17.162 -22.295   6.274
TER   
ATOM   3612  O00 WTR   720     -10.132 -21.667  -9.068
ATOM   3613  H01 WTR   720      -9.453 -22.165  -8.615
ATOM   3614  H02 WTR   720     -10.640 -21.260  -8.367
TER   
ATOM   3615  O00 WTR   721     -20.796 -14.472   6.706
ATOM   3616  H01 WTR   721     -20.863 -14.192   7.619
ATOM   3617  H02 WTR   721     -21.673 -14.786   6.486
TER   
ATOM   3618  O00 WTR   722      -9.014  -8.951   5.461
ATOM   3619  H01 WTR   722      -8.684  -8.867   4.567
ATOM   3620  H02 WTR   722      -8.237  -9.140   5.987
TER   
ATOM   3621  O00 WTR   723     -13.498 -18.252 -10.197
ATOM   3622  H01 WTR   723     -12.582 -18.378 -10.445
ATOM   3623  H02 WTR   723     -13.527 -18.470  -9.265
TER   
ATOM   3624  O00 WTR   724     -20.881 -12.659   9.100
ATOM   3625  H01 WTR   724     -20.126 -13.154   9.418
ATOM   3626  H02 WTR   724     -20.617 -11.742   9.178
TER   
ATOM   3627  O00 WTR   725     -18.383 -14.242   9.059
ATOM   3628  H01 WTR   725     -17.646 -14.393   9.651
ATOM   3629  H02 WTR   725     -18.639 -15.117   8.767
TER   
ATOM   3630  O00 WTR   726     -19.205 -21.352  -1.586
ATOM   3631  H01 WTR   726     -18.586 -20.817  -2.083
ATOM   3632  H02 WTR   726     -18.761 -21.526  -0.757
TER   
ATOM   3633  O00 WTR   727     -14.937 -15.018   7.707
ATOM   3634  H01 WTR   727     -15.473 -15.523   7.095
ATOM   3635  H02 WTR   727     -14.176 -14.747   7.192
TER   
ATOM   3636  O00 WTR   728     -14.744 -19.805  16.017
ATOM   3637  H01 WTR   728     -15.589 -20.200  15.805
ATOM   3638  H02 WTR   728     -14.940 -18.878  16.158
TER   
ATOM   3639  O00 WTR   729     -12.006  -8.871   3.172
ATOM   3640  H01 WTR   729     -11.851  -9.792   2.964
ATOM   3641  H02 WTR   729     -12.387  -8.505   2.374
TER   
ATOM   3642  O00 WTR   730     -17.464 -16.975   5.015
ATOM   3643  H01 WTR   730     -16.768 -16.657   4.440
ATOM   3644  H02 WTR   730     -18.248 -16.513   4.720
TER   
ATOM   3645  O00 WTR   731     -16.975 -20.777  14.606
ATOM   3646  H01 WTR   731     -17.611 -20.146  14.270
ATOM   3647  H02 WTR   731     -16.624 -21.203  13.824
TER   
ATOM   3648  O00 WTR   732     -18.738 -11.611   3.079
ATOM   3649  H01 WTR   732     -18.953 -11.744   4.002
ATOM   3650  H02 WTR   732     -18.366 -12.446   2.797
TER   
ATOM   3651  O00 WTR   733     -10.053  -3.748   5.724
ATOM   3652  H01 WTR   733     -10.046  -4.667   5.989
ATOM   3653  H02 WTR   733     -10.153  -3.773   4.772
TER   
ATOM   3654  O00 WTR   734     -17.895 -13.896   2.219
ATOM   3655  H01 WTR   734     -17.725 -13.979   1.281
ATOM   3656  H02 WTR   734     -17.194 -14.398   2.635
TER   
ATOM   3657  O00 WTR   735     -24.098 -17.548   2.059
ATOM   3658  H01 WTR   735     -24.506 -18.165   1.452
ATOM   3659  H02 WTR   735     -23.304 -17.992   2.355
TER   
ATOM   3660  O00 WTR   736     -10.334 -12.030  10.526
ATOM   3661  H01 WTR   736     -10.520 -12.613  11.262
ATOM   3662  H02 WTR   736     -10.881 -11.260  10.686
TER   
ATOM   3663  O00 WTR   737     -14.175 -11.157  13.394
ATOM   3664  H01 WTR   737     -13.730 -11.390  12.580
ATOM   3665  H02 WTR   737     -13.733 -11.675  14.066
TER   
ATOM   3666  O00 WTR   738     -17.475 -17.412  -0.210
ATOM   3667  H01 WTR   738     -18.335 -17.825  -0.132
ATOM   3668  H02 WTR   738     -17.666 -16.498  -0.420
TER   
ATOM   3669  O00 WTR   739     -19.581 -15.960   3.638
ATOM   3670  H01 WTR   739     -19.185 -15.260   3.119
ATOM   3671  H02 WTR   739     -20.443 -15.621   3.878
TER   
ATOM   3672  O00 WTR   740     -20.038  -6.404  14.328
ATOM   3673  H01 WTR   740     -20.471  -7.256  14.362
ATOM   3674  H02 WTR   740     -19.583  -6.332  15.167
TER   
ATOM   3675  O00 WTR   741     -21.493  -4.114   1.235
ATOM   3676  H01 WTR   741     -20.673  -3.812   0.844
ATOM   3677  H02 WTR   741     -21.577  -5.022   0.943
TER   
ATOM   3678  O00 WTR   742     -19.958 -11.018  -3.412
ATOM   3679  H01 WTR   742     -19.503 -11.477  -2.706
ATOM   3680  H02 WTR   742     -20.318 -10.235  -2.994
TER   
ATOM   3681  O00 WTR   743     -18.789 -22.019  -4.340
ATOM   3682  H01 WTR   743     -19.173 -21.164  -4.536
ATOM   3683  H02 WTR   743     -19.246 -22.312  -3.552
TER   
ATOM   3684  O00 WTR   744     -17.802 -11.953   7.712
ATOM   3685  H01 WTR   744     -18.146 -11.371   8.390
ATOM   3686  H02 WTR   744     -17.998 -12.834   8.030
TER   
ATOM   3687  O00 WTR   745      -6.193 -14.406  12.056
ATOM   3688  H01 WTR   745      -6.676 -15.197  11.815
ATOM   3689  H02 WTR   745      -6.431 -13.766  11.385
TER   
ATOM   3690  O00 WTR   746     -13.065 -12.784  -0.137
ATOM   3691  H01 WTR   746     -12.411 -12.545  -0.794
ATOM   3692  H02 WTR   746     -12.805 -13.659   0.153
TER   
ATOM   3693  O00 WTR   747     -14.643 -12.988   3.665
ATOM   3694  H01 WTR   747     -15.142 -12.667   4.416
ATOM   3695  H02 WTR   747     -13.732 -12.976   3.959
TER   
ATOM   3696  O00 WTR   748     -19.575  -7.651   7.986
ATOM   3697  H01 WTR   748     -19.765  -7.620   7.048
ATOM   3698  H02 WTR   748     -20.191  -7.030   8.375
TER   
ATOM   3699  O00 WTR   749     -18.928 -14.867  -0.462
ATOM   3700  H01 WTR   749     -19.550 -15.229  -1.093
ATOM   3701  H02 WTR   749     -18.744 -13.985  -0.786
TER   
ATOM   3702  O00 WTR   750     -15.570 -17.136  16.213
ATOM   3703  H01 WTR   750     -15.235 -16.307  15.870
ATOM   3704  H02 WTR   750     -16.462 -17.193  15.872
TER   
ATOM   3705  O00 WTR   751     -15.788 -18.592  12.940
ATOM   3706  H01 WTR   751     -16.386 -18.549  12.194
ATOM   3707  H02 WTR   751     -15.752 -19.522  13.164
TER   
ATOM   3708  O00 WTR   752     -13.286  -7.103  11.047
ATOM   3709  H01 WTR   752     -14.004  -6.816  10.483
ATOM   3710  H02 WTR   752     -12.605  -6.442  10.924
TER   
ATOM   3711  O00 WTR   753     -20.067 -12.124  -8.758
ATOM   3712  H01 WTR   753     -20.250 -12.197  -7.821
ATOM   3713  H02 WTR   753     -19.988 -13.030  -9.057
TER   
ATOM   3714  O00 WTR   754     -11.984 -13.770   4.013
ATOM   3715  H01 WTR   754     -11.881 -14.667   3.695
ATOM   3716  H02 WTR   754     -12.235 -13.869   4.931
TER   
ATOM   3717  O00 WTR   755     -17.842  -6.947  16.021
ATOM   3718  H01 WTR   755     -17.295  -7.710  15.835
ATOM   3719  H02 WTR   755     -17.468  -6.571  16.818
TER   
ATOM   3720  O00 WTR   756     -17.870   7.093   7.956
ATOM   3721  H01 WTR   756     -17.310   7.313   7.212
ATOM   3722  H02 WTR   756     -17.295   7.161   8.719
TER   
ATOM   3723  O00 WTR   757     -17.780 -19.031  11.147
ATOM   3724  H01 WTR   757     -18.411 -19.155  11.856
ATOM   3725  H02 WTR   757     -17.614 -19.913  10.816
TER   
ATOM   3726  O00 WTR   758     -15.552  -6.445   9.843
ATOM   3727  H01 WTR   758     -16.190  -6.442  10.556
ATOM   3728  H02 WTR   758     -15.825  -5.726   9.273
TER   
ATOM   3729  O00 WTR   759     -21.702 -10.691   4.683
ATOM   3730  H01 WTR   759     -21.101 -11.321   5.080
ATOM   3731  H02 WTR   759     -21.464 -10.685   3.755
TER   
ATOM   3732  O00 WTR   760     -13.969 -18.986   9.341
ATOM   3733  H01 WTR   760     -13.225 -18.460   9.047
ATOM   3734  H02 WTR   760     -14.738 -18.467   9.106
TER   
ATOM   3735  O00 WTR   761     -16.052 -14.622  10.748
ATOM   3736  H01 WTR   761     -15.621 -13.775  10.866
ATOM   3737  H02 WTR   761     -15.695 -14.961   9.927
TER   
ATOM   3738  O00 WTR   762     -22.844 -10.950  -0.587
ATOM   3739  H01 WTR   762     -22.364 -10.311  -1.114
ATOM   3740  H02 WTR   762     -22.509 -10.829   0.301
TER   
ATOM   3741  O00 WTR   763      -2.218 -12.566   8.013
ATOM   3742  H01 WTR   763      -2.927 -12.553   7.370
ATOM   3743  H02 WTR   763      -2.244 -13.449   8.382
TER   
ATOM   3744  O00 WTR   764     -20.562  -5.668   9.238
ATOM   3745  H01 WTR   764     -20.953  -4.819   9.031
ATOM   3746  H02 WTR   764     -21.024  -5.960  10.023
TER   
ATOM   3747  O00 WTR   765     -18.187 -19.609   4.084
ATOM   3748  H01 WTR   765     -17.832 -20.144   4.794
ATOM   3749  H02 WTR   765     -18.107 -18.709   4.398
TER   
ATOM   3750  O00 WTR   766     -23.138   2.232   7.259
ATOM   3751  H01 WTR   766     -23.130   2.554   8.161
ATOM   3752  H02 WTR   766     -22.296   1.790   7.155
TER   
ATOM   3753  O00 WTR   767     -15.154  -3.606  13.721
ATOM   3754  H01 WTR   767     -14.984  -4.538  13.588
ATOM   3755  H02 WTR   767     -15.910  -3.417  13.165
TER   
ATOM   3756  O00 WTR   768     -18.081  -9.532  11.533
ATOM   3757  H01 WTR   768     -17.976  -8.611  11.772
ATOM   3758  H02 WTR   768     -17.253  -9.767  11.115
TER   
ATOM   3759  O00 WTR   769     -17.125 -17.618  -3.341
ATOM   3760  H01 WTR   769     -16.622 -18.415  -3.180
ATOM   3761  H02 WTR   769     -17.540 -17.422  -2.501
TER   
ATOM   3762  O00 WTR   770     -22.220 -17.512  -3.679
ATOM   3763  H01 WTR   770     -21.745 -16.849  -3.178
ATOM   3764  H02 WTR   770     -21.600 -18.236  -3.765
TER   
ATOM   3765  O00 WTR   771     -18.013  -3.475   4.924
ATOM   3766  H01 WTR   771     -17.368  -3.642   4.237
ATOM   3767  H02 WTR   771     -18.834  -3.820   4.572
TER   
ATOM   3768  O00 WTR   772     -24.995   0.219   2.075
ATOM   3769  H01 WTR   772     -24.742   0.611   2.912
ATOM   3770  H02 WTR   772     -25.879  -0.115   2.224
TER   
ATOM   3771  O00 WTR   773     -22.740   3.664   3.811
ATOM   3772  H01 WTR   773     -23.189   4.142   3.114
ATOM   3773  H02 WTR   773     -23.174   2.811   3.833
TER   
ATOM   3774  O00 WTR   774     -17.693   2.100  10.064
ATOM   3775  H01 WTR   774     -18.189   2.014  10.878
ATOM   3776  H02 WTR   774     -18.309   2.499   9.449
TER   
ATOM   3777  O00 WTR   775     -23.177 -15.830   6.754
ATOM   3778  H01 WTR   775     -23.696 -16.215   6.047
ATOM   3779  H02 WTR   775     -23.822 -15.428   7.335
TER   
ATOM   3780  O00 WTR   776     -22.183 -18.812   3.097
ATOM   3781  H01 WTR   776     -21.986 -19.213   3.943
ATOM   3782  H02 WTR   776     -21.328 -18.693   2.683
TER   
ATOM   3783  O00 WTR   777     -13.880  -4.224   4.271
ATOM   3784  H01 WTR   777     -13.987  -3.301   4.503
ATOM   3785  H02 WTR   777     -13.567  -4.639   5.075
TER   
ATOM   3786  O00 WTR   778     -20.446  -4.511   3.723
ATOM   3787  H01 WTR   778     -19.864  -5.039   3.176
ATOM   3788  H02 WTR   778     -21.267  -4.474   3.233
TER   
ATOM   3789  O00 WTR   779     -18.557  -1.218   1.537
ATOM   3790  H01 WTR   779     -18.361  -2.083   1.175
ATOM   3791  H02 WTR   779     -18.100  -0.607   0.958
TER   
ATOM   3792  O00 WTR   780     -12.526   2.180  19.238
ATOM   3793  H01 WTR   780     -12.074   2.794  18.659
ATOM   3794  H02 WTR   780     -12.014   1.373  19.179
TER   
ATOM   3795  O00 WTR   781     -15.406  -1.921   7.852
ATOM   3796  H01 WTR   781     -15.672  -2.840   7.866
ATOM   3797  H02 WTR   781     -14.451  -1.947   7.903
TER   
ATOM   3798  O00 WTR   782     -24.362   1.539   4.608
ATOM   3799  H01 WTR   782     -23.488   1.155   4.679
ATOM   3800  H02 WTR   782     -24.517   1.944   5.461
TER   
ATOM   3801  O00 WTR   783     -22.966  -6.893  -9.503
ATOM   3802  H01 WTR   783     -23.099  -6.799 -10.447
ATOM   3803  H02 WTR   783     -22.023  -7.022  -9.406
TER   
ATOM   3804  O00 WTR   784     -18.888  -1.753   6.685
ATOM   3805  H01 WTR   784     -18.187  -1.283   7.136
ATOM   3806  H02 WTR   784     -18.434  -2.374   6.117
TER   
ATOM   3807  O00 WTR   785     -15.860  -8.762   5.766
ATOM   3808  H01 WTR   785     -15.581  -7.923   5.400
ATOM   3809  H02 WTR   785     -16.809  -8.682   5.855
TER   
ATOM   3810  O00 WTR   786     -19.858 -18.448   2.102
ATOM   3811  H01 WTR   786     -19.374 -19.038   2.680
ATOM   3812  H02 WTR   786     -19.810 -17.596   2.535
TER   
ATOM   3813  O00 WTR   787     -13.692  -2.216  -3.683
ATOM   3814  H01 WTR   787     -13.805  -1.899  -4.580
ATOM   3815  H02 WTR   787     -12.785  -1.998  -3.465
TER   
ATOM   3816  O00 WTR   788     -19.589 -12.333   5.616
ATOM   3817  H01 WTR   788     -20.131 -13.008   6.024
ATOM   3818  H02 WTR   788     -19.031 -12.011   6.325
TER   
ATOM   3819  O00 WTR   789     -11.697   7.178   8.002
ATOM   3820  H01 WTR   789     -10.934   6.996   7.454
ATOM   3821  H02 WTR   789     -11.835   8.121   7.916
TER   
ATOM   3822  O00 WTR   790     -18.255  -6.166   2.599
ATOM   3823  H01 WTR   790     -18.886  -6.870   2.749
ATOM   3824  H02 WTR   790     -17.772  -6.438   1.818
TER   
ATOM   3825  O00 WTR   791     -15.224   1.574  13.528
ATOM   3826  H01 WTR   791     -16.000   1.027  13.648
ATOM   3827  H02 WTR   791     -14.813   1.601  14.393
TER   
ATOM   3828  O00 WTR   792     -16.706  -8.643  -0.604
ATOM   3829  H01 WTR   792     -16.225  -8.069  -0.008
ATOM   3830  H02 WTR   792     -16.789  -9.469  -0.127
TER   
ATOM   3831  O00 WTR   793     -23.144  -1.518   0.796
ATOM   3832  H01 WTR   793     -23.672  -0.980   1.385
ATOM   3833  H02 WTR   793     -22.813  -2.226   1.349
TER   
ATOM   3834  O00 WTR   794     -10.458  -6.399   6.609
ATOM   3835  H01 WTR   794      -9.737  -6.573   7.215
ATOM   3836  H02 WTR   794     -10.084  -6.552   5.742
TER   
ATOM   3837  O00 WTR   795     -13.983 -11.023   7.867
ATOM   3838  H01 WTR   795     -13.724 -10.110   7.741
ATOM   3839  H02 WTR   795     -14.675 -11.168   7.221
TER   
ATOM   3840  O00 WTR   796     -14.475  -0.919  11.844
ATOM   3841  H01 WTR   796     -14.961  -0.345  12.436
ATOM   3842  H02 WTR   796     -14.153  -0.336  11.156
TER   
ATOM   3843  O00 WTR   797     -14.308  -1.830   5.108
ATOM   3844  H01 WTR   797     -14.963  -1.930   5.798
ATOM   3845  H02 WTR   797     -14.586  -1.051   4.625
TER   
ATOM   3846  O00 WTR   798     -17.181  -0.115   8.311
ATOM   3847  H01 WTR   798     -17.073   0.508   9.030
ATOM   3848  H02 WTR   798     -16.503  -0.774   8.460
TER   
ATOM   3849  O00 WTR   799     -18.642   2.370  12.645
ATOM   3850  H01 WTR   799     -17.922   3.000  12.667
ATOM   3851  H02 WTR   799     -19.325   2.766  13.186
TER   
ATOM   3852  O00 WTR   800     -15.853  -0.158  16.503
ATOM   3853  H01 WTR   800     -16.638  -0.126  15.955
ATOM   3854  H02 WTR   800     -15.554   0.750  16.547
TER   
ATOM   3855  O00 WTR   801     -22.005  -6.859  -4.030
ATOM   3856  H01 WTR   801     -21.427  -6.332  -3.479
ATOM   3857  H02 WTR   801     -21.937  -6.461  -4.898
TER   
ATOM   3858  O00 WTR   802     -15.542  -6.342   3.931
ATOM   3859  H01 WTR   802     -14.899  -5.641   4.037
ATOM   3860  H02 WTR   802     -16.356  -5.890   3.707
TER   
ATOM   3861  O00 WTR   803     -20.648   5.408   8.194
ATOM   3862  H01 WTR   803     -20.727   5.510   7.246
ATOM   3863  H02 WTR   803     -20.017   6.077   8.456
TER   
ATOM   3864  O00 WTR   804     -22.084   0.164   4.757
ATOM   3865  H01 WTR   804     -21.492   0.356   5.484
ATOM   3866  H02 WTR   804     -21.639  -0.522   4.260
TER   
ATOM   3867  O00 WTR   805     -15.419   7.220   6.450
ATOM   3868  H01 WTR   805     -14.837   6.667   6.973
ATOM   3869  H02 WTR   805     -14.930   7.390   5.646
TER   
ATOM   3870  O00 WTR   806     -15.873  -4.608   7.922
ATOM   3871  H01 WTR   806     -14.966  -4.767   7.660
ATOM   3872  H02 WTR   806     -16.392  -5.153   7.331
TER   
ATOM   3873  O00 WTR   807     -15.272   3.828  10.087
ATOM   3874  H01 WTR   807     -14.701   3.323  10.666
ATOM   3875  H02 WTR   807     -15.975   3.222   9.854
TER   
ATOM   3876  O00 WTR   808     -13.387   7.361  11.486
ATOM   3877  H01 WTR   808     -13.131   8.251  11.243
ATOM   3878  H02 WTR   808     -14.268   7.258  11.125
TER   
ATOM   3879  O00 WTR   809     -20.822   5.185   5.044
ATOM   3880  H01 WTR   809     -21.546   4.601   4.820
ATOM   3881  H02 WTR   809     -20.980   5.974   4.527
TER   
ATOM   3882  O00 WTR   810     -20.817  -1.682   3.149
ATOM   3883  H01 WTR   810     -20.096  -1.271   2.672
ATOM   3884  H02 WTR   810     -20.510  -2.570   3.329
TER   
ATOM   3885  O00 WTR   811     -24.147   5.378   2.026
ATOM   3886  H01 WTR   811     -24.118   4.779   1.280
ATOM   3887  H02 WTR   811     -23.933   6.234   1.655
TER   
ATOM   3888  O00 WTR   812     -16.887 -11.286  13.614
ATOM   3889  H01 WTR   812     -16.038 -11.231  13.177
ATOM   3890  H02 WTR   812     -17.513 -10.969  12.963
TER   
ATOM   3891  O00 WTR   813     -17.245  -2.633  12.143
ATOM   3892  H01 WTR   813     -16.712  -2.192  11.481
ATOM   3893  H02 WTR   813     -17.660  -3.357  11.674
TER   
ATOM   3894  O00 WTR   814     -12.774 -16.925  -0.800
ATOM   3895  H01 WTR   814     -13.114 -17.812  -0.921
ATOM   3896  H02 WTR   814     -13.249 -16.396  -1.441
TER   
ATOM   3897  O00 WTR   815     -16.153 -22.798  -3.789
ATOM   3898  H01 WTR   815     -15.598 -22.679  -4.560
ATOM   3899  H02 WTR   815     -17.026 -22.535  -4.080
TER   
ATOM   3900  O00 WTR   816     -25.385 -16.637   5.082
ATOM   3901  H01 WTR   816     -26.085 -15.999   4.945
ATOM   3902  H02 WTR   816     -25.230 -17.013   4.215
TER   
ATOM   3903  O00 WTR   817     -17.297 -15.812  -8.091
ATOM   3904  H01 WTR   817     -17.045 -16.134  -8.956
ATOM   3905  H02 WTR   817     -17.319 -16.594  -7.541
TER   
ATOM   3906  O00 WTR   818     -17.559 -11.201  -6.099
ATOM   3907  H01 WTR   818     -17.471 -10.264  -5.921
ATOM   3908  H02 WTR   818     -16.683 -11.478  -6.365
TER   
ATOM   3909  O00 WTR   819     -22.692 -15.710   0.279
ATOM   3910  H01 WTR   819     -23.166 -16.313   0.852
ATOM   3911  H02 WTR   819     -22.526 -16.215  -0.517
TER   
ATOM   3912  O00 WTR   820     -24.488 -13.563   0.863
ATOM   3913  H01 WTR   820     -24.259 -12.819   0.307
ATOM   3914  H02 WTR   820     -23.841 -14.234   0.646
TER   
ATOM   3915  O00 WTR   821     -21.872 -14.474   2.700
ATOM   3916  H01 WTR   821     -22.817 -14.524   2.841
ATOM   3917  H02 WTR   821     -21.732 -14.906   1.857
TER   
ATOM   3918  O00 WTR   822     -16.585 -17.947  -6.621
ATOM   3919  H01 WTR   822     -16.138 -18.044  -5.780
ATOM   3920  H02 WTR   822     -16.042 -18.436  -7.239
TER   
ATOM   3921  O00 WTR   823     -19.878 -15.090  -8.652
ATOM   3922  H01 WTR   823     -18.953 -15.318  -8.566
ATOM   3923  H02 WTR   823     -20.194 -15.025  -7.751
TER   
ATOM   3924  O00 WTR   824     -20.539  -8.618 -11.749
ATOM   3925  H01 WTR   824     -19.995  -7.939 -11.349
ATOM   3926  H02 WTR   824     -21.371  -8.567 -11.279
TER   
ATOM   3927  O00 WTR   825     -16.321 -19.320   1.407
ATOM   3928  H01 WTR   825     -16.639 -18.600   0.863
ATOM   3929  H02 WTR   825     -16.708 -19.159   2.268
TER   
ATOM   3930  O00 WTR   826     -17.782  -6.002  -9.411
ATOM   3931  H01 WTR   826     -17.608  -5.948  -8.471
ATOM   3932  H02 WTR   826     -17.430  -6.853  -9.671
TER   
ATOM   3933  O00 WTR   827     -22.940  -6.939  -6.736
ATOM   3934  H01 WTR   827     -23.124  -6.947  -7.676
ATOM   3935  H02 WTR   827     -22.905  -7.863  -6.490
TER   
ATOM   3936  O00 WTR   828     -19.573 -14.542  -4.425
ATOM   3937  H01 WTR   828     -19.763 -13.697  -4.832
ATOM   3938  H02 WTR   828     -20.000 -15.183  -4.992
TER   
ATOM   3939  O00 WTR   829     -13.475 -19.392 -13.711
ATOM   3940  H01 WTR   829     -14.088 -19.310 -14.442
ATOM   3941  H02 WTR   829     -12.617 -19.478 -14.127
TER   
ATOM   3942  O00 WTR   830     -15.353 -19.836  -3.445
ATOM   3943  H01 WTR   830     -14.706 -19.840  -2.740
ATOM   3944  H02 WTR   830     -15.564 -20.760  -3.583
TER   
ATOM   3945  O00 WTR   831     -17.281 -21.010  -9.587
ATOM   3946  H01 WTR   831     -17.705 -20.813  -8.752
ATOM   3947  H02 WTR   831     -17.267 -20.173 -10.052
TER   
ATOM   3948  O00 WTR   832     -20.782 -15.820  -2.357
ATOM   3949  H01 WTR   832     -21.383 -15.152  -2.026
ATOM   3950  H02 WTR   832     -20.222 -15.353  -2.977
TER   
ATOM   3951  O00 WTR   833     -20.598  -3.564  -1.805
ATOM   3952  H01 WTR   833     -20.843  -2.979  -1.088
ATOM   3953  H02 WTR   833     -21.428  -3.931  -2.109
TER   
ATOM   3954  O00 WTR   834     -18.480  -9.374   5.146
ATOM   3955  H01 WTR   834     -18.879  -8.513   5.025
ATOM   3956  H02 WTR   834     -19.211  -9.947   5.381
TER   
ATOM   3957  O00 WTR   835     -15.298  -5.001 -10.221
ATOM   3958  H01 WTR   835     -16.118  -5.390  -9.916
ATOM   3959  H02 WTR   835     -14.868  -5.702 -10.711
TER   
ATOM   3960  O00 WTR   836     -12.693 -16.824   5.124
ATOM   3961  H01 WTR   836     -13.463 -16.314   5.378
ATOM   3962  H02 WTR   836     -12.852 -17.696   5.487
TER   
ATOM   3963  O00 WTR   837     -20.778 -16.470  -5.959
ATOM   3964  H01 WTR   837     -21.350 -16.963  -5.370
ATOM   3965  H02 WTR   837     -21.254 -16.444  -6.789
TER   
ATOM   3966  O00 WTR   838     -19.656  -8.941   2.399
ATOM   3967  H01 WTR   838     -19.167  -9.550   2.953
ATOM   3968  H02 WTR   838     -20.560  -9.011   2.706
TER   
ATOM   3969  O00 WTR   839      -8.992 -23.734 -13.602
ATOM   3970  H01 WTR   839      -9.744 -24.024 -13.086
ATOM   3971  H02 WTR   839      -9.219 -22.847 -13.880
TER   
ATOM   3972  O00 WTR   840     -18.229 -12.160  -1.479
ATOM   3973  H01 WTR   840     -17.730 -11.950  -0.689
ATOM   3974  H02 WTR   840     -17.563 -12.367  -2.135
TER   
ATOM   3975  O00 WTR   841     -15.294 -13.511  -9.675
ATOM   3976  H01 WTR   841     -15.307 -13.824  -8.771
ATOM   3977  H02 WTR   841     -15.664 -14.233 -10.184
TER   
ATOM   3978  O00 WTR   842     -14.660 -14.969  -6.826
ATOM   3979  H01 WTR   842     -14.152 -15.465  -7.468
ATOM   3980  H02 WTR   842     -15.505 -15.417  -6.791
TER   
ATOM   3981  O00 WTR   843     -14.232  -3.109 -11.714
ATOM   3982  H01 WTR   843     -14.710  -3.023 -12.538
ATOM   3983  H02 WTR   843     -14.758  -3.716 -11.193
TER   
ATOM   3984  O00 WTR   844     -18.977 -16.556   7.306
ATOM   3985  H01 WTR   844     -18.381 -16.653   6.564
ATOM   3986  H02 WTR   844     -19.588 -15.870   7.035
TER   
ATOM   3987  O00 WTR   845     -17.515 -20.627  -6.886
ATOM   3988  H01 WTR   845     -17.161 -19.738  -6.888
ATOM   3989  H02 WTR   845     -18.034 -20.677  -6.082
TER   
ATOM   3990  O00 WTR   846     -21.369 -11.344   1.999
ATOM   3991  H01 WTR   846     -20.437 -11.156   1.884
ATOM   3992  H02 WTR   846     -21.401 -12.278   2.206
TER   
ATOM   3993  O00 WTR   847      -9.008 -19.958  -4.917
ATOM   3994  H01 WTR   847      -8.635 -19.139  -4.593
ATOM   3995  H02 WTR   847      -8.251 -20.469  -5.205
TER   
ATOM   3996  O00 WTR   848     -16.450 -12.260  -3.763
ATOM   3997  H01 WTR   848     -16.883 -11.829  -4.500
ATOM   3998  H02 WTR   848     -16.424 -13.185  -4.007
TER   
ATOM   3999  O00 WTR   849     -18.949 -19.150  -4.904
ATOM   4000  H01 WTR   849     -18.863 -18.655  -5.718
ATOM   4001  H02 WTR   849     -18.501 -18.615  -4.249
TER   
ATOM   4002  O00 WTR   850     -14.456 -16.597 -12.441
ATOM   4003  H01 WTR   850     -13.943 -16.257 -13.175
ATOM   4004  H02 WTR   850     -14.242 -17.530 -12.411
TER   
ATOM   4005  O00 WTR   851     -15.724 -15.461   3.105
ATOM   4006  H01 WTR   851     -15.097 -15.858   2.501
ATOM   4007  H02 WTR   851     -15.381 -14.581   3.263
TER   
ATOM   4008  O00 WTR   852     -16.522 -15.517 -11.108
ATOM   4009  H01 WTR   852     -16.932 -15.131 -11.882
ATOM   4010  H02 WTR   852     -15.759 -15.984 -11.448
TER   
ATOM   4011  O00 WTR   853     -16.937  -8.581  -5.439
ATOM   4012  H01 WTR   853     -16.813  -8.529  -4.491
ATOM   4013  H02 WTR   853     -16.075  -8.381  -5.805
TER   
ATOM   4014  O00 WTR   854     -16.985 -25.512   3.456
ATOM   4015  H01 WTR   854     -16.677 -24.957   2.739
ATOM   4016  H02 WTR   854     -17.654 -26.069   3.058
TER   
ATOM   4017  O00 WTR   855     -20.336  -7.195  -9.191
ATOM   4018  H01 WTR   855     -19.553  -6.665  -9.045
ATOM   4019  H02 WTR   855     -20.293  -7.877  -8.521
TER   
ATOM   4020  O00 WTR   856     -21.514 -12.895  -1.816
ATOM   4021  H01 WTR   856     -21.344 -12.541  -2.689
ATOM   4022  H02 WTR   856     -22.182 -12.316  -1.448
TER   
ATOM   4023  O00 WTR   857     -22.543  -6.942   0.770
ATOM   4024  H01 WTR   857     -22.432  -7.718   0.221
ATOM   4025  H02 WTR   857     -23.006  -6.317   0.212
TER   
ATOM   4026  O00 WTR   858     -12.379  -7.650  -5.398
ATOM   4027  H01 WTR   858     -13.006  -6.978  -5.132
ATOM   4028  H02 WTR   858     -12.667  -8.440  -4.941
TER   
ATOM   4029  O00 WTR   859     -19.942 -12.310  -5.773
ATOM   4030  H01 WTR   859     -19.032 -12.142  -6.019
ATOM   4031  H02 WTR   859     -20.062 -11.828  -4.955
TER   
ATOM   4032  O00 WTR   860     -14.103 -15.164  -2.276
ATOM   4033  H01 WTR   860     -14.304 -14.427  -1.699
ATOM   4034  H02 WTR   860     -13.734 -14.760  -3.062
TER   
ATOM   4035  O00 WTR   861     -15.162 -22.193  -1.344
ATOM   4036  H01 WTR   861     -14.216 -22.327  -1.407
ATOM   4037  H02 WTR   861     -15.524 -22.688  -2.079
TER   
ATOM   4038  O00 WTR   862     -15.468  -9.827  -2.817
ATOM   4039  H01 WTR   862     -15.841  -9.607  -1.963
ATOM   4040  H02 WTR   862     -15.822 -10.694  -3.017
TER   
ATOM   4041  O00 WTR   863     -19.253  -7.975  -0.176
ATOM   4042  H01 WTR   863     -18.414  -8.376  -0.405
ATOM   4043  H02 WTR   863     -19.454  -8.321   0.694
TER   
ATOM   4044  O00 WTR   864     -17.300 -10.804   0.682
ATOM   4045  H01 WTR   864     -16.427 -10.960   1.043
ATOM   4046  H02 WTR   864     -17.899 -11.046   1.389
TER   
ATOM   4047  O00 WTR   865     -15.131 -12.067  -6.919
ATOM   4048  H01 WTR   865     -15.074 -13.021  -6.876
ATOM   4049  H02 WTR   865     -14.558 -11.825  -7.647
TER   
ATOM   4050  O00 WTR   866     -16.047  -3.659   2.406
ATOM   4051  H01 WTR   866     -15.639  -2.808   2.245
ATOM   4052  H02 WTR   866     -15.316  -4.241   2.609
TER   
ATOM   4053  O00 WTR   867      -8.942  -9.687  -3.307
ATOM   4054  H01 WTR   867      -8.420  -9.641  -4.109
ATOM   4055  H02 WTR   867      -9.173  -8.777  -3.119
TER   
ATOM   4056  O00 WTR   868     -16.758 -15.064  -4.735
ATOM   4057  H01 WTR   868     -17.698 -14.890  -4.771
ATOM   4058  H02 WTR   868     -16.678 -15.841  -4.183
TER   
ATOM   4059  O00 WTR   869     -12.421  -7.085  -8.241
ATOM   4060  H01 WTR   869     -12.258  -7.456  -7.374
ATOM   4061  H02 WTR   869     -11.707  -6.460  -8.372
TER   
ATOM   4062  O00 WTR   870     -19.922  -1.441  -3.491
ATOM   4063  H01 WTR   870     -20.164  -1.794  -2.635
ATOM   4064  H02 WTR   870     -20.468  -1.922  -4.112
TER   
ATOM   4065  O00 WTR   871      -7.865 -27.344 -10.352
ATOM   4066  H01 WTR   871      -7.752 -26.435 -10.632
ATOM   4067  H02 WTR   871      -7.217 -27.833 -10.859
TER   
ATOM   4068  O00 WTR   872     -16.971   1.366   5.759
ATOM   4069  H01 WTR   872     -16.840   0.933   6.603
ATOM   4070  H02 WTR   872     -17.428   2.179   5.976
TER   
ATOM   4071  O00 WTR   873     -17.193   0.529   0.034
ATOM   4072  H01 WTR   873     -17.759   1.298  -0.040
ATOM   4073  H02 WTR   873     -16.435   0.736  -0.512
TER   
ATOM   4074  O00 WTR   874     -17.023  -2.066  -6.361
ATOM   4075  H01 WTR   874     -16.859  -2.985  -6.150
ATOM   4076  H02 WTR   874     -17.025  -1.622  -5.513
TER   
ATOM   4077  O00 WTR   875     -23.038  -5.223  -1.773
ATOM   4078  H01 WTR   875     -23.602  -4.461  -1.905
ATOM   4079  H02 WTR   875     -23.013  -5.654  -2.628
TER   
ATOM   4080  O00 WTR   876     -20.474  -1.265  -0.315
ATOM   4081  H01 WTR   876     -21.262  -1.114   0.206
ATOM   4082  H02 WTR   876     -19.790  -1.444   0.330
TER   
ATOM   4083  O00 WTR   877     -14.771  -8.562  -7.198
ATOM   4084  H01 WTR   877     -14.635  -7.661  -7.493
ATOM   4085  H02 WTR   877     -13.964  -9.018  -7.438
TER   
ATOM   4086  O00 WTR   878     -21.191  -2.995  -5.505
ATOM   4087  H01 WTR   878     -20.816  -2.291  -6.034
ATOM   4088  H02 WTR   878     -22.121  -2.777  -5.440
TER   
ATOM   4089  O00 WTR   879     -18.049   1.606  -3.895
ATOM   4090  H01 WTR   879     -18.276   1.905  -4.776
ATOM   4091  H02 WTR   879     -18.374   2.296  -3.316
TER   
ATOM   4092  O00 WTR   880     -11.883  -0.074  -0.137
ATOM   4093  H01 WTR   880     -11.940  -0.737   0.552
ATOM   4094  H02 WTR   880     -12.755   0.320  -0.164
TER   
ATOM   4095  O00 WTR   881     -19.458  -1.430  -7.111
ATOM   4096  H01 WTR   881     -19.549  -1.621  -8.044
ATOM   4097  H02 WTR   881     -18.561  -1.687  -6.900
TER   
ATOM   4098  O00 WTR   882     -18.612   3.351  -6.056
ATOM   4099  H01 WTR   882     -17.975   4.062  -6.129
ATOM   4100  H02 WTR   882     -19.462   3.781  -6.144
TER   
ATOM   4101  O00 WTR   883      -9.830   2.776   2.815
ATOM   4102  H01 WTR   883      -9.093   3.383   2.875
ATOM   4103  H02 WTR   883      -9.602   2.062   3.411
TER   
ATOM   4104  O00 WTR   884     -19.417  -6.031  -2.261
ATOM   4105  H01 WTR   884     -19.708  -6.526  -1.495
ATOM   4106  H02 WTR   884     -19.619  -5.120  -2.050
TER   
ATOM   4107  O00 WTR   885     -17.215  -0.933  -4.055
ATOM   4108  H01 WTR   885     -18.132  -1.179  -3.929
ATOM   4109  H02 WTR   885     -17.221   0.024  -4.057
TER   
ATOM   4110  O00 WTR   886     -15.110   0.427   3.496
ATOM   4111  H01 WTR   886     -15.792   0.676   4.120
ATOM   4112  H02 WTR   886     -14.945   1.223   2.990
TER   
ATOM   4113  O00 WTR   887     -13.750   0.663  -2.888
ATOM   4114  H01 WTR   887     -13.794  -0.292  -2.829
ATOM   4115  H02 WTR   887     -14.263   0.880  -3.666
TER   
ATOM   4116  O00 WTR   888     -19.960   1.122  -7.521
ATOM   4117  H01 WTR   888     -19.618   1.763  -6.898
ATOM   4118  H02 WTR   888     -19.745   0.273  -7.136
TER   
ATOM   4119  O00 WTR   889     -13.183  -8.564   0.682
ATOM   4120  H01 WTR   889     -13.737  -7.783   0.682
ATOM   4121  H02 WTR   889     -13.676  -9.207   1.193
TER   
ATOM   4122  O00 WTR   890     -12.083  -1.599   2.069
ATOM   4123  H01 WTR   890     -11.865  -2.531   2.087
ATOM   4124  H02 WTR   890     -13.036  -1.577   1.979
TER   
ATOM   4125  O00 WTR   891     -15.445   2.915   2.469
ATOM   4126  H01 WTR   891     -16.124   2.612   1.867
ATOM   4127  H02 WTR   891     -15.905   3.491   3.079
TER   
ATOM   4128  O00 WTR   892     -19.896  -9.742  -7.496
ATOM   4129  H01 WTR   892     -19.995 -10.405  -8.179
ATOM   4130  H02 WTR   892     -19.121 -10.015  -7.006
TER   
ATOM   4131  O00 WTR   893     -16.753  -6.864  -2.768
ATOM   4132  H01 WTR   893     -17.628  -6.478  -2.810
ATOM   4133  H02 WTR   893     -16.783  -7.444  -2.007
TER   
ATOM   4134  O00 WTR   894     -20.413  -5.590  -6.398
ATOM   4135  H01 WTR   894     -21.319  -5.787  -6.636
ATOM   4136  H02 WTR   894     -20.391  -4.638  -6.301
TER   
ATOM   4137  O00 WTR   895     -16.643  -8.868  -9.388
ATOM   4138  H01 WTR   895     -16.776  -9.816  -9.390
ATOM   4139  H02 WTR   895     -16.303  -8.675  -8.514
TER   
ATOM   4140  O00 WTR   896     -16.716   4.757   7.393
ATOM   4141  H01 WTR   896     -16.087   4.808   8.113
ATOM   4142  H02 WTR   896     -17.347   5.452   7.576
TER   
ATOM   4143  O00 WTR   897     -14.521  -4.416  -2.215
ATOM   4144  H01 WTR   897     -14.085  -3.806  -2.810
ATOM   4145  H02 WTR   897     -14.954  -5.045  -2.793
TER   
ATOM   4146  O00 WTR   898     -22.225  -8.126   3.142
ATOM   4147  H01 WTR   898     -22.577  -7.784   2.320
ATOM   4148  H02 WTR   898     -22.885  -8.749   3.445
TER   
ATOM   4149  O00 WTR   899     -15.402  -6.972   1.255
ATOM   4150  H01 WTR   899     -15.332  -7.006   2.209
ATOM   4151  H02 WTR   899     -15.080  -6.102   1.021
TER   
ATOM   4152  O00 WTR   900     -12.296   0.217   5.494
ATOM   4153  H01 WTR   900     -12.807   0.966   5.188
ATOM   4154  H02 WTR   900     -12.948  -0.456   5.688
TER   
ATOM   4155  O00 WTR   901     -18.383  -3.720   0.395
ATOM   4156  H01 WTR   901     -17.635  -3.863   0.975
ATOM   4157  H02 WTR   901     -17.994  -3.477  -0.444
TER   
ATOM   4158  O00 WTR   902     -20.744   0.836  -2.066
ATOM   4159  H01 WTR   902     -20.407   0.454  -2.876
ATOM   4160  H02 WTR   902     -20.551   0.182  -1.394
TER   
ATOM   4161  O00 WTR   903     -23.604  -2.370  -1.953
ATOM   4162  H01 WTR   903     -23.687  -1.491  -2.324
ATOM   4163  H02 WTR   903     -23.585  -2.230  -1.006
TER   
ATOM   4164  O00 WTR   904     -12.585   3.938  -7.299
ATOM   4165  H01 WTR   904     -12.675   4.600  -7.986
ATOM   4166  H02 WTR   904     -11.659   3.700  -7.316
TER   
ATOM   4167  O00 WTR   905     -21.492  -8.974  -2.162
ATOM   4168  H01 WTR   905     -20.903  -8.497  -1.578
ATOM   4169  H02 WTR   905     -21.789  -8.317  -2.792
TER   
ATOM   4170  O00 WTR   906     -16.100  -2.397  -0.918
ATOM   4171  H01 WTR   906     -16.119  -1.870  -1.717
ATOM   4172  H02 WTR   906     -15.496  -3.113  -1.117
TER   
ATOM   4173  O00 WTR   907     -14.388   1.388  -0.369
ATOM   4174  H01 WTR   907     -14.821   2.241  -0.406
ATOM   4175  H02 WTR   907     -14.242   1.153  -1.285
TER   
ATOM   4176  O00 WTR   908     -17.823  -6.238  -6.647
ATOM   4177  H01 WTR   908     -17.723  -6.956  -6.022
ATOM   4178  H02 WTR   908     -18.749  -6.000  -6.593
TER   
ATOM   4179  O00 WTR   909     -17.831  -5.901   6.797
ATOM   4180  H01 WTR   909     -18.307  -5.084   6.649
ATOM   4181  H02 WTR   909     -18.373  -6.385   7.420
TER   
ATOM   4182  O00 WTR   910     -16.166   3.421  -0.236
ATOM   4183  H01 WTR   910     -17.094   3.197  -0.294
ATOM   4184  H02 WTR   910     -16.146   4.236   0.264
TER   
ATOM   4185  O00 WTR   911     -14.665  -1.559   1.315
ATOM   4186  H01 WTR   911     -15.188  -1.597   0.514
ATOM   4187  H02 WTR   911     -14.958  -0.762   1.756
TER   
ATOM   4188  O00 WTR   912     -17.901   2.136  -9.069
ATOM   4189  H01 WTR   912     -17.199   2.108  -8.418
ATOM   4190  H02 WTR   912     -18.618   1.644  -8.669
TER   
ATOM   4191  O00 WTR   913     -13.738 -19.447  -1.101
ATOM   4192  H01 WTR   913     -13.379 -20.332  -1.036
ATOM   4193  H02 WTR   913     -14.542 -19.476  -0.583
TER   
ATOM   4194  O00 WTR   914     -11.397  -1.715  -2.411
ATOM   4195  H01 WTR   914     -10.926  -2.549  -2.416
ATOM   4196  H02 WTR   914     -11.693  -1.613  -1.507
TER   
ATOM   4197  O00 WTR   915     -10.691 -15.806  11.100
ATOM   4198  H01 WTR   915     -10.793 -16.289  11.920
ATOM   4199  H02 WTR   915      -9.745 -15.769  10.959
TER   
ATOM   4200  O00 WTR   916      -9.944  -8.435   8.582
ATOM   4201  H01 WTR   916     -10.618  -7.757   8.623
ATOM   4202  H02 WTR   916     -10.353  -9.151   8.097
TER   
ATOM   4203  O00 WTR   917      -4.292 -13.948   2.310
ATOM   4204  H01 WTR   917      -5.225 -13.770   2.191
ATOM   4205  H02 WTR   917      -3.921 -13.884   1.430
TER   
ATOM   4206  O00 WTR   918       0.706 -17.238   2.767
ATOM   4207  H01 WTR   918       0.514 -17.421   3.687
ATOM   4208  H02 WTR   918       0.324 -16.375   2.609
TER   
ATOM   4209  O00 WTR   919      -7.341 -13.738  15.138
ATOM   4210  H01 WTR   919      -7.155 -13.503  16.047
ATOM   4211  H02 WTR   919      -8.264 -13.992  15.140
TER   
ATOM   4212  O00 WTR   920      -5.636 -14.972  -3.345
ATOM   4213  H01 WTR   920      -5.939 -15.873  -3.458
ATOM   4214  H02 WTR   920      -5.242 -14.744  -4.187
TER   
ATOM   4215  O00 WTR   921     -10.688 -20.776  10.369
ATOM   4216  H01 WTR   921     -10.043 -20.423  10.982
ATOM   4217  H02 WTR   921     -11.460 -20.950  10.906
TER   
ATOM   4218  O00 WTR   922      -4.958 -11.793   0.178
ATOM   4219  H01 WTR   922      -4.202 -12.367   0.060
ATOM   4220  H02 WTR   922      -4.592 -10.908   0.165
TER   
ATOM   4221  O00 WTR   923      -7.823 -13.842  -9.914
ATOM   4222  H01 WTR   923      -8.595 -13.279  -9.952
ATOM   4223  H02 WTR   923      -7.121 -13.314 -10.296
TER   
ATOM   4224  O00 WTR   924      -4.539 -12.262   6.156
ATOM   4225  H01 WTR   924      -4.117 -12.044   5.325
ATOM   4226  H02 WTR   924      -5.295 -11.678   6.203
TER   
ATOM   4227  O00 WTR   925       1.435 -13.756   9.181
ATOM   4228  H01 WTR   925       2.350 -13.644   8.922
ATOM   4229  H02 WTR   925       0.939 -13.256   8.533
TER   
ATOM   4230  O00 WTR   926      -7.915 -13.895  -1.724
ATOM   4231  H01 WTR   926      -7.035 -14.102  -2.037
ATOM   4232  H02 WTR   926      -7.867 -12.975  -1.463
TER   
ATOM   4233  O00 WTR   927     -10.367 -15.400   6.934
ATOM   4234  H01 WTR   927      -9.489 -15.233   7.274
ATOM   4235  H02 WTR   927     -10.831 -14.571   7.049
TER   
ATOM   4236  O00 WTR   928      -8.089 -15.907  10.440
ATOM   4237  H01 WTR   928      -7.777 -16.787  10.648
ATOM   4238  H02 WTR   928      -7.715 -15.716   9.580
TER   
ATOM   4239  O00 WTR   929       5.344 -19.358   4.571
ATOM   4240  H01 WTR   929       4.982 -20.217   4.787
ATOM   4241  H02 WTR   929       4.716 -18.734   4.937
TER   
ATOM   4242  O00 WTR   930      -0.193 -14.230   3.443
ATOM   4243  H01 WTR   930      -0.322 -14.401   2.511
ATOM   4244  H02 WTR   930      -0.358 -13.292   3.541
TER   
ATOM   4245  O00 WTR   931      -2.522 -17.678  14.780
ATOM   4246  H01 WTR   931      -3.277 -17.094  14.856
ATOM   4247  H02 WTR   931      -2.670 -18.349  15.446
TER   
ATOM   4248  O00 WTR   932     -11.328 -10.154   6.576
ATOM   4249  H01 WTR   932     -10.777  -9.666   5.964
ATOM   4250  H02 WTR   932     -12.177 -10.215   6.139
TER   
ATOM   4251  O00 WTR   933     -11.906 -10.245 -12.203
ATOM   4252  H01 WTR   933     -12.807 -10.357 -11.899
ATOM   4253  H02 WTR   933     -11.434  -9.912 -11.440
TER   
ATOM   4254  O00 WTR   934     -11.552  -4.138   2.688
ATOM   4255  H01 WTR   934     -11.497  -4.931   2.155
ATOM   4256  H02 WTR   934     -12.464  -4.105   2.977
TER   
ATOM   4257  O00 WTR   935      -6.249   8.766  11.840
ATOM   4258  H01 WTR   935      -5.620   9.028  12.513
ATOM   4259  H02 WTR   935      -5.930   9.181  11.039
TER   
ATOM   4260  O00 WTR   936      15.554 -15.396   8.851
ATOM   4261  H01 WTR   936      14.764 -15.823   8.521
ATOM   4262  H02 WTR   936      15.684 -14.647   8.269
TER   
ATOM   4263  O00 WTR   937       0.817 -19.033  10.398
ATOM   4264  H01 WTR   937       1.677 -19.217  10.020
ATOM   4265  H02 WTR   937       0.941 -18.222  10.892
TER   
ATOM   4266  O00 WTR   938      -4.834 -13.019   9.524
ATOM   4267  H01 WTR   938      -4.917 -13.827   9.018
ATOM   4268  H02 WTR   938      -5.323 -12.368   9.021
TER   
ATOM   4269  O00 WTR   939      -6.648 -15.373   4.830
ATOM   4270  H01 WTR   939      -6.802 -14.429   4.802
ATOM   4271  H02 WTR   939      -7.485 -15.761   4.576
TER   
ATOM   4272  O00 WTR   940      -2.916 -13.433 -11.280
ATOM   4273  H01 WTR   940      -2.759 -14.100 -10.611
ATOM   4274  H02 WTR   940      -2.404 -12.678 -10.989
TER   
ATOM   4275  O00 WTR   941      -2.613 -15.690  -0.631
ATOM   4276  H01 WTR   941      -2.480 -15.903  -1.555
ATOM   4277  H02 WTR   941      -2.892 -14.774  -0.634
TER   
ATOM   4278  O00 WTR   942      -9.538 -17.238  -3.961
ATOM   4279  H01 WTR   942      -9.635 -16.311  -3.743
ATOM   4280  H02 WTR   942     -10.239 -17.411  -4.589
TER   
ATOM   4281  O00 WTR   943      -8.883  -4.400  10.135
ATOM   4282  H01 WTR   943      -8.539  -4.846   9.361
ATOM   4283  H02 WTR   943      -8.141  -4.361  10.739
TER   
ATOM   4284  O00 WTR   944      -8.949  -8.710   2.842
ATOM   4285  H01 WTR   944      -8.452  -8.427   2.074
ATOM   4286  H02 WTR   944      -9.863  -8.684   2.559
TER   
ATOM   4287  O00 WTR   945      -4.722 -15.435   8.283
ATOM   4288  H01 WTR   945      -4.607 -15.810   7.409
ATOM   4289  H02 WTR   945      -4.487 -16.145   8.881
TER   
ATOM   4290  O00 WTR   946     -14.236  -8.964 -10.684
ATOM   4291  H01 WTR   946     -14.358  -8.451 -11.484
ATOM   4292  H02 WTR   946     -15.081  -8.913 -10.236
TER   
ATOM   4293  O00 WTR   947       7.822 -19.457   5.968
ATOM   4294  H01 WTR   947       8.642 -19.849   5.668
ATOM   4295  H02 WTR   947       7.274 -19.418   5.184
TER   
ATOM   4296  O00 WTR   948      -7.867 -15.654   7.695
ATOM   4297  H01 WTR   948      -7.978 -16.550   7.377
ATOM   4298  H02 WTR   948      -7.058 -15.351   7.283
TER   
ATOM   4299  O00 WTR   949      -2.633 -19.513   5.631
ATOM   4300  H01 WTR   949      -3.206 -19.522   6.397
ATOM   4301  H02 WTR   949      -2.208 -18.656   5.659
TER   
ATOM   4302  O00 WTR   950      -7.075  -8.785  19.265
ATOM   4303  H01 WTR   950      -6.746  -7.938  18.966
ATOM   4304  H02 WTR   950      -7.940  -8.593  19.628
TER   
ATOM   4305  O00 WTR   951      10.374 -21.375 -14.550
ATOM   4306  H01 WTR   951      11.271 -21.707 -14.582
ATOM   4307  H02 WTR   951       9.827 -22.160 -14.553
TER   
ATOM   4308  O00 WTR   952      -8.708 -20.242  12.456
ATOM   4309  H01 WTR   952      -8.779 -19.887  13.342
ATOM   4310  H02 WTR   952      -8.007 -19.734  12.049
TER   
ATOM   4311  O00 WTR   953      -8.270 -13.202   5.233
ATOM   4312  H01 WTR   953      -8.819 -13.354   4.464
ATOM   4313  H02 WTR   953      -8.882 -13.199   5.968
TER   
ATOM   4314  O00 WTR   954     -10.532 -12.356   7.709
ATOM   4315  H01 WTR   954     -10.740 -11.586   7.180
ATOM   4316  H02 WTR   954     -10.644 -12.064   8.613
TER   
ATOM   4317  O00 WTR   955      -0.497 -11.977  15.052
ATOM   4318  H01 WTR   955       0.421 -11.915  14.791
ATOM   4319  H02 WTR   955      -0.657 -11.182  15.561
TER   
ATOM   4320  O00 WTR   956     -13.530 -10.219   4.906
ATOM   4321  H01 WTR   956     -13.007  -9.746   4.259
ATOM   4322  H02 WTR   956     -14.265  -9.636   5.093
TER   
ATOM   4323  O00 WTR   957      13.199 -10.615  -8.108
ATOM   4324  H01 WTR   957      13.418 -11.496  -7.804
ATOM   4325  H02 WTR   957      12.874 -10.166  -7.327
TER   
ATOM   4326  O00 WTR   958       3.225 -17.790   5.572
ATOM   4327  H01 WTR   958       2.295 -17.666   5.379
ATOM   4328  H02 WTR   958       3.298 -17.627   6.513
TER   
ATOM   4329  O00 WTR   959       0.689 -18.012   5.389
ATOM   4330  H01 WTR   959       1.033 -18.859   5.674
ATOM   4331  H02 WTR   959       0.606 -17.503   6.195
TER   
ATOM   4332  O00 WTR   960     -14.634 -11.007   1.575
ATOM   4333  H01 WTR   960     -14.059 -11.397   0.916
ATOM   4334  H02 WTR   960     -14.482 -11.528   2.363
TER   
ATOM   4335  O00 WTR   961      -6.017  -8.563  14.680
ATOM   4336  H01 WTR   961      -6.434  -9.340  15.052
ATOM   4337  H02 WTR   961      -6.730  -8.092  14.248
TER   
ATOM   4338  O00 WTR   962       0.758 -17.102   7.955
ATOM   4339  H01 WTR   962       0.785 -17.920   8.450
ATOM   4340  H02 WTR   962       1.511 -16.604   8.273
TER   
ATOM   4341  O00 WTR   963      -4.027  -9.486  -3.987
ATOM   4342  H01 WTR   963      -4.388 -10.222  -3.492
ATOM   4343  H02 WTR   963      -3.523  -8.988  -3.343
TER   
ATOM   4344  O00 WTR   964      -6.492   7.998   5.516
ATOM   4345  H01 WTR   964      -7.187   8.591   5.800
ATOM   4346  H02 WTR   964      -5.778   8.576   5.248
TER   
ATOM   4347  O00 WTR   965      -2.442 -13.469  16.783
ATOM   4348  H01 WTR   965      -1.934 -12.995  16.125
ATOM   4349  H02 WTR   965      -2.023 -13.247  17.615
TER   
ATOM   4350  O00 WTR   966       7.824 -20.277   1.214
ATOM   4351  H01 WTR   966       7.216 -19.545   1.320
ATOM   4352  H02 WTR   966       8.179 -20.423   2.091
TER   
ATOM   4353  O00 WTR   967       3.368 -16.187  -1.076
ATOM   4354  H01 WTR   967       3.116 -17.029  -1.456
ATOM   4355  H02 WTR   967       2.998 -16.203  -0.193
TER   
ATOM   4356  O00 WTR   968       4.240 -14.827   5.942
ATOM   4357  H01 WTR   968       3.559 -14.326   5.493
ATOM   4358  H02 WTR   968       4.651 -15.347   5.251
TER   
ATOM   4359  O00 WTR   969      11.960  -5.211  14.350
ATOM   4360  H01 WTR   969      12.439  -4.645  13.745
ATOM   4361  H02 WTR   969      11.289  -4.644  14.728
TER   
ATOM   4362  O00 WTR   970       5.178 -18.349   1.809
ATOM   4363  H01 WTR   970       5.186 -18.795   2.656
ATOM   4364  H02 WTR   970       4.519 -17.662   1.906
TER   
ATOM   4365  O00 WTR   971      -1.918 -21.659  12.267
ATOM   4366  H01 WTR   971      -2.432 -21.981  13.007
ATOM   4367  H02 WTR   971      -1.986 -20.706  12.324
TER   
ATOM   4368  O00 WTR   972       7.184 -17.902  -1.892
ATOM   4369  H01 WTR   972       7.346 -17.507  -2.749
ATOM   4370  H02 WTR   972       6.894 -17.173  -1.343
TER   
ATOM   4371  O00 WTR   973       9.184 -17.372   8.688
ATOM   4372  H01 WTR   973       9.136 -16.964   7.823
ATOM   4373  H02 WTR   973       9.598 -18.221   8.530
TER   
ATOM   4374  O00 WTR   974       5.044 -19.585  -2.238
ATOM   4375  H01 WTR   974       5.319 -20.233  -2.887
ATOM   4376  H02 WTR   974       5.830 -19.063  -2.073
TER   
ATOM   4377  O00 WTR   975      11.724 -13.986  16.453
ATOM   4378  H01 WTR   975      12.470 -14.049  15.857
ATOM   4379  H02 WTR   975      11.609 -13.047  16.596
TER   
ATOM   4380  O00 WTR   976       9.599 -14.359   2.228
ATOM   4381  H01 WTR   976       9.942 -13.953   1.432
ATOM   4382  H02 WTR   976       9.920 -13.804   2.939
TER   
ATOM   4383  O00 WTR   977     -15.943  -9.312   9.562
ATOM   4384  H01 WTR   977     -15.448  -9.552   8.778
ATOM   4385  H02 WTR   977     -15.699  -8.402   9.731
TER   
ATOM   4386  O00 WTR   978       4.240 -11.479   8.820
ATOM   4387  H01 WTR   978       3.371 -11.089   8.914
ATOM   4388  H02 WTR   978       4.410 -11.463   7.878
TER   
ATOM   4389  O00 WTR   979      -5.384 -21.184   4.405
ATOM   4390  H01 WTR   979      -5.857 -20.387   4.643
ATOM   4391  H02 WTR   979      -4.777 -20.906   3.719
TER   
ATOM   4392  O00 WTR   980       8.917 -18.049   3.701
ATOM   4393  H01 WTR   980       9.807 -17.832   3.981
ATOM   4394  H02 WTR   980       8.785 -17.536   2.904
TER   
ATOM   4395  O00 WTR   981       9.719  -9.612  11.319
ATOM   4396  H01 WTR   981      10.041 -10.462  11.618
ATOM   4397  H02 WTR   981      10.419  -9.272  10.762
TER   
ATOM   4398  O00 WTR   982       9.931 -14.642   5.012
ATOM   4399  H01 WTR   982      10.179 -15.480   4.622
ATOM   4400  H02 WTR   982      10.337 -14.651   5.878
TER   
ATOM   4401  O00 WTR   983       5.715 -15.075  11.622
ATOM   4402  H01 WTR   983       6.531 -15.325  11.189
ATOM   4403  H02 WTR   983       5.625 -14.139  11.444
TER   
ATOM   4404  O00 WTR   984      -3.213 -17.300   1.449
ATOM   4405  H01 WTR   984      -3.099 -16.820   0.628
ATOM   4406  H02 WTR   984      -2.836 -16.728   2.116
TER   
ATOM   4407  O00 WTR   985       6.555 -11.087 -10.150
ATOM   4408  H01 WTR   985       7.347 -11.624 -10.168
ATOM   4409  H02 WTR   985       6.873 -10.192 -10.030
TER   
ATOM   4410  O00 WTR   986       5.218 -11.172   3.689
ATOM   4411  H01 WTR   986       5.717 -10.599   3.107
ATOM   4412  H02 WTR   986       5.424 -12.057   3.388
TER   
ATOM   4413  O00 WTR   987       9.247 -11.548   5.066
ATOM   4414  H01 WTR   987       8.630 -11.300   5.754
ATOM   4415  H02 WTR   987       9.086 -12.480   4.923
TER   
ATOM   4416  O00 WTR   988     -12.708 -13.423   6.762
ATOM   4417  H01 WTR   988     -11.960 -13.014   7.196
ATOM   4418  H02 WTR   988     -13.433 -12.815   6.909
TER   
ATOM   4419  O00 WTR   989       4.010 -21.401   0.190
ATOM   4420  H01 WTR   989       4.547 -20.794  -0.319
ATOM   4421  H02 WTR   989       3.623 -21.984  -0.463
TER   
ATOM   4422  O00 WTR   990       6.440 -16.269   0.081
ATOM   4423  H01 WTR   990       5.742 -16.829   0.421
ATOM   4424  H02 WTR   990       6.018 -15.423  -0.068
TER   
ATOM   4425  O00 WTR   991     -10.912 -17.111  13.564
ATOM   4426  H01 WTR   991     -11.292 -16.896  14.416
ATOM   4427  H02 WTR   991     -11.572 -17.657  13.137
TER   
ATOM   4428  O00 WTR   992       7.704  -8.192  10.048
ATOM   4429  H01 WTR   992       8.325  -8.696  10.575
ATOM   4430  H02 WTR   992       6.851  -8.575  10.251
TER   
ATOM   4431  O00 WTR   993       0.127 -20.665  -1.284
ATOM   4432  H01 WTR   993       0.981 -20.233  -1.255
ATOM   4433  H02 WTR   993      -0.212 -20.588  -0.392
TER   
ATOM   4434  O00 WTR   994       3.072 -16.428   1.814
ATOM   4435  H01 WTR   994       2.226 -16.760   2.116
ATOM   4436  H02 WTR   994       2.926 -15.492   1.675
TER   
ATOM   4437  O00 WTR   995      -1.558 -18.486  12.447
ATOM   4438  H01 WTR   995      -1.946 -18.176  13.265
ATOM   4439  H02 WTR   995      -0.776 -18.966  12.719
TER   
ATOM   4440  O00 WTR   996      10.558 -14.062  13.782
ATOM   4441  H01 WTR   996      11.211 -14.314  14.434
ATOM   4442  H02 WTR   996       9.720 -14.312  14.172
TER   
ATOM   4443  O00 WTR   997       9.543  -6.930   8.310
ATOM   4444  H01 WTR   997       9.005  -7.458   8.900
ATOM   4445  H02 WTR   997       9.219  -7.142   7.435
TER   
ATOM   4446  O00 WTR   998       0.874 -16.196 -12.137
ATOM   4447  H01 WTR   998       0.276 -15.815 -11.493
ATOM   4448  H02 WTR   998       0.422 -16.979 -12.450
TER   
ATOM   4449  O00 WTR   999     -10.696 -16.706   2.267
ATOM   4450  H01 WTR   999     -10.085 -17.204   1.723
ATOM   4451  H02 WTR   999     -10.418 -16.885   3.165
TER   
ATOM   4452  O00 WTR  1000       1.623 -10.661   9.499
ATOM   4453  H01 WTR  1000       1.484  -9.721   9.382
ATOM   4454  H02 WTR  1000       1.199 -11.063   8.741
TER   
ATOM   4455  O00 WTR  1001       1.215 -24.734  -4.940
ATOM   4456  H01 WTR  1001       1.873 -25.417  -5.071
ATOM   4457  H02 WTR  1001       0.956 -24.478  -5.826
TER   
ATOM   4458  O00 WTR  1002      12.086 -11.245   5.969
ATOM   4459  H01 WTR  1002      11.976 -10.296   6.037
ATOM   4460  H02 WTR  1002      11.219 -11.569   5.722
TER   
ATOM   4461  O00 WTR  1003       7.851  -4.989  11.936
ATOM   4462  H01 WTR  1003       8.606  -4.546  11.549
ATOM   4463  H02 WTR  1003       7.289  -5.202  11.191
TER   
ATOM   4464  O00 WTR  1004       4.876 -18.130  12.003
ATOM   4465  H01 WTR  1004       4.086 -18.570  12.317
ATOM   4466  H02 WTR  1004       4.602 -17.225  11.852
TER   
ATOM   4467  O00 WTR  1005       0.300 -11.906   7.334
ATOM   4468  H01 WTR  1005      -0.636 -11.705   7.349
ATOM   4469  H02 WTR  1005       0.495 -12.071   6.411
TER   
ATOM   4470  O00 WTR  1006       3.217 -10.277   5.634
ATOM   4471  H01 WTR  1006       2.341 -10.359   5.256
ATOM   4472  H02 WTR  1006       3.805 -10.597   4.950
TER   
ATOM   4473  O00 WTR  1007      10.304  -4.051  11.042
ATOM   4474  H01 WTR  1007      10.732  -3.941  10.193
ATOM   4475  H02 WTR  1007      10.470  -3.229  11.502
TER   
ATOM   4476  O00 WTR  1008       6.688 -19.382  10.130
ATOM   4477  H01 WTR  1008       7.388 -18.756   9.948
ATOM   4478  H02 WTR  1008       6.079 -18.904  10.693
TER   
ATOM   4479  O00 WTR  1009      13.224 -15.927   6.973
ATOM   4480  H01 WTR  1009      12.471 -15.335   6.953
ATOM   4481  H02 WTR  1009      12.840 -16.804   6.944
TER   
ATOM   4482  O00 WTR  1010      11.264 -11.792  11.827
ATOM   4483  H01 WTR  1010      10.931 -12.536  12.328
ATOM   4484  H02 WTR  1010      11.765 -11.280  12.462
TER   
ATOM   4485  O00 WTR  1011      16.189 -12.866   7.657
ATOM   4486  H01 WTR  1011      16.647 -12.640   8.466
ATOM   4487  H02 WTR  1011      15.372 -12.368   7.697
TER   
ATOM   4488  O00 WTR  1012       7.838 -10.395   7.109
ATOM   4489  H01 WTR  1012       7.118 -11.021   7.192
ATOM   4490  H02 WTR  1012       8.456 -10.649   7.794
TER   
ATOM   4491  O00 WTR  1013       9.348 -11.383   9.167
ATOM   4492  H01 WTR  1013       9.586 -10.705   9.800
ATOM   4493  H02 WTR  1013       9.077 -12.127   9.705
TER   
ATOM   4494  O00 WTR  1014       7.456  -2.698  13.737
ATOM   4495  H01 WTR  1014       7.038  -3.119  14.489
ATOM   4496  H02 WTR  1014       7.400  -3.348  13.037
TER   
ATOM   4497  O00 WTR  1015       7.593  -3.753  18.887
ATOM   4498  H01 WTR  1015       7.984  -2.997  19.327
ATOM   4499  H02 WTR  1015       6.915  -4.057  19.491
TER   
ATOM   4500  O00 WTR  1016      12.080 -14.379  10.113
ATOM   4501  H01 WTR  1016      11.475 -14.426  10.853
ATOM   4502  H02 WTR  1016      11.527 -14.147   9.366
TER   
ATOM   4503  O00 WTR  1017      14.301  -8.193  11.150
ATOM   4504  H01 WTR  1017      14.732  -8.861  11.684
ATOM   4505  H02 WTR  1017      13.645  -7.808  11.731
TER   
ATOM   4506  O00 WTR  1018       3.115  -5.212 -14.570
ATOM   4507  H01 WTR  1018       2.993  -5.422 -15.496
ATOM   4508  H02 WTR  1018       3.732  -4.480 -14.570
TER   
ATOM   4509  O00 WTR  1019     -10.356  -1.070  13.982
ATOM   4510  H01 WTR  1019     -10.268  -1.947  14.353
ATOM   4511  H02 WTR  1019     -10.990  -0.632  14.549
TER   
ATOM   4512  O00 WTR  1020      -4.607   6.290   4.616
ATOM   4513  H01 WTR  1020      -5.295   6.672   5.162
ATOM   4514  H02 WTR  1020      -4.415   6.965   3.965
TER   
ATOM   4515  O00 WTR  1021      -9.160  -2.182   8.065
ATOM   4516  H01 WTR  1021      -9.284  -2.564   7.196
ATOM   4517  H02 WTR  1021      -9.176  -2.931   8.661
TER   
ATOM   4518  O00 WTR  1022      -7.522   1.530   7.877
ATOM   4519  H01 WTR  1022      -8.334   1.246   7.458
ATOM   4520  H02 WTR  1022      -6.905   1.641   7.154
TER   
ATOM   4521  O00 WTR  1023     -11.567  -4.544  10.162
ATOM   4522  H01 WTR  1023     -10.617  -4.610  10.258
ATOM   4523  H02 WTR  1023     -11.865  -4.152  10.983
TER   
ATOM   4524  O00 WTR  1024     -13.511   2.183  11.126
ATOM   4525  H01 WTR  1024     -12.635   1.940  10.827
ATOM   4526  H02 WTR  1024     -13.667   1.627  11.889
TER   
ATOM   4527  O00 WTR  1025      -4.787  -1.925  17.880
ATOM   4528  H01 WTR  1025      -4.042  -2.405  17.520
ATOM   4529  H02 WTR  1025      -4.543  -1.750  18.789
TER   
ATOM   4530  O00 WTR  1026     -14.441 -17.497  -4.680
ATOM   4531  H01 WTR  1026     -14.873 -18.040  -4.020
ATOM   4532  H02 WTR  1026     -14.223 -16.687  -4.219
TER   
ATOM   4533  O00 WTR  1027     -11.572   5.314  10.942
ATOM   4534  H01 WTR  1027     -10.989   5.999  10.614
ATOM   4535  H02 WTR  1027     -12.433   5.732  10.985
TER   
ATOM   4536  O00 WTR  1028     -13.250  -5.217   6.721
ATOM   4537  H01 WTR  1028     -12.852  -4.350   6.799
ATOM   4538  H02 WTR  1028     -12.563  -5.822   7.003
TER   
ATOM   4539  O00 WTR  1029      -6.341   1.498   5.401
ATOM   4540  H01 WTR  1029      -6.885   1.139   4.699
ATOM   4541  H02 WTR  1029      -5.645   1.971   4.946
TER   
ATOM   4542  O00 WTR  1030     -15.858 -11.895   5.747
ATOM   4543  H01 WTR  1030     -16.500 -12.096   6.428
ATOM   4544  H02 WTR  1030     -15.963 -10.956   5.589
TER   
ATOM   4545  O00 WTR  1031     -12.412  -2.889   7.708
ATOM   4546  H01 WTR  1031     -11.546  -2.712   7.341
ATOM   4547  H02 WTR  1031     -12.235  -3.240   8.581
TER   
ATOM   4548  O00 WTR  1032      -9.121  -1.188  11.246
ATOM   4549  H01 WTR  1032      -9.955  -0.884  10.887
ATOM   4550  H02 WTR  1032      -9.340  -1.521  12.116
TER   
ATOM   4551  O00 WTR  1033      -8.391  -7.977  10.723
ATOM   4552  H01 WTR  1033      -8.937  -8.154   9.957
ATOM   4553  H02 WTR  1033      -7.501  -7.920  10.375
TER   
ATOM   4554  O00 WTR  1034      -6.480  -3.689  12.065
ATOM   4555  H01 WTR  1034      -6.573  -3.347  12.954
ATOM   4556  H02 WTR  1034      -5.650  -4.165  12.076
TER   
ATOM   4557  O00 WTR  1035      -7.078   3.023  14.615
ATOM   4558  H01 WTR  1035      -7.516   2.172  14.628
ATOM   4559  H02 WTR  1035      -6.891   3.211  15.534
TER   
ATOM   4560  O00 WTR  1036      -8.310   0.705  13.923
ATOM   4561  H01 WTR  1036      -9.071   0.138  13.797
ATOM   4562  H02 WTR  1036      -7.693   0.171  14.423
TER   
ATOM   4563  O00 WTR  1037      -8.314   3.468   9.648
ATOM   4564  H01 WTR  1037      -8.761   4.091   9.074
ATOM   4565  H02 WTR  1037      -7.845   2.886   9.050
TER   
ATOM   4566  O00 WTR  1038      -7.627 -12.449  10.685
ATOM   4567  H01 WTR  1038      -8.575 -12.377  10.573
ATOM   4568  H02 WTR  1038      -7.261 -11.955   9.952
TER   
ATOM   4569  O00 WTR  1039      -2.893   2.481   2.127
ATOM   4570  H01 WTR  1039      -1.952   2.310   2.103
ATOM   4571  H02 WTR  1039      -3.024   3.194   1.502
TER   
ATOM   4572  O00 WTR  1040      -1.906   0.726  16.192
ATOM   4573  H01 WTR  1040      -2.212   1.442  15.635
ATOM   4574  H02 WTR  1040      -0.983   0.619  15.960
TER   
ATOM   4575  O00 WTR  1041     -10.485   0.195   7.572
ATOM   4576  H01 WTR  1041     -11.048  -0.109   6.860
ATOM   4577  H02 WTR  1041      -9.890  -0.536   7.736
TER   
ATOM   4578  O00 WTR  1042      -7.466   5.767   7.870
ATOM   4579  H01 WTR  1042      -7.200   6.112   7.018
ATOM   4580  H02 WTR  1042      -6.871   6.183   8.494
TER   
ATOM   4581  O00 WTR  1043      14.890   3.215   4.350
ATOM   4582  H01 WTR  1043      15.356   3.260   3.515
ATOM   4583  H02 WTR  1043      14.791   2.278   4.519
TER   
ATOM   4584  O00 WTR  1044      -9.888  -8.667 -10.666
ATOM   4585  H01 WTR  1044     -10.103  -7.734 -10.634
ATOM   4586  H02 WTR  1044      -9.162  -8.767 -10.050
TER   
ATOM   4587  O00 WTR  1045      -4.119   3.410   4.419
ATOM   4588  H01 WTR  1045      -4.304   4.329   4.229
ATOM   4589  H02 WTR  1045      -3.953   3.017   3.562
TER   
ATOM   4590  O00 WTR  1046      -7.120 -22.557  14.349
ATOM   4591  H01 WTR  1046      -7.539 -21.878  13.820
ATOM   4592  H02 WTR  1046      -6.455 -22.091  14.856
TER   
ATOM   4593  O00 WTR  1047      -3.805 -19.908   8.139
ATOM   4594  H01 WTR  1047      -4.695 -19.990   7.797
ATOM   4595  H02 WTR  1047      -3.565 -20.797   8.398
TER   
ATOM   4596  O00 WTR  1048       6.467   3.130  12.165
ATOM   4597  H01 WTR  1048       6.791   3.107  11.265
ATOM   4598  H02 WTR  1048       6.780   3.966  12.511
TER   
ATOM   4599  O00 WTR  1049       9.187  -0.615  13.506
ATOM   4600  H01 WTR  1049       8.757  -1.470  13.540
ATOM   4601  H02 WTR  1049       8.706  -0.130  12.837
TER   
ATOM   4602  O00 WTR  1050      -0.252  -1.581  17.868
ATOM   4603  H01 WTR  1050       0.497  -1.461  17.284
ATOM   4604  H02 WTR  1050       0.077  -2.147  18.566
TER   
ATOM   4605  O00 WTR  1051      10.445   1.823   8.581
ATOM   4606  H01 WTR  1051      10.798   1.074   9.062
ATOM   4607  H02 WTR  1051      11.187   2.154   8.075
TER   
ATOM   4608  O00 WTR  1052     -12.642 -12.676  15.129
ATOM   4609  H01 WTR  1052     -12.553 -12.163  15.932
ATOM   4610  H02 WTR  1052     -11.824 -13.168  15.067
TER   
ATOM   4611  O00 WTR  1053      11.683  -3.105  -9.849
ATOM   4612  H01 WTR  1053      12.574  -2.913 -10.142
ATOM   4613  H02 WTR  1053      11.495  -2.432  -9.195
TER   
ATOM   4614  O00 WTR  1054       6.063 -16.133   3.761
ATOM   4615  H01 WTR  1054       5.555 -16.901   3.500
ATOM   4616  H02 WTR  1054       6.707 -16.471   4.383
TER   
ATOM   4617  O00 WTR  1055      10.426   1.459  14.658
ATOM   4618  H01 WTR  1055      10.435   2.186  14.036
ATOM   4619  H02 WTR  1055       9.920   0.775  14.220
TER   
ATOM   4620  O00 WTR  1056       9.900  -3.509  15.287
ATOM   4621  H01 WTR  1056      10.321  -3.262  16.110
ATOM   4622  H02 WTR  1056       9.243  -2.828  15.139
TER   
ATOM   4623  O00 WTR  1057      12.194  -0.823   6.360
ATOM   4624  H01 WTR  1057      11.692  -0.012   6.443
ATOM   4625  H02 WTR  1057      13.108  -0.547   6.419
TER   
ATOM   4626  O00 WTR  1058     -14.416   4.386 -14.944
ATOM   4627  H01 WTR  1058     -14.763   3.542 -15.231
ATOM   4628  H02 WTR  1058     -14.607   4.418 -14.007
TER   
ATOM   4629  O00 WTR  1059      11.251  -8.652   9.461
ATOM   4630  H01 WTR  1059      11.595  -8.045  10.117
ATOM   4631  H02 WTR  1059      10.589  -8.146   8.991
TER   
ATOM   4632  O00 WTR  1060     -11.764  -5.299  14.064
ATOM   4633  H01 WTR  1060     -12.571  -5.353  14.575
ATOM   4634  H02 WTR  1060     -11.994  -4.756  13.310
TER   
ATOM   4635  O00 WTR  1061       7.551   0.726  11.831
ATOM   4636  H01 WTR  1061       6.760   0.194  11.743
ATOM   4637  H02 WTR  1061       7.251   1.532  12.251
TER   
ATOM   4638  O00 WTR  1062       3.641 -13.820 -10.259
ATOM   4639  H01 WTR  1062       2.857 -14.169 -10.683
ATOM   4640  H02 WTR  1062       4.269 -13.706 -10.972
TER   
ATOM   4641  O00 WTR  1063       7.794   2.128   9.565
ATOM   4642  H01 WTR  1063       8.631   1.992   9.121
ATOM   4643  H02 WTR  1063       7.806   1.510  10.295
TER   
ATOM   4644  O00 WTR  1064      14.247   6.390  15.268
ATOM   4645  H01 WTR  1064      14.671   6.805  16.019
ATOM   4646  H02 WTR  1064      13.440   6.017  15.624
TER   
ATOM   4647  O00 WTR  1065       8.298  10.178  13.186
ATOM   4648  H01 WTR  1065       7.584  10.072  13.815
ATOM   4649  H02 WTR  1065       8.679  11.030  13.396
TER   
ATOM   4650  O00 WTR  1066      -1.870 -22.103   6.353
ATOM   4651  H01 WTR  1066      -2.160 -21.191   6.350
ATOM   4652  H02 WTR  1066      -2.674 -22.610   6.470
TER   
ATOM   4653  O00 WTR  1067      -2.539  -2.693  16.590
ATOM   4654  H01 WTR  1067      -1.924  -2.047  16.936
ATOM   4655  H02 WTR  1067      -2.902  -2.283  15.805
TER   
ATOM   4656  O00 WTR  1068       3.276   0.670  14.849
ATOM   4657  H01 WTR  1068       2.443   1.123  14.717
ATOM   4658  H02 WTR  1068       3.263   0.406  15.768
TER   
ATOM   4659  O00 WTR  1069      -7.978 -18.389   7.446
ATOM   4660  H01 WTR  1069      -8.738 -18.936   7.246
ATOM   4661  H02 WTR  1069      -7.233 -18.872   7.089
TER   
ATOM   4662  O00 WTR  1070       4.464 -22.118  10.241
ATOM   4663  H01 WTR  1070       4.207 -21.281   9.855
ATOM   4664  H02 WTR  1070       3.800 -22.287  10.910
TER   
ATOM   4665  O00 WTR  1071       5.671  -8.457  11.951
ATOM   4666  H01 WTR  1071       5.793  -7.715  12.544
ATOM   4667  H02 WTR  1071       5.433  -9.186  12.524
TER   
ATOM   4668  O00 WTR  1072       7.522   4.102  14.830
ATOM   4669  H01 WTR  1072       7.539   4.871  15.400
ATOM   4670  H02 WTR  1072       7.171   3.403  15.382
TER   
ATOM   4671  O00 WTR  1073     -13.040 -15.735  -9.159
ATOM   4672  H01 WTR  1073     -13.156 -16.540  -9.664
ATOM   4673  H02 WTR  1073     -13.243 -15.033  -9.777
TER   
ATOM   4674  O00 WTR  1074      -1.844 -16.290  -3.205
ATOM   4675  H01 WTR  1074      -2.640 -16.510  -3.689
ATOM   4676  H02 WTR  1074      -1.344 -17.106  -3.180
TER   
ATOM   4677  O00 WTR  1075     -13.022 -14.517  -4.638
ATOM   4678  H01 WTR  1075     -13.549 -14.835  -5.371
ATOM   4679  H02 WTR  1075     -12.986 -13.568  -4.763
TER   
ATOM   4680  O00 WTR  1076      11.555   9.947  15.350
ATOM   4681  H01 WTR  1076      11.603  10.176  14.422
ATOM   4682  H02 WTR  1076      10.890  10.535  15.709
TER   
ATOM   4683  O00 WTR  1077     -13.473 -18.868  -7.482
ATOM   4684  H01 WTR  1077     -13.785 -18.674  -6.598
ATOM   4685  H02 WTR  1077     -12.602 -19.242  -7.353
TER   
ATOM   4686  O00 WTR  1078     -11.986 -24.240   0.479
ATOM   4687  H01 WTR  1078     -11.282 -24.626  -0.042
ATOM   4688  H02 WTR  1078     -12.787 -24.617   0.117
TER   
ATOM   4689  O00 WTR  1079      -9.035 -19.660 -10.494
ATOM   4690  H01 WTR  1079      -8.233 -19.506  -9.995
ATOM   4691  H02 WTR  1079      -9.585 -20.181  -9.909
TER   
ATOM   4692  O00 WTR  1080      11.028 -17.690  -0.029
ATOM   4693  H01 WTR  1080      10.434 -17.185   0.527
ATOM   4694  H02 WTR  1080      11.543 -18.214   0.584
TER   
ATOM   4695  O00 WTR  1081      -2.714 -15.836   3.787
ATOM   4696  H01 WTR  1081      -1.965 -15.240   3.825
ATOM   4697  H02 WTR  1081      -3.458 -15.273   3.574
TER   
ATOM   4698  O00 WTR  1082      -6.852 -12.695   1.593
ATOM   4699  H01 WTR  1082      -6.845 -11.949   2.193
ATOM   4700  H02 WTR  1082      -6.234 -12.453   0.902
TER   
ATOM   4701  O00 WTR  1083       1.774 -13.586  -7.525
ATOM   4702  H01 WTR  1083       1.218 -13.216  -6.839
ATOM   4703  H02 WTR  1083       2.668 -13.438  -7.215
TER   
ATOM   4704  O00 WTR  1084      -8.300 -13.782  -5.835
ATOM   4705  H01 WTR  1084      -9.046 -13.947  -5.259
ATOM   4706  H02 WTR  1084      -8.667 -13.287  -6.568
TER   
ATOM   4707  O00 WTR  1085      -0.155   8.619  17.900
ATOM   4708  H01 WTR  1085      -1.026   8.613  18.299
ATOM   4709  H02 WTR  1085      -0.237   9.214  17.154
TER   
ATOM   4710  O00 WTR  1086      -5.088 -11.491  -2.591
ATOM   4711  H01 WTR  1086      -5.080 -11.481  -1.634
ATOM   4712  H02 WTR  1086      -4.358 -12.062  -2.831
TER   
ATOM   4713  O00 WTR  1087      10.898 -19.822  -6.132
ATOM   4714  H01 WTR  1087       9.999 -20.114  -5.981
ATOM   4715  H02 WTR  1087      10.806 -18.944  -6.501
TER   
ATOM   4716  O00 WTR  1088      -4.202 -18.721 -10.671
ATOM   4717  H01 WTR  1088      -4.266 -17.871 -11.107
ATOM   4718  H02 WTR  1088      -3.272 -18.946 -10.719
TER   
ATOM   4719  O00 WTR  1089      -8.507 -18.333  -1.889
ATOM   4720  H01 WTR  1089      -8.270 -19.236  -2.102
ATOM   4721  H02 WTR  1089      -9.199 -18.113  -2.512
TER   
ATOM   4722  O00 WTR  1090      -4.456 -13.279  -5.479
ATOM   4723  H01 WTR  1090      -3.976 -12.974  -6.249
ATOM   4724  H02 WTR  1090      -5.180 -12.659  -5.386
TER   
ATOM   4725  O00 WTR  1091     -10.796 -15.519  -7.388
ATOM   4726  H01 WTR  1091     -11.567 -15.624  -7.945
ATOM   4727  H02 WTR  1091     -10.871 -14.631  -7.038
TER   
ATOM   4728  O00 WTR  1092     -13.727  -4.999   0.386
ATOM   4729  H01 WTR  1092     -12.885  -5.445   0.294
ATOM   4730  H02 WTR  1092     -13.941  -4.707  -0.500
TER   
ATOM   4731  O00 WTR  1093      -8.445  -9.281  -8.277
ATOM   4732  H01 WTR  1093      -8.068  -9.771  -7.546
ATOM   4733  H02 WTR  1093      -9.169  -9.827  -8.583
TER   
ATOM   4734  O00 WTR  1094      -1.683 -13.019  -7.616
ATOM   4735  H01 WTR  1094      -1.366 -12.523  -6.861
ATOM   4736  H02 WTR  1094      -2.361 -12.462  -8.001
TER   
ATOM   4737  O00 WTR  1095     -12.489 -14.060 -11.327
ATOM   4738  H01 WTR  1095     -12.461 -14.795 -11.940
ATOM   4739  H02 WTR  1095     -13.232 -13.532 -11.619
TER   
ATOM   4740  O00 WTR  1096     -11.173 -15.016  -0.024
ATOM   4741  H01 WTR  1096     -11.558 -15.683  -0.591
ATOM   4742  H02 WTR  1096     -10.908 -15.493   0.762
TER   
ATOM   4743  O00 WTR  1097     -11.180 -12.973  -6.806
ATOM   4744  H01 WTR  1097     -11.825 -12.598  -6.206
ATOM   4745  H02 WTR  1097     -11.092 -12.321  -7.502
TER   
ATOM   4746  O00 WTR  1098      -2.835 -17.545  -8.318
ATOM   4747  H01 WTR  1098      -3.405 -17.025  -7.751
ATOM   4748  H02 WTR  1098      -3.421 -18.180  -8.729
TER   
ATOM   4749  O00 WTR  1099      -6.539 -11.862  -4.786
ATOM   4750  H01 WTR  1099      -6.162 -11.859  -3.906
ATOM   4751  H02 WTR  1099      -7.168 -12.584  -4.774
TER   
ATOM   4752  O00 WTR  1100       1.439   0.773  22.284
ATOM   4753  H01 WTR  1100       2.136   0.418  22.836
ATOM   4754  H02 WTR  1100       0.822   0.048  22.181
TER   
ATOM   4755  O00 WTR  1101      -7.030 -13.728 -13.259
ATOM   4756  H01 WTR  1101      -7.141 -14.549 -12.779
ATOM   4757  H02 WTR  1101      -6.471 -13.957 -14.001
TER   
ATOM   4758  O00 WTR  1102     -11.934 -15.917 -13.338
ATOM   4759  H01 WTR  1102     -11.564 -16.603 -12.782
ATOM   4760  H02 WTR  1102     -11.194 -15.343 -13.535
TER   
ATOM   4761  O00 WTR  1103      -7.024 -16.209  -6.307
ATOM   4762  H01 WTR  1103      -6.104 -15.950  -6.360
ATOM   4763  H02 WTR  1103      -7.493 -15.394  -6.128
TER   
ATOM   4764  O00 WTR  1104      -9.097 -16.404  -9.970
ATOM   4765  H01 WTR  1104      -9.066 -16.983  -9.209
ATOM   4766  H02 WTR  1104      -8.852 -15.544  -9.627
TER   
ATOM   4767  O00 WTR  1105      -2.750   8.162  15.591
ATOM   4768  H01 WTR  1105      -3.062   8.503  14.752
ATOM   4769  H02 WTR  1105      -1.797   8.234  15.540
TER   
ATOM   4770  O00 WTR  1106      -3.381 -20.577  -3.802
ATOM   4771  H01 WTR  1106      -4.142 -20.940  -4.255
ATOM   4772  H02 WTR  1106      -3.315 -21.088  -2.996
TER   
ATOM   4773  O00 WTR  1107      -2.293 -23.988   1.071
ATOM   4774  H01 WTR  1107      -1.544 -24.010   0.476
ATOM   4775  H02 WTR  1107      -1.911 -23.822   1.933
TER   
ATOM   4776  O00 WTR  1108      -6.812  -7.979   1.478
ATOM   4777  H01 WTR  1108      -6.118  -8.371   2.008
ATOM   4778  H02 WTR  1108      -6.629  -8.275   0.587
TER   
ATOM   4779  O00 WTR  1109       5.103 -15.934  -4.589
ATOM   4780  H01 WTR  1109       5.009 -15.375  -3.818
ATOM   4781  H02 WTR  1109       4.796 -15.394  -5.317
TER   
ATOM   4782  O00 WTR  1110      -5.003 -20.750   0.867
ATOM   4783  H01 WTR  1110      -4.362 -20.659   1.572
ATOM   4784  H02 WTR  1110      -5.265 -19.852   0.664
TER   
ATOM   4785  O00 WTR  1111      -6.531 -10.391   6.118
ATOM   4786  H01 WTR  1111      -5.625 -10.084   6.157
ATOM   4787  H02 WTR  1111      -6.651 -10.670   5.210
TER   
ATOM   4788  O00 WTR  1112      -3.369 -22.893  -8.532
ATOM   4789  H01 WTR  1112      -3.162 -22.260  -9.220
ATOM   4790  H02 WTR  1112      -4.189 -23.297  -8.817
TER   
ATOM   4791  O00 WTR  1113     -14.670  -6.397  -4.535
ATOM   4792  H01 WTR  1113     -15.112  -5.623  -4.883
ATOM   4793  H02 WTR  1113     -15.295  -6.772  -3.914
TER   
ATOM   4794  O00 WTR  1114     -10.799 -11.096  -8.577
ATOM   4795  H01 WTR  1114     -10.608 -11.618  -9.356
ATOM   4796  H02 WTR  1114     -11.645 -10.687  -8.763
TER   
ATOM   4797  O00 WTR  1115      -9.255 -16.653   4.748
ATOM   4798  H01 WTR  1115      -9.274 -17.560   5.053
ATOM   4799  H02 WTR  1115      -9.716 -16.161   5.428
TER   
ATOM   4800  O00 WTR  1116     -10.168 -12.529 -10.855
ATOM   4801  H01 WTR  1116     -10.965 -13.050 -10.755
ATOM   4802  H02 WTR  1116     -10.102 -12.370 -11.797
TER   
ATOM   4803  O00 WTR  1117     -10.542  -8.731  -0.453
ATOM   4804  H01 WTR  1117     -10.494  -8.256  -1.282
ATOM   4805  H02 WTR  1117     -11.459  -8.659  -0.188
TER   
ATOM   4806  O00 WTR  1118      -5.232  -7.967  -5.867
ATOM   4807  H01 WTR  1118      -4.703  -7.994  -6.664
ATOM   4808  H02 WTR  1118      -4.737  -8.485  -5.232
TER   
ATOM   4809  O00 WTR  1119      -9.552 -12.885   1.041
ATOM   4810  H01 WTR  1119      -9.571 -13.568   0.370
ATOM   4811  H02 WTR  1119      -8.622 -12.746   1.216
TER   
ATOM   4812  O00 WTR  1120     -11.093 -11.118  -2.085
ATOM   4813  H01 WTR  1120     -10.863 -10.498  -1.392
ATOM   4814  H02 WTR  1120     -10.325 -11.133  -2.657
TER   
ATOM   4815  O00 WTR  1121     -10.102 -14.709  -3.672
ATOM   4816  H01 WTR  1121     -11.019 -14.458  -3.786
ATOM   4817  H02 WTR  1121      -9.848 -14.317  -2.836
TER   
ATOM   4818  O00 WTR  1122      -4.020 -17.773  -4.087
ATOM   4819  H01 WTR  1122      -3.758 -18.662  -3.849
ATOM   4820  H02 WTR  1122      -4.951 -17.730  -3.869
TER   
ATOM   4821  O00 WTR  1123      -3.094 -24.280  -6.285
ATOM   4822  H01 WTR  1123      -3.039 -24.072  -7.217
ATOM   4823  H02 WTR  1123      -2.783 -23.489  -5.844
TER   
ATOM   4824  O00 WTR  1124      -6.946 -10.742   8.884
ATOM   4825  H01 WTR  1124      -7.781 -10.296   9.025
ATOM   4826  H02 WTR  1124      -6.877 -10.829   7.933
TER   
ATOM   4827  O00 WTR  1125       9.673   7.689  14.730
ATOM   4828  H01 WTR  1125      10.257   8.365  15.074
ATOM   4829  H02 WTR  1125       9.182   8.126  14.034
TER   
ATOM   4830  O00 WTR  1126      -5.585  -6.784  -3.313
ATOM   4831  H01 WTR  1126      -5.799  -6.883  -4.241
ATOM   4832  H02 WTR  1126      -5.989  -7.543  -2.891
TER   
ATOM   4833  O00 WTR  1127     -11.383 -11.429   2.481
ATOM   4834  H01 WTR  1127     -11.590 -12.250   2.926
ATOM   4835  H02 WTR  1127     -10.788 -11.681   1.775
TER   
ATOM   4836  O00 WTR  1128     -12.993  -9.689  -3.668
ATOM   4837  H01 WTR  1128     -12.441  -9.831  -2.899
ATOM   4838  H02 WTR  1128     -13.889  -9.753  -3.336
TER   
ATOM   4839  O00 WTR  1129      -2.500 -10.767  -5.835
ATOM   4840  H01 WTR  1129      -2.819 -10.143  -5.183
ATOM   4841  H02 WTR  1129      -1.676 -11.092  -5.474
TER   
ATOM   4842  O00 WTR  1130      -4.047 -16.061  -6.339
ATOM   4843  H01 WTR  1130      -4.162 -16.661  -5.601
ATOM   4844  H02 WTR  1130      -3.613 -15.297  -5.961
TER   
ATOM   4845  O00 WTR  1131      -8.201  -5.724   1.188
ATOM   4846  H01 WTR  1131      -7.729  -6.551   1.283
ATOM   4847  H02 WTR  1131      -8.349  -5.428   2.087
TER   
ATOM   4848  O00 WTR  1132       6.003  -9.499  -6.406
ATOM   4849  H01 WTR  1132       6.085 -10.452  -6.453
ATOM   4850  H02 WTR  1132       5.744  -9.237  -7.290
TER   
ATOM   4851  O00 WTR  1133       8.975 -12.610  -5.261
ATOM   4852  H01 WTR  1133       9.147 -13.548  -5.351
ATOM   4853  H02 WTR  1133       9.141 -12.423  -4.337
TER   
ATOM   4854  O00 WTR  1134      -5.584 -12.220 -11.009
ATOM   4855  H01 WTR  1134      -4.692 -12.538 -11.144
ATOM   4856  H02 WTR  1134      -6.059 -12.494 -11.794
TER   
ATOM   4857  O00 WTR  1135       2.528 -21.731   2.592
ATOM   4858  H01 WTR  1135       2.174 -22.617   2.520
ATOM   4859  H02 WTR  1135       3.108 -21.642   1.836
TER   
ATOM   4860  O00 WTR  1136       2.449 -20.431  -5.503
ATOM   4861  H01 WTR  1136       1.707 -20.316  -6.096
ATOM   4862  H02 WTR  1136       3.130 -19.858  -5.855
TER   
ATOM   4863  O00 WTR  1137       5.471 -13.659   2.490
ATOM   4864  H01 WTR  1137       5.630 -14.416   3.054
ATOM   4865  H02 WTR  1137       4.517 -13.597   2.435
TER   
ATOM   4866  O00 WTR  1138       1.360 -10.837  -9.289
ATOM   4867  H01 WTR  1138       1.582 -10.352  -8.494
ATOM   4868  H02 WTR  1138       1.463 -11.757  -9.045
TER   
ATOM   4869  O00 WTR  1139       0.962 -19.822   1.556
ATOM   4870  H01 WTR  1139       0.997 -19.145   2.232
ATOM   4871  H02 WTR  1139       1.477 -20.545   1.914
TER   
ATOM   4872  O00 WTR  1140       2.343 -11.241  -4.207
ATOM   4873  H01 WTR  1140       2.130 -11.880  -3.526
ATOM   4874  H02 WTR  1140       2.001 -10.412  -3.874
TER   
ATOM   4875  O00 WTR  1141      12.507 -13.553  -3.545
ATOM   4876  H01 WTR  1141      11.693 -13.189  -3.198
ATOM   4877  H02 WTR  1141      13.038 -12.786  -3.764
TER   
ATOM   4878  O00 WTR  1142      12.774  -8.976  -5.788
ATOM   4879  H01 WTR  1142      12.568  -8.202  -5.265
ATOM   4880  H02 WTR  1142      11.936  -9.429  -5.886
TER   
ATOM   4881  O00 WTR  1143     -10.499  -7.382  -2.940
ATOM   4882  H01 WTR  1143     -11.302  -7.576  -3.423
ATOM   4883  H02 WTR  1143     -10.416  -6.429  -2.985
TER   
ATOM   4884  O00 WTR  1144       8.248   6.416  16.688
ATOM   4885  H01 WTR  1144       8.766   6.033  17.396
ATOM   4886  H02 WTR  1144       8.831   7.061  16.287
TER   
ATOM   4887  O00 WTR  1145      -0.345 -17.860  -6.249
ATOM   4888  H01 WTR  1145      -1.152 -17.772  -6.756
ATOM   4889  H02 WTR  1145      -0.604 -17.658  -5.349
TER   
ATOM   4890  O00 WTR  1146      15.852 -10.257  -3.120
ATOM   4891  H01 WTR  1146      14.916 -10.292  -3.314
ATOM   4892  H02 WTR  1146      16.027  -9.333  -2.943
TER   
ATOM   4893  O00 WTR  1147       6.574  -9.138  -3.652
ATOM   4894  H01 WTR  1147       6.114  -9.961  -3.486
ATOM   4895  H02 WTR  1147       6.337  -8.906  -4.550
TER   
ATOM   4896  O00 WTR  1148       7.314 -17.118  -4.668
ATOM   4897  H01 WTR  1148       8.081 -16.546  -4.670
ATOM   4898  H02 WTR  1148       6.568 -16.519  -4.672
TER   
ATOM   4899  O00 WTR  1149       3.624 -16.569 -12.929
ATOM   4900  H01 WTR  1149       3.366 -16.283 -13.805
ATOM   4901  H02 WTR  1149       2.800 -16.796 -12.498
TER   
ATOM   4902  O00 WTR  1150       9.949  -9.451  15.003
ATOM   4903  H01 WTR  1150      10.348  -9.048  15.775
ATOM   4904  H02 WTR  1150      10.557  -9.256  14.290
TER   
ATOM   4905  O00 WTR  1151      13.716  -5.201  -6.592
ATOM   4906  H01 WTR  1151      14.153  -5.432  -7.412
ATOM   4907  H02 WTR  1151      14.360  -5.398  -5.912
TER   
ATOM   4908  O00 WTR  1152       1.394 -24.455 -10.348
ATOM   4909  H01 WTR  1152       1.274 -25.296 -10.788
ATOM   4910  H02 WTR  1152       2.108 -24.033 -10.825
TER   
ATOM   4911  O00 WTR  1153       2.565 -16.900  -4.036
ATOM   4912  H01 WTR  1153       3.400 -16.433  -4.013
ATOM   4913  H02 WTR  1153       2.376 -17.008  -4.968
TER   
ATOM   4914  O00 WTR  1154       7.418 -12.356  -2.434
ATOM   4915  H01 WTR  1154       6.880 -12.518  -1.659
ATOM   4916  H02 WTR  1154       6.830 -12.511  -3.172
TER   
ATOM   4917  O00 WTR  1155      10.113 -11.762  -2.693
ATOM   4918  H01 WTR  1155       9.853 -11.035  -3.259
ATOM   4919  H02 WTR  1155       9.287 -12.150  -2.406
TER   
ATOM   4920  O00 WTR  1156       9.454 -15.336  -4.845
ATOM   4921  H01 WTR  1156       9.844 -15.957  -5.460
ATOM   4922  H02 WTR  1156       9.799 -15.596  -3.991
TER   
ATOM   4923  O00 WTR  1157       4.522 -14.053  -2.454
ATOM   4924  H01 WTR  1157       4.919 -13.543  -1.748
ATOM   4925  H02 WTR  1157       4.275 -14.882  -2.043
TER   
ATOM   4926  O00 WTR  1158       3.510 -18.103  -8.824
ATOM   4927  H01 WTR  1158       4.070 -18.841  -8.582
ATOM   4928  H02 WTR  1158       2.977 -17.941  -8.045
TER   
ATOM   4929  O00 WTR  1159       5.783 -19.877  -7.782
ATOM   4930  H01 WTR  1159       5.588 -19.288  -7.053
ATOM   4931  H02 WTR  1159       6.686 -19.672  -8.022
TER   
ATOM   4932  O00 WTR  1160       3.644 -24.743 -13.363
ATOM   4933  H01 WTR  1160       2.785 -24.400 -13.609
ATOM   4934  H02 WTR  1160       4.267 -24.189 -13.833
TER   
ATOM   4935  O00 WTR  1161       8.359  -7.739  -6.648
ATOM   4936  H01 WTR  1161       7.770  -8.493  -6.615
ATOM   4937  H02 WTR  1161       8.738  -7.768  -7.526
TER   
ATOM   4938  O00 WTR  1162      13.256 -13.212   2.534
ATOM   4939  H01 WTR  1162      12.394 -13.451   2.193
ATOM   4940  H02 WTR  1162      13.869 -13.755   2.039
TER   
ATOM   4941  O00 WTR  1163       0.797 -14.006 -10.271
ATOM   4942  H01 WTR  1163       1.165 -14.024  -9.388
ATOM   4943  H02 WTR  1163      -0.105 -13.710 -10.149
TER   
ATOM   4944  O00 WTR  1164       0.840 -24.715   0.181
ATOM   4945  H01 WTR  1164       0.836 -25.672   0.163
ATOM   4946  H02 WTR  1164       1.586 -24.468  -0.365
TER   
ATOM   4947  O00 WTR  1165       8.926 -16.797   1.337
ATOM   4948  H01 WTR  1165       8.974 -16.164   2.054
ATOM   4949  H02 WTR  1165       7.999 -16.823   1.101
TER   
ATOM   4950  O00 WTR  1166      14.232 -14.207  -1.386
ATOM   4951  H01 WTR  1166      15.045 -14.616  -1.682
ATOM   4952  H02 WTR  1166      13.696 -14.139  -2.177
TER   
ATOM   4953  O00 WTR  1167      -3.595 -21.924  -1.381
ATOM   4954  H01 WTR  1167      -2.826 -22.261  -0.921
ATOM   4955  H02 WTR  1167      -4.130 -21.526  -0.694
TER   
ATOM   4956  O00 WTR  1168      12.248 -12.808 -10.974
ATOM   4957  H01 WTR  1168      11.927 -11.969 -11.304
ATOM   4958  H02 WTR  1168      13.144 -12.627 -10.690
TER   
ATOM   4959  O00 WTR  1169       5.499 -12.220   6.488
ATOM   4960  H01 WTR  1169       5.169 -13.095   6.283
ATOM   4961  H02 WTR  1169       5.397 -11.728   5.673
TER   
ATOM   4962  O00 WTR  1170      -1.587 -19.738   0.624
ATOM   4963  H01 WTR  1170      -0.884 -19.445   1.204
ATOM   4964  H02 WTR  1170      -1.867 -18.945   0.167
TER   
ATOM   4965  O00 WTR  1171       9.338  -9.360  -3.836
ATOM   4966  H01 WTR  1171       8.405  -9.522  -3.698
ATOM   4967  H02 WTR  1171       9.397  -8.418  -3.995
TER   
ATOM   4968  O00 WTR  1172       0.513 -26.108   4.746
ATOM   4969  H01 WTR  1172       1.125 -26.835   4.632
ATOM   4970  H02 WTR  1172      -0.281 -26.389   4.291
TER   
ATOM   4971  O00 WTR  1173       4.948 -15.655  -8.566
ATOM   4972  H01 WTR  1173       4.633 -15.171  -9.329
ATOM   4973  H02 WTR  1173       4.511 -16.505  -8.624
TER   
ATOM   4974  O00 WTR  1174      12.495  -6.895  -3.293
ATOM   4975  H01 WTR  1174      11.749  -6.792  -3.884
ATOM   4976  H02 WTR  1174      13.120  -6.228  -3.576
TER   
ATOM   4977  O00 WTR  1175       6.465  10.548  15.147
ATOM   4978  H01 WTR  1175       5.607  10.795  14.800
ATOM   4979  H02 WTR  1175       6.268  10.009  15.913
TER   
ATOM   4980  O00 WTR  1176      12.885 -15.637  -5.354
ATOM   4981  H01 WTR  1176      12.812 -15.079  -4.580
ATOM   4982  H02 WTR  1176      13.472 -16.344  -5.086
TER   
ATOM   4983  O00 WTR  1177       2.194 -18.804  -1.933
ATOM   4984  H01 WTR  1177       2.929 -19.403  -1.801
ATOM   4985  H02 WTR  1177       2.347 -18.422  -2.797
TER   
ATOM   4986  O00 WTR  1178       4.620 -14.101  -6.444
ATOM   4987  H01 WTR  1178       4.710 -14.536  -7.292
ATOM   4988  H02 WTR  1178       5.131 -13.297  -6.532
TER   
ATOM   4989  O00 WTR  1179      10.595 -13.560  -8.656
ATOM   4990  H01 WTR  1179      11.122 -13.389  -9.437
ATOM   4991  H02 WTR  1179      10.377 -14.491  -8.713
TER   
ATOM   4992  O00 WTR  1180       5.022 -11.678  -3.676
ATOM   4993  H01 WTR  1180       4.787 -12.583  -3.471
ATOM   4994  H02 WTR  1180       4.191 -11.258  -3.895
TER   
ATOM   4995  O00 WTR  1181      -3.596  -7.624  -8.060
ATOM   4996  H01 WTR  1181      -4.241  -7.667  -8.765
ATOM   4997  H02 WTR  1181      -2.750  -7.633  -8.507
TER   
ATOM   4998  O00 WTR  1182     -10.794   2.215  -8.632
ATOM   4999  H01 WTR  1182     -10.208   2.673  -9.235
ATOM   5000  H02 WTR  1182     -11.672   2.388  -8.972
TER   
ATOM   5001  O00 WTR  1183      -4.156  -3.600  -9.261
ATOM   5002  H01 WTR  1183      -3.917  -2.700  -9.040
ATOM   5003  H02 WTR  1183      -5.049  -3.535  -9.599
TER   
ATOM   5004  O00 WTR  1184      -7.713 -14.157  21.216
ATOM   5005  H01 WTR  1184      -7.013 -13.549  21.452
ATOM   5006  H02 WTR  1184      -7.405 -15.010  21.524
TER   
ATOM   5007  O00 WTR  1185      10.258  -6.891  -4.999
ATOM   5008  H01 WTR  1185       9.798  -6.171  -4.568
ATOM   5009  H02 WTR  1185       9.586  -7.323  -5.527
TER   
ATOM   5010  O00 WTR  1186      -7.055  -2.256  -7.332
ATOM   5011  H01 WTR  1186      -6.728  -1.633  -7.981
ATOM   5012  H02 WTR  1186      -6.700  -3.100  -7.610
TER   
ATOM   5013  O00 WTR  1187     -14.498  -5.682  -7.702
ATOM   5014  H01 WTR  1187     -13.596  -5.946  -7.882
ATOM   5015  H02 WTR  1187     -14.846  -5.421  -8.555
TER   
ATOM   5016  O00 WTR  1188      12.688  10.120  12.617
ATOM   5017  H01 WTR  1188      13.395   9.477  12.669
ATOM   5018  H02 WTR  1188      13.132  10.968  12.645
TER   
ATOM   5019  O00 WTR  1189      -9.733  -1.934  -7.772
ATOM   5020  H01 WTR  1189      -9.671  -1.556  -8.649
ATOM   5021  H02 WTR  1189      -8.847  -2.241  -7.579
TER   
ATOM   5022  O00 WTR  1190       5.106   4.363  20.040
ATOM   5023  H01 WTR  1190       4.176   4.151  20.120
ATOM   5024  H02 WTR  1190       5.362   4.650  20.917
TER   
ATOM   5025  O00 WTR  1191      -3.232   3.082  15.353
ATOM   5026  H01 WTR  1191      -4.026   3.071  15.888
ATOM   5027  H02 WTR  1191      -2.930   3.989  15.390
TER   
ATOM   5028  O00 WTR  1192      -1.499 -22.576  -4.434
ATOM   5029  H01 WTR  1192      -1.036 -22.701  -3.605
ATOM   5030  H02 WTR  1192      -2.133 -21.883  -4.254
TER   
ATOM   5031  O00 WTR  1193     -10.744  -6.052   0.520
ATOM   5032  H01 WTR  1193     -10.730  -7.009   0.490
ATOM   5033  H02 WTR  1193      -9.829  -5.803   0.654
TER   
ATOM   5034  O00 WTR  1194     -11.226   0.127  -7.124
ATOM   5035  H01 WTR  1194     -10.634  -0.597  -7.328
ATOM   5036  H02 WTR  1194     -10.991   0.813  -7.749
TER   
ATOM   5037  O00 WTR  1195     -13.199   1.689  -5.691
ATOM   5038  H01 WTR  1195     -12.877   2.557  -5.932
ATOM   5039  H02 WTR  1195     -12.578   1.082  -6.094
TER   
ATOM   5040  O00 WTR  1196       9.505 -21.089 -12.065
ATOM   5041  H01 WTR  1196       8.598 -21.250 -12.325
ATOM   5042  H02 WTR  1196       9.992 -21.074 -12.890
TER   
ATOM   5043  O00 WTR  1197      -9.438 -17.690  -7.586
ATOM   5044  H01 WTR  1197      -8.633 -17.416  -7.146
ATOM   5045  H02 WTR  1197     -10.018 -16.932  -7.517
TER   
ATOM   5046  O00 WTR  1198       1.199 -19.722 -10.159
ATOM   5047  H01 WTR  1198       1.700 -18.962  -9.865
ATOM   5048  H02 WTR  1198       1.859 -20.395 -10.324
TER   
ATOM   5049  O00 WTR  1199      10.114  12.175  13.774
ATOM   5050  H01 WTR  1199      10.668  11.901  13.043
ATOM   5051  H02 WTR  1199       9.970  13.110  13.628
TER   
ATOM   5052  O00 WTR  1200      11.365  -4.059  -4.110
ATOM   5053  H01 WTR  1200      10.464  -4.335  -3.940
ATOM   5054  H02 WTR  1200      11.368  -3.810  -5.035
TER   
ATOM   5055  O00 WTR  1201      -2.320   5.612  16.158
ATOM   5056  H01 WTR  1201      -2.489   5.534  17.097
ATOM   5057  H02 WTR  1201      -2.628   6.489  15.930
TER   
ATOM   5058  O00 WTR  1202       8.011   3.878 -12.609
ATOM   5059  H01 WTR  1202       7.866   4.729 -12.195
ATOM   5060  H02 WTR  1202       8.961   3.762 -12.593
TER   
ATOM   5061  O00 WTR  1203       7.476   1.538  22.433
ATOM   5062  H01 WTR  1203       7.220   1.497  21.511
ATOM   5063  H02 WTR  1203       7.457   2.471  22.646
TER   
ATOM   5064  O00 WTR  1204     -10.201   6.244  13.248
ATOM   5065  H01 WTR  1204     -10.868   5.816  12.712
ATOM   5066  H02 WTR  1204      -9.388   6.136  12.754
TER   
ATOM   5067  O00 WTR  1205       8.558  -4.099  -6.816
ATOM   5068  H01 WTR  1205       9.496  -4.250  -6.939
ATOM   5069  H02 WTR  1205       8.139  -4.638  -7.487
TER   
ATOM   5070  O00 WTR  1206       1.167   2.461  14.154
ATOM   5071  H01 WTR  1206       0.380   1.916  14.143
ATOM   5072  H02 WTR  1206       0.961   3.168  14.765
TER   
ATOM   5073  O00 WTR  1207       0.391  -0.453  14.844
ATOM   5074  H01 WTR  1207       1.115  -1.079  14.809
ATOM   5075  H02 WTR  1207      -0.018  -0.511  13.980
TER   
ATOM   5076  O00 WTR  1208      -0.562  -9.262  -7.643
ATOM   5077  H01 WTR  1208      -0.115  -9.969  -8.109
ATOM   5078  H02 WTR  1208      -1.218  -9.707  -7.106
TER   
ATOM   5079  O00 WTR  1209       7.234  -0.297 -10.327
ATOM   5080  H01 WTR  1209       7.140   0.137  -9.479
ATOM   5081  H02 WTR  1209       7.791  -1.055 -10.148
TER   
ATOM   5082  O00 WTR  1210      10.160 -10.528  -6.044
ATOM   5083  H01 WTR  1210       9.664 -11.347  -6.015
ATOM   5084  H02 WTR  1210       9.693  -9.944  -5.447
TER   
ATOM   5085  O00 WTR  1211     -13.080  -1.514  -6.304
ATOM   5086  H01 WTR  1211     -12.350  -0.964  -6.589
ATOM   5087  H02 WTR  1211     -13.797  -1.287  -6.896
TER   
ATOM   5088  O00 WTR  1212      -4.981   6.242  21.939
ATOM   5089  H01 WTR  1212      -5.936   6.290  21.896
ATOM   5090  H02 WTR  1212      -4.692   6.408  21.042
TER   
ATOM   5091  O00 WTR  1213       9.894   4.761  17.974
ATOM   5092  H01 WTR  1213      10.808   4.882  17.718
ATOM   5093  H02 WTR  1213       9.515   4.236  17.269
TER   
ATOM   5094  O00 WTR  1214      15.253 -18.455   0.929
ATOM   5095  H01 WTR  1214      16.120 -18.631   1.297
ATOM   5096  H02 WTR  1214      15.372 -18.541  -0.017
TER   
ATOM   5097  O00 WTR  1215      15.400  -9.736   5.568
ATOM   5098  H01 WTR  1215      16.085  -9.383   4.999
ATOM   5099  H02 WTR  1215      15.259 -10.627   5.248
TER   
ATOM   5100  O00 WTR  1216      16.856 -10.493   2.734
ATOM   5101  H01 WTR  1216      17.018 -11.370   3.081
ATOM   5102  H02 WTR  1216      16.098 -10.598   2.159
TER   
ATOM   5103  O00 WTR  1217      16.965 -19.138   6.490
ATOM   5104  H01 WTR  1217      16.250 -19.264   7.113
ATOM   5105  H02 WTR  1217      17.511 -18.458   6.885
TER   
ATOM   5106  O00 WTR  1218      22.640 -10.040  10.123
ATOM   5107  H01 WTR  1218      22.723  -9.087  10.164
ATOM   5108  H02 WTR  1218      22.355 -10.294  11.001
TER   
ATOM   5109  O00 WTR  1219      20.860  -9.870  12.567
ATOM   5110  H01 WTR  1219      20.501 -10.542  13.145
ATOM   5111  H02 WTR  1219      20.469  -9.053  12.876
TER   
ATOM   5112  O00 WTR  1220      18.629 -11.861  12.765
ATOM   5113  H01 WTR  1220      18.230 -12.704  12.548
ATOM   5114  H02 WTR  1220      18.704 -11.408  11.925
TER   
ATOM   5115  O00 WTR  1221      19.131 -17.093   6.664
ATOM   5116  H01 WTR  1221      19.397 -16.274   7.081
ATOM   5117  H02 WTR  1221      19.954 -17.535   6.454
TER   
ATOM   5118  O00 WTR  1222      16.910 -13.842  11.717
ATOM   5119  H01 WTR  1222      17.020 -14.774  11.528
ATOM   5120  H02 WTR  1222      17.339 -13.397  10.987
TER   
ATOM   5121  O00 WTR  1223      13.389  -8.781   0.427
ATOM   5122  H01 WTR  1223      13.627  -9.453   1.066
ATOM   5123  H02 WTR  1223      13.960  -8.041   0.634
TER   
ATOM   5124  O00 WTR  1224      15.559 -10.473  11.686
ATOM   5125  H01 WTR  1224      15.960 -10.819  12.483
ATOM   5126  H02 WTR  1224      15.165 -11.236  11.264
TER   
ATOM   5127  O00 WTR  1225      20.433 -10.601   7.800
ATOM   5128  H01 WTR  1225      21.149 -11.230   7.709
ATOM   5129  H02 WTR  1225      20.756  -9.805   7.378
TER   
ATOM   5130  O00 WTR  1226      19.889 -11.416   2.788
ATOM   5131  H01 WTR  1226      19.518 -10.534   2.790
ATOM   5132  H02 WTR  1226      19.264 -11.940   3.290
TER   
ATOM   5133  O00 WTR  1227      21.935 -13.570   6.420
ATOM   5134  H01 WTR  1227      22.396 -13.617   5.583
ATOM   5135  H02 WTR  1227      22.435 -12.937   6.934
TER   
ATOM   5136  O00 WTR  1228      13.234 -10.650   9.520
ATOM   5137  H01 WTR  1228      12.432 -10.154   9.358
ATOM   5138  H02 WTR  1228      13.081 -11.087  10.358
TER   
ATOM   5139  O00 WTR  1229       9.793 -24.192   6.429
ATOM   5140  H01 WTR  1229       9.898 -23.241   6.402
ATOM   5141  H02 WTR  1229       8.891 -24.325   6.721
TER   
ATOM   5142  O00 WTR  1230      19.872 -17.597   9.910
ATOM   5143  H01 WTR  1230      19.485 -17.823  10.756
ATOM   5144  H02 WTR  1230      20.719 -17.210  10.129
TER   
ATOM   5145  O00 WTR  1231      19.370 -13.696   7.463
ATOM   5146  H01 WTR  1231      20.322 -13.740   7.379
ATOM   5147  H02 WTR  1231      19.108 -12.997   6.865
TER   
ATOM   5148  O00 WTR  1232      18.139 -12.702   9.784
ATOM   5149  H01 WTR  1232      18.705 -12.944   9.050
ATOM   5150  H02 WTR  1232      18.448 -11.837  10.050
TER   
ATOM   5151  O00 WTR  1233      14.304 -12.239   4.971
ATOM   5152  H01 WTR  1233      13.647 -11.765   5.481
ATOM   5153  H02 WTR  1233      13.904 -12.349   4.108
TER   
ATOM   5154  O00 WTR  1234      18.068 -12.930  -0.714
ATOM   5155  H01 WTR  1234      17.992 -13.425   0.101
ATOM   5156  H02 WTR  1234      17.194 -12.566  -0.857
TER   
ATOM   5157  O00 WTR  1235      12.357  -7.338   2.317
ATOM   5158  H01 WTR  1235      11.499  -6.982   2.086
ATOM   5159  H02 WTR  1235      12.540  -7.985   1.636
TER   
ATOM   5160  O00 WTR  1236      22.435  -5.518  -1.300
ATOM   5161  H01 WTR  1236      22.851  -4.958  -1.956
ATOM   5162  H02 WTR  1236      21.833  -6.068  -1.802
TER   
ATOM   5163  O00 WTR  1237      18.992  -7.986  13.127
ATOM   5164  H01 WTR  1237      18.518  -7.504  12.448
ATOM   5165  H02 WTR  1237      18.305  -8.389  13.658
TER   
ATOM   5166  O00 WTR  1238      15.952 -24.526   4.522
ATOM   5167  H01 WTR  1238      16.066 -25.380   4.938
ATOM   5168  H02 WTR  1238      15.068 -24.554   4.156
TER   
ATOM   5169  O00 WTR  1239      19.236 -18.604  12.590
ATOM   5170  H01 WTR  1239      18.853 -18.671  13.464
ATOM   5171  H02 WTR  1239      19.240 -19.503  12.260
TER   
ATOM   5172  O00 WTR  1240      17.396 -14.486   1.666
ATOM   5173  H01 WTR  1240      16.496 -14.777   1.520
ATOM   5174  H02 WTR  1240      17.416 -14.219   2.585
TER   
ATOM   5175  O00 WTR  1241      20.384  -6.712   2.667
ATOM   5176  H01 WTR  1241      19.887  -7.329   2.130
ATOM   5177  H02 WTR  1241      21.188  -6.556   2.170
TER   
ATOM   5178  O00 WTR  1242      16.118 -11.583  21.902
ATOM   5179  H01 WTR  1242      15.439 -12.225  21.692
ATOM   5180  H02 WTR  1242      15.690 -10.967  22.497
TER   
ATOM   5181  O00 WTR  1243      15.023 -14.731   5.055
ATOM   5182  H01 WTR  1243      14.543 -15.035   5.825
ATOM   5183  H02 WTR  1243      14.880 -13.784   5.040
TER   
ATOM   5184  O00 WTR  1244      16.423 -20.223  10.217
ATOM   5185  H01 WTR  1244      16.712 -19.388   9.849
ATOM   5186  H02 WTR  1244      15.511 -20.074  10.464
TER   
ATOM   5187  O00 WTR  1245      11.923  -8.037 -12.398
ATOM   5188  H01 WTR  1245      12.641  -8.381 -12.930
ATOM   5189  H02 WTR  1245      12.291  -7.266 -11.967
TER   
ATOM   5190  O00 WTR  1246      19.133 -13.509  16.799
ATOM   5191  H01 WTR  1246      18.982 -13.888  17.665
ATOM   5192  H02 WTR  1246      18.627 -12.696  16.801
TER   
ATOM   5193  O00 WTR  1247      16.658 -25.021   8.416
ATOM   5194  H01 WTR  1247      17.107 -24.526   7.731
ATOM   5195  H02 WTR  1247      16.634 -24.426   9.165
TER   
ATOM   5196  O00 WTR  1248      16.842  -8.809  14.937
ATOM   5197  H01 WTR  1248      16.540  -9.631  14.550
ATOM   5198  H02 WTR  1248      16.950  -9.006  15.867
TER   
ATOM   5199  O00 WTR  1249      18.885  -8.035   6.466
ATOM   5200  H01 WTR  1249      19.554  -7.995   7.149
ATOM   5201  H02 WTR  1249      18.592  -7.129   6.363
TER   
ATOM   5202  O00 WTR  1250      16.903 -15.325  16.557
ATOM   5203  H01 WTR  1250      16.920 -16.147  16.068
ATOM   5204  H02 WTR  1250      17.824 -15.081  16.649
TER   
ATOM   5205  O00 WTR  1251      21.019 -18.604   2.981
ATOM   5206  H01 WTR  1251      20.404 -19.078   3.541
ATOM   5207  H02 WTR  1251      20.571 -17.784   2.772
TER   
ATOM   5208  O00 WTR  1252      12.900  -8.578   4.821
ATOM   5209  H01 WTR  1252      13.849  -8.683   4.890
ATOM   5210  H02 WTR  1252      12.767  -8.144   3.978
TER   
ATOM   5211  O00 WTR  1253      18.149 -13.223  21.616
ATOM   5212  H01 WTR  1253      17.536 -12.541  21.340
ATOM   5213  H02 WTR  1253      18.903 -12.745  21.958
TER   
ATOM   5214  O00 WTR  1254      17.854 -15.718   4.760
ATOM   5215  H01 WTR  1254      18.105 -16.086   5.607
ATOM   5216  H02 WTR  1254      17.031 -15.262   4.931
TER   
ATOM   5217  O00 WTR  1255      21.633  -7.792   7.999
ATOM   5218  H01 WTR  1255      22.359  -8.021   7.418
ATOM   5219  H02 WTR  1255      21.757  -6.861   8.184
TER   
ATOM   5220  O00 WTR  1256      17.207  -8.180   4.191
ATOM   5221  H01 WTR  1256      17.372  -8.990   3.709
ATOM   5222  H02 WTR  1256      17.915  -8.133   4.832
TER   
ATOM   5223  O00 WTR  1257      17.895  -7.991  10.372
ATOM   5224  H01 WTR  1257      17.100  -8.362  10.756
ATOM   5225  H02 WTR  1257      18.485  -8.738  10.274
TER   
ATOM   5226  O00 WTR  1258      23.216 -11.578   7.773
ATOM   5227  H01 WTR  1258      23.411 -11.167   8.615
ATOM   5228  H02 WTR  1258      23.263 -10.862   7.140
TER   
ATOM   5229  O00 WTR  1259      21.261  -4.968   8.799
ATOM   5230  H01 WTR  1259      21.021  -4.758   7.897
ATOM   5231  H02 WTR  1259      20.453  -5.298   9.192
TER   
ATOM   5232  O00 WTR  1260      20.395  -8.612  -2.913
ATOM   5233  H01 WTR  1260      20.559  -9.478  -2.541
ATOM   5234  H02 WTR  1260      21.183  -8.414  -3.419
TER   
ATOM   5235  O00 WTR  1261      22.049  -1.431   3.334
ATOM   5236  H01 WTR  1261      21.859  -2.299   2.978
ATOM   5237  H02 WTR  1261      21.712  -1.460   4.229
TER   
ATOM   5238  O00 WTR  1262      17.615   1.952   6.404
ATOM   5239  H01 WTR  1262      17.592   2.116   7.347
ATOM   5240  H02 WTR  1262      18.144   2.666   6.049
TER   
ATOM   5241  O00 WTR  1263      16.219 -11.289  14.010
ATOM   5242  H01 WTR  1263      17.137 -11.436  13.782
ATOM   5243  H02 WTR  1263      16.065 -11.856  14.766
TER   
ATOM   5244  O00 WTR  1264       9.117  -7.202  12.758
ATOM   5245  H01 WTR  1264       8.779  -8.051  12.472
ATOM   5246  H02 WTR  1264       8.562  -6.561  12.314
TER   
ATOM   5247  O00 WTR  1265      22.383 -17.660   5.190
ATOM   5248  H01 WTR  1265      22.858 -18.340   5.668
ATOM   5249  H02 WTR  1265      21.875 -18.137   4.535
TER   
ATOM   5250  O00 WTR  1266      12.909 -10.350  13.858
ATOM   5251  H01 WTR  1266      13.590 -11.022  13.881
ATOM   5252  H02 WTR  1266      13.363  -9.539  14.088
TER   
ATOM   5253  O00 WTR  1267      15.646 -26.108  12.333
ATOM   5254  H01 WTR  1267      16.292 -25.606  11.835
ATOM   5255  H02 WTR  1267      16.137 -26.851  12.683
TER   
ATOM   5256  O00 WTR  1268      11.092 -16.084  -2.344
ATOM   5257  H01 WTR  1268      11.010 -16.764  -1.676
ATOM   5258  H02 WTR  1268      11.919 -16.278  -2.785
TER   
ATOM   5259  O00 WTR  1269      14.507   0.952   9.878
ATOM   5260  H01 WTR  1269      14.972   0.890  10.713
ATOM   5261  H02 WTR  1269      14.267   1.876   9.806
TER   
ATOM   5262  O00 WTR  1270      22.307   5.066   2.954
ATOM   5263  H01 WTR  1270      22.597   5.960   2.772
ATOM   5264  H02 WTR  1270      22.648   4.550   2.224
TER   
ATOM   5265  O00 WTR  1271      12.563   2.540   7.070
ATOM   5266  H01 WTR  1271      12.651   2.827   6.161
ATOM   5267  H02 WTR  1271      13.319   1.972   7.217
TER   
ATOM   5268  O00 WTR  1272      19.599   6.338   9.070
ATOM   5269  H01 WTR  1272      19.495   5.460   8.702
ATOM   5270  H02 WTR  1272      19.022   6.889   8.541
TER   
ATOM   5271  O00 WTR  1273      21.112  -1.874   5.994
ATOM   5272  H01 WTR  1273      21.284  -1.653   6.909
ATOM   5273  H02 WTR  1273      20.199  -1.621   5.854
TER   
ATOM   5274  O00 WTR  1274      15.518  -4.470   6.523
ATOM   5275  H01 WTR  1274      14.972  -5.246   6.647
ATOM   5276  H02 WTR  1274      15.405  -3.966   7.329
TER   
ATOM   5277  O00 WTR  1275      18.454  -0.583   5.297
ATOM   5278  H01 WTR  1275      18.299  -0.384   4.373
ATOM   5279  H02 WTR  1275      18.404   0.266   5.736
TER   
ATOM   5280  O00 WTR  1276      11.684   0.352  10.486
ATOM   5281  H01 WTR  1276      12.615   0.456  10.288
ATOM   5282  H02 WTR  1276      11.643  -0.428  11.040
TER   
ATOM   5283  O00 WTR  1277      22.784   3.184  -9.011
ATOM   5284  H01 WTR  1277      21.828   3.135  -8.997
ATOM   5285  H02 WTR  1277      22.978   3.937  -9.569
TER   
ATOM   5286  O00 WTR  1278      16.332  -5.071  12.078
ATOM   5287  H01 WTR  1278      15.417  -4.982  12.346
ATOM   5288  H02 WTR  1278      16.320  -5.753  11.406
TER   
ATOM   5289  O00 WTR  1279      19.156 -19.904   4.778
ATOM   5290  H01 WTR  1279      19.240 -20.857   4.732
ATOM   5291  H02 WTR  1279      18.423 -19.756   5.375
TER   
ATOM   5292  O00 WTR  1280      23.407   1.126  -4.030
ATOM   5293  H01 WTR  1280      22.759   1.776  -4.303
ATOM   5294  H02 WTR  1280      24.041   1.103  -4.747
TER   
ATOM   5295  O00 WTR  1281      13.970   0.086  13.591
ATOM   5296  H01 WTR  1281      13.539   0.693  14.192
ATOM   5297  H02 WTR  1281      14.656   0.606  13.174
TER   
ATOM   5298  O00 WTR  1282      17.691  -3.632   3.232
ATOM   5299  H01 WTR  1282      17.637  -2.708   3.475
ATOM   5300  H02 WTR  1282      18.601  -3.758   2.966
TER   
ATOM   5301  O00 WTR  1283      15.908  -1.339   5.797
ATOM   5302  H01 WTR  1283      15.818  -1.221   6.743
ATOM   5303  H02 WTR  1283      16.841  -1.212   5.627
TER   
ATOM   5304  O00 WTR  1284      17.951  -0.149   2.489
ATOM   5305  H01 WTR  1284      18.430  -0.353   1.685
ATOM   5306  H02 WTR  1284      18.087   0.789   2.618
TER   
ATOM   5307  O00 WTR  1285      19.250  -0.722   0.184
ATOM   5308  H01 WTR  1285      18.817  -1.499  -0.170
ATOM   5309  H02 WTR  1285      20.176  -0.963   0.229
TER   
ATOM   5310  O00 WTR  1286      17.845   5.931  11.445
ATOM   5311  H01 WTR  1286      18.603   6.092  10.882
ATOM   5312  H02 WTR  1286      17.489   6.802  11.622
TER   
ATOM   5313  O00 WTR  1287      17.087   3.087   2.121
ATOM   5314  H01 WTR  1287      17.533   2.940   1.287
ATOM   5315  H02 WTR  1287      17.783   3.045   2.777
TER   
ATOM   5316  O00 WTR  1288      22.984   7.758   2.290
ATOM   5317  H01 WTR  1288      23.415   8.535   2.647
ATOM   5318  H02 WTR  1288      23.199   7.772   1.357
TER   
ATOM   5319  O00 WTR  1289      21.147  -2.211   8.901
ATOM   5320  H01 WTR  1289      20.210  -2.259   8.716
ATOM   5321  H02 WTR  1289      21.392  -3.107   9.136
TER   
ATOM   5322  O00 WTR  1290      18.038  -5.383   6.693
ATOM   5323  H01 WTR  1290      17.123  -5.113   6.610
ATOM   5324  H02 WTR  1290      18.540  -4.613   6.425
TER   
ATOM   5325  O00 WTR  1291      22.402   4.941   5.781
ATOM   5326  H01 WTR  1291      22.510   5.018   4.833
ATOM   5327  H02 WTR  1291      22.575   5.821   6.115
TER   
ATOM   5328  O00 WTR  1292      11.849  -5.277   8.446
ATOM   5329  H01 WTR  1292      11.083  -5.835   8.314
ATOM   5330  H02 WTR  1292      12.595  -5.841   8.245
TER   
ATOM   5331  O00 WTR  1293      16.042  -5.814   3.227
ATOM   5332  H01 WTR  1293      16.633  -6.513   3.506
ATOM   5333  H02 WTR  1293      16.622  -5.098   2.969
TER   
ATOM   5334  O00 WTR  1294      13.747  -6.809   6.841
ATOM   5335  H01 WTR  1294      14.279  -7.500   7.235
ATOM   5336  H02 WTR  1294      13.313  -7.233   6.100
TER   
ATOM   5337  O00 WTR  1295      22.237  -1.121   0.491
ATOM   5338  H01 WTR  1295      21.928  -1.991   0.239
ATOM   5339  H02 WTR  1295      22.255  -1.140   1.448
TER   
ATOM   5340  O00 WTR  1296      17.206   3.584  13.130
ATOM   5341  H01 WTR  1296      17.894   3.993  12.604
ATOM   5342  H02 WTR  1296      17.668   2.950  13.678
TER   
ATOM   5343  O00 WTR  1297      19.698   4.288   2.563
ATOM   5344  H01 WTR  1297      20.578   4.647   2.452
ATOM   5345  H02 WTR  1297      19.556   3.755   1.781
TER   
ATOM   5346  O00 WTR  1298      15.495  -8.639   8.425
ATOM   5347  H01 WTR  1298      14.846  -8.962   9.051
ATOM   5348  H02 WTR  1298      15.635  -9.372   7.825
TER   
ATOM   5349  O00 WTR  1299      18.064  -0.233  12.190
ATOM   5350  H01 WTR  1299      18.281   0.023  13.086
ATOM   5351  H02 WTR  1299      17.954  -1.183  12.232
TER   
ATOM   5352  O00 WTR  1300      21.032  -4.730   6.169
ATOM   5353  H01 WTR  1300      21.766  -5.242   5.829
ATOM   5354  H02 WTR  1300      21.219  -3.832   5.897
TER   
ATOM   5355  O00 WTR  1301      13.678  -4.982  11.952
ATOM   5356  H01 WTR  1301      13.469  -4.060  11.805
ATOM   5357  H02 WTR  1301      12.857  -5.445  11.779
TER   
ATOM   5358  O00 WTR  1302      21.896   3.357  -5.140
ATOM   5359  H01 WTR  1302      21.044   2.987  -4.906
ATOM   5360  H02 WTR  1302      21.957   3.237  -6.088
TER   
ATOM   5361  O00 WTR  1303      13.199   3.976  12.912
ATOM   5362  H01 WTR  1303      13.286   3.874  11.965
ATOM   5363  H02 WTR  1303      13.954   4.506  13.167
TER   
ATOM   5364  O00 WTR  1304      17.295  -1.681  15.413
ATOM   5365  H01 WTR  1304      17.856  -0.962  15.705
ATOM   5366  H02 WTR  1304      16.421  -1.446  15.724
TER   
ATOM   5367  O00 WTR  1305      22.526   3.838   0.650
ATOM   5368  H01 WTR  1305      23.026   4.295  -0.026
ATOM   5369  H02 WTR  1305      22.194   3.053   0.213
TER   
ATOM   5370  O00 WTR  1306      15.309  -6.000   9.631
ATOM   5371  H01 WTR  1306      15.798  -6.739   9.271
ATOM   5372  H02 WTR  1306      14.608  -6.402  10.143
TER   
ATOM   5373  O00 WTR  1307      18.624  -5.540   9.414
ATOM   5374  H01 WTR  1307      18.414  -6.430   9.697
ATOM   5375  H02 WTR  1307      18.194  -5.451   8.564
TER   
ATOM   5376  O00 WTR  1308      10.658   2.599  11.885
ATOM   5377  H01 WTR  1308      11.030   1.902  11.345
ATOM   5378  H02 WTR  1308      11.411   3.135  12.136
TER   
ATOM   5379  O00 WTR  1309      17.124   8.151  12.707
ATOM   5380  H01 WTR  1309      17.107   7.443  13.350
ATOM   5381  H02 WTR  1309      16.214   8.242  12.425
TER   
ATOM   5382  O00 WTR  1310      17.226   2.359   9.440
ATOM   5383  H01 WTR  1310      16.930   3.269   9.453
ATOM   5384  H02 WTR  1310      16.974   2.012  10.295
TER   
ATOM   5385  O00 WTR  1311      14.052  -3.440   8.989
ATOM   5386  H01 WTR  1311      14.390  -4.249   9.373
ATOM   5387  H02 WTR  1311      13.200  -3.684   8.627
TER   
ATOM   5388  O00 WTR  1312      15.309   5.785   5.582
ATOM   5389  H01 WTR  1312      14.417   6.130   5.546
ATOM   5390  H02 WTR  1312      15.228   4.879   5.285
TER   
ATOM   5391  O00 WTR  1313      15.875   1.327  12.005
ATOM   5392  H01 WTR  1313      16.170   2.161  12.369
ATOM   5393  H02 WTR  1313      16.542   0.697  12.277
TER   
ATOM   5394  O00 WTR  1314      19.157   4.180   5.533
ATOM   5395  H01 WTR  1314      20.061   4.063   5.825
ATOM   5396  H02 WTR  1314      19.233   4.411   4.607
TER   
ATOM   5397  O00 WTR  1315      18.528  -2.672   8.326
ATOM   5398  H01 WTR  1315      18.173  -2.806   9.204
ATOM   5399  H02 WTR  1315      17.944  -2.027   7.927
TER   
ATOM   5400  O00 WTR  1316      13.881   3.801  10.298
ATOM   5401  H01 WTR  1316      13.075   4.005   9.823
ATOM   5402  H02 WTR  1316      14.557   4.311   9.854
TER   
ATOM   5403  O00 WTR  1317      13.885 -16.577  10.759
ATOM   5404  H01 WTR  1317      14.685 -16.415  10.259
ATOM   5405  H02 WTR  1317      13.217 -16.051  10.319
TER   
ATOM   5406  O00 WTR  1318      22.208  -6.913   4.847
ATOM   5407  H01 WTR  1318      21.323  -7.040   4.504
ATOM   5408  H02 WTR  1318      22.667  -6.436   4.155
TER   
ATOM   5409  O00 WTR  1319      14.937   1.156   6.147
ATOM   5410  H01 WTR  1319      15.213   0.306   5.802
ATOM   5411  H02 WTR  1319      15.754   1.636   6.284
TER   
ATOM   5412  O00 WTR  1320      11.554  -6.646  11.139
ATOM   5413  H01 WTR  1320      10.925  -6.999  11.769
ATOM   5414  H02 WTR  1320      11.063  -5.981  10.657
TER   
ATOM   5415  O00 WTR  1321      16.678 -18.119   3.886
ATOM   5416  H01 WTR  1321      17.057 -17.301   4.208
ATOM   5417  H02 WTR  1321      16.508 -18.632   4.676
TER   
ATOM   5418  O00 WTR  1322      11.518 -13.644   0.460
ATOM   5419  H01 WTR  1322      11.624 -14.340  -0.188
ATOM   5420  H02 WTR  1322      11.574 -12.834  -0.046
TER   
ATOM   5421  O00 WTR  1323      20.133 -12.022  -1.987
ATOM   5422  H01 WTR  1323      19.371 -12.394  -1.544
ATOM   5423  H02 WTR  1323      20.705 -11.730  -1.276
TER   
ATOM   5424  O00 WTR  1324      15.120  -5.588  -3.956
ATOM   5425  H01 WTR  1324      15.731  -5.621  -4.692
ATOM   5426  H02 WTR  1324      15.387  -6.312  -3.389
TER   
ATOM   5427  O00 WTR  1325      19.655  -6.077  -1.969
ATOM   5428  H01 WTR  1325      19.797  -6.950  -2.336
ATOM   5429  H02 WTR  1325      19.464  -5.526  -2.728
TER   
ATOM   5430  O00 WTR  1326      17.004 -12.657  -5.423
ATOM   5431  H01 WTR  1326      17.064 -11.935  -4.797
ATOM   5432  H02 WTR  1326      17.891 -13.014  -5.465
TER   
ATOM   5433  O00 WTR  1327       8.079 -19.279  -5.742
ATOM   5434  H01 WTR  1327       7.735 -18.496  -5.312
ATOM   5435  H02 WTR  1327       8.116 -19.047  -6.670
TER   
ATOM   5436  O00 WTR  1328      16.749  -9.303  17.576
ATOM   5437  H01 WTR  1328      16.178  -9.927  18.023
ATOM   5438  H02 WTR  1328      16.605  -8.475  18.034
TER   
ATOM   5439  O00 WTR  1329      18.995  -9.131   1.176
ATOM   5440  H01 WTR  1329      18.168  -9.611   1.224
ATOM   5441  H02 WTR  1329      18.764  -8.293   0.776
TER   
ATOM   5442  O00 WTR  1330      13.824  -3.241  -3.163
ATOM   5443  H01 WTR  1330      12.898  -3.404  -3.343
ATOM   5444  H02 WTR  1330      14.254  -4.076  -3.345
TER   
ATOM   5445  O00 WTR  1331      13.420 -16.367 -11.912
ATOM   5446  H01 WTR  1331      12.977 -15.759 -12.505
ATOM   5447  H02 WTR  1331      14.330 -16.070 -11.900
TER   
ATOM   5448  O00 WTR  1332      19.541 -10.373  10.346
ATOM   5449  H01 WTR  1332      20.116 -10.392   9.581
ATOM   5450  H02 WTR  1332      20.136 -10.294  11.091
TER   
ATOM   5451  O00 WTR  1333      12.824 -13.202  -7.087
ATOM   5452  H01 WTR  1333      12.678 -13.637  -6.247
ATOM   5453  H02 WTR  1333      12.024 -13.366  -7.585
TER   
ATOM   5454  O00 WTR  1334      19.256 -16.960  -1.833
ATOM   5455  H01 WTR  1334      19.381 -16.315  -2.528
ATOM   5456  H02 WTR  1334      19.487 -17.796  -2.237
TER   
ATOM   5457  O00 WTR  1335      21.980 -12.150   0.866
ATOM   5458  H01 WTR  1335      21.922 -13.038   0.512
ATOM   5459  H02 WTR  1335      21.143 -12.013   1.309
TER   
ATOM   5460  O00 WTR  1336      16.980 -25.910  -1.551
ATOM   5461  H01 WTR  1336      17.082 -26.440  -2.342
ATOM   5462  H02 WTR  1336      17.869 -25.628  -1.335
TER   
ATOM   5463  O00 WTR  1337      19.186 -10.636  -6.836
ATOM   5464  H01 WTR  1337      18.927 -10.578  -7.756
ATOM   5465  H02 WTR  1337      18.789  -9.867  -6.426
TER   
ATOM   5466  O00 WTR  1338      18.468  -6.392   0.328
ATOM   5467  H01 WTR  1338      17.925  -5.605   0.379
ATOM   5468  H02 WTR  1338      19.002  -6.265  -0.455
TER   
ATOM   5469  O00 WTR  1339      17.184  -4.984  -6.160
ATOM   5470  H01 WTR  1339      17.752  -4.259  -5.898
ATOM   5471  H02 WTR  1339      17.748  -5.553  -6.683
TER   
ATOM   5472  O00 WTR  1340      19.883  -7.033  -5.401
ATOM   5473  H01 WTR  1340      19.809  -6.102  -5.193
ATOM   5474  H02 WTR  1340      20.345  -7.055  -6.240
TER   
ATOM   5475  O00 WTR  1341      10.887 -17.132  -6.405
ATOM   5476  H01 WTR  1341      10.678 -16.701  -7.234
ATOM   5477  H02 WTR  1341      11.692 -16.708  -6.110
TER   
ATOM   5478  O00 WTR  1342      21.805 -14.912   1.922
ATOM   5479  H01 WTR  1342      21.486 -15.579   1.314
ATOM   5480  H02 WTR  1342      21.110 -14.831   2.576
TER   
ATOM   5481  O00 WTR  1343      20.042 -14.558  -3.353
ATOM   5482  H01 WTR  1343      20.465 -13.972  -2.725
ATOM   5483  H02 WTR  1343      19.930 -14.026  -4.140
TER   
ATOM   5484  O00 WTR  1344      21.758  -9.534   0.218
ATOM   5485  H01 WTR  1344      22.177 -10.385   0.349
ATOM   5486  H02 WTR  1344      20.920  -9.607   0.675
TER   
ATOM   5487  O00 WTR  1345      11.820 -19.284  -3.592
ATOM   5488  H01 WTR  1345      11.060 -19.424  -3.028
ATOM   5489  H02 WTR  1345      11.536 -19.583  -4.456
TER   
ATOM   5490  O00 WTR  1346      23.282 -15.059   4.211
ATOM   5491  H01 WTR  1346      22.945 -15.078   3.315
ATOM   5492  H02 WTR  1346      23.059 -15.918   4.569
TER   
ATOM   5493  O00 WTR  1347      16.487 -15.207  -2.183
ATOM   5494  H01 WTR  1347      16.355 -15.319  -3.124
ATOM   5495  H02 WTR  1347      17.423 -15.029  -2.091
TER   
ATOM   5496  O00 WTR  1348      22.325 -12.183   3.848
ATOM   5497  H01 WTR  1348      21.462 -11.959   3.499
ATOM   5498  H02 WTR  1348      22.738 -12.697   3.155
TER   
ATOM   5499  O00 WTR  1349      14.565 -15.234   1.237
ATOM   5500  H01 WTR  1349      14.419 -16.176   1.159
ATOM   5501  H02 WTR  1349      14.474 -14.902   0.344
TER   
ATOM   5502  O00 WTR  1350      13.143 -10.602  -3.633
ATOM   5503  H01 WTR  1350      13.056  -9.926  -4.306
ATOM   5504  H02 WTR  1350      12.821 -10.187  -2.833
TER   
ATOM   5505  O00 WTR  1351      17.769 -19.316   1.719
ATOM   5506  H01 WTR  1351      17.532 -19.189   2.638
ATOM   5507  H02 WTR  1351      18.297 -18.549   1.499
TER   
ATOM   5508  O00 WTR  1352      18.219 -11.162   6.141
ATOM   5509  H01 WTR  1352      17.422 -10.670   6.338
ATOM   5510  H02 WTR  1352      18.900 -10.735   6.661
TER   
ATOM   5511  O00 WTR  1353      15.069 -12.618 -10.347
ATOM   5512  H01 WTR  1353      15.536 -12.881 -11.140
ATOM   5513  H02 WTR  1353      15.075 -13.401  -9.795
TER   
ATOM   5514  O00 WTR  1354      22.449  -9.818   5.560
ATOM   5515  H01 WTR  1354      22.785 -10.523   5.006
ATOM   5516  H02 WTR  1354      22.235  -9.114   4.948
TER   
ATOM   5517  O00 WTR  1355      15.543 -23.931  -0.456
ATOM   5518  H01 WTR  1355      16.086 -24.693  -0.656
ATOM   5519  H02 WTR  1355      16.165 -23.209  -0.365
TER   
ATOM   5520  O00 WTR  1356      10.099 -16.191  -8.930
ATOM   5521  H01 WTR  1356      11.003 -16.455  -9.103
ATOM   5522  H02 WTR  1356       9.577 -16.703  -9.548
TER   
ATOM   5523  O00 WTR  1357      16.620 -13.454 -12.324
ATOM   5524  H01 WTR  1357      17.412 -13.577 -11.799
ATOM   5525  H02 WTR  1357      16.934 -13.079 -13.147
TER   
ATOM   5526  O00 WTR  1358      16.167  -7.435  -1.956
ATOM   5527  H01 WTR  1358      17.112  -7.390  -1.807
ATOM   5528  H02 WTR  1358      15.781  -7.065  -1.162
TER   
ATOM   5529  O00 WTR  1359      11.804  -9.248  -1.607
ATOM   5530  H01 WTR  1359      12.460  -9.096  -0.927
ATOM   5531  H02 WTR  1359      11.916  -8.518  -2.216
TER   
ATOM   5532  O00 WTR  1360      15.564  -7.881  -6.943
ATOM   5533  H01 WTR  1360      14.811  -8.177  -6.432
ATOM   5534  H02 WTR  1360      16.325  -8.139  -6.422
TER   
ATOM   5535  O00 WTR  1361      17.827 -12.711   3.938
ATOM   5536  H01 WTR  1361      18.374 -13.489   4.052
ATOM   5537  H02 WTR  1361      17.852 -12.273   4.788
TER   
ATOM   5538  O00 WTR  1362      19.074 -23.185  -0.492
ATOM   5539  H01 WTR  1362      18.261 -22.708  -0.329
ATOM   5540  H02 WTR  1362      19.500 -23.233   0.364
TER   
ATOM   5541  O00 WTR  1363      13.219  -7.649  14.393
ATOM   5542  H01 WTR  1363      14.101  -7.297  14.516
ATOM   5543  H02 WTR  1363      12.652  -6.878  14.384
TER   
ATOM   5544  O00 WTR  1364      20.197 -14.509   4.177
ATOM   5545  H01 WTR  1364      19.534 -15.088   4.553
ATOM   5546  H02 WTR  1364      20.764 -14.282   4.914
TER   
ATOM   5547  O00 WTR  1365      18.787  -9.081  -9.430
ATOM   5548  H01 WTR  1365      17.920  -8.742  -9.206
ATOM   5549  H02 WTR  1365      18.613  -9.821 -10.011
TER   
ATOM   5550  O00 WTR  1366      17.566  -8.724  -5.480
ATOM   5551  H01 WTR  1366      17.422  -9.143  -4.632
ATOM   5552  H02 WTR  1366      18.386  -8.241  -5.374
TER   
ATOM   5553  O00 WTR  1367      11.515 -10.691 -12.317
ATOM   5554  H01 WTR  1367      12.222 -10.951 -12.907
ATOM   5555  H02 WTR  1367      11.636  -9.749 -12.198
TER   
ATOM   5556  O00 WTR  1368      23.003  -1.092  -2.362
ATOM   5557  H01 WTR  1368      23.169  -0.450  -3.052
ATOM   5558  H02 WTR  1368      23.279  -0.656  -1.556
TER   
ATOM   5559  O00 WTR  1369      20.289  -4.669  -4.092
ATOM   5560  H01 WTR  1369      21.168  -4.315  -3.954
ATOM   5561  H02 WTR  1369      19.776  -3.922  -4.402
TER   
ATOM   5562  O00 WTR  1370      14.076 -19.717  -6.692
ATOM   5563  H01 WTR  1370      13.498 -19.369  -6.013
ATOM   5564  H02 WTR  1370      13.605 -20.471  -7.045
TER   
ATOM   5565  O00 WTR  1371      20.465  -3.926   2.464
ATOM   5566  H01 WTR  1371      20.392  -4.880   2.482
ATOM   5567  H02 WTR  1371      20.636  -3.715   1.546
TER   
ATOM   5568  O00 WTR  1372      14.585 -10.871   1.586
ATOM   5569  H01 WTR  1372      14.955 -11.084   0.729
ATOM   5570  H02 WTR  1372      14.002 -11.603   1.785
TER   
ATOM   5571  O00 WTR  1373      16.869  -3.076  -3.206
ATOM   5572  H01 WTR  1373      16.022  -3.458  -3.437
ATOM   5573  H02 WTR  1373      17.408  -3.200  -3.987
TER   
ATOM   5574  O00 WTR  1374      13.731  -4.206  -0.464
ATOM   5575  H01 WTR  1374      13.490  -3.717  -1.251
ATOM   5576  H02 WTR  1374      12.971  -4.124   0.111
TER   
ATOM   5577  O00 WTR  1375      20.563  -0.033  -8.854
ATOM   5578  H01 WTR  1375      19.921  -0.651  -8.506
ATOM   5579  H02 WTR  1375      20.080   0.474  -9.507
TER   
ATOM   5580  O00 WTR  1376      20.976  -3.378  -0.247
ATOM   5581  H01 WTR  1376      20.073  -3.307  -0.554
ATOM   5582  H02 WTR  1376      21.344  -4.106  -0.748
TER   
ATOM   5583  O00 WTR  1377      21.871   1.593  -0.862
ATOM   5584  H01 WTR  1377      22.338   1.560  -1.697
ATOM   5585  H02 WTR  1377      22.086   0.765  -0.433
TER   
ATOM   5586  O00 WTR  1378      11.272  -3.594  -6.808
ATOM   5587  H01 WTR  1378      11.985  -4.153  -7.117
ATOM   5588  H02 WTR  1378      11.421  -2.754  -7.242
TER   
ATOM   5589  O00 WTR  1379      23.358  -5.190  -8.357
ATOM   5590  H01 WTR  1379      22.816  -5.977  -8.309
ATOM   5591  H02 WTR  1379      23.198  -4.841  -9.234
TER   
ATOM   5592  O00 WTR  1380      18.339  -3.343  -0.878
ATOM   5593  H01 WTR  1380      17.590  -3.621  -0.350
ATOM   5594  H02 WTR  1380      17.958  -3.086  -1.717
TER   
ATOM   5595  O00 WTR  1381      18.921   2.410   0.124
ATOM   5596  H01 WTR  1381      19.077   1.618  -0.391
ATOM   5597  H02 WTR  1381      18.916   3.118  -0.519
TER   
ATOM   5598  O00 WTR  1382      16.813 -17.871  14.407
ATOM   5599  H01 WTR  1382      15.955 -17.449  14.364
ATOM   5600  H02 WTR  1382      16.657 -18.763  14.097
TER   
ATOM   5601  O00 WTR  1383      16.032  -1.520   8.676
ATOM   5602  H01 WTR  1383      15.239  -2.040   8.808
ATOM   5603  H02 WTR  1383      15.915  -0.757   9.242
TER   
ATOM   5604  O00 WTR  1384      16.551  -4.142   0.711
ATOM   5605  H01 WTR  1384      15.786  -3.674   0.377
ATOM   5606  H02 WTR  1384      16.847  -3.619   1.456
TER   
ATOM   5607  O00 WTR  1385      16.464  -3.806  -9.076
ATOM   5608  H01 WTR  1385      16.263  -3.889  -8.143
ATOM   5609  H02 WTR  1385      16.848  -2.933  -9.161
TER   
ATOM   5610  O00 WTR  1386      18.434  -2.917 -11.486
ATOM   5611  H01 WTR  1386      19.329  -2.590 -11.402
ATOM   5612  H02 WTR  1386      17.893  -2.246 -11.068
TER   
ATOM   5613  O00 WTR  1387      14.304  -2.581 -10.342
ATOM   5614  H01 WTR  1387      14.593  -1.681 -10.492
ATOM   5615  H02 WTR  1387      15.044  -3.001  -9.903
TER   
ATOM   5616  O00 WTR  1388      22.550  -3.060  -6.451
ATOM   5617  H01 WTR  1388      21.783  -2.668  -6.869
ATOM   5618  H02 WTR  1388      22.949  -3.596  -7.136
TER   
ATOM   5619  O00 WTR  1389      17.508  -1.245  -9.071
ATOM   5620  H01 WTR  1389      17.170  -0.373  -8.867
ATOM   5621  H02 WTR  1389      18.184  -1.400  -8.412
TER   
ATOM   5622  O00 WTR  1390      15.565 -11.844  -0.694
ATOM   5623  H01 WTR  1390      15.737 -11.198  -1.379
ATOM   5624  H02 WTR  1390      15.030 -12.512  -1.123
TER   
ATOM   5625  O00 WTR  1391      25.990   0.830  -8.645
ATOM   5626  H01 WTR  1391      25.103   0.678  -8.970
ATOM   5627  H02 WTR  1391      26.025   0.356  -7.813
TER   
ATOM   5628  O00 WTR  1392      19.306  -4.500  -8.232
ATOM   5629  H01 WTR  1392      18.383  -4.611  -8.462
ATOM   5630  H02 WTR  1392      19.320  -3.733  -7.660
TER   
ATOM   5631  O00 WTR  1393      14.849  -6.602   0.423
ATOM   5632  H01 WTR  1393      14.275  -5.905   0.106
ATOM   5633  H02 WTR  1393      15.605  -6.142   0.788
TER   
ATOM   5634  O00 WTR  1394      22.798  -3.563  -3.638
ATOM   5635  H01 WTR  1394      22.796  -2.772  -3.099
ATOM   5636  H02 WTR  1394      22.478  -3.271  -4.492
TER   
ATOM   5637  O00 WTR  1395       9.589 -22.348  -5.015
ATOM   5638  H01 WTR  1395       8.891 -22.664  -4.441
ATOM   5639  H02 WTR  1395      10.360 -22.852  -4.754
TER   
ATOM   5640  O00 WTR  1396      23.192   0.649  -8.414
ATOM   5641  H01 WTR  1396      22.286   0.413  -8.617
ATOM   5642  H02 WTR  1396      23.262   1.570  -8.668
TER   
ATOM   5643  O00 WTR  1397      22.653  -7.040   1.149
ATOM   5644  H01 WTR  1397      22.714  -6.497   0.364
ATOM   5645  H02 WTR  1397      22.682  -7.939   0.821
TER   
ATOM   5646  O00 WTR  1398      23.914   5.443  -0.813
ATOM   5647  H01 WTR  1398      23.835   5.374  -1.765
ATOM   5648  H02 WTR  1398      23.797   6.375  -0.630
TER   
ATOM   5649  O00 WTR  1399       9.490  -7.779  -9.161
ATOM   5650  H01 WTR  1399      10.253  -7.200  -9.160
ATOM   5651  H02 WTR  1399       9.851  -8.652  -9.008
TER   
ATOM   5652  O00 WTR  1400      24.572  -0.914  -6.630
ATOM   5653  H01 WTR  1400      23.971  -0.325  -7.086
ATOM   5654  H02 WTR  1400      24.065  -1.715  -6.495
TER   
ATOM   5655  O00 WTR  1401     -16.788   7.337   3.977
ATOM   5656  H01 WTR  1401     -16.758   6.982   3.088
ATOM   5657  H02 WTR  1401     -16.410   6.648   4.523
TER   
ATOM   5658  O00 WTR  1402     -13.570  11.893   7.372
ATOM   5659  H01 WTR  1402     -13.300  11.708   6.473
ATOM   5660  H02 WTR  1402     -12.766  12.170   7.812
TER   
ATOM   5661  O00 WTR  1403     -16.172   4.508  12.740
ATOM   5662  H01 WTR  1403     -16.137   4.576  11.786
ATOM   5663  H02 WTR  1403     -15.636   3.742  12.946
TER   
ATOM   5664  O00 WTR  1404     -15.664   7.621   9.882
ATOM   5665  H01 WTR  1404     -15.054   7.062   9.400
ATOM   5666  H02 WTR  1404     -15.700   8.431   9.373
TER   
ATOM   5667  O00 WTR  1405     -11.838   9.840  10.767
ATOM   5668  H01 WTR  1405     -11.784  10.770  10.989
ATOM   5669  H02 WTR  1405     -11.857   9.823   9.810
TER   
ATOM   5670  O00 WTR  1406     -10.909  13.395  11.801
ATOM   5671  H01 WTR  1406     -10.091  13.891  11.841
ATOM   5672  H02 WTR  1406     -10.834  12.751  12.505
TER   
ATOM   5673  O00 WTR  1407     -15.776   9.876   7.867
ATOM   5674  H01 WTR  1407     -15.482   9.226   7.230
ATOM   5675  H02 WTR  1407     -15.007  10.422   8.027
TER   
ATOM   5676  O00 WTR  1408     -16.659   4.524   4.522
ATOM   5677  H01 WTR  1408     -16.173   4.515   5.347
ATOM   5678  H02 WTR  1408     -17.579   4.523   4.786
TER   
ATOM   5679  O00 WTR  1409     -18.370  10.404   6.432
ATOM   5680  H01 WTR  1409     -18.817   9.709   6.915
ATOM   5681  H02 WTR  1409     -17.500  10.451   6.830
TER   
ATOM   5682  O00 WTR  1410     -19.147   8.865   4.352
ATOM   5683  H01 WTR  1410     -18.543   9.530   4.682
ATOM   5684  H02 WTR  1410     -18.580   8.198   3.964
TER   
ATOM   5685  O00 WTR  1411     -21.507   7.372   3.760
ATOM   5686  H01 WTR  1411     -20.825   7.979   4.050
ATOM   5687  H02 WTR  1411     -22.324   7.855   3.882
TER   
ATOM   5688  O00 WTR  1412     -22.180   8.152  -2.261
ATOM   5689  H01 WTR  1412     -22.224   7.448  -1.614
ATOM   5690  H02 WTR  1412     -22.492   8.927  -1.795
TER   
ATOM   5691  O00 WTR  1413      -5.587   7.327   8.498
ATOM   5692  H01 WTR  1413      -4.673   7.267   8.221
ATOM   5693  H02 WTR  1413      -6.008   7.860   7.823
TER   
ATOM   5694  O00 WTR  1414     -13.427   8.384   4.501
ATOM   5695  H01 WTR  1414     -13.450   9.324   4.677
ATOM   5696  H02 WTR  1414     -12.630   8.078   4.934
TER   
ATOM   5697  O00 WTR  1415      -4.781  10.373  10.044
ATOM   5698  H01 WTR  1415      -5.376  10.593   9.328
ATOM   5699  H02 WTR  1415      -4.887  11.087  10.672
TER   
ATOM   5700  O00 WTR  1416      -1.309  11.487   5.543
ATOM   5701  H01 WTR  1416      -1.236  11.761   6.457
ATOM   5702  H02 WTR  1416      -2.169  11.801   5.265
TER   
ATOM   5703  O00 WTR  1417       0.634   6.523  14.513
ATOM   5704  H01 WTR  1417       0.520   5.856  15.190
ATOM   5705  H02 WTR  1417      -0.087   6.371  13.902
TER   
ATOM   5706  O00 WTR  1418       0.067  16.803   6.212
ATOM   5707  H01 WTR  1418      -0.265  16.244   6.915
ATOM   5708  H02 WTR  1418      -0.493  17.579   6.238
TER   
ATOM   5709  O00 WTR  1419      -5.891  10.025   7.367
ATOM   5710  H01 WTR  1419      -6.747  10.025   6.939
ATOM   5711  H02 WTR  1419      -5.270  10.208   6.662
TER   
ATOM   5712  O00 WTR  1420      -1.399   8.781  11.366
ATOM   5713  H01 WTR  1420      -1.435   9.662  11.738
ATOM   5714  H02 WTR  1420      -1.355   8.921  10.420
TER   
ATOM   5715  O00 WTR  1421     -10.388  11.572  13.713
ATOM   5716  H01 WTR  1421      -9.549  11.118  13.630
ATOM   5717  H02 WTR  1421     -10.396  11.900  14.612
TER   
ATOM   5718  O00 WTR  1422       3.617  17.266   2.822
ATOM   5719  H01 WTR  1422       4.375  17.712   3.201
ATOM   5720  H02 WTR  1422       3.412  16.570   3.446
TER   
ATOM   5721  O00 WTR  1423      -1.706   6.651   8.236
ATOM   5722  H01 WTR  1423      -2.153   5.960   7.747
ATOM   5723  H02 WTR  1423      -2.157   7.456   7.982
TER   
ATOM   5724  O00 WTR  1424      -7.486   9.151   2.731
ATOM   5725  H01 WTR  1424      -7.176   8.985   3.622
ATOM   5726  H02 WTR  1424      -6.892   9.821   2.392
TER   
ATOM   5727  O00 WTR  1425     -10.566   2.776  11.020
ATOM   5728  H01 WTR  1425      -9.849   3.220  10.568
ATOM   5729  H02 WTR  1425     -11.159   3.481  11.280
TER   
ATOM   5730  O00 WTR  1426     -11.510  12.457   8.898
ATOM   5731  H01 WTR  1426     -10.735  12.060   8.501
ATOM   5732  H02 WTR  1426     -11.180  12.901   9.679
TER   
ATOM   5733  O00 WTR  1427      19.146  12.681  -9.997
ATOM   5734  H01 WTR  1427      18.189  12.668 -10.016
ATOM   5735  H02 WTR  1427      19.400  11.760 -10.061
TER   
ATOM   5736  O00 WTR  1428       0.889  12.212   4.311
ATOM   5737  H01 WTR  1428       0.148  12.004   4.879
ATOM   5738  H02 WTR  1428       1.652  11.867   4.776
TER   
ATOM   5739  O00 WTR  1429      -2.675  11.115  11.950
ATOM   5740  H01 WTR  1429      -2.989  10.666  11.165
ATOM   5741  H02 WTR  1429      -3.213  11.904  12.006
TER   
ATOM   5742  O00 WTR  1430      -8.418  15.031  12.052
ATOM   5743  H01 WTR  1430      -8.315  15.939  12.336
ATOM   5744  H02 WTR  1430      -7.525  14.727  11.889
TER   
ATOM   5745  O00 WTR  1431      -0.770   8.116   4.162
ATOM   5746  H01 WTR  1431      -1.132   8.408   4.999
ATOM   5747  H02 WTR  1431      -1.520   7.761   3.686
TER   
ATOM   5748  O00 WTR  1432      10.260  10.669  11.124
ATOM   5749  H01 WTR  1432       9.740  10.262  11.818
ATOM   5750  H02 WTR  1432      11.166  10.465  11.352
TER   
ATOM   5751  O00 WTR  1433       0.035   4.066   6.839
ATOM   5752  H01 WTR  1433      -0.595   4.145   6.123
ATOM   5753  H02 WTR  1433       0.833   4.474   6.504
TER   
ATOM   5754  O00 WTR  1434       9.026   3.833  20.453
ATOM   5755  H01 WTR  1434       9.838   3.561  20.882
ATOM   5756  H02 WTR  1434       9.276   3.987  19.542
TER   
ATOM   5757  O00 WTR  1435      13.170  12.781  12.202
ATOM   5758  H01 WTR  1435      14.016  13.215  12.308
ATOM   5759  H02 WTR  1435      12.965  12.879  11.272
TER   
ATOM   5760  O00 WTR  1436      12.747  12.460   9.448
ATOM   5761  H01 WTR  1436      12.685  13.135   8.772
ATOM   5762  H02 WTR  1436      13.033  11.676   8.979
TER   
ATOM   5763  O00 WTR  1437       1.116  13.707   7.176
ATOM   5764  H01 WTR  1437       1.403  14.611   7.307
ATOM   5765  H02 WTR  1437       0.167  13.736   7.305
TER   
ATOM   5766  O00 WTR  1438      -2.481   8.868   6.344
ATOM   5767  H01 WTR  1438      -3.234   8.898   5.754
ATOM   5768  H02 WTR  1438      -2.052   9.716   6.229
TER   
ATOM   5769  O00 WTR  1439      -0.090  10.228   2.484
ATOM   5770  H01 WTR  1439       0.240  11.069   2.800
ATOM   5771  H02 WTR  1439      -0.219   9.707   3.277
TER   
ATOM   5772  O00 WTR  1440     -10.264   7.483  10.159
ATOM   5773  H01 WTR  1440     -10.543   8.247  10.663
ATOM   5774  H02 WTR  1440     -10.840   7.476   9.395
TER   
ATOM   5775  O00 WTR  1441     -12.214   9.691   8.032
ATOM   5776  H01 WTR  1441     -11.350   9.959   7.718
ATOM   5777  H02 WTR  1441     -12.809  10.363   7.699
TER   
ATOM   5778  O00 WTR  1442       1.313  12.823  10.361
ATOM   5779  H01 WTR  1442       1.253  11.906  10.093
ATOM   5780  H02 WTR  1442       0.929  13.311   9.632
TER   
ATOM   5781  O00 WTR  1443      14.574   8.163  12.064
ATOM   5782  H01 WTR  1443      13.971   7.988  11.342
ATOM   5783  H02 WTR  1443      14.700   7.311  12.483
TER   
ATOM   5784  O00 WTR  1444      -1.305  11.985   8.111
ATOM   5785  H01 WTR  1444      -1.776  11.229   8.461
ATOM   5786  H02 WTR  1444      -1.981  12.650   7.981
TER   
ATOM   5787  O00 WTR  1445       9.211  16.065   6.099
ATOM   5788  H01 WTR  1445       8.928  16.531   5.313
ATOM   5789  H02 WTR  1445       8.414  15.964   6.619
TER   
ATOM   5790  O00 WTR  1446       1.494  15.303   4.218
ATOM   5791  H01 WTR  1446       0.905  15.879   4.704
ATOM   5792  H02 WTR  1446       1.221  14.418   4.463
TER   
ATOM   5793  O00 WTR  1447       5.687  13.355   3.594
ATOM   5794  H01 WTR  1447       5.683  14.088   2.979
ATOM   5795  H02 WTR  1447       6.465  13.497   4.132
TER   
ATOM   5796  O00 WTR  1448       6.488  15.738   7.185
ATOM   5797  H01 WTR  1448       6.214  15.422   8.046
ATOM   5798  H02 WTR  1448       5.675  15.803   6.684
TER   
ATOM   5799  O00 WTR  1449      11.105   9.560   8.911
ATOM   5800  H01 WTR  1449      10.367   9.619   8.304
ATOM   5801  H02 WTR  1449      10.830  10.068   9.674
TER   
ATOM   5802  O00 WTR  1450      15.407   5.655  13.035
ATOM   5803  H01 WTR  1450      15.225   5.848  13.954
ATOM   5804  H02 WTR  1450      16.028   4.927  13.061
TER   
ATOM   5805  O00 WTR  1451      -2.254   6.262   2.423
ATOM   5806  H01 WTR  1451      -2.413   5.558   1.794
ATOM   5807  H02 WTR  1451      -3.044   6.801   2.386
TER   
ATOM   5808  O00 WTR  1452     -13.688   6.133  13.990
ATOM   5809  H01 WTR  1452     -13.655   6.558  13.133
ATOM   5810  H02 WTR  1452     -14.574   5.776  14.047
TER   
ATOM   5811  O00 WTR  1453      -1.667   8.362  -0.819
ATOM   5812  H01 WTR  1453      -2.006   8.548  -1.694
ATOM   5813  H02 WTR  1453      -1.689   7.408  -0.750
TER   
ATOM   5814  O00 WTR  1454      19.287  12.828  -6.960
ATOM   5815  H01 WTR  1454      19.219  12.873  -7.914
ATOM   5816  H02 WTR  1454      19.133  11.907  -6.751
TER   
ATOM   5817  O00 WTR  1455       4.036  15.044   5.399
ATOM   5818  H01 WTR  1455       4.539  14.296   5.077
ATOM   5819  H02 WTR  1455       3.152  14.901   5.061
TER   
ATOM   5820  O00 WTR  1456      17.611  11.381 -12.597
ATOM   5821  H01 WTR  1456      18.291  11.164 -11.959
ATOM   5822  H02 WTR  1456      17.038  10.614 -12.607
TER   
ATOM   5823  O00 WTR  1457       7.500  13.821   5.453
ATOM   5824  H01 WTR  1457       7.082  14.179   6.236
ATOM   5825  H02 WTR  1457       8.420  14.071   5.537
TER   
ATOM   5826  O00 WTR  1458      -0.261  10.663  -0.381
ATOM   5827  H01 WTR  1458       0.193  10.500   0.446
ATOM   5828  H02 WTR  1458      -0.853   9.917  -0.481
TER   
ATOM   5829  O00 WTR  1459       5.580  15.238   1.073
ATOM   5830  H01 WTR  1459       4.904  15.915   1.106
ATOM   5831  H02 WTR  1459       5.587  14.950   0.160
TER   
ATOM   5832  O00 WTR  1460      -1.583   4.394   4.462
ATOM   5833  H01 WTR  1460      -1.661   5.188   3.932
ATOM   5834  H02 WTR  1460      -2.358   3.879   4.239
TER   
ATOM   5835  O00 WTR  1461      17.497   5.897   6.964
ATOM   5836  H01 WTR  1461      18.098   5.384   6.424
ATOM   5837  H02 WTR  1461      16.672   5.889   6.479
TER   
ATOM   5838  O00 WTR  1462      21.190   2.071  12.873
ATOM   5839  H01 WTR  1462      21.062   1.268  12.369
ATOM   5840  H02 WTR  1462      22.100   2.028  13.166
TER   
ATOM   5841  O00 WTR  1463      13.094  10.721   7.339
ATOM   5842  H01 WTR  1463      12.490  10.069   7.696
ATOM   5843  H02 WTR  1463      13.750  10.207   6.868
TER   
ATOM   5844  O00 WTR  1464       4.983  14.628  11.178
ATOM   5845  H01 WTR  1464       5.714  14.347  10.627
ATOM   5846  H02 WTR  1464       5.395  15.105  11.898
TER   
ATOM   5847  O00 WTR  1465      15.243   9.656   5.956
ATOM   5848  H01 WTR  1465      16.163   9.404   6.041
ATOM   5849  H02 WTR  1465      15.061   9.586   5.019
TER   
ATOM   5850  O00 WTR  1466      10.066   4.845  14.519
ATOM   5851  H01 WTR  1466       9.244   4.417  14.758
ATOM   5852  H02 WTR  1466       9.919   5.772  14.709
TER   
ATOM   5853  O00 WTR  1467      12.005   4.890  16.176
ATOM   5854  H01 WTR  1467      12.517   4.114  15.945
ATOM   5855  H02 WTR  1467      11.388   4.994  15.451
TER   
ATOM   5856  O00 WTR  1468      16.285   5.081   9.310
ATOM   5857  H01 WTR  1468      16.675   5.477   8.530
ATOM   5858  H02 WTR  1468      16.837   5.382  10.033
TER   
ATOM   5859  O00 WTR  1469      -6.601 -25.695  16.979
ATOM   5860  H01 WTR  1469      -7.178 -26.406  16.700
ATOM   5861  H02 WTR  1469      -5.946 -25.632  16.284
TER   
ATOM   5862  O00 WTR  1470     -14.121 -24.239  12.062
ATOM   5863  H01 WTR  1470     -13.523 -24.204  12.809
ATOM   5864  H02 WTR  1470     -13.755 -24.915  11.492
TER   
ATOM   5865  O00 WTR  1471       2.794 -21.736  14.587
ATOM   5866  H01 WTR  1471       2.393 -22.432  15.106
ATOM   5867  H02 WTR  1471       2.727 -22.042  13.682
TER   
ATOM   5868  O00 WTR  1472       8.992 -17.827  15.849
ATOM   5869  H01 WTR  1472       8.265 -18.080  16.418
ATOM   5870  H02 WTR  1472       9.661 -18.494  16.004
TER   
ATOM   5871  O00 WTR  1473      -5.562 -23.366  21.100
ATOM   5872  H01 WTR  1473      -6.411 -23.354  20.659
ATOM   5873  H02 WTR  1473      -5.609 -22.647  21.731
TER   
ATOM   5874  O00 WTR  1474      -2.135 -21.772  21.702
ATOM   5875  H01 WTR  1474      -2.815 -21.795  22.375
ATOM   5876  H02 WTR  1474      -2.452 -22.368  21.022
TER   
ATOM   5877  O00 WTR  1475       8.363 -25.363  14.325
ATOM   5878  H01 WTR  1475       7.846 -24.620  14.016
ATOM   5879  H02 WTR  1475       9.244 -25.198  13.989
TER   
ATOM   5880  O00 WTR  1476     -10.265 -20.542  16.185
ATOM   5881  H01 WTR  1476     -11.024 -20.598  15.605
ATOM   5882  H02 WTR  1476     -10.118 -21.442  16.476
TER   
ATOM   5883  O00 WTR  1477      -4.088 -27.124   9.847
ATOM   5884  H01 WTR  1477      -3.615 -26.295   9.778
ATOM   5885  H02 WTR  1477      -4.638 -27.152   9.064
TER   
ATOM   5886  O00 WTR  1478      -1.519 -17.929  24.291
ATOM   5887  H01 WTR  1478      -0.583 -18.125  24.327
ATOM   5888  H02 WTR  1478      -1.688 -17.735  23.369
TER   
ATOM   5889  O00 WTR  1479      -3.403 -24.633  12.704
ATOM   5890  H01 WTR  1479      -2.511 -24.695  12.363
ATOM   5891  H02 WTR  1479      -3.927 -24.350  11.954
TER   
ATOM   5892  O00 WTR  1480      -4.850 -21.255  15.790
ATOM   5893  H01 WTR  1480      -4.171 -21.736  15.317
ATOM   5894  H02 WTR  1480      -5.004 -20.472  15.260
TER   
ATOM   5895  O00 WTR  1481      -2.680 -22.824  14.737
ATOM   5896  H01 WTR  1481      -2.078 -23.128  15.416
ATOM   5897  H02 WTR  1481      -3.157 -23.610  14.471
TER   
ATOM   5898  O00 WTR  1482      -4.769 -26.363  19.039
ATOM   5899  H01 WTR  1482      -5.481 -26.001  18.512
ATOM   5900  H02 WTR  1482      -5.061 -26.253  19.944
TER   
ATOM   5901  O00 WTR  1483      -2.188 -26.075  18.188
ATOM   5902  H01 WTR  1483      -1.622 -25.858  18.929
ATOM   5903  H02 WTR  1483      -3.068 -26.116  18.562
TER   
ATOM   5904  O00 WTR  1484       0.675 -22.813  20.481
ATOM   5905  H01 WTR  1484       0.099 -22.559  21.201
ATOM   5906  H02 WTR  1484       1.543 -22.512  20.750
TER   
ATOM   5907  O00 WTR  1485       3.550 -22.884  18.593
ATOM   5908  H01 WTR  1485       3.962 -22.091  18.939
ATOM   5909  H02 WTR  1485       2.744 -22.575  18.180
TER   
ATOM   5910  O00 WTR  1486       3.334 -26.844  15.842
ATOM   5911  H01 WTR  1486       3.063 -27.388  16.582
ATOM   5912  H02 WTR  1486       4.253 -26.643  16.016
TER   
ATOM   5913  O00 WTR  1487       3.041 -21.683  21.595
ATOM   5914  H01 WTR  1487       2.767 -20.915  21.093
ATOM   5915  H02 WTR  1487       3.877 -21.939  21.205
TER   
ATOM   5916  O00 WTR  1488       5.301 -22.413  15.366
ATOM   5917  H01 WTR  1488       5.551 -22.648  14.473
ATOM   5918  H02 WTR  1488       4.390 -22.127  15.293
TER   
ATOM   5919  O00 WTR  1489      11.006 -22.165  13.653
ATOM   5920  H01 WTR  1489      11.606 -21.804  13.001
ATOM   5921  H02 WTR  1489      10.636 -22.943  13.236
TER   
ATOM   5922  O00 WTR  1490       0.493 -25.052  13.353
ATOM   5923  H01 WTR  1490      -0.161 -24.983  12.657
ATOM   5924  H02 WTR  1490       0.957 -25.868  13.167
TER   
ATOM   5925  O00 WTR  1491      -2.349 -23.010   9.672
ATOM   5926  H01 WTR  1491      -3.292 -23.076   9.821
ATOM   5927  H02 WTR  1491      -2.039 -22.420  10.360
TER   
ATOM   5928  O00 WTR  1492       5.883 -26.523  16.412
ATOM   5929  H01 WTR  1492       6.499 -26.590  15.682
ATOM   5930  H02 WTR  1492       6.203 -25.783  16.929
TER   
ATOM   5931  O00 WTR  1493      -4.486 -21.336  22.885
ATOM   5932  H01 WTR  1493      -4.326 -20.743  22.150
ATOM   5933  H02 WTR  1493      -4.537 -20.762  23.649
TER   
ATOM   5934  O00 WTR  1494       7.548 -21.379  18.037
ATOM   5935  H01 WTR  1494       7.682 -21.413  17.090
ATOM   5936  H02 WTR  1494       7.434 -22.293  18.296
TER   
ATOM   5937  O00 WTR  1495       7.389 -20.554  15.579
ATOM   5938  H01 WTR  1495       6.792 -21.250  15.304
ATOM   5939  H02 WTR  1495       7.477 -19.995  14.807
TER   
ATOM   5940  O00 WTR  1496       7.026 -18.516  17.719
ATOM   5941  H01 WTR  1496       7.513 -18.141  18.452
ATOM   5942  H02 WTR  1496       7.210 -19.454  17.763
TER   
ATOM   5943  O00 WTR  1497      12.452 -24.458  16.046
ATOM   5944  H01 WTR  1497      11.623 -24.640  15.603
ATOM   5945  H02 WTR  1497      12.388 -23.540  16.308
TER   
ATOM   5946  O00 WTR  1498      18.530 -14.635  19.319
ATOM   5947  H01 WTR  1498      18.535 -14.340  20.230
ATOM   5948  H02 WTR  1498      18.192 -15.530  19.359
TER   
ATOM   5949  O00 WTR  1499     -11.002 -15.320  18.501
ATOM   5950  H01 WTR  1499     -10.455 -16.090  18.657
ATOM   5951  H02 WTR  1499     -11.622 -15.598  17.828
TER   
ATOM   5952  O00 WTR  1500     -10.382 -15.830  21.731
ATOM   5953  H01 WTR  1500     -11.244 -15.416  21.775
ATOM   5954  H02 WTR  1500      -9.764 -15.099  21.747
TER   
ATOM   5955  O00 WTR  1501     -16.931  -9.380  15.546
ATOM   5956  H01 WTR  1501     -16.103  -9.187  15.106
ATOM   5957  H02 WTR  1501     -17.380  -9.987  14.957
TER   
ATOM   5958  O00 WTR  1502     -14.453  -8.711  14.529
ATOM   5959  H01 WTR  1502     -14.143  -9.488  14.064
ATOM   5960  H02 WTR  1502     -13.916  -8.674  15.320
TER   
ATOM   5961  O00 WTR  1503     -20.971  -2.812   7.950
ATOM   5962  H01 WTR  1503     -20.307  -2.286   7.505
ATOM   5963  H02 WTR  1503     -21.701  -2.209   8.089
TER   
ATOM   5964  O00 WTR  1504     -14.325  -2.338  16.111
ATOM   5965  H01 WTR  1504     -14.616  -2.680  15.266
ATOM   5966  H02 WTR  1504     -14.928  -1.620  16.300
TER   
ATOM   5967  O00 WTR  1505     -12.577  -0.243  15.499
ATOM   5968  H01 WTR  1505     -13.056  -1.068  15.575
ATOM   5969  H02 WTR  1505     -12.146  -0.137  16.347
TER   
ATOM   5970  O00 WTR  1506     -16.393 -14.449  13.351
ATOM   5971  H01 WTR  1506     -16.783 -13.575  13.347
ATOM   5972  H02 WTR  1506     -16.570 -14.796  12.477
TER   
ATOM   5973  O00 WTR  1507     -15.152  -6.332  13.121
ATOM   5974  H01 WTR  1507     -14.516  -6.371  12.407
ATOM   5975  H02 WTR  1507     -14.836  -6.972  13.759
TER   
ATOM   5976  O00 WTR  1508     -17.709  -6.871  12.617
ATOM   5977  H01 WTR  1508     -18.215  -6.625  13.391
ATOM   5978  H02 WTR  1508     -16.802  -6.667  12.847
TER   
ATOM   5979  O00 WTR  1509      -8.509  -9.200  13.189
ATOM   5980  H01 WTR  1509      -7.873  -9.908  13.293
ATOM   5981  H02 WTR  1509      -8.509  -9.013  12.250
TER   
ATOM   5982  O00 WTR  1510      -5.310 -11.930  16.409
ATOM   5983  H01 WTR  1510      -4.648 -11.429  15.932
ATOM   5984  H02 WTR  1510      -4.854 -12.250  17.187
TER   
ATOM   5985  O00 WTR  1511     -19.104 -19.214  13.548
ATOM   5986  H01 WTR  1511     -19.893 -19.505  14.005
ATOM   5987  H02 WTR  1511     -18.835 -18.423  14.015
TER   
ATOM   5988  O00 WTR  1512      -8.813  -3.159  21.781
ATOM   5989  H01 WTR  1512      -9.269  -3.967  22.016
ATOM   5990  H02 WTR  1512      -7.915  -3.292  22.087
TER   
ATOM   5991  O00 WTR  1513      -5.391 -12.498  22.021
ATOM   5992  H01 WTR  1513      -5.093 -13.025  22.762
ATOM   5993  H02 WTR  1513      -5.901 -11.791  22.418
TER   
ATOM   5994  O00 WTR  1514     -13.859 -19.935  18.801
ATOM   5995  H01 WTR  1514     -14.226 -20.210  17.961
ATOM   5996  H02 WTR  1514     -13.142 -19.345  18.568
TER   
ATOM   5997  O00 WTR  1515     -21.494  -5.291  11.932
ATOM   5998  H01 WTR  1515     -21.993  -4.483  12.050
ATOM   5999  H02 WTR  1515     -21.052  -5.425  12.771
TER   
ATOM   6000  O00 WTR  1516     -12.561  -9.671  19.972
ATOM   6001  H01 WTR  1516     -13.221  -9.806  19.292
ATOM   6002  H02 WTR  1516     -12.286  -8.761  19.860
TER   
ATOM   6003  O00 WTR  1517     -15.151  -6.610  17.565
ATOM   6004  H01 WTR  1517     -15.195  -6.237  18.445
ATOM   6005  H02 WTR  1517     -14.706  -7.449  17.681
TER   
ATOM   6006  O00 WTR  1518     -14.319 -15.002  15.040
ATOM   6007  H01 WTR  1518     -14.983 -14.859  14.365
ATOM   6008  H02 WTR  1518     -13.743 -14.240  14.974
TER   
ATOM   6009  O00 WTR  1519     -14.802  -2.837  19.040
ATOM   6010  H01 WTR  1519     -14.465  -2.568  18.186
ATOM   6011  H02 WTR  1519     -14.540  -2.133  19.633
TER   
ATOM   6012  O00 WTR  1520      -7.179  -5.928  13.845
ATOM   6013  H01 WTR  1520      -8.089  -6.212  13.930
ATOM   6014  H02 WTR  1520      -7.155  -5.439  13.023
TER   
ATOM   6015  O00 WTR  1521     -15.528 -17.642  18.947
ATOM   6016  H01 WTR  1521     -15.433 -17.268  18.071
ATOM   6017  H02 WTR  1521     -14.850 -18.316  18.995
TER   
ATOM   6018  O00 WTR  1522     -20.599  -7.079   5.306
ATOM   6019  H01 WTR  1522     -20.714  -6.235   4.868
ATOM   6020  H02 WTR  1522     -21.167  -7.679   4.822
TER   
ATOM   6021  O00 WTR  1523     -13.837  -9.238  17.254
ATOM   6022  H01 WTR  1523     -13.237  -9.981  17.314
ATOM   6023  H02 WTR  1523     -14.699  -9.609  17.440
TER   
ATOM   6024  O00 WTR  1524     -14.090   1.935  15.895
ATOM   6025  H01 WTR  1524     -13.430   1.263  15.728
ATOM   6026  H02 WTR  1524     -13.633   2.596  16.416
TER   
ATOM   6027  O00 WTR  1525     -11.978   5.918  20.005
ATOM   6028  H01 WTR  1525     -11.769   5.003  20.190
ATOM   6029  H02 WTR  1525     -12.929   5.971  20.102
TER   
ATOM   6030  O00 WTR  1526     -20.297   0.837   6.649
ATOM   6031  H01 WTR  1526     -19.681   1.564   6.556
ATOM   6032  H02 WTR  1526     -19.743   0.067   6.776
TER   
ATOM   6033  O00 WTR  1527     -17.481  -0.021  13.994
ATOM   6034  H01 WTR  1527     -18.036   0.657  13.608
ATOM   6035  H02 WTR  1527     -17.790  -0.837  13.601
TER   
ATOM   6036  O00 WTR  1528     -14.150   5.737   8.441
ATOM   6037  H01 WTR  1528     -14.320   4.974   8.993
ATOM   6038  H02 WTR  1528     -13.196   5.788   8.389
TER   
ATOM   6039  O00 WTR  1529     -18.981   3.368   6.173
ATOM   6040  H01 WTR  1529     -19.721   3.704   5.667
ATOM   6041  H02 WTR  1529     -19.036   3.825   7.011
TER   
ATOM   6042  O00 WTR  1530     -17.603 -17.265  14.527
ATOM   6043  H01 WTR  1530     -17.597 -16.314  14.419
ATOM   6044  H02 WTR  1530     -16.808 -17.562  14.085
TER   
ATOM   6045  O00 WTR  1531      -9.212   8.280  14.908
ATOM   6046  H01 WTR  1531      -8.985   7.483  14.428
ATOM   6047  H02 WTR  1531     -10.167   8.255  14.976
TER   
ATOM   6048  O00 WTR  1532     -11.089   6.551  17.436
ATOM   6049  H01 WTR  1532     -11.513   7.303  17.023
ATOM   6050  H02 WTR  1532     -11.317   6.625  18.362
TER   
ATOM   6051  O00 WTR  1533     -10.429  -2.860  17.999
ATOM   6052  H01 WTR  1533      -9.492  -2.895  18.193
ATOM   6053  H02 WTR  1533     -10.780  -3.673  18.362
TER   
ATOM   6054  O00 WTR  1534       0.765 -16.794  11.847
ATOM   6055  H01 WTR  1534       1.516 -16.416  11.389
ATOM   6056  H02 WTR  1534       1.048 -16.860  12.759
TER   
ATOM   6057  O00 WTR  1535      -4.107 -14.367  14.827
ATOM   6058  H01 WTR  1535      -3.692 -14.007  15.611
ATOM   6059  H02 WTR  1535      -5.043 -14.352  15.023
TER   
ATOM   6060  O00 WTR  1536       8.022 -11.487  13.769
ATOM   6061  H01 WTR  1536       8.394 -11.618  12.897
ATOM   6062  H02 WTR  1536       8.500 -10.737  14.123
TER   
ATOM   6063  O00 WTR  1537      -6.995 -16.488  22.017
ATOM   6064  H01 WTR  1537      -7.879 -16.783  22.238
ATOM   6065  H02 WTR  1537      -6.770 -16.976  21.225
TER   
ATOM   6066  O00 WTR  1538     -16.909 -17.650   8.886
ATOM   6067  H01 WTR  1538     -17.670 -17.226   8.490
ATOM   6068  H02 WTR  1538     -17.263 -18.120   9.641
TER   
ATOM   6069  O00 WTR  1539      10.487 -22.378  18.245
ATOM   6070  H01 WTR  1539      10.667 -22.989  18.959
ATOM   6071  H02 WTR  1539       9.560 -22.158  18.346
TER   
ATOM   6072  O00 WTR  1540       7.481 -12.817  15.956
ATOM   6073  H01 WTR  1540       8.118 -13.531  15.986
ATOM   6074  H02 WTR  1540       7.661 -12.369  15.130
TER   
ATOM   6075  O00 WTR  1541       1.976 -16.276  14.350
ATOM   6076  H01 WTR  1541       1.659 -16.465  15.233
ATOM   6077  H02 WTR  1541       2.720 -15.688  14.483
TER   
ATOM   6078  O00 WTR  1542       5.581 -12.465  11.013
ATOM   6079  H01 WTR  1542       5.088 -12.109  10.274
ATOM   6080  H02 WTR  1542       5.275 -11.965  11.770
TER   
ATOM   6081  O00 WTR  1543       5.663 -14.848  16.346
ATOM   6082  H01 WTR  1543       5.716 -14.052  15.818
ATOM   6083  H02 WTR  1543       5.539 -15.551  15.709
TER   
ATOM   6084  O00 WTR  1544       0.093 -19.665  16.106
ATOM   6085  H01 WTR  1544      -0.843 -19.737  16.294
ATOM   6086  H02 WTR  1544       0.515 -20.193  16.784
TER   
ATOM   6087  O00 WTR  1545      13.852 -13.954  14.672
ATOM   6088  H01 WTR  1545      14.031 -13.527  13.834
ATOM   6089  H02 WTR  1545      14.533 -13.625  15.259
TER   
ATOM   6090  O00 WTR  1546     -10.694   3.039  20.891
ATOM   6091  H01 WTR  1546     -11.540   2.610  20.767
ATOM   6092  H02 WTR  1546     -10.414   3.277  20.007
TER   
ATOM   6093  O00 WTR  1547      -4.592  -9.207  20.308
ATOM   6094  H01 WTR  1547      -4.771  -9.010  21.228
ATOM   6095  H02 WTR  1547      -5.442  -9.125  19.876
TER   
ATOM   6096  O00 WTR  1548     -12.360  -3.040  12.384
ATOM   6097  H01 WTR  1548     -13.183  -2.603  12.167
ATOM   6098  H02 WTR  1548     -11.774  -2.332  12.649
TER   
ATOM   6099  O00 WTR  1549       4.652  -5.086  12.209
ATOM   6100  H01 WTR  1549       3.777  -5.469  12.276
ATOM   6101  H02 WTR  1549       5.167  -5.547  12.871
TER   
ATOM   6102  O00 WTR  1550       5.375  -1.149  16.684
ATOM   6103  H01 WTR  1550       6.082  -0.647  17.089
ATOM   6104  H02 WTR  1550       5.706  -2.046  16.650
TER   
ATOM   6105  O00 WTR  1551     -12.173   4.276  16.345
ATOM   6106  H01 WTR  1551     -12.293   4.585  15.447
ATOM   6107  H02 WTR  1551     -11.925   5.059  16.837
TER   
ATOM   6108  O00 WTR  1552       0.475 -14.002  11.667
ATOM   6109  H01 WTR  1552       0.908 -13.864  10.825
ATOM   6110  H02 WTR  1552       0.351 -14.950  11.720
TER   
ATOM   6111  O00 WTR  1553       3.461  -4.890  15.817
ATOM   6112  H01 WTR  1553       2.834  -5.568  16.071
ATOM   6113  H02 WTR  1553       3.867  -5.226  15.019
TER   
ATOM   6114  O00 WTR  1554      -8.883 -18.504  14.744
ATOM   6115  H01 WTR  1554      -9.474 -18.013  14.173
ATOM   6116  H02 WTR  1554      -9.459 -18.912  15.390
TER   
ATOM   6117  O00 WTR  1555      -7.391 -10.592  22.987
ATOM   6118  H01 WTR  1555      -7.677 -10.131  22.198
ATOM   6119  H02 WTR  1555      -8.168 -10.615  23.546
TER   
ATOM   6120  O00 WTR  1556      -2.467  -7.203  24.805
ATOM   6121  H01 WTR  1556      -2.593  -7.985  25.342
ATOM   6122  H02 WTR  1556      -1.604  -7.322  24.407
TER   
ATOM   6123  O00 WTR  1557     -11.886 -13.572  20.483
ATOM   6124  H01 WTR  1557     -11.422 -14.164  19.892
ATOM   6125  H02 WTR  1557     -12.789 -13.891  20.483
TER   
ATOM   6126  O00 WTR  1558      -0.893 -24.336  16.503
ATOM   6127  H01 WTR  1558      -1.244 -24.994  17.102
ATOM   6128  H02 WTR  1558      -0.247 -24.809  15.978
TER   
ATOM   6129  O00 WTR  1559     -14.334 -14.867  20.072
ATOM   6130  H01 WTR  1559     -14.399 -14.491  19.194
ATOM   6131  H02 WTR  1559     -14.845 -15.676  20.025
TER   
ATOM   6132  O00 WTR  1560       2.372 -15.291  24.170
ATOM   6133  H01 WTR  1560       1.968 -15.862  23.516
ATOM   6134  H02 WTR  1560       2.246 -15.750  25.000
TER   
ATOM   6135  O00 WTR  1561     -10.831 -10.083  13.935
ATOM   6136  H01 WTR  1561     -10.651 -10.661  14.677
ATOM   6137  H02 WTR  1561      -9.976  -9.724  13.697
TER   
ATOM   6138  O00 WTR  1562      -6.934 -11.598  13.732
ATOM   6139  H01 WTR  1562      -7.202 -11.989  12.900
ATOM   6140  H02 WTR  1562      -6.899 -12.333  14.343
TER   
ATOM   6141  O00 WTR  1563      -0.952 -12.699  18.766
ATOM   6142  H01 WTR  1563      -1.549 -12.444  19.470
ATOM   6143  H02 WTR  1563      -0.437 -11.912  18.591
TER   
ATOM   6144  O00 WTR  1564      -5.052 -16.236  24.123
ATOM   6145  H01 WTR  1564      -5.347 -15.501  24.661
ATOM   6146  H02 WTR  1564      -5.792 -16.424  23.547
TER   
ATOM   6147  O00 WTR  1565      -9.779 -11.663  17.696
ATOM   6148  H01 WTR  1565      -9.547 -11.701  18.624
ATOM   6149  H02 WTR  1565      -9.058 -11.182  17.289
TER   
ATOM   6150  O00 WTR  1566       0.611  -9.287  23.121
ATOM   6151  H01 WTR  1566       1.185  -9.791  22.545
ATOM   6152  H02 WTR  1566       1.104  -9.202  23.937
TER   
ATOM   6153  O00 WTR  1567      -2.281  -5.657  21.340
ATOM   6154  H01 WTR  1567      -2.313  -5.996  20.445
ATOM   6155  H02 WTR  1567      -2.975  -6.129  21.800
TER   
ATOM   6156  O00 WTR  1568     -15.098 -13.320  17.986
ATOM   6157  H01 WTR  1568     -14.859 -13.473  17.072
ATOM   6158  H02 WTR  1568     -15.495 -12.449  17.988
TER   
ATOM   6159  O00 WTR  1569      -0.686 -13.468  22.913
ATOM   6160  H01 WTR  1569       0.026 -13.656  22.301
ATOM   6161  H02 WTR  1569      -1.450 -13.902  22.533
TER   
ATOM   6162  O00 WTR  1570     -12.382 -11.534  17.516
ATOM   6163  H01 WTR  1570     -12.442 -12.288  18.103
ATOM   6164  H02 WTR  1570     -11.461 -11.277  17.547
TER   
ATOM   6165  O00 WTR  1571       3.101 -13.454  22.391
ATOM   6166  H01 WTR  1571       2.776 -13.887  23.180
ATOM   6167  H02 WTR  1571       2.393 -13.552  21.754
TER   
ATOM   6168  O00 WTR  1572       1.075 -13.397  20.507
ATOM   6169  H01 WTR  1572       0.290 -13.215  19.991
ATOM   6170  H02 WTR  1572       1.656 -12.658  20.328
TER   
ATOM   6171  O00 WTR  1573      -9.491 -17.534  19.310
ATOM   6172  H01 WTR  1573      -9.714 -17.240  20.193
ATOM   6173  H02 WTR  1573      -8.634 -17.950  19.405
TER   
ATOM   6174  O00 WTR  1574      -1.145 -16.973  21.776
ATOM   6175  H01 WTR  1574      -1.402 -17.378  20.948
ATOM   6176  H02 WTR  1574      -1.714 -16.208  21.856
TER   
ATOM   6177  O00 WTR  1575      -5.894 -18.343  15.118
ATOM   6178  H01 WTR  1575      -5.666 -17.750  14.402
ATOM   6179  H02 WTR  1575      -6.851 -18.381  15.103
TER   
ATOM   6180  O00 WTR  1576      -1.537 -14.959  25.908
ATOM   6181  H01 WTR  1576      -1.533 -15.911  25.811
ATOM   6182  H02 WTR  1576      -0.954 -14.644  25.217
TER   
ATOM   6183  O00 WTR  1577       3.176 -15.872  11.097
ATOM   6184  H01 WTR  1577       3.901 -15.370  11.469
ATOM   6185  H02 WTR  1577       3.355 -15.892  10.157
TER   
ATOM   6186  O00 WTR  1578      -4.565  -6.667  22.977
ATOM   6187  H01 WTR  1578      -4.761  -7.603  23.030
ATOM   6188  H02 WTR  1578      -4.047  -6.486  23.761
TER   
ATOM   6189  O00 WTR  1579      -2.224 -17.730  19.397
ATOM   6190  H01 WTR  1579      -1.790 -18.582  19.354
ATOM   6191  H02 WTR  1579      -2.001 -17.305  18.569
TER   
ATOM   6192  O00 WTR  1580      -6.664 -18.085  19.415
ATOM   6193  H01 WTR  1580      -5.973 -18.710  19.633
ATOM   6194  H02 WTR  1580      -6.284 -17.537  18.727
TER   
ATOM   6195  O00 WTR  1581       1.689 -19.351  20.010
ATOM   6196  H01 WTR  1581       1.730 -18.569  20.560
ATOM   6197  H02 WTR  1581       2.146 -19.104  19.206
TER   
ATOM   6198  O00 WTR  1582       5.218 -21.059  19.455
ATOM   6199  H01 WTR  1582       5.259 -20.204  19.883
ATOM   6200  H02 WTR  1582       6.056 -21.140  18.999
TER   
ATOM   6201  O00 WTR  1583      -3.606 -10.980  24.897
ATOM   6202  H01 WTR  1583      -3.979 -11.846  24.730
ATOM   6203  H02 WTR  1583      -2.774 -10.983  24.424
TER   
ATOM   6204  O00 WTR  1584       3.603 -16.426   8.227
ATOM   6205  H01 WTR  1584       4.453 -16.816   8.432
ATOM   6206  H02 WTR  1584       3.800 -15.747   7.582
TER   
ATOM   6207  O00 WTR  1585      -4.179 -13.797  25.554
ATOM   6208  H01 WTR  1585      -3.331 -14.200  25.740
ATOM   6209  H02 WTR  1585      -4.479 -13.468  26.402
TER   
ATOM   6210  O00 WTR  1586      -2.042 -14.461  10.894
ATOM   6211  H01 WTR  1586      -1.183 -14.394  11.311
ATOM   6212  H02 WTR  1586      -2.167 -15.398  10.749
TER   
ATOM   6213  O00 WTR  1587       3.487  -6.883  21.367
ATOM   6214  H01 WTR  1587       4.046  -6.106  21.339
ATOM   6215  H02 WTR  1587       2.791  -6.655  21.984
TER   
ATOM   6216  O00 WTR  1588      -4.871 -17.431  12.835
ATOM   6217  H01 WTR  1588      -4.466 -17.419  11.968
ATOM   6218  H02 WTR  1588      -5.045 -16.510  13.032
TER   
ATOM   6219  O00 WTR  1589     -10.422  -6.021  22.336
ATOM   6220  H01 WTR  1589     -10.735  -6.122  23.235
ATOM   6221  H02 WTR  1589     -11.183  -6.224  21.793
TER   
ATOM   6222  O00 WTR  1590       2.589 -10.723  21.575
ATOM   6223  H01 WTR  1590       3.107 -11.232  22.198
ATOM   6224  H02 WTR  1590       3.234 -10.362  20.966
TER   
ATOM   6225  O00 WTR  1591     -10.616 -11.284  21.109
ATOM   6226  H01 WTR  1591     -11.293 -10.734  20.715
ATOM   6227  H02 WTR  1591     -10.963 -12.174  21.047
TER   
ATOM   6228  O00 WTR  1592      -5.050 -13.240  19.234
ATOM   6229  H01 WTR  1592      -4.802 -12.840  20.068
ATOM   6230  H02 WTR  1592      -4.971 -14.181  19.387
TER   
ATOM   6231  O00 WTR  1593     -11.869  -6.984  19.809
ATOM   6232  H01 WTR  1593     -11.005  -6.975  19.395
ATOM   6233  H02 WTR  1593     -12.249  -6.134  19.589
TER   
ATOM   6234  O00 WTR  1594      -1.649 -16.401  17.031
ATOM   6235  H01 WTR  1594      -1.482 -15.497  16.766
ATOM   6236  H02 WTR  1594      -1.908 -16.845  16.224
TER   
ATOM   6237  O00 WTR  1595      -2.857 -14.905  22.061
ATOM   6238  H01 WTR  1595      -3.415 -14.807  21.289
ATOM   6239  H02 WTR  1595      -3.448 -15.216  22.747
TER   
ATOM   6240  O00 WTR  1596     -12.105  -9.849  11.283
ATOM   6241  H01 WTR  1596     -12.016 -10.111  12.200
ATOM   6242  H02 WTR  1596     -12.673  -9.079  11.308
TER   
ATOM   6243  O00 WTR  1597      -5.139  -9.241  23.010
ATOM   6244  H01 WTR  1597      -4.609  -9.792  23.586
ATOM   6245  H02 WTR  1597      -5.983  -9.689  22.958
TER   
ATOM   6246  O00 WTR  1598      -2.684 -20.031  16.828
ATOM   6247  H01 WTR  1598      -2.419 -20.354  17.689
ATOM   6248  H02 WTR  1598      -3.626 -20.193  16.789
TER   
ATOM   6249  O00 WTR  1599       3.565  -6.958  24.792
ATOM   6250  H01 WTR  1599       4.378  -6.460  24.703
ATOM   6251  H02 WTR  1599       2.908  -6.427  24.343
TER   
ATOM   6252  O00 WTR  1600      -7.569 -10.494  16.797
ATOM   6253  H01 WTR  1600      -6.836 -11.095  16.663
ATOM   6254  H02 WTR  1600      -7.322  -9.983  17.568
TER   
ATOM   6255  O00 WTR  1601      -4.408 -15.770  19.698
ATOM   6256  H01 WTR  1601      -3.672 -16.359  19.866
ATOM   6257  H02 WTR  1601      -4.788 -16.088  18.879
TER   
ATOM   6258  O00 WTR  1602       9.133 -15.604  20.034
ATOM   6259  H01 WTR  1602       9.454 -15.800  19.154
ATOM   6260  H02 WTR  1602       8.363 -15.054  19.891
TER   
ATOM   6261  O00 WTR  1603       8.258 -18.102  20.827
ATOM   6262  H01 WTR  1603       9.119 -18.519  20.834
ATOM   6263  H02 WTR  1603       8.397 -17.258  21.257
TER   
ATOM   6264  O00 WTR  1604       2.032 -15.864  19.179
ATOM   6265  H01 WTR  1604       1.589 -15.040  19.383
ATOM   6266  H02 WTR  1604       1.619 -16.165  18.370
TER   
ATOM   6267  O00 WTR  1605       6.967 -13.933  19.984
ATOM   6268  H01 WTR  1605       6.729 -13.314  20.674
ATOM   6269  H02 WTR  1605       6.138 -14.143  19.554
TER   
ATOM   6270  O00 WTR  1606       6.972   4.843  22.151
ATOM   6271  H01 WTR  1606       7.620   4.757  21.452
ATOM   6272  H02 WTR  1606       7.367   5.457  22.770
TER   
ATOM   6273  O00 WTR  1607       5.609 -18.702  21.172
ATOM   6274  H01 WTR  1607       5.453 -18.934  22.087
ATOM   6275  H02 WTR  1607       6.557 -18.583  21.113
TER   
ATOM   6276  O00 WTR  1608       3.541 -19.150  14.499
ATOM   6277  H01 WTR  1608       3.147 -19.994  14.721
ATOM   6278  H02 WTR  1608       2.795 -18.579  14.313
TER   
ATOM   6279  O00 WTR  1609       2.053 -10.218  12.169
ATOM   6280  H01 WTR  1609       1.961 -10.473  11.251
ATOM   6281  H02 WTR  1609       1.389  -9.541  12.298
TER   
ATOM   6282  O00 WTR  1610      13.267  -9.031  21.159
ATOM   6283  H01 WTR  1610      12.432  -8.915  21.612
ATOM   6284  H02 WTR  1610      13.130  -9.791  20.594
TER   
ATOM   6285  O00 WTR  1611       1.622 -12.339  13.506
ATOM   6286  H01 WTR  1611       1.053 -12.895  12.974
ATOM   6287  H02 WTR  1611       1.858 -11.614  12.928
TER   
ATOM   6288  O00 WTR  1612       1.830 -17.064  21.696
ATOM   6289  H01 WTR  1612       0.898 -16.882  21.579
ATOM   6290  H02 WTR  1612       2.241 -16.737  20.895
TER   
ATOM   6291  O00 WTR  1613       1.206 -16.724  16.750
ATOM   6292  H01 WTR  1613       0.267 -16.905  16.714
ATOM   6293  H02 WTR  1613       1.576 -17.468  17.224
TER   
ATOM   6294  O00 WTR  1614       8.306 -12.966  11.066
ATOM   6295  H01 WTR  1614       7.434 -12.577  11.135
ATOM   6296  H02 WTR  1614       8.178 -13.885  11.297
TER   
ATOM   6297  O00 WTR  1615      -0.735 -28.062  16.974
ATOM   6298  H01 WTR  1615      -1.330 -27.486  17.453
ATOM   6299  H02 WTR  1615      -1.217 -28.884  16.883
TER   
ATOM   6300  O00 WTR  1616       4.460 -14.434  18.793
ATOM   6301  H01 WTR  1616       4.021 -15.275  18.923
ATOM   6302  H02 WTR  1616       4.962 -14.548  17.986
TER   
ATOM   6303  O00 WTR  1617       7.593  -5.984  22.040
ATOM   6304  H01 WTR  1617       6.854  -5.640  21.539
ATOM   6305  H02 WTR  1617       7.413  -6.920  22.122
TER   
ATOM   6306  O00 WTR  1618       5.709  -6.616  14.247
ATOM   6307  H01 WTR  1618       6.538  -6.519  14.717
ATOM   6308  H02 WTR  1618       5.407  -7.495  14.474
TER   
ATOM   6309  O00 WTR  1619       4.889 -17.319  18.899
ATOM   6310  H01 WTR  1619       5.020 -17.653  19.787
ATOM   6311  H02 WTR  1619       5.626 -17.670  18.399
TER   
ATOM   6312  O00 WTR  1620       6.701 -10.935  24.017
ATOM   6313  H01 WTR  1620       7.066 -11.085  24.890
ATOM   6314  H02 WTR  1620       7.415 -10.529  23.525
TER   
ATOM   6315  O00 WTR  1621       8.303 -16.012  10.913
ATOM   6316  H01 WTR  1621       8.667 -16.527  10.194
ATOM   6317  H02 WTR  1621       8.585 -16.471  11.704
TER   
ATOM   6318  O00 WTR  1622       5.599 -12.488  21.859
ATOM   6319  H01 WTR  1622       5.999 -12.235  22.691
ATOM   6320  H02 WTR  1622       4.887 -13.078  22.105
TER   
ATOM   6321  O00 WTR  1623       2.980 -18.810  17.679
ATOM   6322  H01 WTR  1623       3.724 -18.371  18.092
ATOM   6323  H02 WTR  1623       3.214 -18.858  16.752
TER   
ATOM   6324  O00 WTR  1624      10.096 -16.034  17.618
ATOM   6325  H01 WTR  1624      10.730 -15.419  17.250
ATOM   6326  H02 WTR  1624       9.744 -16.499  16.859
TER   
ATOM   6327  O00 WTR  1625       9.139  -6.791  19.280
ATOM   6328  H01 WTR  1625       9.561  -6.973  18.440
ATOM   6329  H02 WTR  1625       8.902  -5.865  19.234
TER   
ATOM   6330  O00 WTR  1626       4.908 -11.801  15.601
ATOM   6331  H01 WTR  1626       4.193 -11.788  16.238
ATOM   6332  H02 WTR  1626       5.692 -11.969  16.124
TER   
ATOM   6333  O00 WTR  1627       6.170 -23.949  17.545
ATOM   6334  H01 WTR  1627       5.515 -23.578  18.137
ATOM   6335  H02 WTR  1627       5.961 -23.575  16.690
TER   
ATOM   6336  O00 WTR  1628       8.892 -10.718  17.380
ATOM   6337  H01 WTR  1628       8.404  -9.911  17.214
ATOM   6338  H02 WTR  1628       8.336 -11.412  17.028
TER   
ATOM   6339  O00 WTR  1629       8.207 -16.009  14.151
ATOM   6340  H01 WTR  1629       8.742 -16.702  14.538
ATOM   6341  H02 WTR  1629       7.313 -16.213  14.429
TER   
ATOM   6342  O00 WTR  1630       8.287  -6.263  15.207
ATOM   6343  H01 WTR  1630       8.680  -5.391  15.249
ATOM   6344  H02 WTR  1630       8.667  -6.659  14.423
TER   
ATOM   6345  O00 WTR  1631      10.814 -19.262  21.080
ATOM   6346  H01 WTR  1631      11.366 -19.174  20.302
ATOM   6347  H02 WTR  1631      11.328 -18.867  21.785
TER   
ATOM   6348  O00 WTR  1632      13.134   2.499  15.262
ATOM   6349  H01 WTR  1632      13.160   2.899  14.392
ATOM   6350  H02 WTR  1632      12.216   2.257  15.387
TER   
ATOM   6351  O00 WTR  1633       1.256 -10.734  18.606
ATOM   6352  H01 WTR  1633       2.117 -10.997  18.279
ATOM   6353  H02 WTR  1633       1.420  -9.923  19.087
TER   
ATOM   6354  O00 WTR  1634       6.786  -8.521  21.159
ATOM   6355  H01 WTR  1634       6.439  -8.088  20.379
ATOM   6356  H02 WTR  1634       6.165  -8.300  21.852
TER   
ATOM   6357  O00 WTR  1635       4.570 -10.737  13.136
ATOM   6358  H01 WTR  1635       3.663 -10.439  13.069
ATOM   6359  H02 WTR  1635       4.562 -11.371  13.853
TER   
ATOM   6360  O00 WTR  1636      10.741 -14.729  22.935
ATOM   6361  H01 WTR  1636      10.697 -14.335  22.064
ATOM   6362  H02 WTR  1636       9.948 -15.262  22.998
TER   
ATOM   6363  O00 WTR  1637       4.926 -10.364  20.213
ATOM   6364  H01 WTR  1637       5.195 -11.140  20.705
ATOM   6365  H02 WTR  1637       5.522  -9.675  20.506
TER   
ATOM   6366  O00 WTR  1638      10.962 -13.723  19.585
ATOM   6367  H01 WTR  1638      10.504 -12.883  19.588
ATOM   6368  H02 WTR  1638      10.263 -14.378  19.590
TER   
ATOM   6369  O00 WTR  1639       0.133 -25.467  19.293
ATOM   6370  H01 WTR  1639       0.105 -24.742  19.918
ATOM   6371  H02 WTR  1639       1.038 -25.482  18.983
TER   
ATOM   6372  O00 WTR  1640      -0.798  -9.879  16.916
ATOM   6373  H01 WTR  1640       0.073 -10.095  17.252
ATOM   6374  H02 WTR  1640      -0.660  -9.103  16.373
TER   
ATOM   6375  O00 WTR  1641      12.769 -11.094  19.401
ATOM   6376  H01 WTR  1641      12.425 -11.822  19.919
ATOM   6377  H02 WTR  1641      12.359 -11.195  18.542
TER   
ATOM   6378  O00 WTR  1642       5.193  -8.801  23.377
ATOM   6379  H01 WTR  1642       5.709  -9.478  23.816
ATOM   6380  H02 WTR  1642       4.695  -8.385  24.081
TER   
ATOM   6381  O00 WTR  1643       7.047  -7.668  17.489
ATOM   6382  H01 WTR  1643       7.579  -7.225  18.150
ATOM   6383  H02 WTR  1643       7.446  -7.421  16.655
TER   
ATOM   6384  O00 WTR  1644       9.398 -11.378  19.827
ATOM   6385  H01 WTR  1644       9.183 -11.134  18.927
ATOM   6386  H02 WTR  1644       8.573 -11.696  20.193
TER   
ATOM   6387  O00 WTR  1645       6.797   2.170  19.940
ATOM   6388  H01 WTR  1645       6.287   2.967  19.801
ATOM   6389  H02 WTR  1645       7.696   2.478  20.061
TER   
ATOM   6390  O00 WTR  1646      -8.485   1.078  17.544
ATOM   6391  H01 WTR  1646      -8.810   1.102  18.444
ATOM   6392  H02 WTR  1646      -7.911   1.840  17.475
TER   
ATOM   6393  O00 WTR  1647      -1.741   6.434  12.940
ATOM   6394  H01 WTR  1647      -2.683   6.264  12.916
ATOM   6395  H02 WTR  1647      -1.636   7.267  12.481
TER   
ATOM   6396  O00 WTR  1648      -7.734  -3.100  18.692
ATOM   6397  H01 WTR  1648      -7.475  -2.980  19.605
ATOM   6398  H02 WTR  1648      -7.002  -2.748  18.186
TER   
ATOM   6399  O00 WTR  1649      -9.035   0.913  20.297
ATOM   6400  H01 WTR  1649      -9.564   1.604  20.697
ATOM   6401  H02 WTR  1649      -9.516   0.106  20.481
TER   
ATOM   6402  O00 WTR  1650     -12.538  -4.576  18.740
ATOM   6403  H01 WTR  1650     -13.279  -4.035  19.012
ATOM   6404  H02 WTR  1650     -12.682  -4.730  17.807
TER   
ATOM   6405  O00 WTR  1651     -13.392  -4.907  16.161
ATOM   6406  H01 WTR  1651     -13.627  -3.993  16.316
ATOM   6407  H02 WTR  1651     -14.150  -5.406  16.466
TER   
ATOM   6408  O00 WTR  1652      -4.473  -5.175  17.274
ATOM   6409  H01 WTR  1652      -4.573  -4.345  16.808
ATOM   6410  H02 WTR  1652      -5.369  -5.471  17.433
TER   
ATOM   6411  O00 WTR  1653     -16.193 -10.506  18.051
ATOM   6412  H01 WTR  1653     -16.376 -10.204  17.161
ATOM   6413  H02 WTR  1653     -17.028 -10.418  18.510
TER   
ATOM   6414  O00 WTR  1654      -4.808   6.246  12.708
ATOM   6415  H01 WTR  1654      -5.398   6.688  13.318
ATOM   6416  H02 WTR  1654      -4.674   6.879  12.003
TER   
ATOM   6417  O00 WTR  1655      -0.409  -6.696  22.845
ATOM   6418  H01 WTR  1655      -1.032  -6.474  22.152
ATOM   6419  H02 WTR  1655      -0.114  -7.580  22.628
TER   
ATOM   6420  O00 WTR  1656      -3.247   8.901  18.337
ATOM   6421  H01 WTR  1656      -3.178   8.727  17.398
ATOM   6422  H02 WTR  1656      -3.168   9.852  18.412
TER   
ATOM   6423  O00 WTR  1657      -1.816  -1.031  21.781
ATOM   6424  H01 WTR  1657      -2.522  -0.862  21.158
ATOM   6425  H02 WTR  1657      -2.034  -0.493  22.542
TER   
ATOM   6426  O00 WTR  1658      -8.739   7.736  17.546
ATOM   6427  H01 WTR  1658      -8.594   8.166  16.703
ATOM   6428  H02 WTR  1658      -9.655   7.460  17.520
TER   
ATOM   6429  O00 WTR  1659      -9.726  -7.088  15.055
ATOM   6430  H01 WTR  1659      -9.901  -7.903  14.583
ATOM   6431  H02 WTR  1659     -10.402  -6.483  14.748
TER   
ATOM   6432  O00 WTR  1660      -2.391  -2.302  11.654
ATOM   6433  H01 WTR  1660      -3.157  -1.939  11.210
ATOM   6434  H02 WTR  1660      -1.910  -1.536  11.967
TER   
ATOM   6435  O00 WTR  1661      -6.340  -4.803  21.884
ATOM   6436  H01 WTR  1661      -6.062  -5.548  22.417
ATOM   6437  H02 WTR  1661      -5.524  -4.373  21.629
TER   
ATOM   6438  O00 WTR  1662      -2.636  -6.622  18.829
ATOM   6439  H01 WTR  1662      -2.675  -7.565  18.673
ATOM   6440  H02 WTR  1662      -3.179  -6.242  18.138
TER   
ATOM   6441  O00 WTR  1663     -11.245   0.491  10.083
ATOM   6442  H01 WTR  1663     -11.116   0.428   9.137
ATOM   6443  H02 WTR  1663     -10.789   1.294  10.334
TER   
ATOM   6444  O00 WTR  1664      12.934  -8.180  18.384
ATOM   6445  H01 WTR  1664      13.657  -8.600  17.918
ATOM   6446  H02 WTR  1664      12.846  -8.682  19.194
TER   
ATOM   6447  O00 WTR  1665      -0.365  -3.473  22.362
ATOM   6448  H01 WTR  1665      -0.869  -2.666  22.255
ATOM   6449  H02 WTR  1665      -1.015  -4.130  22.612
TER   
ATOM   6450  O00 WTR  1666     -11.198   0.238  17.613
ATOM   6451  H01 WTR  1666     -10.338   0.659  17.626
ATOM   6452  H02 WTR  1666     -11.024  -0.670  17.858
TER   
ATOM   6453  O00 WTR  1667      -6.652  -0.233  15.674
ATOM   6454  H01 WTR  1667      -7.270  -0.071  16.387
ATOM   6455  H02 WTR  1667      -5.842   0.190  15.959
TER   
ATOM   6456  O00 WTR  1668      -7.227   0.373  10.434
ATOM   6457  H01 WTR  1668      -7.371   0.654   9.531
ATOM   6458  H02 WTR  1668      -7.945  -0.235  10.614
TER   
ATOM   6459  O00 WTR  1669       1.460  -5.559  27.761
ATOM   6460  H01 WTR  1669       2.329  -5.349  28.104
ATOM   6461  H02 WTR  1669       0.968  -4.742  27.838
TER   
ATOM   6462  O00 WTR  1670      -7.729  -4.544  16.005
ATOM   6463  H01 WTR  1670      -8.633  -4.354  15.752
ATOM   6464  H02 WTR  1670      -7.452  -5.235  15.404
TER   
ATOM   6465  O00 WTR  1671      -5.284  -1.243  11.262
ATOM   6466  H01 WTR  1671      -5.772  -0.474  10.968
ATOM   6467  H02 WTR  1671      -5.910  -1.964  11.196
TER   
ATOM   6468  O00 WTR  1672      -7.162  -6.146  18.191
ATOM   6469  H01 WTR  1672      -7.432  -5.757  19.023
ATOM   6470  H02 WTR  1672      -7.453  -5.519  17.528
TER   
ATOM   6471  O00 WTR  1673      -6.359  -2.625  14.691
ATOM   6472  H01 WTR  1673      -6.399  -1.736  15.044
ATOM   6473  H02 WTR  1673      -6.895  -3.145  15.289
TER   
ATOM   6474  O00 WTR  1674      -3.789   3.670  21.185
ATOM   6475  H01 WTR  1674      -2.964   3.392  21.584
ATOM   6476  H02 WTR  1674      -4.072   4.416  21.715
TER   
ATOM   6477  O00 WTR  1675      -3.697  -1.654  14.330
ATOM   6478  H01 WTR  1675      -3.147  -1.894  13.585
ATOM   6479  H02 WTR  1675      -4.521  -2.119  14.182
TER   
ATOM   6480  O00 WTR  1676      -9.757  -7.056  18.063
ATOM   6481  H01 WTR  1676      -8.832  -6.833  17.960
ATOM   6482  H02 WTR  1676     -10.009  -7.430  17.219
TER   
ATOM   6483  O00 WTR  1677       3.609 -11.799  18.069
ATOM   6484  H01 WTR  1677       3.697 -12.713  18.340
ATOM   6485  H02 WTR  1677       3.989 -11.297  18.791
TER   
ATOM   6486  O00 WTR  1678       0.139  -5.404  18.185
ATOM   6487  H01 WTR  1678       0.028  -4.982  17.334
ATOM   6488  H02 WTR  1678      -0.702  -5.828  18.355
TER   
ATOM   6489  O00 WTR  1679      -3.715  -9.972  15.277
ATOM   6490  H01 WTR  1679      -3.579  -9.605  16.150
ATOM   6491  H02 WTR  1679      -4.246  -9.318  14.822
TER   
ATOM   6492  O00 WTR  1680      -4.195 -18.860  24.257
ATOM   6493  H01 WTR  1680      -3.243 -18.764  24.275
ATOM   6494  H02 WTR  1680      -4.528 -17.980  24.435
TER   
ATOM   6495  O00 WTR  1681      -9.079  -9.015  21.351
ATOM   6496  H01 WTR  1681      -9.678  -8.272  21.424
ATOM   6497  H02 WTR  1681      -9.629  -9.737  21.047
TER   
ATOM   6498  O00 WTR  1682     -10.213  -3.549  15.344
ATOM   6499  H01 WTR  1682     -10.550  -3.263  16.193
ATOM   6500  H02 WTR  1682     -10.896  -4.122  14.996
TER   
ATOM   6501  O00 WTR  1683      -4.032  -3.856  20.366
ATOM   6502  H01 WTR  1683      -4.264  -4.498  19.695
ATOM   6503  H02 WTR  1683      -3.229  -4.198  20.758
TER   
ATOM   6504  O00 WTR  1684      -6.528   3.089  17.275
ATOM   6505  H01 WTR  1684      -5.941   2.599  17.850
ATOM   6506  H02 WTR  1684      -6.486   3.989  17.599
TER   
ATOM   6507  O00 WTR  1685     -13.537  -0.833  20.348
ATOM   6508  H01 WTR  1685     -12.714  -0.993  20.810
ATOM   6509  H02 WTR  1685     -13.705   0.101  20.474
TER   
ATOM   6510  O00 WTR  1686      -0.455  -0.485  12.337
ATOM   6511  H01 WTR  1686      -0.069   0.300  11.948
ATOM   6512  H02 WTR  1686       0.069  -1.207  11.990
TER   
ATOM   6513  O00 WTR  1687      12.108 -21.594  16.175
ATOM   6514  H01 WTR  1687      11.706 -22.005  16.940
ATOM   6515  H02 WTR  1687      11.665 -21.994  15.427
TER   
ATOM   6516  O00 WTR  1688      -3.285  -9.233  17.834
ATOM   6517  H01 WTR  1688      -3.463  -9.581  18.708
ATOM   6518  H02 WTR  1688      -2.392  -9.518  17.640
TER   
ATOM   6519  O00 WTR  1689      -2.938 -11.221  20.770
ATOM   6520  H01 WTR  1689      -3.464 -10.421  20.787
ATOM   6521  H02 WTR  1689      -2.452 -11.207  21.594
TER   
ATOM   6522  O00 WTR  1690      -5.530 -16.661  17.391
ATOM   6523  H01 WTR  1690      -5.409 -17.257  16.652
ATOM   6524  H02 WTR  1690      -6.117 -15.982  17.059
TER   
ATOM   6525  O00 WTR  1691     -15.614  -5.205  19.826
ATOM   6526  H01 WTR  1691     -15.401  -4.319  19.534
ATOM   6527  H02 WTR  1691     -15.971  -5.089  20.706
TER   
ATOM   6528  O00 WTR  1692      -6.499   0.117  21.113
ATOM   6529  H01 WTR  1692      -6.067   0.853  20.679
ATOM   6530  H02 WTR  1692      -7.411   0.171  20.825
TER   
ATOM   6531  O00 WTR  1693      -6.827   5.829  17.508
ATOM   6532  H01 WTR  1693      -6.158   6.164  18.105
ATOM   6533  H02 WTR  1693      -7.594   6.379  17.673
TER   
ATOM   6534  O00 WTR  1694       4.045  10.915  13.865
ATOM   6535  H01 WTR  1694       3.969  11.624  13.226
ATOM   6536  H02 WTR  1694       3.169  10.531  13.902
TER   
ATOM   6537  O00 WTR  1695      -4.563 -19.085  21.258
ATOM   6538  H01 WTR  1695      -3.678 -18.771  21.075
ATOM   6539  H02 WTR  1695      -4.761 -18.751  22.133
TER   
ATOM   6540  O00 WTR  1696      -7.377 -14.063  18.174
ATOM   6541  H01 WTR  1696      -6.668 -13.607  18.626
ATOM   6542  H02 WTR  1696      -7.933 -14.400  18.877
TER   
ATOM   6543  O00 WTR  1697       1.507  -5.274  24.042
ATOM   6544  H01 WTR  1697       0.829  -5.704  23.521
ATOM   6545  H02 WTR  1697       1.042  -4.934  24.807
TER   
ATOM   6546  O00 WTR  1698      -4.424   0.678  17.219
ATOM   6547  H01 WTR  1698      -3.617   0.505  16.733
ATOM   6548  H02 WTR  1698      -4.609  -0.142  17.676
TER   
ATOM   6549  O00 WTR  1699       2.430  -7.919  16.242
ATOM   6550  H01 WTR  1699       2.200  -8.327  17.077
ATOM   6551  H02 WTR  1699       3.290  -8.279  16.027
TER   
ATOM   6552  O00 WTR  1700       1.798  -8.218  19.379
ATOM   6553  H01 WTR  1700       1.276  -7.436  19.198
ATOM   6554  H02 WTR  1700       2.395  -7.952  20.078
TER   
ATOM   6555  O00 WTR  1701     -10.464  -1.577  20.392
ATOM   6556  H01 WTR  1701     -10.531  -1.996  19.534
ATOM   6557  H02 WTR  1701      -9.877  -2.145  20.891
TER   
ATOM   6558  O00 WTR  1702      11.279  -3.129  17.720
ATOM   6559  H01 WTR  1702      12.160  -3.499  17.651
ATOM   6560  H02 WTR  1702      11.181  -2.913  18.648
TER   
ATOM   6561  O00 WTR  1703      -0.677   0.985  18.659
ATOM   6562  H01 WTR  1703      -0.545   0.049  18.809
ATOM   6563  H02 WTR  1703      -1.364   1.027  17.993
TER   
ATOM   6564  O00 WTR  1704       4.950  -5.738  17.935
ATOM   6565  H01 WTR  1704       5.399  -6.488  17.546
ATOM   6566  H02 WTR  1704       4.216  -5.565  17.345
TER   
ATOM   6567  O00 WTR  1705       2.735  -0.638  17.166
ATOM   6568  H01 WTR  1705       2.873  -0.585  18.111
ATOM   6569  H02 WTR  1705       3.601  -0.836  16.808
TER   
ATOM   6570  O00 WTR  1706      11.603  -1.543  12.547
ATOM   6571  H01 WTR  1706      12.379  -1.229  13.011
ATOM   6572  H02 WTR  1706      10.877  -1.056  12.938
TER   
ATOM   6573  O00 WTR  1707       9.077   2.366  16.712
ATOM   6574  H01 WTR  1707       9.171   1.992  15.836
ATOM   6575  H02 WTR  1707       9.466   1.714  17.294
TER   
ATOM   6576  O00 WTR  1708      -0.379  -4.534  15.440
ATOM   6577  H01 WTR  1708       0.472  -4.102  15.363
ATOM   6578  H02 WTR  1708      -1.012  -3.816  15.448
TER   
ATOM   6579  O00 WTR  1709      -4.149  -5.078  11.910
ATOM   6580  H01 WTR  1709      -3.380  -4.551  11.694
ATOM   6581  H02 WTR  1709      -3.999  -5.363  12.812
TER   
ATOM   6582  O00 WTR  1710       5.248  -0.957  13.622
ATOM   6583  H01 WTR  1710       4.997  -0.382  14.344
ATOM   6584  H02 WTR  1710       5.875  -1.569  14.008
TER   
ATOM   6585  O00 WTR  1711       5.209  -5.071  20.614
ATOM   6586  H01 WTR  1711       4.641  -4.312  20.748
ATOM   6587  H02 WTR  1711       5.073  -5.313  19.698
TER   
ATOM   6588  O00 WTR  1712       7.073   0.698  17.653
ATOM   6589  H01 WTR  1712       6.948   1.201  18.458
ATOM   6590  H02 WTR  1712       7.861   1.072  17.257
TER   
ATOM   6591  O00 WTR  1713       2.460  -6.515  12.757
ATOM   6592  H01 WTR  1713       3.037  -7.162  12.351
ATOM   6593  H02 WTR  1713       1.773  -7.034  13.174
TER   
ATOM   6594  O00 WTR  1714       8.929  -9.972  22.964
ATOM   6595  H01 WTR  1714       8.982  -9.725  22.041
ATOM   6596  H02 WTR  1714       9.600  -9.442  23.393
TER   
ATOM   6597  O00 WTR  1715       3.756  -0.293  23.434
ATOM   6598  H01 WTR  1715       3.607  -1.044  24.009
ATOM   6599  H02 WTR  1715       4.708  -0.241  23.350
TER   
ATOM   6600  O00 WTR  1716       0.918  -8.500  14.233
ATOM   6601  H01 WTR  1716       0.004  -8.219  14.285
ATOM   6602  H02 WTR  1716       1.347  -8.059  14.966
TER   
ATOM   6603  O00 WTR  1717       3.290   0.724  11.947
ATOM   6604  H01 WTR  1717       3.631   0.413  12.785
ATOM   6605  H02 WTR  1717       2.595   0.105  11.725
TER   
ATOM   6606  O00 WTR  1718       5.027  -8.810  15.531
ATOM   6607  H01 WTR  1718       5.686  -8.845  16.224
ATOM   6608  H02 WTR  1718       4.830  -9.728  15.341
TER   
ATOM   6609  O00 WTR  1719       3.785   2.560  21.824
ATOM   6610  H01 WTR  1719       4.241   1.734  21.985
ATOM   6611  H02 WTR  1719       2.860   2.355  21.965
TER   
ATOM   6612  O00 WTR  1720       6.036   8.434  17.171
ATOM   6613  H01 WTR  1720       6.972   8.238  17.203
ATOM   6614  H02 WTR  1720       5.711   8.198  18.040
TER   
ATOM   6615  O00 WTR  1721      -1.473  -7.056  14.513
ATOM   6616  H01 WTR  1721      -2.403  -7.219  14.357
ATOM   6617  H02 WTR  1721      -1.419  -6.115  14.681
TER   
ATOM   6618  O00 WTR  1722       6.368  -3.697  16.094
ATOM   6619  H01 WTR  1722       5.554  -4.178  16.242
ATOM   6620  H02 WTR  1722       6.873  -3.828  16.896
TER   
ATOM   6621  O00 WTR  1723      -5.389   1.976  19.561
ATOM   6622  H01 WTR  1723      -4.684   1.496  19.126
ATOM   6623  H02 WTR  1723      -4.993   2.306  20.367
TER   
ATOM   6624  O00 WTR  1724      -4.176  -1.154  20.337
ATOM   6625  H01 WTR  1724      -4.933  -0.864  20.846
ATOM   6626  H02 WTR  1724      -4.189  -2.108  20.408
TER   
ATOM   6627  O00 WTR  1725     -18.492  -4.657  11.109
ATOM   6628  H01 WTR  1725     -18.976  -5.105  10.414
ATOM   6629  H02 WTR  1725     -18.284  -5.347  11.739
TER   
ATOM   6630  O00 WTR  1726      -4.420  -6.227  14.688
ATOM   6631  H01 WTR  1726      -4.746  -5.727  15.437
ATOM   6632  H02 WTR  1726      -5.041  -6.950  14.595
TER   
ATOM   6633  O00 WTR  1727       1.530  -8.398  25.549
ATOM   6634  H01 WTR  1727       1.206  -7.760  26.184
ATOM   6635  H02 WTR  1727       2.351  -8.023  25.229
TER   
ATOM   6636  O00 WTR  1728       6.360  -0.693  22.772
ATOM   6637  H01 WTR  1728       6.746   0.182  22.754
ATOM   6638  H02 WTR  1728       7.111  -1.287  22.788
TER   
ATOM   6639  O00 WTR  1729      -1.553 -10.820  23.126
ATOM   6640  H01 WTR  1729      -0.841 -10.197  22.980
ATOM   6641  H02 WTR  1729      -1.112 -11.657  23.273
TER   
ATOM   6642  O00 WTR  1730       2.052  -2.738  15.306
ATOM   6643  H01 WTR  1730       2.654  -3.457  15.495
ATOM   6644  H02 WTR  1730       2.440  -1.979  15.742
TER   
ATOM   6645  O00 WTR  1731       5.651  -5.349  24.635
ATOM   6646  H01 WTR  1731       5.150  -4.540  24.530
ATOM   6647  H02 WTR  1731       6.271  -5.345  23.906
TER   
ATOM   6648  O00 WTR  1732       5.394   4.871  17.280
ATOM   6649  H01 WTR  1732       5.293   5.823  17.247
ATOM   6650  H02 WTR  1732       5.548   4.678  18.204
TER   
ATOM   6651  O00 WTR  1733       1.069  -3.426  19.959
ATOM   6652  H01 WTR  1733       0.537  -3.370  20.753
ATOM   6653  H02 WTR  1733       0.666  -4.129  19.449
TER   
ATOM   6654  O00 WTR  1734       3.763  -2.806  21.022
ATOM   6655  H01 WTR  1734       4.098  -1.954  20.743
ATOM   6656  H02 WTR  1734       2.875  -2.843  20.667
TER   
ATOM   6657  O00 WTR  1735      -7.805   6.299  11.425
ATOM   6658  H01 WTR  1735      -8.410   6.723  10.817
ATOM   6659  H02 WTR  1735      -7.219   7.001  11.710
TER   
ATOM   6660  O00 WTR  1736       3.825  -3.213  24.010
ATOM   6661  H01 WTR  1736       2.971  -3.621  24.151
ATOM   6662  H02 WTR  1736       3.752  -2.793  23.153
TER   
ATOM   6663  O00 WTR  1737       3.916  -0.068  19.692
ATOM   6664  H01 WTR  1737       4.822   0.187  19.866
ATOM   6665  H02 WTR  1737       3.396   0.681  19.985
TER   
ATOM   6666  O00 WTR  1738      13.049 -10.504  25.187
ATOM   6667  H01 WTR  1738      13.788 -10.259  24.630
ATOM   6668  H02 WTR  1738      12.706 -11.305  24.793
TER   
ATOM   6669  O00 WTR  1739      -1.048   2.339  20.995
ATOM   6670  H01 WTR  1739      -1.134   1.664  20.322
ATOM   6671  H02 WTR  1739      -0.269   2.086  21.490
TER   
ATOM   6672  O00 WTR  1740       5.900   2.472  15.999
ATOM   6673  H01 WTR  1740       6.385   1.928  16.619
ATOM   6674  H02 WTR  1740       5.559   3.194  16.527
TER   
ATOM   6675  O00 WTR  1741      -0.275   4.481  19.045
ATOM   6676  H01 WTR  1741      -0.269   3.724  19.632
ATOM   6677  H02 WTR  1741       0.537   4.947  19.246
TER   
ATOM   6678  O00 WTR  1742       1.802   6.440  18.944
ATOM   6679  H01 WTR  1742       2.521   7.073  18.936
ATOM   6680  H02 WTR  1742       1.030   6.950  18.698
TER   
ATOM   6681  O00 WTR  1743      10.748  -8.785  24.758
ATOM   6682  H01 WTR  1743      11.011  -8.501  25.633
ATOM   6683  H02 WTR  1743      11.038  -9.696  24.703
TER   
ATOM   6684  O00 WTR  1744      14.839  -9.663  23.187
ATOM   6685  H01 WTR  1744      15.617  -9.130  23.025
ATOM   6686  H02 WTR  1744      14.241  -9.438  22.474
TER   
ATOM   6687  O00 WTR  1745      11.570 -11.325  16.712
ATOM   6688  H01 WTR  1745      11.711 -10.919  15.857
ATOM   6689  H02 WTR  1745      10.743 -10.954  17.020
TER   
ATOM   6690  O00 WTR  1746      20.896  -0.097  11.458
ATOM   6691  H01 WTR  1746      19.989  -0.399  11.510
ATOM   6692  H02 WTR  1746      21.327  -0.730  10.883
TER   
ATOM   6693  O00 WTR  1747      12.350   2.458  20.382
ATOM   6694  H01 WTR  1747      12.585   2.036  19.556
ATOM   6695  H02 WTR  1747      13.134   2.948  20.632
TER   
ATOM   6696  O00 WTR  1748      14.598 -17.467  18.626
ATOM   6697  H01 WTR  1748      14.926 -17.596  17.736
ATOM   6698  H02 WTR  1748      14.524 -16.517  18.719
TER   
ATOM   6699  O00 WTR  1749      15.593 -12.895  16.519
ATOM   6700  H01 WTR  1749      15.836 -12.355  17.271
ATOM   6701  H02 WTR  1749      16.114 -13.692  16.617
TER   
ATOM   6702  O00 WTR  1750      13.565 -14.709  18.965
ATOM   6703  H01 WTR  1750      13.907 -14.192  18.236
ATOM   6704  H02 WTR  1750      12.673 -14.384  19.091
TER   
ATOM   6705  O00 WTR  1751      16.703  -7.504  22.645
ATOM   6706  H01 WTR  1751      17.303  -7.193  21.967
ATOM   6707  H02 WTR  1751      15.994  -6.861  22.651
TER   
ATOM   6708  O00 WTR  1752      14.232 -13.243  12.076
ATOM   6709  H01 WTR  1752      15.113 -13.317  11.709
ATOM   6710  H02 WTR  1752      13.651 -13.490  11.357
TER   
ATOM   6711  O00 WTR  1753      11.964 -17.850  18.863
ATOM   6712  H01 WTR  1753      12.841 -17.593  18.578
ATOM   6713  H02 WTR  1753      11.425 -17.074  18.713
TER   
ATOM   6714  O00 WTR  1754      11.859 -18.876  16.219
ATOM   6715  H01 WTR  1754      11.831 -19.814  16.409
ATOM   6716  H02 WTR  1754      12.115 -18.471  17.047
TER   
ATOM   6717  O00 WTR  1755      12.133  -8.961  27.116
ATOM   6718  H01 WTR  1755      12.361  -9.545  26.393
ATOM   6719  H02 WTR  1755      12.880  -8.368  27.191
TER   
ATOM   6720  O00 WTR  1756      10.460  -7.251  21.692
ATOM   6721  H01 WTR  1756      10.144  -6.442  22.095
ATOM   6722  H02 WTR  1756       9.870  -7.397  20.953
TER   
ATOM   6723  O00 WTR  1757      11.081 -12.295  24.022
ATOM   6724  H01 WTR  1757      10.915 -13.208  23.791
ATOM   6725  H02 WTR  1757      10.285 -11.832  23.759
TER   
ATOM   6726  O00 WTR  1758      14.062 -13.162  21.166
ATOM   6727  H01 WTR  1758      14.052 -13.696  21.960
ATOM   6728  H02 WTR  1758      14.110 -13.796  20.450
TER   
ATOM   6729  O00 WTR  1759      15.664 -11.390  18.931
ATOM   6730  H01 WTR  1759      14.743 -11.527  19.155
ATOM   6731  H02 WTR  1759      16.102 -11.278  19.774
TER   
ATOM   6732  O00 WTR  1760       9.283  -1.370  19.888
ATOM   6733  H01 WTR  1760       9.348  -0.638  20.502
ATOM   6734  H02 WTR  1760       9.794  -2.070  20.293
TER   
ATOM   6735  O00 WTR  1761      15.531  -6.346  14.366
ATOM   6736  H01 WTR  1761      16.147  -7.014  14.667
ATOM   6737  H02 WTR  1761      15.977  -5.920  13.634
TER   
ATOM   6738  O00 WTR  1762      12.674   1.292  17.901
ATOM   6739  H01 WTR  1762      12.964   1.554  17.027
ATOM   6740  H02 WTR  1762      11.917   0.727  17.743
TER   
ATOM   6741  O00 WTR  1763      18.899   1.585  14.112
ATOM   6742  H01 WTR  1763      19.233   0.880  14.666
ATOM   6743  H02 WTR  1763      19.590   1.731  13.466
TER   
ATOM   6744  O00 WTR  1764       9.451  -4.125  22.707
ATOM   6745  H01 WTR  1764       9.781  -4.390  23.566
ATOM   6746  H02 WTR  1764       8.578  -4.514  22.655
TER   
ATOM   6747  O00 WTR  1765      18.202  -3.249  11.413
ATOM   6748  H01 WTR  1765      17.519  -3.905  11.550
ATOM   6749  H02 WTR  1765      18.870  -3.702  10.897
TER   
ATOM   6750  O00 WTR  1766      19.977  -0.791  15.150
ATOM   6751  H01 WTR  1766      19.966  -1.727  14.949
ATOM   6752  H02 WTR  1766      20.877  -0.616  15.425
TER   
ATOM   6753  O00 WTR  1767      10.177  -0.027  17.687
ATOM   6754  H01 WTR  1767      10.437  -0.850  17.273
ATOM   6755  H02 WTR  1767       9.633  -0.293  18.428
TER   
ATOM   6756  O00 WTR  1768      19.384  -3.397  14.210
ATOM   6757  H01 WTR  1768      18.667  -2.835  14.503
ATOM   6758  H02 WTR  1768      19.271  -3.457  13.262
TER   
ATOM   6759  O00 WTR  1769      14.596  -5.427  22.225
ATOM   6760  H01 WTR  1769      14.559  -4.476  22.125
ATOM   6761  H02 WTR  1769      13.792  -5.744  21.813
TER   
ATOM   6762  O00 WTR  1770      13.616  -4.438  16.998
ATOM   6763  H01 WTR  1770      12.973  -5.014  16.585
ATOM   6764  H02 WTR  1770      14.235  -4.228  16.298
TER   
ATOM   6765  O00 WTR  1771      12.558  -5.894  20.580
ATOM   6766  H01 WTR  1771      12.814  -6.408  19.814
ATOM   6767  H02 WTR  1771      11.886  -6.423  21.010
TER   
ATOM   6768  O00 WTR  1772      16.053  -6.977  18.934
ATOM   6769  H01 WTR  1772      15.614  -6.158  18.705
ATOM   6770  H02 WTR  1772      15.666  -7.232  19.772
TER   
ATOM   6771  O00 WTR  1773      10.022   0.997  20.979
ATOM   6772  H01 WTR  1773       9.824   1.397  21.826
ATOM   6773  H02 WTR  1773      10.820   1.437  20.687
TER   
ATOM   6774  O00 WTR  1774      10.972  -3.478  20.535
ATOM   6775  H01 WTR  1774      10.436  -3.762  21.275
ATOM   6776  H02 WTR  1774      11.674  -4.126  20.485
TER   
ATOM   6777  O00 WTR  1775      13.984 -16.559  13.706
ATOM   6778  H01 WTR  1775      14.242 -16.522  12.785
ATOM   6779  H02 WTR  1775      13.985 -15.646  13.992
TER   
ATOM   6780  O00 WTR  1776      10.530  -7.306  16.995
ATOM   6781  H01 WTR  1776      10.695  -6.905  16.141
ATOM   6782  H02 WTR  1776      11.382  -7.647  17.268
TER   
ATOM   6783  O00 WTR  1777     -12.255   8.340  15.180
ATOM   6784  H01 WTR  1777     -12.592   7.503  14.861
ATOM   6785  H02 WTR  1777     -12.588   8.986  14.557
TER   
ATOM   6786  O00 WTR  1778      -7.962  10.317  13.800
ATOM   6787  H01 WTR  1778      -7.675   9.814  13.037
ATOM   6788  H02 WTR  1778      -8.466   9.693  14.323
TER   
ATOM   6789  O00 WTR  1779     -10.171   3.361  18.115
ATOM   6790  H01 WTR  1779     -10.091   4.304  17.975
ATOM   6791  H02 WTR  1779     -10.292   2.997  17.238
TER   
ATOM   6792  O00 WTR  1780      -5.188  15.317  14.201
ATOM   6793  H01 WTR  1780      -5.030  15.105  13.281
ATOM   6794  H02 WTR  1780      -5.156  14.473  14.651
TER   
ATOM   6795  O00 WTR  1781      -2.905   5.058  19.082
ATOM   6796  H01 WTR  1781      -3.221   4.486  19.780
ATOM   6797  H02 WTR  1781      -1.951   4.992  19.130
TER   
ATOM   6798  O00 WTR  1782      11.608   7.495  11.058
ATOM   6799  H01 WTR  1782      11.046   8.151  11.471
ATOM   6800  H02 WTR  1782      11.488   7.635  10.118
TER   
ATOM   6801  O00 WTR  1783      -0.572  10.419  15.706
ATOM   6802  H01 WTR  1783       0.020  10.337  14.959
ATOM   6803  H02 WTR  1783      -1.200  11.091  15.443
TER   
ATOM   6804  O00 WTR  1784       3.508  12.441  11.845
ATOM   6805  H01 WTR  1784       4.085  13.189  11.691
ATOM   6806  H02 WTR  1784       2.745  12.609  11.292
TER   
ATOM   6807  O00 WTR  1785       0.310   4.514  16.251
ATOM   6808  H01 WTR  1785      -0.615   4.478  16.006
ATOM   6809  H02 WTR  1785       0.301   4.647  17.199
TER   
ATOM   6810  O00 WTR  1786      -3.300   5.068   6.773
ATOM   6811  H01 WTR  1786      -3.800   5.548   6.112
ATOM   6812  H02 WTR  1786      -3.561   4.155   6.655
TER   
ATOM   6813  O00 WTR  1787      -2.667   9.884   8.725
ATOM   6814  H01 WTR  1787      -2.932   9.598   7.851
ATOM   6815  H02 WTR  1787      -3.480   9.890   9.231
TER   
ATOM   6816  O00 WTR  1788      -4.931   6.636  19.241
ATOM   6817  H01 WTR  1788      -4.283   6.010  18.918
ATOM   6818  H02 WTR  1788      -4.462   7.469  19.282
TER   
ATOM   6819  O00 WTR  1789      -5.062  12.285  14.412
ATOM   6820  H01 WTR  1789      -5.185  12.484  13.484
ATOM   6821  H02 WTR  1789      -5.887  12.541  14.824
TER   
ATOM   6822  O00 WTR  1790      -6.435   7.466  14.890
ATOM   6823  H01 WTR  1790      -5.745   8.097  15.095
ATOM   6824  H02 WTR  1790      -6.640   7.054  15.729
TER   
ATOM   6825  O00 WTR  1791      -4.452   9.688  13.713
ATOM   6826  H01 WTR  1791      -3.897  10.167  13.098
ATOM   6827  H02 WTR  1791      -4.892  10.369  14.221
TER   
ATOM   6828  O00 WTR  1792      -4.129  11.880  17.957
ATOM   6829  H01 WTR  1792      -4.655  11.787  18.751
ATOM   6830  H02 WTR  1792      -4.653  12.441  17.386
TER   
ATOM   6831  O00 WTR  1793       1.195   9.234  13.738
ATOM   6832  H01 WTR  1793       1.510   9.293  12.836
ATOM   6833  H02 WTR  1793       1.103   8.295  13.899
TER   
ATOM   6834  O00 WTR  1794      -5.802  17.357  12.307
ATOM   6835  H01 WTR  1794      -5.612  17.606  13.212
ATOM   6836  H02 WTR  1794      -5.485  16.456  12.235
TER   
ATOM   6837  O00 WTR  1795      -7.836  12.945  14.603
ATOM   6838  H01 WTR  1795      -7.857  13.509  13.829
ATOM   6839  H02 WTR  1795      -7.888  12.056  14.252
TER   
ATOM   6840  O00 WTR  1796       7.144  -5.481  -8.713
ATOM   6841  H01 WTR  1796       7.606  -5.824  -9.479
ATOM   6842  H02 WTR  1796       6.673  -4.715  -9.040
TER   
ATOM   6843  O00 WTR  1797       5.593  -8.131  -9.282
ATOM   6844  H01 WTR  1797       6.155  -7.403  -9.016
ATOM   6845  H02 WTR  1797       4.778  -7.714  -9.564
TER   
ATOM   6846  O00 WTR  1798       1.200  -7.512  -6.277
ATOM   6847  H01 WTR  1798       1.445  -8.087  -5.552
ATOM   6848  H02 WTR  1798       0.797  -8.095  -6.920
TER   
ATOM   6849  O00 WTR  1799      -0.064 -12.006  -5.630
ATOM   6850  H01 WTR  1799      -0.161 -12.777  -5.071
ATOM   6851  H02 WTR  1799       0.544 -11.440  -5.154
TER   
ATOM   6852  O00 WTR  1800       5.464  -2.762  -8.904
ATOM   6853  H01 WTR  1800       4.689  -3.159  -8.507
ATOM   6854  H02 WTR  1800       5.450  -1.854  -8.601
TER   
ATOM   6855  O00 WTR  1801       1.265  -3.822 -10.487
ATOM   6856  H01 WTR  1801       0.613  -3.138 -10.337
ATOM   6857  H02 WTR  1801       1.794  -3.496 -11.215
TER   
ATOM   6858  O00 WTR  1802      -1.469   1.081  -9.867
ATOM   6859  H01 WTR  1802      -1.956   1.141 -10.689
ATOM   6860  H02 WTR  1802      -1.194   1.980  -9.685
TER   
ATOM   6861  O00 WTR  1803      -2.733 -13.084  -0.514
ATOM   6862  H01 WTR  1803      -2.340 -12.339  -0.059
ATOM   6863  H02 WTR  1803      -2.697 -12.845  -1.440
TER   
ATOM   6864  O00 WTR  1804      -0.697 -10.571  -2.081
ATOM   6865  H01 WTR  1804      -1.336  -9.873  -1.936
ATOM   6866  H02 WTR  1804      -0.237 -10.653  -1.245
TER   
ATOM   6867  O00 WTR  1805      -0.825 -18.857  -3.444
ATOM   6868  H01 WTR  1805      -1.508 -19.474  -3.705
ATOM   6869  H02 WTR  1805      -0.194 -19.389  -2.958
TER   
ATOM   6870  O00 WTR  1806       2.638 -10.345   2.169
ATOM   6871  H01 WTR  1806       1.888 -10.559   2.723
ATOM   6872  H02 WTR  1806       3.402 -10.530   2.716
TER   
ATOM   6873  O00 WTR  1807       2.120 -13.434   4.783
ATOM   6874  H01 WTR  1807       1.346 -13.937   4.529
ATOM   6875  H02 WTR  1807       1.885 -12.524   4.601
TER   
ATOM   6876  O00 WTR  1808       4.296 -10.091  -0.224
ATOM   6877  H01 WTR  1808       3.784 -10.312   0.555
ATOM   6878  H02 WTR  1808       3.649 -10.031  -0.927
TER   
ATOM   6879  O00 WTR  1809       2.636 -13.543   2.053
ATOM   6880  H01 WTR  1809       2.334 -13.432   2.955
ATOM   6881  H02 WTR  1809       1.987 -13.078   1.525
TER   
ATOM   6882  O00 WTR  1810      -4.330  -9.161   2.499
ATOM   6883  H01 WTR  1810      -4.110  -9.296   1.578
ATOM   6884  H02 WTR  1810      -3.999  -9.943   2.942
TER   
ATOM   6885  O00 WTR  1811       5.348 -12.630  -0.289
ATOM   6886  H01 WTR  1811       4.737 -11.916  -0.472
ATOM   6887  H02 WTR  1811       5.411 -12.653   0.666
TER   
ATOM   6888  O00 WTR  1812      -3.684 -11.495   3.584
ATOM   6889  H01 WTR  1812      -2.774 -11.680   3.817
ATOM   6890  H02 WTR  1812      -3.892 -12.133   2.901
TER   
ATOM   6891  O00 WTR  1813      -6.263  -8.815  -1.168
ATOM   6892  H01 WTR  1813      -6.709  -9.654  -1.285
ATOM   6893  H02 WTR  1813      -5.337  -9.044  -1.094
TER   
ATOM   6894  O00 WTR  1814      -0.272 -13.965  -3.887
ATOM   6895  H01 WTR  1814      -0.606 -14.808  -3.580
ATOM   6896  H02 WTR  1814       0.444 -13.757  -3.286
TER   
ATOM   6897  O00 WTR  1815       1.268 -11.671   0.447
ATOM   6898  H01 WTR  1815       0.407 -11.475   0.816
ATOM   6899  H02 WTR  1815       1.869 -11.097   0.921
TER   
ATOM   6900  O00 WTR  1816      -3.401  -1.040  -8.657
ATOM   6901  H01 WTR  1816      -3.845  -0.634  -7.913
ATOM   6902  H02 WTR  1816      -3.041  -0.304  -9.152
TER   
ATOM   6903  O00 WTR  1817      -1.451 -11.250   1.014
ATOM   6904  H01 WTR  1817      -2.003 -10.476   0.900
ATOM   6905  H02 WTR  1817      -1.437 -11.397   1.960
TER   
ATOM   6906  O00 WTR  1818      -6.702 -10.441   3.222
ATOM   6907  H01 WTR  1818      -5.988  -9.847   2.990
ATOM   6908  H02 WTR  1818      -7.486 -10.026   2.862
TER   
ATOM   6909  O00 WTR  1819       3.161  -6.836  -7.974
ATOM   6910  H01 WTR  1819       2.626  -7.169  -7.254
ATOM   6911  H02 WTR  1819       2.868  -7.330  -8.740
TER   
END
