# Supplementary material for: Computationally-guided optimization of small-molecule inhibitors of the Aurora A kinase–TPX2 protein–protein interaction
Source: Chem Commun (Camb). 2017 Aug 2;53(67):9372–5. doi: 10.1039/c7cc05379g (PMC5591577; doi:10.1039/c7cc05379g)
Supplement: Supplementary file 2 [file CC-053-C7CC05379G-s002.zip › aur_data/013to006/fepzmat]

 ur                                                                            
   1 DU1   -1   -1    0    0.000000   0    0.000000   0    0.000000 ACE    1
   2 DU2   -1   -1    1    1.000000   0    0.000000   0    0.000000 ACE    1
   3 DU3   -1   -1    2    1.000000   1   90.000000   0    0.000000 ACE    1
   4 H1   140  140    3   17.932057   2   65.893883   1 -129.110766 ACE    1
   5 CH3  135  135    4    1.090000   3   36.881643   2  -23.829373 ACE    1
   6 C    235  235    5    1.556157   4  111.100000   3  -97.379500 ACE    1
   7 H2   140  140    5    1.090000   6  109.500000   4  120.000000 ACE    1
   8 H3   140  140    5    1.090000   6  109.500000   4  240.000000 ACE    1
   9 N    238  238    6    1.341771   5  118.366570   4  180.000000 TRP    2
  10 O    236  236    6    1.234883   5  119.411175   9  178.564240 ACE    1
  11 CA   224  224    9    1.472139   6  121.672200   5 -167.099771 TRP    2
  12 C    235  235   11    1.473387   9  114.795500   6 -122.816281 TRP    2
  13 HN   241  241    9    1.010000   6  119.800000  11  180.000000 TRP    2
  14 CB   136  136   11    1.529658   9  110.467395  12 -120.955562 TRP    2
  15 CG   500  500   14    1.497289  11  112.100796   9  -62.623510 TRP    2
  16 CD1  514  514   15    1.391298  14  127.361655  11  111.470633 TRP    2
  17 NE1  503  503   16    1.376193  15  110.711070  14 -178.544023 TRP    2
  18 HD1  146  146   16    1.090000  15  120.000000  17  180.000000 TRP    2
  19 CE2  502  502   17    1.360720  16  110.909401  15    0.835179 TRP    2
  20 HNE  504  504   17    1.010000  16  125.500000  19  180.000000 TRP    2
  21 CZ2  145  145   19    1.396138  17  131.181532  16  179.134179 TRP    2
  22 CH2  145  145   21    1.405995  19  117.171287  17 -179.480623 TRP    2
  23 HZ2  146  146   21    1.090000  19  120.000000  22  180.000000 TRP    2
  24 CZ3  145  145   22    1.403515  21  121.643392  19    0.454325 TRP    2
  25 HH2  146  146   22    1.090000  21  120.000000  24  180.000000 TRP    2
  26 CE3  145  145   24    1.408382  22  121.538392  21   -0.729012 TRP    2
  27 HZ3  146  146   24    1.090000  22  120.000000  26  180.000000 TRP    2
  28 CD2  501  501   26    1.392528  24  118.782290  22    0.610859 TRP    2
  29 HE3  146  146   26    1.090000  24  120.000000  28  180.000000 TRP    2
  30 HA   140  140   11    1.090000   9  109.500000  12  120.000000 TRP    2
  31 HB1  140  140   14    1.090000  11  109.500000  15  120.000000 TRP    2
  32 HB2  140  140   14    1.090000  11  109.500000  15 -120.000000 TRP    2
  33 N    238  238   12    1.329450  11  116.596433   9  149.811404 ALA    3
  34 O    236  236   12    1.213005  11  119.863301  33  177.393367 TRP    2
  35 CA   224  224   33    1.472112  12  121.177267  11  165.260148 ALA    3
  36 C    235  235   35    1.547924  33  113.179090  12 -131.648098 ALA    3
  37 HN   241  241   33    1.010000  12  119.800000  35  180.000000 ALA    3
  38 CB   135  135   35    1.514529  33  109.964479  36 -124.379200 ALA    3
  39 HA   140  140   35    1.090000  33  109.500000  36  120.000000 ALA    3
  40 HB1  140  140   38    1.090000  35  109.500000  33  180.000000 ALA    3
  41 HB2  140  140   38    1.090000  35  109.500000  40  120.000000 ALA    3
  42 HB3  140  140   38    1.090000  35  109.500000  40 -120.000000 ALA    3
  43 N    238  238   36    1.332518  35  117.712583  33  156.989702 LEU    4
  44 O    236  236   36    1.232179  35  120.171592  43  179.147165 ALA    3
  45 CA   224  224   43    1.471405  36  121.106442  35  173.750881 LEU    4
  46 C    235  235   45    1.529872  43  114.165534  36  -48.409554 LEU    4
  47 HN   241  241   43    1.010000  36  119.800000  45  180.000000 LEU    4
  48 CB   136  136   45    1.526596  43  111.721982  46 -126.173395 LEU    4
  49 CG   137  137   48    1.528070  45  118.922713  43 -176.307849 LEU    4
  50 CD1  135  135   49    1.522479  48  112.659626  45   47.514079 LEU    4
  51 CD2  135  135   49    1.526056  48  109.988192  50  121.772047 LEU    4
  52 HA   140  140   45    1.090000  43  109.500000  46  120.000000 LEU    4
  53 HB1  140  140   48    1.090000  45  109.500000  49  120.000000 LEU    4
  54 HB2  140  140   48    1.090000  45  109.500000  49 -120.000000 LEU    4
  55 HG   140  140   49    1.090000  48  109.500000  50 -120.000000 LEU    4
  56 HD1  140  140   50    1.090000  49  109.500000  48  180.000000 LEU    4
  57 HD2  140  140   50    1.090000  49  109.500000  56  120.000000 LEU    4
  58 HD3  140  140   50    1.090000  49  109.500000  56 -120.000000 LEU    4
  59 HD4  140  140   51    1.090000  49  109.500000  48  180.000000 LEU    4
  60 HD5  140  140   51    1.090000  49  109.500000  59  120.000000 LEU    4
  61 HD6  140  140   51    1.090000  49  109.500000  59 -120.000000 LEU    4
  62 N    238  238   46    1.323742  45  118.994680  43  -44.413470 GLU    5
  63 O    236  236   46    1.224319  45  119.786000  62  177.804320 LEU    4
  64 CA   224  224   62    1.455668  46  118.418145  45  178.786667 GLU    5
  65 C    235  235   64    1.546600  62  113.302807  46  -60.979453 GLU    5
  66 HN   241  241   62    1.010000  46  119.800000  64  180.000000 GLU    5
  67 CB   136  136   64    1.543322  62  112.444084  65 -128.268176 GLU    5
  68 CG   274  274   67    1.532827  64  115.826946  62  103.647857 GLU    5
  69 CD   271  271   68    1.524747  67  113.957666  64 -106.513667 GLU    5
  70 OE1  272  272   69    1.248236  68  118.596810  67  -12.167148 GLU    5
  71 OE2  272  272   69    1.254001  68  118.961073  70 -178.897220 GLU    5
  72 HA   140  140   64    1.090000  62  109.500000  65  120.000000 GLU    5
  73 HB1  140  140   67    1.090000  64  109.500000  68  120.000000 GLU    5
  74 HB2  140  140   67    1.090000  64  109.500000  68 -120.000000 GLU    5
  75 HG1  140  140   68    1.090000  67  109.500000  69  120.000000 GLU    5
  76 HG2  140  140   68    1.090000  67  109.500000  69 -120.000000 GLU    5
  77 N    238  238   65    1.339518  64  118.354515  62   -7.018336 ASP    6
  78 O    236  236   65    1.234759  64  119.339583  77  179.113111 GLU    5
  79 CA   224  224   77    1.480112  65  120.852432  64  179.504976 ASP    6
  80 C    235  235   79    1.545560  77  113.847395  65  -77.079855 ASP    6
  81 HN   241  241   77    1.010000  65  119.800000  79  180.000000 ASP    6
  82 CB   274  274   79    1.532994  77  111.673471  80 -123.250387 ASP    6
  83 CG   271  271   82    1.513564  79  113.369820  77  -68.697958 ASP    6
  84 OD1  272  272   83    1.248197  82  118.980139  79  -35.092083 ASP    6
  85 OD2  272  272   83    1.256862  82  117.886373  84 -178.613755 ASP    6
  86 HA   140  140   79    1.090000  77  109.500000  80  120.000000 ASP    6
  87 HB1  140  140   82    1.090000  79  109.500000  83  120.000000 ASP    6
  88 HB2  140  140   82    1.090000  79  109.500000  83 -120.000000 ASP    6
  89 N    238  238   80    1.337528  79  116.299444  77   -6.426151 PHE    7
  90 O    236  236   80    1.244229  79  120.301789  89  179.782490 ASP    6
  91 CA   224  224   89    1.456367  80  122.847058  79 -172.624882 PHE    7
  92 C    235  235   91    1.517056  89  112.828409  80 -131.595208 PHE    7
  93 HN   241  241   89    1.010000  80  119.800000  91  180.000000 PHE    7
  94 CB   149  149   91    1.534967  89  110.509025  92 -118.928541 PHE    7
  95 CG   145  145   94    1.485055  91  113.821537  89  -52.778473 PHE    7
  96 CD1  145  145   95    1.383183  94  120.444129  91  -86.849800 PHE    7
  97 CE1  145  145   96    1.386591  95  120.577123  94  179.346775 PHE    7
  98 HD1  146  146   96    1.090000  95  120.000000  97  180.000000 PHE    7
  99 CZ   145  145   97    1.386932  96  120.131600  95    0.151898 PHE    7
 100 HE1  146  146   97    1.090000  96  120.000000  99  180.000000 PHE    7
 101 CE2  145  145   99    1.391533  97  120.075086  96    0.280333 PHE    7
 102 HZ   146  146   99    1.090000  97  120.000000 101  180.000000 PHE    7
 103 CD2  145  145  101    1.387072  99  119.498617  97   -0.293782 PHE    7
 104 HE2  146  146  101    1.090000  99  120.000000 103  180.000000 PHE    7
 105 HD2  146  146  103    1.090000 101  120.000000  95  180.000000 PHE    7
 106 HA   140  140   91    1.090000  89  109.500000  92  120.000000 PHE    7
 107 HB1  140  140   94    1.090000  91  109.500000  95  120.000000 PHE    7
 108 HB2  140  140   94    1.090000  91  109.500000  95 -120.000000 PHE    7
 109 N    238  238   92    1.333351  91  115.800420  89  151.231882 GLU    8
 110 O    236  236   92    1.231433  91  120.180588 109  177.761597 PHE    7
 111 CA   224  224  109    1.451855  92  121.780540  91  162.546349 GLU    8
 112 C    235  235  111    1.512246 109  108.652794  92 -100.114494 GLU    8
 113 HN   241  241  109    1.010000  92  119.800000 111  180.000000 GLU    8
 114 CB   136  136  111    1.510856 109  110.099125 112 -119.079835 GLU    8
 115 CG   274  274  114    1.503736 111  113.741604 109  -47.008373 GLU    8
 116 CD   271  271  115    1.492649 114  110.570546 111 -166.149774 GLU    8
 117 OE1  272  272  116    1.247289 115  117.686600 114  -85.668969 GLU    8
 118 OE2  272  272  116    1.248949 115  117.733246 117  178.868387 GLU    8
 119 HA   140  140  111    1.090000 109  109.500000 112  120.000000 GLU    8
 120 HB1  140  140  114    1.090000 111  109.500000 115  120.000000 GLU    8
 121 HB2  140  140  114    1.090000 111  109.500000 115 -120.000000 GLU    8
 122 HG1  140  140  115    1.090000 114  109.500000 116  120.000000 GLU    8
 123 HG2  140  140  115    1.090000 114  109.500000 116 -120.000000 GLU    8
 124 NT   238  238  112    1.326887 111  116.530615 109  128.461662 AME    9
 125 O    236  236  112    1.229497 111  120.010110 124 -179.281034 GLU    8
 126 CT   242  242  124    1.463751 112  123.063419 111  178.291607 AME    9
 127 HN   241  241  124    1.010000 112  119.800000 126  180.000000 AME    9
 128 HT1  140  140  126    1.090000 124  109.500000 112  180.000000 AME    9
 129 HT2  140  140  126    1.090000 124  109.500000 128  120.000000 AME    9
 130 HT3  140  140  126    1.090000 124  109.500000 128  240.000000 AME    9
 131 H1   140  140    3   13.425854   2  116.841055   1  133.853800 ACE   10
 132 CH3  135  135  131    1.090000   3   70.762281   2  -21.911317 ACE   10
 133 C    235  235  132    1.520210 131  111.100000   3  -80.761884 ACE   10
 134 H2   140  140  132    1.090000 133  109.500000 131  120.000000 ACE   10
 135 H3   140  140  132    1.090000 133  109.500000 131  240.000000 ACE   10
 136 N    238  238  133    1.317773 132  116.705570 131  180.000000 GLY   11
 137 O    236  236  133    1.232093 132  121.714071 136 -179.943021 ACE   10
 138 CA   223  223  136    1.449467 133  119.980452 132 -177.066805 GLY   11
 139 C    235  235  138    1.496077 136  107.319659 133  169.487540 GLY   11
 140 HN   241  241  136    1.010000 133  119.800000 138  180.000000 GLY   11
 141 HA1  140  140  138    1.090000 136  109.500000 139  120.000000 GLY   11
 142 HA2  140  140  138    1.090000 136  109.500000 139 -120.000000 GLY   11
 143 N    238  238  139    1.323830 138  114.890971 136  151.794704 LYS   12
 144 O    236  236  139    1.234152 138  120.969408 143 -178.234133 GLY   11
 145 CA   224  224  143    1.452500 139  122.752868 138  175.433833 LYS   12
 146 C    235  235  145    1.522529 143  107.220681 139  -97.317102 LYS   12
 147 HN   241  241  143    1.010000 139  119.800000 145  180.000000 LYS   12
 148 CB   136  136  145    1.538163 143  110.103952 146 -122.117115 LYS   12
 149 CG   136  136  148    1.522941 145  115.335692 143 -147.989285 LYS   12
 150 CD   136  136  149    1.524436 148  111.486984 145 -104.858880 LYS   12
 151 CE   292  292  150    1.525168 149  112.464899 148  165.061589 LYS   12
 152 NZ   287  287  151    1.493809 150  112.843667 149  -91.280933 LYS   12
 153 HZ1  290  290  152    1.010000 151  109.470000 150  180.000000 LYS   12
 154 HZ2  290  290  152    1.010000 151  109.470000 153 -120.000000 LYS   12
 155 HZ3  290  290  152    1.010000 151  109.470000 153  120.000000 LYS   12
 156 HA   140  140  145    1.090000 143  109.500000 146  120.000000 LYS   12
 157 HB1  140  140  148    1.090000 145  109.500000 149  120.000000 LYS   12
 158 HB2  140  140  148    1.090000 145  109.500000 149 -120.000000 LYS   12
 159 HG1  140  140  149    1.090000 148  109.500000 150  120.000000 LYS   12
 160 HG2  140  140  149    1.090000 148  109.500000 150 -120.000000 LYS   12
 161 HD1  140  140  150    1.090000 149  109.500000 151  120.000000 LYS   12
 162 HD2  140  140  150    1.090000 149  109.500000 151 -120.000000 LYS   12
 163 HE1  140  140  151    1.090000 150  109.500000 152  120.000000 LYS   12
 164 HE2  140  140  151    1.090000 150  109.500000 152 -120.000000 LYS   12
 165 N    238  238  146    1.326338 145  115.936716 143  125.734044 GLY   13
 166 O    236  236  146    1.234604 145  120.985132 165 -177.220147 LYS   12
 167 CA   223  223  165    1.458478 146  121.659331 145  174.419771 GLY   13
 168 C    235  235  167    1.520020 165  111.044894 146 -101.421618 GLY   13
 169 HN   241  241  165    1.010000 146  119.800000 167  180.000000 GLY   13
 170 HA1  140  140  167    1.090000 165  109.500000 168  120.000000 GLY   13
 171 HA2  140  140  167    1.090000 165  109.500000 168 -120.000000 GLY   13
 172 N    238  238  168    1.330489 167  115.867539 165  170.952039 LYS   14
 173 O    236  236  168    1.236968 167  120.868778 172 -179.964493 GLY   13
 174 CA   224  224  172    1.462662 168  122.791443 167 -179.924083 LYS   14
 175 C    235  235  174    1.531623 172  111.478799 168  -55.598551 LYS   14
 176 HN   241  241  172    1.010000 168  119.800000 174  180.000000 LYS   14
 177 CB   136  136  174    1.531209 172  110.064633 175 -124.098128 LYS   14
 178 CG   136  136  177    1.518320 174  114.282406 172 -163.977277 LYS   14
 179 CD   136  136  178    1.519252 177  110.788518 174  156.964279 LYS   14
 180 CE   292  292  179    1.519869 178  111.754142 177 -156.509921 LYS   14
 181 NZ   287  287  180    1.491101 179  110.465878 178  159.679393 LYS   14
 182 HZ1  290  290  181    1.010000 180  109.470000 179  180.000000 LYS   14
 183 HZ2  290  290  181    1.010000 180  109.470000 182 -120.000000 LYS   14
 184 HZ3  290  290  181    1.010000 180  109.470000 182  120.000000 LYS   14
 185 HA   140  140  174    1.090000 172  109.500000 175  120.000000 LYS   14
 186 HB1  140  140  177    1.090000 174  109.500000 178  120.000000 LYS   14
 187 HB2  140  140  177    1.090000 174  109.500000 178 -120.000000 LYS   14
 188 HG1  140  140  178    1.090000 177  109.500000 179  120.000000 LYS   14
 189 HG2  140  140  178    1.090000 177  109.500000 179 -120.000000 LYS   14
 190 HD1  140  140  179    1.090000 178  109.500000 180  120.000000 LYS   14
 191 HD2  140  140  179    1.090000 178  109.500000 180 -120.000000 LYS   14
 192 HE1  140  140  180    1.090000 179  109.500000 181  120.000000 LYS   14
 193 HE2  140  140  180    1.090000 179  109.500000 181 -120.000000 LYS   14
 194 N    238  238  175    1.334399 174  116.283975 172  -49.657500 PHE   15
 195 O    236  236  175    1.230866 174  120.384385 194  177.876751 LYS   14
 196 CA   224  224  194    1.468724 175  122.857017 174 -175.272723 PHE   15
 197 C    235  235  196    1.538530 194  113.205332 175 -106.896387 PHE   15
 198 HN   241  241  194    1.010000 175  119.800000 196  180.000000 PHE   15
 199 CB   149  149  196    1.547836 194  110.253018 197 -124.389524 PHE   15
 200 CG   145  145  199    1.517095 196  114.220905 194  -58.019526 PHE   15
 201 CD1  145  145  200    1.390498 199  120.616603 196  -80.216139 PHE   15
 202 CE1  145  145  201    1.391759 200  120.620575 199  179.770635 PHE   15
 203 HD1  146  146  201    1.090000 200  120.000000 202  180.000000 PHE   15
 204 CZ   145  145  202    1.390208 201  120.490038 200    0.487960 PHE   15
 205 HE1  146  146  202    1.090000 201  120.000000 204  180.000000 PHE   15
 206 CE2  145  145  204    1.383375 202  119.821744 201   -0.094595 PHE   15
 207 HZ   146  146  204    1.090000 202  120.000000 206  180.000000 PHE   15
 208 CD2  145  145  206    1.392626 204  119.686592 202   -0.078599 PHE   15
 209 HE2  146  146  206    1.090000 204  120.000000 208  180.000000 PHE   15
 210 HD2  146  146  208    1.090000 206  120.000000 200  180.000000 PHE   15
 211 HA   140  140  196    1.090000 194  109.500000 197  120.000000 PHE   15
 212 HB1  140  140  199    1.090000 196  109.500000 200  120.000000 PHE   15
 213 HB2  140  140  199    1.090000 196  109.500000 200 -120.000000 PHE   15
 214 N    238  238  197    1.332442 196  116.639556 194   19.509822 GLY   16
 215 O    236  236  197    1.240475 196  120.646897 214 -179.984015 PHE   15
 216 CA   223  223  214    1.466875 197  122.172448 196  178.935372 GLY   16
 217 C    235  235  216    1.519692 214  114.479359 197  141.040154 GLY   16
 218 HN   241  241  214    1.010000 197  119.800000 216  180.000000 GLY   16
 219 HA1  140  140  216    1.090000 214  109.500000 217  120.000000 GLY   16
 220 HA2  140  140  216    1.090000 214  109.500000 217 -120.000000 GLY   16
 221 N    238  238  217    1.330298 216  116.497559 214  172.796295 ASN   17
 222 O    236  236  217    1.232922 216  120.874525 221  178.529029 GLY   16
 223 CA   224  224  221    1.465009 217  121.295053 216 -173.558282 ASN   17
 224 C    235  235  223    1.531460 221  116.755474 217  -86.525178 ASN   17
 225 HN   241  241  221    1.010000 217  119.800000 223  180.000000 ASN   17
 226 CB   136  136  223    1.539908 221  110.630657 224 -126.428455 ASN   17
 227 CG   235  235  226    1.522024 223  113.118484 221  -63.043212 ASN   17
 228 ND2  237  237  227    1.322108 226  115.519913 223  159.554279 ASN   17
 229 HD1  240  240  228    1.008000 227  119.200000 226  180.000000 ASN   17
 230 HD2  240  240  228    1.008000 227  119.200000 229  180.000000 ASN   17
 231 OD1  236  236  227    1.236751 226  122.099065 228  179.833155 ASN   17
 232 HA   140  140  223    1.090000 221  109.500000 224  120.000000 ASN   17
 233 HB1  140  140  226    1.090000 223  109.500000 227  120.000000 ASN   17
 234 HB2  140  140  226    1.090000 223  109.500000 227 -120.000000 ASN   17
 235 N    238  238  224    1.325647 223  115.001205 221  166.611754 VAL   18
 236 O    236  236  224    1.233652 223  122.202214 235  179.986702 ASN   17
 237 CA   224  224  235    1.447459 224  121.276558 223  166.986042 VAL   18
 238 C    235  235  237    1.524710 235  108.300403 224 -109.163640 VAL   18
 239 HN   241  241  235    1.010000 224  119.800000 237  180.000000 VAL   18
 240 CB   137  137  237    1.529893 235  110.485260 238 -119.865083 VAL   18
 241 CG1  135  135  240    1.515666 237  109.323459 235 -167.519193 VAL   18
 242 CG2  135  135  240    1.516811 237  110.212239 241  121.515379 VAL   18
 243 HA   140  140  237    1.090000 235  109.500000 238  120.000000 VAL   18
 244 HB   140  140  240    1.090000 237  109.500000 241 -120.000000 VAL   18
 245 HG1  140  140  241    1.090000 240  109.500000 237  180.000000 VAL   18
 246 HG2  140  140  241    1.090000 240  109.500000 245  120.000000 VAL   18
 247 HG3  140  140  241    1.090000 240  109.500000 245 -120.000000 VAL   18
 248 HG4  140  140  242    1.090000 240  109.500000 237  180.000000 VAL   18
 249 HG5  140  140  242    1.090000 240  109.500000 248  120.000000 VAL   18
 250 HG6  140  140  242    1.090000 240  109.500000 248 -120.000000 VAL   18
 251 N    238  238  238    1.325389 237  117.039989 235  132.864724 TYR   19
 252 O    236  236  238    1.223479 237  120.226343 251 -178.812768 VAL   18
 253 CA   224  224  251    1.464028 238  121.965923 237 -179.124936 TYR   19
 254 C    235  235  253    1.502863 251  111.795571 238 -117.821293 TYR   19
 255 HN   241  241  251    1.010000 238  119.800000 253  180.000000 TYR   19
 256 CB   149  149  253    1.535981 251  110.997386 254 -121.383972 TYR   19
 257 CG   145  145  256    1.509798 253  111.418077 251  -66.599711 TYR   19
 258 CD1  145  145  257    1.396337 256  120.404712 253   84.793468 TYR   19
 259 CE1  145  145  258    1.369019 257  121.587062 256 -178.408757 TYR   19
 260 HD1  146  146  258    1.090000 257  120.000000 259  180.000000 TYR   19
 261 CZ   166  166  259    1.375694 258  119.376818 257    0.499664 TYR   19
 262 HE1  146  146  259    1.090000 258  120.000000 261  180.000000 TYR   19
 263 CE2  145  145  261    1.394545 259  120.983201 258    0.036917 TYR   19
 264 OH   167  167  261    1.374514 259  117.369884 263  179.665523 TYR   19
 265 CD2  145  145  263    1.383700 261  119.149255 259    0.094045 TYR   19
 266 HE2  146  146  263    1.090000 261  120.000000 265  180.000000 TYR   19
 267 HD2  146  146  265    1.090000 263  120.000000 257  180.000000 TYR   19
 268 HH   168  168  264    0.960000 261  113.000000 259    0.000000 TYR   19
 269 HA   140  140  253    1.090000 251  109.500000 254  120.000000 TYR   19
 270 HB1  140  140  256    1.090000 253  109.500000 257  120.000000 TYR   19
 271 HB2  140  140  256    1.090000 253  109.500000 257 -120.000000 TYR   19
 272 N    238  238  254    1.329564 253  116.119515 251  144.051715 LEU   20
 273 O    236  236  254    1.237661 253  120.658635 272  179.658056 TYR   19
 274 CA   224  224  272    1.459926 254  120.311442 253  168.595676 LEU   20
 275 C    235  235  274    1.514837 272  104.921441 254  -70.259816 LEU   20
 276 HN   241  241  272    1.010000 254  119.800000 274  180.000000 LEU   20
 277 CB   136  136  274    1.534427 272  110.807547 275 -120.832180 LEU   20
 278 CG   137  137  277    1.531875 274  115.472878 272 -177.357165 LEU   20
 279 CD1  135  135  278    1.521317 277  113.546789 274   63.685070 LEU   20
 280 CD2  135  135  278    1.513651 277  110.463276 279  125.864769 LEU   20
 281 HA   140  140  274    1.090000 272  109.500000 275  120.000000 LEU   20
 282 HB1  140  140  277    1.090000 274  109.500000 278  120.000000 LEU   20
 283 HB2  140  140  277    1.090000 274  109.500000 278 -120.000000 LEU   20
 284 HG   140  140  278    1.090000 277  109.500000 279 -120.000000 LEU   20
 285 HD1  140  140  279    1.090000 278  109.500000 277  180.000000 LEU   20
 286 HD2  140  140  279    1.090000 278  109.500000 285  120.000000 LEU   20
 287 HD3  140  140  279    1.090000 278  109.500000 285 -120.000000 LEU   20
 288 HD4  140  140  280    1.090000 278  109.500000 277  180.000000 LEU   20
 289 HD5  140  140  280    1.090000 278  109.500000 288  120.000000 LEU   20
 290 HD6  140  140  280    1.090000 278  109.500000 288 -120.000000 LEU   20
 291 N    238  238  275    1.327810 274  118.741789 272  144.334088 ALA   21
 292 O    236  236  275    1.217584 274  119.006578 291 -178.208068 LEU   20
 293 CA   224  224  291    1.463058 275  119.601065 274 -177.539917 ALA   21
 294 C    235  235  293    1.488559 291  110.659012 275 -157.753281 ALA   21
 295 HN   241  241  291    1.010000 275  119.800000 293  180.000000 ALA   21
 296 CB   135  135  293    1.505476 291  110.779665 294 -121.192879 ALA   21
 297 HA   140  140  293    1.090000 291  109.500000 294  120.000000 ALA   21
 298 HB1  140  140  296    1.090000 293  109.500000 291  180.000000 ALA   21
 299 HB2  140  140  296    1.090000 293  109.500000 298  120.000000 ALA   21
 300 HB3  140  140  296    1.090000 293  109.500000 298 -120.000000 ALA   21
 301 N    238  238  294    1.328190 293  115.605741 291  160.842927 ARG   22
 302 O    236  236  294    1.247321 293  120.912445 301  179.426483 ALA   21
 303 CA   224  224  301    1.458571 294  119.381367 293 -178.521527 ARG   22
 304 C    235  235  303    1.512506 301  110.652431 294 -134.292613 ARG   22
 305 HN   241  241  301    1.010000 294  119.800000 303  180.000000 ARG   22
 306 CB   136  136  303    1.526764 301  110.534184 304 -121.909079 ARG   22
 307 CG   308  308  306    1.520475 303  112.152495 301 -174.693949 ARG   22
 308 CD   307  307  307    1.512740 306  113.795434 303  179.774190 ARG   22
 309 NE   303  303  308    1.454603 307  113.172082 306   54.239437 ARG   22
 310 CZ   302  302  309    1.334425 308  123.454947 307  156.726638 ARG   22
 311 HE   304  304  309    1.012000 308  107.900000 310  180.000000 ARG   22
 312 NH1  300  300  310    1.341728 309  120.012641 308   -0.657260 ARG   22
 313 H11  301  301  312    1.012000 310  120.700000 309    0.000000 ARG   22
 314 H12  301  301  312    1.012000 310  123.300000 313  180.000000 ARG   22
 315 NH2  300  300  310    1.338361 309  119.811839 312 -179.909021 ARG   22
 316 H21  301  301  315    1.012000 310  122.100000 309    0.000000 ARG   22
 317 H22  301  301  315    1.012000 310  122.400000 316  180.000000 ARG   22
 318 HA   140  140  303    1.090000 301  109.500000 304  120.000000 ARG   22
 319 HB1  140  140  306    1.090000 303  109.500000 307  120.000000 ARG   22
 320 HB2  140  140  306    1.090000 303  109.500000 307 -120.000000 ARG   22
 321 HG1  140  140  307    1.090000 306  109.500000 308  120.000000 ARG   22
 322 HG2  140  140  307    1.090000 306  109.500000 308 -120.000000 ARG   22
 323 HD1  140  140  308    1.090000 307  109.500000 309  120.000000 ARG   22
 324 HD2  140  140  308    1.090000 307  109.500000 309 -120.000000 ARG   22
 325 N    238  238  304    1.312077 303  115.197564 301  131.179705 GLU   23
 326 O    236  236  304    1.224766 303  121.551334 325  179.412616 ARG   22
 327 CA   224  224  325    1.437953 304  122.244694 303  176.913001 GLU   23
 328 C    235  235  327    1.545482 325  110.638766 304  -72.821475 GLU   23
 329 HN   241  241  325    1.010000 304  119.800000 327  180.000000 GLU   23
 330 CB   136  136  327    1.530074 325  108.389847 328 -123.991747 GLU   23
 331 CG   274  274  330    1.509518 327  114.114585 325 -163.151817 GLU   23
 332 CD   271  271  331    1.508923 330  112.188349 327  -86.590386 GLU   23
 333 OE1  272  272  332    1.246238 331  117.154096 330  -51.068565 GLU   23
 334 OE2  272  272  332    1.248850 331  119.089538 333  179.881390 GLU   23
 335 HA   140  140  327    1.090000 325  109.500000 328  120.000000 GLU   23
 336 HB1  140  140  330    1.090000 327  109.500000 331  120.000000 GLU   23
 337 HB2  140  140  330    1.090000 327  109.500000 331 -120.000000 GLU   23
 338 HG1  140  140  331    1.090000 330  109.500000 332  120.000000 GLU   23
 339 HG2  140  140  331    1.090000 330  109.500000 332 -120.000000 GLU   23
 340 NT   238  238  328    1.327553 327  115.539155 325  111.549656 AME   24
 341 O    236  236  328    1.239871 327  121.905353 340  179.724687 GLU   23
 342 CT   242  242  340    1.467775 328  123.596496 327 -178.900178 AME   24
 343 HN   241  241  340    1.010000 328  119.800000 342  180.000000 AME   24
 344 HT1  140  140  342    1.090000 340  109.500000 328  180.000000 AME   24
 345 HT2  140  140  342    1.090000 340  109.500000 344  120.000000 AME   24
 346 HT3  140  140  342    1.090000 340  109.500000 344  240.000000 AME   24
 347 H1   140  140    3   17.504460   2  107.811293   1 -156.102301 ACE   25
 348 CH3  135  135  347    1.090000   3   78.249544   2 -163.367892 ACE   25
 349 C    235  235  348    1.521245 347  111.100000   3   46.890678 ACE   25
 350 H2   140  140  348    1.090000 349  109.500000 347  120.000000 ACE   25
 351 H3   140  140  348    1.090000 349  109.500000 347  240.000000 ACE   25
 352 N    238  238  349    1.332278 348  116.955803 347  180.000000 ILE   26
 353 O    236  236  349    1.237681 348  120.076327 352 -177.392309 ACE   25
 354 CA   224  224  352    1.492817 349  121.654974 348 -174.852955 ILE   26
 355 C    235  235  354    1.528293 352  108.978196 349  -91.733895 ILE   26
 356 HN   241  241  352    1.010000 349  119.800000 354  180.000000 ILE   26
 357 CB   137  137  354    1.570879 352  111.603237 355 -128.018378 ILE   26
 358 CG1  136  136  357    1.532113 354  109.436231 352  -74.794617 ILE   26
 359 CG2  135  135  357    1.526021 354  114.097599 358 -117.932274 ILE   26
 360 CD1  135  135  358    1.520063 357  115.113339 354  -86.431643 ILE   26
 361 HA   140  140  354    1.090000 352  109.500000 355  120.000000 ILE   26
 362 HB   140  140  357    1.090000 354  109.500000 358  120.000000 ILE   26
 363 HG1  140  140  358    1.090000 357  109.500000 360  120.000000 ILE   26
 364 HG2  140  140  358    1.090000 357  109.500000 360 -120.000000 ILE   26
 365 HG3  140  140  359    1.090000 357  109.500000 354  180.000000 ILE   26
 366 HG4  140  140  359    1.090000 357  109.500000 365  120.000000 ILE   26
 367 HG5  140  140  359    1.090000 357  109.500000 365 -120.000000 ILE   26
 368 HD1  140  140  360    1.090000 358  109.500000 357  180.000000 ILE   26
 369 HD2  140  140  360    1.090000 358  109.500000 368  120.000000 ILE   26
 370 HD3  140  140  360    1.090000 358  109.500000 368 -120.000000 ILE   26
 371 N    238  238  355    1.328090 354  117.002193 352  144.823562 LEU   27
 372 O    236  236  355    1.243185 354  120.206203 371 -178.014498 ILE   26
 373 CA   224  224  371    1.473937 355  120.676776 354 -170.243069 LEU   27
 374 C    235  235  373    1.506894 371  112.324848 355 -167.751803 LEU   27
 375 HN   241  241  371    1.010000 355  119.800000 373  180.000000 LEU   27
 376 CB   136  136  373    1.533870 371  110.703684 374 -121.150185 LEU   27
 377 CG   137  137  376    1.534704 373  116.062383 371   43.842907 LEU   27
 378 CD1  135  135  377    1.505994 376  111.527026 373   79.285561 LEU   27
 379 CD2  135  135  377    1.518638 376  110.954251 378  123.506036 LEU   27
 380 HA   140  140  373    1.090000 371  109.500000 374  120.000000 LEU   27
 381 HB1  140  140  376    1.090000 373  109.500000 377  120.000000 LEU   27
 382 HB2  140  140  376    1.090000 373  109.500000 377 -120.000000 LEU   27
 383 HG   140  140  377    1.090000 376  109.500000 378 -120.000000 LEU   27
 384 HD1  140  140  378    1.090000 377  109.500000 376  180.000000 LEU   27
 385 HD2  140  140  378    1.090000 377  109.500000 384  120.000000 LEU   27
 386 HD3  140  140  378    1.090000 377  109.500000 384 -120.000000 LEU   27
 387 HD4  140  140  379    1.090000 377  109.500000 376  180.000000 LEU   27
 388 HD5  140  140  379    1.090000 377  109.500000 387  120.000000 LEU   27
 389 HD6  140  140  379    1.090000 377  109.500000 387 -120.000000 LEU   27
 390 N    238  238  374    1.324694 373  116.860278 371  176.888320 ALA   28
 391 O    236  236  374    1.222637 373  120.717596 390  178.690028 LEU   27
 392 CA   224  224  390    1.453036 374  120.810526 373  177.383710 ALA   28
 393 C    235  235  392    1.502647 390  108.419133 374 -119.150701 ALA   28
 394 HN   241  241  390    1.010000 374  119.800000 392  180.000000 ALA   28
 395 CB   135  135  392    1.496077 390  111.032890 393 -121.020586 ALA   28
 396 HA   140  140  392    1.090000 390  109.500000 393  120.000000 ALA   28
 397 HB1  140  140  395    1.090000 392  109.500000 390  180.000000 ALA   28
 398 HB2  140  140  395    1.090000 392  109.500000 397  120.000000 ALA   28
 399 HB3  140  140  395    1.090000 392  109.500000 397 -120.000000 ALA   28
 400 N    238  238  393    1.323780 392  114.178953 390  142.200457 LEU   29
 401 O    236  236  393    1.233097 392  121.364860 400  179.922691 ALA   28
 402 CA   224  224  400    1.425441 393  124.408719 392 -177.762819 LEU   29
 403 C    235  235  402    1.481291 400  105.609518 393 -120.718433 LEU   29
 404 HN   241  241  400    1.010000 393  119.800000 402  180.000000 LEU   29
 405 CB   136  136  402    1.504487 400  108.051340 403 -112.330363 LEU   29
 406 CG   137  137  405    1.507811 402  124.150756 400 -106.681211 LEU   29
 407 CD1  135  135  406    1.515965 405  101.569179 402 -136.511273 LEU   29
 408 CD2  135  135  406    1.517807 405  112.956686 407  117.160979 LEU   29
 409 HA   140  140  402    1.090000 400  109.500000 403  120.000000 LEU   29
 410 HB1  140  140  405    1.090000 402  109.500000 406  120.000000 LEU   29
 411 HB2  140  140  405    1.090000 402  109.500000 406 -120.000000 LEU   29
 412 HG   140  140  406    1.090000 405  109.500000 407 -120.000000 LEU   29
 413 HD1  140  140  407    1.090000 406  109.500000 405  180.000000 LEU   29
 414 HD2  140  140  407    1.090000 406  109.500000 413  120.000000 LEU   29
 415 HD3  140  140  407    1.090000 406  109.500000 413 -120.000000 LEU   29
 416 HD4  140  140  408    1.090000 406  109.500000 405  180.000000 LEU   29
 417 HD5  140  140  408    1.090000 406  109.500000 416  120.000000 LEU   29
 418 HD6  140  140  408    1.090000 406  109.500000 416 -120.000000 LEU   29
 419 N    238  238  403    1.339526 402  116.639515 400  108.593357 LYS   30
 420 O    236  236  403    1.244206 402  118.880280 419 -178.672394 LEU   29
 421 CA   224  224  419    1.474190 403  122.246793 402  171.294118 LYS   30
 422 C    235  235  421    1.522810 419  106.857208 403  -81.124902 LYS   30
 423 HN   241  241  419    1.010000 403  119.800000 421  180.000000 LYS   30
 424 CB   136  136  421    1.520508 419  111.237084 422 -121.310637 LYS   30
 425 CG   136  136  424    1.528162 421  116.078128 419 -167.559820 LYS   30
 426 CD   136  136  425    1.522798 424  108.632913 421  151.895140 LYS   30
 427 CE   292  292  426    1.522003 425  113.831999 424  124.342296 LYS   30
 428 NZ   287  287  427    1.508527 426  114.335944 425 -150.399542 LYS   30
 429 HZ1  290  290  428    1.010000 427  109.470000 426  180.000000 LYS   30
 430 HZ2  290  290  428    1.010000 427  109.470000 429 -120.000000 LYS   30
 431 HZ3  290  290  428    1.010000 427  109.470000 429  120.000000 LYS   30
 432 HA   140  140  421    1.090000 419  109.500000 422  120.000000 LYS   30
 433 HB1  140  140  424    1.090000 421  109.500000 425  120.000000 LYS   30
 434 HB2  140  140  424    1.090000 421  109.500000 425 -120.000000 LYS   30
 435 HG1  140  140  425    1.090000 424  109.500000 426  120.000000 LYS   30
 436 HG2  140  140  425    1.090000 424  109.500000 426 -120.000000 LYS   30
 437 HD1  140  140  426    1.090000 425  109.500000 427  120.000000 LYS   30
 438 HD2  140  140  426    1.090000 425  109.500000 427 -120.000000 LYS   30
 439 HE1  140  140  427    1.090000 426  109.500000 428  120.000000 LYS   30
 440 HE2  140  140  427    1.090000 426  109.500000 428 -120.000000 LYS   30
 441 N    238  238  422    1.323832 421  115.231301 419  125.801498 VAL   31
 442 O    236  236  422    1.237451 421  121.102611 441 -176.470590 LYS   30
 443 CA   224  224  441    1.454113 422  122.476198 421  177.964273 VAL   31
 444 C    235  235  443    1.520292 441  107.890193 422 -105.306401 VAL   31
 445 HN   241  241  441    1.010000 422  119.800000 443  180.000000 VAL   31
 446 CB   137  137  443    1.543353 441  111.679799 444 -119.904994 VAL   31
 447 CG1  135  135  446    1.515334 443  110.281376 441  166.349660 VAL   31
 448 CG2  135  135  446    1.525311 443  111.256813 447  123.623161 VAL   31
 449 HA   140  140  443    1.090000 441  109.500000 444  120.000000 VAL   31
 450 HB   140  140  446    1.090000 443  109.500000 447 -120.000000 VAL   31
 451 HG1  140  140  447    1.090000 446  109.500000 443  180.000000 VAL   31
 452 HG2  140  140  447    1.090000 446  109.500000 451  120.000000 VAL   31
 453 HG3  140  140  447    1.090000 446  109.500000 451 -120.000000 VAL   31
 454 HG4  140  140  448    1.090000 446  109.500000 443  180.000000 VAL   31
 455 HG5  140  140  448    1.090000 446  109.500000 454  120.000000 VAL   31
 456 HG6  140  140  448    1.090000 446  109.500000 454 -120.000000 VAL   31
 457 N    238  238  444    1.329989 443  115.871216 441  128.507305 LEU   32
 458 O    236  236  444    1.241374 443  121.064368 457 -178.417412 VAL   31
 459 CA   224  224  457    1.461991 444  121.062264 443  174.542038 LEU   32
 460 C    235  235  459    1.538030 457  110.210407 444 -125.778526 LEU   32
 461 HN   241  241  457    1.010000 444  119.800000 459  180.000000 LEU   32
 462 CB   136  136  459    1.526054 457  110.765766 460 -125.911201 LEU   32
 463 CG   137  137  462    1.541170 459  116.926539 457  -40.924774 LEU   32
 464 CD1  135  135  463    1.520302 462  110.827670 459   94.439964 LEU   32
 465 CD2  135  135  463    1.520595 462  112.648358 464  122.221655 LEU   32
 466 HA   140  140  459    1.090000 457  109.500000 460  120.000000 LEU   32
 467 HB1  140  140  462    1.090000 459  109.500000 463  120.000000 LEU   32
 468 HB2  140  140  462    1.090000 459  109.500000 463 -120.000000 LEU   32
 469 HG   140  140  463    1.090000 462  109.500000 464 -120.000000 LEU   32
 470 HD1  140  140  464    1.090000 463  109.500000 462  180.000000 LEU   32
 471 HD2  140  140  464    1.090000 463  109.500000 470  120.000000 LEU   32
 472 HD3  140  140  464    1.090000 463  109.500000 470 -120.000000 LEU   32
 473 HD4  140  140  465    1.090000 463  109.500000 462  180.000000 LEU   32
 474 HD5  140  140  465    1.090000 463  109.500000 473  120.000000 LEU   32
 475 HD6  140  140  465    1.090000 463  109.500000 473 -120.000000 LEU   32
 476 N    238  238  460    1.334511 459  115.963336 457  137.739874 PHE   33
 477 O    236  236  460    1.242904 459  120.825229 476 -176.740908 LEU   32
 478 CA   224  224  476    1.470130 460  122.673340 459 -178.533692 PHE   33
 479 C    235  235  478    1.542503 476  111.486028 460  -90.031901 PHE   33
 480 HN   241  241  476    1.010000 460  119.800000 478  180.000000 PHE   33
 481 CB   149  149  478    1.536909 476  110.419333 479 -123.472953 PHE   33
 482 CG   145  145  481    1.509092 478  113.993338 476  -74.165916 PHE   33
 483 CD1  145  145  482    1.395541 481  120.482702 478  -79.963813 PHE   33
 484 CE1  145  145  483    1.389356 482  121.066307 481 -179.871329 PHE   33
 485 HD1  146  146  483    1.090000 482  120.000000 484  180.000000 PHE   33
 486 CZ   145  145  484    1.387516 483  119.629767 482    0.199260 PHE   33
 487 HE1  146  146  484    1.090000 483  120.000000 486  180.000000 PHE   33
 488 CE2  145  145  486    1.391708 484  120.221805 483    0.038929 PHE   33
 489 HZ   146  146  486    1.090000 484  120.000000 488  180.000000 PHE   33
 490 CD2  145  145  488    1.387976 486  119.851328 484    0.127600 PHE   33
 491 HE2  146  146  488    1.090000 486  120.000000 490  180.000000 PHE   33
 492 HD2  146  146  490    1.090000 488  120.000000 482  180.000000 PHE   33
 493 HA   140  140  478    1.090000 476  109.500000 479  120.000000 PHE   33
 494 HB1  140  140  481    1.090000 478  109.500000 482  120.000000 PHE   33
 495 HB2  140  140  481    1.090000 478  109.500000 482 -120.000000 PHE   33
 496 N    238  238  479    1.335255 478  116.108303 476  125.998394 LYS   34
 497 O    236  236  479    1.243458 478  120.785159 496 -179.848512 PHE   33
 498 CA   224  224  496    1.465055 479  121.922170 478 -176.858866 LYS   34
 499 C    235  235  498    1.525587 496  111.543443 479  -60.616876 LYS   34
 500 HN   241  241  496    1.010000 479  119.800000 498  180.000000 LYS   34
 501 CB   136  136  498    1.519912 496  110.773341 499 -123.382393 LYS   34
 502 CG   136  136  501    1.504905 498  112.723849 496  -60.907267 LYS   34
 503 CD   136  136  502    1.512997 501  112.416502 498  177.297686 LYS   34
 504 CE   292  292  503    1.513241 502  108.077341 501  164.436189 LYS   34
 505 NZ   287  287  504    1.476174 503  114.411983 502 -179.016952 LYS   34
 506 HZ1  290  290  505    1.010000 504  109.470000 503  180.000000 LYS   34
 507 HZ2  290  290  505    1.010000 504  109.470000 506 -120.000000 LYS   34
 508 HZ3  290  290  505    1.010000 504  109.470000 506  120.000000 LYS   34
 509 HA   140  140  498    1.090000 496  109.500000 499  120.000000 LYS   34
 510 HB1  140  140  501    1.090000 498  109.500000 502  120.000000 LYS   34
 511 HB2  140  140  501    1.090000 498  109.500000 502 -120.000000 LYS   34
 512 HG1  140  140  502    1.090000 501  109.500000 503  120.000000 LYS   34
 513 HG2  140  140  502    1.090000 501  109.500000 503 -120.000000 LYS   34
 514 HD1  140  140  503    1.090000 502  109.500000 504  120.000000 LYS   34
 515 HD2  140  140  503    1.090000 502  109.500000 504 -120.000000 LYS   34
 516 HE1  140  140  504    1.090000 503  109.500000 505  120.000000 LYS   34
 517 HE2  140  140  504    1.090000 503  109.500000 505 -120.000000 LYS   34
 518 N    238  238  499    1.338971 498  115.458780 496  -41.175978 ALA   35
 519 O    236  236  499    1.254674 498  120.398976 518  179.266583 LYS   34
 520 CA   224  224  518    1.466122 499  122.321036 498  173.811259 ALA   35
 521 C    235  235  520    1.541330 518  112.498437 499  -38.888570 ALA   35
 522 HN   241  241  518    1.010000 499  119.800000 520  180.000000 ALA   35
 523 CB   135  135  520    1.529497 518  110.794954 521 -124.911917 ALA   35
 524 HA   140  140  520    1.090000 518  109.500000 521  120.000000 ALA   35
 525 HB1  140  140  523    1.090000 520  109.500000 518  180.000000 ALA   35
 526 HB2  140  140  523    1.090000 520  109.500000 525  120.000000 ALA   35
 527 HB3  140  140  523    1.090000 520  109.500000 525 -120.000000 ALA   35
 528 N    238  238  521    1.332809 520  115.911962 518  -61.469931 GLN   36
 529 O    236  236  521    1.246149 520  120.683701 528  177.852135 ALA   35
 530 CA   224  224  528    1.459713 521  121.779166 520 -174.950239 GLN   36
 531 C    235  235  530    1.504729 528  112.263687 521  -72.606627 GLN   36
 532 HN   241  241  528    1.010000 521  119.800000 530  180.000000 GLN   36
 533 CB   136  136  530    1.513028 528  110.262672 531 -121.826298 GLN   36
 534 CG   136  136  533    1.511433 530  112.720352 528  -60.692481 GLN   36
 535 CD   235  235  534    1.505333 533  111.821575 530  168.076870 GLN   36
 536 NE2  237  237  535    1.332823 534  115.982000 533 -141.500297 GLN   36
 537 HE1  240  240  536    1.008000 535  119.200000 534  180.000000 GLN   36
 538 HE2  240  240  536    1.008000 535  119.200000 537  180.000000 GLN   36
 539 OE1  236  236  535    1.243886 534  121.039332 536  179.504386 GLN   36
 540 HA   140  140  530    1.090000 528  109.500000 531  120.000000 GLN   36
 541 HB1  140  140  533    1.090000 530  109.500000 534  120.000000 GLN   36
 542 HB2  140  140  533    1.090000 530  109.500000 534 -120.000000 GLN   36
 543 HG1  140  140  534    1.090000 533  109.500000 535  120.000000 GLN   36
 544 HG2  140  140  534    1.090000 533  109.500000 535 -120.000000 GLN   36
 545 N    238  238  531    1.326940 530  116.035671 528  -32.369027 LEU   37
 546 O    236  236  531    1.230256 530  120.487814 545 -179.840355 GLN   36
 547 CA   224  224  545    1.448273 531  121.132053 530  179.282161 LEU   37
 548 C    235  235  547    1.517671 545  109.857704 531  -61.061280 LEU   37
 549 HN   241  241  545    1.010000 531  119.800000 547  180.000000 LEU   37
 550 CB   136  136  547    1.525609 545  111.256261 548 -123.379917 LEU   37
 551 CG   137  137  550    1.535025 547  119.289959 545  -73.499859 LEU   37
 552 CD1  135  135  551    1.518453 550  108.872257 547  158.542128 LEU   37
 553 CD2  135  135  551    1.520974 550  112.511434 552  122.196675 LEU   37
 554 HA   140  140  547    1.090000 545  109.500000 548  120.000000 LEU   37
 555 HB1  140  140  550    1.090000 547  109.500000 551  120.000000 LEU   37
 556 HB2  140  140  550    1.090000 547  109.500000 551 -120.000000 LEU   37
 557 HG   140  140  551    1.090000 550  109.500000 552 -120.000000 LEU   37
 558 HD1  140  140  552    1.090000 551  109.500000 550  180.000000 LEU   37
 559 HD2  140  140  552    1.090000 551  109.500000 558  120.000000 LEU   37
 560 HD3  140  140  552    1.090000 551  109.500000 558 -120.000000 LEU   37
 561 HD4  140  140  553    1.090000 551  109.500000 550  180.000000 LEU   37
 562 HD5  140  140  553    1.090000 551  109.500000 561  120.000000 LEU   37
 563 HD6  140  140  553    1.090000 551  109.500000 561 -120.000000 LEU   37
 564 N    238  238  548    1.343938 547  117.222854 545  -43.944181 GLU   38
 565 O    236  236  548    1.232038 547  118.767488 564  178.975493 LEU   37
 566 CA   224  224  564    1.481443 548  121.993753 547  173.775012 GLU   38
 567 C    235  235  566    1.501646 564  109.441921 548  -63.453803 GLU   38
 568 HN   241  241  564    1.010000 548  119.800000 566  180.000000 GLU   38
 569 CB   136  136  566    1.519957 564  113.578791 567 -115.671665 GLU   38
 570 CG   274  274  569    1.500938 566  118.048794 564  -59.802590 GLU   38
 571 CD   271  271  570    1.514893 569  110.056817 566  162.705899 GLU   38
 572 OE1  272  272  571    1.250364 570  117.798485 569   10.065450 GLU   38
 573 OE2  272  272  571    1.248763 570  119.432919 572 -178.886514 GLU   38
 574 HA   140  140  566    1.090000 564  109.500000 567  120.000000 GLU   38
 575 HB1  140  140  569    1.090000 566  109.500000 570  120.000000 GLU   38
 576 HB2  140  140  569    1.090000 566  109.500000 570 -120.000000 GLU   38
 577 HG1  140  140  570    1.090000 569  109.500000 571  120.000000 GLU   38
 578 HG2  140  140  570    1.090000 569  109.500000 571 -120.000000 GLU   38
 579 N    238  238  567    1.332263 566  115.030432 564  -62.986498 LYS   39
 580 O    236  236  567    1.232658 566  120.649538 579 -178.853182 GLU   38
 581 CA   224  224  579    1.453690 567  122.012361 566 -176.159778 LYS   39
 582 C    235  235  581    1.535977 579  111.164119 567  -44.339143 LYS   39
 583 HN   241  241  579    1.010000 567  119.800000 581  180.000000 LYS   39
 584 CB   136  136  581    1.538954 579  111.291972 582 -126.920280 LYS   39
 585 CG   136  136  584    1.535464 581  115.083465 579  -66.027619 LYS   39
 586 CD   136  136  585    1.530465 584  113.392566 581  -96.538544 LYS   39
 587 CE   292  292  586    1.525871 585  111.749038 584  -89.320580 LYS   39
 588 NZ   287  287  587    1.486944 586  112.816112 585  159.638005 LYS   39
 589 HZ1  290  290  588    1.010000 587  109.470000 586  180.000000 LYS   39
 590 HZ2  290  290  588    1.010000 587  109.470000 589 -120.000000 LYS   39
 591 HZ3  290  290  588    1.010000 587  109.470000 589  120.000000 LYS   39
 592 HA   140  140  581    1.090000 579  109.500000 582  120.000000 LYS   39
 593 HB1  140  140  584    1.090000 581  109.500000 585  120.000000 LYS   39
 594 HB2  140  140  584    1.090000 581  109.500000 585 -120.000000 LYS   39
 595 HG1  140  140  585    1.090000 584  109.500000 586  120.000000 LYS   39
 596 HG2  140  140  585    1.090000 584  109.500000 586 -120.000000 LYS   39
 597 HD1  140  140  586    1.090000 585  109.500000 587  120.000000 LYS   39
 598 HD2  140  140  586    1.090000 585  109.500000 587 -120.000000 LYS   39
 599 HE1  140  140  587    1.090000 586  109.500000 588  120.000000 LYS   39
 600 HE2  140  140  587    1.090000 586  109.500000 588 -120.000000 LYS   39
 601 N    238  238  582    1.335574 581  117.791715 579  -43.660115 ALA   40
 602 O    236  236  582    1.231775 581  119.777411 601  177.437491 LYS   39
 603 CA   224  224  601    1.466299 582  120.737258 581  174.102610 ALA   40
 604 C    235  235  603    1.535688 601  112.814378 582  -82.177629 ALA   40
 605 HN   241  241  601    1.010000 582  119.800000 603  180.000000 ALA   40
 606 CB   135  135  603    1.520799 601  111.172024 604 -125.310653 ALA   40
 607 HA   140  140  603    1.090000 601  109.500000 604  120.000000 ALA   40
 608 HB1  140  140  606    1.090000 603  109.500000 601  180.000000 ALA   40
 609 HB2  140  140  606    1.090000 603  109.500000 608  120.000000 ALA   40
 610 HB3  140  140  606    1.090000 603  109.500000 608 -120.000000 ALA   40
 611 N    238  238  604    1.339893 603  117.331841 601  -13.012054 GLY   41
 612 O    236  236  604    1.233768 603  119.556558 611 -179.920911 ALA   40
 613 CA   223  223  611    1.481897 604  123.454266 603 -179.240725 GLY   41
 614 C    235  235  613    1.529506 611  116.631085 604   61.868502 GLY   41
 615 HN   241  241  611    1.010000 604  119.800000 613  180.000000 GLY   41
 616 HA1  140  140  613    1.090000 611  109.500000 614  120.000000 GLY   41
 617 HA2  140  140  613    1.090000 611  109.500000 614 -120.000000 GLY   41
 618 N    238  238  614    1.335633 613  116.661341 611   74.910315 VAL   42
 619 O    236  236  614    1.237424 613  120.425189 618  179.388642 GLY   41
 620 CA   224  224  618    1.470184 614  122.757075 613 -174.769831 VAL   42
 621 C    235  235  620    1.541110 618  113.754826 614 -146.916956 VAL   42
 622 HN   241  241  618    1.010000 614  119.800000 620  180.000000 VAL   42
 623 CB   137  137  620    1.548366 618  111.490926 621 -124.938828 VAL   42
 624 CG1  135  135  623    1.516492 620  111.074603 618  -85.500603 VAL   42
 625 CG2  135  135  623    1.522855 620  110.803153 624  123.935395 VAL   42
 626 HA   140  140  620    1.090000 618  109.500000 621  120.000000 VAL   42
 627 HB   140  140  623    1.090000 620  109.500000 624 -120.000000 VAL   42
 628 HG1  140  140  624    1.090000 623  109.500000 620  180.000000 VAL   42
 629 HG2  140  140  624    1.090000 623  109.500000 628  120.000000 VAL   42
 630 HG3  140  140  624    1.090000 623  109.500000 628 -120.000000 VAL   42
 631 HG4  140  140  625    1.090000 623  109.500000 620  180.000000 VAL   42
 632 HG5  140  140  625    1.090000 623  109.500000 631  120.000000 VAL   42
 633 HG6  140  140  625    1.090000 623  109.500000 631 -120.000000 VAL   42
 634 N    238  238  621    1.327362 620  117.384409 618    8.163907 GLU   43
 635 O    236  236  621    1.233744 620  120.644400 634  179.791401 VAL   42
 636 CA   224  224  634    1.449497 621  120.296916 620  170.462437 GLU   43
 637 C    235  235  636    1.538000 634  111.035209 621  -45.797424 GLU   43
 638 HN   241  241  634    1.010000 621  119.800000 636  180.000000 GLU   43
 639 CB   136  136  636    1.529659 634  111.160476 637 -122.467036 GLU   43
 640 CG   274  274  639    1.527755 636  113.597850 634  169.924767 GLU   43
 641 CD   271  271  640    1.508562 639  112.847586 636  168.243602 GLU   43
 642 OE1  272  272  641    1.259530 640  118.777974 639   -2.039828 GLU   43
 643 OE2  272  272  641    1.254498 640  117.377545 642  179.993186 GLU   43
 644 HA   140  140  636    1.090000 634  109.500000 637  120.000000 GLU   43
 645 HB1  140  140  639    1.090000 636  109.500000 640  120.000000 GLU   43
 646 HB2  140  140  639    1.090000 636  109.500000 640 -120.000000 GLU   43
 647 HG1  140  140  640    1.090000 639  109.500000 641  120.000000 GLU   43
 648 HG2  140  140  640    1.090000 639  109.500000 641 -120.000000 GLU   43
 649 N    238  238  637    1.333102 636  117.108094 634  -37.174149 HIS   44
 650 O    236  236  637    1.249453 636  120.500561 649 -179.110792 GLU   43
 651 CA   224  224  649    1.454878 637  119.030237 636 -174.136129 HIS   44
 652 C    235  235  651    1.510466 649  110.740428 637  -72.954421 HIS   44
 653 HN   241  241  649    1.010000 637  119.800000 651  180.000000 HIS   44
 654 CB   505  505  651    1.543008 649  112.935860 652 -128.038958 HIS   44
 655 CG   507  507  654    1.535482 651  113.744423 649 -175.718435 HIS   44
 656 ND1  511  511  655    1.367581 654  122.734974 651 -115.578309 HIS   44
 657 CE1  506  506  656    1.356609 655  109.529992 654  179.244992 HIS   44
 658 NE2  503  503  657    1.358090 656  108.000230 655   -0.408590 HIS   44
 659 HE   146  146  657    1.090000 656  120.000000 658  180.000000 HIS   44
 660 CD2  508  508  658    1.364133 657  108.974962 656    0.034619 HIS   44
 661 HNE  504  504  658    1.010000 657  125.000000 660  180.000000 HIS   44
 662 HD   146  146  660    1.090000 658  120.000000 655  180.000000 HIS   44
 663 HA   140  140  651    1.090000 649  109.500000 652  120.000000 HIS   44
 664 HB1  140  140  654    1.090000 651  109.500000 655  120.000000 HIS   44
 665 HB2  140  140  654    1.090000 651  109.500000 655 -120.000000 HIS   44
 666 N    238  238  652    1.339568 651  115.945278 649  -44.809970 GLN   45
 667 O    236  236  652    1.251441 651  119.862371 666  179.376901 HIS   44
 668 CA   224  224  666    1.475011 652  123.066416 651  176.119026 GLN   45
 669 C    235  235  668    1.533877 666  111.233519 652  -56.501556 GLN   45
 670 HN   241  241  666    1.010000 652  119.800000 668  180.000000 GLN   45
 671 CB   136  136  668    1.519423 666  110.775525 669 -123.066316 GLN   45
 672 CG   136  136  671    1.516400 668  113.283686 666  -43.069486 GLN   45
 673 CD   235  235  672    1.516684 671  112.339156 668 -136.978692 GLN   45
 674 NE2  237  237  673    1.336684 672  116.565685 671  148.826518 GLN   45
 675 HE1  240  240  674    1.008000 673  119.200000 672  180.000000 GLN   45
 676 HE2  240  240  674    1.008000 673  119.200000 675  180.000000 GLN   45
 677 OE1  236  236  673    1.233134 672  120.725113 674 -179.475281 GLN   45
 678 HA   140  140  668    1.090000 666  109.500000 669  120.000000 GLN   45
 679 HB1  140  140  671    1.090000 668  109.500000 672  120.000000 GLN   45
 680 HB2  140  140  671    1.090000 668  109.500000 672 -120.000000 GLN   45
 681 HG1  140  140  672    1.090000 671  109.500000 673  120.000000 GLN   45
 682 HG2  140  140  672    1.090000 671  109.500000 673 -120.000000 GLN   45
 683 N    238  238  669    1.340067 668  116.371634 666  -62.974314 LEU   46
 684 O    236  236  669    1.241634 668  119.860357 683  177.991155 GLN   45
 685 CA   224  224  683    1.453396 669  121.701835 668  169.543141 LEU   46
 686 C    235  235  685    1.504974 683  109.543503 669  -27.552341 LEU   46
 687 HN   241  241  683    1.010000 669  119.800000 685  180.000000 LEU   46
 688 CB   136  136  685    1.515665 683  111.022148 686 -118.330460 LEU   46
 689 CG   137  137  688    1.537078 685  119.322558 683 -119.655408 LEU   46
 690 CD1  135  135  689    1.524898 688  110.610494 685 -174.645977 LEU   46
 691 CD2  135  135  689    1.521163 688  113.663713 690  122.901150 LEU   46
 692 HA   140  140  685    1.090000 683  109.500000 686  120.000000 LEU   46
 693 HB1  140  140  688    1.090000 685  109.500000 689  120.000000 LEU   46
 694 HB2  140  140  688    1.090000 685  109.500000 689 -120.000000 LEU   46
 695 HG   140  140  689    1.090000 688  109.500000 690 -120.000000 LEU   46
 696 HD1  140  140  690    1.090000 689  109.500000 688  180.000000 LEU   46
 697 HD2  140  140  690    1.090000 689  109.500000 696  120.000000 LEU   46
 698 HD3  140  140  690    1.090000 689  109.500000 696 -120.000000 LEU   46
 699 HD4  140  140  691    1.090000 689  109.500000 688  180.000000 LEU   46
 700 HD5  140  140  691    1.090000 689  109.500000 699  120.000000 LEU   46
 701 HD6  140  140  691    1.090000 689  109.500000 699 -120.000000 LEU   46
 702 N    238  238  686    1.321262 685  115.603439 683  -52.511203 ARG   47
 703 O    236  236  686    1.228018 685  121.070652 702 -179.792427 LEU   46
 704 CA   224  224  702    1.441142 686  118.846268 685 -178.182541 ARG   47
 705 C    235  235  704    1.520904 702  110.729933 686  -64.258323 ARG   47
 706 HN   241  241  702    1.010000 686  119.800000 704  180.000000 ARG   47
 707 CB   136  136  704    1.525745 702  112.465506 705 -129.537019 ARG   47
 708 CG   308  308  707    1.524475 704  111.982705 702  -57.991022 ARG   47
 709 CD   307  307  708    1.523617 707  113.579560 704 -153.675359 ARG   47
 710 NE   303  303  709    1.469102 708  110.386075 707 -163.664464 ARG   47
 711 CZ   302  302  710    1.340629 709  124.885320 708 -120.829993 ARG   47
 712 HE   304  304  710    1.012000 709  107.900000 711  180.000000 ARG   47
 713 NH1  300  300  711    1.344721 710  121.145391 709   -0.388209 ARG   47
 714 H11  301  301  713    1.012000 711  120.700000 710    0.000000 ARG   47
 715 H12  301  301  713    1.012000 711  123.300000 714  180.000000 ARG   47
 716 NH2  300  300  711    1.334087 710  119.101020 713 -179.550496 ARG   47
 717 H21  301  301  716    1.012000 711  122.100000 710    0.000000 ARG   47
 718 H22  301  301  716    1.012000 711  122.400000 717  180.000000 ARG   47
 719 HA   140  140  704    1.090000 702  109.500000 705  120.000000 ARG   47
 720 HB1  140  140  707    1.090000 704  109.500000 708  120.000000 ARG   47
 721 HB2  140  140  707    1.090000 704  109.500000 708 -120.000000 ARG   47
 722 HG1  140  140  708    1.090000 707  109.500000 709  120.000000 ARG   47
 723 HG2  140  140  708    1.090000 707  109.500000 709 -120.000000 ARG   47
 724 HD1  140  140  709    1.090000 708  109.500000 710  120.000000 ARG   47
 725 HD2  140  140  709    1.090000 708  109.500000 710 -120.000000 ARG   47
 726 N    238  238  705    1.336580 704  120.206242 702  -46.123584 ARG   48
 727 O    236  236  705    1.212928 704  117.677720 726  177.188403 ARG   47
 728 CA   224  224  726    1.476743 705  119.345129 704  170.347830 ARG   48
 729 C    235  235  728    1.539357 726  112.061217 705  -50.358888 ARG   48
 730 HN   241  241  726    1.010000 705  119.800000 728  180.000000 ARG   48
 731 CB   136  136  728    1.533917 726  112.719945 729 -124.736223 ARG   48
 732 CG   308  308  731    1.529158 728  114.852717 726 -116.747016 ARG   48
 733 CD   307  307  732    1.528301 731  111.592610 728 -156.906297 ARG   48
 734 NE   303  303  733    1.468367 732  113.685290 731  -90.571457 ARG   48
 735 CZ   302  302  734    1.338691 733  125.980534 732  103.202551 ARG   48
 736 HE   304  304  734    1.012000 733  107.900000 735  180.000000 ARG   48
 737 NH1  300  300  735    1.329501 734  119.282915 733  179.724399 ARG   48
 738 H11  301  301  737    1.012000 735  120.700000 734    0.000000 ARG   48
 739 H12  301  301  737    1.012000 735  123.300000 738  180.000000 ARG   48
 740 NH2  300  300  735    1.332529 734  121.600240 737  179.947235 ARG   48
 741 H21  301  301  740    1.012000 735  122.100000 734    0.000000 ARG   48
 742 H22  301  301  740    1.012000 735  122.400000 741  180.000000 ARG   48
 743 HA   140  140  728    1.090000 726  109.500000 729  120.000000 ARG   48
 744 HB1  140  140  731    1.090000 728  109.500000 732  120.000000 ARG   48
 745 HB2  140  140  731    1.090000 728  109.500000 732 -120.000000 ARG   48
 746 HG1  140  140  732    1.090000 731  109.500000 733  120.000000 ARG   48
 747 HG2  140  140  732    1.090000 731  109.500000 733 -120.000000 ARG   48
 748 HD1  140  140  733    1.090000 732  109.500000 734  120.000000 ARG   48
 749 HD2  140  140  733    1.090000 732  109.500000 734 -120.000000 ARG   48
 750 N    238  238  729    1.344157 728  117.192209 726  -59.620509 GLU   49
 751 O    236  236  729    1.238073 728  119.166545 750  179.687576 ARG   48
 752 CA   224  224  750    1.465709 729  122.835317 728  178.034560 GLU   49
 753 C    235  235  752    1.530765 750  110.019772 729  -41.359756 GLU   49
 754 HN   241  241  750    1.010000 729  119.800000 752  180.000000 GLU   49
 755 CB   136  136  752    1.559017 750  112.394481 753 -123.915807 GLU   49
 756 CG   274  274  755    1.557190 752  115.301033 750  165.396772 GLU   49
 757 CD   271  271  756    1.552920 755  116.862127 752  175.667643 GLU   49
 758 OE1  272  272  757    1.253425 756  119.689026 755   -5.327554 GLU   49
 759 OE2  272  272  757    1.268592 756  119.214124 758 -179.439164 GLU   49
 760 HA   140  140  752    1.090000 750  109.500000 753  120.000000 GLU   49
 761 HB1  140  140  755    1.090000 752  109.500000 756  120.000000 GLU   49
 762 HB2  140  140  755    1.090000 752  109.500000 756 -120.000000 GLU   49
 763 HG1  140  140  756    1.090000 755  109.500000 757  120.000000 GLU   49
 764 HG2  140  140  756    1.090000 755  109.500000 757 -120.000000 GLU   49
 765 N    238  238  753    1.336561 752  116.336427 750  -59.680842 VAL   50
 766 O    236  236  753    1.236106 752  120.026588 765  178.809284 GLU   49
 767 CA   224  224  765    1.464448 753  123.709457 752 -172.648428 VAL   50
 768 C    235  235  767    1.534703 765  111.881080 753  -60.631305 VAL   50
 769 HN   241  241  765    1.010000 753  119.800000 767  180.000000 VAL   50
 770 CB   137  137  767    1.560990 765  111.828538 768 -124.775370 VAL   50
 771 CG1  135  135  770    1.521205 767  111.384231 765  165.044378 VAL   50
 772 CG2  135  135  770    1.518800 767  111.463000 771  122.529269 VAL   50
 773 HA   140  140  767    1.090000 765  109.500000 768  120.000000 VAL   50
 774 HB   140  140  770    1.090000 767  109.500000 771 -120.000000 VAL   50
 775 HG1  140  140  771    1.090000 770  109.500000 767  180.000000 VAL   50
 776 HG2  140  140  771    1.090000 770  109.500000 775  120.000000 VAL   50
 777 HG3  140  140  771    1.090000 770  109.500000 775 -120.000000 VAL   50
 778 HG4  140  140  772    1.090000 770  109.500000 767  180.000000 VAL   50
 779 HG5  140  140  772    1.090000 770  109.500000 778  120.000000 VAL   50
 780 HG6  140  140  772    1.090000 770  109.500000 778 -120.000000 VAL   50
 781 N    238  238  768    1.326239 767  116.496938 765  -46.300354 GLU   51
 782 O    236  236  768    1.238710 767  121.021435 781  179.422105 VAL   50
 783 CA   224  224  781    1.449716 768  120.593206 767  179.785875 GLU   51
 784 C    235  235  783    1.521044 781  110.693425 768  -62.628760 GLU   51
 785 HN   241  241  781    1.010000 768  119.800000 783  180.000000 GLU   51
 786 CB   136  136  783    1.522499 781  110.225251 784 -123.235251 GLU   51
 787 CG   274  274  786    1.523379 783  113.485619 781 -128.867359 GLU   51
 788 CD   271  271  787    1.524967 786  112.695370 783  -78.175234 GLU   51
 789 OE1  272  272  788    1.258711 787  119.053846 786  -47.812086 GLU   51
 790 OE2  272  272  788    1.253938 787  118.170007 789 -179.682897 GLU   51
 791 HA   140  140  783    1.090000 781  109.500000 784  120.000000 GLU   51
 792 HB1  140  140  786    1.090000 783  109.500000 787  120.000000 GLU   51
 793 HB2  140  140  786    1.090000 783  109.500000 787 -120.000000 GLU   51
 794 HG1  140  140  787    1.090000 786  109.500000 788  120.000000 GLU   51
 795 HG2  140  140  787    1.090000 786  109.500000 788 -120.000000 GLU   51
 796 N    238  238  784    1.329501 783  116.363360 781  -51.894067 ILE   52
 797 O    236  236  784    1.232309 783  120.495648 796  178.970277 GLU   51
 798 CA   224  224  796    1.467779 784  122.449785 783  177.527322 ILE   52
 799 C    235  235  798    1.532663 796  112.840173 784  -56.123757 ILE   52
 800 HN   241  241  796    1.010000 784  119.800000 798  180.000000 ILE   52
 801 CB   137  137  798    1.546513 796  111.332190 799 -124.433280 ILE   52
 802 CG1  136  136  801    1.538324 798  109.827535 796  -65.679452 ILE   52
 803 CG2  135  135  801    1.527963 798  111.389976 802 -123.464326 ILE   52
 804 CD1  135  135  802    1.509306 801  114.005647 798  169.215153 ILE   52
 805 HA   140  140  798    1.090000 796  109.500000 799  120.000000 ILE   52
 806 HB   140  140  801    1.090000 798  109.500000 802  120.000000 ILE   52
 807 HG1  140  140  802    1.090000 801  109.500000 804  120.000000 ILE   52
 808 HG2  140  140  802    1.090000 801  109.500000 804 -120.000000 ILE   52
 809 HG3  140  140  803    1.090000 801  109.500000 798  180.000000 ILE   52
 810 HG4  140  140  803    1.090000 801  109.500000 809  120.000000 ILE   52
 811 HG5  140  140  803    1.090000 801  109.500000 809 -120.000000 ILE   52
 812 HD1  140  140  804    1.090000 802  109.500000 801  180.000000 ILE   52
 813 HD2  140  140  804    1.090000 802  109.500000 812  120.000000 ILE   52
 814 HD3  140  140  804    1.090000 802  109.500000 812 -120.000000 ILE   52
 815 N    238  238  799    1.336875 798  116.770999 796  -53.531408 GLN   53
 816 O    236  236  799    1.238983 798  119.956589 815  178.575294 ILE   52
 817 CA   224  224  815    1.469041 799  121.954826 798 -176.094090 GLN   53
 818 C    235  235  817    1.538034 815  113.784099 799  -64.587683 GLN   53
 819 HN   241  241  815    1.010000 799  119.800000 817  180.000000 GLN   53
 820 CB   136  136  817    1.547802 815  111.885825 818 -127.429611 GLN   53
 821 CG   136  136  820    1.528580 817  113.758255 815 -149.672230 GLN   53
 822 CD   235  235  821    1.542397 820  115.287324 817 -175.663158 GLN   53
 823 NE2  237  237  822    1.347593 821  115.825547 820  160.752348 GLN   53
 824 HE1  240  240  823    1.008000 822  119.200000 821  180.000000 GLN   53
 825 HE2  240  240  823    1.008000 822  119.200000 824  180.000000 GLN   53
 826 OE1  236  236  822    1.249237 821  121.882999 823  179.655792 GLN   53
 827 HA   140  140  817    1.090000 815  109.500000 818  120.000000 GLN   53
 828 HB1  140  140  820    1.090000 817  109.500000 821  120.000000 GLN   53
 829 HB2  140  140  820    1.090000 817  109.500000 821 -120.000000 GLN   53
 830 HG1  140  140  821    1.090000 820  109.500000 822  120.000000 GLN   53
 831 HG2  140  140  821    1.090000 820  109.500000 822 -120.000000 GLN   53
 832 N    238  238  818    1.335456 817  117.994755 815  -38.464864 SER   54
 833 O    236  236  818    1.233360 817  119.246947 832  179.102464 GLN   53
 834 CA   224  224  832    1.472624 818  121.443929 817  179.384614 SER   54
 835 C    235  235  834    1.540546 832  114.890425 818  -59.428882 SER   54
 836 HN   241  241  832    1.010000 818  119.800000 834  180.000000 SER   54
 837 CB   157  157  834    1.522308 832  111.309936 835 -125.871681 SER   54
 838 OG   154  154  837    1.406190 834  109.815202 832   61.434046 SER   54
 839 HG   155  155  838    0.965000 837  107.600000 834  180.000000 SER   54
 840 HA   140  140  834    1.090000 832  109.500000 835  120.000000 SER   54
 841 HB1  140  140  837    1.090000 834  109.500000 838  120.000000 SER   54
 842 HB2  140  140  837    1.090000 834  109.500000 838 -120.000000 SER   54
 843 N    238  238  835    1.336502 834  116.985110 832  -19.929796 HIS   55
 844 O    236  236  835    1.240545 834  120.217275 843  179.256908 SER   54
 845 CA   224  224  843    1.472208 835  121.444925 834  179.552055 HIS   55
 846 C    235  235  845    1.517284 843  116.104842 835 -101.530989 HIS   55
 847 HN   241  241  843    1.010000 835  119.800000 845  180.000000 HIS   55
 848 CB   505  505  845    1.524570 843  110.613468 846 -128.545327 HIS   55
 849 CG   507  507  848    1.502781 845  113.194798 843  -67.716817 HIS   55
 850 ND1  511  511  849    1.344703 848  122.534096 845  127.222878 HIS   55
 851 CE1  506  506  850    1.351021 849  109.358429 848 -179.091017 HIS   55
 852 NE2  503  503  851    1.342043 850  108.092746 849    0.651850 HIS   55
 853 HE   146  146  851    1.090000 850  120.000000 852  180.000000 HIS   55
 854 CD2  508  508  852    1.350269 851  108.783907 850   -0.218237 HIS   55
 855 HNE  504  504  852    1.010000 851  125.000000 854  180.000000 HIS   55
 856 HD   146  146  854    1.090000 852  120.000000 849  180.000000 HIS   55
 857 HA   140  140  845    1.090000 843  109.500000 846  120.000000 HIS   55
 858 HB1  140  140  848    1.090000 845  109.500000 849  120.000000 HIS   55
 859 HB2  140  140  848    1.090000 845  109.500000 849 -120.000000 HIS   55
 860 N    238  238  846    1.326396 845  116.950406 843   15.087297 LEU   56
 861 O    236  236  846    1.238656 845  120.883703 860  178.299657 HIS   55
 862 CA   224  224  860    1.465911 846  120.736254 845  177.881503 LEU   56
 863 C    235  235  862    1.553504 860  113.758546 846 -105.579960 LEU   56
 864 HN   241  241  860    1.010000 846  119.800000 862  180.000000 LEU   56
 865 CB   136  136  862    1.541844 860  110.169240 863 -126.226875 LEU   56
 866 CG   137  137  865    1.543330 862  118.941177 860  -60.135355 LEU   56
 867 CD1  135  135  866    1.529024 865  111.672877 862  173.354239 LEU   56
 868 CD2  135  135  866    1.527698 865  111.999176 867  124.183474 LEU   56
 869 HA   140  140  862    1.090000 860  109.500000 863  120.000000 LEU   56
 870 HB1  140  140  865    1.090000 862  109.500000 866  120.000000 LEU   56
 871 HB2  140  140  865    1.090000 862  109.500000 866 -120.000000 LEU   56
 872 HG   140  140  866    1.090000 865  109.500000 867 -120.000000 LEU   56
 873 HD1  140  140  867    1.090000 866  109.500000 865  180.000000 LEU   56
 874 HD2  140  140  867    1.090000 866  109.500000 873  120.000000 LEU   56
 875 HD3  140  140  867    1.090000 866  109.500000 873 -120.000000 LEU   56
 876 HD4  140  140  868    1.090000 866  109.500000 865  180.000000 LEU   56
 877 HD5  140  140  868    1.090000 866  109.500000 876  120.000000 LEU   56
 878 HD6  140  140  868    1.090000 866  109.500000 876 -120.000000 LEU   56
 879 N    238  238  863    1.326428 862  116.817077 860  128.023449 ARG   57
 880 O    236  236  863    1.232463 862  121.096846 879 -179.470121 LEU   56
 881 CA   224  224  879    1.456366 863  121.060131 862  172.967737 ARG   57
 882 C    235  235  881    1.506510 879  109.033531 863 -123.048412 ARG   57
 883 HN   241  241  879    1.010000 863  119.800000 881  180.000000 ARG   57
 884 CB   136  136  881    1.528461 879  112.595604 882 -118.149222 ARG   57
 885 CG   308  308  884    1.503675 881  115.732797 879  -59.735371 ARG   57
 886 CD   307  307  885    1.515241 884  112.651272 881  -67.860368 ARG   57
 887 NE   303  303  886    1.451834 885  106.837209 884  146.283039 ARG   57
 888 CZ   302  302  887    1.330175 886  124.804007 885  100.855817 ARG   57
 889 HE   304  304  887    1.012000 886  107.900000 888  180.000000 ARG   57
 890 NH1  300  300  888    1.334270 887  120.970804 886    2.356534 ARG   57
 891 H11  301  301  890    1.012000 888  120.700000 887    0.000000 ARG   57
 892 H12  301  301  890    1.012000 888  123.300000 891  180.000000 ARG   57
 893 NH2  300  300  888    1.328374 887  118.688552 890  179.333536 ARG   57
 894 H21  301  301  893    1.012000 888  122.100000 887    0.000000 ARG   57
 895 H22  301  301  893    1.012000 888  122.400000 894  180.000000 ARG   57
 896 HA   140  140  881    1.090000 879  109.500000 882  120.000000 ARG   57
 897 HB1  140  140  884    1.090000 881  109.500000 885  120.000000 ARG   57
 898 HB2  140  140  884    1.090000 881  109.500000 885 -120.000000 ARG   57
 899 HG1  140  140  885    1.090000 884  109.500000 886  120.000000 ARG   57
 900 HG2  140  140  885    1.090000 884  109.500000 886 -120.000000 ARG   57
 901 HD1  140  140  886    1.090000 885  109.500000 887  120.000000 ARG   57
 902 HD2  140  140  886    1.090000 885  109.500000 887 -120.000000 ARG   57
 903 N    238  238  882    1.322590 881  116.777922 879  106.731262 HIS   58
 904 O    236  236  882    1.234817 881  120.402760 903  179.343309 ARG   57
 905 CA   224  224  903    1.445058 882  119.441500 881  173.500904 HIS   58
 906 C    235  235  905    1.518451 903  109.696796 882 -154.781578 HIS   58
 907 HN   241  241  903    1.010000 882  119.800000 905  180.000000 HIS   58
 908 CB   505  505  905    1.534284 903  109.909605 906 -125.553494 HIS   58
 909 CG   507  507  908    1.506236 905  114.114295 903 -170.007858 HIS   58
 910 ND1  511  511  909    1.357258 908  122.640156 905  -72.903851 HIS   58
 911 CE1  506  506  910    1.345858 909  109.561365 908 -179.276976 HIS   58
 912 NE2  503  503  911    1.350722 910  107.877490 909    0.288905 HIS   58
 913 HE   146  146  911    1.090000 910  120.000000 912  180.000000 HIS   58
 914 CD2  508  508  912    1.355459 911  108.812339 910   -0.014553 HIS   58
 915 HNE  504  504  912    1.010000 911  125.000000 914  180.000000 HIS   58
 916 HD   146  146  914    1.090000 912  120.000000 909  180.000000 HIS   58
 917 HA   140  140  905    1.090000 903  109.500000 906  120.000000 HIS   58
 918 HB1  140  140  908    1.090000 905  109.500000 909  120.000000 HIS   58
 919 HB2  140  140  908    1.090000 905  109.500000 909 -120.000000 HIS   58
 920 N    239  239  906    1.344271 905  117.537610 903  138.772951 PRO   59
 921 O    236  236  906    1.228350 905  120.685744 920 -178.959645 HIS   58
 922 CA   246  246  920    1.469557 906  121.077362 905  178.569690 PRO   59
 923 C    235  235  922    1.536947 920  115.762606 906  -54.054524 PRO   59
 924 CB   136  136  922    1.535507 920  103.216509 923 -120.131791 PRO   59
 925 CG   136  136  924    1.497151 922  106.700809 920   13.098993 PRO   59
 926 CD   245  245  925    1.496880 924  104.993146 922  -28.885993 PRO   59
 927 HA   140  140  922    1.090000 920  109.500000 923  120.000000 PRO   59
 928 HB1  140  140  924    1.090000 922  109.500000 925  120.000000 PRO   59
 929 HB2  140  140  924    1.090000 922  109.500000 925 -120.000000 PRO   59
 930 HG1  140  140  925    1.090000 924  109.500000 926  120.000000 PRO   59
 931 HG2  140  140  925    1.090000 924  109.500000 926 -120.000000 PRO   59
 932 HD1  140  140  926    1.090000 925  109.500000 920  120.000000 PRO   59
 933 HD2  140  140  926    1.090000 925  109.500000 920 -120.000000 PRO   59
 934 N    238  238  923    1.338217 922  118.204129 920  -23.721116 ASN   60
 935 O    236  236  923    1.239739 922  118.895605 934  179.942309 PRO   59
 936 CA   224  224  934    1.482901 923  121.698501 922  174.993785 ASN   60
 937 C    235  235  936    1.524818 934  114.469989 923 -106.634352 ASN   60
 938 HN   241  241  934    1.010000 923  119.800000 936  180.000000 ASN   60
 939 CB   136  136  936    1.527241 934  111.579024 937 -124.626010 ASN   60
 940 CG   235  235  939    1.510693 936  112.479316 934  -51.666834 ASN   60
 941 ND2  237  237  940    1.341309 939  116.757659 936  -69.245288 ASN   60
 942 HD1  240  240  941    1.008000 940  119.200000 939  180.000000 ASN   60
 943 HD2  240  240  941    1.008000 940  119.200000 942  180.000000 ASN   60
 944 OD1  236  236  940    1.236115 939  120.263037 941  179.733536 ASN   60
 945 HA   140  140  936    1.090000 934  109.500000 937  120.000000 ASN   60
 946 HB1  140  140  939    1.090000 936  109.500000 940  120.000000 ASN   60
 947 HB2  140  140  939    1.090000 936  109.500000 940 -120.000000 ASN   60
 948 N    238  238  937    1.326512 936  116.916711 934   16.324692 ILE   61
 949 O    236  236  937    1.231842 936  120.816993 948  179.440973 ASN   60
 950 CA   224  224  948    1.461556 937  119.867752 936  168.995206 ILE   61
 951 C    235  235  950    1.533468 948  109.937507 937 -115.165444 ILE   61
 952 HN   241  241  948    1.010000 937  119.800000 950  180.000000 ILE   61
 953 CB   137  137  950    1.543052 948  110.745950 951 -124.893135 ILE   61
 954 CG1  136  136  953    1.529071 950  108.983645 948  -63.391599 ILE   61
 955 CG2  135  135  953    1.532445 950  111.388792 954 -123.666471 ILE   61
 956 CD1  135  135  954    1.504267 953  111.838009 950  173.075383 ILE   61
 957 HA   140  140  950    1.090000 948  109.500000 951  120.000000 ILE   61
 958 HB   140  140  953    1.090000 950  109.500000 954  120.000000 ILE   61
 959 HG1  140  140  954    1.090000 953  109.500000 956  120.000000 ILE   61
 960 HG2  140  140  954    1.090000 953  109.500000 956 -120.000000 ILE   61
 961 HG3  140  140  955    1.090000 953  109.500000 950  180.000000 ILE   61
 962 HG4  140  140  955    1.090000 953  109.500000 961  120.000000 ILE   61
 963 HG5  140  140  955    1.090000 953  109.500000 961 -120.000000 ILE   61
 964 HD1  140  140  956    1.090000 954  109.500000 953  180.000000 ILE   61
 965 HD2  140  140  956    1.090000 954  109.500000 964  120.000000 ILE   61
 966 HD3  140  140  956    1.090000 954  109.500000 964 -120.000000 ILE   61
 967 N    238  238  951    1.332021 950  118.188538 948  134.681911 LEU   62
 968 O    236  236  951    1.213947 950  119.545030 967 -178.668434 ILE   61
 969 CA   224  224  967    1.463683 951  121.121518 950 -178.472424 LEU   62
 970 C    235  235  969    1.515364 967  109.821573 951  -69.621783 LEU   62
 971 HN   241  241  967    1.010000 951  119.800000 969  180.000000 LEU   62
 972 CB   136  136  969    1.524611 967  110.142459 970 -120.615589 LEU   62
 973 CG   137  137  972    1.535128 969  111.662581 967 -163.743145 LEU   62
 974 CD1  135  135  973    1.521009 972  110.012997 969   67.081758 LEU   62
 975 CD2  135  135  973    1.527820 972  112.435178 974  122.667518 LEU   62
 976 HA   140  140  969    1.090000 967  109.500000 970  120.000000 LEU   62
 977 HB1  140  140  972    1.090000 969  109.500000 973  120.000000 LEU   62
 978 HB2  140  140  972    1.090000 969  109.500000 973 -120.000000 LEU   62
 979 HG   140  140  973    1.090000 972  109.500000 974 -120.000000 LEU   62
 980 HD1  140  140  974    1.090000 973  109.500000 972  180.000000 LEU   62
 981 HD2  140  140  974    1.090000 973  109.500000 980  120.000000 LEU   62
 982 HD3  140  140  974    1.090000 973  109.500000 980 -120.000000 LEU   62
 983 HD4  140  140  975    1.090000 973  109.500000 972  180.000000 LEU   62
 984 HD5  140  140  975    1.090000 973  109.500000 983  120.000000 LEU   62
 985 HD6  140  140  975    1.090000 973  109.500000 983 -120.000000 LEU   62
 986 N    238  238  970    1.334019 969  118.157753 967  125.630690 ARG   63
 987 O    236  236  970    1.227815 969  119.068624 986  179.958620 LEU   62
 988 CA   224  224  986    1.469454 970  121.331399 969 -178.129545 ARG   63
 989 C    235  235  988    1.507840 986  109.902052 970  -70.551814 ARG   63
 990 HN   241  241  986    1.010000 970  119.800000 988  180.000000 ARG   63
 991 CB   136  136  988    1.529364 986  111.107700 989 -118.323230 ARG   63
 992 CG   308  308  991    1.510144 988  116.175722 986  -83.842206 ARG   63
 993 CD   307  307  992    1.524285 991  111.731761 988  -70.642022 ARG   63
 994 NE   303  303  993    1.472650 992  115.791348 991  -66.336933 ARG   63
 995 CZ   302  302  994    1.344266 993  125.093109 992  -79.573535 ARG   63
 996 HE   304  304  994    1.012000 993  107.900000 995  180.000000 ARG   63
 997 NH1  300  300  995    1.345440 994  120.856371 993    1.768299 ARG   63
 998 H11  301  301  997    1.012000 995  120.700000 994    0.000000 ARG   63
 999 H12  301  301  997    1.012000 995  123.300000 998  180.000000 ARG   63
1000 NH2  300  300  995    1.344043 994  119.950002 997  179.288573 ARG   63
1001 H21  301  301 1000    1.012000 995  122.100000 994    0.000000 ARG   63
1002 H22  301  301 1000    1.012000 995  122.4000001001  180.000000 ARG   63
1003 HA   140  140  988    1.090000 986  109.500000 989  120.000000 ARG   63
1004 HB1  140  140  991    1.090000 988  109.500000 992  120.000000 ARG   63
1005 HB2  140  140  991    1.090000 988  109.500000 992 -120.000000 ARG   63
1006 HG1  140  140  992    1.090000 991  109.500000 993  120.000000 ARG   63
1007 HG2  140  140  992    1.090000 991  109.500000 993 -120.000000 ARG   63
1008 HD1  140  140  993    1.090000 992  109.500000 994  120.000000 ARG   63
1009 HD2  140  140  993    1.090000 992  109.500000 994 -120.000000 ARG   63
1010 N    238  238  989    1.336904 988  117.663049 986  139.517983 LEU   64
1011 O    236  236  989    1.230822 988  118.9088921010  179.491792 ARG   63
1012 CA   224  224 1010    1.477772 989  121.748079 988  162.770259 LEU   64
1013 C    235  235 1012    1.5172791010  106.446566 989 -107.651866 LEU   64
1014 HN   241  241 1010    1.010000 989  119.8000001012  180.000000 LEU   64
1015 CB   136  136 1012    1.5294361010  111.5052681013 -120.620161 LEU   64
1016 CG   137  137 1015    1.5323761012  120.0780111010 -176.879176 LEU   64
1017 CD1  135  135 1016    1.5067711015  110.2921561012  139.665820 LEU   64
1018 CD2  135  135 1016    1.5013881015  110.5229441017  118.999598 LEU   64
1019 HA   140  140 1012    1.0900001010  109.5000001013  120.000000 LEU   64
1020 HB1  140  140 1015    1.0900001012  109.5000001016  120.000000 LEU   64
1021 HB2  140  140 1015    1.0900001012  109.5000001016 -120.000000 LEU   64
1022 HG   140  140 1016    1.0900001015  109.5000001017 -120.000000 LEU   64
1023 HD1  140  140 1017    1.0900001016  109.5000001015  180.000000 LEU   64
1024 HD2  140  140 1017    1.0900001016  109.5000001023  120.000000 LEU   64
1025 HD3  140  140 1017    1.0900001016  109.5000001023 -120.000000 LEU   64
1026 HD4  140  140 1018    1.0900001016  109.5000001015  180.000000 LEU   64
1027 HD5  140  140 1018    1.0900001016  109.5000001026  120.000000 LEU   64
1028 HD6  140  140 1018    1.0900001016  109.5000001026 -120.000000 LEU   64
1029 N    238  238 1013    1.3263041012  117.4083561010  119.831320 TYR   65
1030 O    236  236 1013    1.2278171012  119.9850721029 -178.711154 LEU   64
1031 CA   224  224 1029    1.4554571013  120.1957671012 -170.981889 TYR   65
1032 C    235  235 1031    1.5163341029  111.9044901013  -85.281698 TYR   65
1033 HN   241  241 1029    1.0100001013  119.8000001031  180.000000 TYR   65
1034 CB   149  149 1031    1.5310711029  111.3451591032 -123.538882 TYR   65
1035 CG   145  145 1034    1.4991391031  113.3391681029  -66.293607 TYR   65
1036 CD1  145  145 1035    1.4129951034  121.0130381031  -66.377281 TYR   65
1037 CE1  145  145 1036    1.3910551035  121.1473301034  179.652170 TYR   65
1038 HD1  146  146 1036    1.0900001035  120.0000001037  180.000000 TYR   65
1039 CZ   166  166 1037    1.3984291036  117.9911131035    0.370870 TYR   65
1040 HE1  146  146 1037    1.0900001036  120.0000001039  180.000000 TYR   65
1041 CE2  145  145 1039    1.3881661037  121.8878281036    0.875180 TYR   65
1042 OH   167  167 1039    1.3664661037  120.4494091041  178.782231 TYR   65
1043 CD2  145  145 1041    1.3819211039  119.3751791037   -0.936881 TYR   65
1044 HE2  146  146 1041    1.0900001039  120.0000001043  180.000000 TYR   65
1045 HD2  146  146 1043    1.0900001041  120.0000001035  180.000000 TYR   65
1046 HH   168  168 1042    0.9600001039  113.0000001037    0.000000 TYR   65
1047 HA   140  140 1031    1.0900001029  109.5000001032  120.000000 TYR   65
1048 HB1  140  140 1034    1.0900001031  109.5000001035  120.000000 TYR   65
1049 HB2  140  140 1034    1.0900001031  109.5000001035 -120.000000 TYR   65
1050 N    238  238 1032    1.3306691031  116.0927411029  -23.784575 GLY   66
1051 O    236  236 1032    1.2285771031  120.1996651050  179.624132 TYR   65
1052 CA   223  223 1050    1.4645851032  123.1119501031 -166.688894 GLY   66
1053 C    235  235 1052    1.5249221050  110.1184111032  162.273233 GLY   66
1054 HN   241  241 1050    1.0100001032  119.8000001052  180.000000 GLY   66
1055 HA1  140  140 1052    1.0900001050  109.5000001053  120.000000 GLY   66
1056 HA2  140  140 1052    1.0900001050  109.5000001053 -120.000000 GLY   66
1057 N    238  238 1053    1.3280281052  115.9666241050 -174.021391 TYR   67
1058 O    236  236 1053    1.2431891052  121.1226351057  179.864585 GLY   66
1059 CA   224  224 1057    1.4577271053  122.5811201052 -173.683404 TYR   67
1060 C    235  235 1059    1.5144011057  106.9019781053 -164.570227 TYR   67
1061 HN   241  241 1057    1.0100001053  119.8000001059  180.000000 TYR   67
1062 CB   149  149 1059    1.5384141057  110.3117821060 -119.495264 TYR   67
1063 CG   145  145 1062    1.5140921059  113.1917101057   63.119091 TYR   67
1064 CD1  145  145 1063    1.4135011062  120.7108351059   85.212965 TYR   67
1065 CE1  145  145 1064    1.3928741063  121.6154781062 -179.806559 TYR   67
1066 HD1  146  146 1064    1.0900001063  120.0000001065  180.000000 TYR   67
1067 CZ   166  166 1065    1.3893511064  118.8951351063    0.407846 TYR   67
1068 HE1  146  146 1065    1.0900001064  120.0000001067  180.000000 TYR   67
1069 CE2  145  145 1067    1.4044981065  120.8659841064   -0.353615 TYR   67
1070 OH   167  167 1067    1.3752461065  118.2242191069  179.986746 TYR   67
1071 CD2  145  145 1069    1.3946161067  119.7177551065    0.209358 TYR   67
1072 HE2  146  146 1069    1.0900001067  120.0000001071  180.000000 TYR   67
1073 HD2  146  146 1071    1.0900001069  120.0000001063  180.000000 TYR   67
1074 HH   168  168 1070    0.9600001067  113.0000001065    0.000000 TYR   67
1075 HA   140  140 1059    1.0900001057  109.5000001060  120.000000 TYR   67
1076 HB1  140  140 1062    1.0900001059  109.5000001063  120.000000 TYR   67
1077 HB2  140  140 1062    1.0900001059  109.5000001063 -120.000000 TYR   67
1078 N    238  238 1060    1.3349541059  116.3669741057  170.100624 PHE   68
1079 O    236  236 1060    1.2326771059  119.3296031078 -179.454804 TYR   67
1080 CA   224  224 1078    1.4748591060  124.3920681059  175.157958 PHE   68
1081 C    235  235 1080    1.5283421078  107.4115481060 -169.656477 PHE   68
1082 HN   241  241 1078    1.0100001060  119.8000001080  180.000000 PHE   68
1083 CB   149  149 1080    1.5369861078  112.6200721081 -123.732600 PHE   68
1084 CG   145  145 1083    1.4983731080  113.5377111078   61.286792 PHE   68
1085 CD1  145  145 1084    1.3951281083  120.9481561080  -84.187942 PHE   68
1086 CE1  145  145 1085    1.3876791084  121.0101621083  178.909602 PHE   68
1087 HD1  146  146 1085    1.0900001084  120.0000001086  180.000000 PHE   68
1088 CZ   145  145 1086    1.3843491085  119.8518491084   -0.264786 PHE   68
1089 HE1  146  146 1086    1.0900001085  120.0000001088  180.000000 PHE   68
1090 CE2  145  145 1088    1.3819921086  119.8153571085    0.170403 PHE   68
1091 HZ   146  146 1088    1.0900001086  120.0000001090  180.000000 PHE   68
1092 CD2  145  145 1090    1.3912401088  120.1158021086   -0.448212 PHE   68
1093 HE2  146  146 1090    1.0900001088  120.0000001092  180.000000 PHE   68
1094 HD2  146  146 1092    1.0900001090  120.0000001084  180.000000 PHE   68
1095 HA   140  140 1080    1.0900001078  109.5000001081  120.000000 PHE   68
1096 HB1  140  140 1083    1.0900001080  109.5000001084  120.000000 PHE   68
1097 HB2  140  140 1083    1.0900001080  109.5000001084 -120.000000 PHE   68
1098 N    238  238 1081    1.3303891080  118.3465191078  174.609703 HIS   69
1099 O    236  236 1081    1.2237561080  119.6426781098 -177.872001 PHE   68
1100 CA   224  224 1098    1.4826981081  121.4666581080 -178.223496 HIS   69
1101 C    235  235 1100    1.5019461098  110.3961381081 -155.709115 HIS   69
1102 HN   241  241 1098    1.0100001081  119.8000001100  180.000000 HIS   69
1103 CB   505  505 1100    1.5328731098  111.9982421101 -123.371101 HIS   69
1104 CG   507  507 1103    1.5236741100  113.6566411098   63.320845 HIS   69
1105 ND1  511  511 1104    1.3492541103  122.4695851100   92.199520 HIS   69
1106 CE1  506  506 1105    1.3509871104  109.0918631103 -179.658667 HIS   69
1107 NE2  503  503 1106    1.3511861105  108.3869461104    0.343607 HIS   69
1108 HE   146  146 1106    1.0900001105  120.0000001107  180.000000 HIS   69
1109 CD2  508  508 1107    1.3437981106  108.6408511105    0.211502 HIS   69
1110 HNE  504  504 1107    1.0100001106  125.0000001109  180.000000 HIS   69
1111 HD   146  146 1109    1.0900001107  120.0000001104  180.000000 HIS   69
1112 HA   140  140 1100    1.0900001098  109.5000001101  120.000000 HIS   69
1113 HB1  140  140 1103    1.0900001100  109.5000001104  120.000000 HIS   69
1114 HB2  140  140 1103    1.0900001100  109.5000001104 -120.000000 HIS   69
1115 N    238  238 1101    1.3272411100  116.3896191098  163.347573 ASP   70
1116 O    236  236 1101    1.2314561100  120.1401821115 -178.584397 HIS   69
1117 CA   224  224 1115    1.4560271101  121.9204481100 -179.678422 ASP   70
1118 C    235  235 1117    1.5356841115  110.4762801101 -140.202627 ASP   70
1119 HN   241  241 1115    1.0100001101  119.8000001117  180.000000 ASP   70
1120 CB   274  274 1117    1.5328371115  110.7090131118 -123.682745 ASP   70
1121 CG   271  271 1120    1.5326481117  113.2924951115   68.623041 ASP   70
1122 OD1  272  272 1121    1.2604641120  121.6271371117    8.308483 ASP   70
1123 OD2  272  272 1121    1.2445181120  116.4404951122  179.516908 ASP   70
1124 HA   140  140 1117    1.0900001115  109.5000001118  120.000000 ASP   70
1125 HB1  140  140 1120    1.0900001117  109.5000001121  120.000000 ASP   70
1126 HB2  140  140 1120    1.0900001117  109.5000001121 -120.000000 ASP   70
1127 N    238  238 1118    1.3299991117  116.5201991115 -164.518805 ALA   71
1128 O    236  236 1118    1.2388061117  120.6234061127  179.804765 ASP   70
1129 CA   224  224 1127    1.4577611118  121.8384321117  177.906687 ALA   71
1130 C    235  235 1129    1.5273441127  111.9586591118  -40.008796 ALA   71
1131 HN   241  241 1127    1.0100001118  119.8000001129  180.000000 ALA   71
1132 CB   135  135 1129    1.5238701127  110.1038001130 -123.511844 ALA   71
1133 HA   140  140 1129    1.0900001127  109.5000001130  120.000000 ALA   71
1134 HB1  140  140 1132    1.0900001129  109.5000001127  180.000000 ALA   71
1135 HB2  140  140 1132    1.0900001129  109.5000001134  120.000000 ALA   71
1136 HB3  140  140 1132    1.0900001129  109.5000001134 -120.000000 ALA   71
1137 N    238  238 1130    1.3266931129  116.7006421127  -60.325366 THR   72
1138 O    236  236 1130    1.2234431129  120.7930031137  176.973228 ALA   71
1139 CA   224  224 1137    1.4550571130  121.0158121129 -165.217568 THR   72
1140 C    235  235 1139    1.5369831137  115.9997331130 -105.552016 THR   72
1141 HN   241  241 1137    1.0100001130  119.8000001139  180.000000 THR   72
1142 CB   158  158 1139    1.5468451137  110.3807551140 -127.982620 THR   72
1143 OG1  154  154 1142    1.4346281139  109.8545221137  167.753996 THR   72
1144 HG   155  155 1143    0.9600001142  109.4700001139  180.000000 THR   72
1145 CG2  135  135 1142    1.5354771139  111.0190971143 -122.185985 THR   72
1146 HA   140  140 1139    1.0900001137  109.5000001140  120.000000 THR   72
1147 HB   140  140 1142    1.0900001139  109.5000001143  120.000000 THR   72
1148 HG1  140  140 1145    1.0900001142  109.5000001139  180.000000 THR   72
1149 HG2  140  140 1145    1.0900001142  109.5000001148  120.000000 THR   72
1150 HG3  140  140 1145    1.0900001142  109.5000001148 -120.000000 THR   72
1151 N    238  238 1140    1.3420241139  118.0371471137  -20.354284 ARG   73
1152 O    236  236 1140    1.2412131139  119.0739951151  179.359261 THR   72
1153 CA   224  224 1151    1.4785711140  120.7768021139 -171.453006 ARG   73
1154 C    235  235 1153    1.5113311151  116.6410231140 -137.241525 ARG   73
1155 HN   241  241 1151    1.0100001140  119.8000001153  180.000000 ARG   73
1156 CB   136  136 1153    1.5166431151  110.0935681154 -120.882759 ARG   73
1157 CG   308  308 1156    1.5108351153  115.0491121151  -67.035144 ARG   73
1158 CD   307  307 1157    1.5137281156  109.7799511153  148.978120 ARG   73
1159 NE   303  303 1158    1.4559551157  109.7490021156  -52.640784 ARG   73
1160 CZ   302  302 1159    1.3231451158  124.4197951157 -143.728624 ARG   73
1161 HE   304  304 1159    1.0120001158  107.9000001160  180.000000 ARG   73
1162 NH1  300  300 1160    1.3332031159  119.8958861158   -0.090946 ARG   73
1163 H11  301  301 1162    1.0120001160  120.7000001159    0.000000 ARG   73
1164 H12  301  301 1162    1.0120001160  123.3000001163  180.000000 ARG   73
1165 NH2  300  300 1160    1.3300981159  119.1621061162  179.530835 ARG   73
1166 H21  301  301 1165    1.0120001160  122.1000001159    0.000000 ARG   73
1167 H22  301  301 1165    1.0120001160  122.4000001166  180.000000 ARG   73
1168 HA   140  140 1153    1.0900001151  109.5000001154  120.000000 ARG   73
1169 HB1  140  140 1156    1.0900001153  109.5000001157  120.000000 ARG   73
1170 HB2  140  140 1156    1.0900001153  109.5000001157 -120.000000 ARG   73
1171 HG1  140  140 1157    1.0900001156  109.5000001158  120.000000 ARG   73
1172 HG2  140  140 1157    1.0900001156  109.5000001158 -120.000000 ARG   73
1173 HD1  140  140 1158    1.0900001157  109.5000001159  120.000000 ARG   73
1174 HD2  140  140 1158    1.0900001157  109.5000001159 -120.000000 ARG   73
1175 N    238  238 1154    1.3367401153  115.0469141151  162.594998 VAL   74
1176 O    236  236 1154    1.2388711153  120.9014591175  177.788075 ARG   73
1177 CA   224  224 1175    1.4670771154  122.5495051153  170.217837 VAL   74
1178 C    235  235 1177    1.5371351175  109.9472291154 -112.137232 VAL   74
1179 HN   241  241 1175    1.0100001154  119.8000001177  180.000000 VAL   74
1180 CB   137  137 1177    1.5518271175  111.3957171178 -122.084005 VAL   74
1181 CG1  135  135 1180    1.5219571177  111.4145381175  171.839297 VAL   74
1182 CG2  135  135 1180    1.5193091177  110.7963341181  122.122181 VAL   74
1183 HA   140  140 1177    1.0900001175  109.5000001178  120.000000 VAL   74
1184 HB   140  140 1180    1.0900001177  109.5000001181 -120.000000 VAL   74
1185 HG1  140  140 1181    1.0900001180  109.5000001177  180.000000 VAL   74
1186 HG2  140  140 1181    1.0900001180  109.5000001185  120.000000 VAL   74
1187 HG3  140  140 1181    1.0900001180  109.5000001185 -120.000000 VAL   74
1188 HG4  140  140 1182    1.0900001180  109.5000001177  180.000000 VAL   74
1189 HG5  140  140 1182    1.0900001180  109.5000001188  120.000000 VAL   74
1190 HG6  140  140 1182    1.0900001180  109.5000001188 -120.000000 VAL   74
1191 N    238  238 1178    1.3361131177  117.2160181175  138.030019 TYR   75
1192 O    236  236 1178    1.2313851177  119.8470871191  178.891656 VAL   74
1193 CA   224  224 1191    1.4809971178  123.3982261177 -177.616914 TYR   75
1194 C    235  235 1193    1.5317631191  113.6022671178 -118.729601 TYR   75
1195 HN   241  241 1191    1.0100001178  119.8000001193  180.000000 TYR   75
1196 CB   149  149 1193    1.5444051191  110.9919131194 -120.981900 TYR   75
1197 CG   145  145 1196    1.5086411193  114.6395131191  -55.687893 TYR   75
1198 CD1  145  145 1197    1.3945721196  120.9307161193   85.527585 TYR   75
1199 CE1  145  145 1198    1.3851171197  121.4761161196 -179.324443 TYR   75
1200 HD1  146  146 1198    1.0900001197  120.0000001199  180.000000 TYR   75
1201 CZ   166  166 1199    1.3769901198  119.3417421197   -0.191288 TYR   75
1202 HE1  146  146 1199    1.0900001198  120.0000001201  180.000000 TYR   75
1203 CE2  145  145 1201    1.3874021199  120.3046411198    0.032117 TYR   75
1204 OH   167  167 1201    1.3787221199  119.5787271203 -179.833301 TYR   75
1205 CD2  145  145 1203    1.3844881201  119.8518121199    0.236035 TYR   75
1206 HE2  146  146 1203    1.0900001201  120.0000001205  180.000000 TYR   75
1207 HD2  146  146 1205    1.0900001203  120.0000001197  180.000000 TYR   75
1208 HH   168  168 1204    0.9600001201  113.0000001199    0.000000 TYR   75
1209 HA   140  140 1193    1.0900001191  109.5000001194  120.000000 TYR   75
1210 HB1  140  140 1196    1.0900001193  109.5000001197  120.000000 TYR   75
1211 HB2  140  140 1196    1.0900001193  109.5000001197 -120.000000 TYR   75
1212 N    238  238 1194    1.3286251193  116.9387511191  120.362700 LEU   76
1213 O    236  236 1194    1.2384641193  120.8610991212  177.584793 TYR   75
1214 CA   224  224 1212    1.4572111194  120.2889111193  172.921578 LEU   76
1215 C    235  235 1214    1.5308941212  110.4877431194 -102.129380 LEU   76
1216 HN   241  241 1212    1.0100001194  119.8000001214  180.000000 LEU   76
1217 CB   136  136 1214    1.5315501212  110.4359881215 -121.355043 LEU   76
1218 CG   137  137 1217    1.5291601214  123.1339591212  -55.357253 LEU   76
1219 CD1  135  135 1218    1.5216451217  110.9203551214 -169.938988 LEU   76
1220 CD2  135  135 1218    1.5155281217  111.3833741219  121.176033 LEU   76
1221 HA   140  140 1214    1.0900001212  109.5000001215  120.000000 LEU   76
1222 HB1  140  140 1217    1.0900001214  109.5000001218  120.000000 LEU   76
1223 HB2  140  140 1217    1.0900001214  109.5000001218 -120.000000 LEU   76
1224 HG   140  140 1218    1.0900001217  109.5000001219 -120.000000 LEU   76
1225 HD1  140  140 1219    1.0900001218  109.5000001217  180.000000 LEU   76
1226 HD2  140  140 1219    1.0900001218  109.5000001225  120.000000 LEU   76
1227 HD3  140  140 1219    1.0900001218  109.5000001225 -120.000000 LEU   76
1228 HD4  140  140 1220    1.0900001218  109.5000001217  180.000000 LEU   76
1229 HD5  140  140 1220    1.0900001218  109.5000001228  120.000000 LEU   76
1230 HD6  140  140 1220    1.0900001218  109.5000001228 -120.000000 LEU   76
1231 N    238  238 1215    1.3330671214  116.9111561212  129.767119 ILE   77
1232 O    236  236 1215    1.2301081214  119.8324741231  178.618214 LEU   76
1233 CA   224  224 1231    1.4637631215  123.1244201214  179.971194 ILE   77
1234 C    235  235 1233    1.5217831231  111.0549821215  -98.340148 ILE   77
1235 HN   241  241 1231    1.0100001215  119.8000001233  180.000000 ILE   77
1236 CB   137  137 1233    1.5452561231  111.8207241234 -120.270865 ILE   77
1237 CG1  136  136 1236    1.5219111233  110.4298511231  -51.696503 ILE   77
1238 CG2  135  135 1236    1.5290511233  111.3319391237 -122.217267 ILE   77
1239 CD1  135  135 1237    1.5092241236  112.4016011233  163.457385 ILE   77
1240 HA   140  140 1233    1.0900001231  109.5000001234  120.000000 ILE   77
1241 HB   140  140 1236    1.0900001233  109.5000001237  120.000000 ILE   77
1242 HG1  140  140 1237    1.0900001236  109.5000001239  120.000000 ILE   77
1243 HG2  140  140 1237    1.0900001236  109.5000001239 -120.000000 ILE   77
1244 HG3  140  140 1238    1.0900001236  109.5000001233  180.000000 ILE   77
1245 HG4  140  140 1238    1.0900001236  109.5000001244  120.000000 ILE   77
1246 HG5  140  140 1238    1.0900001236  109.5000001244 -120.000000 ILE   77
1247 HD1  140  140 1239    1.0900001237  109.5000001236  180.000000 ILE   77
1248 HD2  140  140 1239    1.0900001237  109.5000001247  120.000000 ILE   77
1249 HD3  140  140 1239    1.0900001237  109.5000001247 -120.000000 ILE   77
1250 N    238  238 1234    1.3262621233  115.6314501231  106.485788 LEU   78
1251 O    236  236 1234    1.2360521233  121.0283281250  177.660427 ILE   77
1252 CA   224  224 1250    1.4650511234  122.4481261233 -173.198983 LEU   78
1253 C    235  235 1252    1.5300171250  113.0658161234 -113.959666 LEU   78
1254 HN   241  241 1250    1.0100001234  119.8000001252  180.000000 LEU   78
1255 CB   136  136 1252    1.5379761250  109.8964141253 -120.784799 LEU   78
1256 CG   137  137 1255    1.5296111252  117.1047971250  -43.433793 LEU   78
1257 CD1  135  135 1256    1.5124701255  109.4048971252  157.130985 LEU   78
1258 CD2  135  135 1256    1.5196651255  111.8191451257  124.043710 LEU   78
1259 HA   140  140 1252    1.0900001250  109.5000001253  120.000000 LEU   78
1260 HB1  140  140 1255    1.0900001252  109.5000001256  120.000000 LEU   78
1261 HB2  140  140 1255    1.0900001252  109.5000001256 -120.000000 LEU   78
1262 HG   140  140 1256    1.0900001255  109.5000001257 -120.000000 LEU   78
1263 HD1  140  140 1257    1.0900001256  109.5000001255  180.000000 LEU   78
1264 HD2  140  140 1257    1.0900001256  109.5000001263  120.000000 LEU   78
1265 HD3  140  140 1257    1.0900001256  109.5000001263 -120.000000 LEU   78
1266 HD4  140  140 1258    1.0900001256  109.5000001255  180.000000 LEU   78
1267 HD5  140  140 1258    1.0900001256  109.5000001266  120.000000 LEU   78
1268 HD6  140  140 1258    1.0900001256  109.5000001266 -120.000000 LEU   78
1269 N    238  238 1253    1.3353461252  115.3420941250  159.338740 GLU   79
1270 O    236  236 1253    1.2331181252  120.5972261269  179.681688 LEU   78
1271 CA   224  224 1269    1.4445781253  123.9150361252  170.952391 GLU   79
1272 C    235  235 1271    1.5362081269  110.8133061253  -59.733374 GLU   79
1273 HN   241  241 1269    1.0100001253  119.8000001271  180.000000 GLU   79
1274 CB   136  136 1271    1.5207621269  109.1143641272 -123.306587 GLU   79
1275 CG   274  274 1274    1.5194811271  116.4233651269  155.967349 GLU   79
1276 CD   271  271 1275    1.5311191274  112.3688261271  178.287077 GLU   79
1277 OE1  272  272 1276    1.2688991275  119.8329161274    8.585998 GLU   79
1278 OE2  272  272 1276    1.2625571275  117.9994261277  179.736230 GLU   79
1279 HA   140  140 1271    1.0900001269  109.5000001272  120.000000 GLU   79
1280 HB1  140  140 1274    1.0900001271  109.5000001275  120.000000 GLU   79
1281 HB2  140  140 1274    1.0900001271  109.5000001275 -120.000000 GLU   79
1282 HG1  140  140 1275    1.0900001274  109.5000001276  120.000000 GLU   79
1283 HG2  140  140 1275    1.0900001274  109.5000001276 -120.000000 GLU   79
1284 NT   238  238 1272    1.3242341271  116.7998961269  137.888657 AME   80
1285 O    236  236 1272    1.2247861271  121.5614661284 -178.124610 GLU   79
1286 CT   242  242 1284    1.4415971272  119.4753051271 -179.341915 AME   80
1287 HN   241  241 1284    1.0100001272  119.8000001286  180.000000 AME   80
1288 HT1  140  140 1286    1.0900001284  109.5000001272  180.000000 AME   80
1289 HT2  140  140 1286    1.0900001284  109.5000001288  120.000000 AME   80
1290 HT3  140  140 1286    1.0900001284  109.5000001288  240.000000 AME   80
1291 H1   140  140    3   19.359465   2  125.688687   1  -43.015737 ACE   81
1292 CH3  135  135 1291    1.090000   3   48.683665   2  110.218374 ACE   81
1293 C    235  235 1292    1.5424641291  111.100000   3  -60.547637 ACE   81
1294 H2   140  140 1292    1.0900001293  109.5000001291  120.000000 ACE   81
1295 H3   140  140 1292    1.0900001293  109.5000001291  240.000000 ACE   81
1296 N    238  238 1293    1.3366851292  116.8143261291  180.000000 CYS   82
1297 O    236  236 1293    1.2395281292  120.1775461296  179.339993 ACE   81
1298 CA   224  224 1296    1.4613551293  122.0879031292  175.032382 CYS   82
1299 C    235  235 1298    1.5160521296  112.8303031293  -56.899848 CYS   82
1300 HN   241  241 1296    1.0100001293  119.8000001298  180.000000 CYS   82
1301 CB   206  206 1298    1.5136161296  110.5030651299 -120.478182 CYS   82
1302 SG   200  200 1301    1.7961711298  113.7181971296  -85.621900 CYS   82
1303 HG   204  204 1302    1.3460001301   94.4000001298  180.000000 CYS   82
1304 HA   140  140 1298    1.0900001296  109.5000001299  120.000000 CYS   82
1305 HB1  140  140 1301    1.0900001298  109.5000001302  120.000000 CYS   82
1306 HB2  140  140 1301    1.0900001298  109.5000001302 -120.000000 CYS   82
1307 N    238  238 1299    1.3338591298  115.5878271296  -47.363812 HIS   83
1308 O    236  236 1299    1.2380891298  120.5191511307 -179.241358 CYS   82
1309 CA   224  224 1307    1.4524761299  122.3104651298 -178.621324 HIS   83
1310 C    235  235 1309    1.5007071307  112.7936021299  -66.987713 HIS   83
1311 HN   241  241 1307    1.0100001299  119.8000001309  180.000000 HIS   83
1312 CB   505  505 1309    1.5257521307  110.9635481310 -126.568301 HIS   83
1313 CG   507  507 1312    1.5222791309  113.3882971307  -66.421712 HIS   83
1314 ND1  511  511 1313    1.3547171312  122.8444491309  166.313366 HIS   83
1315 CE1  506  506 1314    1.3545281313  109.5166871312 -179.810888 HIS   83
1316 NE2  503  503 1315    1.3476101314  108.1557461313    1.139947 HIS   83
1317 HE   146  146 1315    1.0900001314  120.0000001316  180.000000 HIS   83
1318 CD2  508  508 1316    1.3598251315  108.6563711314   -0.775638 HIS   83
1319 HNE  504  504 1316    1.0100001315  125.0000001318  180.000000 HIS   83
1320 HD   146  146 1318    1.0900001316  120.0000001313  180.000000 HIS   83
1321 HA   140  140 1309    1.0900001307  109.5000001310  120.000000 HIS   83
1322 HB1  140  140 1312    1.0900001309  109.5000001313  120.000000 HIS   83
1323 HB2  140  140 1312    1.0900001309  109.5000001313 -120.000000 HIS   83
1324 N    238  238 1310    1.3348901309  116.9103461307  -31.494911 SER   84
1325 O    236  236 1310    1.2273251309  119.6993971324  178.159597 HIS   83
1326 CA   224  224 1324    1.4699311310  122.9136461309  175.143181 SER   84
1327 C    235  235 1326    1.5447831324  112.3182511310  -64.957002 SER   84
1328 HN   241  241 1324    1.0100001310  119.8000001326  180.000000 SER   84
1329 CB   157  157 1326    1.5387631324  110.6550151327 -124.121444 SER   84
1330 OG   154  154 1329    1.4184441326  111.2626181324   92.888261 SER   84
1331 HG   155  155 1330    0.9650001329  107.6000001326  180.000000 SER   84
1332 HA   140  140 1326    1.0900001324  109.5000001327  120.000000 SER   84
1333 HB1  140  140 1329    1.0900001326  109.5000001330  120.000000 SER   84
1334 HB2  140  140 1329    1.0900001326  109.5000001330 -120.000000 SER   84
1335 N    238  238 1327    1.3323581326  116.5931011324  -17.318228 LYS   85
1336 O    236  236 1327    1.2364801326  120.6585201335 -178.715002 SER   84
1337 CA   224  224 1335    1.4713881327  122.2416971326  171.655488 LYS   85
1338 C    235  235 1337    1.5177921335  110.0240681327 -108.871369 LYS   85
1339 HN   241  241 1335    1.0100001327  119.8000001337  180.000000 LYS   85
1340 CB   136  136 1337    1.5400031335  111.3931611338 -123.138318 LYS   85
1341 CG   136  136 1340    1.5240261337  113.4646001335  -65.125428 LYS   85
1342 CD   136  136 1341    1.5199261340  111.9133471337 -163.140033 LYS   85
1343 CE   292  292 1342    1.5316221341  112.5533781340  137.480202 LYS   85
1344 NZ   287  287 1343    1.4973181342  114.8838481341   61.960791 LYS   85
1345 HZ1  290  290 1344    1.0100001343  109.4700001342  180.000000 LYS   85
1346 HZ2  290  290 1344    1.0100001343  109.4700001345 -120.000000 LYS   85
1347 HZ3  290  290 1344    1.0100001343  109.4700001345  120.000000 LYS   85
1348 HA   140  140 1337    1.0900001335  109.5000001338  120.000000 LYS   85
1349 HB1  140  140 1340    1.0900001337  109.5000001341  120.000000 LYS   85
1350 HB2  140  140 1340    1.0900001337  109.5000001341 -120.000000 LYS   85
1351 HG1  140  140 1341    1.0900001340  109.5000001342  120.000000 LYS   85
1352 HG2  140  140 1341    1.0900001340  109.5000001342 -120.000000 LYS   85
1353 HD1  140  140 1342    1.0900001341  109.5000001343  120.000000 LYS   85
1354 HD2  140  140 1342    1.0900001341  109.5000001343 -120.000000 LYS   85
1355 HE1  140  140 1343    1.0900001342  109.5000001344  120.000000 LYS   85
1356 HE2  140  140 1343    1.0900001342  109.5000001344 -120.000000 LYS   85
1357 N    238  238 1338    1.3294771337  115.5439471335   19.375323 ARG   86
1358 O    236  236 1338    1.2239521337  120.8616611357 -179.206749 LYS   85
1359 CA   224  224 1357    1.4785691338  123.9676071337 -177.835551 ARG   86
1360 C    235  235 1359    1.5500091357  115.8422781338   51.518661 ARG   86
1361 HN   241  241 1357    1.0100001338  119.8000001359  180.000000 ARG   86
1362 CB   136  136 1359    1.5413811357  110.9622791360 -129.484374 ARG   86
1363 CG   308  308 1362    1.5294901359  114.4798101357  -68.279386 ARG   86
1364 CD   307  307 1363    1.5332221362  113.5231191359  -77.197423 ARG   86
1365 NE   303  303 1364    1.4734001363  114.2387541362  -89.883439 ARG   86
1366 CZ   302  302 1365    1.3368301364  124.8054071363 -178.905421 ARG   86
1367 HE   304  304 1365    1.0120001364  107.9000001366  180.000000 ARG   86
1368 NH1  300  300 1366    1.3278321365  120.1301801364 -179.802163 ARG   86
1369 H11  301  301 1368    1.0120001366  120.7000001365    0.000000 ARG   86
1370 H12  301  301 1368    1.0120001366  123.3000001369  180.000000 ARG   86
1371 NH2  300  300 1366    1.3296061365  120.5426841368  179.235382 ARG   86
1372 H21  301  301 1371    1.0120001366  122.1000001365    0.000000 ARG   86
1373 H22  301  301 1371    1.0120001366  122.4000001372  180.000000 ARG   86
1374 HA   140  140 1359    1.0900001357  109.5000001360  120.000000 ARG   86
1375 HB1  140  140 1362    1.0900001359  109.5000001363  120.000000 ARG   86
1376 HB2  140  140 1362    1.0900001359  109.5000001363 -120.000000 ARG   86
1377 HG1  140  140 1363    1.0900001362  109.5000001364  120.000000 ARG   86
1378 HG2  140  140 1363    1.0900001362  109.5000001364 -120.000000 ARG   86
1379 HD1  140  140 1364    1.0900001363  109.5000001365  120.000000 ARG   86
1380 HD2  140  140 1364    1.0900001363  109.5000001365 -120.000000 ARG   86
1381 N    238  238 1360    1.3267371359  115.5129401357   28.539276 VAL   87
1382 O    236  236 1360    1.2412591359  121.6075221381  178.578466 ARG   86
1383 CA   224  224 1381    1.4520181360  122.8683921359  178.033431 VAL   87
1384 C    235  235 1383    1.5373181381  109.5601841360  -96.136009 VAL   87
1385 HN   241  241 1381    1.0100001360  119.8000001383  180.000000 VAL   87
1386 CB   137  137 1383    1.5488361381  109.8279341384 -120.464220 VAL   87
1387 CG1  135  135 1386    1.5222181383  110.8912251381  173.333601 VAL   87
1388 CG2  135  135 1386    1.5240311383  111.1849701387  123.909049 VAL   87
1389 HA   140  140 1383    1.0900001381  109.5000001384  120.000000 VAL   87
1390 HB   140  140 1386    1.0900001383  109.5000001387 -120.000000 VAL   87
1391 HG1  140  140 1387    1.0900001386  109.5000001383  180.000000 VAL   87
1392 HG2  140  140 1387    1.0900001386  109.5000001391  120.000000 VAL   87
1393 HG3  140  140 1387    1.0900001386  109.5000001391 -120.000000 VAL   87
1394 HG4  140  140 1388    1.0900001386  109.5000001383  180.000000 VAL   87
1395 HG5  140  140 1388    1.0900001386  109.5000001394  120.000000 VAL   87
1396 HG6  140  140 1388    1.0900001386  109.5000001394 -120.000000 VAL   87
1397 N    238  238 1384    1.3340401383  117.7709481381  125.363427 ILE   88
1398 O    236  236 1384    1.2328281383  120.0565171397 -179.541725 VAL   87
1399 CA   224  224 1397    1.4877461384  121.0946141383  171.103087 ILE   88
1400 C    235  235 1399    1.5373831397  111.0964251384 -109.594231 ILE   88
1401 HN   241  241 1397    1.0100001384  119.8000001399  180.000000 ILE   88
1402 CB   137  137 1399    1.5691311397  114.7765301400 -127.207781 ILE   88
1403 CG1  136  136 1402    1.5375971399  112.5769951397   51.927893 ILE   88
1404 CG2  135  135 1402    1.5321031399  111.8398361403 -125.510091 ILE   88
1405 CD1  135  135 1403    1.5240561402  114.1775231399  172.864533 ILE   88
1406 HA   140  140 1399    1.0900001397  109.5000001400  120.000000 ILE   88
1407 HB   140  140 1402    1.0900001399  109.5000001403  120.000000 ILE   88
1408 HG1  140  140 1403    1.0900001402  109.5000001405  120.000000 ILE   88
1409 HG2  140  140 1403    1.0900001402  109.5000001405 -120.000000 ILE   88
1410 HG3  140  140 1404    1.0900001402  109.5000001399  180.000000 ILE   88
1411 HG4  140  140 1404    1.0900001402  109.5000001410  120.000000 ILE   88
1412 HG5  140  140 1404    1.0900001402  109.5000001410 -120.000000 ILE   88
1413 HD1  140  140 1405    1.0900001403  109.5000001402  180.000000 ILE   88
1414 HD2  140  140 1405    1.0900001403  109.5000001413  120.000000 ILE   88
1415 HD3  140  140 1405    1.0900001403  109.5000001413 -120.000000 ILE   88
1416 N    238  238 1400    1.3301211399  117.2409621397  138.685824 HIS   89
1417 O    236  236 1400    1.2302851399  120.5359141416 -179.229213 ILE   88
1418 CA   224  224 1416    1.4603171400  119.9835831399 -170.274143 HIS   89
1419 C    235  235 1418    1.5063471416  112.6626931400  -86.469785 HIS   89
1420 HN   241  241 1416    1.0100001400  119.8000001418  180.000000 HIS   89
1421 CB   505  505 1418    1.5305101416  112.0672041419 -127.625261 HIS   89
1422 CG   507  507 1421    1.5106501418  113.6177711416 -177.863594 HIS   89
1423 ND1  511  511 1422    1.3532631421  122.5224261418  -71.748544 HIS   89
1424 CE1  506  506 1423    1.3591561422  109.6287401421  179.100665 HIS   89
1425 NE2  503  503 1424    1.3447931423  107.9594821422    0.585585 HIS   89
1426 HE   146  146 1424    1.0900001423  120.0000001425  180.000000 HIS   89
1427 CD2  508  508 1425    1.3641901424  108.6907851423   -0.331883 HIS   89
1428 HNE  504  504 1425    1.0100001424  125.0000001427  180.000000 HIS   89
1429 HD   146  146 1427    1.0900001425  120.0000001422  180.000000 HIS   89
1430 HA   140  140 1418    1.0900001416  109.5000001419  120.000000 HIS   89
1431 HB1  140  140 1421    1.0900001418  109.5000001422  120.000000 HIS   89
1432 HB2  140  140 1421    1.0900001418  109.5000001422 -120.000000 HIS   89
1433 N    238  238 1419    1.3375221418  116.4980671416  -56.359366 ARN   90
1434 O    236  236 1419    1.2473341418  120.0616141433 -178.273701 HIS   89
1435 CA   224  224 1433    1.4772821419  123.4894951418  169.383744 ARN   90
1436 C    235  235 1435    1.5334291433  117.9084401419   78.790328 ARN   90
1437 HN   241  241 1433    1.0100001419  119.8000001435  180.000000 ARN   90
1438 CB   136  136 1435    1.5368041433  111.3307151436 -125.692570 ARN   90
1439 CG   136  136 1438    1.5248831435  115.9954401433  -56.144958 ARN   90
1440 CD   748  748 1439    1.5349391438  112.1303321435 -173.415048 ARN   90
1441 NE   749  749 1440    1.4752911439  114.3512391438  -31.125544 ARN   90
1442 CZ   752  752 1441    1.3353911440  124.6886751439  165.183626 ARN   90
1443 HE   910  910 1441    1.0120001440  107.9000001442  180.000000 ARN   90
1444 NH1  750  750 1442    1.3253641441  119.9760941440    0.060716 ARN   90
1445 H11  240  240 1444    1.0120001442  120.7000001441    0.000000 ARN   90
1446 NH2  751  751 1442    1.3298021441  120.5505901444 -179.137150 ARN   90
1447 H21  909  909 1446    1.0120001442  122.1000001441    0.000000 ARN   90
1448 H22  909  909 1446    1.0120001442  122.4000001447  180.000000 ARN   90
1449 HA   140  140 1435    1.0900001433  109.5000001436  120.000000 ARN   90
1450 HB1  140  140 1438    1.0900001435  109.5000001439  120.000000 ARN   90
1451 HB2  140  140 1438    1.0900001435  109.5000001439 -120.000000 ARN   90
1452 HG1  140  140 1439    1.0900001438  109.5000001440  120.000000 ARN   90
1453 HG2  140  140 1439    1.0900001438  109.5000001440 -120.000000 ARN   90
1454 HD1  140  140 1440    1.0900001439  109.5000001441  120.000000 ARN   90
1455 HD2  140  140 1440    1.0900001439  109.5000001441 -120.000000 ARN   90
1456 N    238  238 1436    1.3300671435  118.5412081433  -11.625655 ASP   91
1457 O    236  236 1436    1.2288551435  119.6190931456 -178.938460 ARN   90
1458 CA   224  224 1456    1.4764081436  120.6252361435  178.758299 ASP   91
1459 C    235  235 1458    1.5452361456  112.5840081436 -129.332347 ASP   91
1460 HN   241  241 1456    1.0100001436  119.8000001458  180.000000 ASP   91
1461 CB   274  274 1458    1.5585681456  111.6058401459 -128.374644 ASP   91
1462 CG   271  271 1461    1.5509931458  113.0933981456 -168.897440 ASP   91
1463 OD1  272  272 1462    1.2560471461  119.9288861458   41.369646 ASP   91
1464 OD2  272  272 1462    1.2506551461  118.4931811463  179.559309 ASP   91
1465 HA   140  140 1458    1.0900001456  109.5000001459  120.000000 ASP   91
1466 HB1  140  140 1461    1.0900001458  109.5000001462  120.000000 ASP   91
1467 HB2  140  140 1461    1.0900001458  109.5000001462 -120.000000 ASP   91
1468 N    238  238 1459    1.3357661458  115.7540901456   49.106354 ILE   92
1469 O    236  236 1459    1.2453731458  121.2248101468  178.673328 ASP   91
1470 CA   224  224 1468    1.4615791459  122.1674981458 -177.134338 ILE   92
1471 C    235  235 1470    1.5373681468  110.5608901459  -80.880062 ILE   92
1472 HN   241  241 1468    1.0100001459  119.8000001470  180.000000 ILE   92
1473 CB   137  137 1470    1.5395561468  111.3323161471 -123.051308 ILE   92
1474 CG1  136  136 1473    1.5166411470  111.0627571468  -48.695578 ILE   92
1475 CG2  135  135 1473    1.5195281470  110.2669251474 -119.416301 ILE   92
1476 CD1  135  135 1474    1.5139181473  112.8950071470  -88.637519 ILE   92
1477 HA   140  140 1470    1.0900001468  109.5000001471  120.000000 ILE   92
1478 HB   140  140 1473    1.0900001470  109.5000001474  120.000000 ILE   92
1479 HG1  140  140 1474    1.0900001473  109.5000001476  120.000000 ILE   92
1480 HG2  140  140 1474    1.0900001473  109.5000001476 -120.000000 ILE   92
1481 HG3  140  140 1475    1.0900001473  109.5000001470  180.000000 ILE   92
1482 HG4  140  140 1475    1.0900001473  109.5000001481  120.000000 ILE   92
1483 HG5  140  140 1475    1.0900001473  109.5000001481 -120.000000 ILE   92
1484 HD1  140  140 1476    1.0900001474  109.5000001473  180.000000 ILE   92
1485 HD2  140  140 1476    1.0900001474  109.5000001484  120.000000 ILE   92
1486 HD3  140  140 1476    1.0900001474  109.5000001484 -120.000000 ILE   92
1487 N    238  238 1471    1.3218951470  117.0012261468  105.525732 LYN   93
1488 O    236  236 1471    1.2218471470  121.0918781487 -178.945013 ILE   92
1489 CA   224  224 1487    1.4418991471  121.5661751470 -179.658958 LYN   93
1490 C    235  235 1489    1.5064831487  103.7045621471 -132.049176 LYN   93
1491 HN   241  241 1487    1.0100001471  119.8000001489  180.000000 LYN   93
1492 CB   136  136 1489    1.5375401487  112.1601881490 -113.396447 LYN   93
1493 CG   136  136 1492    1.5212431489  121.4683561487  -61.150474 LYN   93
1494 CD   136  136 1493    1.5318291492  104.0659741489  161.828474 LYN   93
1495 CE   906  906 1494    1.5276421493  116.9834331492  152.685240 LYN   93
1496 NZ   900  900 1495    1.5038231494  114.2044641493   81.536768 LYN   93
1497 HZ1  909  909 1496    1.0100001495  109.4700001494  180.000000 LYN   93
1498 HZ2  909  909 1496    1.0100001495  109.4700001497 -120.000000 LYN   93
1499 HA   140  140 1489    1.0900001487  109.5000001490  120.000000 LYN   93
1500 HB1  140  140 1492    1.0900001489  109.5000001493  120.000000 LYN   93
1501 HB2  140  140 1492    1.0900001489  109.5000001493 -120.000000 LYN   93
1502 HG1  140  140 1493    1.0900001492  109.5000001494  120.000000 LYN   93
1503 HG2  140  140 1493    1.0900001492  109.5000001494 -120.000000 LYN   93
1504 HD1  140  140 1494    1.0900001493  109.5000001495  120.000000 LYN   93
1505 HD2  140  140 1494    1.0900001493  109.5000001495 -120.000000 LYN   93
1506 HE1  911  911 1495    1.0900001494  109.5000001496  120.000000 LYN   93
1507 HE2  911  911 1495    1.0900001494  109.5000001496 -120.000000 LYN   93
1508 N    239  239 1490    1.3338731489  117.2790571487  151.195250 PRO   94
1509 O    236  236 1490    1.2434761489  120.0897881508  175.339513 LYN   93
1510 CA   246  246 1508    1.4635531490  118.3436431489  176.314695 PRO   94
1511 C    235  235 1510    1.5229511508  114.6390171490  -51.478945 PRO   94
1512 CB   136  136 1510    1.5281231508  103.1506911511 -119.843113 PRO   94
1513 CG   136  136 1512    1.4874811510  102.8638071508  -29.394063 PRO   94
1514 CD   245  245 1513    1.5002791512  104.8034691510   39.666316 PRO   94
1515 HA   140  140 1510    1.0900001508  109.5000001511  120.000000 PRO   94
1516 HB1  140  140 1512    1.0900001510  109.5000001513  120.000000 PRO   94
1517 HB2  140  140 1512    1.0900001510  109.5000001513 -120.000000 PRO   94
1518 HG1  140  140 1513    1.0900001512  109.5000001514  120.000000 PRO   94
1519 HG2  140  140 1513    1.0900001512  109.5000001514 -120.000000 PRO   94
1520 HD1  140  140 1514    1.0900001513  109.5000001508  120.000000 PRO   94
1521 HD2  140  140 1514    1.0900001513  109.5000001508 -120.000000 PRO   94
1522 N    238  238 1511    1.3327881510  118.9888821508  -32.666380 GLU   95
1523 O    236  236 1511    1.2296151510  118.6981971522 -179.899619 PRO   94
1524 CA   224  224 1522    1.4723891511  119.2290721510  179.073034 GLU   95
1525 C    235  235 1524    1.5207111522  114.4753091511  -71.575245 GLU   95
1526 HN   241  241 1522    1.0100001511  119.8000001524  180.000000 GLU   95
1527 CB   136  136 1524    1.5037241522  112.1588461525 -125.895035 GLU   95
1528 CG   274  274 1527    1.4939301524  112.9337491522   66.767065 GLU   95
1529 CD   271  271 1528    1.5040151527  110.1735871524 -127.491277 GLU   95
1530 OE1  272  272 1529    1.2639641528  117.3612761527   59.037031 GLU   95
1531 OE2  272  272 1529    1.2631821528  117.6620001530  179.959259 GLU   95
1532 HA   140  140 1524    1.0900001522  109.5000001525  120.000000 GLU   95
1533 HB1  140  140 1527    1.0900001524  109.5000001528  120.000000 GLU   95
1534 HB2  140  140 1527    1.0900001524  109.5000001528 -120.000000 GLU   95
1535 HG1  140  140 1528    1.0900001527  109.5000001529  120.000000 GLU   95
1536 HG2  140  140 1528    1.0900001527  109.5000001529 -120.000000 GLU   95
1537 N    238  238 1525    1.3377931524  118.0536531522  -12.154682 ASN   96
1538 O    236  236 1525    1.2168031524  118.5952111537  179.924280 GLU   95
1539 CA   224  224 1537    1.4686271525  123.6606611524  171.056472 ASN   96
1540 C    235  235 1539    1.5166791537  113.2884871525 -102.387472 ASN   96
1541 HN   241  241 1537    1.0100001525  119.8000001539  180.000000 ASN   96
1542 CB   136  136 1539    1.5129561537  110.3771691540 -116.936324 ASN   96
1543 CG   235  235 1542    1.4978861539  113.0905981537  -69.204521 ASN   96
1544 ND2  237  237 1543    1.3330871542  115.0448671539  167.575269 ASN   96
1545 HD1  240  240 1544    1.0080001543  119.2000001542  180.000000 ASN   96
1546 HD2  240  240 1544    1.0080001543  119.2000001545  180.000000 ASN   96
1547 OD1  236  236 1543    1.2480711542  121.8191521544  179.203344 ASN   96
1548 HA   140  140 1539    1.0900001537  109.5000001540  120.000000 ASN   96
1549 HB1  140  140 1542    1.0900001539  109.5000001543  120.000000 ASN   96
1550 HB2  140  140 1542    1.0900001539  109.5000001543 -120.000000 ASN   96
1551 N    238  238 1540    1.3254001539  117.5997811537   17.406237 LEU   97
1552 O    236  236 1540    1.2334421539  119.7162781551 -176.841061 ASN   96
1553 CA   224  224 1551    1.4529741540  121.4275141539  178.292457 LEU   97
1554 C    235  235 1553    1.5245581551  105.7803031540 -118.714255 LEU   97
1555 HN   241  241 1551    1.0100001540  119.8000001553  180.000000 LEU   97
1556 CB   136  136 1553    1.5340921551  111.3654801554 -121.102658 LEU   97
1557 CG   137  137 1556    1.5409861553  119.8274301551  -52.814527 LEU   97
1558 CD1  135  135 1557    1.5192691556  111.9229961553 -172.996150 LEU   97
1559 CD2  135  135 1557    1.5131641556  113.8637821558  124.193252 LEU   97
1560 HA   140  140 1553    1.0900001551  109.5000001554  120.000000 LEU   97
1561 HB1  140  140 1556    1.0900001553  109.5000001557  120.000000 LEU   97
1562 HB2  140  140 1556    1.0900001553  109.5000001557 -120.000000 LEU   97
1563 HG   140  140 1557    1.0900001556  109.5000001558 -120.000000 LEU   97
1564 HD1  140  140 1558    1.0900001557  109.5000001556  180.000000 LEU   97
1565 HD2  140  140 1558    1.0900001557  109.5000001564  120.000000 LEU   97
1566 HD3  140  140 1558    1.0900001557  109.5000001564 -120.000000 LEU   97
1567 HD4  140  140 1559    1.0900001557  109.5000001556  180.000000 LEU   97
1568 HD5  140  140 1559    1.0900001557  109.5000001567  120.000000 LEU   97
1569 HD6  140  140 1559    1.0900001557  109.5000001567 -120.000000 LEU   97
1570 NT   238  238 1554    1.3269161553  116.3993511551  124.605108 AME   98
1571 O    236  236 1554    1.2271051553  121.0065941570 -178.084939 LEU   97
1572 CT   242  242 1570    1.4518591554  121.5747561553 -171.648326 AME   98
1573 HN   241  241 1570    1.0100001554  119.8000001572  180.000000 AME   98
1574 HT1  140  140 1572    1.0900001570  109.5000001554  180.000000 AME   98
1575 HT2  140  140 1572    1.0900001570  109.5000001574  120.000000 AME   98
1576 HT3  140  140 1572    1.0900001570  109.5000001574  240.000000 AME   98
1577 H1   140  140    3   12.762103   2  172.742601   1   13.107147 ACE   99
1578 CH3  135  135 1577    1.090000   3   75.342605   2  -49.599058 ACE   99
1579 C    235  235 1578    1.5332961577  111.100000   3   46.870498 ACE   99
1580 H2   140  140 1578    1.0900001579  109.5000001577  120.000000 ACE   99
1581 H3   140  140 1578    1.0900001579  109.5000001577  240.000000 ACE   99
1582 N    238  238 1579    1.3391881578  116.3726071577  180.000000 ILE  100
1583 O    236  236 1579    1.2576351578  120.2261441582  179.720031 ACE   99
1584 CA   224  224 1582    1.4567401579  119.6304421578 -177.679145 ILE  100
1585 C    235  235 1584    1.5149561582  110.8695681579  -75.817945 ILE  100
1586 HN   241  241 1582    1.0100001579  119.8000001584  180.000000 ILE  100
1587 CB   137  137 1584    1.5352341582  112.9934571585 -120.792131 ILE  100
1588 CG1  136  136 1587    1.5195331584  110.3826011582  -53.610958 ILE  100
1589 CG2  135  135 1587    1.5457311584  110.9280931588 -124.745528 ILE  100
1590 CD1  135  135 1588    1.5179501587  111.0609891584 -179.711812 ILE  100
1591 HA   140  140 1584    1.0900001582  109.5000001585  120.000000 ILE  100
1592 HB   140  140 1587    1.0900001584  109.5000001588  120.000000 ILE  100
1593 HG1  140  140 1588    1.0900001587  109.5000001590  120.000000 ILE  100
1594 HG2  140  140 1588    1.0900001587  109.5000001590 -120.000000 ILE  100
1595 HG3  140  140 1589    1.0900001587  109.5000001584  180.000000 ILE  100
1596 HG4  140  140 1589    1.0900001587  109.5000001595  120.000000 ILE  100
1597 HG5  140  140 1589    1.0900001587  109.5000001595 -120.000000 ILE  100
1598 HD1  140  140 1590    1.0900001588  109.5000001587  180.000000 ILE  100
1599 HD2  140  140 1590    1.0900001588  109.5000001598  120.000000 ILE  100
1600 HD3  140  140 1590    1.0900001588  109.5000001598 -120.000000 ILE  100
1601 N    238  238 1585    1.3199341584  116.3777231582  124.503094 ALA  101
1602 O    236  236 1585    1.2191941584  120.6504571601  179.332044 ILE  100
1603 CA   224  224 1601    1.4687051585  122.4610281584  178.319986 ALA  101
1604 C    235  235 1603    1.5230541601  111.5010331585 -113.019211 ALA  101
1605 HN   241  241 1601    1.0100001585  119.8000001603  180.000000 ALA  101
1606 CB   135  135 1603    1.5198061601  110.0479741604 -121.841589 ALA  101
1607 HA   140  140 1603    1.0900001601  109.5000001604  120.000000 ALA  101
1608 HB1  140  140 1606    1.0900001603  109.5000001601  180.000000 ALA  101
1609 HB2  140  140 1606    1.0900001603  109.5000001608  120.000000 ALA  101
1610 HB3  140  140 1606    1.0900001603  109.5000001608 -120.000000 ALA  101
1611 N    238  238 1604    1.3245641603  116.8519351601  175.499952 ASP  102
1612 O    236  236 1604    1.2277441603  120.4452811611 -179.859253 ALA  101
1613 CA   224  224 1611    1.4615581604  121.4167671603  172.109022 ASP  102
1614 C    235  235 1613    1.5376581611  114.9044421604   57.974074 ASP  102
1615 HN   241  241 1611    1.0100001604  119.8000001613  180.000000 ASP  102
1616 CB   274  274 1613    1.5286511611  109.8487851614 -125.340964 ASP  102
1617 CG   271  271 1616    1.5180491613  112.8545951611 -166.529667 ASP  102
1618 OD1  272  272 1617    1.2569031616  119.2084661613   13.169057 ASP  102
1619 OD2  272  272 1617    1.2533081616  117.6452321618  179.765239 ASP  102
1620 HA   140  140 1613    1.0900001611  109.5000001614  120.000000 ASP  102
1621 HB1  140  140 1616    1.0900001613  109.5000001617  120.000000 ASP  102
1622 HB2  140  140 1616    1.0900001613  109.5000001617 -120.000000 ASP  102
1623 N    238  238 1614    1.3190231613  115.1452421611   89.161624 PHE  103
1624 O    236  236 1614    1.2424951613  122.2127801623  178.575664 ASP  102
1625 CA   224  224 1623    1.4445931614  120.5690181613  176.700839 PHE  103
1626 C    235  235 1625    1.5186321623  111.1454361614  -99.876100 PHE  103
1627 HN   241  241 1623    1.0100001614  119.8000001625  180.000000 PHE  103
1628 CB   149  149 1625    1.5270301623  110.0890801626 -125.590410 PHE  103
1629 CG   145  145 1628    1.4954521625  112.8805161623  -80.129236 PHE  103
1630 CD1  145  145 1629    1.3947481628  120.7799211625   78.150604 PHE  103
1631 CE1  145  145 1630    1.3856331629  120.5617751628 -178.935817 PHE  103
1632 HD1  146  146 1630    1.0900001629  120.0000001631  180.000000 PHE  103
1633 CZ   145  145 1631    1.3933961630  119.7795361629    0.909690 PHE  103
1634 HE1  146  146 1631    1.0900001630  120.0000001633  180.000000 PHE  103
1635 CE2  145  145 1633    1.3835461631  120.3061801630   -0.260141 PHE  103
1636 HZ   146  146 1633    1.0900001631  120.0000001635  180.000000 PHE  103
1637 CD2  145  145 1635    1.3868561633  119.5540161631    0.156829 PHE  103
1638 HE2  146  146 1635    1.0900001633  120.0000001637  180.000000 PHE  103
1639 HD2  146  146 1637    1.0900001635  120.0000001629  180.000000 PHE  103
1640 HA   140  140 1625    1.0900001623  109.5000001626  120.000000 PHE  103
1641 HB1  140  140 1628    1.0900001625  109.5000001629  120.000000 PHE  103
1642 HB2  140  140 1628    1.0900001625  109.5000001629 -120.000000 PHE  103
1643 N    238  238 1626    1.3319271625  114.8488541623   28.554357 GLY  104
1644 O    236  236 1626    1.2350751625  120.9880231643  178.893191 PHE  103
1645 CA   223  223 1643    1.4572211626  123.8075171625 -176.971713 GLY  104
1646 C    235  235 1645    1.5094401643  114.4365841626  -63.144571 GLY  104
1647 HN   241  241 1643    1.0100001626  119.8000001645  180.000000 GLY  104
1648 HA1  140  140 1645    1.0900001643  109.5000001646  120.000000 GLY  104
1649 HA2  140  140 1645    1.0900001643  109.5000001646 -120.000000 GLY  104
1650 N    238  238 1646    1.3331491645  116.6453441643  -28.110466 TRP  105
1651 O    236  236 1646    1.2356821645  120.0234281650 -179.734390 GLY  104
1652 CA   224  224 1650    1.4587611646  120.7050911645  176.939987 TRP  105
1653 C    235  235 1652    1.5206351650  113.4068711646 -104.835431 TRP  105
1654 HN   241  241 1650    1.0100001646  119.8000001652  180.000000 TRP  105
1655 CB   136  136 1652    1.5396541650  111.7752031653 -129.507443 TRP  105
1656 CG   500  500 1655    1.5287671652  112.7607031650  -76.077468 TRP  105
1657 CD1  514  514 1656    1.3995911655  127.2499261652   81.008834 TRP  105
1658 NE1  503  503 1657    1.3775471656  111.2043701655 -178.852023 TRP  105
1659 HD1  146  146 1657    1.0900001656  120.0000001658  180.000000 TRP  105
1660 CE2  502  502 1658    1.3569421657  111.1633361656    0.227867 TRP  105
1661 HNE  504  504 1658    1.0100001657  125.5000001660  180.000000 TRP  105
1662 CZ2  145  145 1660    1.3991971658  131.0355491657 -179.905653 TRP  105
1663 CH2  145  145 1662    1.4007641660  117.1238661658  179.793037 TRP  105
1664 HZ2  146  146 1662    1.0900001660  120.0000001663  180.000000 TRP  105
1665 CZ3  145  145 1663    1.4053231662  121.7871661660    0.583148 TRP  105
1666 HH2  146  146 1663    1.0900001662  120.0000001665  180.000000 TRP  105
1667 CE3  145  145 1665    1.4105041663  122.0657141662   -0.571040 TRP  105
1668 HZ3  146  146 1665    1.0900001663  120.0000001667  180.000000 TRP  105
1669 CD2  501  501 1667    1.4018121665  118.2874131663    0.360618 TRP  105
1670 HE3  146  146 1667    1.0900001665  120.0000001669  180.000000 TRP  105
1671 HA   140  140 1652    1.0900001650  109.5000001653  120.000000 TRP  105
1672 HB1  140  140 1655    1.0900001652  109.5000001656  120.000000 TRP  105
1673 HB2  140  140 1655    1.0900001652  109.5000001656 -120.000000 TRP  105
1674 N    238  238 1653    1.3438871652  117.7066311650   -4.024212 SER  106
1675 O    236  236 1653    1.2376621652  119.4894151674  177.831910 TRP  105
1676 CA   224  224 1674    1.4941441653  122.7424391652  179.489751 SER  106
1677 C    235  235 1676    1.5489501674  114.7829591653  -63.813486 SER  106
1678 HN   241  241 1674    1.0100001653  119.8000001676  180.000000 SER  106
1679 CB   157  157 1676    1.5547801674  112.3854221677 -129.378498 SER  106
1680 OG   154  154 1679    1.4244771676  113.6865101674   82.755241 SER  106
1681 HG   155  155 1680    0.9650001679  107.6000001676  180.000000 SER  106
1682 HA   140  140 1676    1.0900001674  109.5000001677  120.000000 SER  106
1683 HB1  140  140 1679    1.0900001676  109.5000001680  120.000000 SER  106
1684 HB2  140  140 1679    1.0900001676  109.5000001680 -120.000000 SER  106
1685 N    238  238 1677    1.3356621676  116.2236741674  155.001582 VAL  107
1686 O    236  236 1677    1.2358741676  120.8119501685 -179.793965 SER  106
1687 CA   224  224 1685    1.4704461677  123.4006731676 -171.541193 VAL  107
1688 C    235  235 1687    1.5388821685  108.6855981677 -163.728785 VAL  107
1689 HN   241  241 1685    1.0100001677  119.8000001687  180.000000 VAL  107
1690 CB   137  137 1687    1.5627811685  110.5816481688 -124.292413 VAL  107
1691 CG1  135  135 1690    1.5339771687  111.9961751685   75.721913 VAL  107
1692 CG2  135  135 1690    1.5246831687  111.7773891691  126.823339 VAL  107
1693 HA   140  140 1687    1.0900001685  109.5000001688  120.000000 VAL  107
1694 HB   140  140 1690    1.0900001687  109.5000001691 -120.000000 VAL  107
1695 HG1  140  140 1691    1.0900001690  109.5000001687  180.000000 VAL  107
1696 HG2  140  140 1691    1.0900001690  109.5000001695  120.000000 VAL  107
1697 HG3  140  140 1691    1.0900001690  109.5000001695 -120.000000 VAL  107
1698 HG4  140  140 1692    1.0900001690  109.5000001687  180.000000 VAL  107
1699 HG5  140  140 1692    1.0900001690  109.5000001698  120.000000 VAL  107
1700 HG6  140  140 1692    1.0900001690  109.5000001698 -120.000000 VAL  107
1701 N    238  238 1688    1.3396461687  117.3921721685  174.620314 HIS  108
1702 O    236  236 1688    1.2385771687  119.4423241701 -178.269707 VAL  107
1703 CA   224  224 1701    1.4750091688  123.0558721687  172.361495 HIS  108
1704 C    235  235 1703    1.5104981701  113.2427561688  -93.262246 HIS  108
1705 HN   241  241 1701    1.0100001688  119.8000001703  180.000000 HIS  108
1706 CB   505  505 1703    1.5240611701  110.8812191704 -125.150330 HIS  108
1707 CG   507  507 1706    1.5060971703  113.4424201701  -81.488164 HIS  108
1708 ND1  511  511 1707    1.3405141706  122.4580761703   89.721597 HIS  108
1709 CE1  506  506 1708    1.3522771707  109.4135321706 -179.793830 HIS  108
1710 NE2  503  503 1709    1.3424251708  108.1030321707    0.454938 HIS  108
1711 HE   146  146 1709    1.0900001708  120.0000001710  180.000000 HIS  108
1712 CD2  508  508 1710    1.3480301709  108.7026081708   -0.249178 HIS  108
1713 HNE  504  504 1710    1.0100001709  125.0000001712  180.000000 HIS  108
1714 HD   146  146 1712    1.0900001710  120.0000001707  180.000000 HIS  108
1715 HA   140  140 1703    1.0900001701  109.5000001704  120.000000 HIS  108
1716 HB1  140  140 1706    1.0900001703  109.5000001707  120.000000 HIS  108
1717 HB2  140  140 1706    1.0900001703  109.5000001707 -120.000000 HIS  108
1718 N    238  238 1704    1.3358141703  116.1871471701  139.954743 ALA  109
1719 O    236  236 1704    1.2342211703  120.5409571718  179.459828 HIS  108
1720 CA   224  224 1718    1.4795051704  123.6318951703 -173.505820 ALA  109
1721 C    235  235 1720    1.5388971718  113.9000081704  -88.437895 ALA  109
1722 HN   241  241 1718    1.0100001704  119.8000001720  180.000000 ALA  109
1723 CB   135  135 1720    1.5294161718  109.8788761721 -123.805352 ALA  109
1724 HA   140  140 1720    1.0900001718  109.5000001721  120.000000 ALA  109
1725 HB1  140  140 1723    1.0900001720  109.5000001718  180.000000 ALA  109
1726 HB2  140  140 1723    1.0900001720  109.5000001725  120.000000 ALA  109
1727 HB3  140  140 1723    1.0900001720  109.5000001725 -120.000000 ALA  109
1728 N    239  239 1721    1.3554631720  118.3123981718  146.077392 PRO  110
1729 O    236  236 1721    1.2304331720  119.4042001728  179.426864 ALA  109
1730 CA   246  246 1728    1.4722991721  130.4865791720   -6.345651 PRO  110
1731 C    235  235 1730    1.5352901728  112.5159971721  -82.174487 PRO  110
1732 CB   136  136 1730    1.5326221728  102.9118761731 -119.284157 PRO  110
1733 CG   136  136 1732    1.4872091730  104.4382011728   29.038378 PRO  110
1734 CD   245  245 1733    1.5035021732  104.9842491730  -36.248331 PRO  110
1735 HA   140  140 1730    1.0900001728  109.5000001731  120.000000 PRO  110
1736 HB1  140  140 1732    1.0900001730  109.5000001733  120.000000 PRO  110
1737 HB2  140  140 1732    1.0900001730  109.5000001733 -120.000000 PRO  110
1738 HG1  140  140 1733    1.0900001732  109.5000001734  120.000000 PRO  110
1739 HG2  140  140 1733    1.0900001732  109.5000001734 -120.000000 PRO  110
1740 HD1  140  140 1734    1.0900001733  109.5000001728  120.000000 PRO  110
1741 HD2  140  140 1734    1.0900001733  109.5000001728 -120.000000 PRO  110
1742 N    238  238 1731    1.3377221730  117.3706731728  172.325087 SER  111
1743 O    236  236 1731    1.2341851730  119.4162051742  179.465329 PRO  110
1744 CA   224  224 1742    1.4714471731  121.9216251730 -168.856372 SER  111
1745 C    235  235 1744    1.5467821742  115.1300541731 -160.239219 SER  111
1746 HN   241  241 1742    1.0100001731  119.8000001744  180.000000 SER  111
1747 CB   157  157 1744    1.5415621742  109.3565681745 -124.160965 SER  111
1748 OG   154  154 1747    1.4170611744  111.6450701742 -164.347648 SER  111
1749 HG   155  155 1748    0.9650001747  107.6000001744  180.000000 SER  111
1750 HA   140  140 1744    1.0900001742  109.5000001745  120.000000 SER  111
1751 HB1  140  140 1747    1.0900001744  109.5000001748  120.000000 SER  111
1752 HB2  140  140 1747    1.0900001744  109.5000001748 -120.000000 SER  111
1753 N    238  238 1745    1.3480731744  115.2575821742  164.455898 SER  112
1754 O    236  236 1745    1.2473501744  120.2058391753 -178.672692 SER  111
1755 CA   224  224 1753    1.4910651745  126.4837431744  166.391852 SER  112
1756 C    235  235 1755    1.5505631753  109.8118261745 -129.085272 SER  112
1757 HN   241  241 1753    1.0100001745  119.8000001755  180.000000 SER  112
1758 CB   157  157 1755    1.5374531753  111.6228401756 -123.413773 SER  112
1759 OG   154  154 1758    1.4225981755  111.6209461753  -73.708361 SER  112
1760 HG   155  155 1759    0.9650001758  107.6000001755  180.000000 SER  112
1761 HA   140  140 1755    1.0900001753  109.5000001756  120.000000 SER  112
1762 HB1  140  140 1758    1.0900001755  109.5000001759  120.000000 SER  112
1763 HB2  140  140 1758    1.0900001755  109.5000001759 -120.000000 SER  112
1764 NT   238  238 1756    1.3359841755  118.7967831753  179.915037 AME  113
1765 O    236  236 1756    1.2316011755  119.7200331764  178.973714 SER  112
1766 CT   242  242 1764    1.4705001756  120.1827661755 -170.651057 AME  113
1767 HN   241  241 1764    1.0100001756  119.8000001766  180.000000 AME  113
1768 HT1  140  140 1766    1.0900001764  109.5000001756  180.000000 AME  113
1769 HT2  140  140 1766    1.0900001764  109.5000001768  120.000000 AME  113
1770 HT3  140  140 1766    1.0900001764  109.5000001768  240.000000 AME  113
TERZ
1771 DUM   -1   -1    3   15.024008   2    6.365703   1   77.247130 UNK  114
1772 DUM   -1   -1 1771    1.000000   3   30.215438   2 -162.807625 UNK  114
1773 C00  800  850 1772    1.1000171771   75.255159   3 -179.318434 UNK  114
1774 C01  801  852 1773    1.4112541772   19.5381271771  231.044470 UNK  114
1775 C02  802  851 1773    1.4104571772  107.0228941774  134.186938 UNK  114
1776 H03  803  853 1773    1.0799351774  120.0655921775  181.044555 UNK  114
1777 C04  804  859 1774    1.4228501773  120.9939691775  358.978695 UNK  114
1778 F/H  805  876 1774    1.3556961773  118.6768671777  178.984517 UNK  114
1779 C06  806  856 1777    1.4421771774  119.2155931773    0.269794 UNK  114
1780 N07  807  865 1777    1.3592551774  119.2752291779  179.727876 UNK  114
1781 C08  808  858 1779    1.4377411777  118.2271071774  180.140383 UNK  114
1782 C09  809  854 1779    1.4258141777  118.7678451781  181.000336 UNK  114
1783 C0A  810  860 1781    1.4200501779  118.0353011777  359.683369 UNK  114
1784 C0B  811  861 1781    1.5135751779  124.2887721783  178.203278 UNK  114
1785 C0C  812  862 1783    1.4175651781  120.2988621779    0.442387 UNK  114
1786 H0D  813  863 1783    1.0792981781  119.0732571785  179.816335 UNK  114
1787 C0E  814  864 1785    1.4865741783  121.3841541781  178.717649 UNK  114
1788 C0F  815  866 1787    1.4245291785  120.9959231783  155.105758 UNK  114
1789 C0G  816  867 1787    1.4250391785  120.8803081788  179.728422 UNK  114
1790 C0H  817  868 1788    1.4147621787  120.6635091785  179.844732 UNK  114
1791 H0I  818  869 1788    1.0813861787  120.3565281790  179.855907 UNK  114
1792 C0J  819  870 1790    1.4117861788  120.3580581787  359.691475 UNK  114
1793 BrK  820  871 1790    1.8624171788  120.1154951792  180.223845 UNK  114
1794 C0M  821  872 1792    1.4122241790  119.8428461788    0.192324 UNK  114
1795 H0N  822  873 1792    1.0794211790  119.6902291794  180.154314 UNK  114
1796 H0O  823  874 1794    1.0799421792  120.1315081790  180.373511 UNK  114
1797 H0P  824  875 1789    1.0770801787  120.7210001785  359.588614 UNK  114
1798 O0Q  825  877 1784    1.2524401781  117.5547901779  146.865045 UNK  114
1799 O0R  826  878 1784    1.2511611781  118.6665101798  174.964102 UNK  114
1800 H0S  827  857 1782    1.0781381779  121.8492881777  177.453487 UNK  114
1801 H0T  828  855 1775    1.0797821773  120.0110101774  181.194697 UNK  114
TERZ
1802 CAP   -1   -1    3   15.074700   2   10.771624   1   68.059273 CAP  115
                    Geometry Variations follow    (2I4,F12.6)
17780001 1.08
                    Variable Bonds follow         (I4)
1774
1775
1776
1777
1778
1779
1780
1781
1782
1783
1784
1785
1786
1787
1788
1789
1790
1791
1792
1793
1794
1795
1796
1797
1798
1799
1800
1801
                    Additional Bonds follow       (2I4)
 920 926
15081514
17281734
17751782
17801785
17891794
                    Harmonic Constraints follow   (2I4,4F10.4)
                    Variable Bond Angles follow   (I4)
  15
  31
  32
 200
 212
 213
 419
 421
 422
 423
 424
 425
 426
 427
 428
 429
 430
 431
 432
 433
 434
 435
 436
 437
 438
 439
 440
 441
 442
 443
 444
 445
 446
 447
 448
 449
 450
 451
 452
 453
 454
 455
 456
 457
 458
 459
 460
 461
 462
 463
 464
 465
 466
 467
 468
 469
 470
 471
 472
 473
 474
 475
 476
 477
 478
 479
 480
 481
 482
 493
 494
 495
 496
 497
 498
 499
 500
 501
 502
 503
 504
 505
 506
 507
 508
 509
 510
 511
 512
 513
 514
 515
 516
 517
 518
 519
 520
 521
 522
 523
 524
 525
 526
 527
 528
 529
 530
 531
 532
 533
 534
 535
 536
 537
 538
 539
 540
 541
 542
 543
 544
 545
 546
 547
 548
 549
 550
 551
 552
 553
 554
 555
 556
 557
 558
 559
 560
 561
 562
 563
 564
 565
 566
 567
 568
 569
 570
 571
 572
 573
 574
 575
 576
 577
 578
 579
 580
 581
 582
 583
 584
 585
 586
 587
 588
 589
 590
 591
 592
 593
 594
 595
 596
 597
 598
 599
 600
 601
 602
 603
 604
 605
 606
 607
 608
 609
 610
 611
 612
 613
 614
 615
 616
 617
 618
 619
 620
 621
 622
 623
 624
 625
 626
 627
 628
 629
 630
 631
 632
 633
 634
 635
 636
 637
 638
 639
 640
 641
 642
 643
 644
 645
 646
 647
 648
 649
 650
 651
 652
 653
 654
 655
 663
 664
 665
 666
 667
 668
 669
 670
 671
 672
 673
 674
 675
 676
 677
 678
 679
 680
 681
 682
 683
 684
 685
 686
 687
 688
 689
 690
 691
 692
 693
 694
 695
 696
 697
 698
 699
 700
 701
 702
 703
 704
 705
 706
 707
 708
 709
 710
 719
 720
 721
 722
 723
 724
 725
 726
 727
 728
 729
 730
 731
 732
 733
 734
 743
 744
 745
 746
 747
 748
 749
 750
 751
 752
 753
 754
 755
 756
 757
 758
 759
 760
 761
 762
 763
 764
 765
 766
 767
 768
 769
 770
 771
 772
 773
 774
 775
 776
 777
 778
 779
 780
 781
 782
 783
 784
 785
 786
 787
 788
 789
 790
 791
 792
 793
 794
 795
 796
 797
 798
 799
 800
 801
 802
 803
 804
 805
 806
 807
 808
 809
 810
 811
 812
 813
 814
 815
 816
 817
 818
 819
 820
 821
 822
 823
 824
 825
 826
 827
 828
 829
 830
 831
 832
 833
 834
 835
 836
 837
 838
 839
 840
 841
 842
 844
1016
1017
1018
1020
1021
1022
1023
1024
1025
1026
1027
1028
1050
1052
1053
1054
1055
1056
1057
1058
1059
1060
1061
1062
1063
1074
1075
1076
1077
1078
1079
1080
1081
1082
1083
1084
1095
1096
1097
1098
1099
1100
1101
1102
1103
1104
1112
1113
1114
1115
1116
1117
1118
1119
1120
1121
1122
1123
1124
1125
1126
1127
1128
1129
1130
1131
1132
1133
1134
1135
1136
1137
1138
1139
1140
1141
1142
1143
1144
1145
1146
1147
1148
1149
1150
1151
1152
1153
1154
1155
1156
1157
1158
1159
1168
1169
1170
1171
1172
1173
1174
1175
1176
1177
1178
1179
1180
1181
1182
1183
1184
1185
1186
1187
1188
1189
1190
1191
1192
1193
1194
1195
1196
1197
1208
1209
1210
1211
1212
1213
1214
1215
1216
1217
1218
1219
1220
1221
1222
1223
1224
1225
1226
1227
1228
1229
1230
1231
1232
1233
1234
1235
1236
1237
1238
1239
1240
1241
1242
1243
1244
1245
1246
1247
1248
1249
1251
1776
1777
1778
1779
1780
1781
1782
1783
1784
1785
1786
1787
1788
1789
1790
1791
1792
1793
1794
1795
1796
1797
1798
1799
1800
1801
                    Additional Bond Angles follow (3I4)
  15  14  31
  15  14  32
  31  14  32
 200 199 212
 200 199 213
 212 199 213
 419 403 420
 421 419 423
 422 421 424
 422 421 432
 424 421 432
 441 422 442
 425 424 433
 425 424 434
 433 424 434
 426 425 435
 426 425 436
 435 425 436
 427 426 437
 427 426 438
 437 426 438
 428 427 439
 428 427 440
 439 427 440
 429 428 430
 429 428 431
 430 428 431
 443 441 445
 444 443 446
 444 443 449
 446 443 449
 457 444 458
 447 446 448
 447 446 450
 448 446 450
 451 447 452
 451 447 453
 452 447 453
 454 448 455
 454 448 456
 455 448 456
 459 457 461
 460 459 462
 460 459 466
 462 459 466
 476 460 477
 463 462 467
 463 462 468
 467 462 468
 464 463 465
 464 463 469
 465 463 469
 470 464 471
 470 464 472
 471 464 472
 473 465 474
 473 465 475
 474 465 475
 478 476 480
 479 478 481
 479 478 493
 481 478 493
 496 479 497
 482 481 494
 482 481 495
 494 481 495
 498 496 500
 499 498 501
 499 498 509
 501 498 509
 518 499 519
 502 501 510
 502 501 511
 510 501 511
 503 502 512
 503 502 513
 512 502 513
 504 503 514
 504 503 515
 514 503 515
 505 504 516
 505 504 517
 516 504 517
 506 505 507
 506 505 508
 507 505 508
 520 518 522
 521 520 523
 521 520 524
 523 520 524
 528 521 529
 525 523 526
 525 523 527
 526 523 527
 530 528 532
 531 530 533
 531 530 540
 533 530 540
 545 531 546
 534 533 541
 534 533 542
 541 533 542
 535 534 543
 535 534 544
 543 534 544
 536 535 539
 537 536 538
 547 545 549
 548 547 550
 548 547 554
 550 547 554
 564 548 565
 551 550 555
 551 550 556
 555 550 556
 552 551 553
 552 551 557
 553 551 557
 558 552 559
 558 552 560
 559 552 560
 561 553 562
 561 553 563
 562 553 563
 566 564 568
 567 566 569
 567 566 574
 569 566 574
 579 567 580
 570 569 575
 570 569 576
 575 569 576
 571 570 577
 571 570 578
 577 570 578
 572 571 573
 581 579 583
 582 581 584
 582 581 592
 584 581 592
 601 582 602
 585 584 593
 585 584 594
 593 584 594
 586 585 595
 586 585 596
 595 585 596
 587 586 597
 587 586 598
 597 586 598
 588 587 599
 588 587 600
 599 587 600
 589 588 590
 589 588 591
 590 588 591
 603 601 605
 604 603 606
 604 603 607
 606 603 607
 611 604 612
 608 606 609
 608 606 610
 609 606 610
 613 611 615
 614 613 616
 614 613 617
 616 613 617
 618 614 619
 620 618 622
 621 620 623
 621 620 626
 623 620 626
 634 621 635
 624 623 625
 624 623 627
 625 623 627
 628 624 629
 628 624 630
 629 624 630
 631 625 632
 631 625 633
 632 625 633
 636 634 638
 637 636 639
 637 636 644
 639 636 644
 649 637 650
 640 639 645
 640 639 646
 645 639 646
 641 640 647
 641 640 648
 647 640 648
 642 641 643
 651 649 653
 652 651 654
 652 651 663
 654 651 663
 666 652 667
 655 654 664
 655 654 665
 664 654 665
 668 666 670
 669 668 671
 669 668 678
 671 668 678
 683 669 684
 672 671 679
 672 671 680
 679 671 680
 673 672 681
 673 672 682
 681 672 682
 674 673 677
 675 674 676
 685 683 687
 686 685 688
 686 685 692
 688 685 692
 702 686 703
 689 688 693
 689 688 694
 693 688 694
 690 689 691
 690 689 695
 691 689 695
 696 690 697
 696 690 698
 697 690 698
 699 691 700
 699 691 701
 700 691 701
 704 702 706
 705 704 707
 705 704 719
 707 704 719
 726 705 727
 708 707 720
 708 707 721
 720 707 721
 709 708 722
 709 708 723
 722 708 723
 710 709 724
 710 709 725
 724 709 725
 728 726 730
 729 728 731
 729 728 743
 731 728 743
 750 729 751
 732 731 744
 732 731 745
 744 731 745
 733 732 746
 733 732 747
 746 732 747
 734 733 748
 734 733 749
 748 733 749
 752 750 754
 753 752 755
 753 752 760
 755 752 760
 765 753 766
 756 755 761
 756 755 762
 761 755 762
 757 756 763
 757 756 764
 763 756 764
 758 757 759
 767 765 769
 768 767 770
 768 767 773
 770 767 773
 781 768 782
 771 770 772
 771 770 774
 772 770 774
 775 771 776
 775 771 777
 776 771 777
 778 772 779
 778 772 780
 779 772 780
 783 781 785
 784 783 786
 784 783 791
 786 783 791
 796 784 797
 787 786 792
 787 786 793
 792 786 793
 788 787 794
 788 787 795
 794 787 795
 789 788 790
 798 796 800
 799 798 801
 799 798 805
 801 798 805
 815 799 816
 802 801 803
 802 801 806
 803 801 806
 804 802 807
 804 802 808
 807 802 808
 809 803 810
 809 803 811
 810 803 811
 812 804 813
 812 804 814
 813 804 814
 817 815 819
 818 817 820
 818 817 827
 820 817 827
 832 818 833
 821 820 828
 821 820 829
 828 820 829
 822 821 830
 822 821 831
 830 821 831
 823 822 826
 824 823 825
 834 832 836
 835 834 837
 835 834 840
 837 834 840
 838 837 841
 838 837 842
 841 837 842
101610151020
101610151021
102010151021
101710161018
101710161022
101810161022
102310171024
102310171025
102410171025
102610181027
102610181028
102710181028
105010321051
105210501054
105310521055
105310521056
105510521056
105710531058
105910571061
106010591062
106010591075
106210591075
107810601079
106310621076
106310621077
107610621077
108010781082
108110801083
108110801095
108310801095
109810811099
108410831096
108410831097
109610831097
110010981102
110111001103
110111001112
110311001112
111511011116
110411031113
110411031114
111311031114
111711151119
111811171120
111811171124
112011171124
112711181128
112111201125
112111201126
112511201126
112211211123
112911271131
113011291132
113011291133
113211291133
113711301138
113411321135
113411321136
113511321136
113911371141
114011391142
114011391146
114211391146
115111401152
114311421145
114311421147
114511421147
114811451149
114811451150
114911451150
115311511155
115411531156
115411531168
115611531168
117511541176
115711561169
115711561170
116911561170
115811571171
115811571172
117111571172
115911581173
115911581174
117311581174
117711751179
117811771180
117811771183
118011771183
119111781192
118111801182
118111801184
118211801184
118511811186
118511811187
118611811187
118811821189
118811821190
118911821190
119311911195
119411931196
119411931209
119611931209
121211941213
119711961210
119711961211
121011961211
121412121216
121512141217
121512141221
121712141221
123112151232
121812171222
121812171223
122212171223
121912181220
121912181224
122012181224
122512191226
122512191227
122612191227
122812201229
122812201230
122912201230
123312311235
123412331236
123412331240
123612331240
123712361238
123712361241
123812361241
123912371242
123912371243
124212371243
124412381245
124412381246
124512381246
124712391248
124712391249
124812391249
177417731775
177517731776
177717741778
177317751782
178217751801
177917771780
178117791782
177717801785
178317811784
177517821779
177517821800
178517831786
179817841799
178017851783
178017851787
178817871789
179017881791
178717891794
179417891797
179217901793
179417921795
178917941792
178917941796
                    Variable Dihedrals follow     (3I4,F12.6)
  15  35  35   15.000000
  16  82  82   15.000000
  31   0   0    2.000000
  32   0   0    2.000000
 200  35  35   15.000000
 201  21  21   15.000000
 212   0   0    2.000000
 213   0   0    2.000000
 419  37  37    4.000000
 420 160 160    2.000000
 421  45  45    1.000000
 422  36  36    4.000000
 423 161 161    2.000000
 424   0   0    2.000000
 425  35  35   15.000000
 426   3   3   15.000000
 427   3   3   15.000000
 428  89  89   15.000000
 429  87  87   15.000000
 430   0   0    2.000000
 431   0   0    2.000000
 432   0   0    2.000000
 433   0   0    2.000000
 434   0   0    2.000000
 435   0   0    2.000000
 436   0   0    2.000000
 437   0   0    2.000000
 438   0   0    2.000000
 439   0   0    2.000000
 440   0   0    2.000000
 441  37  37    4.000000
 442 160 160    2.000000
 443  45  45    1.000000
 444  36  36    4.000000
 445 161 161    2.000000
 446   0   0    2.000000
 447  35  35   15.000000
 448   0   0    2.000000
 449   0   0    2.000000
 450   0   0    2.000000
 451   2   2   15.000000
 452   0   0    2.000000
 453   0   0    2.000000
 454   2   2   15.000000
 455   0   0    2.000000
 456   0   0    2.000000
 457  37  37    4.000000
 458 160 160    2.000000
 459  45  45    1.000000
 460  36  36    4.000000
 461 161 161    2.000000
 462   0   0    2.000000
 463  35  35   15.000000
 464   3   3   15.000000
 465   0   0    2.000000
 466   0   0    2.000000
 467   0   0    2.000000
 468   0   0    2.000000
 469   0   0    2.000000
 470   2   2   15.000000
 471   0   0    2.000000
 472   0   0    2.000000
 473   2   2   15.000000
 474   0   0    2.000000
 475   0   0    2.000000
 476  37  37    4.000000
 477 160 160    2.000000
 478  45  45    1.000000
 479  36  36    4.000000
 480 161 161    2.000000
 481   0   0    2.000000
 482  35  35   15.000000
 483  21  21   15.000000
 493   0   0    2.000000
 494   0   0    2.000000
 495   0   0    2.000000
 496  37  37    4.000000
 497 160 160    2.000000
 498  45  45    1.000000
 499  36  36    4.000000
 500 161 161    2.000000
 501   0   0    2.000000
 502  35  35   15.000000
 503   3   3   15.000000
 504   3   3   15.000000
 505  89  89   15.000000
 506  87  87   15.000000
 507   0   0    2.000000
 508   0   0    2.000000
 509   0   0    2.000000
 510   0   0    2.000000
 511   0   0    2.000000
 512   0   0    2.000000
 513   0   0    2.000000
 514   0   0    2.000000
 515   0   0    2.000000
 516   0   0    2.000000
 517   0   0    2.000000
 518  37  37    4.000000
 519 160 160    2.000000
 520  45  45    1.000000
 521  36  36    4.000000
 522 161 161    2.000000
 523   0   0    2.000000
 524   0   0    2.000000
 525  64  64   15.000000
 526   0   0    2.000000
 527   0   0    2.000000
 528  37  37    4.000000
 529 160 160    2.000000
 530  45  45    1.000000
 531  36  36    4.000000
 532 161 161    2.000000
 533   0   0    2.000000
 534  35  35   15.000000
 535  71  71   15.000000
 536  68  68   15.000000
 537  44  44    7.000000
 538 161 161    2.000000
 539 160 160    2.000000
 540   0   0    2.000000
 541   0   0    2.000000
 542   0   0    2.000000
 543   0   0    2.000000
 544   0   0    2.000000
 545  37  37    4.000000
 546 160 160    2.000000
 547  45  45    1.000000
 548  36  36    4.000000
 549 161 161    2.000000
 550   0   0    2.000000
 551  35  35   15.000000
 552   3   3   15.000000
 553   0   0    2.000000
 554   0   0    2.000000
 555   0   0    2.000000
 556   0   0    2.000000
 557   0   0    2.000000
 558   2   2   15.000000
 559   0   0    2.000000
 560   0   0    2.000000
 561   2   2   15.000000
 562   0   0    2.000000
 563   0   0    2.000000
 564  37  37    4.000000
 565 160 160    2.000000
 566  45  45    1.000000
 567  36  36    4.000000
 568 161 161    2.000000
 569   0   0    2.000000
 570  35  35   15.000000
 571  93  93   15.000000
 572  95  95   15.000000
 573 160 160    2.000000
 574   0   0    2.000000
 575   0   0    2.000000
 576   0   0    2.000000
 577   0   0    2.000000
 578   0   0    2.000000
 579  37  37    4.000000
 580 160 160    2.000000
 581  45  45    1.000000
 582  36  36    4.000000
 583 161 161    2.000000
 584   0   0    2.000000
 585  35  35   15.000000
 586   3   3   15.000000
 587   3   3   15.000000
 588  89  89   15.000000
 589  87  87   15.000000
 590   0   0    2.000000
 591   0   0    2.000000
 592   0   0    2.000000
 593   0   0    2.000000
 594   0   0    2.000000
 595   0   0    2.000000
 596   0   0    2.000000
 597   0   0    2.000000
 598   0   0    2.000000
 599   0   0    2.000000
 600   0   0    2.000000
 601  37  37    4.000000
 602 160 160    2.000000
 603  45  45    1.000000
 604  36  36    4.000000
 605 161 161    2.000000
 606   0   0    2.000000
 607   0   0    2.000000
 608  64  64   15.000000
 609   0   0    2.000000
 610   0   0    2.000000
 611  37  37    4.000000
 612 160 160    2.000000
 613  45  45    1.000000
 614  36  36    4.000000
 615 161 161    2.000000
 616   0   0    2.000000
 617   0   0    2.000000
 618  37  37    4.000000
 619 160 160    2.000000
 620  45  45    1.000000
 621  36  36    4.000000
 622 161 161    2.000000
 623   0   0    2.000000
 624  35  35   15.000000
 625   0   0    2.000000
 626   0   0    2.000000
 627   0   0    2.000000
 628   2   2   15.000000
 629   0   0    2.000000
 630   0   0    2.000000
 631   2   2   15.000000
 632   0   0    2.000000
 633   0   0    2.000000
 634  37  37    4.000000
 635 160 160    2.000000
 636  45  45    1.000000
 637  36  36    4.000000
 638 161 161    2.000000
 639   0   0    2.000000
 640  35  35   15.000000
 641  93  93   15.000000
 642  95  95   15.000000
 643 160 160    2.000000
 644   0   0    2.000000
 645   0   0    2.000000
 646   0   0    2.000000
 647   0   0    2.000000
 648   0   0    2.000000
 649  37  37    4.000000
 650 160 160    2.000000
 651  45  45    1.000000
 652  36  36    4.000000
 653 161 161    2.000000
 654   0   0    2.000000
 655  35  35   15.000000
 656  85  85   15.000000
 663   0   0    2.000000
 664   0   0    2.000000
 665   0   0    2.000000
 666  37  37    4.000000
 667 160 160    2.000000
 668  45  45    1.000000
 669  36  36    4.000000
 670 161 161    2.000000
 671   0   0    2.000000
 672  35  35   15.000000
 673  71  71   15.000000
 674  68  68   15.000000
 675  44  44    7.000000
 676 161 161    2.000000
 677 160 160    2.000000
 678   0   0    2.000000
 679   0   0    2.000000
 680   0   0    2.000000
 681   0   0    2.000000
 682   0   0    2.000000
 683  37  37    4.000000
 684 160 160    2.000000
 685  45  45    1.000000
 686  36  36    4.000000
 687 161 161    2.000000
 688   0   0    2.000000
 689  35  35   15.000000
 690   3   3   15.000000
 691   0   0    2.000000
 692   0   0    2.000000
 693   0   0    2.000000
 694   0   0    2.000000
 695   0   0    2.000000
 696   2   2   15.000000
 697   0   0    2.000000
 698   0   0    2.000000
 699   2   2   15.000000
 700   0   0    2.000000
 701   0   0    2.000000
 702  37  37    4.000000
 703 160 160    2.000000
 704  45  45    1.000000
 705  36  36    4.000000
 706 161 161    2.000000
 707   0   0    2.000000
 708  35  35   15.000000
 709   3   3   15.000000
 710  89  89   15.000000
 711  58  58   15.000000
 719   0   0    2.000000
 720   0   0    2.000000
 721   0   0    2.000000
 722   0   0    2.000000
 723   0   0    2.000000
 724   0   0    2.000000
 725   0   0    2.000000
 726  37  37    4.000000
 727 160 160    2.000000
 728  45  45    1.000000
 729  36  36    4.000000
 730 161 161    2.000000
 731   0   0    2.000000
 732  35  35   15.000000
 733   3   3   15.000000
 734  89  89   15.000000
 735  58  58   15.000000
 743   0   0    2.000000
 744   0   0    2.000000
 745   0   0    2.000000
 746   0   0    2.000000
 747   0   0    2.000000
 748   0   0    2.000000
 749   0   0    2.000000
 750  37  37    4.000000
 751 160 160    2.000000
 752  45  45    1.000000
 753  36  36    4.000000
 754 161 161    2.000000
 755   0   0    2.000000
 756  35  35   15.000000
 757  93  93   15.000000
 758  95  95   15.000000
 759 160 160    2.000000
 760   0   0    2.000000
 761   0   0    2.000000
 762   0   0    2.000000
 763   0   0    2.000000
 764   0   0    2.000000
 765  37  37    4.000000
 766 160 160    2.000000
 767  45  45    1.000000
 768  36  36    4.000000
 769 161 161    2.000000
 770   0   0    2.000000
 771  35  35   15.000000
 772   0   0    2.000000
 773   0   0    2.000000
 774   0   0    2.000000
 775   2   2   15.000000
 776   0   0    2.000000
 777   0   0    2.000000
 778   2   2   15.000000
 779   0   0    2.000000
 780   0   0    2.000000
 781  37  37    4.000000
 782 160 160    2.000000
 783  45  45    1.000000
 784  36  36    4.000000
 785 161 161    2.000000
 786   0   0    2.000000
 787  35  35   15.000000
 788  93  93   15.000000
 789  95  95   15.000000
 790 160 160    2.000000
 791   0   0    2.000000
 792   0   0    2.000000
 793   0   0    2.000000
 794   0   0    2.000000
 795   0   0    2.000000
 796  37  37    4.000000
 797 160 160    2.000000
 798  45  45    1.000000
 799  36  36    4.000000
 800 161 161    2.000000
 801   0   0    2.000000
 802  35  35   15.000000
 803   0   0    2.000000
 804   3   3   15.000000
 805   0   0    2.000000
 806   0   0    2.000000
 807   0   0    2.000000
 808   0   0    2.000000
 809   2   2   15.000000
 810   0   0    2.000000
 811   0   0    2.000000
 812   2   2   15.000000
 813   0   0    2.000000
 814   0   0    2.000000
 815  37  37    4.000000
 816 160 160    2.000000
 817  45  45    1.000000
 818  36  36    4.000000
 819 161 161    2.000000
 820   0   0    2.000000
 821  35  35   15.000000
 822  71  71   15.000000
 823  68  68   15.000000
 824  44  44    7.000000
 825 161 161    2.000000
 826 160 160    2.000000
 827   0   0    2.000000
 828   0   0    2.000000
 829   0   0    2.000000
 830   0   0    2.000000
 831   0   0    2.000000
 832  37  37    4.000000
 833 160 160    2.000000
 834  45  45    1.000000
 835  36  36    4.000000
 836 161 161    2.000000
 837   0   0    2.000000
 838  72  72   15.000000
 839   9   9   15.000000
 840   0   0    2.000000
 841   0   0    2.000000
 842   0   0    2.000000
1016  35  35   15.000000
1017   3   3   15.000000
1018   0   0    2.000000
1020   0   0    2.000000
1021   0   0    2.000000
1022   0   0    2.000000
1023   2   2   15.000000
1024   0   0    2.000000
1025   0   0    2.000000
1026   2   2   15.000000
1027   0   0    2.000000
1028   0   0    2.000000
1050  37  37    4.000000
1051 160 160    2.000000
1052  45  45    1.000000
1053  36  36    4.000000
1054 161 161    2.000000
1055   0   0    2.000000
1056   0   0    2.000000
1057  37  37    4.000000
1058 160 160    2.000000
1059  45  45    1.000000
1060  36  36    4.000000
1061 161 161    2.000000
1062   0   0    2.000000
1063  35  35   15.000000
1064  21  21   15.000000
1074  34  34    7.000000
1075   0   0    2.000000
1076   0   0    2.000000
1077   0   0    2.000000
1078  37  37    4.000000
1079 160 160    2.000000
1080  45  45    1.000000
1081  36  36    4.000000
1082 161 161    2.000000
1083   0   0    2.000000
1084  35  35   15.000000
1085  21  21   15.000000
1095   0   0    2.000000
1096   0   0    2.000000
1097   0   0    2.000000
1098  37  37    4.000000
1099 160 160    2.000000
1100  45  45    1.000000
1101  36  36    4.000000
1102 161 161    2.000000
1103   0   0    2.000000
1104  35  35   15.000000
1105  85  85   15.000000
1112   0   0    2.000000
1113   0   0    2.000000
1114   0   0    2.000000
1115  37  37    4.000000
1116 160 160    2.000000
1117  45  45    1.000000
1118  36  36    4.000000
1119 161 161    2.000000
1120   0   0    2.000000
1121  35  35   15.000000
1122  95  95   15.000000
1123 160 160    2.000000
1124   0   0    2.000000
1125   0   0    2.000000
1126   0   0    2.000000
1127  37  37    4.000000
1128 160 160    2.000000
1129  45  45    1.000000
1130  36  36    4.000000
1131 161 161    2.000000
1132   0   0    2.000000
1133   0   0    2.000000
1134  64  64   15.000000
1135   0   0    2.000000
1136   0   0    2.000000
1137  37  37    4.000000
1138 160 160    2.000000
1139  45  45    1.000000
1140  36  36    4.000000
1141 161 161    2.000000
1142   0   0    2.000000
1143  72  72   15.000000
1144   9   9   15.000000
1145   0   0    2.000000
1146   0   0    2.000000
1147   0   0    2.000000
1148   2   2   15.000000
1149   0   0    2.000000
1150   0   0    2.000000
1151  37  37    4.000000
1152 160 160    2.000000
1153  45  45    1.000000
1154  36  36    4.000000
1155 161 161    2.000000
1156   0   0    2.000000
1157  35  35   15.000000
1158   3   3   15.000000
1159  89  89   15.000000
1160  58  58   15.000000
1168   0   0    2.000000
1169   0   0    2.000000
1170   0   0    2.000000
1171   0   0    2.000000
1172   0   0    2.000000
1173   0   0    2.000000
1174   0   0    2.000000
1175  37  37    4.000000
1176 160 160    2.000000
1177  45  45    1.000000
1178  36  36    4.000000
1179 161 161    2.000000
1180   0   0    2.000000
1181  35  35   15.000000
1182   0   0    2.000000
1183   0   0    2.000000
1184   0   0    2.000000
1185   2   2   15.000000
1186   0   0    2.000000
1187   0   0    2.000000
1188   2   2   15.000000
1189   0   0    2.000000
1190   0   0    2.000000
1191  37  37    4.000000
1192 160 160    2.000000
1193  45  45    1.000000
1194  36  36    4.000000
1195 161 161    2.000000
1196   0   0    2.000000
1197  35  35   15.000000
1198  21  21   15.000000
1208  34  34    7.000000
1209   0   0    2.000000
1210   0   0    2.000000
1211   0   0    2.000000
1212  37  37    4.000000
1213 160 160    2.000000
1214  45  45    1.000000
1215  36  36    4.000000
1216 161 161    2.000000
1217   0   0    2.000000
1218  35  35   15.000000
1219   3   3   15.000000
1220   0   0    2.000000
1221   0   0    2.000000
1222   0   0    2.000000
1223   0   0    2.000000
1224   0   0    2.000000
1225   2   2   15.000000
1226   0   0    2.000000
1227   0   0    2.000000
1228   2   2   15.000000
1229   0   0    2.000000
1230   0   0    2.000000
1231  37  37    4.000000
1232 160 160    2.000000
1233  45  45    1.000000
1234  36  36    4.000000
1235 161 161    2.000000
1236   0   0    2.000000
1237  35  35   15.000000
1238   0   0    2.000000
1239   3   3   15.000000
1240   0   0    2.000000
1241   0   0    2.000000
1242   0   0    2.000000
1243   0   0    2.000000
1244   2   2   15.000000
1245   0   0    2.000000
1246   0   0    2.000000
1247   2   2   15.000000
1248   0   0    2.000000
1249   0   0    2.000000
1776 162 162    2.000000
1777 165 165    2.000000
1778 162 162    2.000000
1779 165 165    2.000000
1780 162 162    2.000000
1781 165 165    2.000000
1782 162 162    2.000000
1783 165 165    2.000000
1784 162 162    2.000000
1785 165 165    2.000000
1786 162 162    2.000000
1787 165 165    2.000000
1788 423 423    5.000000
1789 162 162    2.000000
1790 165 165    2.000000
1791 162 162    2.000000
1792 165 165    2.000000
1793 162 162    2.000000
1794 165 165    2.000000
1795 162 162    2.000000
1796 165 165    2.000000
1797 165 165    2.000000
1798 208 208   10.000000
1799 160 160    2.000000
1800 165 165    2.000000
1801 165 165    2.000000
flipflip 690
flipflip1788
                    Additional Dihedrals follow   (6I4)
   9  11  14  31  64  64
   9  11  14  32  64  64
  12  11  14  15 116 116
  12  11  14  31 115 115
  12  11  14  32 115 115
  30  11  14  31   1   1
  30  11  14  32   1   1
  11  14  15  28  83  83
  31  14  15  16  80  80
  31  14  15  28  81  81
  32  14  15  16  80  80
  32  14  15  28  81  81
 194 196 199 212  64  64
 194 196 199 213  64  64
 197 196 199 200 116 116
 197 196 199 212 115 115
 197 196 199 213 115 115
 211 196 199 212   1   1
 211 196 199 213   1   1
 196 199 200 208  21  21
 212 199 200 201  20  20
 212 199 200 208  20  20
 213 199 200 201  20  20
 213 199 200 208  20  20
 405 402 403 419  39  39
 409 402 403 419  41  41
 402 403 419 423  44  44
 420 403 419 421  47  47
 420 403 419 423  46  46
 403 419 421 424  38  38
 403 419 421 432  40  40
 423 419 421 422  42  42
 423 419 421 424  42  42
 423 419 421 432  42  42
 419 421 422 442  43  43
 424 421 422 441  39  39
 424 421 422 442  43  43
 432 421 422 441  41  41
 432 421 422 442  43  43
 419 421 424 433  64  64
 419 421 424 434  64  64
 422 421 424 425 116 116
 422 421 424 433 115 115
 422 421 424 434 115 115
 432 421 424 425   2   2
 432 421 424 433   1   1
 432 421 424 434   1   1
 421 422 441 445  44  44
 442 422 441 443  47  47
 442 422 441 445  46  46
 421 424 425 435   2   2
 421 424 425 436   2   2
 433 424 425 426   2   2
 433 424 425 435   1   1
 433 424 425 436   1   1
 434 424 425 426   2   2
 434 424 425 435   1   1
 434 424 425 436   1   1
 424 425 426 437   2   2
 424 425 426 438   2   2
 435 425 426 427   2   2
 435 425 426 437   1   1
 435 425 426 438   1   1
 436 425 426 427   2   2
 436 425 426 437   1   1
 436 425 426 438   1   1
 425 426 427 439   2   2
 425 426 427 440   2   2
 437 426 427 428  88  88
 437 426 427 439   1   1
 437 426 427 440   1   1
 438 426 427 428  88  88
 438 426 427 439   1   1
 438 426 427 440   1   1
 426 427 428 430  87  87
 426 427 428 431  87  87
 439 427 428 429  86  86
 439 427 428 430  86  86
 439 427 428 431  86  86
 440 427 428 429  86  86
 440 427 428 430  86  86
 440 427 428 431  86  86
 422 441 443 446  38  38
 422 441 443 449  40  40
 445 441 443 444  42  42
 445 441 443 446  42  42
 445 441 443 449  42  42
 441 443 444 458  43  43
 446 443 444 457  39  39
 446 443 444 458  43  43
 449 443 444 457  41  41
 449 443 444 458  43  43
 441 443 446 448  35  35
 441 443 446 450  64  64
 444 443 446 447 116 116
 444 443 446 448 116 116
 444 443 446 450 115 115
 449 443 446 447   2   2
 449 443 446 448   2   2
 449 443 446 450   1   1
 443 444 457 461  44  44
 458 444 457 459  47  47
 458 444 457 461  46  46
 443 446 447 452   2   2
 443 446 447 453   2   2
 448 446 447 451   2   2
 448 446 447 452   2   2
 448 446 447 453   2   2
 450 446 447 451   1   1
 450 446 447 452   1   1
 450 446 447 453   1   1
 443 446 448 455   2   2
 443 446 448 456   2   2
 447 446 448 454   2   2
 447 446 448 455   2   2
 447 446 448 456   2   2
 450 446 448 454   1   1
 450 446 448 455   1   1
 450 446 448 456   1   1
 444 457 459 462  38  38
 444 457 459 466  40  40
 461 457 459 460  42  42
 461 457 459 462  42  42
 461 457 459 466  42  42
 457 459 460 477  43  43
 462 459 460 476  39  39
 462 459 460 477  43  43
 466 459 460 476  41  41
 466 459 460 477  43  43
 457 459 462 467  64  64
 457 459 462 468  64  64
 460 459 462 463 116 116
 460 459 462 467 115 115
 460 459 462 468 115 115
 466 459 462 463   2   2
 466 459 462 467   1   1
 466 459 462 468   1   1
 459 460 476 480  44  44
 477 460 476 478  47  47
 477 460 476 480  46  46
 459 462 463 465   3   3
 459 462 463 469   2   2
 467 462 463 464   2   2
 467 462 463 465   2   2
 467 462 463 469   1   1
 468 462 463 464   2   2
 468 462 463 465   2   2
 468 462 463 469   1   1
 462 463 464 471   2   2
 462 463 464 472   2   2
 465 463 464 470   2   2
 465 463 464 471   2   2
 465 463 464 472   2   2
 469 463 464 470   1   1
 469 463 464 471   1   1
 469 463 464 472   1   1
 462 463 465 474   2   2
 462 463 465 475   2   2
 464 463 465 473   2   2
 464 463 465 474   2   2
 464 463 465 475   2   2
 469 463 465 473   1   1
 469 463 465 474   1   1
 469 463 465 475   1   1
 460 476 478 481  38  38
 460 476 478 493  40  40
 480 476 478 479  42  42
 480 476 478 481  42  42
 480 476 478 493  42  42
 476 478 479 497  43  43
 481 478 479 496  39  39
 481 478 479 497  43  43
 493 478 479 496  41  41
 493 478 479 497  43  43
 476 478 481 494  64  64
 476 478 481 495  64  64
 479 478 481 482 116 116
 479 478 481 494 115 115
 479 478 481 495 115 115
 493 478 481 482  22  22
 493 478 481 494   1   1
 493 478 481 495   1   1
 478 479 496 500  44  44
 497 479 496 498  47  47
 497 479 496 500  46  46
 478 481 482 490  21  21
 494 481 482 483  20  20
 494 481 482 490  20  20
 495 481 482 483  20  20
 495 481 482 490  20  20
 479 496 498 501  38  38
 479 496 498 509  40  40
 500 496 498 499  42  42
 500 496 498 501  42  42
 500 496 498 509  42  42
 496 498 499 519  43  43
 501 498 499 518  39  39
 501 498 499 519  43  43
 509 498 499 518  41  41
 509 498 499 519  43  43
 496 498 501 510  64  64
 496 498 501 511  64  64
 499 498 501 502 116 116
 499 498 501 510 115 115
 499 498 501 511 115 115
 509 498 501 502   2   2
 509 498 501 510   1   1
 509 498 501 511   1   1
 498 499 518 522  44  44
 519 499 518 520  47  47
 519 499 518 522  46  46
 498 501 502 512   2   2
 498 501 502 513   2   2
 510 501 502 503   2   2
 510 501 502 512   1   1
 510 501 502 513   1   1
 511 501 502 503   2   2
 511 501 502 512   1   1
 511 501 502 513   1   1
 501 502 503 514   2   2
 501 502 503 515   2   2
 512 502 503 504   2   2
 512 502 503 514   1   1
 512 502 503 515   1   1
 513 502 503 504   2   2
 513 502 503 514   1   1
 513 502 503 515   1   1
 502 503 504 516   2   2
 502 503 504 517   2   2
 514 503 504 505  88  88
 514 503 504 516   1   1
 514 503 504 517   1   1
 515 503 504 505  88  88
 515 503 504 516   1   1
 515 503 504 517   1   1
 503 504 505 507  87  87
 503 504 505 508  87  87
 516 504 505 506  86  86
 516 504 505 507  86  86
 516 504 505 508  86  86
 517 504 505 506  86  86
 517 504 505 507  86  86
 517 504 505 508  86  86
 499 518 520 523  38  38
 499 518 520 524  40  40
 522 518 520 521  42  42
 522 518 520 523  42  42
 522 518 520 524  42  42
 518 520 521 529  43  43
 523 520 521 528  39  39
 523 520 521 529  43  43
 524 520 521 528  41  41
 524 520 521 529  43  43
 518 520 523 526  64  64
 518 520 523 527  64  64
 521 520 523 525 115 115
 521 520 523 526 115 115
 521 520 523 527 115 115
 524 520 523 525   1   1
 524 520 523 526   1   1
 524 520 523 527   1   1
 520 521 528 532  44  44
 529 521 528 530  47  47
 529 521 528 532  46  46
 521 528 530 533  38  38
 521 528 530 540  40  40
 532 528 530 531  42  42
 532 528 530 533  42  42
 532 528 530 540  42  42
 528 530 531 546  43  43
 533 530 531 545  39  39
 533 530 531 546  43  43
 540 530 531 545  41  41
 540 530 531 546  43  43
 528 530 533 541  64  64
 528 530 533 542  64  64
 531 530 533 534 116 116
 531 530 533 541 115 115
 531 530 533 542 115 115
 540 530 533 534   2   2
 540 530 533 541   1   1
 540 530 533 542   1   1
 530 531 545 549  44  44
 546 531 545 547  47  47
 546 531 545 549  46  46
 530 533 534 543   2   2
 530 533 534 544   2   2
 541 533 534 535  70  70
 541 533 534 543   1   1
 541 533 534 544   1   1
 542 533 534 535  70  70
 542 533 534 543   1   1
 542 533 534 544   1   1
 533 534 535 539  69  69
 543 534 535 536  41  41
 543 534 535 539  67  67
 544 534 535 536  41  41
 544 534 535 539  67  67
 534 535 536 538  44  44
 539 535 536 537  46  46
 539 535 536 538  46  46
 531 545 547 550  38  38
 531 545 547 554  40  40
 549 545 547 548  42  42
 549 545 547 550  42  42
 549 545 547 554  42  42
 545 547 548 565  43  43
 550 547 548 564  39  39
 550 547 548 565  43  43
 554 547 548 564  41  41
 554 547 548 565  43  43
 545 547 550 555  64  64
 545 547 550 556  64  64
 548 547 550 551 116 116
 548 547 550 555 115 115
 548 547 550 556 115 115
 554 547 550 551   2   2
 554 547 550 555   1   1
 554 547 550 556   1   1
 547 548 564 568  44  44
 565 548 564 566  47  47
 565 548 564 568  46  46
 547 550 551 553   3   3
 547 550 551 557   2   2
 555 550 551 552   2   2
 555 550 551 553   2   2
 555 550 551 557   1   1
 556 550 551 552   2   2
 556 550 551 553   2   2
 556 550 551 557   1   1
 550 551 552 559   2   2
 550 551 552 560   2   2
 553 551 552 558   2   2
 553 551 552 559   2   2
 553 551 552 560   2   2
 557 551 552 558   1   1
 557 551 552 559   1   1
 557 551 552 560   1   1
 550 551 553 562   2   2
 550 551 553 563   2   2
 552 551 553 561   2   2
 552 551 553 562   2   2
 552 551 553 563   2   2
 557 551 553 561   1   1
 557 551 553 562   1   1
 557 551 553 563   1   1
 548 564 566 569  38  38
 548 564 566 574  40  40
 568 564 566 567  42  42
 568 564 566 569  42  42
 568 564 566 574  42  42
 564 566 567 580  43  43
 569 566 567 579  39  39
 569 566 567 580  43  43
 574 566 567 579  41  41
 574 566 567 580  43  43
 564 566 569 575  64  64
 564 566 569 576  64  64
 567 566 569 570 116 116
 567 566 569 575 115 115
 567 566 569 576 115 115
 574 566 569 570   2   2
 574 566 569 575   1   1
 574 566 569 576   1   1
 566 567 579 583  44  44
 580 567 579 581  47  47
 580 567 579 583  46  46
 566 569 570 577   2   2
 566 569 570 578   2   2
 575 569 570 571  92  92
 575 569 570 577   1   1
 575 569 570 578   1   1
 576 569 570 571  92  92
 576 569 570 577   1   1
 576 569 570 578   1   1
 569 570 571 573  95  95
 577 570 571 572  94  94
 577 570 571 573  94  94
 578 570 571 572  94  94
 578 570 571 573  94  94
 567 579 581 584  38  38
 567 579 581 592  40  40
 583 579 581 582  42  42
 583 579 581 584  42  42
 583 579 581 592  42  42
 579 581 582 602  43  43
 584 581 582 601  39  39
 584 581 582 602  43  43
 592 581 582 601  41  41
 592 581 582 602  43  43
 579 581 584 593  64  64
 579 581 584 594  64  64
 582 581 584 585 116 116
 582 581 584 593 115 115
 582 581 584 594 115 115
 592 581 584 585   2   2
 592 581 584 593   1   1
 592 581 584 594   1   1
 581 582 601 605  44  44
 602 582 601 603  47  47
 602 582 601 605  46  46
 581 584 585 595   2   2
 581 584 585 596   2   2
 593 584 585 586   2   2
 593 584 585 595   1   1
 593 584 585 596   1   1
 594 584 585 586   2   2
 594 584 585 595   1   1
 594 584 585 596   1   1
 584 585 586 597   2   2
 584 585 586 598   2   2
 595 585 586 587   2   2
 595 585 586 597   1   1
 595 585 586 598   1   1
 596 585 586 587   2   2
 596 585 586 597   1   1
 596 585 586 598   1   1
 585 586 587 599   2   2
 585 586 587 600   2   2
 597 586 587 588  88  88
 597 586 587 599   1   1
 597 586 587 600   1   1
 598 586 587 588  88  88
 598 586 587 599   1   1
 598 586 587 600   1   1
 586 587 588 590  87  87
 586 587 588 591  87  87
 599 587 588 589  86  86
 599 587 588 590  86  86
 599 587 588 591  86  86
 600 587 588 589  86  86
 600 587 588 590  86  86
 600 587 588 591  86  86
 582 601 603 606  38  38
 582 601 603 607  40  40
 605 601 603 604  42  42
 605 601 603 606  42  42
 605 601 603 607  42  42
 601 603 604 612  43  43
 606 603 604 611  39  39
 606 603 604 612  43  43
 607 603 604 611  41  41
 607 603 604 612  43  43
 601 603 606 609  64  64
 601 603 606 610  64  64
 604 603 606 608 115 115
 604 603 606 609 115 115
 604 603 606 610 115 115
 607 603 606 608   1   1
 607 603 606 609   1   1
 607 603 606 610   1   1
 603 604 611 615  44  44
 612 604 611 613  47  47
 612 604 611 615  46  46
 604 611 613 616  40  40
 604 611 613 617  40  40
 615 611 613 614  42  42
 615 611 613 616  42  42
 615 611 613 617  42  42
 611 613 614 619  43  43
 616 613 614 618  41  41
 616 613 614 619  43  43
 617 613 614 618  41  41
 617 613 614 619  43  43
 613 614 618 622  44  44
 619 614 618 620  47  47
 619 614 618 622  46  46
 614 618 620 623  38  38
 614 618 620 626  40  40
 622 618 620 621  42  42
 622 618 620 623  42  42
 622 618 620 626  42  42
 618 620 621 635  43  43
 623 620 621 634  39  39
 623 620 621 635  43  43
 626 620 621 634  41  41
 626 620 621 635  43  43
 618 620 623 625  35  35
 618 620 623 627  64  64
 621 620 623 624 116 116
 621 620 623 625 116 116
 621 620 623 627 115 115
 626 620 623 624   2   2
 626 620 623 625   2   2
 626 620 623 627   1   1
 620 621 634 638  44  44
 635 621 634 636  47  47
 635 621 634 638  46  46
 620 623 624 629   2   2
 620 623 624 630   2   2
 625 623 624 628   2   2
 625 623 624 629   2   2
 625 623 624 630   2   2
 627 623 624 628   1   1
 627 623 624 629   1   1
 627 623 624 630   1   1
 620 623 625 632   2   2
 620 623 625 633   2   2
 624 623 625 631   2   2
 624 623 625 632   2   2
 624 623 625 633   2   2
 627 623 625 631   1   1
 627 623 625 632   1   1
 627 623 625 633   1   1
 621 634 636 639  38  38
 621 634 636 644  40  40
 638 634 636 637  42  42
 638 634 636 639  42  42
 638 634 636 644  42  42
 634 636 637 650  43  43
 639 636 637 649  39  39
 639 636 637 650  43  43
 644 636 637 649  41  41
 644 636 637 650  43  43
 634 636 639 645  64  64
 634 636 639 646  64  64
 637 636 639 640 116 116
 637 636 639 645 115 115
 637 636 639 646 115 115
 644 636 639 640   2   2
 644 636 639 645   1   1
 644 636 639 646   1   1
 636 637 649 653  44  44
 650 637 649 651  47  47
 650 637 649 653  46  46
 636 639 640 647   2   2
 636 639 640 648   2   2
 645 639 640 641  92  92
 645 639 640 647   1   1
 645 639 640 648   1   1
 646 639 640 641  92  92
 646 639 640 647   1   1
 646 639 640 648   1   1
 639 640 641 643  95  95
 647 640 641 642  94  94
 647 640 641 643  94  94
 648 640 641 642  94  94
 648 640 641 643  94  94
 637 649 651 654  38  38
 637 649 651 663  40  40
 653 649 651 652  42  42
 653 649 651 654  42  42
 653 649 651 663  42  42
 649 651 652 667  43  43
 654 651 652 666  39  39
 654 651 652 667  43  43
 663 651 652 666  41  41
 663 651 652 667  43  43
 649 651 654 664  64  64
 649 651 654 665  64  64
 652 651 654 655 116 116
 652 651 654 664 115 115
 652 651 654 665 115 115
 663 651 654 655  22  22
 663 651 654 664   1   1
 663 651 654 665   1   1
 651 652 666 670  44  44
 667 652 666 668  47  47
 667 652 666 670  46  46
 651 654 655 660  21  21
 664 654 655 656  84  84
 664 654 655 660  20  20
 665 654 655 656  84  84
 665 654 655 660  20  20
 652 666 668 671  38  38
 652 666 668 678  40  40
 670 666 668 669  42  42
 670 666 668 671  42  42
 670 666 668 678  42  42
 666 668 669 684  43  43
 671 668 669 683  39  39
 671 668 669 684  43  43
 678 668 669 683  41  41
 678 668 669 684  43  43
 666 668 671 679  64  64
 666 668 671 680  64  64
 669 668 671 672 116 116
 669 668 671 679 115 115
 669 668 671 680 115 115
 678 668 671 672   2   2
 678 668 671 679   1   1
 678 668 671 680   1   1
 668 669 683 687  44  44
 684 669 683 685  47  47
 684 669 683 687  46  46
 668 671 672 681   2   2
 668 671 672 682   2   2
 679 671 672 673  70  70
 679 671 672 681   1   1
 679 671 672 682   1   1
 680 671 672 673  70  70
 680 671 672 681   1   1
 680 671 672 682   1   1
 671 672 673 677  69  69
 681 672 673 674  41  41
 681 672 673 677  67  67
 682 672 673 674  41  41
 682 672 673 677  67  67
 672 673 674 676  44  44
 677 673 674 675  46  46
 677 673 674 676  46  46
 669 683 685 688  38  38
 669 683 685 692  40  40
 687 683 685 686  42  42
 687 683 685 688  42  42
 687 683 685 692  42  42
 683 685 686 703  43  43
 688 685 686 702  39  39
 688 685 686 703  43  43
 692 685 686 702  41  41
 692 685 686 703  43  43
 683 685 688 693  64  64
 683 685 688 694  64  64
 686 685 688 689 116 116
 686 685 688 693 115 115
 686 685 688 694 115 115
 692 685 688 689   2   2
 692 685 688 693   1   1
 692 685 688 694   1   1
 685 686 702 706  44  44
 703 686 702 704  47  47
 703 686 702 706  46  46
 685 688 689 691   3   3
 685 688 689 695   2   2
 693 688 689 690   2   2
 693 688 689 691   2   2
 693 688 689 695   1   1
 694 688 689 690   2   2
 694 688 689 691   2   2
 694 688 689 695   1   1
 688 689 690 697   2   2
 688 689 690 698   2   2
 691 689 690 696   2   2
 691 689 690 697   2   2
 691 689 690 698   2   2
 695 689 690 696   1   1
 695 689 690 697   1   1
 695 689 690 698   1   1
 688 689 691 700   2   2
 688 689 691 701   2   2
 690 689 691 699   2   2
 690 689 691 700   2   2
 690 689 691 701   2   2
 695 689 691 699   1   1
 695 689 691 700   1   1
 695 689 691 701   1   1
 686 702 704 707  38  38
 686 702 704 719  40  40
 706 702 704 705  42  42
 706 702 704 707  42  42
 706 702 704 719  42  42
 702 704 705 727  43  43
 707 704 705 726  39  39
 707 704 705 727  43  43
 719 704 705 726  41  41
 719 704 705 727  43  43
 702 704 707 720  64  64
 702 704 707 721  64  64
 705 704 707 708 116 116
 705 704 707 720 115 115
 705 704 707 721 115 115
 719 704 707 708   2   2
 719 704 707 720   1   1
 719 704 707 721   1   1
 704 705 726 730  44  44
 727 705 726 728  47  47
 727 705 726 730  46  46
 704 707 708 722   2   2
 704 707 708 723   2   2
 720 707 708 709   2   2
 720 707 708 722   1   1
 720 707 708 723   1   1
 721 707 708 709   2   2
 721 707 708 722   1   1
 721 707 708 723   1   1
 707 708 709 724   2   2
 707 708 709 725   2   2
 722 708 709 710  59  59
 722 708 709 724   1   1
 722 708 709 725   1   1
 723 708 709 710  59  59
 723 708 709 724   1   1
 723 708 709 725   1   1
 708 709 710 712  32  32
 724 709 710 711  56  56
 724 709 710 712  57  57
 725 709 710 711  56  56
 725 709 710 712  57  57
 705 726 728 731  38  38
 705 726 728 743  40  40
 730 726 728 729  42  42
 730 726 728 731  42  42
 730 726 728 743  42  42
 726 728 729 751  43  43
 731 728 729 750  39  39
 731 728 729 751  43  43
 743 728 729 750  41  41
 743 728 729 751  43  43
 726 728 731 744  64  64
 726 728 731 745  64  64
 729 728 731 732 116 116
 729 728 731 744 115 115
 729 728 731 745 115 115
 743 728 731 732   2   2
 743 728 731 744   1   1
 743 728 731 745   1   1
 728 729 750 754  44  44
 751 729 750 752  47  47
 751 729 750 754  46  46
 728 731 732 746   2   2
 728 731 732 747   2   2
 744 731 732 733   2   2
 744 731 732 746   1   1
 744 731 732 747   1   1
 745 731 732 733   2   2
 745 731 732 746   1   1
 745 731 732 747   1   1
 731 732 733 748   2   2
 731 732 733 749   2   2
 746 732 733 734  59  59
 746 732 733 748   1   1
 746 732 733 749   1   1
 747 732 733 734  59  59
 747 732 733 748   1   1
 747 732 733 749   1   1
 732 733 734 736  32  32
 748 733 734 735  56  56
 748 733 734 736  57  57
 749 733 734 735  56  56
 749 733 734 736  57  57
 729 750 752 755  38  38
 729 750 752 760  40  40
 754 750 752 753  42  42
 754 750 752 755  42  42
 754 750 752 760  42  42
 750 752 753 766  43  43
 755 752 753 765  39  39
 755 752 753 766  43  43
 760 752 753 765  41  41
 760 752 753 766  43  43
 750 752 755 761  64  64
 750 752 755 762  64  64
 753 752 755 756 116 116
 753 752 755 761 115 115
 753 752 755 762 115 115
 760 752 755 756   2   2
 760 752 755 761   1   1
 760 752 755 762   1   1
 752 753 765 769  44  44
 766 753 765 767  47  47
 766 753 765 769  46  46
 752 755 756 763   2   2
 752 755 756 764   2   2
 761 755 756 757  92  92
 761 755 756 763   1   1
 761 755 756 764   1   1
 762 755 756 757  92  92
 762 755 756 763   1   1
 762 755 756 764   1   1
 755 756 757 759  95  95
 763 756 757 758  94  94
 763 756 757 759  94  94
 764 756 757 758  94  94
 764 756 757 759  94  94
 753 765 767 770  38  38
 753 765 767 773  40  40
 769 765 767 768  42  42
 769 765 767 770  42  42
 769 765 767 773  42  42
 765 767 768 782  43  43
 770 767 768 781  39  39
 770 767 768 782  43  43
 773 767 768 781  41  41
 773 767 768 782  43  43
 765 767 770 772  35  35
 765 767 770 774  64  64
 768 767 770 771 116 116
 768 767 770 772 116 116
 768 767 770 774 115 115
 773 767 770 771   2   2
 773 767 770 772   2   2
 773 767 770 774   1   1
 767 768 781 785  44  44
 782 768 781 783  47  47
 782 768 781 785  46  46
 767 770 771 776   2   2
 767 770 771 777   2   2
 772 770 771 775   2   2
 772 770 771 776   2   2
 772 770 771 777   2   2
 774 770 771 775   1   1
 774 770 771 776   1   1
 774 770 771 777   1   1
 767 770 772 779   2   2
 767 770 772 780   2   2
 771 770 772 778   2   2
 771 770 772 779   2   2
 771 770 772 780   2   2
 774 770 772 778   1   1
 774 770 772 779   1   1
 774 770 772 780   1   1
 768 781 783 786  38  38
 768 781 783 791  40  40
 785 781 783 784  42  42
 785 781 783 786  42  42
 785 781 783 791  42  42
 781 783 784 797  43  43
 786 783 784 796  39  39
 786 783 784 797  43  43
 791 783 784 796  41  41
 791 783 784 797  43  43
 781 783 786 792  64  64
 781 783 786 793  64  64
 784 783 786 787 116 116
 784 783 786 792 115 115
 784 783 786 793 115 115
 791 783 786 787   2   2
 791 783 786 792   1   1
 791 783 786 793   1   1
 783 784 796 800  44  44
 797 784 796 798  47  47
 797 784 796 800  46  46
 783 786 787 794   2   2
 783 786 787 795   2   2
 792 786 787 788  92  92
 792 786 787 794   1   1
 792 786 787 795   1   1
 793 786 787 788  92  92
 793 786 787 794   1   1
 793 786 787 795   1   1
 786 787 788 790  95  95
 794 787 788 789  94  94
 794 787 788 790  94  94
 795 787 788 789  94  94
 795 787 788 790  94  94
 784 796 798 801  38  38
 784 796 798 805  40  40
 800 796 798 799  42  42
 800 796 798 801  42  42
 800 796 798 805  42  42
 796 798 799 816  43  43
 801 798 799 815  39  39
 801 798 799 816  43  43
 805 798 799 815  41  41
 805 798 799 816  43  43
 796 798 801 803  35  35
 796 798 801 806  64  64
 799 798 801 802 116 116
 799 798 801 803 116 116
 799 798 801 806 115 115
 805 798 801 802   2   2
 805 798 801 803   2   2
 805 798 801 806   1   1
 798 799 815 819  44  44
 816 799 815 817  47  47
 816 799 815 819  46  46
 798 801 802 807   2   2
 798 801 802 808   2   2
 803 801 802 804   3   3
 803 801 802 807   2   2
 803 801 802 808   2   2
 806 801 802 804   2   2
 806 801 802 807   1   1
 806 801 802 808   1   1
 798 801 803 810   2   2
 798 801 803 811   2   2
 802 801 803 809   2   2
 802 801 803 810   2   2
 802 801 803 811   2   2
 806 801 803 809   1   1
 806 801 803 810   1   1
 806 801 803 811   1   1
 801 802 804 813   2   2
 801 802 804 814   2   2
 807 802 804 812   1   1
 807 802 804 813   1   1
 807 802 804 814   1   1
 808 802 804 812   1   1
 808 802 804 813   1   1
 808 802 804 814   1   1
 799 815 817 820  38  38
 799 815 817 827  40  40
 819 815 817 818  42  42
 819 815 817 820  42  42
 819 815 817 827  42  42
 815 817 818 833  43  43
 820 817 818 832  39  39
 820 817 818 833  43  43
 827 817 818 832  41  41
 827 817 818 833  43  43
 815 817 820 828  64  64
 815 817 820 829  64  64
 818 817 820 821 116 116
 818 817 820 828 115 115
 818 817 820 829 115 115
 827 817 820 821   2   2
 827 817 820 828   1   1
 827 817 820 829   1   1
 817 818 832 836  44  44
 833 818 832 834  47  47
 833 818 832 836  46  46
 817 820 821 830   2   2
 817 820 821 831   2   2
 828 820 821 822  70  70
 828 820 821 830   1   1
 828 820 821 831   1   1
 829 820 821 822  70  70
 829 820 821 830   1   1
 829 820 821 831   1   1
 820 821 822 826  69  69
 830 821 822 823  41  41
 830 821 822 826  67  67
 831 821 822 823  41  41
 831 821 822 826  67  67
 821 822 823 825  44  44
 826 822 823 824  46  46
 826 822 823 825  46  46
 818 832 834 837  38  38
 818 832 834 840  40  40
 836 832 834 835  42  42
 836 832 834 837  42  42
 836 832 834 840  42  42
 832 834 835 844  43  43
 837 834 835 844  43  43
 840 834 835 844  43  43
 832 834 837 841  64  64
 832 834 837 842  64  64
 835 834 837 838  74  74
 835 834 837 841 115 115
 835 834 837 842 115 115
 840 834 837 838   5   5
 840 834 837 841   1   1
 840 834 837 842   1   1
 841 837 838 839   8   8
 842 837 838 839   8   8
1010101210151020  64  64
1010101210151021  64  64
1013101210151016 116 116
1013101210151020 115 115
1013101210151021 115 115
1019101210151020   1   1
1019101210151021   1   1
1012101510161018   3   3
1012101510161022   2   2
1020101510161017   2   2
1020101510161018   2   2
1020101510161022   1   1
1021101510161017   2   2
1021101510161018   2   2
1021101510161022   1   1
1015101610171024   2   2
1015101610171025   2   2
1018101610171023   2   2
1018101610171024   2   2
1018101610171025   2   2
1022101610171023   1   1
1022101610171024   1   1
1022101610171025   1   1
1015101610181027   2   2
1015101610181028   2   2
1017101610181026   2   2
1017101610181027   2   2
1017101610181028   2   2
1022101610181026   1   1
1022101610181027   1   1
1022101610181028   1   1
1034103110321050  39  39
1047103110321050  41  41
1031103210501054  44  44
1051103210501052  47  47
1051103210501054  46  46
1032105010521055  40  40
1032105010521056  40  40
1054105010521053  42  42
1054105010521055  42  42
1054105010521056  42  42
1050105210531058  43  43
1055105210531057  41  41
1055105210531058  43  43
1056105210531057  41  41
1056105210531058  43  43
1052105310571061  44  44
1058105310571059  47  47
1058105310571061  46  46
1053105710591062  38  38
1053105710591075  40  40
1061105710591060  42  42
1061105710591062  42  42
1061105710591075  42  42
1057105910601079  43  43
1062105910601078  39  39
1062105910601079  43  43
1075105910601078  41  41
1075105910601079  43  43
1057105910621076  64  64
1057105910621077  64  64
1060105910621063 116 116
1060105910621076 115 115
1060105910621077 115 115
1075105910621063  22  22
1075105910621076   1   1
1075105910621077   1   1
1059106010781082  44  44
1079106010781080  47  47
1079106010781082  46  46
1059106210631071  21  21
1076106210631064  20  20
1076106210631071  20  20
1077106210631064  20  20
1077106210631071  20  20
1069106710701074  34  34
1060107810801083  38  38
1060107810801095  40  40
1082107810801081  42  42
1082107810801083  42  42
1082107810801095  42  42
1078108010811099  43  43
1083108010811098  39  39
1083108010811099  43  43
1095108010811098  41  41
1095108010811099  43  43
1078108010831096  64  64
1078108010831097  64  64
1081108010831084 116 116
1081108010831096 115 115
1081108010831097 115 115
1095108010831084  22  22
1095108010831096   1   1
1095108010831097   1   1
1080108110981102  44  44
1099108110981100  47  47
1099108110981102  46  46
1080108310841092  21  21
1096108310841085  20  20
1096108310841092  20  20
1097108310841085  20  20
1097108310841092  20  20
1081109811001103  38  38
1081109811001112  40  40
1102109811001101  42  42
1102109811001103  42  42
1102109811001112  42  42
1098110011011116  43  43
1103110011011115  39  39
1103110011011116  43  43
1112110011011115  41  41
1112110011011116  43  43
1098110011031113  64  64
1098110011031114  64  64
1101110011031104 116 116
1101110011031113 115 115
1101110011031114 115 115
1112110011031104  22  22
1112110011031113   1   1
1112110011031114   1   1
1100110111151119  44  44
1116110111151117  47  47
1116110111151119  46  46
1100110311041109  21  21
1113110311041105  84  84
1113110311041109  20  20
1114110311041105  84  84
1114110311041109  20  20
1101111511171120  38  38
1101111511171124  40  40
1119111511171118  42  42
1119111511171120  42  42
1119111511171124  42  42
1115111711181128  43  43
1120111711181127  39  39
1120111711181128  43  43
1124111711181127  41  41
1124111711181128  43  43
1115111711201125  64  64
1115111711201126  64  64
1118111711201121 116 116
1118111711201125 115 115
1118111711201126 115 115
1124111711201121   2   2
1124111711201125   1   1
1124111711201126   1   1
1117111811271131  44  44
1128111811271129  47  47
1128111811271131  46  46
1117112011211123  95  95
1125112011211122  94  94
1125112011211123  94  94
1126112011211122  94  94
1126112011211123  94  94
1118112711291132  38  38
1118112711291133  40  40
1131112711291130  42  42
1131112711291132  42  42
1131112711291133  42  42
1127112911301138  43  43
1132112911301137  39  39
1132112911301138  43  43
1133112911301137  41  41
1133112911301138  43  43
1127112911321135  64  64
1127112911321136  64  64
1130112911321134 115 115
1130112911321135 115 115
1130112911321136 115 115
1133112911321134   1   1
1133112911321135   1   1
1133112911321136   1   1
1129113011371141  44  44
1138113011371139  47  47
1138113011371141  46  46
1130113711391142  38  38
1130113711391146  40  40
1141113711391140  42  42
1141113711391142  42  42
1141113711391146  42  42
1137113911401152  43  43
1142113911401151  39  39
1142113911401152  43  43
1146113911401151  41  41
1146113911401152  43  43
1137113911421145  35  35
1137113911421147  64  64
1140113911421143  74  74
1140113911421145 116 116
1140113911421147 115 115
1146113911421143   5   5
1146113911421145   2   2
1146113911421147   1   1
1139114011511155  44  44
1152114011511153  47  47
1152114011511155  46  46
1145114211431144   9   9
1147114211431144   8   8
1139114211451149   2   2
1139114211451150   2   2
1143114211451148   5   5
1143114211451149   5   5
1143114211451150   5   5
1147114211451148   1   1
1147114211451149   1   1
1147114211451150   1   1
1140115111531156  38  38
1140115111531168  40  40
1155115111531154  42  42
1155115111531156  42  42
1155115111531168  42  42
1151115311541176  43  43
1156115311541175  39  39
1156115311541176  43  43
1168115311541175  41  41
1168115311541176  43  43
1151115311561169  64  64
1151115311561170  64  64
1154115311561157 116 116
1154115311561169 115 115
1154115311561170 115 115
1168115311561157   2   2
1168115311561169   1   1
1168115311561170   1   1
1153115411751179  44  44
1176115411751177  47  47
1176115411751179  46  46
1153115611571171   2   2
1153115611571172   2   2
1169115611571158   2   2
1169115611571171   1   1
1169115611571172   1   1
1170115611571158   2   2
1170115611571171   1   1
1170115611571172   1   1
1156115711581173   2   2
1156115711581174   2   2
1171115711581159  59  59
1171115711581173   1   1
1171115711581174   1   1
1172115711581159  59  59
1172115711581173   1   1
1172115711581174   1   1
1157115811591161  32  32
1173115811591160  56  56
1173115811591161  57  57
1174115811591160  56  56
1174115811591161  57  57
1154117511771180  38  38
1154117511771183  40  40
1179117511771178  42  42
1179117511771180  42  42
1179117511771183  42  42
1175117711781192  43  43
1180117711781191  39  39
1180117711781192  43  43
1183117711781191  41  41
1183117711781192  43  43
1175117711801182  35  35
1175117711801184  64  64
1178117711801181 116 116
1178117711801182 116 116
1178117711801184 115 115
1183117711801181   2   2
1183117711801182   2   2
1183117711801184   1   1
1177117811911195  44  44
1192117811911193  47  47
1192117811911195  46  46
1177118011811186   2   2
1177118011811187   2   2
1182118011811185   2   2
1182118011811186   2   2
1182118011811187   2   2
1184118011811185   1   1
1184118011811186   1   1
1184118011811187   1   1
1177118011821189   2   2
1177118011821190   2   2
1181118011821188   2   2
1181118011821189   2   2
1181118011821190   2   2
1184118011821188   1   1
1184118011821189   1   1
1184118011821190   1   1
1178119111931196  38  38
1178119111931209  40  40
1195119111931194  42  42
1195119111931196  42  42
1195119111931209  42  42
1191119311941213  43  43
1196119311941212  39  39
1196119311941213  43  43
1209119311941212  41  41
1209119311941213  43  43
1191119311961210  64  64
1191119311961211  64  64
1194119311961197 116 116
1194119311961210 115 115
1194119311961211 115 115
1209119311961197  22  22
1209119311961210   1   1
1209119311961211   1   1
1193119412121216  44  44
1213119412121214  47  47
1213119412121216  46  46
1193119611971205  21  21
1210119611971198  20  20
1210119611971205  20  20
1211119611971198  20  20
1211119611971205  20  20
1203120112041208  34  34
1194121212141217  38  38
1194121212141221  40  40
1216121212141215  42  42
1216121212141217  42  42
1216121212141221  42  42
1212121412151232  43  43
1217121412151231  39  39
1217121412151232  43  43
1221121412151231  41  41
1221121412151232  43  43
1212121412171222  64  64
1212121412171223  64  64
1215121412171218 116 116
1215121412171222 115 115
1215121412171223 115 115
1221121412171218   2   2
1221121412171222   1   1
1221121412171223   1   1
1214121512311235  44  44
1232121512311233  47  47
1232121512311235  46  46
1214121712181220   3   3
1214121712181224   2   2
1222121712181219   2   2
1222121712181220   2   2
1222121712181224   1   1
1223121712181219   2   2
1223121712181220   2   2
1223121712181224   1   1
1217121812191226   2   2
1217121812191227   2   2
1220121812191225   2   2
1220121812191226   2   2
1220121812191227   2   2
1224121812191225   1   1
1224121812191226   1   1
1224121812191227   1   1
1217121812201229   2   2
1217121812201230   2   2
1219121812201228   2   2
1219121812201229   2   2
1219121812201230   2   2
1224121812201228   1   1
1224121812201229   1   1
1224121812201230   1   1
1215123112331236  38  38
1215123112331240  40  40
1235123112331234  42  42
1235123112331236  42  42
1235123112331240  42  42
1231123312341251  43  43
1236123312341251  43  43
1240123312341251  43  43
1231123312361238  35  35
1231123312361241  64  64
1234123312361237 116 116
1234123312361238 116 116
1234123312361241 115 115
1240123312361237   2   2
1240123312361238   2   2
1240123312361241   1   1
1233123612371242   2   2
1233123612371243   2   2
1238123612371239   3   3
1238123612371242   2   2
1238123612371243   2   2
1241123612371239   2   2
1241123612371242   1   1
1241123612371243   1   1
1233123612381245   2   2
1233123612381246   2   2
1237123612381244   2   2
1237123612381245   2   2
1237123612381246   2   2
1241123612381244   1   1
1241123612381245   1   1
1241123612381246   1   1
1236123712391248   2   2
1236123712391249   2   2
1242123712391247   1   1
1242123712391248   1   1
1242123712391249   1   1
1243123712391247   1   1
1243123712391248   1   1
1243123712391249   1   1
1775177317741778 165 165
1776177317741777 165 165
1776177317741778 165 165
1774177317751782 165 165
1776177317751782 165 165
1776177317751801 165 165
1773177417771780 165 165
1778177417771779 165 165
1778177417771780 165 165
1773177517821779 165 165
1773177517821800 165 165
1801177517821779 165 165
1801177517821800 165 165
1774177717791782 165 165
1780177717791781 165 165
1780177717791782 165 165
1774177717801785 165 165
1779177717801785 165 165
1777177917811784 165 165
1782177917811783 165 165
1782177917811784 165 165
1777177917821775 165 165
1781177917821775 165 165
1781177917821800 165 165
1777178017851783 165 165
1777178017851787 165 165
1779178117831786 165 165
1784178117831785 165 165
1784178117831786 165 165
1779178117841799 208 208
1783178117841798 208 208
1783178117841799 208 208
1781178317851780 165 165
1786178317851780 165 165
1786178317851787 165 165
1780178517871788 424 424
1780178517871789 424 424
1783178517871789 423 423
1785178717881791 165 165
1789178717881790 165 165
1789178717881791 165 165
1785178717891794 165 165
1788178717891794 165 165
1788178717891797 165 165
1787178817901793 165 165
1791178817901792 165 165
1791178817901793 165 165
1787178917941792 165 165
1787178917941796 165 165
1797178917941792 165 165
1797178917941796 165 165
1788179017921795 165 165
1793179017921794 165 165
1793179017921795 165 165
1790179217941789 165 165
1795179217941789 165 165
1795179217941796 165 165
                    Domain Definitions follow     (4I4)
  14  29  14  29
  94 105  94 105
 199 210 199 210
 256 267 256 267
 308 317 308 317
 481 492 481 492
 654 662 654 662
 709 718 709 718
 733 742 733 742
 848 856 848 856
 886 895 886 895
 908 916 908 916
 9931002 9931002
1034104510341045
1062107310621073
1083109410831094
1103111111031111
1158116711581167
1196120711961207
1312132013121320
1364137313641373
1421142914211429
1440144814401448
1628163916281639
1655167016551670
1706171417061714
                    Excluded Atoms List follows   (10I4)
   4   5   6   7   8  10   9  11  12  13
  14  30  34 194 196 197 198 199 211 215
1010101210131014101510191030  -2 403 419
 421 422 441 443 444 457 459 460 476 478
 479 496 498 499 518 520 521 528 530 531
 545 547 548 564 566 567 579 581 582 601
 603 604 611 613 614 618 620 621 634 636
 637 649 651 652 666 668 669 683 685 686
 702 704 705 726 728 729 750 752 753 765
 767 768 781 783 784 796 798 799 815 817
 818 832 834 835  -2  -21032105010521053
1057105910601078108010811098110011011115
1117111811271129113011371139114011511153
1154117511771178119111931194121212141215
123112331234  -2 419 421 422 423 424 432
 442 441 443 444 445 446 449 458 457 459
 460 461 462 466 477 476 478 479 480 481
 493 497 496 498 499 500 501 509 519 518
 520 521 522 523 524 529 528 530 531 532
 533 540 546 545 547 548 549 550 554 565
 564 566 567 568 569 574 580 579 581 582
 583 584 592 602 601 603 604 605 606 607
 612 611 613 614 615 616 617 619 618 620
 621 622 623 626 635 634 636 637 638 639
 644 650 649 651 652 653 654 663 667 666
 668 669 670 671 678 684 683 685 686 687
 688 692 703 702 704 705 706 707 719 727
 726 728 729 730 731 743 751 750 752 753
 754 755 760 766 765 767 768 769 770 773
 782 781 783 784 785 786 791 797 796 798
 799 800 801 805 816 815 817 818 819 820
 827 833 832 834 835 836 837 840 8441050
1052105310541055105610581057105910601061
1062107510791078108010811082108310951099
1098110011011102110311121116111511171118
1119112011241128112711291130113111321133
1138113711391140114111421146115211511153
1154115511561168117611751177117811791180
1183119211911193119411951196120912131212
1214121512161217122112321231123312341235
123612401251
                    Local Heating Residues        (I4)
0046
0114

                    CG-Frozen Residues            (I4)
                    Final blank line

 Final Non-Bonded Parameters for QM Atoms:

 800  6 CA  -0.166677  3.550000  0.070000
 801  6 CA   0.058613  3.550000  0.070000
 802  6 CA  -0.162787  3.550000  0.070000
 803  1 HA   0.127068  2.420000  0.030000
 804  6 CA   0.070668  3.550000  0.070000
 805  9 F   -0.084463  2.900000  0.060000
 806  6 CA  -0.047674  3.550000  0.070000
 807  7 NC  -0.380007  3.250000  0.170000
 808  6 CA  -0.023247  3.550000  0.070000
 809  6 CA  -0.068346  3.550000  0.070000
 810  6 CA  -0.166958  3.550000  0.070000
 811  6 C    0.442449  3.550000  0.070000
 812  6 C!   0.127290  3.550000  0.070000
 813  1 HA   0.165253  2.420000  0.030000
 814  6 C!  -0.009030  3.550000  0.070000
 815  6 CA  -0.063479  3.550000  0.070000
 816  6 CA  -0.096614  3.550000  0.070000
 817  6 CA  -0.110392  3.550000  0.070000
 818  1 HA   0.167011  2.420000  0.030000
 819  6 CA  -0.109092  3.550000  0.070000
 820 35 Br  -0.053033  3.470000  0.470000
 821  6 CA  -0.144040  3.550000  0.070000
 822  1 HA   0.130930  2.420000  0.030000
 823  1 HA   0.130258  2.420000  0.030000
 824  1 HA   0.147777  2.420000  0.030000
 825  8 O2  -0.593839  2.960000  0.210000
 826  8 O2  -0.593839  2.960000  0.210000
 827  1 HA   0.180648  2.420000  0.030000
 828  1 HA   0.125554  2.420000  0.030000
 850  6 CA  -0.126327  3.550000  0.070000                                       
 851  6 CA  -0.182778  3.550000  0.070000                                       
 852  6 CA  -0.136266  3.550000  0.070000                                       
 853  1 HA   0.112749  2.420000  0.030000                                       
 854  6 CA  -0.054594  3.550000  0.070000                                       
 855  1 HA   0.118639  2.420000  0.030000                                       
 856  6 CA  -0.064064  3.550000  0.070000                                       
 857  1 HA   0.176889  2.420000  0.030000                                       
 858  6 CA  -0.019002  3.550000  0.070000                                       
 859  6 CA   0.105786  3.550000  0.070000                                       
 860  6 CA  -0.174768  3.550000  0.070000                                       
 861  6 C    0.441672  3.550000  0.070000                                       
 862  6 C!   0.132891  3.550000  0.070000                                       
 863  1 HA   0.163086  2.420000  0.030000                                       
 864  6 C!  -0.005499  3.550000  0.070000                                       
 865  7 NC  -0.410765  3.250000  0.170000                                       
 866  6 CA  -0.066521  3.550000  0.070000                                       
 867  6 CA  -0.097039  3.550000  0.070000                                       
 868  6 CA  -0.109779  3.550000  0.070000                                       
 869  1 HA   0.163279  2.420000  0.030000                                       
 870  6 CA  -0.110804  3.550000  0.070000                                       
 871 35 Br  -0.056533  3.470000  0.470000                                       
 872  6 CA  -0.143424  3.550000  0.070000                                       
 873  1 HA   0.130438  2.420000  0.030000                                       
 874  1 HA   0.129971  2.420000  0.030000                                       
 875  1 HA   0.148737  2.420000  0.030000                                       
 876  1 HA   0.126258  2.420000  0.030000                                       
 877  8 O2  -0.596117  2.960000  0.210000                                       
 878  8 O2  -0.596117  2.960000  0.210000                                       

                    AMBER atom types were assigned by BOSS
