# Supplementary material for: Computationally-guided optimization of small-molecule inhibitors of the Aurora A kinase–TPX2 protein–protein interaction
Source: Chem Commun (Camb). 2017 Aug 2;53(67):9372–5. doi: 10.1039/c7cc05379g (PMC5591577; doi:10.1039/c7cc05379g)
Supplement: Supplementary file 2 [file CC-053-C7CC05379G-s002.zip › aur_data/013to006/l0.pdb]

REMARK     ur                            E=     -21133.207
REMARK    ESX   =      -3230.364    EXX    =        -94.014
REMARK    RADGYR=         14.152
REMARK          Created by MCPRO 2.30     
ATOM      1  H1  ACE     1      10.948   0.626 -13.633
ATOM      2  CH3 ACE     1      10.496   0.436 -12.659
ATOM      3  C   ACE     1      11.512   0.699 -11.510
ATOM      4  H2  ACE     1      10.168  -0.603 -12.624
ATOM      5  H3  ACE     1       9.635   1.093 -12.540
ATOM      6  O   ACE     1      12.664   1.047 -11.787
ATOM      7  N   TRP     2      11.107   0.509 -10.245
ATOM      8  CA  TRP     2      11.895   0.994  -9.100
ATOM      9  C   TRP     2      12.285  -0.047  -8.133
ATOM     10  HN  TRP     2      10.242   0.022 -10.063
ATOM     11  CB  TRP     2      11.112   2.053  -8.322
ATOM     12  CG  TRP     2      10.878   3.388  -8.958
ATOM     13  CD1 TRP     2       9.658   3.939  -9.339
ATOM     14  NE1 TRP     2       9.842   5.172  -9.922
ATOM     15  HD1 TRP     2       8.733   3.392  -9.159
ATOM     16  CE2 TRP     2      11.164   5.492  -9.975
ATOM     17  HNE TRP     2       9.108   5.772 -10.268
ATOM     18  CZ2 TRP     2      11.818   6.614 -10.486
ATOM     19  CH2 TRP     2      13.221   6.636 -10.396
ATOM     20  HZ2 TRP     2      11.242   7.426 -10.930
ATOM     21  CZ3 TRP     2      13.939   5.572  -9.827
ATOM     22  HH2 TRP     2      13.779   7.493 -10.773
ATOM     23  CE3 TRP     2      13.286   4.439  -9.305
ATOM     24  HZ3 TRP     2      15.027   5.612  -9.782
ATOM     25  CD2 TRP     2      11.897   4.375  -9.371
ATOM     26  HE3 TRP     2      13.868   3.632  -8.860
ATOM     27  HA  TRP     2      12.818   1.449  -9.460
ATOM     28  HB1 TRP     2      10.125   1.617  -8.169
ATOM     29  HB2 TRP     2      11.554   2.186  -7.334
ATOM     30  O   TRP     2      11.551  -0.992  -7.934
ATOM     31  N   ALA     3      13.427   0.145  -7.480
ATOM     32  CA  ALA     3      13.760  -0.640  -6.280
ATOM     33  C   ALA     3      14.246   0.232  -5.097
ATOM     34  HN  ALA     3      14.082   0.840  -7.808
ATOM     35  CB  ALA     3      14.788  -1.698  -6.623
ATOM     36  HA  ALA     3      12.878  -1.186  -5.946
ATOM     37  HB1 ALA     3      15.029  -2.274  -5.730
ATOM     38  HB2 ALA     3      14.385  -2.363  -7.386
ATOM     39  HB3 ALA     3      15.692  -1.219  -7.000
ATOM     40  O   ALA     3      14.738   1.342  -5.307
ATOM     41  N   LEU     4      14.127  -0.269  -3.868
ATOM     42  CA  LEU     4      14.687   0.434  -2.703
ATOM     43  C   LEU     4      16.135   0.893  -2.885
ATOM     44  HN  LEU     4      13.646  -1.146  -3.728
ATOM     45  CB  LEU     4      14.546  -0.389  -1.425
ATOM     46  CG  LEU     4      14.997   0.222  -0.099
ATOM     47  CD1 LEU     4      14.475   1.638   0.102
ATOM     48  CD2 LEU     4      14.528  -0.649   1.063
ATOM     49  HA  LEU     4      14.094   1.324  -2.495
ATOM     50  HB1 LEU     4      13.498  -0.640  -1.268
ATOM     51  HB2 LEU     4      15.129  -1.306  -1.516
ATOM     52  HG  LEU     4      16.086   0.260  -0.067
ATOM     53  HD1 LEU     4      14.826   2.023   1.060
ATOM     54  HD2 LEU     4      14.840   2.278  -0.701
ATOM     55  HD3 LEU     4      13.386   1.629   0.092
ATOM     56  HD4 LEU     4      14.854  -0.206   2.004
ATOM     57  HD5 LEU     4      13.441  -0.717   1.051
ATOM     58  HD6 LEU     4      14.955  -1.647   0.965
ATOM     59  O   LEU     4      16.456   2.032  -2.571
ATOM     60  N   GLU     5      17.010   0.058  -3.423
ATOM     61  CA  GLU     5      18.378   0.517  -3.615
ATOM     62  C   GLU     5      18.487   1.738  -4.558
ATOM     63  HN  GLU     5      16.719  -0.872  -3.688
ATOM     64  CB  GLU     5      19.329  -0.624  -4.034
ATOM     65  CG  GLU     5      19.723  -0.655  -5.515
ATOM     66  CD  GLU     5      19.052  -1.769  -6.311
ATOM     67  OE1 GLU     5      18.454  -2.671  -5.689
ATOM     68  OE2 GLU     5      19.138  -1.758  -7.562
ATOM     69  HA  GLU     5      18.804   0.806  -2.654
ATOM     70  HB1 GLU     5      20.261  -0.546  -3.473
ATOM     71  HB2 GLU     5      18.859  -1.585  -3.824
ATOM     72  HG1 GLU     5      19.446   0.288  -5.985
ATOM     73  HG2 GLU     5      20.800  -0.801  -5.602
ATOM     74  O   GLU     5      19.574   2.310  -4.684
ATOM     75  N   ASP     6      17.384   2.148  -5.198
ATOM     76  CA  ASP     6      17.423   3.317  -6.105
ATOM     77  C   ASP     6      17.443   4.677  -5.371
ATOM     78  HN  ASP     6      16.513   1.655  -5.062
ATOM     79  CB  ASP     6      16.245   3.312  -7.086
ATOM     80  CG  ASP     6      16.322   2.201  -8.111
ATOM     81  OD1 ASP     6      17.440   1.855  -8.545
ATOM     82  OD2 ASP     6      15.244   1.688  -8.504
ATOM     83  HA  ASP     6      18.321   3.270  -6.721
ATOM     84  HB1 ASP     6      15.314   3.185  -6.535
ATOM     85  HB2 ASP     6      16.220   4.257  -7.629
ATOM     86  O   ASP     6      17.600   5.733  -6.010
ATOM     87  N   PHE     7      17.289   4.636  -4.043
ATOM     88  CA  PHE     7      17.129   5.833  -3.229
ATOM     89  C   PHE     7      18.040   5.846  -2.016
ATOM     90  HN  PHE     7      17.281   3.746  -3.566
ATOM     91  CB  PHE     7      15.694   5.931  -2.693
ATOM     92  CG  PHE     7      14.652   5.827  -3.746
ATOM     93  CD1 PHE     7      14.234   6.953  -4.432
ATOM     94  CE1 PHE     7      13.271   6.857  -5.425
ATOM     95  HD1 PHE     7      14.663   7.927  -4.194
ATOM     96  CZ  PHE     7      12.714   5.626  -5.738
ATOM     97  HE1 PHE     7      12.951   7.750  -5.961
ATOM     98  CE2 PHE     7      13.116   4.484  -5.052
ATOM     99  HZ  PHE     7      11.961   5.552  -6.522
ATOM    100  CD2 PHE     7      14.080   4.587  -4.060
ATOM    101  HE2 PHE     7      12.674   3.518  -5.296
ATOM    102  HD2 PHE     7      14.400   3.698  -3.516
ATOM    103  HA  PHE     7      17.361   6.714  -3.828
ATOM    104  HB1 PHE     7      15.516   5.125  -1.981
ATOM    105  HB2 PHE     7      15.557   6.891  -2.196
ATOM    106  O   PHE     7      18.363   4.789  -1.473
ATOM    107  N   GLU     8      18.406   7.051  -1.578
ATOM    108  CA  GLU     8      18.949   7.248  -0.246
ATOM    109  C   GLU     8      17.851   7.774   0.651
ATOM    110  HN  GLU     8      18.308   7.855  -2.180
ATOM    111  CB  GLU     8      20.071   8.259  -0.287
ATOM    112  CG  GLU     8      21.064   8.017  -1.390
ATOM    113  CD  GLU     8      22.298   8.828  -1.172
ATOM    114  OE1 GLU     8      22.303  10.001  -1.596
ATOM    115  OE2 GLU     8      23.245   8.292  -0.559
ATOM    116  HA  GLU     8      19.320   6.298   0.140
ATOM    117  HB1 GLU     8      19.658   9.256  -0.437
ATOM    118  HB2 GLU     8      20.620   8.232   0.655
ATOM    119  HG1 GLU     8      21.335   6.961  -1.411
ATOM    120  HG2 GLU     8      20.622   8.297  -2.346
ATOM    121  O   GLU     8      17.182   8.744   0.300
ATOM    122  NT  AME     9      17.659   7.128   1.794
ATOM    123  CT  AME     9      16.661   7.536   2.784
ATOM    124  HN  AME     9      18.217   6.314   2.011
ATOM    125  HT1 AME     9      16.692   6.854   3.634
ATOM    126  HT2 AME     9      16.879   8.549   3.124
ATOM    127  HT3 AME     9      15.670   7.509   2.333
ATOM    128  H1  ACE    10       8.922  14.012   7.706
ATOM    129  CH3 ACE    10       8.721  12.998   8.052
ATOM    130  C   ACE    10       7.386  12.920   8.775
ATOM    131  H2  ACE    10       9.520  12.697   8.730
ATOM    132  H3  ACE    10       8.707  12.332   7.189
ATOM    133  O   ACE    10       6.668  13.911   8.918
ATOM    134  N   GLY    11       7.033  11.739   9.241
ATOM    135  CA  GLY    11       5.746  11.570   9.886
ATOM    136  C   GLY    11       5.528  10.101  10.067
ATOM    137  HN  GLY    11       7.662  10.954   9.147
ATOM    138  HA1 GLY    11       5.754  12.077  10.851
ATOM    139  HA2 GLY    11       4.965  11.998   9.258
ATOM    140  O   GLY    11       6.065   9.282   9.316
ATOM    141  N   LYS    12       4.762   9.774  11.096
ATOM    142  CA  LYS    12       4.360   8.406  11.373
ATOM    143  C   LYS    12       2.966   8.219  10.790
ATOM    144  HN  LYS    12       4.434  10.492  11.726
ATOM    145  CB  LYS    12       4.392   8.142  12.888
ATOM    146  CG  LYS    12       4.748   6.718  13.294
ATOM    147  CD  LYS    12       3.519   5.947  13.762
ATOM    148  CE  LYS    12       3.764   4.443  13.826
ATOM    149  NZ  LYS    12       3.409   3.743  12.555
ATOM    150  HZ1 LYS    12       3.591   2.754  12.653
ATOM    151  HZ2 LYS    12       3.967   4.114  11.799
ATOM    152  HZ3 LYS    12       2.430   3.887  12.354
ATOM    153  HA  LYS    12       5.066   7.718  10.907
ATOM    154  HB1 LYS    12       5.134   8.790  13.355
ATOM    155  HB2 LYS    12       3.411   8.348  13.314
ATOM    156  HG1 LYS    12       5.180   6.194  12.442
ATOM    157  HG2 LYS    12       5.472   6.742  14.110
ATOM    158  HD1 LYS    12       3.237   6.284  14.760
ATOM    159  HD2 LYS    12       2.695   6.124  13.072
ATOM    160  HE1 LYS    12       4.819   4.254  14.026
ATOM    161  HE2 LYS    12       3.161   4.010  14.624
ATOM    162  O   LYS    12       2.055   9.009  11.055
ATOM    163  N   GLY    13       2.820   7.203   9.950
ATOM    164  CA  GLY    13       1.515   6.836   9.412
ATOM    165  C   GLY    13       0.944   5.630  10.140
ATOM    166  HN  GLY    13       3.627   6.664   9.670
ATOM    167  HA1 GLY    13       0.826   7.672   9.528
ATOM    168  HA2 GLY    13       1.614   6.591   8.355
ATOM    169  O   GLY    13       1.633   4.988  10.942
ATOM    170  N   LYS    14      -0.320   5.326   9.857
ATOM    171  CA  LYS    14      -1.020   4.198  10.471
ATOM    172  C   LYS    14      -0.263   2.884  10.256
ATOM    173  HN  LYS    14      -0.834   5.886   9.193
ATOM    174  CB  LYS    14      -2.451   4.112   9.933
ATOM    175  CG  LYS    14      -3.378   3.240  10.761
ATOM    176  CD  LYS    14      -4.829   3.630  10.536
ATOM    177  CE  LYS    14      -5.710   3.221  11.705
ATOM    178  NZ  LYS    14      -6.974   4.012  11.707
ATOM    179  HZ1 LYS    14      -7.547   3.728  12.489
ATOM    180  HZ2 LYS    14      -7.474   3.848  10.846
ATOM    181  HZ3 LYS    14      -6.755   4.995  11.788
ATOM    182  HA  LYS    14      -1.115   4.369  11.543
ATOM    183  HB1 LYS    14      -2.890   5.109   9.907
ATOM    184  HB2 LYS    14      -2.436   3.695   8.926
ATOM    185  HG1 LYS    14      -3.246   2.196  10.476
ATOM    186  HG2 LYS    14      -3.142   3.360  11.819
ATOM    187  HD1 LYS    14      -4.900   4.711  10.415
ATOM    188  HD2 LYS    14      -5.202   3.139   9.638
ATOM    189  HE1 LYS    14      -5.955   2.162  11.623
ATOM    190  HE2 LYS    14      -5.179   3.399  12.640
ATOM    191  O   LYS    14      -0.001   2.153  11.211
ATOM    192  N   PHE    15       0.119   2.620   9.005
ATOM    193  CA  PHE    15       0.763   1.358   8.618
ATOM    194  C   PHE    15       2.266   1.509   8.326
ATOM    195  HN  PHE    15      -0.032   3.305   8.279
ATOM    196  CB  PHE    15       0.034   0.735   7.403
ATOM    197  CG  PHE    15      -1.412   0.458   7.769
ATOM    198  CD1 PHE    15      -1.748  -0.654   8.534
ATOM    199  CE1 PHE    15      -3.074  -0.906   8.873
ATOM    200  HD1 PHE    15      -0.970  -1.338   8.873
ATOM    201  CZ  PHE    15      -4.086  -0.055   8.444
ATOM    202  HE1 PHE    15      -3.325  -1.776   9.480
ATOM    203  CE2 PHE    15      -3.774   1.052   7.675
ATOM    204  HZ  PHE    15      -5.122  -0.260   8.713
ATOM    205  CD2 PHE    15      -2.447   1.306   7.339
ATOM    206  HE2 PHE    15      -4.565   1.721   7.336
ATOM    207  HD2 PHE    15      -2.195   2.176   6.732
ATOM    208  HA  PHE    15       0.656   0.633   9.425
ATOM    209  HB1 PHE    15      -0.041   1.345   6.503
ATOM    210  HB2 PHE    15       0.490  -0.210   7.107
ATOM    211  O   PHE    15       2.869   0.656   7.657
ATOM    212  N   GLY    16       2.866   2.589   8.825
ATOM    213  CA  GLY    16       4.299   2.842   8.640
ATOM    214  C   GLY    16       4.654   4.298   8.388
ATOM    215  HN  GLY    16       2.329   3.264   9.350
ATOM    216  HA1 GLY    16       4.842   2.534   9.534
ATOM    217  HA2 GLY    16       4.661   2.275   7.783
ATOM    218  O   GLY    16       3.774   5.139   8.192
ATOM    219  N   ASN    17       5.950   4.597   8.362
ATOM    220  CA  ASN    17       6.409   5.985   8.267
ATOM    221  C   ASN    17       6.540   6.573   6.859
ATOM    222  HN  ASN    17       6.637   3.858   8.408
ATOM    223  CB  ASN    17       7.731   6.173   9.034
ATOM    224  CG  ASN    17       7.597   5.915  10.528
ATOM    225  ND2 ASN    17       8.725   5.646  11.163
ATOM    226  HD1 ASN    17       8.701   5.466  12.155
ATOM    227  HD2 ASN    17       9.589   5.626  10.644
ATOM    228  OD1 ASN    17       6.505   5.958  11.107
ATOM    229  HA  ASN    17       5.712   6.636   8.795
ATOM    230  HB1 ASN    17       8.479   5.481   8.646
ATOM    231  HB2 ASN    17       8.084   7.197   8.907
ATOM    232  O   ASN    17       6.513   5.868   5.847
ATOM    233  N   VAL    18       6.684   7.890   6.813
ATOM    234  CA  VAL    18       7.095   8.559   5.597
ATOM    235  C   VAL    18       8.519   9.069   5.789
ATOM    236  HN  VAL    18       6.506   8.444   7.639
ATOM    237  CB  VAL    18       6.168   9.738   5.295
ATOM    238  CG1 VAL    18       6.420  10.225   3.882
ATOM    239  CG2 VAL    18       4.719   9.321   5.460
ATOM    240  HA  VAL    18       7.060   7.856   4.765
ATOM    241  HB  VAL    18       6.366  10.546   6.000
ATOM    242  HG1 VAL    18       5.761  11.065   3.664
ATOM    243  HG2 VAL    18       7.458  10.544   3.787
ATOM    244  HG3 VAL    18       6.223   9.417   3.178
ATOM    245  HG4 VAL    18       4.070  10.169   5.242
ATOM    246  HG5 VAL    18       4.495   8.506   4.772
ATOM    247  HG6 VAL    18       4.551   8.988   6.484
ATOM    248  O   VAL    18       8.830   9.655   6.817
ATOM    249  N   TYR    19       9.383   8.825   4.814
ATOM    250  CA  TYR    19      10.782   9.249   4.894
ATOM    251  C   TYR    19      11.132  10.226   3.807
ATOM    252  HN  TYR    19       9.080   8.333   3.986
ATOM    253  CB  TYR    19      11.729   8.044   4.792
ATOM    254  CG  TYR    19      11.597   7.136   5.991
ATOM    255  CD1 TYR    19      10.605   6.154   6.028
ATOM    256  CE1 TYR    19      10.443   5.339   7.116
ATOM    257  HD1 TYR    19       9.937   6.022   5.177
ATOM    258  CZ  TYR    19      11.269   5.495   8.205
ATOM    259  HE1 TYR    19       9.666   4.575   7.114
ATOM    260  CE2 TYR    19      12.266   6.470   8.216
ATOM    261  OH  TYR    19      11.066   4.659   9.277
ATOM    262  CD2 TYR    19      12.419   7.290   7.112
ATOM    263  HE2 TYR    19      12.913   6.579   9.087
ATOM    264  HD2 TYR    19      13.186   8.065   7.111
ATOM    265  HH  TYR    19      10.346   4.040   9.139
ATOM    266  HA  TYR    19      10.963   9.729   5.856
ATOM    267  HB1 TYR    19      11.493   7.470   3.896
ATOM    268  HB2 TYR    19      12.760   8.395   4.736
ATOM    269  O   TYR    19      10.642  10.114   2.676
ATOM    270  N   LEU    20      11.988  11.188   4.138
ATOM    271  CA  LEU    20      12.583  12.032   3.106
ATOM    272  C   LEU    20      13.537  11.122   2.360
ATOM    273  HN  LEU    20      12.228  11.335   5.108
ATOM    274  CB  LEU    20      13.310  13.229   3.733
ATOM    275  CG  LEU    20      13.922  14.222   2.740
ATOM    276  CD1 LEU    20      12.891  14.924   1.869
ATOM    277  CD2 LEU    20      14.802  15.219   3.463
ATOM    278  HA  LEU    20      11.800  12.416   2.453
ATOM    279  HB1 LEU    20      12.612  13.798   4.346
ATOM    280  HB2 LEU    20      14.131  12.871   4.355
ATOM    281  HG  LEU    20      14.607  13.696   2.075
ATOM    282  HD1 LEU    20      13.396  15.612   1.191
ATOM    283  HD2 LEU    20      12.339  14.183   1.291
ATOM    284  HD3 LEU    20      12.199  15.480   2.501
ATOM    285  HD4 LEU    20      15.229  15.917   2.743
ATOM    286  HD5 LEU    20      14.207  15.769   4.192
ATOM    287  HD6 LEU    20      15.606  14.690   3.976
ATOM    288  O   LEU    20      14.120  10.247   2.974
ATOM    289  N   ALA    21      13.681  11.284   1.050
ATOM    290  CA  ALA    21      14.556  10.381   0.302
ATOM    291  C   ALA    21      15.000  11.014  -0.970
ATOM    292  HN  ALA    21      13.187  12.028   0.579
ATOM    293  CB  ALA    21      13.849   9.089  -0.010
ATOM    294  HA  ALA    21      15.434  10.144   0.903
ATOM    295  HB1 ALA    21      14.519   8.433  -0.566
ATOM    296  HB2 ALA    21      13.554   8.602   0.920
ATOM    297  HB3 ALA    21      12.963   9.295  -0.609
ATOM    298  O   ALA    21      14.373  11.974  -1.461
ATOM    299  N   ARG    22      16.080  10.481  -1.530
ATOM    300  CA  ARG    22      16.606  11.058  -2.762
ATOM    301  C   ARG    22      16.932   9.972  -3.763
ATOM    302  HN  ARG    22      16.527   9.684  -1.100
ATOM    303  CB  ARG    22      17.854  11.889  -2.474
ATOM    304  CG  ARG    22      18.359  12.613  -3.712
ATOM    305  CD  ARG    22      19.593  13.453  -3.467
ATOM    306  NE  ARG    22      20.685  12.704  -2.865
ATOM    307  CZ  ARG    22      21.966  13.065  -2.962
ATOM    308  HE  ARG    22      20.289  11.904  -2.389
ATOM    309  NH1 ARG    22      22.303  14.164  -3.654
ATOM    310  H11 ARG    22      21.595  14.727  -4.106
ATOM    311  H12 ARG    22      23.258  14.483  -3.759
ATOM    312  NH2 ARG    22      22.912  12.327  -2.369
ATOM    313  H21 ARG    22      22.691  11.492  -1.841
ATOM    314  H22 ARG    22      23.895  12.564  -2.417
ATOM    315  HA  ARG    22      15.864  11.727  -3.197
ATOM    316  HB1 ARG    22      17.627  12.636  -1.714
ATOM    317  HB2 ARG    22      18.651  11.237  -2.114
ATOM    318  HG1 ARG    22      18.612  11.884  -4.482
ATOM    319  HG2 ARG    22      17.583  13.281  -4.085
ATOM    320  HD1 ARG    22      19.953  13.856  -4.414
ATOM    321  HD2 ARG    22      19.347  14.274  -2.793
ATOM    322  O   ARG    22      17.599   8.993  -3.452
ATOM    323  N   GLU    23      16.461  10.167  -4.972
ATOM    324  CA  GLU    23      16.735   9.264  -6.057
ATOM    325  C   GLU    23      18.200   9.407  -6.528
ATOM    326  HN  GLU    23      15.885  10.974  -5.162
ATOM    327  CB  GLU    23      15.727   9.534  -7.176
ATOM    328  CG  GLU    23      15.625   8.425  -8.195
ATOM    329  CD  GLU    23      16.647   8.567  -9.296
ATOM    330  OE1 GLU    23      16.717   9.672  -9.868
ATOM    331  OE2 GLU    23      17.370   7.590  -9.583
ATOM    332  HA  GLU    23      16.570   8.238  -5.727
ATOM    333  HB1 GLU    23      14.734   9.667  -6.747
ATOM    334  HB2 GLU    23      16.014  10.438  -7.714
ATOM    335  HG1 GLU    23      15.787   7.465  -7.705
ATOM    336  HG2 GLU    23      14.635   8.438  -8.649
ATOM    337  O   GLU    23      18.606  10.426  -7.106
ATOM    338  NT  AME    24      18.986   8.367  -6.277
ATOM    339  CT  AME    24      20.411   8.323  -6.626
ATOM    340  HN  AME    24      18.607   7.549  -5.822
ATOM    341  HT1 AME    24      20.832   7.366  -6.317
ATOM    342  HT2 AME    24      20.526   8.438  -7.704
ATOM    343  HT3 AME    24      20.936   9.131  -6.117
ATOM    344  H1  ACE    25      15.859  13.304  -7.683
ATOM    345  CH3 ACE    25      15.503  14.210  -7.192
ATOM    346  C   ACE    25      15.013  13.912  -5.783
ATOM    347  H2  ACE    25      14.687  14.628  -7.780
ATOM    348  H3  ACE    25      16.323  14.927  -7.148
ATOM    349  O   ACE    25      15.099  12.765  -5.326
ATOM    350  N   ILE    26      14.551  14.941  -5.074
ATOM    351  CA  ILE    26      14.150  14.790  -3.644
ATOM    352  C   ILE    26      12.659  14.461  -3.578
ATOM    353  HN  ILE    26      14.467  15.850  -5.505
ATOM    354  CB  ILE    26      14.594  16.028  -2.785
ATOM    355  CG1 ILE    26      16.105  15.963  -2.540
ATOM    356  CG2 ILE    26      13.958  16.085  -1.399
ATOM    357  CD1 ILE    26      16.528  15.143  -1.332
ATOM    358  HA  ILE    26      14.725  13.984  -3.188
ATOM    359  HB  ILE    26      14.352  16.947  -3.319
ATOM    360  HG1 ILE    26      16.596  15.517  -3.405
ATOM    361  HG2 ILE    26      16.492  16.970  -2.383
ATOM    362  HG3 ILE    26      14.317  16.968  -0.870
ATOM    363  HG4 ILE    26      12.874  16.136  -1.498
ATOM    364  HG5 ILE    26      14.230  15.191  -0.837
ATOM    365  HD1 ILE    26      17.615  15.158  -1.244
ATOM    366  HD2 ILE    26      16.086  15.567  -0.431
ATOM    367  HD3 ILE    26      16.189  14.114  -1.453
ATOM    368  O   ILE    26      11.877  14.930  -4.423
ATOM    369  N   LEU    27      12.266  13.634  -2.616
ATOM    370  CA  LEU    27      10.895  13.093  -2.603
ATOM    371  C   LEU    27      10.556  12.424  -1.296
ATOM    372  HN  LEU    27      12.912  13.372  -1.885
ATOM    373  CB  LEU    27      10.705  12.070  -3.730
ATOM    374  CG  LEU    27      11.845  11.061  -3.924
ATOM    375  CD1 LEU    27      11.775   9.947  -2.913
ATOM    376  CD2 LEU    27      11.837  10.497  -5.334
ATOM    377  HA  LEU    27      10.183  13.903  -2.762
ATOM    378  HB1 LEU    27       9.810  11.480  -3.538
ATOM    379  HB2 LEU    27      10.599  12.592  -4.681
ATOM    380  HG  LEU    27      12.804  11.568  -3.811
ATOM    381  HD1 LEU    27      12.598   9.251  -3.080
ATOM    382  HD2 LEU    27      11.851  10.362  -1.908
ATOM    383  HD3 LEU    27      10.827   9.420  -3.018
ATOM    384  HD4 LEU    27      12.655   9.785  -5.445
ATOM    385  HD5 LEU    27      10.889   9.993  -5.519
ATOM    386  HD6 LEU    27      11.963  11.308  -6.051
ATOM    387  O   LEU    27      11.400  12.301  -0.420
ATOM    388  N   ALA    28       9.322  11.961  -1.163
ATOM    389  CA  ALA    28       8.919  11.251   0.039
ATOM    390  C   ALA    28       8.497   9.862  -0.349
ATOM    391  HN  ALA    28       8.651  12.101  -1.904
ATOM    392  CB  ALA    28       7.793  11.956   0.727
ATOM    393  HA  ALA    28       9.759  11.205   0.733
ATOM    394  HB1 ALA    28       7.512  11.403   1.623
ATOM    395  HB2 ALA    28       8.109  12.961   1.005
ATOM    396  HB3 ALA    28       6.938  12.017   0.055
ATOM    397  O   ALA    28       7.875   9.648  -1.392
ATOM    398  N   LEU    29       8.850   8.926   0.518
ATOM    399  CA  LEU    29       8.602   7.533   0.345
ATOM    400  C   LEU    29       7.776   7.128   1.506
ATOM    401  HN  LEU    29       9.329   9.185   1.369
ATOM    402  CB  LEU    29       9.907   6.803   0.511
ATOM    403  CG  LEU    29      10.684   6.189  -0.626
ATOM    404  CD1 LEU    29      11.086   4.853  -0.033
ATOM    405  CD2 LEU    29       9.838   5.959  -1.865
ATOM    406  HA  LEU    29       8.073   7.371  -0.594
ATOM    407  HB1 LEU    29      10.647   7.475   0.947
ATOM    408  HB2 LEU    29       9.764   5.946   1.169
ATOM    409  HG  LEU    29      11.535   6.825  -0.870
ATOM    410  HD1 LEU    29      11.668   4.291  -0.764
ATOM    411  HD2 LEU    29      11.689   5.018   0.861
ATOM    412  HD3 LEU    29      10.192   4.288   0.232
ATOM    413  HD4 LEU    29      10.453   5.515  -2.648
ATOM    414  HD5 LEU    29       9.016   5.285  -1.624
ATOM    415  HD6 LEU    29       9.438   6.911  -2.214
ATOM    416  O   LEU    29       8.283   7.153   2.642
ATOM    417  N   LYS    30       6.490   6.846   1.259
ATOM    418  CA  LYS    30       5.605   6.253   2.278
ATOM    419  C   LYS    30       5.809   4.744   2.281
ATOM    420  HN  LYS    30       6.100   7.041   0.348
ATOM    421  CB  LYS    30       4.147   6.582   2.000
ATOM    422  CG  LYS    30       3.050   6.074   2.934
ATOM    423  CD  LYS    30       1.671   6.683   2.721
ATOM    424  CE  LYS    30       0.926   6.263   1.462
ATOM    425  NZ  LYS    30      -0.577   6.272   1.593
ATOM    426  HZ1 LYS    30      -0.935   7.086   2.072
ATOM    427  HZ2 LYS    30      -0.902   5.414   2.015
ATOM    428  HZ3 LYS    30      -1.110   6.293   0.736
ATOM    429  HA  LYS    30       5.853   6.662   3.258
ATOM    430  HB1 LYS    30       4.081   7.669   2.050
ATOM    431  HB2 LYS    30       3.899   6.312   0.973
ATOM    432  HG1 LYS    30       3.013   5.031   2.618
ATOM    433  HG2 LYS    30       3.374   6.221   3.965
ATOM    434  HD1 LYS    30       1.087   6.508   3.624
ATOM    435  HD2 LYS    30       1.902   7.745   2.636
ATOM    436  HE1 LYS    30       1.146   7.074   0.766
ATOM    437  HE2 LYS    30       1.246   5.356   0.949
ATOM    438  O   LYS    30       5.574   4.065   1.274
ATOM    439  N   VAL    31       6.315   4.235   3.394
ATOM    440  CA  VAL    31       6.577   2.837   3.695
ATOM    441  C   VAL    31       5.374   2.297   4.450
ATOM    442  HN  VAL    31       6.567   4.848   4.157
ATOM    443  CB  VAL    31       7.842   2.668   4.563
ATOM    444  CG1 VAL    31       8.235   1.209   4.686
ATOM    445  CG2 VAL    31       8.996   3.384   3.869
ATOM    446  HA  VAL    31       6.721   2.286   2.766
ATOM    447  HB  VAL    31       7.731   3.045   5.580
ATOM    448  HG1 VAL    31       8.325   0.634   3.765
ATOM    449  HG2 VAL    31       9.153   1.061   5.255
ATOM    450  HG3 VAL    31       7.520   0.691   5.325
ATOM    451  HG4 VAL    31       9.428   2.700   3.139
ATOM    452  HG5 VAL    31       8.731   4.353   3.447
ATOM    453  HG6 VAL    31       9.874   3.480   4.508
ATOM    454  O   VAL    31       5.001   2.814   5.515
ATOM    455  N   LEU    32       4.781   1.275   3.838
ATOM    456  CA  LEU    32       3.676   0.465   4.349
ATOM    457  C   LEU    32       4.116  -0.995   4.549
ATOM    458  HN  LEU    32       5.092   0.990   2.921
ATOM    459  CB  LEU    32       2.450   0.593   3.450
ATOM    460  CG  LEU    32       2.078   1.938   2.795
ATOM    461  CD1 LEU    32       1.136   1.662   1.634
ATOM    462  CD2 LEU    32       1.555   2.918   3.834
ATOM    463  HA  LEU    32       3.344   0.865   5.307
ATOM    464  HB1 LEU    32       2.749   0.003   2.583
ATOM    465  HB2 LEU    32       1.611   0.071   3.909
ATOM    466  HG  LEU    32       2.971   2.322   2.302
ATOM    467  HD1 LEU    32       1.576   0.898   0.993
ATOM    468  HD2 LEU    32       0.200   1.222   1.980
ATOM    469  HD3 LEU    32       0.941   2.613   1.140
ATOM    470  HD4 LEU    32       0.713   2.364   4.251
ATOM    471  HD5 LEU    32       2.275   3.028   4.644
ATOM    472  HD6 LEU    32       1.255   3.899   3.466
ATOM    473  O   LEU    32       4.637  -1.637   3.620
ATOM    474  N   PHE    33       4.009  -1.586   5.741
ATOM    475  CA  PHE    33       4.412  -2.955   6.096
ATOM    476  C   PHE    33       3.221  -3.896   5.819
ATOM    477  HN  PHE    33       3.614  -1.078   6.519
ATOM    478  CB  PHE    33       4.878  -3.015   7.559
ATOM    479  CG  PHE    33       6.200  -2.362   7.883
ATOM    480  CD1 PHE    33       7.395  -3.066   7.725
ATOM    481  CE1 PHE    33       8.618  -2.478   8.023
ATOM    482  HD1 PHE    33       7.378  -4.094   7.363
ATOM    483  CZ  PHE    33       8.656  -1.172   8.490
ATOM    484  HE1 PHE    33       9.541  -3.043   7.890
ATOM    485  CE2 PHE    33       7.475  -0.454   8.659
ATOM    486  HZ  PHE    33       9.612  -0.705   8.725
ATOM    487  CD2 PHE    33       6.257  -1.049   8.363
ATOM    488  HE2 PHE    33       7.510   0.573   9.024
ATOM    489  HD2 PHE    33       5.330  -0.492   8.503
ATOM    490  HA  PHE    33       5.269  -3.250   5.491
ATOM    491  HB1 PHE    33       4.073  -2.769   8.251
ATOM    492  HB2 PHE    33       5.021  -4.085   7.705
ATOM    493  O   PHE    33       2.139  -3.745   6.413
ATOM    494  N   LYS    34       3.449  -4.852   4.915
ATOM    495  CA  LYS    34       2.438  -5.808   4.456
ATOM    496  C   LYS    34       1.715  -6.617   5.529
ATOM    497  HN  LYS    34       4.366  -4.945   4.503
ATOM    498  CB  LYS    34       3.039  -6.797   3.471
ATOM    499  CG  LYS    34       3.427  -6.258   2.121
ATOM    500  CD  LYS    34       4.124  -7.255   1.220
ATOM    501  CE  LYS    34       4.517  -6.701  -0.133
ATOM    502  NZ  LYS    34       5.136  -7.780  -0.927
ATOM    503  HZ1 LYS    34       5.643  -7.449  -1.735
ATOM    504  HZ2 LYS    34       4.556  -8.553  -1.223
ATOM    505  HZ3 LYS    34       5.798  -8.310  -0.378
ATOM    506  HA  LYS    34       1.656  -5.278   3.912
ATOM    507  HB1 LYS    34       3.918  -7.240   3.940
ATOM    508  HB2 LYS    34       2.345  -7.606   3.242
ATOM    509  HG1 LYS    34       2.546  -5.933   1.568
ATOM    510  HG2 LYS    34       4.066  -5.377   2.176
ATOM    511  HD1 LYS    34       4.990  -7.510   1.831
ATOM    512  HD2 LYS    34       3.599  -8.208   1.156
ATOM    513  HE1 LYS    34       3.748  -6.181  -0.703
ATOM    514  HE2 LYS    34       5.244  -5.934   0.136
ATOM    515  O   LYS    34       0.481  -6.824   5.444
ATOM    516  N   ALA    35       2.517  -7.034   6.517
ATOM    517  CA  ALA    35       1.994  -7.710   7.708
ATOM    518  C   ALA    35       0.840  -7.029   8.471
ATOM    519  HN  ALA    35       3.514  -6.885   6.452
ATOM    520  CB  ALA    35       3.116  -7.996   8.707
ATOM    521  HA  ALA    35       1.612  -8.693   7.431
ATOM    522  HB1 ALA    35       3.685  -8.800   8.241
ATOM    523  HB2 ALA    35       3.693  -7.088   8.885
ATOM    524  HB3 ALA    35       2.703  -8.288   9.673
ATOM    525  O   ALA    35      -0.061  -7.708   8.999
ATOM    526  N   GLN    36       0.834  -5.696   8.497
ATOM    527  CA  GLN    36      -0.113  -4.882   9.253
ATOM    528  C   GLN    36      -1.340  -4.558   8.446
ATOM    529  HN  GLN    36       1.521  -5.181   7.967
ATOM    530  CB  GLN    36       0.545  -3.596   9.703
ATOM    531  CG  GLN    36       1.905  -3.730  10.347
ATOM    532  CD  GLN    36       2.545  -2.459  10.839
ATOM    533  NE2 GLN    36       3.851  -2.528  11.095
ATOM    534  HE1 GLN    36       4.460  -1.736  11.227
ATOM    535  HE2 GLN    36       4.257  -3.442  11.229
ATOM    536  OE1 GLN    36       1.948  -1.369  10.784
ATOM    537  HA  GLN    36      -0.424  -5.423  10.147
ATOM    538  HB1 GLN    36       0.725  -2.926   8.863
ATOM    539  HB2 GLN    36      -0.128  -3.048  10.363
ATOM    540  HG1 GLN    36       1.858  -4.404  11.203
ATOM    541  HG2 GLN    36       2.629  -4.258   9.725
ATOM    542  O   GLN    36      -2.413  -4.334   9.004
ATOM    543  N   LEU    37      -1.242  -4.515   7.123
ATOM    544  CA  LEU    37      -2.217  -4.252   6.085
ATOM    545  C   LEU    37      -3.111  -5.464   5.894
ATOM    546  HN  LEU    37      -0.351  -4.689   6.680
ATOM    547  CB  LEU    37      -1.539  -3.860   4.776
ATOM    548  CG  LEU    37      -0.736  -2.552   4.766
ATOM    549  CD1 LEU    37       0.340  -2.542   3.694
ATOM    550  CD2 LEU    37      -1.563  -1.286   4.610
ATOM    551  HA  LEU    37      -2.830  -3.397   6.370
ATOM    552  HB1 LEU    37      -0.796  -4.608   4.501
ATOM    553  HB2 LEU    37      -2.219  -3.894   3.925
ATOM    554  HG  LEU    37      -0.108  -2.548   5.657
ATOM    555  HD1 LEU    37       0.025  -2.195   2.710
ATOM    556  HD2 LEU    37       1.242  -1.988   3.956
ATOM    557  HD3 LEU    37       0.721  -3.547   3.513
ATOM    558  HD4 LEU    37      -1.005  -0.385   4.865
ATOM    559  HD5 LEU    37      -2.047  -1.302   3.634
ATOM    560  HD6 LEU    37      -2.417  -1.376   5.282
ATOM    561  O   LEU    37      -4.328  -5.296   5.813
ATOM    562  N   GLU    38      -2.483  -6.651   5.847
ATOM    563  CA  GLU    38      -3.196  -7.949   5.800
ATOM    564  C   GLU    38      -3.970  -8.235   7.055
ATOM    565  HN  GLU    38      -1.473  -6.685   5.844
ATOM    566  CB  GLU    38      -2.268  -9.150   5.716
ATOM    567  CG  GLU    38      -1.548  -9.324   4.411
ATOM    568  CD  GLU    38      -0.900 -10.683   4.242
ATOM    569  OE1 GLU    38       0.000 -10.977   5.058
ATOM    570  OE2 GLU    38      -1.257 -11.377   3.267
ATOM    571  HA  GLU    38      -3.900  -7.947   4.968
ATOM    572  HB1 GLU    38      -1.493  -9.082   6.479
ATOM    573  HB2 GLU    38      -2.854 -10.033   5.968
ATOM    574  HG1 GLU    38      -2.156  -9.135   3.526
ATOM    575  HG2 GLU    38      -0.740  -8.602   4.286
ATOM    576  O   GLU    38      -5.146  -8.600   6.998
ATOM    577  N   LYS    39      -3.352  -8.109   8.228
ATOM    578  CA  LYS    39      -3.995  -8.443   9.488
ATOM    579  C   LYS    39      -5.103  -7.439   9.839
ATOM    580  HN  LYS    39      -2.401  -7.770   8.260
ATOM    581  CB  LYS    39      -2.962  -8.608  10.616
ATOM    582  CG  LYS    39      -2.146  -9.906  10.699
ATOM    583  CD  LYS    39      -2.848 -11.228  11.018
ATOM    584  CE  LYS    39      -1.955 -12.463  11.086
ATOM    585  NZ  LYS    39      -2.795 -13.687  10.998
ATOM    586  HZ1 LYS    39      -3.549 -13.733  10.328
ATOM    587  HZ2 LYS    39      -3.306 -13.816  11.860
ATOM    588  HZ3 LYS    39      -2.292 -14.524  10.739
ATOM    589  HA  LYS    39      -4.440  -9.435   9.418
ATOM    590  HB1 LYS    39      -2.201  -7.839  10.487
ATOM    591  HB2 LYS    39      -3.396  -8.359  11.585
ATOM    592  HG1 LYS    39      -1.531 -10.027   9.807
ATOM    593  HG2 LYS    39      -1.412  -9.799  11.498
ATOM    594  HD1 LYS    39      -3.440 -11.101  11.924
ATOM    595  HD2 LYS    39      -3.577 -11.422  10.231
ATOM    596  HE1 LYS    39      -1.479 -12.532  10.108
ATOM    597  HE2 LYS    39      -1.230 -12.452  11.901
ATOM    598  O   LYS    39      -5.983  -7.754  10.642
ATOM    599  N   ALA    40      -5.029  -6.287   9.167
ATOM    600  CA  ALA    40      -6.026  -5.213   9.221
ATOM    601  C   ALA    40      -7.144  -5.425   8.190
ATOM    602  HN  ALA    40      -4.238  -6.107   8.565
ATOM    603  CB  ALA    40      -5.373  -3.849   9.066
ATOM    604  HA  ALA    40      -6.476  -5.185  10.214
ATOM    605  HB1 ALA    40      -4.702  -3.905   8.210
ATOM    606  HB2 ALA    40      -6.084  -3.026   8.995
ATOM    607  HB3 ALA    40      -4.791  -3.554   9.940
ATOM    608  O   ALA    40      -8.236  -4.876   8.354
ATOM    609  N   GLY    41      -6.922  -6.202   7.121
ATOM    610  CA  GLY    41      -7.893  -6.486   6.038
ATOM    611  C   GLY    41      -8.112  -5.308   5.088
ATOM    612  HN  GLY    41      -6.026  -6.653   7.005
ATOM    613  HA1 GLY    41      -7.536  -7.325   5.440
ATOM    614  HA2 GLY    41      -8.860  -6.737   6.473
ATOM    615  O   GLY    41      -9.246  -5.040   4.671
ATOM    616  N   VAL    42      -6.979  -4.667   4.785
ATOM    617  CA  VAL    42      -7.016  -3.440   3.976
ATOM    618  C   VAL    42      -6.119  -3.490   2.724
ATOM    619  HN  VAL    42      -6.095  -5.028   5.114
ATOM    620  CB  VAL    42      -6.666  -2.192   4.822
ATOM    621  CG1 VAL    42      -7.750  -1.868   5.833
ATOM    622  CG2 VAL    42      -5.207  -2.143   5.256
ATOM    623  HA  VAL    42      -8.036  -3.260   3.635
ATOM    624  HB  VAL    42      -6.868  -1.371   4.134
ATOM    625  HG1 VAL    42      -7.409  -0.997   6.393
ATOM    626  HG2 VAL    42      -8.740  -1.743   5.394
ATOM    627  HG3 VAL    42      -7.921  -2.697   6.520
ATOM    628  HG4 VAL    42      -4.894  -1.129   5.507
ATOM    629  HG5 VAL    42      -5.060  -2.661   6.204
ATOM    630  HG6 VAL    42      -4.505  -2.539   4.523
ATOM    631  O   VAL    42      -5.750  -2.449   2.173
ATOM    632  N   GLU    43      -5.774  -4.690   2.275
ATOM    633  CA  GLU    43      -5.111  -4.793   0.991
ATOM    634  C   GLU    43      -5.752  -4.090  -0.218
ATOM    635  HN  GLU    43      -5.976  -5.510   2.830
ATOM    636  CB  GLU    43      -4.938  -6.255   0.574
ATOM    637  CG  GLU    43      -3.774  -6.995   1.231
ATOM    638  CD  GLU    43      -3.855  -8.403   0.695
ATOM    639  OE1 GLU    43      -4.451  -9.274   1.382
ATOM    640  OE2 GLU    43      -3.321  -8.681  -0.406
ATOM    641  HA  GLU    43      -4.110  -4.369   1.063
ATOM    642  HB1 GLU    43      -5.821  -6.890   0.646
ATOM    643  HB2 GLU    43      -4.854  -6.344  -0.509
ATOM    644  HG1 GLU    43      -2.846  -6.486   0.971
ATOM    645  HG2 GLU    43      -3.862  -7.106   2.312
ATOM    646  O   GLU    43      -5.038  -3.572  -1.102
ATOM    647  N   HIS    44      -7.080  -4.054  -0.323
ATOM    648  CA  HIS    44      -7.821  -3.534  -1.462
ATOM    649  C   HIS    44      -7.751  -2.026  -1.508
ATOM    650  HN  HIS    44      -7.653  -4.407   0.430
ATOM    651  CB  HIS    44      -9.265  -4.073  -1.537
ATOM    652  CG  HIS    44     -10.043  -3.816  -2.836
ATOM    653  ND1 HIS    44     -11.363  -4.141  -2.984
ATOM    654  CE1 HIS    44     -11.782  -3.783  -4.224
ATOM    655  NE2 HIS    44     -10.732  -3.218  -4.874
ATOM    656  HE  HIS    44     -12.812  -3.972  -4.526
ATOM    657  CD2 HIS    44      -9.647  -3.217  -4.048
ATOM    658  HNE HIS    44     -10.761  -2.859  -5.818
ATOM    659  HD  HIS    44      -8.701  -2.797  -4.391
ATOM    660  HA  HIS    44      -7.398  -3.933  -2.384
ATOM    661  HB1 HIS    44      -9.221  -5.160  -1.460
ATOM    662  HB2 HIS    44      -9.892  -3.572  -0.800
ATOM    663  O   HIS    44      -7.538  -1.445  -2.596
ATOM    664  N   GLN    45      -7.913  -1.392  -0.339
ATOM    665  CA  GLN    45      -7.798   0.067  -0.159
ATOM    666  C   GLN    45      -6.466   0.720  -0.549
ATOM    667  HN  GLN    45      -8.130  -1.922   0.493
ATOM    668  CB  GLN    45      -8.075   0.456   1.284
ATOM    669  CG  GLN    45      -9.343  -0.058   1.939
ATOM    670  CD  GLN    45      -9.396   0.356   3.397
ATOM    671  NE2 GLN    45     -10.566   0.141   4.006
ATOM    672  HE1 GLN    45     -10.643   0.171   5.011
ATOM    673  HE2 GLN    45     -11.297  -0.356   3.520
ATOM    674  OE1 GLN    45      -8.449   0.868   3.998
ATOM    675  HA  GLN    45      -8.555   0.569  -0.762
ATOM    676  HB1 GLN    45      -7.224   0.187   1.909
ATOM    677  HB2 GLN    45      -8.073   1.545   1.297
ATOM    678  HG1 GLN    45     -10.239   0.258   1.405
ATOM    679  HG2 GLN    45      -9.255  -1.141   2.026
ATOM    680  O   GLN    45      -6.454   1.871  -1.014
ATOM    681  N   LEU    46      -5.367  -0.032  -0.396
ATOM    682  CA  LEU    46      -4.039   0.290  -0.893
ATOM    683  C   LEU    46      -3.968   0.183  -2.392
ATOM    684  HN  LEU    46      -5.423  -0.908   0.103
ATOM    685  CB  LEU    46      -3.006  -0.677  -0.349
ATOM    686  CG  LEU    46      -1.574  -0.189  -0.079
ATOM    687  CD1 LEU    46      -0.713  -1.418   0.193
ATOM    688  CD2 LEU    46      -0.937   0.654  -1.174
ATOM    689  HA  LEU    46      -3.781   1.310  -0.608
ATOM    690  HB1 LEU    46      -3.435  -1.060   0.577
ATOM    691  HB2 LEU    46      -2.896  -1.539  -1.007
ATOM    692  HG  LEU    46      -1.550   0.405   0.834
ATOM    693  HD1 LEU    46      -1.205  -2.160   0.822
ATOM    694  HD2 LEU    46      -0.508  -1.894  -0.766
ATOM    695  HD3 LEU    46       0.241  -1.081   0.599
ATOM    696  HD4 LEU    46      -1.282   1.685  -1.255
ATOM    697  HD5 LEU    46       0.135   0.682  -0.978
ATOM    698  HD6 LEU    46      -1.077   0.230  -2.168
ATOM    699  O   LEU    46      -3.415   1.050  -3.064
ATOM    700  N   ARG    47      -4.516  -0.876  -2.961
ATOM    701  CA  ARG    47      -4.450  -1.060  -4.389
ATOM    702  C   ARG    47      -5.257   0.031  -5.076
ATOM    703  HN  ARG    47      -4.987  -1.565  -2.391
ATOM    704  CB  ARG    47      -4.789  -2.487  -4.810
ATOM    705  CG  ARG    47      -3.777  -3.482  -4.253
ATOM    706  CD  ARG    47      -4.084  -4.951  -4.517
ATOM    707  NE  ARG    47      -3.554  -5.893  -3.521
ATOM    708  CZ  ARG    47      -2.444  -6.629  -3.677
ATOM    709  HE  ARG    47      -4.171  -5.878  -2.720
ATOM    710  NH1 ARG    47      -1.715  -6.558  -4.804
ATOM    711  H11 ARG    47      -1.991  -5.945  -5.561
ATOM    712  H12 ARG    47      -0.873  -7.098  -4.956
ATOM    713  NH2 ARG    47      -2.068  -7.450  -2.695
ATOM    714  H21 ARG    47      -2.594  -7.537  -1.835
ATOM    715  H22 ARG    47      -1.240  -8.028  -2.760
ATOM    716  HA  ARG    47      -3.411  -1.004  -4.715
ATOM    717  HB1 ARG    47      -5.753  -2.653  -4.329
ATOM    718  HB2 ARG    47      -4.907  -2.594  -5.888
ATOM    719  HG1 ARG    47      -2.830  -3.251  -4.740
ATOM    720  HG2 ARG    47      -3.573  -3.220  -3.215
ATOM    721  HD1 ARG    47      -5.140  -5.221  -4.526
ATOM    722  HD2 ARG    47      -3.833  -5.182  -5.552
ATOM    723  O   ARG    47      -4.707   0.678  -5.942
ATOM    724  N   ARG    48      -6.504   0.258  -4.653
ATOM    725  CA  ARG    48      -7.416   1.364  -5.008
ATOM    726  C   ARG    48      -6.809   2.779  -4.983
ATOM    727  HN  ARG    48      -6.937  -0.380  -4.001
ATOM    728  CB  ARG    48      -8.682   1.389  -4.143
ATOM    729  CG  ARG    48      -9.827   2.215  -4.732
ATOM    730  CD  ARG    48     -10.473   3.258  -3.821
ATOM    731  NE  ARG    48     -10.905   2.745  -2.514
ATOM    732  CZ  ARG    48     -10.435   3.133  -1.322
ATOM    733  HE  ARG    48     -11.621   2.048  -2.675
ATOM    734  NH1 ARG    48     -10.928   2.581  -0.218
ATOM    735  H11 ARG    48     -11.652   1.876  -0.271
ATOM    736  H12 ARG    48     -10.618   2.829   0.713
ATOM    737  NH2 ARG    48      -9.483   4.059  -1.215
ATOM    738  H21 ARG    48      -9.075   4.507  -2.026
ATOM    739  H22 ARG    48      -9.118   4.361  -0.321
ATOM    740  HA  ARG    48      -7.791   1.216  -6.021
ATOM    741  HB1 ARG    48      -8.907   0.325  -4.214
ATOM    742  HB2 ARG    48      -8.432   1.558  -3.096
ATOM    743  HG1 ARG    48      -9.421   2.730  -5.603
ATOM    744  HG2 ARG    48     -10.545   1.564  -5.230
ATOM    745  HD1 ARG    48      -9.780   4.098  -3.775
ATOM    746  HD2 ARG    48     -11.370   3.736  -4.215
ATOM    747  O   ARG    48      -6.906   3.494  -5.989
ATOM    748  N   GLU    49      -6.182   3.207  -3.874
ATOM    749  CA  GLU    49      -5.491   4.467  -3.586
ATOM    750  C   GLU    49      -4.617   4.857  -4.780
ATOM    751  HN  GLU    49      -6.140   2.612  -3.059
ATOM    752  CB  GLU    49      -4.649   4.396  -2.276
ATOM    753  CG  GLU    49      -3.830   5.650  -1.848
ATOM    754  CD  GLU    49      -3.145   5.360  -0.485
ATOM    755  OE1 GLU    49      -3.563   4.546   0.372
ATOM    756  OE2 GLU    49      -2.131   6.106  -0.329
ATOM    757  HA  GLU    49      -6.226   5.251  -3.404
ATOM    758  HB1 GLU    49      -5.386   4.152  -1.511
ATOM    759  HB2 GLU    49      -4.070   3.473  -2.252
ATOM    760  HG1 GLU    49      -3.053   5.831  -2.591
ATOM    761  HG2 GLU    49      -4.415   6.569  -1.837
ATOM    762  O   GLU    49      -4.784   5.945  -5.341
ATOM    763  N   VAL    50      -3.728   3.923  -5.133
ATOM    764  CA  VAL    50      -2.653   4.026  -6.121
ATOM    765  C   VAL    50      -3.216   4.283  -7.525
ATOM    766  HN  VAL    50      -3.755   3.013  -4.694
ATOM    767  CB  VAL    50      -1.728   2.768  -6.108
ATOM    768  CG1 VAL    50      -0.774   2.582  -7.277
ATOM    769  CG2 VAL    50      -0.972   2.558  -4.807
ATOM    770  HA  VAL    50      -1.992   4.851  -5.855
ATOM    771  HB  VAL    50      -2.486   1.985  -6.128
ATOM    772  HG1 VAL    50      -1.254   2.778  -8.236
ATOM    773  HG2 VAL    50       0.087   3.250  -7.235
ATOM    774  HG3 VAL    50      -0.417   1.552  -7.288
ATOM    775  HG4 VAL    50      -0.456   1.598  -4.785
ATOM    776  HG5 VAL    50      -0.196   3.318  -4.724
ATOM    777  HG6 VAL    50      -1.513   2.706  -3.873
ATOM    778  O   VAL    50      -2.664   5.076  -8.300
ATOM    779  N   GLU    51      -4.320   3.611  -7.822
ATOM    780  CA  GLU    51      -5.061   3.666  -9.067
ATOM    781  C   GLU    51      -5.704   5.026  -9.294
ATOM    782  HN  GLU    51      -4.724   2.983  -7.142
ATOM    783  CB  GLU    51      -6.119   2.572  -9.099
ATOM    784  CG  GLU    51      -6.046   1.640 -10.302
ATOM    785  CD  GLU    51      -6.488   2.374 -11.563
ATOM    786  OE1 GLU    51      -7.695   2.695 -11.725
ATOM    787  OE2 GLU    51      -5.531   2.627 -12.331
ATOM    788  HA  GLU    51      -4.387   3.468  -9.901
ATOM    789  HB1 GLU    51      -5.899   1.866  -8.299
ATOM    790  HB2 GLU    51      -7.095   2.991  -8.854
ATOM    791  HG1 GLU    51      -5.036   1.253 -10.442
ATOM    792  HG2 GLU    51      -6.676   0.755 -10.212
ATOM    793  O   GLU    51      -5.717   5.532 -10.417
ATOM    794  N   ILE    52      -6.246   5.703  -8.286
ATOM    795  CA  ILE    52      -6.853   7.038  -8.343
ATOM    796  C   ILE    52      -5.777   8.130  -8.315
ATOM    797  HN  ILE    52      -6.266   5.297  -7.362
ATOM    798  CB  ILE    52      -7.883   7.237  -7.207
ATOM    799  CG1 ILE    52      -9.093   6.289  -7.261
ATOM    800  CG2 ILE    52      -8.542   8.616  -7.174
ATOM    801  CD1 ILE    52      -9.884   6.107  -5.989
ATOM    802  HA  ILE    52      -7.428   7.138  -9.264
ATOM    803  HB  ILE    52      -7.318   7.177  -6.277
ATOM    804  HG1 ILE    52      -9.790   6.593  -8.042
ATOM    805  HG2 ILE    52      -8.687   5.335  -7.599
ATOM    806  HG3 ILE    52      -7.711   9.321  -7.185
ATOM    807  HG4 ILE    52      -9.202   8.742  -8.032
ATOM    808  HG5 ILE    52      -9.117   8.884  -6.288
ATOM    809  HD1 ILE    52      -9.265   6.124  -5.092
ATOM    810  HD2 ILE    52     -10.676   6.852  -5.908
ATOM    811  HD3 ILE    52     -10.366   5.131  -5.934
ATOM    812  O   ILE    52      -5.715   8.961  -9.231
ATOM    813  N   GLN    53      -4.882   8.179  -7.323
ATOM    814  CA  GLN    53      -3.854   9.211  -7.129
ATOM    815  C   GLN    53      -2.831   9.231  -8.276
ATOM    816  HN  GLN    53      -4.876   7.458  -6.616
ATOM    817  CB  GLN    53      -3.183   9.102  -5.739
ATOM    818  CG  GLN    53      -2.515  10.391  -5.258
ATOM    819  CD  GLN    53      -1.543  10.198  -4.077
ATOM    820  NE2 GLN    53      -0.955  11.306  -3.585
ATOM    821  HE1 GLN    53      -0.507  11.130  -2.699
ATOM    822  HE2 GLN    53      -0.981  12.200  -4.051
ATOM    823  OE1 GLN    53      -1.457   9.051  -3.588
ATOM    824  HA  GLN    53      -4.328  10.192  -7.080
ATOM    825  HB1 GLN    53      -3.922   8.707  -5.042
ATOM    826  HB2 GLN    53      -2.554   8.225  -5.892
ATOM    827  HG1 GLN    53      -2.020  11.035  -5.985
ATOM    828  HG2 GLN    53      -3.270  11.064  -4.853
ATOM    829  O   GLN    53      -2.286  10.295  -8.580
ATOM    830  N   SER    54      -2.513   8.140  -8.979
ATOM    831  CA  SER    54      -1.537   8.203 -10.080
ATOM    832  C   SER    54      -2.026   8.944 -11.339
ATOM    833  HN  SER    54      -2.946   7.256  -8.756
ATOM    834  CB  SER    54      -1.035   6.815 -10.454
ATOM    835  OG  SER    54      -2.049   5.938 -10.881
ATOM    836  HG  SER    54      -2.358   5.449 -10.108
ATOM    837  HA  SER    54      -0.639   8.720  -9.742
ATOM    838  HB1 SER    54      -0.390   6.845 -11.332
ATOM    839  HB2 SER    54      -0.379   6.417  -9.680
ATOM    840  O   SER    54      -1.208   9.392 -12.157
ATOM    841  N   HIS    55      -3.347   9.084 -11.485
ATOM    842  CA  HIS    55      -3.921   9.784 -12.646
ATOM    843  C   HIS    55      -4.383  11.209 -12.405
ATOM    844  HN  HIS    55      -3.972   8.705 -10.788
ATOM    845  CB  HIS    55      -5.013   8.941 -13.295
ATOM    846  CG  HIS    55      -4.488   7.694 -13.949
ATOM    847  ND1 HIS    55      -4.983   6.473 -13.680
ATOM    848  CE1 HIS    55      -4.307   5.548 -14.396
ATOM    849  NE2 HIS    55      -3.367   6.182 -15.114
ATOM    850  HE  HIS    55      -4.575   4.494 -14.317
ATOM    851  CD2 HIS    55      -3.446   7.506 -14.861
ATOM    852  HNE HIS    55      -2.713   5.732 -15.738
ATOM    853  HD  HIS    55      -2.757   8.196 -15.349
ATOM    854  HA  HIS    55      -3.178   9.839 -13.442
ATOM    855  HB1 HIS    55      -5.735   8.636 -12.538
ATOM    856  HB2 HIS    55      -5.517   9.528 -14.063
ATOM    857  O   HIS    55      -5.095  11.795 -13.232
ATOM    858  N   LEU    56      -3.961  11.798 -11.294
ATOM    859  CA  LEU    56      -4.319  13.189 -11.001
ATOM    860  C   LEU    56      -3.150  14.192 -11.203
ATOM    861  HN  LEU    56      -3.386  11.285 -10.641
ATOM    862  CB  LEU    56      -4.922  13.296  -9.586
ATOM    863  CG  LEU    56      -6.205  12.503  -9.259
ATOM    864  CD1 LEU    56      -6.565  12.598  -7.776
ATOM    865  CD2 LEU    56      -7.387  12.947 -10.119
ATOM    866  HA  LEU    56      -5.130  13.502 -11.657
ATOM    867  HB1 LEU    56      -4.192  12.951  -8.853
ATOM    868  HB2 LEU    56      -5.181  14.334  -9.379
ATOM    869  HG  LEU    56      -6.057  11.452  -9.509
ATOM    870  HD1 LEU    56      -7.473  12.027  -7.585
ATOM    871  HD2 LEU    56      -5.749  12.193  -7.177
ATOM    872  HD3 LEU    56      -6.728  13.642  -7.507
ATOM    873  HD4 LEU    56      -8.268  12.363  -9.855
ATOM    874  HD5 LEU    56      -7.586  14.004  -9.944
ATOM    875  HD6 LEU    56      -7.149  12.791 -11.171
ATOM    876  O   LEU    56      -2.050  14.001 -10.681
ATOM    877  N   ARG    57      -3.393  15.248 -11.968
ATOM    878  CA  ARG    57      -2.418  16.322 -12.098
ATOM    879  C   ARG    57      -3.062  17.622 -11.692
ATOM    880  HN  ARG    57      -4.266  15.313 -12.470
ATOM    881  CB  ARG    57      -1.933  16.504 -13.536
ATOM    882  CG  ARG    57      -1.265  15.308 -14.156
ATOM    883  CD  ARG    57       0.068  14.985 -13.512
ATOM    884  NE  ARG    57       0.214  13.541 -13.549
ATOM    885  CZ  ARG    57       0.953  12.875 -14.432
ATOM    886  HE  ARG    57      -0.338  13.153 -12.795
ATOM    887  NH1 ARG    57       1.673  13.521 -15.351
ATOM    888  H11 ARG    57       1.670  14.532 -15.393
ATOM    889  H12 ARG    57       2.247  13.050 -16.039
ATOM    890  NH2 ARG    57       0.973  11.548 -14.375
ATOM    891  H21 ARG    57       0.446  11.031 -13.683
ATOM    892  H22 ARG    57       1.516  10.986 -15.018
ATOM    893  HA  ARG    57      -1.563  16.118 -11.452
ATOM    894  HB1 ARG    57      -2.779  16.747 -14.177
ATOM    895  HB2 ARG    57      -1.204  17.314 -13.574
ATOM    896  HG1 ARG    57      -1.908  14.435 -14.047
ATOM    897  HG2 ARG    57      -1.087  15.498 -15.214
ATOM    898  HD1 ARG    57       0.869  15.469 -14.071
ATOM    899  HD2 ARG    57       0.073  15.348 -12.484
ATOM    900  O   ARG    57      -3.880  18.173 -12.435
ATOM    901  N   HIS    58      -2.696  18.130 -10.527
ATOM    902  CA  HIS    58      -3.168  19.441 -10.144
ATOM    903  C   HIS    58      -2.198  20.066  -9.157
ATOM    904  HN  HIS    58      -2.091  17.600  -9.916
ATOM    905  CB  HIS    58      -4.605  19.345  -9.615
ATOM    906  CG  HIS    58      -5.276  20.678  -9.411
ATOM    907  ND1 HIS    58      -4.949  21.514  -8.393
ATOM    908  CE1 HIS    58      -5.718  22.617  -8.451
ATOM    909  NE2 HIS    58      -6.549  22.488  -9.508
ATOM    910  HE  HIS    58      -5.593  23.408  -7.711
ATOM    911  CD2 HIS    58      -6.302  21.302 -10.116
ATOM    912  HNE HIS    58      -7.238  23.170  -9.790
ATOM    913  HD  HIS    58      -6.877  21.009 -10.994
ATOM    914  HA  HIS    58      -3.241  20.074 -11.028
ATOM    915  HB1 HIS    58      -5.216  18.784 -10.322
ATOM    916  HB2 HIS    58      -4.604  18.836  -8.651
ATOM    917  O   HIS    58      -1.681  19.389  -8.272
ATOM    918  N   PRO    59      -1.916  21.372  -9.305
ATOM    919  CA  PRO    59      -1.012  22.063  -8.375
ATOM    920  C   PRO    59      -1.371  21.948  -6.885
ATOM    921  CB  PRO    59      -1.101  23.529  -8.823
ATOM    922  CG  PRO    59      -2.275  23.626  -9.747
ATOM    923  CD  PRO    59      -2.384  22.273 -10.378
ATOM    924  HA  PRO    59      -0.005  21.658  -8.478
ATOM    925  HB1 PRO    59      -1.240  24.168  -7.951
ATOM    926  HB2 PRO    59      -0.180  23.809  -9.335
ATOM    927  HG1 PRO    59      -3.168  23.876  -9.175
ATOM    928  HG2 PRO    59      -2.090  24.402 -10.489
ATOM    929  HD1 PRO    59      -3.419  22.086 -10.661
ATOM    930  HD2 PRO    59      -1.752  22.233 -11.265
ATOM    931  O   PRO    59      -0.476  22.096  -6.040
ATOM    932  N   ASN    60      -2.643  21.690  -6.559
ATOM    933  CA  ASN    60      -3.055  21.455  -5.154
ATOM    934  C   ASN    60      -3.381  20.002  -4.826
ATOM    935  HN  ASN    60      -3.348  21.652  -7.281
ATOM    936  CB  ASN    60      -4.239  22.336  -4.761
ATOM    937  CG  ASN    60      -4.002  23.795  -5.073
ATOM    938  ND2 ASN    60      -3.078  24.428  -4.335
ATOM    939  HD1 ASN    60      -2.890  25.402  -4.512
ATOM    940  HD2 ASN    60      -2.588  23.918  -3.617
ATOM    941  OD1 ASN    60      -4.640  24.351  -5.974
ATOM    942  HA  ASN    60      -2.251  21.758  -4.483
ATOM    943  HB1 ASN    60      -5.127  22.016  -5.306
ATOM    944  HB2 ASN    60      -4.419  22.247  -3.689
ATOM    945  O   ASN    60      -4.002  19.710  -3.803
ATOM    946  N   ILE    61      -2.956  19.083  -5.683
ATOM    947  CA  ILE    61      -3.016  17.668  -5.322
ATOM    948  C   ILE    61      -1.598  17.092  -5.227
ATOM    949  HN  ILE    61      -2.592  19.365  -6.582
ATOM    950  CB  ILE    61      -3.904  16.888  -6.314
ATOM    951  CG1 ILE    61      -5.336  17.416  -6.221
ATOM    952  CG2 ILE    61      -3.839  15.379  -6.055
ATOM    953  CD1 ILE    61      -6.223  16.817  -7.278
ATOM    954  HA  ILE    61      -3.512  17.559  -4.358
ATOM    955  HB  ILE    61      -3.526  17.027  -7.327
ATOM    956  HG1 ILE    61      -5.752  17.168  -5.245
ATOM    957  HG2 ILE    61      -5.333  18.498  -6.350
ATOM    958  HG3 ILE    61      -4.475  14.859  -6.771
ATOM    959  HG4 ILE    61      -2.810  15.035  -6.167
ATOM    960  HG5 ILE    61      -4.184  15.168  -5.043
ATOM    961  HD1 ILE    61      -7.231  17.218  -7.177
ATOM    962  HD2 ILE    61      -5.831  17.064  -8.264
ATOM    963  HD3 ILE    61      -6.250  15.734  -7.159
ATOM    964  O   ILE    61      -0.782  17.366  -6.083
ATOM    965  N   LEU    62      -1.300  16.323  -4.181
ATOM    966  CA  LEU    62       0.043  15.767  -4.009
ATOM    967  C   LEU    62       0.300  14.709  -5.063
ATOM    968  HN  LEU    62      -2.008  16.117  -3.491
ATOM    969  CB  LEU    62       0.181  15.147  -2.623
ATOM    970  CG  LEU    62       1.652  14.917  -2.249
ATOM    971  CD1 LEU    62       2.361  16.252  -2.080
ATOM    972  CD2 LEU    62       1.807  14.085  -0.977
ATOM    973  HA  LEU    62       0.782  16.562  -4.109
ATOM    974  HB1 LEU    62      -0.261  15.812  -1.881
ATOM    975  HB2 LEU    62      -0.332  14.186  -2.601
ATOM    976  HG  LEU    62       2.144  14.348  -3.038
ATOM    977  HD1 LEU    62       3.404  16.079  -1.815
ATOM    978  HD2 LEU    62       2.313  16.811  -3.014
ATOM    979  HD3 LEU    62       1.876  16.824  -1.289
ATOM    980  HD4 LEU    62       2.867  13.951  -0.756
ATOM    981  HD5 LEU    62       1.326  14.599  -0.145
ATOM    982  HD6 LEU    62       1.341  13.110  -1.120
ATOM    983  O   LEU    62      -0.491  13.777  -5.178
ATOM    984  N   ARG    63       1.385  14.834  -5.829
ATOM    985  CA  ARG    63       1.680  13.871  -6.899
ATOM    986  C   ARG    63       2.087  12.548  -6.301
ATOM    987  HN  ARG    63       2.022  15.603  -5.676
ATOM    988  CB  ARG    63       2.846  14.350  -7.765
ATOM    989  CG  ARG    63       2.500  15.316  -8.873
ATOM    990  CD  ARG    63       1.722  14.635  -9.993
ATOM    991  NE  ARG    63       2.461  13.618 -10.760
ATOM    992  CZ  ARG    63       3.340  13.879 -11.743
ATOM    993  HE  ARG    63       2.188  12.707 -10.414
ATOM    994  NH1 ARG    63       3.640  15.146 -12.082
ATOM    995  H11 ARG    63       3.209  15.925 -11.602
ATOM    996  H12 ARG    63       4.296  15.385 -12.815
ATOM    997  NH2 ARG    63       3.942  12.867 -12.391
ATOM    998  H21 ARG    63       3.758  11.898 -12.165
ATOM    999  H22 ARG    63       4.610  13.021 -13.136
ATOM   1000  HA  ARG    63       0.793  13.729  -7.515
ATOM   1001  HB1 ARG    63       3.579  14.860  -7.139
ATOM   1002  HB2 ARG    63       3.316  13.494  -8.249
ATOM   1003  HG1 ARG    63       1.888  16.124  -8.473
ATOM   1004  HG2 ARG    63       3.417  15.729  -9.294
ATOM   1005  HD1 ARG    63       0.852  14.128  -9.575
ATOM   1006  HD2 ARG    63       1.395  15.383 -10.715
ATOM   1007  O   ARG    63       2.829  12.542  -5.319
ATOM   1008  N   LEU    64       1.624  11.436  -6.881
ATOM   1009  CA  LEU    64       2.237  10.115  -6.630
ATOM   1010  C   LEU    64       2.985   9.741  -7.896
ATOM   1011  HN  LEU    64       0.835  11.489  -7.509
ATOM   1012  CB  LEU    64       1.180   9.060  -6.300
ATOM   1013  CG  LEU    64       1.537   7.570  -6.268
ATOM   1014  CD1 LEU    64       2.539   7.129  -5.233
ATOM   1015  CD2 LEU    64       0.271   6.765  -6.292
ATOM   1016  HA  LEU    64       2.918  10.185  -5.781
ATOM   1017  HB1 LEU    64       0.689   9.345  -5.370
ATOM   1018  HB2 LEU    64       0.487   9.318  -7.100
ATOM   1019  HG  LEU    64       1.982   7.270  -7.217
ATOM   1020  HD1 LEU    64       2.179   7.281  -4.215
ATOM   1021  HD2 LEU    64       2.790   6.074  -5.335
ATOM   1022  HD3 LEU    64       3.429   7.756  -5.295
ATOM   1023  HD4 LEU    64       0.526   5.730  -6.063
ATOM   1024  HD5 LEU    64      -0.430   7.209  -5.585
ATOM   1025  HD6 LEU    64      -0.434   6.810  -7.123
ATOM   1026  O   LEU    64       2.382   9.654  -8.962
ATOM   1027  N   TYR    65       4.293   9.545  -7.797
ATOM   1028  CA  TYR    65       5.101   9.378  -8.996
ATOM   1029  C   TYR    65       5.109   7.940  -9.477
ATOM   1030  HN  TYR    65       4.729   9.512  -6.886
ATOM   1031  CB  TYR    65       6.536   9.863  -8.773
ATOM   1032  CG  TYR    65       6.635  11.342  -8.549
ATOM   1033  CD1 TYR    65       6.318  12.257  -9.578
ATOM   1034  CE1 TYR    65       6.402  13.630  -9.371
ATOM   1035  HD1 TYR    65       6.002  11.891 -10.554
ATOM   1036  CZ  TYR    65       6.818  14.080  -8.114
ATOM   1037  HE1 TYR    65       6.148  14.319 -10.176
ATOM   1038  CE2 TYR    65       7.159  13.200  -7.096
ATOM   1039  OH  TYR    65       6.925  15.418  -7.858
ATOM   1040  CD2 TYR    65       7.069  11.839  -7.318
ATOM   1041  HE2 TYR    65       7.494  13.584  -6.132
ATOM   1042  HD2 TYR    65       7.339  11.139  -6.527
ATOM   1043  HH  TYR    65       6.691  15.964  -8.612
ATOM   1044  HA  TYR    65       4.701  10.002  -9.794
ATOM   1045  HB1 TYR    65       6.955   9.370  -7.895
ATOM   1046  HB2 TYR    65       7.142   9.623  -9.647
ATOM   1047  O   TYR    65       5.425   7.677 -10.635
ATOM   1048  N   GLY    66       4.847   7.014  -8.558
ATOM   1049  CA  GLY    66       5.087   5.585  -8.771
ATOM   1050  C   GLY    66       5.059   4.810  -7.458
ATOM   1051  HN  GLY    66       4.465   7.288  -7.664
ATOM   1052  HA1 GLY    66       4.316   5.180  -9.426
ATOM   1053  HA2 GLY    66       6.065   5.445  -9.232
ATOM   1054  O   GLY    66       4.960   5.397  -6.367
ATOM   1055  N   TYR    67       5.148   3.489  -7.561
ATOM   1056  CA  TYR    67       5.019   2.505  -6.493
ATOM   1057  C   TYR    67       5.832   1.260  -6.778
ATOM   1058  HN  TYR    67       5.324   3.066  -8.462
ATOM   1059  CB  TYR    67       3.550   2.075  -6.338
ATOM   1060  CG  TYR    67       2.814   1.793  -7.631
ATOM   1061  CD1 TYR    67       2.629   0.467  -8.083
ATOM   1062  CE1 TYR    67       1.958   0.187  -9.271
ATOM   1063  HD1 TYR    67       3.016  -0.367  -7.497
ATOM   1064  CZ  TYR    67       1.468   1.242 -10.030
ATOM   1065  HE1 TYR    67       1.825  -0.846  -9.591
ATOM   1066  CE2 TYR    67       1.636   2.572  -9.608
ATOM   1067  OH  TYR    67       0.814   0.951 -11.204
ATOM   1068  CD2 TYR    67       2.306   2.839  -8.415
ATOM   1069  HE2 TYR    67       1.242   3.389 -10.213
ATOM   1070  HD2 TYR    67       2.441   3.869  -8.085
ATOM   1071  HH  TYR    67       1.058   0.162 -11.694
ATOM   1072  HA  TYR    67       5.371   2.938  -5.556
ATOM   1073  HB1 TYR    67       3.538   1.248  -5.628
ATOM   1074  HB2 TYR    67       2.966   2.823  -5.802
ATOM   1075  O   TYR    67       5.952   0.871  -7.941
ATOM   1076  N   PHE    68       6.410   0.615  -5.762
ATOM   1077  CA  PHE    68       7.159  -0.656  -5.770
ATOM   1078  C   PHE    68       6.882  -1.353  -4.438
ATOM   1079  HN  PHE    68       6.362   1.001  -4.830
ATOM   1080  CB  PHE    68       8.663  -0.453  -6.014
ATOM   1081  CG  PHE    68       9.490   0.475  -5.177
ATOM   1082  CD1 PHE    68       9.401   1.858  -5.339
ATOM   1083  CE1 PHE    68      10.149   2.720  -4.550
ATOM   1084  HD1 PHE    68       8.736   2.277  -6.094
ATOM   1085  CZ  PHE    68      10.996   2.207  -3.582
ATOM   1086  HE1 PHE    68      10.070   3.797  -4.693
ATOM   1087  CE2 PHE    68      11.094   0.840  -3.408
ATOM   1088  HZ  PHE    68      11.583   2.882  -2.959
ATOM   1089  CD2 PHE    68      10.337  -0.020  -4.198
ATOM   1090  HE2 PHE    68      11.765   0.433  -2.652
ATOM   1091  HD2 PHE    68      10.405  -1.098  -4.051
ATOM   1092  HA  PHE    68       6.821  -1.272  -6.603
ATOM   1093  HB1 PHE    68       9.115  -1.439  -5.902
ATOM   1094  HB2 PHE    68       8.703  -0.105  -7.046
ATOM   1095  O   PHE    68       6.271  -0.759  -3.560
ATOM   1096  N   HIS    69       7.284  -2.613  -4.296
ATOM   1097  CA  HIS    69       7.064  -3.448  -3.090
ATOM   1098  C   HIS    69       8.108  -4.526  -3.143
ATOM   1099  HN  HIS    69       7.780  -3.069  -5.048
ATOM   1100  CB  HIS    69       5.637  -4.004  -3.029
ATOM   1101  CG  HIS    69       5.331  -5.089  -4.053
ATOM   1102  ND1 HIS    69       4.820  -6.289  -3.706
ATOM   1103  CE1 HIS    69       4.664  -7.041  -4.818
ATOM   1104  NE2 HIS    69       5.084  -6.321  -5.882
ATOM   1105  HE  HIS    69       4.255  -8.048  -4.742
ATOM   1106  CD2 HIS    69       5.509  -5.122  -5.448
ATOM   1107  HNE HIS    69       5.075  -6.643  -6.839
ATOM   1108  HD  HIS    69       5.901  -4.394  -6.158
ATOM   1109  HA  HIS    69       7.176  -2.834  -2.197
ATOM   1110  HB1 HIS    69       5.522  -4.530  -2.081
ATOM   1111  HB2 HIS    69       4.879  -3.229  -3.144
ATOM   1112  O   HIS    69       8.447  -5.006  -4.226
ATOM   1113  N   ASP    70       8.655  -4.907  -1.995
ATOM   1114  CA  ASP    70       9.683  -5.931  -1.871
ATOM   1115  C   ASP    70       8.967  -7.120  -1.215
ATOM   1116  HN  ASP    70       8.359  -4.475  -1.131
ATOM   1117  CB  ASP    70      10.884  -5.400  -1.080
ATOM   1118  CG  ASP    70      10.806  -5.437   0.450
ATOM   1119  OD1 ASP    70      10.014  -4.655   1.042
ATOM   1120  OD2 ASP    70      11.644  -6.184   0.988
ATOM   1121  HA  ASP    70      10.066  -6.183  -2.860
ATOM   1122  HB1 ASP    70      11.667  -6.091  -1.393
ATOM   1123  HB2 ASP    70      11.103  -4.360  -1.318
ATOM   1124  O   ASP    70       7.730  -7.181  -1.199
ATOM   1125  N   ALA    71       9.629  -8.121  -0.641
ATOM   1126  CA  ALA    71       8.883  -9.195   0.003
ATOM   1127  C   ALA    71       7.976  -8.728   1.139
ATOM   1128  HN  ALA    71      10.639  -8.128  -0.656
ATOM   1129  CB  ALA    71       9.842 -10.260   0.523
ATOM   1130  HA  ALA    71       8.249  -9.689  -0.732
ATOM   1131  HB1 ALA    71      10.799  -9.828   0.815
ATOM   1132  HB2 ALA    71       9.381 -10.898   1.276
ATOM   1133  HB3 ALA    71      10.342 -10.809  -0.275
ATOM   1134  O   ALA    71       6.824  -9.132   1.227
ATOM   1135  N   THR    72       8.412  -7.829   2.012
ATOM   1136  CA  THR    72       7.836  -7.481   3.302
ATOM   1137  C   THR    72       7.080  -6.143   3.322
ATOM   1138  HN  THR    72       9.242  -7.292   1.806
ATOM   1139  CB  THR    72       8.909  -7.568   4.413
ATOM   1140  OG1 THR    72      10.017  -6.675   4.234
ATOM   1141  HG  THR    72      10.094  -6.192   5.060
ATOM   1142  CG2 THR    72       9.449  -8.990   4.623
ATOM   1143  HA  THR    72       7.125  -8.251   3.602
ATOM   1144  HB  THR    72       8.469  -7.324   5.380
ATOM   1145  HG1 THR    72      10.000  -9.073   5.560
ATOM   1146  HG2 THR    72       8.637  -9.717   4.647
ATOM   1147  HG3 THR    72      10.098  -9.268   3.793
ATOM   1148  O   THR    72       6.152  -5.987   4.131
ATOM   1149  N   ARG    73       7.411  -5.162   2.467
ATOM   1150  CA  ARG    73       6.880  -3.783   2.515
ATOM   1151  C   ARG    73       6.341  -3.425   1.149
ATOM   1152  HN  ARG    73       8.069  -5.345   1.724
ATOM   1153  CB  ARG    73       7.977  -2.816   2.917
ATOM   1154  CG  ARG    73       8.534  -2.950   4.315
ATOM   1155  CD  ARG    73      10.038  -2.820   4.429
ATOM   1156  NE  ARG    73      10.845  -3.744   3.645
ATOM   1157  CZ  ARG    73      12.167  -3.744   3.616
ATOM   1158  HE  ARG    73      10.215  -4.361   3.147
ATOM   1159  NH1 ARG    73      12.848  -2.853   4.338
ATOM   1160  H11 ARG    73      12.363  -2.174   4.911
ATOM   1161  H12 ARG    73      13.858  -2.807   4.355
ATOM   1162  NH2 ARG    73      12.800  -4.645   2.869
ATOM   1163  H21 ARG    73      12.301  -5.333   2.320
ATOM   1164  H22 ARG    73      13.809  -4.689   2.811
ATOM   1165  HA  ARG    73       6.081  -3.726   3.254
ATOM   1166  HB1 ARG    73       8.728  -2.929   2.136
ATOM   1167  HB2 ARG    73       7.578  -1.805   3.001
ATOM   1168  HG1 ARG    73       7.970  -2.219   4.894
ATOM   1169  HG2 ARG    73       8.265  -3.926   4.721
ATOM   1170  HD1 ARG    73      10.269  -1.780   4.202
ATOM   1171  HD2 ARG    73      10.381  -2.912   5.460
ATOM   1172  O   ARG    73       6.666  -4.075   0.146
ATOM   1173  N   VAL    74       5.547  -2.350   1.108
ATOM   1174  CA  VAL    74       5.056  -1.670  -0.095
ATOM   1175  C   VAL    74       5.522  -0.212   0.045
ATOM   1176  HN  VAL    74       5.226  -1.930   1.969
ATOM   1177  CB  VAL    74       3.514  -1.788  -0.224
ATOM   1178  CG1 VAL    74       2.915  -1.233  -1.508
ATOM   1179  CG2 VAL    74       2.982  -3.207  -0.118
ATOM   1180  HA  VAL    74       5.484  -2.142  -0.980
ATOM   1181  HB  VAL    74       3.296  -1.224   0.683
ATOM   1182  HG1 VAL    74       3.359  -1.580  -2.441
ATOM   1183  HG2 VAL    74       1.849  -1.454  -1.561
ATOM   1184  HG3 VAL    74       3.036  -0.151  -1.562
ATOM   1185  HG4 VAL    74       3.374  -3.964  -0.797
ATOM   1186  HG5 VAL    74       3.191  -3.562   0.891
ATOM   1187  HG6 VAL    74       1.892  -3.205  -0.124
ATOM   1188  O   VAL    74       5.457   0.350   1.138
ATOM   1189  N   TYR    75       5.967   0.412  -1.050
ATOM   1190  CA  TYR    75       6.494   1.796  -1.055
ATOM   1191  C   TYR    75       5.706   2.678  -2.029
ATOM   1192  HN  TYR    75       5.955  -0.065  -1.940
ATOM   1193  CB  TYR    75       7.984   1.820  -1.459
ATOM   1194  CG  TYR    75       8.828   0.761  -0.795
ATOM   1195  CD1 TYR    75       8.955  -0.510  -1.355
ATOM   1196  CE1 TYR    75       9.715  -1.496  -0.748
ATOM   1197  HD1 TYR    75       8.448  -0.746  -2.291
ATOM   1198  CZ  TYR    75      10.365  -1.215   0.433
ATOM   1199  HE1 TYR    75       9.795  -2.482  -1.206
ATOM   1200  CE2 TYR    75      10.258   0.043   1.009
ATOM   1201  OH  TYR    75      11.127  -2.191   1.039
ATOM   1202  CD2 TYR    75       9.490   1.018   0.396
ATOM   1203  HE2 TYR    75      10.778   0.261   1.942
ATOM   1204  HD2 TYR    75       9.400   2.005   0.850
ATOM   1205  HH  TYR    75      10.650  -3.022   0.982
ATOM   1206  HA  TYR    75       6.411   2.221  -0.054
ATOM   1207  HB1 TYR    75       8.166   1.821  -2.534
ATOM   1208  HB2 TYR    75       8.273   2.822  -1.142
ATOM   1209  O   TYR    75       5.553   2.339  -3.211
ATOM   1210  N   LEU    76       5.204   3.850  -1.656
ATOM   1211  CA  LEU    76       4.575   4.800  -2.565
ATOM   1212  C   LEU    76       5.508   6.014  -2.578
ATOM   1213  HN  LEU    76       5.245   4.128  -0.686
ATOM   1214  CB  LEU    76       3.167   5.153  -2.079
ATOM   1215  CG  LEU    76       2.025   4.310  -2.647
ATOM   1216  CD1 LEU    76       2.159   2.909  -2.069
ATOM   1217  CD2 LEU    76       0.648   4.914  -2.452
ATOM   1218  HA  LEU    76       4.486   4.353  -3.555
ATOM   1219  HB1 LEU    76       3.080   5.359  -1.012
ATOM   1220  HB2 LEU    76       2.983   6.189  -2.365
ATOM   1221  HG  LEU    76       2.227   4.135  -3.704
ATOM   1222  HD1 LEU    76       2.631   2.825  -1.090
ATOM   1223  HD2 LEU    76       1.202   2.398  -1.961
ATOM   1224  HD3 LEU    76       2.700   2.216  -2.712
ATOM   1225  HD4 LEU    76      -0.188   4.276  -2.737
ATOM   1226  HD5 LEU    76       0.437   5.034  -1.389
ATOM   1227  HD6 LEU    76       0.508   5.787  -3.089
ATOM   1228  O   LEU    76       5.784   6.585  -1.523
ATOM   1229  N   ILE    77       5.949   6.400  -3.775
ATOM   1230  CA  ILE    77       6.844   7.519  -4.077
ATOM   1231  C   ILE    77       6.055   8.793  -4.342
ATOM   1232  HN  ILE    77       5.664   5.895  -4.602
ATOM   1233  CB  ILE    77       7.714   7.239  -5.323
ATOM   1234  CG1 ILE    77       8.252   5.816  -5.360
ATOM   1235  CG2 ILE    77       8.829   8.245  -5.610
ATOM   1236  CD1 ILE    77       8.838   5.516  -6.718
ATOM   1237  HA  ILE    77       7.510   7.691  -3.231
ATOM   1238  HB  ILE    77       7.067   7.253  -6.200
ATOM   1239  HG1 ILE    77       9.076   5.744  -4.650
ATOM   1240  HG2 ILE    77       7.593   4.990  -5.094
ATOM   1241  HG3 ILE    77       9.579   8.207  -4.820
ATOM   1242  HG4 ILE    77       9.232   8.086  -6.610
ATOM   1243  HG5 ILE    77       8.547   9.289  -5.749
ATOM   1244  HD1 ILE    77       9.902   5.751  -6.762
ATOM   1245  HD2 ILE    77       8.838   4.440  -6.893
ATOM   1246  HD3 ILE    77       8.212   6.064  -7.422
ATOM   1247  O   ILE    77       5.460   8.963  -5.412
ATOM   1248  N   LEU    78       6.096   9.704  -3.379
ATOM   1249  CA  LEU    78       5.277  10.919  -3.411
ATOM   1250  C   LEU    78       6.107  12.197  -3.548
ATOM   1251  HN  LEU    78       6.708   9.570  -2.587
ATOM   1252  CB  LEU    78       4.448  11.026  -2.120
ATOM   1253  CG  LEU    78       3.772   9.749  -1.618
ATOM   1254  CD1 LEU    78       3.502   9.873  -0.135
ATOM   1255  CD2 LEU    78       2.501   9.441  -2.392
ATOM   1256  HA  LEU    78       4.595  10.876  -4.260
ATOM   1257  HB1 LEU    78       5.089  11.357  -1.303
ATOM   1258  HB2 LEU    78       3.642  11.745  -2.264
ATOM   1259  HG  LEU    78       4.427   8.896  -1.798
ATOM   1260  HD1 LEU    78       3.021   8.964   0.225
ATOM   1261  HD2 LEU    78       4.444  10.019   0.395
ATOM   1262  HD3 LEU    78       2.848  10.726   0.046
ATOM   1263  HD4 LEU    78       2.052   8.527  -2.004
ATOM   1264  HD5 LEU    78       1.798  10.266  -2.280
ATOM   1265  HD6 LEU    78       2.741   9.309  -3.447
ATOM   1266  O   LEU    78       7.301  12.206  -3.240
ATOM   1267  N   GLU    79       5.445  13.262  -4.007
ATOM   1268  CA  GLU    79       5.989  14.600  -4.032
ATOM   1269  C   GLU    79       6.355  15.067  -2.615
ATOM   1270  HN  GLU    79       4.507  13.154  -4.364
ATOM   1271  CB  GLU    79       4.984  15.534  -4.688
ATOM   1272  CG  GLU    79       5.089  17.005  -4.322
ATOM   1273  CD  GLU    79       4.063  17.865  -5.065
ATOM   1274  OE1 GLU    79       3.151  17.309  -5.750
ATOM   1275  OE2 GLU    79       4.158  19.120  -4.965
ATOM   1276  HA  GLU    79       6.887  14.616  -4.650
ATOM   1277  HB1 GLU    79       5.098  15.487  -5.771
ATOM   1278  HB2 GLU    79       3.974  15.230  -4.415
ATOM   1279  HG1 GLU    79       4.919  17.127  -3.252
ATOM   1280  HG2 GLU    79       6.084  17.373  -4.575
ATOM   1281  O   GLU    79       5.639  14.818  -1.653
ATOM   1282  NT  AME    80       7.500  15.718  -2.478
ATOM   1283  CT  AME    80       7.907  16.170  -1.171
ATOM   1284  HN  AME    80       8.079  15.893  -3.287
ATOM   1285  HT1 AME    80       8.867  16.682  -1.245
ATOM   1286  HT2 AME    80       7.160  16.856  -0.774
ATOM   1287  HT3 AME    80       8.004  15.314  -0.503
ATOM   1288  H1  ACE    81     -10.874  19.244 -11.659
ATOM   1289  CH3 ACE    81     -10.851  19.054 -10.586
ATOM   1290  C   ACE    81     -11.090  17.561 -10.281
ATOM   1291  H2  ACE    81     -11.627  19.652 -10.109
ATOM   1292  H3  ACE    81      -9.875  19.352 -10.201
ATOM   1293  O   ACE    81     -11.288  16.760 -11.206
ATOM   1294  N   CYS    82     -11.084  17.200  -8.994
ATOM   1295  CA  CYS    82     -11.403  15.839  -8.568
ATOM   1296  C   CYS    82     -12.770  15.381  -9.037
ATOM   1297  HN  CYS    82     -10.853  17.879  -8.283
ATOM   1298  CB  CYS    82     -11.380  15.737  -7.058
ATOM   1299  SG  CYS    82      -9.747  15.421  -6.380
ATOM   1300  HG  CYS    82     -10.166  15.408  -5.101
ATOM   1301  HA  CYS    82     -10.663  15.148  -8.973
ATOM   1302  HB1 CYS    82     -11.735  16.672  -6.625
ATOM   1303  HB2 CYS    82     -12.027  14.920  -6.738
ATOM   1304  O   CYS    82     -12.916  14.266  -9.555
ATOM   1305  N   HIS    83     -13.767  16.244  -8.836
ATOM   1306  CA  HIS    83     -15.140  15.943  -9.202
ATOM   1307  C   HIS    83     -15.336  15.836 -10.686
ATOM   1308  HN  HIS    83     -13.576  17.142  -8.415
ATOM   1309  CB  HIS    83     -16.105  16.941  -8.569
ATOM   1310  CG  HIS    83     -16.165  16.844  -7.051
ATOM   1311  ND1 HIS    83     -16.738  17.796  -6.276
ATOM   1312  CE1 HIS    83     -16.637  17.440  -4.973
ATOM   1313  NE2 HIS    83     -15.975  16.268  -4.908
ATOM   1314  HE  HIS    83     -17.061  18.079  -4.199
ATOM   1315  CD2 HIS    83     -15.670  15.870  -6.172
ATOM   1316  HNE HIS    83     -15.749  15.777  -4.055
ATOM   1317  HD  HIS    83     -15.131  14.936  -6.334
ATOM   1318  HA  HIS    83     -15.434  14.992  -8.758
ATOM   1319  HB1 HIS    83     -15.795  17.956  -8.820
ATOM   1320  HB2 HIS    83     -17.111  16.764  -8.948
ATOM   1321  O   HIS    83     -16.161  15.046 -11.135
ATOM   1322  N   SER    84     -14.556  16.599 -11.455
ATOM   1323  CA  SER    84     -14.563  16.524 -12.923
ATOM   1324  C   SER    84     -14.063  15.158 -13.443
ATOM   1325  HN  SER    84     -13.926  17.263 -11.028
ATOM   1326  CB  SER    84     -13.734  17.670 -13.529
ATOM   1327  OG  SER    84     -12.393  17.269 -13.759
ATOM   1328  HG  SER    84     -11.923  18.023 -14.137
ATOM   1329  HA  SER    84     -15.578  16.673 -13.290
ATOM   1330  HB1 SER    84     -14.173  17.974 -14.479
ATOM   1331  HB2 SER    84     -13.729  18.518 -12.844
ATOM   1332  O   SER    84     -14.275  14.812 -14.611
ATOM   1333  N   LYS    85     -13.381  14.405 -12.581
ATOM   1334  CA  LYS    85     -13.003  13.015 -12.881
ATOM   1335  C   LYS    85     -13.824  12.059 -12.035
ATOM   1336  HN  LYS    85     -13.107  14.788 -11.687
ATOM   1337  CB  LYS    85     -11.497  12.782 -12.659
ATOM   1338  CG  LYS    85     -10.613  13.574 -13.615
ATOM   1339  CD  LYS    85      -9.194  13.031 -13.657
ATOM   1340  CE  LYS    85      -8.631  12.968 -15.080
ATOM   1341  NZ  LYS    85      -8.518  14.291 -15.772
ATOM   1342  HZ1 LYS    85      -8.140  14.155 -16.699
ATOM   1343  HZ2 LYS    85      -7.905  14.896 -15.244
ATOM   1344  HZ3 LYS    85      -9.432  14.714 -15.840
ATOM   1345  HA  LYS    85     -13.185  12.808 -13.935
ATOM   1346  HB1 LYS    85     -11.228  13.078 -11.645
ATOM   1347  HB2 LYS    85     -11.267  11.726 -12.801
ATOM   1348  HG1 LYS    85     -11.027  13.522 -14.621
ATOM   1349  HG2 LYS    85     -10.570  14.615 -13.293
ATOM   1350  HD1 LYS    85      -8.540  13.674 -13.066
ATOM   1351  HD2 LYS    85      -9.178  12.022 -13.245
ATOM   1352  HE1 LYS    85      -7.628  12.541 -15.056
ATOM   1353  HE2 LYS    85      -9.276  12.345 -15.699
ATOM   1354  O   LYS    85     -13.447  10.911 -11.840
ATOM   1355  N   ARG    86     -14.944  12.562 -11.525
ATOM   1356  CA  ARG    86     -15.858  11.811 -10.638
ATOM   1357  C   ARG    86     -15.200  11.128  -9.412
ATOM   1358  HN  ARG    86     -15.211  13.512 -11.740
ATOM   1359  CB  ARG    86     -16.735  10.836 -11.448
ATOM   1360  CG  ARG    86     -17.762  11.513 -12.357
ATOM   1361  CD  ARG    86     -18.990  12.041 -11.606
ATOM   1362  NE  ARG    86     -20.091  11.069 -11.488
ATOM   1363  CZ  ARG    86     -21.264  11.313 -10.895
ATOM   1364  HE  ARG    86     -19.794  10.208 -11.930
ATOM   1365  NH1 ARG    86     -22.192  10.365 -10.838
ATOM   1366  H11 ARG    86     -22.023   9.452 -11.240
ATOM   1367  H12 ARG    86     -23.095  10.497 -10.401
ATOM   1368  NH2 ARG    86     -21.509  12.498 -10.344
ATOM   1369  H21 ARG    86     -20.827  13.246 -10.353
ATOM   1370  H22 ARG    86     -22.386  12.713  -9.888
ATOM   1371  HA  ARG    86     -16.614  12.486 -10.239
ATOM   1372  HB1 ARG    86     -16.101  10.222 -12.088
ATOM   1373  HB2 ARG    86     -17.291  10.194 -10.765
ATOM   1374  HG1 ARG    86     -17.298  12.361 -12.861
ATOM   1375  HG2 ARG    86     -18.116  10.799 -13.100
ATOM   1376  HD1 ARG    86     -18.703  12.323 -10.593
ATOM   1377  HD2 ARG    86     -19.387  12.912 -12.126
ATOM   1378  O   ARG    86     -15.690  10.113  -8.892
ATOM   1379  N   VAL    87     -14.106  11.718  -8.948
ATOM   1380  CA  VAL    87     -13.386  11.238  -7.782
ATOM   1381  C   VAL    87     -13.839  12.021  -6.539
ATOM   1382  HN  VAL    87     -13.742  12.538  -9.412
ATOM   1383  CB  VAL    87     -11.863  11.428  -7.990
ATOM   1384  CG1 VAL    87     -11.095  11.086  -6.721
ATOM   1385  CG2 VAL    87     -11.361  10.603  -9.169
ATOM   1386  HA  VAL    87     -13.593  10.178  -7.637
ATOM   1387  HB  VAL    87     -11.658  12.465  -8.254
ATOM   1388  HG1 VAL    87     -10.027  11.227  -6.892
ATOM   1389  HG2 VAL    87     -11.421  11.738  -5.911
ATOM   1390  HG3 VAL    87     -11.284  10.047  -6.450
ATOM   1391  HG4 VAL    87     -10.288  10.757  -9.290
ATOM   1392  HG5 VAL    87     -11.557   9.547  -8.984
ATOM   1393  HG6 VAL    87     -11.877  10.914 -10.077
ATOM   1394  O   VAL    87     -13.794  13.253  -6.535
ATOM   1395  N   ILE    88     -14.282  11.323  -5.492
ATOM   1396  CA  ILE    88     -14.553  11.984  -4.187
ATOM   1397  C   ILE    88     -13.513  11.573  -3.132
ATOM   1398  HN  ILE    88     -14.437  10.329  -5.581
ATOM   1399  CB  ILE    88     -16.014  11.797  -3.646
ATOM   1400  CG1 ILE    88     -16.447  10.322  -3.613
ATOM   1401  CG2 ILE    88     -17.024  12.643  -4.428
ATOM   1402  CD1 ILE    88     -17.791  10.081  -2.936
ATOM   1403  HA  ILE    88     -14.513  13.066  -4.312
ATOM   1404  HB  ILE    88     -16.078  12.188  -2.630
ATOM   1405  HG1 ILE    88     -16.530   9.944  -4.632
ATOM   1406  HG2 ILE    88     -15.705   9.737  -3.068
ATOM   1407  HG3 ILE    88     -18.023  12.485  -4.022
ATOM   1408  HG4 ILE    88     -16.760  13.697  -4.341
ATOM   1409  HG5 ILE    88     -17.008  12.350  -5.478
ATOM   1410  HD1 ILE    88     -18.022   9.016  -2.955
ATOM   1411  HD2 ILE    88     -17.744  10.424  -1.902
ATOM   1412  HD3 ILE    88     -18.569  10.631  -3.466
ATOM   1413  O   ILE    88     -13.121  10.409  -3.061
ATOM   1414  N   HIS    89     -13.055  12.526  -2.325
ATOM   1415  CA  HIS    89     -11.919  12.256  -1.448
ATOM   1416  C   HIS    89     -12.332  11.644  -0.135
ATOM   1417  HN  HIS    89     -13.495  13.435  -2.321
ATOM   1418  CB  HIS    89     -11.034  13.490  -1.257
ATOM   1419  CG  HIS    89      -9.819  13.236  -0.396
ATOM   1420  ND1 HIS    89      -9.902  13.044   0.941
ATOM   1421  CE1 HIS    89      -8.661  12.820   1.448
ATOM   1422  NE2 HIS    89      -7.781  12.882   0.433
ATOM   1423  HE  HIS    89      -8.533  12.634   2.515
ATOM   1424  CD2 HIS    89      -8.462  13.138  -0.721
ATOM   1425  HNE HIS    89      -6.782  12.758   0.524
ATOM   1426  HD  HIS    89      -7.922  13.227  -1.664
ATOM   1427  HA  HIS    89     -11.236  11.563  -1.939
ATOM   1428  HB1 HIS    89     -10.678  13.836  -2.227
ATOM   1429  HB2 HIS    89     -11.611  14.281  -0.779
ATOM   1430  O   HIS    89     -11.826  10.567   0.239
ATOM   1431  N   ARN    90     -13.220  12.332   0.591
ATOM   1432  CA  ARN    90     -13.901  11.782   1.781
ATOM   1433  C   ARN    90     -13.120  11.741   3.100
ATOM   1434  HN  ARN    90     -13.453  13.280   0.332
ATOM   1435  CB  ARN    90     -14.451  10.373   1.509
ATOM   1436  CG  ARN    90     -15.402  10.244   0.324
ATOM   1437  CD  ARN    90     -16.022   8.843   0.230
ATOM   1438  NE  ARN    90     -15.154   7.759   0.728
ATOM   1439  CZ  ARN    90     -15.569   6.521   1.008
ATOM   1440  HE  ARN    90     -14.214   8.126   0.813
ATOM   1441  NH1 ARN    90     -16.843   6.196   0.841
ATOM   1442  H11 ARN    90     -17.509   6.877   0.502
ATOM   1443  NH2 ARN    90     -14.717   5.611   1.471
ATOM   1444  H21 ARN    90     -13.738   5.820   1.626
ATOM   1445  H22 ARN    90     -15.001   4.665   1.692
ATOM   1446  HA  ARN    90     -14.791  12.373   1.997
ATOM   1447  HB1 ARN    90     -13.623   9.692   1.309
ATOM   1448  HB2 ARN    90     -15.004  10.024   2.381
ATOM   1449  HG1 ARN    90     -16.211  10.967   0.427
ATOM   1450  HG2 ARN    90     -14.858  10.437  -0.601
ATOM   1451  HD1 ARN    90     -16.939   8.811   0.818
ATOM   1452  HD2 ARN    90     -16.249   8.615  -0.811
ATOM   1453  O   ARN    90     -13.708  11.476   4.146
ATOM   1454  N   ASP    91     -11.811  11.975   3.071
ATOM   1455  CA  ASP    91     -11.019  11.974   4.317
ATOM   1456  C   ASP    91     -10.144  13.239   4.465
ATOM   1457  HN  ASP    91     -11.352  12.155   2.189
ATOM   1458  CB  ASP    91     -10.212  10.651   4.483
ATOM   1459  CG  ASP    91      -9.588  10.492   5.894
ATOM   1460  OD1 ASP    91     -10.251  10.811   6.912
ATOM   1461  OD2 ASP    91      -8.427  10.036   5.985
ATOM   1462  HA  ASP    91     -11.690  11.929   5.175
ATOM   1463  HB1 ASP    91     -10.871   9.799   4.316
ATOM   1464  HB2 ASP    91      -9.398  10.628   3.758
ATOM   1465  O   ASP    91      -8.941  13.159   4.777
ATOM   1466  N   ILE    92     -10.768  14.403   4.265
ATOM   1467  CA  ILE    92     -10.062  15.682   4.309
ATOM   1468  C   ILE    92      -9.870  16.143   5.763
ATOM   1469  HN  ILE    92     -11.760  14.415   4.076
ATOM   1470  CB  ILE    92     -10.805  16.760   3.499
ATOM   1471  CG1 ILE    92     -11.179  16.246   2.122
ATOM   1472  CG2 ILE    92      -9.921  17.982   3.314
ATOM   1473  CD1 ILE    92     -10.094  16.478   1.092
ATOM   1474  HA  ILE    92      -9.083  15.574   3.841
ATOM   1475  HB  ILE    92     -11.716  17.046   4.024
ATOM   1476  HG1 ILE    92     -11.364  15.173   2.172
ATOM   1477  HG2 ILE    92     -12.079  16.754   1.776
ATOM   1478  HG3 ILE    92     -10.458  18.736   2.740
ATOM   1479  HG4 ILE    92      -9.655  18.390   4.289
ATOM   1480  HG5 ILE    92      -9.014  17.698   2.780
ATOM   1481  HD1 ILE    92     -10.419  16.089   0.127
ATOM   1482  HD2 ILE    92      -9.897  17.547   1.005
ATOM   1483  HD3 ILE    92      -9.183  15.965   1.401
ATOM   1484  O   ILE    92     -10.808  16.572   6.418
ATOM   1485  N   LYN    93      -8.655  16.033   6.272
ATOM   1486  CA  LYN    93      -8.366  16.429   7.628
ATOM   1487  C   LYN    93      -7.123  17.270   7.497
ATOM   1488  HN  LYN    93      -7.904  15.664   5.705
ATOM   1489  CB  LYN    93      -7.964  15.234   8.508
ATOM   1490  CG  LYN    93      -8.915  14.072   8.752
ATOM   1491  CD  LYN    93      -8.005  12.944   9.248
ATOM   1492  CE  LYN    93      -8.636  11.896  10.163
ATOM   1493  NZ  LYN    93      -9.401  10.824   9.437
ATOM   1494  HZ1 LYN    93      -9.785  10.173  10.107
ATOM   1495  HZ2 LYN    93      -8.780  10.334   8.809
ATOM   1496  HA  LYN    93      -9.206  16.995   8.029
ATOM   1497  HB1 LYN    93      -7.084  14.750   8.085
ATOM   1498  HB2 LYN    93      -7.736  15.584   9.515
ATOM   1499  HG1 LYN    93      -9.656  14.359   9.498
ATOM   1500  HG2 LYN    93      -9.419  13.813   7.821
ATOM   1501  HD1 LYN    93      -7.613  12.390   8.395
ATOM   1502  HD2 LYN    93      -7.176  13.368   9.816
ATOM   1503  HE1 LYN    93      -7.855  11.398  10.738
ATOM   1504  HE2 LYN    93      -9.334  12.381  10.845
ATOM   1505  O   LYN    93      -6.278  17.002   6.625
ATOM   1506  N   PRO    94      -6.936  18.230   8.404
ATOM   1507  CA  PRO    94      -5.697  19.007   8.348
ATOM   1508  C   PRO    94      -4.425  18.171   8.298
ATOM   1509  CB  PRO    94      -5.741  19.825   9.638
ATOM   1510  CG  PRO    94      -7.200  19.993   9.874
ATOM   1511  CD  PRO    94      -7.803  18.670   9.504
ATOM   1512  HA  PRO    94      -5.699  19.631   7.455
ATOM   1513  HB1 PRO    94      -5.247  19.271  10.437
ATOM   1514  HB2 PRO    94      -5.228  20.775   9.485
ATOM   1515  HG1 PRO    94      -7.373  20.237  10.922
ATOM   1516  HG2 PRO    94      -7.579  20.799   9.247
ATOM   1517  HD1 PRO    94      -7.770  18.002  10.365
ATOM   1518  HD2 PRO    94      -8.838  18.815   9.197
ATOM   1519  O   PRO    94      -3.458  18.604   7.674
ATOM   1520  N   GLU    95      -4.397  16.999   8.932
ATOM   1521  CA  GLU    95      -3.177  16.177   8.870
ATOM   1522  C   GLU    95      -2.918  15.535   7.516
ATOM   1523  HN  GLU    95      -5.208  16.687   9.447
ATOM   1524  CB  GLU    95      -3.146  15.126   9.945
ATOM   1525  CG  GLU    95      -4.200  14.082   9.769
ATOM   1526  CD  GLU    95      -4.998  13.932  11.035
ATOM   1527  OE1 GLU    95      -5.600  14.956  11.467
ATOM   1528  OE2 GLU    95      -5.017  12.795  11.585
ATOM   1529  HA  GLU    95      -2.309  16.796   9.099
ATOM   1530  HB1 GLU    95      -2.178  14.625   9.936
ATOM   1531  HB2 GLU    95      -3.302  15.595  10.917
ATOM   1532  HG1 GLU    95      -4.868  14.373   8.959
ATOM   1533  HG2 GLU    95      -3.730  13.128   9.528
ATOM   1534  O   GLU    95      -1.830  15.031   7.309
ATOM   1535  N   ASN    96      -3.903  15.556   6.611
ATOM   1536  CA  ASN    96      -3.731  15.147   5.211
ATOM   1537  C   ASN    96      -3.616  16.318   4.254
ATOM   1538  HN  ASN    96      -4.825  15.866   6.881
ATOM   1539  CB  ASN    96      -4.945  14.381   4.733
ATOM   1540  CG  ASN    96      -5.081  13.035   5.376
ATOM   1541  ND2 ASN    96      -6.257  12.436   5.188
ATOM   1542  HD1 ASN    96      -6.416  11.527   5.594
ATOM   1543  HD2 ASN    96      -6.965  12.903   4.644
ATOM   1544  OD1 ASN    96      -4.148  12.518   6.024
ATOM   1545  HA  ASN    96      -2.821  14.554   5.115
ATOM   1546  HB1 ASN    96      -5.846  14.949   4.962
ATOM   1547  HB2 ASN    96      -4.877  14.227   3.656
ATOM   1548  O   ASN    96      -3.848  16.152   3.054
ATOM   1549  N   LEU    97      -3.327  17.505   4.768
ATOM   1550  CA  LEU    97      -3.161  18.676   3.924
ATOM   1551  C   LEU    97      -1.727  19.145   4.143
ATOM   1552  HN  LEU    97      -3.218  17.606   5.767
ATOM   1553  CB  LEU    97      -4.169  19.774   4.287
ATOM   1554  CG  LEU    97      -5.673  19.444   4.348
ATOM   1555  CD1 LEU    97      -6.519  20.689   4.554
ATOM   1556  CD2 LEU    97      -6.185  18.695   3.137
ATOM   1557  HA  LEU    97      -3.332  18.402   2.883
ATOM   1558  HB1 LEU    97      -3.942  20.162   5.280
ATOM   1559  HB2 LEU    97      -4.104  20.582   3.559
ATOM   1560  HG  LEU    97      -5.862  18.762   5.177
ATOM   1561  HD1 LEU    97      -7.572  20.411   4.591
ATOM   1562  HD2 LEU    97      -6.237  21.169   5.491
ATOM   1563  HD3 LEU    97      -6.355  21.381   3.728
ATOM   1564  HD4 LEU    97      -7.250  18.499   3.254
ATOM   1565  HD5 LEU    97      -6.022  19.296   2.242
ATOM   1566  HD6 LEU    97      -5.650  17.750   3.041
ATOM   1567  O   LEU    97      -1.299  19.364   5.272
ATOM   1568  NT  AME    98      -0.972  19.261   3.058
ATOM   1569  CT  AME    98       0.453  19.524   3.148
ATOM   1570  HN  AME    98      -1.389  19.166   2.144
ATOM   1571  HT1 AME    98       0.877  19.581   2.145
ATOM   1572  HT2 AME    98       0.617  20.469   3.665
ATOM   1573  HT3 AME    98       0.938  18.719   3.701
ATOM   1574  H1  ACE    99      -0.948  20.610  -0.567
ATOM   1575  CH3 ACE    99      -1.757  20.250  -1.203
ATOM   1576  C   ACE    99      -2.467  19.049  -0.567
ATOM   1577  H2  ACE    99      -1.338  19.957  -2.166
ATOM   1578  H3  ACE    99      -2.471  21.060  -1.349
ATOM   1579  O   ACE    99      -2.087  18.606   0.547
ATOM   1580  N   ILE   100      -3.482  18.521  -1.263
ATOM   1581  CA  ILE   100      -4.239  17.410  -0.702
ATOM   1582  C   ILE   100      -3.454  16.118  -0.800
ATOM   1583  HN  ILE   100      -3.716  18.895  -2.171
ATOM   1584  CB  ILE   100      -5.586  17.187  -1.404
ATOM   1585  CG1 ILE   100      -6.392  18.475  -1.424
ATOM   1586  CG2 ILE   100      -6.366  16.026  -0.746
ATOM   1587  CD1 ILE   100      -7.731  18.270  -2.109
ATOM   1588  HA  ILE   100      -4.455  17.610   0.348
ATOM   1589  HB  ILE   100      -5.412  16.861  -2.429
ATOM   1590  HG1 ILE   100      -6.570  18.808  -0.402
ATOM   1591  HG2 ILE   100      -5.837  19.243  -1.964
ATOM   1592  HG3 ILE   100      -7.316  15.888  -1.261
ATOM   1593  HG4 ILE   100      -5.780  15.109  -0.814
ATOM   1594  HG5 ILE   100      -6.552  16.261   0.302
ATOM   1595  HD1 ILE   100      -8.286  19.207  -2.109
ATOM   1596  HD2 ILE   100      -7.568  17.945  -3.136
ATOM   1597  HD3 ILE   100      -8.300  17.510  -1.574
ATOM   1598  O   ILE   100      -3.044  15.720  -1.877
ATOM   1599  N   ALA   101      -3.261  15.462   0.329
ATOM   1600  CA  ALA   101      -2.550  14.178   0.383
ATOM   1601  C   ALA   101      -3.482  13.040   0.778
ATOM   1602  HN  ALA   101      -3.608  15.843   1.197
ATOM   1603  CB  ALA   101      -1.399  14.261   1.372
ATOM   1604  HA  ALA   101      -2.128  13.954  -0.597
ATOM   1605  HB1 ALA   101      -0.877  13.304   1.405
ATOM   1606  HB2 ALA   101      -0.705  15.041   1.059
ATOM   1607  HB3 ALA   101      -1.786  14.497   2.363
ATOM   1608  O   ALA   101      -4.649  13.269   1.083
ATOM   1609  N   ASP   102      -2.971  11.818   0.770
ATOM   1610  CA  ASP   102      -3.719  10.676   1.292
ATOM   1611  C   ASP   102      -5.079  10.430   0.618
ATOM   1612  HN  ASP   102      -2.045  11.663   0.397
ATOM   1613  CB  ASP   102      -3.888  10.814   2.805
ATOM   1614  CG  ASP   102      -4.360   9.531   3.465
ATOM   1615  OD1 ASP   102      -4.325   8.457   2.813
ATOM   1616  OD2 ASP   102      -4.765   9.601   4.649
ATOM   1617  HA  ASP   102      -3.134   9.766   1.158
ATOM   1618  HB1 ASP   102      -2.933  11.087   3.255
ATOM   1619  HB2 ASP   102      -4.624  11.588   3.020
ATOM   1620  O   ASP   102      -6.134  10.917   1.058
ATOM   1621  N   PHE   103      -5.046   9.643  -0.440
ATOM   1622  CA  PHE   103      -6.266   9.276  -1.121
ATOM   1623  C   PHE   103      -6.726   7.888  -0.711
ATOM   1624  HN  PHE   103      -4.160   9.293  -0.778
ATOM   1625  CB  PHE   103      -6.086   9.415  -2.631
ATOM   1626  CG  PHE   103      -6.220  10.827  -3.105
ATOM   1627  CD1 PHE   103      -5.173  11.735  -2.948
ATOM   1628  CE1 PHE   103      -5.310  13.048  -3.369
ATOM   1629  HD1 PHE   103      -4.237  11.414  -2.491
ATOM   1630  CZ  PHE   103      -6.510  13.471  -3.937
ATOM   1631  HE1 PHE   103      -4.480  13.746  -3.255
ATOM   1632  CE2 PHE   103      -7.562  12.585  -4.087
ATOM   1633  HZ  PHE   103      -6.623  14.504  -4.265
ATOM   1634  CD2 PHE   103      -7.416  11.272  -3.665
ATOM   1635  HE2 PHE   103      -8.497  12.921  -4.534
ATOM   1636  HD2 PHE   103      -8.244  10.571  -3.769
ATOM   1637  HA  PHE   103      -7.050   9.990  -0.872
ATOM   1638  HB1 PHE   103      -5.093   9.063  -2.913
ATOM   1639  HB2 PHE   103      -6.841   8.820  -3.144
ATOM   1640  O   PHE   103      -7.398   7.189  -1.476
ATOM   1641  N   GLY   104      -6.368   7.520   0.518
ATOM   1642  CA  GLY   104      -6.650   6.208   1.086
ATOM   1643  C   GLY   104      -8.119   5.896   1.238
ATOM   1644  HN  GLY   104      -5.871   8.169   1.112
ATOM   1645  HA1 GLY   104      -6.226   5.435   0.445
ATOM   1646  HA2 GLY   104      -6.206   6.139   2.079
ATOM   1647  O   GLY   104      -8.509   4.724   1.203
ATOM   1648  N   TRP   105      -8.936   6.935   1.412
ATOM   1649  CA  TRP   105     -10.379   6.741   1.502
ATOM   1650  C   TRP   105     -11.124   7.156   0.243
ATOM   1651  HN  TRP   105      -8.554   7.867   1.483
ATOM   1652  CB  TRP   105     -10.960   7.363   2.785
ATOM   1653  CG  TRP   105     -10.673   6.525   4.031
ATOM   1654  CD1 TRP   105      -9.491   6.498   4.780
ATOM   1655  NE1 TRP   105      -9.583   5.604   5.824
ATOM   1656  HD1 TRP   105      -8.653   7.137   4.500
ATOM   1657  CE2 TRP   105     -10.793   4.990   5.838
ATOM   1658  HNE TRP   105      -8.857   5.416   6.501
ATOM   1659  CZ2 TRP   105     -11.324   4.026   6.702
ATOM   1660  CH2 TRP   105     -12.630   3.589   6.446
ATOM   1661  HZ2 TRP   105     -10.725   3.648   7.531
ATOM   1662  CZ3 TRP   105     -13.377   4.083   5.363
ATOM   1663  HH2 TRP   105     -13.093   2.846   7.096
ATOM   1664  CE3 TRP   105     -12.862   5.054   4.479
ATOM   1665  HZ3 TRP   105     -14.387   3.716   5.186
ATOM   1666  CD2 TRP   105     -11.560   5.526   4.696
ATOM   1667  HE3 TRP   105     -13.473   5.418   3.653
ATOM   1668  HA  TRP   105     -10.594   5.687   1.677
ATOM   1669  HB1 TRP   105     -10.524   8.350   2.940
ATOM   1670  HB2 TRP   105     -12.041   7.455   2.688
ATOM   1671  O   TRP   105     -12.338   6.933   0.152
ATOM   1672  N   SER   106     -10.411   7.716  -0.749
ATOM   1673  CA  SER   106     -11.026   8.155  -2.038
ATOM   1674  C   SER   106     -11.635   7.013  -2.889
ATOM   1675  HN  SER   106      -9.416   7.854  -0.636
ATOM   1676  CB  SER   106     -10.072   9.055  -2.873
ATOM   1677  OG  SER   106      -9.128   8.323  -3.649
ATOM   1678  HG  SER   106      -8.585   8.962  -4.127
ATOM   1679  HA  SER   106     -11.832   8.860  -1.835
ATOM   1680  HB1 SER   106     -10.656   9.663  -3.563
ATOM   1681  HB2 SER   106      -9.507   9.705  -2.205
ATOM   1682  O   SER   106     -11.231   5.851  -2.771
ATOM   1683  N   VAL   107     -12.607   7.362  -3.736
ATOM   1684  CA  VAL   107     -13.416   6.389  -4.485
ATOM   1685  C   VAL   107     -14.129   7.122  -5.635
ATOM   1686  HN  VAL   107     -12.815   8.339  -3.886
ATOM   1687  CB  VAL   107     -14.409   5.650  -3.531
ATOM   1688  CG1 VAL   107     -15.601   6.535  -3.145
ATOM   1689  CG2 VAL   107     -14.851   4.308  -4.104
ATOM   1690  HA  VAL   107     -12.768   5.610  -4.887
ATOM   1691  HB  VAL   107     -13.889   5.362  -2.617
ATOM   1692  HG1 VAL   107     -16.265   5.981  -2.481
ATOM   1693  HG2 VAL   107     -15.240   7.428  -2.635
ATOM   1694  HG3 VAL   107     -16.145   6.825  -4.044
ATOM   1695  HG4 VAL   107     -15.540   3.826  -3.411
ATOM   1696  HG5 VAL   107     -15.349   4.467  -5.060
ATOM   1697  HG6 VAL   107     -13.979   3.670  -4.251
ATOM   1698  O   VAL   107     -14.008   8.350  -5.742
ATOM   1699  N   HIS   108     -14.830   6.377  -6.500
ATOM   1700  CA  HIS   108     -15.692   6.957  -7.547
ATOM   1701  C   HIS   108     -17.132   7.109  -7.117
ATOM   1702  HN  HIS   108     -14.780   5.369  -6.450
ATOM   1703  CB  HIS   108     -15.597   6.151  -8.837
ATOM   1704  CG  HIS   108     -14.391   6.495  -9.671
ATOM   1705  ND1 HIS   108     -13.214   5.870  -9.526
ATOM   1706  CE1 HIS   108     -12.320   6.387 -10.399
ATOM   1707  NE2 HIS   108     -12.932   7.356 -11.098
ATOM   1708  HE  HIS   108     -11.302   5.996 -10.433
ATOM   1709  CD2 HIS   108     -14.209   7.452 -10.677
ATOM   1710  HNE HIS   108     -12.496   7.914 -11.818
ATOM   1711  HD  HIS   108     -14.876   8.188 -11.125
ATOM   1712  HA  HIS   108     -15.322   7.947  -7.815
ATOM   1713  HB1 HIS   108     -15.537   5.089  -8.599
ATOM   1714  HB2 HIS   108     -16.480   6.337  -9.448
ATOM   1715  O   HIS   108     -17.685   6.227  -6.454
ATOM   1716  N   ALA   109     -17.748   8.229  -7.505
ATOM   1717  CA  ALA   109     -19.107   8.612  -7.063
ATOM   1718  C   ALA   109     -20.232   8.058  -7.955
ATOM   1719  HN  ALA   109     -17.281   8.866  -8.134
ATOM   1720  CB  ALA   109     -19.215  10.135  -6.974
ATOM   1721  HA  ALA   109     -19.280   8.237  -6.054
ATOM   1722  HB1 ALA   109     -20.218  10.410  -6.648
ATOM   1723  HB2 ALA   109     -18.484  10.510  -6.257
ATOM   1724  HB3 ALA   109     -19.019  10.571  -7.953
ATOM   1725  O   ALA   109     -20.044   7.948  -9.166
ATOM   1726  N   PRO   110     -21.407   7.718  -7.371
ATOM   1727  CA  PRO   110     -21.789   7.668  -5.950
ATOM   1728  C   PRO   110     -21.344   6.367  -5.267
ATOM   1729  CB  PRO   110     -23.318   7.759  -6.003
ATOM   1730  CG  PRO   110     -23.681   7.145  -7.308
ATOM   1731  CD  PRO   110     -22.584   7.557  -8.250
ATOM   1732  HA  PRO   110     -21.326   8.500  -5.419
ATOM   1733  HB1 PRO   110     -23.744   7.211  -5.163
ATOM   1734  HB2 PRO   110     -23.622   8.804  -5.946
ATOM   1735  HG1 PRO   110     -23.731   6.062  -7.199
ATOM   1736  HG2 PRO   110     -24.651   7.523  -7.630
ATOM   1737  HD1 PRO   110     -22.435   6.779  -8.999
ATOM   1738  HD2 PRO   110     -22.859   8.488  -8.744
ATOM   1739  O   PRO   110     -20.875   5.453  -5.951
ATOM   1740  N   SER   111     -21.500   6.284  -3.941
ATOM   1741  CA  SER   111     -20.896   5.198  -3.153
ATOM   1742  C   SER   111     -21.534   4.961  -1.764
ATOM   1743  HN  SER   111     -22.046   6.981  -3.455
ATOM   1744  CB  SER   111     -19.385   5.460  -2.996
ATOM   1745  OG  SER   111     -18.695   4.299  -2.567
ATOM   1746  HG  SER   111     -17.760   4.527  -2.488
ATOM   1747  HA  SER   111     -20.984   4.259  -3.699
ATOM   1748  HB1 SER   111     -18.968   5.773  -3.953
ATOM   1749  HB2 SER   111     -19.226   6.246  -2.257
ATOM   1750  O   SER   111     -22.299   5.814  -1.271
ATOM   1751  N   SER   112     -21.221   3.787  -1.180
ATOM   1752  CA  SER   112     -21.451   3.417   0.246
ATOM   1753  C   SER   112     -20.140   2.866   0.864
ATOM   1754  HN  SER   112     -20.785   3.056  -1.724
ATOM   1755  CB  SER   112     -22.595   2.400   0.390
ATOM   1756  OG  SER   112     -23.865   3.007   0.184
ATOM   1757  HG  SER   112     -24.536   2.321   0.287
ATOM   1758  HA  SER   112     -21.769   4.298   0.804
ATOM   1759  HB1 SER   112     -22.470   1.606  -0.346
ATOM   1760  HB2 SER   112     -22.577   1.972   1.393
ATOM   1761  O   SER   112     -19.128   2.775   0.168
ATOM   1762  NT  AME   113     -20.144   2.480   2.143
ATOM   1763  CT  AME   113     -18.881   2.148   2.819
ATOM   1764  HN  AME   113     -21.017   2.417   2.646
ATOM   1765  HT1 AME   113     -19.085   1.857   3.850
ATOM   1766  HT2 AME   113     -18.395   1.322   2.299
ATOM   1767  HT3 AME   113     -18.224   3.018   2.811
TER   
ATOM   1768  C00 UNK   114      -0.244  -6.874   1.987
ATOM   1769  C01 UNK   114      -0.302  -5.810   1.036
ATOM   1770  C02 UNK   114       0.343  -8.068   1.645
ATOM   1771  H03 UNK   114      -0.687  -6.620   2.942
ATOM   1772  C04 UNK   114       0.249  -6.051  -0.276
ATOM   1773  F05 UNK   114      -0.806  -4.642   1.355
ATOM   1774  C06 UNK   114       0.838  -7.314  -0.624
ATOM   1775  N07 UNK   114       0.199  -5.078  -1.194
ATOM   1776  C08 UNK   114       1.405  -7.487  -1.922
ATOM   1777  C09 UNK   114       0.822  -8.383   0.370
ATOM   1778  C0A UNK   114       1.331  -6.433  -2.903
ATOM   1779  C0B UNK   114       2.274  -8.616  -2.314
ATOM   1780  C0C UNK   114       0.706  -5.286  -2.475
ATOM   1781  H0D UNK   114       1.748  -6.530  -3.892
ATOM   1782  C0E UNK   114       0.774  -4.107  -3.319
ATOM   1783  C0F UNK   114       1.953  -3.934  -4.170
ATOM   1784  C0G UNK   114      -0.245  -3.120  -3.273
ATOM   1785  C0H UNK   114       2.078  -2.701  -4.839
ATOM   1786  H0I UNK   114       2.632  -4.744  -4.203
ATOM   1787  C0J UNK   114       1.176  -1.640  -4.732
ATOM   1788 BR0K UNK   114       3.495  -2.511  -6.008
ATOM   1789  C0M UNK   114       0.006  -1.812  -3.932
ATOM   1790  H0N UNK   114       1.219  -0.678  -5.288
ATOM   1791  H0O UNK   114      -0.680  -1.093  -3.662
ATOM   1792  H0P UNK   114      -1.027  -3.310  -2.581
ATOM   1793  O0Q UNK   114       2.211  -8.986  -3.514
ATOM   1794  O0R UNK   114       2.941  -9.216  -1.467
ATOM   1795  H0S UNK   114       1.429  -9.249   0.256
ATOM   1796  H0T UNK   114       0.435  -8.813   2.396
TER   
TER   
ATOM   1797  O00 WTR   116     -16.632 -17.661 -11.363
ATOM   1798  H01 WTR   116     -17.466 -17.520 -11.812
ATOM   1799  H02 WTR   116     -16.623 -17.008 -10.663
TER   
ATOM   1800  O00 WTR   117      -4.465 -19.180 -20.274
ATOM   1801  H01 WTR   117      -3.784 -18.539 -20.480
ATOM   1802  H02 WTR   117      -4.113 -19.676 -19.535
TER   
ATOM   1803  O00 WTR   118       0.025 -19.654 -20.171
ATOM   1804  H01 WTR   118      -0.824 -19.988 -19.883
ATOM   1805  H02 WTR   118       0.661 -20.268 -19.804
TER   
ATOM   1806  O00 WTR   119       7.647 -20.952 -15.218
ATOM   1807  H01 WTR   119       7.858 -20.212 -15.788
ATOM   1808  H02 WTR   119       8.433 -21.498 -15.233
TER   
ATOM   1809  O00 WTR   120      -0.462 -24.870  -9.844
ATOM   1810  H01 WTR   120      -0.166 -24.709  -8.948
ATOM   1811  H02 WTR   120       0.291 -25.274 -10.276
TER   
ATOM   1812  O00 WTR   121      -1.627 -17.295 -14.478
ATOM   1813  H01 WTR   121      -0.997 -17.067 -15.162
ATOM   1814  H02 WTR   121      -1.097 -17.390 -13.687
TER   
ATOM   1815  O00 WTR   122     -10.781 -22.822 -13.099
ATOM   1816  H01 WTR   122     -10.842 -23.212 -13.971
ATOM   1817  H02 WTR   122      -9.842 -22.771 -12.924
TER   
ATOM   1818  O00 WTR   123      -3.808 -19.887  -7.696
ATOM   1819  H01 WTR   123      -2.929 -19.659  -7.999
ATOM   1820  H02 WTR   123      -4.200 -20.360  -8.430
TER   
ATOM   1821  O00 WTR   124      -0.476 -20.387 -12.935
ATOM   1822  H01 WTR   124      -1.003 -19.722 -12.492
ATOM   1823  H02 WTR   124      -0.559 -21.165 -12.383
TER   
ATOM   1824  O00 WTR   125      -7.614 -24.151  -8.875
ATOM   1825  H01 WTR   125      -8.526 -24.440  -8.847
ATOM   1826  H02 WTR   125      -7.332 -24.334  -9.771
TER   
ATOM   1827  O00 WTR   126      -3.741 -20.333 -12.637
ATOM   1828  H01 WTR   126      -3.229 -20.236 -13.440
ATOM   1829  H02 WTR   126      -3.637 -19.497 -12.184
TER   
ATOM   1830  O00 WTR   127      -8.864 -20.024 -10.796
ATOM   1831  H01 WTR   127      -8.467 -19.205 -11.094
ATOM   1832  H02 WTR   127      -8.160 -20.478 -10.334
TER   
ATOM   1833  O00 WTR   128       2.744 -13.852 -12.012
ATOM   1834  H01 WTR   128       3.326 -13.163 -12.333
ATOM   1835  H02 WTR   128       3.312 -14.615 -11.903
TER   
ATOM   1836  O00 WTR   129      -3.990 -17.053 -10.887
ATOM   1837  H01 WTR   129      -3.670 -16.897  -9.999
ATOM   1838  H02 WTR   129      -4.943 -16.998 -10.812
TER   
ATOM   1839  O00 WTR   130      -6.149 -16.973 -19.230
ATOM   1840  H01 WTR   130      -6.489 -16.262 -19.773
ATOM   1841  H02 WTR   130      -5.776 -17.595 -19.854
TER   
ATOM   1842  O00 WTR   131      -3.896 -19.622 -17.222
ATOM   1843  H01 WTR   131      -3.558 -20.031 -16.425
ATOM   1844  H02 WTR   131      -4.820 -19.457 -17.033
TER   
ATOM   1845  O00 WTR   132      -6.546 -24.038 -11.640
ATOM   1846  H01 WTR   132      -7.102 -23.397 -12.082
ATOM   1847  H02 WTR   132      -5.964 -24.365 -12.326
TER   
ATOM   1848  O00 WTR   133       2.220 -23.136 -12.595
ATOM   1849  H01 WTR   133       2.190 -22.834 -13.503
ATOM   1850  H02 WTR   133       1.348 -22.943 -12.250
TER   
ATOM   1851  O00 WTR   134       3.500 -19.743 -13.035
ATOM   1852  H01 WTR   134       2.896 -20.227 -13.598
ATOM   1853  H02 WTR   134       3.011 -18.962 -12.775
TER   
ATOM   1854  O00 WTR   135       0.549 -14.695 -13.103
ATOM   1855  H01 WTR   135       1.432 -14.500 -12.789
ATOM   1856  H02 WTR   135       0.352 -13.987 -13.717
TER   
ATOM   1857  O00 WTR   136       6.086 -21.293 -10.411
ATOM   1858  H01 WTR   136       6.517 -21.309 -11.266
ATOM   1859  H02 WTR   136       5.153 -21.359 -10.612
TER   
ATOM   1860  O00 WTR   137      -1.685 -14.119  -6.748
ATOM   1861  H01 WTR   137      -1.707 -13.266  -7.183
ATOM   1862  H02 WTR   137      -2.383 -14.073  -6.095
TER   
ATOM   1863  O00 WTR   138       9.137 -25.471 -11.634
ATOM   1864  H01 WTR   138       9.227 -25.300 -12.571
ATOM   1865  H02 WTR   138       9.958 -25.157 -11.253
TER   
ATOM   1866  O00 WTR   139       7.994 -19.052  -7.968
ATOM   1867  H01 WTR   139       8.553 -18.843  -7.220
ATOM   1868  H02 WTR   139       8.292 -19.914  -8.258
TER   
ATOM   1869  O00 WTR   140      13.766 -13.316 -10.597
ATOM   1870  H01 WTR   140      14.616 -13.528 -10.983
ATOM   1871  H02 WTR   140      13.204 -14.053 -10.835
TER   
ATOM   1872  O00 WTR   141      11.001 -18.157 -17.816
ATOM   1873  H01 WTR   141      10.066 -18.159 -18.019
ATOM   1874  H02 WTR   141      11.104 -18.835 -17.148
TER   
ATOM   1875  O00 WTR   142       2.465 -20.395  -5.456
ATOM   1876  H01 WTR   142       3.037 -19.627  -5.457
ATOM   1877  H02 WTR   142       2.731 -20.893  -6.229
TER   
ATOM   1878  O00 WTR   143       6.265 -20.608 -18.164
ATOM   1879  H01 WTR   143       7.093 -20.190 -17.929
ATOM   1880  H02 WTR   143       6.257 -21.424 -17.663
TER   
ATOM   1881  O00 WTR   144      -2.934 -23.470  -9.532
ATOM   1882  H01 WTR   144      -2.199 -24.082  -9.510
ATOM   1883  H02 WTR   144      -3.606 -23.881  -8.989
TER   
ATOM   1884  O00 WTR   145       9.013 -14.824 -11.494
ATOM   1885  H01 WTR   145       8.923 -14.211 -12.224
ATOM   1886  H02 WTR   145       8.519 -15.597 -11.769
TER   
ATOM   1887  O00 WTR   146       6.806 -16.522 -17.538
ATOM   1888  H01 WTR   146       7.656 -16.118 -17.715
ATOM   1889  H02 WTR   146       6.207 -16.101 -18.156
TER   
ATOM   1890  O00 WTR   147       6.324 -24.129 -14.157
ATOM   1891  H01 WTR   147       6.182 -24.386 -13.246
ATOM   1892  H02 WTR   147       6.777 -23.287 -14.101
TER   
ATOM   1893  O00 WTR   148      -3.502 -14.861 -14.704
ATOM   1894  H01 WTR   148      -2.968 -15.654 -14.729
ATOM   1895  H02 WTR   148      -4.392 -15.164 -14.884
TER   
ATOM   1896  O00 WTR   149       1.738 -21.039 -14.642
ATOM   1897  H01 WTR   149       0.938 -20.760 -14.195
ATOM   1898  H02 WTR   149       1.979 -20.292 -15.190
TER   
ATOM   1899  O00 WTR   150       2.077 -17.053  -7.418
ATOM   1900  H01 WTR   150       2.529 -17.490  -6.695
ATOM   1901  H02 WTR   150       1.702 -16.265  -7.024
TER   
ATOM   1902  O00 WTR   151       6.538 -15.313 -13.186
ATOM   1903  H01 WTR   151       6.022 -15.367 -13.991
ATOM   1904  H02 WTR   151       6.723 -14.380 -13.081
TER   
ATOM   1905  O00 WTR   152      -2.571 -17.227 -18.312
ATOM   1906  H01 WTR   152      -2.987 -16.368 -18.229
ATOM   1907  H02 WTR   152      -3.117 -17.809 -17.783
TER   
ATOM   1908  O00 WTR   153       8.746 -16.662 -14.398
ATOM   1909  H01 WTR   153       8.604 -17.397 -13.801
ATOM   1910  H02 WTR   153       8.103 -16.006 -14.127
TER   
ATOM   1911  O00 WTR   154     -15.984  -8.977 -17.172
ATOM   1912  H01 WTR   154     -15.405  -9.513 -17.715
ATOM   1913  H02 WTR   154     -16.804  -9.469 -17.139
TER   
ATOM   1914  O00 WTR   155      -9.500 -14.705 -14.231
ATOM   1915  H01 WTR   155      -9.251 -14.514 -15.135
ATOM   1916  H02 WTR   155      -8.668 -14.782 -13.764
TER   
ATOM   1917  O00 WTR   156     -20.032 -18.967  -9.253
ATOM   1918  H01 WTR   156     -19.282 -19.540  -9.093
ATOM   1919  H02 WTR   156     -20.045 -18.849 -10.203
TER   
ATOM   1920  O00 WTR   157     -12.323  -9.060 -18.654
ATOM   1921  H01 WTR   157     -12.708  -9.834 -18.242
ATOM   1922  H02 WTR   157     -13.046  -8.663 -19.140
TER   
ATOM   1923  O00 WTR   158     -12.754 -15.616 -11.394
ATOM   1924  H01 WTR   158     -13.314 -15.773 -10.634
ATOM   1925  H02 WTR   158     -13.320 -15.163 -12.020
TER   
ATOM   1926  O00 WTR   159     -18.499 -16.544 -13.117
ATOM   1927  H01 WTR   159     -18.581 -16.591 -14.069
ATOM   1928  H02 WTR   159     -18.581 -15.611 -12.916
TER   
ATOM   1929  O00 WTR   160     -19.194 -15.764 -15.579
ATOM   1930  H01 WTR   160     -18.836 -14.878 -15.624
ATOM   1931  H02 WTR   160     -19.734 -15.846 -16.365
TER   
ATOM   1932  O00 WTR   161     -16.610  -6.356 -11.071
ATOM   1933  H01 WTR   161     -16.785  -5.454 -11.338
ATOM   1934  H02 WTR   161     -15.939  -6.661 -11.682
TER   
ATOM   1935  O00 WTR   162     -10.495 -18.392 -15.190
ATOM   1936  H01 WTR   162     -11.220 -18.711 -14.653
ATOM   1937  H02 WTR   162     -10.805 -17.555 -15.538
TER   
ATOM   1938  O00 WTR   163     -16.958 -15.934  -9.214
ATOM   1939  H01 WTR   163     -17.420 -15.277  -9.735
ATOM   1940  H02 WTR   163     -17.651 -16.393  -8.739
TER   
ATOM   1941  O00 WTR   164     -14.313 -11.184 -18.456
ATOM   1942  H01 WTR   164     -13.701 -11.734 -18.946
ATOM   1943  H02 WTR   164     -14.791 -11.797 -17.897
TER   
ATOM   1944  O00 WTR   165     -14.287  -8.247 -15.066
ATOM   1945  H01 WTR   165     -14.107  -9.183 -15.161
ATOM   1946  H02 WTR   165     -14.978  -8.070 -15.704
TER   
ATOM   1947  O00 WTR   166     -17.234  -3.851 -11.809
ATOM   1948  H01 WTR   166     -17.550  -3.176 -12.410
ATOM   1949  H02 WTR   166     -17.661  -3.651 -10.976
TER   
ATOM   1950  O00 WTR   167     -14.428  -7.145 -12.439
ATOM   1951  H01 WTR   167     -14.317  -7.692 -13.216
ATOM   1952  H02 WTR   167     -13.649  -7.318 -11.910
TER   
ATOM   1953  O00 WTR   168     -20.376  -1.971 -12.282
ATOM   1954  H01 WTR   168     -19.649  -1.952 -12.904
ATOM   1955  H02 WTR   168     -20.807  -2.810 -12.442
TER   
ATOM   1956  O00 WTR   169     -18.681   3.667  -6.657
ATOM   1957  H01 WTR   169     -19.436   3.744  -6.073
ATOM   1958  H02 WTR   169     -18.223   4.503  -6.567
TER   
ATOM   1959  O00 WTR   170     -14.968   3.000 -10.279
ATOM   1960  H01 WTR   170     -14.753   2.076 -10.151
ATOM   1961  H02 WTR   170     -14.851   3.396  -9.416
TER   
ATOM   1962  O00 WTR   171     -18.785   4.090  -9.645
ATOM   1963  H01 WTR   171     -18.260   3.409 -10.066
ATOM   1964  H02 WTR   171     -18.906   3.780  -8.748
TER   
ATOM   1965  O00 WTR   172     -21.198   5.235 -10.468
ATOM   1966  H01 WTR   172     -21.742   4.663  -9.927
ATOM   1967  H02 WTR   172     -20.308   4.900 -10.351
TER   
ATOM   1968  O00 WTR   173     -13.968  -4.000  -8.899
ATOM   1969  H01 WTR   173     -14.668  -4.654  -8.895
ATOM   1970  H02 WTR   173     -13.720  -3.920  -9.819
TER   
ATOM   1971  O00 WTR   174     -13.345   5.160 -14.738
ATOM   1972  H01 WTR   174     -12.767   4.827 -14.051
ATOM   1973  H02 WTR   174     -14.106   4.580 -14.714
TER   
ATOM   1974  O00 WTR   175     -11.006 -12.450 -15.243
ATOM   1975  H01 WTR   175     -10.570 -12.705 -14.430
ATOM   1976  H02 WTR   175     -10.294 -12.171 -15.819
TER   
ATOM   1977  O00 WTR   176     -14.759  -1.474  -7.945
ATOM   1978  H01 WTR   176     -15.533  -1.220  -8.448
ATOM   1979  H02 WTR   176     -14.618  -2.394  -8.170
TER   
ATOM   1980  O00 WTR   177      -8.357  -3.408 -14.836
ATOM   1981  H01 WTR   177      -9.255  -3.501 -15.155
ATOM   1982  H02 WTR   177      -8.040  -2.602 -15.244
TER   
ATOM   1983  O00 WTR   178     -17.161   2.810 -12.245
ATOM   1984  H01 WTR   178     -16.512   2.788 -11.541
ATOM   1985  H02 WTR   178     -16.648   2.718 -13.048
TER   
ATOM   1986  O00 WTR   179      -7.203  10.482 -17.183
ATOM   1987  H01 WTR   179      -6.823   9.687 -17.557
ATOM   1988  H02 WTR   179      -7.562  10.204 -16.341
TER   
ATOM   1989  O00 WTR   180     -18.643 -10.161 -14.061
ATOM   1990  H01 WTR   180     -17.940 -10.526 -14.599
ATOM   1991  H02 WTR   180     -18.378  -9.255 -13.903
TER   
ATOM   1992  O00 WTR   181     -19.083  -0.278 -10.408
ATOM   1993  H01 WTR   181     -18.768  -0.192 -11.307
ATOM   1994  H02 WTR   181     -19.757  -0.956 -10.453
TER   
ATOM   1995  O00 WTR   182     -18.771 -14.219 -11.114
ATOM   1996  H01 WTR   182     -19.035 -13.489 -11.675
ATOM   1997  H02 WTR   182     -19.591 -14.662 -10.896
TER   
ATOM   1998  O00 WTR   183      -9.926 -14.291 -19.656
ATOM   1999  H01 WTR   183      -9.049 -14.621 -19.853
ATOM   2000  H02 WTR   183      -9.955 -13.427 -20.066
TER   
ATOM   2001  O00 WTR   184      -4.884  -7.880 -15.401
ATOM   2002  H01 WTR   184      -5.779  -7.551 -15.321
ATOM   2003  H02 WTR   184      -4.345  -7.093 -15.482
TER   
ATOM   2004  O00 WTR   185     -12.666 -14.351 -18.763
ATOM   2005  H01 WTR   185     -11.869 -14.322 -19.293
ATOM   2006  H02 WTR   185     -13.379 -14.301 -19.399
TER   
ATOM   2007  O00 WTR   186     -13.332  -7.783  -9.841
ATOM   2008  H01 WTR   186     -12.446  -7.491  -9.629
ATOM   2009  H02 WTR   186     -13.903  -7.109  -9.472
TER   
ATOM   2010  O00 WTR   187     -12.013 -15.441 -15.698
ATOM   2011  H01 WTR   187     -11.252 -14.865 -15.632
ATOM   2012  H02 WTR   187     -12.523 -15.082 -16.424
TER   
ATOM   2013  O00 WTR   188     -10.140 -15.069  -6.850
ATOM   2014  H01 WTR   188      -9.465 -14.810  -6.223
ATOM   2015  H02 WTR   188     -10.416 -15.939  -6.559
TER   
ATOM   2016  O00 WTR   189     -16.550 -14.222 -13.785
ATOM   2017  H01 WTR   189     -16.714 -14.364 -12.853
ATOM   2018  H02 WTR   189     -15.650 -14.519 -13.919
TER   
ATOM   2019  O00 WTR   190     -12.155  -6.755 -14.903
ATOM   2020  H01 WTR   190     -13.019  -7.137 -15.059
ATOM   2021  H02 WTR   190     -11.951  -6.983 -13.997
TER   
ATOM   2022  O00 WTR   191      -3.021 -12.828 -23.875
ATOM   2023  H01 WTR   191      -2.181 -12.476 -23.579
ATOM   2024  H02 WTR   191      -3.041 -12.643 -24.814
TER   
ATOM   2025  O00 WTR   192      -0.898 -12.923 -22.165
ATOM   2026  H01 WTR   192      -0.313 -13.677 -22.094
ATOM   2027  H02 WTR   192      -0.313 -12.167 -22.203
TER   
ATOM   2028  O00 WTR   193      -3.961  -8.899 -10.957
ATOM   2029  H01 WTR   193      -3.286  -9.082 -11.610
ATOM   2030  H02 WTR   193      -3.884  -9.613 -10.324
TER   
ATOM   2031  O00 WTR   194      -7.116 -14.856 -20.561
ATOM   2032  H01 WTR   194      -6.719 -14.367 -21.282
ATOM   2033  H02 WTR   194      -6.994 -14.294 -19.795
TER   
ATOM   2034  O00 WTR   195      -9.385 -11.231 -17.662
ATOM   2035  H01 WTR   195      -9.584 -10.346 -17.357
ATOM   2036  H02 WTR   195      -8.533 -11.432 -17.274
TER   
ATOM   2037  O00 WTR   196      -3.439 -14.504 -17.486
ATOM   2038  H01 WTR   196      -3.251 -14.726 -16.574
ATOM   2039  H02 WTR   196      -2.864 -13.763 -17.677
TER   
ATOM   2040  O00 WTR   197      -7.000 -14.058 -17.794
ATOM   2041  H01 WTR   197      -6.385 -14.466 -17.184
ATOM   2042  H02 WTR   197      -7.826 -14.020 -17.312
TER   
ATOM   2043  O00 WTR   198      -0.188 -10.355 -19.949
ATOM   2044  H01 WTR   198      -1.125 -10.549 -19.994
ATOM   2045  H02 WTR   198      -0.110  -9.465 -20.290
TER   
ATOM   2046  O00 WTR   199       1.095 -17.105 -10.847
ATOM   2047  H01 WTR   199       1.260 -16.380 -10.244
ATOM   2048  H02 WTR   199       1.426 -17.878 -10.388
TER   
ATOM   2049  O00 WTR   200      -1.560  -9.467 -15.886
ATOM   2050  H01 WTR   200      -0.647  -9.698 -16.059
ATOM   2051  H02 WTR   200      -1.573  -8.510 -15.905
TER   
ATOM   2052  O00 WTR   201       3.470 -10.576 -17.155
ATOM   2053  H01 WTR   201       3.729 -11.494 -17.075
ATOM   2054  H02 WTR   201       2.528 -10.577 -16.988
TER   
ATOM   2055  O00 WTR   202       2.910  -8.025 -20.470
ATOM   2056  H01 WTR   202       3.117  -8.955 -20.566
ATOM   2057  H02 WTR   202       3.665  -7.658 -20.009
TER   
ATOM   2058  O00 WTR   203      -8.391 -11.351 -15.154
ATOM   2059  H01 WTR   203      -7.451 -11.497 -15.050
ATOM   2060  H02 WTR   203      -8.537 -10.472 -14.804
TER   
ATOM   2061  O00 WTR   204      -6.085 -15.379 -15.159
ATOM   2062  H01 WTR   204      -6.876 -15.917 -15.177
ATOM   2063  H02 WTR   204      -6.229 -14.763 -14.440
TER   
ATOM   2064  O00 WTR   205       0.337  -8.138 -13.971
ATOM   2065  H01 WTR   205       0.117  -7.909 -13.068
ATOM   2066  H02 WTR   205      -0.246  -7.598 -14.504
TER   
ATOM   2067  O00 WTR   206      -1.687 -12.453 -17.695
ATOM   2068  H01 WTR   206      -2.252 -11.839 -18.164
ATOM   2069  H02 WTR   206      -1.925 -12.343 -16.774
TER   
ATOM   2070  O00 WTR   207      -5.460 -14.008  -7.734
ATOM   2071  H01 WTR   207      -5.247 -13.857  -8.655
ATOM   2072  H02 WTR   207      -6.302 -14.463  -7.755
TER   
ATOM   2073  O00 WTR   208      -6.530 -15.699 -10.699
ATOM   2074  H01 WTR   208      -6.936 -15.747  -9.833
ATOM   2075  H02 WTR   208      -7.066 -16.271 -11.248
TER   
ATOM   2076  O00 WTR   209      -7.694  -3.923 -18.138
ATOM   2077  H01 WTR   209      -8.287  -4.520 -17.683
ATOM   2078  H02 WTR   209      -7.303  -4.455 -18.831
TER   
ATOM   2079  O00 WTR   210       8.938  -8.015 -17.412
ATOM   2080  H01 WTR   210       9.452  -7.287 -17.062
ATOM   2081  H02 WTR   210       8.343  -7.607 -18.041
TER   
ATOM   2082  O00 WTR   211      -5.053 -12.909  -9.980
ATOM   2083  H01 WTR   211      -5.760 -12.517 -10.492
ATOM   2084  H02 WTR   211      -4.562 -13.435 -10.612
TER   
ATOM   2085  O00 WTR   212      -6.275 -20.459 -13.639
ATOM   2086  H01 WTR   212      -6.489 -19.657 -14.116
ATOM   2087  H02 WTR   212      -5.429 -20.276 -13.230
TER   
ATOM   2088  O00 WTR   213      -6.709 -18.602 -17.074
ATOM   2089  H01 WTR   213      -6.884 -19.458 -17.465
ATOM   2090  H02 WTR   213      -6.557 -18.023 -17.821
TER   
ATOM   2091  O00 WTR   214      -8.252 -17.652 -12.056
ATOM   2092  H01 WTR   214      -8.069 -17.598 -12.994
ATOM   2093  H02 WTR   214      -9.168 -17.388 -11.974
TER   
ATOM   2094  O00 WTR   215      -7.779 -12.012 -11.964
ATOM   2095  H01 WTR   215      -7.392 -11.177 -12.228
ATOM   2096  H02 WTR   215      -8.712 -11.915 -12.153
TER   
ATOM   2097  O00 WTR   216       1.281 -14.516 -21.151
ATOM   2098  H01 WTR   216       0.833 -15.246 -20.725
ATOM   2099  H02 WTR   216       1.224 -13.798 -20.521
TER   
ATOM   2100  O00 WTR   217       4.691  -1.396 -15.288
ATOM   2101  H01 WTR   217       4.198  -0.643 -15.613
ATOM   2102  H02 WTR   217       5.599  -1.094 -15.260
TER   
ATOM   2103  O00 WTR   218       5.416 -15.434 -15.508
ATOM   2104  H01 WTR   218       5.946 -15.982 -16.087
ATOM   2105  H02 WTR   218       5.140 -14.700 -16.058
TER   
ATOM   2106  O00 WTR   219       4.447 -16.919  -9.221
ATOM   2107  H01 WTR   219       3.539 -16.793  -8.946
ATOM   2108  H02 WTR   219       4.743 -17.684  -8.728
TER   
ATOM   2109  O00 WTR   220      -9.276 -14.757 -16.946
ATOM   2110  H01 WTR   220      -9.136 -15.702 -16.997
ATOM   2111  H02 WTR   220      -9.632 -14.520 -17.803
TER   
ATOM   2112  O00 WTR   221      -6.968 -14.285 -12.941
ATOM   2113  H01 WTR   221      -6.875 -14.615 -12.047
ATOM   2114  H02 WTR   221      -7.347 -13.412 -12.836
TER   
ATOM   2115  O00 WTR   222     -11.049 -12.354 -11.142
ATOM   2116  H01 WTR   222     -11.364 -13.222 -10.888
ATOM   2117  H02 WTR   222     -10.986 -11.871 -10.319
TER   
ATOM   2118  O00 WTR   223      -4.736 -10.222 -14.113
ATOM   2119  H01 WTR   223      -3.921 -10.179 -13.613
ATOM   2120  H02 WTR   223      -4.786  -9.379 -14.563
TER   
ATOM   2121  O00 WTR   224      -3.740  -9.696 -17.661
ATOM   2122  H01 WTR   224      -2.983  -9.638 -17.077
ATOM   2123  H02 WTR   224      -4.448  -9.271 -17.178
TER   
ATOM   2124  O00 WTR   225      -6.983  -5.995 -12.130
ATOM   2125  H01 WTR   225      -7.579  -5.247 -12.162
ATOM   2126  H02 WTR   225      -6.850  -6.234 -13.047
TER   
ATOM   2127  O00 WTR   226      -7.446   4.674 -13.395
ATOM   2128  H01 WTR   226      -7.620   3.975 -12.766
ATOM   2129  H02 WTR   226      -6.568   4.984 -13.172
TER   
ATOM   2130  O00 WTR   227      -8.656 -13.171  -2.551
ATOM   2131  H01 WTR   227      -8.853 -12.750  -1.714
ATOM   2132  H02 WTR   227      -8.647 -14.107  -2.352
TER   
ATOM   2133  O00 WTR   228       2.347 -20.800 -18.969
ATOM   2134  H01 WTR   228       3.090 -20.287 -18.653
ATOM   2135  H02 WTR   228       2.179 -21.434 -18.272
TER   
ATOM   2136  O00 WTR   229       1.460 -10.381 -13.010
ATOM   2137  H01 WTR   229       1.390 -10.991 -13.744
ATOM   2138  H02 WTR   229       1.130  -9.551 -13.355
TER   
ATOM   2139  O00 WTR   230       3.168  -0.792 -18.149
ATOM   2140  H01 WTR   230       4.113  -0.844 -18.292
ATOM   2141  H02 WTR   230       3.011   0.121 -17.909
TER   
ATOM   2142  O00 WTR   231       8.220  -4.901 -14.068
ATOM   2143  H01 WTR   231       8.628  -4.067 -14.299
ATOM   2144  H02 WTR   231       7.461  -4.966 -14.648
TER   
ATOM   2145  O00 WTR   232       1.390 -14.079 -16.553
ATOM   2146  H01 WTR   232       0.883 -14.889 -16.593
ATOM   2147  H02 WTR   232       2.240 -14.345 -16.202
TER   
ATOM   2148  O00 WTR   233       1.888 -18.295 -16.001
ATOM   2149  H01 WTR   233       2.011 -17.695 -15.265
ATOM   2150  H02 WTR   233       2.503 -17.986 -16.667
TER   
ATOM   2151  O00 WTR   234       1.221 -19.456  -9.041
ATOM   2152  H01 WTR   234       0.500 -20.031  -8.786
ATOM   2153  H02 WTR   234       1.390 -18.924  -8.263
TER   
ATOM   2154  O00 WTR   235       8.936 -10.888 -17.078
ATOM   2155  H01 WTR   235       9.785 -11.179 -16.745
ATOM   2156  H02 WTR   235       9.024  -9.939 -17.167
TER   
ATOM   2157  O00 WTR   236       7.481 -17.250 -10.247
ATOM   2158  H01 WTR   236       6.581 -16.944 -10.134
ATOM   2159  H02 WTR   236       7.651 -17.788  -9.473
TER   
ATOM   2160  O00 WTR   237      -1.188  -6.827 -16.236
ATOM   2161  H01 WTR   237      -1.962  -6.273 -16.136
ATOM   2162  H02 WTR   237      -0.798  -6.548 -17.065
TER   
ATOM   2163  O00 WTR   238      11.317 -11.820 -15.765
ATOM   2164  H01 WTR   238      10.923 -11.620 -14.916
ATOM   2165  H02 WTR   238      11.260 -12.773 -15.838
TER   
ATOM   2166  O00 WTR   239       0.712 -10.275 -17.259
ATOM   2167  H01 WTR   239       0.542 -10.863 -17.995
ATOM   2168  H02 WTR   239       0.790  -9.408 -17.658
TER   
ATOM   2169  O00 WTR   240     -15.668  -6.269  -8.734
ATOM   2170  H01 WTR   240     -16.060  -6.238  -9.607
ATOM   2171  H02 WTR   240     -16.271  -6.804  -8.219
TER   
ATOM   2172  O00 WTR   241       7.119  -7.586 -11.763
ATOM   2173  H01 WTR   241       7.048  -8.440 -11.337
ATOM   2174  H02 WTR   241       7.817  -7.137 -11.287
TER   
ATOM   2175  O00 WTR   242      -5.602 -13.914 -22.839
ATOM   2176  H01 WTR   242      -6.264 -13.733 -23.506
ATOM   2177  H02 WTR   242      -4.768 -13.734 -23.273
TER   
ATOM   2178  O00 WTR   243      13.103 -15.631 -13.211
ATOM   2179  H01 WTR   243      12.450 -16.042 -13.776
ATOM   2180  H02 WTR   243      13.296 -14.795 -13.635
TER   
ATOM   2181  O00 WTR   244       7.113  -9.973 -10.302
ATOM   2182  H01 WTR   244       6.963 -10.918 -10.307
ATOM   2183  H02 WTR   244       7.886  -9.856  -9.749
TER   
ATOM   2184  O00 WTR   245       9.228 -15.339 -17.744
ATOM   2185  H01 WTR   245       8.983 -14.479 -18.086
ATOM   2186  H02 WTR   245      10.168 -15.407 -17.916
TER   
ATOM   2187  O00 WTR   246       0.518  -8.065 -21.596
ATOM   2188  H01 WTR   246       1.351  -7.869 -21.168
ATOM   2189  H02 WTR   246       0.744  -8.685 -22.289
TER   
ATOM   2190  O00 WTR   247       0.385 -12.486 -14.578
ATOM   2191  H01 WTR   247       0.846 -12.800 -15.356
ATOM   2192  H02 WTR   247      -0.529 -12.410 -14.854
TER   
ATOM   2193  O00 WTR   248       7.029  -0.394 -14.366
ATOM   2194  H01 WTR   248       6.880   0.552 -14.368
ATOM   2195  H02 WTR   248       7.051  -0.631 -13.439
TER   
ATOM   2196  O00 WTR   249       9.660  -2.421 -14.176
ATOM   2197  H01 WTR   249      10.365  -2.110 -14.744
ATOM   2198  H02 WTR   249       9.161  -1.633 -13.960
TER   
ATOM   2199  O00 WTR   250     -10.588 -11.597 -20.270
ATOM   2200  H01 WTR   250     -10.187 -11.625 -19.401
ATOM   2201  H02 WTR   250     -10.663 -10.664 -20.470
TER   
ATOM   2202  O00 WTR   251       6.118  -7.705 -15.921
ATOM   2203  H01 WTR   251       5.729  -6.836 -15.821
ATOM   2204  H02 WTR   251       5.484  -8.298 -15.516
TER   
ATOM   2205  O00 WTR   252       8.240  -9.765  -7.186
ATOM   2206  H01 WTR   252       8.773 -10.489  -7.515
ATOM   2207  H02 WTR   252       8.483  -9.687  -6.264
TER   
ATOM   2208  O00 WTR   253     -14.045 -16.498  -8.852
ATOM   2209  H01 WTR   253     -14.961 -16.285  -9.032
ATOM   2210  H02 WTR   253     -14.065 -17.404  -8.543
TER   
ATOM   2211  O00 WTR   254      -2.586 -19.863 -14.890
ATOM   2212  H01 WTR   254      -2.236 -18.996 -14.686
ATOM   2213  H02 WTR   254      -1.942 -20.472 -14.530
TER   
ATOM   2214  O00 WTR   255      -7.927 -18.075 -14.715
ATOM   2215  H01 WTR   255      -7.699 -18.253 -15.628
ATOM   2216  H02 WTR   255      -8.870 -18.230 -14.668
TER   
ATOM   2217  O00 WTR   256       8.358 -13.338 -13.664
ATOM   2218  H01 WTR   256       8.216 -13.379 -14.610
ATOM   2219  H02 WTR   256       8.679 -12.450 -13.507
TER   
ATOM   2220  O00 WTR   257       8.030 -18.679 -16.592
ATOM   2221  H01 WTR   257       8.354 -18.208 -15.824
ATOM   2222  H02 WTR   257       7.496 -18.037 -17.059
TER   
ATOM   2223  O00 WTR   258      -2.476 -12.296 -15.042
ATOM   2224  H01 WTR   258      -3.133 -11.601 -15.013
ATOM   2225  H02 WTR   258      -2.984 -13.107 -15.044
TER   
ATOM   2226  O00 WTR   259       9.981 -11.772  -8.692
ATOM   2227  H01 WTR   259      10.067 -10.937  -9.152
ATOM   2228  H02 WTR   259      10.700 -11.773  -8.059
TER   
ATOM   2229  O00 WTR   260       4.159 -16.259 -11.843
ATOM   2230  H01 WTR   260       4.524 -16.896 -11.229
ATOM   2231  H02 WTR   260       4.924 -15.847 -12.245
TER   
ATOM   2232  O00 WTR   261      -1.248 -11.957 -11.643
ATOM   2233  H01 WTR   261      -1.705 -12.793 -11.730
ATOM   2234  H02 WTR   261      -0.324 -12.173 -11.770
TER   
ATOM   2235  O00 WTR   262       4.322  -5.943 -18.923
ATOM   2236  H01 WTR   262       3.633  -5.418 -19.331
ATOM   2237  H02 WTR   262       3.967  -6.180 -18.066
TER   
ATOM   2238  O00 WTR   263       2.894  -5.141 -13.352
ATOM   2239  H01 WTR   263       2.022  -5.128 -12.959
ATOM   2240  H02 WTR   263       3.359  -5.835 -12.884
TER   
ATOM   2241  O00 WTR   264       1.397 -11.707 -10.705
ATOM   2242  H01 WTR   264       1.396 -11.076 -11.424
ATOM   2243  H02 WTR   264       1.929 -12.435 -11.025
TER   
ATOM   2244  O00 WTR   265      -1.974   2.659 -14.706
ATOM   2245  H01 WTR   265      -2.134   2.966 -13.814
ATOM   2246  H02 WTR   265      -2.665   2.016 -14.866
TER   
ATOM   2247  O00 WTR   266       2.922 -16.995 -18.321
ATOM   2248  H01 WTR   266       2.140 -16.919 -18.868
ATOM   2249  H02 WTR   266       3.568 -17.421 -18.885
TER   
ATOM   2250  O00 WTR   267      -0.286 -16.612 -16.898
ATOM   2251  H01 WTR   267       0.222 -17.423 -16.892
ATOM   2252  H02 WTR   267      -1.131 -16.862 -17.272
TER   
ATOM   2253  O00 WTR   268       5.310  -8.813 -18.338
ATOM   2254  H01 WTR   268       4.853  -9.591 -18.019
ATOM   2255  H02 WTR   268       5.681  -8.413 -17.551
TER   
ATOM   2256  O00 WTR   269       4.942 -15.082 -18.804
ATOM   2257  H01 WTR   269       4.163 -15.605 -18.614
ATOM   2258  H02 WTR   269       4.949 -15.000 -19.758
TER   
ATOM   2259  O00 WTR   270       2.106  -4.227 -19.973
ATOM   2260  H01 WTR   270       1.772  -3.793 -19.188
ATOM   2261  H02 WTR   270       1.327  -4.392 -20.505
TER   
ATOM   2262  O00 WTR   271       2.822 -16.391 -14.420
ATOM   2263  H01 WTR   271       3.703 -16.161 -14.717
ATOM   2264  H02 WTR   271       2.933 -16.622 -13.498
TER   
ATOM   2265  O00 WTR   272       4.601 -13.180 -16.855
ATOM   2266  H01 WTR   272       5.288 -12.737 -16.356
ATOM   2267  H02 WTR   272       5.052 -13.535 -17.621
TER   
ATOM   2268  O00 WTR   273       4.791 -12.092 -13.548
ATOM   2269  H01 WTR   273       5.249 -11.543 -14.185
ATOM   2270  H02 WTR   273       5.096 -11.778 -12.697
TER   
ATOM   2271  O00 WTR   274       2.632  -1.714 -21.086
ATOM   2272  H01 WTR   274       2.552  -2.653 -20.918
ATOM   2273  H02 WTR   274       2.483  -1.304 -20.234
TER   
ATOM   2274  O00 WTR   275      11.444 -16.780 -15.230
ATOM   2275  H01 WTR   275      10.539 -16.531 -15.045
ATOM   2276  H02 WTR   275      11.374 -17.459 -15.901
TER   
ATOM   2277  O00 WTR   276       7.941  -8.817 -14.103
ATOM   2278  H01 WTR   276       7.745  -8.296 -13.325
ATOM   2279  H02 WTR   276       7.316  -8.511 -14.761
TER   
ATOM   2280  O00 WTR   277       3.740 -13.819 -21.866
ATOM   2281  H01 WTR   277       3.869 -13.845 -22.814
ATOM   2282  H02 WTR   277       2.834 -14.100 -21.739
TER   
ATOM   2283  O00 WTR   278       3.154  -8.639 -10.144
ATOM   2284  H01 WTR   278       3.364  -9.573 -10.166
ATOM   2285  H02 WTR   278       2.253  -8.588 -10.463
TER   
ATOM   2286  O00 WTR   279       5.012  -2.194  -8.861
ATOM   2287  H01 WTR   279       4.546  -2.640  -9.568
ATOM   2288  H02 WTR   279       5.672  -2.825  -8.573
TER   
ATOM   2289  O00 WTR   280       6.481 -11.156 -15.885
ATOM   2290  H01 WTR   280       6.144 -10.318 -16.200
ATOM   2291  H02 WTR   280       7.376 -11.197 -16.222
TER   
ATOM   2292  O00 WTR   281       4.503 -18.819 -19.665
ATOM   2293  H01 WTR   281       5.233 -19.303 -19.278
ATOM   2294  H02 WTR   281       4.055 -19.461 -20.217
TER   
ATOM   2295  O00 WTR   282      -7.105  -5.234  -7.152
ATOM   2296  H01 WTR   282      -7.539  -5.788  -6.503
ATOM   2297  H02 WTR   282      -6.211  -5.572  -7.197
TER   
ATOM   2298  O00 WTR   283     -12.873   1.159 -14.694
ATOM   2299  H01 WTR   283     -12.054   1.447 -15.099
ATOM   2300  H02 WTR   283     -12.865   0.206 -14.790
TER   
ATOM   2301  O00 WTR   284      -8.975   0.623 -15.831
ATOM   2302  H01 WTR   284      -9.344   1.504 -15.769
ATOM   2303  H02 WTR   284      -8.040   0.742 -15.664
TER   
ATOM   2304  O00 WTR   285      -8.297  -3.696 -12.255
ATOM   2305  H01 WTR   285      -8.263  -3.593 -13.206
ATOM   2306  H02 WTR   285      -7.578  -3.155 -11.929
TER   
ATOM   2307  O00 WTR   286     -18.274  -1.856 -13.977
ATOM   2308  H01 WTR   286     -18.732  -1.960 -14.811
ATOM   2309  H02 WTR   286     -18.211  -0.909 -13.854
TER   
ATOM   2310  O00 WTR   287      -0.254  -2.148 -21.223
ATOM   2311  H01 WTR   287      -0.274  -3.095 -21.365
ATOM   2312  H02 WTR   287       0.607  -1.876 -21.539
TER   
ATOM   2313  O00 WTR   288     -13.553   0.505  -9.869
ATOM   2314  H01 WTR   288     -14.166  -0.004  -9.340
ATOM   2315  H02 WTR   288     -13.176  -0.131 -10.478
TER   
ATOM   2316  O00 WTR   289      -5.394   3.422 -16.342
ATOM   2317  H01 WTR   289      -5.108   3.419 -17.255
ATOM   2318  H02 WTR   289      -6.282   3.780 -16.370
TER   
ATOM   2319  O00 WTR   290      -7.848   4.566 -16.223
ATOM   2320  H01 WTR   290      -8.686   4.138 -16.046
ATOM   2321  H02 WTR   290      -7.388   4.548 -15.384
TER   
ATOM   2322  O00 WTR   291      -1.753   1.212 -10.920
ATOM   2323  H01 WTR   291      -0.809   1.053 -10.905
ATOM   2324  H02 WTR   291      -1.838   2.131 -11.172
TER   
ATOM   2325  O00 WTR   292     -22.309   7.703 -11.534
ATOM   2326  H01 WTR   292     -21.580   7.094 -11.417
ATOM   2327  H02 WTR   292     -22.999   7.176 -11.938
TER   
ATOM   2328  O00 WTR   293     -10.399   3.177 -15.443
ATOM   2329  H01 WTR   293     -10.549   3.257 -14.501
ATOM   2330  H02 WTR   293     -10.909   3.890 -15.829
TER   
ATOM   2331  O00 WTR   294      -4.248   6.508 -18.749
ATOM   2332  H01 WTR   294      -4.653   6.801 -19.566
ATOM   2333  H02 WTR   294      -4.944   6.580 -18.097
TER   
ATOM   2334  O00 WTR   295      -2.260  -4.245 -22.713
ATOM   2335  H01 WTR   295      -2.961  -4.561 -22.143
ATOM   2336  H02 WTR   295      -2.556  -3.381 -23.001
TER   
ATOM   2337  O00 WTR   296     -11.990  -1.362 -14.653
ATOM   2338  H01 WTR   296     -11.995  -1.550 -13.714
ATOM   2339  H02 WTR   296     -11.135  -0.962 -14.813
TER   
ATOM   2340  O00 WTR   297      -6.193   1.446 -14.750
ATOM   2341  H01 WTR   297      -6.007   2.087 -15.436
ATOM   2342  H02 WTR   297      -6.036   1.917 -13.932
TER   
ATOM   2343  O00 WTR   298     -10.238  -8.657 -16.840
ATOM   2344  H01 WTR   298     -10.866  -8.701 -17.561
ATOM   2345  H02 WTR   298     -10.709  -8.206 -16.139
TER   
ATOM   2346  O00 WTR   299     -13.526  -3.993 -11.497
ATOM   2347  H01 WTR   299     -12.598  -4.204 -11.601
ATOM   2348  H02 WTR   299     -13.948  -4.380 -12.264
TER   
ATOM   2349  O00 WTR   300      -6.717  -1.796 -11.197
ATOM   2350  H01 WTR   300      -6.332  -1.654 -10.332
ATOM   2351  H02 WTR   300      -7.039  -0.934 -11.461
TER   
ATOM   2352  O00 WTR   301      -2.051   4.423 -17.544
ATOM   2353  H01 WTR   301      -2.592   3.735 -17.156
ATOM   2354  H02 WTR   301      -2.679   5.075 -17.855
TER   
ATOM   2355  O00 WTR   302      -8.725  -9.210 -13.527
ATOM   2356  H01 WTR   302      -7.939  -9.276 -12.984
ATOM   2357  H02 WTR   302      -9.355  -8.741 -12.981
TER   
ATOM   2358  O00 WTR   303       0.523  -5.153 -12.084
ATOM   2359  H01 WTR   303      -0.401  -5.013 -12.290
ATOM   2360  H02 WTR   303       0.628  -4.798 -11.200
TER   
ATOM   2361  O00 WTR   304       1.254  -7.831 -18.079
ATOM   2362  H01 WTR   304       2.055  -7.980 -18.581
ATOM   2363  H02 WTR   304       1.551  -7.742 -17.174
TER   
ATOM   2364  O00 WTR   305      -3.820 -13.414 -20.585
ATOM   2365  H01 WTR   305      -4.305 -13.884 -19.907
ATOM   2366  H02 WTR   305      -4.172 -13.750 -21.409
TER   
ATOM   2367  O00 WTR   306      -7.158  -1.503 -17.128
ATOM   2368  H01 WTR   306      -7.184  -2.364 -17.545
ATOM   2369  H02 WTR   306      -8.014  -1.119 -17.318
TER   
ATOM   2370  O00 WTR   307      -1.974  -4.270 -13.192
ATOM   2371  H01 WTR   307      -2.718  -3.669 -13.237
ATOM   2372  H02 WTR   307      -1.269  -3.814 -13.650
TER   
ATOM   2373  O00 WTR   308      -7.462  -6.811 -14.836
ATOM   2374  H01 WTR   308      -7.950  -7.627 -14.734
ATOM   2375  H02 WTR   308      -8.019  -6.266 -15.391
TER   
ATOM   2376  O00 WTR   309     -11.159  -7.784 -12.678
ATOM   2377  H01 WTR   309     -11.587  -8.487 -12.189
ATOM   2378  H02 WTR   309     -11.130  -7.049 -12.066
TER   
ATOM   2379  O00 WTR   310      -9.233   4.587 -10.691
ATOM   2380  H01 WTR   310      -8.565   3.942 -10.923
ATOM   2381  H02 WTR   310      -8.800   5.433 -10.805
TER   
ATOM   2382  O00 WTR   311     -11.430  -3.912 -15.868
ATOM   2383  H01 WTR   311     -11.830  -4.581 -15.312
ATOM   2384  H02 WTR   311     -11.919  -3.113 -15.671
TER   
ATOM   2385  O00 WTR   312      -3.685  -6.901 -19.118
ATOM   2386  H01 WTR   312      -2.740  -6.819 -18.991
ATOM   2387  H02 WTR   312      -3.887  -7.797 -18.849
TER   
ATOM   2388  O00 WTR   313      -9.394   1.367 -10.139
ATOM   2389  H01 WTR   313     -10.284   1.579 -10.421
ATOM   2390  H02 WTR   313      -8.835   1.961 -10.640
TER   
ATOM   2391  O00 WTR   314     -11.207   3.911 -13.019
ATOM   2392  H01 WTR   314     -10.510   4.263 -12.466
ATOM   2393  H02 WTR   314     -11.645   3.262 -12.469
TER   
ATOM   2394  O00 WTR   315     -12.432 -10.039 -12.060
ATOM   2395  H01 WTR   315     -12.031 -10.887 -11.867
ATOM   2396  H02 WTR   315     -13.370 -10.224 -12.110
TER   
ATOM   2397  O00 WTR   316       0.051   0.578 -14.778
ATOM   2398  H01 WTR   316      -0.715   1.010 -14.400
ATOM   2399  H02 WTR   316      -0.172   0.459 -15.701
TER   
ATOM   2400  O00 WTR   317      -2.908   3.499 -12.324
ATOM   2401  H01 WTR   317      -3.827   3.399 -12.076
ATOM   2402  H02 WTR   317      -2.717   4.424 -12.169
TER   
ATOM   2403  O00 WTR   318     -10.807  -6.524  -9.818
ATOM   2404  H01 WTR   318      -9.965  -6.950  -9.657
ATOM   2405  H02 WTR   318     -10.893  -5.884  -9.111
TER   
ATOM   2406  O00 WTR   319      -9.287  -5.854 -16.761
ATOM   2407  H01 WTR   319     -10.202  -5.699 -16.528
ATOM   2408  H02 WTR   319      -9.244  -6.790 -16.956
TER   
ATOM   2409  O00 WTR   320      -4.313  -2.764 -16.175
ATOM   2410  H01 WTR   320      -4.949  -2.104 -16.451
ATOM   2411  H02 WTR   320      -3.648  -2.270 -15.695
TER   
ATOM   2412  O00 WTR   321      -9.185   7.106 -15.728
ATOM   2413  H01 WTR   321      -8.845   6.213 -15.768
ATOM   2414  H02 WTR   321     -10.093   7.031 -16.022
TER   
ATOM   2415  O00 WTR   322      -1.970   8.152 -17.957
ATOM   2416  H01 WTR   322      -1.378   7.401 -18.004
ATOM   2417  H02 WTR   322      -2.785   7.841 -18.351
TER   
ATOM   2418  O00 WTR   323      -4.811  -0.162 -18.778
ATOM   2419  H01 WTR   323      -4.637  -1.100 -18.851
ATOM   2420  H02 WTR   323      -5.760  -0.102 -18.661
TER   
ATOM   2421  O00 WTR   324      -4.142  -2.623 -13.161
ATOM   2422  H01 WTR   324      -4.909  -2.697 -13.728
ATOM   2423  H02 WTR   324      -4.079  -1.689 -12.962
TER   
ATOM   2424  O00 WTR   325      -3.417   0.332 -15.033
ATOM   2425  H01 WTR   325      -4.222   0.816 -15.217
ATOM   2426  H02 WTR   325      -3.480   0.106 -14.106
TER   
ATOM   2427  O00 WTR   326      -2.711 -11.169 -19.831
ATOM   2428  H01 WTR   326      -3.089 -11.991 -20.144
ATOM   2429  H02 WTR   326      -3.427 -10.739 -19.362
TER   
ATOM   2430  O00 WTR   327     -11.316   5.624 -16.713
ATOM   2431  H01 WTR   327     -11.720   5.846 -17.552
ATOM   2432  H02 WTR   327     -12.037   5.654 -16.084
TER   
ATOM   2433  O00 WTR   328       6.191 -20.583 -13.288
ATOM   2434  H01 WTR   328       6.546 -20.682 -14.171
ATOM   2435  H02 WTR   328       5.255 -20.435 -13.421
TER   
ATOM   2436  O00 WTR   329      -8.311 -22.205 -12.471
ATOM   2437  H01 WTR   329      -8.781 -21.665 -11.836
ATOM   2438  H02 WTR   329      -7.605 -21.642 -12.789
TER   
ATOM   2439  O00 WTR   330     -14.632   2.953 -13.551
ATOM   2440  H01 WTR   330     -13.917   2.380 -13.826
ATOM   2441  H02 WTR   330     -14.415   3.193 -12.650
TER   
ATOM   2442  O00 WTR   331       1.541  -3.166 -17.436
ATOM   2443  H01 WTR   331       2.102  -2.401 -17.562
ATOM   2444  H02 WTR   331       2.144  -3.869 -17.193
TER   
ATOM   2445  O00 WTR   332       0.334   2.273 -18.633
ATOM   2446  H01 WTR   332      -0.166   3.065 -18.435
ATOM   2447  H02 WTR   332      -0.128   1.575 -18.167
TER   
ATOM   2448  O00 WTR   333      -4.277  -4.964 -20.947
ATOM   2449  H01 WTR   333      -4.114  -4.201 -20.392
ATOM   2450  H02 WTR   333      -4.088  -5.715 -20.384
TER   
ATOM   2451  O00 WTR   334       7.691   3.262 -12.567
ATOM   2452  H01 WTR   334       7.552   3.313 -11.621
ATOM   2453  H02 WTR   334       8.621   3.455 -12.683
TER   
ATOM   2454  O00 WTR   335       1.457  -1.837 -11.932
ATOM   2455  H01 WTR   335       0.874  -1.896 -12.689
ATOM   2456  H02 WTR   335       2.338  -1.879 -12.303
TER   
ATOM   2457  O00 WTR   336       4.518  -9.329 -14.236
ATOM   2458  H01 WTR   336       3.948 -10.067 -14.018
ATOM   2459  H02 WTR   336       4.390  -8.707 -13.520
TER   
ATOM   2460  O00 WTR   337       2.838   1.048 -15.037
ATOM   2461  H01 WTR   337       1.906   0.866 -14.919
ATOM   2462  H02 WTR   337       3.111   1.448 -14.211
TER   
ATOM   2463  O00 WTR   338      -3.372  -5.264 -15.394
ATOM   2464  H01 WTR   338      -3.757  -4.480 -15.786
ATOM   2465  H02 WTR   338      -2.913  -4.944 -14.618
TER   
ATOM   2466  O00 WTR   339       7.986  -6.278  -9.428
ATOM   2467  H01 WTR   339       8.439  -6.617  -8.656
ATOM   2468  H02 WTR   339       7.099  -6.631  -9.360
TER   
ATOM   2469  O00 WTR   340       3.085   1.869 -17.689
ATOM   2470  H01 WTR   340       2.292   2.264 -18.051
ATOM   2471  H02 WTR   340       3.005   1.993 -16.743
TER   
ATOM   2472  O00 WTR   341      12.678   3.875 -13.000
ATOM   2473  H01 WTR   341      12.718   3.135 -12.394
ATOM   2474  H02 WTR   341      13.590   4.032 -13.247
TER   
ATOM   2475  O00 WTR   342     -13.113 -18.647 -13.282
ATOM   2476  H01 WTR   342     -13.302 -19.537 -12.984
ATOM   2477  H02 WTR   342     -13.923 -18.163 -13.121
TER   
ATOM   2478  O00 WTR   343      -4.329   2.961 -18.666
ATOM   2479  H01 WTR   343      -3.558   3.440 -18.970
ATOM   2480  H02 WTR   343      -4.089   2.039 -18.754
TER   
ATOM   2481  O00 WTR   344       0.525  -7.697 -11.126
ATOM   2482  H01 WTR   344       0.017  -7.942 -10.354
ATOM   2483  H02 WTR   344       0.239  -6.806 -11.330
TER   
ATOM   2484  O00 WTR   345       7.137  -6.035 -18.585
ATOM   2485  H01 WTR   345       6.263  -6.360 -18.799
ATOM   2486  H02 WTR   345       7.326  -5.390 -19.266
TER   
ATOM   2487  O00 WTR   346      -1.048   0.158 -17.150
ATOM   2488  H01 WTR   346      -1.046  -0.574 -17.767
ATOM   2489  H02 WTR   346      -1.973   0.301 -16.949
TER   
ATOM   2490  O00 WTR   347       0.146  -5.183 -21.657
ATOM   2491  H01 WTR   347       0.371  -6.041 -22.016
ATOM   2492  H02 WTR   347      -0.735  -5.007 -21.989
TER   
ATOM   2493  O00 WTR   348       4.297   8.440 -15.101
ATOM   2494  H01 WTR   348       5.207   8.143 -15.089
ATOM   2495  H02 WTR   348       3.781   7.634 -15.122
TER   
ATOM   2496  O00 WTR   349       8.327 -22.223 -11.782
ATOM   2497  H01 WTR   349       7.727 -22.595 -12.428
ATOM   2498  H02 WTR   349       8.346 -22.866 -11.074
TER   
ATOM   2499  O00 WTR   350       1.025 -12.891 -19.188
ATOM   2500  H01 WTR   350       0.099 -12.892 -18.946
ATOM   2501  H02 WTR   350       1.482 -13.148 -18.387
TER   
ATOM   2502  O00 WTR   351       9.666  13.921 -12.118
ATOM   2503  H01 WTR   351      10.474  14.184 -12.559
ATOM   2504  H02 WTR   351       9.831  14.094 -11.191
TER   
ATOM   2505  O00 WTR   352       9.934   4.559 -12.909
ATOM   2506  H01 WTR   352      10.801   4.180 -12.768
ATOM   2507  H02 WTR   352       9.787   5.114 -12.143
TER   
ATOM   2508  O00 WTR   353       2.838  -7.608 -15.573
ATOM   2509  H01 WTR   353       2.160  -7.597 -14.897
ATOM   2510  H02 WTR   353       3.315  -8.424 -15.421
TER   
ATOM   2511  O00 WTR   354      13.364  -2.135 -11.452
ATOM   2512  H01 WTR   354      13.674  -1.281 -11.151
ATOM   2513  H02 WTR   354      14.039  -2.435 -12.062
TER   
ATOM   2514  O00 WTR   355      -3.590  -3.012 -19.026
ATOM   2515  H01 WTR   355      -3.559  -3.298 -18.113
ATOM   2516  H02 WTR   355      -2.715  -2.664 -19.198
TER   
ATOM   2517  O00 WTR   356      -0.612  -6.207 -19.009
ATOM   2518  H01 WTR   356       0.031  -6.903 -18.874
ATOM   2519  H02 WTR   356      -0.537  -5.988 -19.938
TER   
ATOM   2520  O00 WTR   357      14.827   1.198 -14.752
ATOM   2521  H01 WTR   357      15.360   1.955 -14.509
ATOM   2522  H02 WTR   357      14.160   1.144 -14.068
TER   
ATOM   2523  O00 WTR   358       7.191  -1.762 -12.014
ATOM   2524  H01 WTR   358       7.344  -1.343 -11.167
ATOM   2525  H02 WTR   358       7.271  -2.699 -11.837
TER   
ATOM   2526  O00 WTR   359     -18.797   0.781 -13.048
ATOM   2527  H01 WTR   359     -19.709   1.056 -13.139
ATOM   2528  H02 WTR   359     -18.339   1.566 -12.748
TER   
ATOM   2529  O00 WTR   360       7.363  -4.443 -11.494
ATOM   2530  H01 WTR   360       7.988  -4.995 -11.023
ATOM   2531  H02 WTR   360       7.578  -4.571 -12.418
TER   
ATOM   2532  O00 WTR   361       2.778  -4.979  -8.449
ATOM   2533  H01 WTR   361       2.157  -4.473  -8.974
ATOM   2534  H02 WTR   361       3.603  -4.499  -8.524
TER   
ATOM   2535  O00 WTR   362      10.651  -3.341 -11.896
ATOM   2536  H01 WTR   362      10.247  -3.283 -12.762
ATOM   2537  H02 WTR   362      11.588  -3.242 -12.061
TER   
ATOM   2538  O00 WTR   363       3.602   1.502 -12.476
ATOM   2539  H01 WTR   363       3.212   2.055 -11.798
ATOM   2540  H02 WTR   363       3.935   0.740 -12.002
TER   
ATOM   2541  O00 WTR   364       6.422   2.523 -10.161
ATOM   2542  H01 WTR   364       5.727   2.362 -10.799
ATOM   2543  H02 WTR   364       6.390   1.765  -9.576
TER   
ATOM   2544  O00 WTR   365       3.976  -1.716 -12.599
ATOM   2545  H01 WTR   365       4.163  -2.564 -12.196
ATOM   2546  H02 WTR   365       4.282  -1.807 -13.501
TER   
ATOM   2547  O00 WTR   366      -0.170  -2.259 -14.495
ATOM   2548  H01 WTR   366       0.436  -2.574 -15.166
ATOM   2549  H02 WTR   366      -0.333  -1.345 -14.728
TER   
ATOM   2550  O00 WTR   367       2.623  10.613 -11.574
ATOM   2551  H01 WTR   367       2.481  10.262 -10.695
ATOM   2552  H02 WTR   367       2.416   9.885 -12.160
TER   
ATOM   2553  O00 WTR   368       5.790   2.061 -13.975
ATOM   2554  H01 WTR   368       6.390   2.532 -13.397
ATOM   2555  H02 WTR   368       5.100   1.739 -13.395
TER   
ATOM   2556  O00 WTR   369      11.248  10.184 -10.517
ATOM   2557  H01 WTR   369      11.679   9.808  -9.749
ATOM   2558  H02 WTR   369      11.762   9.868 -11.260
TER   
ATOM   2559  O00 WTR   370       1.027  -3.603  -9.984
ATOM   2560  H01 WTR   370       0.097  -3.478  -9.797
ATOM   2561  H02 WTR   370       1.203  -3.023 -10.725
TER   
ATOM   2562  O00 WTR   371      11.551  -1.216 -15.878
ATOM   2563  H01 WTR   371      12.424  -1.609 -15.869
ATOM   2564  H02 WTR   371      11.497  -0.774 -16.726
TER   
ATOM   2565  O00 WTR   372       4.422   3.689 -15.509
ATOM   2566  H01 WTR   372       5.062   3.251 -14.949
ATOM   2567  H02 WTR   372       4.793   3.629 -16.390
TER   
ATOM   2568  O00 WTR   373      12.548   9.037 -12.716
ATOM   2569  H01 WTR   373      12.938   9.815 -13.114
ATOM   2570  H02 WTR   373      13.288   8.453 -12.553
TER   
ATOM   2571  O00 WTR   374      -1.010  -2.185 -18.762
ATOM   2572  H01 WTR   374      -0.255  -2.567 -18.314
ATOM   2573  H02 WTR   374      -0.701  -2.017 -19.653
TER   
ATOM   2574  O00 WTR   375      -3.594  -0.118 -12.371
ATOM   2575  H01 WTR   375      -4.293   0.530 -12.277
ATOM   2576  H02 WTR   375      -2.824   0.303 -11.989
TER   
ATOM   2577  O00 WTR   376       4.441  14.176 -19.425
ATOM   2578  H01 WTR   376       4.863  15.035 -19.462
ATOM   2579  H02 WTR   376       4.733  13.731 -20.221
TER   
ATOM   2580  O00 WTR   377      10.147 -17.483  -9.684
ATOM   2581  H01 WTR   377       9.225 -17.262  -9.811
ATOM   2582  H02 WTR   377      10.622 -16.694  -9.946
TER   
ATOM   2583  O00 WTR   378      15.740   8.555 -12.216
ATOM   2584  H01 WTR   378      16.011   7.645 -12.339
ATOM   2585  H02 WTR   378      16.200   8.837 -11.426
TER   
ATOM   2586  O00 WTR   379       5.246  -7.180  -8.748
ATOM   2587  H01 WTR   379       4.484  -7.309  -9.314
ATOM   2588  H02 WTR   379       5.361  -8.021  -8.305
TER   
ATOM   2589  O00 WTR   380       7.785  -1.065  -9.440
ATOM   2590  H01 WTR   380       7.642  -1.897  -8.989
ATOM   2591  H02 WTR   380       7.122  -0.478  -9.077
TER   
ATOM   2592  O00 WTR   381      -3.350 -10.992  -9.224
ATOM   2593  H01 WTR   381      -4.017 -11.567  -9.598
ATOM   2594  H02 WTR   381      -2.522 -11.439  -9.399
TER   
ATOM   2595  O00 WTR   382       0.574 -16.936 -19.776
ATOM   2596  H01 WTR   382      -0.175 -16.654 -19.251
ATOM   2597  H02 WTR   382       0.286 -17.753 -20.185
TER   
ATOM   2598  O00 WTR   383      -7.599  -9.982  -9.056
ATOM   2599  H01 WTR   383      -7.560  -9.025  -9.066
ATOM   2600  H02 WTR   383      -8.441 -10.191  -9.461
TER   
ATOM   2601  O00 WTR   384       1.062 -10.094 -23.369
ATOM   2602  H01 WTR   384       1.593 -10.601 -22.754
ATOM   2603  H02 WTR   384       1.383 -10.352 -24.233
TER   
ATOM   2604  O00 WTR   385       3.658 -10.877  -7.907
ATOM   2605  H01 WTR   385       2.791 -10.914  -7.502
ATOM   2606  H02 WTR   385       3.954 -11.787  -7.924
TER   
ATOM   2607  O00 WTR   386       6.455  -4.951 -15.993
ATOM   2608  H01 WTR   386       5.599  -4.528 -16.064
ATOM   2609  H02 WTR   386       6.602  -5.340 -16.854
TER   
ATOM   2610  O00 WTR   387       2.268 -10.944 -21.160
ATOM   2611  H01 WTR   387       2.833 -11.714 -21.088
ATOM   2612  H02 WTR   387       1.714 -10.979 -20.381
TER   
ATOM   2613  O00 WTR   388      -7.731 -15.748  -8.116
ATOM   2614  H01 WTR   388      -7.781 -16.615  -7.713
ATOM   2615  H02 WTR   388      -8.594 -15.362  -7.965
TER   
ATOM   2616  O00 WTR   389      -9.658   0.581 -13.290
ATOM   2617  H01 WTR   389      -8.967   1.046 -12.817
ATOM   2618  H02 WTR   389      -9.408   0.652 -14.211
TER   
ATOM   2619  O00 WTR   390      -0.677   7.156 -14.149
ATOM   2620  H01 WTR   390      -1.605   7.276 -13.946
ATOM   2621  H02 WTR   390      -0.557   6.207 -14.174
TER   
ATOM   2622  O00 WTR   391      19.018  -9.730 -14.402
ATOM   2623  H01 WTR   391      19.574  -9.935 -15.154
ATOM   2624  H02 WTR   391      18.885  -8.784 -14.451
TER   
ATOM   2625  O00 WTR   392      18.255 -13.207  -9.345
ATOM   2626  H01 WTR   392      18.859 -13.753  -8.843
ATOM   2627  H02 WTR   392      18.123 -12.431  -8.800
TER   
ATOM   2628  O00 WTR   393      11.311 -19.955 -15.785
ATOM   2629  H01 WTR   393      10.416 -20.284 -15.697
ATOM   2630  H02 WTR   393      11.804 -20.417 -15.108
TER   
ATOM   2631  O00 WTR   394      17.092 -11.933 -13.525
ATOM   2632  H01 WTR   394      16.285 -11.441 -13.370
ATOM   2633  H02 WTR   394      17.741 -11.265 -13.748
TER   
ATOM   2634  O00 WTR   395      16.146 -16.100 -13.393
ATOM   2635  H01 WTR   395      15.214 -16.292 -13.293
ATOM   2636  H02 WTR   395      16.307 -15.374 -12.791
TER   
ATOM   2637  O00 WTR   396      18.344  -6.958 -14.129
ATOM   2638  H01 WTR   396      18.365  -6.560 -13.259
ATOM   2639  H02 WTR   396      17.433  -6.874 -14.409
TER   
ATOM   2640  O00 WTR   397      19.544  -4.802 -15.836
ATOM   2641  H01 WTR   397      18.820  -4.221 -15.604
ATOM   2642  H02 WTR   397      19.549  -5.466 -15.146
TER   
ATOM   2643  O00 WTR   398      20.034 -14.726  -7.943
ATOM   2644  H01 WTR   398      20.104 -15.576  -8.379
ATOM   2645  H02 WTR   398      19.660 -14.927  -7.086
TER   
ATOM   2646  O00 WTR   399      12.136 -15.467 -17.982
ATOM   2647  H01 WTR   399      12.503 -15.359 -17.104
ATOM   2648  H02 WTR   399      12.052 -16.414 -18.092
TER   
ATOM   2649  O00 WTR   400      10.134 -10.689 -13.503
ATOM   2650  H01 WTR   400      10.909 -10.369 -13.042
ATOM   2651  H02 WTR   400       9.660  -9.896 -13.755
TER   
ATOM   2652  O00 WTR   401      14.734 -10.020 -13.459
ATOM   2653  H01 WTR   401      14.304 -10.575 -14.110
ATOM   2654  H02 WTR   401      14.334 -10.273 -12.627
TER   
ATOM   2655  O00 WTR   402       3.794  -4.232 -15.816
ATOM   2656  H01 WTR   402       4.165  -3.373 -15.616
ATOM   2657  H02 WTR   402       3.510  -4.574 -14.968
TER   
ATOM   2658  O00 WTR   403      13.996 -11.357 -16.027
ATOM   2659  H01 WTR   403      13.056 -11.518 -15.949
ATOM   2660  H02 WTR   403      14.136 -11.197 -16.960
TER   
ATOM   2661  O00 WTR   404      15.036  -7.311 -13.328
ATOM   2662  H01 WTR   404      14.984  -8.262 -13.427
ATOM   2663  H02 WTR   404      15.175  -7.174 -12.391
TER   
ATOM   2664  O00 WTR   405      13.792  -9.023  -6.451
ATOM   2665  H01 WTR   405      13.643  -8.600  -7.297
ATOM   2666  H02 WTR   405      13.291  -9.837  -6.499
TER   
ATOM   2667  O00 WTR   406      16.678 -18.948 -13.239
ATOM   2668  H01 WTR   406      16.807 -18.046 -13.532
ATOM   2669  H02 WTR   406      15.815 -18.944 -12.823
TER   
ATOM   2670  O00 WTR   407      15.838  -2.368 -12.928
ATOM   2671  H01 WTR   407      16.214  -2.539 -12.065
ATOM   2672  H02 WTR   407      16.058  -3.143 -13.444
TER   
ATOM   2673  O00 WTR   408      13.042  -5.319 -13.750
ATOM   2674  H01 WTR   408      13.664  -6.040 -13.654
ATOM   2675  H02 WTR   408      12.444  -5.608 -14.440
TER   
ATOM   2676  O00 WTR   409      10.020  -6.822 -15.086
ATOM   2677  H01 WTR   409       9.526  -7.632 -15.213
ATOM   2678  H02 WTR   409       9.423  -6.249 -14.605
TER   
ATOM   2679  O00 WTR   410      18.145  -0.640 -13.317
ATOM   2680  H01 WTR   410      17.878   0.166 -12.874
ATOM   2681  H02 WTR   410      17.347  -1.167 -13.358
TER   
ATOM   2682  O00 WTR   411      14.454  -1.418 -15.751
ATOM   2683  H01 WTR   411      14.899  -1.860 -15.029
ATOM   2684  H02 WTR   411      14.908  -0.579 -15.835
TER   
ATOM   2685  O00 WTR   412      16.488  -4.775 -14.096
ATOM   2686  H01 WTR   412      16.849  -5.170 -13.303
ATOM   2687  H02 WTR   412      15.784  -5.367 -14.360
TER   
ATOM   2688  O00 WTR   413       7.812 -13.099 -18.782
ATOM   2689  H01 WTR   413       7.734 -12.200 -18.463
ATOM   2690  H02 WTR   413       8.246 -13.016 -19.631
TER   
ATOM   2691  O00 WTR   414      11.789  -7.848 -13.073
ATOM   2692  H01 WTR   414      12.642  -7.790 -13.503
ATOM   2693  H02 WTR   414      11.177  -7.466 -13.702
TER   
ATOM   2694  O00 WTR   415      18.969   5.975  -8.390
ATOM   2695  H01 WTR   415      18.498   5.938  -7.558
ATOM   2696  H02 WTR   415      18.547   6.684  -8.875
TER   
ATOM   2697  O00 WTR   416      15.054   0.148 -10.663
ATOM   2698  H01 WTR   416      15.131   0.776  -9.945
ATOM   2699  H02 WTR   416      14.329   0.479 -11.194
TER   
ATOM   2700  O00 WTR   417      16.913   1.796 -11.712
ATOM   2701  H01 WTR   417      16.153   1.324 -11.371
ATOM   2702  H02 WTR   417      17.342   2.154 -10.935
TER   
ATOM   2703  O00 WTR   418      15.615   4.096 -13.026
ATOM   2704  H01 WTR   418      16.136   3.456 -12.540
ATOM   2705  H02 WTR   418      15.763   4.924 -12.568
TER   
ATOM   2706  O00 WTR   419      19.199  -2.605 -11.339
ATOM   2707  H01 WTR   419      18.749  -2.079 -10.678
ATOM   2708  H02 WTR   419      19.549  -1.965 -11.959
TER   
ATOM   2709  O00 WTR   420      18.008 -20.035 -10.928
ATOM   2710  H01 WTR   420      18.690 -19.616 -10.403
ATOM   2711  H02 WTR   420      17.885 -19.448 -11.674
TER   
ATOM   2712  O00 WTR   421      10.273  -6.182 -11.524
ATOM   2713  H01 WTR   421      10.921  -6.759 -11.927
ATOM   2714  H02 WTR   421      10.493  -5.309 -11.850
TER   
ATOM   2715  O00 WTR   422      18.242  -5.263 -12.115
ATOM   2716  H01 WTR   422      18.720  -4.517 -11.753
ATOM   2717  H02 WTR   422      17.769  -5.630 -11.368
TER   
ATOM   2718  O00 WTR   423      14.072 -18.938 -12.509
ATOM   2719  H01 WTR   423      14.002 -19.671 -11.898
ATOM   2720  H02 WTR   423      13.232 -18.928 -12.969
TER   
ATOM   2721  O00 WTR   424      -8.175   9.580 -14.750
ATOM   2722  H01 WTR   424      -8.223   9.497 -13.798
ATOM   2723  H02 WTR   424      -8.584   8.781 -15.082
TER   
ATOM   2724  O00 WTR   425      -8.225  12.827 -18.199
ATOM   2725  H01 WTR   425      -8.779  12.539 -18.924
ATOM   2726  H02 WTR   425      -7.595  12.115 -18.082
TER   
ATOM   2727  O00 WTR   426       2.741   5.957 -14.960
ATOM   2728  H01 WTR   426       1.858   5.609 -14.831
ATOM   2729  H02 WTR   426       3.236   5.224 -15.326
TER   
ATOM   2730  O00 WTR   427      -8.482   9.525 -11.915
ATOM   2731  H01 WTR   427      -8.238   8.618 -11.727
ATOM   2732  H02 WTR   427      -7.763  10.046 -11.557
TER   
ATOM   2733  O00 WTR   428       9.466  10.275 -12.589
ATOM   2734  H01 WTR   428       9.888  10.362 -11.734
ATOM   2735  H02 WTR   428      10.126   9.852 -13.140
TER   
ATOM   2736  O00 WTR   429       2.582  10.015 -16.668
ATOM   2737  H01 WTR   429       3.227   9.587 -16.105
ATOM   2738  H02 WTR   429       1.813   9.446 -16.626
TER   
ATOM   2739  O00 WTR   430      -0.115   8.908 -16.099
ATOM   2740  H01 WTR   430      -0.385   8.283 -15.426
ATOM   2741  H02 WTR   430      -0.783   8.829 -16.781
TER   
ATOM   2742  O00 WTR   431      -0.158  11.898  -9.555
ATOM   2743  H01 WTR   431      -0.656  11.122  -9.297
ATOM   2744  H02 WTR   431      -0.790  12.615  -9.506
TER   
ATOM   2745  O00 WTR   432       5.516  13.272 -14.695
ATOM   2746  H01 WTR   432       5.168  12.646 -15.329
ATOM   2747  H02 WTR   432       6.377  12.924 -14.461
TER   
ATOM   2748  O00 WTR   433       3.229  18.563  -8.064
ATOM   2749  H01 WTR   433       3.458  19.418  -7.701
ATOM   2750  H02 WTR   433       3.260  17.968  -7.315
TER   
ATOM   2751  O00 WTR   434       3.523  12.809 -17.209
ATOM   2752  H01 WTR   434       3.620  13.233 -18.062
ATOM   2753  H02 WTR   434       3.283  11.905 -17.416
TER   
ATOM   2754  O00 WTR   435       1.618   8.166 -12.645
ATOM   2755  H01 WTR   435       2.079   7.581 -13.246
ATOM   2756  H02 WTR   435       0.693   8.061 -12.870
TER   
ATOM   2757  O00 WTR   436       4.777  15.962 -14.526
ATOM   2758  H01 WTR   436       5.593  16.414 -14.740
ATOM   2759  H02 WTR   436       4.957  15.041 -14.717
TER   
ATOM   2760  O00 WTR   437      -0.005   4.488 -15.296
ATOM   2761  H01 WTR   437      -0.527   3.722 -15.055
ATOM   2762  H02 WTR   437      -0.283   4.696 -16.189
TER   
ATOM   2763  O00 WTR   438      -6.128   7.552 -16.945
ATOM   2764  H01 WTR   438      -7.069   7.443 -16.807
ATOM   2765  H02 WTR   438      -5.734   7.320 -16.104
TER   
ATOM   2766  O00 WTR   439       7.597  12.257 -12.794
ATOM   2767  H01 WTR   439       7.857  11.340 -12.876
ATOM   2768  H02 WTR   439       8.417  12.726 -12.637
TER   
ATOM   2769  O00 WTR   440      -7.952   6.982 -11.740
ATOM   2770  H01 WTR   440      -7.075   6.864 -11.375
ATOM   2771  H02 WTR   440      -7.919   6.542 -12.590
TER   
ATOM   2772  O00 WTR   441     -24.399 -16.852   2.700
ATOM   2773  H01 WTR   441     -24.916 -17.653   2.615
ATOM   2774  H02 WTR   441     -24.935 -16.175   2.288
TER   
ATOM   2775  O00 WTR   442     -15.008 -22.238   7.782
ATOM   2776  H01 WTR   442     -14.987 -21.804   8.635
ATOM   2777  H02 WTR   442     -14.451 -23.009   7.891
TER   
ATOM   2778  O00 WTR   443     -18.227 -17.330  -1.408
ATOM   2779  H01 WTR   443     -18.854 -17.987  -1.711
ATOM   2780  H02 WTR   443     -18.566 -16.501  -1.746
TER   
ATOM   2781  O00 WTR   444     -12.372 -19.683   9.003
ATOM   2782  H01 WTR   444     -12.965 -19.775   8.258
ATOM   2783  H02 WTR   444     -11.733 -20.386   8.889
TER   
ATOM   2784  O00 WTR   445     -19.185 -17.023  13.915
ATOM   2785  H01 WTR   445     -18.409 -17.440  14.290
ATOM   2786  H02 WTR   445     -19.055 -16.088  14.074
TER   
ATOM   2787  O00 WTR   446     -14.378 -27.736   8.840
ATOM   2788  H01 WTR   446     -15.281 -27.901   9.112
ATOM   2789  H02 WTR   446     -14.314 -28.131   7.970
TER   
ATOM   2790  O00 WTR   447     -21.876 -16.117  14.001
ATOM   2791  H01 WTR   447     -21.134 -16.653  14.280
ATOM   2792  H02 WTR   447     -21.679 -15.241  14.334
TER   
ATOM   2793  O00 WTR   448     -19.705 -16.815  11.243
ATOM   2794  H01 WTR   448     -20.507 -16.414  11.576
ATOM   2795  H02 WTR   448     -19.214 -17.058  12.028
TER   
ATOM   2796  O00 WTR   449     -14.606 -20.840  10.148
ATOM   2797  H01 WTR   449     -13.701 -20.690   9.875
ATOM   2798  H02 WTR   449     -15.015 -19.976  10.109
TER   
ATOM   2799  O00 WTR   450     -13.839 -19.934   6.781
ATOM   2800  H01 WTR   450     -14.408 -20.696   6.894
ATOM   2801  H02 WTR   450     -14.409 -19.183   6.943
TER   
ATOM   2802  O00 WTR   451     -16.443 -15.949   3.821
ATOM   2803  H01 WTR   451     -15.569 -15.744   4.154
ATOM   2804  H02 WTR   451     -16.292 -16.600   3.135
TER   
ATOM   2805  O00 WTR   452     -15.186 -19.853 -11.872
ATOM   2806  H01 WTR   452     -15.434 -20.749 -11.645
ATOM   2807  H02 WTR   452     -15.951 -19.326 -11.642
TER   
ATOM   2808  O00 WTR   453     -20.506 -18.185  -4.781
ATOM   2809  H01 WTR   453     -20.904 -18.741  -5.451
ATOM   2810  H02 WTR   453     -19.564 -18.278  -4.921
TER   
ATOM   2811  O00 WTR   454     -14.715 -19.396  -5.234
ATOM   2812  H01 WTR   454     -15.197 -18.788  -4.674
ATOM   2813  H02 WTR   454     -15.335 -20.104  -5.410
TER   
ATOM   2814  O00 WTR   455     -16.698 -24.251   1.754
ATOM   2815  H01 WTR   455     -16.785 -24.774   0.958
ATOM   2816  H02 WTR   455     -17.142 -23.428   1.551
TER   
ATOM   2817  O00 WTR   456     -17.554 -18.073  -4.964
ATOM   2818  H01 WTR   456     -17.461 -18.444  -4.087
ATOM   2819  H02 WTR   456     -17.456 -17.129  -4.838
TER   
ATOM   2820  O00 WTR   457     -15.423 -24.591  -0.932
ATOM   2821  H01 WTR   457     -14.780 -25.257  -0.688
ATOM   2822  H02 WTR   457     -15.101 -23.786  -0.527
TER   
ATOM   2823  O00 WTR   458     -14.363 -22.021  -0.346
ATOM   2824  H01 WTR   458     -14.572 -22.093  -1.277
ATOM   2825  H02 WTR   458     -13.533 -21.544  -0.322
TER   
ATOM   2826  O00 WTR   459     -15.779 -24.678  -3.544
ATOM   2827  H01 WTR   459     -15.568 -24.800  -2.618
ATOM   2828  H02 WTR   459     -15.349 -25.410  -3.986
TER   
ATOM   2829  O00 WTR   460     -25.146 -15.034   0.056
ATOM   2830  H01 WTR   460     -25.038 -14.111  -0.175
ATOM   2831  H02 WTR   460     -24.502 -15.493  -0.483
TER   
ATOM   2832  O00 WTR   461     -15.223 -18.956  -7.951
ATOM   2833  H01 WTR   461     -14.642 -19.703  -8.098
ATOM   2834  H02 WTR   461     -15.246 -18.854  -6.999
TER   
ATOM   2835  O00 WTR   462     -15.449 -18.246  -2.730
ATOM   2836  H01 WTR   462     -16.219 -17.934  -2.254
ATOM   2837  H02 WTR   462     -14.758 -18.286  -2.068
TER   
ATOM   2838  O00 WTR   463     -13.946 -22.868  -6.028
ATOM   2839  H01 WTR   463     -13.639 -22.134  -5.496
ATOM   2840  H02 WTR   463     -14.857 -22.655  -6.228
TER   
ATOM   2841  O00 WTR   464      -6.859 -21.299  -9.594
ATOM   2842  H01 WTR   464      -6.890 -22.198  -9.264
ATOM   2843  H02 WTR   464      -6.105 -21.287 -10.185
TER   
ATOM   2844  O00 WTR   465     -14.429 -18.805   3.311
ATOM   2845  H01 WTR   465     -13.843 -19.502   3.015
ATOM   2846  H02 WTR   465     -13.907 -18.306   3.940
TER   
ATOM   2847  O00 WTR   466     -13.494 -26.791  -0.849
ATOM   2848  H01 WTR   466     -13.499 -27.140   0.042
ATOM   2849  H02 WTR   466     -12.624 -27.006  -1.186
TER   
ATOM   2850  O00 WTR   467     -14.206 -27.003  -3.694
ATOM   2851  H01 WTR   467     -13.266 -27.080  -3.855
ATOM   2852  H02 WTR   467     -14.289 -27.034  -2.741
TER   
ATOM   2853  O00 WTR   468     -17.252 -23.916  -5.725
ATOM   2854  H01 WTR   468     -16.841 -24.232  -4.921
ATOM   2855  H02 WTR   468     -17.678 -24.688  -6.097
TER   
ATOM   2856  O00 WTR   469     -16.255 -21.433  -6.278
ATOM   2857  H01 WTR   469     -16.679 -21.192  -7.102
ATOM   2858  H02 WTR   469     -16.820 -22.111  -5.908
TER   
ATOM   2859  O00 WTR   470     -22.072 -18.904  -6.986
ATOM   2860  H01 WTR   470     -22.608 -18.231  -7.404
ATOM   2861  H02 WTR   470     -21.461 -19.183  -7.668
TER   
ATOM   2862  O00 WTR   471     -17.038 -21.492   1.098
ATOM   2863  H01 WTR   471     -17.242 -20.641   1.485
ATOM   2864  H02 WTR   471     -16.205 -21.357   0.646
TER   
ATOM   2865  O00 WTR   472      -2.693 -24.184   7.578
ATOM   2866  H01 WTR   472      -2.837 -24.170   8.525
ATOM   2867  H02 WTR   472      -3.559 -24.352   7.207
TER   
ATOM   2868  O00 WTR   473     -10.313 -17.945  13.384
ATOM   2869  H01 WTR   473     -11.110 -18.107  12.878
ATOM   2870  H02 WTR   473     -10.581 -18.054  14.296
TER   
ATOM   2871  O00 WTR   474      -0.266 -27.819  -0.291
ATOM   2872  H01 WTR   474      -0.460 -27.222  -1.014
ATOM   2873  H02 WTR   474      -0.061 -28.652  -0.717
TER   
ATOM   2874  O00 WTR   475       2.050 -17.836   0.488
ATOM   2875  H01 WTR   475       1.153 -17.560   0.678
ATOM   2876  H02 WTR   475       2.154 -17.682  -0.451
TER   
ATOM   2877  O00 WTR   476      -5.547 -20.345   5.075
ATOM   2878  H01 WTR   476      -6.325 -20.027   4.617
ATOM   2879  H02 WTR   476      -5.760 -20.251   6.004
TER   
ATOM   2880  O00 WTR   477      -8.283 -27.799   2.823
ATOM   2881  H01 WTR   477      -8.900 -28.530   2.862
ATOM   2882  H02 WTR   477      -7.493 -28.172   2.433
TER   
ATOM   2883  O00 WTR   478     -12.062 -23.966  10.096
ATOM   2884  H01 WTR   478     -11.538 -23.261   9.715
ATOM   2885  H02 WTR   478     -11.418 -24.567  10.471
TER   
ATOM   2886  O00 WTR   479      -8.359 -23.994   0.966
ATOM   2887  H01 WTR   479      -8.532 -24.933   0.895
ATOM   2888  H02 WTR   479      -7.564 -23.936   1.494
TER   
ATOM   2889  O00 WTR   480     -10.989 -29.494   2.390
ATOM   2890  H01 WTR   480     -11.218 -29.423   3.316
ATOM   2891  H02 WTR   480     -11.396 -30.312   2.104
TER   
ATOM   2892  O00 WTR   481      -5.289 -24.141   6.158
ATOM   2893  H01 WTR   481      -5.214 -25.094   6.120
ATOM   2894  H02 WTR   481      -4.727 -23.828   5.449
TER   
ATOM   2895  O00 WTR   482     -10.903 -28.827   5.062
ATOM   2896  H01 WTR   482     -10.272 -28.107   5.063
ATOM   2897  H02 WTR   482     -10.871 -29.175   5.953
TER   
ATOM   2898  O00 WTR   483      -4.833 -30.572  10.367
ATOM   2899  H01 WTR   483      -5.202 -31.157  11.028
ATOM   2900  H02 WTR   483      -5.567 -30.020  10.097
TER   
ATOM   2901  O00 WTR   484     -11.408 -28.029   7.973
ATOM   2902  H01 WTR   484     -11.355 -27.145   7.609
ATOM   2903  H02 WTR   484     -12.337 -28.154   8.166
TER   
ATOM   2904  O00 WTR   485     -10.944 -26.980  -1.723
ATOM   2905  H01 WTR   485     -10.738 -26.800  -0.806
ATOM   2906  H02 WTR   485     -10.442 -27.768  -1.932
TER   
ATOM   2907  O00 WTR   486      -8.443 -24.459  12.791
ATOM   2908  H01 WTR   486      -8.536 -24.614  13.731
ATOM   2909  H02 WTR   486      -7.505 -24.318  12.662
TER   
ATOM   2910  O00 WTR   487      -5.637 -31.796   2.983
ATOM   2911  H01 WTR   487      -4.889 -31.427   3.453
ATOM   2912  H02 WTR   487      -5.259 -32.182   2.194
TER   
ATOM   2913  O00 WTR   488     -14.706 -23.305   4.961
ATOM   2914  H01 WTR   488     -15.111 -22.817   5.678
ATOM   2915  H02 WTR   488     -14.872 -24.224   5.171
TER   
ATOM   2916  O00 WTR   489      -3.676 -24.068  10.922
ATOM   2917  H01 WTR   489      -2.929 -23.580  11.267
ATOM   2918  H02 WTR   489      -3.537 -24.965  11.223
TER   
ATOM   2919  O00 WTR   490     -13.431 -23.401  14.707
ATOM   2920  H01 WTR   490     -13.549 -23.280  13.765
ATOM   2921  H02 WTR   490     -13.561 -24.340  14.846
TER   
ATOM   2922  O00 WTR   491      -9.883 -28.473  10.411
ATOM   2923  H01 WTR   491     -10.192 -27.567  10.414
ATOM   2924  H02 WTR   491     -10.235 -28.844   9.601
TER   
ATOM   2925  O00 WTR   492      -4.718 -30.069   5.363
ATOM   2926  H01 WTR   492      -4.023 -29.972   6.015
ATOM   2927  H02 WTR   492      -5.431 -29.521   5.690
TER   
ATOM   2928  O00 WTR   493      -0.579 -27.064  11.632
ATOM   2929  H01 WTR   493      -0.311 -26.586  10.848
ATOM   2930  H02 WTR   493      -0.120 -26.626  12.349
TER   
ATOM   2931  O00 WTR   494       0.583 -27.073   7.837
ATOM   2932  H01 WTR   494      -0.059 -27.533   7.296
ATOM   2933  H02 WTR   494       1.388 -27.583   7.741
TER   
ATOM   2934  O00 WTR   495      -9.436 -24.356   5.442
ATOM   2935  H01 WTR   495      -9.814 -24.694   4.630
ATOM   2936  H02 WTR   495     -10.183 -24.004   5.926
TER   
ATOM   2937  O00 WTR   496      -5.447 -25.333  13.728
ATOM   2938  H01 WTR   496      -5.188 -24.413  13.777
ATOM   2939  H02 WTR   496      -4.787 -25.739  13.165
TER   
ATOM   2940  O00 WTR   497      -9.715 -20.651   6.834
ATOM   2941  H01 WTR   497      -8.764 -20.672   6.729
ATOM   2942  H02 WTR   497     -10.056 -20.686   5.941
TER   
ATOM   2943  O00 WTR   498       3.244 -27.009  12.625
ATOM   2944  H01 WTR   498       2.478 -26.807  13.163
ATOM   2945  H02 WTR   498       2.951 -26.859  11.726
TER   
ATOM   2946  O00 WTR   499     -14.050 -28.529   6.184
ATOM   2947  H01 WTR   499     -13.301 -28.813   5.661
ATOM   2948  H02 WTR   499     -14.215 -27.630   5.898
TER   
ATOM   2949  O00 WTR   500       2.016 -21.221   8.556
ATOM   2950  H01 WTR   500       1.723 -20.331   8.360
ATOM   2951  H02 WTR   500       1.292 -21.779   8.274
TER   
ATOM   2952  O00 WTR   501     -12.253 -24.892  18.156
ATOM   2953  H01 WTR   501     -11.413 -25.307  18.353
ATOM   2954  H02 WTR   501     -12.020 -24.090  17.687
TER   
ATOM   2955  O00 WTR   502      -3.145 -30.422   7.831
ATOM   2956  H01 WTR   502      -2.899 -31.330   7.653
ATOM   2957  H02 WTR   502      -3.710 -30.473   8.602
TER   
ATOM   2958  O00 WTR   503       7.174 -29.112  12.645
ATOM   2959  H01 WTR   503       8.057 -28.844  12.903
ATOM   2960  H02 WTR   503       7.312 -29.827  12.024
TER   
ATOM   2961  O00 WTR   504      -1.787 -28.335   6.570
ATOM   2962  H01 WTR   504      -2.195 -29.023   7.095
ATOM   2963  H02 WTR   504      -1.874 -28.639   5.666
TER   
ATOM   2964  O00 WTR   505      -9.115 -22.146  11.281
ATOM   2965  H01 WTR   505      -8.966 -22.910  11.838
ATOM   2966  H02 WTR   505      -8.262 -21.716  11.229
TER   
ATOM   2967  O00 WTR   506      -8.903 -26.943   5.381
ATOM   2968  H01 WTR   506      -9.052 -25.999   5.436
ATOM   2969  H02 WTR   506      -8.734 -27.106   4.453
TER   
ATOM   2970  O00 WTR   507     -10.743 -21.919   9.115
ATOM   2971  H01 WTR   507     -10.398 -21.510   8.322
ATOM   2972  H02 WTR   507      -9.992 -21.968   9.706
TER   
ATOM   2973  O00 WTR   508       1.069 -25.595  14.248
ATOM   2974  H01 WTR   508       1.141 -24.838  13.667
ATOM   2975  H02 WTR   508       0.307 -25.405  14.796
TER   
ATOM   2976  O00 WTR   509     -12.744 -26.622  15.999
ATOM   2977  H01 WTR   509     -12.579 -27.463  16.424
ATOM   2978  H02 WTR   509     -12.812 -25.997  16.722
TER   
ATOM   2979  O00 WTR   510      -3.492 -27.979   1.008
ATOM   2980  H01 WTR   510      -2.628 -27.983   0.596
ATOM   2981  H02 WTR   510      -3.835 -27.102   0.838
TER   
ATOM   2982  O00 WTR   511      -6.432 -23.518  10.886
ATOM   2983  H01 WTR   511      -5.484 -23.624  10.965
ATOM   2984  H02 WTR   511      -6.575 -22.575  10.956
TER   
ATOM   2985  O00 WTR   512      -6.330 -21.030   1.166
ATOM   2986  H01 WTR   512      -6.767 -20.662   1.934
ATOM   2987  H02 WTR   512      -5.685 -20.369   0.917
TER   
ATOM   2988  O00 WTR   513      -4.127 -26.879   6.165
ATOM   2989  H01 WTR   513      -4.839 -27.509   6.276
ATOM   2990  H02 WTR   513      -3.331 -27.408   6.206
TER   
ATOM   2991  O00 WTR   514     -11.848 -23.003   6.012
ATOM   2992  H01 WTR   514     -12.741 -23.347   6.015
ATOM   2993  H02 WTR   514     -11.939 -22.102   5.701
TER   
ATOM   2994  O00 WTR   515      -9.890 -25.561  10.915
ATOM   2995  H01 WTR   515      -9.458 -25.177  11.677
ATOM   2996  H02 WTR   515      -9.232 -25.524  10.221
TER   
ATOM   2997  O00 WTR   516     -13.669 -24.991   8.021
ATOM   2998  H01 WTR   516     -13.006 -24.762   8.672
ATOM   2999  H02 WTR   516     -13.949 -25.874   8.263
TER   
ATOM   3000  O00 WTR   517      -4.380 -22.541   3.988
ATOM   3001  H01 WTR   517      -3.434 -22.467   4.118
ATOM   3002  H02 WTR   517      -4.741 -21.757   4.402
TER   
ATOM   3003  O00 WTR   518      17.668 -26.199   5.351
ATOM   3004  H01 WTR   518      17.402 -27.093   5.138
ATOM   3005  H02 WTR   518      17.387 -26.074   6.258
TER   
ATOM   3006  O00 WTR   519       4.430 -21.172   1.744
ATOM   3007  H01 WTR   519       3.724 -20.849   2.304
ATOM   3008  H02 WTR   519       5.172 -20.599   1.939
TER   
ATOM   3009  O00 WTR   520      15.954 -22.177   5.646
ATOM   3010  H01 WTR   520      16.623 -22.596   5.105
ATOM   3011  H02 WTR   520      16.376 -22.053   6.496
TER   
ATOM   3012  O00 WTR   521     -11.199 -21.278 -10.949
ATOM   3013  H01 WTR   521     -10.484 -20.648 -10.856
ATOM   3014  H02 WTR   521     -10.962 -21.799 -11.716
TER   
ATOM   3015  O00 WTR   522       0.956 -23.249  12.960
ATOM   3016  H01 WTR   522       1.280 -22.464  13.401
ATOM   3017  H02 WTR   522       1.582 -23.401  12.251
TER   
ATOM   3018  O00 WTR   523     -15.027 -22.075  -3.016
ATOM   3019  H01 WTR   523     -15.962 -21.871  -2.998
ATOM   3020  H02 WTR   523     -14.983 -22.969  -3.354
TER   
ATOM   3021  O00 WTR   524      -0.811 -23.469  -1.741
ATOM   3022  H01 WTR   524       0.123 -23.356  -1.917
ATOM   3023  H02 WTR   524      -1.221 -22.689  -2.115
TER   
ATOM   3024  O00 WTR   525      -7.531 -23.646   7.569
ATOM   3025  H01 WTR   525      -8.259 -23.983   7.047
ATOM   3026  H02 WTR   525      -6.773 -23.696   6.986
TER   
ATOM   3027  O00 WTR   526      -7.252 -25.724   9.186
ATOM   3028  H01 WTR   526      -6.881 -25.302   9.961
ATOM   3029  H02 WTR   526      -7.350 -25.015   8.551
TER   
ATOM   3030  O00 WTR   527      -1.889 -23.411   4.893
ATOM   3031  H01 WTR   527      -2.026 -23.741   5.782
ATOM   3032  H02 WTR   527      -1.488 -24.143   4.425
TER   
ATOM   3033  O00 WTR   528      -3.800 -25.560  16.304
ATOM   3034  H01 WTR   528      -4.327 -25.767  15.532
ATOM   3035  H02 WTR   528      -3.862 -26.342  16.853
TER   
ATOM   3036  O00 WTR   529      -6.544 -28.431   6.389
ATOM   3037  H01 WTR   529      -6.808 -28.458   7.309
ATOM   3038  H02 WTR   529      -7.293 -28.042   5.936
TER   
ATOM   3039  O00 WTR   530       9.424 -25.038  11.193
ATOM   3040  H01 WTR   530       9.475 -25.565  10.395
ATOM   3041  H02 WTR   530      10.332 -24.953  11.483
TER   
ATOM   3042  O00 WTR   531       6.467 -20.695   4.854
ATOM   3043  H01 WTR   531       5.624 -21.146   4.881
ATOM   3044  H02 WTR   531       6.382 -20.070   4.134
TER   
ATOM   3045  O00 WTR   532       6.094 -18.811  10.559
ATOM   3046  H01 WTR   532       5.857 -18.243  11.292
ATOM   3047  H02 WTR   532       6.724 -19.429  10.929
TER   
ATOM   3048  O00 WTR   533       3.015 -16.598  12.598
ATOM   3049  H01 WTR   533       2.427 -17.285  12.285
ATOM   3050  H02 WTR   533       3.894 -16.934  12.420
TER   
ATOM   3051  O00 WTR   534      10.052 -26.032  14.795
ATOM   3052  H01 WTR   534      10.159 -26.717  14.135
ATOM   3053  H02 WTR   534       9.661 -26.480  15.545
TER   
ATOM   3054  O00 WTR   535       3.780 -25.291   1.077
ATOM   3055  H01 WTR   535       4.426 -25.813   0.601
ATOM   3056  H02 WTR   535       4.216 -25.060   1.897
TER   
ATOM   3057  O00 WTR   536       0.990 -25.623   5.543
ATOM   3058  H01 WTR   536       0.281 -25.869   4.949
ATOM   3059  H02 WTR   536       0.779 -26.066   6.365
TER   
ATOM   3060  O00 WTR   537      11.125 -22.705   3.165
ATOM   3061  H01 WTR   537      12.064 -22.886   3.205
ATOM   3062  H02 WTR   537      10.721 -23.561   3.025
TER   
ATOM   3063  O00 WTR   538       0.079 -22.727   7.448
ATOM   3064  H01 WTR   538       0.016 -22.365   6.564
ATOM   3065  H02 WTR   538      -0.284 -23.609   7.373
TER   
ATOM   3066  O00 WTR   539      13.735 -24.646   8.661
ATOM   3067  H01 WTR   539      13.096 -24.554   7.954
ATOM   3068  H02 WTR   539      13.392 -24.098   9.367
TER   
ATOM   3069  O00 WTR   540       6.791 -21.985  -1.178
ATOM   3070  H01 WTR   540       5.976 -22.415  -0.921
ATOM   3071  H02 WTR   540       6.601 -21.049  -1.106
TER   
ATOM   3072  O00 WTR   541      -3.403 -26.695  11.584
ATOM   3073  H01 WTR   541      -2.481 -26.935  11.682
ATOM   3074  H02 WTR   541      -3.822 -27.485  11.242
TER   
ATOM   3075  O00 WTR   542      -0.956 -26.075   3.697
ATOM   3076  H01 WTR   542      -1.515 -26.851   3.729
ATOM   3077  H02 WTR   542      -0.508 -26.137   2.853
TER   
ATOM   3078  O00 WTR   543      12.379 -26.984   8.657
ATOM   3079  H01 WTR   543      12.752 -27.352   7.855
ATOM   3080  H02 WTR   543      12.933 -26.229   8.854
TER   
ATOM   3081  O00 WTR   544       6.011 -25.613   7.760
ATOM   3082  H01 WTR   544       6.031 -25.147   8.596
ATOM   3083  H02 WTR   544       5.091 -25.590   7.494
TER   
ATOM   3084  O00 WTR   545       5.352 -26.877   5.015
ATOM   3085  H01 WTR   545       4.933 -26.495   5.786
ATOM   3086  H02 WTR   545       5.340 -26.177   4.363
TER   
ATOM   3087  O00 WTR   546      -2.002 -19.649  12.550
ATOM   3088  H01 WTR   546      -2.857 -19.718  12.975
ATOM   3089  H02 WTR   546      -1.758 -20.553  12.352
TER   
ATOM   3090  O00 WTR   547       4.495 -16.945   2.264
ATOM   3091  H01 WTR   547       4.504 -15.995   2.380
ATOM   3092  H02 WTR   547       3.754 -17.108   1.680
TER   
ATOM   3093  O00 WTR   548      -7.109 -28.382   9.654
ATOM   3094  H01 WTR   548      -7.114 -27.539   9.200
ATOM   3095  H02 WTR   548      -7.966 -28.431  10.078
TER   
ATOM   3096  O00 WTR   549       5.852 -23.142  -3.521
ATOM   3097  H01 WTR   549       6.013 -22.634  -2.727
ATOM   3098  H02 WTR   549       4.944 -22.947  -3.752
TER   
ATOM   3099  O00 WTR   550       1.744 -19.105  20.272
ATOM   3100  H01 WTR   550       2.013 -18.475  20.940
ATOM   3101  H02 WTR   550       2.162 -19.926  20.533
TER   
ATOM   3102  O00 WTR   551      11.841 -24.529  13.092
ATOM   3103  H01 WTR   551      11.354 -25.298  13.389
ATOM   3104  H02 WTR   551      11.832 -23.935  13.842
TER   
ATOM   3105  O00 WTR   552       5.183 -24.438   3.826
ATOM   3106  H01 WTR   552       4.837 -24.143   4.668
ATOM   3107  H02 WTR   552       5.921 -23.855   3.651
TER   
ATOM   3108  O00 WTR   553       3.538 -24.948   6.373
ATOM   3109  H01 WTR   553       3.404 -24.425   7.164
ATOM   3110  H02 WTR   553       2.656 -25.205   6.105
TER   
ATOM   3111  O00 WTR   554       0.014 -23.534   1.009
ATOM   3112  H01 WTR   554      -0.422 -23.715   0.177
ATOM   3113  H02 WTR   554       0.559 -24.305   1.167
TER   
ATOM   3114  O00 WTR   555     -14.768 -26.029   5.646
ATOM   3115  H01 WTR   555     -15.638 -26.184   5.278
ATOM   3116  H02 WTR   555     -14.194 -25.955   4.884
TER   
ATOM   3117  O00 WTR   556      -9.595 -18.261  -9.006
ATOM   3118  H01 WTR   556      -9.485 -19.049  -9.537
ATOM   3119  H02 WTR   556     -10.047 -17.644  -9.581
TER   
ATOM   3120  O00 WTR   557       3.894 -21.689   4.790
ATOM   3121  H01 WTR   557       3.345 -20.909   4.705
ATOM   3122  H02 WTR   557       3.437 -22.360   4.284
TER   
ATOM   3123  O00 WTR   558       5.659 -23.666   9.965
ATOM   3124  H01 WTR   558       6.109 -24.155  10.653
ATOM   3125  H02 WTR   558       6.331 -23.090   9.600
TER   
ATOM   3126  O00 WTR   559       9.597 -26.299   8.841
ATOM   3127  H01 WTR   559       9.396 -25.821   8.036
ATOM   3128  H02 WTR   559      10.545 -26.430   8.813
TER   
ATOM   3129  O00 WTR   560       7.022 -24.554  12.336
ATOM   3130  H01 WTR   560       7.907 -24.854  12.130
ATOM   3131  H02 WTR   560       6.650 -25.255  12.871
TER   
ATOM   3132  O00 WTR   561       9.796 -28.130   6.815
ATOM   3133  H01 WTR   561      10.711 -28.231   6.554
ATOM   3134  H02 WTR   561       9.838 -27.737   7.687
TER   
ATOM   3135  O00 WTR   562      -1.298 -25.179  18.899
ATOM   3136  H01 WTR   562      -0.520 -25.663  19.175
ATOM   3137  H02 WTR   562      -1.349 -25.326  17.954
TER   
ATOM   3138  O00 WTR   563       7.783 -21.823   9.242
ATOM   3139  H01 WTR   563       8.667 -22.137   9.054
ATOM   3140  H02 WTR   563       7.499 -21.403   8.430
TER   
ATOM   3141  O00 WTR   564       5.932 -17.813  15.414
ATOM   3142  H01 WTR   564       5.616 -17.107  15.978
ATOM   3143  H02 WTR   564       6.797 -18.030  15.762
TER   
ATOM   3144  O00 WTR   565      11.644 -24.792   6.771
ATOM   3145  H01 WTR   565      12.015 -25.609   6.439
ATOM   3146  H02 WTR   565      10.782 -24.734   6.359
TER   
ATOM   3147  O00 WTR   566      -1.650 -22.236  11.606
ATOM   3148  H01 WTR   566      -1.506 -21.875  10.731
ATOM   3149  H02 WTR   566      -0.805 -22.613  11.852
TER   
ATOM   3150  O00 WTR   567       6.607 -21.817  12.637
ATOM   3151  H01 WTR   567       6.609 -22.746  12.406
ATOM   3152  H02 WTR   567       7.530 -21.601  12.769
TER   
ATOM   3153  O00 WTR   568      -4.083 -17.663   5.751
ATOM   3154  H01 WTR   568      -3.834 -17.465   4.849
ATOM   3155  H02 WTR   568      -4.075 -18.619   5.799
TER   
ATOM   3156  O00 WTR   569       8.883 -19.446  10.588
ATOM   3157  H01 WTR   569       8.521 -19.311   9.713
ATOM   3158  H02 WTR   569       8.672 -20.356  10.798
TER   
ATOM   3159  O00 WTR   570       5.572 -24.772  15.890
ATOM   3160  H01 WTR   570       4.659 -25.012  16.051
ATOM   3161  H02 WTR   570       5.925 -25.501  15.379
TER   
ATOM   3162  O00 WTR   571      12.245 -28.237  11.272
ATOM   3163  H01 WTR   571      13.027 -27.950  11.744
ATOM   3164  H02 WTR   571      12.347 -27.869  10.394
TER   
ATOM   3165  O00 WTR   572       9.087 -21.415  13.353
ATOM   3166  H01 WTR   572       8.948 -20.509  13.631
ATOM   3167  H02 WTR   572       9.404 -21.861  14.139
TER   
ATOM   3168  O00 WTR   573       2.694 -19.150  11.071
ATOM   3169  H01 WTR   573       3.547 -19.294  10.660
ATOM   3170  H02 WTR   573       2.699 -19.719  11.840
TER   
ATOM   3171  O00 WTR   574       3.143 -23.765   8.765
ATOM   3172  H01 WTR   574       2.662 -22.945   8.870
ATOM   3173  H02 WTR   574       3.893 -23.681   9.354
TER   
ATOM   3174  O00 WTR   575       8.763 -24.279   7.081
ATOM   3175  H01 WTR   575       7.871 -24.623   7.137
ATOM   3176  H02 WTR   575       8.651 -23.365   6.820
TER   
ATOM   3177  O00 WTR   576      13.272 -17.932   6.989
ATOM   3178  H01 WTR   576      14.222 -17.832   6.943
ATOM   3179  H02 WTR   576      12.934 -17.037   6.963
TER   
ATOM   3180  O00 WTR   577       5.985 -21.342  17.723
ATOM   3181  H01 WTR   577       6.523 -21.846  17.113
ATOM   3182  H02 WTR   577       5.090 -21.452  17.401
TER   
ATOM   3183  O00 WTR   578       6.147 -19.212   2.531
ATOM   3184  H01 WTR   578       6.933 -18.926   2.064
ATOM   3185  H02 WTR   578       5.494 -18.541   2.335
TER   
ATOM   3186  O00 WTR   579     -10.104 -28.607  -4.176
ATOM   3187  H01 WTR   579      -9.255 -28.800  -4.573
ATOM   3188  H02 WTR   579     -10.513 -27.982  -4.775
TER   
ATOM   3189  O00 WTR   580      17.592 -22.549 -12.070
ATOM   3190  H01 WTR   580      17.433 -22.267 -12.970
ATOM   3191  H02 WTR   580      17.918 -21.766 -11.627
TER   
ATOM   3192  O00 WTR   581       1.880 -23.538   3.808
ATOM   3193  H01 WTR   581       1.371 -23.844   3.057
ATOM   3194  H02 WTR   581       1.689 -24.171   4.501
TER   
ATOM   3195  O00 WTR   582      11.859 -20.434  -8.002
ATOM   3196  H01 WTR   582      12.024 -21.182  -7.427
ATOM   3197  H02 WTR   582      11.854 -19.678  -7.415
TER   
ATOM   3198  O00 WTR   583       0.308 -24.317  -7.204
ATOM   3199  H01 WTR   583       0.087 -24.794  -6.404
ATOM   3200  H02 WTR   583       0.057 -23.412  -7.021
TER   
ATOM   3201  O00 WTR   584       8.211 -25.499  -0.108
ATOM   3202  H01 WTR   584       8.168 -24.696   0.411
ATOM   3203  H02 WTR   584       8.571 -26.153   0.491
TER   
ATOM   3204  O00 WTR   585     -14.650 -24.976 -10.054
ATOM   3205  H01 WTR   585     -14.434 -25.450 -10.857
ATOM   3206  H02 WTR   585     -13.814 -24.890  -9.595
TER   
ATOM   3207  O00 WTR   586      -4.227 -21.219 -10.156
ATOM   3208  H01 WTR   586      -3.908 -20.874 -10.990
ATOM   3209  H02 WTR   586      -3.840 -22.093 -10.094
TER   
ATOM   3210  O00 WTR   587      -4.563 -20.377  -1.717
ATOM   3211  H01 WTR   587      -4.300 -20.042  -0.860
ATOM   3212  H02 WTR   587      -4.515 -19.616  -2.297
TER   
ATOM   3213  O00 WTR   588     -10.964 -22.488  -1.559
ATOM   3214  H01 WTR   588     -11.117 -22.353  -2.494
ATOM   3215  H02 WTR   588     -10.142 -22.977  -1.519
TER   
ATOM   3216  O00 WTR   589      -7.200 -26.692  -4.651
ATOM   3217  H01 WTR   589      -7.730 -25.921  -4.852
ATOM   3218  H02 WTR   589      -7.515 -26.984  -3.795
TER   
ATOM   3219  O00 WTR   590     -12.297 -21.495  -4.065
ATOM   3220  H01 WTR   590     -12.902 -21.046  -3.474
ATOM   3221  H02 WTR   590     -11.715 -20.804  -4.382
TER   
ATOM   3222  O00 WTR   591     -12.542 -24.896  -8.107
ATOM   3223  H01 WTR   591     -11.848 -24.380  -8.518
ATOM   3224  H02 WTR   591     -13.030 -24.264  -7.579
TER   
ATOM   3225  O00 WTR   592      -1.351 -18.068 -11.764
ATOM   3226  H01 WTR   592      -0.615 -17.704 -11.273
ATOM   3227  H02 WTR   592      -2.123 -17.647 -11.387
TER   
ATOM   3228  O00 WTR   593      -9.117 -26.476   0.621
ATOM   3229  H01 WTR   593      -8.387 -26.601   0.014
ATOM   3230  H02 WTR   593      -8.975 -27.131   1.305
TER   
ATOM   3231  O00 WTR   594     -13.707 -20.809  -9.519
ATOM   3232  H01 WTR   594     -12.817 -20.843  -9.870
ATOM   3233  H02 WTR   594     -14.119 -20.078  -9.980
TER   
ATOM   3234  O00 WTR   595      -3.934 -21.807  -5.887
ATOM   3235  H01 WTR   595      -3.835 -21.010  -6.408
ATOM   3236  H02 WTR   595      -4.248 -22.463  -6.510
TER   
ATOM   3237  O00 WTR   596     -10.600 -23.133  -9.230
ATOM   3238  H01 WTR   596     -10.278 -22.627  -8.484
ATOM   3239  H02 WTR   596     -10.739 -22.482  -9.919
TER   
ATOM   3240  O00 WTR   597      -2.015 -21.590  -3.156
ATOM   3241  H01 WTR   597      -1.379 -21.111  -3.687
ATOM   3242  H02 WTR   597      -2.808 -21.055  -3.190
TER   
ATOM   3243  O00 WTR   598     -11.747 -23.467   0.995
ATOM   3244  H01 WTR   598     -11.880 -23.273   0.067
ATOM   3245  H02 WTR   598     -12.622 -23.415   1.379
TER   
ATOM   3246  O00 WTR   599      -5.055 -23.982  -7.721
ATOM   3247  H01 WTR   599      -4.875 -24.592  -7.006
ATOM   3248  H02 WTR   599      -5.834 -24.338  -8.149
TER   
ATOM   3249  O00 WTR   600      -6.150 -28.675   1.561
ATOM   3250  H01 WTR   600      -5.764 -29.439   1.989
ATOM   3251  H02 WTR   600      -5.445 -28.323   1.016
TER   
ATOM   3252  O00 WTR   601      -9.699 -25.182  -3.354
ATOM   3253  H01 WTR   601     -10.196 -25.740  -2.757
ATOM   3254  H02 WTR   601     -10.216 -25.172  -4.160
TER   
ATOM   3255  O00 WTR   602      -4.750 -25.696  -5.312
ATOM   3256  H01 WTR   602      -5.228 -26.501  -5.114
ATOM   3257  H02 WTR   602      -5.244 -25.007  -4.867
TER   
ATOM   3258  O00 WTR   603     -12.861 -12.440   2.583
ATOM   3259  H01 WTR   603     -12.479 -12.825   3.372
ATOM   3260  H02 WTR   603     -13.685 -12.052   2.880
TER   
ATOM   3261  O00 WTR   604      -6.744 -20.888  11.203
ATOM   3262  H01 WTR   604      -6.068 -20.335  10.812
ATOM   3263  H02 WTR   604      -6.636 -20.769  12.146
TER   
ATOM   3264  O00 WTR   605      -2.592 -28.370   3.760
ATOM   3265  H01 WTR   605      -2.779 -28.261   2.827
ATOM   3266  H02 WTR   605      -3.425 -28.185   4.194
TER   
ATOM   3267  O00 WTR   606      -2.921 -27.556  -6.010
ATOM   3268  H01 WTR   606      -3.545 -26.858  -5.812
ATOM   3269  H02 WTR   606      -3.365 -28.095  -6.665
TER   
ATOM   3270  O00 WTR   607      -7.034 -20.991  -5.920
ATOM   3271  H01 WTR   607      -7.629 -20.769  -5.203
ATOM   3272  H02 WTR   607      -6.160 -20.926  -5.536
TER   
ATOM   3273  O00 WTR   608      -9.212 -22.182  -4.137
ATOM   3274  H01 WTR   608      -9.814 -22.173  -4.881
ATOM   3275  H02 WTR   608      -9.236 -23.085  -3.819
TER   
ATOM   3276  O00 WTR   609       2.444 -27.956   4.643
ATOM   3277  H01 WTR   609       3.395 -27.850   4.631
ATOM   3278  H02 WTR   609       2.102 -27.064   4.581
TER   
ATOM   3279  O00 WTR   610       1.917 -23.516  -1.963
ATOM   3280  H01 WTR   610       2.532 -23.518  -2.696
ATOM   3281  H02 WTR   610       2.472 -23.504  -1.184
TER   
ATOM   3282  O00 WTR   611      -1.262 -20.785  -9.176
ATOM   3283  H01 WTR   611      -1.705 -21.389  -9.772
ATOM   3284  H02 WTR   611      -1.536 -21.066  -8.303
TER   
ATOM   3285  O00 WTR   612      -0.116 -22.554 -11.200
ATOM   3286  H01 WTR   612      -0.217 -23.386 -10.738
ATOM   3287  H02 WTR   612       0.410 -22.014 -10.610
TER   
ATOM   3288  O00 WTR   613     -13.093 -26.023   3.432
ATOM   3289  H01 WTR   613     -12.171 -26.036   3.692
ATOM   3290  H02 WTR   613     -13.255 -25.117   3.170
TER   
ATOM   3291  O00 WTR   614      -4.867 -25.687  -0.001
ATOM   3292  H01 WTR   614      -4.662 -25.216  -0.809
ATOM   3293  H02 WTR   614      -5.006 -24.998   0.649
TER   
ATOM   3294  O00 WTR   615      -3.755 -24.382  -1.976
ATOM   3295  H01 WTR   615      -2.998 -23.824  -2.155
ATOM   3296  H02 WTR   615      -4.488 -23.934  -2.398
TER   
ATOM   3297  O00 WTR   616     -10.518 -25.054   3.208
ATOM   3298  H01 WTR   616     -10.054 -25.651   2.621
ATOM   3299  H02 WTR   616     -10.893 -24.391   2.628
TER   
ATOM   3300  O00 WTR   617      -0.492 -26.051  -5.395
ATOM   3301  H01 WTR   617      -1.193 -25.667  -4.867
ATOM   3302  H02 WTR   617      -0.880 -26.841  -5.771
TER   
ATOM   3303  O00 WTR   618     -11.689 -20.345   5.120
ATOM   3304  H01 WTR   618     -12.296 -20.217   5.849
ATOM   3305  H02 WTR   618     -12.243 -20.632   4.394
TER   
ATOM   3306  O00 WTR   619     -12.933 -27.909   1.631
ATOM   3307  H01 WTR   619     -12.028 -28.175   1.794
ATOM   3308  H02 WTR   619     -13.114 -27.253   2.305
TER   
ATOM   3309  O00 WTR   620      -8.785 -24.666  15.710
ATOM   3310  H01 WTR   620      -9.135 -25.555  15.646
ATOM   3311  H02 WTR   620      -9.502 -24.153  16.083
TER   
ATOM   3312  O00 WTR   621      -5.712 -23.523  -4.013
ATOM   3313  H01 WTR   621      -6.323 -22.978  -3.517
ATOM   3314  H02 WTR   621      -5.283 -22.916  -4.615
TER   
ATOM   3315  O00 WTR   622     -12.236 -20.446   0.337
ATOM   3316  H01 WTR   622     -12.464 -19.742  -0.271
ATOM   3317  H02 WTR   622     -11.513 -20.906  -0.089
TER   
ATOM   3318  O00 WTR   623      -7.604 -18.238  -7.166
ATOM   3319  H01 WTR   623      -8.271 -18.377  -7.838
ATOM   3320  H02 WTR   623      -7.149 -19.077  -7.102
TER   
ATOM   3321  O00 WTR   624      -9.538 -21.733  -6.930
ATOM   3322  H01 WTR   624      -8.628 -21.444  -6.864
ATOM   3323  H02 WTR   624     -10.047 -21.006  -6.570
TER   
ATOM   3324  O00 WTR   625       1.857 -25.555 -11.338
ATOM   3325  H01 WTR   625       2.215 -26.347 -11.739
ATOM   3326  H02 WTR   625       2.125 -24.847 -11.924
TER   
ATOM   3327  O00 WTR   626       7.511 -22.890   3.574
ATOM   3328  H01 WTR   626       7.937 -22.671   2.745
ATOM   3329  H02 WTR   626       7.259 -22.045   3.945
TER   
ATOM   3330  O00 WTR   627       2.522 -25.338  -5.203
ATOM   3331  H01 WTR   627       1.834 -25.869  -5.603
ATOM   3332  H02 WTR   627       2.746 -25.803  -4.396
TER   
ATOM   3333  O00 WTR   628      -5.640 -23.724   1.804
ATOM   3334  H01 WTR   628      -5.701 -22.892   1.334
ATOM   3335  H02 WTR   628      -5.212 -23.502   2.631
TER   
ATOM   3336  O00 WTR   629      -8.261 -19.866  -3.004
ATOM   3337  H01 WTR   629      -7.841 -20.458  -2.380
ATOM   3338  H02 WTR   629      -8.955 -20.391  -3.402
TER   
ATOM   3339  O00 WTR   630      -8.639 -15.986  -2.820
ATOM   3340  H01 WTR   630      -7.905 -16.217  -3.388
ATOM   3341  H02 WTR   630      -8.802 -16.775  -2.304
TER   
ATOM   3342  O00 WTR   631     -11.922 -25.249  -5.153
ATOM   3343  H01 WTR   631     -12.473 -24.505  -4.909
ATOM   3344  H02 WTR   631     -12.188 -25.462  -6.047
TER   
ATOM   3345  O00 WTR   632      -1.369 -14.991 -11.316
ATOM   3346  H01 WTR   632      -2.115 -15.333 -11.808
ATOM   3347  H02 WTR   632      -0.650 -14.977 -11.948
TER   
ATOM   3348  O00 WTR   633      -7.572 -19.995   3.583
ATOM   3349  H01 WTR   633      -8.092 -19.306   3.169
ATOM   3350  H02 WTR   633      -8.206 -20.684   3.786
TER   
ATOM   3351  O00 WTR   634      -6.948 -22.046  -1.630
ATOM   3352  H01 WTR   634      -6.098 -21.710  -1.343
ATOM   3353  H02 WTR   634      -7.279 -22.534  -0.876
TER   
ATOM   3354  O00 WTR   635       7.261 -26.118  -6.683
ATOM   3355  H01 WTR   635       8.051 -26.611  -6.905
ATOM   3356  H02 WTR   635       7.586 -25.279  -6.356
TER   
ATOM   3357  O00 WTR   636      -3.152 -17.218  -4.847
ATOM   3358  H01 WTR   636      -4.025 -17.437  -5.171
ATOM   3359  H02 WTR   636      -2.988 -16.335  -5.179
TER   
ATOM   3360  O00 WTR   637       8.610 -22.958   1.007
ATOM   3361  H01 WTR   637       9.474 -22.566   1.134
ATOM   3362  H02 WTR   637       8.264 -22.527   0.226
TER   
ATOM   3363  O00 WTR   638       3.347 -22.906  -4.320
ATOM   3364  H01 WTR   638       3.017 -23.592  -4.900
ATOM   3365  H02 WTR   638       3.091 -22.088  -4.746
TER   
ATOM   3366  O00 WTR   639      -7.064 -27.173  -0.916
ATOM   3367  H01 WTR   639      -6.695 -27.781  -0.275
ATOM   3368  H02 WTR   639      -6.465 -26.426  -0.911
TER   
ATOM   3369  O00 WTR   640      -1.374 -18.421  -6.763
ATOM   3370  H01 WTR   640      -1.273 -17.723  -7.410
ATOM   3371  H02 WTR   640      -2.109 -18.139  -6.218
TER   
ATOM   3372  O00 WTR   641       5.431 -19.218  -7.713
ATOM   3373  H01 WTR   641       6.388 -19.195  -7.709
ATOM   3374  H02 WTR   641       5.212 -20.144  -7.606
TER   
ATOM   3375  O00 WTR   642       1.083 -25.924   1.615
ATOM   3376  H01 WTR   642       0.675 -26.473   0.946
ATOM   3377  H02 WTR   642       1.909 -25.641   1.223
TER   
ATOM   3378  O00 WTR   643       6.990 -18.503  -3.565
ATOM   3379  H01 WTR   643       7.542 -19.063  -4.111
ATOM   3380  H02 WTR   643       6.534 -17.936  -4.187
TER   
ATOM   3381  O00 WTR   644      13.701 -20.891 -10.560
ATOM   3382  H01 WTR   644      12.926 -20.701 -10.031
ATOM   3383  H02 WTR   644      13.445 -21.638 -11.102
TER   
ATOM   3384  O00 WTR   645       4.064 -18.168  -5.794
ATOM   3385  H01 WTR   645       4.656 -17.560  -5.351
ATOM   3386  H02 WTR   645       4.568 -18.495  -6.539
TER   
ATOM   3387  O00 WTR   646      12.184 -27.259  -4.092
ATOM   3388  H01 WTR   646      11.328 -26.832  -4.132
ATOM   3389  H02 WTR   646      11.995 -28.150  -3.799
TER   
ATOM   3390  O00 WTR   647       6.146 -25.139 -11.236
ATOM   3391  H01 WTR   647       7.048 -25.356 -11.001
ATOM   3392  H02 WTR   647       5.653 -25.243 -10.422
TER   
ATOM   3393  O00 WTR   648      10.791 -22.176  -9.766
ATOM   3394  H01 WTR   648      10.345 -21.525 -10.308
ATOM   3395  H02 WTR   648      11.034 -21.701  -8.971
TER   
ATOM   3396  O00 WTR   649      10.744 -19.553  -0.614
ATOM   3397  H01 WTR   649      11.000 -20.475  -0.577
ATOM   3398  H02 WTR   649      11.255 -19.134   0.078
TER   
ATOM   3399  O00 WTR   650       9.749 -23.986  -1.784
ATOM   3400  H01 WTR   650       9.425 -24.537  -1.071
ATOM   3401  H02 WTR   650       8.976 -23.514  -2.093
TER   
ATOM   3402  O00 WTR   651      -4.053 -18.924  17.151
ATOM   3403  H01 WTR   651      -3.251 -18.539  17.505
ATOM   3404  H02 WTR   651      -4.050 -19.825  17.475
TER   
ATOM   3405  O00 WTR   652       1.926 -20.901  -1.408
ATOM   3406  H01 WTR   652       2.394 -20.946  -0.574
ATOM   3407  H02 WTR   652       2.094 -21.746  -1.824
TER   
ATOM   3408  O00 WTR   653      -4.236 -22.353  15.098
ATOM   3409  H01 WTR   653      -4.286 -21.831  15.899
ATOM   3410  H02 WTR   653      -3.300 -22.512  14.973
TER   
ATOM   3411  O00 WTR   654      10.482 -20.015 -11.470
ATOM   3412  H01 WTR   654       9.577 -19.761 -11.647
ATOM   3413  H02 WTR   654      10.824 -19.314 -10.916
TER   
ATOM   3414  O00 WTR   655       8.291 -27.319   4.584
ATOM   3415  H01 WTR   655       7.386 -27.246   4.887
ATOM   3416  H02 WTR   655       8.777 -27.620   5.352
TER   
ATOM   3417  O00 WTR   656       5.681 -26.018  -1.075
ATOM   3418  H01 WTR   656       5.901 -25.977  -2.006
ATOM   3419  H02 WTR   656       6.527 -26.015  -0.628
TER   
ATOM   3420  O00 WTR   657       8.561 -21.825  -8.321
ATOM   3421  H01 WTR   657       9.315 -22.160  -8.807
ATOM   3422  H02 WTR   657       7.803 -22.094  -8.840
TER   
ATOM   3423  O00 WTR   658       3.252 -21.143 -10.276
ATOM   3424  H01 WTR   658       3.299 -21.184 -11.231
ATOM   3425  H02 WTR   658       2.529 -20.541 -10.097
TER   
ATOM   3426  O00 WTR   659      11.727 -26.396   3.097
ATOM   3427  H01 WTR   659      10.957 -25.833   3.177
ATOM   3428  H02 WTR   659      12.219 -26.027   2.363
TER   
ATOM   3429  O00 WTR   660      11.555 -24.579 -10.351
ATOM   3430  H01 WTR   660      11.441 -23.651 -10.145
ATOM   3431  H02 WTR   660      11.925 -24.958  -9.553
TER   
ATOM   3432  O00 WTR   661      10.982 -20.446   4.550
ATOM   3433  H01 WTR   661      11.922 -20.312   4.668
ATOM   3434  H02 WTR   661      10.913 -21.291   4.106
TER   
ATOM   3435  O00 WTR   662       3.658 -27.899 -10.934
ATOM   3436  H01 WTR   662       3.955 -27.910 -11.844
ATOM   3437  H02 WTR   662       3.764 -26.988 -10.658
TER   
ATOM   3438  O00 WTR   663       3.105 -26.183  -2.633
ATOM   3439  H01 WTR   663       3.832 -26.462  -2.077
ATOM   3440  H02 WTR   663       2.372 -26.739  -2.367
TER   
ATOM   3441  O00 WTR   664      -2.316 -14.750  -2.347
ATOM   3442  H01 WTR   664      -2.371 -14.476  -1.431
ATOM   3443  H02 WTR   664      -1.932 -15.626  -2.313
TER   
ATOM   3444  O00 WTR   665       9.242 -27.637   1.460
ATOM   3445  H01 WTR   665       9.568 -27.511   2.351
ATOM   3446  H02 WTR   665       8.525 -28.265   1.554
TER   
ATOM   3447  O00 WTR   666       5.202 -26.420  -8.726
ATOM   3448  H01 WTR   666       5.961 -26.537  -8.154
ATOM   3449  H02 WTR   666       4.950 -27.309  -8.974
TER   
ATOM   3450  O00 WTR   667       4.286 -23.004  -0.346
ATOM   3451  H01 WTR   667       4.436 -22.415   0.393
ATOM   3452  H02 WTR   667       4.305 -23.881   0.037
TER   
ATOM   3453  O00 WTR   668       0.782 -24.823   9.775
ATOM   3454  H01 WTR   668       1.637 -24.418   9.631
ATOM   3455  H02 WTR   668       0.706 -25.476   9.079
TER   
ATOM   3456  O00 WTR   669      12.031 -21.281 -13.398
ATOM   3457  H01 WTR   669      12.346 -22.106 -13.029
ATOM   3458  H02 WTR   669      11.280 -21.045 -12.853
TER   
ATOM   3459  O00 WTR   670     -13.357 -18.341  -0.858
ATOM   3460  H01 WTR   670     -13.758 -17.846  -0.143
ATOM   3461  H02 WTR   670     -13.114 -17.677  -1.503
TER   
ATOM   3462  O00 WTR   671      -0.131 -26.441  -2.791
ATOM   3463  H01 WTR   671       0.147 -26.319  -3.699
ATOM   3464  H02 WTR   671      -0.316 -25.557  -2.476
TER   
ATOM   3465  O00 WTR   672       4.133 -21.556  -7.795
ATOM   3466  H01 WTR   672       3.775 -21.291  -8.642
ATOM   3467  H02 WTR   672       4.162 -22.512  -7.835
TER   
ATOM   3468  O00 WTR   673       3.843 -24.314  -7.505
ATOM   3469  H01 WTR   673       3.644 -24.665  -6.637
ATOM   3470  H02 WTR   673       4.095 -25.079  -8.022
TER   
ATOM   3471  O00 WTR   674       8.524 -13.816  -0.109
ATOM   3472  H01 WTR   674       9.464 -13.799   0.070
ATOM   3473  H02 WTR   674       8.156 -14.355   0.591
TER   
ATOM   3474  O00 WTR   675       1.919 -18.026  -2.414
ATOM   3475  H01 WTR   675       2.769 -17.595  -2.333
ATOM   3476  H02 WTR   675       2.122 -18.961  -2.401
TER   
ATOM   3477  O00 WTR   676       6.788 -15.185  -1.910
ATOM   3478  H01 WTR   676       7.437 -14.839  -1.297
ATOM   3479  H02 WTR   676       6.761 -14.542  -2.618
TER   
ATOM   3480  O00 WTR   677       0.825 -14.744  -6.624
ATOM   3481  H01 WTR   677      -0.122 -14.656  -6.727
ATOM   3482  H02 WTR   677       0.993 -14.482  -5.719
TER   
ATOM   3483  O00 WTR   678      -1.322 -21.950  -6.732
ATOM   3484  H01 WTR   678      -0.752 -21.498  -6.111
ATOM   3485  H02 WTR   678      -2.182 -21.955  -6.311
TER   
ATOM   3486  O00 WTR   679      -1.371 -22.454  15.196
ATOM   3487  H01 WTR   679      -0.811 -22.413  14.420
ATOM   3488  H02 WTR   679      -1.397 -21.555  15.521
TER   
ATOM   3489  O00 WTR   680      13.892 -19.938   5.234
ATOM   3490  H01 WTR   680      14.601 -20.222   5.812
ATOM   3491  H02 WTR   680      13.432 -19.263   5.733
TER   
ATOM   3492  O00 WTR   681      -3.703 -18.034   3.025
ATOM   3493  H01 WTR   681      -4.613 -17.776   2.883
ATOM   3494  H02 WTR   681      -3.192 -17.402   2.520
TER   
ATOM   3495  O00 WTR   682       6.648 -25.825  -3.655
ATOM   3496  H01 WTR   682       6.398 -26.277  -4.460
ATOM   3497  H02 WTR   682       6.219 -24.971  -3.715
TER   
ATOM   3498  O00 WTR   683       4.356 -16.997  -1.960
ATOM   3499  H01 WTR   683       4.091 -16.200  -1.502
ATOM   3500  H02 WTR   683       5.190 -16.771  -2.373
TER   
ATOM   3501  O00 WTR   684      10.165 -26.855  -6.546
ATOM   3502  H01 WTR   684      10.713 -26.231  -7.021
ATOM   3503  H02 WTR   684       9.782 -26.344  -5.833
TER   
ATOM   3504  O00 WTR   685      15.340 -25.673   3.470
ATOM   3505  H01 WTR   685      14.823 -24.871   3.542
ATOM   3506  H02 WTR   685      16.058 -25.553   4.091
TER   
ATOM   3507  O00 WTR   686      15.442 -28.539   4.533
ATOM   3508  H01 WTR   686      14.741 -29.190   4.567
ATOM   3509  H02 WTR   686      15.254 -28.025   3.747
TER   
ATOM   3510  O00 WTR   687      12.529 -25.024  -2.099
ATOM   3511  H01 WTR   687      11.668 -24.676  -1.864
ATOM   3512  H02 WTR   687      12.338 -25.806  -2.617
TER   
ATOM   3513  O00 WTR   688      15.050 -24.968  11.158
ATOM   3514  H01 WTR   688      15.043 -24.382  10.401
ATOM   3515  H02 WTR   688      14.902 -24.394  11.909
TER   
ATOM   3516  O00 WTR   689       5.991 -26.901  13.546
ATOM   3517  H01 WTR   689       6.294 -27.655  13.041
ATOM   3518  H02 WTR   689       5.069 -26.806  13.306
TER   
ATOM   3519  O00 WTR   690      12.996 -26.980   5.708
ATOM   3520  H01 WTR   690      12.602 -26.718   4.875
ATOM   3521  H02 WTR   690      13.935 -26.839   5.583
TER   
ATOM   3522  O00 WTR   691      10.048 -23.115   9.201
ATOM   3523  H01 WTR   691       9.789 -23.588   9.991
ATOM   3524  H02 WTR   691      10.052 -23.780   8.513
TER   
ATOM   3525  O00 WTR   692      12.365 -22.555  15.017
ATOM   3526  H01 WTR   692      11.640 -22.525  15.641
ATOM   3527  H02 WTR   692      12.283 -21.744  14.515
TER   
ATOM   3528  O00 WTR   693      15.299 -22.212  10.501
ATOM   3529  H01 WTR   693      15.531 -21.917  11.381
ATOM   3530  H02 WTR   693      14.346 -22.291  10.518
TER   
ATOM   3531  O00 WTR   694      15.272 -22.223   1.381
ATOM   3532  H01 WTR   694      14.810 -22.263   0.544
ATOM   3533  H02 WTR   694      15.132 -21.328   1.690
TER   
ATOM   3534  O00 WTR   695      19.555 -20.189   5.347
ATOM   3535  H01 WTR   695      20.492 -20.176   5.151
ATOM   3536  H02 WTR   695      19.149 -20.550   4.559
TER   
ATOM   3537  O00 WTR   696      13.447 -18.112  14.256
ATOM   3538  H01 WTR   696      14.401 -18.077  14.194
ATOM   3539  H02 WTR   696      13.255 -17.864  15.160
TER   
ATOM   3540  O00 WTR   697      17.038 -22.745   8.310
ATOM   3541  H01 WTR   697      16.773 -23.638   8.091
ATOM   3542  H02 WTR   697      16.473 -22.500   9.043
TER   
ATOM   3543  O00 WTR   698      13.122 -19.430  11.312
ATOM   3544  H01 WTR   698      12.657 -19.882  10.609
ATOM   3545  H02 WTR   698      12.676 -19.708  12.112
TER   
ATOM   3546  O00 WTR   699      16.235 -25.327   7.778
ATOM   3547  H01 WTR   699      15.330 -25.227   8.074
ATOM   3548  H02 WTR   699      16.702 -25.661   8.544
TER   
ATOM   3549  O00 WTR   700      13.505 -23.407 -12.478
ATOM   3550  H01 WTR   700      14.421 -23.612 -12.665
ATOM   3551  H02 WTR   700      13.245 -24.048 -11.816
TER   
ATOM   3552  O00 WTR   701      14.036 -22.936   3.705
ATOM   3553  H01 WTR   701      14.550 -22.566   2.988
ATOM   3554  H02 WTR   701      14.278 -22.413   4.469
TER   
ATOM   3555  O00 WTR   702      12.532 -23.094  10.504
ATOM   3556  H01 WTR   702      12.290 -23.523  11.324
ATOM   3557  H02 WTR   702      11.719 -23.068   9.998
TER   
ATOM   3558  O00 WTR   703      17.904 -21.218   0.956
ATOM   3559  H01 WTR   703      17.189 -21.827   1.140
ATOM   3560  H02 WTR   703      17.475 -20.368   0.855
TER   
ATOM   3561  O00 WTR   704       9.369 -24.993   3.598
ATOM   3562  H01 WTR   704       8.938 -25.774   3.944
ATOM   3563  H02 WTR   704       8.769 -24.276   3.803
TER   
ATOM   3564  O00 WTR   705       9.778 -22.453 -15.186
ATOM   3565  H01 WTR   705       9.962 -23.272 -15.647
ATOM   3566  H02 WTR   705      10.581 -22.267 -14.699
TER   
ATOM   3567  O00 WTR   706      12.549 -25.391  -7.963
ATOM   3568  H01 WTR   706      12.775 -26.271  -7.662
ATOM   3569  H02 WTR   706      13.219 -24.826  -7.579
TER   
ATOM   3570  O00 WTR   707      21.789 -18.797   4.063
ATOM   3571  H01 WTR   707      22.394 -18.298   3.514
ATOM   3572  H02 WTR   707      22.297 -19.015   4.844
TER   
ATOM   3573  O00 WTR   708      12.477 -19.154  -2.763
ATOM   3574  H01 WTR   708      11.907 -18.961  -2.018
ATOM   3575  H02 WTR   708      12.421 -20.103  -2.869
TER   
ATOM   3576  O00 WTR   709      15.912 -21.689  -9.406
ATOM   3577  H01 WTR   709      15.091 -21.550  -9.878
ATOM   3578  H02 WTR   709      16.586 -21.344  -9.991
TER   
ATOM   3579  O00 WTR   710      12.869 -28.110  -6.835
ATOM   3580  H01 WTR   710      11.922 -28.010  -6.733
ATOM   3581  H02 WTR   710      13.220 -27.988  -5.953
TER   
ATOM   3582  O00 WTR   711      16.292 -16.967   2.893
ATOM   3583  H01 WTR   711      16.688 -16.429   3.579
ATOM   3584  H02 WTR   711      15.820 -16.343   2.342
TER   
ATOM   3585  O00 WTR   712      12.847 -24.662   0.642
ATOM   3586  H01 WTR   712      12.652 -25.056  -0.208
ATOM   3587  H02 WTR   712      13.803 -24.657   0.690
TER   
ATOM   3588  O00 WTR   713      15.105 -27.467  12.263
ATOM   3589  H01 WTR   713      15.184 -26.673  11.734
ATOM   3590  H02 WTR   713      15.534 -27.248  13.090
TER   
ATOM   3591  O00 WTR   714      13.937 -22.174  -1.069
ATOM   3592  H01 WTR   714      13.203 -22.406  -1.639
ATOM   3593  H02 WTR   714      14.163 -21.279  -1.321
TER   
ATOM   3594  O00 WTR   715      13.619 -17.448 -10.173
ATOM   3595  H01 WTR   715      13.229 -16.574 -10.162
ATOM   3596  H02 WTR   715      13.368 -17.812 -11.022
TER   
ATOM   3597  O00 WTR   716       9.347 -25.782  -4.054
ATOM   3598  H01 WTR   716       9.641 -25.443  -3.208
ATOM   3599  H02 WTR   716       8.403 -25.900  -3.950
TER   
ATOM   3600  O00 WTR   717      19.035 -17.348  -8.626
ATOM   3601  H01 WTR   717      18.911 -17.996  -7.932
ATOM   3602  H02 WTR   717      18.150 -17.043  -8.829
TER   
ATOM   3603  O00 WTR   718      17.004 -24.989 -10.926
ATOM   3604  H01 WTR   718      16.841 -24.748 -10.014
ATOM   3605  H02 WTR   718      17.161 -24.156 -11.370
TER   
ATOM   3606  O00 WTR   719     -14.213  -9.446   8.478
ATOM   3607  H01 WTR   719     -15.049  -9.740   8.117
ATOM   3608  H02 WTR   719     -14.217  -8.497   8.351
TER   
ATOM   3609  O00 WTR   720     -15.673 -13.108  -7.260
ATOM   3610  H01 WTR   720     -16.265 -12.395  -7.022
ATOM   3611  H02 WTR   720     -16.144 -13.904  -7.013
TER   
ATOM   3612  O00 WTR   721     -21.528 -10.027   8.997
ATOM   3613  H01 WTR   721     -21.459 -10.437   8.135
ATOM   3614  H02 WTR   721     -22.449  -9.777   9.071
TER   
ATOM   3615  O00 WTR   722     -13.870  -4.006  10.841
ATOM   3616  H01 WTR   722     -14.718  -4.059  11.281
ATOM   3617  H02 WTR   722     -14.077  -4.102   9.911
TER   
ATOM   3618  O00 WTR   723     -13.024 -11.294  -7.151
ATOM   3619  H01 WTR   723     -13.703 -10.967  -7.740
ATOM   3620  H02 WTR   723     -13.186 -12.235  -7.095
TER   
ATOM   3621  O00 WTR   724     -20.823 -13.147  10.812
ATOM   3622  H01 WTR   724     -21.664 -13.563  11.001
ATOM   3623  H02 WTR   724     -20.911 -12.259  11.159
TER   
ATOM   3624  O00 WTR   725     -20.415 -13.100   3.448
ATOM   3625  H01 WTR   725     -19.780 -13.418   4.090
ATOM   3626  H02 WTR   725     -20.420 -13.769   2.763
TER   
ATOM   3627  O00 WTR   726     -17.957 -16.464   6.198
ATOM   3628  H01 WTR   726     -18.455 -17.206   5.855
ATOM   3629  H02 WTR   726     -17.518 -16.095   5.431
TER   
ATOM   3630  O00 WTR   727     -13.670  -7.009   8.136
ATOM   3631  H01 WTR   727     -13.742  -6.579   8.988
ATOM   3632  H02 WTR   727     -12.908  -6.602   7.725
TER   
ATOM   3633  O00 WTR   728     -18.943 -13.826   5.580
ATOM   3634  H01 WTR   728     -19.378 -13.513   6.373
ATOM   3635  H02 WTR   728     -18.666 -14.717   5.794
TER   
ATOM   3636  O00 WTR   729     -19.350 -18.651   4.271
ATOM   3637  H01 WTR   729     -19.610 -19.555   4.445
ATOM   3638  H02 WTR   729     -20.171 -18.197   4.082
TER   
ATOM   3639  O00 WTR   730     -18.116  -8.194   6.478
ATOM   3640  H01 WTR   730     -18.728  -7.971   7.179
ATOM   3641  H02 WTR   730     -17.695  -9.001   6.775
TER   
ATOM   3642  O00 WTR   731     -16.949 -10.473  12.569
ATOM   3643  H01 WTR   731     -16.315 -10.380  11.858
ATOM   3644  H02 WTR   731     -17.583 -11.111  12.242
TER   
ATOM   3645  O00 WTR   732     -20.991  -7.650  12.015
ATOM   3646  H01 WTR   732     -20.075  -7.880  12.174
ATOM   3647  H02 WTR   732     -21.355  -8.412  11.565
TER   
ATOM   3648  O00 WTR   733     -13.185  -9.570   4.912
ATOM   3649  H01 WTR   733     -13.203  -9.560   3.955
ATOM   3650  H02 WTR   733     -13.849  -8.931   5.171
TER   
ATOM   3651  O00 WTR   734     -16.248  -8.688   3.532
ATOM   3652  H01 WTR   734     -15.814  -8.238   4.257
ATOM   3653  H02 WTR   734     -17.178  -8.501   3.656
TER   
ATOM   3654  O00 WTR   735     -18.320 -14.836  15.608
ATOM   3655  H01 WTR   735     -19.121 -14.527  15.185
ATOM   3656  H02 WTR   735     -17.648 -14.209  15.338
TER   
ATOM   3657  O00 WTR   736      -9.485 -10.451  10.766
ATOM   3658  H01 WTR   736     -10.241  -9.905  10.553
ATOM   3659  H02 WTR   736      -8.737  -9.977  10.402
TER   
ATOM   3660  O00 WTR   737     -14.847  -7.101   5.088
ATOM   3661  H01 WTR   737     -15.333  -7.241   5.901
ATOM   3662  H02 WTR   737     -14.779  -6.149   5.010
TER   
ATOM   3663  O00 WTR   738     -14.838 -17.474   7.143
ATOM   3664  H01 WTR   738     -14.349 -16.671   7.322
ATOM   3665  H02 WTR   738     -15.689 -17.172   6.827
TER   
ATOM   3666  O00 WTR   739     -24.796  -4.694   5.169
ATOM   3667  H01 WTR   739     -24.683  -5.356   5.850
ATOM   3668  H02 WTR   739     -24.183  -3.998   5.407
TER   
ATOM   3669  O00 WTR   740     -22.202  -4.167   9.794
ATOM   3670  H01 WTR   740     -22.785  -3.460   9.517
ATOM   3671  H02 WTR   740     -22.078  -4.698   9.007
TER   
ATOM   3672  O00 WTR   741     -18.709  -3.433   1.767
ATOM   3673  H01 WTR   741     -18.356  -3.226   0.902
ATOM   3674  H02 WTR   741     -18.148  -4.138   2.093
TER   
ATOM   3675  O00 WTR   742     -20.082  -7.589   8.276
ATOM   3676  H01 WTR   742     -20.517  -8.237   8.830
ATOM   3677  H02 WTR   742     -20.783  -7.000   7.997
TER   
ATOM   3678  O00 WTR   743     -20.614 -17.945 -11.912
ATOM   3679  H01 WTR   743     -21.173 -18.060 -12.680
ATOM   3680  H02 WTR   743     -19.805 -17.567 -12.257
TER   
ATOM   3681  O00 WTR   744     -21.664 -10.899   6.297
ATOM   3682  H01 WTR   744     -20.902 -10.612   5.795
ATOM   3683  H02 WTR   744     -22.184 -11.409   5.676
TER   
ATOM   3684  O00 WTR   745     -11.809  -9.450  10.384
ATOM   3685  H01 WTR   745     -12.245  -9.098   9.608
ATOM   3686  H02 WTR   745     -12.300  -9.085  11.121
TER   
ATOM   3687  O00 WTR   746     -13.118 -11.415   7.115
ATOM   3688  H01 WTR   746     -13.164 -10.876   6.325
ATOM   3689  H02 WTR   746     -13.319 -10.811   7.830
TER   
ATOM   3690  O00 WTR   747     -16.529 -10.420  -1.125
ATOM   3691  H01 WTR   747     -17.472 -10.266  -1.070
ATOM   3692  H02 WTR   747     -16.434 -11.367  -1.018
TER   
ATOM   3693  O00 WTR   748     -16.936 -10.314   7.579
ATOM   3694  H01 WTR   748     -17.034 -11.027   6.949
ATOM   3695  H02 WTR   748     -17.566 -10.517   8.271
TER   
ATOM   3696  O00 WTR   749     -20.029 -15.133   1.572
ATOM   3697  H01 WTR   749     -19.172 -15.490   1.340
ATOM   3698  H02 WTR   749     -20.464 -14.987   0.731
TER   
ATOM   3699  O00 WTR   750     -17.603 -16.924   9.452
ATOM   3700  H01 WTR   750     -18.292 -16.621  10.044
ATOM   3701  H02 WTR   750     -17.920 -16.695   8.579
TER   
ATOM   3702  O00 WTR   751     -12.414 -18.536  11.581
ATOM   3703  H01 WTR   751     -12.211 -19.107  10.841
ATOM   3704  H02 WTR   751     -12.960 -17.844  11.208
TER   
ATOM   3705  O00 WTR   752     -10.906 -12.699  10.677
ATOM   3706  H01 WTR   752     -11.197 -12.841   9.776
ATOM   3707  H02 WTR   752     -10.463 -11.851  10.655
TER   
ATOM   3708  O00 WTR   753     -15.460 -13.416 -10.290
ATOM   3709  H01 WTR   753     -14.640 -13.418  -9.796
ATOM   3710  H02 WTR   753     -16.143 -13.473  -9.622
TER   
ATOM   3711  O00 WTR   754     -22.284  -8.882   1.914
ATOM   3712  H01 WTR   754     -21.971  -8.421   2.693
ATOM   3713  H02 WTR   754     -23.235  -8.774   1.938
TER   
ATOM   3714  O00 WTR   755      -6.709  -2.501  11.498
ATOM   3715  H01 WTR   755      -6.808  -3.384  11.852
ATOM   3716  H02 WTR   755      -7.462  -2.019  11.839
TER   
ATOM   3717  O00 WTR   756     -22.067   2.915   4.297
ATOM   3718  H01 WTR   756     -21.597   2.561   5.051
ATOM   3719  H02 WTR   756     -21.627   3.744   4.107
TER   
ATOM   3720  O00 WTR   757     -24.908 -11.469   6.124
ATOM   3721  H01 WTR   757     -24.199 -11.778   5.560
ATOM   3722  H02 WTR   757     -25.271 -10.714   5.660
TER   
ATOM   3723  O00 WTR   758     -15.369 -13.119   7.153
ATOM   3724  H01 WTR   758     -14.664 -12.670   6.688
ATOM   3725  H02 WTR   758     -14.956 -13.902   7.519
TER   
ATOM   3726  O00 WTR   759     -24.567  -6.759   7.190
ATOM   3727  H01 WTR   759     -24.158  -7.432   6.646
ATOM   3728  H02 WTR   759     -24.760  -7.202   8.016
TER   
ATOM   3729  O00 WTR   760     -14.757 -10.343  10.952
ATOM   3730  H01 WTR   760     -14.619  -9.919  10.105
ATOM   3731  H02 WTR   760     -14.032 -10.963  11.031
TER   
ATOM   3732  O00 WTR   761     -20.436 -13.181   7.831
ATOM   3733  H01 WTR   761     -20.852 -13.500   8.632
ATOM   3734  H02 WTR   761     -21.151 -12.792   7.327
TER   
ATOM   3735  O00 WTR   762     -23.701  -3.072   0.550
ATOM   3736  H01 WTR   762     -24.375  -3.220  -0.114
ATOM   3737  H02 WTR   762     -23.893  -2.200   0.895
TER   
ATOM   3738  O00 WTR   763     -14.847 -11.661  17.165
ATOM   3739  H01 WTR   763     -15.769 -11.617  17.419
ATOM   3740  H02 WTR   763     -14.825 -11.303  16.278
TER   
ATOM   3741  O00 WTR   764     -21.023  -4.682   5.247
ATOM   3742  H01 WTR   764     -20.103  -4.921   5.140
ATOM   3743  H02 WTR   764     -21.253  -4.240   4.430
TER   
ATOM   3744  O00 WTR   765     -17.601 -11.591   5.231
ATOM   3745  H01 WTR   765     -18.305 -11.123   4.782
ATOM   3746  H02 WTR   765     -17.981 -12.441   5.453
TER   
ATOM   3747  O00 WTR   766     -18.462  -5.427   5.167
ATOM   3748  H01 WTR   766     -17.796  -5.157   4.535
ATOM   3749  H02 WTR   766     -18.232  -6.330   5.387
TER   
ATOM   3750  O00 WTR   767     -16.449  -4.423  11.974
ATOM   3751  H01 WTR   767     -16.660  -4.708  11.085
ATOM   3752  H02 WTR   767     -16.413  -5.233  12.484
TER   
ATOM   3753  O00 WTR   768     -15.874  -7.064  13.252
ATOM   3754  H01 WTR   768     -15.276  -7.123  13.997
ATOM   3755  H02 WTR   768     -15.306  -7.123  12.484
TER   
ATOM   3756  O00 WTR   769     -13.924 -23.590   2.500
ATOM   3757  H01 WTR   769     -14.824 -23.654   2.179
ATOM   3758  H02 WTR   769     -14.014 -23.316   3.412
TER   
ATOM   3759  O00 WTR   770     -15.329 -10.948 -11.619
ATOM   3760  H01 WTR   770     -16.111 -10.638 -12.075
ATOM   3761  H02 WTR   770     -15.446 -11.896 -11.560
TER   
ATOM   3762  O00 WTR   771     -24.489  -8.068  11.968
ATOM   3763  H01 WTR   771     -24.551  -7.130  11.784
ATOM   3764  H02 WTR   771     -24.071  -8.116  12.828
TER   
ATOM   3765  O00 WTR   772     -20.726   2.362   7.352
ATOM   3766  H01 WTR   772     -20.491   3.288   7.406
ATOM   3767  H02 WTR   772     -20.857   2.094   8.261
TER   
ATOM   3768  O00 WTR   773     -17.118  -2.942   7.917
ATOM   3769  H01 WTR   773     -17.979  -2.591   8.145
ATOM   3770  H02 WTR   773     -17.118  -3.829   8.277
TER   
ATOM   3771  O00 WTR   774     -17.135   0.401  11.361
ATOM   3772  H01 WTR   774     -17.877  -0.023  11.791
ATOM   3773  H02 WTR   774     -16.715   0.911  12.053
TER   
ATOM   3774  O00 WTR   775     -13.122  -5.566  14.561
ATOM   3775  H01 WTR   775     -14.038  -5.321  14.698
ATOM   3776  H02 WTR   775     -12.634  -4.754  14.701
TER   
ATOM   3777  O00 WTR   776     -22.973  -8.515   5.637
ATOM   3778  H01 WTR   776     -22.475  -7.980   5.019
ATOM   3779  H02 WTR   776     -22.431  -9.293   5.771
TER   
ATOM   3780  O00 WTR   777     -12.781  -3.442  -0.353
ATOM   3781  H01 WTR   777     -12.481  -3.605  -1.247
ATOM   3782  H02 WTR   777     -12.075  -3.774   0.202
TER   
ATOM   3783  O00 WTR   778     -23.349  -1.778   8.651
ATOM   3784  H01 WTR   778     -22.771  -1.274   9.224
ATOM   3785  H02 WTR   778     -22.914  -1.763   7.798
TER   
ATOM   3786  O00 WTR   779     -20.750   0.469   5.633
ATOM   3787  H01 WTR   779     -20.806   1.104   6.347
ATOM   3788  H02 WTR   779     -19.816   0.276   5.555
TER   
ATOM   3789  O00 WTR   780     -18.460  -3.574  14.670
ATOM   3790  H01 WTR   780     -18.258  -2.902  14.019
ATOM   3791  H02 WTR   780     -17.614  -3.969  14.877
TER   
ATOM   3792  O00 WTR   781     -13.798  -0.120   7.504
ATOM   3793  H01 WTR   781     -14.363   0.649   7.574
ATOM   3794  H02 WTR   781     -14.148  -0.735   8.149
TER   
ATOM   3795  O00 WTR   782     -21.269  -0.934  10.370
ATOM   3796  H01 WTR   782     -20.931  -0.038  10.378
ATOM   3797  H02 WTR   782     -21.476  -1.119  11.286
TER   
ATOM   3798  O00 WTR   783     -17.904  -1.176  -6.089
ATOM   3799  H01 WTR   783     -17.373  -1.857  -6.501
ATOM   3800  H02 WTR   783     -17.431  -0.363  -6.266
TER   
ATOM   3801  O00 WTR   784     -13.074  -3.978   8.207
ATOM   3802  H01 WTR   784     -12.215  -3.635   7.963
ATOM   3803  H02 WTR   784     -13.530  -4.097   7.374
TER   
ATOM   3804  O00 WTR   785     -21.533  -0.292   2.494
ATOM   3805  H01 WTR   785     -21.356   0.417   3.113
ATOM   3806  H02 WTR   785     -20.822  -0.237   1.857
TER   
ATOM   3807  O00 WTR   786     -13.041 -21.005   2.908
ATOM   3808  H01 WTR   786     -12.562 -20.788   2.109
ATOM   3809  H02 WTR   786     -13.653 -21.692   2.643
TER   
ATOM   3810  O00 WTR   787     -19.455  -5.503  -7.566
ATOM   3811  H01 WTR   787     -18.750  -5.965  -7.112
ATOM   3812  H02 WTR   787     -19.409  -4.607  -7.231
TER   
ATOM   3813  O00 WTR   788     -17.491  -1.984  12.870
ATOM   3814  H01 WTR   788     -16.616  -1.615  12.991
ATOM   3815  H02 WTR   788     -17.339  -2.827  12.442
TER   
ATOM   3816  O00 WTR   789     -12.442   2.052  11.621
ATOM   3817  H01 WTR   789     -13.060   2.778  11.534
ATOM   3818  H02 WTR   789     -12.864   1.322  11.168
TER   
ATOM   3819  O00 WTR   790     -21.761  -1.858   6.658
ATOM   3820  H01 WTR   790     -21.589  -1.020   6.229
ATOM   3821  H02 WTR   790     -21.347  -2.508   6.091
TER   
ATOM   3822  O00 WTR   791      -8.751  -4.951  17.645
ATOM   3823  H01 WTR   791      -9.004  -5.054  16.728
ATOM   3824  H02 WTR   791      -7.797  -5.030  17.641
TER   
ATOM   3825  O00 WTR   792     -17.813  -0.186   5.951
ATOM   3826  H01 WTR   792     -17.372  -0.239   6.799
ATOM   3827  H02 WTR   792     -17.372  -0.841   5.410
TER   
ATOM   3828  O00 WTR   793     -24.958  -8.295   1.930
ATOM   3829  H01 WTR   793     -25.342  -8.436   2.795
ATOM   3830  H02 WTR   793     -24.768  -7.357   1.902
TER   
ATOM   3831  O00 WTR   794     -15.572  -1.125   9.354
ATOM   3832  H01 WTR   794     -16.066  -0.870  10.133
ATOM   3833  H02 WTR   794     -16.090  -1.826   8.960
TER   
ATOM   3834  O00 WTR   795     -12.100  -7.392  12.733
ATOM   3835  H01 WTR   795     -11.611  -8.119  13.120
ATOM   3836  H02 WTR   795     -12.413  -6.887  13.483
TER   
ATOM   3837  O00 WTR   796     -13.156  -2.213  12.768
ATOM   3838  H01 WTR   796     -13.345  -2.942  12.176
ATOM   3839  H02 WTR   796     -13.353  -1.430  12.253
TER   
ATOM   3840  O00 WTR   797     -10.496  -2.984   7.448
ATOM   3841  H01 WTR   797      -9.920  -3.696   7.169
ATOM   3842  H02 WTR   797     -10.148  -2.208   7.009
TER   
ATOM   3843  O00 WTR   798     -22.350  -3.236  12.368
ATOM   3844  H01 WTR   798     -22.305  -3.664  11.513
ATOM   3845  H02 WTR   798     -21.881  -3.827  12.957
TER   
ATOM   3846  O00 WTR   799     -18.037   0.535   8.858
ATOM   3847  H01 WTR   799     -18.563  -0.263   8.799
ATOM   3848  H02 WTR   799     -17.750   0.567   9.770
TER   
ATOM   3849  O00 WTR   800     -13.796   5.814  13.953
ATOM   3850  H01 WTR   800     -13.639   5.248  14.709
ATOM   3851  H02 WTR   800     -14.526   6.372  14.218
TER   
ATOM   3852  O00 WTR   801     -16.903   0.060  -9.047
ATOM   3853  H01 WTR   801     -17.749  -0.145  -9.447
ATOM   3854  H02 WTR   801     -17.118   0.629  -8.308
TER   
ATOM   3855  O00 WTR   802     -16.440  -7.755   9.449
ATOM   3856  H01 WTR   802     -17.319  -8.119   9.550
ATOM   3857  H02 WTR   802     -16.074  -7.760  10.334
TER   
ATOM   3858  O00 WTR   803     -20.245   1.517  10.107
ATOM   3859  H01 WTR   803     -19.942   2.238  10.659
ATOM   3860  H02 WTR   803     -19.480   1.277   9.584
TER   
ATOM   3861  O00 WTR   804     -20.225   4.963   7.340
ATOM   3862  H01 WTR   804     -19.329   5.293   7.396
ATOM   3863  H02 WTR   804     -20.540   5.267   6.489
TER   
ATOM   3864  O00 WTR   805     -14.263   4.369  11.675
ATOM   3865  H01 WTR   805     -13.966   4.902  12.412
ATOM   3866  H02 WTR   805     -14.089   4.909  10.903
TER   
ATOM   3867  O00 WTR   806     -16.615  -2.754   5.175
ATOM   3868  H01 WTR   806     -16.785  -3.082   6.058
ATOM   3869  H02 WTR   806     -15.673  -2.872   5.052
TER   
ATOM   3870  O00 WTR   807     -19.574  -5.367  10.817
ATOM   3871  H01 WTR   807     -19.809  -6.295  10.795
ATOM   3872  H02 WTR   807     -20.318  -4.922  10.412
TER   
ATOM   3873  O00 WTR   808     -12.035   9.455  11.539
ATOM   3874  H01 WTR   808     -12.692   9.988  11.092
ATOM   3875  H02 WTR   808     -12.056   8.615  11.080
TER   
ATOM   3876  O00 WTR   809     -19.793  -1.591   8.327
ATOM   3877  H01 WTR   809     -20.429  -1.902   7.684
ATOM   3878  H02 WTR   809     -20.289  -1.525   9.143
TER   
ATOM   3879  O00 WTR   810     -21.970  -5.775   7.734
ATOM   3880  H01 WTR   810     -22.857  -6.109   7.607
ATOM   3881  H02 WTR   810     -21.765  -5.321   6.916
TER   
ATOM   3882  O00 WTR   811     -19.271   3.972  11.104
ATOM   3883  H01 WTR   811     -18.622   4.422  11.645
ATOM   3884  H02 WTR   811     -19.297   4.476  10.291
TER   
ATOM   3885  O00 WTR   812     -22.788  -7.931  14.053
ATOM   3886  H01 WTR   812     -22.588  -7.367  14.800
ATOM   3887  H02 WTR   812     -22.215  -7.618  13.354
TER   
ATOM   3888  O00 WTR   813     -20.729  -4.887  14.001
ATOM   3889  H01 WTR   813     -20.063  -4.333  14.409
ATOM   3890  H02 WTR   813     -20.372  -5.093  13.137
TER   
ATOM   3891  O00 WTR   814     -16.519 -13.233  -1.555
ATOM   3892  H01 WTR   814     -15.816 -13.837  -1.794
ATOM   3893  H02 WTR   814     -16.542 -13.259  -0.598
TER   
ATOM   3894  O00 WTR   815     -17.564 -20.536  -8.588
ATOM   3895  H01 WTR   815     -17.023 -21.039  -9.196
ATOM   3896  H02 WTR   815     -17.144 -19.677  -8.548
TER   
ATOM   3897  O00 WTR   816     -26.493 -10.609   8.265
ATOM   3898  H01 WTR   816     -27.331 -10.823   7.854
ATOM   3899  H02 WTR   816     -25.835 -10.936   7.651
TER   
ATOM   3900  O00 WTR   817     -19.111 -10.149  -0.496
ATOM   3901  H01 WTR   817     -18.801 -10.684   0.235
ATOM   3902  H02 WTR   817     -19.499  -9.378  -0.082
TER   
ATOM   3903  O00 WTR   818     -21.915  -3.998  -1.344
ATOM   3904  H01 WTR   818     -22.538  -4.244  -2.028
ATOM   3905  H02 WTR   818     -22.461  -3.742  -0.601
TER   
ATOM   3906  O00 WTR   819     -27.340 -13.499  -3.583
ATOM   3907  H01 WTR   819     -27.102 -13.731  -4.481
ATOM   3908  H02 WTR   819     -26.944 -14.184  -3.045
TER   
ATOM   3909  O00 WTR   820     -18.476  -6.508   0.570
ATOM   3910  H01 WTR   820     -17.560  -6.574   0.300
ATOM   3911  H02 WTR   820     -18.878  -5.939  -0.086
TER   
ATOM   3912  O00 WTR   821     -21.484 -11.012  -2.805
ATOM   3913  H01 WTR   821     -21.880 -10.208  -2.467
ATOM   3914  H02 WTR   821     -22.201 -11.646  -2.815
TER   
ATOM   3915  O00 WTR   822     -22.924 -13.305  -3.466
ATOM   3916  H01 WTR   822     -23.823 -13.130  -3.189
ATOM   3917  H02 WTR   822     -23.002 -13.577  -4.380
TER   
ATOM   3918  O00 WTR   823     -21.491 -16.491  -8.851
ATOM   3919  H01 WTR   823     -21.024 -17.286  -9.106
ATOM   3920  H02 WTR   823     -20.938 -16.092  -8.179
TER   
ATOM   3921  O00 WTR   824     -19.088  -8.841  -8.927
ATOM   3922  H01 WTR   824     -19.996  -8.812  -8.624
ATOM   3923  H02 WTR   824     -19.094  -8.351  -9.749
TER   
ATOM   3924  O00 WTR   825     -20.945  -7.962  -0.460
ATOM   3925  H01 WTR   825     -20.552  -7.094  -0.368
ATOM   3926  H02 WTR   825     -21.488  -8.064   0.322
TER   
ATOM   3927  O00 WTR   826     -17.155 -11.275  -5.700
ATOM   3928  H01 WTR   826     -16.413 -10.947  -5.192
ATOM   3929  H02 WTR   826     -17.166 -10.733  -6.488
TER   
ATOM   3930  O00 WTR   827     -21.838 -14.284 -10.887
ATOM   3931  H01 WTR   827     -21.875 -15.102 -10.392
ATOM   3932  H02 WTR   827     -22.320 -13.656 -10.350
TER   
ATOM   3933  O00 WTR   828     -25.253 -12.397  -1.757
ATOM   3934  H01 WTR   828     -25.958 -11.941  -2.216
ATOM   3935  H02 WTR   828     -24.823 -11.716  -1.240
TER   
ATOM   3936  O00 WTR   829     -13.313 -12.893  -3.387
ATOM   3937  H01 WTR   829     -13.882 -12.124  -3.365
ATOM   3938  H02 WTR   829     -12.440 -12.541  -3.562
TER   
ATOM   3939  O00 WTR   830     -21.335 -15.704  -5.509
ATOM   3940  H01 WTR   830     -21.245 -16.591  -5.161
ATOM   3941  H02 WTR   830     -20.494 -15.526  -5.932
TER   
ATOM   3942  O00 WTR   831     -18.953 -15.614  -6.916
ATOM   3943  H01 WTR   831     -18.965 -14.964  -7.618
ATOM   3944  H02 WTR   831     -18.044 -15.627  -6.616
TER   
ATOM   3945  O00 WTR   832     -23.581 -14.329  -5.851
ATOM   3946  H01 WTR   832     -22.796 -14.844  -5.668
ATOM   3947  H02 WTR   832     -24.089 -14.871  -6.455
TER   
ATOM   3948  O00 WTR   833     -17.431  -1.428  -3.403
ATOM   3949  H01 WTR   833     -18.246  -1.690  -2.976
ATOM   3950  H02 WTR   833     -17.666  -1.325  -4.326
TER   
ATOM   3951  O00 WTR   834     -18.171  -8.031  12.025
ATOM   3952  H01 WTR   834     -17.898  -8.945  12.102
ATOM   3953  H02 WTR   834     -17.561  -7.551  12.584
TER   
ATOM   3954  O00 WTR   835     -18.794  -7.726 -11.552
ATOM   3955  H01 WTR   835     -17.964  -7.279 -11.388
ATOM   3956  H02 WTR   835     -19.356  -7.055 -11.939
TER   
ATOM   3957  O00 WTR   836     -19.907 -19.173  -2.523
ATOM   3958  H01 WTR   836     -20.188 -20.081  -2.640
ATOM   3959  H02 WTR   836     -20.234 -18.719  -3.300
TER   
ATOM   3960  O00 WTR   837     -23.105 -12.287   3.997
ATOM   3961  H01 WTR   837     -23.241 -11.515   3.448
ATOM   3962  H02 WTR   837     -22.209 -12.563   3.806
TER   
ATOM   3963  O00 WTR   838     -15.584  -4.957  -1.372
ATOM   3964  H01 WTR   838     -15.837  -5.667  -1.960
ATOM   3965  H02 WTR   838     -14.790  -5.274  -0.941
TER   
ATOM   3966  O00 WTR   839     -16.714 -15.089  -5.328
ATOM   3967  H01 WTR   839     -15.765 -15.005  -5.245
ATOM   3968  H02 WTR   839     -17.066 -14.526  -4.639
TER   
ATOM   3969  O00 WTR   840     -20.582 -12.485  -5.021
ATOM   3970  H01 WTR   840     -21.080 -12.361  -4.213
ATOM   3971  H02 WTR   840     -19.786 -12.939  -4.745
TER   
ATOM   3972  O00 WTR   841     -20.986 -12.135  -7.609
ATOM   3973  H01 WTR   841     -21.197 -11.201  -7.616
ATOM   3974  H02 WTR   841     -20.945 -12.364  -6.681
TER   
ATOM   3975  O00 WTR   842     -18.828 -13.422  -8.667
ATOM   3976  H01 WTR   842     -19.643 -13.069  -8.311
ATOM   3977  H02 WTR   842     -18.981 -13.476  -9.611
TER   
ATOM   3978  O00 WTR   843     -13.662 -14.213 -13.815
ATOM   3979  H01 WTR   843     -13.355 -13.313 -13.923
ATOM   3980  H02 WTR   843     -13.097 -14.730 -14.390
TER   
ATOM   3981  O00 WTR   844     -15.386  -7.353   1.285
ATOM   3982  H01 WTR   844     -15.675  -7.748   2.108
ATOM   3983  H02 WTR   844     -14.861  -6.599   1.552
TER   
ATOM   3984  O00 WTR   845     -23.357 -15.641  -1.988
ATOM   3985  H01 WTR   845     -23.099 -16.240  -2.688
ATOM   3986  H02 WTR   845     -23.452 -14.792  -2.421
TER   
ATOM   3987  O00 WTR   846     -25.557  -9.121   5.046
ATOM   3988  H01 WTR   846     -25.992  -8.454   5.578
ATOM   3989  H02 WTR   846     -24.625  -8.922   5.126
TER   
ATOM   3990  O00 WTR   847     -21.587 -17.266   2.772
ATOM   3991  H01 WTR   847     -21.151 -16.491   2.415
ATOM   3992  H02 WTR   847     -22.514 -17.031   2.792
TER   
ATOM   3993  O00 WTR   848     -19.378  -9.726  -5.077
ATOM   3994  H01 WTR   848     -19.783 -10.466  -4.625
ATOM   3995  H02 WTR   848     -18.487 -10.020  -5.269
TER   
ATOM   3996  O00 WTR   849     -21.225 -14.355  -0.835
ATOM   3997  H01 WTR   849     -20.571 -14.593  -1.493
ATOM   3998  H02 WTR   849     -22.041 -14.736  -1.159
TER   
ATOM   3999  O00 WTR   850     -16.367 -11.446 -15.321
ATOM   4000  H01 WTR   850     -16.521 -12.311 -14.939
ATOM   4001  H02 WTR   850     -15.418 -11.330 -15.278
TER   
ATOM   4002  O00 WTR   851     -21.920 -11.710   0.063
ATOM   4003  H01 WTR   851     -21.426 -11.379  -0.687
ATOM   4004  H02 WTR   851     -21.895 -12.662  -0.034
TER   
ATOM   4005  O00 WTR   852     -22.253  -5.896  -9.402
ATOM   4006  H01 WTR   852     -23.167  -5.613  -9.444
ATOM   4007  H02 WTR   852     -22.064  -5.958  -8.465
TER   
ATOM   4008  O00 WTR   853     -14.498  -5.824  -5.432
ATOM   4009  H01 WTR   853     -14.962  -5.415  -6.162
ATOM   4010  H02 WTR   853     -14.477  -5.150  -4.753
TER   
ATOM   4011  O00 WTR   854     -18.796 -11.635   1.569
ATOM   4012  H01 WTR   854     -18.107 -12.296   1.641
ATOM   4013  H02 WTR   854     -19.397 -11.838   2.286
TER   
ATOM   4014  O00 WTR   855     -23.015 -10.141  -5.124
ATOM   4015  H01 WTR   855     -22.392 -10.167  -4.397
ATOM   4016  H02 WTR   855     -23.162 -11.060  -5.347
TER   
ATOM   4017  O00 WTR   856     -23.006  -8.775  -2.258
ATOM   4018  H01 WTR   856     -23.807  -9.027  -1.798
ATOM   4019  H02 WTR   856     -22.481  -8.325  -1.596
TER   
ATOM   4020  O00 WTR   857     -21.860  -6.464  -6.752
ATOM   4021  H01 WTR   857     -21.802  -7.408  -6.609
ATOM   4022  H02 WTR   857     -20.964  -6.196  -6.955
TER   
ATOM   4023  O00 WTR   858     -16.808  -7.260  -2.628
ATOM   4024  H01 WTR   858     -17.737  -7.138  -2.823
ATOM   4025  H02 WTR   858     -16.754  -8.143  -2.261
TER   
ATOM   4026  O00 WTR   859     -24.486 -10.045  -0.224
ATOM   4027  H01 WTR   859     -24.853  -9.834   0.634
ATOM   4028  H02 WTR   859     -23.561 -10.223  -0.052
TER   
ATOM   4029  O00 WTR   860     -16.878  -8.963  -7.416
ATOM   4030  H01 WTR   860     -17.654  -9.029  -7.972
ATOM   4031  H02 WTR   860     -16.222  -9.504  -7.855
TER   
ATOM   4032  O00 WTR   861     -17.695 -16.067   0.920
ATOM   4033  H01 WTR   861     -17.564 -16.667   1.654
ATOM   4034  H02 WTR   861     -17.873 -16.637   0.173
TER   
ATOM   4035  O00 WTR   862     -18.880  -7.806   2.963
ATOM   4036  H01 WTR   862     -18.667  -7.557   2.064
ATOM   4037  H02 WTR   862     -18.984  -6.973   3.424
TER   
ATOM   4038  O00 WTR   863     -19.355  -7.783  -3.016
ATOM   4039  H01 WTR   863     -19.474  -8.414  -3.726
ATOM   4040  H02 WTR   863     -19.427  -8.304  -2.216
TER   
ATOM   4041  O00 WTR   864     -19.404 -15.297  -2.837
ATOM   4042  H01 WTR   864     -18.914 -14.509  -3.070
ATOM   4043  H02 WTR   864     -19.604 -15.712  -3.675
TER   
ATOM   4044  O00 WTR   865     -20.507  -2.050  -2.473
ATOM   4045  H01 WTR   865     -21.108  -1.969  -3.213
ATOM   4046  H02 WTR   865     -20.903  -2.718  -1.914
TER   
ATOM   4047  O00 WTR   866     -21.985  -6.825   3.741
ATOM   4048  H01 WTR   866     -21.773  -6.144   4.380
ATOM   4049  H02 WTR   866     -22.381  -6.351   3.009
TER   
ATOM   4050  O00 WTR   867     -19.545  -5.105  -1.273
ATOM   4051  H01 WTR   867     -19.458  -5.563  -2.109
ATOM   4052  H02 WTR   867     -20.435  -4.752  -1.285
TER   
ATOM   4053  O00 WTR   868     -24.077  -5.611   2.172
ATOM   4054  H01 WTR   868     -24.431  -5.062   2.872
ATOM   4055  H02 WTR   868     -24.010  -5.025   1.418
TER   
ATOM   4056  O00 WTR   869     -17.242  -6.522  -6.181
ATOM   4057  H01 WTR   869     -17.109  -7.410  -6.513
ATOM   4058  H02 WTR   869     -16.797  -6.515  -5.333
TER   
ATOM   4059  O00 WTR   870     -24.280  -0.312   1.517
ATOM   4060  H01 WTR   870     -23.399  -0.399   1.879
ATOM   4061  H02 WTR   870     -24.862  -0.513   2.250
TER   
ATOM   4062  O00 WTR   871     -15.968 -22.202 -10.484
ATOM   4063  H01 WTR   871     -15.859 -23.153 -10.500
ATOM   4064  H02 WTR   871     -15.120 -21.868 -10.194
TER   
ATOM   4065  O00 WTR   872     -16.346   1.770   4.669
ATOM   4066  H01 WTR   872     -16.903   1.154   5.145
ATOM   4067  H02 WTR   872     -16.857   2.579   4.637
TER   
ATOM   4068  O00 WTR   873     -23.678  -0.525  -6.583
ATOM   4069  H01 WTR   873     -24.172   0.271  -6.783
ATOM   4070  H02 WTR   873     -22.833  -0.396  -7.012
TER   
ATOM   4071  O00 WTR   874     -16.572   1.202  -3.849
ATOM   4072  H01 WTR   874     -17.374   1.578  -3.485
ATOM   4073  H02 WTR   874     -16.532   0.319  -3.481
TER   
ATOM   4074  O00 WTR   875     -21.221  -3.193   2.899
ATOM   4075  H01 WTR   875     -21.205  -2.244   2.781
ATOM   4076  H02 WTR   875     -20.446  -3.506   2.431
TER   
ATOM   4077  O00 WTR   876     -24.162  -3.870  -3.754
ATOM   4078  H01 WTR   876     -23.511  -3.253  -4.088
ATOM   4079  H02 WTR   876     -23.746  -4.728  -3.842
TER   
ATOM   4080  O00 WTR   877     -10.273  -9.005  -2.459
ATOM   4081  H01 WTR   877     -11.005  -8.573  -2.900
ATOM   4082  H02 WTR   877     -10.123  -9.801  -2.968
TER   
ATOM   4083  O00 WTR   878     -23.983   3.454  -3.343
ATOM   4084  H01 WTR   878     -24.259   3.760  -2.479
ATOM   4085  H02 WTR   878     -24.568   2.721  -3.536
TER   
ATOM   4086  O00 WTR   879     -22.566   2.720  -5.675
ATOM   4087  H01 WTR   879     -22.027   2.011  -5.325
ATOM   4088  H02 WTR   879     -22.761   3.271  -4.916
TER   
ATOM   4089  O00 WTR   880     -13.266  -1.859   5.188
ATOM   4090  H01 WTR   880     -13.483  -1.349   4.408
ATOM   4091  H02 WTR   880     -13.438  -1.264   5.918
TER   
ATOM   4092  O00 WTR   881     -10.075  -2.514  -7.516
ATOM   4093  H01 WTR   881     -10.062  -2.144  -8.399
ATOM   4094  H02 WTR   881      -9.233  -2.261  -7.138
TER   
ATOM   4095  O00 WTR   882     -11.795   2.037 -11.322
ATOM   4096  H01 WTR   882     -12.514   1.735 -10.768
ATOM   4097  H02 WTR   882     -11.668   1.332 -11.957
TER   
ATOM   4098  O00 WTR   883     -15.463  -1.655   1.802
ATOM   4099  H01 WTR   883     -15.180  -2.557   1.654
ATOM   4100  H02 WTR   883     -14.717  -1.237   2.232
TER   
ATOM   4101  O00 WTR   884     -22.780  -6.259  -4.059
ATOM   4102  H01 WTR   884     -23.071  -7.149  -3.856
ATOM   4103  H02 WTR   884     -22.548  -6.288  -4.987
TER   
ATOM   4104  O00 WTR   885     -13.752   0.149  -5.799
ATOM   4105  H01 WTR   885     -13.488   0.662  -6.563
ATOM   4106  H02 WTR   885     -14.254  -0.581  -6.162
TER   
ATOM   4107  O00 WTR   886     -14.756   1.814  -1.368
ATOM   4108  H01 WTR   886     -15.169   2.501  -0.845
ATOM   4109  H02 WTR   886     -15.440   1.530  -1.974
TER   
ATOM   4110  O00 WTR   887     -15.507  -3.524  -3.942
ATOM   4111  H01 WTR   887     -16.207  -2.928  -3.673
ATOM   4112  H02 WTR   887     -15.132  -3.840  -3.120
TER   
ATOM   4113  O00 WTR   888     -17.017   1.387  -6.572
ATOM   4114  H01 WTR   888     -17.532   2.192  -6.627
ATOM   4115  H02 WTR   888     -16.760   1.329  -5.652
TER   
ATOM   4116  O00 WTR   889     -16.689  -4.588   3.409
ATOM   4117  H01 WTR   889     -16.765  -3.681   3.706
ATOM   4118  H02 WTR   889     -16.131  -4.541   2.634
TER   
ATOM   4119  O00 WTR   890     -22.258  -1.984  -4.769
ATOM   4120  H01 WTR   890     -22.944  -1.501  -5.231
ATOM   4121  H02 WTR   890     -21.741  -2.390  -5.465
TER   
ATOM   4122  O00 WTR   891     -22.395   3.928  -8.435
ATOM   4123  H01 WTR   891     -22.141   4.277  -7.581
ATOM   4124  H02 WTR   891     -22.817   3.092  -8.237
TER   
ATOM   4125  O00 WTR   892     -19.756 -12.209 -12.610
ATOM   4126  H01 WTR   892     -20.615 -11.998 -12.243
ATOM   4127  H02 WTR   892     -19.513 -11.432 -13.113
TER   
ATOM   4128  O00 WTR   893     -10.611  -3.427   1.537
ATOM   4129  H01 WTR   893     -10.167  -4.267   1.651
ATOM   4130  H02 WTR   893     -10.921  -3.199   2.413
TER   
ATOM   4131  O00 WTR   894     -20.773  -0.117  -8.184
ATOM   4132  H01 WTR   894     -20.729   0.618  -7.573
ATOM   4133  H02 WTR   894     -20.111   0.081  -8.847
TER   
ATOM   4134  O00 WTR   895     -20.839  -5.985 -11.829
ATOM   4135  H01 WTR   895     -21.357  -6.072 -11.029
ATOM   4136  H02 WTR   895     -20.210  -5.290 -11.632
TER   
ATOM   4137  O00 WTR   896     -15.707   1.856   7.321
ATOM   4138  H01 WTR   896     -16.528   1.520   7.681
ATOM   4139  H02 WTR   896     -15.905   2.043   6.403
TER   
ATOM   4140  O00 WTR   897     -21.221  -9.163  -6.936
ATOM   4141  H01 WTR   897     -20.435  -9.358  -6.426
ATOM   4142  H02 WTR   897     -21.940  -9.514  -6.412
TER   
ATOM   4143  O00 WTR   898     -19.577  -4.190 -10.137
ATOM   4144  H01 WTR   898     -20.374  -3.662 -10.185
ATOM   4145  H02 WTR   898     -19.603  -4.586  -9.266
TER   
ATOM   4146  O00 WTR   899     -17.671  -3.318  -0.764
ATOM   4147  H01 WTR   899     -16.992  -3.985  -0.868
ATOM   4148  H02 WTR   899     -18.473  -3.742  -1.069
TER   
ATOM   4149  O00 WTR   900     -15.084   2.305   1.999
ATOM   4150  H01 WTR   900     -15.764   2.161   2.658
ATOM   4151  H02 WTR   900     -15.562   2.366   1.172
TER   
ATOM   4152  O00 WTR   901     -19.957  -0.356   0.002
ATOM   4153  H01 WTR   901     -20.154  -1.008  -0.670
ATOM   4154  H02 WTR   901     -19.007  -0.401   0.108
TER   
ATOM   4155  O00 WTR   902     -19.511   1.524  -2.548
ATOM   4156  H01 WTR   902     -19.315   2.455  -2.449
ATOM   4157  H02 WTR   902     -19.842   1.256  -1.690
TER   
ATOM   4158  O00 WTR   903     -25.459  -3.255  -1.626
ATOM   4159  H01 WTR   903     -25.135  -3.546  -2.479
ATOM   4160  H02 WTR   903     -26.376  -3.032  -1.782
TER   
ATOM   4161  O00 WTR   904     -13.926   3.729  -7.494
ATOM   4162  H01 WTR   904     -13.338   2.986  -7.356
ATOM   4163  H02 WTR   904     -13.437   4.319  -8.067
TER   
ATOM   4164  O00 WTR   905     -20.182  -2.426  -6.723
ATOM   4165  H01 WTR   905     -19.319  -2.119  -6.444
ATOM   4166  H02 WTR   905     -20.366  -1.933  -7.522
TER   
ATOM   4167  O00 WTR   906     -17.153  -0.408   0.075
ATOM   4168  H01 WTR   906     -17.252  -1.143  -0.530
ATOM   4169  H02 WTR   906     -16.511  -0.711   0.717
TER   
ATOM   4170  O00 WTR   907     -20.983   0.556  -4.886
ATOM   4171  H01 WTR   907     -20.150   0.404  -4.439
ATOM   4172  H02 WTR   907     -21.474  -0.256  -4.762
TER   
ATOM   4173  O00 WTR   908     -12.154  -7.343  -6.009
ATOM   4174  H01 WTR   908     -11.692  -6.701  -6.548
ATOM   4175  H02 WTR   908     -12.981  -6.917  -5.785
TER   
ATOM   4176  O00 WTR   909     -12.723   0.348   0.207
ATOM   4177  H01 WTR   909     -13.441   0.886  -0.125
ATOM   4178  H02 WTR   909     -12.531  -0.263  -0.503
TER   
ATOM   4179  O00 WTR   910     -16.563   3.607  -0.436
ATOM   4180  H01 WTR   910     -17.448   3.244  -0.466
ATOM   4181  H02 WTR   910     -16.683   4.507  -0.132
TER   
ATOM   4182  O00 WTR   911     -17.329   6.888 -12.605
ATOM   4183  H01 WTR   911     -16.381   6.757 -12.605
ATOM   4184  H02 WTR   911     -17.690   6.029 -12.824
TER   
ATOM   4185  O00 WTR   912     -19.284   8.659 -11.851
ATOM   4186  H01 WTR   912     -19.380   8.388 -10.938
ATOM   4187  H02 WTR   912     -18.790   7.949 -12.261
TER   
ATOM   4188  O00 WTR   913     -13.983 -15.328   4.707
ATOM   4189  H01 WTR   913     -13.275 -15.972   4.730
ATOM   4190  H02 WTR   913     -13.637 -14.608   4.180
TER   
ATOM   4191  O00 WTR   914     -16.612  -3.774  -6.219
ATOM   4192  H01 WTR   914     -17.100  -4.593  -6.308
ATOM   4193  H02 WTR   914     -16.175  -3.846  -5.370
TER   
ATOM   4194  O00 WTR   915     -13.307  -4.786   5.001
ATOM   4195  H01 WTR   915     -12.479  -5.008   5.426
ATOM   4196  H02 WTR   915     -13.153  -3.927   4.608
TER   
ATOM   4197  O00 WTR   916     -12.154 -17.255   4.523
ATOM   4198  H01 WTR   916     -12.125 -18.006   5.116
ATOM   4199  H02 WTR   916     -11.279 -16.871   4.579
TER   
ATOM   4200  O00 WTR   917      -4.277 -12.687   5.781
ATOM   4201  H01 WTR   917      -5.052 -13.246   5.715
ATOM   4202  H02 WTR   917      -4.540 -11.864   5.369
TER   
ATOM   4203  O00 WTR   918      -2.665 -13.531   8.103
ATOM   4204  H01 WTR   918      -2.424 -14.357   7.683
ATOM   4205  H02 WTR   918      -3.265 -13.114   7.485
TER   
ATOM   4206  O00 WTR   919     -10.456 -22.048  13.603
ATOM   4207  H01 WTR   919     -11.137 -21.375  13.615
ATOM   4208  H02 WTR   919      -9.867 -21.780  12.898
TER   
ATOM   4209  O00 WTR   920      -7.672 -18.407   8.015
ATOM   4210  H01 WTR   920      -7.550 -19.355   7.967
ATOM   4211  H02 WTR   920      -8.614 -18.293   8.143
TER   
ATOM   4212  O00 WTR   921     -17.702 -13.158   9.132
ATOM   4213  H01 WTR   921     -18.483 -13.505   8.701
ATOM   4214  H02 WTR   921     -16.983 -13.377   8.539
TER   
ATOM   4215  O00 WTR   922      -8.815 -13.492   2.970
ATOM   4216  H01 WTR   922      -8.484 -14.009   2.236
ATOM   4217  H02 WTR   922      -8.254 -12.716   2.989
TER   
ATOM   4218  O00 WTR   923       5.016 -13.951  -4.584
ATOM   4219  H01 WTR   923       5.245 -13.033  -4.439
ATOM   4220  H02 WTR   923       4.181 -14.065  -4.132
TER   
ATOM   4221  O00 WTR   924     -11.309  -2.511  10.243
ATOM   4222  H01 WTR   924     -11.964  -3.207  10.283
ATOM   4223  H02 WTR   924     -10.705  -2.789   9.555
TER   
ATOM   4224  O00 WTR   925      -1.783 -16.147   9.800
ATOM   4225  H01 WTR   925      -2.187 -16.015   8.942
ATOM   4226  H02 WTR   925      -2.404 -16.698  10.276
TER   
ATOM   4227  O00 WTR   926      -6.936 -10.499   7.209
ATOM   4228  H01 WTR   926      -6.689 -11.146   6.548
ATOM   4229  H02 WTR   926      -6.341  -9.764   7.059
TER   
ATOM   4230  O00 WTR   927      -8.465 -14.581   8.614
ATOM   4231  H01 WTR   927      -8.888 -14.420   7.771
ATOM   4232  H02 WTR   927      -8.742 -15.465   8.856
TER   
ATOM   4233  O00 WTR   928     -11.746 -13.506   8.123
ATOM   4234  H01 WTR   928     -10.917 -13.543   7.646
ATOM   4235  H02 WTR   928     -12.176 -12.715   7.798
TER   
ATOM   4236  O00 WTR   929       0.581 -14.801   7.277
ATOM   4237  H01 WTR   929       0.381 -13.865   7.279
ATOM   4238  H02 WTR   929       1.493 -14.853   7.562
TER   
ATOM   4239  O00 WTR   930      -1.647 -20.935   8.977
ATOM   4240  H01 WTR   930      -1.231 -20.073   8.945
ATOM   4241  H02 WTR   930      -1.040 -21.511   8.512
TER   
ATOM   4242  O00 WTR   931     -10.729 -15.180  12.122
ATOM   4243  H01 WTR   931     -10.172 -14.950  12.866
ATOM   4244  H02 WTR   931     -10.852 -14.356  11.650
TER   
ATOM   4245  O00 WTR   932      -9.486 -16.732   5.483
ATOM   4246  H01 WTR   932      -9.877 -17.029   6.305
ATOM   4247  H02 WTR   932      -8.556 -16.626   5.684
TER   
ATOM   4248  O00 WTR   933     -13.270 -11.268 -14.277
ATOM   4249  H01 WTR   933     -12.532 -11.580 -14.801
ATOM   4250  H02 WTR   933     -12.893 -10.596 -13.708
TER   
ATOM   4251  O00 WTR   934      -7.106 -10.616  -3.378
ATOM   4252  H01 WTR   934      -7.442 -11.096  -2.621
ATOM   4253  H02 WTR   934      -6.624 -11.272  -3.883
TER   
ATOM   4254  O00 WTR   935       4.522  11.255  15.103
ATOM   4255  H01 WTR   935       4.276  12.030  15.608
ATOM   4256  H02 WTR   935       3.908  10.578  15.387
TER   
ATOM   4257  O00 WTR   936      11.376 -20.440   9.577
ATOM   4258  H01 WTR   936      11.237 -20.869   8.733
ATOM   4259  H02 WTR   936      10.575 -19.937   9.725
TER   
ATOM   4260  O00 WTR   937      -5.047 -14.944  10.098
ATOM   4261  H01 WTR   937      -5.390 -14.547   9.297
ATOM   4262  H02 WTR   937      -5.373 -15.843  10.079
TER   
ATOM   4263  O00 WTR   938      -5.890 -17.065   2.201
ATOM   4264  H01 WTR   938      -6.839 -17.153   2.288
ATOM   4265  H02 WTR   938      -5.726 -16.128   2.306
TER   
ATOM   4266  O00 WTR   939     -13.853 -15.111   8.315
ATOM   4267  H01 WTR   939     -13.035 -14.647   8.137
ATOM   4268  H02 WTR   939     -13.702 -15.552   9.151
TER   
ATOM   4269  O00 WTR   940      -2.351 -15.673   2.195
ATOM   4270  H01 WTR   940      -2.376 -14.977   2.852
ATOM   4271  H02 WTR   940      -1.434 -15.945   2.169
TER   
ATOM   4272  O00 WTR   941      -7.849 -10.954   3.325
ATOM   4273  H01 WTR   941      -8.019 -10.645   2.435
ATOM   4274  H02 WTR   941      -6.957 -10.662   3.513
TER   
ATOM   4275  O00 WTR   942     -10.410  -9.866   2.195
ATOM   4276  H01 WTR   942     -10.682 -10.042   1.295
ATOM   4277  H02 WTR   942     -10.558 -10.691   2.657
TER   
ATOM   4278  O00 WTR   943      -6.148 -11.184  13.049
ATOM   4279  H01 WTR   943      -6.845 -11.827  12.919
ATOM   4280  H02 WTR   943      -6.594 -10.414  13.400
TER   
ATOM   4281  O00 WTR   944     -14.495  -4.601   1.502
ATOM   4282  H01 WTR   944     -14.019  -4.218   0.765
ATOM   4283  H02 WTR   944     -13.818  -4.794   2.151
TER   
ATOM   4284  O00 WTR   945      -7.479 -20.428  16.094
ATOM   4285  H01 WTR   945      -7.147 -19.548  16.272
ATOM   4286  H02 WTR   945      -7.755 -20.758  16.949
TER   
ATOM   4287  O00 WTR   946     -13.876 -14.781  -5.064
ATOM   4288  H01 WTR   946     -13.570 -14.138  -4.424
ATOM   4289  H02 WTR   946     -13.408 -14.560  -5.869
TER   
ATOM   4290  O00 WTR   947       0.151 -14.955  11.775
ATOM   4291  H01 WTR   947      -0.246 -15.402  11.028
ATOM   4292  H02 WTR   947       0.541 -14.164  11.402
TER   
ATOM   4293  O00 WTR   948      -2.085 -20.050   4.052
ATOM   4294  H01 WTR   948      -2.761 -19.500   3.658
ATOM   4295  H02 WTR   948      -1.506 -19.435   4.501
TER   
ATOM   4296  O00 WTR   949      -9.338 -16.696  10.109
ATOM   4297  H01 WTR   949      -9.333 -17.596  10.434
ATOM   4298  H02 WTR   949      -9.739 -16.188  10.814
TER   
ATOM   4299  O00 WTR   950     -11.454 -13.053  15.224
ATOM   4300  H01 WTR   950     -11.724 -12.560  15.999
ATOM   4301  H02 WTR   950     -12.068 -13.786  15.180
TER   
ATOM   4302  O00 WTR   951      13.126 -16.690  -7.306
ATOM   4303  H01 WTR   951      13.511 -17.084  -8.089
ATOM   4304  H02 WTR   951      12.903 -15.797  -7.571
TER   
ATOM   4305  O00 WTR   952      -6.704 -17.423   5.754
ATOM   4306  H01 WTR   952      -5.749 -17.481   5.798
ATOM   4307  H02 WTR   952      -7.006 -17.810   6.576
TER   
ATOM   4308  O00 WTR   953      -7.282 -17.674  12.698
ATOM   4309  H01 WTR   953      -8.209 -17.737  12.930
ATOM   4310  H02 WTR   953      -6.996 -16.842  13.074
TER   
ATOM   4311  O00 WTR   954     -11.032  -8.213   5.437
ATOM   4312  H01 WTR   954     -10.345  -8.832   5.686
ATOM   4313  H02 WTR   954     -11.806  -8.759   5.294
TER   
ATOM   4314  O00 WTR   955      -5.705 -12.612  17.982
ATOM   4315  H01 WTR   955      -5.554 -11.676  17.854
ATOM   4316  H02 WTR   955      -5.049 -13.039  17.431
TER   
ATOM   4317  O00 WTR   956      -6.166 -12.777   8.758
ATOM   4318  H01 WTR   956      -6.877 -13.417   8.723
ATOM   4319  H02 WTR   956      -6.592 -11.935   8.599
TER   
ATOM   4320  O00 WTR   957      16.335 -13.756 -11.651
ATOM   4321  H01 WTR   957      16.697 -13.230 -12.364
ATOM   4322  H02 WTR   957      16.875 -13.535 -10.892
TER   
ATOM   4323  O00 WTR   958       0.314 -21.661   4.901
ATOM   4324  H01 WTR   958      -0.535 -21.937   4.556
ATOM   4325  H02 WTR   958       0.955 -22.138   4.374
TER   
ATOM   4326  O00 WTR   959      -5.808 -18.065  10.348
ATOM   4327  H01 WTR   959      -6.409 -18.031  11.093
ATOM   4328  H02 WTR   959      -6.365 -18.282   9.601
TER   
ATOM   4329  O00 WTR   960     -11.454  -5.973   6.821
ATOM   4330  H01 WTR   960     -11.028  -5.669   7.622
ATOM   4331  H02 WTR   960     -11.244  -6.906   6.778
TER   
ATOM   4332  O00 WTR   961      -6.589 -15.191  14.118
ATOM   4333  H01 WTR   961      -7.263 -14.636  13.724
ATOM   4334  H02 WTR   961      -6.988 -15.519  14.924
TER   
ATOM   4335  O00 WTR   962       5.169 -11.221   7.737
ATOM   4336  H01 WTR   962       5.134 -10.475   7.138
ATOM   4337  H02 WTR   962       4.850 -11.959   7.219
TER   
ATOM   4338  O00 WTR   963      -0.448 -12.143  -8.770
ATOM   4339  H01 WTR   963      -0.008 -12.022  -9.612
ATOM   4340  H02 WTR   963       0.145 -11.748  -8.130
TER   
ATOM   4341  O00 WTR   964      -7.899   8.408   8.612
ATOM   4342  H01 WTR   964      -7.492   8.857   7.871
ATOM   4343  H02 WTR   964      -8.839   8.467   8.443
TER   
ATOM   4344  O00 WTR   965      -7.821 -12.909  11.747
ATOM   4345  H01 WTR   965      -8.583 -12.484  11.355
ATOM   4346  H02 WTR   965      -7.709 -13.715  11.243
TER   
ATOM   4347  O00 WTR   966       5.854 -16.531   6.497
ATOM   4348  H01 WTR   966       5.993 -15.921   7.222
ATOM   4349  H02 WTR   966       5.640 -17.363   6.921
TER   
ATOM   4350  O00 WTR   967       9.501 -10.171   8.235
ATOM   4351  H01 WTR   967       8.877  -9.452   8.326
ATOM   4352  H02 WTR   967       9.018 -10.851   7.765
TER   
ATOM   4353  O00 WTR   968      -0.461 -18.032   8.560
ATOM   4354  H01 WTR   968      -0.671 -17.721   7.679
ATOM   4355  H02 WTR   968      -0.797 -17.350   9.142
TER   
ATOM   4356  O00 WTR   969       6.442 -15.820  19.141
ATOM   4357  H01 WTR   969       5.996 -16.470  19.683
ATOM   4358  H02 WTR   969       6.057 -15.926  18.272
TER   
ATOM   4359  O00 WTR   970       7.005 -13.244   9.326
ATOM   4360  H01 WTR   970       6.279 -12.875   9.828
ATOM   4361  H02 WTR   970       6.778 -14.167   9.218
TER   
ATOM   4362  O00 WTR   971      -4.441 -21.389   9.209
ATOM   4363  H01 WTR   971      -3.503 -21.196   9.221
ATOM   4364  H02 WTR   971      -4.489 -22.344   9.243
TER   
ATOM   4365  O00 WTR   972       8.640 -21.439   6.456
ATOM   4366  H01 WTR   972       9.299 -20.991   5.925
ATOM   4367  H02 WTR   972       7.824 -21.328   5.969
TER   
ATOM   4368  O00 WTR   973       1.674 -20.632  13.630
ATOM   4369  H01 WTR   973       2.619 -20.729  13.750
ATOM   4370  H02 WTR   973       1.419 -19.961  14.264
TER   
ATOM   4371  O00 WTR   974      10.217 -13.299   5.987
ATOM   4372  H01 WTR   974       9.362 -13.103   6.369
ATOM   4373  H02 WTR   974      10.757 -12.540   6.205
TER   
ATOM   4374  O00 WTR   975       5.426 -17.533  12.743
ATOM   4375  H01 WTR   975       5.348 -17.574  13.696
ATOM   4376  H02 WTR   975       6.091 -16.863  12.585
TER   
ATOM   4377  O00 WTR   976      15.608  -7.790   6.383
ATOM   4378  H01 WTR   976      15.410  -8.561   6.914
ATOM   4379  H02 WTR   976      15.590  -8.109   5.481
TER   
ATOM   4380  O00 WTR   977      -9.715  -8.802  16.147
ATOM   4381  H01 WTR   977      -9.687  -8.212  16.900
ATOM   4382  H02 WTR   977     -10.566  -8.633  15.742
TER   
ATOM   4383  O00 WTR   978       4.203 -12.969   5.736
ATOM   4384  H01 WTR   978       3.380 -12.886   5.253
ATOM   4385  H02 WTR   978       4.763 -13.497   5.166
TER   
ATOM   4386  O00 WTR   979      -1.121 -17.405  -1.941
ATOM   4387  H01 WTR   979      -1.226 -17.914  -2.745
ATOM   4388  H02 WTR   979      -1.042 -18.063  -1.250
TER   
ATOM   4389  O00 WTR   980      14.809 -11.545  12.391
ATOM   4390  H01 WTR   980      13.921 -11.217  12.530
ATOM   4391  H02 WTR   980      15.360 -10.988  12.941
TER   
ATOM   4392  O00 WTR   981      12.266 -17.510   9.561
ATOM   4393  H01 WTR   981      12.550 -17.771   8.685
ATOM   4394  H02 WTR   981      12.688 -18.137  10.147
TER   
ATOM   4395  O00 WTR   982       9.700 -16.468   9.205
ATOM   4396  H01 WTR   982       9.398 -17.111   8.563
ATOM   4397  H02 WTR   982      10.573 -16.770   9.454
TER   
ATOM   4398  O00 WTR   983       3.616  -7.354  12.680
ATOM   4399  H01 WTR   983       2.701  -7.546  12.885
ATOM   4400  H02 WTR   983       4.099  -8.115  13.002
TER   
ATOM   4401  O00 WTR   984      -3.936 -19.643   0.809
ATOM   4402  H01 WTR   984      -3.945 -19.094   1.593
ATOM   4403  H02 WTR   984      -3.385 -20.389   1.044
TER   
ATOM   4404  O00 WTR   985      10.356 -16.921  -6.962
ATOM   4405  H01 WTR   985      10.258 -17.032  -7.908
ATOM   4406  H02 WTR   985      11.285 -17.078  -6.797
TER   
ATOM   4407  O00 WTR   986       1.073  -7.805  13.709
ATOM   4408  H01 WTR   986       0.937  -8.744  13.836
ATOM   4409  H02 WTR   986       0.237  -7.484  13.370
TER   
ATOM   4410  O00 WTR   987       5.431  -9.750  10.488
ATOM   4411  H01 WTR   987       5.609  -9.215  11.262
ATOM   4412  H02 WTR   987       4.885  -9.194   9.933
TER   
ATOM   4413  O00 WTR   988      -3.922 -14.065  13.581
ATOM   4414  H01 WTR   988      -3.614 -14.918  13.887
ATOM   4415  H02 WTR   988      -4.862 -14.182  13.448
TER   
ATOM   4416  O00 WTR   989      14.945 -13.928  10.768
ATOM   4417  H01 WTR   989      14.457 -13.718   9.972
ATOM   4418  H02 WTR   989      14.831 -13.160  11.329
TER   
ATOM   4419  O00 WTR   990       2.436 -19.654   3.943
ATOM   4420  H01 WTR   990       1.488 -19.770   4.011
ATOM   4421  H02 WTR   990       2.608 -18.820   4.379
TER   
ATOM   4422  O00 WTR   991     -13.144 -12.275  12.122
ATOM   4423  H01 WTR   991     -13.530 -13.121  11.897
ATOM   4424  H02 WTR   991     -12.262 -12.308  11.751
TER   
ATOM   4425  O00 WTR   992       8.560  -5.766  16.941
ATOM   4426  H01 WTR   992       8.125  -6.619  16.922
ATOM   4427  H02 WTR   992       9.472  -5.958  16.724
TER   
ATOM   4428  O00 WTR   993      -0.225 -17.631   1.560
ATOM   4429  H01 WTR   993       0.595 -17.689   2.050
ATOM   4430  H02 WTR   993      -0.185 -18.359   0.939
TER   
ATOM   4431  O00 WTR   994       3.055 -20.722  16.883
ATOM   4432  H01 WTR   994       2.128 -20.959  16.929
ATOM   4433  H02 WTR   994       3.276 -20.798  15.954
TER   
ATOM   4434  O00 WTR   995       5.425 -13.230  12.706
ATOM   4435  H01 WTR   995       6.291 -12.841  12.835
ATOM   4436  H02 WTR   995       4.836 -12.682  13.224
TER   
ATOM   4437  O00 WTR   996      10.084 -16.820  12.308
ATOM   4438  H01 WTR   996      10.214 -17.477  11.623
ATOM   4439  H02 WTR   996      10.929 -16.376  12.377
TER   
ATOM   4440  O00 WTR   997       8.078 -12.075   6.941
ATOM   4441  H01 WTR   997       7.693 -12.478   7.719
ATOM   4442  H02 WTR   997       7.410 -12.178   6.263
TER   
ATOM   4443  O00 WTR   998       4.964 -11.742 -10.649
ATOM   4444  H01 WTR   998       5.250 -12.652 -10.727
ATOM   4445  H02 WTR   998       4.369 -11.740  -9.899
TER   
ATOM   4446  O00 WTR   999     -19.661  -9.846   4.704
ATOM   4447  H01 WTR   999     -19.677  -9.385   3.866
ATOM   4448  H02 WTR   999     -19.066  -9.333   5.250
TER   
ATOM   4449  O00 WTR  1000      -0.200 -12.002   7.637
ATOM   4450  H01 WTR  1000      -1.085 -12.362   7.584
ATOM   4451  H02 WTR  1000      -0.030 -11.654   6.761
TER   
ATOM   4452  O00 WTR  1001       5.653 -14.298 -10.291
ATOM   4453  H01 WTR  1001       6.417 -14.123  -9.741
ATOM   4454  H02 WTR  1001       5.156 -14.958  -9.808
TER   
ATOM   4455  O00 WTR  1002       6.241 -14.327   4.418
ATOM   4456  H01 WTR  1002       6.122 -14.884   5.187
ATOM   4457  H02 WTR  1002       6.567 -14.919   3.740
TER   
ATOM   4458  O00 WTR  1003       9.374  -6.450  12.516
ATOM   4459  H01 WTR  1003      10.274  -6.358  12.827
ATOM   4460  H02 WTR  1003       9.278  -7.384  12.330
TER   
ATOM   4461  O00 WTR  1004       4.660 -20.610  14.236
ATOM   4462  H01 WTR  1004       5.169 -21.237  13.722
ATOM   4463  H02 WTR  1004       5.303 -19.965  14.531
TER   
ATOM   4464  O00 WTR  1005       3.248 -17.636   5.506
ATOM   4465  H01 WTR  1005       4.079 -17.216   5.727
ATOM   4466  H02 WTR  1005       2.773 -17.680   6.337
TER   
ATOM   4467  O00 WTR  1006       2.092 -18.296   7.838
ATOM   4468  H01 WTR  1006       1.219 -17.953   8.029
ATOM   4469  H02 WTR  1006       2.655 -17.906   8.508
TER   
ATOM   4470  O00 WTR  1007       8.973  -5.623   9.368
ATOM   4471  H01 WTR  1007       8.958  -6.257  10.085
ATOM   4472  H02 WTR  1007       9.642  -4.987   9.623
TER   
ATOM   4473  O00 WTR  1008       7.432  -8.602   9.071
ATOM   4474  H01 WTR  1008       6.924  -9.159   9.661
ATOM   4475  H02 WTR  1008       7.025  -7.739   9.146
TER   
ATOM   4476  O00 WTR  1009      18.244 -18.680   7.173
ATOM   4477  H01 WTR  1009      18.760 -17.907   7.399
ATOM   4478  H02 WTR  1009      18.853 -19.245   6.697
TER   
ATOM   4479  O00 WTR  1010       7.612 -15.816  13.291
ATOM   4480  H01 WTR  1010       7.159 -14.984  13.154
ATOM   4481  H02 WTR  1010       8.448 -15.712  12.837
TER   
ATOM   4482  O00 WTR  1011      14.606 -11.148  16.566
ATOM   4483  H01 WTR  1011      14.945 -11.723  17.252
ATOM   4484  H02 WTR  1011      14.536 -10.291  16.985
TER   
ATOM   4485  O00 WTR  1012       5.604  -6.847   6.760
ATOM   4486  H01 WTR  1012       5.361  -7.755   6.581
ATOM   4487  H02 WTR  1012       6.048  -6.556   5.963
TER   
ATOM   4488  O00 WTR  1013       8.826 -18.566   7.640
ATOM   4489  H01 WTR  1013       9.211 -19.388   7.336
ATOM   4490  H02 WTR  1013       7.886 -18.742   7.680
TER   
ATOM   4491  O00 WTR  1014       6.191  -6.023   9.321
ATOM   4492  H01 WTR  1014       5.920  -6.050   8.404
ATOM   4493  H02 WTR  1014       7.032  -5.566   9.309
TER   
ATOM   4494  O00 WTR  1015       8.250 -10.041  13.297
ATOM   4495  H01 WTR  1015       9.056  -9.897  13.792
ATOM   4496  H02 WTR  1015       7.988 -10.935  13.518
TER   
ATOM   4497  O00 WTR  1016       7.431  -8.523  17.318
ATOM   4498  H01 WTR  1016       6.732  -9.139  17.100
ATOM   4499  H02 WTR  1016       7.360  -8.406  18.265
TER   
ATOM   4500  O00 WTR  1017       1.175 -16.033   3.837
ATOM   4501  H01 WTR  1017       1.277 -15.085   3.929
ATOM   4502  H02 WTR  1017       1.987 -16.396   4.189
TER   
ATOM   4503  O00 WTR  1018      13.502 -10.868  -2.526
ATOM   4504  H01 WTR  1018      13.946 -11.625  -2.906
ATOM   4505  H02 WTR  1018      12.601 -10.934  -2.842
TER   
ATOM   4506  O00 WTR  1019     -10.233   4.905  15.337
ATOM   4507  H01 WTR  1019     -11.174   4.731  15.352
ATOM   4508  H02 WTR  1019     -10.143   5.691  14.798
TER   
ATOM   4509  O00 WTR  1020      -4.861   2.886   2.144
ATOM   4510  H01 WTR  1020      -4.293   3.459   1.628
ATOM   4511  H02 WTR  1020      -5.625   2.739   1.585
TER   
ATOM   4512  O00 WTR  1021      -6.695   1.469   6.246
ATOM   4513  H01 WTR  1021      -6.142   2.156   5.871
ATOM   4514  H02 WTR  1021      -7.422   1.385   5.629
TER   
ATOM   4515  O00 WTR  1022      -5.684   3.811   5.278
ATOM   4516  H01 WTR  1022      -6.117   4.034   4.455
ATOM   4517  H02 WTR  1022      -4.814   4.205   5.206
TER   
ATOM   4518  O00 WTR  1023      -8.152  -1.628   8.921
ATOM   4519  H01 WTR  1023      -8.386  -2.404   8.411
ATOM   4520  H02 WTR  1023      -7.498  -1.939   9.546
TER   
ATOM   4521  O00 WTR  1024     -10.853   0.289   7.134
ATOM   4522  H01 WTR  1024     -10.111   0.403   7.728
ATOM   4523  H02 WTR  1024     -11.625   0.400   7.689
TER   
ATOM   4524  O00 WTR  1025      -9.332  -7.537  11.755
ATOM   4525  H01 WTR  1025     -10.238  -7.332  11.984
ATOM   4526  H02 WTR  1025      -9.053  -8.167  12.419
TER   
ATOM   4527  O00 WTR  1026     -10.673 -18.011   7.425
ATOM   4528  H01 WTR  1026     -11.465 -18.188   7.933
ATOM   4529  H02 WTR  1026     -10.255 -18.867   7.327
TER   
ATOM   4530  O00 WTR  1027      -8.456   3.252   9.468
ATOM   4531  H01 WTR  1027      -8.273   3.823   8.722
ATOM   4532  H02 WTR  1027      -8.319   2.366   9.131
TER   
ATOM   4533  O00 WTR  1028     -11.196  -3.099   4.079
ATOM   4534  H01 WTR  1028     -10.518  -3.682   4.423
ATOM   4535  H02 WTR  1028     -11.545  -2.655   4.852
TER   
ATOM   4536  O00 WTR  1029      -2.052   1.810   3.872
ATOM   4537  H01 WTR  1029      -1.651   1.097   4.369
ATOM   4538  H02 WTR  1029      -2.891   1.456   3.579
TER   
ATOM   4539  O00 WTR  1030     -12.372  -6.566   3.122
ATOM   4540  H01 WTR  1030     -11.474  -6.652   3.443
ATOM   4541  H02 WTR  1030     -12.856  -6.193   3.859
TER   
ATOM   4542  O00 WTR  1031      -7.024   1.807  14.095
ATOM   4543  H01 WTR  1031      -6.742   2.335  14.842
ATOM   4544  H02 WTR  1031      -7.832   1.388  14.389
TER   
ATOM   4545  O00 WTR  1032     -10.910   3.193   2.606
ATOM   4546  H01 WTR  1032     -10.433   3.951   2.945
ATOM   4547  H02 WTR  1032     -11.192   2.717   3.387
TER   
ATOM   4548  O00 WTR  1033     -13.093  -0.462  10.722
ATOM   4549  H01 WTR  1033     -13.922  -0.661  10.288
ATOM   4550  H02 WTR  1033     -12.512  -1.181  10.473
TER   
ATOM   4551  O00 WTR  1034      -6.088  -7.172  13.393
ATOM   4552  H01 WTR  1034      -5.928  -7.682  12.599
ATOM   4553  H02 WTR  1034      -6.312  -6.297  13.076
TER   
ATOM   4554  O00 WTR  1035      -8.475   6.633  11.091
ATOM   4555  H01 WTR  1035      -8.128   7.339  10.545
ATOM   4556  H02 WTR  1035      -8.975   7.081  11.773
TER   
ATOM   4557  O00 WTR  1036      -9.213   3.624  13.051
ATOM   4558  H01 WTR  1036      -9.412   2.726  12.787
ATOM   4559  H02 WTR  1036      -9.610   3.712  13.918
TER   
ATOM   4560  O00 WTR  1037      -9.739   1.531  11.332
ATOM   4561  H01 WTR  1037     -10.686   1.637  11.426
ATOM   4562  H02 WTR  1037      -9.513   2.062  10.569
TER   
ATOM   4563  O00 WTR  1038     -11.167  -6.412   9.574
ATOM   4564  H01 WTR  1038     -10.314  -6.579   9.975
ATOM   4565  H02 WTR  1038     -11.615  -5.837  10.194
TER   
ATOM   4566  O00 WTR  1039      -1.488   3.642   1.754
ATOM   4567  H01 WTR  1039      -1.669   2.729   1.976
ATOM   4568  H02 WTR  1039      -2.214   3.898   1.184
TER   
ATOM   4569  O00 WTR  1040      -8.397   0.816   8.185
ATOM   4570  H01 WTR  1040      -7.694   0.882   7.540
ATOM   4571  H02 WTR  1040      -8.299  -0.061   8.558
TER   
ATOM   4572  O00 WTR  1041      -4.165   0.363   2.977
ATOM   4573  H01 WTR  1041      -4.803  -0.346   2.893
ATOM   4574  H02 WTR  1041      -4.678   1.163   2.865
TER   
ATOM   4575  O00 WTR  1042      -7.510   4.875   7.479
ATOM   4576  H01 WTR  1042      -6.996   5.621   7.789
ATOM   4577  H02 WTR  1042      -6.964   4.471   6.805
TER   
ATOM   4578  O00 WTR  1043      14.493   4.889   5.202
ATOM   4579  H01 WTR  1043      15.309   4.959   5.697
ATOM   4580  H02 WTR  1043      14.168   5.788   5.146
TER   
ATOM   4581  O00 WTR  1044     -11.303  -4.876  -7.904
ATOM   4582  H01 WTR  1044     -10.759  -4.103  -7.751
ATOM   4583  H02 WTR  1044     -12.161  -4.523  -8.137
TER   
ATOM   4584  O00 WTR  1045      -2.665   4.217   5.068
ATOM   4585  H01 WTR  1045      -2.712   3.361   4.642
ATOM   4586  H02 WTR  1045      -2.873   4.842   4.374
TER   
ATOM   4587  O00 WTR  1046       0.970 -10.397   9.339
ATOM   4588  H01 WTR  1046       0.771  -9.479   9.158
ATOM   4589  H02 WTR  1046       0.748 -10.856   8.529
TER   
ATOM   4590  O00 WTR  1047      -6.646 -20.792   7.677
ATOM   4591  H01 WTR  1047      -5.751 -20.847   8.013
ATOM   4592  H02 WTR  1047      -6.956 -21.697   7.668
TER   
ATOM   4593  O00 WTR  1048       6.267   3.360  11.858
ATOM   4594  H01 WTR  1048       6.503   4.233  11.545
ATOM   4595  H02 WTR  1048       6.769   3.250  12.665
TER   
ATOM   4596  O00 WTR  1049       4.666  -5.105  11.823
ATOM   4597  H01 WTR  1049       4.268  -5.888  12.204
ATOM   4598  H02 WTR  1049       5.308  -5.442  11.197
TER   
ATOM   4599  O00 WTR  1050       6.449  -1.586  14.828
ATOM   4600  H01 WTR  1050       6.997  -1.908  15.543
ATOM   4601  H02 WTR  1050       5.931  -2.345  14.562
TER   
ATOM   4602  O00 WTR  1051      11.044   1.388   7.203
ATOM   4603  H01 WTR  1051      11.479   2.107   6.745
ATOM   4604  H02 WTR  1051      11.318   0.602   6.731
TER   
ATOM   4605  O00 WTR  1052     -15.648 -17.165  13.188
ATOM   4606  H01 WTR  1052     -15.810 -18.084  13.400
ATOM   4607  H02 WTR  1052     -15.894 -16.688  13.980
TER   
ATOM   4608  O00 WTR  1053       7.352  -3.574  -8.456
ATOM   4609  H01 WTR  1053       7.275  -4.347  -9.017
ATOM   4610  H02 WTR  1053       8.070  -3.783  -7.858
TER   
ATOM   4611  O00 WTR  1054       3.370 -13.836   8.124
ATOM   4612  H01 WTR  1054       3.529 -13.406   7.284
ATOM   4613  H02 WTR  1054       3.765 -13.252   8.772
TER   
ATOM   4614  O00 WTR  1055      12.460   1.154  15.418
ATOM   4615  H01 WTR  1055      11.616   0.776  15.169
ATOM   4616  H02 WTR  1055      13.084   0.778  14.797
TER   
ATOM   4617  O00 WTR  1056       9.986  -0.532  15.491
ATOM   4618  H01 WTR  1056      10.548  -0.308  16.233
ATOM   4619  H02 WTR  1056       9.308   0.143  15.491
TER   
ATOM   4620  O00 WTR  1057      11.845  -3.575   7.496
ATOM   4621  H01 WTR  1057      11.628  -3.491   8.425
ATOM   4622  H02 WTR  1057      12.692  -4.022   7.488
TER   
ATOM   4623  O00 WTR  1058      -9.923  -1.280  -9.912
ATOM   4624  H01 WTR  1058      -9.260  -1.848 -10.305
ATOM   4625  H02 WTR  1058      -9.466  -0.455  -9.748
TER   
ATOM   4626  O00 WTR  1059       9.723  -5.306   6.657
ATOM   4627  H01 WTR  1059      10.420  -4.693   6.891
ATOM   4628  H02 WTR  1059       9.328  -5.550   7.494
TER   
ATOM   4629  O00 WTR  1060      -9.299  -0.993  12.108
ATOM   4630  H01 WTR  1060      -9.440  -0.178  11.626
ATOM   4631  H02 WTR  1060      -9.878  -1.626  11.683
TER   
ATOM   4632  O00 WTR  1061       4.104   1.203  14.203
ATOM   4633  H01 WTR  1061       3.291   1.094  14.696
ATOM   4634  H02 WTR  1061       4.789   1.227  14.870
TER   
ATOM   4635  O00 WTR  1062      -3.979 -14.236 -11.813
ATOM   4636  H01 WTR  1062      -3.809 -14.294 -12.753
ATOM   4637  H02 WTR  1062      -4.549 -14.982 -11.626
TER   
ATOM   4638  O00 WTR  1063       8.469   2.936   8.225
ATOM   4639  H01 WTR  1063       8.869   2.586   9.021
ATOM   4640  H02 WTR  1063       8.688   2.298   7.546
TER   
ATOM   4641  O00 WTR  1064      10.043   4.520  14.908
ATOM   4642  H01 WTR  1064      10.107   4.774  15.829
ATOM   4643  H02 WTR  1064      10.898   4.141  14.704
TER   
ATOM   4644  O00 WTR  1065       2.431  -8.003  -7.515
ATOM   4645  H01 WTR  1065       2.676  -7.094  -7.687
ATOM   4646  H02 WTR  1065       2.777  -8.491  -8.263
TER   
ATOM   4647  O00 WTR  1066      -1.914 -21.706   1.338
ATOM   4648  H01 WTR  1066      -1.765 -21.377   2.224
ATOM   4649  H02 WTR  1066      -1.156 -22.263   1.158
TER   
ATOM   4650  O00 WTR  1067       1.752   0.347  14.947
ATOM   4651  H01 WTR  1067       1.312  -0.167  14.270
ATOM   4652  H02 WTR  1067       2.216  -0.302  15.477
TER   
ATOM   4653  O00 WTR  1068      11.090  -2.717  14.152
ATOM   4654  H01 WTR  1068      10.402  -2.898  13.511
ATOM   4655  H02 WTR  1068      10.686  -2.111  14.773
TER   
ATOM   4656  O00 WTR  1069      -9.269 -17.640  -0.836
ATOM   4657  H01 WTR  1069      -8.808 -18.310  -0.331
ATOM   4658  H02 WTR  1069     -10.077 -17.485  -0.347
TER   
ATOM   4659  O00 WTR  1070       3.653 -16.361   9.373
ATOM   4660  H01 WTR  1070       3.643 -15.553   8.860
ATOM   4661  H02 WTR  1070       3.073 -16.183  10.114
TER   
ATOM   4662  O00 WTR  1071       7.097  -5.274  19.202
ATOM   4663  H01 WTR  1071       6.289  -5.689  18.901
ATOM   4664  H02 WTR  1071       7.713  -5.393  18.479
TER   
ATOM   4665  O00 WTR  1072       5.831  -0.401  12.309
ATOM   4666  H01 WTR  1072       6.183  -0.774  13.118
ATOM   4667  H02 WTR  1072       5.308   0.347  12.598
TER   
ATOM   4668  O00 WTR  1073     -15.238 -11.668   3.354
ATOM   4669  H01 WTR  1073     -15.210 -10.711   3.366
ATOM   4670  H02 WTR  1073     -16.019 -11.890   3.861
TER   
ATOM   4671  O00 WTR  1074      -4.573 -11.300  -0.872
ATOM   4672  H01 WTR  1074      -3.817 -11.746  -1.254
ATOM   4673  H02 WTR  1074      -4.211 -10.504  -0.483
TER   
ATOM   4674  O00 WTR  1075     -11.913  -6.950   0.148
ATOM   4675  H01 WTR  1075     -11.003  -7.230   0.052
ATOM   4676  H02 WTR  1075     -12.151  -7.207   1.039
TER   
ATOM   4677  O00 WTR  1076      -5.964  -8.132   3.166
ATOM   4678  H01 WTR  1076      -6.787  -7.875   2.751
ATOM   4679  H02 WTR  1076      -5.508  -8.643   2.497
TER   
ATOM   4680  O00 WTR  1077     -11.086 -17.151   1.303
ATOM   4681  H01 WTR  1077     -11.719 -17.869   1.292
ATOM   4682  H02 WTR  1077     -11.623 -16.358   1.319
TER   
ATOM   4683  O00 WTR  1078     -17.093 -18.740   2.182
ATOM   4684  H01 WTR  1078     -16.228 -19.060   2.438
ATOM   4685  H02 WTR  1078     -17.629 -18.839   2.970
TER   
ATOM   4686  O00 WTR  1079      -2.002 -16.358  -8.752
ATOM   4687  H01 WTR  1079      -1.510 -16.055  -9.516
ATOM   4688  H02 WTR  1079      -1.955 -15.630  -8.132
TER   
ATOM   4689  O00 WTR  1080       8.451 -23.825  -6.317
ATOM   4690  H01 WTR  1080       8.302 -23.311  -7.111
ATOM   4691  H02 WTR  1080       8.579 -23.172  -5.629
TER   
ATOM   4692  O00 WTR  1081     -14.111  -9.311  -0.523
ATOM   4693  H01 WTR  1081     -14.986  -9.695  -0.581
ATOM   4694  H02 WTR  1081     -14.238  -8.499  -0.031
TER   
ATOM   4695  O00 WTR  1082     -10.827  -9.816  -6.018
ATOM   4696  H01 WTR  1082     -11.459  -9.119  -6.194
ATOM   4697  H02 WTR  1082     -11.337 -10.624  -6.077
TER   
ATOM   4698  O00 WTR  1083      -5.811 -18.410  -3.959
ATOM   4699  H01 WTR  1083      -6.616 -18.682  -3.516
ATOM   4700  H02 WTR  1083      -5.941 -17.480  -4.142
TER   
ATOM   4701  O00 WTR  1084      -8.258  -8.954  -5.226
ATOM   4702  H01 WTR  1084      -9.117  -9.271  -5.505
ATOM   4703  H02 WTR  1084      -8.012  -9.532  -4.503
TER   
ATOM   4704  O00 WTR  1085       4.777 -21.218   7.503
ATOM   4705  H01 WTR  1085       4.018 -21.385   8.062
ATOM   4706  H02 WTR  1085       4.452 -21.346   6.612
TER   
ATOM   4707  O00 WTR  1086     -10.808 -12.000  -4.017
ATOM   4708  H01 WTR  1086     -10.727 -12.100  -4.966
ATOM   4709  H02 WTR  1086     -10.146 -12.591  -3.657
TER   
ATOM   4710  O00 WTR  1087       8.406 -22.012  -4.145
ATOM   4711  H01 WTR  1087       7.484 -22.184  -3.951
ATOM   4712  H02 WTR  1087       8.443 -21.071  -4.315
TER   
ATOM   4713  O00 WTR  1088     -12.665 -14.085  -7.512
ATOM   4714  H01 WTR  1088     -13.049 -14.766  -8.065
ATOM   4715  H02 WTR  1088     -11.772 -14.387  -7.345
TER   
ATOM   4716  O00 WTR  1089      -8.647 -17.413   2.793
ATOM   4717  H01 WTR  1089      -8.786 -16.919   3.601
ATOM   4718  H02 WTR  1089      -9.509 -17.443   2.378
TER   
ATOM   4719  O00 WTR  1090      -9.905 -17.345  -4.926
ATOM   4720  H01 WTR  1090      -9.094 -17.634  -5.345
ATOM   4721  H02 WTR  1090      -9.623 -16.960  -4.097
TER   
ATOM   4722  O00 WTR  1091      -5.371 -12.176  -4.858
ATOM   4723  H01 WTR  1091      -4.602 -11.606  -4.864
ATOM   4724  H02 WTR  1091      -5.870 -11.913  -5.631
TER   
ATOM   4725  O00 WTR  1092      -8.697  -5.553   1.434
ATOM   4726  H01 WTR  1092      -8.725  -6.122   0.665
ATOM   4727  H02 WTR  1092      -8.958  -6.118   2.161
TER   
ATOM   4728  O00 WTR  1093      -6.545  -6.412  -2.353
ATOM   4729  H01 WTR  1093      -7.343  -6.666  -1.889
ATOM   4730  H02 WTR  1093      -5.988  -7.189  -2.315
TER   
ATOM   4731  O00 WTR  1094      -4.860  -6.431 -10.396
ATOM   4732  H01 WTR  1094      -4.431  -7.269 -10.569
ATOM   4733  H02 WTR  1094      -5.521  -6.354 -11.084
TER   
ATOM   4734  O00 WTR  1095     -12.771 -16.787  -3.011
ATOM   4735  H01 WTR  1095     -13.358 -16.551  -3.729
ATOM   4736  H02 WTR  1095     -11.914 -16.886  -3.425
TER   
ATOM   4737  O00 WTR  1096     -14.427 -17.084   1.253
ATOM   4738  H01 WTR  1096     -14.299 -17.526   2.093
ATOM   4739  H02 WTR  1096     -14.079 -16.203   1.391
TER   
ATOM   4740  O00 WTR  1097      -0.758  -7.340  -8.768
ATOM   4741  H01 WTR  1097      -1.328  -8.010  -8.390
ATOM   4742  H02 WTR  1097      -1.075  -6.517  -8.395
TER   
ATOM   4743  O00 WTR  1098      -5.150  -8.762  -2.572
ATOM   4744  H01 WTR  1098      -5.899  -9.342  -2.432
ATOM   4745  H02 WTR  1098      -4.628  -8.847  -1.774
TER   
ATOM   4746  O00 WTR  1099     -14.308 -14.829  -1.744
ATOM   4747  H01 WTR  1099     -13.850 -14.295  -2.393
ATOM   4748  H02 WTR  1099     -14.138 -15.732  -2.012
TER   
ATOM   4749  O00 WTR  1100      -2.384 -13.694   4.004
ATOM   4750  H01 WTR  1100      -1.697 -13.028   3.975
ATOM   4751  H02 WTR  1100      -3.165 -13.221   4.290
TER   
ATOM   4752  O00 WTR  1101     -11.360 -10.068  -9.375
ATOM   4753  H01 WTR  1101     -12.116  -9.736  -9.860
ATOM   4754  H02 WTR  1101     -11.682 -10.185  -8.481
TER   
ATOM   4755  O00 WTR  1102      -8.274 -13.821  -5.174
ATOM   4756  H01 WTR  1102      -7.817 -13.106  -5.616
ATOM   4757  H02 WTR  1102      -8.159 -13.640  -4.242
TER   
ATOM   4758  O00 WTR  1103      -3.726 -14.350  -4.747
ATOM   4759  H01 WTR  1103      -4.279 -13.570  -4.785
ATOM   4760  H02 WTR  1103      -3.259 -14.271  -3.915
TER   
ATOM   4761  O00 WTR  1104      -1.702 -12.078  -3.257
ATOM   4762  H01 WTR  1104      -1.602 -11.644  -2.410
ATOM   4763  H02 WTR  1104      -1.738 -13.011  -3.046
TER   
ATOM   4764  O00 WTR  1105      -0.268 -17.048   5.972
ATOM   4765  H01 WTR  1105       0.089 -16.819   5.114
ATOM   4766  H02 WTR  1105       0.120 -16.412   6.572
TER   
ATOM   4767  O00 WTR  1106      -8.181 -14.555   0.252
ATOM   4768  H01 WTR  1106      -8.472 -15.393  -0.109
ATOM   4769  H02 WTR  1106      -7.316 -14.414  -0.134
TER   
ATOM   4770  O00 WTR  1107     -11.054 -19.798  -5.721
ATOM   4771  H01 WTR  1107     -10.667 -18.964  -5.455
ATOM   4772  H02 WTR  1107     -11.996 -19.629  -5.742
TER   
ATOM   4773  O00 WTR  1108     -12.718  -6.546  -2.482
ATOM   4774  H01 WTR  1108     -12.593  -6.722  -1.549
ATOM   4775  H02 WTR  1108     -12.043  -5.902  -2.696
TER   
ATOM   4776  O00 WTR  1109      -0.226 -14.520   0.680
ATOM   4777  H01 WTR  1109      -1.147 -14.470   0.937
ATOM   4778  H02 WTR  1109       0.247 -14.643   1.503
TER   
ATOM   4779  O00 WTR  1110      -1.377 -10.346  -1.081
ATOM   4780  H01 WTR  1110      -1.960  -9.713  -0.662
ATOM   4781  H02 WTR  1110      -0.733 -10.562  -0.406
TER   
ATOM   4782  O00 WTR  1111     -13.301  -8.769  -3.951
ATOM   4783  H01 WTR  1111     -12.783  -8.547  -4.725
ATOM   4784  H02 WTR  1111     -13.293  -7.973  -3.420
TER   
ATOM   4785  O00 WTR  1112      11.688 -15.299 -10.893
ATOM   4786  H01 WTR  1112      10.772 -15.024 -10.932
ATOM   4787  H02 WTR  1112      11.946 -15.405 -11.808
TER   
ATOM   4788  O00 WTR  1113      -3.763 -11.594   2.464
ATOM   4789  H01 WTR  1113      -3.957 -10.845   1.902
ATOM   4790  H02 WTR  1113      -2.859 -11.455   2.746
TER   
ATOM   4791  O00 WTR  1114      -5.686 -14.048   2.594
ATOM   4792  H01 WTR  1114      -5.878 -13.966   1.659
ATOM   4793  H02 WTR  1114      -4.747 -13.878   2.661
TER   
ATOM   4794  O00 WTR  1115      -9.338 -13.312   6.437
ATOM   4795  H01 WTR  1115      -9.156 -12.384   6.289
ATOM   4796  H02 WTR  1115      -8.604 -13.769   6.025
TER   
ATOM   4797  O00 WTR  1116     -18.007 -13.184  -3.900
ATOM   4798  H01 WTR  1116     -17.537 -13.264  -3.070
ATOM   4799  H02 WTR  1116     -17.574 -12.460  -4.352
TER   
ATOM   4800  O00 WTR  1117     -11.513 -10.405  -0.455
ATOM   4801  H01 WTR  1117     -12.457 -10.252  -0.483
ATOM   4802  H02 WTR  1117     -11.162  -9.876  -1.171
TER   
ATOM   4803  O00 WTR  1118      -7.329  -9.753   0.731
ATOM   4804  H01 WTR  1118      -6.412 -10.026   0.771
ATOM   4805  H02 WTR  1118      -7.793 -10.518   0.392
TER   
ATOM   4806  O00 WTR  1119      -9.107 -12.004  -0.328
ATOM   4807  H01 WTR  1119      -8.961 -12.774   0.221
ATOM   4808  H02 WTR  1119     -10.051 -11.854  -0.284
TER   
ATOM   4809  O00 WTR  1120     -15.315 -10.459  -3.858
ATOM   4810  H01 WTR  1120     -14.499  -9.987  -4.025
ATOM   4811  H02 WTR  1120     -15.550 -10.221  -2.961
TER   
ATOM   4812  O00 WTR  1121     -16.825 -13.517   1.040
ATOM   4813  H01 WTR  1121     -17.120 -14.396   1.279
ATOM   4814  H02 WTR  1121     -16.148 -13.308   1.683
TER   
ATOM   4815  O00 WTR  1122      -3.288 -10.205  -4.558
ATOM   4816  H01 WTR  1122      -3.776  -9.627  -3.972
ATOM   4817  H02 WTR  1122      -2.789 -10.775  -3.973
TER   
ATOM   4818  O00 WTR  1123      -9.410 -21.830   3.936
ATOM   4819  H01 WTR  1123      -9.409 -22.680   4.375
ATOM   4820  H02 WTR  1123      -9.979 -21.953   3.176
TER   
ATOM   4821  O00 WTR  1124     -11.024  -9.878  13.694
ATOM   4822  H01 WTR  1124     -11.287 -10.575  14.294
ATOM   4823  H02 WTR  1124     -10.316 -10.262  13.176
TER   
ATOM   4824  O00 WTR  1125       7.201  13.590  13.104
ATOM   4825  H01 WTR  1125       6.985  14.441  13.487
ATOM   4826  H02 WTR  1125       6.862  13.637  12.210
TER   
ATOM   4827  O00 WTR  1126     -10.978  -0.482  -1.690
ATOM   4828  H01 WTR  1126     -11.772  -0.251  -2.171
ATOM   4829  H02 WTR  1126     -10.419  -0.909  -2.339
TER   
ATOM   4830  O00 WTR  1127     -11.184 -14.429   4.160
ATOM   4831  H01 WTR  1127     -10.783 -14.228   5.006
ATOM   4832  H02 WTR  1127     -10.503 -14.227   3.518
TER   
ATOM   4833  O00 WTR  1128      -6.901 -11.914  -6.941
ATOM   4834  H01 WTR  1128      -6.452 -12.675  -7.308
ATOM   4835  H02 WTR  1128      -7.033 -11.330  -7.688
TER   
ATOM   4836  O00 WTR  1129      -8.464  -7.484  -0.712
ATOM   4837  H01 WTR  1129      -8.846  -7.956  -1.452
ATOM   4838  H02 WTR  1129      -7.967  -8.148  -0.234
TER   
ATOM   4839  O00 WTR  1130      -5.671 -13.841  -0.476
ATOM   4840  H01 WTR  1130      -4.815 -14.195  -0.235
ATOM   4841  H02 WTR  1130      -5.588 -12.897  -0.341
TER   
ATOM   4842  O00 WTR  1131     -12.821 -14.517   0.882
ATOM   4843  H01 WTR  1131     -12.826 -13.686   1.357
ATOM   4844  H02 WTR  1131     -13.276 -14.326   0.061
TER   
ATOM   4845  O00 WTR  1132      14.153 -16.906  -0.158
ATOM   4846  H01 WTR  1132      13.813 -16.556  -0.982
ATOM   4847  H02 WTR  1132      13.394 -17.308   0.264
TER   
ATOM   4848  O00 WTR  1133       6.276 -11.574  -5.510
ATOM   4849  H01 WTR  1133       5.794 -10.749  -5.563
ATOM   4850  H02 WTR  1133       5.819 -12.159  -6.115
TER   
ATOM   4851  O00 WTR  1134       0.947 -15.316  -1.717
ATOM   4852  H01 WTR  1134       0.636 -16.221  -1.761
ATOM   4853  H02 WTR  1134       0.443 -14.923  -1.005
TER   
ATOM   4854  O00 WTR  1135       2.830 -11.636  -0.286
ATOM   4855  H01 WTR  1135       2.961 -10.773  -0.678
ATOM   4856  H02 WTR  1135       1.884 -11.698  -0.151
TER   
ATOM   4857  O00 WTR  1136       7.587 -16.160  -7.303
ATOM   4858  H01 WTR  1136       7.629 -15.257  -7.619
ATOM   4859  H02 WTR  1136       8.482 -16.361  -7.031
TER   
ATOM   4860  O00 WTR  1137       4.295 -14.091   2.191
ATOM   4861  H01 WTR  1137       5.050 -13.519   2.322
ATOM   4862  H02 WTR  1137       4.244 -14.209   1.242
TER   
ATOM   4863  O00 WTR  1138       7.670 -12.921  -3.588
ATOM   4864  H01 WTR  1138       8.545 -13.102  -3.932
ATOM   4865  H02 WTR  1138       7.194 -12.545  -4.329
TER   
ATOM   4866  O00 WTR  1139      -2.520 -16.093   7.183
ATOM   4867  H01 WTR  1139      -1.722 -16.173   6.659
ATOM   4868  H02 WTR  1139      -3.063 -16.831   6.907
TER   
ATOM   4869  O00 WTR  1140      -3.492  -9.131  -7.322
ATOM   4870  H01 WTR  1140      -3.241  -9.451  -6.455
ATOM   4871  H02 WTR  1140      -3.374  -9.885  -7.899
TER   
ATOM   4872  O00 WTR  1141      13.186 -13.416  -7.608
ATOM   4873  H01 WTR  1141      14.108 -13.624  -7.457
ATOM   4874  H02 WTR  1141      13.144 -13.167  -8.531
TER   
ATOM   4875  O00 WTR  1142       8.103 -13.905  -8.979
ATOM   4876  H01 WTR  1142       8.445 -14.210  -9.819
ATOM   4877  H02 WTR  1142       8.656 -13.158  -8.751
TER   
ATOM   4878  O00 WTR  1143      -9.051  -9.985   5.604
ATOM   4879  H01 WTR  1143      -8.761 -10.173   4.712
ATOM   4880  H02 WTR  1143      -8.291 -10.187   6.151
TER   
ATOM   4881  O00 WTR  1144       4.193 -11.043  -3.292
ATOM   4882  H01 WTR  1144       3.617 -10.344  -2.983
ATOM   4883  H02 WTR  1144       3.656 -11.834  -3.247
TER   
ATOM   4884  O00 WTR  1145       9.225 -19.415  -4.988
ATOM   4885  H01 WTR  1145       9.510 -18.727  -4.387
ATOM   4886  H02 WTR  1145      10.012 -19.645  -5.481
TER   
ATOM   4887  O00 WTR  1146       9.968 -13.949  -4.734
ATOM   4888  H01 WTR  1146       9.894 -14.389  -5.581
ATOM   4889  H02 WTR  1146      10.856 -14.147  -4.437
TER   
ATOM   4890  O00 WTR  1147       1.944 -12.915   3.954
ATOM   4891  H01 WTR  1147       1.295 -12.291   4.279
ATOM   4892  H02 WTR  1147       2.078 -12.667   3.040
TER   
ATOM   4893  O00 WTR  1148      12.242 -14.776  -3.509
ATOM   4894  H01 WTR  1148      12.949 -15.412  -3.405
ATOM   4895  H02 WTR  1148      12.139 -14.386  -2.641
TER   
ATOM   4896  O00 WTR  1149      -2.027  -9.810 -12.962
ATOM   4897  H01 WTR  1149      -1.951 -10.724 -12.687
ATOM   4898  H02 WTR  1149      -1.784  -9.817 -13.888
TER   
ATOM   4899  O00 WTR  1150       9.093  -8.882  11.024
ATOM   4900  H01 WTR  1150       8.685  -9.405  11.714
ATOM   4901  H02 WTR  1150       8.462  -8.902  10.304
TER   
ATOM   4902  O00 WTR  1151      13.008  -5.405  -8.812
ATOM   4903  H01 WTR  1151      12.198  -4.932  -9.005
ATOM   4904  H02 WTR  1151      13.684  -4.728  -8.798
TER   
ATOM   4905  O00 WTR  1152       5.951 -19.474  -0.962
ATOM   4906  H01 WTR  1152       6.304 -19.353  -1.843
ATOM   4907  H02 WTR  1152       5.355 -18.735  -0.838
TER   
ATOM   4908  O00 WTR  1153      12.303 -15.289   6.339
ATOM   4909  H01 WTR  1153      11.672 -14.591   6.511
ATOM   4910  H02 WTR  1153      12.421 -15.279   5.389
TER   
ATOM   4911  O00 WTR  1154       3.291 -14.595  -0.580
ATOM   4912  H01 WTR  1154       3.297 -13.649  -0.431
ATOM   4913  H02 WTR  1154       2.483 -14.755  -1.068
TER   
ATOM   4914  O00 WTR  1155      18.383 -11.263  -7.424
ATOM   4915  H01 WTR  1155      18.581 -10.337  -7.562
ATOM   4916  H02 WTR  1155      19.112 -11.588  -6.895
TER   
ATOM   4917  O00 WTR  1156       8.200 -18.741 -12.506
ATOM   4918  H01 WTR  1156       7.957 -18.450 -11.627
ATOM   4919  H02 WTR  1156       7.500 -19.341 -12.762
TER   
ATOM   4920  O00 WTR  1157       6.920 -11.783   3.941
ATOM   4921  H01 WTR  1157       6.725 -12.696   4.155
ATOM   4922  H02 WTR  1157       6.702 -11.703   3.012
TER   
ATOM   4923  O00 WTR  1158       1.395 -14.769  -9.511
ATOM   4924  H01 WTR  1158       0.768 -14.101  -9.788
ATOM   4925  H02 WTR  1158       1.329 -14.780  -8.556
TER   
ATOM   4926  O00 WTR  1159       4.711 -13.387  -7.176
ATOM   4927  H01 WTR  1159       4.600 -13.716  -6.284
ATOM   4928  H02 WTR  1159       4.713 -14.173  -7.723
TER   
ATOM   4929  O00 WTR  1160      10.810 -16.329   0.048
ATOM   4930  H01 WTR  1160      10.822 -16.725  -0.824
ATOM   4931  H02 WTR  1160      10.189 -16.862   0.545
TER   
ATOM   4932  O00 WTR  1161      11.895  -6.124  -6.320
ATOM   4933  H01 WTR  1161      12.116  -5.965  -7.238
ATOM   4934  H02 WTR  1161      10.939  -6.099  -6.296
TER   
ATOM   4935  O00 WTR  1162       6.536 -11.002  -1.925
ATOM   4936  H01 WTR  1162       5.756 -11.074  -2.474
ATOM   4937  H02 WTR  1162       7.058 -11.773  -2.148
TER   
ATOM   4938  O00 WTR  1163      -4.488  -5.919  -7.812
ATOM   4939  H01 WTR  1163      -4.754  -6.815  -7.605
ATOM   4940  H02 WTR  1163      -4.659  -5.829  -8.750
TER   
ATOM   4941  O00 WTR  1164       6.220 -11.924   1.208
ATOM   4942  H01 WTR  1164       6.570 -12.073   0.329
ATOM   4943  H02 WTR  1164       5.570 -11.231   1.092
TER   
ATOM   4944  O00 WTR  1165      11.112 -22.211  -0.003
ATOM   4945  H01 WTR  1165      10.639 -22.786  -0.605
ATOM   4946  H02 WTR  1165      12.020 -22.510  -0.049
TER   
ATOM   4947  O00 WTR  1166       9.934 -14.130   3.359
ATOM   4948  H01 WTR  1166      10.166 -13.367   2.830
ATOM   4949  H02 WTR  1166       9.815 -13.783   4.243
TER   
ATOM   4950  O00 WTR  1167      -0.281 -20.000  -4.659
ATOM   4951  H01 WTR  1167       0.673 -20.073  -4.671
ATOM   4952  H02 WTR  1167      -0.478 -19.326  -5.310
TER   
ATOM   4953  O00 WTR  1168      13.408 -10.250 -11.150
ATOM   4954  H01 WTR  1168      13.309  -9.659 -10.403
ATOM   4955  H02 WTR  1168      13.628 -11.096 -10.760
TER   
ATOM   4956  O00 WTR  1169       4.866  -9.248   5.873
ATOM   4957  H01 WTR  1169       3.954  -9.424   5.641
ATOM   4958  H02 WTR  1169       5.376  -9.712   5.209
TER   
ATOM   4959  O00 WTR  1170      -0.457 -19.591  -0.404
ATOM   4960  H01 WTR  1170       0.272 -20.081  -0.785
ATOM   4961  H02 WTR  1170      -0.914 -20.229   0.144
TER   
ATOM   4962  O00 WTR  1171      11.185 -10.128  -4.247
ATOM   4963  H01 WTR  1171      10.233 -10.166  -4.159
ATOM   4964  H02 WTR  1171      11.408  -9.217  -4.055
TER   
ATOM   4965  O00 WTR  1172       8.561 -18.177   1.387
ATOM   4966  H01 WTR  1172       9.258 -18.133   2.042
ATOM   4967  H02 WTR  1172       8.873 -18.818   0.748
TER   
ATOM   4968  O00 WTR  1173       1.310 -10.761  -6.800
ATOM   4969  H01 WTR  1173       1.173 -11.150  -5.936
ATOM   4970  H02 WTR  1173       1.094  -9.836  -6.684
TER   
ATOM   4971  O00 WTR  1174       8.580  -9.897  -4.139
ATOM   4972  H01 WTR  1174       7.949 -10.332  -3.565
ATOM   4973  H02 WTR  1174       8.180  -9.051  -4.338
TER   
ATOM   4974  O00 WTR  1175       0.093 -11.669   0.805
ATOM   4975  H01 WTR  1175      -0.449 -11.437   1.559
ATOM   4976  H02 WTR  1175      -0.091 -12.596   0.653
TER   
ATOM   4977  O00 WTR  1176      12.062  -7.580  -4.035
ATOM   4978  H01 WTR  1176      12.241  -7.260  -4.919
ATOM   4979  H02 WTR  1176      12.421  -6.906  -3.459
TER   
ATOM   4980  O00 WTR  1177       5.990 -16.582  -5.048
ATOM   4981  H01 WTR  1177       5.817 -15.667  -4.825
ATOM   4982  H02 WTR  1177       6.615 -16.539  -5.772
TER   
ATOM   4983  O00 WTR  1178       2.411 -13.796  -3.548
ATOM   4984  H01 WTR  1178       1.938 -12.965  -3.581
ATOM   4985  H02 WTR  1178       1.772 -14.423  -3.208
TER   
ATOM   4986  O00 WTR  1179       9.457 -17.344  -2.798
ATOM   4987  H01 WTR  1179       8.568 -17.693  -2.728
ATOM   4988  H02 WTR  1179       9.336 -16.434  -3.068
TER   
ATOM   4989  O00 WTR  1180      12.365 -11.828   2.522
ATOM   4990  H01 WTR  1180      12.994 -11.761   1.803
ATOM   4991  H02 WTR  1180      12.640 -11.155   3.145
TER   
ATOM   4992  O00 WTR  1181      -5.304  -2.061  -8.701
ATOM   4993  H01 WTR  1181      -4.927  -2.770  -9.222
ATOM   4994  H02 WTR  1181      -4.563  -1.490  -8.501
TER   
ATOM   4995  O00 WTR  1182     -12.222   1.644  -7.750
ATOM   4996  H01 WTR  1182     -12.510   1.392  -8.627
ATOM   4997  H02 WTR  1182     -11.530   2.288  -7.901
TER   
ATOM   4998  O00 WTR  1183      -6.556  -9.615 -11.998
ATOM   4999  H01 WTR  1183      -6.850  -9.686 -11.090
ATOM   5000  H02 WTR  1183      -5.645  -9.327 -11.934
TER   
ATOM   5001  O00 WTR  1184     -13.813 -22.807  12.084
ATOM   5002  H01 WTR  1184     -14.332 -22.239  11.515
ATOM   5003  H02 WTR  1184     -13.108 -23.130  11.522
TER   
ATOM   5004  O00 WTR  1185       9.557  -4.379  -6.919
ATOM   5005  H01 WTR  1185       9.994  -3.791  -6.303
ATOM   5006  H02 WTR  1185       9.919  -4.144  -7.773
TER   
ATOM   5007  O00 WTR  1186      -7.956  -6.225  -4.627
ATOM   5008  H01 WTR  1186      -7.278  -6.288  -3.954
ATOM   5009  H02 WTR  1186      -8.046  -7.118  -4.961
TER   
ATOM   5010  O00 WTR  1187     -14.731 -10.139  -9.024
ATOM   5011  H01 WTR  1187     -14.992 -10.650  -9.790
ATOM   5012  H02 WTR  1187     -14.373  -9.329  -9.386
TER   
ATOM   5013  O00 WTR  1188       1.751   4.139  16.659
ATOM   5014  H01 WTR  1188       2.393   3.625  17.148
ATOM   5015  H02 WTR  1188       1.543   4.874  17.236
TER   
ATOM   5016  O00 WTR  1189     -10.921  -4.311 -11.635
ATOM   5017  H01 WTR  1189     -10.711  -4.901 -10.911
ATOM   5018  H02 WTR  1189     -10.074  -3.965 -11.916
TER   
ATOM   5019  O00 WTR  1190      10.265   8.157  10.956
ATOM   5020  H01 WTR  1190      10.336   8.886  10.340
ATOM   5021  H02 WTR  1190       9.498   8.367  11.489
TER   
ATOM   5022  O00 WTR  1191      -5.000  -1.657  15.723
ATOM   5023  H01 WTR  1191      -4.085  -1.750  15.988
ATOM   5024  H02 WTR  1191      -4.985  -0.986  15.041
TER   
ATOM   5025  O00 WTR  1192      -2.890 -13.609   0.561
ATOM   5026  H01 WTR  1192      -2.762 -12.823   1.092
ATOM   5027  H02 WTR  1192      -2.932 -14.324   1.196
TER   
ATOM   5028  O00 WTR  1193     -13.603  -0.040   2.817
ATOM   5029  H01 WTR  1193     -14.048   0.805   2.758
ATOM   5030  H02 WTR  1193     -13.180  -0.149   1.966
TER   
ATOM   5031  O00 WTR  1194     -10.924   3.929  -8.405
ATOM   5032  H01 WTR  1194     -11.470   4.602  -8.812
ATOM   5033  H02 WTR  1194     -10.126   3.916  -8.933
TER   
ATOM   5034  O00 WTR  1195     -12.890   0.807  -3.133
ATOM   5035  H01 WTR  1195     -13.554   1.242  -2.597
ATOM   5036  H02 WTR  1195     -13.310   0.686  -3.984
TER   
ATOM   5037  O00 WTR  1196      12.212 -18.777  -5.538
ATOM   5038  H01 WTR  1196      12.863 -18.209  -5.951
ATOM   5039  H02 WTR  1196      12.520 -18.878  -4.637
TER   
ATOM   5040  O00 WTR  1197     -11.195 -17.860 -11.430
ATOM   5041  H01 WTR  1197     -11.693 -17.092 -11.151
ATOM   5042  H02 WTR  1197     -11.780 -18.321 -12.032
TER   
ATOM   5043  O00 WTR  1198      -6.286 -15.743  -4.209
ATOM   5044  H01 WTR  1198      -5.427 -15.321  -4.193
ATOM   5045  H02 WTR  1198      -6.809 -15.201  -4.800
TER   
ATOM   5046  O00 WTR  1199      -2.753   8.275  19.593
ATOM   5047  H01 WTR  1199      -3.489   8.722  20.012
ATOM   5048  H02 WTR  1199      -3.066   7.382  19.449
TER   
ATOM   5049  O00 WTR  1200       7.889  -7.462  -4.967
ATOM   5050  H01 WTR  1200       8.290  -6.676  -4.597
ATOM   5051  H02 WTR  1200       6.997  -7.195  -5.190
TER   
ATOM   5052  O00 WTR  1201      13.396   4.070  17.785
ATOM   5053  H01 WTR  1201      12.884   3.368  18.188
ATOM   5054  H02 WTR  1201      13.305   3.923  16.843
TER   
ATOM   5055  O00 WTR  1202       7.618   5.950 -11.602
ATOM   5056  H01 WTR  1202       7.376   5.380 -12.331
ATOM   5057  H02 WTR  1202       6.832   6.470 -11.433
TER   
ATOM   5058  O00 WTR  1203     -16.702   5.109  12.042
ATOM   5059  H01 WTR  1203     -15.928   4.705  11.649
ATOM   5060  H02 WTR  1203     -17.083   5.633  11.338
TER   
ATOM   5061  O00 WTR  1204       4.413  -7.212 -12.235
ATOM   5062  H01 WTR  1204       5.354  -7.263 -12.069
ATOM   5063  H02 WTR  1204       4.014  -7.694 -11.511
TER   
ATOM   5064  O00 WTR  1205       4.396  -3.811 -10.866
ATOM   5065  H01 WTR  1205       3.799  -4.556 -10.799
ATOM   5066  H02 WTR  1205       5.239  -4.199 -11.101
TER   
ATOM   5067  O00 WTR  1206      -1.945   8.730  16.777
ATOM   5068  H01 WTR  1206      -2.420   8.650  17.605
ATOM   5069  H02 WTR  1206      -2.014   9.657  16.550
TER   
ATOM   5070  O00 WTR  1207      -0.448  -2.131  14.622
ATOM   5071  H01 WTR  1207      -0.072  -2.927  14.246
ATOM   5072  H02 WTR  1207      -0.311  -1.461  13.953
TER   
ATOM   5073  O00 WTR  1208      -6.256  -7.885  -6.692
ATOM   5074  H01 WTR  1208      -5.793  -8.631  -7.074
ATOM   5075  H02 WTR  1208      -6.842  -8.273  -6.043
TER   
ATOM   5076  O00 WTR  1209       5.224  -0.124 -10.842
ATOM   5077  H01 WTR  1209       5.349  -0.621 -10.034
ATOM   5078  H02 WTR  1209       5.084  -0.790 -11.514
TER   
ATOM   5079  O00 WTR  1210       9.986  -8.746  -9.382
ATOM   5080  H01 WTR  1210       9.819  -8.231  -8.593
ATOM   5081  H02 WTR  1210       9.957  -8.108 -10.095
TER   
ATOM   5082  O00 WTR  1211     -12.325  -1.628 -11.783
ATOM   5083  H01 WTR  1211     -11.502  -1.487 -11.316
ATOM   5084  H02 WTR  1211     -12.650  -2.465 -11.450
TER   
ATOM   5085  O00 WTR  1212      -2.926   6.407  16.524
ATOM   5086  H01 WTR  1212      -2.537   7.281  16.506
ATOM   5087  H02 WTR  1212      -3.056   6.221  17.454
TER   
ATOM   5088  O00 WTR  1213       9.463   8.822  16.683
ATOM   5089  H01 WTR  1213       9.835   8.505  17.506
ATOM   5090  H02 WTR  1213      10.219   8.936  16.106
TER   
ATOM   5091  O00 WTR  1214      12.586 -18.522   1.667
ATOM   5092  H01 WTR  1214      13.237 -19.093   2.074
ATOM   5093  H02 WTR  1214      11.812 -18.605   2.225
TER   
ATOM   5094  O00 WTR  1215      13.723 -13.247   8.530
ATOM   5095  H01 WTR  1215      12.923 -13.401   8.028
ATOM   5096  H02 WTR  1215      14.066 -12.421   8.189
TER   
ATOM   5097  O00 WTR  1216      18.046  -9.930   6.512
ATOM   5098  H01 WTR  1216      17.229 -10.413   6.637
ATOM   5099  H02 WTR  1216      18.726 -10.520   6.836
TER   
ATOM   5100  O00 WTR  1217      12.911 -16.263  12.417
ATOM   5101  H01 WTR  1217      13.245 -16.418  11.533
ATOM   5102  H02 WTR  1217      13.066 -17.087  12.880
TER   
ATOM   5103  O00 WTR  1218      18.765 -10.934  13.086
ATOM   5104  H01 WTR  1218      19.506 -10.599  13.590
ATOM   5105  H02 WTR  1218      17.998 -10.728  13.621
TER   
ATOM   5106  O00 WTR  1219      20.012 -15.220   4.957
ATOM   5107  H01 WTR  1219      20.230 -15.886   4.306
ATOM   5108  H02 WTR  1219      19.105 -14.983   4.763
TER   
ATOM   5109  O00 WTR  1220      16.531 -18.400  14.393
ATOM   5110  H01 WTR  1220      16.407 -18.225  13.460
ATOM   5111  H02 WTR  1220      16.815 -19.313  14.430
TER   
ATOM   5112  O00 WTR  1221      17.443 -23.771   3.899
ATOM   5113  H01 WTR  1221      17.648 -24.584   4.361
ATOM   5114  H02 WTR  1221      16.572 -23.918   3.530
TER   
ATOM   5115  O00 WTR  1222       8.624 -16.293  15.777
ATOM   5116  H01 WTR  1222       9.507 -15.923  15.774
ATOM   5117  H02 WTR  1222       8.411 -16.415  14.852
TER   
ATOM   5118  O00 WTR  1223      16.125 -12.971  -1.674
ATOM   5119  H01 WTR  1223      15.443 -12.444  -1.256
ATOM   5120  H02 WTR  1223      16.830 -12.349  -1.857
TER   
ATOM   5121  O00 WTR  1224      20.129  -9.262   9.513
ATOM   5122  H01 WTR  1224      19.876  -8.345   9.617
ATOM   5123  H02 WTR  1224      21.023  -9.227   9.173
TER   
ATOM   5124  O00 WTR  1225      22.897 -14.294   4.717
ATOM   5125  H01 WTR  1225      22.444 -14.585   5.508
ATOM   5126  H02 WTR  1225      22.537 -13.425   4.540
TER   
ATOM   5127  O00 WTR  1226      16.254  -8.867   3.947
ATOM   5128  H01 WTR  1226      16.151  -9.255   3.078
ATOM   5129  H02 WTR  1226      17.005  -9.324   4.326
TER   
ATOM   5130  O00 WTR  1227      17.411 -14.622   3.911
ATOM   5131  H01 WTR  1227      17.890 -13.893   3.514
ATOM   5132  H02 WTR  1227      16.493 -14.354   3.873
TER   
ATOM   5133  O00 WTR  1228      10.515  -9.583  14.572
ATOM   5134  H01 WTR  1228      10.314  -9.632  15.507
ATOM   5135  H02 WTR  1228      10.844  -8.694  14.443
TER   
ATOM   5136  O00 WTR  1229      15.839 -17.097   7.110
ATOM   5137  H01 WTR  1229      15.833 -16.642   7.953
ATOM   5138  H02 WTR  1229      16.584 -17.696   7.167
TER   
ATOM   5139  O00 WTR  1230      24.031 -16.973   3.340
ATOM   5140  H01 WTR  1230      24.746 -16.542   2.871
ATOM   5141  H02 WTR  1230      23.602 -16.267   3.824
TER   
ATOM   5142  O00 WTR  1231      19.085 -11.731  10.450
ATOM   5143  H01 WTR  1231      18.980 -11.535  11.382
ATOM   5144  H02 WTR  1231      19.503 -10.950  10.087
TER   
ATOM   5145  O00 WTR  1232      15.330 -23.533  13.859
ATOM   5146  H01 WTR  1232      15.803 -22.718  14.029
ATOM   5147  H02 WTR  1232      14.409 -23.309  13.995
TER   
ATOM   5148  O00 WTR  1233      12.675  -9.411   8.616
ATOM   5149  H01 WTR  1233      12.388  -9.800   7.790
ATOM   5150  H02 WTR  1233      12.140  -9.841   9.283
TER   
ATOM   5151  O00 WTR  1234      20.000  -4.251  -3.992
ATOM   5152  H01 WTR  1234      20.511  -4.798  -4.589
ATOM   5153  H02 WTR  1234      19.455  -3.713  -4.566
TER   
ATOM   5154  O00 WTR  1235      14.143  -7.330   0.783
ATOM   5155  H01 WTR  1235      13.313  -6.856   0.735
ATOM   5156  H02 WTR  1235      14.534  -7.218  -0.084
TER   
ATOM   5157  O00 WTR  1236      20.991  -7.182  -1.162
ATOM   5158  H01 WTR  1236      21.421  -7.399  -0.335
ATOM   5159  H02 WTR  1236      20.731  -6.266  -1.065
TER   
ATOM   5160  O00 WTR  1237      23.107  -9.845  14.902
ATOM   5161  H01 WTR  1237      23.920 -10.344  14.978
ATOM   5162  H02 WTR  1237      23.217  -9.324  14.107
TER   
ATOM   5163  O00 WTR  1238      15.287 -14.385   6.160
ATOM   5164  H01 WTR  1238      15.625 -15.281   6.170
ATOM   5165  H02 WTR  1238      14.897 -14.265   7.026
TER   
ATOM   5166  O00 WTR  1239      16.002 -11.849   4.956
ATOM   5167  H01 WTR  1239      15.597 -12.594   5.399
ATOM   5168  H02 WTR  1239      16.844 -12.181   4.646
TER   
ATOM   5169  O00 WTR  1240      13.600 -14.233   3.851
ATOM   5170  H01 WTR  1240      13.020 -13.529   3.562
ATOM   5171  H02 WTR  1240      13.881 -13.969   4.727
TER   
ATOM   5172  O00 WTR  1241      22.388  -8.049   0.929
ATOM   5173  H01 WTR  1241      23.324  -8.232   0.854
ATOM   5174  H02 WTR  1241      22.304  -7.552   1.742
TER   
ATOM   5175  O00 WTR  1242      16.008  -8.092  12.126
ATOM   5176  H01 WTR  1242      16.319  -8.787  11.546
ATOM   5177  H02 WTR  1242      15.151  -7.851  11.773
TER   
ATOM   5178  O00 WTR  1243      11.768 -11.368   6.946
ATOM   5179  H01 WTR  1243      11.056 -10.867   7.344
ATOM   5180  H02 WTR  1243      12.056 -10.831   6.208
TER   
ATOM   5181  O00 WTR  1244      17.596 -19.976   9.814
ATOM   5182  H01 WTR  1244      17.712 -20.866   9.480
ATOM   5183  H02 WTR  1244      17.980 -19.416   9.140
TER   
ATOM   5184  O00 WTR  1245      14.171 -13.408 -14.341
ATOM   5185  H01 WTR  1245      14.802 -13.995 -14.756
ATOM   5186  H02 WTR  1245      14.175 -12.624 -14.889
TER   
ATOM   5187  O00 WTR  1246      16.343 -10.875  14.587
ATOM   5188  H01 WTR  1246      16.854 -10.579  15.341
ATOM   5189  H02 WTR  1246      15.620 -11.374  14.967
TER   
ATOM   5190  O00 WTR  1247      10.385 -18.053   3.332
ATOM   5191  H01 WTR  1247      10.584 -18.741   3.967
ATOM   5192  H02 WTR  1247      10.846 -17.282   3.662
TER   
ATOM   5193  O00 WTR  1248      12.063 -12.219  16.765
ATOM   5194  H01 WTR  1248      12.179 -12.767  15.989
ATOM   5195  H02 WTR  1248      12.879 -11.724  16.834
TER   
ATOM   5196  O00 WTR  1249      21.360  -6.387   6.028
ATOM   5197  H01 WTR  1249      21.321  -6.142   6.952
ATOM   5198  H02 WTR  1249      20.482  -6.712   5.828
TER   
ATOM   5199  O00 WTR  1250      20.456 -10.413  15.606
ATOM   5200  H01 WTR  1250      20.620 -10.871  16.431
ATOM   5201  H02 WTR  1250      21.298 -10.019  15.379
TER   
ATOM   5202  O00 WTR  1251      15.767 -18.498  11.434
ATOM   5203  H01 WTR  1251      14.905 -18.884  11.278
ATOM   5204  H02 WTR  1251      16.325 -18.874  10.753
TER   
ATOM   5205  O00 WTR  1252      16.298 -16.169   9.955
ATOM   5206  H01 WTR  1252      16.043 -16.861  10.565
ATOM   5207  H02 WTR  1252      15.890 -15.377  10.306
TER   
ATOM   5208  O00 WTR  1253      13.150 -11.050  22.780
ATOM   5209  H01 WTR  1253      12.673 -11.538  22.109
ATOM   5210  H02 WTR  1253      13.858 -10.616  22.304
TER   
ATOM   5211  O00 WTR  1254      17.980 -12.304   8.115
ATOM   5212  H01 WTR  1254      18.112 -13.251   8.060
ATOM   5213  H02 WTR  1254      18.404 -12.050   8.934
TER   
ATOM   5214  O00 WTR  1255      22.494  -1.552   3.569
ATOM   5215  H01 WTR  1255      22.540  -2.454   3.254
ATOM   5216  H02 WTR  1255      21.856  -1.128   2.994
TER   
ATOM   5217  O00 WTR  1256      15.682  -9.817   1.445
ATOM   5218  H01 WTR  1256      16.618  -9.671   1.307
ATOM   5219  H02 WTR  1256      15.274  -8.980   1.223
TER   
ATOM   5220  O00 WTR  1257      13.391  -8.311  11.213
ATOM   5221  H01 WTR  1257      13.152  -9.042  11.784
ATOM   5222  H02 WTR  1257      13.184  -8.618  10.331
TER   
ATOM   5223  O00 WTR  1258      20.144 -16.518   7.311
ATOM   5224  H01 WTR  1258      19.785 -15.962   8.003
ATOM   5225  H02 WTR  1258      19.929 -16.059   6.499
TER   
ATOM   5226  O00 WTR  1259      18.341 -14.730   9.103
ATOM   5227  H01 WTR  1259      18.260 -13.984   9.699
ATOM   5228  H02 WTR  1259      17.554 -15.251   9.263
TER   
ATOM   5229  O00 WTR  1260      12.690  -8.306  -9.183
ATOM   5230  H01 WTR  1260      12.734  -7.384  -8.930
ATOM   5231  H02 WTR  1260      11.757  -8.518  -9.157
TER   
ATOM   5232  O00 WTR  1261      16.511 -10.382  10.435
ATOM   5233  H01 WTR  1261      17.447 -10.510  10.587
ATOM   5234  H02 WTR  1261      16.086 -11.049  10.974
TER   
ATOM   5235  O00 WTR  1262      17.951   2.794   9.883
ATOM   5236  H01 WTR  1262      18.184   2.062  10.454
ATOM   5237  H02 WTR  1262      17.041   2.628   9.640
TER   
ATOM   5238  O00 WTR  1263      11.182 -10.647  10.312
ATOM   5239  H01 WTR  1263      10.788 -11.410   9.890
ATOM   5240  H02 WTR  1263      10.508  -9.969  10.261
TER   
ATOM   5241  O00 WTR  1264      11.155  -4.059  10.135
ATOM   5242  H01 WTR  1264      11.977  -4.449  10.433
ATOM   5243  H02 WTR  1264      10.731  -3.752  10.936
TER   
ATOM   5244  O00 WTR  1265      19.315 -21.833   3.088
ATOM   5245  H01 WTR  1265      18.917 -22.655   3.373
ATOM   5246  H02 WTR  1265      18.955 -21.682   2.214
TER   
ATOM   5247  O00 WTR  1266      14.932 -14.873  17.007
ATOM   5248  H01 WTR  1266      15.415 -15.649  16.723
ATOM   5249  H02 WTR  1266      14.325 -14.692  16.290
TER   
ATOM   5250  O00 WTR  1267      13.686 -14.346  14.498
ATOM   5251  H01 WTR  1267      13.448 -14.788  13.683
ATOM   5252  H02 WTR  1267      13.978 -13.477  14.224
TER   
ATOM   5253  O00 WTR  1268      13.025 -10.255   4.572
ATOM   5254  H01 WTR  1268      13.923 -10.344   4.891
ATOM   5255  H02 WTR  1268      12.995  -9.383   4.179
TER   
ATOM   5256  O00 WTR  1269       7.970   2.845  13.893
ATOM   5257  H01 WTR  1269       8.483   2.141  13.495
ATOM   5258  H02 WTR  1269       8.619   3.506  14.136
TER   
ATOM   5259  O00 WTR  1270      22.955   6.303   1.386
ATOM   5260  H01 WTR  1270      22.982   7.091   0.843
ATOM   5261  H02 WTR  1270      23.607   5.721   0.997
TER   
ATOM   5262  O00 WTR  1271      15.408  -2.451   4.358
ATOM   5263  H01 WTR  1271      15.802  -2.554   3.492
ATOM   5264  H02 WTR  1271      16.066  -1.975   4.866
TER   
ATOM   5265  O00 WTR  1272      18.074   2.530   7.121
ATOM   5266  H01 WTR  1272      18.275   2.902   7.980
ATOM   5267  H02 WTR  1272      18.482   3.131   6.498
TER   
ATOM   5268  O00 WTR  1273      14.315  -0.317   7.939
ATOM   5269  H01 WTR  1273      15.238  -0.500   8.116
ATOM   5270  H02 WTR  1273      13.983   0.052   8.758
TER   
ATOM   5271  O00 WTR  1274      14.932 -10.153   7.569
ATOM   5272  H01 WTR  1274      15.669 -10.493   8.077
ATOM   5273  H02 WTR  1274      14.318  -9.825   8.226
TER   
ATOM   5274  O00 WTR  1275      20.109  -4.621  -0.614
ATOM   5275  H01 WTR  1275      19.931  -4.321   0.277
ATOM   5276  H02 WTR  1275      19.370  -4.295  -1.129
TER   
ATOM   5277  O00 WTR  1276      11.434  -0.543  12.432
ATOM   5278  H01 WTR  1276      11.031  -1.230  12.962
ATOM   5279  H02 WTR  1276      10.695  -0.041  12.087
TER   
ATOM   5280  O00 WTR  1277      25.165  -3.611   0.307
ATOM   5281  H01 WTR  1277      24.867  -3.074  -0.427
ATOM   5282  H02 WTR  1277      24.399  -3.689   0.875
TER   
ATOM   5283  O00 WTR  1278      20.350  -2.015  13.716
ATOM   5284  H01 WTR  1278      21.288  -1.836  13.650
ATOM   5285  H02 WTR  1278      20.298  -2.952  13.905
TER   
ATOM   5286  O00 WTR  1279       8.160 -15.032   6.903
ATOM   5287  H01 WTR  1279       7.633 -15.798   6.672
ATOM   5288  H02 WTR  1279       8.876 -15.384   7.431
TER   
ATOM   5289  O00 WTR  1280      22.170   4.313  -0.706
ATOM   5290  H01 WTR  1280      21.457   4.309  -1.345
ATOM   5291  H02 WTR  1280      22.830   4.893  -1.087
TER   
ATOM   5292  O00 WTR  1281      13.928  -2.379  11.404
ATOM   5293  H01 WTR  1281      13.389  -2.261  10.622
ATOM   5294  H02 WTR  1281      13.298  -2.506  12.113
TER   
ATOM   5295  O00 WTR  1282      17.250  -2.156   2.267
ATOM   5296  H01 WTR  1282      17.194  -1.226   2.049
ATOM   5297  H02 WTR  1282      16.803  -2.599   1.546
TER   
ATOM   5298  O00 WTR  1283      19.559  -0.193   9.379
ATOM   5299  H01 WTR  1283      19.314  -0.427  10.274
ATOM   5300  H02 WTR  1283      20.513  -0.116   9.403
TER   
ATOM   5301  O00 WTR  1284      19.653  -3.774   1.910
ATOM   5302  H01 WTR  1284      19.233  -4.632   1.975
ATOM   5303  H02 WTR  1284      18.925  -3.152   1.884
TER   
ATOM   5304  O00 WTR  1285      16.681   0.737   4.915
ATOM   5305  H01 WTR  1285      17.273   0.760   4.164
ATOM   5306  H02 WTR  1285      16.973   1.456   5.474
TER   
ATOM   5307  O00 WTR  1286      14.941   4.315  14.766
ATOM   5308  H01 WTR  1286      15.662   4.315  15.395
ATOM   5309  H02 WTR  1286      15.062   5.119  14.262
TER   
ATOM   5310  O00 WTR  1287      19.446   4.679   2.266
ATOM   5311  H01 WTR  1287      19.121   4.093   2.950
ATOM   5312  H02 WTR  1287      19.952   4.112   1.685
TER   
ATOM   5313  O00 WTR  1288      24.200   6.314  -1.923
ATOM   5314  H01 WTR  1288      23.515   6.451  -2.577
ATOM   5315  H02 WTR  1288      24.056   7.006  -1.277
TER   
ATOM   5316  O00 WTR  1289      18.120  -6.345  11.702
ATOM   5317  H01 WTR  1289      17.456  -7.028  11.610
ATOM   5318  H02 WTR  1289      18.662  -6.430  10.918
TER   
ATOM   5319  O00 WTR  1290      17.333  -0.564   7.775
ATOM   5320  H01 WTR  1290      18.220  -0.390   8.089
ATOM   5321  H02 WTR  1290      17.342  -0.280   6.860
TER   
ATOM   5322  O00 WTR  1291      21.516   5.597   3.922
ATOM   5323  H01 WTR  1291      20.923   5.296   3.234
ATOM   5324  H02 WTR  1291      22.055   6.266   3.499
TER   
ATOM   5325  O00 WTR  1292      11.972  -8.281   2.576
ATOM   5326  H01 WTR  1292      11.926  -7.467   2.073
ATOM   5327  H02 WTR  1292      11.225  -8.236   3.173
TER   
ATOM   5328  O00 WTR  1293      15.456  -5.515   2.279
ATOM   5329  H01 WTR  1293      15.909  -5.296   1.465
ATOM   5330  H02 WTR  1293      14.992  -6.328   2.084
TER   
ATOM   5331  O00 WTR  1294      14.001  -4.974   7.394
ATOM   5332  H01 WTR  1294      14.897  -4.769   7.660
ATOM   5333  H02 WTR  1294      14.070  -5.818   6.948
TER   
ATOM   5334  O00 WTR  1295      20.343  -0.174   2.204
ATOM   5335  H01 WTR  1295      20.242  -0.766   1.458
ATOM   5336  H02 WTR  1295      20.696   0.631   1.825
TER   
ATOM   5337  O00 WTR  1296      20.159  -0.060   6.352
ATOM   5338  H01 WTR  1296      20.858  -0.706   6.452
ATOM   5339  H02 WTR  1296      20.249   0.511   7.115
TER   
ATOM   5340  O00 WTR  1297      19.828   1.959   4.189
ATOM   5341  H01 WTR  1297      19.861   1.433   4.988
ATOM   5342  H02 WTR  1297      20.741   2.188   4.015
TER   
ATOM   5343  O00 WTR  1298      17.616  -6.104   7.463
ATOM   5344  H01 WTR  1298      16.955  -6.795   7.497
ATOM   5345  H02 WTR  1298      17.335  -5.538   6.744
TER   
ATOM   5346  O00 WTR  1299      12.646   2.217  11.713
ATOM   5347  H01 WTR  1299      13.256   2.852  11.338
ATOM   5348  H02 WTR  1299      12.366   2.612  12.539
TER   
ATOM   5349  O00 WTR  1300      19.840  -3.458   5.883
ATOM   5350  H01 WTR  1300      18.916  -3.246   6.015
ATOM   5351  H02 WTR  1300      19.849  -4.024   5.111
TER   
ATOM   5352  O00 WTR  1301      15.603   2.290  12.652
ATOM   5353  H01 WTR  1301      15.396   2.342  13.585
ATOM   5354  H02 WTR  1301      14.886   1.779  12.276
TER   
ATOM   5355  O00 WTR  1302      22.162   6.241  -4.190
ATOM   5356  H01 WTR  1302      21.584   6.964  -3.945
ATOM   5357  H02 WTR  1302      21.841   5.958  -5.046
TER   
ATOM   5358  O00 WTR  1303      14.059   2.579   7.629
ATOM   5359  H01 WTR  1303      14.334   1.664   7.577
ATOM   5360  H02 WTR  1303      13.443   2.686   6.904
TER   
ATOM   5361  O00 WTR  1304      20.954  -4.381   8.289
ATOM   5362  H01 WTR  1304      21.450  -3.579   8.452
ATOM   5363  H02 WTR  1304      20.563  -4.251   7.426
TER   
ATOM   5364  O00 WTR  1305      17.551   0.992   1.918
ATOM   5365  H01 WTR  1305      18.456   0.734   2.095
ATOM   5366  H02 WTR  1305      17.624   1.698   1.276
TER   
ATOM   5367  O00 WTR  1306      16.637  -3.125   7.848
ATOM   5368  H01 WTR  1306      17.039  -2.257   7.892
ATOM   5369  H02 WTR  1306      16.336  -3.296   8.740
TER   
ATOM   5370  O00 WTR  1307      18.897  -7.515   5.726
ATOM   5371  H01 WTR  1307      18.545  -6.873   6.343
ATOM   5372  H02 WTR  1307      18.645  -8.363   6.093
TER   
ATOM   5373  O00 WTR  1308      12.564   2.752   5.432
ATOM   5374  H01 WTR  1308      13.116   3.521   5.287
ATOM   5375  H02 WTR  1308      12.892   2.101   4.811
TER   
ATOM   5376  O00 WTR  1309      10.399   1.867   9.882
ATOM   5377  H01 WTR  1309      10.761   1.398   9.131
ATOM   5378  H02 WTR  1309      11.156   2.044  10.442
TER   
ATOM   5379  O00 WTR  1310      22.062  -1.957   6.272
ATOM   5380  H01 WTR  1310      22.317  -1.634   5.408
ATOM   5381  H02 WTR  1310      21.294  -2.504   6.106
TER   
ATOM   5382  O00 WTR  1311      22.025  -6.678   3.248
ATOM   5383  H01 WTR  1311      21.090  -6.560   3.080
ATOM   5384  H02 WTR  1311      22.083  -6.817   4.194
TER   
ATOM   5385  O00 WTR  1312      13.956   0.487   4.365
ATOM   5386  H01 WTR  1312      13.952  -0.452   4.179
ATOM   5387  H02 WTR  1312      14.878   0.739   4.311
TER   
ATOM   5388  O00 WTR  1313      16.520  -4.928   4.923
ATOM   5389  H01 WTR  1313      15.906  -4.198   5.003
ATOM   5390  H02 WTR  1313      16.251  -5.381   4.124
TER   
ATOM   5391  O00 WTR  1314      17.238   5.763   6.378
ATOM   5392  H01 WTR  1314      17.450   6.694   6.453
ATOM   5393  H02 WTR  1314      18.023   5.367   6.001
TER   
ATOM   5394  O00 WTR  1315      16.658  -1.985  11.408
ATOM   5395  H01 WTR  1315      16.710  -1.038  11.532
ATOM   5396  H02 WTR  1315      15.742  -2.200  11.583
TER   
ATOM   5397  O00 WTR  1316      17.820   0.930  11.855
ATOM   5398  H01 WTR  1316      18.236   0.570  12.638
ATOM   5399  H02 WTR  1316      17.058   1.407  12.185
TER   
ATOM   5400  O00 WTR  1317      16.439 -17.564  17.069
ATOM   5401  H01 WTR  1317      17.263 -17.966  17.346
ATOM   5402  H02 WTR  1317      16.375 -17.768  16.136
TER   
ATOM   5403  O00 WTR  1318      23.751  -4.358   2.889
ATOM   5404  H01 WTR  1318      23.065  -5.017   2.996
ATOM   5405  H02 WTR  1318      24.519  -4.855   2.608
TER   
ATOM   5406  O00 WTR  1319      12.169  -1.180   6.552
ATOM   5407  H01 WTR  1319      11.967  -2.026   6.952
ATOM   5408  H02 WTR  1319      12.993  -0.912   6.960
TER   
ATOM   5409  O00 WTR  1320      12.257  -7.092  13.844
ATOM   5410  H01 WTR  1320      11.962  -6.568  14.588
ATOM   5411  H02 WTR  1320      13.212  -7.079  13.905
TER   
ATOM   5412  O00 WTR  1321      19.492 -17.465   3.041
ATOM   5413  H01 WTR  1321      18.962 -18.072   2.524
ATOM   5414  H02 WTR  1321      20.157 -18.018   3.452
TER   
ATOM   5415  O00 WTR  1322      14.149 -16.610  -2.999
ATOM   5416  H01 WTR  1322      14.695 -16.782  -3.767
ATOM   5417  H02 WTR  1322      13.485 -17.299  -3.019
TER   
ATOM   5418  O00 WTR  1323      15.794 -16.509  -5.428
ATOM   5419  H01 WTR  1323      15.114 -15.919  -5.755
ATOM   5420  H02 WTR  1323      16.507 -15.928  -5.161
TER   
ATOM   5421  O00 WTR  1324      18.735  -8.678  -8.104
ATOM   5422  H01 WTR  1324      18.238  -7.897  -8.347
ATOM   5423  H02 WTR  1324      18.883  -9.136  -8.931
TER   
ATOM   5424  O00 WTR  1325      17.524 -10.838  -2.805
ATOM   5425  H01 WTR  1325      17.218 -11.303  -3.584
ATOM   5426  H02 WTR  1325      17.156  -9.959  -2.891
TER   
ATOM   5427  O00 WTR  1326      16.102 -18.057  -9.517
ATOM   5428  H01 WTR  1326      16.465 -18.630 -10.193
ATOM   5429  H02 WTR  1326      15.179 -17.962  -9.752
TER   
ATOM   5430  O00 WTR  1327      14.779 -20.014   2.729
ATOM   5431  H01 WTR  1327      14.497 -20.072   3.642
ATOM   5432  H02 WTR  1327      15.475 -19.356   2.735
TER   
ATOM   5433  O00 WTR  1328      19.574  -6.555   9.462
ATOM   5434  H01 WTR  1328      18.982  -6.624   8.713
ATOM   5435  H02 WTR  1328      20.170  -5.843   9.231
TER   
ATOM   5436  O00 WTR  1329      19.040 -16.113   0.367
ATOM   5437  H01 WTR  1329      18.489 -16.889   0.475
ATOM   5438  H02 WTR  1329      19.623 -16.125   1.126
TER   
ATOM   5439  O00 WTR  1330       7.581 -15.346   2.211
ATOM   5440  H01 WTR  1330       8.353 -15.009   2.666
ATOM   5441  H02 WTR  1330       7.778 -16.270   2.056
TER   
ATOM   5442  O00 WTR  1331      15.919  -6.286 -10.591
ATOM   5443  H01 WTR  1331      16.527  -6.426  -9.865
ATOM   5444  H02 WTR  1331      15.183  -5.816 -10.201
TER   
ATOM   5445  O00 WTR  1332      19.474 -11.618  -0.603
ATOM   5446  H01 WTR  1332      18.909 -12.391  -0.631
ATOM   5447  H02 WTR  1332      19.080 -11.010  -1.229
TER   
ATOM   5448  O00 WTR  1333      14.644 -13.288  -3.941
ATOM   5449  H01 WTR  1333      15.163 -13.394  -3.143
ATOM   5450  H02 WTR  1333      13.783 -13.639  -3.715
TER   
ATOM   5451  O00 WTR  1334      14.452 -23.489  -5.652
ATOM   5452  H01 WTR  1334      14.801 -22.636  -5.911
ATOM   5453  H02 WTR  1334      14.769 -23.616  -4.758
TER   
ATOM   5454  O00 WTR  1335      17.383  -5.911  -3.869
ATOM   5455  H01 WTR  1335      17.358  -6.598  -4.534
ATOM   5456  H02 WTR  1335      18.263  -5.541  -3.938
TER   
ATOM   5457  O00 WTR  1336      17.594 -18.299   0.963
ATOM   5458  H01 WTR  1336      16.865 -18.508   0.378
ATOM   5459  H02 WTR  1336      17.190 -17.822   1.688
TER   
ATOM   5460  O00 WTR  1337      19.941  -0.939  -0.377
ATOM   5461  H01 WTR  1337      20.466  -0.140  -0.324
ATOM   5462  H02 WTR  1337      20.474  -1.543  -0.893
TER   
ATOM   5463  O00 WTR  1338      19.099  -6.779   2.739
ATOM   5464  H01 WTR  1338      18.673  -7.250   2.023
ATOM   5465  H02 WTR  1338      18.591  -7.013   3.516
TER   
ATOM   5466  O00 WTR  1339      17.660  -6.307  -8.457
ATOM   5467  H01 WTR  1339      17.170  -5.842  -7.779
ATOM   5468  H02 WTR  1339      18.510  -5.867  -8.482
TER   
ATOM   5469  O00 WTR  1340      20.830  -6.483  -6.446
ATOM   5470  H01 WTR  1340      20.667  -5.793  -7.090
ATOM   5471  H02 WTR  1340      20.460  -7.272  -6.841
TER   
ATOM   5472  O00 WTR  1341      17.077 -18.398  -6.952
ATOM   5473  H01 WTR  1341      16.563 -17.849  -6.360
ATOM   5474  H02 WTR  1341      16.512 -18.522  -7.715
TER   
ATOM   5475  O00 WTR  1342      18.897 -12.661   2.728
ATOM   5476  H01 WTR  1342      18.569 -12.694   1.829
ATOM   5477  H02 WTR  1342      19.540 -11.952   2.724
TER   
ATOM   5478  O00 WTR  1343      18.019  -2.842  -1.399
ATOM   5479  H01 WTR  1343      18.315  -1.949  -1.226
ATOM   5480  H02 WTR  1343      17.701  -2.818  -2.302
TER   
ATOM   5481  O00 WTR  1344      21.405  -2.765  -2.127
ATOM   5482  H01 WTR  1344      21.126  -3.364  -1.434
ATOM   5483  H02 WTR  1344      21.087  -3.169  -2.935
TER   
ATOM   5484  O00 WTR  1345      15.925 -14.163  -7.551
ATOM   5485  H01 WTR  1345      16.680 -14.700  -7.311
ATOM   5486  H02 WTR  1345      16.219 -13.664  -8.314
TER   
ATOM   5487  O00 WTR  1346      17.725 -13.530   0.407
ATOM   5488  H01 WTR  1346      18.184 -14.344   0.617
ATOM   5489  H02 WTR  1346      16.960 -13.809  -0.096
TER   
ATOM   5490  O00 WTR  1347      19.106 -15.592  -2.830
ATOM   5491  H01 WTR  1347      18.820 -16.152  -2.109
ATOM   5492  H02 WTR  1347      19.699 -14.960  -2.423
TER   
ATOM   5493  O00 WTR  1348      17.287 -12.575  -5.020
ATOM   5494  H01 WTR  1348      16.448 -12.983  -4.804
ATOM   5495  H02 WTR  1348      17.071 -11.919  -5.683
TER   
ATOM   5496  O00 WTR  1349      12.010 -22.316  -2.962
ATOM   5497  H01 WTR  1349      11.438 -22.285  -3.729
ATOM   5498  H02 WTR  1349      12.309 -23.224  -2.922
TER   
ATOM   5499  O00 WTR  1350      12.781 -13.611  -1.128
ATOM   5500  H01 WTR  1350      13.099 -12.818  -0.696
ATOM   5501  H02 WTR  1350      12.398 -14.131  -0.422
TER   
ATOM   5502  O00 WTR  1351      14.333 -12.018   0.459
ATOM   5503  H01 WTR  1351      14.865 -11.394   0.953
ATOM   5504  H02 WTR  1351      14.505 -12.862   0.876
TER   
ATOM   5505  O00 WTR  1352      15.167  -6.930  -1.821
ATOM   5506  H01 WTR  1352      16.094  -6.697  -1.868
ATOM   5507  H02 WTR  1352      15.044  -7.570  -2.522
TER   
ATOM   5508  O00 WTR  1353      20.818 -11.653  -6.210
ATOM   5509  H01 WTR  1353      20.875 -11.525  -5.263
ATOM   5510  H02 WTR  1353      21.021 -12.579  -6.340
TER   
ATOM   5511  O00 WTR  1354      18.067  -8.389   0.807
ATOM   5512  H01 WTR  1354      18.199  -8.090  -0.093
ATOM   5513  H02 WTR  1354      18.869  -8.865   1.022
TER   
ATOM   5514  O00 WTR  1355      15.580 -21.339  -6.639
ATOM   5515  H01 WTR  1355      15.693 -21.535  -7.569
ATOM   5516  H02 WTR  1355      16.069 -20.528  -6.504
TER   
ATOM   5517  O00 WTR  1356      18.459 -14.967  -5.560
ATOM   5518  H01 WTR  1356      18.683 -15.363  -4.719
ATOM   5519  H02 WTR  1356      18.125 -14.099  -5.336
TER   
ATOM   5520  O00 WTR  1357      11.747 -11.083  -6.886
ATOM   5521  H01 WTR  1357      11.525 -10.957  -5.963
ATOM   5522  H02 WTR  1357      12.272 -11.884  -6.899
TER   
ATOM   5523  O00 WTR  1358      14.170  -4.893  -5.541
ATOM   5524  H01 WTR  1358      14.998  -4.937  -6.019
ATOM   5525  H02 WTR  1358      13.511  -5.174  -6.176
TER   
ATOM   5526  O00 WTR  1359       9.226  -6.982  -7.208
ATOM   5527  H01 WTR  1359       9.136  -6.033  -7.129
ATOM   5528  H02 WTR  1359       8.720  -7.333  -6.475
TER   
ATOM   5529  O00 WTR  1360       5.522  -9.124  -6.968
ATOM   5530  H01 WTR  1360       6.443  -9.318  -7.143
ATOM   5531  H02 WTR  1360       5.049  -9.888  -7.298
TER   
ATOM   5532  O00 WTR  1361      15.033  -8.760  -3.870
ATOM   5533  H01 WTR  1361      14.480  -9.437  -3.480
ATOM   5534  H02 WTR  1361      14.620  -8.568  -4.712
TER   
ATOM   5535  O00 WTR  1362      17.991 -20.056  -1.803
ATOM   5536  H01 WTR  1362      18.554 -20.219  -2.560
ATOM   5537  H02 WTR  1362      18.249 -20.720  -1.164
TER   
ATOM   5538  O00 WTR  1363      14.922  -7.026  14.496
ATOM   5539  H01 WTR  1363      15.659  -6.548  14.876
ATOM   5540  H02 WTR  1363      15.318  -7.593  13.835
TER   
ATOM   5541  O00 WTR  1364      20.445  -8.091  -3.723
ATOM   5542  H01 WTR  1364      20.780  -7.606  -2.969
ATOM   5543  H02 WTR  1364      20.763  -7.604  -4.483
TER   
ATOM   5544  O00 WTR  1365      11.340  -3.463  -5.264
ATOM   5545  H01 WTR  1365      11.700  -3.089  -4.460
ATOM   5546  H02 WTR  1365      11.722  -4.340  -5.312
TER   
ATOM   5547  O00 WTR  1366      14.812 -14.851   1.515
ATOM   5548  H01 WTR  1366      14.276 -14.881   2.308
ATOM   5549  H02 WTR  1366      14.576 -15.645   1.036
TER   
ATOM   5550  O00 WTR  1367      18.964 -10.484 -10.290
ATOM   5551  H01 WTR  1367      19.171 -11.418 -10.318
ATOM   5552  H02 WTR  1367      18.824 -10.241 -11.205
TER   
ATOM   5553  O00 WTR  1368      22.145   2.805   3.384
ATOM   5554  H01 WTR  1368      22.195   2.805   2.428
ATOM   5555  H02 WTR  1368      22.141   3.732   3.624
TER   
ATOM   5556  O00 WTR  1369      24.112  -2.409  -2.098
ATOM   5557  H01 WTR  1369      24.250  -2.267  -3.034
ATOM   5558  H02 WTR  1369      23.189  -2.653  -2.025
TER   
ATOM   5559  O00 WTR  1370      15.584 -19.218  -0.515
ATOM   5560  H01 WTR  1370      16.244 -19.204  -1.208
ATOM   5561  H02 WTR  1370      15.135 -18.376  -0.594
TER   
ATOM   5562  O00 WTR  1371      20.298  -9.872   1.657
ATOM   5563  H01 WTR  1371      20.042 -10.430   0.923
ATOM   5564  H02 WTR  1371      21.142  -9.503   1.395
TER   
ATOM   5565  O00 WTR  1372      12.313  -8.516  -0.977
ATOM   5566  H01 WTR  1372      12.867  -8.279  -0.234
ATOM   5567  H02 WTR  1372      12.683  -9.338  -1.300
TER   
ATOM   5568  O00 WTR  1373      16.806  -3.059  -3.693
ATOM   5569  H01 WTR  1373      17.364  -2.879  -4.450
ATOM   5570  H02 WTR  1373      16.553  -3.977  -3.793
TER   
ATOM   5571  O00 WTR  1374      13.655  -3.654  -0.042
ATOM   5572  H01 WTR  1374      13.420  -4.533  -0.340
ATOM   5573  H02 WTR  1374      12.849  -3.306   0.339
TER   
ATOM   5574  O00 WTR  1375      20.851   1.891  -9.139
ATOM   5575  H01 WTR  1375      20.428   2.655  -9.531
ATOM   5576  H02 WTR  1375      20.293   1.154  -9.388
TER   
ATOM   5577  O00 WTR  1376      16.312  -3.974   0.351
ATOM   5578  H01 WTR  1376      15.415  -3.762   0.092
ATOM   5579  H02 WTR  1376      16.852  -3.653  -0.372
TER   
ATOM   5580  O00 WTR  1377      23.019  -0.154  -1.632
ATOM   5581  H01 WTR  1377      23.060   0.499  -2.331
ATOM   5582  H02 WTR  1377      23.527  -0.894  -1.966
TER   
ATOM   5583  O00 WTR  1378      10.818  -3.594  -9.108
ATOM   5584  H01 WTR  1378      10.754  -3.349 -10.031
ATOM   5585  H02 WTR  1378      11.348  -2.902  -8.712
TER   
ATOM   5586  O00 WTR  1379      19.024  -0.052  -9.497
ATOM   5587  H01 WTR  1379      19.123  -0.613  -8.728
ATOM   5588  H02 WTR  1379      18.402   0.622  -9.224
TER   
ATOM   5589  O00 WTR  1380      21.466   1.443  -0.072
ATOM   5590  H01 WTR  1380      22.119   0.920  -0.535
ATOM   5591  H02 WTR  1380      21.593   2.333  -0.402
TER   
ATOM   5592  O00 WTR  1381      17.597   2.745  -0.077
ATOM   5593  H01 WTR  1381      17.241   2.413  -0.901
ATOM   5594  H02 WTR  1381      18.052   3.552  -0.320
TER   
ATOM   5595  O00 WTR  1382      16.348 -21.102  12.964
ATOM   5596  H01 WTR  1382      16.312 -20.201  12.643
ATOM   5597  H02 WTR  1382      17.133 -21.470  12.559
TER   
ATOM   5598  O00 WTR  1383      19.162   4.517   5.166
ATOM   5599  H01 WTR  1383      19.513   3.715   4.779
ATOM   5600  H02 WTR  1383      19.557   5.223   4.655
TER   
ATOM   5601  O00 WTR  1384      27.034  -4.364   2.203
ATOM   5602  H01 WTR  1384      27.697  -3.674   2.199
ATOM   5603  H02 WTR  1384      26.466  -4.156   1.461
TER   
ATOM   5604  O00 WTR  1385      16.964  -2.158  -9.150
ATOM   5605  H01 WTR  1385      16.763  -1.272  -9.451
ATOM   5606  H02 WTR  1385      17.655  -2.038  -8.498
TER   
ATOM   5607  O00 WTR  1386      21.550  -3.405 -10.281
ATOM   5608  H01 WTR  1386      20.864  -3.056 -10.850
ATOM   5609  H02 WTR  1386      21.708  -2.710  -9.642
TER   
ATOM   5610  O00 WTR  1387      16.761  -4.179  -6.963
ATOM   5611  H01 WTR  1387      16.439  -3.573  -7.631
ATOM   5612  H02 WTR  1387      17.355  -3.652  -6.428
TER   
ATOM   5613  O00 WTR  1388      21.806   2.122  -6.271
ATOM   5614  H01 WTR  1388      21.720   1.737  -7.143
ATOM   5615  H02 WTR  1388      20.972   1.931  -5.841
TER   
ATOM   5616  O00 WTR  1389      18.816   3.650  -9.744
ATOM   5617  H01 WTR  1389      18.782   4.458  -9.232
ATOM   5618  H02 WTR  1389      18.325   3.015  -9.223
TER   
ATOM   5619  O00 WTR  1390      12.501  -2.435  -2.784
ATOM   5620  H01 WTR  1390      12.466  -2.137  -1.875
ATOM   5621  H02 WTR  1390      13.001  -3.250  -2.750
TER   
ATOM   5622  O00 WTR  1391      22.767   1.904  -3.641
ATOM   5623  H01 WTR  1391      22.179   2.505  -3.184
ATOM   5624  H02 WTR  1391      22.625   2.088  -4.570
TER   
ATOM   5625  O00 WTR  1392      19.903  -4.673  -8.230
ATOM   5626  H01 WTR  1392      19.505  -3.917  -7.799
ATOM   5627  H02 WTR  1392      20.388  -4.301  -8.967
TER   
ATOM   5628  O00 WTR  1393      13.244  -5.443  -3.129
ATOM   5629  H01 WTR  1393      13.773  -6.022  -2.581
ATOM   5630  H02 WTR  1393      13.733  -5.375  -3.949
TER   
ATOM   5631  O00 WTR  1394      20.288 -10.672  -3.748
ATOM   5632  H01 WTR  1394      20.380  -9.722  -3.674
ATOM   5633  H02 WTR  1394      19.350 -10.831  -3.645
TER   
ATOM   5634  O00 WTR  1395      11.648 -23.018  -6.780
ATOM   5635  H01 WTR  1395      12.437 -23.148  -6.254
ATOM   5636  H02 WTR  1395      11.654 -23.744  -7.404
TER   
ATOM   5637  O00 WTR  1396      21.686  -1.241  -8.648
ATOM   5638  H01 WTR  1396      20.980  -1.520  -8.064
ATOM   5639  H02 WTR  1396      21.353  -0.446  -9.064
TER   
ATOM   5640  O00 WTR  1397      18.062  -8.135  -2.002
ATOM   5641  H01 WTR  1397      17.890  -7.367  -2.546
ATOM   5642  H02 WTR  1397      18.885  -8.488  -2.339
TER   
ATOM   5643  O00 WTR  1398      20.914   4.070  -2.962
ATOM   5644  H01 WTR  1398      20.443   3.555  -3.617
ATOM   5645  H02 WTR  1398      21.321   4.778  -3.461
TER   
ATOM   5646  O00 WTR  1399      14.939  -3.759  -9.624
ATOM   5647  H01 WTR  1399      15.632  -3.147  -9.376
ATOM   5648  H02 WTR  1399      14.271  -3.211 -10.036
TER   
ATOM   5649  O00 WTR  1400      21.150   4.893  -6.454
ATOM   5650  H01 WTR  1400      21.196   3.937  -6.446
ATOM   5651  H02 WTR  1400      20.673   5.104  -7.256
TER   
ATOM   5652  O00 WTR  1401     -18.322   6.314   3.314
ATOM   5653  H01 WTR  1401     -18.006   6.081   2.441
ATOM   5654  H02 WTR  1401     -17.531   6.554   3.798
TER   
ATOM   5655  O00 WTR  1402     -13.081  10.333   6.757
ATOM   5656  H01 WTR  1402     -13.238  10.696   5.886
ATOM   5657  H02 WTR  1402     -12.128  10.328   6.848
TER   
ATOM   5658  O00 WTR  1403     -16.692   7.442   5.303
ATOM   5659  H01 WTR  1403     -15.834   7.433   5.727
ATOM   5660  H02 WTR  1403     -16.911   8.370   5.224
TER   
ATOM   5661  O00 WTR  1404     -17.662   5.724   7.315
ATOM   5662  H01 WTR  1404     -16.932   5.320   7.782
ATOM   5663  H02 WTR  1404     -17.247   6.269   6.646
TER   
ATOM   5664  O00 WTR  1405     -13.574   5.905   9.474
ATOM   5665  H01 WTR  1405     -12.638   6.060   9.602
ATOM   5666  H02 WTR  1405     -13.997   6.687   9.828
TER   
ATOM   5667  O00 WTR  1406     -14.894   7.808  10.680
ATOM   5668  H01 WTR  1406     -14.756   7.798  11.627
ATOM   5669  H02 WTR  1406     -14.339   8.521  10.364
TER   
ATOM   5670  O00 WTR  1407     -14.057  10.284   9.510
ATOM   5671  H01 WTR  1407     -13.383  10.964   9.519
ATOM   5672  H02 WTR  1407     -14.113  10.015   8.593
TER   
ATOM   5673  O00 WTR  1408     -17.629   4.280   4.980
ATOM   5674  H01 WTR  1408     -18.249   4.779   4.448
ATOM   5675  H02 WTR  1408     -17.799   4.567   5.877
TER   
ATOM   5676  O00 WTR  1409     -20.232   7.964   0.472
ATOM   5677  H01 WTR  1409     -21.043   7.775   0.000
ATOM   5678  H02 WTR  1409     -20.260   7.389   1.236
TER   
ATOM   5679  O00 WTR  1410     -21.053   5.470   4.405
ATOM   5680  H01 WTR  1410     -20.338   5.837   3.885
ATOM   5681  H02 WTR  1410     -21.841   5.889   4.059
TER   
ATOM   5682  O00 WTR  1411     -23.274   5.920   3.126
ATOM   5683  H01 WTR  1411     -23.666   5.177   3.584
ATOM   5684  H02 WTR  1411     -23.568   5.827   2.220
TER   
ATOM   5685  O00 WTR  1412     -24.338   5.620   0.834
ATOM   5686  H01 WTR  1412     -23.953   6.075   0.085
ATOM   5687  H02 WTR  1412     -24.368   4.701   0.567
TER   
ATOM   5688  O00 WTR  1413      -8.512   9.323  12.532
ATOM   5689  H01 WTR  1413      -7.565   9.236  12.640
ATOM   5690  H02 WTR  1413      -8.690   8.950  11.668
TER   
ATOM   5691  O00 WTR  1414     -14.347   7.277   7.066
ATOM   5692  H01 WTR  1414     -14.144   6.364   7.273
ATOM   5693  H02 WTR  1414     -13.505   7.729   7.128
TER   
ATOM   5694  O00 WTR  1415      -5.216  10.438  10.519
ATOM   5695  H01 WTR  1415      -5.770  10.437   9.738
ATOM   5696  H02 WTR  1415      -5.282  11.330  10.859
TER   
ATOM   5697  O00 WTR  1416      -3.456  10.213   8.365
ATOM   5698  H01 WTR  1416      -4.204  10.422   7.806
ATOM   5699  H02 WTR  1416      -3.724  10.499   9.239
TER   
ATOM   5700  O00 WTR  1417      -2.999   5.052  14.004
ATOM   5701  H01 WTR  1417      -2.933   5.289  14.929
ATOM   5702  H02 WTR  1417      -3.108   5.888  13.550
TER   
ATOM   5703  O00 WTR  1418      -1.375   8.453   3.278
ATOM   5704  H01 WTR  1418      -2.312   8.480   3.087
ATOM   5705  H02 WTR  1418      -1.326   8.365   4.230
TER   
ATOM   5706  O00 WTR  1419      -7.404   8.901   3.583
ATOM   5707  H01 WTR  1419      -6.498   8.877   3.892
ATOM   5708  H02 WTR  1419      -7.898   9.270   4.315
TER   
ATOM   5709  O00 WTR  1420      -3.605   7.554  13.130
ATOM   5710  H01 WTR  1420      -2.887   7.765  12.533
ATOM   5711  H02 WTR  1420      -4.334   8.095  12.828
TER   
ATOM   5712  O00 WTR  1421      -8.508  14.532  12.448
ATOM   5713  H01 WTR  1421      -7.818  14.803  11.843
ATOM   5714  H02 WTR  1421      -8.061  13.983  13.092
TER   
ATOM   5715  O00 WTR  1422       0.421  13.781   8.916
ATOM   5716  H01 WTR  1422       1.324  13.518   9.091
ATOM   5717  H02 WTR  1422       0.498  14.624   8.468
TER   
ATOM   5718  O00 WTR  1423      -6.081   9.525   6.786
ATOM   5719  H01 WTR  1423      -5.549   9.699   6.009
ATOM   5720  H02 WTR  1423      -6.984   9.585   6.475
TER   
ATOM   5721  O00 WTR  1424      -4.577   6.885   6.323
ATOM   5722  H01 WTR  1424      -5.369   7.246   6.722
ATOM   5723  H02 WTR  1424      -4.277   7.569   5.724
TER   
ATOM   5724  O00 WTR  1425     -14.052  15.139  13.253
ATOM   5725  H01 WTR  1425     -13.284  14.584  13.119
ATOM   5726  H02 WTR  1425     -14.767  14.667  12.825
TER   
ATOM   5727  O00 WTR  1426     -11.798  12.134   9.315
ATOM   5728  H01 WTR  1426     -10.943  11.724   9.183
ATOM   5729  H02 WTR  1426     -11.994  12.556   8.479
TER   
ATOM   5730  O00 WTR  1427      17.165   6.178 -11.992
ATOM   5731  H01 WTR  1427      17.153   6.755 -11.229
ATOM   5732  H02 WTR  1427      17.857   5.544 -11.802
TER   
ATOM   5733  O00 WTR  1428      -2.423   9.113   5.902
ATOM   5734  H01 WTR  1428      -3.231   9.243   5.405
ATOM   5735  H02 WTR  1428      -2.514   9.689   6.661
TER   
ATOM   5736  O00 WTR  1429      -0.768  10.431  11.062
ATOM   5737  H01 WTR  1429      -0.854  10.637  10.131
ATOM   5738  H02 WTR  1429       0.055   9.948  11.125
TER   
ATOM   5739  O00 WTR  1430      -6.866  16.980  12.546
ATOM   5740  H01 WTR  1430      -6.235  16.335  12.228
ATOM   5741  H02 WTR  1430      -7.552  16.460  12.963
TER   
ATOM   5742  O00 WTR  1431      -1.669   7.858  11.279
ATOM   5743  H01 WTR  1431      -1.387   8.773  11.299
ATOM   5744  H02 WTR  1431      -2.094   7.757  10.428
TER   
ATOM   5745  O00 WTR  1432      11.995  12.355   9.017
ATOM   5746  H01 WTR  1432      11.746  12.989   9.689
ATOM   5747  H02 WTR  1432      12.768  11.917   9.375
TER   
ATOM   5748  O00 WTR  1433      -3.040   7.419   8.408
ATOM   5749  H01 WTR  1433      -3.116   8.365   8.287
ATOM   5750  H02 WTR  1433      -3.592   7.044   7.721
TER   
ATOM   5751  O00 WTR  1434       7.191   8.444  15.382
ATOM   5752  H01 WTR  1434       7.287   9.163  14.758
ATOM   5753  H02 WTR  1434       7.721   8.706  16.134
TER   
ATOM   5754  O00 WTR  1435      13.426  11.521   6.682
ATOM   5755  H01 WTR  1435      12.947  12.134   7.239
ATOM   5756  H02 WTR  1435      13.731  10.840   7.281
TER   
ATOM   5757  O00 WTR  1436       3.211  20.825  -6.594
ATOM   5758  H01 WTR  1436       3.755  20.324  -5.986
ATOM   5759  H02 WTR  1436       2.320  20.722  -6.258
TER   
ATOM   5760  O00 WTR  1437       5.063  14.473  11.520
ATOM   5761  H01 WTR  1437       4.114  14.437  11.400
ATOM   5762  H02 WTR  1437       5.417  14.492  10.631
TER   
ATOM   5763  O00 WTR  1438      -0.537   4.672   6.763
ATOM   5764  H01 WTR  1438      -1.199   4.430   6.115
ATOM   5765  H02 WTR  1438      -0.173   5.495   6.438
TER   
ATOM   5766  O00 WTR  1439      -1.324  12.546   6.396
ATOM   5767  H01 WTR  1439      -2.250  12.366   6.235
ATOM   5768  H02 WTR  1439      -1.323  13.345   6.922
TER   
ATOM   5769  O00 WTR  1440     -11.892  13.855  12.261
ATOM   5770  H01 WTR  1440     -10.937  13.805  12.301
ATOM   5771  H02 WTR  1440     -12.128  13.330  11.495
TER   
ATOM   5772  O00 WTR  1441     -10.608   8.454   7.834
ATOM   5773  H01 WTR  1441     -10.568   9.407   7.906
ATOM   5774  H02 WTR  1441     -10.452   8.277   6.906
TER   
ATOM   5775  O00 WTR  1442       0.111  15.182  14.831
ATOM   5776  H01 WTR  1442      -0.218  14.286  14.896
ATOM   5777  H02 WTR  1442      -0.490  15.615  14.225
TER   
ATOM   5778  O00 WTR  1443       7.962   9.140  11.858
ATOM   5779  H01 WTR  1443       7.525   9.847  12.331
ATOM   5780  H02 WTR  1443       7.281   8.771  11.295
TER   
ATOM   5781  O00 WTR  1444       1.375   9.408   6.637
ATOM   5782  H01 WTR  1444       1.329   9.894   5.813
ATOM   5783  H02 WTR  1444       0.724   9.826   7.199
TER   
ATOM   5784  O00 WTR  1445       2.298  11.189   2.729
ATOM   5785  H01 WTR  1445       1.455  11.018   3.148
ATOM   5786  H02 WTR  1445       2.385  12.142   2.745
TER   
ATOM   5787  O00 WTR  1446      -2.732  11.662  12.586
ATOM   5788  H01 WTR  1446      -2.086  11.418  11.923
ATOM   5789  H02 WTR  1446      -3.541  11.801  12.094
TER   
ATOM   5790  O00 WTR  1447      -0.230  10.759   8.294
ATOM   5791  H01 WTR  1447       0.212  11.480   8.743
ATOM   5792  H02 WTR  1447      -0.794  11.187   7.650
TER   
ATOM   5793  O00 WTR  1448       2.452  14.091   2.401
ATOM   5794  H01 WTR  1448       2.430  14.817   3.024
ATOM   5795  H02 WTR  1448       3.345  14.098   2.056
TER   
ATOM   5796  O00 WTR  1449      10.337  10.146   8.893
ATOM   5797  H01 WTR  1449       9.728  10.252   8.162
ATOM   5798  H02 WTR  1449      10.878  10.936   8.871
TER   
ATOM   5799  O00 WTR  1450       6.799  10.862  13.497
ATOM   5800  H01 WTR  1450       7.308  11.673  13.503
ATOM   5801  H02 WTR  1450       5.960  11.102  13.890
TER   
ATOM   5802  O00 WTR  1451      -3.241   5.857   2.991
ATOM   5803  H01 WTR  1451      -3.453   5.428   2.162
ATOM   5804  H02 WTR  1451      -3.584   6.745   2.895
TER   
ATOM   5805  O00 WTR  1452     -11.114   6.921   9.941
ATOM   5806  H01 WTR  1452     -10.273   6.585  10.250
ATOM   5807  H02 WTR  1452     -10.906   7.369   9.121
TER   
ATOM   5808  O00 WTR  1453      -2.110   8.606  -1.033
ATOM   5809  H01 WTR  1453      -2.146   7.664  -0.864
ATOM   5810  H02 WTR  1453      -2.090   8.677  -1.988
TER   
ATOM   5811  O00 WTR  1454      18.960  11.740  -9.756
ATOM   5812  H01 WTR  1454      18.932  11.317  -8.898
ATOM   5813  H02 WTR  1454      18.233  11.349 -10.240
TER   
ATOM   5814  O00 WTR  1455      -0.021  10.940   4.141
ATOM   5815  H01 WTR  1455      -0.684  10.312   3.856
ATOM   5816  H02 WTR  1455      -0.500  11.565   4.685
TER   
ATOM   5817  O00 WTR  1456      15.618  11.596 -11.266
ATOM   5818  H01 WTR  1456      15.894  10.947 -10.619
ATOM   5819  H02 WTR  1456      15.684  11.140 -12.106
TER   
ATOM   5820  O00 WTR  1457      -0.414   7.385   5.643
ATOM   5821  H01 WTR  1457      -1.259   7.728   5.933
ATOM   5822  H02 WTR  1457       0.229   7.997   6.001
TER   
ATOM   5823  O00 WTR  1458      -0.349  11.198  -0.794
ATOM   5824  H01 WTR  1458       0.394  11.219  -0.191
ATOM   5825  H02 WTR  1458      -0.724  10.324  -0.683
TER   
ATOM   5826  O00 WTR  1459       5.300  14.058   1.497
ATOM   5827  H01 WTR  1459       5.730  13.214   1.631
ATOM   5828  H02 WTR  1459       5.513  14.296   0.595
TER   
ATOM   5829  O00 WTR  1460      -5.954   6.728   9.169
ATOM   5830  H01 WTR  1460      -5.108   7.111   8.937
ATOM   5831  H02 WTR  1460      -6.595   7.395   8.922
TER   
ATOM   5832  O00 WTR  1461      15.727  10.297   5.424
ATOM   5833  H01 WTR  1461      15.330  10.252   4.554
ATOM   5834  H02 WTR  1461      15.116  10.823   5.939
TER   
ATOM   5835  O00 WTR  1462      13.331   8.654  10.557
ATOM   5836  H01 WTR  1462      13.795   7.999  11.079
ATOM   5837  H02 WTR  1462      12.435   8.637  10.892
TER   
ATOM   5838  O00 WTR  1463      14.597  10.999   9.502
ATOM   5839  H01 WTR  1463      14.462  10.117   9.847
ATOM   5840  H02 WTR  1463      15.323  11.350  10.018
TER   
ATOM   5841  O00 WTR  1464      15.652   4.954   8.320
ATOM   5842  H01 WTR  1464      15.236   4.201   7.900
ATOM   5843  H02 WTR  1464      16.164   5.364   7.623
TER   
ATOM   5844  O00 WTR  1465      17.698   8.671   6.196
ATOM   5845  H01 WTR  1465      16.887   9.129   5.974
ATOM   5846  H02 WTR  1465      18.372   9.350   6.165
TER   
ATOM   5847  O00 WTR  1466       3.004   8.703  15.916
ATOM   5848  H01 WTR  1466       3.285   8.577  16.822
ATOM   5849  H02 WTR  1466       2.173   8.232  15.855
TER   
ATOM   5850  O00 WTR  1467      13.598   4.611  10.604
ATOM   5851  H01 WTR  1467      12.766   4.567  10.132
ATOM   5852  H02 WTR  1467      14.253   4.760   9.922
TER   
ATOM   5853  O00 WTR  1468      16.933   5.758  10.575
ATOM   5854  H01 WTR  1468      16.465   5.917   9.755
ATOM   5855  H02 WTR  1468      17.166   4.830  10.542
TER   
ATOM   5856  O00 WTR  1469     -11.140 -22.616  16.794
ATOM   5857  H01 WTR  1469     -10.535 -22.061  17.285
ATOM   5858  H02 WTR  1469     -11.005 -22.369  15.879
TER   
ATOM   5859  O00 WTR  1470     -12.884 -20.575  13.488
ATOM   5860  H01 WTR  1470     -12.770 -19.880  12.840
ATOM   5861  H02 WTR  1470     -13.330 -21.276  13.013
TER   
ATOM   5862  O00 WTR  1471       9.817 -22.189  16.218
ATOM   5863  H01 WTR  1471       8.949 -22.525  16.442
ATOM   5864  H02 WTR  1471       9.902 -21.383  16.727
TER   
ATOM   5865  O00 WTR  1472       8.211 -17.683  18.143
ATOM   5866  H01 WTR  1472       7.409 -17.188  18.307
ATOM   5867  H02 WTR  1472       8.627 -17.230  17.410
TER   
ATOM   5868  O00 WTR  1473      -6.763 -24.626  17.248
ATOM   5869  H01 WTR  1473      -7.534 -24.753  16.696
ATOM   5870  H02 WTR  1473      -6.021 -24.775  16.663
TER   
ATOM   5871  O00 WTR  1474     -10.217 -26.847  15.366
ATOM   5872  H01 WTR  1474     -11.147 -26.722  15.555
ATOM   5873  H02 WTR  1474     -10.198 -27.199  14.476
TER   
ATOM   5874  O00 WTR  1475      -4.466 -27.917  18.087
ATOM   5875  H01 WTR  1475      -5.361 -27.592  17.987
ATOM   5876  H02 WTR  1475      -4.535 -28.860  17.935
TER   
ATOM   5877  O00 WTR  1476     -12.177 -19.278  18.470
ATOM   5878  H01 WTR  1476     -11.575 -19.928  18.834
ATOM   5879  H02 WTR  1476     -12.582 -19.717  17.723
TER   
ATOM   5880  O00 WTR  1477      -1.200 -24.810  16.081
ATOM   5881  H01 WTR  1477      -2.086 -25.167  16.140
ATOM   5882  H02 WTR  1477      -1.327 -23.889  15.853
TER   
ATOM   5883  O00 WTR  1478      -2.243 -17.264  18.606
ATOM   5884  H01 WTR  1478      -2.323 -17.759  19.422
ATOM   5885  H02 WTR  1478      -1.737 -16.488  18.844
TER   
ATOM   5886  O00 WTR  1479      -9.850 -28.080  17.707
ATOM   5887  H01 WTR  1479      -9.014 -27.708  17.990
ATOM   5888  H02 WTR  1479      -9.886 -27.904  16.767
TER   
ATOM   5889  O00 WTR  1480      -6.922 -27.038  18.289
ATOM   5890  H01 WTR  1480      -6.941 -27.172  19.237
ATOM   5891  H02 WTR  1480      -6.846 -26.090  18.182
TER   
ATOM   5892  O00 WTR  1481      -8.467 -19.922  20.591
ATOM   5893  H01 WTR  1481      -7.582 -19.560  20.652
ATOM   5894  H02 WTR  1481      -9.033 -19.230  20.933
TER   
ATOM   5895  O00 WTR  1482      -6.578 -18.022  17.015
ATOM   5896  H01 WTR  1482      -5.783 -17.519  16.839
ATOM   5897  H02 WTR  1482      -7.273 -17.365  17.063
TER   
ATOM   5898  O00 WTR  1483     -12.529 -29.191  17.053
ATOM   5899  H01 WTR  1483     -12.956 -30.004  16.784
ATOM   5900  H02 WTR  1483     -11.708 -29.473  17.458
TER   
ATOM   5901  O00 WTR  1484      -2.734 -16.379  14.295
ATOM   5902  H01 WTR  1484      -3.014 -17.285  14.163
ATOM   5903  H02 WTR  1484      -1.810 -16.447  14.533
TER   
ATOM   5904  O00 WTR  1485       2.261 -16.581  21.695
ATOM   5905  H01 WTR  1485       1.337 -16.406  21.513
ATOM   5906  H02 WTR  1485       2.736 -16.056  21.051
TER   
ATOM   5907  O00 WTR  1486      10.245 -28.283  13.033
ATOM   5908  H01 WTR  1486      10.797 -28.256  12.251
ATOM   5909  H02 WTR  1486      10.661 -28.933  13.598
TER   
ATOM   5910  O00 WTR  1487       8.036 -17.238  22.438
ATOM   5911  H01 WTR  1487       7.967 -16.436  22.956
ATOM   5912  H02 WTR  1487       8.772 -17.079  21.847
TER   
ATOM   5913  O00 WTR  1488      -0.290 -18.675  14.542
ATOM   5914  H01 WTR  1488      -0.189 -17.740  14.364
ATOM   5915  H02 WTR  1488      -0.929 -18.975  13.896
TER   
ATOM   5916  O00 WTR  1489       7.251 -22.734  15.666
ATOM   5917  H01 WTR  1489       7.244 -22.576  14.722
ATOM   5918  H02 WTR  1489       6.705 -23.511  15.784
TER   
ATOM   5919  O00 WTR  1490       2.798 -25.088  16.461
ATOM   5920  H01 WTR  1490       2.259 -25.329  15.707
ATOM   5921  H02 WTR  1490       2.230 -24.531  16.993
TER   
ATOM   5922  O00 WTR  1491      -2.404 -22.804  19.703
ATOM   5923  H01 WTR  1491      -3.057 -23.182  20.293
ATOM   5924  H02 WTR  1491      -1.983 -23.561  19.294
TER   
ATOM   5925  O00 WTR  1492       1.079 -26.491  19.614
ATOM   5926  H01 WTR  1492       1.472 -25.670  19.319
ATOM   5927  H02 WTR  1492       1.659 -27.172  19.273
TER   
ATOM   5928  O00 WTR  1493       0.186 -17.972  17.679
ATOM   5929  H01 WTR  1493       0.735 -18.095  18.453
ATOM   5930  H02 WTR  1493      -0.686 -17.792  18.030
TER   
ATOM   5931  O00 WTR  1494      10.031 -19.650  17.726
ATOM   5932  H01 WTR  1494      10.477 -19.581  18.570
ATOM   5933  H02 WTR  1494       9.199 -19.195  17.856
TER   
ATOM   5934  O00 WTR  1495       0.219 -20.909  16.708
ATOM   5935  H01 WTR  1495      -0.160 -20.760  17.574
ATOM   5936  H02 WTR  1495       0.153 -20.062  16.268
TER   
ATOM   5937  O00 WTR  1496       3.339 -18.314  18.108
ATOM   5938  H01 WTR  1496       2.784 -18.300  18.888
ATOM   5939  H02 WTR  1496       2.838 -18.813  17.464
TER   
ATOM   5940  O00 WTR  1497       9.971 -16.894  20.418
ATOM   5941  H01 WTR  1497      10.854 -17.033  20.075
ATOM   5942  H02 WTR  1497       9.394 -17.078  19.677
TER   
ATOM   5943  O00 WTR  1498      12.079 -20.370  13.550
ATOM   5944  H01 WTR  1498      12.282 -19.484  13.850
ATOM   5945  H02 WTR  1498      11.123 -20.408  13.543
TER   
ATOM   5946  O00 WTR  1499     -14.829 -16.275  15.996
ATOM   5947  H01 WTR  1499     -13.929 -16.098  15.723
ATOM   5948  H02 WTR  1499     -14.746 -16.944  16.676
TER   
ATOM   5949  O00 WTR  1500     -20.396 -13.532  14.312
ATOM   5950  H01 WTR  1500     -20.574 -12.698  14.745
ATOM   5951  H02 WTR  1500     -19.648 -13.352  13.742
TER   
ATOM   5952  O00 WTR  1501     -22.237 -10.587  11.745
ATOM   5953  H01 WTR  1501     -23.043 -10.125  11.514
ATOM   5954  H02 WTR  1501     -22.272 -10.669  12.698
TER   
ATOM   5955  O00 WTR  1502     -18.073  -6.405  14.928
ATOM   5956  H01 WTR  1502     -18.402  -5.518  14.782
ATOM   5957  H02 WTR  1502     -17.250  -6.440  14.441
TER   
ATOM   5958  O00 WTR  1503     -22.057  -6.071  16.093
ATOM   5959  H01 WTR  1503     -21.632  -5.671  15.334
ATOM   5960  H02 WTR  1503     -22.321  -5.330  16.639
TER   
ATOM   5961  O00 WTR  1504     -16.010 -13.413  20.096
ATOM   5962  H01 WTR  1504     -15.362 -13.203  20.769
ATOM   5963  H02 WTR  1504     -15.491 -13.601  19.314
TER   
ATOM   5964  O00 WTR  1505     -17.473   6.667   9.941
ATOM   5965  H01 WTR  1505     -17.413   6.762   8.990
ATOM   5966  H02 WTR  1505     -16.767   7.214  10.282
TER   
ATOM   5967  O00 WTR  1506     -18.763 -10.693   9.802
ATOM   5968  H01 WTR  1506     -18.286 -11.523   9.799
ATOM   5969  H02 WTR  1506     -19.654 -10.928  10.061
TER   
ATOM   5970  O00 WTR  1507     -18.802 -12.582  12.431
ATOM   5971  H01 WTR  1507     -18.975 -13.193  11.715
ATOM   5972  H02 WTR  1507     -17.958 -12.861  12.786
TER   
ATOM   5973  O00 WTR  1508     -21.615 -10.504  14.465
ATOM   5974  H01 WTR  1508     -20.730 -10.433  14.822
ATOM   5975  H02 WTR  1508     -21.975  -9.621  14.539
TER   
ATOM   5976  O00 WTR  1509     -18.869 -10.629  15.272
ATOM   5977  H01 WTR  1509     -18.534 -10.357  14.418
ATOM   5978  H02 WTR  1509     -19.261  -9.837  15.640
TER   
ATOM   5979  O00 WTR  1510     -14.934  -8.219  15.488
ATOM   5980  H01 WTR  1510     -13.996  -8.257  15.674
ATOM   5981  H02 WTR  1510     -15.098  -8.975  14.924
TER   
ATOM   5982  O00 WTR  1511     -23.086 -14.634  11.667
ATOM   5983  H01 WTR  1511     -22.749 -15.221  12.344
ATOM   5984  H02 WTR  1511     -23.958 -14.386  11.976
TER   
ATOM   5985  O00 WTR  1512     -16.883 -16.167  20.312
ATOM   5986  H01 WTR  1512     -17.346 -16.274  19.481
ATOM   5987  H02 WTR  1512     -16.692 -15.230  20.361
TER   
ATOM   5988  O00 WTR  1513     -14.942 -11.040  14.135
ATOM   5989  H01 WTR  1513     -15.702 -10.879  13.576
ATOM   5990  H02 WTR  1513     -14.233 -11.242  13.524
TER   
ATOM   5991  O00 WTR  1514     -15.771 -13.825  11.204
ATOM   5992  H01 WTR  1514     -16.223 -13.562  10.402
ATOM   5993  H02 WTR  1514     -15.356 -14.659  10.983
TER   
ATOM   5994  O00 WTR  1515     -17.357 -11.350  17.815
ATOM   5995  H01 WTR  1515     -17.897 -11.236  17.033
ATOM   5996  H02 WTR  1515     -17.845 -11.973  18.354
TER   
ATOM   5997  O00 WTR  1516     -15.678  -6.552  17.548
ATOM   5998  H01 WTR  1516     -16.266  -7.202  17.934
ATOM   5999  H02 WTR  1516     -15.199  -7.032  16.873
TER   
ATOM   6000  O00 WTR  1517     -12.886  -8.646  20.933
ATOM   6001  H01 WTR  1517     -12.312  -8.546  21.692
ATOM   6002  H02 WTR  1517     -13.263  -9.520  21.031
TER   
ATOM   6003  O00 WTR  1518      -9.393 -14.516  14.441
ATOM   6004  H01 WTR  1518      -9.970 -13.831  14.777
ATOM   6005  H02 WTR  1518      -9.093 -14.982  15.221
TER   
ATOM   6006  O00 WTR  1519     -14.729 -14.263  17.961
ATOM   6007  H01 WTR  1519     -14.771 -13.533  17.343
ATOM   6008  H02 WTR  1519     -14.883 -15.041  17.425
TER   
ATOM   6009  O00 WTR  1520     -19.949  -8.207  16.116
ATOM   6010  H01 WTR  1520     -20.640  -7.625  16.432
ATOM   6011  H02 WTR  1520     -19.406  -7.652  15.555
TER   
ATOM   6012  O00 WTR  1521     -13.597 -15.637  11.290
ATOM   6013  H01 WTR  1521     -14.210 -15.952  11.955
ATOM   6014  H02 WTR  1521     -12.836 -15.337  11.788
TER   
ATOM   6015  O00 WTR  1522     -15.841  -4.558  15.227
ATOM   6016  H01 WTR  1522     -15.620  -3.629  15.289
ATOM   6017  H02 WTR  1522     -15.994  -4.829  16.132
TER   
ATOM   6018  O00 WTR  1523     -16.578 -13.381  13.762
ATOM   6019  H01 WTR  1523     -16.144 -13.593  12.936
ATOM   6020  H02 WTR  1523     -16.136 -12.589  14.069
TER   
ATOM   6021  O00 WTR  1524     -12.490  -8.132  16.342
ATOM   6022  H01 WTR  1524     -12.969  -7.775  17.090
ATOM   6023  H02 WTR  1524     -12.443  -9.072  16.514
TER   
ATOM   6024  O00 WTR  1525      -9.242  -4.950  14.851
ATOM   6025  H01 WTR  1525     -10.144  -4.646  14.949
ATOM   6026  H02 WTR  1525      -8.706  -4.199  15.107
TER   
ATOM   6027  O00 WTR  1526     -12.927   4.120  15.963
ATOM   6028  H01 WTR  1526     -13.391   3.293  15.830
ATOM   6029  H02 WTR  1526     -12.451   3.999  16.785
TER   
ATOM   6030  O00 WTR  1527      -9.757  -7.369  18.343
ATOM   6031  H01 WTR  1527     -10.465  -6.983  18.858
ATOM   6032  H02 WTR  1527      -9.178  -6.633  18.141
TER   
ATOM   6033  O00 WTR  1528     -14.332   1.295  15.608
ATOM   6034  H01 WTR  1528     -13.464   1.174  15.222
ATOM   6035  H02 WTR  1528     -14.300   0.803  16.429
TER   
ATOM   6036  O00 WTR  1529     -17.191  -5.057   9.484
ATOM   6037  H01 WTR  1529     -18.086  -5.139   9.813
ATOM   6038  H02 WTR  1529     -16.975  -5.930   9.156
TER   
ATOM   6039  O00 WTR  1530     -24.331  -8.782   9.226
ATOM   6040  H01 WTR  1530     -24.165  -8.528  10.134
ATOM   6041  H02 WTR  1530     -25.099  -9.352   9.273
TER   
ATOM   6042  O00 WTR  1531     -13.242  -6.952  18.670
ATOM   6043  H01 WTR  1531     -14.128  -6.729  18.384
ATOM   6044  H02 WTR  1531     -13.366  -7.641  19.323
TER   
ATOM   6045  O00 WTR  1532     -17.467  -8.426  18.294
ATOM   6046  H01 WTR  1532     -17.545  -9.377  18.223
ATOM   6047  H02 WTR  1532     -18.093  -8.085  17.656
TER   
ATOM   6048  O00 WTR  1533     -14.699  -1.959  14.794
ATOM   6049  H01 WTR  1533     -14.046  -2.046  14.100
ATOM   6050  H02 WTR  1533     -14.923  -1.028  14.797
TER   
ATOM   6051  O00 WTR  1534      -3.439 -17.634  11.244
ATOM   6052  H01 WTR  1534      -4.250 -17.765  10.753
ATOM   6053  H02 WTR  1534      -3.265 -18.483  11.651
TER   
ATOM   6054  O00 WTR  1535      -7.505  -2.749  15.430
ATOM   6055  H01 WTR  1535      -7.809  -2.604  16.326
ATOM   6056  H02 WTR  1535      -6.618  -2.389  15.417
TER   
ATOM   6057  O00 WTR  1536      -3.902 -19.123  14.393
ATOM   6058  H01 WTR  1536      -4.843 -19.298  14.380
ATOM   6059  H02 WTR  1536      -3.685 -19.048  15.322
TER   
ATOM   6060  O00 WTR  1537     -15.978 -19.890  13.169
ATOM   6061  H01 WTR  1537     -15.756 -20.470  13.897
ATOM   6062  H02 WTR  1537     -15.406 -20.171  12.455
TER   
ATOM   6063  O00 WTR  1538     -14.074  -6.694  11.040
ATOM   6064  H01 WTR  1538     -13.288  -7.076  11.431
ATOM   6065  H02 WTR  1538     -13.955  -5.749  11.133
TER   
ATOM   6066  O00 WTR  1539      14.924 -12.697  18.835
ATOM   6067  H01 WTR  1539      14.902 -13.554  18.410
ATOM   6068  H02 WTR  1539      14.028 -12.557  19.141
TER   
ATOM   6069  O00 WTR  1540       9.032 -18.774  14.194
ATOM   6070  H01 WTR  1540       9.422 -18.159  13.573
ATOM   6071  H02 WTR  1540       9.223 -18.399  15.054
TER   
ATOM   6072  O00 WTR  1541      -1.282  -6.765  12.995
ATOM   6073  H01 WTR  1541      -1.928  -6.175  12.607
ATOM   6074  H02 WTR  1541      -1.647  -6.993  13.850
TER   
ATOM   6075  O00 WTR  1542       1.366 -12.580  11.566
ATOM   6076  H01 WTR  1542       2.262 -12.728  11.264
ATOM   6077  H02 WTR  1542       1.002 -11.954  10.939
TER   
ATOM   6078  O00 WTR  1543       6.289 -15.947   9.332
ATOM   6079  H01 WTR  1543       6.945 -16.273   9.948
ATOM   6080  H02 WTR  1543       5.470 -16.353   9.616
TER   
ATOM   6081  O00 WTR  1544      -3.815 -26.425  20.654
ATOM   6082  H01 WTR  1544      -2.912 -26.211  20.890
ATOM   6083  H02 WTR  1544      -3.734 -26.978  19.876
TER   
ATOM   6084  O00 WTR  1545       4.275 -12.448  10.384
ATOM   6085  H01 WTR  1545       4.680 -12.668  11.222
ATOM   6086  H02 WTR  1545       4.568 -11.555  10.203
TER   
ATOM   6087  O00 WTR  1546      -4.236  -2.802  22.495
ATOM   6088  H01 WTR  1546      -4.747  -2.158  22.986
ATOM   6089  H02 WTR  1546      -3.429  -2.342  22.264
TER   
ATOM   6090  O00 WTR  1547       1.987 -11.419  24.860
ATOM   6091  H01 WTR  1547       1.291 -10.897  25.259
ATOM   6092  H02 WTR  1547       1.572 -12.256  24.654
TER   
ATOM   6093  O00 WTR  1548     -11.413  -3.327  14.816
ATOM   6094  H01 WTR  1548     -11.920  -2.821  14.180
ATOM   6095  H02 WTR  1548     -11.035  -2.669  15.399
TER   
ATOM   6096  O00 WTR  1549      12.243 -10.872  12.799
ATOM   6097  H01 WTR  1549      11.694 -10.765  12.022
ATOM   6098  H02 WTR  1549      11.819 -10.335  13.468
TER   
ATOM   6099  O00 WTR  1550       2.139  -2.280  23.449
ATOM   6100  H01 WTR  1550       1.639  -2.534  22.673
ATOM   6101  H02 WTR  1550       2.057  -1.327  23.486
TER   
ATOM   6102  O00 WTR  1551     -15.566   4.423   8.328
ATOM   6103  H01 WTR  1551     -15.309   3.539   8.066
ATOM   6104  H02 WTR  1551     -14.782   4.788   8.740
TER   
ATOM   6105  O00 WTR  1552       3.492 -11.778  13.807
ATOM   6106  H01 WTR  1552       2.999 -11.787  14.627
ATOM   6107  H02 WTR  1552       2.840 -11.967  13.132
TER   
ATOM   6108  O00 WTR  1553       2.294  -4.718  15.825
ATOM   6109  H01 WTR  1553       1.665  -4.372  16.458
ATOM   6110  H02 WTR  1553       3.077  -4.181  15.947
TER   
ATOM   6111  O00 WTR  1554      -8.310 -14.411  22.777
ATOM   6112  H01 WTR  1554      -8.195 -15.359  22.834
ATOM   6113  H02 WTR  1554      -7.806 -14.064  23.513
TER   
ATOM   6114  O00 WTR  1555     -13.588 -11.626  20.540
ATOM   6115  H01 WTR  1555     -12.637 -11.636  20.430
ATOM   6116  H02 WTR  1555     -13.932 -11.574  19.648
TER   
ATOM   6117  O00 WTR  1556      -5.219 -15.240  22.551
ATOM   6118  H01 WTR  1556      -5.150 -14.984  21.631
ATOM   6119  H02 WTR  1556      -5.922 -15.889  22.568
TER   
ATOM   6120  O00 WTR  1557     -12.228 -15.749  15.198
ATOM   6121  H01 WTR  1557     -11.730 -15.796  14.381
ATOM   6122  H02 WTR  1557     -11.648 -16.132  15.855
TER   
ATOM   6123  O00 WTR  1558     -13.143 -20.580  16.265
ATOM   6124  H01 WTR  1558     -13.109 -20.325  15.342
ATOM   6125  H02 WTR  1558     -13.025 -21.530  16.255
TER   
ATOM   6126  O00 WTR  1559      -6.288 -13.334  24.369
ATOM   6127  H01 WTR  1559      -6.376 -13.880  25.151
ATOM   6128  H02 WTR  1559      -6.031 -13.944  23.678
TER   
ATOM   6129  O00 WTR  1560       2.698 -11.027  21.092
ATOM   6130  H01 WTR  1560       3.006 -10.765  21.959
ATOM   6131  H02 WTR  1560       3.497 -11.206  20.597
TER   
ATOM   6132  O00 WTR  1561      -8.142  -8.985  13.803
ATOM   6133  H01 WTR  1561      -8.610  -8.950  14.638
ATOM   6134  H02 WTR  1561      -7.450  -8.329  13.888
TER   
ATOM   6135  O00 WTR  1562     -14.501 -17.870  18.455
ATOM   6136  H01 WTR  1562     -13.834 -18.541  18.598
ATOM   6137  H02 WTR  1562     -15.031 -17.885  19.252
TER   
ATOM   6138  O00 WTR  1563      -4.974 -14.881  19.768
ATOM   6139  H01 WTR  1563      -5.162 -15.251  18.906
ATOM   6140  H02 WTR  1563      -4.030 -14.725  19.761
TER   
ATOM   6141  O00 WTR  1564     -10.186 -17.305  20.497
ATOM   6142  H01 WTR  1564     -10.169 -16.439  20.090
ATOM   6143  H02 WTR  1564     -11.114 -17.538  20.527
TER   
ATOM   6144  O00 WTR  1565      -8.029 -13.694  17.976
ATOM   6145  H01 WTR  1565      -8.402 -12.874  17.654
ATOM   6146  H02 WTR  1565      -7.086 -13.530  18.016
TER   
ATOM   6147  O00 WTR  1566      -5.113  -7.928  15.702
ATOM   6148  H01 WTR  1566      -4.163  -7.819  15.674
ATOM   6149  H02 WTR  1566      -5.420  -7.583  14.864
TER   
ATOM   6150  O00 WTR  1567       0.252   0.126  21.932
ATOM   6151  H01 WTR  1567       0.003   0.837  21.342
ATOM   6152  H02 WTR  1567      -0.566  -0.338  22.108
TER   
ATOM   6153  O00 WTR  1568      -9.081  -6.563  22.954
ATOM   6154  H01 WTR  1568      -8.735  -7.262  22.398
ATOM   6155  H02 WTR  1568      -9.333  -5.872  22.342
TER   
ATOM   6156  O00 WTR  1569      -1.150  -9.077  19.320
ATOM   6157  H01 WTR  1569      -2.006  -9.035  19.745
ATOM   6158  H02 WTR  1569      -0.523  -9.099  20.043
TER   
ATOM   6159  O00 WTR  1570      -9.291 -14.702  20.105
ATOM   6160  H01 WTR  1570      -8.552 -14.547  19.517
ATOM   6161  H02 WTR  1570      -8.951 -14.502  20.977
TER   
ATOM   6162  O00 WTR  1571      -1.005 -12.005  26.369
ATOM   6163  H01 WTR  1571      -0.366 -12.225  27.047
ATOM   6164  H02 WTR  1571      -0.792 -12.588  25.641
TER   
ATOM   6165  O00 WTR  1572      -0.835  -6.610  17.835
ATOM   6166  H01 WTR  1572      -1.022  -7.175  18.585
ATOM   6167  H02 WTR  1572      -1.448  -5.881  17.924
TER   
ATOM   6168  O00 WTR  1573     -15.231 -18.292  10.755
ATOM   6169  H01 WTR  1573     -15.273 -17.846  11.601
ATOM   6170  H02 WTR  1573     -15.884 -17.846  10.216
TER   
ATOM   6171  O00 WTR  1574       0.321 -15.944  14.752
ATOM   6172  H01 WTR  1574       1.238 -15.907  15.023
ATOM   6173  H02 WTR  1574       0.316 -15.566  13.872
TER   
ATOM   6174  O00 WTR  1575      -8.439 -15.975  16.609
ATOM   6175  H01 WTR  1575      -8.168 -15.176  17.061
ATOM   6176  H02 WTR  1575      -9.252 -16.232  17.044
TER   
ATOM   6177  O00 WTR  1576      -6.077 -18.375  19.757
ATOM   6178  H01 WTR  1576      -5.134 -18.282  19.618
ATOM   6179  H02 WTR  1576      -6.452 -18.352  18.877
TER   
ATOM   6180  O00 WTR  1577       1.370  -9.428  17.459
ATOM   6181  H01 WTR  1577       0.673  -8.944  17.901
ATOM   6182  H02 WTR  1577       1.775  -8.786  16.876
TER   
ATOM   6183  O00 WTR  1578      -2.416 -15.185  23.046
ATOM   6184  H01 WTR  1578      -2.653 -14.496  22.426
ATOM   6185  H02 WTR  1578      -3.246 -15.606  23.268
TER   
ATOM   6186  O00 WTR  1579      -9.468 -20.697  18.027
ATOM   6187  H01 WTR  1579      -9.147 -20.371  18.867
ATOM   6188  H02 WTR  1579      -9.258 -20.001  17.403
TER   
ATOM   6189  O00 WTR  1580      -1.279 -21.480  22.190
ATOM   6190  H01 WTR  1580      -1.344 -22.353  21.801
ATOM   6191  H02 WTR  1580      -1.540 -21.605  23.102
TER   
ATOM   6192  O00 WTR  1581      -2.330 -14.387  20.045
ATOM   6193  H01 WTR  1581      -2.268 -14.472  19.094
ATOM   6194  H02 WTR  1581      -2.606 -13.482  20.188
TER   
ATOM   6195  O00 WTR  1582      -6.215 -22.768  19.088
ATOM   6196  H01 WTR  1582      -6.908 -22.113  19.166
ATOM   6197  H02 WTR  1582      -6.516 -23.355  18.394
TER   
ATOM   6198  O00 WTR  1583     -12.715 -15.566  19.744
ATOM   6199  H01 WTR  1583     -13.606 -15.711  19.425
ATOM   6200  H02 WTR  1583     -12.818 -14.957  20.476
TER   
ATOM   6201  O00 WTR  1584      -4.754 -23.874  21.180
ATOM   6202  H01 WTR  1584      -4.649 -24.767  20.852
ATOM   6203  H02 WTR  1584      -5.430 -23.491  20.620
TER   
ATOM   6204  O00 WTR  1585      -7.495 -16.671  21.531
ATOM   6205  H01 WTR  1585      -8.348 -16.822  21.123
ATOM   6206  H02 WTR  1585      -6.870 -17.096  20.944
TER   
ATOM   6207  O00 WTR  1586      -4.454 -11.688  15.094
ATOM   6208  H01 WTR  1586      -4.314 -12.599  14.834
ATOM   6209  H02 WTR  1586      -5.157 -11.380  14.522
TER   
ATOM   6210  O00 WTR  1587      -2.340 -10.343  15.854
ATOM   6211  H01 WTR  1587      -2.024 -10.686  16.690
ATOM   6212  H02 WTR  1587      -3.173 -10.791  15.710
TER   
ATOM   6213  O00 WTR  1588      -3.271 -14.230  17.369
ATOM   6214  H01 WTR  1588      -2.329 -14.073  17.308
ATOM   6215  H02 WTR  1588      -3.398 -15.088  16.964
TER   
ATOM   6216  O00 WTR  1589      -3.562  -9.298  20.395
ATOM   6217  H01 WTR  1589      -3.887 -10.194  20.485
ATOM   6218  H02 WTR  1589      -3.729  -8.895  21.247
TER   
ATOM   6219  O00 WTR  1590      -5.779 -11.017  22.414
ATOM   6220  H01 WTR  1590      -5.378 -10.254  22.831
ATOM   6221  H02 WTR  1590      -6.017 -11.591  23.143
TER   
ATOM   6222  O00 WTR  1591     -12.196 -10.693  17.025
ATOM   6223  H01 WTR  1591     -13.088 -10.726  17.370
ATOM   6224  H02 WTR  1591     -11.641 -10.899  17.777
TER   
ATOM   6225  O00 WTR  1592       6.215  -8.476  12.929
ATOM   6226  H01 WTR  1592       6.397  -7.648  13.373
ATOM   6227  H02 WTR  1592       7.026  -8.978  13.017
TER   
ATOM   6228  O00 WTR  1593      -8.415 -11.171  16.883
ATOM   6229  H01 WTR  1593      -8.979 -10.412  16.734
ATOM   6230  H02 WTR  1593      -7.526 -10.832  16.782
TER   
ATOM   6231  O00 WTR  1594      -0.460 -14.456  17.174
ATOM   6232  H01 WTR  1594       0.007 -15.000  16.539
ATOM   6233  H02 WTR  1594      -0.035 -13.600  17.115
TER   
ATOM   6234  O00 WTR  1595       2.961  -6.537  23.814
ATOM   6235  H01 WTR  1595       3.082  -6.861  22.922
ATOM   6236  H02 WTR  1595       3.789  -6.729  24.254
TER   
ATOM   6237  O00 WTR  1596      -5.082  -3.795  19.496
ATOM   6238  H01 WTR  1596      -4.589  -4.546  19.828
ATOM   6239  H02 WTR  1596      -5.436  -4.092  18.658
TER   
ATOM   6240  O00 WTR  1597      -0.926 -11.759  18.417
ATOM   6241  H01 WTR  1597       0.020 -11.897  18.474
ATOM   6242  H02 WTR  1597      -1.074 -10.925  18.861
TER   
ATOM   6243  O00 WTR  1598      -1.877  -7.804  15.312
ATOM   6244  H01 WTR  1598      -1.822  -8.755  15.411
ATOM   6245  H02 WTR  1598      -1.406  -7.457  16.069
TER   
ATOM   6246  O00 WTR  1599       0.753  -8.356  24.020
ATOM   6247  H01 WTR  1599       1.449  -7.710  24.146
ATOM   6248  H02 WTR  1599       0.709  -8.479  23.072
TER   
ATOM   6249  O00 WTR  1600     -11.365  -4.906  19.323
ATOM   6250  H01 WTR  1600     -11.128  -4.970  18.398
ATOM   6251  H02 WTR  1600     -12.070  -5.544  19.435
TER   
ATOM   6252  O00 WTR  1601     -10.997 -16.408  17.620
ATOM   6253  H01 WTR  1601     -11.478 -15.894  18.269
ATOM   6254  H02 WTR  1601     -11.136 -17.318  17.884
TER   
ATOM   6255  O00 WTR  1602       7.855  -8.760  24.857
ATOM   6256  H01 WTR  1602       8.704  -8.336  24.983
ATOM   6257  H02 WTR  1602       7.790  -9.386  25.578
TER   
ATOM   6258  O00 WTR  1603       4.467  -9.643  17.203
ATOM   6259  H01 WTR  1603       4.423  -9.234  16.338
ATOM   6260  H02 WTR  1603       3.553  -9.740  17.468
TER   
ATOM   6261  O00 WTR  1604       2.995 -15.072  15.025
ATOM   6262  H01 WTR  1604       3.021 -15.707  14.310
ATOM   6263  H02 WTR  1604       3.170 -14.229  14.605
TER   
ATOM   6264  O00 WTR  1605      -0.296 -20.852  19.380
ATOM   6265  H01 WTR  1605      -1.161 -21.236  19.527
ATOM   6266  H02 WTR  1605      -0.285 -20.068  19.929
TER   
ATOM   6267  O00 WTR  1606      11.111   2.919  18.876
ATOM   6268  H01 WTR  1606      10.329   2.794  18.337
ATOM   6269  H02 WTR  1606      10.773   3.178  19.733
TER   
ATOM   6270  O00 WTR  1607       7.921  -8.373  20.197
ATOM   6271  H01 WTR  1607       8.466  -7.641  20.487
ATOM   6272  H02 WTR  1607       8.251  -9.127  20.686
TER   
ATOM   6273  O00 WTR  1608       9.272 -14.169  10.545
ATOM   6274  H01 WTR  1608       8.567 -13.856   9.980
ATOM   6275  H02 WTR  1608       9.458 -15.054  10.231
TER   
ATOM   6276  O00 WTR  1609       7.238  -2.394  10.968
ATOM   6277  H01 WTR  1609       7.190  -1.856  10.178
ATOM   6278  H02 WTR  1609       6.801  -1.872  11.641
TER   
ATOM   6279  O00 WTR  1610       9.604  -9.996  17.127
ATOM   6280  H01 WTR  1610       9.432 -10.934  17.045
ATOM   6281  H02 WTR  1610       8.760  -9.580  16.951
TER   
ATOM   6282  O00 WTR  1611       5.056 -11.496  19.409
ATOM   6283  H01 WTR  1611       5.240 -11.536  20.348
ATOM   6284  H02 WTR  1611       5.112 -10.566  19.193
TER   
ATOM   6285  O00 WTR  1612       0.702 -14.884  19.554
ATOM   6286  H01 WTR  1612       0.318 -14.851  18.677
ATOM   6287  H02 WTR  1612       1.642 -14.982  19.400
TER   
ATOM   6288  O00 WTR  1613       1.873 -23.633  18.477
ATOM   6289  H01 WTR  1613       2.682 -23.266  18.831
ATOM   6290  H02 WTR  1613       1.223 -22.940  18.594
TER   
ATOM   6291  O00 WTR  1614       6.166 -19.013   7.932
ATOM   6292  H01 WTR  1614       5.912 -18.802   8.830
ATOM   6293  H02 WTR  1614       5.603 -19.747   7.689
TER   
ATOM   6294  O00 WTR  1615       2.661 -14.357  23.221
ATOM   6295  H01 WTR  1615       2.379 -15.224  22.928
ATOM   6296  H02 WTR  1615       1.997 -13.760  22.876
TER   
ATOM   6297  O00 WTR  1616      -2.192 -18.886  20.627
ATOM   6298  H01 WTR  1616      -1.503 -18.601  21.226
ATOM   6299  H02 WTR  1616      -2.424 -19.765  20.929
TER   
ATOM   6300  O00 WTR  1617       0.750  -9.014  21.212
ATOM   6301  H01 WTR  1617       1.353  -9.757  21.220
ATOM   6302  H02 WTR  1617       1.296  -8.265  20.970
TER   
ATOM   6303  O00 WTR  1618      10.357 -12.884  13.127
ATOM   6304  H01 WTR  1618      10.203 -13.212  12.241
ATOM   6305  H02 WTR  1618      11.081 -12.265  13.030
TER   
ATOM   6306  O00 WTR  1619      -6.010 -20.813  13.850
ATOM   6307  H01 WTR  1619      -6.655 -20.905  14.551
ATOM   6308  H02 WTR  1619      -5.332 -21.455  14.061
TER   
ATOM   6309  O00 WTR  1620       5.024 -14.113  21.932
ATOM   6310  H01 WTR  1620       4.360 -14.342  22.582
ATOM   6311  H02 WTR  1620       5.834 -14.493  22.272
TER   
ATOM   6312  O00 WTR  1621       4.395 -16.046  17.237
ATOM   6313  H01 WTR  1621       3.987 -16.899  17.382
ATOM   6314  H02 WTR  1621       3.909 -15.668  16.504
TER   
ATOM   6315  O00 WTR  1622       3.715 -12.846  17.481
ATOM   6316  H01 WTR  1622       4.047 -12.216  18.120
ATOM   6317  H02 WTR  1622       3.786 -13.693  17.921
TER   
ATOM   6318  O00 WTR  1623       1.159 -11.909  16.331
ATOM   6319  H01 WTR  1623       1.290 -11.037  16.702
ATOM   6320  H02 WTR  1623       1.881 -12.430  16.682
TER   
ATOM   6321  O00 WTR  1624       7.835 -12.712  13.877
ATOM   6322  H01 WTR  1624       8.719 -12.746  13.511
ATOM   6323  H02 WTR  1624       7.794 -13.459  14.474
TER   
ATOM   6324  O00 WTR  1625      16.956 -13.332  21.959
ATOM   6325  H01 WTR  1625      16.090 -13.455  22.350
ATOM   6326  H02 WTR  1625      16.844 -13.585  21.043
TER   
ATOM   6327  O00 WTR  1626       0.179 -10.429  14.505
ATOM   6328  H01 WTR  1626       0.569 -11.091  15.076
ATOM   6329  H02 WTR  1626      -0.749 -10.425  14.740
TER   
ATOM   6330  O00 WTR  1627       4.766 -19.950  19.909
ATOM   6331  H01 WTR  1627       5.196 -20.502  19.255
ATOM   6332  H02 WTR  1627       4.201 -19.369  19.398
TER   
ATOM   6333  O00 WTR  1628       9.633 -12.796  24.798
ATOM   6334  H01 WTR  1628       9.699 -12.100  25.452
ATOM   6335  H02 WTR  1628      10.532 -12.930  24.498
TER   
ATOM   6336  O00 WTR  1629       8.947 -12.752  17.217
ATOM   6337  H01 WTR  1629       8.018 -12.952  17.333
ATOM   6338  H02 WTR  1629       9.138 -13.011  16.316
TER   
ATOM   6339  O00 WTR  1630       3.450 -15.161  19.655
ATOM   6340  H01 WTR  1630       3.936 -15.527  18.917
ATOM   6341  H02 WTR  1630       4.119 -14.969  20.312
TER   
ATOM   6342  O00 WTR  1631       9.610  -5.100  24.360
ATOM   6343  H01 WTR  1631       8.766  -5.115  23.908
ATOM   6344  H02 WTR  1631       9.587  -4.300  24.885
TER   
ATOM   6345  O00 WTR  1632       8.647   2.936  17.565
ATOM   6346  H01 WTR  1632       8.206   2.383  16.920
ATOM   6347  H02 WTR  1632       8.061   2.935  18.322
TER   
ATOM   6348  O00 WTR  1633       0.769 -12.871  21.593
ATOM   6349  H01 WTR  1633       1.184 -12.075  21.262
ATOM   6350  H02 WTR  1633       0.582 -13.388  20.810
TER   
ATOM   6351  O00 WTR  1634       5.726 -17.630  20.975
ATOM   6352  H01 WTR  1634       5.500 -18.508  20.670
ATOM   6353  H02 WTR  1634       6.433 -17.768  21.605
TER   
ATOM   6354  O00 WTR  1635       3.177  -4.536  19.601
ATOM   6355  H01 WTR  1635       3.314  -3.771  20.161
ATOM   6356  H02 WTR  1635       2.447  -4.290  19.033
TER   
ATOM   6357  O00 WTR  1636       5.377 -11.501  22.142
ATOM   6358  H01 WTR  1636       6.140 -11.332  22.696
ATOM   6359  H02 WTR  1636       5.180 -12.427  22.282
TER   
ATOM   6360  O00 WTR  1637      -2.844  -4.496  17.262
ATOM   6361  H01 WTR  1637      -2.762  -3.581  16.991
ATOM   6362  H02 WTR  1637      -3.388  -4.899  16.586
TER   
ATOM   6363  O00 WTR  1638       7.792 -14.235  23.078
ATOM   6364  H01 WTR  1638       8.094 -14.050  22.188
ATOM   6365  H02 WTR  1638       8.322 -13.664  23.634
TER   
ATOM   6366  O00 WTR  1639       2.525 -14.935  25.883
ATOM   6367  H01 WTR  1639       1.908 -15.661  25.787
ATOM   6368  H02 WTR  1639       2.753 -14.693  24.986
TER   
ATOM   6369  O00 WTR  1640       4.908  -8.522  19.708
ATOM   6370  H01 WTR  1640       5.156  -8.369  18.797
ATOM   6371  H02 WTR  1640       5.722  -8.415  20.200
TER   
ATOM   6372  O00 WTR  1641       4.165  -9.375  23.442
ATOM   6373  H01 WTR  1641       3.789  -9.803  24.212
ATOM   6374  H02 WTR  1641       4.597 -10.082  22.963
TER   
ATOM   6375  O00 WTR  1642       5.957 -13.077  27.174
ATOM   6376  H01 WTR  1642       5.935 -13.911  26.704
ATOM   6377  H02 WTR  1642       5.037 -12.875  27.345
TER   
ATOM   6378  O00 WTR  1643       7.696 -11.153  23.568
ATOM   6379  H01 WTR  1643       7.661 -10.248  23.878
ATOM   6380  H02 WTR  1643       8.227 -11.610  24.220
TER   
ATOM   6381  O00 WTR  1644       8.988  -6.020  21.028
ATOM   6382  H01 WTR  1644       8.309  -5.905  21.693
ATOM   6383  H02 WTR  1644       8.589  -5.698  20.220
TER   
ATOM   6384  O00 WTR  1645      14.659  -1.583  19.714
ATOM   6385  H01 WTR  1645      14.403  -1.277  18.845
ATOM   6386  H02 WTR  1645      15.253  -2.315  19.546
TER   
ATOM   6387  O00 WTR  1646     -13.060   0.658  18.180
ATOM   6388  H01 WTR  1646     -12.954   1.594  18.349
ATOM   6389  H02 WTR  1646     -12.467   0.234  18.801
TER   
ATOM   6390  O00 WTR  1647      -4.855   0.254  13.860
ATOM   6391  H01 WTR  1647      -4.120   0.846  14.019
ATOM   6392  H02 WTR  1647      -5.632   0.802  13.965
TER   
ATOM   6393  O00 WTR  1648      -4.232   3.717  20.745
ATOM   6394  H01 WTR  1648      -4.308   2.767  20.654
ATOM   6395  H02 WTR  1648      -3.840   3.845  21.608
TER   
ATOM   6396  O00 WTR  1649      -9.005   2.527  18.686
ATOM   6397  H01 WTR  1649      -8.742   1.739  18.210
ATOM   6398  H02 WTR  1649      -8.761   3.250  18.107
TER   
ATOM   6399  O00 WTR  1650     -11.635   3.272  18.469
ATOM   6400  H01 WTR  1650     -10.721   3.006  18.375
ATOM   6401  H02 WTR  1650     -11.623   3.932  19.162
TER   
ATOM   6402  O00 WTR  1651     -10.736  -1.128  16.412
ATOM   6403  H01 WTR  1651     -10.739  -0.955  17.354
ATOM   6404  H02 WTR  1651     -11.451  -0.593  16.068
TER   
ATOM   6405  O00 WTR  1652      -7.854  -5.295  12.351
ATOM   6406  H01 WTR  1652      -8.437  -5.003  13.052
ATOM   6407  H02 WTR  1652      -8.249  -6.107  12.034
TER   
ATOM   6408  O00 WTR  1653      -8.330  -2.352  18.185
ATOM   6409  H01 WTR  1653      -7.720  -2.273  18.918
ATOM   6410  H02 WTR  1653      -8.660  -3.248  18.242
TER   
ATOM   6411  O00 WTR  1654      -0.048  -0.359  12.527
ATOM   6412  H01 WTR  1654       0.645  -0.537  11.891
ATOM   6413  H02 WTR  1654      -0.474   0.434  12.202
TER   
ATOM   6414  O00 WTR  1655      -6.594   0.396  21.913
ATOM   6415  H01 WTR  1655      -7.526   0.587  22.016
ATOM   6416  H02 WTR  1655      -6.568  -0.373  21.343
TER   
ATOM   6417  O00 WTR  1656     -15.493   1.854  13.136
ATOM   6418  H01 WTR  1656     -15.451   2.792  12.949
ATOM   6419  H02 WTR  1656     -15.219   1.780  14.050
TER   
ATOM   6420  O00 WTR  1657       5.418   1.263  17.116
ATOM   6421  H01 WTR  1657       4.785   0.578  17.330
ATOM   6422  H02 WTR  1657       6.135   1.130  17.736
TER   
ATOM   6423  O00 WTR  1658      -8.128   4.587  17.007
ATOM   6424  H01 WTR  1658      -7.389   4.230  16.515
ATOM   6425  H02 WTR  1658      -8.822   4.691  16.356
TER   
ATOM   6426  O00 WTR  1659      -6.139  -5.056  17.248
ATOM   6427  H01 WTR  1659      -5.646  -4.783  16.475
ATOM   6428  H02 WTR  1659      -5.801  -5.928  17.453
TER   
ATOM   6429  O00 WTR  1660      -5.920  -9.949  17.283
ATOM   6430  H01 WTR  1660      -6.561  -9.434  17.772
ATOM   6431  H02 WTR  1660      -5.432  -9.304  16.772
TER   
ATOM   6432  O00 WTR  1661      -1.718  -9.441  24.790
ATOM   6433  H01 WTR  1661      -0.983  -8.861  24.993
ATOM   6434  H02 WTR  1661      -1.563 -10.219  25.326
TER   
ATOM   6435  O00 WTR  1662      -5.166  -0.873  18.628
ATOM   6436  H01 WTR  1662      -5.007  -1.135  17.722
ATOM   6437  H02 WTR  1662      -5.276  -1.698  19.102
TER   
ATOM   6438  O00 WTR  1663      -7.189  -2.443  20.577
ATOM   6439  H01 WTR  1663      -7.996  -2.913  20.786
ATOM   6440  H02 WTR  1663      -6.578  -3.127  20.300
TER   
ATOM   6441  O00 WTR  1664       9.318  -3.458  12.072
ATOM   6442  H01 WTR  1664       8.668  -3.078  11.481
ATOM   6443  H02 WTR  1664       8.961  -4.316  12.302
TER   
ATOM   6444  O00 WTR  1665       3.158 -12.570  27.522
ATOM   6445  H01 WTR  1665       3.008 -12.111  26.695
ATOM   6446  H02 WTR  1665       2.790 -13.442  27.382
TER   
ATOM   6447  O00 WTR  1666      -4.221   0.953  20.312
ATOM   6448  H01 WTR  1666      -5.060   0.940  20.771
ATOM   6449  H02 WTR  1666      -4.356   0.387  19.551
TER   
ATOM   6450  O00 WTR  1667      -3.990   3.674  17.336
ATOM   6451  H01 WTR  1667      -4.345   4.130  18.099
ATOM   6452  H02 WTR  1667      -3.070   3.522  17.554
TER   
ATOM   6453  O00 WTR  1668     -10.719 -12.188  19.207
ATOM   6454  H01 WTR  1668     -10.258 -11.521  19.717
ATOM   6455  H02 WTR  1668     -10.163 -12.965  19.270
TER   
ATOM   6456  O00 WTR  1669       4.380  -1.038  20.801
ATOM   6457  H01 WTR  1669       5.167  -0.521  20.970
ATOM   6458  H02 WTR  1669       4.444  -1.777  21.406
TER   
ATOM   6459  O00 WTR  1670      -8.516 -10.424  19.455
ATOM   6460  H01 WTR  1670      -8.426 -10.565  18.512
ATOM   6461  H02 WTR  1670      -7.974 -11.105  19.852
TER   
ATOM   6462  O00 WTR  1671      -8.076  -7.890  20.527
ATOM   6463  H01 WTR  1671      -7.998  -8.838  20.419
ATOM   6464  H02 WTR  1671      -8.682  -7.619  19.836
TER   
ATOM   6465  O00 WTR  1672      -2.384  -1.393  21.308
ATOM   6466  H01 WTR  1672      -1.984  -1.996  20.682
ATOM   6467  H02 WTR  1672      -3.089  -0.971  20.818
TER   
ATOM   6468  O00 WTR  1673      -2.392  -1.944  16.619
ATOM   6469  H01 WTR  1673      -1.702  -1.875  15.959
ATOM   6470  H02 WTR  1673      -2.015  -1.547  17.404
TER   
ATOM   6471  O00 WTR  1674      -9.547  -4.221  21.573
ATOM   6472  H01 WTR  1674     -10.262  -4.203  22.209
ATOM   6473  H02 WTR  1674      -9.966  -4.468  20.749
TER   
ATOM   6474  O00 WTR  1675     -11.914   0.905  14.480
ATOM   6475  H01 WTR  1675     -11.920   1.259  13.590
ATOM   6476  H02 WTR  1675     -10.988   0.866  14.716
TER   
ATOM   6477  O00 WTR  1676     -11.448   0.900  21.975
ATOM   6478  H01 WTR  1676     -11.374   0.449  22.816
ATOM   6479  H02 WTR  1676     -10.578   1.271  21.824
TER   
ATOM   6480  O00 WTR  1677       2.865  -6.943  21.144
ATOM   6481  H01 WTR  1677       2.847  -6.009  20.932
ATOM   6482  H02 WTR  1677       3.726  -7.239  20.849
TER   
ATOM   6483  O00 WTR  1678      -0.607   1.127  16.335
ATOM   6484  H01 WTR  1678      -0.184   1.923  16.659
ATOM   6485  H02 WTR  1678       0.088   0.656  15.875
TER   
ATOM   6486  O00 WTR  1679      -4.283  -5.048  15.038
ATOM   6487  H01 WTR  1679      -4.441  -5.564  14.248
ATOM   6488  H02 WTR  1679      -3.801  -4.280  14.731
TER   
ATOM   6489  O00 WTR  1680      -0.283 -13.445  24.197
ATOM   6490  H01 WTR  1680      -0.863 -14.152  23.912
ATOM   6491  H02 WTR  1680       0.025 -13.045  23.384
TER   
ATOM   6492  O00 WTR  1681      -5.657  -7.131  19.218
ATOM   6493  H01 WTR  1681      -6.408  -7.259  19.797
ATOM   6494  H02 WTR  1681      -5.068  -7.857  19.425
TER   
ATOM   6495  O00 WTR  1682      -9.317   0.437  14.608
ATOM   6496  H01 WTR  1682      -9.468  -0.216  13.925
ATOM   6497  H02 WTR  1682      -9.407  -0.048  15.428
TER   
ATOM   6498  O00 WTR  1683      -8.016   0.311  17.583
ATOM   6499  H01 WTR  1683      -7.088   0.101  17.682
ATOM   6500  H02 WTR  1683      -8.464  -0.530  17.676
TER   
ATOM   6501  O00 WTR  1684      -0.530   7.433  20.683
ATOM   6502  H01 WTR  1684      -0.185   8.315  20.824
ATOM   6503  H02 WTR  1684      -1.449   7.570  20.453
TER   
ATOM   6504  O00 WTR  1685     -11.529  -0.792  19.762
ATOM   6505  H01 WTR  1685     -11.528  -1.642  20.202
ATOM   6506  H02 WTR  1685     -11.559  -0.153  20.474
TER   
ATOM   6507  O00 WTR  1686      -2.539   2.176  14.272
ATOM   6508  H01 WTR  1686      -1.860   1.998  14.923
ATOM   6509  H02 WTR  1686      -2.752   3.102  14.395
TER   
ATOM   6510  O00 WTR  1687      10.802 -14.756  15.266
ATOM   6511  H01 WTR  1687      11.735 -14.972  15.260
ATOM   6512  H02 WTR  1687      10.697 -14.131  14.549
TER   
ATOM   6513  O00 WTR  1688       0.690  -4.417  18.261
ATOM   6514  H01 WTR  1688       0.012  -3.877  18.669
ATOM   6515  H02 WTR  1688       0.297  -5.288  18.200
TER   
ATOM   6516  O00 WTR  1689      -4.062 -11.948  20.563
ATOM   6517  H01 WTR  1689      -4.723 -11.669  21.196
ATOM   6518  H02 WTR  1689      -4.550 -12.454  19.913
TER   
ATOM   6519  O00 WTR  1690     -10.533 -19.423  15.795
ATOM   6520  H01 WTR  1690     -10.185 -20.154  15.286
ATOM   6521  H02 WTR  1690     -11.416 -19.699  16.039
TER   
ATOM   6522  O00 WTR  1691      -2.616   4.952  22.703
ATOM   6523  H01 WTR  1691      -2.204   5.652  23.210
ATOM   6524  H02 WTR  1691      -1.911   4.323  22.547
TER   
ATOM   6525  O00 WTR  1692      -5.175   9.075  20.204
ATOM   6526  H01 WTR  1692      -5.619   8.370  19.733
ATOM   6527  H02 WTR  1692      -5.797   9.340  20.882
TER   
ATOM   6528  O00 WTR  1693      -2.837  -3.010  13.905
ATOM   6529  H01 WTR  1693      -1.946  -2.711  14.085
ATOM   6530  H02 WTR  1693      -3.128  -2.468  13.172
TER   
ATOM   6531  O00 WTR  1694      -6.029   3.457  15.695
ATOM   6532  H01 WTR  1694      -5.308   3.322  16.311
ATOM   6533  H02 WTR  1694      -5.783   4.244  15.208
TER   
ATOM   6534  O00 WTR  1695      -4.083 -21.520  17.767
ATOM   6535  H01 WTR  1695      -4.890 -21.982  17.994
ATOM   6536  H02 WTR  1695      -3.391 -22.013  18.208
TER   
ATOM   6537  O00 WTR  1696      -4.182  -8.966  23.293
ATOM   6538  H01 WTR  1696      -3.420  -9.307  23.762
ATOM   6539  H02 WTR  1696      -4.487  -8.235  23.830
TER   
ATOM   6540  O00 WTR  1697       7.298  -6.100  14.117
ATOM   6541  H01 WTR  1697       7.556  -5.950  15.026
ATOM   6542  H02 WTR  1697       8.120  -6.291  13.663
TER   
ATOM   6543  O00 WTR  1698       0.508   3.866  14.006
ATOM   6544  H01 WTR  1698       0.627   3.861  14.956
ATOM   6545  H02 WTR  1698      -0.313   3.393  13.865
TER   
ATOM   6546  O00 WTR  1699       5.990  -2.347  18.754
ATOM   6547  H01 WTR  1699       6.408  -3.091  19.189
ATOM   6548  H02 WTR  1699       5.437  -1.954  19.428
TER   
ATOM   6549  O00 WTR  1700       4.333  -3.179  16.613
ATOM   6550  H01 WTR  1700       4.702  -3.765  15.952
ATOM   6551  H02 WTR  1700       5.028  -3.084  17.264
TER   
ATOM   6552  O00 WTR  1701       4.546  -3.583  23.472
ATOM   6553  H01 WTR  1701       3.770  -3.061  23.678
ATOM   6554  H02 WTR  1701       4.282  -4.486  23.648
TER   
ATOM   6555  O00 WTR  1702       8.947 -10.877  21.265
ATOM   6556  H01 WTR  1702       9.327 -11.615  20.789
ATOM   6557  H02 WTR  1702       8.506 -11.276  22.015
TER   
ATOM   6558  O00 WTR  1703       0.874  -2.566  21.225
ATOM   6559  H01 WTR  1703       0.172  -3.153  20.944
ATOM   6560  H02 WTR  1703       0.528  -1.687  21.070
TER   
ATOM   6561  O00 WTR  1704       8.267  -2.135  16.867
ATOM   6562  H01 WTR  1704       8.596  -2.497  17.690
ATOM   6563  H02 WTR  1704       9.041  -1.762  16.444
TER   
ATOM   6564  O00 WTR  1705       0.444   6.086  18.213
ATOM   6565  H01 WTR  1705       0.447   6.806  17.583
ATOM   6566  H02 WTR  1705       0.364   6.513  19.066
TER   
ATOM   6567  O00 WTR  1706       8.739   0.411  11.557
ATOM   6568  H01 WTR  1706       7.926   0.905  11.667
ATOM   6569  H02 WTR  1706       9.221   0.891  10.884
TER   
ATOM   6570  O00 WTR  1707       3.433   2.675  18.422
ATOM   6571  H01 WTR  1707       3.781   3.339  19.017
ATOM   6572  H02 WTR  1707       4.202   2.335  17.965
TER   
ATOM   6573  O00 WTR  1708      -0.713  -0.303  18.733
ATOM   6574  H01 WTR  1708       0.190  -0.355  19.046
ATOM   6575  H02 WTR  1708      -0.642   0.076  17.857
TER   
ATOM   6576  O00 WTR  1709       4.752  -6.184  17.942
ATOM   6577  H01 WTR  1709       4.417  -6.560  17.128
ATOM   6578  H02 WTR  1709       4.099  -5.529  18.190
TER   
ATOM   6579  O00 WTR  1710       9.630  -3.785  19.541
ATOM   6580  H01 WTR  1710      10.502  -3.413  19.408
ATOM   6581  H02 WTR  1710       9.751  -4.438  20.231
TER   
ATOM   6582  O00 WTR  1711       9.624   0.043  20.804
ATOM   6583  H01 WTR  1711      10.133   0.334  21.560
ATOM   6584  H02 WTR  1711      10.043  -0.774  20.533
TER   
ATOM   6585  O00 WTR  1712       3.251   5.371  19.806
ATOM   6586  H01 WTR  1712       3.096   6.310  19.906
ATOM   6587  H02 WTR  1712       2.524   4.956  20.270
TER   
ATOM   6588  O00 WTR  1713      -3.284  -5.106  11.931
ATOM   6589  H01 WTR  1713      -3.272  -4.859  11.006
ATOM   6590  H02 WTR  1713      -2.912  -4.351  12.386
TER   
ATOM   6591  O00 WTR  1714       6.572   0.761  21.006
ATOM   6592  H01 WTR  1714       7.096   0.605  21.792
ATOM   6593  H02 WTR  1714       7.138   0.492  20.283
TER   
ATOM   6594  O00 WTR  1715       7.378   4.517  23.168
ATOM   6595  H01 WTR  1715       6.776   4.808  23.853
ATOM   6596  H02 WTR  1715       6.972   4.808  22.352
TER   
ATOM   6597  O00 WTR  1716       2.383  -7.424  16.030
ATOM   6598  H01 WTR  1716       2.330  -6.470  16.087
ATOM   6599  H02 WTR  1716       1.891  -7.645  15.240
TER   
ATOM   6600  O00 WTR  1717       7.629  -0.135  18.853
ATOM   6601  H01 WTR  1717       7.397  -0.934  18.381
ATOM   6602  H02 WTR  1717       8.394  -0.378  19.375
TER   
ATOM   6603  O00 WTR  1718       6.308 -13.211  17.480
ATOM   6604  H01 WTR  1718       6.098 -12.871  18.350
ATOM   6605  H02 WTR  1718       5.495 -13.118  16.983
TER   
ATOM   6606  O00 WTR  1719      11.567  -0.020  17.919
ATOM   6607  H01 WTR  1719      11.309   0.739  18.443
ATOM   6608  H02 WTR  1719      12.272   0.304  17.359
TER   
ATOM   6609  O00 WTR  1720       9.655   4.210  21.133
ATOM   6610  H01 WTR  1720       9.104   4.605  20.458
ATOM   6611  H02 WTR  1720       9.079   4.126  21.893
TER   
ATOM   6612  O00 WTR  1721       0.542  -4.443  13.726
ATOM   6613  H01 WTR  1721      -0.001  -5.201  13.510
ATOM   6614  H02 WTR  1721       1.211  -4.788  14.318
TER   
ATOM   6615  O00 WTR  1722      -0.623 -16.661  21.151
ATOM   6616  H01 WTR  1722      -1.389 -16.457  21.688
ATOM   6617  H02 WTR  1722      -0.509 -15.892  20.593
TER   
ATOM   6618  O00 WTR  1723      -3.286  -5.130  21.416
ATOM   6619  H01 WTR  1723      -3.515  -4.264  21.755
ATOM   6620  H02 WTR  1723      -3.926  -5.720  21.815
TER   
ATOM   6621  O00 WTR  1724       3.475  -0.652  17.153
ATOM   6622  H01 WTR  1724       2.973  -0.631  17.968
ATOM   6623  H02 WTR  1724       3.763  -1.561  17.071
TER   
ATOM   6624  O00 WTR  1725      -4.082  -1.857  11.887
ATOM   6625  H01 WTR  1725      -4.276  -1.042  12.349
ATOM   6626  H02 WTR  1725      -4.939  -2.198  11.631
TER   
ATOM   6627  O00 WTR  1726       6.539   3.060  19.522
ATOM   6628  H01 WTR  1726       6.496   3.806  20.120
ATOM   6629  H02 WTR  1726       6.397   2.296  20.082
TER   
ATOM   6630  O00 WTR  1727       5.617  -7.240  24.309
ATOM   6631  H01 WTR  1727       5.097  -7.977  23.990
ATOM   6632  H02 WTR  1727       6.345  -7.646  24.779
TER   
ATOM   6633  O00 WTR  1728       7.936   1.058  15.719
ATOM   6634  H01 WTR  1728       7.819   1.751  15.070
ATOM   6635  H02 WTR  1728       7.049   0.743  15.897
TER   
ATOM   6636  O00 WTR  1729       6.926  -5.123  22.878
ATOM   6637  H01 WTR  1729       6.327  -4.376  22.903
ATOM   6638  H02 WTR  1729       6.503  -5.789  23.419
TER   
ATOM   6639  O00 WTR  1730       5.450  -4.150  14.281
ATOM   6640  H01 WTR  1730       6.251  -4.662  14.172
ATOM   6641  H02 WTR  1730       4.931  -4.348  13.501
TER   
ATOM   6642  O00 WTR  1731       2.673   1.086  11.459
ATOM   6643  H01 WTR  1731       2.667   0.174  11.166
ATOM   6644  H02 WTR  1731       1.749   1.309  11.567
TER   
ATOM   6645  O00 WTR  1732       5.978   5.705  20.759
ATOM   6646  H01 WTR  1732       6.569   6.019  20.075
ATOM   6647  H02 WTR  1732       5.130   5.621  20.324
TER   
ATOM   6648  O00 WTR  1733      -1.549   1.943  20.188
ATOM   6649  H01 WTR  1733      -1.294   1.278  19.548
ATOM   6650  H02 WTR  1733      -2.472   1.762  20.367
TER   
ATOM   6651  O00 WTR  1734      10.728   7.826  19.042
ATOM   6652  H01 WTR  1734      10.786   7.685  19.987
ATOM   6653  H02 WTR  1734      11.017   6.998  18.658
TER   
ATOM   6654  O00 WTR  1735       0.043   6.641  13.697
ATOM   6655  H01 WTR  1735      -0.426   6.857  12.891
ATOM   6656  H02 WTR  1735       0.063   5.684  13.714
TER   
ATOM   6657  O00 WTR  1736      -1.620  -3.729  19.790
ATOM   6658  H01 WTR  1736      -2.114  -3.580  18.983
ATOM   6659  H02 WTR  1736      -2.161  -4.338  20.293
TER   
ATOM   6660  O00 WTR  1737      11.359  -5.881  16.048
ATOM   6661  H01 WTR  1737      11.455  -4.935  15.936
ATOM   6662  H02 WTR  1737      12.198  -6.166  16.410
TER   
ATOM   6663  O00 WTR  1738       5.248 -15.484  25.807
ATOM   6664  H01 WTR  1738       4.327 -15.325  26.017
ATOM   6665  H02 WTR  1738       5.300 -16.427  25.656
TER   
ATOM   6666  O00 WTR  1739      -1.312   3.681  17.855
ATOM   6667  H01 WTR  1739      -0.727   4.431  17.960
ATOM   6668  H02 WTR  1739      -1.340   3.275  18.721
TER   
ATOM   6669  O00 WTR  1740       0.730   3.413  21.080
ATOM   6670  H01 WTR  1740      -0.131   3.034  20.902
ATOM   6671  H02 WTR  1740       1.056   2.923  21.835
TER   
ATOM   6672  O00 WTR  1741       2.365   0.327  19.433
ATOM   6673  H01 WTR  1741       2.931  -0.133  20.053
ATOM   6674  H02 WTR  1741       2.879   1.085  19.156
TER   
ATOM   6675  O00 WTR  1742      10.593   5.358  17.694
ATOM   6676  H01 WTR  1742       9.738   5.265  18.113
ATOM   6677  H02 WTR  1742      11.091   4.598  17.993
TER   
ATOM   6678  O00 WTR  1743       7.871 -10.779  26.687
ATOM   6679  H01 WTR  1743       7.180 -11.438  26.756
ATOM   6680  H02 WTR  1743       8.428 -10.936  27.450
TER   
ATOM   6681  O00 WTR  1744      14.528  -7.308  21.528
ATOM   6682  H01 WTR  1744      15.093  -6.765  22.077
ATOM   6683  H02 WTR  1744      13.660  -6.911  21.610
TER   
ATOM   6684  O00 WTR  1745      17.470 -10.589  21.947
ATOM   6685  H01 WTR  1745      16.619 -10.257  21.661
ATOM   6686  H02 WTR  1745      17.365 -11.540  21.959
TER   
ATOM   6687  O00 WTR  1746      14.082   0.014  13.350
ATOM   6688  H01 WTR  1746      14.495  -0.779  13.692
ATOM   6689  H02 WTR  1746      13.249  -0.287  12.988
TER   
ATOM   6690  O00 WTR  1747      16.465   1.789  17.549
ATOM   6691  H01 WTR  1747      16.523   1.687  18.499
ATOM   6692  H02 WTR  1747      16.445   2.736  17.410
TER   
ATOM   6693  O00 WTR  1748      15.050  -9.868  21.156
ATOM   6694  H01 WTR  1748      14.864 -10.036  20.232
ATOM   6695  H02 WTR  1748      14.903  -8.928  21.263
TER   
ATOM   6696  O00 WTR  1749      18.199  -9.499  19.017
ATOM   6697  H01 WTR  1749      17.886  -9.957  19.798
ATOM   6698  H02 WTR  1749      19.035  -9.117  19.283
TER   
ATOM   6699  O00 WTR  1750      20.718 -11.643  18.387
ATOM   6700  H01 WTR  1750      19.984 -11.676  19.000
ATOM   6701  H02 WTR  1750      21.495 -11.742  18.937
TER   
ATOM   6702  O00 WTR  1751      16.153  -5.267   9.819
ATOM   6703  H01 WTR  1751      16.699  -5.037  10.570
ATOM   6704  H02 WTR  1751      16.771  -5.378   9.097
TER   
ATOM   6705  O00 WTR  1752       9.233 -13.976  20.519
ATOM   6706  H01 WTR  1752       8.729 -14.121  19.719
ATOM   6707  H02 WTR  1752       9.608 -14.833  20.724
TER   
ATOM   6708  O00 WTR  1753      12.221 -12.272  19.935
ATOM   6709  H01 WTR  1753      11.835 -11.489  19.543
ATOM   6710  H02 WTR  1753      11.833 -13.000  19.450
TER   
ATOM   6711  O00 WTR  1754      12.386 -16.760  18.813
ATOM   6712  H01 WTR  1754      13.232 -16.643  19.244
ATOM   6713  H02 WTR  1754      12.128 -15.877  18.546
TER   
ATOM   6714  O00 WTR  1755      14.110  -9.178  18.385
ATOM   6715  H01 WTR  1755      13.215  -9.038  18.695
ATOM   6716  H02 WTR  1755      14.523  -8.317  18.448
TER   
ATOM   6717  O00 WTR  1756      11.158 -14.284  18.076
ATOM   6718  H01 WTR  1756      11.419 -13.683  17.378
ATOM   6719  H02 WTR  1756      10.208 -14.185  18.134
TER   
ATOM   6720  O00 WTR  1757      11.041  -9.175  22.720
ATOM   6721  H01 WTR  1757      11.742  -9.761  23.004
ATOM   6722  H02 WTR  1757      10.626  -9.634  21.989
TER   
ATOM   6723  O00 WTR  1758      11.783  -1.844  19.903
ATOM   6724  H01 WTR  1758      12.667  -1.715  20.245
ATOM   6725  H02 WTR  1758      11.692  -1.183  19.217
TER   
ATOM   6726  O00 WTR  1759      17.912  -9.779  16.342
ATOM   6727  H01 WTR  1759      18.784 -10.112  16.131
ATOM   6728  H02 WTR  1759      17.888  -9.756  17.299
TER   
ATOM   6729  O00 WTR  1760      14.702  -0.502  17.157
ATOM   6730  H01 WTR  1760      15.305   0.233  17.269
ATOM   6731  H02 WTR  1760      14.773  -0.732  16.230
TER   
ATOM   6732  O00 WTR  1761      11.467  -9.431  19.302
ATOM   6733  H01 WTR  1761      11.200  -8.648  19.784
ATOM   6734  H02 WTR  1761      10.706  -9.653  18.766
TER   
ATOM   6735  O00 WTR  1762      16.642   0.489  20.054
ATOM   6736  H01 WTR  1762      16.098  -0.278  19.876
ATOM   6737  H02 WTR  1762      16.354   0.794  20.914
TER   
ATOM   6738  O00 WTR  1763      19.631  -4.992  13.787
ATOM   6739  H01 WTR  1763      18.889  -4.393  13.701
ATOM   6740  H02 WTR  1763      19.466  -5.673  13.135
TER   
ATOM   6741  O00 WTR  1764      11.681  -6.985  21.312
ATOM   6742  H01 WTR  1764      11.462  -7.711  21.897
ATOM   6743  H02 WTR  1764      10.865  -6.493  21.225
TER   
ATOM   6744  O00 WTR  1765      23.219  -2.613   8.732
ATOM   6745  H01 WTR  1765      24.102  -2.981   8.775
ATOM   6746  H02 WTR  1765      23.140  -2.283   7.837
TER   
ATOM   6747  O00 WTR  1766      15.068  -2.164  14.717
ATOM   6748  H01 WTR  1766      15.977  -2.388  14.518
ATOM   6749  H02 WTR  1766      14.556  -2.871  14.324
TER   
ATOM   6750  O00 WTR  1767      16.026  -7.283  17.788
ATOM   6751  H01 WTR  1767      16.616  -7.931  17.403
ATOM   6752  H02 WTR  1767      16.105  -6.518  17.218
TER   
ATOM   6753  O00 WTR  1768      17.467  -2.898  13.927
ATOM   6754  H01 WTR  1768      17.972  -2.108  14.118
ATOM   6755  H02 WTR  1768      17.161  -2.775  13.028
TER   
ATOM   6756  O00 WTR  1769      13.505  -5.638  10.680
ATOM   6757  H01 WTR  1769      14.360  -5.775  10.272
ATOM   6758  H02 WTR  1769      13.289  -6.483  11.074
TER   
ATOM   6759  O00 WTR  1770      17.075  -5.389  15.151
ATOM   6760  H01 WTR  1770      17.133  -4.436  15.221
ATOM   6761  H02 WTR  1770      17.969  -5.671  14.958
TER   
ATOM   6762  O00 WTR  1771      10.376  -7.742  25.091
ATOM   6763  H01 WTR  1771      10.266  -6.797  24.988
ATOM   6764  H02 WTR  1771      10.577  -8.058  24.210
TER   
ATOM   6765  O00 WTR  1772      14.310  -4.610  13.188
ATOM   6766  H01 WTR  1772      14.732  -5.431  13.442
ATOM   6767  H02 WTR  1772      14.015  -4.760  12.289
TER   
ATOM   6768  O00 WTR  1773      18.319  -0.390  14.707
ATOM   6769  H01 WTR  1773      19.237  -0.606  14.869
ATOM   6770  H02 WTR  1773      18.072   0.174  15.439
TER   
ATOM   6771  O00 WTR  1774      16.238   4.610  17.467
ATOM   6772  H01 WTR  1774      16.890   5.180  17.876
ATOM   6773  H02 WTR  1774      15.398   5.022  17.670
TER   
ATOM   6774  O00 WTR  1775      11.897 -17.986  16.421
ATOM   6775  H01 WTR  1775      12.265 -17.693  17.254
ATOM   6776  H02 WTR  1775      11.346 -18.734  16.652
TER   
ATOM   6777  O00 WTR  1776      14.311   0.597  10.540
ATOM   6778  H01 WTR  1776      13.538   1.046  10.883
ATOM   6779  H02 WTR  1776      14.436  -0.148  11.127
TER   
ATOM   6780  O00 WTR  1777     -15.862   7.271  13.471
ATOM   6781  H01 WTR  1777     -16.352   6.494  13.202
ATOM   6782  H02 WTR  1777     -16.481   7.993  13.364
TER   
ATOM   6783  O00 WTR  1778      -7.897  12.979  14.793
ATOM   6784  H01 WTR  1778      -7.291  12.260  14.973
ATOM   6785  H02 WTR  1778      -8.740  12.551  14.642
TER   
ATOM   6786  O00 WTR  1779     -12.316   8.570  14.245
ATOM   6787  H01 WTR  1779     -12.126   9.016  13.420
ATOM   6788  H02 WTR  1779     -13.149   8.124  14.091
TER   
ATOM   6789  O00 WTR  1780      -2.056  13.576  14.309
ATOM   6790  H01 WTR  1780      -2.206  12.944  13.606
ATOM   6791  H02 WTR  1780      -2.600  14.328  14.075
TER   
ATOM   6792  O00 WTR  1781       2.444  13.203  10.469
ATOM   6793  H01 WTR  1781       2.747  12.520  11.066
ATOM   6794  H02 WTR  1781       1.946  13.804  11.023
TER   
ATOM   6795  O00 WTR  1782      14.887   6.361  12.138
ATOM   6796  H01 WTR  1782      15.738   6.148  11.756
ATOM   6797  H02 WTR  1782      14.268   5.795  11.678
TER   
ATOM   6798  O00 WTR  1783       4.202   8.188  19.849
ATOM   6799  H01 WTR  1783       4.548   8.075  18.963
ATOM   6800  H02 WTR  1783       4.961   8.069  20.420
TER   
ATOM   6801  O00 WTR  1784       3.922  12.149  12.570
ATOM   6802  H01 WTR  1784       4.065  11.841  13.465
ATOM   6803  H02 WTR  1784       4.282  13.037  12.562
TER   
ATOM   6804  O00 WTR  1785      -6.131   6.074  13.667
ATOM   6805  H01 WTR  1785      -6.756   6.684  14.059
ATOM   6806  H02 WTR  1785      -5.275   6.469  13.830
TER   
ATOM   6807  O00 WTR  1786      -5.407   7.475  16.387
ATOM   6808  H01 WTR  1786      -4.624   6.951  16.558
ATOM   6809  H02 WTR  1786      -5.070   8.343  16.163
TER   
ATOM   6810  O00 WTR  1787      -8.775   2.330  21.302
ATOM   6811  H01 WTR  1787      -8.251   3.120  21.437
ATOM   6812  H02 WTR  1787      -8.940   2.310  20.359
TER   
ATOM   6813  O00 WTR  1788      -6.406   6.931  18.849
ATOM   6814  H01 WTR  1788      -7.043   6.276  18.563
ATOM   6815  H02 WTR  1788      -5.924   7.159  18.054
TER   
ATOM   6816  O00 WTR  1789      -5.809   9.277  12.814
ATOM   6817  H01 WTR  1789      -5.687   9.531  11.899
ATOM   6818  H02 WTR  1789      -5.605  10.069  13.312
TER   
ATOM   6819  O00 WTR  1790      -9.832   7.005  13.621
ATOM   6820  H01 WTR  1790     -10.664   7.422  13.846
ATOM   6821  H02 WTR  1790      -9.170   7.537  14.063
TER   
ATOM   6822  O00 WTR  1791      -5.239  11.458  14.037
ATOM   6823  H01 WTR  1791      -4.366  11.579  14.410
ATOM   6824  H02 WTR  1791      -5.300  12.121  13.349
TER   
ATOM   6825  O00 WTR  1792      -4.015   5.903  19.176
ATOM   6826  H01 WTR  1792      -4.901   6.259  19.253
ATOM   6827  H02 WTR  1792      -3.978   5.208  19.833
TER   
ATOM   6828  O00 WTR  1793      -1.304  16.687  12.975
ATOM   6829  H01 WTR  1793      -2.256  16.629  13.052
ATOM   6830  H02 WTR  1793      -1.129  16.541  12.045
TER   
ATOM   6831  O00 WTR  1794      -3.958  16.107  13.576
ATOM   6832  H01 WTR  1794      -4.176  15.557  12.824
ATOM   6833  H02 WTR  1794      -4.802  16.440  13.882
TER   
ATOM   6834  O00 WTR  1795      -9.712  10.138  14.756
ATOM   6835  H01 WTR  1795      -9.274   9.893  13.941
ATOM   6836  H02 WTR  1795     -10.626   9.887  14.622
TER   
ATOM   6837  O00 WTR  1796      -7.927   7.823  15.426
ATOM   6838  H01 WTR  1796      -8.246   8.647  15.796
ATOM   6839  H02 WTR  1796      -7.216   7.558  16.010
TER   
ATOM   6840  O00 WTR  1797       2.058  15.218  12.666
ATOM   6841  H01 WTR  1797       2.457  16.062  12.453
ATOM   6842  H02 WTR  1797       1.329  15.437  13.247
TER   
ATOM   6843  O00 WTR  1798       0.392   7.724  16.053
ATOM   6844  H01 WTR  1798       0.298   7.308  15.197
ATOM   6845  H02 WTR  1798      -0.462   8.122  16.222
TER   
ATOM   6846  O00 WTR  1799       7.888   5.943  18.970
ATOM   6847  H01 WTR  1799       7.369   5.314  18.469
ATOM   6848  H02 WTR  1799       7.735   6.782  18.534
TER   
ATOM   6849  O00 WTR  1800       7.192   5.712  15.960
ATOM   6850  H01 WTR  1800       7.223   6.646  15.752
ATOM   6851  H02 WTR  1800       8.046   5.377  15.686
TER   
ATOM   6852  O00 WTR  1801      -2.692  10.984  15.378
ATOM   6853  H01 WTR  1801      -2.343  10.631  14.560
ATOM   6854  H02 WTR  1801      -2.208  11.799  15.513
TER   
ATOM   6855  O00 WTR  1802      12.505   3.366  14.004
ATOM   6856  H01 WTR  1802      13.256   3.911  14.241
ATOM   6857  H02 WTR  1802      12.564   2.610  14.588
TER   
ATOM   6858  O00 WTR  1803       5.373   7.464  17.413
ATOM   6859  H01 WTR  1803       5.624   6.592  17.110
ATOM   6860  H02 WTR  1803       5.270   7.976  16.611
TER   
ATOM   6861  O00 WTR  1804      -7.731  -7.125  -9.466
ATOM   6862  H01 WTR  1804      -7.191  -6.845 -10.205
ATOM   6863  H02 WTR  1804      -7.369  -6.659  -8.713
TER   
ATOM   6864  O00 WTR  1805      -5.358 -10.601   4.208
ATOM   6865  H01 WTR  1805      -4.784 -10.969   3.536
ATOM   6866  H02 WTR  1805      -5.479  -9.688   3.947
TER   
ATOM   6867  O00 WTR  1806       0.509  -8.371  -5.310
ATOM   6868  H01 WTR  1806       0.951  -8.113  -6.118
ATOM   6869  H02 WTR  1806       1.218  -8.512  -4.683
TER   
ATOM   6870  O00 WTR  1807      -6.702 -14.257   5.277
ATOM   6871  H01 WTR  1807      -6.414 -13.975   4.409
ATOM   6872  H02 WTR  1807      -6.316 -15.127   5.386
TER   
ATOM   6873  O00 WTR  1808       0.786 -11.524  -4.246
ATOM   6874  H01 WTR  1808      -0.139 -11.483  -4.004
ATOM   6875  H02 WTR  1808       1.144 -10.680  -3.968
TER   
ATOM   6876  O00 WTR  1809      -3.860  -3.642 -10.679
ATOM   6877  H01 WTR  1809      -4.215  -3.250 -11.478
ATOM   6878  H02 WTR  1809      -3.973  -4.584 -10.803
TER   
ATOM   6879  O00 WTR  1810      -9.248  -7.600   3.256
ATOM   6880  H01 WTR  1810      -9.544  -8.275   2.644
ATOM   6881  H02 WTR  1810      -9.678  -7.820   4.082
TER   
ATOM   6882  O00 WTR  1811       3.871 -10.716   2.345
ATOM   6883  H01 WTR  1811       4.053 -11.556   2.765
ATOM   6884  H02 WTR  1811       3.332 -10.939   1.586
TER   
ATOM   6885  O00 WTR  1812      -1.367  -2.830  -9.240
ATOM   6886  H01 WTR  1812      -2.055  -2.878  -9.904
ATOM   6887  H02 WTR  1812      -1.725  -2.254  -8.565
TER   
ATOM   6888  O00 WTR  1813      -7.385  -2.162  -6.637
ATOM   6889  H01 WTR  1813      -7.116  -3.076  -6.544
ATOM   6890  H02 WTR  1813      -6.883  -1.840  -7.386
TER   
ATOM   6891  O00 WTR  1814      -1.882  -5.185  -7.757
ATOM   6892  H01 WTR  1814      -1.711  -4.386  -8.257
ATOM   6893  H02 WTR  1814      -2.770  -5.439  -8.007
TER   
ATOM   6894  O00 WTR  1815      -3.069  -0.265  -7.971
ATOM   6895  H01 WTR  1815      -3.235   0.590  -7.573
ATOM   6896  H02 WTR  1815      -2.788  -0.063  -8.864
TER   
ATOM   6897  O00 WTR  1816       2.456  -9.946   5.099
ATOM   6898  H01 WTR  1816       2.795 -10.242   4.254
ATOM   6899  H02 WTR  1816       1.587 -10.342   5.161
TER   
END
