# Supplementary material for: Computationally-guided optimization of small-molecule inhibitors of the Aurora A kinase–TPX2 protein–protein interaction
Source: Chem Commun (Camb). 2017 Aug 2;53(67):9372–5. doi: 10.1039/c7cc05379g (PMC5591577; doi:10.1039/c7cc05379g)
Supplement: Supplementary file 2 [file CC-053-C7CC05379G-s002.zip › aur_data/013to006/l10.pdb]

REMARK     ur                            E=     -21231.382
REMARK    ESX   =      -3300.045    EXX    =        -81.052
REMARK    RADGYR=         14.100
REMARK          Created by MCPRO 2.30     
ATOM      1  H1  ACE     1      10.736   0.597 -13.232
ATOM      2  CH3 ACE     1      10.285   0.407 -12.259
ATOM      3  C   ACE     1      11.301   0.670 -11.110
ATOM      4  H2  ACE     1       9.957  -0.632 -12.224
ATOM      5  H3  ACE     1       9.423   1.064 -12.140
ATOM      6  O   ACE     1      12.453   1.018 -11.387
ATOM      7  N   TRP     2      10.896   0.480  -9.845
ATOM      8  CA  TRP     2      11.684   0.965  -8.700
ATOM      9  C   TRP     2      12.074  -0.076  -7.733
ATOM     10  HN  TRP     2      10.030  -0.007  -9.663
ATOM     11  CB  TRP     2      10.901   2.024  -7.922
ATOM     12  CG  TRP     2      10.735   3.232  -8.790
ATOM     13  CD1 TRP     2       9.634   3.565  -9.572
ATOM     14  NE1 TRP     2       9.860   4.737 -10.258
ATOM     15  HD1 TRP     2       8.754   2.921  -9.577
ATOM     16  CE2 TRP     2      11.101   5.225  -9.989
ATOM     17  HNE TRP     2       9.204   5.188 -10.880
ATOM     18  CZ2 TRP     2      11.764   6.360 -10.460
ATOM     19  CH2 TRP     2      13.070   6.583  -9.988
ATOM     20  HZ2 TRP     2      11.267   7.029 -11.162
ATOM     21  CZ3 TRP     2      13.689   5.699  -9.090
ATOM     22  HH2 TRP     2      13.627   7.459 -10.319
ATOM     23  CE3 TRP     2      13.025   4.555  -8.607
ATOM     24  HZ3 TRP     2      14.707   5.891  -8.751
ATOM     25  CD2 TRP     2      11.729   4.296  -9.046
ATOM     26  HE3 TRP     2      13.526   3.891  -7.902
ATOM     27  HA  TRP     2      12.607   1.421  -9.060
ATOM     28  HB1 TRP     2       9.937   1.708  -7.525
ATOM     29  HB2 TRP     2      11.433   2.251  -6.998
ATOM     30  O   TRP     2      11.340  -1.021  -7.534
ATOM     31  N   ALA     3      13.216   0.116  -7.080
ATOM     32  CA  ALA     3      13.549  -0.669  -5.880
ATOM     33  C   ALA     3      14.035   0.203  -4.697
ATOM     34  HN  ALA     3      13.871   0.812  -7.408
ATOM     35  CB  ALA     3      14.577  -1.727  -6.223
ATOM     36  HA  ALA     3      12.667  -1.215  -5.545
ATOM     37  HB1 ALA     3      14.818  -2.303  -5.329
ATOM     38  HB2 ALA     3      14.174  -2.392  -6.986
ATOM     39  HB3 ALA     3      15.481  -1.248  -6.600
ATOM     40  O   ALA     3      14.527   1.313  -4.907
ATOM     41  N   LEU     4      13.916  -0.298  -3.468
ATOM     42  CA  LEU     4      14.476   0.405  -2.303
ATOM     43  C   LEU     4      15.924   0.864  -2.485
ATOM     44  HN  LEU     4      13.435  -1.174  -3.327
ATOM     45  CB  LEU     4      14.335  -0.418  -1.025
ATOM     46  CG  LEU     4      14.786   0.193   0.301
ATOM     47  CD1 LEU     4      14.264   1.609   0.502
ATOM     48  CD2 LEU     4      14.317  -0.678   1.463
ATOM     49  HA  LEU     4      13.882   1.295  -2.095
ATOM     50  HB1 LEU     4      13.286  -0.669  -0.867
ATOM     51  HB2 LEU     4      14.918  -1.334  -1.116
ATOM     52  HG  LEU     4      15.875   0.231   0.333
ATOM     53  HD1 LEU     4      14.615   1.994   1.460
ATOM     54  HD2 LEU     4      14.629   2.249  -0.301
ATOM     55  HD3 LEU     4      13.174   1.600   0.493
ATOM     56  HD4 LEU     4      14.643  -0.235   2.405
ATOM     57  HD5 LEU     4      13.229  -0.745   1.451
ATOM     58  HD6 LEU     4      14.744  -1.676   1.365
ATOM     59  O   LEU     4      16.245   2.003  -2.171
ATOM     60  N   GLU     5      16.799   0.029  -3.023
ATOM     61  CA  GLU     5      18.167   0.488  -3.215
ATOM     62  C   GLU     5      18.276   1.709  -4.158
ATOM     63  HN  GLU     5      16.508  -0.901  -3.288
ATOM     64  CB  GLU     5      19.118  -0.653  -3.634
ATOM     65  CG  GLU     5      19.512  -0.684  -5.115
ATOM     66  CD  GLU     5      18.841  -1.798  -5.911
ATOM     67  OE1 GLU     5      18.243  -2.700  -5.289
ATOM     68  OE2 GLU     5      18.927  -1.787  -7.162
ATOM     69  HA  GLU     5      18.592   0.777  -2.253
ATOM     70  HB1 GLU     5      20.050  -0.575  -3.073
ATOM     71  HB2 GLU     5      18.648  -1.614  -3.424
ATOM     72  HG1 GLU     5      19.235   0.260  -5.585
ATOM     73  HG2 GLU     5      20.589  -0.830  -5.202
ATOM     74  O   GLU     5      19.363   2.281  -4.284
ATOM     75  N   ASP     6      17.173   2.119  -4.798
ATOM     76  CA  ASP     6      17.212   3.288  -5.705
ATOM     77  C   ASP     6      17.232   4.648  -4.971
ATOM     78  HN  ASP     6      16.302   1.627  -4.662
ATOM     79  CB  ASP     6      16.034   3.283  -6.686
ATOM     80  CG  ASP     6      16.111   2.172  -7.711
ATOM     81  OD1 ASP     6      17.229   1.826  -8.145
ATOM     82  OD2 ASP     6      15.033   1.659  -8.104
ATOM     83  HA  ASP     6      18.110   3.241  -6.321
ATOM     84  HB1 ASP     6      15.102   3.156  -6.135
ATOM     85  HB2 ASP     6      16.009   4.228  -7.228
ATOM     86  O   ASP     6      17.389   5.704  -5.610
ATOM     87  N   PHE     7      17.078   4.607  -3.643
ATOM     88  CA  PHE     7      16.918   5.804  -2.829
ATOM     89  C   PHE     7      17.829   5.817  -1.616
ATOM     90  HN  PHE     7      17.070   3.717  -3.166
ATOM     91  CB  PHE     7      15.483   5.902  -2.293
ATOM     92  CG  PHE     7      14.441   5.798  -3.346
ATOM     93  CD1 PHE     7      14.023   6.924  -4.032
ATOM     94  CE1 PHE     7      13.060   6.828  -5.025
ATOM     95  HD1 PHE     7      14.451   7.898  -3.793
ATOM     96  CZ  PHE     7      12.503   5.597  -5.338
ATOM     97  HE1 PHE     7      12.739   7.721  -5.561
ATOM     98  CE2 PHE     7      12.905   4.455  -4.652
ATOM     99  HZ  PHE     7      11.750   5.523  -6.122
ATOM    100  CD2 PHE     7      13.869   4.558  -3.660
ATOM    101  HE2 PHE     7      12.463   3.489  -4.895
ATOM    102  HD2 PHE     7      14.189   3.669  -3.116
ATOM    103  HA  PHE     7      17.150   6.685  -3.427
ATOM    104  HB1 PHE     7      15.305   5.096  -1.581
ATOM    105  HB2 PHE     7      15.345   6.862  -1.795
ATOM    106  O   PHE     7      18.152   4.760  -1.073
ATOM    107  N   GLU     8      18.195   7.022  -1.178
ATOM    108  CA  GLU     8      18.738   7.219   0.154
ATOM    109  C   GLU     8      17.640   7.745   1.051
ATOM    110  HN  GLU     8      18.096   7.827  -1.780
ATOM    111  CB  GLU     8      19.860   8.230   0.113
ATOM    112  CG  GLU     8      20.853   7.988  -0.990
ATOM    113  CD  GLU     8      22.087   8.799  -0.772
ATOM    114  OE1 GLU     8      22.092   9.972  -1.196
ATOM    115  OE2 GLU     8      23.034   8.263  -0.159
ATOM    116  HA  GLU     8      19.109   6.270   0.540
ATOM    117  HB1 GLU     8      19.446   9.227  -0.037
ATOM    118  HB2 GLU     8      20.409   8.203   1.055
ATOM    119  HG1 GLU     8      21.124   6.932  -1.011
ATOM    120  HG2 GLU     8      20.411   8.268  -1.946
ATOM    121  O   GLU     8      16.971   8.715   0.700
ATOM    122  NT  AME     9      17.448   7.099   2.194
ATOM    123  CT  AME     9      16.450   7.507   3.184
ATOM    124  HN  AME     9      18.006   6.286   2.411
ATOM    125  HT1 AME     9      16.481   6.825   4.034
ATOM    126  HT2 AME     9      16.667   8.520   3.524
ATOM    127  HT3 AME     9      15.458   7.481   2.733
ATOM    128  H1  ACE    10       8.710  13.983   8.107
ATOM    129  CH3 ACE    10       8.510  12.969   8.452
ATOM    130  C   ACE    10       7.175  12.891   9.175
ATOM    131  H2  ACE    10       9.309  12.668   9.130
ATOM    132  H3  ACE    10       8.496  12.303   7.590
ATOM    133  O   ACE    10       6.457  13.882   9.318
ATOM    134  N   GLY    11       6.822  11.710   9.641
ATOM    135  CA  GLY    11       5.535  11.541  10.286
ATOM    136  C   GLY    11       5.317  10.072  10.467
ATOM    137  HN  GLY    11       7.451  10.925   9.547
ATOM    138  HA1 GLY    11       5.542  12.048  11.251
ATOM    139  HA2 GLY    11       4.754  11.969   9.658
ATOM    140  O   GLY    11       5.854   9.253   9.716
ATOM    141  N   LYS    12       4.551   9.745  11.496
ATOM    142  CA  LYS    12       4.149   8.377  11.773
ATOM    143  C   LYS    12       2.755   8.190  11.190
ATOM    144  HN  LYS    12       4.223  10.463  12.126
ATOM    145  CB  LYS    12       4.181   8.113  13.288
ATOM    146  CG  LYS    12       4.537   6.689  13.694
ATOM    147  CD  LYS    12       3.308   5.918  14.162
ATOM    148  CE  LYS    12       3.553   4.414  14.226
ATOM    149  NZ  LYS    12       3.198   3.714  12.955
ATOM    150  HZ1 LYS    12       3.379   2.725  13.054
ATOM    151  HZ2 LYS    12       3.756   4.085  12.200
ATOM    152  HZ3 LYS    12       2.219   3.859  12.754
ATOM    153  HA  LYS    12       4.855   7.689  11.307
ATOM    154  HB1 LYS    12       4.923   8.762  13.755
ATOM    155  HB2 LYS    12       3.199   8.319  13.714
ATOM    156  HG1 LYS    12       4.969   6.165  12.842
ATOM    157  HG2 LYS    12       5.260   6.713  14.510
ATOM    158  HD1 LYS    12       3.025   6.255  15.160
ATOM    159  HD2 LYS    12       2.483   6.095  13.472
ATOM    160  HE1 LYS    12       4.608   4.226  14.426
ATOM    161  HE2 LYS    12       2.950   3.981  15.024
ATOM    162  O   LYS    12       1.844   8.980  11.455
ATOM    163  N   GLY    13       2.609   7.174  10.350
ATOM    164  CA  GLY    13       1.304   6.807   9.812
ATOM    165  C   GLY    13       0.733   5.601  10.540
ATOM    166  HN  GLY    13       3.416   6.635  10.070
ATOM    167  HA1 GLY    13       0.615   7.643   9.928
ATOM    168  HA2 GLY    13       1.402   6.562   8.755
ATOM    169  O   GLY    13       1.422   4.959  11.342
ATOM    170  N   LYS    14      -0.531   5.297  10.257
ATOM    171  CA  LYS    14      -1.231   4.169  10.871
ATOM    172  C   LYS    14      -0.474   2.855  10.656
ATOM    173  HN  LYS    14      -1.045   5.858   9.593
ATOM    174  CB  LYS    14      -2.662   4.083  10.333
ATOM    175  CG  LYS    14      -3.589   3.211  11.161
ATOM    176  CD  LYS    14      -5.040   3.601  10.936
ATOM    177  CE  LYS    14      -5.921   3.192  12.105
ATOM    178  NZ  LYS    14      -7.185   3.983  12.107
ATOM    179  HZ1 LYS    14      -7.758   3.700  12.889
ATOM    180  HZ2 LYS    14      -7.686   3.820  11.246
ATOM    181  HZ3 LYS    14      -6.967   4.966  12.189
ATOM    182  HA  LYS    14      -1.327   4.340  11.944
ATOM    183  HB1 LYS    14      -3.101   5.080  10.307
ATOM    184  HB2 LYS    14      -2.647   3.666   9.326
ATOM    185  HG1 LYS    14      -3.458   2.167  10.876
ATOM    186  HG2 LYS    14      -3.353   3.331  12.219
ATOM    187  HD1 LYS    14      -5.112   4.682  10.815
ATOM    188  HD2 LYS    14      -5.413   3.110  10.038
ATOM    189  HE1 LYS    14      -6.166   2.133  12.023
ATOM    190  HE2 LYS    14      -5.390   3.370  13.041
ATOM    191  O   LYS    14      -0.212   2.124  11.611
ATOM    192  N   PHE    15      -0.092   2.591   9.405
ATOM    193  CA  PHE    15       0.552   1.329   9.018
ATOM    194  C   PHE    15       2.055   1.480   8.726
ATOM    195  HN  PHE    15      -0.244   3.276   8.679
ATOM    196  CB  PHE    15      -0.177   0.706   7.803
ATOM    197  CG  PHE    15      -1.689   0.724   7.928
ATOM    198  CD1 PHE    15      -2.312   0.211   9.059
ATOM    199  CE1 PHE    15      -3.699   0.231   9.175
ATOM    200  HD1 PHE    15      -1.714  -0.213   9.866
ATOM    201  CZ  PHE    15      -4.485   0.757   8.156
ATOM    202  HE1 PHE    15      -4.177  -0.167  10.071
ATOM    203  CE2 PHE    15      -3.885   1.265   7.018
ATOM    204  HZ  PHE    15      -5.570   0.767   8.255
ATOM    205  CD2 PHE    15      -2.497   1.248   6.903
ATOM    206  HE2 PHE    15      -4.498   1.677   6.216
ATOM    207  HD2 PHE    15      -2.019   1.645   6.008
ATOM    208  HA  PHE    15       0.445   0.604   9.825
ATOM    209  HB1 PHE    15       0.235   1.267   6.964
ATOM    210  HB2 PHE    15       0.262  -0.261   7.560
ATOM    211  O   PHE    15       2.658   0.627   8.057
ATOM    212  N   GLY    16       2.655   2.560   9.225
ATOM    213  CA  GLY    16       4.088   2.813   9.040
ATOM    214  C   GLY    16       4.443   4.269   8.788
ATOM    215  HN  GLY    16       2.118   3.235   9.750
ATOM    216  HA1 GLY    16       4.630   2.505   9.934
ATOM    217  HA2 GLY    16       4.450   2.246   8.183
ATOM    218  O   GLY    16       3.563   5.110   8.592
ATOM    219  N   ASN    17       5.739   4.568   8.762
ATOM    220  CA  ASN    17       6.198   5.956   8.667
ATOM    221  C   ASN    17       6.329   6.544   7.259
ATOM    222  HN  ASN    17       6.426   3.829   8.809
ATOM    223  CB  ASN    17       7.520   6.144   9.434
ATOM    224  CG  ASN    17       7.386   5.886  10.928
ATOM    225  ND2 ASN    17       8.514   5.617  11.563
ATOM    226  HD1 ASN    17       8.489   5.437  12.555
ATOM    227  HD2 ASN    17       9.378   5.597  11.044
ATOM    228  OD1 ASN    17       6.294   5.929  11.507
ATOM    229  HA  ASN    17       5.501   6.607   9.195
ATOM    230  HB1 ASN    17       8.268   5.452   9.046
ATOM    231  HB2 ASN    17       7.872   7.168   9.307
ATOM    232  O   ASN    17       6.302   5.839   6.247
ATOM    233  N   VAL    18       6.473   7.861   7.213
ATOM    234  CA  VAL    18       6.884   8.530   5.997
ATOM    235  C   VAL    18       8.308   9.040   6.189
ATOM    236  HN  VAL    18       6.294   8.415   8.039
ATOM    237  CB  VAL    18       5.957   9.709   5.695
ATOM    238  CG1 VAL    18       6.209  10.196   4.282
ATOM    239  CG2 VAL    18       4.508   9.292   5.860
ATOM    240  HA  VAL    18       6.848   7.827   5.165
ATOM    241  HB  VAL    18       6.155  10.517   6.400
ATOM    242  HG1 VAL    18       5.550  11.036   4.064
ATOM    243  HG2 VAL    18       7.247  10.515   4.187
ATOM    244  HG3 VAL    18       6.012   9.388   3.578
ATOM    245  HG4 VAL    18       3.859  10.140   5.643
ATOM    246  HG5 VAL    18       4.284   8.477   5.173
ATOM    247  HG6 VAL    18       4.340   8.960   6.885
ATOM    248  O   VAL    18       8.619   9.626   7.217
ATOM    249  N   TYR    19       9.172   8.796   5.214
ATOM    250  CA  TYR    19      10.571   9.220   5.294
ATOM    251  C   TYR    19      10.921  10.197   4.207
ATOM    252  HN  TYR    19       8.869   8.304   4.386
ATOM    253  CB  TYR    19      11.518   8.015   5.192
ATOM    254  CG  TYR    19      11.386   7.107   6.391
ATOM    255  CD1 TYR    19      10.394   6.125   6.428
ATOM    256  CE1 TYR    19      10.232   5.310   7.516
ATOM    257  HD1 TYR    19       9.726   5.993   5.578
ATOM    258  CZ  TYR    19      11.058   5.466   8.605
ATOM    259  HE1 TYR    19       9.454   4.547   7.514
ATOM    260  CE2 TYR    19      12.055   6.441   8.616
ATOM    261  OH  TYR    19      10.855   4.630   9.677
ATOM    262  CD2 TYR    19      12.208   7.261   7.512
ATOM    263  HE2 TYR    19      12.702   6.550   9.487
ATOM    264  HD2 TYR    19      12.975   8.036   7.511
ATOM    265  HH  TYR    19      10.135   4.011   9.539
ATOM    266  HA  TYR    19      10.752   9.700   6.256
ATOM    267  HB1 TYR    19      11.281   7.441   4.297
ATOM    268  HB2 TYR    19      12.549   8.366   5.137
ATOM    269  O   TYR    19      10.431  10.085   3.076
ATOM    270  N   LEU    20      11.777  11.159   4.538
ATOM    271  CA  LEU    20      12.372  12.003   3.506
ATOM    272  C   LEU    20      13.326  11.093   2.760
ATOM    273  HN  LEU    20      12.016  11.306   5.509
ATOM    274  CB  LEU    20      13.099  13.200   4.133
ATOM    275  CG  LEU    20      13.711  14.193   3.140
ATOM    276  CD1 LEU    20      12.680  14.895   2.269
ATOM    277  CD2 LEU    20      14.591  15.190   3.863
ATOM    278  HA  LEU    20      11.588  12.387   2.854
ATOM    279  HB1 LEU    20      12.401  13.770   4.746
ATOM    280  HB2 LEU    20      13.920  12.842   4.755
ATOM    281  HG  LEU    20      14.396  13.667   2.475
ATOM    282  HD1 LEU    20      13.185  15.583   1.591
ATOM    283  HD2 LEU    20      12.128  14.155   1.691
ATOM    284  HD3 LEU    20      11.988  15.452   2.902
ATOM    285  HD4 LEU    20      15.018  15.888   3.143
ATOM    286  HD5 LEU    20      13.996  15.740   4.592
ATOM    287  HD6 LEU    20      15.395  14.661   4.376
ATOM    288  O   LEU    20      13.909  10.218   3.374
ATOM    289  N   ALA    21      13.470  11.255   1.450
ATOM    290  CA  ALA    21      14.345  10.352   0.702
ATOM    291  C   ALA    21      14.789  10.985  -0.570
ATOM    292  HN  ALA    21      12.976  11.999   0.979
ATOM    293  CB  ALA    21      13.638   9.060   0.390
ATOM    294  HA  ALA    21      15.223  10.116   1.303
ATOM    295  HB1 ALA    21      14.308   8.404  -0.166
ATOM    296  HB2 ALA    21      13.343   8.573   1.320
ATOM    297  HB3 ALA    21      12.751   9.266  -0.209
ATOM    298  O   ALA    21      14.162  11.945  -1.061
ATOM    299  N   ARG    22      15.869  10.452  -1.130
ATOM    300  CA  ARG    22      16.395  11.029  -2.362
ATOM    301  C   ARG    22      16.721   9.943  -3.363
ATOM    302  HN  ARG    22      16.316   9.655  -0.700
ATOM    303  CB  ARG    22      17.643  11.860  -2.074
ATOM    304  CG  ARG    22      18.148  12.584  -3.312
ATOM    305  CD  ARG    22      19.382  13.424  -3.067
ATOM    306  NE  ARG    22      20.474  12.675  -2.465
ATOM    307  CZ  ARG    22      21.755  13.036  -2.562
ATOM    308  HE  ARG    22      20.077  11.875  -1.989
ATOM    309  NH1 ARG    22      22.092  14.135  -3.254
ATOM    310  H11 ARG    22      21.384  14.698  -3.706
ATOM    311  H12 ARG    22      23.047  14.454  -3.359
ATOM    312  NH2 ARG    22      22.701  12.298  -1.969
ATOM    313  H21 ARG    22      22.480  11.463  -1.441
ATOM    314  H22 ARG    22      23.684  12.536  -2.017
ATOM    315  HA  ARG    22      15.652  11.698  -2.796
ATOM    316  HB1 ARG    22      17.415  12.608  -1.314
ATOM    317  HB2 ARG    22      18.439  11.208  -1.714
ATOM    318  HG1 ARG    22      18.401  11.855  -4.082
ATOM    319  HG2 ARG    22      17.372  13.252  -3.685
ATOM    320  HD1 ARG    22      19.742  13.827  -4.013
ATOM    321  HD2 ARG    22      19.136  14.245  -2.393
ATOM    322  O   ARG    22      17.388   8.964  -3.052
ATOM    323  N   GLU    23      16.250  10.138  -4.572
ATOM    324  CA  GLU    23      16.524   9.235  -5.657
ATOM    325  C   GLU    23      17.989   9.378  -6.128
ATOM    326  HN  GLU    23      15.674  10.946  -4.762
ATOM    327  CB  GLU    23      15.516   9.505  -6.776
ATOM    328  CG  GLU    23      15.414   8.396  -7.795
ATOM    329  CD  GLU    23      16.436   8.538  -8.896
ATOM    330  OE1 GLU    23      16.506   9.643  -9.468
ATOM    331  OE2 GLU    23      17.159   7.561  -9.183
ATOM    332  HA  GLU    23      16.358   8.210  -5.327
ATOM    333  HB1 GLU    23      14.523   9.638  -6.346
ATOM    334  HB2 GLU    23      15.803  10.409  -7.313
ATOM    335  HG1 GLU    23      15.576   7.436  -7.305
ATOM    336  HG2 GLU    23      14.423   8.409  -8.249
ATOM    337  O   GLU    23      18.395  10.397  -6.706
ATOM    338  NT  AME    24      18.775   8.338  -5.877
ATOM    339  CT  AME    24      20.200   8.294  -6.226
ATOM    340  HN  AME    24      18.396   7.520  -5.421
ATOM    341  HT1 AME    24      20.621   7.337  -5.917
ATOM    342  HT2 AME    24      20.315   8.410  -7.303
ATOM    343  HT3 AME    24      20.725   9.103  -5.716
ATOM    344  H1  ACE    25      15.648  13.276  -7.283
ATOM    345  CH3 ACE    25      15.292  14.181  -6.792
ATOM    346  C   ACE    25      14.802  13.883  -5.383
ATOM    347  H2  ACE    25      14.475  14.599  -7.380
ATOM    348  H3  ACE    25      16.112  14.898  -6.748
ATOM    349  O   ACE    25      14.888  12.736  -4.926
ATOM    350  N   ILE    26      14.340  14.912  -4.674
ATOM    351  CA  ILE    26      13.939  14.761  -3.244
ATOM    352  C   ILE    26      12.448  14.432  -3.178
ATOM    353  HN  ILE    26      14.255  15.821  -5.105
ATOM    354  CB  ILE    26      14.383  15.999  -2.385
ATOM    355  CG1 ILE    26      15.894  15.934  -2.140
ATOM    356  CG2 ILE    26      13.747  16.056  -0.999
ATOM    357  CD1 ILE    26      16.317  15.114  -0.932
ATOM    358  HA  ILE    26      14.514  13.955  -2.788
ATOM    359  HB  ILE    26      14.141  16.918  -2.918
ATOM    360  HG1 ILE    26      16.384  15.488  -3.005
ATOM    361  HG2 ILE    26      16.281  16.941  -1.983
ATOM    362  HG3 ILE    26      14.105  16.940  -0.470
ATOM    363  HG4 ILE    26      12.663  16.107  -1.098
ATOM    364  HG5 ILE    26      14.019  15.162  -0.437
ATOM    365  HD1 ILE    26      17.404  15.130  -0.844
ATOM    366  HD2 ILE    26      15.874  15.539  -0.031
ATOM    367  HD3 ILE    26      15.978  14.086  -1.053
ATOM    368  O   ILE    26      11.666  14.901  -4.023
ATOM    369  N   LEU    27      12.055  13.605  -2.216
ATOM    370  CA  LEU    27      10.684  13.064  -2.203
ATOM    371  C   LEU    27      10.345  12.395  -0.896
ATOM    372  HN  LEU    27      12.701  13.343  -1.484
ATOM    373  CB  LEU    27      10.494  12.041  -3.330
ATOM    374  CG  LEU    27      11.634  11.032  -3.524
ATOM    375  CD1 LEU    27      11.564   9.918  -2.513
ATOM    376  CD2 LEU    27      11.626  10.468  -4.934
ATOM    377  HA  LEU    27       9.972  13.874  -2.361
ATOM    378  HB1 LEU    27       9.598  11.451  -3.138
ATOM    379  HB2 LEU    27      10.388  12.563  -4.281
ATOM    380  HG  LEU    27      12.592  11.540  -3.411
ATOM    381  HD1 LEU    27      12.387   9.223  -2.680
ATOM    382  HD2 LEU    27      11.639  10.334  -1.508
ATOM    383  HD3 LEU    27      10.616   9.391  -2.617
ATOM    384  HD4 LEU    27      12.444   9.756  -5.045
ATOM    385  HD5 LEU    27      10.678   9.964  -5.118
ATOM    386  HD6 LEU    27      11.751  11.279  -5.651
ATOM    387  O   LEU    27      11.189  12.272  -0.020
ATOM    388  N   ALA    28       9.111  11.932  -0.763
ATOM    389  CA  ALA    28       8.708  11.222   0.439
ATOM    390  C   ALA    28       8.286   9.833   0.051
ATOM    391  HN  ALA    28       8.440  12.073  -1.504
ATOM    392  CB  ALA    28       7.582  11.927   1.127
ATOM    393  HA  ALA    28       9.547  11.176   1.133
ATOM    394  HB1 ALA    28       7.300  11.375   2.024
ATOM    395  HB2 ALA    28       7.898  12.933   1.405
ATOM    396  HB3 ALA    28       6.726  11.989   0.455
ATOM    397  O   ALA    28       7.664   9.619  -0.992
ATOM    398  N   LEU    29       8.639   8.897   0.918
ATOM    399  CA  LEU    29       8.391   7.504   0.745
ATOM    400  C   LEU    29       7.565   7.099   1.906
ATOM    401  HN  LEU    29       9.118   9.156   1.769
ATOM    402  CB  LEU    29       9.696   6.774   0.911
ATOM    403  CG  LEU    29      10.473   6.160  -0.226
ATOM    404  CD1 LEU    29      10.875   4.824   0.367
ATOM    405  CD2 LEU    29       9.627   5.930  -1.465
ATOM    406  HA  LEU    29       7.862   7.343  -0.194
ATOM    407  HB1 LEU    29      10.436   7.446   1.347
ATOM    408  HB2 LEU    29       9.552   5.917   1.569
ATOM    409  HG  LEU    29      11.324   6.796  -0.470
ATOM    410  HD1 LEU    29      11.456   4.262  -0.363
ATOM    411  HD2 LEU    29      11.478   4.989   1.261
ATOM    412  HD3 LEU    29       9.981   4.260   0.632
ATOM    413  HD4 LEU    29      10.242   5.487  -2.248
ATOM    414  HD5 LEU    29       8.805   5.257  -1.224
ATOM    415  HD6 LEU    29       9.226   6.882  -1.813
ATOM    416  O   LEU    29       8.045   7.199   3.050
ATOM    417  N   LYS    30       6.279   6.817   1.659
ATOM    418  CA  LYS    30       5.394   6.224   2.678
ATOM    419  C   LYS    30       5.618   4.718   2.644
ATOM    420  HN  LYS    30       5.889   7.012   0.749
ATOM    421  CB  LYS    30       3.937   6.562   2.406
ATOM    422  CG  LYS    30       2.855   6.037   3.349
ATOM    423  CD  LYS    30       1.504   6.739   3.343
ATOM    424  CE  LYS    30       0.531   6.420   2.216
ATOM    425  NZ  LYS    30      -0.628   7.385   2.185
ATOM    426  HZ1 LYS    30      -1.154   7.402   3.046
ATOM    427  HZ2 LYS    30      -1.160   7.101   1.374
ATOM    428  HZ3 LYS    30      -0.292   8.333   2.086
ATOM    429  HA  LYS    30       5.647   6.627   3.659
ATOM    430  HB1 LYS    30       3.788   7.642   2.367
ATOM    431  HB2 LYS    30       3.569   6.291   1.417
ATOM    432  HG1 LYS    30       2.739   4.976   3.128
ATOM    433  HG2 LYS    30       3.119   6.037   4.407
ATOM    434  HD1 LYS    30       1.068   6.694   4.341
ATOM    435  HD2 LYS    30       1.618   7.821   3.277
ATOM    436  HE1 LYS    30       0.984   6.741   1.278
ATOM    437  HE2 LYS    30       0.310   5.358   2.315
ATOM    438  O   LYS    30       5.362   4.057   1.629
ATOM    439  N   VAL    31       6.162   4.169   3.718
ATOM    440  CA  VAL    31       6.435   2.759   3.943
ATOM    441  C   VAL    31       5.208   2.197   4.643
ATOM    442  HN  VAL    31       6.434   4.753   4.497
ATOM    443  CB  VAL    31       7.686   2.554   4.824
ATOM    444  CG1 VAL    31       8.080   1.092   4.876
ATOM    445  CG2 VAL    31       8.835   3.438   4.350
ATOM    446  HA  VAL    31       6.602   2.264   2.987
ATOM    447  HB  VAL    31       7.473   2.945   5.819
ATOM    448  HG1 VAL    31       8.303   0.689   3.888
ATOM    449  HG2 VAL    31       8.969   0.924   5.484
ATOM    450  HG3 VAL    31       7.442   0.486   5.520
ATOM    451  HG4 VAL    31       8.562   4.480   4.517
ATOM    452  HG5 VAL    31       9.765   3.229   4.879
ATOM    453  HG6 VAL    31       8.915   3.265   3.277
ATOM    454  O   VAL    31       4.808   2.675   5.717
ATOM    455  N   LEU    32       4.604   1.200   4.003
ATOM    456  CA  LEU    32       3.480   0.433   4.537
ATOM    457  C   LEU    32       3.917  -1.030   4.725
ATOM    458  HN  LEU    32       4.920   0.930   3.082
ATOM    459  CB  LEU    32       2.245   0.598   3.656
ATOM    460  CG  LEU    32       1.698   1.995   3.301
ATOM    461  CD1 LEU    32       0.805   1.896   2.075
ATOM    462  CD2 LEU    32       1.070   2.883   4.363
ATOM    463  HA  LEU    32       3.177   0.852   5.496
ATOM    464  HB1 LEU    32       2.582  -0.039   2.838
ATOM    465  HB2 LEU    32       1.453  -0.021   4.079
ATOM    466  HG  LEU    32       2.565   2.622   3.095
ATOM    467  HD1 LEU    32      -0.100   1.424   2.457
ATOM    468  HD2 LEU    32       0.438   2.792   1.575
ATOM    469  HD3 LEU    32       1.168   1.178   1.340
ATOM    470  HD4 LEU    32       1.755   3.187   5.155
ATOM    471  HD5 LEU    32       0.656   3.733   3.821
ATOM    472  HD6 LEU    32       0.145   2.481   4.778
ATOM    473  O   LEU    32       4.383  -1.682   3.775
ATOM    474  N   PHE    33       3.849  -1.569   5.943
ATOM    475  CA  PHE    33       4.275  -2.949   6.222
ATOM    476  C   PHE    33       3.075  -3.877   5.944
ATOM    477  HN  PHE    33       3.494  -1.023   6.715
ATOM    478  CB  PHE    33       4.796  -3.069   7.663
ATOM    479  CG  PHE    33       6.255  -2.716   7.821
ATOM    480  CD1 PHE    33       7.206  -3.716   8.030
ATOM    481  CE1 PHE    33       8.551  -3.405   8.180
ATOM    482  HD1 PHE    33       6.897  -4.760   8.079
ATOM    483  CZ  PHE    33       8.960  -2.080   8.124
ATOM    484  HE1 PHE    33       9.280  -4.200   8.339
ATOM    485  CE2 PHE    33       8.027  -1.068   7.921
ATOM    486  HZ  PHE    33      10.014  -1.830   8.240
ATOM    487  CD2 PHE    33       6.684  -1.385   7.776
ATOM    488  HE2 PHE    33       8.352  -0.028   7.876
ATOM    489  HD2 PHE    33       5.950  -0.593   7.625
ATOM    490  HA  PHE    33       5.112  -3.209   5.574
ATOM    491  HB1 PHE    33       4.223  -2.553   8.434
ATOM    492  HB2 PHE    33       4.598  -4.106   7.934
ATOM    493  O   PHE    33       1.975  -3.677   6.488
ATOM    494  N   LYS    34       3.277  -4.890   5.097
ATOM    495  CA  LYS    34       2.247  -5.835   4.660
ATOM    496  C   LYS    34       1.567  -6.544   5.827
ATOM    497  HN  LYS    34       4.198  -5.045   4.711
ATOM    498  CB  LYS    34       2.829  -6.862   3.702
ATOM    499  CG  LYS    34       3.299  -6.317   2.381
ATOM    500  CD  LYS    34       3.921  -7.300   1.414
ATOM    501  CE  LYS    34       4.376  -6.600   0.151
ATOM    502  NZ  LYS    34       4.808  -7.561  -0.883
ATOM    503  HZ1 LYS    34       5.007  -7.082  -1.749
ATOM    504  HZ2 LYS    34       4.242  -8.377  -1.071
ATOM    505  HZ3 LYS    34       5.674  -7.985  -0.583
ATOM    506  HA  LYS    34       1.479  -5.302   4.100
ATOM    507  HB1 LYS    34       3.633  -7.463   4.127
ATOM    508  HB2 LYS    34       2.044  -7.602   3.546
ATOM    509  HG1 LYS    34       2.415  -5.845   1.952
ATOM    510  HG2 LYS    34       3.935  -5.435   2.468
ATOM    511  HD1 LYS    34       4.719  -7.794   1.969
ATOM    512  HD2 LYS    34       3.326  -8.169   1.135
ATOM    513  HE1 LYS    34       3.607  -6.007  -0.344
ATOM    514  HE2 LYS    34       5.123  -5.852   0.413
ATOM    515  O   LYS    34       0.342  -6.811   5.782
ATOM    516  N   ALA    35       2.397  -6.810   6.843
ATOM    517  CA  ALA    35       1.926  -7.366   8.116
ATOM    518  C   ALA    35       0.754  -6.568   8.720
ATOM    519  HN  ALA    35       3.386  -6.627   6.745
ATOM    520  CB  ALA    35       3.077  -7.483   9.116
ATOM    521  HA  ALA    35       1.587  -8.390   7.962
ATOM    522  HB1 ALA    35       3.842  -6.708   9.071
ATOM    523  HB2 ALA    35       2.745  -7.604  10.147
ATOM    524  HB3 ALA    35       3.739  -8.304   8.844
ATOM    525  O   ALA    35      -0.147  -7.147   9.358
ATOM    526  N   GLN    36       0.664  -5.252   8.532
ATOM    527  CA  GLN    36      -0.332  -4.369   9.132
ATOM    528  C   GLN    36      -1.479  -4.254   8.165
ATOM    529  HN  GLN    36       1.325  -4.785   7.928
ATOM    530  CB  GLN    36       0.279  -3.018   9.432
ATOM    531  CG  GLN    36       1.043  -3.161  10.729
ATOM    532  CD  GLN    36       1.459  -1.813  11.252
ATOM    533  NE2 GLN    36       0.667  -1.144  12.090
ATOM    534  HE1 GLN    36       0.874  -0.216  12.424
ATOM    535  HE2 GLN    36      -0.190  -1.564  12.413
ATOM    536  OE1 GLN    36       2.545  -1.305  10.920
ATOM    537  HA  GLN    36      -0.672  -4.793  10.077
ATOM    538  HB1 GLN    36       0.942  -2.753   8.608
ATOM    539  HB2 GLN    36      -0.517  -2.278   9.507
ATOM    540  HG1 GLN    36       0.559  -3.661  11.568
ATOM    541  HG2 GLN    36       2.007  -3.666  10.659
ATOM    542  O   GLN    36      -2.638  -4.215   8.574
ATOM    543  N   LEU    37      -1.165  -4.196   6.877
ATOM    544  CA  LEU    37      -2.036  -4.098   5.724
ATOM    545  C   LEU    37      -2.918  -5.318   5.526
ATOM    546  HN  LEU    37      -0.196  -4.218   6.595
ATOM    547  CB  LEU    37      -1.239  -3.849   4.448
ATOM    548  CG  LEU    37      -0.416  -2.554   4.494
ATOM    549  CD1 LEU    37       0.386  -2.510   3.206
ATOM    550  CD2 LEU    37      -1.289  -1.313   4.603
ATOM    551  HA  LEU    37      -2.694  -3.236   5.837
ATOM    552  HB1 LEU    37      -0.563  -4.665   4.192
ATOM    553  HB2 LEU    37      -1.948  -3.787   3.622
ATOM    554  HG  LEU    37       0.260  -2.494   5.347
ATOM    555  HD1 LEU    37      -0.112  -3.045   2.397
ATOM    556  HD2 LEU    37       0.579  -1.481   2.900
ATOM    557  HD3 LEU    37       1.379  -2.959   3.192
ATOM    558  HD4 LEU    37      -0.628  -0.447   4.639
ATOM    559  HD5 LEU    37      -1.872  -1.281   3.683
ATOM    560  HD6 LEU    37      -1.955  -1.287   5.465
ATOM    561  O   LEU    37      -4.120  -5.152   5.315
ATOM    562  N   GLU    38      -2.380  -6.547   5.604
ATOM    563  CA  GLU    38      -3.129  -7.825   5.563
ATOM    564  C   GLU    38      -3.936  -7.911   6.826
ATOM    565  HN  GLU    38      -1.380  -6.653   5.700
ATOM    566  CB  GLU    38      -2.235  -9.054   5.580
ATOM    567  CG  GLU    38      -1.579  -9.075   4.230
ATOM    568  CD  GLU    38      -0.789 -10.351   4.021
ATOM    569  OE1 GLU    38       0.404 -10.536   4.345
ATOM    570  OE2 GLU    38      -1.343 -11.354   3.525
ATOM    571  HA  GLU    38      -3.783  -7.835   4.691
ATOM    572  HB1 GLU    38      -1.525  -9.186   6.395
ATOM    573  HB2 GLU    38      -2.769  -9.999   5.683
ATOM    574  HG1 GLU    38      -2.372  -9.021   3.485
ATOM    575  HG2 GLU    38      -0.952  -8.213   4.002
ATOM    576  O   GLU    38      -5.143  -8.156   6.786
ATOM    577  N   LYS    39      -3.381  -7.751   8.027
ATOM    578  CA  LYS    39      -4.132  -7.912   9.261
ATOM    579  C   LYS    39      -5.197  -6.821   9.445
ATOM    580  HN  LYS    39      -2.403  -7.508   8.099
ATOM    581  CB  LYS    39      -3.194  -8.023  10.476
ATOM    582  CG  LYS    39      -2.264  -9.243  10.539
ATOM    583  CD  LYS    39      -2.818 -10.543  11.129
ATOM    584  CE  LYS    39      -1.787 -11.570  11.588
ATOM    585  NZ  LYS    39      -2.585 -12.794  11.860
ATOM    586  HZ1 LYS    39      -2.040 -13.457  12.393
ATOM    587  HZ2 LYS    39      -2.911 -13.197  10.993
ATOM    588  HZ3 LYS    39      -3.440 -12.632  12.373
ATOM    589  HA  LYS    39      -4.638  -8.878   9.255
ATOM    590  HB1 LYS    39      -2.661  -7.074  10.514
ATOM    591  HB2 LYS    39      -3.825  -7.971  11.363
ATOM    592  HG1 LYS    39      -1.877  -9.457   9.543
ATOM    593  HG2 LYS    39      -1.337  -8.898  10.997
ATOM    594  HD1 LYS    39      -3.369 -10.249  12.022
ATOM    595  HD2 LYS    39      -3.564 -11.067  10.531
ATOM    596  HE1 LYS    39      -0.965 -11.669  10.879
ATOM    597  HE2 LYS    39      -1.327 -11.265  12.528
ATOM    598  O   LYS    39      -6.208  -7.058  10.108
ATOM    599  N   ALA    40      -5.086  -5.624   8.862
ATOM    600  CA  ALA    40      -6.147  -4.614   8.921
ATOM    601  C   ALA    40      -7.305  -4.999   7.988
ATOM    602  HN  ALA    40      -4.244  -5.388   8.356
ATOM    603  CB  ALA    40      -5.602  -3.226   8.622
ATOM    604  HA  ALA    40      -6.524  -4.541   9.941
ATOM    605  HB1 ALA    40      -5.008  -3.250   7.708
ATOM    606  HB2 ALA    40      -6.335  -2.430   8.488
ATOM    607  HB3 ALA    40      -4.890  -2.910   9.384
ATOM    608  O   ALA    40      -8.460  -4.691   8.292
ATOM    609  N   GLY    41      -7.047  -5.663   6.853
ATOM    610  CA  GLY    41      -8.094  -6.062   5.883
ATOM    611  C   GLY    41      -8.115  -5.025   4.760
ATOM    612  HN  GLY    41      -6.096  -5.916   6.625
ATOM    613  HA1 GLY    41      -7.861  -7.048   5.481
ATOM    614  HA2 GLY    41      -9.061  -6.094   6.385
ATOM    615  O   GLY    41      -9.186  -4.676   4.248
ATOM    616  N   VAL    42      -6.960  -4.509   4.329
ATOM    617  CA  VAL    42      -6.837  -3.430   3.339
ATOM    618  C   VAL    42      -5.819  -3.645   2.202
ATOM    619  HN  VAL    42      -6.086  -4.864   4.691
ATOM    620  CB  VAL    42      -6.525  -2.072   4.015
ATOM    621  CG1 VAL    42      -7.630  -1.514   4.891
ATOM    622  CG2 VAL    42      -5.171  -2.053   4.712
ATOM    623  HA  VAL    42      -7.798  -3.275   2.848
ATOM    624  HB  VAL    42      -6.396  -1.381   3.182
ATOM    625  HG1 VAL    42      -8.521  -1.686   4.287
ATOM    626  HG2 VAL    42      -7.632  -2.019   5.857
ATOM    627  HG3 VAL    42      -7.645  -0.436   5.051
ATOM    628  HG4 VAL    42      -5.432  -2.494   5.674
ATOM    629  HG5 VAL    42      -4.359  -2.662   4.313
ATOM    630  HG6 VAL    42      -4.817  -1.044   4.922
ATOM    631  O   VAL    42      -5.090  -2.723   1.827
ATOM    632  N   GLU    43      -5.717  -4.829   1.610
ATOM    633  CA  GLU    43      -4.948  -5.102   0.412
ATOM    634  C   GLU    43      -5.564  -4.293  -0.741
ATOM    635  HN  GLU    43      -6.202  -5.626   1.996
ATOM    636  CB  GLU    43      -4.930  -6.599   0.098
ATOM    637  CG  GLU    43      -3.799  -7.308   0.842
ATOM    638  CD  GLU    43      -3.297  -8.510   0.080
ATOM    639  OE1 GLU    43      -3.470  -9.662   0.559
ATOM    640  OE2 GLU    43      -2.727  -8.397  -1.032
ATOM    641  HA  GLU    43      -3.911  -4.804   0.570
ATOM    642  HB1 GLU    43      -5.841  -7.132   0.369
ATOM    643  HB2 GLU    43      -4.694  -6.792  -0.949
ATOM    644  HG1 GLU    43      -2.966  -6.620   0.984
ATOM    645  HG2 GLU    43      -4.010  -7.571   1.878
ATOM    646  O   GLU    43      -4.833  -3.684  -1.550
ATOM    647  N   HIS    44      -6.894  -4.292  -0.839
ATOM    648  CA  HIS    44      -7.581  -3.667  -1.959
ATOM    649  C   HIS    44      -7.673  -2.166  -1.815
ATOM    650  HN  HIS    44      -7.450  -4.734  -0.121
ATOM    651  CB  HIS    44      -8.954  -4.306  -2.254
ATOM    652  CG  HIS    44      -9.326  -4.402  -3.741
ATOM    653  ND1 HIS    44     -10.018  -5.460  -4.263
ATOM    654  CE1 HIS    44     -10.215  -5.263  -5.590
ATOM    655  NE2 HIS    44      -9.657  -4.071  -5.925
ATOM    656  HE  HIS    44     -10.747  -6.010  -6.180
ATOM    657  CD2 HIS    44      -9.105  -3.511  -4.810
ATOM    658  HNE HIS    44      -9.656  -3.671  -6.852
ATOM    659  HD  HIS    44      -8.610  -2.542  -4.874
ATOM    660  HA  HIS    44      -7.043  -3.884  -2.882
ATOM    661  HB1 HIS    44      -8.652  -5.348  -2.150
ATOM    662  HB2 HIS    44      -9.758  -3.985  -1.593
ATOM    663  O   HIS    44      -7.486  -1.432  -2.811
ATOM    664  N   GLN    45      -7.944  -1.695  -0.591
ATOM    665  CA  GLN    45      -8.002  -0.274  -0.198
ATOM    666  C   GLN    45      -6.666   0.461  -0.367
ATOM    667  HN  GLN    45      -8.133  -2.338   0.164
ATOM    668  CB  GLN    45      -8.468  -0.132   1.241
ATOM    669  CG  GLN    45      -9.674  -0.969   1.624
ATOM    670  CD  GLN    45     -10.470  -0.567   2.850
ATOM    671  NE2 GLN    45     -11.738  -0.978   2.949
ATOM    672  HE1 GLN    45     -12.351  -0.487   3.580
ATOM    673  HE2 GLN    45     -12.203  -1.523   2.239
ATOM    674  OE1 GLN    45      -9.949   0.156   3.702
ATOM    675  HA  GLN    45      -8.739   0.244  -0.811
ATOM    676  HB1 GLN    45      -7.655  -0.333   1.939
ATOM    677  HB2 GLN    45      -8.631   0.935   1.390
ATOM    678  HG1 GLN    45     -10.323  -0.897   0.752
ATOM    679  HG2 GLN    45      -9.415  -2.009   1.823
ATOM    680  O   GLN    45      -6.657   1.669  -0.652
ATOM    681  N   LEU    46      -5.526  -0.233  -0.243
ATOM    682  CA  LEU    46      -4.192   0.238  -0.576
ATOM    683  C   LEU    46      -4.110   0.327  -2.076
ATOM    684  HN  LEU    46      -5.549  -1.178   0.112
ATOM    685  CB  LEU    46      -3.136  -0.737  -0.095
ATOM    686  CG  LEU    46      -1.639  -0.386  -0.096
ATOM    687  CD1 LEU    46      -0.860  -1.681   0.108
ATOM    688  CD2 LEU    46      -1.076   0.455  -1.231
ATOM    689  HA  LEU    46      -4.028   1.217  -0.125
ATOM    690  HB1 LEU    46      -3.367  -0.744   0.970
ATOM    691  HB2 LEU    46      -3.346  -1.702  -0.557
ATOM    692  HG  LEU    46      -1.467   0.125   0.852
ATOM    693  HD1 LEU    46      -1.454  -2.353   0.727
ATOM    694  HD2 LEU    46      -0.718  -2.210  -0.834
ATOM    695  HD3 LEU    46       0.119  -1.474   0.541
ATOM    696  HD4 LEU    46      -1.324   1.514  -1.156
ATOM    697  HD5 LEU    46       0.008   0.489  -1.122
ATOM    698  HD6 LEU    46      -1.404   0.098  -2.207
ATOM    699  O   LEU    46      -3.725   1.353  -2.630
ATOM    700  N   ARG    47      -4.453  -0.717  -2.810
ATOM    701  CA  ARG    47      -4.358  -0.702  -4.248
ATOM    702  C   ARG    47      -5.253   0.379  -4.832
ATOM    703  HN  ARG    47      -4.793  -1.556  -2.361
ATOM    704  CB  ARG    47      -4.553  -2.087  -4.859
ATOM    705  CG  ARG    47      -3.556  -3.134  -4.376
ATOM    706  CD  ARG    47      -4.277  -4.473  -4.477
ATOM    707  NE  ARG    47      -3.617  -5.568  -3.753
ATOM    708  CZ  ARG    47      -2.627  -6.326  -4.247
ATOM    709  HE  ARG    47      -4.041  -5.636  -2.837
ATOM    710  NH1 ARG    47      -2.158  -6.133  -5.492
ATOM    711  H11 ARG    47      -2.545  -5.409  -6.083
ATOM    712  H12 ARG    47      -1.414  -6.686  -5.897
ATOM    713  NH2 ARG    47      -2.110  -7.293  -3.487
ATOM    714  H21 ARG    47      -2.441  -7.474  -2.548
ATOM    715  H22 ARG    47      -1.363  -7.895  -3.809
ATOM    716  HA  ARG    47      -3.327  -0.505  -4.542
ATOM    717  HB1 ARG    47      -5.562  -2.445  -4.654
ATOM    718  HB2 ARG    47      -4.563  -1.984  -5.944
ATOM    719  HG1 ARG    47      -2.608  -3.232  -4.904
ATOM    720  HG2 ARG    47      -3.178  -2.964  -3.368
ATOM    721  HD1 ARG    47      -5.285  -4.386  -4.070
ATOM    722  HD2 ARG    47      -4.588  -4.731  -5.489
ATOM    723  O   ARG    47      -4.775   1.115  -5.670
ATOM    724  N   ARG    48      -6.490   0.475  -4.335
ATOM    725  CA  ARG    48      -7.495   1.533  -4.565
ATOM    726  C   ARG    48      -7.034   2.996  -4.437
ATOM    727  HN  ARG    48      -6.838  -0.241  -3.714
ATOM    728  CB  ARG    48      -8.730   1.381  -3.668
ATOM    729  CG  ARG    48     -10.007   2.041  -4.191
ATOM    730  CD  ARG    48     -10.763   3.040  -3.315
ATOM    731  NE  ARG    48     -11.117   2.418  -2.033
ATOM    732  CZ  ARG    48     -10.651   2.774  -0.830
ATOM    733  HE  ARG    48     -11.776   1.673  -2.221
ATOM    734  NH1 ARG    48     -11.068   2.120   0.249
ATOM    735  H11 ARG    48     -11.731   1.359   0.168
ATOM    736  H12 ARG    48     -10.756   2.338   1.187
ATOM    737  NH2 ARG    48      -9.777   3.770  -0.687
ATOM    738  H21 ARG    48      -9.429   4.298  -1.477
ATOM    739  H22 ARG    48      -9.417   4.049   0.216
ATOM    740  HA  ARG    48      -7.890   1.445  -5.577
ATOM    741  HB1 ARG    48      -8.851   0.300  -3.607
ATOM    742  HB2 ARG    48      -8.559   1.568  -2.608
ATOM    743  HG1 ARG    48      -9.830   2.459  -5.182
ATOM    744  HG2 ARG    48     -10.693   1.227  -4.428
ATOM    745  HD1 ARG    48     -10.103   3.892  -3.147
ATOM    746  HD2 ARG    48     -11.651   3.560  -3.675
ATOM    747  O   ARG    48      -7.398   3.820  -5.286
ATOM    748  N   GLU    49      -6.243   3.298  -3.393
ATOM    749  CA  GLU    49      -5.624   4.577  -3.034
ATOM    750  C   GLU    49      -4.772   5.102  -4.192
ATOM    751  HN  GLU    49      -6.003   2.582  -2.722
ATOM    752  CB  GLU    49      -4.773   4.480  -1.731
ATOM    753  CG  GLU    49      -4.071   5.765  -1.201
ATOM    754  CD  GLU    49      -3.253   5.509   0.095
ATOM    755  OE1 GLU    49      -3.801   4.918   1.055
ATOM    756  OE2 GLU    49      -2.081   5.989   0.168
ATOM    757  HA  GLU    49      -6.401   5.306  -2.807
ATOM    758  HB1 GLU    49      -5.385   4.133  -0.898
ATOM    759  HB2 GLU    49      -3.953   3.773  -1.849
ATOM    760  HG1 GLU    49      -3.370   6.148  -1.943
ATOM    761  HG2 GLU    49      -4.750   6.552  -0.874
ATOM    762  O   GLU    49      -4.997   6.220  -4.669
ATOM    763  N   VAL    50      -3.843   4.229  -4.594
ATOM    764  CA  VAL    50      -2.779   4.481  -5.569
ATOM    765  C   VAL    50      -3.420   4.692  -6.947
ATOM    766  HN  VAL    50      -3.836   3.293  -4.215
ATOM    767  CB  VAL    50      -1.713   3.341  -5.572
ATOM    768  CG1 VAL    50      -0.708   3.079  -6.683
ATOM    769  CG2 VAL    50      -1.066   3.234  -4.202
ATOM    770  HA  VAL    50      -2.223   5.372  -5.278
ATOM    771  HB  VAL    50      -2.333   2.446  -5.604
ATOM    772  HG1 VAL    50      -0.021   2.239  -6.573
ATOM    773  HG2 VAL    50      -1.131   2.950  -7.679
ATOM    774  HG3 VAL    50      -0.081   3.950  -6.875
ATOM    775  HG4 VAL    50      -0.427   2.360  -4.075
ATOM    776  HG5 VAL    50      -0.503   4.139  -3.972
ATOM    777  HG6 VAL    50      -1.793   3.188  -3.391
ATOM    778  O   VAL    50      -3.072   5.630  -7.676
ATOM    779  N   GLU    51      -4.369   3.858  -7.351
ATOM    780  CA  GLU    51      -5.068   3.930  -8.619
ATOM    781  C   GLU    51      -5.846   5.225  -8.800
ATOM    782  HN  GLU    51      -4.656   3.096  -6.753
ATOM    783  CB  GLU    51      -6.008   2.742  -8.770
ATOM    784  CG  GLU    51      -6.002   1.970 -10.083
ATOM    785  CD  GLU    51      -6.448   2.748 -11.316
ATOM    786  OE1 GLU    51      -7.544   3.362 -11.248
ATOM    787  OE2 GLU    51      -5.709   2.630 -12.323
ATOM    788  HA  GLU    51      -4.349   3.861  -9.435
ATOM    789  HB1 GLU    51      -5.861   1.991  -7.994
ATOM    790  HB2 GLU    51      -7.037   3.037  -8.563
ATOM    791  HG1 GLU    51      -4.974   1.635 -10.221
ATOM    792  HG2 GLU    51      -6.642   1.088 -10.101
ATOM    793  O   GLU    51      -5.838   5.812  -9.883
ATOM    794  N   ILE    52      -6.511   5.712  -7.757
ATOM    795  CA  ILE    52      -7.242   6.982  -7.831
ATOM    796  C   ILE    52      -6.230   8.132  -7.883
ATOM    797  HN  ILE    52      -6.521   5.201  -6.885
ATOM    798  CB  ILE    52      -8.239   7.127  -6.657
ATOM    799  CG1 ILE    52      -9.369   6.088  -6.757
ATOM    800  CG2 ILE    52      -8.994   8.452  -6.573
ATOM    801  CD1 ILE    52     -10.189   5.948  -5.498
ATOM    802  HA  ILE    52      -7.861   6.994  -8.728
ATOM    803  HB  ILE    52      -7.632   6.965  -5.766
ATOM    804  HG1 ILE    52     -10.006   6.491  -7.545
ATOM    805  HG2 ILE    52      -9.012   5.146  -7.174
ATOM    806  HG3 ILE    52      -9.487   8.671  -7.520
ATOM    807  HG4 ILE    52      -9.767   8.472  -5.804
ATOM    808  HG5 ILE    52      -8.481   9.392  -6.371
ATOM    809  HD1 ILE    52     -10.754   5.021  -5.595
ATOM    810  HD2 ILE    52      -9.508   5.960  -4.646
ATOM    811  HD3 ILE    52     -10.878   6.793  -5.491
ATOM    812  O   ILE    52      -6.358   9.031  -8.726
ATOM    813  N   GLN    53      -5.208   8.112  -7.021
ATOM    814  CA  GLN    53      -4.204   9.176  -6.890
ATOM    815  C   GLN    53      -3.175   9.243  -8.030
ATOM    816  HN  GLN    53      -5.090   7.323  -6.402
ATOM    817  CB  GLN    53      -3.496   9.135  -5.514
ATOM    818  CG  GLN    53      -2.666  10.361  -5.134
ATOM    819  CD  GLN    53      -1.908  10.300  -3.793
ATOM    820  NE2 GLN    53      -1.197  11.346  -3.327
ATOM    821  HE1 GLN    53      -0.805  11.161  -2.418
ATOM    822  HE2 GLN    53      -1.078  12.244  -3.770
ATOM    823  OE1 GLN    53      -1.893   9.209  -3.184
ATOM    824  HA  GLN    53      -4.703  10.145  -6.863
ATOM    825  HB1 GLN    53      -4.189   8.916  -4.702
ATOM    826  HB2 GLN    53      -2.891   8.230  -5.452
ATOM    827  HG1 GLN    53      -1.993  10.603  -5.956
ATOM    828  HG2 GLN    53      -3.341  11.216  -5.178
ATOM    829  O   GLN    53      -2.792  10.344  -8.433
ATOM    830  N   SER    54      -2.724   8.111  -8.578
ATOM    831  CA  SER    54      -1.748   8.173  -9.679
ATOM    832  C   SER    54      -2.237   8.915 -10.938
ATOM    833  HN  SER    54      -3.055   7.221  -8.235
ATOM    834  CB  SER    54      -1.248   6.785 -10.054
ATOM    835  OG  SER    54      -2.309   6.031 -10.586
ATOM    836  HG  SER    54      -3.045   6.216  -9.990
ATOM    837  HA  SER    54      -0.850   8.690  -9.341
ATOM    838  HB1 SER    54      -0.373   6.811 -10.704
ATOM    839  HB2 SER    54      -0.873   6.231  -9.193
ATOM    840  O   SER    54      -1.419   9.362 -11.756
ATOM    841  N   HIS    55      -3.558   9.056 -11.084
ATOM    842  CA  HIS    55      -4.132   9.755 -12.246
ATOM    843  C   HIS    55      -4.594  11.180 -12.005
ATOM    844  HN  HIS    55      -4.183   8.676 -10.388
ATOM    845  CB  HIS    55      -5.224   8.912 -12.895
ATOM    846  CG  HIS    55      -4.699   7.665 -13.549
ATOM    847  ND1 HIS    55      -5.194   6.444 -13.280
ATOM    848  CE1 HIS    55      -4.518   5.519 -13.996
ATOM    849  NE2 HIS    55      -3.578   6.153 -14.714
ATOM    850  HE  HIS    55      -4.786   4.466 -13.917
ATOM    851  CD2 HIS    55      -3.657   7.477 -14.461
ATOM    852  HNE HIS    55      -2.924   5.703 -15.338
ATOM    853  HD  HIS    55      -2.969   8.167 -14.949
ATOM    854  HA  HIS    55      -3.389   9.810 -13.041
ATOM    855  HB1 HIS    55      -5.946   8.607 -12.138
ATOM    856  HB2 HIS    55      -5.728   9.499 -13.662
ATOM    857  O   HIS    55      -5.306  11.766 -12.832
ATOM    858  N   LEU    56      -4.172  11.769 -10.894
ATOM    859  CA  LEU    56      -4.530  13.160 -10.601
ATOM    860  C   LEU    56      -3.361  14.163 -10.803
ATOM    861  HN  LEU    56      -3.597  11.256 -10.240
ATOM    862  CB  LEU    56      -5.133  13.267  -9.186
ATOM    863  CG  LEU    56      -6.416  12.474  -8.859
ATOM    864  CD1 LEU    56      -6.776  12.569  -7.376
ATOM    865  CD2 LEU    56      -7.598  12.918  -9.719
ATOM    866  HA  LEU    56      -5.342  13.473 -11.257
ATOM    867  HB1 LEU    56      -4.404  12.922  -8.452
ATOM    868  HB2 LEU    56      -5.393  14.305  -8.978
ATOM    869  HG  LEU    56      -6.268  11.424  -9.109
ATOM    870  HD1 LEU    56      -7.684  11.998  -7.184
ATOM    871  HD2 LEU    56      -5.960  12.164  -6.777
ATOM    872  HD3 LEU    56      -6.940  13.613  -7.107
ATOM    873  HD4 LEU    56      -8.479  12.334  -9.455
ATOM    874  HD5 LEU    56      -7.798  13.975  -9.544
ATOM    875  HD6 LEU    56      -7.361  12.763 -10.771
ATOM    876  O   LEU    56      -2.261  13.972 -10.281
ATOM    877  N   ARG    57      -3.604  15.219 -11.568
ATOM    878  CA  ARG    57      -2.629  16.293 -11.698
ATOM    879  C   ARG    57      -3.273  17.593 -11.292
ATOM    880  HN  ARG    57      -4.477  15.285 -12.070
ATOM    881  CB  ARG    57      -2.144  16.475 -13.136
ATOM    882  CG  ARG    57      -1.476  15.279 -13.756
ATOM    883  CD  ARG    57      -0.143  14.956 -13.112
ATOM    884  NE  ARG    57       0.003  13.512 -13.149
ATOM    885  CZ  ARG    57       0.742  12.846 -14.032
ATOM    886  HE  ARG    57      -0.550  13.124 -12.395
ATOM    887  NH1 ARG    57       1.462  13.492 -14.951
ATOM    888  H11 ARG    57       1.459  14.503 -14.992
ATOM    889  H12 ARG    57       2.036  13.021 -15.638
ATOM    890  NH2 ARG    57       0.762  11.519 -13.975
ATOM    891  H21 ARG    57       0.234  11.003 -13.283
ATOM    892  H22 ARG    57       1.304  10.957 -14.618
ATOM    893  HA  ARG    57      -1.775  16.089 -11.052
ATOM    894  HB1 ARG    57      -2.991  16.718 -13.777
ATOM    895  HB2 ARG    57      -1.415  17.285 -13.174
ATOM    896  HG1 ARG    57      -2.119  14.406 -13.647
ATOM    897  HG2 ARG    57      -1.298  15.470 -14.814
ATOM    898  HD1 ARG    57       0.658  15.440 -13.671
ATOM    899  HD2 ARG    57      -0.138  15.319 -12.084
ATOM    900  O   ARG    57      -4.091  18.144 -12.035
ATOM    901  N   HIS    58      -2.907  18.101 -10.127
ATOM    902  CA  HIS    58      -3.379  19.412  -9.744
ATOM    903  C   HIS    58      -2.409  20.037  -8.757
ATOM    904  HN  HIS    58      -2.302  17.571  -9.515
ATOM    905  CB  HIS    58      -4.816  19.316  -9.215
ATOM    906  CG  HIS    58      -5.487  20.649  -9.011
ATOM    907  ND1 HIS    58      -5.160  21.485  -7.993
ATOM    908  CE1 HIS    58      -5.929  22.588  -8.051
ATOM    909  NE2 HIS    58      -6.760  22.459  -9.108
ATOM    910  HE  HIS    58      -5.804  23.379  -7.311
ATOM    911  CD2 HIS    58      -6.513  21.273  -9.716
ATOM    912  HNE HIS    58      -7.449  23.142  -9.389
ATOM    913  HD  HIS    58      -7.088  20.981 -10.594
ATOM    914  HA  HIS    58      -3.452  20.045 -10.628
ATOM    915  HB1 HIS    58      -5.427  18.755  -9.921
ATOM    916  HB2 HIS    58      -4.816  18.807  -8.251
ATOM    917  O   HIS    58      -1.892  19.360  -7.872
ATOM    918  N   PRO    59      -2.127  21.343  -8.905
ATOM    919  CA  PRO    59      -1.223  22.034  -7.975
ATOM    920  C   PRO    59      -1.582  21.919  -6.485
ATOM    921  CB  PRO    59      -1.312  23.500  -8.423
ATOM    922  CG  PRO    59      -2.486  23.597  -9.347
ATOM    923  CD  PRO    59      -2.595  22.244  -9.978
ATOM    924  HA  PRO    59      -0.216  21.629  -8.077
ATOM    925  HB1 PRO    59      -1.451  24.139  -7.551
ATOM    926  HB2 PRO    59      -0.391  23.781  -8.935
ATOM    927  HG1 PRO    59      -3.379  23.847  -8.775
ATOM    928  HG2 PRO    59      -2.301  24.373 -10.089
ATOM    929  HD1 PRO    59      -3.631  22.057 -10.261
ATOM    930  HD2 PRO    59      -1.963  22.205 -10.865
ATOM    931  O   PRO    59      -0.687  22.067  -5.640
ATOM    932  N   ASN    60      -2.854  21.661  -6.159
ATOM    933  CA  ASN    60      -3.266  21.426  -4.754
ATOM    934  C   ASN    60      -3.592  19.973  -4.426
ATOM    935  HN  ASN    60      -3.559  21.623  -6.880
ATOM    936  CB  ASN    60      -4.450  22.307  -4.361
ATOM    937  CG  ASN    60      -4.213  23.766  -4.673
ATOM    938  ND2 ASN    60      -3.289  24.399  -3.935
ATOM    939  HD1 ASN    60      -3.101  25.374  -4.112
ATOM    940  HD2 ASN    60      -2.799  23.889  -3.216
ATOM    941  OD1 ASN    60      -4.851  24.322  -5.574
ATOM    942  HA  ASN    60      -2.462  21.730  -4.083
ATOM    943  HB1 ASN    60      -5.338  21.987  -4.906
ATOM    944  HB2 ASN    60      -4.630  22.218  -3.289
ATOM    945  O   ASN    60      -4.213  19.681  -3.403
ATOM    946  N   ILE    61      -3.167  19.054  -5.283
ATOM    947  CA  ILE    61      -3.227  17.639  -4.922
ATOM    948  C   ILE    61      -1.809  17.063  -4.827
ATOM    949  HN  ILE    61      -2.803  19.336  -6.182
ATOM    950  CB  ILE    61      -4.115  16.859  -5.914
ATOM    951  CG1 ILE    61      -5.547  17.387  -5.821
ATOM    952  CG2 ILE    61      -4.050  15.350  -5.655
ATOM    953  CD1 ILE    61      -6.434  16.788  -6.878
ATOM    954  HA  ILE    61      -3.724  17.530  -3.958
ATOM    955  HB  ILE    61      -3.737  16.998  -6.927
ATOM    956  HG1 ILE    61      -5.963  17.139  -4.844
ATOM    957  HG2 ILE    61      -5.545  18.470  -5.950
ATOM    958  HG3 ILE    61      -4.686  14.830  -6.371
ATOM    959  HG4 ILE    61      -3.022  15.006  -5.766
ATOM    960  HG5 ILE    61      -4.395  15.140  -4.642
ATOM    961  HD1 ILE    61      -7.442  17.189  -6.777
ATOM    962  HD2 ILE    61      -6.042  17.035  -7.864
ATOM    963  HD3 ILE    61      -6.461  15.705  -6.759
ATOM    964  O   ILE    61      -0.993  17.337  -5.683
ATOM    965  N   LEU    62      -1.511  16.294  -3.781
ATOM    966  CA  LEU    62      -0.168  15.738  -3.609
ATOM    967  C   LEU    62       0.089  14.680  -4.663
ATOM    968  HN  LEU    62      -2.220  16.088  -3.091
ATOM    969  CB  LEU    62      -0.030  15.118  -2.223
ATOM    970  CG  LEU    62       1.441  14.888  -1.849
ATOM    971  CD1 LEU    62       2.150  16.223  -1.680
ATOM    972  CD2 LEU    62       1.596  14.056  -0.577
ATOM    973  HA  LEU    62       0.571  16.533  -3.709
ATOM    974  HB1 LEU    62      -0.473  15.783  -1.481
ATOM    975  HB2 LEU    62      -0.544  14.157  -2.201
ATOM    976  HG  LEU    62       1.933  14.319  -2.638
ATOM    977  HD1 LEU    62       3.193  16.050  -1.414
ATOM    978  HD2 LEU    62       2.101  16.782  -2.614
ATOM    979  HD3 LEU    62       1.665  16.795  -0.889
ATOM    980  HD4 LEU    62       2.655  13.923  -0.356
ATOM    981  HD5 LEU    62       1.114  14.570   0.255
ATOM    982  HD6 LEU    62       1.130  13.082  -0.720
ATOM    983  O   LEU    62      -0.702  13.748  -4.778
ATOM    984  N   ARG    63       1.174  14.805  -5.429
ATOM    985  CA  ARG    63       1.469  13.842  -6.499
ATOM    986  C   ARG    63       1.876  12.519  -5.901
ATOM    987  HN  ARG    63       1.810  15.575  -5.276
ATOM    988  CB  ARG    63       2.635  14.321  -7.365
ATOM    989  CG  ARG    63       2.289  15.287  -8.473
ATOM    990  CD  ARG    63       1.511  14.606  -9.593
ATOM    991  NE  ARG    63       2.250  13.589 -10.360
ATOM    992  CZ  ARG    63       3.129  13.850 -11.343
ATOM    993  HE  ARG    63       1.976  12.679 -10.013
ATOM    994  NH1 ARG    63       3.429  15.117 -11.682
ATOM    995  H11 ARG    63       2.997  15.896 -11.202
ATOM    996  H12 ARG    63       4.085  15.356 -12.415
ATOM    997  NH2 ARG    63       3.731  12.838 -11.991
ATOM    998  H21 ARG    63       3.546  11.869 -11.765
ATOM    999  H22 ARG    63       4.398  12.992 -12.736
ATOM   1000  HA  ARG    63       0.582  13.700  -7.115
ATOM   1001  HB1 ARG    63       3.368  14.831  -6.739
ATOM   1002  HB2 ARG    63       3.105  13.465  -7.848
ATOM   1003  HG1 ARG    63       1.677  16.095  -8.073
ATOM   1004  HG2 ARG    63       3.205  15.701  -8.894
ATOM   1005  HD1 ARG    63       0.641  14.100  -9.175
ATOM   1006  HD2 ARG    63       1.184  15.354 -10.315
ATOM   1007  O   ARG    63       2.618  12.513  -4.919
ATOM   1008  N   LEU    64       1.413  11.407  -6.481
ATOM   1009  CA  LEU    64       2.026  10.086  -6.230
ATOM   1010  C   LEU    64       2.774   9.712  -7.496
ATOM   1011  HN  LEU    64       0.624  11.460  -7.109
ATOM   1012  CB  LEU    64       0.969   9.031  -5.900
ATOM   1013  CG  LEU    64       1.209   7.527  -6.063
ATOM   1014  CD1 LEU    64       2.290   7.003  -5.154
ATOM   1015  CD2 LEU    64      -0.049   6.762  -5.769
ATOM   1016  HA  LEU    64       2.707  10.156  -5.381
ATOM   1017  HB1 LEU    64       0.513   9.182  -4.921
ATOM   1018  HB2 LEU    64       0.128   9.239  -6.561
ATOM   1019  HG  LEU    64       1.497   7.247  -7.077
ATOM   1020  HD1 LEU    64       1.962   7.036  -4.114
ATOM   1021  HD2 LEU    64       2.507   5.951  -5.340
ATOM   1022  HD3 LEU    64       3.248   7.516  -5.233
ATOM   1023  HD4 LEU    64      -1.000   7.085  -6.193
ATOM   1024  HD5 LEU    64       0.126   5.694  -5.899
ATOM   1025  HD6 LEU    64      -0.188   6.869  -4.693
ATOM   1026  O   LEU    64       2.171   9.625  -8.562
ATOM   1027  N   TYR    65       4.082   9.516  -7.397
ATOM   1028  CA  TYR    65       4.890   9.349  -8.596
ATOM   1029  C   TYR    65       4.898   7.911  -9.077
ATOM   1030  HN  TYR    65       4.517   9.483  -6.486
ATOM   1031  CB  TYR    65       6.325   9.834  -8.373
ATOM   1032  CG  TYR    65       6.424  11.313  -8.149
ATOM   1033  CD1 TYR    65       6.107  12.228  -9.178
ATOM   1034  CE1 TYR    65       6.191  13.601  -8.971
ATOM   1035  HD1 TYR    65       5.790  11.862 -10.154
ATOM   1036  CZ  TYR    65       6.607  14.051  -7.714
ATOM   1037  HE1 TYR    65       5.936  14.290  -9.776
ATOM   1038  CE2 TYR    65       6.948  13.171  -6.696
ATOM   1039  OH  TYR    65       6.714  15.389  -7.458
ATOM   1040  CD2 TYR    65       6.858  11.810  -6.918
ATOM   1041  HE2 TYR    65       7.283  13.556  -5.732
ATOM   1042  HD2 TYR    65       7.128  11.110  -6.127
ATOM   1043  HH  TYR    65       6.479  15.935  -8.211
ATOM   1044  HA  TYR    65       4.490   9.974  -9.394
ATOM   1045  HB1 TYR    65       6.744   9.341  -7.495
ATOM   1046  HB2 TYR    65       6.930   9.594  -9.247
ATOM   1047  O   TYR    65       5.114   7.656 -10.259
ATOM   1048  N   GLY    66       4.636   6.985  -8.158
ATOM   1049  CA  GLY    66       4.876   5.556  -8.371
ATOM   1050  C   GLY    66       4.900   4.826  -7.032
ATOM   1051  HN  GLY    66       4.253   7.259  -7.264
ATOM   1052  HA1 GLY    66       4.081   5.142  -8.990
ATOM   1053  HA2 GLY    66       5.835   5.419  -8.871
ATOM   1054  O   GLY    66       4.714   5.435  -5.964
ATOM   1055  N   TYR    67       5.130   3.518  -7.056
ATOM   1056  CA  TYR    67       5.065   2.623  -5.907
ATOM   1057  C   TYR    67       5.950   1.430  -6.201
ATOM   1058  HN  TYR    67       5.375   3.067  -7.926
ATOM   1059  CB  TYR    67       3.619   2.149  -5.681
ATOM   1060  CG  TYR    67       3.045   1.444  -6.892
ATOM   1061  CD1 TYR    67       3.197   0.048  -7.054
ATOM   1062  CE1 TYR    67       2.679  -0.619  -8.162
ATOM   1063  HD1 TYR    67       3.729  -0.534  -6.301
ATOM   1064  CZ  TYR    67       2.007   0.112  -9.132
ATOM   1065  HE1 TYR    67       2.806  -1.698  -8.257
ATOM   1066  CE2 TYR    67       1.840   1.501  -9.002
ATOM   1067  OH  TYR    67       1.508  -0.559 -10.224
ATOM   1068  CD2 TYR    67       2.360   2.157  -7.886
ATOM   1069  HE2 TYR    67       1.307   2.061  -9.770
ATOM   1070  HD2 TYR    67       2.235   3.235  -7.781
ATOM   1071  HH  TYR    67       0.998  -1.370 -10.165
ATOM   1072  HA  TYR    67       5.418   3.146  -5.018
ATOM   1073  HB1 TYR    67       3.558   1.340  -4.953
ATOM   1074  HB2 TYR    67       3.034   3.047  -5.488
ATOM   1075  O   TYR    67       6.469   1.322  -7.314
ATOM   1076  N   PHE    68       6.071   0.604  -5.159
ATOM   1077  CA  PHE    68       6.804  -0.671  -5.271
ATOM   1078  C   PHE    68       6.613  -1.463  -3.978
ATOM   1079  HN  PHE    68       5.656   0.851  -4.272
ATOM   1080  CB  PHE    68       8.295  -0.471  -5.585
ATOM   1081  CG  PHE    68       9.209   0.329  -4.708
ATOM   1082  CD1 PHE    68       9.309   1.714  -4.850
ATOM   1083  CE1 PHE    68      10.139   2.459  -4.024
ATOM   1084  HD1 PHE    68       8.731   2.226  -5.620
ATOM   1085  CZ  PHE    68      10.877   1.828  -3.038
ATOM   1086  HE1 PHE    68      10.208   3.539  -4.153
ATOM   1087  CE2 PHE    68      10.786   0.457  -2.883
ATOM   1088  HZ  PHE    68      11.527   2.411  -2.386
ATOM   1089  CD2 PHE    68       9.949  -0.285  -3.710
ATOM   1090  HE2 PHE    68      11.372  -0.044  -2.112
ATOM   1091  HD2 PHE    68       9.869  -1.364  -3.578
ATOM   1092  HA  PHE    68       6.414  -1.242  -6.114
ATOM   1093  HB1 PHE    68       8.731  -1.469  -5.637
ATOM   1094  HB2 PHE    68       8.360  -0.113  -6.612
ATOM   1095  O   PHE    68       5.919  -1.002  -3.082
ATOM   1096  N   HIS    69       7.172  -2.665  -3.863
ATOM   1097  CA  HIS    69       7.041  -3.560  -2.688
ATOM   1098  C   HIS    69       8.109  -4.615  -2.660
ATOM   1099  HN  HIS    69       7.736  -3.030  -4.617
ATOM   1100  CB  HIS    69       5.663  -4.228  -2.625
ATOM   1101  CG  HIS    69       5.217  -5.232  -3.681
ATOM   1102  ND1 HIS    69       5.292  -6.565  -3.491
ATOM   1103  CE1 HIS    69       4.835  -7.196  -4.595
ATOM   1104  NE2 HIS    69       4.473  -6.260  -5.501
ATOM   1105  HE  HIS    69       4.812  -8.285  -4.631
ATOM   1106  CD2 HIS    69       4.702  -5.044  -4.977
ATOM   1107  HNE HIS    69       4.093  -6.456  -6.416
ATOM   1108  HD  HIS    69       4.483  -4.150  -5.560
ATOM   1109  HA  HIS    69       7.121  -2.972  -1.773
ATOM   1110  HB1 HIS    69       5.686  -4.806  -1.701
ATOM   1111  HB2 HIS    69       4.826  -3.534  -2.562
ATOM   1112  O   HIS    69       8.721  -4.903  -3.689
ATOM   1113  N   ASP    70       8.361  -5.178  -1.485
ATOM   1114  CA  ASP    70       9.367  -6.211  -1.281
ATOM   1115  C   ASP    70       8.643  -7.321  -0.505
ATOM   1116  HN  ASP    70       7.839  -4.892  -0.669
ATOM   1117  CB  ASP    70      10.594  -5.639  -0.563
ATOM   1118  CG  ASP    70      10.633  -5.566   0.968
ATOM   1119  OD1 ASP    70       9.803  -4.866   1.609
ATOM   1120  OD2 ASP    70      11.548  -6.135   1.590
ATOM   1121  HA  ASP    70       9.726  -6.564  -2.248
ATOM   1122  HB1 ASP    70      11.482  -6.252  -0.714
ATOM   1123  HB2 ASP    70      10.799  -4.653  -0.981
ATOM   1124  O   ASP    70       7.405  -7.364  -0.473
ATOM   1125  N   ALA    71       9.341  -8.246   0.146
ATOM   1126  CA  ALA    71       8.718  -9.300   0.938
ATOM   1127  C   ALA    71       7.753  -8.873   2.043
ATOM   1128  HN  ALA    71      10.350  -8.237   0.103
ATOM   1129  CB  ALA    71       9.787 -10.179   1.575
ATOM   1130  HA  ALA    71       8.137  -9.951   0.285
ATOM   1131  HB1 ALA    71      10.220 -10.886   0.868
ATOM   1132  HB2 ALA    71      10.555  -9.497   1.942
ATOM   1133  HB3 ALA    71       9.448 -10.733   2.451
ATOM   1134  O   ALA    71       6.762  -9.541   2.301
ATOM   1135  N   THR    72       7.991  -7.728   2.670
ATOM   1136  CA  THR    72       7.356  -7.355   3.924
ATOM   1137  C   THR    72       6.711  -5.966   3.788
ATOM   1138  HN  THR    72       8.643  -7.066   2.275
ATOM   1139  CB  THR    72       8.352  -7.505   5.098
ATOM   1140  OG1 THR    72       9.510  -6.669   4.963
ATOM   1141  HG  THR    72       9.999  -6.530   5.777
ATOM   1142  CG2 THR    72       8.885  -8.932   5.293
ATOM   1143  HA  THR    72       6.587  -8.086   4.174
ATOM   1144  HB  THR    72       7.895  -7.239   6.052
ATOM   1145  HG1 THR    72       9.525  -9.070   6.164
ATOM   1146  HG2 THR    72       8.058  -9.617   5.484
ATOM   1147  HG3 THR    72       9.310  -9.456   4.437
ATOM   1148  O   THR    72       5.671  -5.720   4.418
ATOM   1149  N   ARG    73       7.247  -5.028   2.993
ATOM   1150  CA  ARG    73       6.839  -3.609   2.903
ATOM   1151  C   ARG    73       6.368  -3.257   1.511
ATOM   1152  HN  ARG    73       8.009  -5.268   2.375
ATOM   1153  CB  ARG    73       8.003  -2.708   3.269
ATOM   1154  CG  ARG    73       8.472  -2.827   4.700
ATOM   1155  CD  ARG    73       9.971  -2.725   4.886
ATOM   1156  NE  ARG    73      10.758  -3.546   3.976
ATOM   1157  CZ  ARG    73      12.076  -3.500   3.878
ATOM   1158  HE  ARG    73      10.119  -4.134   3.456
ATOM   1159  NH1 ARG    73      12.771  -2.658   4.644
ATOM   1160  H11 ARG    73      12.300  -2.051   5.303
ATOM   1161  H12 ARG    73      13.779  -2.581   4.612
ATOM   1162  NH2 ARG    73      12.691  -4.307   3.017
ATOM   1163  H21 ARG    73      12.182  -4.957   2.433
ATOM   1164  H22 ARG    73      13.696  -4.312   2.903
ATOM   1165  HA  ARG    73       6.025  -3.420   3.602
ATOM   1166  HB1 ARG    73       8.821  -2.938   2.585
ATOM   1167  HB2 ARG    73       7.896  -1.651   3.025
ATOM   1168  HG1 ARG    73       7.964  -2.146   5.384
ATOM   1169  HG2 ARG    73       8.228  -3.794   5.139
ATOM   1170  HD1 ARG    73      10.252  -1.719   4.575
ATOM   1171  HD2 ARG    73      10.319  -2.874   5.908
ATOM   1172  O   ARG    73       6.871  -3.793   0.514
ATOM   1173  N   VAL    74       5.424  -2.313   1.435
ATOM   1174  CA  VAL    74       4.945  -1.653   0.215
ATOM   1175  C   VAL    74       5.324  -0.171   0.367
ATOM   1176  HN  VAL    74       4.967  -1.991   2.276
ATOM   1177  CB  VAL    74       3.417  -1.850   0.028
ATOM   1178  CG1 VAL    74       2.865  -1.062  -1.151
ATOM   1179  CG2 VAL    74       3.080  -3.331  -0.019
ATOM   1180  HA  VAL    74       5.428  -2.099  -0.654
ATOM   1181  HB  VAL    74       2.907  -1.493   0.924
ATOM   1182  HG1 VAL    74       2.956   0.024  -1.119
ATOM   1183  HG2 VAL    74       3.419  -1.423  -2.017
ATOM   1184  HG3 VAL    74       1.798  -1.268  -1.231
ATOM   1185  HG4 VAL    74       3.268  -3.706   0.987
ATOM   1186  HG5 VAL    74       2.013  -3.463  -0.201
ATOM   1187  HG6 VAL    74       3.744  -3.891  -0.677
ATOM   1188  O   VAL    74       5.053   0.427   1.409
ATOM   1189  N   TYR    75       5.927   0.499  -0.618
ATOM   1190  CA  TYR    75       6.367   1.910  -0.527
ATOM   1191  C   TYR    75       5.559   2.666  -1.587
ATOM   1192  HN  TYR    75       6.110   0.040  -1.499
ATOM   1193  CB  TYR    75       7.886   2.033  -0.781
ATOM   1194  CG  TYR    75       8.711   0.905  -0.213
ATOM   1195  CD1 TYR    75       8.700  -0.358  -0.803
ATOM   1196  CE1 TYR    75       9.442  -1.406  -0.283
ATOM   1197  HD1 TYR    75       8.098  -0.539  -1.694
ATOM   1198  CZ  TYR    75      10.211  -1.196   0.839
ATOM   1199  HE1 TYR    75       9.413  -2.385  -0.762
ATOM   1200  CE2 TYR    75      10.242   0.053   1.443
ATOM   1201  OH  TYR    75      10.955  -2.234   1.358
ATOM   1202  CD2 TYR    75       9.492   1.091   0.918
ATOM   1203  HE2 TYR    75      10.856   0.215   2.329
ATOM   1204  HD2 TYR    75       9.510   2.072   1.393
ATOM   1205  HH  TYR    75      10.279  -2.912   1.430
ATOM   1206  HA  TYR    75       6.163   2.291   0.473
ATOM   1207  HB1 TYR    75       8.135   2.102  -1.840
ATOM   1208  HB2 TYR    75       8.336   2.950  -0.401
ATOM   1209  O   TYR    75       5.439   2.216  -2.734
ATOM   1210  N   LEU    76       5.047   3.836  -1.222
ATOM   1211  CA  LEU    76       4.370   4.801  -2.079
ATOM   1212  C   LEU    76       5.305   6.010  -2.167
ATOM   1213  HN  LEU    76       5.108   4.133  -0.259
ATOM   1214  CB  LEU    76       3.005   5.174  -1.491
ATOM   1215  CG  LEU    76       1.798   4.329  -1.898
ATOM   1216  CD1 LEU    76       1.911   2.821  -1.728
ATOM   1217  CD2 LEU    76       0.631   4.929  -1.141
ATOM   1218  HA  LEU    76       4.201   4.360  -3.062
ATOM   1219  HB1 LEU    76       3.088   5.079  -0.409
ATOM   1220  HB2 LEU    76       2.792   6.227  -1.674
ATOM   1221  HG  LEU    76       1.678   4.582  -2.952
ATOM   1222  HD1 LEU    76       1.130   2.182  -2.139
ATOM   1223  HD2 LEU    76       2.725   2.522  -2.389
ATOM   1224  HD3 LEU    76       2.227   2.466  -0.746
ATOM   1225  HD4 LEU    76       0.874   4.698  -0.104
ATOM   1226  HD5 LEU    76       0.710   6.009  -1.261
ATOM   1227  HD6 LEU    76      -0.315   4.536  -1.514
ATOM   1228  O   LEU    76       5.609   6.623  -1.145
ATOM   1229  N   ILE    77       5.738   6.371  -3.375
ATOM   1230  CA  ILE    77       6.632   7.490  -3.677
ATOM   1231  C   ILE    77       5.843   8.764  -3.942
ATOM   1232  HN  ILE    77       5.446   5.850  -4.189
ATOM   1233  CB  ILE    77       7.502   7.210  -4.923
ATOM   1234  CG1 ILE    77       7.734   5.725  -5.159
ATOM   1235  CG2 ILE    77       8.791   8.027  -4.823
ATOM   1236  CD1 ILE    77       8.301   5.430  -6.526
ATOM   1237  HA  ILE    77       7.298   7.662  -2.831
ATOM   1238  HB  ILE    77       7.004   7.565  -5.825
ATOM   1239  HG1 ILE    77       8.450   5.290  -4.461
ATOM   1240  HG2 ILE    77       6.869   5.097  -4.943
ATOM   1241  HG3 ILE    77       9.550   7.779  -4.082
ATOM   1242  HG4 ILE    77       9.389   7.789  -5.702
ATOM   1243  HG5 ILE    77       8.581   9.091  -4.939
ATOM   1244  HD1 ILE    77       7.636   5.805  -7.304
ATOM   1245  HD2 ILE    77       9.299   5.805  -6.754
ATOM   1246  HD3 ILE    77       8.309   4.350  -6.673
ATOM   1247  O   ILE    77       5.248   8.934  -5.012
ATOM   1248  N   LEU    78       5.884   9.675  -2.979
ATOM   1249  CA  LEU    78       5.066  10.890  -3.011
ATOM   1250  C   LEU    78       5.896  12.168  -3.148
ATOM   1251  HN  LEU    78       6.497   9.541  -2.187
ATOM   1252  CB  LEU    78       4.237  10.997  -1.720
ATOM   1253  CG  LEU    78       3.561   9.720  -1.218
ATOM   1254  CD1 LEU    78       3.291   9.844   0.265
ATOM   1255  CD2 LEU    78       2.290   9.412  -1.992
ATOM   1256  HA  LEU    78       4.384  10.847  -3.859
ATOM   1257  HB1 LEU    78       4.878  11.329  -0.902
ATOM   1258  HB2 LEU    78       3.431  11.717  -1.863
ATOM   1259  HG  LEU    78       4.215   8.867  -1.398
ATOM   1260  HD1 LEU    78       2.809   8.935   0.625
ATOM   1261  HD2 LEU    78       4.232   9.990   0.796
ATOM   1262  HD3 LEU    78       2.637  10.697   0.446
ATOM   1263  HD4 LEU    78       1.841   8.498  -1.604
ATOM   1264  HD5 LEU    78       1.587  10.238  -1.880
ATOM   1265  HD6 LEU    78       2.530   9.280  -3.047
ATOM   1266  O   LEU    78       7.090  12.177  -2.840
ATOM   1267  N   GLU    79       5.234  13.233  -3.607
ATOM   1268  CA  GLU    79       5.778  14.571  -3.632
ATOM   1269  C   GLU    79       6.144  15.038  -2.215
ATOM   1270  HN  GLU    79       4.295  13.125  -3.963
ATOM   1271  CB  GLU    79       4.773  15.505  -4.288
ATOM   1272  CG  GLU    79       4.878  16.976  -3.922
ATOM   1273  CD  GLU    79       3.852  17.836  -4.665
ATOM   1274  OE1 GLU    79       2.940  17.280  -5.350
ATOM   1275  OE2 GLU    79       3.947  19.091  -4.565
ATOM   1276  HA  GLU    79       6.676  14.587  -4.249
ATOM   1277  HB1 GLU    79       4.886  15.459  -5.371
ATOM   1278  HB2 GLU    79       3.762  15.202  -4.015
ATOM   1279  HG1 GLU    79       4.708  17.098  -2.852
ATOM   1280  HG2 GLU    79       5.872  17.344  -4.175
ATOM   1281  O   GLU    79       5.428  14.789  -1.253
ATOM   1282  NT  AME    80       7.289  15.689  -2.078
ATOM   1283  CT  AME    80       7.696  16.141  -0.771
ATOM   1284  HN  AME    80       7.867  15.864  -2.887
ATOM   1285  HT1 AME    80       8.655  16.653  -0.845
ATOM   1286  HT2 AME    80       6.948  16.828  -0.374
ATOM   1287  HT3 AME    80       7.793  15.285  -0.103
ATOM   1288  H1  ACE    81     -11.086  19.215 -11.259
ATOM   1289  CH3 ACE    81     -11.062  19.025 -10.186
ATOM   1290  C   ACE    81     -11.301  17.532  -9.881
ATOM   1291  H2  ACE    81     -11.839  19.623  -9.709
ATOM   1292  H3  ACE    81     -10.087  19.324  -9.801
ATOM   1293  O   ACE    81     -11.499  16.731 -10.806
ATOM   1294  N   CYS    82     -11.295  17.171  -8.594
ATOM   1295  CA  CYS    82     -11.614  15.810  -8.168
ATOM   1296  C   CYS    82     -12.981  15.352  -8.637
ATOM   1297  HN  CYS    82     -11.064  17.851  -7.883
ATOM   1298  CB  CYS    82     -11.591  15.708  -6.658
ATOM   1299  SG  CYS    82      -9.958  15.392  -5.980
ATOM   1300  HG  CYS    82     -10.378  15.379  -4.701
ATOM   1301  HA  CYS    82     -10.875  15.119  -8.573
ATOM   1302  HB1 CYS    82     -11.946  16.643  -6.224
ATOM   1303  HB2 CYS    82     -12.238  14.891  -6.338
ATOM   1304  O   CYS    82     -13.127  14.237  -9.155
ATOM   1305  N   HIS    83     -13.978  16.215  -8.436
ATOM   1306  CA  HIS    83     -15.351  15.914  -8.802
ATOM   1307  C   HIS    83     -15.547  15.807 -10.286
ATOM   1308  HN  HIS    83     -13.787  17.113  -8.015
ATOM   1309  CB  HIS    83     -16.316  16.912  -8.169
ATOM   1310  CG  HIS    83     -16.376  16.815  -6.651
ATOM   1311  ND1 HIS    83     -16.949  17.767  -5.876
ATOM   1312  CE1 HIS    83     -16.848  17.411  -4.573
ATOM   1313  NE2 HIS    83     -16.186  16.239  -4.508
ATOM   1314  HE  HIS    83     -17.272  18.051  -3.798
ATOM   1315  CD2 HIS    83     -15.881  15.841  -5.772
ATOM   1316  HNE HIS    83     -15.960  15.748  -3.654
ATOM   1317  HD  HIS    83     -15.343  14.907  -5.934
ATOM   1318  HA  HIS    83     -15.646  14.963  -8.358
ATOM   1319  HB1 HIS    83     -16.006  17.927  -8.420
ATOM   1320  HB2 HIS    83     -17.322  16.736  -8.548
ATOM   1321  O   HIS    83     -16.372  15.017 -10.735
ATOM   1322  N   SER    84     -14.767  16.570 -11.055
ATOM   1323  CA  SER    84     -14.774  16.495 -12.523
ATOM   1324  C   SER    84     -14.274  15.129 -13.043
ATOM   1325  HN  SER    84     -14.137  17.235 -10.628
ATOM   1326  CB  SER    84     -13.945  17.641 -13.129
ATOM   1327  OG  SER    84     -12.604  17.240 -13.359
ATOM   1328  HG  SER    84     -12.135  17.994 -13.737
ATOM   1329  HA  SER    84     -15.789  16.644 -12.890
ATOM   1330  HB1 SER    84     -14.384  17.945 -14.079
ATOM   1331  HB2 SER    84     -13.941  18.489 -12.444
ATOM   1332  O   SER    84     -14.486  14.783 -14.211
ATOM   1333  N   LYS    85     -13.592  14.376 -12.181
ATOM   1334  CA  LYS    85     -13.214  12.986 -12.481
ATOM   1335  C   LYS    85     -14.035  12.030 -11.635
ATOM   1336  HN  LYS    85     -13.318  14.759 -11.287
ATOM   1337  CB  LYS    85     -11.708  12.753 -12.259
ATOM   1338  CG  LYS    85     -10.824  13.545 -13.215
ATOM   1339  CD  LYS    85      -9.405  13.002 -13.257
ATOM   1340  CE  LYS    85      -8.842  12.939 -14.680
ATOM   1341  NZ  LYS    85      -8.729  14.262 -15.372
ATOM   1342  HZ1 LYS    85      -8.351  14.126 -16.298
ATOM   1343  HZ2 LYS    85      -8.116  14.867 -14.844
ATOM   1344  HZ3 LYS    85      -9.643  14.686 -15.440
ATOM   1345  HA  LYS    85     -13.397  12.779 -13.535
ATOM   1346  HB1 LYS    85     -11.439  13.050 -11.245
ATOM   1347  HB2 LYS    85     -11.478  11.697 -12.401
ATOM   1348  HG1 LYS    85     -11.239  13.493 -14.221
ATOM   1349  HG2 LYS    85     -10.781  14.586 -12.893
ATOM   1350  HD1 LYS    85      -8.752  13.645 -12.666
ATOM   1351  HD2 LYS    85      -9.389  11.993 -12.845
ATOM   1352  HE1 LYS    85      -7.839  12.512 -14.656
ATOM   1353  HE2 LYS    85      -9.487  12.316 -15.299
ATOM   1354  O   LYS    85     -13.658  10.882 -11.440
ATOM   1355  N   ARG    86     -15.155  12.533 -11.125
ATOM   1356  CA  ARG    86     -16.069  11.782 -10.238
ATOM   1357  C   ARG    86     -15.411  11.099  -9.012
ATOM   1358  HN  ARG    86     -15.422  13.483 -11.340
ATOM   1359  CB  ARG    86     -16.946  10.807 -11.048
ATOM   1360  CG  ARG    86     -17.973  11.484 -11.957
ATOM   1361  CD  ARG    86     -19.201  12.012 -11.206
ATOM   1362  NE  ARG    86     -20.302  11.040 -11.088
ATOM   1363  CZ  ARG    86     -21.475  11.284 -10.495
ATOM   1364  HE  ARG    86     -20.005  10.179 -11.529
ATOM   1365  NH1 ARG    86     -22.403  10.336 -10.438
ATOM   1366  H11 ARG    86     -22.234   9.423 -10.840
ATOM   1367  H12 ARG    86     -23.306  10.468 -10.001
ATOM   1368  NH2 ARG    86     -21.720  12.469  -9.944
ATOM   1369  H21 ARG    86     -21.039  13.218  -9.953
ATOM   1370  H22 ARG    86     -22.597  12.684  -9.488
ATOM   1371  HA  ARG    86     -16.826  12.458  -9.839
ATOM   1372  HB1 ARG    86     -16.312  10.194 -11.688
ATOM   1373  HB2 ARG    86     -17.502  10.165 -10.365
ATOM   1374  HG1 ARG    86     -17.510  12.332 -12.461
ATOM   1375  HG2 ARG    86     -18.328  10.770 -12.700
ATOM   1376  HD1 ARG    86     -18.914  12.294 -10.192
ATOM   1377  HD2 ARG    86     -19.599  12.883 -11.726
ATOM   1378  O   ARG    86     -15.901  10.084  -8.492
ATOM   1379  N   VAL    87     -14.317  11.689  -8.548
ATOM   1380  CA  VAL    87     -13.597  11.209  -7.382
ATOM   1381  C   VAL    87     -14.050  11.992  -6.139
ATOM   1382  HN  VAL    87     -13.953  12.509  -9.012
ATOM   1383  CB  VAL    87     -12.074  11.399  -7.590
ATOM   1384  CG1 VAL    87     -11.306  11.057  -6.321
ATOM   1385  CG2 VAL    87     -11.572  10.574  -8.769
ATOM   1386  HA  VAL    87     -13.804  10.149  -7.237
ATOM   1387  HB  VAL    87     -11.869  12.437  -7.854
ATOM   1388  HG1 VAL    87     -10.239  11.198  -6.492
ATOM   1389  HG2 VAL    87     -11.633  11.709  -5.511
ATOM   1390  HG3 VAL    87     -11.495  10.019  -6.049
ATOM   1391  HG4 VAL    87     -10.500  10.728  -8.890
ATOM   1392  HG5 VAL    87     -11.768   9.518  -8.584
ATOM   1393  HG6 VAL    87     -12.088  10.886  -9.677
ATOM   1394  O   VAL    87     -14.005  13.224  -6.135
ATOM   1395  N   ILE    88     -14.493  11.294  -5.092
ATOM   1396  CA  ILE    88     -14.764  11.955  -3.787
ATOM   1397  C   ILE    88     -13.724  11.544  -2.732
ATOM   1398  HN  ILE    88     -14.649  10.300  -5.181
ATOM   1399  CB  ILE    88     -16.225  11.768  -3.246
ATOM   1400  CG1 ILE    88     -16.658  10.293  -3.213
ATOM   1401  CG2 ILE    88     -17.235  12.614  -4.028
ATOM   1402  CD1 ILE    88     -18.002  10.052  -2.536
ATOM   1403  HA  ILE    88     -14.724  13.037  -3.912
ATOM   1404  HB  ILE    88     -16.290  12.159  -2.230
ATOM   1405  HG1 ILE    88     -16.741   9.915  -4.232
ATOM   1406  HG2 ILE    88     -15.916   9.708  -2.668
ATOM   1407  HG3 ILE    88     -18.234  12.456  -3.621
ATOM   1408  HG4 ILE    88     -16.971  13.668  -3.941
ATOM   1409  HG5 ILE    88     -17.219  12.321  -5.077
ATOM   1410  HD1 ILE    88     -18.233   8.987  -2.555
ATOM   1411  HD2 ILE    88     -17.955  10.395  -1.502
ATOM   1412  HD3 ILE    88     -18.780  10.602  -3.065
ATOM   1413  O   ILE    88     -13.332  10.380  -2.661
ATOM   1414  N   HIS    89     -13.266  12.497  -1.925
ATOM   1415  CA  HIS    89     -12.130  12.227  -1.048
ATOM   1416  C   HIS    89     -12.543  11.615   0.265
ATOM   1417  HN  HIS    89     -13.706  13.406  -1.921
ATOM   1418  CB  HIS    89     -11.245  13.461  -0.857
ATOM   1419  CG  HIS    89     -10.030  13.207   0.004
ATOM   1420  ND1 HIS    89     -10.113  13.015   1.341
ATOM   1421  CE1 HIS    89      -8.872  12.791   1.848
ATOM   1422  NE2 HIS    89      -7.992  12.853   0.833
ATOM   1423  HE  HIS    89      -8.744  12.605   2.915
ATOM   1424  CD2 HIS    89      -8.673  13.109  -0.321
ATOM   1425  HNE HIS    89      -6.994  12.729   0.924
ATOM   1426  HD  HIS    89      -8.133  13.198  -1.264
ATOM   1427  HA  HIS    89     -11.447  11.534  -1.539
ATOM   1428  HB1 HIS    89     -10.889  13.807  -1.827
ATOM   1429  HB2 HIS    89     -11.822  14.253  -0.379
ATOM   1430  O   HIS    89     -12.037  10.538   0.639
ATOM   1431  N   ARN    90     -13.431  12.303   0.991
ATOM   1432  CA  ARN    90     -14.112  11.753   2.181
ATOM   1433  C   ARN    90     -13.331  11.712   3.500
ATOM   1434  HN  ARN    90     -13.665  13.251   0.732
ATOM   1435  CB  ARN    90     -14.662  10.344   1.909
ATOM   1436  CG  ARN    90     -15.613  10.215   0.724
ATOM   1437  CD  ARN    90     -16.233   8.814   0.630
ATOM   1438  NE  ARN    90     -15.365   7.730   1.128
ATOM   1439  CZ  ARN    90     -15.780   6.492   1.408
ATOM   1440  HE  ARN    90     -14.426   8.098   1.213
ATOM   1441  NH1 ARN    90     -17.054   6.167   1.241
ATOM   1442  H11 ARN    90     -17.721   6.849   0.902
ATOM   1443  NH2 ARN    90     -14.928   5.582   1.871
ATOM   1444  H21 ARN    90     -13.950   5.791   2.026
ATOM   1445  H22 ARN    90     -15.212   4.636   2.093
ATOM   1446  HA  ARN    90     -15.002  12.344   2.397
ATOM   1447  HB1 ARN    90     -13.835   9.663   1.709
ATOM   1448  HB2 ARN    90     -15.216   9.995   2.781
ATOM   1449  HG1 ARN    90     -16.422  10.938   0.827
ATOM   1450  HG2 ARN    90     -15.070  10.408  -0.201
ATOM   1451  HD1 ARN    90     -17.150   8.782   1.218
ATOM   1452  HD2 ARN    90     -16.461   8.586  -0.411
ATOM   1453  O   ARN    90     -13.919  11.447   4.546
ATOM   1454  N   ASP    91     -12.022  11.946   3.471
ATOM   1455  CA  ASP    91     -11.230  11.945   4.717
ATOM   1456  C   ASP    91     -10.355  13.210   4.865
ATOM   1457  HN  ASP    91     -11.564  12.126   2.590
ATOM   1458  CB  ASP    91     -10.423  10.622   4.883
ATOM   1459  CG  ASP    91      -9.799  10.463   6.294
ATOM   1460  OD1 ASP    91     -10.462  10.782   7.312
ATOM   1461  OD2 ASP    91      -8.638  10.007   6.385
ATOM   1462  HA  ASP    91     -11.901  11.900   5.575
ATOM   1463  HB1 ASP    91     -11.082   9.770   4.716
ATOM   1464  HB2 ASP    91      -9.609  10.599   4.158
ATOM   1465  O   ASP    91      -9.152  13.130   5.177
ATOM   1466  N   ILE    92     -10.979  14.374   4.665
ATOM   1467  CA  ILE    92     -10.273  15.653   4.709
ATOM   1468  C   ILE    92     -10.081  16.114   6.163
ATOM   1469  HN  ILE    92     -11.971  14.386   4.477
ATOM   1470  CB  ILE    92     -11.016  16.731   3.899
ATOM   1471  CG1 ILE    92     -11.390  16.217   2.522
ATOM   1472  CG2 ILE    92     -10.132  17.953   3.714
ATOM   1473  CD1 ILE    92     -10.305  16.449   1.492
ATOM   1474  HA  ILE    92      -9.295  15.545   4.241
ATOM   1475  HB  ILE    92     -11.927  17.017   4.424
ATOM   1476  HG1 ILE    92     -11.576  15.144   2.573
ATOM   1477  HG2 ILE    92     -12.290  16.725   2.176
ATOM   1478  HG3 ILE    92     -10.669  18.708   3.140
ATOM   1479  HG4 ILE    92      -9.866  18.361   4.690
ATOM   1480  HG5 ILE    92      -9.225  17.669   3.181
ATOM   1481  HD1 ILE    92     -10.630  16.060   0.527
ATOM   1482  HD2 ILE    92     -10.108  17.518   1.405
ATOM   1483  HD3 ILE    92      -9.394  15.937   1.802
ATOM   1484  O   ILE    92     -11.019  16.543   6.818
ATOM   1485  N   LYN    93      -8.866  16.004   6.672
ATOM   1486  CA  LYN    93      -8.577  16.400   8.028
ATOM   1487  C   LYN    93      -7.334  17.241   7.897
ATOM   1488  HN  LYN    93      -8.116  15.635   6.106
ATOM   1489  CB  LYN    93      -8.175  15.205   8.908
ATOM   1490  CG  LYN    93      -9.126  14.043   9.152
ATOM   1491  CD  LYN    93      -8.216  12.915   9.648
ATOM   1492  CE  LYN    93      -8.847  11.867  10.563
ATOM   1493  NZ  LYN    93      -9.612  10.795   9.837
ATOM   1494  HZ1 LYN    93      -9.997  10.144  10.507
ATOM   1495  HZ2 LYN    93      -8.991  10.305   9.210
ATOM   1496  HA  LYN    93      -9.418  16.966   8.429
ATOM   1497  HB1 LYN    93      -7.295  14.721   8.485
ATOM   1498  HB2 LYN    93      -7.947  15.555   9.915
ATOM   1499  HG1 LYN    93      -9.867  14.330   9.898
ATOM   1500  HG2 LYN    93      -9.630  13.784   8.221
ATOM   1501  HD1 LYN    93      -7.825  12.361   8.795
ATOM   1502  HD2 LYN    93      -7.388  13.339  10.216
ATOM   1503  HE1 LYN    93      -8.066  11.369  11.138
ATOM   1504  HE2 LYN    93      -9.546  12.352  11.245
ATOM   1505  O   LYN    93      -6.489  16.973   7.025
ATOM   1506  N   PRO    94      -7.147  18.201   8.804
ATOM   1507  CA  PRO    94      -5.908  18.978   8.748
ATOM   1508  C   PRO    94      -4.636  18.142   8.698
ATOM   1509  CB  PRO    94      -5.952  19.796  10.038
ATOM   1510  CG  PRO    94      -7.411  19.964  10.274
ATOM   1511  CD  PRO    94      -8.014  18.641   9.904
ATOM   1512  HA  PRO    94      -5.910  19.603   7.855
ATOM   1513  HB1 PRO    94      -5.458  19.243  10.837
ATOM   1514  HB2 PRO    94      -5.439  20.746   9.885
ATOM   1515  HG1 PRO    94      -7.584  20.208  11.323
ATOM   1516  HG2 PRO    94      -7.790  20.771   9.647
ATOM   1517  HD1 PRO    94      -7.981  17.973  10.765
ATOM   1518  HD2 PRO    94      -9.050  18.787   9.597
ATOM   1519  O   PRO    94      -3.669  18.575   8.074
ATOM   1520  N   GLU    95      -4.608  16.970   9.332
ATOM   1521  CA  GLU    95      -3.388  16.148   9.270
ATOM   1522  C   GLU    95      -3.129  15.506   7.916
ATOM   1523  HN  GLU    95      -5.419  16.658   9.847
ATOM   1524  CB  GLU    95      -3.357  15.097  10.345
ATOM   1525  CG  GLU    95      -4.411  14.053  10.169
ATOM   1526  CD  GLU    95      -5.209  13.903  11.435
ATOM   1527  OE1 GLU    95      -5.811  14.927  11.867
ATOM   1528  OE2 GLU    95      -5.228  12.766  11.985
ATOM   1529  HA  GLU    95      -2.520  16.767   9.499
ATOM   1530  HB1 GLU    95      -2.389  14.596  10.336
ATOM   1531  HB2 GLU    95      -3.514  15.566  11.317
ATOM   1532  HG1 GLU    95      -5.079  14.344   9.359
ATOM   1533  HG2 GLU    95      -3.942  13.099   9.928
ATOM   1534  O   GLU    95      -2.041  15.002   7.709
ATOM   1535  N   ASN    96      -4.114  15.527   7.011
ATOM   1536  CA  ASN    96      -3.942  15.118   5.611
ATOM   1537  C   ASN    96      -3.827  16.289   4.654
ATOM   1538  HN  ASN    96      -5.036  15.837   7.281
ATOM   1539  CB  ASN    96      -5.156  14.352   5.133
ATOM   1540  CG  ASN    96      -5.292  13.006   5.776
ATOM   1541  ND2 ASN    96      -6.468  12.407   5.588
ATOM   1542  HD1 ASN    96      -6.627  11.498   5.994
ATOM   1543  HD2 ASN    96      -7.176  12.874   5.044
ATOM   1544  OD1 ASN    96      -4.359  12.489   6.424
ATOM   1545  HA  ASN    96      -3.032  14.525   5.515
ATOM   1546  HB1 ASN    96      -6.058  14.920   5.363
ATOM   1547  HB2 ASN    96      -5.088  14.198   4.056
ATOM   1548  O   ASN    96      -4.059  16.123   3.454
ATOM   1549  N   LEU    97      -3.538  17.476   5.168
ATOM   1550  CA  LEU    97      -3.372  18.647   4.324
ATOM   1551  C   LEU    97      -1.938  19.116   4.543
ATOM   1552  HN  LEU    97      -3.429  17.578   6.167
ATOM   1553  CB  LEU    97      -4.380  19.745   4.687
ATOM   1554  CG  LEU    97      -5.884  19.415   4.748
ATOM   1555  CD1 LEU    97      -6.730  20.660   4.954
ATOM   1556  CD2 LEU    97      -6.396  18.666   3.537
ATOM   1557  HA  LEU    97      -3.544  18.373   3.284
ATOM   1558  HB1 LEU    97      -4.153  20.133   5.681
ATOM   1559  HB2 LEU    97      -4.315  20.553   3.959
ATOM   1560  HG  LEU    97      -6.073  18.733   5.577
ATOM   1561  HD1 LEU    97      -7.783  20.382   4.992
ATOM   1562  HD2 LEU    97      -6.448  21.141   5.891
ATOM   1563  HD3 LEU    97      -6.566  21.352   4.128
ATOM   1564  HD4 LEU    97      -7.462  18.470   3.654
ATOM   1565  HD5 LEU    97      -6.233  19.267   2.643
ATOM   1566  HD6 LEU    97      -5.862  17.721   3.442
ATOM   1567  O   LEU    97      -1.510  19.335   5.672
ATOM   1568  NT  AME    98      -1.183  19.232   3.458
ATOM   1569  CT  AME    98       0.242  19.495   3.548
ATOM   1570  HN  AME    98      -1.600  19.137   2.544
ATOM   1571  HT1 AME    98       0.666  19.552   2.546
ATOM   1572  HT2 AME    98       0.406  20.441   4.066
ATOM   1573  HT3 AME    98       0.726  18.691   4.102
ATOM   1574  H1  ACE    99      -1.159  20.581  -0.166
ATOM   1575  CH3 ACE    99      -1.968  20.221  -0.803
ATOM   1576  C   ACE    99      -2.678  19.020  -0.167
ATOM   1577  H2  ACE    99      -1.549  19.928  -1.765
ATOM   1578  H3  ACE    99      -2.683  21.031  -0.949
ATOM   1579  O   ACE    99      -2.298  18.577   0.947
ATOM   1580  N   ILE   100      -3.693  18.492  -0.863
ATOM   1581  CA  ILE   100      -4.450  17.381  -0.302
ATOM   1582  C   ILE   100      -3.665  16.089  -0.400
ATOM   1583  HN  ILE   100      -3.927  18.867  -1.771
ATOM   1584  CB  ILE   100      -5.797  17.158  -1.004
ATOM   1585  CG1 ILE   100      -6.603  18.446  -1.024
ATOM   1586  CG2 ILE   100      -6.577  15.997  -0.346
ATOM   1587  CD1 ILE   100      -7.942  18.241  -1.709
ATOM   1588  HA  ILE   100      -4.666  17.581   0.748
ATOM   1589  HB  ILE   100      -5.623  16.832  -2.029
ATOM   1590  HG1 ILE   100      -6.782  18.779  -0.001
ATOM   1591  HG2 ILE   100      -6.049  19.214  -1.564
ATOM   1592  HG3 ILE   100      -7.527  15.859  -0.861
ATOM   1593  HG4 ILE   100      -5.991  15.081  -0.414
ATOM   1594  HG5 ILE   100      -6.763  16.232   0.702
ATOM   1595  HD1 ILE   100      -8.498  19.179  -1.709
ATOM   1596  HD2 ILE   100      -7.779  17.916  -2.736
ATOM   1597  HD3 ILE   100      -8.512  17.482  -1.174
ATOM   1598  O   ILE   100      -3.255  15.691  -1.477
ATOM   1599  N   ALA   101      -3.472  15.433   0.729
ATOM   1600  CA  ALA   101      -2.761  14.149   0.783
ATOM   1601  C   ALA   101      -3.693  13.011   1.178
ATOM   1602  HN  ALA   101      -3.820  15.815   1.597
ATOM   1603  CB  ALA   101      -1.610  14.232   1.772
ATOM   1604  HA  ALA   101      -2.339  13.925  -0.197
ATOM   1605  HB1 ALA   101      -1.089  13.275   1.805
ATOM   1606  HB2 ALA   101      -0.916  15.012   1.459
ATOM   1607  HB3 ALA   101      -1.998  14.468   2.763
ATOM   1608  O   ALA   101      -4.860  13.240   1.483
ATOM   1609  N   ASP   102      -3.182  11.789   1.170
ATOM   1610  CA  ASP   102      -3.930  10.647   1.692
ATOM   1611  C   ASP   102      -5.290  10.401   1.018
ATOM   1612  HN  ASP   102      -2.256  11.635   0.797
ATOM   1613  CB  ASP   102      -4.099  10.785   3.205
ATOM   1614  CG  ASP   102      -4.571   9.502   3.865
ATOM   1615  OD1 ASP   102      -4.536   8.428   3.213
ATOM   1616  OD2 ASP   102      -4.976   9.572   5.049
ATOM   1617  HA  ASP   102      -3.345   9.737   1.558
ATOM   1618  HB1 ASP   102      -3.144  11.058   3.655
ATOM   1619  HB2 ASP   102      -4.835  11.560   3.420
ATOM   1620  O   ASP   102      -6.345  10.888   1.458
ATOM   1621  N   PHE   103      -5.257   9.614  -0.040
ATOM   1622  CA  PHE   103      -6.477   9.247  -0.721
ATOM   1623  C   PHE   103      -6.937   7.859  -0.311
ATOM   1624  HN  PHE   103      -4.372   9.264  -0.378
ATOM   1625  CB  PHE   103      -6.297   9.386  -2.231
ATOM   1626  CG  PHE   103      -6.431  10.798  -2.705
ATOM   1627  CD1 PHE   103      -5.384  11.706  -2.548
ATOM   1628  CE1 PHE   103      -5.521  13.019  -2.969
ATOM   1629  HD1 PHE   103      -4.448  11.385  -2.090
ATOM   1630  CZ  PHE   103      -6.721  13.442  -3.537
ATOM   1631  HE1 PHE   103      -4.691  13.717  -2.855
ATOM   1632  CE2 PHE   103      -7.773  12.556  -3.687
ATOM   1633  HZ  PHE   103      -6.834  14.475  -3.865
ATOM   1634  CD2 PHE   103      -7.627  11.243  -3.265
ATOM   1635  HE2 PHE   103      -8.708  12.892  -4.134
ATOM   1636  HD2 PHE   103      -8.455  10.542  -3.369
ATOM   1637  HA  PHE   103      -7.262   9.961  -0.472
ATOM   1638  HB1 PHE   103      -5.305   9.034  -2.513
ATOM   1639  HB2 PHE   103      -7.052   8.791  -2.743
ATOM   1640  O   PHE   103      -7.609   7.160  -1.076
ATOM   1641  N   GLY   104      -6.579   7.491   0.918
ATOM   1642  CA  GLY   104      -6.861   6.179   1.486
ATOM   1643  C   GLY   104      -8.330   5.867   1.638
ATOM   1644  HN  GLY   104      -6.082   8.140   1.512
ATOM   1645  HA1 GLY   104      -6.437   5.406   0.845
ATOM   1646  HA2 GLY   104      -6.417   6.110   2.480
ATOM   1647  O   GLY   104      -8.720   4.695   1.603
ATOM   1648  N   TRP   105      -9.147   6.906   1.812
ATOM   1649  CA  TRP   105     -10.590   6.712   1.902
ATOM   1650  C   TRP   105     -11.335   7.127   0.643
ATOM   1651  HN  TRP   105      -8.765   7.839   1.883
ATOM   1652  CB  TRP   105     -11.171   7.334   3.185
ATOM   1653  CG  TRP   105     -10.884   6.496   4.431
ATOM   1654  CD1 TRP   105      -9.702   6.469   5.180
ATOM   1655  NE1 TRP   105      -9.794   5.575   6.224
ATOM   1656  HD1 TRP   105      -8.865   7.109   4.901
ATOM   1657  CE2 TRP   105     -11.004   4.961   6.238
ATOM   1658  HNE TRP   105      -9.068   5.387   6.901
ATOM   1659  CZ2 TRP   105     -11.535   3.997   7.102
ATOM   1660  CH2 TRP   105     -12.841   3.560   6.846
ATOM   1661  HZ2 TRP   105     -10.936   3.619   7.931
ATOM   1662  CZ3 TRP   105     -13.588   4.054   5.763
ATOM   1663  HH2 TRP   105     -13.304   2.817   7.496
ATOM   1664  CE3 TRP   105     -13.073   5.025   4.879
ATOM   1665  HZ3 TRP   105     -14.599   3.687   5.586
ATOM   1666  CD2 TRP   105     -11.771   5.497   5.096
ATOM   1667  HE3 TRP   105     -13.684   5.389   4.054
ATOM   1668  HA  TRP   105     -10.805   5.658   2.077
ATOM   1669  HB1 TRP   105     -10.736   8.321   3.341
ATOM   1670  HB2 TRP   105     -12.253   7.426   3.088
ATOM   1671  O   TRP   105     -12.549   6.904   0.552
ATOM   1672  N   SER   106     -10.622   7.687  -0.349
ATOM   1673  CA  SER   106     -11.237   8.126  -1.638
ATOM   1674  C   SER   106     -11.846   6.984  -2.489
ATOM   1675  HN  SER   106      -9.628   7.825  -0.236
ATOM   1676  CB  SER   106     -10.283   9.026  -2.473
ATOM   1677  OG  SER   106      -9.339   8.294  -3.249
ATOM   1678  HG  SER   106      -8.797   8.933  -3.727
ATOM   1679  HA  SER   106     -12.043   8.831  -1.435
ATOM   1680  HB1 SER   106     -10.868   9.635  -3.163
ATOM   1681  HB2 SER   106      -9.718   9.677  -1.804
ATOM   1682  O   SER   106     -11.442   5.822  -2.371
ATOM   1683  N   VAL   107     -12.818   7.333  -3.336
ATOM   1684  CA  VAL   107     -13.627   6.360  -4.085
ATOM   1685  C   VAL   107     -14.340   7.093  -5.235
ATOM   1686  HN  VAL   107     -13.026   8.310  -3.486
ATOM   1687  CB  VAL   107     -14.620   5.621  -3.131
ATOM   1688  CG1 VAL   107     -15.812   6.506  -2.745
ATOM   1689  CG2 VAL   107     -15.062   4.279  -3.704
ATOM   1690  HA  VAL   107     -12.979   5.582  -4.487
ATOM   1691  HB  VAL   107     -14.100   5.333  -2.217
ATOM   1692  HG1 VAL   107     -16.476   5.953  -2.081
ATOM   1693  HG2 VAL   107     -15.452   7.400  -2.235
ATOM   1694  HG3 VAL   107     -16.356   6.796  -3.644
ATOM   1695  HG4 VAL   107     -15.751   3.797  -3.011
ATOM   1696  HG5 VAL   107     -15.560   4.438  -4.660
ATOM   1697  HG6 VAL   107     -14.190   3.641  -3.851
ATOM   1698  O   VAL   107     -14.219   8.321  -5.342
ATOM   1699  N   HIS   108     -15.041   6.348  -6.100
ATOM   1700  CA  HIS   108     -15.903   6.928  -7.147
ATOM   1701  C   HIS   108     -17.343   7.080  -6.717
ATOM   1702  HN  HIS   108     -14.991   5.341  -6.050
ATOM   1703  CB  HIS   108     -15.808   6.122  -8.437
ATOM   1704  CG  HIS   108     -14.602   6.466  -9.271
ATOM   1705  ND1 HIS   108     -13.425   5.841  -9.126
ATOM   1706  CE1 HIS   108     -12.531   6.358  -9.999
ATOM   1707  NE2 HIS   108     -13.143   7.327 -10.698
ATOM   1708  HE  HIS   108     -11.514   5.968 -10.033
ATOM   1709  CD2 HIS   108     -14.420   7.423 -10.277
ATOM   1710  HNE HIS   108     -12.707   7.885 -11.418
ATOM   1711  HD  HIS   108     -15.088   8.159 -10.725
ATOM   1712  HA  HIS   108     -15.534   7.918  -7.415
ATOM   1713  HB1 HIS   108     -15.748   5.060  -8.199
ATOM   1714  HB2 HIS   108     -16.691   6.308  -9.048
ATOM   1715  O   HIS   108     -17.896   6.198  -6.054
ATOM   1716  N   ALA   109     -17.959   8.200  -7.105
ATOM   1717  CA  ALA   109     -19.318   8.583  -6.663
ATOM   1718  C   ALA   109     -20.443   8.029  -7.555
ATOM   1719  HN  ALA   109     -17.492   8.837  -7.734
ATOM   1720  CB  ALA   109     -19.426  10.106  -6.574
ATOM   1721  HA  ALA   109     -19.492   8.208  -5.654
ATOM   1722  HB1 ALA   109     -20.429  10.381  -6.248
ATOM   1723  HB2 ALA   109     -18.696  10.481  -5.857
ATOM   1724  HB3 ALA   109     -19.230  10.543  -7.553
ATOM   1725  O   ALA   109     -20.255   7.919  -8.766
ATOM   1726  N   PRO   110     -21.618   7.689  -6.971
ATOM   1727  CA  PRO   110     -22.000   7.639  -5.550
ATOM   1728  C   PRO   110     -21.555   6.338  -4.867
ATOM   1729  CB  PRO   110     -23.529   7.730  -5.603
ATOM   1730  CG  PRO   110     -23.892   7.116  -6.908
ATOM   1731  CD  PRO   110     -22.795   7.528  -7.850
ATOM   1732  HA  PRO   110     -21.537   8.472  -5.019
ATOM   1733  HB1 PRO   110     -23.955   7.182  -4.762
ATOM   1734  HB2 PRO   110     -23.833   8.775  -5.546
ATOM   1735  HG1 PRO   110     -23.942   6.033  -6.798
ATOM   1736  HG2 PRO   110     -24.862   7.494  -7.230
ATOM   1737  HD1 PRO   110     -22.647   6.750  -8.598
ATOM   1738  HD2 PRO   110     -23.071   8.460  -8.344
ATOM   1739  O   PRO   110     -21.086   5.424  -5.551
ATOM   1740  N   SER   111     -21.711   6.255  -3.541
ATOM   1741  CA  SER   111     -21.107   5.169  -2.753
ATOM   1742  C   SER   111     -21.745   4.932  -1.364
ATOM   1743  HN  SER   111     -22.257   6.952  -3.055
ATOM   1744  CB  SER   111     -19.596   5.431  -2.596
ATOM   1745  OG  SER   111     -18.906   4.270  -2.167
ATOM   1746  HG  SER   111     -17.971   4.498  -2.088
ATOM   1747  HA  SER   111     -21.195   4.230  -3.299
ATOM   1748  HB1 SER   111     -19.179   5.744  -3.553
ATOM   1749  HB2 SER   111     -19.438   6.217  -1.857
ATOM   1750  O   SER   111     -22.510   5.785  -0.871
ATOM   1751  N   SER   112     -21.432   3.758  -0.780
ATOM   1752  CA  SER   112     -21.662   3.388   0.646
ATOM   1753  C   SER   112     -20.351   2.837   1.264
ATOM   1754  HN  SER   112     -20.997   3.027  -1.324
ATOM   1755  CB  SER   112     -22.806   2.371   0.790
ATOM   1756  OG  SER   112     -24.076   2.978   0.584
ATOM   1757  HG  SER   112     -24.747   2.293   0.688
ATOM   1758  HA  SER   112     -21.980   4.269   1.204
ATOM   1759  HB1 SER   112     -22.681   1.577   0.054
ATOM   1760  HB2 SER   112     -22.788   1.943   1.793
ATOM   1761  O   SER   112     -19.339   2.746   0.568
ATOM   1762  NT  AME   113     -20.355   2.451   2.543
ATOM   1763  CT  AME   113     -19.092   2.119   3.219
ATOM   1764  HN  AME   113     -21.229   2.388   3.046
ATOM   1765  HT1 AME   113     -19.296   1.829   4.250
ATOM   1766  HT2 AME   113     -18.607   1.293   2.699
ATOM   1767  HT3 AME   113     -18.435   2.989   3.211
TER   
ATOM   1768  C00 UNK   114      -0.346  -6.577   1.514
ATOM   1769  C01 UNK   114      -0.094  -5.577   0.552
ATOM   1770  C02 UNK   114       0.167  -7.877   1.328
ATOM   1771  H03 UNK   114      -0.809  -6.323   2.428
ATOM   1772  C04 UNK   114       0.482  -5.976  -0.705
ATOM   1773  H05 UNK   114      -0.388  -4.566   0.705
ATOM   1774  C06 UNK   114       1.006  -7.242  -0.907
ATOM   1775  N07 UNK   114       0.570  -5.053  -1.684
ATOM   1776  C08 UNK   114       1.504  -7.642  -2.186
ATOM   1777  C09 UNK   114       0.858  -8.178   0.150
ATOM   1778  C0A UNK   114       1.444  -6.670  -3.189
ATOM   1779  C0B UNK   114       2.223  -8.934  -2.475
ATOM   1780  C0C UNK   114       1.032  -5.339  -2.909
ATOM   1781  H0D UNK   114       1.900  -6.897  -4.142
ATOM   1782  C0E UNK   114       0.937  -4.243  -3.943
ATOM   1783  C0F UNK   114       0.795  -2.947  -3.610
ATOM   1784  C0G UNK   114       1.008  -4.597  -5.269
ATOM   1785  C0H UNK   114       0.674  -1.953  -4.607
ATOM   1786  H0I UNK   114       0.877  -2.737  -2.497
ATOM   1787  C0J UNK   114       0.551  -2.312  -5.938
ATOM   1788 BR0K UNK   114       0.659  -0.101  -4.305
ATOM   1789  C0M UNK   114       0.738  -3.681  -6.332
ATOM   1790  H0N UNK   114       0.395  -1.634  -6.732
ATOM   1791  H0O UNK   114       0.817  -3.991  -7.375
ATOM   1792  H0P UNK   114       1.148  -5.632  -5.601
ATOM   1793  O0Q UNK   114       2.070  -9.526  -3.589
ATOM   1794  O0R UNK   114       2.940  -9.320  -1.539
ATOM   1795  H0S UNK   114       1.323  -9.202   0.030
ATOM   1796  H0T UNK   114       0.044  -8.601   2.078
TER   
TER   
ATOM   1797  O00 WTR   116     -14.176 -19.137 -12.954
ATOM   1798  H01 WTR   116     -14.862 -19.583 -12.458
ATOM   1799  H02 WTR   116     -14.571 -18.964 -13.809
TER   
ATOM   1800  O00 WTR   117      -8.663 -20.096 -18.860
ATOM   1801  H01 WTR   117      -8.162 -19.353 -18.523
ATOM   1802  H02 WTR   117      -8.660 -19.975 -19.810
TER   
ATOM   1803  O00 WTR   118      -7.638 -19.035 -21.107
ATOM   1804  H01 WTR   118      -7.600 -18.099 -21.301
ATOM   1805  H02 WTR   118      -6.771 -19.245 -20.760
TER   
ATOM   1806  O00 WTR   119       7.008 -20.323 -17.032
ATOM   1807  H01 WTR   119       7.348 -21.162 -17.344
ATOM   1808  H02 WTR   119       6.076 -20.346 -17.248
TER   
ATOM   1809  O00 WTR   120       1.786 -19.132  -0.567
ATOM   1810  H01 WTR   120       0.940 -19.344  -0.174
ATOM   1811  H02 WTR   120       1.593 -18.998  -1.495
TER   
ATOM   1812  O00 WTR   121      -3.410 -16.928 -13.494
ATOM   1813  H01 WTR   121      -4.266 -16.764 -13.099
ATOM   1814  H02 WTR   121      -3.157 -17.792 -13.168
TER   
ATOM   1815  O00 WTR   122      -3.943 -21.577 -16.964
ATOM   1816  H01 WTR   122      -3.609 -21.016 -17.663
ATOM   1817  H02 WTR   122      -4.275 -22.353 -17.416
TER   
ATOM   1818  O00 WTR   123      -5.726 -14.361 -10.305
ATOM   1819  H01 WTR   123      -6.644 -14.380 -10.577
ATOM   1820  H02 WTR   123      -5.548 -13.438 -10.125
TER   
ATOM   1821  O00 WTR   124      -0.978 -15.546 -14.188
ATOM   1822  H01 WTR   124      -1.065 -15.118 -13.336
ATOM   1823  H02 WTR   124      -1.612 -16.263 -14.161
TER   
ATOM   1824  O00 WTR   125      -8.230 -18.439  -8.658
ATOM   1825  H01 WTR   125      -9.072 -18.174  -9.027
ATOM   1826  H02 WTR   125      -8.324 -18.294  -7.717
TER   
ATOM   1827  O00 WTR   126      -6.213 -20.759  -8.466
ATOM   1828  H01 WTR   126      -7.055 -20.321  -8.591
ATOM   1829  H02 WTR   126      -6.370 -21.663  -8.738
TER   
ATOM   1830  O00 WTR   127     -10.970 -17.801 -12.232
ATOM   1831  H01 WTR   127     -11.919 -17.831 -12.351
ATOM   1832  H02 WTR   127     -10.626 -17.591 -13.100
TER   
ATOM   1833  O00 WTR   128       3.201 -18.577 -15.381
ATOM   1834  H01 WTR   128       2.624 -17.976 -14.909
ATOM   1835  H02 WTR   128       4.037 -18.520 -14.919
TER   
ATOM   1836  O00 WTR   129      -4.658 -17.483 -15.802
ATOM   1837  H01 WTR   129      -4.131 -17.392 -15.008
ATOM   1838  H02 WTR   129      -4.108 -17.992 -16.397
TER   
ATOM   1839  O00 WTR   130      -1.005 -14.317 -23.529
ATOM   1840  H01 WTR   130      -1.745 -13.710 -23.523
ATOM   1841  H02 WTR   130      -1.390 -15.162 -23.759
TER   
ATOM   1842  O00 WTR   131      -6.398 -23.402 -16.986
ATOM   1843  H01 WTR   131      -6.971 -24.128 -16.740
ATOM   1844  H02 WTR   131      -6.932 -22.619 -16.851
TER   
ATOM   1845  O00 WTR   132      -7.228 -17.686 -14.455
ATOM   1846  H01 WTR   132      -7.407 -18.587 -14.185
ATOM   1847  H02 WTR   132      -6.513 -17.762 -15.087
TER   
ATOM   1848  O00 WTR   133       5.093 -21.252 -11.325
ATOM   1849  H01 WTR   133       5.898 -20.735 -11.294
ATOM   1850  H02 WTR   133       5.217 -21.845 -12.066
TER   
ATOM   1851  O00 WTR   134       1.555 -23.037 -14.823
ATOM   1852  H01 WTR   134       0.713 -22.785 -15.202
ATOM   1853  H02 WTR   134       1.374 -23.148 -13.889
TER   
ATOM   1854  O00 WTR   135       6.380 -16.584 -16.650
ATOM   1855  H01 WTR   135       6.374 -15.760 -16.163
ATOM   1856  H02 WTR   135       5.502 -16.646 -17.027
TER   
ATOM   1857  O00 WTR   136       9.408 -20.174 -11.457
ATOM   1858  H01 WTR   136       9.681 -19.280 -11.254
ATOM   1859  H02 WTR   136       8.949 -20.101 -12.294
TER   
ATOM   1860  O00 WTR   137       3.547 -18.015  -8.163
ATOM   1861  H01 WTR   137       3.892 -18.857  -8.463
ATOM   1862  H02 WTR   137       2.603 -18.154  -8.094
TER   
ATOM   1863  O00 WTR   138       3.599 -21.269 -15.058
ATOM   1864  H01 WTR   138       3.372 -20.359 -14.865
ATOM   1865  H02 WTR   138       2.756 -21.713 -15.150
TER   
ATOM   1866  O00 WTR   139       3.400 -15.242 -13.599
ATOM   1867  H01 WTR   139       4.026 -15.687 -13.027
ATOM   1868  H02 WTR   139       2.626 -15.806 -13.591
TER   
ATOM   1869  O00 WTR   140      10.465 -20.607  -4.074
ATOM   1870  H01 WTR   140      10.486 -20.615  -3.117
ATOM   1871  H02 WTR   140      11.379 -20.495  -4.333
TER   
ATOM   1872  O00 WTR   141       1.319 -15.289 -17.285
ATOM   1873  H01 WTR   141       1.818 -14.514 -17.542
ATOM   1874  H02 WTR   141       1.231 -15.797 -18.092
TER   
ATOM   1875  O00 WTR   142      -3.233 -18.168 -18.142
ATOM   1876  H01 WTR   142      -2.418 -17.751 -18.421
ATOM   1877  H02 WTR   142      -3.921 -17.663 -18.574
TER   
ATOM   1878  O00 WTR   143      11.122 -21.701 -16.475
ATOM   1879  H01 WTR   143      10.331 -22.090 -16.848
ATOM   1880  H02 WTR   143      11.724 -21.627 -17.216
TER   
ATOM   1881  O00 WTR   144      -3.539 -23.304  -9.385
ATOM   1882  H01 WTR   144      -4.135 -23.787  -9.958
ATOM   1883  H02 WTR   144      -2.830 -23.920  -9.204
TER   
ATOM   1884  O00 WTR   145      15.094 -16.043  -8.432
ATOM   1885  H01 WTR   145      14.346 -15.447  -8.466
ATOM   1886  H02 WTR   145      15.362 -16.144  -9.346
TER   
ATOM   1887  O00 WTR   146      14.888 -19.880 -12.890
ATOM   1888  H01 WTR   146      14.526 -19.950 -12.006
ATOM   1889  H02 WTR   146      15.366 -20.699 -13.018
TER   
ATOM   1890  O00 WTR   147       7.626 -23.310 -14.690
ATOM   1891  H01 WTR   147       6.772 -23.260 -14.260
ATOM   1892  H02 WTR   147       8.223 -23.609 -14.004
TER   
ATOM   1893  O00 WTR   148      -2.424 -16.962 -23.618
ATOM   1894  H01 WTR   148      -3.022 -16.936 -22.871
ATOM   1895  H02 WTR   148      -2.658 -17.763 -24.086
TER   
ATOM   1896  O00 WTR   149      -6.682 -22.301 -11.385
ATOM   1897  H01 WTR   149      -5.970 -22.823 -11.755
ATOM   1898  H02 WTR   149      -6.881 -21.653 -12.060
TER   
ATOM   1899  O00 WTR   150       2.118 -14.444  -5.620
ATOM   1900  H01 WTR   150       3.057 -14.611  -5.701
ATOM   1901  H02 WTR   150       1.822 -15.059  -4.948
TER   
ATOM   1902  O00 WTR   151      -2.075 -19.528 -12.906
ATOM   1903  H01 WTR   151      -1.123 -19.485 -12.818
ATOM   1904  H02 WTR   151      -2.355 -20.119 -12.208
TER   
ATOM   1905  O00 WTR   152      -0.823 -12.885 -14.818
ATOM   1906  H01 WTR   152      -0.891 -13.827 -14.969
ATOM   1907  H02 WTR   152      -1.709 -12.553 -14.969
TER   
ATOM   1908  O00 WTR   153       7.035 -17.034  -8.756
ATOM   1909  H01 WTR   153       7.122 -16.414  -9.480
ATOM   1910  H02 WTR   153       6.281 -16.717  -8.258
TER   
ATOM   1911  O00 WTR   154     -10.296  -5.720 -16.978
ATOM   1912  H01 WTR   154      -9.622  -5.040 -16.941
ATOM   1913  H02 WTR   154     -11.118  -5.250 -16.838
TER   
ATOM   1914  O00 WTR   155     -11.201 -10.095 -16.254
ATOM   1915  H01 WTR   155     -11.652  -9.320 -15.918
ATOM   1916  H02 WTR   155     -11.757 -10.407 -16.967
TER   
ATOM   1917  O00 WTR   156     -17.441 -14.527  -8.525
ATOM   1918  H01 WTR   156     -16.970 -14.012  -9.180
ATOM   1919  H02 WTR   156     -16.963 -14.374  -7.710
TER   
ATOM   1920  O00 WTR   157     -13.133 -15.547 -18.954
ATOM   1921  H01 WTR   157     -12.559 -16.065 -18.390
ATOM   1922  H02 WTR   157     -13.448 -14.840 -18.391
TER   
ATOM   1923  O00 WTR   158      -9.482  -9.580  -8.408
ATOM   1924  H01 WTR   158      -9.986 -10.010  -9.099
ATOM   1925  H02 WTR   158     -10.136  -9.332  -7.754
TER   
ATOM   1926  O00 WTR   159     -20.452 -13.335 -12.588
ATOM   1927  H01 WTR   159     -21.350 -13.052 -12.762
ATOM   1928  H02 WTR   159     -20.546 -14.076 -11.990
TER   
ATOM   1929  O00 WTR   160     -16.127 -15.505 -17.982
ATOM   1930  H01 WTR   160     -15.619 -15.345 -18.777
ATOM   1931  H02 WTR   160     -15.798 -16.341 -17.651
TER   
ATOM   1932  O00 WTR   161     -16.229  -2.275 -13.638
ATOM   1933  H01 WTR   161     -15.403  -2.362 -13.162
ATOM   1934  H02 WTR   161     -16.449  -1.345 -13.568
TER   
ATOM   1935  O00 WTR   162     -10.527 -11.620 -14.217
ATOM   1936  H01 WTR   162     -10.800 -11.110 -14.980
ATOM   1937  H02 WTR   162      -9.698 -11.225 -13.948
TER   
ATOM   1938  O00 WTR   163     -14.552 -18.697 -15.673
ATOM   1939  H01 WTR   163     -13.684 -18.445 -15.359
ATOM   1940  H02 WTR   163     -14.425 -19.565 -16.057
TER   
ATOM   1941  O00 WTR   164     -14.318 -13.967 -16.942
ATOM   1942  H01 WTR   164     -14.300 -13.885 -15.989
ATOM   1943  H02 WTR   164     -15.248 -14.031 -17.161
TER   
ATOM   1944  O00 WTR   165     -18.665 -11.621 -11.768
ATOM   1945  H01 WTR   165     -19.469 -12.111 -11.940
ATOM   1946  H02 WTR   165     -18.650 -11.510 -10.818
TER   
ATOM   1947  O00 WTR   166     -15.257  -7.399  -9.360
ATOM   1948  H01 WTR   166     -16.127  -7.076  -9.125
ATOM   1949  H02 WTR   166     -15.422  -8.089 -10.003
TER   
ATOM   1950  O00 WTR   167     -16.099  -9.510 -10.986
ATOM   1951  H01 WTR   167     -16.364  -8.958 -11.722
ATOM   1952  H02 WTR   167     -16.811  -9.423 -10.352
TER   
ATOM   1953  O00 WTR   168     -18.838  -2.119 -10.810
ATOM   1954  H01 WTR   168     -18.146  -2.744 -11.024
ATOM   1955  H02 WTR   168     -18.685  -1.895  -9.892
TER   
ATOM   1956  O00 WTR   169     -16.452   0.583  -9.348
ATOM   1957  H01 WTR   169     -16.666   0.262 -10.224
ATOM   1958  H02 WTR   169     -17.146   0.234  -8.788
TER   
ATOM   1959  O00 WTR   170     -14.278   2.933  -9.884
ATOM   1960  H01 WTR   170     -15.176   3.055 -10.191
ATOM   1961  H02 WTR   170     -13.854   3.777 -10.042
TER   
ATOM   1962  O00 WTR   171     -23.698   3.403  -9.181
ATOM   1963  H01 WTR   171     -23.533   3.783  -8.318
ATOM   1964  H02 WTR   171     -24.533   2.946  -9.086
TER   
ATOM   1965  O00 WTR   172     -20.387   5.798 -11.744
ATOM   1966  H01 WTR   172     -20.627   5.107 -11.127
ATOM   1967  H02 WTR   172     -19.559   5.505 -12.124
TER   
ATOM   1968  O00 WTR   173     -13.522  -2.527  -7.516
ATOM   1969  H01 WTR   173     -13.778  -3.381  -7.167
ATOM   1970  H02 WTR   173     -13.221  -2.712  -8.405
TER   
ATOM   1971  O00 WTR   174     -16.070   0.583 -13.124
ATOM   1972  H01 WTR   174     -16.214   1.032 -13.957
ATOM   1973  H02 WTR   174     -16.866   0.751 -12.620
TER   
ATOM   1974  O00 WTR   175     -18.347  -9.178 -13.220
ATOM   1975  H01 WTR   175     -18.761 -10.017 -13.019
ATOM   1976  H02 WTR   175     -17.996  -9.289 -14.104
TER   
ATOM   1977  O00 WTR   176     -21.352   3.006  -6.691
ATOM   1978  H01 WTR   176     -21.142   3.847  -6.286
ATOM   1979  H02 WTR   176     -20.975   2.354  -6.100
TER   
ATOM   1980  O00 WTR   177     -12.371   5.513 -14.661
ATOM   1981  H01 WTR   177     -12.015   5.484 -15.549
ATOM   1982  H02 WTR   177     -12.018   4.732 -14.235
TER   
ATOM   1983  O00 WTR   178     -14.612  -1.460 -10.616
ATOM   1984  H01 WTR   178     -14.136  -0.843 -11.173
ATOM   1985  H02 WTR   178     -14.043  -2.228 -10.570
TER   
ATOM   1986  O00 WTR   179      -8.443   9.764 -14.090
ATOM   1987  H01 WTR   179      -9.266   9.275 -14.101
ATOM   1988  H02 WTR   179      -8.244   9.877 -13.160
TER   
ATOM   1989  O00 WTR   180     -18.658  -6.710 -11.754
ATOM   1990  H01 WTR   180     -17.959  -6.075 -11.909
ATOM   1991  H02 WTR   180     -18.597  -7.319 -12.490
TER   
ATOM   1992  O00 WTR   181     -17.418   7.649 -13.594
ATOM   1993  H01 WTR   181     -17.256   7.191 -12.769
ATOM   1994  H02 WTR   181     -16.616   7.519 -14.102
TER   
ATOM   1995  O00 WTR   182     -15.071 -11.268 -14.280
ATOM   1996  H01 WTR   182     -15.041 -11.368 -13.329
ATOM   1997  H02 WTR   182     -15.992 -11.398 -14.506
TER   
ATOM   1998  O00 WTR   183     -10.879 -19.811 -17.530
ATOM   1999  H01 WTR   183     -11.237 -20.682 -17.358
ATOM   2000  H02 WTR   183     -10.013 -19.977 -17.903
TER   
ATOM   2001  O00 WTR   184      -8.720  -7.746 -15.967
ATOM   2002  H01 WTR   184      -8.589  -8.660 -16.218
ATOM   2003  H02 WTR   184      -9.164  -7.352 -16.718
TER   
ATOM   2004  O00 WTR   185     -11.900 -13.026 -12.294
ATOM   2005  H01 WTR   185     -11.540 -13.081 -11.409
ATOM   2006  H02 WTR   185     -11.345 -12.386 -12.740
TER   
ATOM   2007  O00 WTR   186      -8.818 -10.316 -12.496
ATOM   2008  H01 WTR   186      -7.867 -10.335 -12.391
ATOM   2009  H02 WTR   186      -9.020  -9.400 -12.688
TER   
ATOM   2010  O00 WTR   187      -7.732 -16.342 -20.951
ATOM   2011  H01 WTR   187      -8.049 -15.476 -21.204
ATOM   2012  H02 WTR   187      -8.245 -16.568 -20.175
TER   
ATOM   2013  O00 WTR   188      -8.025 -21.977 -14.711
ATOM   2014  H01 WTR   188      -8.918 -21.634 -14.707
ATOM   2015  H02 WTR   188      -7.578 -21.491 -14.018
TER   
ATOM   2016  O00 WTR   189     -18.093 -14.039 -16.563
ATOM   2017  H01 WTR   189     -18.589 -14.430 -15.844
ATOM   2018  H02 WTR   189     -17.783 -14.786 -17.076
TER   
ATOM   2019  O00 WTR   190     -13.582  -5.837 -13.282
ATOM   2020  H01 WTR   190     -13.584  -6.780 -13.443
ATOM   2021  H02 WTR   190     -12.760  -5.530 -13.664
TER   
ATOM   2022  O00 WTR   191      -5.891 -16.428 -19.011
ATOM   2023  H01 WTR   191      -6.519 -16.233 -19.708
ATOM   2024  H02 WTR   191      -6.207 -15.929 -18.258
TER   
ATOM   2025  O00 WTR   192      -3.366 -10.024 -23.107
ATOM   2026  H01 WTR   192      -2.829  -9.631 -22.419
ATOM   2027  H02 WTR   192      -2.984  -9.702 -23.923
TER   
ATOM   2028  O00 WTR   193       1.465  -9.294 -14.622
ATOM   2029  H01 WTR   193       0.708  -8.797 -14.932
ATOM   2030  H02 WTR   193       2.202  -8.950 -15.127
TER   
ATOM   2031  O00 WTR   194     -10.476 -14.076 -15.439
ATOM   2032  H01 WTR   194     -10.531 -13.311 -14.866
ATOM   2033  H02 WTR   194     -11.385 -14.355 -15.553
TER   
ATOM   2034  O00 WTR   195      -8.959 -16.663 -18.260
ATOM   2035  H01 WTR   195      -9.804 -16.919 -17.890
ATOM   2036  H02 WTR   195      -8.605 -16.030 -17.636
TER   
ATOM   2037  O00 WTR   196      -3.760 -13.929 -13.160
ATOM   2038  H01 WTR   196      -4.533 -13.366 -13.125
ATOM   2039  H02 WTR   196      -3.764 -14.289 -14.047
TER   
ATOM   2040  O00 WTR   197      -6.157 -13.014 -17.626
ATOM   2041  H01 WTR   197      -5.355 -13.305 -17.193
ATOM   2042  H02 WTR   197      -6.796 -13.700 -17.432
TER   
ATOM   2043  O00 WTR   198      -6.113  -9.994 -22.513
ATOM   2044  H01 WTR   198      -5.224  -9.877 -22.849
ATOM   2045  H02 WTR   198      -6.026 -10.661 -21.832
TER   
ATOM   2046  O00 WTR   199       1.687 -14.169 -11.549
ATOM   2047  H01 WTR   199       2.358 -14.524 -12.132
ATOM   2048  H02 WTR   199       1.621 -13.246 -11.793
TER   
ATOM   2049  O00 WTR   200      -5.101  -9.014 -17.205
ATOM   2050  H01 WTR   200      -4.436  -9.593 -17.576
ATOM   2051  H02 WTR   200      -5.267  -8.367 -17.891
TER   
ATOM   2052  O00 WTR   201      -3.271 -10.732 -14.548
ATOM   2053  H01 WTR   201      -2.915 -10.375 -15.362
ATOM   2054  H02 WTR   201      -4.202 -10.509 -14.576
TER   
ATOM   2055  O00 WTR   202      -0.828  -5.148 -19.412
ATOM   2056  H01 WTR   202      -1.723  -4.832 -19.289
ATOM   2057  H02 WTR   202      -0.340  -4.778 -18.677
TER   
ATOM   2058  O00 WTR   203      -5.028  -7.364 -13.326
ATOM   2059  H01 WTR   203      -4.868  -8.089 -12.722
ATOM   2060  H02 WTR   203      -4.455  -7.542 -14.072
TER   
ATOM   2061  O00 WTR   204      -2.522 -14.259 -10.825
ATOM   2062  H01 WTR   204      -3.018 -14.205 -11.642
ATOM   2063  H02 WTR   204      -1.845 -13.589 -10.911
TER   
ATOM   2064  O00 WTR   205       7.469 -12.896 -13.376
ATOM   2065  H01 WTR   205       7.284 -12.087 -12.899
ATOM   2066  H02 WTR   205       8.087 -13.368 -12.817
TER   
ATOM   2067  O00 WTR   206      -1.885 -12.261 -17.744
ATOM   2068  H01 WTR   206      -1.102 -11.938 -17.299
ATOM   2069  H02 WTR   206      -1.837 -13.213 -17.656
TER   
ATOM   2070  O00 WTR   207      -8.353 -18.206  -5.967
ATOM   2071  H01 WTR   207      -7.893 -18.274  -5.131
ATOM   2072  H02 WTR   207      -8.949 -18.955  -5.975
TER   
ATOM   2073  O00 WTR   208      -7.733 -14.755 -13.264
ATOM   2074  H01 WTR   208      -7.134 -15.373 -12.845
ATOM   2075  H02 WTR   208      -7.226 -13.947 -13.343
TER   
ATOM   2076  O00 WTR   209      -7.522  -8.016 -19.129
ATOM   2077  H01 WTR   209      -7.891  -8.854 -18.852
ATOM   2078  H02 WTR   209      -7.017  -8.225 -19.915
TER   
ATOM   2079  O00 WTR   210       7.436  -8.390 -14.747
ATOM   2080  H01 WTR   210       7.252  -8.894 -15.539
ATOM   2081  H02 WTR   210       7.154  -7.500 -14.958
TER   
ATOM   2082  O00 WTR   211      -1.395 -13.763  -7.201
ATOM   2083  H01 WTR   211      -0.564 -14.012  -7.606
ATOM   2084  H02 WTR   211      -1.201 -13.719  -6.264
TER   
ATOM   2085  O00 WTR   212      -3.605 -14.953 -16.027
ATOM   2086  H01 WTR   212      -2.766 -14.982 -16.488
ATOM   2087  H02 WTR   212      -3.989 -15.818 -16.171
TER   
ATOM   2088  O00 WTR   213      -7.846 -14.860 -16.274
ATOM   2089  H01 WTR   213      -7.724 -15.174 -15.378
ATOM   2090  H02 WTR   213      -8.566 -14.233 -16.214
TER   
ATOM   2091  O00 WTR   214      -5.505 -14.953  -7.722
ATOM   2092  H01 WTR   214      -5.519 -14.724  -8.651
ATOM   2093  H02 WTR   214      -5.269 -14.139  -7.277
TER   
ATOM   2094  O00 WTR   215     -11.200  -6.752 -14.506
ATOM   2095  H01 WTR   215     -10.479  -7.070 -13.963
ATOM   2096  H02 WTR   215     -10.786  -6.503 -15.333
TER   
ATOM   2097  O00 WTR   216       0.437  -3.911 -17.317
ATOM   2098  H01 WTR   216       0.669  -3.017 -17.064
ATOM   2099  H02 WTR   216       0.768  -4.456 -16.603
TER   
ATOM   2100  O00 WTR   217      10.395  -7.342 -17.319
ATOM   2101  H01 WTR   217      10.267  -7.439 -18.262
ATOM   2102  H02 WTR   217      10.473  -8.239 -16.994
TER   
ATOM   2103  O00 WTR   218      -2.207 -15.888 -20.005
ATOM   2104  H01 WTR   218      -1.495 -15.733 -20.627
ATOM   2105  H02 WTR   218      -2.940 -16.179 -20.548
TER   
ATOM   2106  O00 WTR   219       3.444 -13.686 -16.029
ATOM   2107  H01 WTR   219       4.380 -13.792 -15.856
ATOM   2108  H02 WTR   219       3.015 -14.036 -15.248
TER   
ATOM   2109  O00 WTR   220      -8.304 -10.954 -16.152
ATOM   2110  H01 WTR   220      -9.196 -11.300 -16.158
ATOM   2111  H02 WTR   220      -8.064 -10.892 -17.076
TER   
ATOM   2112  O00 WTR   221       0.018 -10.159  -7.290
ATOM   2113  H01 WTR   221      -0.129 -10.835  -6.629
ATOM   2114  H02 WTR   221       0.695 -10.524  -7.860
TER   
ATOM   2115  O00 WTR   222      -7.401  -6.384 -13.776
ATOM   2116  H01 WTR   222      -7.835  -6.770 -14.537
ATOM   2117  H02 WTR   222      -6.489  -6.667 -13.850
TER   
ATOM   2118  O00 WTR   223      -3.424  -7.384 -15.661
ATOM   2119  H01 WTR   223      -4.080  -7.737 -16.262
ATOM   2120  H02 WTR   223      -3.319  -6.471 -15.931
TER   
ATOM   2121  O00 WTR   224      -5.865 -10.398 -15.086
ATOM   2122  H01 WTR   224      -5.602  -9.742 -15.732
ATOM   2123  H02 WTR   224      -6.691 -10.746 -15.420
TER   
ATOM   2124  O00 WTR   225     -11.963  -7.981 -10.881
ATOM   2125  H01 WTR   225     -12.602  -8.091 -11.585
ATOM   2126  H02 WTR   225     -11.939  -8.832 -10.444
TER   
ATOM   2127  O00 WTR   226      -7.732   5.557 -12.980
ATOM   2128  H01 WTR   226      -7.525   4.808 -12.421
ATOM   2129  H02 WTR   226      -6.881   5.871 -13.285
TER   
ATOM   2130  O00 WTR   227     -10.110 -16.784 -14.589
ATOM   2131  H01 WTR   227      -9.228 -17.155 -14.620
ATOM   2132  H02 WTR   227      -9.980 -15.844 -14.717
TER   
ATOM   2133  O00 WTR   228       5.427 -12.474 -18.934
ATOM   2134  H01 WTR   228       5.322 -12.983 -19.738
ATOM   2135  H02 WTR   228       4.611 -11.980 -18.855
TER   
ATOM   2136  O00 WTR   229       9.355 -13.640 -16.526
ATOM   2137  H01 WTR   229       9.376 -13.435 -15.591
ATOM   2138  H02 WTR   229       8.940 -12.878 -16.930
TER   
ATOM   2139  O00 WTR   230       0.334 -14.881 -21.314
ATOM   2140  H01 WTR   230      -0.148 -14.931 -22.139
ATOM   2141  H02 WTR   230       0.073 -14.043 -20.934
TER   
ATOM   2142  O00 WTR   231       9.011  -9.637  -8.628
ATOM   2143  H01 WTR   231       9.699  -9.186  -8.139
ATOM   2144  H02 WTR   231       8.206  -9.177  -8.391
TER   
ATOM   2145  O00 WTR   232       2.486 -19.556 -20.145
ATOM   2146  H01 WTR   232       2.923 -20.407 -20.097
ATOM   2147  H02 WTR   232       3.193 -18.932 -20.310
TER   
ATOM   2148  O00 WTR   233      -4.153 -16.461 -21.649
ATOM   2149  H01 WTR   233      -4.769 -16.708 -20.959
ATOM   2150  H02 WTR   233      -4.423 -15.581 -21.909
TER   
ATOM   2151  O00 WTR   234       1.467 -17.042 -14.031
ATOM   2152  H01 WTR   234       0.645 -16.747 -14.423
ATOM   2153  H02 WTR   234       1.201 -17.675 -13.364
TER   
ATOM   2154  O00 WTR   235       8.253 -13.315  -8.744
ATOM   2155  H01 WTR   235       7.396 -13.335  -8.320
ATOM   2156  H02 WTR   235       8.714 -12.592  -8.319
TER   
ATOM   2157  O00 WTR   236       3.453 -20.970  -9.031
ATOM   2158  H01 WTR   236       4.078 -21.095  -9.745
ATOM   2159  H02 WTR   236       3.806 -21.487  -8.308
TER   
ATOM   2160  O00 WTR   237      -0.994 -11.907 -12.316
ATOM   2161  H01 WTR   237      -1.001 -12.306 -13.186
ATOM   2162  H02 WTR   237      -1.443 -11.069 -12.432
TER   
ATOM   2163  O00 WTR   238      18.655  -6.145 -13.021
ATOM   2164  H01 WTR   238      18.240  -5.996 -12.171
ATOM   2165  H02 WTR   238      18.945  -5.277 -13.301
TER   
ATOM   2166  O00 WTR   239       5.689  -7.031 -18.518
ATOM   2167  H01 WTR   239       6.113  -6.580 -19.248
ATOM   2168  H02 WTR   239       4.832  -7.287 -18.859
TER   
ATOM   2169  O00 WTR   240     -10.516  -5.837 -11.262
ATOM   2170  H01 WTR   240      -9.970  -5.870 -10.477
ATOM   2171  H02 WTR   240     -11.177  -6.515 -11.122
TER   
ATOM   2172  O00 WTR   241       6.764  -7.777 -11.199
ATOM   2173  H01 WTR   241       6.482  -7.781 -10.285
ATOM   2174  H02 WTR   241       7.592  -7.296 -11.193
TER   
ATOM   2175  O00 WTR   242      -2.957 -12.541 -22.284
ATOM   2176  H01 WTR   242      -3.149 -11.652 -22.582
ATOM   2177  H02 WTR   242      -2.408 -12.421 -21.509
TER   
ATOM   2178  O00 WTR   243       7.883 -19.642 -14.010
ATOM   2179  H01 WTR   243       8.735 -19.606 -14.444
ATOM   2180  H02 WTR   243       7.333 -20.153 -14.604
TER   
ATOM   2181  O00 WTR   244      10.599 -11.496  -7.760
ATOM   2182  H01 WTR   244      10.908 -10.941  -7.044
ATOM   2183  H02 WTR   244       9.901 -10.988  -8.173
TER   
ATOM   2184  O00 WTR   245      10.266 -13.835 -12.670
ATOM   2185  H01 WTR   245      10.841 -14.597 -12.601
ATOM   2186  H02 WTR   245      10.726 -13.239 -13.261
TER   
ATOM   2187  O00 WTR   246       0.108  -7.778 -20.258
ATOM   2188  H01 WTR   246      -0.337  -6.964 -20.020
ATOM   2189  H02 WTR   246       0.075  -8.311 -19.464
TER   
ATOM   2190  O00 WTR   247      -5.771  -5.438 -10.976
ATOM   2191  H01 WTR   247      -5.941  -5.914 -10.163
ATOM   2192  H02 WTR   247      -5.841  -6.101 -11.662
TER   
ATOM   2193  O00 WTR   248       9.147  -1.192 -19.044
ATOM   2194  H01 WTR   248       9.502  -0.345 -18.773
ATOM   2195  H02 WTR   248       8.822  -1.587 -18.235
TER   
ATOM   2196  O00 WTR   249      11.049  -3.166 -19.315
ATOM   2197  H01 WTR   249      10.832  -2.277 -19.595
ATOM   2198  H02 WTR   249      10.856  -3.175 -18.377
TER   
ATOM   2199  O00 WTR   250      -9.574 -13.030 -18.207
ATOM   2200  H01 WTR   250      -9.916 -13.503 -18.966
ATOM   2201  H02 WTR   250     -10.091 -13.354 -17.469
TER   
ATOM   2202  O00 WTR   251      10.378 -10.042 -16.612
ATOM   2203  H01 WTR   251       9.892 -10.753 -17.029
ATOM   2204  H02 WTR   251      10.461 -10.312 -15.697
TER   
ATOM   2205  O00 WTR   252      14.643 -11.596 -11.904
ATOM   2206  H01 WTR   252      15.167 -11.132 -11.252
ATOM   2207  H02 WTR   252      13.859 -11.873 -11.429
TER   
ATOM   2208  O00 WTR   253     -13.533 -13.553 -14.354
ATOM   2209  H01 WTR   253     -13.976 -12.713 -14.232
ATOM   2210  H02 WTR   253     -13.027 -13.676 -13.551
TER   
ATOM   2211  O00 WTR   254       0.944 -16.751 -19.549
ATOM   2212  H01 WTR   254       0.656 -16.260 -20.319
ATOM   2213  H02 WTR   254       1.377 -17.526 -19.906
TER   
ATOM   2214  O00 WTR   255     -10.443 -14.999 -19.759
ATOM   2215  H01 WTR   255      -9.985 -15.624 -19.198
ATOM   2216  H02 WTR   255     -11.352 -15.297 -19.758
TER   
ATOM   2217  O00 WTR   256       4.078  -9.571 -10.285
ATOM   2218  H01 WTR   256       3.646 -10.267 -10.780
ATOM   2219  H02 WTR   256       4.991  -9.606 -10.570
TER   
ATOM   2220  O00 WTR   257       4.755 -17.524 -20.286
ATOM   2221  H01 WTR   257       5.589 -17.990 -20.227
ATOM   2222  H02 WTR   257       4.584 -17.223 -19.394
TER   
ATOM   2223  O00 WTR   258       3.730 -16.673 -17.596
ATOM   2224  H01 WTR   258       3.303 -15.834 -17.426
ATOM   2225  H02 WTR   258       3.487 -17.222 -16.851
TER   
ATOM   2226  O00 WTR   259       7.667 -15.119 -10.724
ATOM   2227  H01 WTR   259       8.353 -15.258 -11.376
ATOM   2228  H02 WTR   259       7.993 -14.400 -10.182
TER   
ATOM   2229  O00 WTR   260       4.516 -20.080 -17.827
ATOM   2230  H01 WTR   260       4.372 -20.264 -16.899
ATOM   2231  H02 WTR   260       3.981 -19.306 -18.004
TER   
ATOM   2232  O00 WTR   261       6.449  -9.655 -16.944
ATOM   2233  H01 WTR   261       6.294  -9.314 -17.824
ATOM   2234  H02 WTR   261       5.629 -10.087 -16.705
TER   
ATOM   2235  O00 WTR   262       5.987  -3.897 -20.222
ATOM   2236  H01 WTR   262       6.906  -4.142 -20.327
ATOM   2237  H02 WTR   262       5.851  -3.877 -19.275
TER   
ATOM   2238  O00 WTR   263       4.160  -5.239 -14.055
ATOM   2239  H01 WTR   263       4.475  -6.062 -13.681
ATOM   2240  H02 WTR   263       3.416  -5.493 -14.601
TER   
ATOM   2241  O00 WTR   264       8.807 -15.998 -17.599
ATOM   2242  H01 WTR   264       7.893 -16.134 -17.348
ATOM   2243  H02 WTR   264       9.030 -15.139 -17.239
TER   
ATOM   2244  O00 WTR   265      -0.053   7.952 -15.570
ATOM   2245  H01 WTR   265      -0.186   7.385 -14.810
ATOM   2246  H02 WTR   265      -0.363   7.434 -16.313
TER   
ATOM   2247  O00 WTR   266      -2.358  -8.962 -20.866
ATOM   2248  H01 WTR   266      -1.589  -8.439 -20.639
ATOM   2249  H02 WTR   266      -2.445  -9.587 -20.147
TER   
ATOM   2250  O00 WTR   267       1.010 -10.584 -20.847
ATOM   2251  H01 WTR   267       1.660 -10.281 -21.481
ATOM   2252  H02 WTR   267       0.358  -9.885 -20.819
TER   
ATOM   2253  O00 WTR   268      -1.028 -12.324 -20.528
ATOM   2254  H01 WTR   268      -1.057 -12.215 -19.577
ATOM   2255  H02 WTR   268      -0.237 -11.858 -20.799
TER   
ATOM   2256  O00 WTR   269      11.011 -11.527 -14.171
ATOM   2257  H01 WTR   269      10.470 -10.893 -13.702
ATOM   2258  H02 WTR   269      11.808 -11.045 -14.393
TER   
ATOM   2259  O00 WTR   270       5.421   2.688 -17.519
ATOM   2260  H01 WTR   270       5.959   1.936 -17.766
ATOM   2261  H02 WTR   270       5.514   3.300 -18.250
TER   
ATOM   2262  O00 WTR   271       2.898  -7.944 -19.008
ATOM   2263  H01 WTR   271       2.077  -7.781 -19.473
ATOM   2264  H02 WTR   271       2.964  -8.897 -18.963
TER   
ATOM   2265  O00 WTR   272       0.901 -11.514 -16.320
ATOM   2266  H01 WTR   272       0.443 -12.244 -15.903
ATOM   2267  H02 WTR   272       1.057 -10.892 -15.609
TER   
ATOM   2268  O00 WTR   273      11.689 -20.586 -19.070
ATOM   2269  H01 WTR   273      11.185 -19.852 -18.720
ATOM   2270  H02 WTR   273      11.293 -20.765 -19.922
TER   
ATOM   2271  O00 WTR   274       3.010  -1.877 -14.945
ATOM   2272  H01 WTR   274       3.265  -1.607 -14.063
ATOM   2273  H02 WTR   274       2.991  -2.833 -14.908
TER   
ATOM   2274  O00 WTR   275      13.711  -9.036 -12.568
ATOM   2275  H01 WTR   275      13.103  -9.218 -13.285
ATOM   2276  H02 WTR   275      14.053  -9.895 -12.319
TER   
ATOM   2277  O00 WTR   276       6.522 -11.236 -11.079
ATOM   2278  H01 WTR   276       6.024 -11.763 -10.455
ATOM   2279  H02 WTR   276       7.438 -11.435 -10.885
TER   
ATOM   2280  O00 WTR   277       3.232 -10.851 -18.639
ATOM   2281  H01 WTR   277       3.136 -10.826 -17.687
ATOM   2282  H02 WTR   277       2.458 -11.324 -18.946
TER   
ATOM   2283  O00 WTR   278       4.483  -7.571 -12.613
ATOM   2284  H01 WTR   278       4.558  -8.519 -12.509
ATOM   2285  H02 WTR   278       5.218  -7.215 -12.115
TER   
ATOM   2286  O00 WTR   279       5.371  -2.621  -8.167
ATOM   2287  H01 WTR   279       5.436  -1.907  -8.801
ATOM   2288  H02 WTR   279       6.225  -2.638  -7.735
TER   
ATOM   2289  O00 WTR   280       9.107 -11.032 -10.783
ATOM   2290  H01 WTR   280       9.036 -10.487 -10.000
ATOM   2291  H02 WTR   280       9.022 -10.418 -11.512
TER   
ATOM   2292  O00 WTR   281       9.908 -18.430 -17.685
ATOM   2293  H01 WTR   281       9.602 -18.806 -16.859
ATOM   2294  H02 WTR   281       9.592 -17.526 -17.668
TER   
ATOM   2295  O00 WTR   282      -7.034  -5.855  -5.405
ATOM   2296  H01 WTR   282      -7.796  -5.281  -5.328
ATOM   2297  H02 WTR   282      -6.819  -5.844  -6.338
TER   
ATOM   2298  O00 WTR   283      -9.639   4.083 -14.351
ATOM   2299  H01 WTR   283      -8.871   4.607 -14.125
ATOM   2300  H02 WTR   283      -9.309   3.187 -14.416
TER   
ATOM   2301  O00 WTR   284      -8.376   1.432 -13.681
ATOM   2302  H01 WTR   284      -7.726   2.059 -13.364
ATOM   2303  H02 WTR   284      -7.879   0.834 -14.240
TER   
ATOM   2304  O00 WTR   285     -10.859  -3.302 -12.082
ATOM   2305  H01 WTR   285     -10.598  -4.206 -11.907
ATOM   2306  H02 WTR   285     -10.578  -2.817 -11.307
TER   
ATOM   2307  O00 WTR   286     -13.090  -2.672 -13.402
ATOM   2308  H01 WTR   286     -13.077  -1.760 -13.110
ATOM   2309  H02 WTR   286     -12.352  -3.080 -12.948
TER   
ATOM   2310  O00 WTR   287      -4.464  -6.153 -18.819
ATOM   2311  H01 WTR   287      -4.671  -6.103 -19.753
ATOM   2312  H02 WTR   287      -5.250  -5.829 -18.381
TER   
ATOM   2313  O00 WTR   288     -18.162   4.118 -12.466
ATOM   2314  H01 WTR   288     -17.573   3.876 -11.751
ATOM   2315  H02 WTR   288     -18.891   3.502 -12.395
TER   
ATOM   2316  O00 WTR   289      -4.832   1.483 -14.332
ATOM   2317  H01 WTR   289      -5.004   2.093 -13.615
ATOM   2318  H02 WTR   289      -4.462   2.028 -15.027
TER   
ATOM   2319  O00 WTR   290      -0.011   3.312 -17.782
ATOM   2320  H01 WTR   290      -0.069   2.625 -18.446
ATOM   2321  H02 WTR   290       0.481   2.912 -17.065
TER   
ATOM   2322  O00 WTR   291      -1.882   1.755 -10.014
ATOM   2323  H01 WTR   291      -2.510   2.333 -10.448
ATOM   2324  H02 WTR   291      -1.876   0.962 -10.549
TER   
ATOM   2325  O00 WTR   292     -19.188   8.505 -11.582
ATOM   2326  H01 WTR   292     -18.710   8.223 -12.362
ATOM   2327  H02 WTR   292     -19.713   7.744 -11.334
TER   
ATOM   2328  O00 WTR   293     -12.225  -4.011 -16.250
ATOM   2329  H01 WTR   293     -13.103  -4.183 -15.910
ATOM   2330  H02 WTR   293     -11.944  -3.216 -15.798
TER   
ATOM   2331  O00 WTR   294     -16.431   2.938 -14.832
ATOM   2332  H01 WTR   294     -17.012   3.611 -14.478
ATOM   2333  H02 WTR   294     -16.007   3.356 -15.582
TER   
ATOM   2334  O00 WTR   295       1.566  -5.505 -15.215
ATOM   2335  H01 WTR   295       1.672  -6.360 -15.633
ATOM   2336  H02 WTR   295       0.918  -5.653 -14.527
TER   
ATOM   2337  O00 WTR   296      -6.909  -4.746 -18.087
ATOM   2338  H01 WTR   296      -7.428  -4.697 -17.284
ATOM   2339  H02 WTR   296      -7.555  -4.862 -18.784
TER   
ATOM   2340  O00 WTR   297      -1.923   2.176 -13.625
ATOM   2341  H01 WTR   297      -2.278   2.455 -14.469
ATOM   2342  H02 WTR   297      -2.500   2.581 -12.977
TER   
ATOM   2343  O00 WTR   298      -8.803  -5.765 -19.689
ATOM   2344  H01 WTR   298      -9.577  -5.785 -19.125
ATOM   2345  H02 WTR   298      -8.306  -6.545 -19.442
TER   
ATOM   2346  O00 WTR   299      -6.764  -0.277 -15.169
ATOM   2347  H01 WTR   299      -5.939   0.168 -14.974
ATOM   2348  H02 WTR   299      -6.502  -1.137 -15.495
TER   
ATOM   2349  O00 WTR   300      -4.869  -0.460 -12.021
ATOM   2350  H01 WTR   300      -5.752  -0.475 -11.651
ATOM   2351  H02 WTR   300      -4.931   0.142 -12.763
TER   
ATOM   2352  O00 WTR   301      -2.090   5.094 -17.040
ATOM   2353  H01 WTR   301      -1.408   4.430 -17.141
ATOM   2354  H02 WTR   301      -2.848   4.731 -17.498
TER   
ATOM   2355  O00 WTR   302      -9.018 -10.381 -19.209
ATOM   2356  H01 WTR   302      -9.205 -11.300 -19.020
ATOM   2357  H02 WTR   302      -9.311 -10.257 -20.111
TER   
ATOM   2358  O00 WTR   303       6.223  -6.307 -15.922
ATOM   2359  H01 WTR   303       5.784  -6.510 -16.748
ATOM   2360  H02 WTR   303       5.574  -5.814 -15.420
TER   
ATOM   2361  O00 WTR   304      -5.618 -13.142 -22.593
ATOM   2362  H01 WTR   304      -5.882 -12.532 -23.282
ATOM   2363  H02 WTR   304      -4.671 -13.026 -22.520
TER   
ATOM   2364  O00 WTR   305      -6.013 -11.856 -20.300
ATOM   2365  H01 WTR   305      -6.037 -12.587 -20.917
ATOM   2366  H02 WTR   305      -6.342 -12.222 -19.480
TER   
ATOM   2367  O00 WTR   306      -5.602  -2.930 -16.629
ATOM   2368  H01 WTR   306      -6.021  -3.479 -17.292
ATOM   2369  H02 WTR   306      -5.300  -3.547 -15.963
TER   
ATOM   2370  O00 WTR   307      -2.247  -0.005 -12.057
ATOM   2371  H01 WTR   307      -2.108   0.662 -12.729
ATOM   2372  H02 WTR   307      -3.184   0.035 -11.869
TER   
ATOM   2373  O00 WTR   308      -8.672  -3.394 -16.152
ATOM   2374  H01 WTR   308      -7.863  -2.928 -16.361
ATOM   2375  H02 WTR   308      -9.174  -2.778 -15.619
TER   
ATOM   2376  O00 WTR   309      -7.324  -3.683 -12.695
ATOM   2377  H01 WTR   309      -7.401  -3.777 -11.745
ATOM   2378  H02 WTR   309      -7.210  -4.578 -13.015
TER   
ATOM   2379  O00 WTR   310      -9.346   4.730 -10.097
ATOM   2380  H01 WTR   310      -8.481   4.447 -10.394
ATOM   2381  H02 WTR   310      -9.943   4.443 -10.788
TER   
ATOM   2382  O00 WTR   311      -2.498  -4.948 -16.182
ATOM   2383  H01 WTR   311      -1.842  -4.447 -16.668
ATOM   2384  H02 WTR   311      -2.386  -4.671 -15.273
TER   
ATOM   2385  O00 WTR   312      -0.733  -7.831 -15.255
ATOM   2386  H01 WTR   312      -0.697  -7.260 -14.488
ATOM   2387  H02 WTR   312      -1.668  -7.983 -15.397
TER   
ATOM   2388  O00 WTR   313      -9.345   1.395 -10.014
ATOM   2389  H01 WTR   313      -9.668   1.666  -9.155
ATOM   2390  H02 WTR   313      -8.838   2.145 -10.327
TER   
ATOM   2391  O00 WTR   314     -13.210  -0.035 -12.830
ATOM   2392  H01 WTR   314     -14.032   0.446 -12.925
ATOM   2393  H02 WTR   314     -12.536   0.644 -12.804
TER   
ATOM   2394  O00 WTR   315      -6.899  -9.670  -7.561
ATOM   2395  H01 WTR   315      -7.829  -9.517  -7.731
ATOM   2396  H02 WTR   315      -6.814 -10.623  -7.533
TER   
ATOM   2397  O00 WTR   316      -2.850   2.009 -16.349
ATOM   2398  H01 WTR   316      -3.276   1.172 -16.534
ATOM   2399  H02 WTR   316      -1.978   1.925 -16.733
TER   
ATOM   2400  O00 WTR   317      -3.381   3.452 -11.760
ATOM   2401  H01 WTR   317      -4.269   3.202 -12.013
ATOM   2402  H02 WTR   317      -3.464   4.353 -11.449
TER   
ATOM   2403  O00 WTR   318      -9.941  -3.314  -8.549
ATOM   2404  H01 WTR   318     -10.338  -2.452  -8.676
ATOM   2405  H02 WTR   318      -9.126  -3.279  -9.049
TER   
ATOM   2406  O00 WTR   319      -2.150  -3.969 -13.732
ATOM   2407  H01 WTR   319      -3.034  -3.603 -13.693
ATOM   2408  H02 WTR   319      -1.581  -3.256 -13.443
TER   
ATOM   2409  O00 WTR   320     -10.767  -0.874 -10.374
ATOM   2410  H01 WTR   320     -11.659  -0.547 -10.262
ATOM   2411  H02 WTR   320     -10.216  -0.094 -10.310
TER   
ATOM   2412  O00 WTR   321     -11.104   4.434 -12.134
ATOM   2413  H01 WTR   321     -10.464   4.468 -12.845
ATOM   2414  H02 WTR   321     -11.451   3.542 -12.166
TER   
ATOM   2415  O00 WTR   322      -0.265   6.677 -18.064
ATOM   2416  H01 WTR   322      -0.005   6.423 -18.950
ATOM   2417  H02 WTR   322      -0.937   6.040 -17.820
TER   
ATOM   2418  O00 WTR   323       1.218   0.277 -13.034
ATOM   2419  H01 WTR   323       1.953  -0.176 -12.620
ATOM   2420  H02 WTR   323       0.622   0.477 -12.313
TER   
ATOM   2421  O00 WTR   324      -9.419  -6.892  -8.738
ATOM   2422  H01 WTR   324     -10.344  -6.647  -8.727
ATOM   2423  H02 WTR   324      -9.425  -7.847  -8.798
TER   
ATOM   2424  O00 WTR   325       0.367   3.605 -13.465
ATOM   2425  H01 WTR   325      -0.403   3.069 -13.657
ATOM   2426  H02 WTR   325       0.241   3.892 -12.561
TER   
ATOM   2427  O00 WTR   326      -9.039  -9.837 -21.987
ATOM   2428  H01 WTR   326      -8.115  -9.977 -22.193
ATOM   2429  H02 WTR   326      -9.478  -9.837 -22.837
TER   
ATOM   2430  O00 WTR   327     -11.027   1.476 -12.357
ATOM   2431  H01 WTR   327     -10.227   1.398 -12.877
ATOM   2432  H02 WTR   327     -10.719   1.628 -11.464
TER   
ATOM   2433  O00 WTR   328       0.419 -23.061 -12.224
ATOM   2434  H01 WTR   328      -0.485 -22.831 -12.436
ATOM   2435  H02 WTR   328       0.728 -22.339 -11.677
TER   
ATOM   2436  O00 WTR   329      -4.964 -23.209 -14.234
ATOM   2437  H01 WTR   329      -4.400 -22.441 -14.152
ATOM   2438  H02 WTR   329      -5.507 -23.027 -15.002
TER   
ATOM   2439  O00 WTR   330      -4.702  -2.879 -13.603
ATOM   2440  H01 WTR   330      -5.487  -3.251 -13.201
ATOM   2441  H02 WTR   330      -4.813  -1.932 -13.513
TER   
ATOM   2442  O00 WTR   331       5.759  -0.224  -9.372
ATOM   2443  H01 WTR   331       5.992   0.507  -8.800
ATOM   2444  H02 WTR   331       5.188   0.163 -10.036
TER   
ATOM   2445  O00 WTR   332       0.071   0.526 -19.264
ATOM   2446  H01 WTR   332       0.862   0.013 -19.429
ATOM   2447  H02 WTR   332      -0.621  -0.126 -19.155
TER   
ATOM   2448  O00 WTR   333       3.480  -4.303 -11.061
ATOM   2449  H01 WTR   333       3.650  -4.598 -11.955
ATOM   2450  H02 WTR   333       4.171  -4.710 -10.538
TER   
ATOM   2451  O00 WTR   334       7.008   6.127 -14.863
ATOM   2452  H01 WTR   334       7.348   5.623 -15.602
ATOM   2453  H02 WTR   334       7.537   5.845 -14.117
TER   
ATOM   2454  O00 WTR   335      -2.976  -5.694  -9.486
ATOM   2455  H01 WTR   335      -3.616  -5.726 -10.197
ATOM   2456  H02 WTR   335      -2.494  -6.518  -9.561
TER   
ATOM   2457  O00 WTR   336       5.630  -9.996 -13.333
ATOM   2458  H01 WTR   336       5.996 -10.430 -12.562
ATOM   2459  H02 WTR   336       6.321  -9.400 -13.623
TER   
ATOM   2460  O00 WTR   337       1.784   1.811 -15.412
ATOM   2461  H01 WTR   337       2.241   1.109 -14.949
ATOM   2462  H02 WTR   337       1.289   2.265 -14.730
TER   
ATOM   2463  O00 WTR   338       4.993  -0.202 -16.271
ATOM   2464  H01 WTR   338       4.615  -0.676 -15.531
ATOM   2465  H02 WTR   338       4.377  -0.349 -16.990
TER   
ATOM   2466  O00 WTR   339       9.775  -6.690 -11.879
ATOM   2467  H01 WTR   339      10.029  -6.322 -12.726
ATOM   2468  H02 WTR   339      10.579  -6.672 -11.359
TER   
ATOM   2469  O00 WTR   340       2.503  -0.702 -19.022
ATOM   2470  H01 WTR   340       2.641   0.167 -18.646
ATOM   2471  H02 WTR   340       3.319  -0.896 -19.483
TER   
ATOM   2472  O00 WTR   341      14.879   4.479 -11.860
ATOM   2473  H01 WTR   341      15.558   5.020 -11.458
ATOM   2474  H02 WTR   341      14.997   3.615 -11.467
TER   
ATOM   2475  O00 WTR   342     -13.385  -8.829 -13.200
ATOM   2476  H01 WTR   342     -13.986  -9.508 -13.506
ATOM   2477  H02 WTR   342     -12.562  -9.016 -13.650
TER   
ATOM   2478  O00 WTR   343      -4.348  -2.975 -10.657
ATOM   2479  H01 WTR   343      -4.730  -3.752 -11.066
ATOM   2480  H02 WTR   343      -4.385  -2.303 -11.337
TER   
ATOM   2481  O00 WTR   344       0.173  -9.275 -17.961
ATOM   2482  H01 WTR   344      -0.110  -8.779 -17.193
ATOM   2483  H02 WTR   344       0.573 -10.066 -17.602
TER   
ATOM   2484  O00 WTR   345       8.776  -1.783 -16.367
ATOM   2485  H01 WTR   345       8.107  -2.419 -16.114
ATOM   2486  H02 WTR   345       8.648  -1.047 -15.769
TER   
ATOM   2487  O00 WTR   346       7.299  -3.996 -15.366
ATOM   2488  H01 WTR   346       7.038  -4.870 -15.655
ATOM   2489  H02 WTR   346       6.656  -3.763 -14.695
TER   
ATOM   2490  O00 WTR   347       1.048  -1.349 -16.846
ATOM   2491  H01 WTR   347       1.706  -1.412 -16.154
ATOM   2492  H02 WTR   347       1.555  -1.252 -17.652
TER   
ATOM   2493  O00 WTR   348       3.005   6.087 -11.762
ATOM   2494  H01 WTR   348       3.287   6.295 -12.653
ATOM   2495  H02 WTR   348       3.288   6.837 -11.239
TER   
ATOM   2496  O00 WTR   349      10.504 -19.606 -15.069
ATOM   2497  H01 WTR   349      11.399 -19.287 -14.952
ATOM   2498  H02 WTR   349      10.605 -20.434 -15.539
TER   
ATOM   2499  O00 WTR   350       3.210  -7.720 -15.857
ATOM   2500  H01 WTR   350       3.923  -8.060 -15.316
ATOM   2501  H02 WTR   350       3.485  -7.900 -16.756
TER   
ATOM   2502  O00 WTR   351       4.296  16.724 -16.239
ATOM   2503  H01 WTR   351       5.042  16.552 -16.813
ATOM   2504  H02 WTR   351       4.484  17.578 -15.850
TER   
ATOM   2505  O00 WTR   352      11.138   5.389 -13.771
ATOM   2506  H01 WTR   352      11.680   5.390 -12.982
ATOM   2507  H02 WTR   352      11.460   4.648 -14.283
TER   
ATOM   2508  O00 WTR   353       8.546  -4.909 -19.849
ATOM   2509  H01 WTR   353       9.393  -4.521 -20.070
ATOM   2510  H02 WTR   353       8.659  -5.238 -18.957
TER   
ATOM   2511  O00 WTR   354       8.764  -4.006 -11.018
ATOM   2512  H01 WTR   354       9.543  -3.709 -10.548
ATOM   2513  H02 WTR   354       9.052  -4.786 -11.491
TER   
ATOM   2514  O00 WTR   355       3.584  -1.533 -12.329
ATOM   2515  H01 WTR   355       3.826  -0.639 -12.089
ATOM   2516  H02 WTR   355       3.158  -1.884 -11.547
TER   
ATOM   2517  O00 WTR   356       4.820  -1.502 -20.452
ATOM   2518  H01 WTR   356       5.204  -2.321 -20.138
ATOM   2519  H02 WTR   356       4.574  -1.683 -21.359
TER   
ATOM   2520  O00 WTR   357      11.290  -2.396 -16.344
ATOM   2521  H01 WTR   357      10.363  -2.155 -16.342
ATOM   2522  H02 WTR   357      11.752  -1.571 -16.490
TER   
ATOM   2523  O00 WTR   358       9.570  -5.722 -14.663
ATOM   2524  H01 WTR   358       9.339  -6.300 -15.390
ATOM   2525  H02 WTR   358       8.828  -5.122 -14.587
TER   
ATOM   2526  O00 WTR   359      -9.725  -1.452 -14.512
ATOM   2527  H01 WTR   359      -8.958  -0.904 -14.348
ATOM   2528  H02 WTR   359      -9.746  -2.062 -13.774
TER   
ATOM   2529  O00 WTR   360       7.489   2.666 -13.602
ATOM   2530  H01 WTR   360       7.768   2.157 -14.363
ATOM   2531  H02 WTR   360       6.545   2.516 -13.545
TER   
ATOM   2532  O00 WTR   361       0.805  -5.277 -10.783
ATOM   2533  H01 WTR   361       1.672  -4.877 -10.851
ATOM   2534  H02 WTR   361       0.219  -4.547 -10.580
TER   
ATOM   2535  O00 WTR   362       5.668  -2.572 -17.599
ATOM   2536  H01 WTR   362       5.835  -2.574 -16.656
ATOM   2537  H02 WTR   362       5.830  -1.668 -17.869
TER   
ATOM   2538  O00 WTR   363       3.348   7.568 -14.124
ATOM   2539  H01 WTR   363       2.814   7.016 -14.696
ATOM   2540  H02 WTR   363       4.177   7.097 -14.043
TER   
ATOM   2541  O00 WTR   364       8.488   5.189 -12.884
ATOM   2542  H01 WTR   364       8.182   4.318 -13.136
ATOM   2543  H02 WTR   364       9.406   5.209 -13.155
TER   
ATOM   2544  O00 WTR   365       8.222   0.550 -15.141
ATOM   2545  H01 WTR   365       7.748   0.279 -14.354
ATOM   2546  H02 WTR   365       7.539   0.683 -15.799
TER   
ATOM   2547  O00 WTR   366       4.520   0.974 -11.502
ATOM   2548  H01 WTR   366       5.260   1.551 -11.693
ATOM   2549  H02 WTR   366       3.749   1.531 -11.603
TER   
ATOM   2550  O00 WTR   367       0.639  11.286 -10.736
ATOM   2551  H01 WTR   367       0.414  10.964  -9.863
ATOM   2552  H02 WTR   367       0.642  10.503 -11.286
TER   
ATOM   2553  O00 WTR   368       2.095   5.271 -15.263
ATOM   2554  H01 WTR   368       1.403   4.690 -14.949
ATOM   2555  H02 WTR   368       1.926   5.362 -16.200
TER   
ATOM   2556  O00 WTR   369       5.934   7.949 -12.965
ATOM   2557  H01 WTR   369       6.434   7.402 -13.570
ATOM   2558  H02 WTR   369       6.146   7.605 -12.098
TER   
ATOM   2559  O00 WTR   370      -1.362  -0.759 -15.466
ATOM   2560  H01 WTR   370      -1.046  -1.111 -14.634
ATOM   2561  H02 WTR   370      -0.606  -0.807 -16.050
TER   
ATOM   2562  O00 WTR   371      10.394   1.273 -18.579
ATOM   2563  H01 WTR   371      10.722   1.856 -19.263
ATOM   2564  H02 WTR   371      11.066   1.302 -17.897
TER   
ATOM   2565  O00 WTR   372       8.035  -1.035 -10.471
ATOM   2566  H01 WTR   372       7.176  -0.918 -10.064
ATOM   2567  H02 WTR   372       8.235  -1.962 -10.348
TER   
ATOM   2568  O00 WTR   373      18.087   9.368 -11.650
ATOM   2569  H01 WTR   373      18.098   8.414 -11.724
ATOM   2570  H02 WTR   373      17.728   9.537 -10.779
TER   
ATOM   2571  O00 WTR   374       2.956   1.697 -17.669
ATOM   2572  H01 WTR   374       3.702   2.283 -17.548
ATOM   2573  H02 WTR   374       2.452   1.780 -16.859
TER   
ATOM   2574  O00 WTR   375       6.899  -0.469 -12.908
ATOM   2575  H01 WTR   375       7.516  -0.393 -12.180
ATOM   2576  H02 WTR   375       6.709  -1.406 -12.964
TER   
ATOM   2577  O00 WTR   376       6.784  -0.234 -19.159
ATOM   2578  H01 WTR   376       6.142  -0.494 -19.819
ATOM   2579  H02 WTR   376       7.557  -0.764 -19.353
TER   
ATOM   2580  O00 WTR   377       5.711 -17.841 -14.465
ATOM   2581  H01 WTR   377       5.969 -17.248 -15.171
ATOM   2582  H02 WTR   377       6.394 -18.511 -14.453
TER   
ATOM   2583  O00 WTR   378      17.016   5.699 -10.992
ATOM   2584  H01 WTR   378      17.514   4.961 -10.641
ATOM   2585  H02 WTR   378      17.152   6.403 -10.357
TER   
ATOM   2586  O00 WTR   379       5.409  -5.119  -9.343
ATOM   2587  H01 WTR   379       5.130  -4.406  -8.768
ATOM   2588  H02 WTR   379       6.291  -5.338  -9.043
TER   
ATOM   2589  O00 WTR   380       6.144  -3.056 -12.787
ATOM   2590  H01 WTR   380       6.657  -3.027 -11.979
ATOM   2591  H02 WTR   380       5.280  -2.730 -12.535
TER   
ATOM   2592  O00 WTR   381      -3.035  -9.169  -8.126
ATOM   2593  H01 WTR   381      -2.248  -9.523  -8.541
ATOM   2594  H02 WTR   381      -3.080  -9.612  -7.279
TER   
ATOM   2595  O00 WTR   382      -3.693 -10.782 -19.156
ATOM   2596  H01 WTR   382      -4.494 -10.935 -19.656
ATOM   2597  H02 WTR   382      -3.475 -11.636 -18.784
TER   
ATOM   2598  O00 WTR   383     -17.200  -4.043 -11.782
ATOM   2599  H01 WTR   383     -16.416  -4.324 -11.310
ATOM   2600  H02 WTR   383     -16.866  -3.533 -12.520
TER   
ATOM   2601  O00 WTR   384       7.229 -18.814 -19.653
ATOM   2602  H01 WTR   384       7.620 -19.590 -19.251
ATOM   2603  H02 WTR   384       7.167 -18.179 -18.939
TER   
ATOM   2604  O00 WTR   385       1.851  -8.782 -12.143
ATOM   2605  H01 WTR   385       1.805  -9.055 -13.059
ATOM   2606  H02 WTR   385       2.634  -8.233 -12.095
TER   
ATOM   2607  O00 WTR   386       5.382 -14.542 -20.924
ATOM   2608  H01 WTR   386       6.229 -14.713 -20.512
ATOM   2609  H02 WTR   386       4.938 -15.390 -20.922
TER   
ATOM   2610  O00 WTR   387       7.994 -11.773 -17.795
ATOM   2611  H01 WTR   387       7.522 -11.074 -17.342
ATOM   2612  H02 WTR   387       7.381 -12.082 -18.463
TER   
ATOM   2613  O00 WTR   388      -5.588 -16.442 -12.115
ATOM   2614  H01 WTR   388      -5.543 -15.736 -11.471
ATOM   2615  H02 WTR   388      -6.054 -17.147 -11.667
TER   
ATOM   2616  O00 WTR   389      -0.438  -1.956 -12.586
ATOM   2617  H01 WTR   389       0.250  -1.347 -12.853
ATOM   2618  H02 WTR   389      -1.092  -1.406 -12.156
TER   
ATOM   2619  O00 WTR   390      -0.609   6.526 -13.412
ATOM   2620  H01 WTR   390      -0.055   5.749 -13.497
ATOM   2621  H02 WTR   390      -1.369   6.225 -12.915
TER   
ATOM   2622  O00 WTR   391      15.636  -7.241 -10.096
ATOM   2623  H01 WTR   391      14.753  -6.925 -10.290
ATOM   2624  H02 WTR   391      15.570  -8.193 -10.161
TER   
ATOM   2625  O00 WTR   392      20.272 -20.391  -2.627
ATOM   2626  H01 WTR   392      20.950 -20.405  -1.951
ATOM   2627  H02 WTR   392      19.859 -19.533  -2.535
TER   
ATOM   2628  O00 WTR   393       8.913 -17.013 -12.298
ATOM   2629  H01 WTR   393       8.500 -17.766 -12.721
ATOM   2630  H02 WTR   393       9.819 -17.033 -12.604
TER   
ATOM   2631  O00 WTR   394      14.540 -11.947 -15.054
ATOM   2632  H01 WTR   394      14.882 -11.809 -14.171
ATOM   2633  H02 WTR   394      15.177 -11.523 -15.627
TER   
ATOM   2634  O00 WTR   395      12.062 -12.145 -10.707
ATOM   2635  H01 WTR   395      11.326 -11.735 -10.254
ATOM   2636  H02 WTR   395      11.665 -12.593 -11.454
TER   
ATOM   2637  O00 WTR   396      20.465  -8.230 -11.792
ATOM   2638  H01 WTR   396      20.358  -7.906 -10.897
ATOM   2639  H02 WTR   396      20.182  -7.502 -12.346
TER   
ATOM   2640  O00 WTR   397      15.679  -1.134 -14.712
ATOM   2641  H01 WTR   397      15.143  -1.038 -13.925
ATOM   2642  H02 WTR   397      16.579  -1.035 -14.402
TER   
ATOM   2643  O00 WTR   398      15.536 -16.554 -10.981
ATOM   2644  H01 WTR   398      15.490 -15.768 -11.525
ATOM   2645  H02 WTR   398      14.949 -17.177 -11.408
TER   
ATOM   2646  O00 WTR   399      19.089 -10.643 -12.382
ATOM   2647  H01 WTR   399      19.661 -11.410 -12.400
ATOM   2648  H02 WTR   399      19.686  -9.897 -12.438
TER   
ATOM   2649  O00 WTR   400      16.675 -11.471  -7.543
ATOM   2650  H01 WTR   400      17.010 -10.756  -7.003
ATOM   2651  H02 WTR   400      15.724 -11.426  -7.439
TER   
ATOM   2652  O00 WTR   401      15.479 -13.855 -13.032
ATOM   2653  H01 WTR   401      15.651 -13.617 -13.943
ATOM   2654  H02 WTR   401      15.055 -13.082 -12.658
TER   
ATOM   2655  O00 WTR   402      12.904  -9.767 -15.254
ATOM   2656  H01 WTR   402      13.315 -10.614 -15.430
ATOM   2657  H02 WTR   402      12.419  -9.565 -16.054
TER   
ATOM   2658  O00 WTR   403      14.024  -2.702 -19.030
ATOM   2659  H01 WTR   403      13.105  -2.949 -18.925
ATOM   2660  H02 WTR   403      14.513  -3.441 -18.668
TER   
ATOM   2661  O00 WTR   404      13.377  -3.066  -9.298
ATOM   2662  H01 WTR   404      13.767  -3.763  -9.827
ATOM   2663  H02 WTR   404      14.059  -2.396  -9.244
TER   
ATOM   2664  O00 WTR   405      16.438 -10.502 -10.120
ATOM   2665  H01 WTR   405      17.215 -10.672 -10.652
ATOM   2666  H02 WTR   405      16.682 -10.788  -9.240
TER   
ATOM   2667  O00 WTR   406      11.536 -16.343 -12.951
ATOM   2668  H01 WTR   406      11.772 -16.618 -12.065
ATOM   2669  H02 WTR   406      12.152 -16.808 -13.518
TER   
ATOM   2670  O00 WTR   407      14.680  -0.222 -12.147
ATOM   2671  H01 WTR   407      13.949   0.238 -11.734
ATOM   2672  H02 WTR   407      15.440   0.337 -11.982
TER   
ATOM   2673  O00 WTR   408      12.293   0.700 -16.543
ATOM   2674  H01 WTR   408      13.039   0.187 -16.854
ATOM   2675  H02 WTR   408      12.646   1.225 -15.824
TER   
ATOM   2676  O00 WTR   409      12.044  -4.537 -14.699
ATOM   2677  H01 WTR   409      11.191  -4.971 -14.688
ATOM   2678  H02 WTR   409      11.901  -3.741 -15.211
TER   
ATOM   2679  O00 WTR   410      19.212  -3.584 -13.377
ATOM   2680  H01 WTR   410      18.808  -3.623 -12.511
ATOM   2681  H02 WTR   410      19.084  -2.679 -13.662
TER   
ATOM   2682  O00 WTR   411      12.861   3.331 -13.320
ATOM   2683  H01 WTR   411      12.703   2.548 -12.791
ATOM   2684  H02 WTR   411      13.504   3.833 -12.819
TER   
ATOM   2685  O00 WTR   412      16.270   4.027 -14.169
ATOM   2686  H01 WTR   412      15.587   4.217 -13.527
ATOM   2687  H02 WTR   412      17.009   4.574 -13.903
TER   
ATOM   2688  O00 WTR   413      12.980  -6.680 -11.091
ATOM   2689  H01 WTR   413      13.255  -7.375 -11.689
ATOM   2690  H02 WTR   413      13.095  -5.872 -11.592
TER   
ATOM   2691  O00 WTR   414      14.397  -0.788 -17.121
ATOM   2692  H01 WTR   414      14.713  -1.376 -16.435
ATOM   2693  H02 WTR   414      14.547  -1.268 -17.936
TER   
ATOM   2694  O00 WTR   415      18.685   5.735  -8.173
ATOM   2695  H01 WTR   415      18.399   5.889  -7.273
ATOM   2696  H02 WTR   415      18.342   6.482  -8.665
TER   
ATOM   2697  O00 WTR   416      15.076  -0.903  -9.431
ATOM   2698  H01 WTR   416      14.602  -0.617 -10.211
ATOM   2699  H02 WTR   416      15.309  -0.091  -8.981
TER   
ATOM   2700  O00 WTR   417      15.481   1.967 -10.753
ATOM   2701  H01 WTR   417      16.436   1.930 -10.702
ATOM   2702  H02 WTR   417      15.196   2.082  -9.847
TER   
ATOM   2703  O00 WTR   418      18.175  -0.840 -13.680
ATOM   2704  H01 WTR   418      18.435   0.019 -14.013
ATOM   2705  H02 WTR   418      18.150  -0.731 -12.729
TER   
ATOM   2706  O00 WTR   419      18.449   0.271 -11.149
ATOM   2707  H01 WTR   419      18.883   0.184 -10.301
ATOM   2708  H02 WTR   419      18.374   1.216 -11.285
TER   
ATOM   2709  O00 WTR   420      12.535 -14.394  -8.773
ATOM   2710  H01 WTR   420      12.447 -13.959  -7.926
ATOM   2711  H02 WTR   420      12.320 -13.718  -9.415
TER   
ATOM   2712  O00 WTR   421      12.662  -4.208 -12.031
ATOM   2713  H01 WTR   421      13.404  -3.642 -11.816
ATOM   2714  H02 WTR   421      12.667  -4.258 -12.986
TER   
ATOM   2715  O00 WTR   422      18.852  -6.837  -9.632
ATOM   2716  H01 WTR   422      18.925  -5.979 -10.051
ATOM   2717  H02 WTR   422      17.931  -7.076  -9.734
TER   
ATOM   2718  O00 WTR   423      12.216 -17.773 -10.512
ATOM   2719  H01 WTR   423      12.595 -17.584  -9.654
ATOM   2720  H02 WTR   423      12.408 -18.699 -10.660
TER   
ATOM   2721  O00 WTR   424     -13.357   9.431 -13.733
ATOM   2722  H01 WTR   424     -13.412  10.011 -12.974
ATOM   2723  H02 WTR   424     -12.675   8.800 -13.505
TER   
ATOM   2724  O00 WTR   425     -10.941  15.642 -15.640
ATOM   2725  H01 WTR   425     -11.642  15.880 -15.033
ATOM   2726  H02 WTR   425     -11.243  15.959 -16.491
TER   
ATOM   2727  O00 WTR   426       2.842   3.115 -12.463
ATOM   2728  H01 WTR   426       2.752   3.988 -12.081
ATOM   2729  H02 WTR   426       2.091   3.031 -13.050
TER   
ATOM   2730  O00 WTR   427      -8.374   9.917 -11.344
ATOM   2731  H01 WTR   427      -8.835   9.096 -11.173
ATOM   2732  H02 WTR   427      -7.565   9.848 -10.837
TER   
ATOM   2733  O00 WTR   428       3.927   9.915 -12.230
ATOM   2734  H01 WTR   428       4.600   9.317 -12.554
ATOM   2735  H02 WTR   428       3.149   9.366 -12.126
TER   
ATOM   2736  O00 WTR   429       4.945  15.174 -14.087
ATOM   2737  H01 WTR   429       4.619  15.740 -14.788
ATOM   2738  H02 WTR   429       5.226  14.376 -14.535
TER   
ATOM   2739  O00 WTR   430       2.262   9.808 -15.577
ATOM   2740  H01 WTR   430       2.930   9.199 -15.262
ATOM   2741  H02 WTR   430       1.490   9.262 -15.725
TER   
ATOM   2742  O00 WTR   431      -0.688  11.751  -8.291
ATOM   2743  H01 WTR   431      -1.448  11.184  -8.419
ATOM   2744  H02 WTR   431      -1.059  12.622  -8.149
TER   
ATOM   2745  O00 WTR   432       1.549  16.119 -15.965
ATOM   2746  H01 WTR   432       0.951  16.329 -16.683
ATOM   2747  H02 WTR   432       2.422  16.213 -16.345
TER   
ATOM   2748  O00 WTR   433       3.023  18.333  -8.057
ATOM   2749  H01 WTR   433       2.659  19.154  -7.726
ATOM   2750  H02 WTR   433       3.257  17.840  -7.271
TER   
ATOM   2751  O00 WTR   434       3.299  12.236 -16.629
ATOM   2752  H01 WTR   434       3.632  12.086 -17.514
ATOM   2753  H02 WTR   434       2.982  11.380 -16.343
TER   
ATOM   2754  O00 WTR   435       1.357   8.545 -12.136
ATOM   2755  H01 WTR   435       0.475   8.390 -12.473
ATOM   2756  H02 WTR   435       1.837   7.743 -12.341
TER   
ATOM   2757  O00 WTR   436       1.962  17.615 -10.780
ATOM   2758  H01 WTR   436       1.140  18.104 -10.746
ATOM   2759  H02 WTR   436       2.529  18.053 -10.146
TER   
ATOM   2760  O00 WTR   437      -0.400   4.004 -10.944
ATOM   2761  H01 WTR   437      -0.638   3.113 -10.690
ATOM   2762  H02 WTR   437      -1.032   4.561 -10.489
TER   
ATOM   2763  O00 WTR   438     -11.289   7.509 -12.999
ATOM   2764  H01 WTR   438     -11.359   6.767 -13.599
ATOM   2765  H02 WTR   438     -10.666   7.220 -12.331
TER   
ATOM   2766  O00 WTR   439       5.373  12.361 -14.585
ATOM   2767  H01 WTR   439       4.687  12.096 -15.198
ATOM   2768  H02 WTR   439       5.742  11.537 -14.267
TER   
ATOM   2769  O00 WTR   440      -9.204   7.294 -11.042
ATOM   2770  H01 WTR   440      -9.330   6.646 -10.349
ATOM   2771  H02 WTR   440      -8.462   6.963 -11.548
TER   
ATOM   2772  O00 WTR   441     -20.529 -20.515   3.636
ATOM   2773  H01 WTR   441     -20.616 -19.805   3.001
ATOM   2774  H02 WTR   441     -20.347 -20.074   4.466
TER   
ATOM   2775  O00 WTR   442     -13.603 -23.470   6.800
ATOM   2776  H01 WTR   442     -14.193 -22.799   6.456
ATOM   2777  H02 WTR   442     -13.535 -24.114   6.096
TER   
ATOM   2778  O00 WTR   443     -15.811 -20.001  -0.315
ATOM   2779  H01 WTR   443     -14.947 -19.597  -0.235
ATOM   2780  H02 WTR   443     -15.997 -19.985  -1.253
TER   
ATOM   2781  O00 WTR   444     -10.713 -19.385   5.123
ATOM   2782  H01 WTR   444     -11.049 -18.600   5.557
ATOM   2783  H02 WTR   444     -11.477 -19.956   5.036
TER   
ATOM   2784  O00 WTR   445     -13.652 -21.933  12.892
ATOM   2785  H01 WTR   445     -13.086 -21.225  12.585
ATOM   2786  H02 WTR   445     -13.199 -22.734  12.628
TER   
ATOM   2787  O00 WTR   446     -11.952 -22.241   8.371
ATOM   2788  H01 WTR   446     -12.629 -22.768   7.948
ATOM   2789  H02 WTR   446     -12.433 -21.662   8.963
TER   
ATOM   2790  O00 WTR   447     -16.220 -18.457  14.499
ATOM   2791  H01 WTR   447     -16.768 -17.915  13.931
ATOM   2792  H02 WTR   447     -16.612 -18.366  15.368
TER   
ATOM   2793  O00 WTR   448     -17.371 -18.105   9.086
ATOM   2794  H01 WTR   448     -17.889 -18.158   8.283
ATOM   2795  H02 WTR   448     -16.497 -18.396   8.828
TER   
ATOM   2796  O00 WTR   449     -14.157 -25.597   9.001
ATOM   2797  H01 WTR   449     -14.896 -25.996   8.541
ATOM   2798  H02 WTR   449     -13.960 -24.807   8.497
TER   
ATOM   2799  O00 WTR   450     -16.284 -21.111  12.748
ATOM   2800  H01 WTR   450     -16.225 -20.528  13.505
ATOM   2801  H02 WTR   450     -15.453 -21.587  12.747
TER   
ATOM   2802  O00 WTR   451     -14.316 -15.815   3.303
ATOM   2803  H01 WTR   451     -14.323 -16.701   3.667
ATOM   2804  H02 WTR   451     -14.929 -15.852   2.569
TER   
ATOM   2805  O00 WTR   452     -14.720 -22.335  -6.440
ATOM   2806  H01 WTR   452     -14.168 -23.099  -6.271
ATOM   2807  H02 WTR   452     -14.305 -21.626  -5.950
TER   
ATOM   2808  O00 WTR   453     -20.496 -16.578  -5.537
ATOM   2809  H01 WTR   453     -20.259 -17.051  -6.335
ATOM   2810  H02 WTR   453     -21.257 -17.048  -5.196
TER   
ATOM   2811  O00 WTR   454     -15.457 -26.362  -0.556
ATOM   2812  H01 WTR   454     -15.746 -27.211  -0.890
ATOM   2813  H02 WTR   454     -16.222 -26.009  -0.102
TER   
ATOM   2814  O00 WTR   455     -17.959 -19.218   5.328
ATOM   2815  H01 WTR   455     -17.728 -18.303   5.166
ATOM   2816  H02 WTR   455     -18.864 -19.185   5.640
TER   
ATOM   2817  O00 WTR   456     -18.971 -16.537  -1.383
ATOM   2818  H01 WTR   456     -19.033 -16.029  -2.192
ATOM   2819  H02 WTR   456     -18.895 -17.445  -1.675
TER   
ATOM   2820  O00 WTR   457     -11.564 -25.127  -1.734
ATOM   2821  H01 WTR   457     -10.697 -25.533  -1.730
ATOM   2822  H02 WTR   457     -11.899 -25.270  -0.849
TER   
ATOM   2823  O00 WTR   458     -14.025 -22.753   0.300
ATOM   2824  H01 WTR   458     -14.047 -22.432  -0.601
ATOM   2825  H02 WTR   458     -13.700 -22.011   0.811
TER   
ATOM   2826  O00 WTR   459     -17.038 -28.169  -1.933
ATOM   2827  H01 WTR   459     -17.829 -27.699  -1.669
ATOM   2828  H02 WTR   459     -16.974 -28.022  -2.877
TER   
ATOM   2829  O00 WTR   460     -18.323 -26.144   0.276
ATOM   2830  H01 WTR   460     -18.401 -25.353   0.810
ATOM   2831  H02 WTR   460     -18.562 -26.857   0.868
TER   
ATOM   2832  O00 WTR   461     -16.882 -17.464  -9.162
ATOM   2833  H01 WTR   461     -17.370 -17.635  -9.968
ATOM   2834  H02 WTR   461     -16.726 -16.520  -9.171
TER   
ATOM   2835  O00 WTR   462     -17.945 -24.915  -2.273
ATOM   2836  H01 WTR   462     -18.013 -25.439  -1.475
ATOM   2837  H02 WTR   462     -18.269 -24.050  -2.021
TER   
ATOM   2838  O00 WTR   463      -9.802 -29.983  -2.911
ATOM   2839  H01 WTR   463     -10.335 -29.267  -3.257
ATOM   2840  H02 WTR   463      -9.448 -30.416  -3.688
TER   
ATOM   2841  O00 WTR   464     -16.642 -26.697  -4.408
ATOM   2842  H01 WTR   464     -16.178 -26.051  -3.876
ATOM   2843  H02 WTR   464     -16.079 -26.830  -5.170
TER   
ATOM   2844  O00 WTR   465     -15.305 -23.700   2.549
ATOM   2845  H01 WTR   465     -14.592 -24.097   3.049
ATOM   2846  H02 WTR   465     -14.894 -23.405   1.737
TER   
ATOM   2847  O00 WTR   466     -13.566 -18.418   0.341
ATOM   2848  H01 WTR   466     -13.064 -18.246   1.138
ATOM   2849  H02 WTR   466     -12.916 -18.733  -0.288
TER   
ATOM   2850  O00 WTR   467     -15.841 -19.392  -5.914
ATOM   2851  H01 WTR   467     -15.742 -18.453  -5.759
ATOM   2852  H02 WTR   467     -15.037 -19.779  -5.568
TER   
ATOM   2853  O00 WTR   468     -20.654 -20.121  -4.839
ATOM   2854  H01 WTR   468     -20.919 -20.899  -4.348
ATOM   2855  H02 WTR   468     -19.830 -20.371  -5.258
TER   
ATOM   2856  O00 WTR   469     -14.471 -22.299  -2.433
ATOM   2857  H01 WTR   469     -14.638 -23.126  -2.886
ATOM   2858  H02 WTR   469     -13.752 -21.899  -2.922
TER   
ATOM   2859  O00 WTR   470     -22.301 -18.034  -4.228
ATOM   2860  H01 WTR   470     -21.756 -18.793  -4.437
ATOM   2861  H02 WTR   470     -22.002 -17.757  -3.362
TER   
ATOM   2862  O00 WTR   471     -17.893 -22.327  -0.884
ATOM   2863  H01 WTR   471     -17.922 -21.409  -0.615
ATOM   2864  H02 WTR   471     -17.842 -22.816  -0.062
TER   
ATOM   2865  O00 WTR   472      -0.913 -17.031  12.342
ATOM   2866  H01 WTR   472      -0.123 -16.726  12.788
ATOM   2867  H02 WTR   472      -0.694 -16.990  11.411
TER   
ATOM   2868  O00 WTR   473     -14.683 -16.257   7.160
ATOM   2869  H01 WTR   473     -14.048 -16.795   7.632
ATOM   2870  H02 WTR   473     -14.188 -15.483   6.890
TER   
ATOM   2871  O00 WTR   474       2.325 -27.875   1.209
ATOM   2872  H01 WTR   474       1.654 -28.100   0.565
ATOM   2873  H02 WTR   474       2.840 -28.676   1.308
TER   
ATOM   2874  O00 WTR   475       0.600 -15.892   4.785
ATOM   2875  H01 WTR   475       1.071 -16.493   4.207
ATOM   2876  H02 WTR   475       0.217 -15.242   4.196
TER   
ATOM   2877  O00 WTR   476      -1.946 -23.823   1.727
ATOM   2878  H01 WTR   476      -1.431 -23.463   2.449
ATOM   2879  H02 WTR   476      -1.899 -23.156   1.043
TER   
ATOM   2880  O00 WTR   477      -1.900 -28.003  -4.454
ATOM   2881  H01 WTR   477      -2.742 -27.641  -4.731
ATOM   2882  H02 WTR   477      -2.129 -28.734  -3.881
TER   
ATOM   2883  O00 WTR   478     -10.766 -25.746   6.532
ATOM   2884  H01 WTR   478     -10.512 -24.857   6.779
ATOM   2885  H02 WTR   478     -10.710 -25.754   5.576
TER   
ATOM   2886  O00 WTR   479      -8.210 -23.554   3.741
ATOM   2887  H01 WTR   479      -7.979 -23.721   4.654
ATOM   2888  H02 WTR   479      -9.112 -23.235   3.775
TER   
ATOM   2889  O00 WTR   480     -13.534 -24.780   4.461
ATOM   2890  H01 WTR   480     -13.739 -25.660   4.776
ATOM   2891  H02 WTR   480     -12.598 -24.808   4.261
TER   
ATOM   2892  O00 WTR   481      -4.716 -23.253   6.129
ATOM   2893  H01 WTR   481      -4.951 -24.115   6.473
ATOM   2894  H02 WTR   481      -4.386 -23.428   5.248
TER   
ATOM   2895  O00 WTR   482      -7.724 -27.455   0.478
ATOM   2896  H01 WTR   482      -7.907 -28.394   0.459
ATOM   2897  H02 WTR   482      -8.551 -27.054   0.745
TER   
ATOM   2898  O00 WTR   483      -1.197 -26.579   2.195
ATOM   2899  H01 WTR   483      -0.482 -27.169   2.435
ATOM   2900  H02 WTR   483      -1.015 -25.773   2.679
TER   
ATOM   2901  O00 WTR   484     -12.832 -24.773  12.076
ATOM   2902  H01 WTR   484     -11.904 -24.627  12.259
ATOM   2903  H02 WTR   484     -12.841 -25.250  11.247
TER   
ATOM   2904  O00 WTR   485      -6.944 -25.406  -3.044
ATOM   2905  H01 WTR   485      -6.096 -25.204  -2.649
ATOM   2906  H02 WTR   485      -7.234 -24.578  -3.426
TER   
ATOM   2907  O00 WTR   486      -2.674 -30.170   7.764
ATOM   2908  H01 WTR   486      -2.140 -30.456   8.506
ATOM   2909  H02 WTR   486      -2.710 -30.932   7.186
TER   
ATOM   2910  O00 WTR   487       0.606 -28.429   3.055
ATOM   2911  H01 WTR   487       0.386 -29.260   2.634
ATOM   2912  H02 WTR   487       1.339 -28.088   2.543
TER   
ATOM   2913  O00 WTR   488     -10.205 -25.900   1.145
ATOM   2914  H01 WTR   488     -11.122 -25.648   1.252
ATOM   2915  H02 WTR   488      -9.807 -25.166   0.678
TER   
ATOM   2916  O00 WTR   489      -4.923 -21.081  16.038
ATOM   2917  H01 WTR   489      -5.525 -20.593  15.476
ATOM   2918  H02 WTR   489      -5.272 -21.972  16.047
TER   
ATOM   2919  O00 WTR   490     -12.509 -21.827  15.485
ATOM   2920  H01 WTR   490     -13.027 -21.900  14.682
ATOM   2921  H02 WTR   490     -11.632 -21.590  15.184
TER   
ATOM   2922  O00 WTR   491     -10.784 -23.034   5.838
ATOM   2923  H01 WTR   491      -9.836 -22.909   5.867
ATOM   2924  H02 WTR   491     -11.114 -22.550   6.595
TER   
ATOM   2925  O00 WTR   492      -4.432 -28.226   9.034
ATOM   2926  H01 WTR   492      -3.964 -27.394   9.107
ATOM   2927  H02 WTR   492      -3.795 -28.827   8.648
TER   
ATOM   2928  O00 WTR   493      -2.803 -21.808   7.504
ATOM   2929  H01 WTR   493      -3.422 -22.529   7.386
ATOM   2930  H02 WTR   493      -2.752 -21.688   8.452
TER   
ATOM   2931  O00 WTR   494      -0.372 -24.734   4.618
ATOM   2932  H01 WTR   494      -0.824 -24.232   5.296
ATOM   2933  H02 WTR   494       0.536 -24.782   4.919
TER   
ATOM   2934  O00 WTR   495     -11.449 -21.873   1.515
ATOM   2935  H01 WTR   495     -10.699 -21.284   1.606
ATOM   2936  H02 WTR   495     -11.120 -22.601   0.988
TER   
ATOM   2937  O00 WTR   496      -8.569 -20.534   6.650
ATOM   2938  H01 WTR   496      -8.640 -20.124   7.512
ATOM   2939  H02 WTR   496      -9.358 -20.254   6.186
TER   
ATOM   2940  O00 WTR   497     -12.278 -21.396   4.064
ATOM   2941  H01 WTR   497     -12.065 -21.564   3.147
ATOM   2942  H02 WTR   497     -11.878 -22.123   4.541
TER   
ATOM   2943  O00 WTR   498      -5.232 -19.451  10.509
ATOM   2944  H01 WTR   498      -4.770 -18.900   9.878
ATOM   2945  H02 WTR   498      -5.269 -20.313  10.094
TER   
ATOM   2946  O00 WTR   499      -5.540 -26.944  11.388
ATOM   2947  H01 WTR   499      -4.993 -26.350  11.902
ATOM   2948  H02 WTR   499      -4.922 -27.426  10.839
TER   
ATOM   2949  O00 WTR   500      -0.260 -24.674  11.116
ATOM   2950  H01 WTR   500      -1.065 -24.766  10.605
ATOM   2951  H02 WTR   500      -0.137 -23.729  11.200
TER   
ATOM   2952  O00 WTR   501     -10.356 -24.342  13.526
ATOM   2953  H01 WTR   501      -9.736 -24.906  13.063
ATOM   2954  H02 WTR   501      -9.886 -24.062  14.311
TER   
ATOM   2955  O00 WTR   502      -6.110 -28.319   6.833
ATOM   2956  H01 WTR   502      -5.812 -28.731   7.644
ATOM   2957  H02 WTR   502      -5.770 -28.883   6.139
TER   
ATOM   2958  O00 WTR   503      -0.969 -30.607   2.231
ATOM   2959  H01 WTR   503      -1.576 -30.069   1.722
ATOM   2960  H02 WTR   503      -1.284 -30.536   3.132
TER   
ATOM   2961  O00 WTR   504      -2.328 -18.119   4.285
ATOM   2962  H01 WTR   504      -2.432 -17.874   5.205
ATOM   2963  H02 WTR   504      -2.945 -18.839   4.158
TER   
ATOM   2964  O00 WTR   505      -2.815 -24.943   9.804
ATOM   2965  H01 WTR   505      -2.642 -25.295   8.931
ATOM   2966  H02 WTR   505      -3.682 -24.542   9.735
TER   
ATOM   2967  O00 WTR   506      -2.898 -25.875  -0.309
ATOM   2968  H01 WTR   506      -3.539 -26.274   0.279
ATOM   2969  H02 WTR   506      -2.371 -25.311   0.258
TER   
ATOM   2970  O00 WTR   507      -8.900 -25.331   9.056
ATOM   2971  H01 WTR   507      -9.743 -25.574   8.673
ATOM   2972  H02 WTR   507      -8.998 -24.407   9.286
TER   
ATOM   2973  O00 WTR   508       3.475 -30.262   2.179
ATOM   2974  H01 WTR   508       4.311 -30.728   2.175
ATOM   2975  H02 WTR   508       2.938 -30.728   1.538
TER   
ATOM   2976  O00 WTR   509      -9.215 -20.827  15.471
ATOM   2977  H01 WTR   509      -8.492 -20.796  14.844
ATOM   2978  H02 WTR   509      -9.158 -19.997  15.944
TER   
ATOM   2979  O00 WTR   510       2.839 -29.413  -2.344
ATOM   2980  H01 WTR   510       2.985 -29.355  -3.288
ATOM   2981  H02 WTR   510       3.126 -28.565  -2.004
TER   
ATOM   2982  O00 WTR   511      -9.491 -22.678   9.503
ATOM   2983  H01 WTR   511      -9.518 -22.467  10.436
ATOM   2984  H02 WTR   511     -10.405 -22.639   9.221
TER   
ATOM   2985  O00 WTR   512      -2.523 -28.739   0.988
ATOM   2986  H01 WTR   512      -2.229 -27.861   1.230
ATOM   2987  H02 WTR   512      -3.479 -28.690   1.022
TER   
ATOM   2988  O00 WTR   513      -0.187 -21.583  11.257
ATOM   2989  H01 WTR   513      -1.130 -21.505  11.114
ATOM   2990  H02 WTR   513      -0.043 -21.199  12.122
TER   
ATOM   2991  O00 WTR   514     -15.651 -19.848   7.577
ATOM   2992  H01 WTR   514     -14.792 -20.153   7.871
ATOM   2993  H02 WTR   514     -15.718 -20.155   6.673
TER   
ATOM   2994  O00 WTR   515      -2.327 -25.963   7.218
ATOM   2995  H01 WTR   515      -1.720 -26.507   6.715
ATOM   2996  H02 WTR   515      -3.060 -25.808   6.623
TER   
ATOM   2997  O00 WTR   516     -13.352 -26.914   6.329
ATOM   2998  H01 WTR   516     -12.408 -26.759   6.331
ATOM   2999  H02 WTR   516     -13.677 -26.423   7.084
TER   
ATOM   3000  O00 WTR   517      -6.029 -25.590   7.741
ATOM   3001  H01 WTR   517      -6.220 -26.512   7.568
ATOM   3002  H02 WTR   517      -6.479 -25.403   8.565
TER   
ATOM   3003  O00 WTR   518      16.534 -20.221   4.920
ATOM   3004  H01 WTR   518      16.811 -21.120   5.092
ATOM   3005  H02 WTR   518      16.250 -20.228   4.006
TER   
ATOM   3006  O00 WTR   519       0.052 -16.748   1.617
ATOM   3007  H01 WTR   519      -0.443 -15.984   1.322
ATOM   3008  H02 WTR   519       0.946 -16.587   1.317
TER   
ATOM   3009  O00 WTR   520      14.633 -20.072   6.753
ATOM   3010  H01 WTR   520      15.172 -19.798   6.010
ATOM   3011  H02 WTR   520      14.743 -19.374   7.399
TER   
ATOM   3012  O00 WTR   521     -11.475 -17.258 -16.938
ATOM   3013  H01 WTR   521     -11.066 -17.290 -16.073
ATOM   3014  H02 WTR   521     -11.464 -18.165 -17.242
TER   
ATOM   3015  O00 WTR   522      -4.119 -20.252   5.280
ATOM   3016  H01 WTR   522      -4.686 -21.010   5.141
ATOM   3017  H02 WTR   522      -3.536 -20.516   5.992
TER   
ATOM   3018  O00 WTR   523     -18.193 -20.775  -5.209
ATOM   3019  H01 WTR   523     -17.816 -21.635  -5.392
ATOM   3020  H02 WTR   523     -17.510 -20.154  -5.464
TER   
ATOM   3021  O00 WTR   524      -5.605 -15.604   1.024
ATOM   3022  H01 WTR   524      -5.878 -14.743   1.339
ATOM   3023  H02 WTR   524      -5.218 -15.433   0.165
TER   
ATOM   3024  O00 WTR   525     -12.274 -14.517   4.250
ATOM   3025  H01 WTR   525     -12.474 -14.388   5.178
ATOM   3026  H02 WTR   525     -13.048 -14.954   3.897
TER   
ATOM   3027  O00 WTR   526     -10.421 -25.942   3.894
ATOM   3028  H01 WTR   526      -9.567 -26.193   4.247
ATOM   3029  H02 WTR   526     -10.442 -26.330   3.019
TER   
ATOM   3030  O00 WTR   527      -7.991 -23.927   6.528
ATOM   3031  H01 WTR   527      -7.864 -23.465   7.356
ATOM   3032  H02 WTR   527      -8.048 -24.850   6.774
TER   
ATOM   3033  O00 WTR   528      -0.557 -27.521   5.862
ATOM   3034  H01 WTR   528      -0.318 -27.022   5.082
ATOM   3035  H02 WTR   528       0.268 -27.647   6.330
TER   
ATOM   3036  O00 WTR   529      -2.837 -21.499  11.633
ATOM   3037  H01 WTR   529      -3.472 -20.783  11.651
ATOM   3038  H02 WTR   529      -3.028 -22.009  12.420
TER   
ATOM   3039  O00 WTR   530       4.290 -26.560  12.545
ATOM   3040  H01 WTR   530       4.914 -25.868  12.762
ATOM   3041  H02 WTR   530       4.677 -27.355  12.912
TER   
ATOM   3042  O00 WTR   531       2.138 -25.590   5.766
ATOM   3043  H01 WTR   531       2.007 -26.218   6.476
ATOM   3044  H02 WTR   531       2.837 -25.016   6.079
TER   
ATOM   3045  O00 WTR   532      -0.227 -22.452   6.629
ATOM   3046  H01 WTR   532       0.433 -22.420   7.322
ATOM   3047  H02 WTR   532      -1.035 -22.164   7.054
TER   
ATOM   3048  O00 WTR   533       5.979 -17.469  12.998
ATOM   3049  H01 WTR   533       6.339 -18.275  13.366
ATOM   3050  H02 WTR   533       5.323 -17.765  12.367
TER   
ATOM   3051  O00 WTR   534       6.120 -29.673  10.808
ATOM   3052  H01 WTR   534       5.468 -30.068  11.388
ATOM   3053  H02 WTR   534       5.832 -29.908   9.927
TER   
ATOM   3054  O00 WTR   535      14.370 -26.656   5.762
ATOM   3055  H01 WTR   535      13.445 -26.707   5.519
ATOM   3056  H02 WTR   535      14.376 -26.159   6.580
TER   
ATOM   3057  O00 WTR   536       4.189 -27.027   4.244
ATOM   3058  H01 WTR   536       4.961 -27.567   4.074
ATOM   3059  H02 WTR   536       3.447 -27.600   4.053
TER   
ATOM   3060  O00 WTR   537       5.897 -24.733   2.507
ATOM   3061  H01 WTR   537       5.054 -25.001   2.141
ATOM   3062  H02 WTR   537       5.775 -24.782   3.455
TER   
ATOM   3063  O00 WTR   538       0.617 -19.642   7.031
ATOM   3064  H01 WTR   538       0.307 -20.250   6.359
ATOM   3065  H02 WTR   538       1.535 -19.488   6.809
TER   
ATOM   3066  O00 WTR   539      14.464 -22.692   6.638
ATOM   3067  H01 WTR   539      14.848 -21.867   6.935
ATOM   3068  H02 WTR   539      14.994 -22.944   5.882
TER   
ATOM   3069  O00 WTR   540       4.034 -23.438   0.011
ATOM   3070  H01 WTR   540       4.044 -23.628   0.949
ATOM   3071  H02 WTR   540       4.166 -24.288  -0.408
TER   
ATOM   3072  O00 WTR   541      -5.672 -23.579  16.756
ATOM   3073  H01 WTR   541      -6.263 -22.947  17.164
ATOM   3074  H02 WTR   541      -5.124 -23.894  17.475
TER   
ATOM   3075  O00 WTR   542       1.249 -26.697  11.451
ATOM   3076  H01 WTR   542       1.484 -26.512  12.360
ATOM   3077  H02 WTR   542       0.528 -26.096  11.262
TER   
ATOM   3078  O00 WTR   543       7.814 -28.174   9.109
ATOM   3079  H01 WTR   543       7.048 -28.420   9.629
ATOM   3080  H02 WTR   543       7.495 -28.155   8.207
TER   
ATOM   3081  O00 WTR   544       6.410 -24.455   5.284
ATOM   3082  H01 WTR   544       5.560 -24.546   5.714
ATOM   3083  H02 WTR   544       6.753 -23.621   5.605
TER   
ATOM   3084  O00 WTR   545       1.752 -27.962   7.353
ATOM   3085  H01 WTR   545       2.046 -27.890   8.261
ATOM   3086  H02 WTR   545       1.898 -28.881   7.126
TER   
ATOM   3087  O00 WTR   546      -1.121 -14.023   9.695
ATOM   3088  H01 WTR   546      -1.460 -14.868   9.398
ATOM   3089  H02 WTR   546      -0.327 -14.242  10.184
TER   
ATOM   3090  O00 WTR   547       5.362 -19.404  -2.011
ATOM   3091  H01 WTR   547       5.864 -19.171  -2.792
ATOM   3092  H02 WTR   547       4.800 -18.645  -1.852
TER   
ATOM   3093  O00 WTR   548      -1.946 -30.311   4.603
ATOM   3094  H01 WTR   548      -2.775 -29.928   4.317
ATOM   3095  H02 WTR   548      -1.447 -29.572   4.951
TER   
ATOM   3096  O00 WTR   549       0.091 -20.736  -7.903
ATOM   3097  H01 WTR   549       0.284 -20.859  -6.973
ATOM   3098  H02 WTR   549       0.438 -19.868  -8.107
TER   
ATOM   3099  O00 WTR   550       6.276 -23.615  15.546
ATOM   3100  H01 WTR   550       5.943 -24.048  16.332
ATOM   3101  H02 WTR   550       7.155 -23.974  15.428
TER   
ATOM   3102  O00 WTR   551      13.148 -25.327  11.977
ATOM   3103  H01 WTR   551      12.303 -25.303  11.529
ATOM   3104  H02 WTR   551      12.927 -25.349  12.908
TER   
ATOM   3105  O00 WTR   552       3.159 -28.031   9.711
ATOM   3106  H01 WTR   552       2.498 -27.599  10.252
ATOM   3107  H02 WTR   552       3.925 -27.459   9.766
TER   
ATOM   3108  O00 WTR   553       2.983 -25.037   2.139
ATOM   3109  H01 WTR   553       2.658 -25.613   1.447
ATOM   3110  H02 WTR   553       3.059 -25.603   2.907
TER   
ATOM   3111  O00 WTR   554      -2.999 -24.675  -4.481
ATOM   3112  H01 WTR   554      -3.552 -25.397  -4.184
ATOM   3113  H02 WTR   554      -2.149 -25.078  -4.654
TER   
ATOM   3114  O00 WTR   555     -17.339 -21.146   3.656
ATOM   3115  H01 WTR   555     -17.686 -20.547   4.317
ATOM   3116  H02 WTR   555     -17.883 -21.931   3.734
TER   
ATOM   3117  O00 WTR   556     -14.742 -27.671  -6.443
ATOM   3118  H01 WTR   556     -14.124 -28.155  -6.990
ATOM   3119  H02 WTR   556     -15.592 -27.809  -6.861
TER   
ATOM   3120  O00 WTR   557      -0.852 -24.367  -2.384
ATOM   3121  H01 WTR   557      -0.744 -25.110  -2.977
ATOM   3122  H02 WTR   557       0.024 -24.213  -2.030
TER   
ATOM   3123  O00 WTR   558       0.399 -23.624  14.753
ATOM   3124  H01 WTR   558       0.994 -24.310  14.451
ATOM   3125  H02 WTR   558       0.778 -22.812  14.417
TER   
ATOM   3126  O00 WTR   559       9.175 -21.847  14.828
ATOM   3127  H01 WTR   559       8.670 -21.894  15.639
ATOM   3128  H02 WTR   559       8.535 -22.014  14.136
TER   
ATOM   3129  O00 WTR   560       2.173 -25.853  14.146
ATOM   3130  H01 WTR   560       2.920 -25.957  13.556
ATOM   3131  H02 WTR   560       2.522 -26.056  15.013
TER   
ATOM   3132  O00 WTR   561       9.720 -29.839  10.375
ATOM   3133  H01 WTR   561       9.257 -29.368   9.682
ATOM   3134  H02 WTR   561       9.032 -30.105  10.985
TER   
ATOM   3135  O00 WTR   562       2.060 -23.869  21.278
ATOM   3136  H01 WTR   562       2.938 -23.490  21.317
ATOM   3137  H02 WTR   562       1.555 -23.374  21.923
TER   
ATOM   3138  O00 WTR   563      13.883 -23.055  10.656
ATOM   3139  H01 WTR   563      13.553 -23.706  11.275
ATOM   3140  H02 WTR   563      14.788 -23.319  10.490
TER   
ATOM   3141  O00 WTR   564       5.620 -21.938  10.455
ATOM   3142  H01 WTR   564       5.872 -21.040  10.237
ATOM   3143  H02 WTR   564       6.209 -22.485   9.935
TER   
ATOM   3144  O00 WTR   565       4.729 -29.996   8.354
ATOM   3145  H01 WTR   565       4.687 -29.746   7.431
ATOM   3146  H02 WTR   565       4.070 -29.450   8.781
TER   
ATOM   3147  O00 WTR   566      -1.768 -24.184  13.439
ATOM   3148  H01 WTR   566      -1.085 -24.136  14.109
ATOM   3149  H02 WTR   566      -1.328 -24.556  12.675
TER   
ATOM   3150  O00 WTR   567       7.524 -22.511   6.491
ATOM   3151  H01 WTR   567       7.644 -22.705   7.420
ATOM   3152  H02 WTR   567       8.342 -22.090   6.225
TER   
ATOM   3153  O00 WTR   568      -2.988 -18.180  13.872
ATOM   3154  H01 WTR   568      -3.320 -17.515  14.475
ATOM   3155  H02 WTR   568      -2.352 -17.716  13.328
TER   
ATOM   3156  O00 WTR   569       8.678 -25.581   9.000
ATOM   3157  H01 WTR   569       9.499 -25.642   8.513
ATOM   3158  H02 WTR   569       8.453 -26.488   9.207
TER   
ATOM   3159  O00 WTR   570       2.873 -22.599  16.772
ATOM   3160  H01 WTR   570       2.102 -22.622  17.340
ATOM   3161  H02 WTR   570       2.517 -22.598  15.884
TER   
ATOM   3162  O00 WTR   571      17.497 -26.276  11.431
ATOM   3163  H01 WTR   571      16.694 -26.706  11.135
ATOM   3164  H02 WTR   571      17.239 -25.812  12.228
TER   
ATOM   3165  O00 WTR   572       9.724 -22.042  11.587
ATOM   3166  H01 WTR   572      10.324 -21.812  12.296
ATOM   3167  H02 WTR   572      10.125 -21.668  10.802
TER   
ATOM   3168  O00 WTR   573       1.330 -21.320   9.083
ATOM   3169  H01 WTR   573       0.980 -20.677   8.465
ATOM   3170  H02 WTR   573       0.694 -21.336   9.798
TER   
ATOM   3171  O00 WTR   574       3.945 -23.721   6.799
ATOM   3172  H01 WTR   574       4.391 -24.019   7.592
ATOM   3173  H02 WTR   574       3.864 -22.774   6.910
TER   
ATOM   3174  O00 WTR   575      12.000 -23.112   8.008
ATOM   3175  H01 WTR   575      12.678 -23.044   7.336
ATOM   3176  H02 WTR   575      12.458 -22.933   8.829
TER   
ATOM   3177  O00 WTR   576      10.057 -22.128   5.597
ATOM   3178  H01 WTR   576      10.551 -21.392   5.958
ATOM   3179  H02 WTR   576      10.061 -21.980   4.651
TER   
ATOM   3180  O00 WTR   577       5.578 -23.549  18.100
ATOM   3181  H01 WTR   577       4.739 -23.118  17.933
ATOM   3182  H02 WTR   577       6.234 -22.880  17.908
TER   
ATOM   3183  O00 WTR   578       8.655 -17.156   1.962
ATOM   3184  H01 WTR   578       8.942 -17.919   2.465
ATOM   3185  H02 WTR   578       8.995 -17.308   1.080
TER   
ATOM   3186  O00 WTR   579       0.311 -27.030  -3.042
ATOM   3187  H01 WTR   579      -0.533 -27.284  -3.414
ATOM   3188  H02 WTR   579       0.716 -26.485  -3.717
TER   
ATOM   3189  O00 WTR   580      10.372 -23.419  -4.424
ATOM   3190  H01 WTR   580      10.526 -22.554  -4.043
ATOM   3191  H02 WTR   580       9.724 -23.823  -3.847
TER   
ATOM   3192  O00 WTR   581       1.552 -30.608  -0.205
ATOM   3193  H01 WTR   581       0.730 -30.125  -0.121
ATOM   3194  H02 WTR   581       1.985 -30.215  -0.963
TER   
ATOM   3195  O00 WTR   582       8.369 -19.404  -6.420
ATOM   3196  H01 WTR   582       7.730 -19.939  -5.950
ATOM   3197  H02 WTR   582       7.840 -18.794  -6.935
TER   
ATOM   3198  O00 WTR   583       1.423 -24.711 -10.041
ATOM   3199  H01 WTR   583       1.404 -24.159 -10.822
ATOM   3200  H02 WTR   583       2.340 -24.711  -9.768
TER   
ATOM   3201  O00 WTR   584       7.835 -27.217   2.300
ATOM   3202  H01 WTR   584       8.777 -27.177   2.137
ATOM   3203  H02 WTR   584       7.454 -26.625   1.651
TER   
ATOM   3204  O00 WTR   585     -13.197 -26.372  -4.685
ATOM   3205  H01 WTR   585     -13.954 -26.811  -5.074
ATOM   3206  H02 WTR   585     -13.496 -26.104  -3.816
TER   
ATOM   3207  O00 WTR   586      -3.893 -19.037  -9.906
ATOM   3208  H01 WTR   586      -4.015 -19.141  -8.962
ATOM   3209  H02 WTR   586      -3.278 -18.308  -9.989
TER   
ATOM   3210  O00 WTR   587      -4.792 -24.718 -12.118
ATOM   3211  H01 WTR   587      -5.471 -25.353 -12.347
ATOM   3212  H02 WTR   587      -4.720 -24.155 -12.889
TER   
ATOM   3213  O00 WTR   588      -4.663 -23.648  -6.394
ATOM   3214  H01 WTR   588      -3.925 -23.853  -5.820
ATOM   3215  H02 WTR   588      -4.276 -23.582  -7.267
TER   
ATOM   3216  O00 WTR   589      -9.983 -23.344  -0.483
ATOM   3217  H01 WTR   589     -10.291 -23.915  -1.187
ATOM   3218  H02 WTR   589      -9.099 -23.090  -0.749
TER   
ATOM   3219  O00 WTR   590     -16.765 -23.121  -4.903
ATOM   3220  H01 WTR   590     -16.027 -22.998  -5.500
ATOM   3221  H02 WTR   590     -16.901 -24.069  -4.882
TER   
ATOM   3222  O00 WTR   591     -11.106 -21.511  -2.295
ATOM   3223  H01 WTR   591     -11.031 -20.629  -1.932
ATOM   3224  H02 WTR   591     -10.817 -22.087  -1.588
TER   
ATOM   3225  O00 WTR   592       0.492 -18.609 -12.135
ATOM   3226  H01 WTR   592       0.817 -19.306 -11.565
ATOM   3227  H02 WTR   592       0.456 -17.836 -11.573
TER   
ATOM   3228  O00 WTR   593      -5.165 -27.125   1.205
ATOM   3229  H01 WTR   593      -6.086 -27.372   1.127
ATOM   3230  H02 WTR   593      -5.150 -26.476   1.909
TER   
ATOM   3231  O00 WTR   594     -12.416 -15.199  -8.933
ATOM   3232  H01 WTR   594     -12.971 -15.740  -9.494
ATOM   3233  H02 WTR   594     -12.526 -15.569  -8.057
TER   
ATOM   3234  O00 WTR   595      -6.618 -26.185  -5.890
ATOM   3235  H01 WTR   595      -5.988 -25.556  -6.241
ATOM   3236  H02 WTR   595      -6.825 -25.854  -5.016
TER   
ATOM   3237  O00 WTR   596     -10.315 -16.863  -9.454
ATOM   3238  H01 WTR   596     -10.982 -16.264  -9.119
ATOM   3239  H02 WTR   596     -10.723 -17.275 -10.216
TER   
ATOM   3240  O00 WTR   597      -7.470 -18.960  -0.728
ATOM   3241  H01 WTR   597      -8.062 -18.437  -1.269
ATOM   3242  H02 WTR   597      -7.527 -18.563   0.141
TER   
ATOM   3243  O00 WTR   598      -7.645 -23.090  -4.011
ATOM   3244  H01 WTR   598      -7.292 -22.452  -4.632
ATOM   3245  H02 WTR   598      -7.644 -22.633  -3.171
TER   
ATOM   3246  O00 WTR   599      -6.814 -20.308 -13.059
ATOM   3247  H01 WTR   599      -5.948 -20.295 -13.467
ATOM   3248  H02 WTR   599      -6.717 -19.772 -12.272
TER   
ATOM   3249  O00 WTR   600      -6.101 -29.028  -2.441
ATOM   3250  H01 WTR   600      -6.591 -29.551  -1.807
ATOM   3251  H02 WTR   600      -6.679 -28.971  -3.202
TER   
ATOM   3252  O00 WTR   601      -2.775 -28.939  -1.952
ATOM   3253  H01 WTR   601      -3.670 -29.141  -1.680
ATOM   3254  H02 WTR   601      -2.293 -28.831  -1.132
TER   
ATOM   3255  O00 WTR   602      -4.148 -20.607 -14.521
ATOM   3256  H01 WTR   602      -3.260 -20.411 -14.219
ATOM   3257  H02 WTR   602      -4.022 -21.128 -15.314
TER   
ATOM   3258  O00 WTR   603     -10.993 -17.824   1.663
ATOM   3259  H01 WTR   603     -10.866 -16.985   2.106
ATOM   3260  H02 WTR   603     -10.409 -18.428   2.121
TER   
ATOM   3261  O00 WTR   604      -6.825 -17.514  14.616
ATOM   3262  H01 WTR   604      -6.281 -17.507  15.403
ATOM   3263  H02 WTR   604      -6.332 -18.043  13.988
TER   
ATOM   3264  O00 WTR   605       0.216 -27.720  -0.503
ATOM   3265  H01 WTR   605       0.140 -27.428  -1.411
ATOM   3266  H02 WTR   605      -0.119 -26.988   0.014
TER   
ATOM   3267  O00 WTR   606      -4.474 -24.454  -1.977
ATOM   3268  H01 WTR   606      -3.958 -24.285  -2.766
ATOM   3269  H02 WTR   606      -3.982 -25.129  -1.509
TER   
ATOM   3270  O00 WTR   607      -6.637 -18.602 -10.914
ATOM   3271  H01 WTR   607      -7.250 -18.605 -10.178
ATOM   3272  H02 WTR   607      -5.825 -18.956 -10.552
TER   
ATOM   3273  O00 WTR   608     -10.766 -27.756  -3.923
ATOM   3274  H01 WTR   608     -11.501 -27.336  -4.369
ATOM   3275  H02 WTR   608     -10.483 -27.115  -3.271
TER   
ATOM   3276  O00 WTR   609       6.420 -29.254   3.844
ATOM   3277  H01 WTR   609       7.038 -28.801   3.269
ATOM   3278  H02 WTR   609       6.702 -29.021   4.728
TER   
ATOM   3279  O00 WTR   610      -6.431 -21.533  -5.897
ATOM   3280  H01 WTR   610      -6.713 -21.138  -6.723
ATOM   3281  H02 WTR   610      -5.775 -22.181  -6.153
TER   
ATOM   3282  O00 WTR   611      -2.490 -16.754  -9.730
ATOM   3283  H01 WTR   611      -2.648 -16.073 -10.384
ATOM   3284  H02 WTR   611      -2.721 -16.344  -8.896
TER   
ATOM   3285  O00 WTR   612      -2.415 -21.754  -7.518
ATOM   3286  H01 WTR   612      -1.566 -21.387  -7.763
ATOM   3287  H02 WTR   612      -2.905 -21.796  -8.339
TER   
ATOM   3288  O00 WTR   613      -8.982 -30.047  -0.462
ATOM   3289  H01 WTR   613      -9.172 -30.152  -1.394
ATOM   3290  H02 WTR   613      -9.807 -29.745  -0.081
TER   
ATOM   3291  O00 WTR   614      -0.489 -25.510  -5.987
ATOM   3292  H01 WTR   614      -0.493 -25.244  -6.907
ATOM   3293  H02 WTR   614      -0.530 -26.466  -6.013
TER   
ATOM   3294  O00 WTR   615      -5.915 -22.926   0.059
ATOM   3295  H01 WTR   615      -5.340 -22.162   0.029
ATOM   3296  H02 WTR   615      -5.537 -23.536  -0.574
TER   
ATOM   3297  O00 WTR   616     -12.742 -25.265   0.738
ATOM   3298  H01 WTR   616     -13.148 -24.429   0.509
ATOM   3299  H02 WTR   616     -13.348 -25.926   0.403
TER   
ATOM   3300  O00 WTR   617      -8.347 -28.750  -5.321
ATOM   3301  H01 WTR   617      -7.982 -28.014  -5.813
ATOM   3302  H02 WTR   617      -9.162 -28.410  -4.950
TER   
ATOM   3303  O00 WTR   618      -7.039 -19.641   3.520
ATOM   3304  H01 WTR   618      -6.805 -20.515   3.208
ATOM   3305  H02 WTR   618      -6.662 -19.046   2.871
TER   
ATOM   3306  O00 WTR   619      -8.107 -26.414   5.011
ATOM   3307  H01 WTR   619      -7.294 -26.093   4.620
ATOM   3308  H02 WTR   619      -7.828 -26.868   5.806
TER   
ATOM   3309  O00 WTR   620      -7.606 -21.942  17.462
ATOM   3310  H01 WTR   620      -8.065 -22.254  18.242
ATOM   3311  H02 WTR   620      -8.296 -21.826  16.808
TER   
ATOM   3312  O00 WTR   621     -15.343 -25.024  -2.825
ATOM   3313  H01 WTR   621     -15.015 -25.169  -1.937
ATOM   3314  H02 WTR   621     -16.183 -24.583  -2.701
TER   
ATOM   3315  O00 WTR   622     -10.165 -22.141  -4.624
ATOM   3316  H01 WTR   622     -10.465 -22.002  -3.726
ATOM   3317  H02 WTR   622      -9.311 -22.561  -4.530
TER   
ATOM   3318  O00 WTR   623     -11.740 -20.468  -8.676
ATOM   3319  H01 WTR   623     -12.384 -19.769  -8.791
ATOM   3320  H02 WTR   623     -12.210 -21.268  -8.910
TER   
ATOM   3321  O00 WTR   624     -10.042 -20.226  -6.597
ATOM   3322  H01 WTR   624     -10.132 -20.908  -5.931
ATOM   3323  H02 WTR   624     -10.601 -20.518  -7.317
TER   
ATOM   3324  O00 WTR   625       3.766 -18.712  -5.606
ATOM   3325  H01 WTR   625       2.890 -18.919  -5.280
ATOM   3326  H02 WTR   625       3.624 -18.414  -6.504
TER   
ATOM   3327  O00 WTR   626       8.383 -26.461   5.040
ATOM   3328  H01 WTR   626       8.319 -26.578   4.092
ATOM   3329  H02 WTR   626       7.862 -25.679   5.222
TER   
ATOM   3330  O00 WTR   627      -2.524 -21.243 -10.898
ATOM   3331  H01 WTR   627      -2.944 -20.491 -10.481
ATOM   3332  H02 WTR   627      -2.879 -22.003 -10.437
TER   
ATOM   3333  O00 WTR   628      -9.279 -26.429  -1.991
ATOM   3334  H01 WTR   628      -8.583 -26.012  -2.500
ATOM   3335  H02 WTR   628      -8.823 -26.850  -1.262
TER   
ATOM   3336  O00 WTR   629      -2.358 -20.863   1.682
ATOM   3337  H01 WTR   629      -1.706 -20.263   1.321
ATOM   3338  H02 WTR   629      -2.023 -21.089   2.550
TER   
ATOM   3339  O00 WTR   630      -4.649 -18.383  -6.411
ATOM   3340  H01 WTR   630      -5.415 -18.518  -6.969
ATOM   3341  H02 WTR   630      -4.785 -18.974  -5.670
TER   
ATOM   3342  O00 WTR   631     -12.456 -23.553  -5.243
ATOM   3343  H01 WTR   631     -12.593 -24.459  -4.967
ATOM   3344  H02 WTR   631     -11.533 -23.382  -5.058
TER   
ATOM   3345  O00 WTR   632       0.502 -16.561 -10.397
ATOM   3346  H01 WTR   632       0.897 -15.692 -10.467
ATOM   3347  H02 WTR   632      -0.373 -16.399 -10.045
TER   
ATOM   3348  O00 WTR   633      -9.036 -16.122   9.118
ATOM   3349  H01 WTR   633      -9.457 -16.720   8.501
ATOM   3350  H02 WTR   633      -9.729 -15.513   9.373
TER   
ATOM   3351  O00 WTR   634      -6.296 -22.168   2.526
ATOM   3352  H01 WTR   634      -6.300 -22.464   1.615
ATOM   3353  H02 WTR   634      -7.026 -22.634   2.933
TER   
ATOM   3354  O00 WTR   635       5.068 -23.118 -13.616
ATOM   3355  H01 WTR   635       4.398 -22.536 -13.973
ATOM   3356  H02 WTR   635       4.601 -23.663 -12.983
TER   
ATOM   3357  O00 WTR   636      -8.900 -17.338  -2.499
ATOM   3358  H01 WTR   636      -9.486 -17.145  -3.231
ATOM   3359  H02 WTR   636      -9.164 -16.725  -1.813
TER   
ATOM   3360  O00 WTR   637       8.858 -27.411  -1.302
ATOM   3361  H01 WTR   637       8.390 -26.755  -0.785
ATOM   3362  H02 WTR   637       9.221 -28.014  -0.654
TER   
ATOM   3363  O00 WTR   638       2.513 -22.619  -4.078
ATOM   3364  H01 WTR   638       3.350 -22.161  -3.998
ATOM   3365  H02 WTR   638       2.235 -22.770  -3.175
TER   
ATOM   3366  O00 WTR   639      -4.306 -27.039  -3.677
ATOM   3367  H01 WTR   639      -5.220 -27.320  -3.635
ATOM   3368  H02 WTR   639      -3.847 -27.627  -3.077
TER   
ATOM   3369  O00 WTR   640      -2.561 -20.553  -4.975
ATOM   3370  H01 WTR   640      -2.510 -21.031  -5.802
ATOM   3371  H02 WTR   640      -2.415 -21.220  -4.303
TER   
ATOM   3372  O00 WTR   641       5.214 -25.984  -6.677
ATOM   3373  H01 WTR   641       4.976 -26.804  -6.245
ATOM   3374  H02 WTR   641       5.800 -25.548  -6.059
TER   
ATOM   3375  O00 WTR   642       8.595 -29.703   0.118
ATOM   3376  H01 WTR   642       8.167 -30.300   0.732
ATOM   3377  H02 WTR   642       9.197 -30.259  -0.377
TER   
ATOM   3378  O00 WTR   643       3.073 -19.655   2.025
ATOM   3379  H01 WTR   643       2.617 -20.488   2.147
ATOM   3380  H02 WTR   643       2.864 -19.397   1.127
TER   
ATOM   3381  O00 WTR   644       6.064 -25.114 -10.714
ATOM   3382  H01 WTR   644       6.986 -25.076 -10.969
ATOM   3383  H02 WTR   644       5.695 -25.814 -11.252
TER   
ATOM   3384  O00 WTR   645       5.270 -22.424  -3.067
ATOM   3385  H01 WTR   645       5.628 -21.718  -3.606
ATOM   3386  H02 WTR   645       5.670 -22.295  -2.207
TER   
ATOM   3387  O00 WTR   646      15.343 -26.403   2.293
ATOM   3388  H01 WTR   646      14.757 -26.966   1.787
ATOM   3389  H02 WTR   646      15.413 -26.834   3.145
TER   
ATOM   3390  O00 WTR   647       5.687 -20.658  -5.204
ATOM   3391  H01 WTR   647       5.560 -21.274  -5.926
ATOM   3392  H02 WTR   647       4.895 -20.121  -5.205
TER   
ATOM   3393  O00 WTR   648       1.065 -21.024 -10.707
ATOM   3394  H01 WTR   648       1.857 -21.012 -10.170
ATOM   3395  H02 WTR   648       0.347 -20.960 -10.078
TER   
ATOM   3396  O00 WTR   649       9.987 -18.090  -0.250
ATOM   3397  H01 WTR   649      10.025 -17.275  -0.749
ATOM   3398  H02 WTR   649      10.884 -18.227   0.054
TER   
ATOM   3399  O00 WTR   650       5.702 -28.397  -0.020
ATOM   3400  H01 WTR   650       5.746 -28.714  -0.922
ATOM   3401  H02 WTR   650       6.582 -28.537   0.327
TER   
ATOM   3402  O00 WTR   651      -6.070 -21.656   9.102
ATOM   3403  H01 WTR   651      -6.884 -21.404   9.538
ATOM   3404  H02 WTR   651      -6.150 -21.298   8.218
TER   
ATOM   3405  O00 WTR   652       1.682 -23.155  -1.573
ATOM   3406  H01 WTR   652       0.988 -22.715  -1.083
ATOM   3407  H02 WTR   652       2.473 -23.007  -1.054
TER   
ATOM   3408  O00 WTR   653      -0.480 -20.446  13.761
ATOM   3409  H01 WTR   653      -1.009 -19.687  13.516
ATOM   3410  H02 WTR   653      -1.045 -20.955  14.343
TER   
ATOM   3411  O00 WTR   654       7.312 -19.899  -9.960
ATOM   3412  H01 WTR   654       8.022 -19.951 -10.599
ATOM   3413  H02 WTR   654       7.280 -18.975  -9.712
TER   
ATOM   3414  O00 WTR   655       6.650 -28.147   6.204
ATOM   3415  H01 WTR   655       5.822 -27.682   6.085
ATOM   3416  H02 WTR   655       7.315 -27.537   5.886
TER   
ATOM   3417  O00 WTR   656       7.805 -30.958   2.409
ATOM   3418  H01 WTR   656       8.671 -30.604   2.610
ATOM   3419  H02 WTR   656       7.205 -30.446   2.950
TER   
ATOM   3420  O00 WTR   657       7.571 -25.539   0.079
ATOM   3421  H01 WTR   657       7.877 -24.686   0.385
ATOM   3422  H02 WTR   657       6.709 -25.364  -0.297
TER   
ATOM   3423  O00 WTR   658       5.211 -22.261  -7.176
ATOM   3424  H01 WTR   658       4.829 -23.135  -7.252
ATOM   3425  H02 WTR   658       5.959 -22.273  -7.774
TER   
ATOM   3426  O00 WTR   659       5.925 -28.912  -2.627
ATOM   3427  H01 WTR   659       5.288 -28.243  -2.877
ATOM   3428  H02 WTR   659       6.776 -28.515  -2.816
TER   
ATOM   3429  O00 WTR   660       4.050 -24.697  -8.866
ATOM   3430  H01 WTR   660       4.452 -25.060  -8.077
ATOM   3431  H02 WTR   660       4.670 -24.899  -9.566
TER   
ATOM   3432  O00 WTR   661      10.256 -13.843   2.937
ATOM   3433  H01 WTR   661       9.666 -14.483   3.335
ATOM   3434  H02 WTR   661      10.040 -13.017   3.370
TER   
ATOM   3435  O00 WTR   662       8.777 -24.620 -11.209
ATOM   3436  H01 WTR   662       9.113 -23.803 -10.843
ATOM   3437  H02 WTR   662       9.356 -25.297 -10.859
TER   
ATOM   3438  O00 WTR   663       2.103 -25.456  -4.650
ATOM   3439  H01 WTR   663       2.266 -24.552  -4.379
ATOM   3440  H02 WTR   663       1.399 -25.390  -5.295
TER   
ATOM   3441  O00 WTR   664       6.012 -21.636  -0.228
ATOM   3442  H01 WTR   664       5.218 -22.171  -0.219
ATOM   3443  H02 WTR   664       5.762 -20.843  -0.702
TER   
ATOM   3444  O00 WTR   665      10.594 -27.345   2.246
ATOM   3445  H01 WTR   665      10.713 -26.941   3.106
ATOM   3446  H02 WTR   665      11.466 -27.335   1.853
TER   
ATOM   3447  O00 WTR   666       4.813 -25.940  -0.825
ATOM   3448  H01 WTR   666       5.093 -26.781  -0.465
ATOM   3449  H02 WTR   666       4.757 -26.089  -1.769
TER   
ATOM   3450  O00 WTR   667       7.952 -23.171   1.607
ATOM   3451  H01 WTR   667       7.576 -22.524   1.010
ATOM   3452  H02 WTR   667       7.194 -23.594   2.010
TER   
ATOM   3453  O00 WTR   668       2.639 -29.228   4.675
ATOM   3454  H01 WTR   668       3.135 -29.763   4.056
ATOM   3455  H02 WTR   668       1.923 -28.862   4.156
TER   
ATOM   3456  O00 WTR   669       7.210 -22.524  -8.914
ATOM   3457  H01 WTR   669       7.189 -21.631  -9.258
ATOM   3458  H02 WTR   669       6.935 -23.070  -9.651
TER   
ATOM   3459  O00 WTR   670     -13.493 -20.232  -5.109
ATOM   3460  H01 WTR   670     -12.673 -20.692  -5.286
ATOM   3461  H02 WTR   670     -13.280 -19.625  -4.401
TER   
ATOM   3462  O00 WTR   671       4.221 -27.090   6.889
ATOM   3463  H01 WTR   671       4.061 -26.900   5.965
ATOM   3464  H02 WTR   671       3.374 -27.381   7.225
TER   
ATOM   3465  O00 WTR   672       4.222 -26.955  -3.619
ATOM   3466  H01 WTR   672       4.711 -26.162  -3.839
ATOM   3467  H02 WTR   672       3.331 -26.780  -3.924
TER   
ATOM   3468  O00 WTR   673      -1.195 -24.441  -8.886
ATOM   3469  H01 WTR   673      -0.418 -24.491  -9.443
ATOM   3470  H02 WTR   673      -1.177 -23.553  -8.529
TER   
ATOM   3471  O00 WTR   674       4.490 -13.104  -9.967
ATOM   3472  H01 WTR   674       4.285 -14.039  -9.968
ATOM   3473  H02 WTR   674       3.642 -12.673  -9.856
TER   
ATOM   3474  O00 WTR   675      -0.402 -21.584  -0.773
ATOM   3475  H01 WTR   675      -0.412 -20.674  -0.477
ATOM   3476  H02 WTR   675      -1.084 -21.626  -1.443
TER   
ATOM   3477  O00 WTR   676       2.757 -17.676   3.712
ATOM   3478  H01 WTR   676       3.291 -16.901   3.537
ATOM   3479  H02 WTR   676       2.997 -18.293   3.021
TER   
ATOM   3480  O00 WTR   677       0.741 -18.259  -8.217
ATOM   3481  H01 WTR   677       0.722 -17.730  -9.015
ATOM   3482  H02 WTR   677       0.201 -17.774  -7.594
TER   
ATOM   3483  O00 WTR   678      -4.930 -19.986  -3.984
ATOM   3484  H01 WTR   678      -4.065 -20.332  -4.206
ATOM   3485  H02 WTR   678      -5.544 -20.573  -4.426
TER   
ATOM   3486  O00 WTR   679      -7.030 -14.946  13.347
ATOM   3487  H01 WTR   679      -6.931 -15.808  13.752
ATOM   3488  H02 WTR   679      -7.964 -14.751  13.425
TER   
ATOM   3489  O00 WTR   680       9.139 -20.999   8.721
ATOM   3490  H01 WTR   680       8.577 -20.333   9.118
ATOM   3491  H02 WTR   680       9.978 -20.558   8.589
TER   
ATOM   3492  O00 WTR   681      -0.662 -19.079   0.299
ATOM   3493  H01 WTR   681      -0.551 -18.511   1.062
ATOM   3494  H02 WTR   681      -1.183 -18.558  -0.313
TER   
ATOM   3495  O00 WTR   682       1.137 -20.397  -5.418
ATOM   3496  H01 WTR   682       0.746 -19.839  -4.745
ATOM   3497  H02 WTR   682       1.354 -21.209  -4.960
TER   
ATOM   3498  O00 WTR   683       1.874 -11.815  -8.767
ATOM   3499  H01 WTR   683       1.255 -12.542  -8.691
ATOM   3500  H02 WTR   683       1.833 -11.560  -9.689
TER   
ATOM   3501  O00 WTR   684       5.887 -24.806  -4.008
ATOM   3502  H01 WTR   684       5.545 -24.052  -3.529
ATOM   3503  H02 WTR   684       6.730 -24.992  -3.594
TER   
ATOM   3504  O00 WTR   685      10.061 -21.652   2.771
ATOM   3505  H01 WTR   685       9.368 -22.206   2.412
ATOM   3506  H02 WTR   685      10.855 -21.940   2.320
TER   
ATOM   3507  O00 WTR   686      16.550 -23.928  10.295
ATOM   3508  H01 WTR   686      16.910 -24.804  10.432
ATOM   3509  H02 WTR   686      16.626 -23.782   9.352
TER   
ATOM   3510  O00 WTR   687      15.018 -23.653   2.894
ATOM   3511  H01 WTR   687      15.145 -24.516   2.501
ATOM   3512  H02 WTR   687      14.120 -23.414   2.663
TER   
ATOM   3513  O00 WTR   688      11.317 -25.782   8.100
ATOM   3514  H01 WTR   688      11.502 -24.887   8.383
ATOM   3515  H02 WTR   688      11.662 -26.332   8.804
TER   
ATOM   3516  O00 WTR   689      10.633 -24.447  10.989
ATOM   3517  H01 WTR   689      10.101 -24.828  10.290
ATOM   3518  H02 WTR   689      10.120 -23.700  11.299
TER   
ATOM   3519  O00 WTR   690      17.194 -25.080   7.412
ATOM   3520  H01 WTR   690      16.965 -25.405   6.542
ATOM   3521  H02 WTR   690      17.913 -25.643   7.697
TER   
ATOM   3522  O00 WTR   691      14.811 -21.325  15.878
ATOM   3523  H01 WTR   691      15.592 -21.872  15.962
ATOM   3524  H02 WTR   691      15.148 -20.429  15.859
TER   
ATOM   3525  O00 WTR   692      13.765 -23.159  14.400
ATOM   3526  H01 WTR   692      12.976 -22.757  14.037
ATOM   3527  H02 WTR   692      14.085 -22.523  15.040
TER   
ATOM   3528  O00 WTR   693      12.379 -20.714  10.622
ATOM   3529  H01 WTR   693      12.710 -21.612  10.650
ATOM   3530  H02 WTR   693      12.864 -20.258  11.310
TER   
ATOM   3531  O00 WTR   694      13.615 -19.439   1.425
ATOM   3532  H01 WTR   694      14.063 -18.594   1.387
ATOM   3533  H02 WTR   694      13.425 -19.651   0.512
TER   
ATOM   3534  O00 WTR   695      17.480 -16.674   9.743
ATOM   3535  H01 WTR   695      17.461 -17.369  10.400
ATOM   3536  H02 WTR   695      18.135 -16.962   9.107
TER   
ATOM   3537  O00 WTR   696       9.846 -18.770  15.119
ATOM   3538  H01 WTR   696       9.465 -18.041  14.628
ATOM   3539  H02 WTR   696       9.188 -19.463  15.067
TER   
ATOM   3540  O00 WTR   697      14.618 -25.088   7.892
ATOM   3541  H01 WTR   697      15.537 -25.349   7.948
ATOM   3542  H02 WTR   697      14.644 -24.181   7.589
TER   
ATOM   3543  O00 WTR   698      14.036 -19.433  12.418
ATOM   3544  H01 WTR   698      13.888 -18.510  12.214
ATOM   3545  H02 WTR   698      13.795 -19.517  13.341
TER   
ATOM   3546  O00 WTR   699      17.383 -22.632  14.989
ATOM   3547  H01 WTR   699      17.124 -23.292  14.345
ATOM   3548  H02 WTR   699      17.716 -21.903  14.464
TER   
ATOM   3549  O00 WTR   700      10.042 -17.993  -4.885
ATOM   3550  H01 WTR   700       9.444 -18.385  -5.521
ATOM   3551  H02 WTR   700      10.279 -18.715  -4.302
TER   
ATOM   3552  O00 WTR   701      16.311 -24.894   4.769
ATOM   3553  H01 WTR   701      15.542 -25.440   4.929
ATOM   3554  H02 WTR   701      15.990 -24.185   4.211
TER   
ATOM   3555  O00 WTR   702      14.613 -26.848  10.322
ATOM   3556  H01 WTR   702      14.486 -26.377   9.498
ATOM   3557  H02 WTR   702      13.963 -26.474  10.916
TER   
ATOM   3558  O00 WTR   703      17.486 -22.451   5.904
ATOM   3559  H01 WTR   703      17.675 -23.294   6.316
ATOM   3560  H02 WTR   703      18.304 -21.960   5.977
TER   
ATOM   3561  O00 WTR   704      13.259 -20.934   3.625
ATOM   3562  H01 WTR   704      12.735 -21.717   3.455
ATOM   3563  H02 WTR   704      13.333 -20.504   2.773
TER   
ATOM   3564  O00 WTR   705       8.040 -22.799 -17.308
ATOM   3565  H01 WTR   705       7.907 -22.663 -16.370
ATOM   3566  H02 WTR   705       7.888 -23.735 -17.439
TER   
ATOM   3567  O00 WTR   706       4.715 -27.013 -12.174
ATOM   3568  H01 WTR   706       4.799 -26.730 -13.084
ATOM   3569  H02 WTR   706       4.469 -27.936 -12.231
TER   
ATOM   3570  O00 WTR   707      15.904 -21.094   2.440
ATOM   3571  H01 WTR   707      15.415 -21.894   2.632
ATOM   3572  H02 WTR   707      15.231 -20.425   2.314
TER   
ATOM   3573  O00 WTR   708      10.117 -22.594  -9.996
ATOM   3574  H01 WTR   708       9.853 -21.800 -10.461
ATOM   3575  H02 WTR   708       9.743 -22.495  -9.120
TER   
ATOM   3576  O00 WTR   709      11.637 -26.271  -1.796
ATOM   3577  H01 WTR   709      10.815 -26.689  -1.538
ATOM   3578  H02 WTR   709      11.511 -26.043  -2.717
TER   
ATOM   3579  O00 WTR   710      12.403 -23.013   1.843
ATOM   3580  H01 WTR   710      12.340 -23.153   0.898
ATOM   3581  H02 WTR   710      11.956 -23.767   2.227
TER   
ATOM   3582  O00 WTR   711      17.393 -17.491   2.846
ATOM   3583  H01 WTR   711      16.500 -17.319   2.546
ATOM   3584  H02 WTR   711      17.484 -16.966   3.641
TER   
ATOM   3585  O00 WTR   712      11.236 -26.569   5.514
ATOM   3586  H01 WTR   712      10.298 -26.753   5.483
ATOM   3587  H02 WTR   712      11.426 -26.443   6.443
TER   
ATOM   3588  O00 WTR   713      11.803 -27.765   9.939
ATOM   3589  H01 WTR   713      11.197 -28.469  10.169
ATOM   3590  H02 WTR   713      12.602 -28.216   9.664
TER   
ATOM   3591  O00 WTR   714      13.177 -23.469  -4.359
ATOM   3592  H01 WTR   714      13.287 -23.698  -5.282
ATOM   3593  H02 WTR   714      12.280 -23.732  -4.152
TER   
ATOM   3594  O00 WTR   715      18.292 -22.215  -1.551
ATOM   3595  H01 WTR   715      18.467 -21.982  -0.639
ATOM   3596  H02 WTR   715      18.962 -21.748  -2.050
TER   
ATOM   3597  O00 WTR   716      13.229 -20.719 -10.742
ATOM   3598  H01 WTR   716      12.654 -21.373 -11.139
ATOM   3599  H02 WTR   716      13.176 -20.891  -9.802
TER   
ATOM   3600  O00 WTR   717      12.892 -20.823  -8.067
ATOM   3601  H01 WTR   717      13.173 -20.002  -7.662
ATOM   3602  H02 WTR   717      12.031 -20.996  -7.685
TER   
ATOM   3603  O00 WTR   718      14.707 -23.828  -1.816
ATOM   3604  H01 WTR   718      14.307 -24.101  -2.642
ATOM   3605  H02 WTR   718      15.499 -24.360  -1.746
TER   
ATOM   3606  O00 WTR   719     -17.414 -16.228   5.930
ATOM   3607  H01 WTR   719     -17.804 -15.396   6.196
ATOM   3608  H02 WTR   719     -16.614 -16.296   6.451
TER   
ATOM   3609  O00 WTR   720     -12.816 -18.247  -3.503
ATOM   3610  H01 WTR   720     -13.386 -17.555  -3.168
ATOM   3611  H02 WTR   720     -12.218 -17.797  -4.101
TER   
ATOM   3612  O00 WTR   721     -22.953  -4.942   2.691
ATOM   3613  H01 WTR   721     -22.889  -4.709   3.617
ATOM   3614  H02 WTR   721     -22.273  -5.603   2.562
TER   
ATOM   3615  O00 WTR   722     -10.031  -7.765  10.747
ATOM   3616  H01 WTR   722     -10.362  -7.108  10.135
ATOM   3617  H02 WTR   722      -9.341  -8.218  10.263
TER   
ATOM   3618  O00 WTR   723      -8.820 -14.809 -10.610
ATOM   3619  H01 WTR   723      -9.234 -15.630 -10.344
ATOM   3620  H02 WTR   723      -8.811 -14.843 -11.566
TER   
ATOM   3621  O00 WTR   724     -18.497 -15.925  10.364
ATOM   3622  H01 WTR   724     -18.167 -16.747  10.000
ATOM   3623  H02 WTR   724     -17.988 -15.246   9.922
TER   
ATOM   3624  O00 WTR   725     -20.487 -12.555   4.189
ATOM   3625  H01 WTR   725     -21.316 -12.900   4.521
ATOM   3626  H02 WTR   725     -19.851 -12.762   4.874
TER   
ATOM   3627  O00 WTR   726     -20.456 -18.841   6.184
ATOM   3628  H01 WTR   726     -20.912 -18.158   5.692
ATOM   3629  H02 WTR   726     -20.804 -18.770   7.072
TER   
ATOM   3630  O00 WTR   727     -13.435  -9.857   9.977
ATOM   3631  H01 WTR   727     -13.892 -10.130   9.181
ATOM   3632  H02 WTR   727     -14.134  -9.689  10.608
TER   
ATOM   3633  O00 WTR   728     -23.958 -15.085   6.334
ATOM   3634  H01 WTR   728     -23.836 -15.675   7.078
ATOM   3635  H02 WTR   728     -23.210 -15.261   5.763
TER   
ATOM   3636  O00 WTR   729     -17.920 -23.824   1.444
ATOM   3637  H01 WTR   729     -17.109 -23.851   1.951
ATOM   3638  H02 WTR   729     -18.573 -23.477   2.052
TER   
ATOM   3639  O00 WTR   730     -18.910 -12.759   9.058
ATOM   3640  H01 WTR   730     -17.961 -12.629   9.070
ATOM   3641  H02 WTR   730     -19.273 -11.889   9.225
TER   
ATOM   3642  O00 WTR   731     -15.659 -14.790  13.338
ATOM   3643  H01 WTR   731     -14.726 -15.002  13.377
ATOM   3644  H02 WTR   731     -16.091 -15.632  13.197
TER   
ATOM   3645  O00 WTR   732     -17.298  -9.233   9.395
ATOM   3646  H01 WTR   732     -17.790  -8.443   9.172
ATOM   3647  H02 WTR   732     -17.951  -9.827   9.765
TER   
ATOM   3648  O00 WTR   733      -9.850 -15.417   6.164
ATOM   3649  H01 WTR   733      -9.586 -14.497   6.172
ATOM   3650  H02 WTR   733      -9.062 -15.891   5.899
TER   
ATOM   3651  O00 WTR   734     -14.199  -8.879   6.871
ATOM   3652  H01 WTR   734     -13.897  -8.193   7.466
ATOM   3653  H02 WTR   734     -14.391  -8.419   6.053
TER   
ATOM   3654  O00 WTR   735     -20.932 -18.769   8.937
ATOM   3655  H01 WTR   735     -21.407 -17.960   9.127
ATOM   3656  H02 WTR   735     -21.179 -19.365   9.644
TER   
ATOM   3657  O00 WTR   736     -15.536 -10.933   8.050
ATOM   3658  H01 WTR   736     -15.231 -10.308   7.393
ATOM   3659  H02 WTR   736     -16.109 -10.421   8.620
TER   
ATOM   3660  O00 WTR   737     -15.924 -12.124  12.671
ATOM   3661  H01 WTR   737     -16.142 -13.045  12.526
ATOM   3662  H02 WTR   737     -15.533 -11.837  11.845
TER   
ATOM   3663  O00 WTR   738     -14.859 -20.877   4.937
ATOM   3664  H01 WTR   738     -14.130 -21.208   4.412
ATOM   3665  H02 WTR   738     -15.637 -21.059   4.409
TER   
ATOM   3666  O00 WTR   739     -24.533  -6.058  -1.227
ATOM   3667  H01 WTR   739     -24.696  -6.682  -1.934
ATOM   3668  H02 WTR   739     -24.449  -5.212  -1.667
TER   
ATOM   3669  O00 WTR   740     -22.732  -4.197   7.752
ATOM   3670  H01 WTR   740     -22.293  -4.022   8.585
ATOM   3671  H02 WTR   740     -23.188  -5.027   7.891
TER   
ATOM   3672  O00 WTR   741     -19.791  -3.892   0.573
ATOM   3673  H01 WTR   741     -19.568  -4.672   1.080
ATOM   3674  H02 WTR   741     -19.584  -4.126  -0.332
TER   
ATOM   3675  O00 WTR   742     -18.454 -13.723   6.383
ATOM   3676  H01 WTR   742     -17.860 -13.013   6.140
ATOM   3677  H02 WTR   742     -18.864 -13.426   7.195
TER   
ATOM   3678  O00 WTR   743     -15.877 -20.347 -11.285
ATOM   3679  H01 WTR   743     -16.781 -20.044 -11.195
ATOM   3680  H02 WTR   743     -15.520 -20.307 -10.398
TER   
ATOM   3681  O00 WTR   744     -17.877 -10.504   3.946
ATOM   3682  H01 WTR   744     -17.718 -10.186   3.058
ATOM   3683  H02 WTR   744     -18.807 -10.332   4.100
TER   
ATOM   3684  O00 WTR   745     -12.769 -11.242   6.127
ATOM   3685  H01 WTR   745     -12.463 -10.358   6.330
ATOM   3686  H02 WTR   745     -13.165 -11.166   5.260
TER   
ATOM   3687  O00 WTR   746     -14.190 -18.047   4.866
ATOM   3688  H01 WTR   746     -14.637 -17.769   5.665
ATOM   3689  H02 WTR   746     -14.479 -18.949   4.730
TER   
ATOM   3690  O00 WTR   747     -16.309  -5.903   5.830
ATOM   3691  H01 WTR   747     -15.587  -6.252   5.308
ATOM   3692  H02 WTR   747     -15.897  -5.610   6.643
TER   
ATOM   3693  O00 WTR   748     -20.956 -13.952  13.279
ATOM   3694  H01 WTR   748     -20.254 -13.342  13.505
ATOM   3695  H02 WTR   748     -20.824 -14.136  12.349
TER   
ATOM   3696  O00 WTR   749     -22.549 -15.861   1.993
ATOM   3697  H01 WTR   749     -21.756 -15.466   1.630
ATOM   3698  H02 WTR   749     -22.642 -16.689   1.521
TER   
ATOM   3699  O00 WTR   750     -14.576 -16.408  11.057
ATOM   3700  H01 WTR   750     -13.848 -16.490  10.440
ATOM   3701  H02 WTR   750     -14.960 -17.284  11.093
TER   
ATOM   3702  O00 WTR   751     -12.729 -17.623   8.795
ATOM   3703  H01 WTR   751     -12.369 -17.693   7.911
ATOM   3704  H02 WTR   751     -12.500 -18.453   9.214
TER   
ATOM   3705  O00 WTR   752     -16.555 -11.895   5.872
ATOM   3706  H01 WTR   752     -16.356 -11.430   6.685
ATOM   3707  H02 WTR   752     -17.103 -11.287   5.376
TER   
ATOM   3708  O00 WTR   753     -18.092 -17.168 -11.789
ATOM   3709  H01 WTR   753     -18.436 -18.059 -11.860
ATOM   3710  H02 WTR   753     -17.672 -17.005 -12.633
TER   
ATOM   3711  O00 WTR   754     -18.413 -13.060   1.623
ATOM   3712  H01 WTR   754     -18.395 -12.220   1.163
ATOM   3713  H02 WTR   754     -18.884 -12.878   2.436
TER   
ATOM   3714  O00 WTR   755     -10.801  -4.600  14.441
ATOM   3715  H01 WTR   755     -11.174  -4.758  13.574
ATOM   3716  H02 WTR   755      -9.913  -4.287  14.268
TER   
ATOM   3717  O00 WTR   756     -19.857   5.640   5.982
ATOM   3718  H01 WTR   756     -20.461   4.950   5.705
ATOM   3719  H02 WTR   756     -19.155   5.620   5.332
TER   
ATOM   3720  O00 WTR   757     -23.197  -6.855   8.460
ATOM   3721  H01 WTR   757     -22.784  -7.275   7.705
ATOM   3722  H02 WTR   757     -22.539  -6.907   9.154
TER   
ATOM   3723  O00 WTR   758     -12.411  -6.462   2.499
ATOM   3724  H01 WTR   758     -12.312  -7.008   1.719
ATOM   3725  H02 WTR   758     -12.027  -6.982   3.205
TER   
ATOM   3726  O00 WTR   759     -22.788  -9.530   1.863
ATOM   3727  H01 WTR   759     -23.475  -8.872   1.760
ATOM   3728  H02 WTR   759     -22.373  -9.316   2.699
TER   
ATOM   3729  O00 WTR   760     -10.864  -9.102  12.965
ATOM   3730  H01 WTR   760     -10.715  -8.526  12.215
ATOM   3731  H02 WTR   760     -10.760  -8.534  13.728
TER   
ATOM   3732  O00 WTR   761     -20.677  -9.570   4.167
ATOM   3733  H01 WTR   761     -20.756  -9.290   5.080
ATOM   3734  H02 WTR   761     -20.667 -10.526   4.209
TER   
ATOM   3735  O00 WTR   762     -23.830  -3.606  -2.012
ATOM   3736  H01 WTR   762     -22.942  -3.463  -1.684
ATOM   3737  H02 WTR   762     -24.113  -2.745  -2.321
TER   
ATOM   3738  O00 WTR   763      -9.195  -5.674  18.218
ATOM   3739  H01 WTR   763      -8.315  -5.304  18.146
ATOM   3740  H02 WTR   763      -9.750  -4.929  18.450
TER   
ATOM   3741  O00 WTR   764     -19.128 -10.649   0.131
ATOM   3742  H01 WTR   764     -19.911 -10.106   0.045
ATOM   3743  H02 WTR   764     -18.901 -10.888  -0.768
TER   
ATOM   3744  O00 WTR   765     -23.027 -12.692   5.280
ATOM   3745  H01 WTR   765     -23.407 -12.876   4.420
ATOM   3746  H02 WTR   765     -23.275 -13.444   5.817
TER   
ATOM   3747  O00 WTR   766     -14.997  -4.867   2.219
ATOM   3748  H01 WTR   766     -14.459  -4.084   2.096
ATOM   3749  H02 WTR   766     -14.429  -5.476   2.691
TER   
ATOM   3750  O00 WTR   767     -13.107  -9.894  17.571
ATOM   3751  H01 WTR   767     -12.185  -9.899  17.312
ATOM   3752  H02 WTR   767     -13.115 -10.305  18.436
TER   
ATOM   3753  O00 WTR   768     -18.803  -7.168   8.151
ATOM   3754  H01 WTR   768     -18.807  -6.308   7.730
ATOM   3755  H02 WTR   768     -18.335  -7.734   7.538
TER   
ATOM   3756  O00 WTR   769     -15.734 -19.112  11.051
ATOM   3757  H01 WTR   769     -16.570 -18.841  10.671
ATOM   3758  H02 WTR   769     -15.924 -19.947  11.479
TER   
ATOM   3759  O00 WTR   770     -17.965 -11.624 -14.493
ATOM   3760  H01 WTR   770     -17.981 -12.310 -15.160
ATOM   3761  H02 WTR   770     -18.323 -12.041 -13.710
TER   
ATOM   3762  O00 WTR   771     -20.676  -6.893  10.228
ATOM   3763  H01 WTR   771     -20.897  -5.962  10.196
ATOM   3764  H02 WTR   771     -19.857  -6.962   9.737
TER   
ATOM   3765  O00 WTR   772     -21.234  -0.462   5.001
ATOM   3766  H01 WTR   772     -21.762   0.331   4.913
ATOM   3767  H02 WTR   772     -21.306  -0.894   4.150
TER   
ATOM   3768  O00 WTR   773     -18.230  -1.744  10.767
ATOM   3769  H01 WTR   773     -17.523  -1.337  11.267
ATOM   3770  H02 WTR   773     -18.686  -1.010  10.355
TER   
ATOM   3771  O00 WTR   774     -19.924   2.717   9.051
ATOM   3772  H01 WTR   774     -19.312   3.228   8.522
ATOM   3773  H02 WTR   774     -19.696   1.805   8.868
TER   
ATOM   3774  O00 WTR   775     -11.577  -2.069  12.438
ATOM   3775  H01 WTR   775     -11.608  -2.759  11.775
ATOM   3776  H02 WTR   775     -11.720  -1.259  11.948
TER   
ATOM   3777  O00 WTR   776     -21.452  -2.253   2.794
ATOM   3778  H01 WTR   776     -21.830  -2.446   1.936
ATOM   3779  H02 WTR   776     -21.421  -3.099   3.239
TER   
ATOM   3780  O00 WTR   777     -13.224  -2.839   1.069
ATOM   3781  H01 WTR   777     -13.508  -2.784   0.157
ATOM   3782  H02 WTR   777     -12.464  -3.420   1.049
TER   
ATOM   3783  O00 WTR   778     -21.440  -1.561   7.732
ATOM   3784  H01 WTR   778     -22.076  -2.256   7.558
ATOM   3785  H02 WTR   778     -21.321  -1.128   6.887
TER   
ATOM   3786  O00 WTR   779     -13.715  -0.125   4.565
ATOM   3787  H01 WTR   779     -13.591  -0.076   5.513
ATOM   3788  H02 WTR   779     -14.263  -0.899   4.434
TER   
ATOM   3789  O00 WTR   780     -13.931  -0.467  15.501
ATOM   3790  H01 WTR   780     -14.050  -1.355  15.163
ATOM   3791  H02 WTR   780     -14.613  -0.370  16.166
TER   
ATOM   3792  O00 WTR   781     -15.629   0.452   1.297
ATOM   3793  H01 WTR   781     -15.743   0.812   2.177
ATOM   3794  H02 WTR   781     -15.521   1.220   0.737
TER   
ATOM   3795  O00 WTR   782     -20.678  -4.205   9.780
ATOM   3796  H01 WTR   782     -20.071  -4.175  10.520
ATOM   3797  H02 WTR   782     -20.127  -4.050   9.012
TER   
ATOM   3798  O00 WTR   783     -17.608  -5.873  -8.390
ATOM   3799  H01 WTR   783     -18.425  -5.619  -8.820
ATOM   3800  H02 WTR   783     -17.038  -5.110  -8.486
TER   
ATOM   3801  O00 WTR   784     -21.655  -4.413   5.028
ATOM   3802  H01 WTR   784     -21.881  -4.522   5.951
ATOM   3803  H02 WTR   784     -21.138  -5.190   4.814
TER   
ATOM   3804  O00 WTR   785     -25.671   0.663  -0.267
ATOM   3805  H01 WTR   785     -25.298   0.525  -1.138
ATOM   3806  H02 WTR   785     -26.317  -0.036  -0.168
TER   
ATOM   3807  O00 WTR   786     -19.682 -23.145   3.448
ATOM   3808  H01 WTR   786     -19.969 -22.288   3.131
ATOM   3809  H02 WTR   786     -20.212 -23.302   4.229
TER   
ATOM   3810  O00 WTR   787     -18.651  -8.654  -6.320
ATOM   3811  H01 WTR   787     -18.441  -9.578  -6.186
ATOM   3812  H02 WTR   787     -17.945  -8.181  -5.880
TER   
ATOM   3813  O00 WTR   788     -18.832  -4.135  11.794
ATOM   3814  H01 WTR   788     -18.629  -3.378  11.245
ATOM   3815  H02 WTR   788     -18.030  -4.658  11.787
TER   
ATOM   3816  O00 WTR   789     -18.371   1.061  13.492
ATOM   3817  H01 WTR   789     -19.170   1.130  14.014
ATOM   3818  H02 WTR   789     -17.729   1.590  13.965
TER   
ATOM   3819  O00 WTR   790     -17.766  -8.266   5.881
ATOM   3820  H01 WTR   790     -17.606  -8.724   5.057
ATOM   3821  H02 WTR   790     -17.256  -7.459   5.810
TER   
ATOM   3822  O00 WTR   791      -9.266   3.496  14.100
ATOM   3823  H01 WTR   791      -9.846   3.153  13.421
ATOM   3824  H02 WTR   791      -9.522   3.026  14.894
TER   
ATOM   3825  O00 WTR   792     -18.006  -1.936   4.083
ATOM   3826  H01 WTR   792     -18.275  -1.404   3.334
ATOM   3827  H02 WTR   792     -18.307  -2.820   3.870
TER   
ATOM   3828  O00 WTR   793     -19.272  -0.965   1.655
ATOM   3829  H01 WTR   793     -19.991  -1.323   2.175
ATOM   3830  H02 WTR   793     -19.146  -1.600   0.950
TER   
ATOM   3831  O00 WTR   794     -12.257  -6.080  12.075
ATOM   3832  H01 WTR   794     -12.342  -5.581  11.263
ATOM   3833  H02 WTR   794     -13.000  -6.683  12.066
TER   
ATOM   3834  O00 WTR   795     -15.538  -9.075  11.347
ATOM   3835  H01 WTR   795     -16.203  -9.161  10.664
ATOM   3836  H02 WTR   795     -15.997  -8.662  12.079
TER   
ATOM   3837  O00 WTR   796     -16.803  -1.041  13.076
ATOM   3838  H01 WTR   796     -16.017  -0.589  12.769
ATOM   3839  H02 WTR   796     -17.401  -0.338  13.328
TER   
ATOM   3840  O00 WTR   797     -15.401  -4.886   8.155
ATOM   3841  H01 WTR   797     -15.565  -5.542   8.832
ATOM   3842  H02 WTR   797     -14.450  -4.885   8.047
TER   
ATOM   3843  O00 WTR   798     -18.166  -4.087   7.927
ATOM   3844  H01 WTR   798     -17.258  -4.387   7.952
ATOM   3845  H02 WTR   798     -18.111  -3.142   8.074
TER   
ATOM   3846  O00 WTR   799     -16.221   1.065   8.321
ATOM   3847  H01 WTR   799     -16.208   1.789   8.946
ATOM   3848  H02 WTR   799     -16.412   1.478   7.478
TER   
ATOM   3849  O00 WTR   800     -17.895   2.167  10.916
ATOM   3850  H01 WTR   800     -18.312   1.865  11.723
ATOM   3851  H02 WTR   800     -18.621   2.467  10.370
TER   
ATOM   3852  O00 WTR   801     -18.444  -0.942  -8.370
ATOM   3853  H01 WTR   801     -19.038  -0.961  -7.620
ATOM   3854  H02 WTR   801     -17.742  -1.549  -8.137
TER   
ATOM   3855  O00 WTR   802     -14.918  -6.379  10.264
ATOM   3856  H01 WTR   802     -15.078  -5.644  10.857
ATOM   3857  H02 WTR   802     -15.343  -7.125  10.688
TER   
ATOM   3858  O00 WTR   803     -22.918   1.707   4.201
ATOM   3859  H01 WTR   803     -23.769   1.283   4.308
ATOM   3860  H02 WTR   803     -22.946   2.456   4.797
TER   
ATOM   3861  O00 WTR   804     -17.947   4.171   7.659
ATOM   3862  H01 WTR   804     -17.511   4.844   8.183
ATOM   3863  H02 WTR   804     -18.327   4.648   6.922
TER   
ATOM   3864  O00 WTR   805     -15.480   2.852  10.523
ATOM   3865  H01 WTR   805     -15.234   3.720  10.843
ATOM   3866  H02 WTR   805     -16.428   2.808  10.652
TER   
ATOM   3867  O00 WTR   806     -13.611  -2.216   8.339
ATOM   3868  H01 WTR   806     -13.403  -3.082   7.989
ATOM   3869  H02 WTR   806     -14.529  -2.279   8.605
TER   
ATOM   3870  O00 WTR   807     -14.063  -3.470  14.495
ATOM   3871  H01 WTR   807     -13.696  -3.891  15.272
ATOM   3872  H02 WTR   807     -13.339  -3.446  13.870
TER   
ATOM   3873  O00 WTR   808     -15.147   5.244  12.022
ATOM   3874  H01 WTR   808     -15.701   5.543  11.301
ATOM   3875  H02 WTR   808     -14.415   5.859  12.033
TER   
ATOM   3876  O00 WTR   809     -18.553   0.044   5.872
ATOM   3877  H01 WTR   809     -19.458   0.085   5.564
ATOM   3878  H02 WTR   809     -18.202  -0.756   5.482
TER   
ATOM   3879  O00 WTR   810     -22.242  -3.157   0.354
ATOM   3880  H01 WTR   810     -22.738  -3.863   0.769
ATOM   3881  H02 WTR   810     -21.326  -3.408   0.468
TER   
ATOM   3882  O00 WTR   811     -21.881   4.016   5.538
ATOM   3883  H01 WTR   811     -22.285   4.472   4.799
ATOM   3884  H02 WTR   811     -22.156   4.515   6.307
TER   
ATOM   3885  O00 WTR   812     -17.624  -7.916  12.835
ATOM   3886  H01 WTR   812     -17.191  -7.708  13.664
ATOM   3887  H02 WTR   812     -18.243  -8.612  13.057
TER   
ATOM   3888  O00 WTR   813     -16.429  -1.770   8.725
ATOM   3889  H01 WTR   813     -16.866  -1.947   9.558
ATOM   3890  H02 WTR   813     -16.293  -0.823   8.722
TER   
ATOM   3891  O00 WTR   814     -10.980 -12.354   0.451
ATOM   3892  H01 WTR   814     -11.100 -12.352  -0.499
ATOM   3893  H02 WTR   814     -10.095 -12.694   0.581
TER   
ATOM   3894  O00 WTR   815     -14.491 -16.160  -2.834
ATOM   3895  H01 WTR   815     -15.160 -16.226  -2.153
ATOM   3896  H02 WTR   815     -13.948 -15.418  -2.566
TER   
ATOM   3897  O00 WTR   816     -24.254 -11.679   1.042
ATOM   3898  H01 WTR   816     -23.678 -10.950   1.274
ATOM   3899  H02 WTR   816     -24.225 -12.259   1.802
TER   
ATOM   3900  O00 WTR   817     -18.416 -16.086  -4.130
ATOM   3901  H01 WTR   817     -18.139 -16.938  -3.793
ATOM   3902  H02 WTR   817     -19.213 -16.271  -4.626
TER   
ATOM   3903  O00 WTR   818     -17.710  -8.875  -2.822
ATOM   3904  H01 WTR   818     -16.933  -9.293  -2.450
ATOM   3905  H02 WTR   818     -18.304  -9.600  -3.014
TER   
ATOM   3906  O00 WTR   819     -20.052 -15.491  -8.362
ATOM   3907  H01 WTR   819     -20.610 -14.993  -7.764
ATOM   3908  H02 WTR   819     -19.201 -15.054  -8.315
TER   
ATOM   3909  O00 WTR   820     -20.379 -15.045   0.657
ATOM   3910  H01 WTR   820     -19.636 -14.528   0.968
ATOM   3911  H02 WTR   820     -20.019 -15.919   0.511
TER   
ATOM   3912  O00 WTR   821     -22.222 -18.219   1.015
ATOM   3913  H01 WTR   821     -22.077 -18.118   0.075
ATOM   3914  H02 WTR   821     -21.343 -18.254   1.392
TER   
ATOM   3915  O00 WTR   822     -23.626 -15.396  -4.731
ATOM   3916  H01 WTR   822     -23.147 -16.179  -4.458
ATOM   3917  H02 WTR   822     -23.347 -14.718  -4.116
TER   
ATOM   3918  O00 WTR   823     -19.615 -18.444  -9.229
ATOM   3919  H01 WTR   823     -20.363 -18.821  -8.764
ATOM   3920  H02 WTR   823     -19.804 -17.507  -9.267
TER   
ATOM   3921  O00 WTR   824     -18.876 -11.320  -9.046
ATOM   3922  H01 WTR   824     -18.703 -10.388  -9.185
ATOM   3923  H02 WTR   824     -19.830 -11.388  -9.033
TER   
ATOM   3924  O00 WTR   825     -22.768 -13.632  -2.737
ATOM   3925  H01 WTR   825     -23.327 -13.280  -2.045
ATOM   3926  H02 WTR   825     -22.702 -12.922  -3.376
TER   
ATOM   3927  O00 WTR   826     -14.791  -8.541  -5.498
ATOM   3928  H01 WTR   826     -15.619  -8.115  -5.279
ATOM   3929  H02 WTR   826     -14.359  -8.674  -4.654
TER   
ATOM   3930  O00 WTR   827     -16.603 -13.530 -11.155
ATOM   3931  H01 WTR   827     -17.456 -13.102 -11.231
ATOM   3932  H02 WTR   827     -15.970 -12.815 -11.219
TER   
ATOM   3933  O00 WTR   828     -21.742 -13.926  -6.517
ATOM   3934  H01 WTR   828     -21.642 -13.443  -5.697
ATOM   3935  H02 WTR   828     -22.498 -14.494  -6.371
TER   
ATOM   3936  O00 WTR   829     -15.495 -16.830  -5.089
ATOM   3937  H01 WTR   829     -15.014 -16.564  -4.306
ATOM   3938  H02 WTR   829     -16.126 -16.125  -5.234
TER   
ATOM   3939  O00 WTR   830     -16.077 -12.417  -3.510
ATOM   3940  H01 WTR   830     -15.288 -12.924  -3.705
ATOM   3941  H02 WTR   830     -16.763 -12.830  -4.035
TER   
ATOM   3942  O00 WTR   831     -18.751 -19.843 -11.319
ATOM   3943  H01 WTR   831     -18.950 -19.363 -10.515
ATOM   3944  H02 WTR   831     -19.605 -20.008 -11.718
TER   
ATOM   3945  O00 WTR   832     -20.636 -15.743 -11.231
ATOM   3946  H01 WTR   832     -19.929 -16.301 -11.556
ATOM   3947  H02 WTR   832     -20.367 -15.508 -10.343
TER   
ATOM   3948  O00 WTR   833     -18.578  -4.808  -5.825
ATOM   3949  H01 WTR   833     -18.406  -5.448  -5.134
ATOM   3950  H02 WTR   833     -18.213  -5.205  -6.615
TER   
ATOM   3951  O00 WTR   834     -21.073  -8.471   6.822
ATOM   3952  H01 WTR   834     -20.198  -8.133   7.012
ATOM   3953  H02 WTR   834     -21.123  -9.294   7.307
TER   
ATOM   3954  O00 WTR   835     -18.429  -8.731  -9.199
ATOM   3955  H01 WTR   835     -18.316  -8.438  -8.295
ATOM   3956  H02 WTR   835     -18.624  -7.932  -9.688
TER   
ATOM   3957  O00 WTR   836     -17.799 -19.548   1.540
ATOM   3958  H01 WTR   836     -17.041 -19.586   0.957
ATOM   3959  H02 WTR   836     -17.672 -20.278   2.146
TER   
ATOM   3960  O00 WTR   837     -24.202 -11.314  -1.954
ATOM   3961  H01 WTR   837     -24.431 -11.303  -1.025
ATOM   3962  H02 WTR   837     -24.988 -10.999  -2.399
TER   
ATOM   3963  O00 WTR   838     -14.701  -5.657  -4.011
ATOM   3964  H01 WTR   838     -14.455  -6.116  -3.208
ATOM   3965  H02 WTR   838     -13.974  -5.057  -4.177
TER   
ATOM   3966  O00 WTR   839     -12.771 -16.501  -6.591
ATOM   3967  H01 WTR   839     -12.218 -16.678  -5.829
ATOM   3968  H02 WTR   839     -13.606 -16.920  -6.383
TER   
ATOM   3969  O00 WTR   840     -13.025 -14.271  -1.505
ATOM   3970  H01 WTR   840     -12.354 -13.618  -1.702
ATOM   3971  H02 WTR   840     -13.549 -13.874  -0.809
TER   
ATOM   3972  O00 WTR   841     -17.998 -11.325  -6.502
ATOM   3973  H01 WTR   841     -18.028 -12.167  -6.048
ATOM   3974  H02 WTR   841     -18.317 -11.516  -7.384
TER   
ATOM   3975  O00 WTR   842     -13.614 -12.334  -5.845
ATOM   3976  H01 WTR   842     -12.820 -12.371  -6.378
ATOM   3977  H02 WTR   842     -14.248 -11.866  -6.390
TER   
ATOM   3978  O00 WTR   843     -11.727 -10.390  -9.733
ATOM   3979  H01 WTR   843     -12.044 -10.431  -8.831
ATOM   3980  H02 WTR   843     -11.486 -11.292  -9.945
TER   
ATOM   3981  O00 WTR   844     -15.259 -12.556  -0.035
ATOM   3982  H01 WTR   844     -16.070 -12.855  -0.448
ATOM   3983  H02 WTR   844     -15.137 -13.147   0.708
TER   
ATOM   3984  O00 WTR   845     -21.871 -11.890  -4.660
ATOM   3985  H01 WTR   845     -21.751 -10.942  -4.618
ATOM   3986  H02 WTR   845     -22.723 -12.007  -5.079
TER   
ATOM   3987  O00 WTR   846     -24.393  -7.149   1.382
ATOM   3988  H01 WTR   846     -24.386  -6.375   1.946
ATOM   3989  H02 WTR   846     -24.415  -6.797   0.492
TER   
ATOM   3990  O00 WTR   847     -18.438 -18.675  -2.832
ATOM   3991  H01 WTR   847     -17.609 -19.154  -2.829
ATOM   3992  H02 WTR   847     -18.988 -19.152  -3.454
TER   
ATOM   3993  O00 WTR   848     -11.159 -12.378  -2.223
ATOM   3994  H01 WTR   848     -11.643 -11.601  -2.502
ATOM   3995  H02 WTR   848     -10.286 -12.264  -2.599
TER   
ATOM   3996  O00 WTR   849     -21.736 -16.891  -1.716
ATOM   3997  H01 WTR   849     -20.881 -16.463  -1.667
ATOM   3998  H02 WTR   849     -22.356 -16.174  -1.847
TER   
ATOM   3999  O00 WTR   850     -16.911 -16.936 -14.106
ATOM   4000  H01 WTR   850     -16.706 -16.002 -14.149
ATOM   4001  H02 WTR   850     -16.133 -17.368 -14.459
TER   
ATOM   4002  O00 WTR   851     -20.906  -6.722   3.805
ATOM   4003  H01 WTR   851     -20.486  -6.520   2.969
ATOM   4004  H02 WTR   851     -20.933  -7.678   3.836
TER   
ATOM   4005  O00 WTR   852     -24.754 -12.299  -4.947
ATOM   4006  H01 WTR   852     -24.756 -12.942  -5.656
ATOM   4007  H02 WTR   852     -25.108 -12.771  -4.193
TER   
ATOM   4008  O00 WTR   853     -14.241  -3.305  -1.403
ATOM   4009  H01 WTR   853     -14.994  -2.761  -1.173
ATOM   4010  H02 WTR   853     -14.488  -4.187  -1.125
TER   
ATOM   4011  O00 WTR   854     -21.784 -15.506   4.788
ATOM   4012  H01 WTR   854     -22.100 -15.768   3.923
ATOM   4013  H02 WTR   854     -20.831 -15.486   4.700
TER   
ATOM   4014  O00 WTR   855     -19.631 -11.000  -2.744
ATOM   4015  H01 WTR   855     -19.674 -11.926  -2.983
ATOM   4016  H02 WTR   855     -20.419 -10.615  -3.129
TER   
ATOM   4017  O00 WTR   856     -20.247 -13.966  -1.763
ATOM   4018  H01 WTR   856     -20.382 -14.248  -0.858
ATOM   4019  H02 WTR   856     -21.122 -13.978  -2.151
TER   
ATOM   4020  O00 WTR   857     -21.208  -8.340  -5.335
ATOM   4021  H01 WTR   857     -20.263  -8.484  -5.285
ATOM   4022  H02 WTR   857     -21.546  -8.674  -4.504
TER   
ATOM   4023  O00 WTR   858     -17.144  -6.954  -4.640
ATOM   4024  H01 WTR   858     -16.560  -6.265  -4.323
ATOM   4025  H02 WTR   858     -17.323  -7.491  -3.868
TER   
ATOM   4026  O00 WTR   859     -21.338  -9.189  -0.493
ATOM   4027  H01 WTR   859     -21.449  -8.245  -0.601
ATOM   4028  H02 WTR   859     -21.857  -9.405   0.282
TER   
ATOM   4029  O00 WTR   860     -15.794 -10.508  -1.572
ATOM   4030  H01 WTR   860     -15.460 -11.001  -0.822
ATOM   4031  H02 WTR   860     -15.925 -11.168  -2.253
TER   
ATOM   4032  O00 WTR   861     -19.931 -17.974   2.220
ATOM   4033  H01 WTR   861     -19.561 -17.183   2.612
ATOM   4034  H02 WTR   861     -19.204 -18.363   1.733
TER   
ATOM   4035  O00 WTR   862     -14.290  -5.706  -0.264
ATOM   4036  H01 WTR   862     -14.056  -6.633  -0.220
ATOM   4037  H02 WTR   862     -14.516  -5.472   0.637
TER   
ATOM   4038  O00 WTR   863     -21.068  -3.941  -5.712
ATOM   4039  H01 WTR   863     -21.592  -4.400  -6.367
ATOM   4040  H02 WTR   863     -20.200  -4.339  -5.776
TER   
ATOM   4041  O00 WTR   864     -17.885 -13.580  -5.126
ATOM   4042  H01 WTR   864     -17.079 -13.943  -5.495
ATOM   4043  H02 WTR   864     -18.382 -14.345  -4.836
TER   
ATOM   4044  O00 WTR   865     -11.247  -8.841  -6.436
ATOM   4045  H01 WTR   865     -11.367  -8.680  -5.500
ATOM   4046  H02 WTR   865     -12.132  -8.984  -6.770
TER   
ATOM   4047  O00 WTR   866     -17.497 -13.480  -1.244
ATOM   4048  H01 WTR   866     -18.451 -13.502  -1.321
ATOM   4049  H02 WTR   866     -17.183 -13.501  -2.148
TER   
ATOM   4050  O00 WTR   867     -19.806   1.150  -9.428
ATOM   4051  H01 WTR   867     -19.391   0.449  -8.924
ATOM   4052  H02 WTR   867     -20.262   1.679  -8.774
TER   
ATOM   4053  O00 WTR   868     -19.180  -6.295   1.866
ATOM   4054  H01 WTR   868     -18.668  -5.923   2.584
ATOM   4055  H02 WTR   868     -18.535  -6.489   1.186
TER   
ATOM   4056  O00 WTR   869     -15.602 -11.780  -7.585
ATOM   4057  H01 WTR   869     -15.111 -11.035  -7.933
ATOM   4058  H02 WTR   869     -16.360 -11.386  -7.153
TER   
ATOM   4059  O00 WTR   870     -21.499  -0.659  -2.203
ATOM   4060  H01 WTR   870     -20.937  -0.593  -1.431
ATOM   4061  H02 WTR   870     -21.472   0.214  -2.595
TER   
ATOM   4062  O00 WTR   871     -15.182 -19.439  -8.494
ATOM   4063  H01 WTR   871     -15.353 -19.546  -7.559
ATOM   4064  H02 WTR   871     -15.777 -18.743  -8.770
TER   
ATOM   4065  O00 WTR   872     -14.733   2.385  -0.426
ATOM   4066  H01 WTR   872     -15.441   3.027  -0.475
ATOM   4067  H02 WTR   872     -14.111   2.760   0.196
TER   
ATOM   4068  O00 WTR   873     -18.327   1.019 -11.503
ATOM   4069  H01 WTR   873     -18.943   0.524 -12.044
ATOM   4070  H02 WTR   873     -18.776   1.125 -10.664
TER   
ATOM   4071  O00 WTR   874     -21.305   3.669 -10.283
ATOM   4072  H01 WTR   874     -22.216   3.519 -10.032
ATOM   4073  H02 WTR   874     -20.953   2.794 -10.444
TER   
ATOM   4074  O00 WTR   875     -19.246  -0.021   8.518
ATOM   4075  H01 WTR   875     -18.704  -0.041   7.729
ATOM   4076  H02 WTR   875     -19.984  -0.597   8.317
TER   
ATOM   4077  O00 WTR   876     -20.988  -5.930  -3.801
ATOM   4078  H01 WTR   876     -21.023  -6.526  -4.549
ATOM   4079  H02 WTR   876     -21.061  -5.057  -4.186
TER   
ATOM   4080  O00 WTR   877     -14.665  -5.316 -10.841
ATOM   4081  H01 WTR   877     -14.259  -5.498 -11.688
ATOM   4082  H02 WTR   877     -14.806  -6.179 -10.452
TER   
ATOM   4083  O00 WTR   878     -19.521   1.484  -5.470
ATOM   4084  H01 WTR   878     -18.896   2.120  -5.818
ATOM   4085  H02 WTR   878     -19.187   0.635  -5.759
TER   
ATOM   4086  O00 WTR   879     -16.998   3.447 -10.016
ATOM   4087  H01 WTR   879     -17.749   3.819  -9.554
ATOM   4088  H02 WTR   879     -17.218   2.522 -10.125
TER   
ATOM   4089  O00 WTR   880     -17.685  -4.855   3.860
ATOM   4090  H01 WTR   880     -17.006  -4.591   3.239
ATOM   4091  H02 WTR   880     -17.206  -5.265   4.580
TER   
ATOM   4092  O00 WTR   881      -5.547  -1.217  -8.851
ATOM   4093  H01 WTR   881      -4.740  -0.701  -8.848
ATOM   4094  H02 WTR   881      -5.291  -2.059  -9.227
TER   
ATOM   4095  O00 WTR   882     -14.798   7.224 -14.543
ATOM   4096  H01 WTR   882     -14.195   7.921 -14.286
ATOM   4097  H02 WTR   882     -14.230   6.510 -14.834
TER   
ATOM   4098  O00 WTR   883     -12.926  -0.047  -0.042
ATOM   4099  H01 WTR   883     -13.370   0.159  -0.865
ATOM   4100  H02 WTR   883     -13.631  -0.108   0.602
TER   
ATOM   4101  O00 WTR   884     -24.106 -13.947   3.142
ATOM   4102  H01 WTR   884     -23.503 -14.575   2.745
ATOM   4103  H02 WTR   884     -24.813 -14.485   3.499
TER   
ATOM   4104  O00 WTR   885     -14.526  -0.618  -5.707
ATOM   4105  H01 WTR   885     -14.104  -1.131  -6.396
ATOM   4106  H02 WTR   885     -13.902  -0.633  -4.981
TER   
ATOM   4107  O00 WTR   886     -19.073  -0.061  -1.102
ATOM   4108  H01 WTR   886     -19.432   0.714  -1.533
ATOM   4109  H02 WTR   886     -18.861   0.234  -0.216
TER   
ATOM   4110  O00 WTR   887     -13.650   0.911  -2.523
ATOM   4111  H01 WTR   887     -14.404   0.368  -2.755
ATOM   4112  H02 WTR   887     -14.015   1.606  -1.976
TER   
ATOM   4113  O00 WTR   888     -12.048  -1.080  -4.288
ATOM   4114  H01 WTR   888     -11.649  -0.929  -5.145
ATOM   4115  H02 WTR   888     -12.300  -2.004  -4.300
TER   
ATOM   4116  O00 WTR   889     -15.138  -2.325   4.346
ATOM   4117  H01 WTR   889     -14.940  -3.227   4.096
ATOM   4118  H02 WTR   889     -16.089  -2.309   4.453
TER   
ATOM   4119  O00 WTR   890     -18.998  -2.225  -2.837
ATOM   4120  H01 WTR   890     -19.452  -1.641  -3.445
ATOM   4121  H02 WTR   890     -18.848  -1.691  -2.058
TER   
ATOM   4122  O00 WTR   891     -16.244   0.221  -3.552
ATOM   4123  H01 WTR   891     -16.387   1.160  -3.673
ATOM   4124  H02 WTR   891     -15.890  -0.077  -4.391
TER   
ATOM   4125  O00 WTR   892     -21.984 -12.130  -8.649
ATOM   4126  H01 WTR   892     -22.066 -11.213  -8.388
ATOM   4127  H02 WTR   892     -22.043 -12.620  -7.828
TER   
ATOM   4128  O00 WTR   893     -16.950  -8.948   1.488
ATOM   4129  H01 WTR   893     -17.247  -9.422   0.711
ATOM   4130  H02 WTR   893     -17.446  -8.130   1.474
TER   
ATOM   4131  O00 WTR   894     -19.137   4.648  -8.682
ATOM   4132  H01 WTR   894     -19.421   4.169  -7.903
ATOM   4133  H02 WTR   894     -19.901   4.644  -9.258
TER   
ATOM   4134  O00 WTR   895     -21.466  -9.626  -7.916
ATOM   4135  H01 WTR   895     -21.478  -9.306  -7.015
ATOM   4136  H02 WTR   895     -21.419  -8.834  -8.452
TER   
ATOM   4137  O00 WTR   896     -15.520   1.670   3.745
ATOM   4138  H01 WTR   896     -16.098   1.787   4.499
ATOM   4139  H02 WTR   896     -14.926   0.966   4.004
TER   
ATOM   4140  O00 WTR   897     -22.149  -9.623  -3.069
ATOM   4141  H01 WTR   897     -21.854  -9.301  -2.217
ATOM   4142  H02 WTR   897     -22.858 -10.232  -2.862
TER   
ATOM   4143  O00 WTR   898     -24.468  -0.753  -2.544
ATOM   4144  H01 WTR   898     -24.465  -0.296  -3.385
ATOM   4145  H02 WTR   898     -23.584  -0.626  -2.198
TER   
ATOM   4146  O00 WTR   899     -17.536  -6.730  -0.364
ATOM   4147  H01 WTR   899     -17.572  -7.451  -0.993
ATOM   4148  H02 WTR   899     -17.770  -5.955  -0.874
TER   
ATOM   4149  O00 WTR   900     -13.205   2.983   2.497
ATOM   4150  H01 WTR   900     -13.819   2.788   3.205
ATOM   4151  H02 WTR   900     -12.368   3.130   2.939
TER   
ATOM   4152  O00 WTR   901     -17.140  -2.288  -5.972
ATOM   4153  H01 WTR   901     -16.513  -1.717  -5.529
ATOM   4154  H02 WTR   901     -17.368  -2.949  -5.318
TER   
ATOM   4155  O00 WTR   902     -19.955   1.827  -2.846
ATOM   4156  H01 WTR   902     -19.907   1.589  -3.772
ATOM   4157  H02 WTR   902     -19.584   2.709  -2.805
TER   
ATOM   4158  O00 WTR   903     -22.011  -6.615  -1.281
ATOM   4159  H01 WTR   903     -21.820  -6.557  -2.217
ATOM   4160  H02 WTR   903     -22.889  -6.244  -1.192
TER   
ATOM   4161  O00 WTR   904     -12.603   4.411  -7.059
ATOM   4162  H01 WTR   904     -13.020   5.005  -7.684
ATOM   4163  H02 WTR   904     -13.029   3.567  -7.209
TER   
ATOM   4164  O00 WTR   905     -19.867  -4.989  -9.810
ATOM   4165  H01 WTR   905     -19.684  -5.629 -10.498
ATOM   4166  H02 WTR   905     -19.854  -4.144 -10.259
TER   
ATOM   4167  O00 WTR   906     -19.044  -4.887  -1.912
ATOM   4168  H01 WTR   906     -18.991  -3.996  -2.256
ATOM   4169  H02 WTR   906     -19.808  -5.267  -2.347
TER   
ATOM   4170  O00 WTR   907     -19.773  -1.546  -5.988
ATOM   4171  H01 WTR   907     -18.892  -1.915  -5.919
ATOM   4172  H02 WTR   907     -20.356  -2.275  -5.777
TER   
ATOM   4173  O00 WTR   908     -16.271  -2.890  -8.948
ATOM   4174  H01 WTR   908     -15.699  -2.974  -8.185
ATOM   4175  H02 WTR   908     -15.851  -2.225  -9.492
TER   
ATOM   4176  O00 WTR   909     -16.633  -1.400  -0.545
ATOM   4177  H01 WTR   909     -16.325  -0.875   0.193
ATOM   4178  H02 WTR   909     -16.924  -0.757  -1.192
TER   
ATOM   4179  O00 WTR   910     -16.978   3.854  -0.026
ATOM   4180  H01 WTR   910     -17.815   3.412   0.122
ATOM   4181  H02 WTR   910     -17.033   4.653   0.499
TER   
ATOM   4182  O00 WTR   911     -17.671   3.518  -5.863
ATOM   4183  H01 WTR   911     -16.864   3.291  -6.326
ATOM   4184  H02 WTR   911     -17.717   4.472  -5.916
TER   
ATOM   4185  O00 WTR   912     -21.925   7.747 -10.896
ATOM   4186  H01 WTR   912     -21.449   7.733 -10.066
ATOM   4187  H02 WTR   912     -21.590   6.991 -11.378
TER   
ATOM   4188  O00 WTR   913     -18.381 -15.870   3.266
ATOM   4189  H01 WTR   913     -17.992 -15.829   4.139
ATOM   4190  H02 WTR   913     -17.664 -15.648   2.673
TER   
ATOM   4191  O00 WTR   914     -14.340  -5.132  -6.823
ATOM   4192  H01 WTR   914     -14.518  -5.461  -5.941
ATOM   4193  H02 WTR   914     -13.798  -5.810  -7.227
TER   
ATOM   4194  O00 WTR   915     -12.690  -5.482   6.755
ATOM   4195  H01 WTR   915     -12.404  -4.874   6.074
ATOM   4196  H02 WTR   915     -11.906  -5.639   7.281
TER   
ATOM   4197  O00 WTR   916      -9.164 -18.832  12.652
ATOM   4198  H01 WTR   916      -9.007 -17.983  13.065
ATOM   4199  H02 WTR   916      -8.850 -19.472  13.290
TER   
ATOM   4200  O00 WTR   917      -8.032 -12.825   4.300
ATOM   4201  H01 WTR   917      -8.692 -12.394   3.757
ATOM   4202  H02 WTR   917      -7.237 -12.811   3.767
TER   
ATOM   4203  O00 WTR   918     -10.492 -13.440   9.179
ATOM   4204  H01 WTR   918      -9.692 -13.474   8.654
ATOM   4205  H02 WTR   918     -10.776 -12.528   9.123
TER   
ATOM   4206  O00 WTR   919      -8.649 -12.435  13.572
ATOM   4207  H01 WTR   919      -9.361 -11.808  13.702
ATOM   4208  H02 WTR   919      -9.090 -13.273  13.433
TER   
ATOM   4209  O00 WTR   920      -7.542 -16.528   4.653
ATOM   4210  H01 WTR   920      -7.472 -17.440   4.933
ATOM   4211  H02 WTR   920      -6.635 -16.236   4.555
TER   
ATOM   4212  O00 WTR   921     -14.042 -12.544  10.455
ATOM   4213  H01 WTR   921     -13.460 -11.799  10.304
ATOM   4214  H02 WTR   921     -14.361 -12.780   9.584
TER   
ATOM   4215  O00 WTR   922      -4.294 -14.770  -1.114
ATOM   4216  H01 WTR   922      -4.958 -14.347  -1.658
ATOM   4217  H02 WTR   922      -3.509 -14.237  -1.236
TER   
ATOM   4218  O00 WTR   923       1.335 -11.303 -11.282
ATOM   4219  H01 WTR   923       1.503 -10.371 -11.424
ATOM   4220  H02 WTR   923       0.563 -11.491 -11.817
TER   
ATOM   4221  O00 WTR   924     -12.715  -0.391  10.166
ATOM   4222  H01 WTR   924     -13.580  -0.237  10.545
ATOM   4223  H02 WTR   924     -12.876  -0.988   9.435
TER   
ATOM   4224  O00 WTR   925       2.655 -17.021   9.567
ATOM   4225  H01 WTR   925       3.081 -16.554   8.849
ATOM   4226  H02 WTR   925       2.721 -16.425  10.313
TER   
ATOM   4227  O00 WTR   926      -4.851 -12.815   6.113
ATOM   4228  H01 WTR   926      -5.553 -12.214   5.861
ATOM   4229  H02 WTR   926      -5.157 -13.214   6.927
TER   
ATOM   4230  O00 WTR   927     -12.053 -14.108  11.685
ATOM   4231  H01 WTR   927     -12.871 -13.619  11.589
ATOM   4232  H02 WTR   927     -11.844 -14.403  10.799
TER   
ATOM   4233  O00 WTR   928     -14.554  -9.274   2.506
ATOM   4234  H01 WTR   928     -14.483 -10.141   2.906
ATOM   4235  H02 WTR   928     -15.422  -9.267   2.102
TER   
ATOM   4236  O00 WTR   929       0.570 -11.085   6.797
ATOM   4237  H01 WTR   929      -0.182 -11.592   7.103
ATOM   4238  H02 WTR   929       0.319 -10.788   5.922
TER   
ATOM   4239  O00 WTR   930      -3.574 -16.140  11.395
ATOM   4240  H01 WTR   930      -3.666 -16.884  10.800
ATOM   4241  H02 WTR   930      -2.652 -16.151  11.652
TER   
ATOM   4242  O00 WTR   931      -6.311 -18.743   6.316
ATOM   4243  H01 WTR   931      -5.549 -19.129   5.883
ATOM   4244  H02 WTR   931      -7.059 -19.212   5.947
TER   
ATOM   4245  O00 WTR   932      -1.655 -12.214   7.549
ATOM   4246  H01 WTR   932      -2.128 -12.816   6.974
ATOM   4247  H02 WTR   932      -1.404 -12.749   8.302
TER   
ATOM   4248  O00 WTR   933     -14.748 -11.881 -11.627
ATOM   4249  H01 WTR   933     -13.855 -11.863 -11.283
ATOM   4250  H02 WTR   933     -15.104 -11.019 -11.414
TER   
ATOM   4251  O00 WTR   934     -10.141 -11.144   5.096
ATOM   4252  H01 WTR   934     -10.933 -11.441   5.544
ATOM   4253  H02 WTR   934      -9.487 -11.067   5.791
TER   
ATOM   4254  O00 WTR   935       4.720   4.744  17.257
ATOM   4255  H01 WTR   935       5.292   5.316  17.771
ATOM   4256  H02 WTR   935       4.002   4.527  17.851
TER   
ATOM   4257  O00 WTR   936       9.798 -19.078   3.607
ATOM   4258  H01 WTR   936       9.947 -19.842   3.050
ATOM   4259  H02 WTR   936       9.000 -19.287   4.093
TER   
ATOM   4260  O00 WTR   937      -5.351 -16.730   7.375
ATOM   4261  H01 WTR   937      -5.798 -17.527   7.089
ATOM   4262  H02 WTR   937      -5.060 -16.314   6.564
TER   
ATOM   4263  O00 WTR   938     -13.126 -15.309  13.757
ATOM   4264  H01 WTR   938     -13.321 -16.236  13.619
ATOM   4265  H02 WTR   938     -12.810 -15.001  12.908
TER   
ATOM   4266  O00 WTR   939     -13.187 -13.450   1.743
ATOM   4267  H01 WTR   939     -12.560 -12.839   1.357
ATOM   4268  H02 WTR   939     -12.646 -14.094   2.200
TER   
ATOM   4269  O00 WTR   940      -2.104 -17.458  -1.582
ATOM   4270  H01 WTR   940      -3.048 -17.574  -1.470
ATOM   4271  H02 WTR   940      -1.990 -17.313  -2.521
TER   
ATOM   4272  O00 WTR   941      -8.373 -12.794   0.385
ATOM   4273  H01 WTR   941      -7.978 -12.315  -0.344
ATOM   4274  H02 WTR   941      -8.189 -13.714   0.197
TER   
ATOM   4275  O00 WTR   942     -10.752  -9.596   0.215
ATOM   4276  H01 WTR   942      -9.860  -9.334  -0.013
ATOM   4277  H02 WTR   942     -10.726 -10.553   0.224
TER   
ATOM   4278  O00 WTR   943      -3.519  -4.696  17.062
ATOM   4279  H01 WTR   943      -3.328  -4.038  17.731
ATOM   4280  H02 WTR   943      -3.703  -5.495  17.556
TER   
ATOM   4281  O00 WTR   944     -14.003 -11.576   3.895
ATOM   4282  H01 WTR   944     -13.537 -12.068   3.219
ATOM   4283  H02 WTR   944     -14.737 -12.140   4.139
TER   
ATOM   4284  O00 WTR   945     -12.153 -19.549  12.323
ATOM   4285  H01 WTR   945     -11.232 -19.322  12.454
ATOM   4286  H02 WTR   945     -12.634 -18.923  12.865
TER   
ATOM   4287  O00 WTR   946      -4.000 -12.515  -7.548
ATOM   4288  H01 WTR   946      -4.247 -12.084  -6.730
ATOM   4289  H02 WTR   946      -3.191 -12.981  -7.339
TER   
ATOM   4290  O00 WTR   947      -5.721 -14.746  15.681
ATOM   4291  H01 WTR   947      -6.124 -14.541  14.837
ATOM   4292  H02 WTR   947      -4.854 -15.083  15.457
TER   
ATOM   4293  O00 WTR   948      -5.080 -15.880   4.626
ATOM   4294  H01 WTR   948      -4.943 -14.988   4.945
ATOM   4295  H02 WTR   948      -4.529 -15.945   3.846
TER   
ATOM   4296  O00 WTR   949     -13.067 -13.830   6.802
ATOM   4297  H01 WTR   949     -13.221 -12.989   6.372
ATOM   4298  H02 WTR   949     -12.299 -13.680   7.354
TER   
ATOM   4299  O00 WTR   950     -10.990 -10.624   9.430
ATOM   4300  H01 WTR   950     -10.239 -10.236   9.882
ATOM   4301  H02 WTR   950     -11.742 -10.394   9.975
TER   
ATOM   4302  O00 WTR   951      16.927 -16.395  -6.375
ATOM   4303  H01 WTR   951      16.246 -16.388  -7.047
ATOM   4304  H02 WTR   951      17.383 -15.561  -6.488
TER   
ATOM   4305  O00 WTR   952      -7.369 -14.213  10.714
ATOM   4306  H01 WTR   952      -8.089 -14.749  10.381
ATOM   4307  H02 WTR   952      -7.140 -14.614  11.553
TER   
ATOM   4308  O00 WTR   953      -3.612 -18.002   9.036
ATOM   4309  H01 WTR   953      -2.924 -18.374   8.485
ATOM   4310  H02 WTR   953      -4.149 -17.486   8.435
TER   
ATOM   4311  O00 WTR   954     -11.746  -7.705   4.667
ATOM   4312  H01 WTR   954     -11.708  -7.515   5.605
ATOM   4313  H02 WTR   954     -10.956  -8.217   4.494
TER   
ATOM   4314  O00 WTR   955     -11.240 -11.573  14.418
ATOM   4315  H01 WTR   955     -11.233 -10.692  14.045
ATOM   4316  H02 WTR   955     -12.160 -11.738  14.627
TER   
ATOM   4317  O00 WTR   956      -6.158 -10.314   5.525
ATOM   4318  H01 WTR   956      -6.408 -10.266   4.602
ATOM   4319  H02 WTR   956      -5.753  -9.466   5.707
TER   
ATOM   4320  O00 WTR   957      21.908 -16.116 -14.248
ATOM   4321  H01 WTR   957      21.087 -15.641 -14.373
ATOM   4322  H02 WTR   957      21.781 -16.943 -14.713
TER   
ATOM   4323  O00 WTR   958       3.551 -15.411  11.585
ATOM   4324  H01 WTR   958       3.789 -15.416  12.512
ATOM   4325  H02 WTR   958       4.180 -14.814  11.180
TER   
ATOM   4326  O00 WTR   959      -4.075 -13.959   9.918
ATOM   4327  H01 WTR   959      -4.254 -14.770  10.394
ATOM   4328  H02 WTR   959      -4.604 -14.025   9.123
TER   
ATOM   4329  O00 WTR   960     -12.175  -3.701   9.894
ATOM   4330  H01 WTR   960     -12.821  -3.091   9.538
ATOM   4331  H02 WTR   960     -11.383  -3.538   9.382
TER   
ATOM   4332  O00 WTR   961      -8.229 -10.167   7.143
ATOM   4333  H01 WTR   961      -7.498 -10.328   6.547
ATOM   4334  H02 WTR   961      -7.827  -9.756   7.909
TER   
ATOM   4335  O00 WTR   962       3.515 -12.084  12.402
ATOM   4336  H01 WTR   962       4.196 -12.206  11.740
ATOM   4337  H02 WTR   962       3.904 -12.418  13.211
TER   
ATOM   4338  O00 WTR   963      -5.714  -7.956  -9.210
ATOM   4339  H01 WTR   963      -4.870  -8.077  -8.774
ATOM   4340  H02 WTR   963      -6.307  -8.552  -8.754
TER   
ATOM   4341  O00 WTR   964     -10.681   8.103   8.223
ATOM   4342  H01 WTR   964     -10.330   8.923   7.877
ATOM   4343  H02 WTR   964     -10.743   7.528   7.461
TER   
ATOM   4344  O00 WTR   965      -6.391 -13.597   8.165
ATOM   4345  H01 WTR   965      -7.148 -13.275   7.675
ATOM   4346  H02 WTR   965      -6.769 -14.105   8.884
TER   
ATOM   4347  O00 WTR   966       3.976 -15.110   3.337
ATOM   4348  H01 WTR   966       3.504 -14.810   4.114
ATOM   4349  H02 WTR   966       4.777 -15.507   3.681
TER   
ATOM   4350  O00 WTR   967       5.731 -13.611  10.260
ATOM   4351  H01 WTR   967       5.518 -12.762   9.872
ATOM   4352  H02 WTR   967       6.600 -13.488  10.643
TER   
ATOM   4353  O00 WTR   968       8.460 -15.132   4.844
ATOM   4354  H01 WTR   968       7.588 -15.393   4.550
ATOM   4355  H02 WTR   968       8.553 -15.534   5.707
TER   
ATOM   4356  O00 WTR   969      12.249 -11.677  16.811
ATOM   4357  H01 WTR   969      11.540 -11.699  17.454
ATOM   4358  H02 WTR   969      12.383 -12.594  16.570
TER   
ATOM   4359  O00 WTR   970       2.442 -12.664   5.018
ATOM   4360  H01 WTR   970       2.629 -11.737   4.870
ATOM   4361  H02 WTR   970       1.562 -12.792   4.665
TER   
ATOM   4362  O00 WTR   971       4.050 -20.975   7.847
ATOM   4363  H01 WTR   971       3.294 -21.011   8.433
ATOM   4364  H02 WTR   971       3.920 -20.176   7.336
TER   
ATOM   4365  O00 WTR   972      12.078 -17.431   3.432
ATOM   4366  H01 WTR   972      12.777 -18.062   3.606
ATOM   4367  H02 WTR   972      11.280 -17.959   3.402
TER   
ATOM   4368  O00 WTR   973       4.614 -18.598  10.967
ATOM   4369  H01 WTR   973       3.939 -18.047  10.570
ATOM   4370  H02 WTR   973       4.134 -19.342  11.330
TER   
ATOM   4371  O00 WTR   974      11.670 -13.195   6.030
ATOM   4372  H01 WTR   974      11.894 -12.521   5.389
ATOM   4373  H02 WTR   974      11.881 -14.021   5.595
TER   
ATOM   4374  O00 WTR   975       9.079 -14.015  16.205
ATOM   4375  H01 WTR   975       8.243 -13.645  15.922
ATOM   4376  H02 WTR   975       9.719 -13.664  15.586
TER   
ATOM   4377  O00 WTR   976      11.849  -9.689   6.769
ATOM   4378  H01 WTR   976      12.581 -10.037   7.278
ATOM   4379  H02 WTR   976      11.068 -10.021   7.212
TER   
ATOM   4380  O00 WTR   977     -13.300  -8.998  22.565
ATOM   4381  H01 WTR   977     -13.734  -9.043  23.417
ATOM   4382  H02 WTR   977     -13.370  -8.079  22.309
TER   
ATOM   4383  O00 WTR   978       5.255 -12.470   6.123
ATOM   4384  H01 WTR   978       4.394 -12.541   5.710
ATOM   4385  H02 WTR   978       5.862 -12.351   5.393
TER   
ATOM   4386  O00 WTR   979      -5.553 -19.270  13.139
ATOM   4387  H01 WTR   979      -4.694 -18.883  13.309
ATOM   4388  H02 WTR   979      -5.564 -19.426  12.195
TER   
ATOM   4389  O00 WTR   980      13.869 -16.906  11.242
ATOM   4390  H01 WTR   980      14.113 -17.083  10.334
ATOM   4391  H02 WTR   980      14.329 -16.096  11.461
TER   
ATOM   4392  O00 WTR   981       9.622 -11.268   7.767
ATOM   4393  H01 WTR   981       9.512 -11.892   7.050
ATOM   4394  H02 WTR   981      10.363 -11.608   8.270
TER   
ATOM   4395  O00 WTR   982       6.252 -19.625   8.977
ATOM   4396  H01 WTR   982       5.587 -20.163   8.548
ATOM   4397  H02 WTR   982       5.768 -19.124   9.634
TER   
ATOM   4398  O00 WTR   983       2.155  -9.587  12.263
ATOM   4399  H01 WTR   983       1.306  -9.548  12.704
ATOM   4400  H02 WTR   983       2.480 -10.468  12.448
TER   
ATOM   4401  O00 WTR   984      -2.441 -22.018  -2.858
ATOM   4402  H01 WTR   984      -2.040 -22.887  -2.889
ATOM   4403  H02 WTR   984      -3.039 -22.056  -2.112
TER   
ATOM   4404  O00 WTR   985       7.783 -18.086  -3.067
ATOM   4405  H01 WTR   985       7.342 -17.246  -2.939
ATOM   4406  H02 WTR   985       8.551 -17.876  -3.599
TER   
ATOM   4407  O00 WTR   986      -0.771  -9.087  13.429
ATOM   4408  H01 WTR   986      -0.594  -8.200  13.118
ATOM   4409  H02 WTR   986      -1.578  -9.007  13.938
TER   
ATOM   4410  O00 WTR   987       7.374 -10.459  17.295
ATOM   4411  H01 WTR   987       6.775 -10.358  18.035
ATOM   4412  H02 WTR   987       7.440  -9.581  16.919
TER   
ATOM   4413  O00 WTR   988     -11.224 -12.771  17.650
ATOM   4414  H01 WTR   988     -10.661 -12.007  17.533
ATOM   4415  H02 WTR   988     -11.662 -12.878  16.806
TER   
ATOM   4416  O00 WTR   989       9.185 -12.442   5.146
ATOM   4417  H01 WTR   989       8.649 -13.179   4.855
ATOM   4418  H02 WTR   989      10.033 -12.832   5.360
TER   
ATOM   4419  O00 WTR   990       2.984 -18.651   6.504
ATOM   4420  H01 WTR   990       2.871 -18.409   5.585
ATOM   4421  H02 WTR   990       2.968 -17.818   6.975
TER   
ATOM   4422  O00 WTR   991     -13.869 -12.370  14.606
ATOM   4423  H01 WTR   991     -14.136 -12.501  13.696
ATOM   4424  H02 WTR   991     -13.540 -13.225  14.885
TER   
ATOM   4425  O00 WTR   992       8.983  -5.732  10.895
ATOM   4426  H01 WTR   992       8.234  -5.924  11.460
ATOM   4427  H02 WTR   992       9.584  -5.240  11.454
TER   
ATOM   4428  O00 WTR   993       7.065 -18.352   6.761
ATOM   4429  H01 WTR   993       6.817 -18.702   7.617
ATOM   4430  H02 WTR   993       7.181 -19.127   6.210
TER   
ATOM   4431  O00 WTR   994       5.970 -24.618  12.900
ATOM   4432  H01 WTR   994       6.318 -24.106  12.169
ATOM   4433  H02 WTR   994       6.100 -24.060  13.667
TER   
ATOM   4434  O00 WTR   995      -1.285 -14.185  13.913
ATOM   4435  H01 WTR   995      -0.557 -14.783  13.745
ATOM   4436  H02 WTR   995      -1.019 -13.695  14.691
TER   
ATOM   4437  O00 WTR   996       9.141 -16.518  13.145
ATOM   4438  H01 WTR   996       8.979 -17.053  12.367
ATOM   4439  H02 WTR   996       8.367 -15.960  13.218
TER   
ATOM   4440  O00 WTR   997       6.744 -16.172  10.358
ATOM   4441  H01 WTR   997       6.265 -16.651  11.034
ATOM   4442  H02 WTR   997       6.198 -15.408  10.172
TER   
ATOM   4443  O00 WTR   998       9.387 -13.145  -5.762
ATOM   4444  H01 WTR   998       9.110 -13.929  -6.236
ATOM   4445  H02 WTR   998      10.013 -12.719  -6.348
TER   
ATOM   4446  O00 WTR   999     -16.364 -16.480  -0.852
ATOM   4447  H01 WTR   999     -16.190 -17.391  -0.617
ATOM   4448  H02 WTR   999     -17.272 -16.479  -1.155
TER   
ATOM   4449  O00 WTR  1000       2.919 -10.940   8.012
ATOM   4450  H01 WTR  1000       3.514 -10.472   7.426
ATOM   4451  H02 WTR  1000       2.082 -10.949   7.546
TER   
ATOM   4452  O00 WTR  1001      -1.904 -18.052  -4.054
ATOM   4453  H01 WTR  1001      -1.306 -17.512  -4.569
ATOM   4454  H02 WTR  1001      -2.172 -18.750  -4.652
TER   
ATOM   4455  O00 WTR  1002      12.409 -12.348   8.523
ATOM   4456  H01 WTR  1002      12.232 -13.130   9.046
ATOM   4457  H02 WTR  1002      12.377 -12.653   7.617
TER   
ATOM   4458  O00 WTR  1003       9.996 -14.859  18.540
ATOM   4459  H01 WTR  1003       9.521 -14.301  17.925
ATOM   4460  H02 WTR  1003      10.206 -15.646  18.038
TER   
ATOM   4461  O00 WTR  1004       4.973 -25.576   8.961
ATOM   4462  H01 WTR  1004       5.900 -25.753   9.119
ATOM   4463  H02 WTR  1004       4.769 -26.062   8.162
TER   
ATOM   4464  O00 WTR  1005       1.675 -14.469   6.834
ATOM   4465  H01 WTR  1005       1.762 -13.739   6.220
ATOM   4466  H02 WTR  1005       0.977 -15.010   6.466
TER   
ATOM   4467  O00 WTR  1006       0.972 -15.941  13.991
ATOM   4468  H01 WTR  1006       1.830 -15.957  14.415
ATOM   4469  H02 WTR  1006       0.441 -16.553  14.501
TER   
ATOM   4470  O00 WTR  1007       7.409 -14.395  13.208
ATOM   4471  H01 WTR  1007       8.106 -13.740  13.258
ATOM   4472  H02 WTR  1007       6.599 -13.887  13.253
TER   
ATOM   4473  O00 WTR  1008       5.403 -10.818   9.709
ATOM   4474  H01 WTR  1008       4.714 -10.822   9.045
ATOM   4475  H02 WTR  1008       6.192 -10.554   9.235
TER   
ATOM   4476  O00 WTR  1009      13.543 -16.249  14.757
ATOM   4477  H01 WTR  1009      13.612 -15.733  13.953
ATOM   4478  H02 WTR  1009      13.011 -15.710  15.343
TER   
ATOM   4479  O00 WTR  1010       2.407 -13.216   9.383
ATOM   4480  H01 WTR  1010       2.150 -13.678   8.585
ATOM   4481  H02 WTR  1010       2.710 -12.361   9.079
TER   
ATOM   4482  O00 WTR  1011      14.720  -8.386  16.438
ATOM   4483  H01 WTR  1011      15.619  -8.059  16.397
ATOM   4484  H02 WTR  1011      14.687  -8.900  17.244
TER   
ATOM   4485  O00 WTR  1012       5.284  -6.697   6.944
ATOM   4486  H01 WTR  1012       5.191  -7.627   6.734
ATOM   4487  H02 WTR  1012       5.502  -6.283   6.109
TER   
ATOM   4488  O00 WTR  1013       5.894 -20.498   2.324
ATOM   4489  H01 WTR  1013       5.949 -21.068   1.557
ATOM   4490  H02 WTR  1013       4.958 -20.440   2.514
TER   
ATOM   4491  O00 WTR  1014       7.576  -9.764   8.612
ATOM   4492  H01 WTR  1014       7.968  -9.093   9.172
ATOM   4493  H02 WTR  1014       8.323 -10.235   8.243
TER   
ATOM   4494  O00 WTR  1015       8.109  -8.339  15.187
ATOM   4495  H01 WTR  1015       8.909  -8.301  15.712
ATOM   4496  H02 WTR  1015       8.403  -8.628  14.323
TER   
ATOM   4497  O00 WTR  1016      14.184 -10.393  18.315
ATOM   4498  H01 WTR  1016      14.182 -10.821  19.172
ATOM   4499  H02 WTR  1016      13.490 -10.833  17.825
TER   
ATOM   4500  O00 WTR  1017       1.648 -21.995   2.875
ATOM   4501  H01 WTR  1017       1.804 -22.905   2.621
ATOM   4502  H02 WTR  1017       0.705 -21.948   3.031
TER   
ATOM   4503  O00 WTR  1018       9.576  -9.251 -13.343
ATOM   4504  H01 WTR  1018       9.641  -8.572 -12.672
ATOM   4505  H02 WTR  1018       8.973  -8.891 -13.993
TER   
ATOM   4506  O00 WTR  1019     -13.244   1.436  13.795
ATOM   4507  H01 WTR  1019     -13.519   0.738  14.390
ATOM   4508  H02 WTR  1019     -13.688   2.218  14.122
TER   
ATOM   4509  O00 WTR  1020      -5.392   3.021   1.939
ATOM   4510  H01 WTR  1020      -4.840   3.753   1.663
ATOM   4511  H02 WTR  1020      -5.982   2.874   1.201
TER   
ATOM   4512  O00 WTR  1021     -10.961   0.893   6.188
ATOM   4513  H01 WTR  1021     -10.899   0.359   5.395
ATOM   4514  H02 WTR  1021     -11.811   0.666   6.565
TER   
ATOM   4515  O00 WTR  1022      -7.986   1.496   6.855
ATOM   4516  H01 WTR  1022      -8.690   1.672   6.231
ATOM   4517  H02 WTR  1022      -7.246   2.013   6.536
TER   
ATOM   4518  O00 WTR  1023     -10.318  -2.818   7.836
ATOM   4519  H01 WTR  1023      -9.508  -3.315   7.947
ATOM   4520  H02 WTR  1023     -10.818  -3.315   7.189
TER   
ATOM   4521  O00 WTR  1024     -13.422   0.288   7.175
ATOM   4522  H01 WTR  1024     -13.223  -0.564   7.563
ATOM   4523  H02 WTR  1024     -14.269   0.530   7.550
TER   
ATOM   4524  O00 WTR  1025      -8.307  -7.257  13.042
ATOM   4525  H01 WTR  1025      -8.803  -6.996  13.818
ATOM   4526  H02 WTR  1025      -8.934  -7.186  12.322
TER   
ATOM   4527  O00 WTR  1026     -16.118 -14.694   9.049
ATOM   4528  H01 WTR  1026     -15.639 -15.317   9.595
ATOM   4529  H02 WTR  1026     -15.715 -14.773   8.184
TER   
ATOM   4530  O00 WTR  1027     -10.572   4.892  11.142
ATOM   4531  H01 WTR  1027     -10.078   4.832  10.324
ATOM   4532  H02 WTR  1027     -10.733   3.983  11.392
TER   
ATOM   4533  O00 WTR  1028     -10.695  -6.498   8.433
ATOM   4534  H01 WTR  1028      -9.785  -6.252   8.264
ATOM   4535  H02 WTR  1028     -10.780  -7.375   8.059
TER   
ATOM   4536  O00 WTR  1029      -2.034   4.185   4.729
ATOM   4537  H01 WTR  1029      -2.668   4.835   4.424
ATOM   4538  H02 WTR  1029      -2.187   3.422   4.172
TER   
ATOM   4539  O00 WTR  1030     -14.493  -7.525   4.534
ATOM   4540  H01 WTR  1030     -13.538  -7.463   4.532
ATOM   4541  H02 WTR  1030     -14.692  -8.205   3.890
TER   
ATOM   4542  O00 WTR  1031      -6.582 -10.345  14.940
ATOM   4543  H01 WTR  1031      -6.339 -10.035  14.067
ATOM   4544  H02 WTR  1031      -6.499  -9.574  15.500
TER   
ATOM   4545  O00 WTR  1032     -10.508   3.104   2.815
ATOM   4546  H01 WTR  1032      -9.812   3.726   2.604
ATOM   4547  H02 WTR  1032     -10.356   2.877   3.733
TER   
ATOM   4548  O00 WTR  1033     -11.498  -3.609   5.210
ATOM   4549  H01 WTR  1033     -10.893  -4.148   4.700
ATOM   4550  H02 WTR  1033     -11.373  -2.722   4.870
TER   
ATOM   4551  O00 WTR  1034      -8.389  -3.598  14.518
ATOM   4552  H01 WTR  1034      -8.714  -2.709  14.664
ATOM   4553  H02 WTR  1034      -8.527  -3.754  13.584
TER   
ATOM   4554  O00 WTR  1035      -6.556   6.028  13.966
ATOM   4555  H01 WTR  1035      -6.317   5.358  14.606
ATOM   4556  H02 WTR  1035      -5.881   6.700  14.058
TER   
ATOM   4557  O00 WTR  1036      -5.617   4.047  18.970
ATOM   4558  H01 WTR  1036      -6.550   4.260  18.971
ATOM   4559  H02 WTR  1036      -5.583   3.115  19.185
TER   
ATOM   4560  O00 WTR  1037      -8.877  -0.535   8.667
ATOM   4561  H01 WTR  1037      -8.422   0.053   8.064
ATOM   4562  H02 WTR  1037      -9.517  -0.991   8.121
TER   
ATOM   4563  O00 WTR  1038      -7.999  -9.369   9.835
ATOM   4564  H01 WTR  1038      -7.875 -10.087  10.455
ATOM   4565  H02 WTR  1038      -7.365  -8.705  10.107
TER   
ATOM   4566  O00 WTR  1039      -2.436   2.697   2.061
ATOM   4567  H01 WTR  1039      -2.587   3.536   1.625
ATOM   4568  H02 WTR  1039      -3.251   2.211   1.934
TER   
ATOM   4569  O00 WTR  1040     -10.668   1.548   9.836
ATOM   4570  H01 WTR  1040     -11.527   1.147   9.704
ATOM   4571  H02 WTR  1040     -10.085   1.064   9.251
TER   
ATOM   4572  O00 WTR  1041      -6.640   3.116   4.728
ATOM   4573  H01 WTR  1041      -6.293   3.930   5.094
ATOM   4574  H02 WTR  1041      -6.170   3.005   3.902
TER   
ATOM   4575  O00 WTR  1042      -8.504   3.295   9.662
ATOM   4576  H01 WTR  1042      -9.350   2.878   9.500
ATOM   4577  H02 WTR  1042      -8.214   3.590   8.798
TER   
ATOM   4578  O00 WTR  1043      15.622   7.173   7.475
ATOM   4579  H01 WTR  1043      14.983   6.634   7.008
ATOM   4580  H02 WTR  1043      15.672   7.982   6.965
TER   
ATOM   4581  O00 WTR  1044      -8.034  -0.322  -7.854
ATOM   4582  H01 WTR  1044      -8.401   0.062  -8.651
ATOM   4583  H02 WTR  1044      -7.106  -0.445  -8.053
TER   
ATOM   4584  O00 WTR  1045      -2.680   9.116   6.319
ATOM   4585  H01 WTR  1045      -3.039   8.440   6.894
ATOM   4586  H02 WTR  1045      -3.447   9.513   5.907
TER   
ATOM   4587  O00 WTR  1046       3.799 -16.054   7.504
ATOM   4588  H01 WTR  1046       3.191 -15.428   7.110
ATOM   4589  H02 WTR  1046       4.664 -15.672   7.359
TER   
ATOM   4590  O00 WTR  1047     -11.878 -17.311   6.298
ATOM   4591  H01 WTR  1047     -11.225 -16.639   6.103
ATOM   4592  H02 WTR  1047     -12.465 -17.302   5.542
TER   
ATOM   4593  O00 WTR  1048       5.713   3.211  12.162
ATOM   4594  H01 WTR  1048       6.098   2.387  11.863
ATOM   4595  H02 WTR  1048       6.148   3.883  11.637
TER   
ATOM   4596  O00 WTR  1049       4.844  -8.823  11.657
ATOM   4597  H01 WTR  1049       3.903  -8.885  11.819
ATOM   4598  H02 WTR  1049       4.960  -9.183  10.777
TER   
ATOM   4599  O00 WTR  1050       4.399  -0.367  16.765
ATOM   4600  H01 WTR  1050       5.331  -0.152  16.810
ATOM   4601  H02 WTR  1050       4.166  -0.614  17.660
TER   
ATOM   4602  O00 WTR  1051      10.499   1.732   8.355
ATOM   4603  H01 WTR  1051      11.448   1.797   8.248
ATOM   4604  H02 WTR  1051      10.382   1.288   9.194
TER   
ATOM   4605  O00 WTR  1052     -13.362 -20.137   9.938
ATOM   4606  H01 WTR  1052     -14.227 -19.760  10.099
ATOM   4607  H02 WTR  1052     -12.873 -19.970  10.744
TER   
ATOM   4608  O00 WTR  1053       3.476  -8.357  -8.145
ATOM   4609  H01 WTR  1053       3.476  -9.006  -7.441
ATOM   4610  H02 WTR  1053       3.622  -8.867  -8.942
TER   
ATOM   4611  O00 WTR  1054      -1.079 -21.595   3.965
ATOM   4612  H01 WTR  1054      -0.897 -22.047   4.788
ATOM   4613  H02 WTR  1054      -0.631 -20.754   4.049
TER   
ATOM   4614  O00 WTR  1055       6.975   1.254  10.876
ATOM   4615  H01 WTR  1055       7.911   1.081  10.982
ATOM   4616  H02 WTR  1055       6.566   0.390  10.912
TER   
ATOM   4617  O00 WTR  1056       5.457  -1.127  10.918
ATOM   4618  H01 WTR  1056       5.652  -2.064  10.943
ATOM   4619  H02 WTR  1056       4.503  -1.082  10.865
TER   
ATOM   4620  O00 WTR  1057      11.351  -6.747   7.356
ATOM   4621  H01 WTR  1057      11.759  -6.230   8.050
ATOM   4622  H02 WTR  1057      11.748  -7.614   7.436
TER   
ATOM   4623  O00 WTR  1058     -13.155   0.383  -9.517
ATOM   4624  H01 WTR  1058     -13.572   1.133  -9.939
ATOM   4625  H02 WTR  1058     -13.800  -0.321  -9.585
TER   
ATOM   4626  O00 WTR  1059       9.578  -7.585   9.288
ATOM   4627  H01 WTR  1059       9.980  -7.254   8.484
ATOM   4628  H02 WTR  1059       9.486  -6.812   9.845
TER   
ATOM   4629  O00 WTR  1060      -9.683  -1.155  14.340
ATOM   4630  H01 WTR  1060     -10.338  -0.843  14.964
ATOM   4631  H02 WTR  1060     -10.193  -1.580  13.650
TER   
ATOM   4632  O00 WTR  1061       2.964   1.057  13.657
ATOM   4633  H01 WTR  1061       2.689   0.823  14.543
ATOM   4634  H02 WTR  1061       3.622   0.401  13.428
TER   
ATOM   4635  O00 WTR  1062      -1.417 -14.963 -17.562
ATOM   4636  H01 WTR  1062      -0.469 -15.032 -17.450
ATOM   4637  H02 WTR  1062      -1.581 -15.306 -18.441
TER   
ATOM   4638  O00 WTR  1063       8.050   2.609   8.803
ATOM   4639  H01 WTR  1063       7.644   1.917   9.326
ATOM   4640  H02 WTR  1063       8.835   2.204   8.436
TER   
ATOM   4641  O00 WTR  1064       8.516   6.046  14.143
ATOM   4642  H01 WTR  1064       8.698   5.535  14.932
ATOM   4643  H02 WTR  1064       8.068   6.829  14.462
TER   
ATOM   4644  O00 WTR  1065       7.972  -5.610  -8.771
ATOM   4645  H01 WTR  1065       8.403  -5.246  -9.544
ATOM   4646  H02 WTR  1065       8.666  -5.667  -8.114
TER   
ATOM   4647  O00 WTR  1066      -4.137 -23.713   3.488
ATOM   4648  H01 WTR  1066      -4.787 -23.111   3.127
ATOM   4649  H02 WTR  1066      -3.396 -23.657   2.885
TER   
ATOM   4650  O00 WTR  1067       1.279  -5.019  13.635
ATOM   4651  H01 WTR  1067       0.914  -5.827  13.274
ATOM   4652  H02 WTR  1067       0.761  -4.321  13.233
TER   
ATOM   4653  O00 WTR  1068       8.055  -0.186  15.003
ATOM   4654  H01 WTR  1068       7.933   0.724  14.730
ATOM   4655  H02 WTR  1068       7.423  -0.680  14.480
TER   
ATOM   4656  O00 WTR  1069      -3.980 -20.914  -0.513
ATOM   4657  H01 WTR  1069      -3.465 -20.607   0.233
ATOM   4658  H02 WTR  1069      -4.207 -20.117  -0.992
TER   
ATOM   4659  O00 WTR  1070       7.054 -12.072  14.938
ATOM   4660  H01 WTR  1070       7.019 -11.423  14.236
ATOM   4661  H02 WTR  1070       6.969 -11.560  15.743
TER   
ATOM   4662  O00 WTR  1071      -0.911 -13.216  16.471
ATOM   4663  H01 WTR  1071      -1.447 -12.423  16.442
ATOM   4664  H02 WTR  1071      -0.021 -12.899  16.622
TER   
ATOM   4665  O00 WTR  1072       4.569  -1.117  13.542
ATOM   4666  H01 WTR  1072       4.403  -2.000  13.871
ATOM   4667  H02 WTR  1072       5.025  -1.251  12.712
TER   
ATOM   4668  O00 WTR  1073     -11.172 -18.780  -1.337
ATOM   4669  H01 WTR  1073     -11.790 -18.613  -2.048
ATOM   4670  H02 WTR  1073     -10.793 -17.923  -1.142
TER   
ATOM   4671  O00 WTR  1074      -0.454 -16.596  -6.486
ATOM   4672  H01 WTR  1074      -1.369 -16.420  -6.707
ATOM   4673  H02 WTR  1074      -0.004 -15.768  -6.654
TER   
ATOM   4674  O00 WTR  1075     -11.908  -9.485  -2.322
ATOM   4675  H01 WTR  1075     -11.293  -8.924  -2.796
ATOM   4676  H02 WTR  1075     -11.684  -9.360  -1.400
TER   
ATOM   4677  O00 WTR  1076      -3.515 -11.829  -1.410
ATOM   4678  H01 WTR  1076      -3.459 -11.417  -0.548
ATOM   4679  H02 WTR  1076      -3.644 -11.100  -2.016
TER   
ATOM   4680  O00 WTR  1077      -7.810 -22.028  -1.495
ATOM   4681  H01 WTR  1077      -6.987 -22.251  -1.059
ATOM   4682  H02 WTR  1077      -7.797 -21.073  -1.558
TER   
ATOM   4683  O00 WTR  1078     -16.494 -20.555  -2.840
ATOM   4684  H01 WTR  1078     -15.685 -21.065  -2.795
ATOM   4685  H02 WTR  1078     -16.996 -20.965  -3.545
TER   
ATOM   4686  O00 WTR  1079      -6.029 -12.426 -12.822
ATOM   4687  H01 WTR  1079      -5.923 -11.971 -13.658
ATOM   4688  H02 WTR  1079      -5.458 -11.952 -12.217
TER   
ATOM   4689  O00 WTR  1080       8.449 -25.001  -2.942
ATOM   4690  H01 WTR  1080       8.702 -24.336  -2.301
ATOM   4691  H02 WTR  1080       8.692 -25.832  -2.533
TER   
ATOM   4692  O00 WTR  1081      -8.646 -12.855   6.992
ATOM   4693  H01 WTR  1081      -8.299 -12.910   6.102
ATOM   4694  H02 WTR  1081      -8.585 -11.927   7.216
TER   
ATOM   4695  O00 WTR  1082     -11.648  -5.506  -8.368
ATOM   4696  H01 WTR  1082     -11.051  -4.760  -8.296
ATOM   4697  H02 WTR  1082     -12.177  -5.315  -9.142
TER   
ATOM   4698  O00 WTR  1083       4.162 -15.887  -9.780
ATOM   4699  H01 WTR  1083       4.033 -16.524  -9.077
ATOM   4700  H02 WTR  1083       4.346 -16.419 -10.554
TER   
ATOM   4701  O00 WTR  1084     -10.814 -11.820  -6.569
ATOM   4702  H01 WTR  1084     -10.772 -11.001  -6.076
ATOM   4703  H02 WTR  1084     -10.079 -11.771  -7.179
TER   
ATOM   4704  O00 WTR  1085      -0.752 -17.385   6.823
ATOM   4705  H01 WTR  1085      -0.126 -18.107   6.888
ATOM   4706  H02 WTR  1085      -0.429 -16.852   6.097
TER   
ATOM   4707  O00 WTR  1086     -10.546 -16.983  -4.753
ATOM   4708  H01 WTR  1086     -10.330 -16.103  -5.061
ATOM   4709  H02 WTR  1086      -9.948 -17.558  -5.230
TER   
ATOM   4710  O00 WTR  1087       9.451 -22.933  -1.466
ATOM   4711  H01 WTR  1087      10.334 -22.795  -1.123
ATOM   4712  H02 WTR  1087       9.015 -22.089  -1.352
TER   
ATOM   4713  O00 WTR  1088     -10.928 -12.941  -9.808
ATOM   4714  H01 WTR  1088     -10.238 -13.532 -10.111
ATOM   4715  H02 WTR  1088     -11.548 -13.510  -9.352
TER   
ATOM   4716  O00 WTR  1089      -0.962 -11.073   0.875
ATOM   4717  H01 WTR  1089      -1.697 -10.486   0.699
ATOM   4718  H02 WTR  1089      -0.939 -11.150   1.828
TER   
ATOM   4719  O00 WTR  1090      -8.173 -15.552  -6.617
ATOM   4720  H01 WTR  1090      -7.324 -15.463  -7.049
ATOM   4721  H02 WTR  1090      -8.186 -16.454  -6.296
TER   
ATOM   4722  O00 WTR  1091      -8.032 -12.546  -7.828
ATOM   4723  H01 WTR  1091      -7.920 -12.896  -8.712
ATOM   4724  H02 WTR  1091      -8.553 -13.207  -7.372
TER   
ATOM   4725  O00 WTR  1092     -11.146  -4.375   1.129
ATOM   4726  H01 WTR  1092     -10.275  -4.771   1.096
ATOM   4727  H02 WTR  1092     -11.646  -4.943   1.716
TER   
ATOM   4728  O00 WTR  1093      -7.759  -9.665  -4.821
ATOM   4729  H01 WTR  1093      -7.486  -9.293  -5.659
ATOM   4730  H02 WTR  1093      -7.491 -10.583  -4.867
TER   
ATOM   4731  O00 WTR  1094      -4.936  -9.324 -11.463
ATOM   4732  H01 WTR  1094      -4.208  -9.912 -11.261
ATOM   4733  H02 WTR  1094      -5.142  -8.901 -10.629
TER   
ATOM   4734  O00 WTR  1095     -13.764 -17.098 -10.376
ATOM   4735  H01 WTR  1095     -14.399 -17.310 -11.059
ATOM   4736  H02 WTR  1095     -13.884 -17.782  -9.716
TER   
ATOM   4737  O00 WTR  1096      -8.579 -15.652  -0.369
ATOM   4738  H01 WTR  1096      -8.346 -16.400   0.180
ATOM   4739  H02 WTR  1096      -9.533 -15.602  -0.314
TER   
ATOM   4740  O00 WTR  1097       0.759 -13.396   0.507
ATOM   4741  H01 WTR  1097       1.281 -14.191   0.611
ATOM   4742  H02 WTR  1097      -0.136 -13.668   0.710
TER   
ATOM   4743  O00 WTR  1098      -4.323  -9.520  -2.759
ATOM   4744  H01 WTR  1098      -5.044  -8.928  -2.972
ATOM   4745  H02 WTR  1098      -3.751  -9.007  -2.188
TER   
ATOM   4746  O00 WTR  1099     -11.150 -16.142  -0.717
ATOM   4747  H01 WTR  1099     -11.379 -16.425   0.168
ATOM   4748  H02 WTR  1099     -11.835 -15.517  -0.954
TER   
ATOM   4749  O00 WTR  1100      -2.544 -13.432   4.696
ATOM   4750  H01 WTR  1100      -2.019 -12.680   4.421
ATOM   4751  H02 WTR  1100      -3.322 -13.047   5.098
TER   
ATOM   4752  O00 WTR  1101      -4.200 -12.095 -10.355
ATOM   4753  H01 WTR  1101      -3.961 -11.788  -9.480
ATOM   4754  H02 WTR  1101      -3.659 -12.873 -10.492
TER   
ATOM   4755  O00 WTR  1102     -15.725 -14.314  -6.244
ATOM   4756  H01 WTR  1102     -14.857 -14.635  -5.997
ATOM   4757  H02 WTR  1102     -15.552 -13.515  -6.743
TER   
ATOM   4758  O00 WTR  1103       0.759 -18.579  -3.432
ATOM   4759  H01 WTR  1103      -0.188 -18.642  -3.313
ATOM   4760  H02 WTR  1103       0.957 -17.652  -3.295
TER   
ATOM   4761  O00 WTR  1104      -5.732 -11.807  -5.333
ATOM   4762  H01 WTR  1104      -5.412 -12.536  -4.802
ATOM   4763  H02 WTR  1104      -5.045 -11.143  -5.268
TER   
ATOM   4764  O00 WTR  1105      -6.221 -13.266   2.082
ATOM   4765  H01 WTR  1105      -6.989 -12.840   1.699
ATOM   4766  H02 WTR  1105      -5.497 -12.670   1.891
TER   
ATOM   4767  O00 WTR  1106      -1.149 -15.059  -2.124
ATOM   4768  H01 WTR  1106      -1.484 -15.849  -1.700
ATOM   4769  H02 WTR  1106      -1.237 -14.375  -1.460
TER   
ATOM   4770  O00 WTR  1107      -4.800 -18.680  -1.658
ATOM   4771  H01 WTR  1107      -5.675 -18.840  -1.302
ATOM   4772  H02 WTR  1107      -4.808 -19.108  -2.514
TER   
ATOM   4773  O00 WTR  1108     -10.082  -8.153  -3.793
ATOM   4774  H01 WTR  1108     -10.125  -7.205  -3.665
ATOM   4775  H02 WTR  1108      -9.398  -8.275  -4.452
TER   
ATOM   4776  O00 WTR  1109       0.104 -19.119   4.079
ATOM   4777  H01 WTR  1109       0.418 -18.591   3.345
ATOM   4778  H02 WTR  1109      -0.789 -18.813   4.231
TER   
ATOM   4779  O00 WTR  1110       1.299 -12.680  -2.294
ATOM   4780  H01 WTR  1110       1.164 -12.548  -1.356
ATOM   4781  H02 WTR  1110       0.990 -11.869  -2.698
TER   
ATOM   4782  O00 WTR  1111     -14.314  -8.502  -2.787
ATOM   4783  H01 WTR  1111     -13.414  -8.750  -2.573
ATOM   4784  H02 WTR  1111     -14.856  -9.064  -2.235
TER   
ATOM   4785  O00 WTR  1112      10.356 -21.295  -6.969
ATOM   4786  H01 WTR  1112      10.152 -21.917  -6.271
ATOM   4787  H02 WTR  1112       9.652 -20.647  -6.927
TER   
ATOM   4788  O00 WTR  1113      -5.887 -10.211   0.004
ATOM   4789  H01 WTR  1113      -4.996  -9.884   0.129
ATOM   4790  H02 WTR  1113      -5.787 -10.959  -0.584
TER   
ATOM   4791  O00 WTR  1114      -0.850 -13.551  -4.530
ATOM   4792  H01 WTR  1114      -0.820 -14.287  -3.919
ATOM   4793  H02 WTR  1114       0.034 -13.184  -4.507
TER   
ATOM   4794  O00 WTR  1115      -7.628 -17.371   1.656
ATOM   4795  H01 WTR  1115      -6.996 -16.665   1.520
ATOM   4796  H02 WTR  1115      -8.133 -17.097   2.422
TER   
ATOM   4797  O00 WTR  1116      -7.191 -14.282  -3.441
ATOM   4798  H01 WTR  1116      -8.048 -14.408  -3.849
ATOM   4799  H02 WTR  1116      -6.766 -15.138  -3.507
TER   
ATOM   4800  O00 WTR  1117      -8.266  -9.065  -0.762
ATOM   4801  H01 WTR  1117      -8.260  -8.879  -1.701
ATOM   4802  H02 WTR  1117      -7.415  -9.469  -0.592
TER   
ATOM   4803  O00 WTR  1118      -8.571  -5.711   0.960
ATOM   4804  H01 WTR  1118      -8.247  -6.102   1.771
ATOM   4805  H02 WTR  1118      -8.361  -6.354   0.283
TER   
ATOM   4806  O00 WTR  1119     -10.042 -14.396  -4.942
ATOM   4807  H01 WTR  1119     -10.434 -13.554  -5.173
ATOM   4808  H02 WTR  1119      -9.254 -14.451  -5.483
TER   
ATOM   4809  O00 WTR  1120     -16.417 -14.961   1.488
ATOM   4810  H01 WTR  1120     -16.956 -14.176   1.397
ATOM   4811  H02 WTR  1120     -16.502 -15.410   0.647
TER   
ATOM   4812  O00 WTR  1121      -6.341 -16.869  -3.773
ATOM   4813  H01 WTR  1121      -6.882 -17.073  -3.010
ATOM   4814  H02 WTR  1121      -5.499 -17.286  -3.589
TER   
ATOM   4815  O00 WTR  1122       3.618 -10.147  -6.032
ATOM   4816  H01 WTR  1122       4.033 -10.534  -5.261
ATOM   4817  H02 WTR  1122       2.687 -10.114  -5.813
TER   
ATOM   4818  O00 WTR  1123      -6.382 -25.438   2.982
ATOM   4819  H01 WTR  1123      -5.693 -24.774   2.940
ATOM   4820  H02 WTR  1123      -7.171 -24.951   3.218
TER   
ATOM   4821  O00 WTR  1124     -11.024  -9.042   7.196
ATOM   4822  H01 WTR  1124     -11.166  -9.480   8.036
ATOM   4823  H02 WTR  1124     -10.182  -9.378   6.889
TER   
ATOM   4824  O00 WTR  1125       5.249  11.251  14.491
ATOM   4825  H01 WTR  1125       4.344  11.353  14.196
ATOM   4826  H02 WTR  1125       5.778  11.545  13.750
TER   
ATOM   4827  O00 WTR  1126     -12.959  -3.869  -3.945
ATOM   4828  H01 WTR  1126     -13.377  -3.901  -3.085
ATOM   4829  H02 WTR  1126     -12.073  -4.197  -3.793
TER   
ATOM   4830  O00 WTR  1127     -10.147 -15.701   3.089
ATOM   4831  H01 WTR  1127      -9.461 -15.902   3.726
ATOM   4832  H02 WTR  1127     -10.812 -15.231   3.593
TER   
ATOM   4833  O00 WTR  1128      -6.306 -12.183  -1.686
ATOM   4834  H01 WTR  1128      -5.358 -12.100  -1.787
ATOM   4835  H02 WTR  1128      -6.560 -12.843  -2.331
TER   
ATOM   4836  O00 WTR  1129      -6.349  -7.899  -3.558
ATOM   4837  H01 WTR  1129      -6.412  -7.120  -4.112
ATOM   4838  H02 WTR  1129      -6.953  -8.525  -3.957
TER   
ATOM   4839  O00 WTR  1130      -3.087 -16.264  -7.291
ATOM   4840  H01 WTR  1130      -3.461 -17.066  -6.927
ATOM   4841  H02 WTR  1130      -3.837 -15.681  -7.411
TER   
ATOM   4842  O00 WTR  1131      -9.312  -9.120   3.621
ATOM   4843  H01 WTR  1131      -9.604  -9.360   2.741
ATOM   4844  H02 WTR  1131      -9.545  -9.873   4.165
TER   
ATOM   4845  O00 WTR  1132       5.970 -16.732   4.364
ATOM   4846  H01 WTR  1132       6.054 -17.218   5.184
ATOM   4847  H02 WTR  1132       5.957 -17.407   3.686
TER   
ATOM   4848  O00 WTR  1133       7.612 -11.313  -6.334
ATOM   4849  H01 WTR  1133       8.234 -12.024  -6.177
ATOM   4850  H02 WTR  1133       6.788 -11.756  -6.538
TER   
ATOM   4851  O00 WTR  1134       1.417 -11.925  -5.244
ATOM   4852  H01 WTR  1134       2.072 -12.084  -4.564
ATOM   4853  H02 WTR  1134       1.618 -12.567  -5.925
TER   
ATOM   4854  O00 WTR  1135       4.014 -12.380   2.288
ATOM   4855  H01 WTR  1135       3.218 -11.849   2.312
ATOM   4856  H02 WTR  1135       3.772 -13.194   2.729
TER   
ATOM   4857  O00 WTR  1136       3.482 -14.325  -2.048
ATOM   4858  H01 WTR  1136       2.714 -13.762  -2.142
ATOM   4859  H02 WTR  1136       3.952 -13.965  -1.295
TER   
ATOM   4860  O00 WTR  1137       1.266 -15.766  -3.458
ATOM   4861  H01 WTR  1137       2.066 -15.562  -2.974
ATOM   4862  H02 WTR  1137       0.575 -15.303  -2.985
TER   
ATOM   4863  O00 WTR  1138       6.657 -12.697  -4.168
ATOM   4864  H01 WTR  1138       7.304 -12.144  -4.606
ATOM   4865  H02 WTR  1138       5.858 -12.169  -4.157
TER   
ATOM   4866  O00 WTR  1139      12.711 -13.514   1.385
ATOM   4867  H01 WTR  1139      12.729 -12.559   1.336
ATOM   4868  H02 WTR  1139      11.908 -13.715   1.866
TER   
ATOM   4869  O00 WTR  1140      -0.618 -10.107  -4.376
ATOM   4870  H01 WTR  1140       0.320 -10.192  -4.204
ATOM   4871  H02 WTR  1140      -1.031 -10.221  -3.520
TER   
ATOM   4872  O00 WTR  1141      15.187 -13.293  -4.404
ATOM   4873  H01 WTR  1141      14.312 -13.542  -4.108
ATOM   4874  H02 WTR  1141      15.448 -13.994  -5.001
TER   
ATOM   4875  O00 WTR  1142      10.338 -15.264  -4.359
ATOM   4876  H01 WTR  1142       9.976 -16.104  -4.639
ATOM   4877  H02 WTR  1142       9.725 -14.613  -4.699
TER   
ATOM   4878  O00 WTR  1143     -13.034  -8.183   0.420
ATOM   4879  H01 WTR  1143     -13.532  -8.575   1.137
ATOM   4880  H02 WTR  1143     -12.187  -8.629   0.444
TER   
ATOM   4881  O00 WTR  1144       4.325 -11.441  -0.446
ATOM   4882  H01 WTR  1144       3.775 -10.692  -0.675
ATOM   4883  H02 WTR  1144       4.196 -11.554   0.495
TER   
ATOM   4884  O00 WTR  1145       4.799 -14.807  -5.534
ATOM   4885  H01 WTR  1145       5.240 -15.654  -5.465
ATOM   4886  H02 WTR  1145       4.993 -14.367  -4.707
TER   
ATOM   4887  O00 WTR  1146       8.208 -15.465  -6.468
ATOM   4888  H01 WTR  1146       8.616 -15.917  -7.207
ATOM   4889  H02 WTR  1146       7.409 -15.962  -6.294
TER   
ATOM   4890  O00 WTR  1147       6.631 -12.031   3.859
ATOM   4891  H01 WTR  1147       7.138 -11.256   3.618
ATOM   4892  H02 WTR  1147       5.927 -12.067   3.211
TER   
ATOM   4893  O00 WTR  1148      13.187 -17.606  -2.338
ATOM   4894  H01 WTR  1148      13.332 -17.529  -3.281
ATOM   4895  H02 WTR  1148      12.776 -16.777  -2.090
TER   
ATOM   4896  O00 WTR  1149       1.628  -6.356  -8.447
ATOM   4897  H01 WTR  1149       2.123  -7.142  -8.678
ATOM   4898  H02 WTR  1149       1.430  -5.942  -9.287
TER   
ATOM   4899  O00 WTR  1150       4.680 -15.348  13.970
ATOM   4900  H01 WTR  1150       4.577 -15.578  14.893
ATOM   4901  H02 WTR  1150       5.369 -15.931  13.652
TER   
ATOM   4902  O00 WTR  1151      12.428  -4.633  -7.236
ATOM   4903  H01 WTR  1151      13.113  -5.296  -7.154
ATOM   4904  H02 WTR  1151      12.736  -4.054  -7.933
TER   
ATOM   4905  O00 WTR  1152       6.153 -17.228  -5.380
ATOM   4906  H01 WTR  1152       6.743 -17.691  -4.785
ATOM   4907  H02 WTR  1152       5.316 -17.684  -5.292
TER   
ATOM   4908  O00 WTR  1153       7.469 -20.155   4.944
ATOM   4909  H01 WTR  1153       6.969 -20.482   4.196
ATOM   4910  H02 WTR  1153       7.585 -20.921   5.507
TER   
ATOM   4911  O00 WTR  1154       6.223 -14.585   7.394
ATOM   4912  H01 WTR  1154       6.009 -14.342   8.295
ATOM   4913  H02 WTR  1154       5.804 -13.911   6.859
TER   
ATOM   4914  O00 WTR  1155      17.976 -15.717  -1.518
ATOM   4915  H01 WTR  1155      18.551 -15.003  -1.244
ATOM   4916  H02 WTR  1155      18.534 -16.495  -1.502
TER   
ATOM   4917  O00 WTR  1156       5.555 -16.453 -12.242
ATOM   4918  H01 WTR  1156       5.872 -16.999 -12.962
ATOM   4919  H02 WTR  1156       6.350 -16.109 -11.835
TER   
ATOM   4920  O00 WTR  1157       5.299 -13.892  -0.160
ATOM   4921  H01 WTR  1157       5.583 -14.056   0.739
ATOM   4922  H02 WTR  1157       5.340 -12.940  -0.255
TER   
ATOM   4923  O00 WTR  1158       5.800 -14.293 -15.038
ATOM   4924  H01 WTR  1158       6.551 -13.880 -14.613
ATOM   4925  H02 WTR  1158       5.196 -14.489 -14.322
TER   
ATOM   4926  O00 WTR  1159       5.971 -13.186  -7.481
ATOM   4927  H01 WTR  1159       5.373 -13.155  -8.228
ATOM   4928  H02 WTR  1159       5.521 -13.733  -6.837
TER   
ATOM   4929  O00 WTR  1160       6.784 -15.748  -1.804
ATOM   4930  H01 WTR  1160       6.450 -14.870  -1.623
ATOM   4931  H02 WTR  1160       7.667 -15.750  -1.436
TER   
ATOM   4932  O00 WTR  1161      11.860 -11.114  -5.159
ATOM   4933  H01 WTR  1161      12.522 -10.455  -4.950
ATOM   4934  H02 WTR  1161      12.161 -11.907  -4.715
TER   
ATOM   4935  O00 WTR  1162       8.494 -11.949  -1.939
ATOM   4936  H01 WTR  1162       8.290 -12.473  -2.713
ATOM   4937  H02 WTR  1162       8.345 -12.541  -1.202
TER   
ATOM   4938  O00 WTR  1163       0.921 -14.674  -8.195
ATOM   4939  H01 WTR  1163       1.594 -14.847  -8.853
ATOM   4940  H02 WTR  1163       1.404 -14.592  -7.373
TER   
ATOM   4941  O00 WTR  1164       6.807 -14.351   2.010
ATOM   4942  H01 WTR  1164       6.826 -13.804   2.795
ATOM   4943  H02 WTR  1164       7.069 -15.219   2.316
TER   
ATOM   4944  O00 WTR  1165      12.888 -27.650   0.493
ATOM   4945  H01 WTR  1165      13.028 -27.083  -0.266
ATOM   4946  H02 WTR  1165      12.751 -28.521   0.120
TER   
ATOM   4947  O00 WTR  1166      15.288 -16.130  -0.688
ATOM   4948  H01 WTR  1166      16.225 -16.019  -0.849
ATOM   4949  H02 WTR  1166      14.985 -16.683  -1.408
TER   
ATOM   4950  O00 WTR  1167      -1.696 -14.171   0.953
ATOM   4951  H01 WTR  1167      -2.088 -13.298   0.943
ATOM   4952  H02 WTR  1167      -2.085 -14.599   1.716
TER   
ATOM   4953  O00 WTR  1168      12.609 -17.063  -5.173
ATOM   4954  H01 WTR  1168      11.802 -17.536  -5.375
ATOM   4955  H02 WTR  1168      12.313 -16.231  -4.805
TER   
ATOM   4956  O00 WTR  1169       4.762  -9.630   6.445
ATOM   4957  H01 WTR  1169       5.255 -10.420   6.226
ATOM   4958  H02 WTR  1169       4.183  -9.492   5.695
TER   
ATOM   4959  O00 WTR  1170      11.314 -24.119   4.249
ATOM   4960  H01 WTR  1170      10.881 -23.525   4.862
ATOM   4961  H02 WTR  1170      11.382 -24.947   4.725
TER   
ATOM   4962  O00 WTR  1171       6.701  -8.353  -8.307
ATOM   4963  H01 WTR  1171       6.655  -7.417  -8.111
ATOM   4964  H02 WTR  1171       5.878  -8.709  -7.971
TER   
ATOM   4965  O00 WTR  1172      14.789 -17.009   1.815
ATOM   4966  H01 WTR  1172      14.718 -16.184   2.295
ATOM   4967  H02 WTR  1172      14.883 -16.747   0.900
TER   
ATOM   4968  O00 WTR  1173       6.730  -9.719  -2.230
ATOM   4969  H01 WTR  1173       5.933 -10.226  -2.380
ATOM   4970  H02 WTR  1173       7.441 -10.351  -2.338
TER   
ATOM   4971  O00 WTR  1174      11.144 -10.625  -2.338
ATOM   4972  H01 WTR  1174      10.367 -11.182  -2.381
ATOM   4973  H02 WTR  1174      11.455 -10.576  -3.241
TER   
ATOM   4974  O00 WTR  1175       0.297 -13.549   3.149
ATOM   4975  H01 WTR  1175      -0.416 -12.925   3.279
ATOM   4976  H02 WTR  1175       0.614 -13.371   2.263
TER   
ATOM   4977  O00 WTR  1176      13.887  -7.141  -7.466
ATOM   4978  H01 WTR  1176      14.527  -7.147  -8.178
ATOM   4979  H02 WTR  1176      14.226  -7.774  -6.834
TER   
ATOM   4980  O00 WTR  1177       5.992 -17.642   1.750
ATOM   4981  H01 WTR  1177       6.932 -17.497   1.650
ATOM   4982  H02 WTR  1177       5.880 -18.585   1.629
TER   
ATOM   4983  O00 WTR  1178       4.128 -11.179  -3.432
ATOM   4984  H01 WTR  1178       4.064 -11.755  -2.670
ATOM   4985  H02 WTR  1178       3.377 -10.591  -3.352
TER   
ATOM   4986  O00 WTR  1179       4.110 -16.870  -0.834
ATOM   4987  H01 WTR  1179       4.989 -16.672  -0.511
ATOM   4988  H02 WTR  1179       3.962 -16.234  -1.533
TER   
ATOM   4989  O00 WTR  1180       9.081 -13.420   0.384
ATOM   4990  H01 WTR  1180       8.292 -13.614   0.890
ATOM   4991  H02 WTR  1180       9.749 -13.237   1.044
TER   
ATOM   4992  O00 WTR  1181      -7.561  -0.830 -11.890
ATOM   4993  H01 WTR  1181      -7.953  -0.028 -12.237
ATOM   4994  H02 WTR  1181      -8.220  -1.506 -12.047
TER   
ATOM   4995  O00 WTR  1182     -11.598   0.639  -6.856
ATOM   4996  H01 WTR  1182     -11.040   1.373  -7.113
ATOM   4997  H02 WTR  1182     -12.068   0.403  -7.656
TER   
ATOM   4998  O00 WTR  1183      -3.567  -0.675 -17.166
ATOM   4999  H01 WTR  1183      -4.314  -1.212 -16.901
ATOM   5000  H02 WTR  1183      -2.845  -0.980 -16.617
TER   
ATOM   5001  O00 WTR  1184      -9.522 -20.154   2.512
ATOM   5002  H01 WTR  1184      -8.576 -20.129   2.650
ATOM   5003  H02 WTR  1184      -9.895 -20.050   3.387
TER   
ATOM   5004  O00 WTR  1185       9.000  -6.244  -5.988
ATOM   5005  H01 WTR  1185       8.758  -5.764  -5.196
ATOM   5006  H02 WTR  1185       8.516  -7.068  -5.927
TER   
ATOM   5007  O00 WTR  1186     -12.862  -3.409 -10.044
ATOM   5008  H01 WTR  1186     -12.296  -3.245 -10.798
ATOM   5009  H02 WTR  1186     -13.360  -4.190 -10.283
TER   
ATOM   5010  O00 WTR  1187     -13.938  -9.473  -7.805
ATOM   5011  H01 WTR  1187     -14.328  -8.736  -8.276
ATOM   5012  H02 WTR  1187     -14.077  -9.267  -6.880
TER   
ATOM   5013  O00 WTR  1188       7.262   2.615  18.802
ATOM   5014  H01 WTR  1188       7.301   1.700  19.080
ATOM   5015  H02 WTR  1188       6.695   2.608  18.031
TER   
ATOM   5016  O00 WTR  1189      -7.823  -3.446  -9.962
ATOM   5017  H01 WTR  1189      -7.567  -2.656 -10.438
ATOM   5018  H02 WTR  1189      -7.001  -3.911  -9.808
TER   
ATOM   5019  O00 WTR  1190       8.273   5.752  20.219
ATOM   5020  H01 WTR  1190       8.669   6.622  20.182
ATOM   5021  H02 WTR  1190       7.339   5.919  20.345
TER   
ATOM   5022  O00 WTR  1191      -7.266  -0.124  12.890
ATOM   5023  H01 WTR  1191      -6.626  -0.828  12.996
ATOM   5024  H02 WTR  1191      -8.022  -0.408  13.405
TER   
ATOM   5025  O00 WTR  1192      -2.818 -15.660   3.075
ATOM   5026  H01 WTR  1192      -2.177 -16.328   3.316
ATOM   5027  H02 WTR  1192      -2.803 -15.039   3.803
TER   
ATOM   5028  O00 WTR  1193     -11.178  -1.475  -1.731
ATOM   5029  H01 WTR  1193     -11.810  -1.358  -1.022
ATOM   5030  H02 WTR  1193     -11.655  -1.223  -2.522
TER   
ATOM   5031  O00 WTR  1194      -9.968   2.823  -7.761
ATOM   5032  H01 WTR  1194     -10.729   3.351  -8.002
ATOM   5033  H02 WTR  1194      -9.296   3.463  -7.527
TER   
ATOM   5034  O00 WTR  1195     -14.957   2.410  -6.996
ATOM   5035  H01 WTR  1195     -14.930   1.580  -6.521
ATOM   5036  H02 WTR  1195     -14.786   2.171  -7.907
TER   
ATOM   5037  O00 WTR  1196       8.874 -20.119  -1.563
ATOM   5038  H01 WTR  1196       9.320 -19.430  -1.071
ATOM   5039  H02 WTR  1196       8.262 -19.651  -2.131
TER   
ATOM   5040  O00 WTR  1197     -16.061 -14.445 -13.978
ATOM   5041  H01 WTR  1197     -15.139 -14.228 -14.114
ATOM   5042  H02 WTR  1197     -16.225 -14.229 -13.060
TER   
ATOM   5043  O00 WTR  1198      -4.259 -13.975  -4.354
ATOM   5044  H01 WTR  1198      -4.502 -14.885  -4.182
ATOM   5045  H02 WTR  1198      -3.337 -13.922  -4.103
TER   
ATOM   5046  O00 WTR  1199       2.146   0.767  16.231
ATOM   5047  H01 WTR  1199       3.071   0.546  16.340
ATOM   5048  H02 WTR  1199       1.702  -0.079  16.170
TER   
ATOM   5049  O00 WTR  1200      10.877  -8.435  -7.189
ATOM   5050  H01 WTR  1200      11.275  -7.643  -7.550
ATOM   5051  H02 WTR  1200      10.849  -8.281  -6.244
TER   
ATOM   5052  O00 WTR  1201      13.090  -0.819  21.340
ATOM   5053  H01 WTR  1201      13.888  -1.011  21.833
ATOM   5054  H02 WTR  1201      12.833   0.056  21.631
TER   
ATOM   5055  O00 WTR  1202       6.202   3.399 -10.673
ATOM   5056  H01 WTR  1202       5.642   4.113 -10.979
ATOM   5057  H02 WTR  1202       7.028   3.525 -11.141
TER   
ATOM   5058  O00 WTR  1203     -11.041   2.485  12.484
ATOM   5059  H01 WTR  1203     -11.651   2.322  13.203
ATOM   5060  H02 WTR  1203     -11.149   1.733  11.902
TER   
ATOM   5061  O00 WTR  1204       4.276 -10.899 -15.611
ATOM   5062  H01 WTR  1204       4.567 -10.623 -14.742
ATOM   5063  H02 WTR  1204       4.006 -11.810 -15.496
TER   
ATOM   5064  O00 WTR  1205       8.133  -2.863  -7.665
ATOM   5065  H01 WTR  1205       9.044  -2.835  -7.373
ATOM   5066  H02 WTR  1205       8.011  -3.758  -7.984
TER   
ATOM   5067  O00 WTR  1206       1.625   9.401  16.719
ATOM   5068  H01 WTR  1206       2.560   9.250  16.584
ATOM   5069  H02 WTR  1206       1.302   9.689  15.865
TER   
ATOM   5070  O00 WTR  1207      -3.771  -0.226  12.469
ATOM   5071  H01 WTR  1207      -3.619   0.256  13.282
ATOM   5072  H02 WTR  1207      -4.374  -0.928  12.716
TER   
ATOM   5073  O00 WTR  1208      -6.898  -5.800  -8.014
ATOM   5074  H01 WTR  1208      -7.789  -5.846  -8.361
ATOM   5075  H02 WTR  1208      -6.450  -6.551  -8.404
TER   
ATOM   5076  O00 WTR  1209       4.851   2.870 -14.291
ATOM   5077  H01 WTR  1209       3.956   2.980 -13.972
ATOM   5078  H02 WTR  1209       4.789   3.018 -15.235
TER   
ATOM   5079  O00 WTR  1210      -0.280  -5.852 -13.297
ATOM   5080  H01 WTR  1210      -1.069  -5.361 -13.070
ATOM   5081  H02 WTR  1210       0.157  -6.005 -12.459
TER   
ATOM   5082  O00 WTR  1211      -9.457  -7.733 -12.963
ATOM   5083  H01 WTR  1211      -8.722  -7.160 -13.181
ATOM   5084  H02 WTR  1211      -9.867  -7.320 -12.203
TER   
ATOM   5085  O00 WTR  1212      -2.597   6.170  16.562
ATOM   5086  H01 WTR  1212      -3.184   6.679  16.002
ATOM   5087  H02 WTR  1212      -2.866   6.389  17.454
TER   
ATOM   5088  O00 WTR  1213      12.388   6.552  16.854
ATOM   5089  H01 WTR  1213      12.510   7.501  16.817
ATOM   5090  H02 WTR  1213      13.145   6.195  16.390
TER   
ATOM   5091  O00 WTR  1214      11.966 -20.232   5.997
ATOM   5092  H01 WTR  1214      12.087 -20.227   5.047
ATOM   5093  H02 WTR  1214      12.854 -20.275   6.352
TER   
ATOM   5094  O00 WTR  1215      11.126 -16.591   7.938
ATOM   5095  H01 WTR  1215      10.187 -16.611   7.755
ATOM   5096  H02 WTR  1215      11.291 -17.393   8.434
TER   
ATOM   5097  O00 WTR  1216      16.042 -10.489   8.941
ATOM   5098  H01 WTR  1216      15.323 -10.212   9.509
ATOM   5099  H02 WTR  1216      15.789 -11.363   8.643
TER   
ATOM   5100  O00 WTR  1217       8.636 -16.018   7.326
ATOM   5101  H01 WTR  1217       7.987 -15.389   7.641
ATOM   5102  H02 WTR  1217       8.178 -16.858   7.329
TER   
ATOM   5103  O00 WTR  1218      16.409 -14.181  17.461
ATOM   5104  H01 WTR  1218      15.812 -14.763  17.933
ATOM   5105  H02 WTR  1218      16.575 -14.629  16.632
TER   
ATOM   5106  O00 WTR  1219      16.389 -13.870  10.103
ATOM   5107  H01 WTR  1219      16.052 -13.556   9.264
ATOM   5108  H02 WTR  1219      16.405 -14.823  10.014
TER   
ATOM   5109  O00 WTR  1220      14.925 -14.039  12.355
ATOM   5110  H01 WTR  1220      15.593 -13.698  11.761
ATOM   5111  H02 WTR  1220      14.596 -13.267  12.816
TER   
ATOM   5112  O00 WTR  1221      19.363 -23.310   2.721
ATOM   5113  H01 WTR  1221      18.805 -23.645   3.423
ATOM   5114  H02 WTR  1221      20.224 -23.689   2.898
TER   
ATOM   5115  O00 WTR  1222       8.713 -18.063  10.944
ATOM   5116  H01 WTR  1222       9.444 -17.830  10.371
ATOM   5117  H02 WTR  1222       7.999 -17.488  10.668
TER   
ATOM   5118  O00 WTR  1223      17.123 -13.591   2.163
ATOM   5119  H01 WTR  1223      17.388 -12.756   2.548
ATOM   5120  H02 WTR  1223      17.911 -13.916   1.728
TER   
ATOM   5121  O00 WTR  1224      12.099 -14.730   9.698
ATOM   5122  H01 WTR  1224      11.828 -15.407   9.077
ATOM   5123  H02 WTR  1224      11.807 -15.055  10.549
TER   
ATOM   5124  O00 WTR  1225      20.506 -14.927   7.922
ATOM   5125  H01 WTR  1225      20.286 -14.764   8.840
ATOM   5126  H02 WTR  1225      21.339 -14.473   7.791
TER   
ATOM   5127  O00 WTR  1226      18.115 -14.247   6.989
ATOM   5128  H01 WTR  1226      18.109 -13.290   6.968
ATOM   5129  H02 WTR  1226      19.009 -14.477   7.241
TER   
ATOM   5130  O00 WTR  1227      19.970 -11.450   9.024
ATOM   5131  H01 WTR  1227      19.642 -12.210   9.505
ATOM   5132  H02 WTR  1227      19.541 -10.701   9.438
TER   
ATOM   5133  O00 WTR  1228      11.856 -11.381  13.962
ATOM   5134  H01 WTR  1228      11.981 -11.448  14.909
ATOM   5135  H02 WTR  1228      12.744 -11.325  13.607
TER   
ATOM   5136  O00 WTR  1229      12.338 -15.712   5.489
ATOM   5137  H01 WTR  1229      11.820 -16.082   6.203
ATOM   5138  H02 WTR  1229      11.962 -16.094   4.696
TER   
ATOM   5139  O00 WTR  1230      18.900 -18.556   4.995
ATOM   5140  H01 WTR  1230      18.039 -18.963   4.897
ATOM   5141  H02 WTR  1230      18.831 -18.041   5.799
TER   
ATOM   5142  O00 WTR  1231      16.389 -14.750  14.785
ATOM   5143  H01 WTR  1231      15.722 -14.670  14.103
ATOM   5144  H02 WTR  1231      16.802 -15.598  14.617
TER   
ATOM   5145  O00 WTR  1232      16.066 -24.194  13.213
ATOM   5146  H01 WTR  1232      15.361 -24.088  13.851
ATOM   5147  H02 WTR  1232      15.620 -24.224  12.366
TER   
ATOM   5148  O00 WTR  1233      14.404  -6.492   7.349
ATOM   5149  H01 WTR  1233      14.607  -7.263   6.819
ATOM   5150  H02 WTR  1233      13.449  -6.439   7.341
TER   
ATOM   5151  O00 WTR  1234      18.481  -6.826  -6.830
ATOM   5152  H01 WTR  1234      18.902  -6.997  -7.673
ATOM   5153  H02 WTR  1234      17.790  -6.195  -7.032
TER   
ATOM   5154  O00 WTR  1235      13.936  -6.773   0.832
ATOM   5155  H01 WTR  1235      12.995  -6.614   0.914
ATOM   5156  H02 WTR  1235      14.337  -5.916   0.977
TER   
ATOM   5157  O00 WTR  1236      23.105  -6.927  -2.177
ATOM   5158  H01 WTR  1236      22.809  -6.021  -2.096
ATOM   5159  H02 WTR  1236      22.332  -7.452  -1.970
TER   
ATOM   5160  O00 WTR  1237      17.947 -18.290  11.849
ATOM   5161  H01 WTR  1237      17.252 -18.938  11.967
ATOM   5162  H02 WTR  1237      18.648 -18.768  11.407
TER   
ATOM   5163  O00 WTR  1238      14.643 -15.994   6.745
ATOM   5164  H01 WTR  1238      15.407 -15.876   6.181
ATOM   5165  H02 WTR  1238      13.894 -15.820   6.175
TER   
ATOM   5166  O00 WTR  1239      16.323  -8.738   4.029
ATOM   5167  H01 WTR  1239      15.962  -7.858   4.137
ATOM   5168  H02 WTR  1239      16.606  -8.771   3.115
TER   
ATOM   5169  O00 WTR  1240      14.817 -12.672   4.864
ATOM   5170  H01 WTR  1240      14.064 -12.084   4.796
ATOM   5171  H02 WTR  1240      14.634 -13.368   4.233
TER   
ATOM   5172  O00 WTR  1241      19.319  -3.461  -0.916
ATOM   5173  H01 WTR  1241      20.075  -3.214  -0.383
ATOM   5174  H02 WTR  1241      18.588  -2.977  -0.532
TER   
ATOM   5175  O00 WTR  1242      17.638  -9.629  17.346
ATOM   5176  H01 WTR  1242      17.259  -9.730  18.219
ATOM   5177  H02 WTR  1242      17.198 -10.292  16.814
TER   
ATOM   5178  O00 WTR  1243      14.960  -9.475   6.655
ATOM   5179  H01 WTR  1243      15.479  -9.710   5.885
ATOM   5180  H02 WTR  1243      15.539  -9.651   7.396
TER   
ATOM   5181  O00 WTR  1244      17.777 -17.186  14.767
ATOM   5182  H01 WTR  1244      18.272 -16.618  15.357
ATOM   5183  H02 WTR  1244      18.302 -17.217  13.967
TER   
ATOM   5184  O00 WTR  1245      16.685 -10.045 -14.080
ATOM   5185  H01 WTR  1245      17.395 -10.216 -13.461
ATOM   5186  H02 WTR  1245      16.189  -9.329 -13.684
TER   
ATOM   5187  O00 WTR  1246      19.729 -10.815  16.377
ATOM   5188  H01 WTR  1246      19.077 -10.467  16.985
ATOM   5189  H02 WTR  1246      19.469 -10.468  15.523
TER   
ATOM   5190  O00 WTR  1247      16.605 -15.686   5.041
ATOM   5191  H01 WTR  1247      16.087 -15.001   4.618
ATOM   5192  H02 WTR  1247      17.154 -15.218   5.670
TER   
ATOM   5193  O00 WTR  1248      14.658 -11.175  12.734
ATOM   5194  H01 WTR  1248      15.345 -10.631  13.118
ATOM   5195  H02 WTR  1248      14.424 -10.728  11.920
TER   
ATOM   5196  O00 WTR  1249      17.924 -11.201   3.490
ATOM   5197  H01 WTR  1249      18.650 -11.628   3.944
ATOM   5198  H02 WTR  1249      17.147 -11.457   3.987
TER   
ATOM   5199  O00 WTR  1250      12.547 -18.862  14.839
ATOM   5200  H01 WTR  1250      11.599 -18.748  14.776
ATOM   5201  H02 WTR  1250      12.903 -17.979  14.733
TER   
ATOM   5202  O00 WTR  1251      16.377 -20.684  11.967
ATOM   5203  H01 WTR  1251      15.980 -21.540  11.804
ATOM   5204  H02 WTR  1251      15.637 -20.078  11.998
TER   
ATOM   5205  O00 WTR  1252      19.323 -17.506   7.680
ATOM   5206  H01 WTR  1252      19.781 -16.665   7.697
ATOM   5207  H02 WTR  1252      19.896 -18.102   8.162
TER   
ATOM   5208  O00 WTR  1253      18.587 -13.811  19.035
ATOM   5209  H01 WTR  1253      18.772 -12.872  19.065
ATOM   5210  H02 WTR  1253      17.885 -13.897  18.391
TER   
ATOM   5211  O00 WTR  1254      11.344 -19.071   8.684
ATOM   5212  H01 WTR  1254      11.798 -19.693   9.253
ATOM   5213  H02 WTR  1254      11.500 -19.398   7.798
TER   
ATOM   5214  O00 WTR  1255      23.588  -2.813   4.191
ATOM   5215  H01 WTR  1255      24.011  -2.201   3.590
ATOM   5216  H02 WTR  1255      24.092  -3.622   4.104
TER   
ATOM   5217  O00 WTR  1256      17.504  -5.705   0.464
ATOM   5218  H01 WTR  1256      16.979  -6.439   0.145
ATOM   5219  H02 WTR  1256      18.070  -5.476  -0.273
TER   
ATOM   5220  O00 WTR  1257      13.758  -9.975  10.454
ATOM   5221  H01 WTR  1257      13.699  -9.028  10.328
ATOM   5222  H02 WTR  1257      12.951 -10.319  10.072
TER   
ATOM   5223  O00 WTR  1258      21.617 -11.672   6.616
ATOM   5224  H01 WTR  1258      21.815 -10.783   6.322
ATOM   5225  H02 WTR  1258      21.247 -11.557   7.492
TER   
ATOM   5226  O00 WTR  1259      18.134 -11.332   6.696
ATOM   5227  H01 WTR  1259      18.843 -11.402   7.335
ATOM   5228  H02 WTR  1259      17.360 -11.121   7.218
TER   
ATOM   5229  O00 WTR  1260      17.643 -12.467  -3.895
ATOM   5230  H01 WTR  1260      16.807 -12.912  -4.030
ATOM   5231  H02 WTR  1260      18.070 -12.964  -3.198
TER   
ATOM   5232  O00 WTR  1261      14.990 -17.833   8.731
ATOM   5233  H01 WTR  1261      14.627 -17.393   7.962
ATOM   5234  H02 WTR  1261      15.820 -17.385   8.895
TER   
ATOM   5235  O00 WTR  1262      15.531   1.161   6.140
ATOM   5236  H01 WTR  1262      16.326   1.097   5.611
ATOM   5237  H02 WTR  1262      15.604   2.009   6.580
TER   
ATOM   5238  O00 WTR  1263      12.976  -7.974  13.931
ATOM   5239  H01 WTR  1263      13.489  -8.177  14.714
ATOM   5240  H02 WTR  1263      13.629  -7.863  13.239
TER   
ATOM   5241  O00 WTR  1264      15.431  -6.833  12.559
ATOM   5242  H01 WTR  1264      15.487  -6.408  11.703
ATOM   5243  H02 WTR  1264      16.193  -7.412  12.589
TER   
ATOM   5244  O00 WTR  1265      19.722 -20.856   6.570
ATOM   5245  H01 WTR  1265      19.437 -20.111   6.039
ATOM   5246  H02 WTR  1265      19.975 -20.470   7.408
TER   
ATOM   5247  O00 WTR  1266      11.858 -18.710  19.087
ATOM   5248  H01 WTR  1266      12.708 -18.271  19.087
ATOM   5249  H02 WTR  1266      11.998 -19.505  18.572
TER   
ATOM   5250  O00 WTR  1267       7.589 -23.135   9.215
ATOM   5251  H01 WTR  1267       8.321 -22.530   9.332
ATOM   5252  H02 WTR  1267       7.979 -24.004   9.309
TER   
ATOM   5253  O00 WTR  1268      13.168  -8.958  -4.046
ATOM   5254  H01 WTR  1268      12.472  -8.300  -4.065
ATOM   5255  H02 WTR  1268      13.558  -8.869  -3.177
TER   
ATOM   5256  O00 WTR  1269       9.678   0.894  10.921
ATOM   5257  H01 WTR  1269      10.375   1.371  11.370
ATOM   5258  H02 WTR  1269       9.802  -0.018  11.185
TER   
ATOM   5259  O00 WTR  1270      19.518   5.433   2.725
ATOM   5260  H01 WTR  1270      20.161   5.034   2.138
ATOM   5261  H02 WTR  1270      20.041   5.811   3.432
TER   
ATOM   5262  O00 WTR  1271      15.267  -1.522   9.501
ATOM   5263  H01 WTR  1271      15.907  -1.948   8.930
ATOM   5264  H02 WTR  1271      15.132  -2.145  10.215
TER   
ATOM   5265  O00 WTR  1272      20.990  -1.730   3.306
ATOM   5266  H01 WTR  1272      21.397  -0.884   3.118
ATOM   5267  H02 WTR  1272      21.694  -2.255   3.686
TER   
ATOM   5268  O00 WTR  1273      12.464  -4.512   9.072
ATOM   5269  H01 WTR  1273      13.292  -4.297   8.643
ATOM   5270  H02 WTR  1273      12.221  -3.713   9.539
TER   
ATOM   5271  O00 WTR  1274      15.961  -5.847  10.051
ATOM   5272  H01 WTR  1274      15.608  -6.209   9.239
ATOM   5273  H02 WTR  1274      16.875  -5.650   9.849
TER   
ATOM   5274  O00 WTR  1275      18.258  -6.655   5.906
ATOM   5275  H01 WTR  1275      18.919  -6.180   6.410
ATOM   5276  H02 WTR  1275      18.644  -7.518   5.757
TER   
ATOM   5277  O00 WTR  1276      11.782  -2.399  10.506
ATOM   5278  H01 WTR  1276      11.058  -2.288  11.122
ATOM   5279  H02 WTR  1276      12.296  -1.596  10.592
TER   
ATOM   5280  O00 WTR  1277      24.780  -5.570  -5.471
ATOM   5281  H01 WTR  1277      25.011  -5.992  -4.644
ATOM   5282  H02 WTR  1277      25.620  -5.329  -5.861
TER   
ATOM   5283  O00 WTR  1278      18.689  -5.829   9.412
ATOM   5284  H01 WTR  1278      19.280  -5.775   8.661
ATOM   5285  H02 WTR  1278      19.239  -5.612  10.166
TER   
ATOM   5286  O00 WTR  1279      14.734 -14.488   2.844
ATOM   5287  H01 WTR  1279      14.034 -14.097   2.322
ATOM   5288  H02 WTR  1279      15.530 -14.046   2.549
TER   
ATOM   5289  O00 WTR  1280      23.458   5.822   0.826
ATOM   5290  H01 WTR  1280      22.570   5.525   1.025
ATOM   5291  H02 WTR  1280      23.352   6.734   0.556
TER   
ATOM   5292  O00 WTR  1281      12.966   2.973   9.286
ATOM   5293  H01 WTR  1281      12.269   3.628   9.293
ATOM   5294  H02 WTR  1281      13.651   3.357   8.739
TER   
ATOM   5295  O00 WTR  1282      19.162  -0.355   0.483
ATOM   5296  H01 WTR  1282      19.992  -0.123   0.068
ATOM   5297  H02 WTR  1282      18.495   0.048  -0.073
TER   
ATOM   5298  O00 WTR  1283      19.842  -2.357   7.098
ATOM   5299  H01 WTR  1283      18.953  -2.516   7.416
ATOM   5300  H02 WTR  1283      19.725  -1.798   6.329
TER   
ATOM   5301  O00 WTR  1284      20.040  -5.681   1.295
ATOM   5302  H01 WTR  1284      20.436  -4.838   1.073
ATOM   5303  H02 WTR  1284      19.099  -5.507   1.310
TER   
ATOM   5304  O00 WTR  1285      18.385  -1.359   3.300
ATOM   5305  H01 WTR  1285      18.080  -1.178   2.411
ATOM   5306  H02 WTR  1285      19.322  -1.530   3.202
TER   
ATOM   5307  O00 WTR  1286      15.282  -2.808  11.824
ATOM   5308  H01 WTR  1286      14.624  -2.169  12.097
ATOM   5309  H02 WTR  1286      15.421  -3.355  12.597
TER   
ATOM   5310  O00 WTR  1287      16.052   4.471   2.225
ATOM   5311  H01 WTR  1287      16.583   4.047   1.550
ATOM   5312  H02 WTR  1287      16.599   4.446   3.010
TER   
ATOM   5313  O00 WTR  1288      24.796  10.474  -1.469
ATOM   5314  H01 WTR  1288      25.463   9.876  -1.133
ATOM   5315  H02 WTR  1288      23.964  10.057  -1.242
TER   
ATOM   5316  O00 WTR  1289      18.953 -10.177  13.830
ATOM   5317  H01 WTR  1289      19.065  -9.714  13.000
ATOM   5318  H02 WTR  1289      18.865 -11.097  13.582
TER   
ATOM   5319  O00 WTR  1290      18.204  -2.768  11.140
ATOM   5320  H01 WTR  1290      18.468  -1.848  11.152
ATOM   5321  H02 WTR  1290      17.269  -2.752  11.343
TER   
ATOM   5322  O00 WTR  1291      21.397   4.170   1.354
ATOM   5323  H01 WTR  1291      21.224   4.099   0.415
ATOM   5324  H02 WTR  1291      22.102   3.543   1.516
TER   
ATOM   5325  O00 WTR  1292      12.131  -7.589   3.852
ATOM   5326  H01 WTR  1292      11.387  -7.181   4.296
ATOM   5327  H02 WTR  1292      11.966  -7.440   2.921
TER   
ATOM   5328  O00 WTR  1293      15.518  -4.703   2.518
ATOM   5329  H01 WTR  1293      15.637  -5.169   3.346
ATOM   5330  H02 WTR  1293      16.268  -4.967   1.985
TER   
ATOM   5331  O00 WTR  1294      15.213 -13.079   7.864
ATOM   5332  H01 WTR  1294      14.415 -13.436   8.253
ATOM   5333  H02 WTR  1294      15.093 -13.193   6.921
TER   
ATOM   5334  O00 WTR  1295      23.908  -0.616   2.068
ATOM   5335  H01 WTR  1295      24.167   0.299   1.953
ATOM   5336  H02 WTR  1295      23.458  -0.842   1.253
TER   
ATOM   5337  O00 WTR  1296      17.786   3.956   4.319
ATOM   5338  H01 WTR  1296      18.613   4.108   3.861
ATOM   5339  H02 WTR  1296      17.706   3.003   4.358
TER   
ATOM   5340  O00 WTR  1297      15.722  -2.643   4.779
ATOM   5341  H01 WTR  1297      16.339  -3.245   5.196
ATOM   5342  H02 WTR  1297      16.267  -2.088   4.222
TER   
ATOM   5343  O00 WTR  1298      12.591  -7.314   9.705
ATOM   5344  H01 WTR  1298      11.697  -7.248  10.042
ATOM   5345  H02 WTR  1298      12.961  -6.440   9.833
TER   
ATOM   5346  O00 WTR  1299      14.704   2.491  12.992
ATOM   5347  H01 WTR  1299      14.067   2.021  13.531
ATOM   5348  H02 WTR  1299      14.532   2.190  12.100
TER   
ATOM   5349  O00 WTR  1300      16.494  -4.821   6.755
ATOM   5350  H01 WTR  1300      17.239  -5.390   6.564
ATOM   5351  H02 WTR  1300      15.758  -5.421   6.875
TER   
ATOM   5352  O00 WTR  1301      19.042  -5.253  12.269
ATOM   5353  H01 WTR  1301      18.880  -4.354  11.984
ATOM   5354  H02 WTR  1301      18.995  -5.214  13.225
TER   
ATOM   5355  O00 WTR  1302      24.326   3.758  -0.706
ATOM   5356  H01 WTR  1302      24.258   4.057  -1.613
ATOM   5357  H02 WTR  1302      24.021   4.502  -0.185
TER   
ATOM   5358  O00 WTR  1303      15.787   3.538   8.019
ATOM   5359  H01 WTR  1303      16.641   3.821   8.346
ATOM   5360  H02 WTR  1303      15.409   4.323   7.624
TER   
ATOM   5361  O00 WTR  1304      18.371  -8.712   9.921
ATOM   5362  H01 WTR  1304      18.347  -7.800   9.631
ATOM   5363  H02 WTR  1304      17.877  -9.188   9.254
TER   
ATOM   5364  O00 WTR  1305      17.410   1.201   4.061
ATOM   5365  H01 WTR  1305      17.712   0.297   3.972
ATOM   5366  H02 WTR  1305      16.754   1.304   3.371
TER   
ATOM   5367  O00 WTR  1306      11.740  -5.356  12.860
ATOM   5368  H01 WTR  1306      12.118  -6.199  13.111
ATOM   5369  H02 WTR  1306      12.384  -4.973  12.264
TER   
ATOM   5370  O00 WTR  1307      14.798  -6.539   4.299
ATOM   5371  H01 WTR  1307      14.008  -6.961   3.962
ATOM   5372  H02 WTR  1307      14.579  -6.308   5.202
TER   
ATOM   5373  O00 WTR  1308      12.252   2.334   2.915
ATOM   5374  H01 WTR  1308      12.517   1.728   2.223
ATOM   5375  H02 WTR  1308      12.491   1.889   3.728
TER   
ATOM   5376  O00 WTR  1309      15.416   1.208  10.435
ATOM   5377  H01 WTR  1309      15.734   1.552   9.600
ATOM   5378  H02 WTR  1309      15.757   0.315  10.472
TER   
ATOM   5379  O00 WTR  1310      21.166  -3.158   0.987
ATOM   5380  H01 WTR  1310      21.007  -2.628   1.768
ATOM   5381  H02 WTR  1310      21.937  -2.761   0.581
TER   
ATOM   5382  O00 WTR  1311      21.544  -9.315   5.445
ATOM   5383  H01 WTR  1311      22.076  -9.011   4.709
ATOM   5384  H02 WTR  1311      20.646  -9.301   5.113
TER   
ATOM   5385  O00 WTR  1312      13.674   4.585   3.536
ATOM   5386  H01 WTR  1312      14.427   4.338   2.999
ATOM   5387  H02 WTR  1312      12.960   4.031   3.218
TER   
ATOM   5388  O00 WTR  1313      12.509 -10.989   4.130
ATOM   5389  H01 WTR  1313      12.508 -10.862   3.181
ATOM   5390  H02 WTR  1313      12.193 -10.158   4.484
TER   
ATOM   5391  O00 WTR  1314      13.922   5.127   6.346
ATOM   5392  H01 WTR  1314      13.092   5.601   6.306
ATOM   5393  H02 WTR  1314      14.053   4.796   5.457
TER   
ATOM   5394  O00 WTR  1315      17.619  -2.688   8.544
ATOM   5395  H01 WTR  1315      18.072  -2.995   9.329
ATOM   5396  H02 WTR  1315      17.245  -3.480   8.157
TER   
ATOM   5397  O00 WTR  1316      13.078   1.565   5.530
ATOM   5398  H01 WTR  1316      12.862   2.321   6.076
ATOM   5399  H02 WTR  1316      14.003   1.397   5.706
TER   
ATOM   5400  O00 WTR  1317      16.361 -19.236  16.128
ATOM   5401  H01 WTR  1317      17.160 -19.386  16.634
ATOM   5402  H02 WTR  1317      16.647 -18.719  15.375
TER   
ATOM   5403  O00 WTR  1318      20.184  -5.065   6.871
ATOM   5404  H01 WTR  1318      21.023  -5.363   6.521
ATOM   5405  H02 WTR  1318      20.332  -4.147   7.101
TER   
ATOM   5406  O00 WTR  1319      12.330  -0.958   6.912
ATOM   5407  H01 WTR  1319      12.442  -0.761   7.842
ATOM   5408  H02 WTR  1319      12.527  -0.134   6.467
TER   
ATOM   5409  O00 WTR  1320      12.664  -6.682  17.163
ATOM   5410  H01 WTR  1320      12.514  -6.175  17.961
ATOM   5411  H02 WTR  1320      13.557  -7.015  17.253
TER   
ATOM   5412  O00 WTR  1321      24.010 -21.137   5.665
ATOM   5413  H01 WTR  1321      24.719 -21.242   5.030
ATOM   5414  H02 WTR  1321      23.301 -21.683   5.326
TER   
ATOM   5415  O00 WTR  1322      12.556 -14.962  -0.966
ATOM   5416  H01 WTR  1322      12.331 -14.278  -0.335
ATOM   5417  H02 WTR  1322      13.424 -15.261  -0.695
TER   
ATOM   5418  O00 WTR  1323      19.844 -13.514  -0.007
ATOM   5419  H01 WTR  1323      20.669 -13.213  -0.388
ATOM   5420  H02 WTR  1323      20.083 -13.830   0.864
TER   
ATOM   5421  O00 WTR  1324      15.405  -5.745  -1.911
ATOM   5422  H01 WTR  1324      15.711  -5.288  -2.695
ATOM   5423  H02 WTR  1324      14.621  -5.266  -1.645
TER   
ATOM   5424  O00 WTR  1325      18.138 -11.410  -0.749
ATOM   5425  H01 WTR  1325      17.220 -11.678  -0.796
ATOM   5426  H02 WTR  1325      18.581 -12.144  -0.324
TER   
ATOM   5427  O00 WTR  1326      13.068 -19.964  -1.206
ATOM   5428  H01 WTR  1326      13.909 -20.402  -1.339
ATOM   5429  H02 WTR  1326      13.200 -19.082  -1.554
TER   
ATOM   5430  O00 WTR  1327      12.064 -22.699  -0.769
ATOM   5431  H01 WTR  1327      12.887 -23.088  -1.066
ATOM   5432  H02 WTR  1327      12.229 -21.756  -0.775
TER   
ATOM   5433  O00 WTR  1328      22.445  -6.544   5.900
ATOM   5434  H01 WTR  1328      22.293  -7.480   6.025
ATOM   5435  H02 WTR  1328      22.441  -6.424   4.951
TER   
ATOM   5436  O00 WTR  1329      22.626 -18.960   6.653
ATOM   5437  H01 WTR  1329      23.286 -19.653   6.649
ATOM   5438  H02 WTR  1329      22.218 -19.012   5.789
TER   
ATOM   5439  O00 WTR  1330       2.467 -15.547   1.047
ATOM   5440  H01 WTR  1330       2.890 -15.137   1.801
ATOM   5441  H02 WTR  1330       3.179 -15.990   0.585
TER   
ATOM   5442  O00 WTR  1331      17.930  -9.503  -6.031
ATOM   5443  H01 WTR  1331      18.056  -9.640  -5.092
ATOM   5444  H02 WTR  1331      18.069  -8.565  -6.157
TER   
ATOM   5445  O00 WTR  1332      18.873  -9.218   5.261
ATOM   5446  H01 WTR  1332      18.139  -9.009   4.684
ATOM   5447  H02 WTR  1332      18.607 -10.023   5.706
TER   
ATOM   5448  O00 WTR  1333      12.560 -13.633  -3.495
ATOM   5449  H01 WTR  1333      11.757 -14.104  -3.719
ATOM   5450  H02 WTR  1333      12.596 -13.661  -2.539
TER   
ATOM   5451  O00 WTR  1334      15.661 -21.292  -1.659
ATOM   5452  H01 WTR  1334      16.577 -21.449  -1.431
ATOM   5453  H02 WTR  1334      15.233 -22.139  -1.531
TER   
ATOM   5454  O00 WTR  1335      20.468  -9.159   2.499
ATOM   5455  H01 WTR  1335      19.634  -9.532   2.784
ATOM   5456  H02 WTR  1335      20.348  -8.989   1.565
TER   
ATOM   5457  O00 WTR  1336      18.851 -18.150  -1.633
ATOM   5458  H01 WTR  1336      18.943 -18.276  -0.688
ATOM   5459  H02 WTR  1336      17.923 -18.306  -1.807
TER   
ATOM   5460  O00 WTR  1337      18.728  -7.780  -1.691
ATOM   5461  H01 WTR  1337      18.499  -6.967  -2.142
ATOM   5462  H02 WTR  1337      18.579  -8.465  -2.342
TER   
ATOM   5463  O00 WTR  1338      18.036  -9.032   0.705
ATOM   5464  H01 WTR  1338      18.415  -8.609  -0.066
ATOM   5465  H02 WTR  1338      18.092  -9.969   0.516
TER   
ATOM   5466  O00 WTR  1339      19.578  -4.952  -4.865
ATOM   5467  H01 WTR  1339      19.063  -4.174  -5.081
ATOM   5468  H02 WTR  1339      19.363  -5.581  -5.554
TER   
ATOM   5469  O00 WTR  1340      19.220  -3.827 -10.714
ATOM   5470  H01 WTR  1340      18.733  -3.263 -10.113
ATOM   5471  H02 WTR  1340      20.116  -3.494 -10.683
TER   
ATOM   5472  O00 WTR  1341       9.507 -15.593  -1.243
ATOM   5473  H01 WTR  1341      10.066 -15.158  -1.887
ATOM   5474  H02 WTR  1341       9.336 -14.922  -0.581
TER   
ATOM   5475  O00 WTR  1342      21.549 -18.944   4.157
ATOM   5476  H01 WTR  1342      20.646 -18.667   4.316
ATOM   5477  H02 WTR  1342      21.879 -18.325   3.507
TER   
ATOM   5478  O00 WTR  1343      18.383  -9.859  -3.423
ATOM   5479  H01 WTR  1343      19.315  -9.957  -3.229
ATOM   5480  H02 WTR  1343      18.033 -10.749  -3.375
TER   
ATOM   5481  O00 WTR  1344      22.086  -3.614  -4.609
ATOM   5482  H01 WTR  1344      22.838  -4.126  -4.906
ATOM   5483  H02 WTR  1344      21.336  -4.196  -4.732
TER   
ATOM   5484  O00 WTR  1345      12.917 -20.519  -4.876
ATOM   5485  H01 WTR  1345      13.528 -19.782  -4.860
ATOM   5486  H02 WTR  1345      13.455 -21.270  -5.126
TER   
ATOM   5487  O00 WTR  1346      21.025 -19.651   8.462
ATOM   5488  H01 WTR  1346      21.608 -19.356   7.763
ATOM   5489  H02 WTR  1346      21.614 -19.971   9.146
TER   
ATOM   5490  O00 WTR  1347      16.180 -18.452  -2.828
ATOM   5491  H01 WTR  1347      15.889 -19.361  -2.752
ATOM   5492  H02 WTR  1347      15.917 -18.190  -3.710
TER   
ATOM   5493  O00 WTR  1348      20.595 -10.509  -1.497
ATOM   5494  H01 WTR  1348      19.676 -10.676  -1.284
ATOM   5495  H02 WTR  1348      20.822  -9.733  -0.985
TER   
ATOM   5496  O00 WTR  1349      18.343 -21.456   1.044
ATOM   5497  H01 WTR  1349      18.578 -22.137   1.674
ATOM   5498  H02 WTR  1349      17.479 -21.155   1.327
TER   
ATOM   5499  O00 WTR  1350       8.326  -9.169  -5.005
ATOM   5500  H01 WTR  1350       7.664  -9.108  -4.316
ATOM   5501  H02 WTR  1350       8.080  -9.947  -5.506
TER   
ATOM   5502  O00 WTR  1351      20.033 -14.332   2.527
ATOM   5503  H01 WTR  1351      20.311 -13.748   3.232
ATOM   5504  H02 WTR  1351      20.662 -15.052   2.548
TER   
ATOM   5505  O00 WTR  1352      15.306  -9.434   0.602
ATOM   5506  H01 WTR  1352      16.254  -9.346   0.502
ATOM   5507  H02 WTR  1352      15.023  -8.590   0.954
TER   
ATOM   5508  O00 WTR  1353      22.129 -12.959  -1.407
ATOM   5509  H01 WTR  1353      22.385 -13.175  -2.304
ATOM   5510  H02 WTR  1353      21.658 -12.130  -1.485
TER   
ATOM   5511  O00 WTR  1354      20.343 -12.140   4.226
ATOM   5512  H01 WTR  1354      20.948 -11.533   3.800
ATOM   5513  H02 WTR  1354      20.471 -11.988   5.162
TER   
ATOM   5514  O00 WTR  1355      17.929 -24.761  -2.015
ATOM   5515  H01 WTR  1355      18.064 -23.856  -1.736
ATOM   5516  H02 WTR  1355      18.018 -24.735  -2.968
TER   
ATOM   5517  O00 WTR  1356      15.094 -18.157  -5.261
ATOM   5518  H01 WTR  1356      15.708 -17.641  -5.784
ATOM   5519  H02 WTR  1356      14.250 -17.723  -5.386
TER   
ATOM   5520  O00 WTR  1357      14.336 -11.356  -6.140
ATOM   5521  H01 WTR  1357      13.409 -11.494  -5.945
ATOM   5522  H02 WTR  1357      14.796 -11.949  -5.546
TER   
ATOM   5523  O00 WTR  1358      15.311  -5.213  -5.240
ATOM   5524  H01 WTR  1358      15.970  -4.757  -5.764
ATOM   5525  H02 WTR  1358      15.518  -6.141  -5.348
TER   
ATOM   5526  O00 WTR  1359      15.823  -7.903  -5.348
ATOM   5527  H01 WTR  1359      16.480  -8.546  -5.613
ATOM   5528  H02 WTR  1359      15.306  -8.349  -4.678
TER   
ATOM   5529  O00 WTR  1360      10.815  -7.755  -4.484
ATOM   5530  H01 WTR  1360      10.535  -6.980  -4.971
ATOM   5531  H02 WTR  1360      10.048  -8.329  -4.485
TER   
ATOM   5532  O00 WTR  1361      14.417  -8.398  -1.776
ATOM   5533  H01 WTR  1361      14.682  -8.916  -1.015
ATOM   5534  H02 WTR  1361      14.950  -7.604  -1.723
TER   
ATOM   5535  O00 WTR  1362      21.650 -22.034   5.033
ATOM   5536  H01 WTR  1362      20.964 -21.804   5.660
ATOM   5537  H02 WTR  1362      21.730 -21.264   4.471
TER   
ATOM   5538  O00 WTR  1363      18.757 -12.959  13.483
ATOM   5539  H01 WTR  1363      18.052 -13.573  13.685
ATOM   5540  H02 WTR  1363      19.447 -13.169  14.112
TER   
ATOM   5541  O00 WTR  1364      23.850  -7.506   1.045
ATOM   5542  H01 WTR  1364      24.744  -7.733   0.791
ATOM   5543  H02 WTR  1364      23.436  -7.216   0.232
TER   
ATOM   5544  O00 WTR  1365      10.495  -3.127  -6.036
ATOM   5545  H01 WTR  1365      11.111  -3.822  -6.266
ATOM   5546  H02 WTR  1365      10.957  -2.316  -6.252
TER   
ATOM   5547  O00 WTR  1366      21.263 -16.714   2.171
ATOM   5548  H01 WTR  1366      22.055 -16.664   1.637
ATOM   5549  H02 WTR  1366      20.702 -17.339   1.711
TER   
ATOM   5550  O00 WTR  1367      17.905 -13.716  -6.242
ATOM   5551  H01 WTR  1367      18.155 -13.125  -5.532
ATOM   5552  H02 WTR  1367      17.676 -13.136  -6.968
TER   
ATOM   5553  O00 WTR  1368      25.455   5.555   2.664
ATOM   5554  H01 WTR  1368      24.557   5.551   2.334
ATOM   5555  H02 WTR  1368      25.771   6.442   2.492
TER   
ATOM   5556  O00 WTR  1369      18.299  -5.420  -2.697
ATOM   5557  H01 WTR  1369      18.617  -4.668  -2.199
ATOM   5558  H02 WTR  1369      18.745  -5.356  -3.541
TER   
ATOM   5559  O00 WTR  1370      19.118 -18.626   1.059
ATOM   5560  H01 WTR  1370      18.567 -18.226   1.732
ATOM   5561  H02 WTR  1370      18.971 -19.567   1.158
TER   
ATOM   5562  O00 WTR  1371      21.023  -8.116  -0.256
ATOM   5563  H01 WTR  1371      20.810  -7.483   0.430
ATOM   5564  H02 WTR  1371      20.398  -7.929  -0.957
TER   
ATOM   5565  O00 WTR  1372      12.873 -10.730   1.414
ATOM   5566  H01 WTR  1372      12.317 -10.068   1.005
ATOM   5567  H02 WTR  1372      13.765 -10.407   1.286
TER   
ATOM   5568  O00 WTR  1373      16.564  -2.903  -3.190
ATOM   5569  H01 WTR  1373      17.231  -2.580  -3.796
ATOM   5570  H02 WTR  1373      16.114  -3.595  -3.674
TER   
ATOM   5571  O00 WTR  1374      13.352  -3.416  -0.559
ATOM   5572  H01 WTR  1374      13.143  -2.562  -0.181
ATOM   5573  H02 WTR  1374      13.083  -3.345  -1.475
TER   
ATOM   5574  O00 WTR  1375      22.057   0.905  -7.503
ATOM   5575  H01 WTR  1375      21.158   1.096  -7.772
ATOM   5576  H02 WTR  1375      22.062  -0.037  -7.332
TER   
ATOM   5577  O00 WTR  1376      16.643  -2.694  -0.186
ATOM   5578  H01 WTR  1376      16.637  -3.609   0.093
ATOM   5579  H02 WTR  1376      16.508  -2.730  -1.133
TER   
ATOM   5580  O00 WTR  1377      20.750   1.664  -0.563
ATOM   5581  H01 WTR  1377      20.003   2.045  -0.102
ATOM   5582  H02 WTR  1377      21.119   2.392  -1.064
TER   
ATOM   5583  O00 WTR  1378      11.337  -6.227  -8.977
ATOM   5584  H01 WTR  1378      11.527  -5.520  -8.360
ATOM   5585  H02 WTR  1378      12.041  -6.177  -9.623
TER   
ATOM   5586  O00 WTR  1379      19.475   0.492  -8.399
ATOM   5587  H01 WTR  1379      19.393  -0.395  -8.049
ATOM   5588  H02 WTR  1379      18.721   0.961  -8.041
TER   
ATOM   5589  O00 WTR  1380      22.638  -0.341  -0.371
ATOM   5590  H01 WTR  1380      22.746  -0.239  -1.317
ATOM   5591  H02 WTR  1380      22.409   0.535  -0.060
TER   
ATOM   5592  O00 WTR  1381      17.300   2.665   0.321
ATOM   5593  H01 WTR  1381      16.895   2.197  -0.408
ATOM   5594  H02 WTR  1381      17.652   3.464  -0.072
TER   
ATOM   5595  O00 WTR  1382      12.456 -20.593  17.058
ATOM   5596  H01 WTR  1382      12.582 -19.912  16.397
ATOM   5597  H02 WTR  1382      13.095 -21.269  16.831
TER   
ATOM   5598  O00 WTR  1383      25.395   7.625  -0.598
ATOM   5599  H01 WTR  1383      24.466   7.819  -0.471
ATOM   5600  H02 WTR  1383      25.433   6.671  -0.672
TER   
ATOM   5601  O00 WTR  1384      23.929   2.615   1.628
ATOM   5602  H01 WTR  1384      24.662   2.895   2.177
ATOM   5603  H02 WTR  1384      24.233   2.758   0.732
TER   
ATOM   5604  O00 WTR  1385      17.486  -2.360  -9.311
ATOM   5605  H01 WTR  1385      16.749  -1.754  -9.394
ATOM   5606  H02 WTR  1385      17.982  -2.032  -8.561
TER   
ATOM   5607  O00 WTR  1386      15.684  -3.480 -11.281
ATOM   5608  H01 WTR  1386      16.080  -3.064 -10.515
ATOM   5609  H02 WTR  1386      15.652  -2.787 -11.940
TER   
ATOM   5610  O00 WTR  1387      17.066  -4.266  -7.052
ATOM   5611  H01 WTR  1387      17.012  -3.837  -7.906
ATOM   5612  H02 WTR  1387      17.366  -3.578  -6.457
TER   
ATOM   5613  O00 WTR  1388      23.236  -0.285  -3.100
ATOM   5614  H01 WTR  1388      22.929  -1.038  -3.605
ATOM   5615  H02 WTR  1388      22.899   0.475  -3.573
TER   
ATOM   5616  O00 WTR  1389      18.309   3.167 -10.149
ATOM   5617  H01 WTR  1389      19.218   3.412  -9.977
ATOM   5618  H02 WTR  1389      17.984   2.844  -9.308
TER   
ATOM   5619  O00 WTR  1390      13.041  -3.353  -3.440
ATOM   5620  H01 WTR  1390      13.805  -3.732  -3.875
ATOM   5621  H02 WTR  1390      12.294  -3.818  -3.818
TER   
ATOM   5622  O00 WTR  1391      22.398   1.804  -4.717
ATOM   5623  H01 WTR  1391      21.530   2.140  -4.493
ATOM   5624  H02 WTR  1391      22.337   1.582  -5.646
TER   
ATOM   5625  O00 WTR  1392      22.212  -1.961  -6.981
ATOM   5626  H01 WTR  1392      21.285  -2.190  -7.039
ATOM   5627  H02 WTR  1392      22.448  -2.145  -6.071
TER   
ATOM   5628  O00 WTR  1393      12.037  -8.886  -0.398
ATOM   5629  H01 WTR  1393      12.849  -8.526  -0.756
ATOM   5630  H02 WTR  1393      11.673  -9.411  -1.110
TER   
ATOM   5631  O00 WTR  1394      22.172  -4.166  -2.063
ATOM   5632  H01 WTR  1394      22.153  -3.851  -2.967
ATOM   5633  H02 WTR  1394      21.254  -4.183  -1.795
TER   
ATOM   5634  O00 WTR  1395      13.206 -18.682 -14.455
ATOM   5635  H01 WTR  1395      13.823 -18.572 -15.178
ATOM   5636  H02 WTR  1395      13.651 -19.273 -13.847
TER   
ATOM   5637  O00 WTR  1396      20.669   4.891  -4.187
ATOM   5638  H01 WTR  1396      20.146   5.682  -4.312
ATOM   5639  H02 WTR  1396      20.217   4.221  -4.700
TER   
ATOM   5640  O00 WTR  1397      22.218  -7.168   3.084
ATOM   5641  H01 WTR  1397      21.495  -7.725   2.795
ATOM   5642  H02 WTR  1397      22.922  -7.347   2.461
TER   
ATOM   5643  O00 WTR  1398      21.218   4.466  -1.402
ATOM   5644  H01 WTR  1398      20.560   4.486  -2.096
ATOM   5645  H02 WTR  1398      22.043   4.299  -1.857
TER   
ATOM   5646  O00 WTR  1399      10.684  -2.671  -9.713
ATOM   5647  H01 WTR  1399      10.801  -2.135  -8.929
ATOM   5648  H02 WTR  1399      11.574  -2.897  -9.984
TER   
ATOM   5649  O00 WTR  1400      23.255   4.270  -3.313
ATOM   5650  H01 WTR  1400      23.030   3.426  -3.704
ATOM   5651  H02 WTR  1400      22.610   4.880  -3.672
TER   
ATOM   5652  O00 WTR  1401     -19.645   7.241   2.849
ATOM   5653  H01 WTR  1401     -19.152   6.422   2.892
ATOM   5654  H02 WTR  1401     -19.180   7.833   3.439
TER   
ATOM   5655  O00 WTR  1402     -12.256  12.823   7.786
ATOM   5656  H01 WTR  1402     -12.360  12.892   8.735
ATOM   5657  H02 WTR  1402     -11.502  12.245   7.668
TER   
ATOM   5658  O00 WTR  1403     -17.743   5.543   4.385
ATOM   5659  H01 WTR  1403     -17.168   5.598   3.622
ATOM   5660  H02 WTR  1403     -17.188   5.800   5.122
TER   
ATOM   5661  O00 WTR  1404     -16.273   6.840   6.425
ATOM   5662  H01 WTR  1404     -15.690   7.348   5.860
ATOM   5663  H02 WTR  1404     -15.988   7.050   7.314
TER   
ATOM   5664  O00 WTR  1405     -13.239  15.302   6.077
ATOM   5665  H01 WTR  1405     -12.555  15.857   6.452
ATOM   5666  H02 WTR  1405     -13.218  14.504   6.604
TER   
ATOM   5667  O00 WTR  1406     -11.713   8.490  10.690
ATOM   5668  H01 WTR  1406     -11.183   8.220   9.940
ATOM   5669  H02 WTR  1406     -11.957   9.395  10.497
TER   
ATOM   5670  O00 WTR  1407     -13.914   7.870   8.906
ATOM   5671  H01 WTR  1407     -13.153   7.902   9.486
ATOM   5672  H02 WTR  1407     -13.829   8.648   8.355
TER   
ATOM   5673  O00 WTR  1408     -14.174   8.087   4.766
ATOM   5674  H01 WTR  1408     -13.432   7.787   5.291
ATOM   5675  H02 WTR  1408     -14.055   9.035   4.703
TER   
ATOM   5676  O00 WTR  1409     -22.216   8.833  -2.096
ATOM   5677  H01 WTR  1409     -23.130   8.978  -1.853
ATOM   5678  H02 WTR  1409     -21.786   8.584  -1.278
TER   
ATOM   5679  O00 WTR  1410     -20.825   7.678   0.252
ATOM   5680  H01 WTR  1410     -21.258   6.833   0.376
ATOM   5681  H02 WTR  1410     -20.377   7.843   1.081
TER   
ATOM   5682  O00 WTR  1411     -22.619   5.740   3.048
ATOM   5683  H01 WTR  1411     -22.075   6.491   2.810
ATOM   5684  H02 WTR  1411     -23.323   5.738   2.401
TER   
ATOM   5685  O00 WTR  1412     -24.525   5.607   1.039
ATOM   5686  H01 WTR  1412     -24.473   4.709   0.712
ATOM   5687  H02 WTR  1412     -24.329   6.152   0.276
TER   
ATOM   5688  O00 WTR  1413      -7.113   6.831  10.938
ATOM   5689  H01 WTR  1413      -6.599   7.450  11.456
ATOM   5690  H02 WTR  1413      -7.345   7.315  10.146
TER   
ATOM   5691  O00 WTR  1414     -15.784   5.940   9.325
ATOM   5692  H01 WTR  1414     -15.260   6.710   9.104
ATOM   5693  H02 WTR  1414     -15.356   5.219   8.864
TER   
ATOM   5694  O00 WTR  1415      -4.500  10.532  10.584
ATOM   5695  H01 WTR  1415      -5.054  10.426   9.810
ATOM   5696  H02 WTR  1415      -4.853  11.304  11.027
TER   
ATOM   5697  O00 WTR  1416      -7.470   5.009   7.810
ATOM   5698  H01 WTR  1416      -7.740   5.872   8.123
ATOM   5699  H02 WTR  1416      -6.594   5.147   7.450
TER   
ATOM   5700  O00 WTR  1417      -1.730   6.768   8.511
ATOM   5701  H01 WTR  1417      -1.448   6.339   7.703
ATOM   5702  H02 WTR  1417      -2.675   6.881   8.405
TER   
ATOM   5703  O00 WTR  1418      -0.316  13.602   5.683
ATOM   5704  H01 WTR  1418      -0.833  13.028   6.248
ATOM   5705  H02 WTR  1418      -0.524  14.486   5.985
TER   
ATOM   5706  O00 WTR  1419      -6.793   8.117   5.870
ATOM   5707  H01 WTR  1419      -6.017   8.597   5.579
ATOM   5708  H02 WTR  1419      -7.483   8.779   5.911
TER   
ATOM   5709  O00 WTR  1420       2.077  12.652  10.102
ATOM   5710  H01 WTR  1420       2.640  13.254   9.614
ATOM   5711  H02 WTR  1420       1.187  12.940   9.900
TER   
ATOM   5712  O00 WTR  1421      -7.773   8.034   8.393
ATOM   5713  H01 WTR  1421      -7.041   7.930   7.785
ATOM   5714  H02 WTR  1421      -8.400   8.582   7.923
TER   
ATOM   5715  O00 WTR  1422       2.907  16.389   6.211
ATOM   5716  H01 WTR  1422       2.226  17.035   6.400
ATOM   5717  H02 WTR  1422       2.517  15.814   5.553
TER   
ATOM   5718  O00 WTR  1423      -5.677  10.101   8.096
ATOM   5719  H01 WTR  1423      -5.416  10.495   7.264
ATOM   5720  H02 WTR  1423      -6.634  10.112   8.078
TER   
ATOM   5721  O00 WTR  1424      -5.585   5.593   5.746
ATOM   5722  H01 WTR  1424      -5.015   5.567   4.977
ATOM   5723  H02 WTR  1424      -6.027   6.440   5.688
TER   
ATOM   5724  O00 WTR  1425     -11.125   5.972  14.340
ATOM   5725  H01 WTR  1425     -11.543   6.190  13.507
ATOM   5726  H02 WTR  1425     -11.090   5.016  14.348
TER   
ATOM   5727  O00 WTR  1426     -12.356  11.048   9.893
ATOM   5728  H01 WTR  1426     -12.597  10.615   9.074
ATOM   5729  H02 WTR  1426     -11.404  11.137   9.845
TER   
ATOM   5730  O00 WTR  1427      16.943  11.908 -10.497
ATOM   5731  H01 WTR  1427      16.708  11.742 -11.410
ATOM   5732  H02 WTR  1427      16.913  11.046 -10.081
TER   
ATOM   5733  O00 WTR  1428      -1.962  11.643   6.899
ATOM   5734  H01 WTR  1428      -2.021  10.688   6.908
ATOM   5735  H02 WTR  1428      -2.824  11.934   6.602
TER   
ATOM   5736  O00 WTR  1429      -1.773  11.041  10.808
ATOM   5737  H01 WTR  1429      -2.679  10.788  10.630
ATOM   5738  H02 WTR  1429      -1.538  11.618  10.081
TER   
ATOM   5739  O00 WTR  1430      -7.330  14.108  13.975
ATOM   5740  H01 WTR  1430      -6.771  13.338  14.079
ATOM   5741  H02 WTR  1430      -7.093  14.462  13.118
TER   
ATOM   5742  O00 WTR  1431      -0.502   9.819   4.685
ATOM   5743  H01 WTR  1431      -1.046  10.485   5.105
ATOM   5744  H02 WTR  1431      -0.166   9.292   5.410
TER   
ATOM   5745  O00 WTR  1432      14.508  12.489  13.603
ATOM   5746  H01 WTR  1432      14.001  12.395  12.796
ATOM   5747  H02 WTR  1432      14.696  13.426  13.659
TER   
ATOM   5748  O00 WTR  1433      -1.759   7.250   4.795
ATOM   5749  H01 WTR  1433      -2.579   6.858   4.494
ATOM   5750  H02 WTR  1433      -2.032   8.004   5.318
TER   
ATOM   5751  O00 WTR  1434      12.564   9.301  15.762
ATOM   5752  H01 WTR  1434      13.285   9.929  15.821
ATOM   5753  H02 WTR  1434      11.819   9.753  16.159
TER   
ATOM   5754  O00 WTR  1435      12.886  11.224   7.138
ATOM   5755  H01 WTR  1435      12.063  11.074   7.603
ATOM   5756  H02 WTR  1435      13.509  11.461   7.824
TER   
ATOM   5757  O00 WTR  1436       2.364  20.366  -6.053
ATOM   5758  H01 WTR  1436       1.561  20.270  -5.539
ATOM   5759  H02 WTR  1436       3.034  19.919  -5.536
TER   
ATOM   5760  O00 WTR  1437       7.340  12.604  12.879
ATOM   5761  H01 WTR  1437       7.131  13.160  12.129
ATOM   5762  H02 WTR  1437       8.123  12.123  12.610
TER   
ATOM   5763  O00 WTR  1438      -0.473   5.176   6.617
ATOM   5764  H01 WTR  1438      -1.157   4.807   6.058
ATOM   5765  H02 WTR  1438      -0.011   5.796   6.053
TER   
ATOM   5766  O00 WTR  1439      -0.502  12.919   8.866
ATOM   5767  H01 WTR  1439      -0.602  12.309   8.135
ATOM   5768  H02 WTR  1439      -1.218  13.545   8.756
TER   
ATOM   5769  O00 WTR  1440     -12.671  12.001  13.630
ATOM   5770  H01 WTR  1440     -12.302  11.689  12.804
ATOM   5771  H02 WTR  1440     -12.471  11.308  14.259
TER   
ATOM   5772  O00 WTR  1441     -12.878  10.084   7.269
ATOM   5773  H01 WTR  1441     -11.967  10.379   7.263
ATOM   5774  H02 WTR  1441     -13.334  10.702   6.698
TER   
ATOM   5775  O00 WTR  1442       0.797  10.211  14.239
ATOM   5776  H01 WTR  1442       0.273  10.886  14.670
ATOM   5777  H02 WTR  1442       0.218   9.849  13.568
TER   
ATOM   5778  O00 WTR  1443       9.459  11.235  11.941
ATOM   5779  H01 WTR  1443       9.637  10.810  11.102
ATOM   5780  H02 WTR  1443       9.748  10.601  12.597
TER   
ATOM   5781  O00 WTR  1444       2.868  11.553  12.878
ATOM   5782  H01 WTR  1444       2.121  11.112  13.283
ATOM   5783  H02 WTR  1444       2.485  12.074  12.172
TER   
ATOM   5784  O00 WTR  1445       1.616  10.083   8.904
ATOM   5785  H01 WTR  1445       1.472   9.865   9.825
ATOM   5786  H02 WTR  1445       2.137  10.885   8.926
TER   
ATOM   5787  O00 WTR  1446      -0.582   9.109  12.453
ATOM   5788  H01 WTR  1446       0.300   8.958  12.112
ATOM   5789  H02 WTR  1446      -0.871   9.912  12.020
TER   
ATOM   5790  O00 WTR  1447       0.084   8.447   7.292
ATOM   5791  H01 WTR  1447      -0.714   8.156   7.734
ATOM   5792  H02 WTR  1447       0.461   9.100   7.882
TER   
ATOM   5793  O00 WTR  1448       3.040  11.314   2.880
ATOM   5794  H01 WTR  1448       2.979  11.830   3.684
ATOM   5795  H02 WTR  1448       3.334  11.938   2.216
TER   
ATOM   5796  O00 WTR  1449      10.149   9.855   9.688
ATOM   5797  H01 WTR  1449      11.095   9.799   9.822
ATOM   5798  H02 WTR  1449       9.925   9.050   9.221
TER   
ATOM   5799  O00 WTR  1450       7.261   8.096  15.675
ATOM   5800  H01 WTR  1450       7.964   8.742  15.742
ATOM   5801  H02 WTR  1450       6.456   8.608  15.754
TER   
ATOM   5802  O00 WTR  1451      -3.914   5.976   3.451
ATOM   5803  H01 WTR  1451      -3.876   5.699   2.536
ATOM   5804  H02 WTR  1451      -4.243   6.874   3.417
TER   
ATOM   5805  O00 WTR  1452     -12.580   6.381  12.141
ATOM   5806  H01 WTR  1452     -11.939   5.798  11.734
ATOM   5807  H02 WTR  1452     -12.278   7.262  11.918
TER   
ATOM   5808  O00 WTR  1453      -2.443   8.595  -0.485
ATOM   5809  H01 WTR  1453      -2.249   7.675  -0.307
ATOM   5810  H02 WTR  1453      -2.209   8.715  -1.406
TER   
ATOM   5811  O00 WTR  1454      18.362  12.929  -7.903
ATOM   5812  H01 WTR  1454      18.297  12.030  -7.581
ATOM   5813  H02 WTR  1454      18.149  12.867  -8.834
TER   
ATOM   5814  O00 WTR  1455       0.326  17.382   7.071
ATOM   5815  H01 WTR  1455      -0.211  18.138   6.834
ATOM   5816  H02 WTR  1455      -0.189  16.919   7.731
TER   
ATOM   5817  O00 WTR  1456      20.619  13.201  -6.287
ATOM   5818  H01 WTR  1456      19.817  13.218  -6.809
ATOM   5819  H02 WTR  1456      20.752  12.276  -6.081
TER   
ATOM   5820  O00 WTR  1457       2.443  13.080   5.188
ATOM   5821  H01 WTR  1457       1.601  13.257   5.607
ATOM   5822  H02 WTR  1457       3.080  13.126   5.901
TER   
ATOM   5823  O00 WTR  1458       0.787   9.842   2.297
ATOM   5824  H01 WTR  1458       0.482  10.088   3.170
ATOM   5825  H02 WTR  1458       1.570  10.375   2.157
TER   
ATOM   5826  O00 WTR  1459       4.179  14.016   7.251
ATOM   5827  H01 WTR  1459       5.012  14.181   7.694
ATOM   5828  H02 WTR  1459       3.778  14.881   7.164
TER   
ATOM   5829  O00 WTR  1460      -4.356   7.160   7.877
ATOM   5830  H01 WTR  1460      -4.669   6.774   7.059
ATOM   5831  H02 WTR  1460      -4.826   7.991   7.945
TER   
ATOM   5832  O00 WTR  1461      14.980   9.382   5.935
ATOM   5833  H01 WTR  1461      14.616   9.412   5.051
ATOM   5834  H02 WTR  1461      14.448  10.002   6.435
TER   
ATOM   5835  O00 WTR  1462      12.806   9.044  11.057
ATOM   5836  H01 WTR  1462      13.701   8.705  11.037
ATOM   5837  H02 WTR  1462      12.431   8.682  11.860
TER   
ATOM   5838  O00 WTR  1463      12.830  11.766  11.383
ATOM   5839  H01 WTR  1463      12.628  10.872  11.659
ATOM   5840  H02 WTR  1463      11.994  12.115  11.073
TER   
ATOM   5841  O00 WTR  1464      15.429   8.509   9.804
ATOM   5842  H01 WTR  1464      16.365   8.653   9.940
ATOM   5843  H02 WTR  1464      15.373   8.082   8.949
TER   
ATOM   5844  O00 WTR  1465      14.537  11.234   9.273
ATOM   5845  H01 WTR  1465      13.960  11.369  10.025
ATOM   5846  H02 WTR  1465      14.910  10.363   9.410
TER   
ATOM   5847  O00 WTR  1466      10.215   9.697  17.422
ATOM   5848  H01 WTR  1466       9.933  10.498  17.865
ATOM   5849  H02 WTR  1466      10.311   9.055  18.125
TER   
ATOM   5850  O00 WTR  1467      10.099   7.773  19.587
ATOM   5851  H01 WTR  1467      10.314   7.036  19.015
ATOM   5852  H02 WTR  1467      10.733   7.715  20.302
TER   
ATOM   5853  O00 WTR  1468      15.095   4.102  15.637
ATOM   5854  H01 WTR  1468      15.027   3.693  14.774
ATOM   5855  H02 WTR  1468      16.005   3.960  15.899
TER   
ATOM   5856  O00 WTR  1469      -8.177 -25.651  11.719
ATOM   5857  H01 WTR  1469      -7.339 -26.115  11.707
ATOM   5858  H02 WTR  1469      -8.478 -25.676  10.811
TER   
ATOM   5859  O00 WTR  1470      -4.658 -12.406  13.615
ATOM   5860  H01 WTR  1470      -5.579 -12.237  13.815
ATOM   5861  H02 WTR  1470      -4.185 -12.105  14.392
TER   
ATOM   5862  O00 WTR  1471       7.104 -21.948  12.510
ATOM   5863  H01 WTR  1471       7.910 -22.119  12.022
ATOM   5864  H02 WTR  1471       6.415 -21.960  11.846
TER   
ATOM   5865  O00 WTR  1472       7.034 -19.621  14.172
ATOM   5866  H01 WTR  1472       6.398 -20.135  14.669
ATOM   5867  H02 WTR  1472       7.327 -20.209  13.476
TER   
ATOM   5868  O00 WTR  1473      -7.426 -21.223  13.683
ATOM   5869  H01 WTR  1473      -7.074 -22.061  13.384
ATOM   5870  H02 WTR  1473      -6.864 -20.566  13.271
TER   
ATOM   5871  O00 WTR  1474      -6.549 -23.515  12.679
ATOM   5872  H01 WTR  1474      -7.360 -23.980  12.474
ATOM   5873  H02 WTR  1474      -5.922 -24.207  12.889
TER   
ATOM   5874  O00 WTR  1475      -1.692 -25.100  19.388
ATOM   5875  H01 WTR  1475      -1.174 -24.893  20.166
ATOM   5876  H02 WTR  1475      -1.044 -25.330  18.722
TER   
ATOM   5877  O00 WTR  1476     -12.460 -19.886  17.345
ATOM   5878  H01 WTR  1476     -12.879 -19.194  16.833
ATOM   5879  H02 WTR  1476     -12.526 -20.666  16.794
TER   
ATOM   5880  O00 WTR  1477      -4.488 -25.290  13.560
ATOM   5881  H01 WTR  1477      -3.560 -25.157  13.752
ATOM   5882  H02 WTR  1477      -4.908 -25.333  14.419
TER   
ATOM   5883  O00 WTR  1478      -4.345 -17.970  19.992
ATOM   5884  H01 WTR  1478      -4.291 -17.423  19.208
ATOM   5885  H02 WTR  1478      -4.087 -18.843  19.694
TER   
ATOM   5886  O00 WTR  1479     -11.674 -23.432  18.414
ATOM   5887  H01 WTR  1479     -12.004 -23.272  17.529
ATOM   5888  H02 WTR  1479     -11.654 -24.385  18.494
TER   
ATOM   5889  O00 WTR  1480      -8.807 -20.391  20.647
ATOM   5890  H01 WTR  1480      -8.410 -20.044  21.445
ATOM   5891  H02 WTR  1480      -9.435 -19.720  20.380
TER   
ATOM   5892  O00 WTR  1481      -8.577 -23.695  15.477
ATOM   5893  H01 WTR  1481      -7.771 -23.194  15.598
ATOM   5894  H02 WTR  1481      -8.576 -24.330  16.193
TER   
ATOM   5895  O00 WTR  1482      -9.816 -14.799  13.801
ATOM   5896  H01 WTR  1482     -10.066 -14.937  14.715
ATOM   5897  H02 WTR  1482     -10.643 -14.628  13.350
TER   
ATOM   5898  O00 WTR  1483      -8.969 -22.990  19.697
ATOM   5899  H01 WTR  1483      -9.806 -23.105  19.248
ATOM   5900  H02 WTR  1483      -9.045 -22.141  20.132
TER   
ATOM   5901  O00 WTR  1484      -6.586 -19.980  18.900
ATOM   5902  H01 WTR  1484      -7.358 -19.749  19.416
ATOM   5903  H02 WTR  1484      -6.868 -20.724  18.367
TER   
ATOM   5904  O00 WTR  1485      -0.854 -14.348  21.488
ATOM   5905  H01 WTR  1485      -0.469 -13.742  20.855
ATOM   5906  H02 WTR  1485      -1.799 -14.263  21.358
TER   
ATOM   5907  O00 WTR  1486       4.691 -21.058  24.276
ATOM   5908  H01 WTR  1486       4.957 -21.779  23.705
ATOM   5909  H02 WTR  1486       4.821 -21.394  25.163
TER   
ATOM   5910  O00 WTR  1487       1.175 -22.611  18.999
ATOM   5911  H01 WTR  1487       1.429 -23.015  19.829
ATOM   5912  H02 WTR  1487       1.716 -21.823  18.941
TER   
ATOM   5913  O00 WTR  1488       3.208 -20.926  11.662
ATOM   5914  H01 WTR  1488       2.746 -20.697  10.856
ATOM   5915  H02 WTR  1488       3.866 -21.566  11.389
TER   
ATOM   5916  O00 WTR  1489       7.336 -21.492  17.119
ATOM   5917  H01 WTR  1489       6.617 -21.197  16.561
ATOM   5918  H02 WTR  1489       7.422 -20.807  17.782
TER   
ATOM   5919  O00 WTR  1490       3.117 -26.210  16.630
ATOM   5920  H01 WTR  1490       3.367 -25.503  17.225
ATOM   5921  H02 WTR  1490       2.239 -26.463  16.912
TER   
ATOM   5922  O00 WTR  1491       0.292 -24.913  17.382
ATOM   5923  H01 WTR  1491       0.727 -24.272  17.944
ATOM   5924  H02 WTR  1491       0.070 -24.426  16.589
TER   
ATOM   5925  O00 WTR  1492       4.350 -22.481  20.994
ATOM   5926  H01 WTR  1492       4.636 -21.567  21.014
ATOM   5927  H02 WTR  1492       5.081 -22.952  20.593
TER   
ATOM   5928  O00 WTR  1493       2.230 -14.262  19.498
ATOM   5929  H01 WTR  1493       1.323 -13.957  19.470
ATOM   5930  H02 WTR  1493       2.576 -14.065  18.628
TER   
ATOM   5931  O00 WTR  1494       4.995 -19.703  20.463
ATOM   5932  H01 WTR  1494       5.937 -19.593  20.335
ATOM   5933  H02 WTR  1494       4.783 -19.124  21.196
TER   
ATOM   5934  O00 WTR  1495       2.114 -21.497  14.349
ATOM   5935  H01 WTR  1495       1.468 -20.790  14.338
ATOM   5936  H02 WTR  1495       2.556 -21.431  13.503
TER   
ATOM   5937  O00 WTR  1496       1.599 -21.674  23.026
ATOM   5938  H01 WTR  1496       1.967 -21.525  23.897
ATOM   5939  H02 WTR  1496       1.306 -20.810  22.738
TER   
ATOM   5940  O00 WTR  1497       6.796 -17.342  17.109
ATOM   5941  H01 WTR  1497       6.872 -17.771  16.257
ATOM   5942  H02 WTR  1497       7.611 -16.850  17.203
TER   
ATOM   5943  O00 WTR  1498      11.696 -21.552  13.578
ATOM   5944  H01 WTR  1498      10.894 -21.815  14.030
ATOM   5945  H02 WTR  1498      11.741 -20.604  13.702
TER   
ATOM   5946  O00 WTR  1499     -13.570 -18.042  14.113
ATOM   5947  H01 WTR  1499     -14.500 -18.269  14.131
ATOM   5948  H02 WTR  1499     -13.366 -17.794  15.014
TER   
ATOM   5949  O00 WTR  1500     -20.544 -16.346  14.040
ATOM   5950  H01 WTR  1500     -20.499 -15.395  13.947
ATOM   5951  H02 WTR  1500     -21.109 -16.632  13.322
TER   
ATOM   5952  O00 WTR  1501     -17.333 -18.223  17.119
ATOM   5953  H01 WTR  1501     -17.716 -18.809  17.772
ATOM   5954  H02 WTR  1501     -17.980 -17.526  17.013
TER   
ATOM   5955  O00 WTR  1502     -20.401 -10.147   9.050
ATOM   5956  H01 WTR  1502     -21.091 -10.548   8.522
ATOM   5957  H02 WTR  1502     -20.858  -9.789   9.811
TER   
ATOM   5958  O00 WTR  1503     -19.394  -9.588  13.741
ATOM   5959  H01 WTR  1503     -19.617  -9.323  14.634
ATOM   5960  H02 WTR  1503     -20.185  -9.407  13.233
TER   
ATOM   5961  O00 WTR  1504     -16.554 -10.801  19.546
ATOM   5962  H01 WTR  1504     -16.931 -11.566  19.981
ATOM   5963  H02 WTR  1504     -16.536 -11.038  18.618
TER   
ATOM   5964  O00 WTR  1505     -13.596   5.753  16.217
ATOM   5965  H01 WTR  1505     -13.796   5.718  17.152
ATOM   5966  H02 WTR  1505     -13.647   6.683  15.996
TER   
ATOM   5967  O00 WTR  1506     -22.712 -10.711   7.542
ATOM   5968  H01 WTR  1506     -23.607 -10.627   7.871
ATOM   5969  H02 WTR  1506     -22.803 -11.197   6.722
TER   
ATOM   5970  O00 WTR  1507     -18.302 -11.107  11.482
ATOM   5971  H01 WTR  1507     -17.685 -11.517  12.089
ATOM   5972  H02 WTR  1507     -19.052 -10.869  12.027
TER   
ATOM   5973  O00 WTR  1508     -17.725 -16.581  12.992
ATOM   5974  H01 WTR  1508     -17.983 -16.410  12.087
ATOM   5975  H02 WTR  1508     -18.535 -16.488  13.494
TER   
ATOM   5976  O00 WTR  1509     -18.746 -12.479  14.333
ATOM   5977  H01 WTR  1509     -17.896 -12.889  14.489
ATOM   5978  H02 WTR  1509     -18.585 -11.542  14.447
TER   
ATOM   5979  O00 WTR  1510     -14.255  -7.030  17.095
ATOM   5980  H01 WTR  1510     -15.105  -7.230  17.487
ATOM   5981  H02 WTR  1510     -13.645  -7.628  17.528
TER   
ATOM   5982  O00 WTR  1511     -22.388 -16.322   8.851
ATOM   5983  H01 WTR  1511     -21.817 -15.734   9.344
ATOM   5984  H02 WTR  1511     -23.194 -16.361   9.365
TER   
ATOM   5985  O00 WTR  1512     -16.559 -13.696  15.645
ATOM   5986  H01 WTR  1512     -16.083 -13.937  14.850
ATOM   5987  H02 WTR  1512     -16.188 -14.257  16.327
TER   
ATOM   5988  O00 WTR  1513     -15.150 -10.209  15.704
ATOM   5989  H01 WTR  1513     -14.446 -10.046  16.332
ATOM   5990  H02 WTR  1513     -14.890 -11.013  15.255
TER   
ATOM   5991  O00 WTR  1514     -18.569 -15.788  15.776
ATOM   5992  H01 WTR  1514     -18.551 -14.832  15.826
ATOM   5993  H02 WTR  1514     -19.407 -15.992  15.362
TER   
ATOM   5994  O00 WTR  1515     -19.344  -9.914  16.791
ATOM   5995  H01 WTR  1515     -20.168 -10.368  16.968
ATOM   5996  H02 WTR  1515     -18.678 -10.601  16.836
TER   
ATOM   5997  O00 WTR  1516      -8.375  -0.687  18.607
ATOM   5998  H01 WTR  1516      -8.670   0.199  18.817
ATOM   5999  H02 WTR  1516      -7.975  -0.608  17.740
TER   
ATOM   6000  O00 WTR  1517     -16.023  -7.783  15.074
ATOM   6001  H01 WTR  1517     -15.397  -7.391  15.684
ATOM   6002  H02 WTR  1517     -15.807  -8.715  15.075
TER   
ATOM   6003  O00 WTR  1518     -13.393 -16.935  16.644
ATOM   6004  H01 WTR  1518     -14.224 -16.597  16.976
ATOM   6005  H02 WTR  1518     -12.751 -16.693  17.311
TER   
ATOM   6006  O00 WTR  1519     -16.405  -7.889  20.181
ATOM   6007  H01 WTR  1519     -16.921  -7.658  19.408
ATOM   6008  H02 WTR  1519     -16.108  -8.783  20.012
TER   
ATOM   6009  O00 WTR  1520     -21.301  -9.109  11.817
ATOM   6010  H01 WTR  1520     -22.253  -9.094  11.919
ATOM   6011  H02 WTR  1520     -21.093  -8.282  11.383
TER   
ATOM   6012  O00 WTR  1521      -9.821 -21.992  12.217
ATOM   6013  H01 WTR  1521     -10.094 -22.790  12.669
ATOM   6014  H02 WTR  1521      -9.063 -21.683  12.714
TER   
ATOM   6015  O00 WTR  1522     -13.067  -4.616  16.780
ATOM   6016  H01 WTR  1522     -13.498  -5.463  16.894
ATOM   6017  H02 WTR  1522     -12.350  -4.791  16.171
TER   
ATOM   6018  O00 WTR  1523     -17.140 -11.448  16.935
ATOM   6019  H01 WTR  1523     -16.972 -12.285  16.501
ATOM   6020  H02 WTR  1523     -16.515 -10.842  16.537
TER   
ATOM   6021  O00 WTR  1524     -17.747  -7.738  17.808
ATOM   6022  H01 WTR  1524     -18.210  -6.936  17.564
ATOM   6023  H02 WTR  1524     -18.256  -8.441  17.403
TER   
ATOM   6024  O00 WTR  1525      -8.793  -4.071  11.997
ATOM   6025  H01 WTR  1525      -8.582  -4.856  11.491
ATOM   6026  H02 WTR  1525      -8.417  -3.351  11.490
TER   
ATOM   6027  O00 WTR  1526     -14.587   3.851  14.536
ATOM   6028  H01 WTR  1526     -14.644   4.320  13.703
ATOM   6029  H02 WTR  1526     -14.407   4.532  15.183
TER   
ATOM   6030  O00 WTR  1527      -5.988  -2.778  15.775
ATOM   6031  H01 WTR  1527      -6.781  -3.196  15.440
ATOM   6032  H02 WTR  1527      -6.292  -1.948  16.144
TER   
ATOM   6033  O00 WTR  1528     -18.064  -3.269  14.364
ATOM   6034  H01 WTR  1528     -18.489  -3.797  13.688
ATOM   6035  H02 WTR  1528     -17.550  -2.624  13.877
TER   
ATOM   6036  O00 WTR  1529     -15.591  -4.696  12.287
ATOM   6037  H01 WTR  1529     -15.431  -3.759  12.397
ATOM   6038  H02 WTR  1529     -15.547  -5.053  13.174
TER   
ATOM   6039  O00 WTR  1530     -20.830 -14.573  10.503
ATOM   6040  H01 WTR  1530     -20.139 -15.184  10.758
ATOM   6041  H02 WTR  1530     -20.369 -13.859  10.061
TER   
ATOM   6042  O00 WTR  1531     -17.414  -5.247  16.381
ATOM   6043  H01 WTR  1531     -17.043  -5.930  15.822
ATOM   6044  H02 WTR  1531     -17.843  -4.645  15.773
TER   
ATOM   6045  O00 WTR  1532     -17.552  -1.496  16.427
ATOM   6046  H01 WTR  1532     -17.376  -2.289  16.934
ATOM   6047  H02 WTR  1532     -17.903  -1.817  15.596
TER   
ATOM   6048  O00 WTR  1533     -14.835   0.378  11.708
ATOM   6049  H01 WTR  1533     -15.067   1.105  11.130
ATOM   6050  H02 WTR  1533     -14.431   0.795  12.469
TER   
ATOM   6051  O00 WTR  1534      -7.521 -11.506  11.457
ATOM   6052  H01 WTR  1534      -8.002 -11.729  12.254
ATOM   6053  H02 WTR  1534      -7.546 -12.305  10.930
TER   
ATOM   6054  O00 WTR  1535      -8.080  -6.131  23.283
ATOM   6055  H01 WTR  1535      -8.858  -6.169  22.726
ATOM   6056  H02 WTR  1535      -7.479  -6.770  22.899
TER   
ATOM   6057  O00 WTR  1536      -2.026 -20.605  18.678
ATOM   6058  H01 WTR  1536      -1.084 -20.707  18.547
ATOM   6059  H02 WTR  1536      -2.354 -21.500  18.773
TER   
ATOM   6060  O00 WTR  1537     -10.358 -18.600  19.073
ATOM   6061  H01 WTR  1537      -9.770 -18.744  18.331
ATOM   6062  H02 WTR  1537     -11.152 -19.086  18.848
TER   
ATOM   6063  O00 WTR  1538      -9.944 -10.505  17.284
ATOM   6064  H01 WTR  1538      -9.341 -10.977  16.710
ATOM   6065  H02 WTR  1538      -9.376  -9.972  17.841
TER   
ATOM   6066  O00 WTR  1539       9.518 -18.138  20.659
ATOM   6067  H01 WTR  1539       9.793 -17.721  21.475
ATOM   6068  H02 WTR  1539      10.337 -18.355  20.213
TER   
ATOM   6069  O00 WTR  1540      11.683 -15.599  12.531
ATOM   6070  H01 WTR  1540      12.201 -16.403  12.492
ATOM   6071  H02 WTR  1540      10.799 -15.893  12.747
TER   
ATOM   6072  O00 WTR  1541       3.727  -9.849  15.036
ATOM   6073  H01 WTR  1541       3.560  -9.556  14.141
ATOM   6074  H02 WTR  1541       3.981 -10.768  14.945
TER   
ATOM   6075  O00 WTR  1542      -0.430 -17.507  15.788
ATOM   6076  H01 WTR  1542      -1.033 -18.234  15.632
ATOM   6077  H02 WTR  1542      -0.770 -17.078  16.573
TER   
ATOM   6078  O00 WTR  1543       1.664 -11.862  16.328
ATOM   6079  H01 WTR  1543       2.021 -11.472  15.530
ATOM   6080  H02 WTR  1543       2.426 -12.226  16.779
TER   
ATOM   6081  O00 WTR  1544      -2.183 -21.453  15.627
ATOM   6082  H01 WTR  1544      -1.758 -22.174  16.092
ATOM   6083  H02 WTR  1544      -3.119 -21.599  15.763
TER   
ATOM   6084  O00 WTR  1545       0.940 -14.280  11.425
ATOM   6085  H01 WTR  1545       1.503 -14.697  12.077
ATOM   6086  H02 WTR  1545       1.549 -13.892  10.796
TER   
ATOM   6087  O00 WTR  1546      -0.734  -0.750  23.865
ATOM   6088  H01 WTR  1546       0.163  -0.487  23.656
ATOM   6089  H02 WTR  1546      -0.681  -1.096  24.756
TER   
ATOM   6090  O00 WTR  1547      -4.381  -4.000  22.361
ATOM   6091  H01 WTR  1547      -3.924  -3.163  22.284
ATOM   6092  H02 WTR  1547      -3.863  -4.607  21.833
TER   
ATOM   6093  O00 WTR  1548     -15.640   3.187  17.456
ATOM   6094  H01 WTR  1548     -14.977   3.188  16.765
ATOM   6095  H02 WTR  1548     -15.594   2.307  17.831
TER   
ATOM   6096  O00 WTR  1549      10.090 -10.171  10.462
ATOM   6097  H01 WTR  1549       9.923  -9.421   9.891
ATOM   6098  H02 WTR  1549      10.209  -9.789  11.332
TER   
ATOM   6099  O00 WTR  1550       8.108  -3.367  21.753
ATOM   6100  H01 WTR  1550       7.183  -3.604  21.818
ATOM   6101  H02 WTR  1550       8.575  -4.199  21.821
TER   
ATOM   6102  O00 WTR  1551     -16.885   2.271   5.980
ATOM   6103  H01 WTR  1551     -17.361   2.909   6.512
ATOM   6104  H02 WTR  1551     -17.477   1.522   5.916
TER   
ATOM   6105  O00 WTR  1552      -3.238 -15.805  15.094
ATOM   6106  H01 WTR  1552      -2.705 -15.178  14.605
ATOM   6107  H02 WTR  1552      -2.705 -16.031  15.856
TER   
ATOM   6108  O00 WTR  1553       5.866  -3.754  11.347
ATOM   6109  H01 WTR  1553       4.961  -3.836  11.650
ATOM   6110  H02 WTR  1553       6.239  -4.627  11.468
TER   
ATOM   6111  O00 WTR  1554      -5.911 -14.092  20.008
ATOM   6112  H01 WTR  1554      -6.489 -13.343  19.864
ATOM   6113  H02 WTR  1554      -6.063 -14.341  20.920
TER   
ATOM   6114  O00 WTR  1555      -5.967 -16.257  23.575
ATOM   6115  H01 WTR  1555      -6.048 -15.364  23.909
ATOM   6116  H02 WTR  1555      -5.034 -16.359  23.386
TER   
ATOM   6117  O00 WTR  1556      -6.041 -13.427  23.440
ATOM   6118  H01 WTR  1556      -6.347 -12.599  23.811
ATOM   6119  H02 WTR  1556      -5.087 -13.381  23.505
TER   
ATOM   6120  O00 WTR  1557     -11.338 -16.254  18.661
ATOM   6121  H01 WTR  1557     -10.910 -17.077  18.897
ATOM   6122  H02 WTR  1557     -10.695 -15.578  18.877
TER   
ATOM   6123  O00 WTR  1558      -7.629 -15.387  17.574
ATOM   6124  H01 WTR  1558      -6.957 -15.116  16.948
ATOM   6125  H02 WTR  1558      -8.451 -15.081  17.191
TER   
ATOM   6126  O00 WTR  1559      -5.066 -12.388  17.003
ATOM   6127  H01 WTR  1559      -5.879 -12.143  17.446
ATOM   6128  H02 WTR  1559      -5.326 -13.072  16.386
TER   
ATOM   6129  O00 WTR  1560       2.637  -3.952  19.618
ATOM   6130  H01 WTR  1560       2.021  -3.336  20.013
ATOM   6131  H02 WTR  1560       2.351  -4.027  18.707
TER   
ATOM   6132  O00 WTR  1561      -5.432  -4.987  12.203
ATOM   6133  H01 WTR  1561      -5.840  -5.749  11.792
ATOM   6134  H02 WTR  1561      -5.232  -5.274  13.094
TER   
ATOM   6135  O00 WTR  1562     -15.750 -15.911  17.331
ATOM   6136  H01 WTR  1562     -15.389 -15.963  18.216
ATOM   6137  H02 WTR  1562     -16.316 -16.679  17.258
TER   
ATOM   6138  O00 WTR  1563      -7.512 -12.202  19.145
ATOM   6139  H01 WTR  1563      -7.927 -12.264  18.285
ATOM   6140  H02 WTR  1563      -8.223 -11.958  19.737
TER   
ATOM   6141  O00 WTR  1564      -6.983 -17.842  21.355
ATOM   6142  H01 WTR  1564      -6.192 -18.024  20.848
ATOM   6143  H02 WTR  1564      -6.665 -17.425  22.155
TER   
ATOM   6144  O00 WTR  1565      -4.282 -15.679  18.268
ATOM   6145  H01 WTR  1565      -4.817 -16.213  17.682
ATOM   6146  H02 WTR  1565      -4.908 -15.104  18.708
TER   
ATOM   6147  O00 WTR  1566      -6.018  -7.834  22.216
ATOM   6148  H01 WTR  1566      -6.172  -8.431  21.485
ATOM   6149  H02 WTR  1566      -6.085  -8.386  22.995
TER   
ATOM   6150  O00 WTR  1567      -3.407  -3.298  26.383
ATOM   6151  H01 WTR  1567      -4.155  -3.343  25.786
ATOM   6152  H02 WTR  1567      -3.781  -3.011  27.215
TER   
ATOM   6153  O00 WTR  1568      -6.101  -7.878  16.239
ATOM   6154  H01 WTR  1568      -6.814  -7.996  16.866
ATOM   6155  H02 WTR  1568      -5.336  -7.681  16.779
TER   
ATOM   6156  O00 WTR  1569      -6.166 -10.468  23.409
ATOM   6157  H01 WTR  1569      -6.921 -10.181  23.923
ATOM   6158  H02 WTR  1569      -6.544 -10.819  22.603
TER   
ATOM   6159  O00 WTR  1570      -9.888 -14.942  16.536
ATOM   6160  H01 WTR  1570     -10.413 -15.653  16.904
ATOM   6161  H02 WTR  1570     -10.158 -14.166  17.028
TER   
ATOM   6162  O00 WTR  1571      -3.060 -12.789  18.921
ATOM   6163  H01 WTR  1571      -3.234 -11.886  19.185
ATOM   6164  H02 WTR  1571      -3.885 -13.093  18.544
TER   
ATOM   6165  O00 WTR  1572      -3.562 -14.256  21.613
ATOM   6166  H01 WTR  1572      -3.719 -15.176  21.827
ATOM   6167  H02 WTR  1572      -4.071 -14.105  20.817
TER   
ATOM   6168  O00 WTR  1573     -14.621 -15.500  19.816
ATOM   6169  H01 WTR  1573     -13.905 -14.868  19.750
ATOM   6170  H02 WTR  1573     -14.235 -16.253  20.264
TER   
ATOM   6171  O00 WTR  1574      -5.436 -17.928  17.030
ATOM   6172  H01 WTR  1574      -5.812 -18.605  17.593
ATOM   6173  H02 WTR  1574      -4.556 -18.245  16.828
TER   
ATOM   6174  O00 WTR  1575      -8.549 -13.531  22.109
ATOM   6175  H01 WTR  1575      -7.878 -13.871  22.700
ATOM   6176  H02 WTR  1575      -8.777 -14.275  21.551
TER   
ATOM   6177  O00 WTR  1576      -8.569 -15.553  20.248
ATOM   6178  H01 WTR  1576      -8.254 -16.452  20.341
ATOM   6179  H02 WTR  1576      -7.991 -15.163  19.593
TER   
ATOM   6180  O00 WTR  1577      -2.935 -11.275  15.659
ATOM   6181  H01 WTR  1577      -3.498 -11.518  16.394
ATOM   6182  H02 WTR  1577      -3.293 -10.444  15.347
TER   
ATOM   6183  O00 WTR  1578       1.390  -8.734  24.388
ATOM   6184  H01 WTR  1578       1.667  -8.495  23.503
ATOM   6185  H02 WTR  1578       2.185  -9.066  24.805
TER   
ATOM   6186  O00 WTR  1579      -8.595 -18.098  16.805
ATOM   6187  H01 WTR  1579      -8.074 -18.107  16.001
ATOM   6188  H02 WTR  1579      -8.251 -17.359  17.306
TER   
ATOM   6189  O00 WTR  1580       1.395 -19.053  21.664
ATOM   6190  H01 WTR  1580       0.740 -18.414  21.945
ATOM   6191  H02 WTR  1580       0.958 -19.559  20.979
TER   
ATOM   6192  O00 WTR  1581      -0.802 -16.233  24.870
ATOM   6193  H01 WTR  1581      -1.035 -15.447  25.364
ATOM   6194  H02 WTR  1581      -0.508 -16.856  25.535
TER   
ATOM   6195  O00 WTR  1582      -3.024 -12.934  24.299
ATOM   6196  H01 WTR  1582      -2.951 -13.511  23.538
ATOM   6197  H02 WTR  1582      -3.035 -12.051  23.930
TER   
ATOM   6198  O00 WTR  1583     -12.594 -13.341  19.821
ATOM   6199  H01 WTR  1583     -12.949 -12.462  19.951
ATOM   6200  H02 WTR  1583     -12.045 -13.266  19.041
TER   
ATOM   6201  O00 WTR  1584      -3.575 -23.318  18.664
ATOM   6202  H01 WTR  1584      -4.089 -23.093  19.440
ATOM   6203  H02 WTR  1584      -2.984 -24.011  18.961
TER   
ATOM   6204  O00 WTR  1585     -10.159  -9.688  22.606
ATOM   6205  H01 WTR  1585     -11.058  -9.360  22.641
ATOM   6206  H02 WTR  1585     -10.167 -10.333  21.899
TER   
ATOM   6207  O00 WTR  1586      -9.987  -7.117  15.175
ATOM   6208  H01 WTR  1586      -9.908  -7.110  16.129
ATOM   6209  H02 WTR  1586     -10.090  -6.196  14.936
TER   
ATOM   6210  O00 WTR  1587      -5.700  -2.328  13.102
ATOM   6211  H01 WTR  1587      -5.726  -2.547  14.033
ATOM   6212  H02 WTR  1587      -6.049  -3.104  12.663
TER   
ATOM   6213  O00 WTR  1588      -8.036 -12.278  16.248
ATOM   6214  H01 WTR  1588      -7.598 -11.602  15.731
ATOM   6215  H02 WTR  1588      -8.529 -12.790  15.607
TER   
ATOM   6216  O00 WTR  1589      -6.255 -10.030  20.370
ATOM   6217  H01 WTR  1589      -5.318  -9.940  20.198
ATOM   6218  H02 WTR  1589      -6.521 -10.793  19.857
TER   
ATOM   6219  O00 WTR  1590      -8.159  -8.836  24.467
ATOM   6220  H01 WTR  1590      -8.804  -9.352  23.984
ATOM   6221  H02 WTR  1590      -8.622  -8.033  24.704
TER   
ATOM   6222  O00 WTR  1591      -7.991  -8.656  18.351
ATOM   6223  H01 WTR  1591      -8.173  -7.770  18.665
ATOM   6224  H02 WTR  1591      -7.210  -8.926  18.834
TER   
ATOM   6225  O00 WTR  1592       1.023  -7.300  16.328
ATOM   6226  H01 WTR  1592       0.068  -7.280  16.399
ATOM   6227  H02 WTR  1592       1.291  -8.016  16.903
TER   
ATOM   6228  O00 WTR  1593      -9.778 -11.663  20.604
ATOM   6229  H01 WTR  1593     -10.579 -12.077  20.282
ATOM   6230  H02 WTR  1593      -9.389 -12.315  21.187
TER   
ATOM   6231  O00 WTR  1594      -1.482 -15.669  17.728
ATOM   6232  H01 WTR  1594      -1.143 -14.814  17.462
ATOM   6233  H02 WTR  1594      -2.277 -15.468  18.222
TER   
ATOM   6234  O00 WTR  1595       3.406 -11.171  22.966
ATOM   6235  H01 WTR  1595       4.127 -11.547  23.471
ATOM   6236  H02 WTR  1595       2.656 -11.730  23.166
TER   
ATOM   6237  O00 WTR  1596     -10.147  -6.796  21.697
ATOM   6238  H01 WTR  1596     -10.405  -6.643  20.788
ATOM   6239  H02 WTR  1596      -9.787  -7.682  21.699
TER   
ATOM   6240  O00 WTR  1597      -6.300  -9.084  12.759
ATOM   6241  H01 WTR  1597      -6.545  -9.836  12.219
ATOM   6242  H02 WTR  1597      -7.132  -8.666  12.980
TER   
ATOM   6243  O00 WTR  1598      -3.151  -8.638  14.770
ATOM   6244  H01 WTR  1598      -2.928  -8.080  15.514
ATOM   6245  H02 WTR  1598      -3.988  -8.296  14.455
TER   
ATOM   6246  O00 WTR  1599       0.343  -3.946  23.251
ATOM   6247  H01 WTR  1599      -0.187  -3.727  24.017
ATOM   6248  H02 WTR  1599      -0.099  -4.700  22.860
TER   
ATOM   6249  O00 WTR  1600      -7.424  -4.521  25.506
ATOM   6250  H01 WTR  1600      -8.333  -4.229  25.564
ATOM   6251  H02 WTR  1600      -7.456  -5.291  24.937
TER   
ATOM   6252  O00 WTR  1601      -6.028 -22.611  20.111
ATOM   6253  H01 WTR  1601      -6.851 -23.024  20.372
ATOM   6254  H02 WTR  1601      -6.279 -21.729  19.834
TER   
ATOM   6255  O00 WTR  1602       5.641  -7.211  20.406
ATOM   6256  H01 WTR  1602       6.597  -7.198  20.378
ATOM   6257  H02 WTR  1602       5.375  -6.443  19.899
TER   
ATOM   6258  O00 WTR  1603       8.294  -7.135  19.491
ATOM   6259  H01 WTR  1603       8.785  -6.631  18.842
ATOM   6260  H02 WTR  1603       8.723  -7.991  19.503
TER   
ATOM   6261  O00 WTR  1604       5.114 -21.033  15.505
ATOM   6262  H01 WTR  1604       5.472 -21.912  15.385
ATOM   6263  H02 WTR  1604       4.209 -21.179  15.782
TER   
ATOM   6264  O00 WTR  1605       6.068 -14.104  17.813
ATOM   6265  H01 WTR  1605       6.447 -14.545  18.573
ATOM   6266  H02 WTR  1605       6.074 -14.767  17.122
TER   
ATOM   6267  O00 WTR  1606      10.418   4.725  19.264
ATOM   6268  H01 WTR  1606       9.594   5.091  19.586
ATOM   6269  H02 WTR  1606      10.221   3.805  19.091
TER   
ATOM   6270  O00 WTR  1607      -0.542 -10.602  23.584
ATOM   6271  H01 WTR  1607       0.144 -11.251  23.429
ATOM   6272  H02 WTR  1607      -0.068  -9.803  23.814
TER   
ATOM   6273  O00 WTR  1608      10.136 -13.317  12.909
ATOM   6274  H01 WTR  1608      10.639 -14.070  12.601
ATOM   6275  H02 WTR  1608      10.794 -12.714  13.256
TER   
ATOM   6276  O00 WTR  1609       7.458  -2.315  13.194
ATOM   6277  H01 WTR  1609       6.919  -2.722  12.515
ATOM   6278  H02 WTR  1609       7.208  -2.765  14.001
TER   
ATOM   6279  O00 WTR  1610      12.221 -14.490  20.149
ATOM   6280  H01 WTR  1610      11.474 -14.509  19.551
ATOM   6281  H02 WTR  1610      11.881 -14.848  20.969
TER   
ATOM   6282  O00 WTR  1611      -0.390 -12.695  19.537
ATOM   6283  H01 WTR  1611      -0.217 -11.770  19.709
ATOM   6284  H02 WTR  1611      -1.281 -12.711  19.186
TER   
ATOM   6285  O00 WTR  1612      -3.408 -10.430  22.692
ATOM   6286  H01 WTR  1612      -3.617  -9.742  23.323
ATOM   6287  H02 WTR  1612      -2.474 -10.597  22.820
TER   
ATOM   6288  O00 WTR  1613       2.087 -17.781  17.337
ATOM   6289  H01 WTR  1613       2.056 -17.405  18.216
ATOM   6290  H02 WTR  1613       1.169 -17.856  17.076
TER   
ATOM   6291  O00 WTR  1614       2.420 -20.113  19.119
ATOM   6292  H01 WTR  1614       3.236 -20.144  19.618
ATOM   6293  H02 WTR  1614       2.555 -19.411  18.483
TER   
ATOM   6294  O00 WTR  1615       9.938  -8.597  17.206
ATOM   6295  H01 WTR  1615      10.778  -8.142  17.146
ATOM   6296  H02 WTR  1615      10.128  -9.384  17.717
TER   
ATOM   6297  O00 WTR  1616      -0.185 -16.861  22.191
ATOM   6298  H01 WTR  1616      -0.290 -16.017  21.752
ATOM   6299  H02 WTR  1616      -0.228 -16.654  23.125
TER   
ATOM   6300  O00 WTR  1617       4.299  -2.936  24.323
ATOM   6301  H01 WTR  1617       3.715  -2.179  24.271
ATOM   6302  H02 WTR  1617       3.713  -3.693  24.310
TER   
ATOM   6303  O00 WTR  1618       7.088 -10.158  12.870
ATOM   6304  H01 WTR  1618       7.389 -10.715  12.152
ATOM   6305  H02 WTR  1618       6.231  -9.842  12.585
TER   
ATOM   6306  O00 WTR  1619      -1.585 -14.196  26.556
ATOM   6307  H01 WTR  1619      -1.830 -13.538  25.906
ATOM   6308  H02 WTR  1619      -2.008 -13.903  27.364
TER   
ATOM   6309  O00 WTR  1620       6.919 -16.922  21.029
ATOM   6310  H01 WTR  1620       7.774 -17.341  21.136
ATOM   6311  H02 WTR  1620       7.112 -16.089  20.601
TER   
ATOM   6312  O00 WTR  1621       4.379 -12.319  14.941
ATOM   6313  H01 WTR  1621       4.240 -12.525  15.865
ATOM   6314  H02 WTR  1621       5.329 -12.237  14.854
TER   
ATOM   6315  O00 WTR  1622       8.102 -13.222  22.536
ATOM   6316  H01 WTR  1622       7.175 -13.127  22.756
ATOM   6317  H02 WTR  1622       8.440 -13.841  23.183
TER   
ATOM   6318  O00 WTR  1623      -2.951 -18.992  16.879
ATOM   6319  H01 WTR  1623      -2.483 -19.387  17.614
ATOM   6320  H02 WTR  1623      -3.346 -19.734  16.420
TER   
ATOM   6321  O00 WTR  1624       4.204 -16.215  16.410
ATOM   6322  H01 WTR  1624       3.617 -16.959  16.543
ATOM   6323  H02 WTR  1624       5.050 -16.514  16.742
TER   
ATOM   6324  O00 WTR  1625      14.816 -15.584  19.412
ATOM   6325  H01 WTR  1625      14.668 -16.513  19.593
ATOM   6326  H02 WTR  1625      13.974 -15.167  19.595
TER   
ATOM   6327  O00 WTR  1626      -0.151 -16.905   9.464
ATOM   6328  H01 WTR  1626      -0.435 -16.719   8.569
ATOM   6329  H02 WTR  1626       0.780 -17.113   9.381
TER   
ATOM   6330  O00 WTR  1627       3.804 -12.796  17.838
ATOM   6331  H01 WTR  1627       4.096 -12.087  18.411
ATOM   6332  H02 WTR  1627       4.580 -13.344  17.721
TER   
ATOM   6333  O00 WTR  1628       9.827 -11.756  21.021
ATOM   6334  H01 WTR  1628       9.191 -12.293  21.494
ATOM   6335  H02 WTR  1628       9.535 -10.856  21.165
TER   
ATOM   6336  O00 WTR  1629       8.219 -12.238  11.383
ATOM   6337  H01 WTR  1629       8.645 -11.814  10.638
ATOM   6338  H02 WTR  1629       8.941 -12.604  11.895
TER   
ATOM   6339  O00 WTR  1630       5.850  -6.710  15.094
ATOM   6340  H01 WTR  1630       6.542  -7.370  15.134
ATOM   6341  H02 WTR  1630       5.125  -7.091  15.589
TER   
ATOM   6342  O00 WTR  1631      12.512  -7.541  21.263
ATOM   6343  H01 WTR  1631      13.109  -7.215  21.938
ATOM   6344  H02 WTR  1631      12.189  -6.752  20.828
TER   
ATOM   6345  O00 WTR  1632       5.635   6.944  19.016
ATOM   6346  H01 WTR  1632       4.724   7.051  18.741
ATOM   6347  H02 WTR  1632       6.106   7.645  18.567
TER   
ATOM   6348  O00 WTR  1633       4.167 -18.664  22.901
ATOM   6349  H01 WTR  1633       3.297 -18.825  22.537
ATOM   6350  H02 WTR  1633       4.472 -19.526  23.184
TER   
ATOM   6351  O00 WTR  1634       1.693 -13.339  22.721
ATOM   6352  H01 WTR  1634       2.438 -13.853  22.408
ATOM   6353  H02 WTR  1634       0.957 -13.630  22.182
TER   
ATOM   6354  O00 WTR  1635       0.941  -2.121  21.071
ATOM   6355  H01 WTR  1635       0.516  -2.709  21.696
ATOM   6356  H02 WTR  1635       0.218  -1.735  20.576
TER   
ATOM   6357  O00 WTR  1636      10.085 -11.340  18.321
ATOM   6358  H01 WTR  1636       9.974 -11.560  19.246
ATOM   6359  H02 WTR  1636       9.222 -11.485  17.934
TER   
ATOM   6360  O00 WTR  1637       0.452  -6.400  25.391
ATOM   6361  H01 WTR  1637       1.162  -5.773  25.249
ATOM   6362  H02 WTR  1637       0.814  -7.240  25.111
TER   
ATOM   6363  O00 WTR  1638       5.863 -16.353  23.513
ATOM   6364  H01 WTR  1638       6.294 -16.526  22.676
ATOM   6365  H02 WTR  1638       5.323 -17.127  23.671
TER   
ATOM   6366  O00 WTR  1639       3.883 -14.832  21.784
ATOM   6367  H01 WTR  1639       4.495 -15.384  22.272
ATOM   6368  H02 WTR  1639       3.698 -15.327  20.985
TER   
ATOM   6369  O00 WTR  1640       5.229  -9.699  19.116
ATOM   6370  H01 WTR  1640       5.424  -8.919  19.636
ATOM   6371  H02 WTR  1640       4.456 -10.078  19.534
TER   
ATOM   6372  O00 WTR  1641       3.043  -6.256  21.299
ATOM   6373  H01 WTR  1641       3.903  -6.522  20.974
ATOM   6374  H02 WTR  1641       2.754  -5.581  20.685
TER   
ATOM   6375  O00 WTR  1642       3.573 -11.660  20.360
ATOM   6376  H01 WTR  1642       3.437 -11.460  21.286
ATOM   6377  H02 WTR  1642       3.151 -12.510  20.233
TER   
ATOM   6378  O00 WTR  1643       9.725  -9.003  21.523
ATOM   6379  H01 WTR  1643       9.324  -8.294  22.026
ATOM   6380  H02 WTR  1643      10.638  -8.735  21.416
TER   
ATOM   6381  O00 WTR  1644      11.247  -5.392  19.764
ATOM   6382  H01 WTR  1644      11.459  -4.464  19.668
ATOM   6383  H02 WTR  1644      10.543  -5.544  19.134
TER   
ATOM   6384  O00 WTR  1645       7.877   2.941  23.187
ATOM   6385  H01 WTR  1645       8.738   2.645  23.483
ATOM   6386  H02 WTR  1645       7.262   2.319  23.576
TER   
ATOM   6387  O00 WTR  1646     -14.213  -2.363  19.076
ATOM   6388  H01 WTR  1646     -13.619  -2.482  19.817
ATOM   6389  H02 WTR  1646     -13.892  -2.971  18.410
TER   
ATOM   6390  O00 WTR  1647      -5.844   2.169  15.412
ATOM   6391  H01 WTR  1647      -4.989   1.760  15.279
ATOM   6392  H02 WTR  1647      -5.643   3.022  15.799
TER   
ATOM   6393  O00 WTR  1648      -1.871   3.719  15.655
ATOM   6394  H01 WTR  1648      -1.207   3.504  15.000
ATOM   6395  H02 WTR  1648      -1.857   4.675  15.706
TER   
ATOM   6396  O00 WTR  1649      -8.565   5.517  16.073
ATOM   6397  H01 WTR  1649      -8.616   5.470  15.119
ATOM   6398  H02 WTR  1649      -9.422   5.847  16.343
TER   
ATOM   6399  O00 WTR  1650      -6.158   3.635  23.499
ATOM   6400  H01 WTR  1650      -5.716   4.185  22.853
ATOM   6401  H02 WTR  1650      -5.464   3.366  24.101
TER   
ATOM   6402  O00 WTR  1651     -15.583  -0.225  17.879
ATOM   6403  H01 WTR  1651     -16.492  -0.429  17.659
ATOM   6404  H02 WTR  1651     -15.213  -1.060  18.167
TER   
ATOM   6405  O00 WTR  1652      -4.724  -5.900  14.708
ATOM   6406  H01 WTR  1652      -4.484  -5.148  15.249
ATOM   6407  H02 WTR  1652      -5.533  -6.230  15.099
TER   
ATOM   6408  O00 WTR  1653     -11.356  -0.453  16.144
ATOM   6409  H01 WTR  1653     -12.293  -0.339  15.987
ATOM   6410  H02 WTR  1653     -11.308  -0.970  16.948
TER   
ATOM   6411  O00 WTR  1654      -7.845  -1.915  10.737
ATOM   6412  H01 WTR  1654      -8.237  -1.553   9.942
ATOM   6413  H02 WTR  1654      -7.553  -1.149  11.230
TER   
ATOM   6414  O00 WTR  1655      -3.400   5.942  19.180
ATOM   6415  H01 WTR  1655      -3.617   6.397  19.994
ATOM   6416  H02 WTR  1655      -4.003   5.199  19.153
TER   
ATOM   6417  O00 WTR  1656     -17.133   2.901  14.921
ATOM   6418  H01 WTR  1656     -17.255   3.197  15.823
ATOM   6419  H02 WTR  1656     -16.313   3.308  14.644
TER   
ATOM   6420  O00 WTR  1657      -2.641   1.289  21.407
ATOM   6421  H01 WTR  1657      -2.770   1.623  22.295
ATOM   6422  H02 WTR  1657      -1.722   1.473  21.212
TER   
ATOM   6423  O00 WTR  1658      -5.182   4.715  16.273
ATOM   6424  H01 WTR  1658      -4.240   4.816  16.135
ATOM   6425  H02 WTR  1658      -5.274   4.595  17.218
TER   
ATOM   6426  O00 WTR  1659      -9.179   0.182  22.387
ATOM   6427  H01 WTR  1659      -9.770   0.908  22.188
ATOM   6428  H02 WTR  1659      -8.768   0.429  23.216
TER   
ATOM   6429  O00 WTR  1660      -2.029  -2.448  12.996
ATOM   6430  H01 WTR  1660      -2.231  -3.140  12.366
ATOM   6431  H02 WTR  1660      -2.514  -1.686  12.680
TER   
ATOM   6432  O00 WTR  1661      -0.617  -3.754  25.734
ATOM   6433  H01 WTR  1661      -1.553  -3.600  25.866
ATOM   6434  H02 WTR  1661      -0.511  -4.698  25.849
TER   
ATOM   6435  O00 WTR  1662      -5.162  -6.726  18.697
ATOM   6436  H01 WTR  1662      -4.590  -6.600  19.454
ATOM   6437  H02 WTR  1662      -5.504  -5.852  18.507
TER   
ATOM   6438  O00 WTR  1663      -9.457   1.690  18.891
ATOM   6439  H01 WTR  1663      -8.920   2.460  19.073
ATOM   6440  H02 WTR  1663     -10.094   1.667  19.605
TER   
ATOM   6441  O00 WTR  1664      10.446  -8.904  13.168
ATOM   6442  H01 WTR  1664      10.522  -9.577  13.843
ATOM   6443  H02 WTR  1664      11.277  -8.431  13.204
TER   
ATOM   6444  O00 WTR  1665       2.685  -5.124  23.899
ATOM   6445  H01 WTR  1665       2.823  -5.772  23.208
ATOM   6446  H02 WTR  1665       2.072  -4.495  23.518
TER   
ATOM   6447  O00 WTR  1666      -5.010   1.359  19.603
ATOM   6448  H01 WTR  1666      -4.187   1.515  20.066
ATOM   6449  H02 WTR  1666      -5.533   0.838  20.211
TER   
ATOM   6450  O00 WTR  1667      -0.693  -0.551  19.121
ATOM   6451  H01 WTR  1667      -0.420  -1.229  18.502
ATOM   6452  H02 WTR  1667       0.049   0.052  19.159
TER   
ATOM   6453  O00 WTR  1668      -3.300  -6.261  21.205
ATOM   6454  H01 WTR  1668      -4.138  -6.518  21.591
ATOM   6455  H02 WTR  1668      -2.692  -6.239  21.944
TER   
ATOM   6456  O00 WTR  1669      -0.138   2.487  21.029
ATOM   6457  H01 WTR  1669       0.311   2.322  20.199
ATOM   6458  H02 WTR  1669      -0.514   3.362  20.928
TER   
ATOM   6459  O00 WTR  1670     -13.736 -10.785  20.104
ATOM   6460  H01 WTR  1670     -13.643 -10.240  20.886
ATOM   6461  H02 WTR  1670     -14.681 -10.856  19.973
TER   
ATOM   6462  O00 WTR  1671     -12.666  -1.798  21.154
ATOM   6463  H01 WTR  1671     -11.929  -2.075  20.609
ATOM   6464  H02 WTR  1671     -12.385  -1.988  22.050
TER   
ATOM   6465  O00 WTR  1672      -2.922   1.150  24.221
ATOM   6466  H01 WTR  1672      -2.287   0.438  24.137
ATOM   6467  H02 WTR  1672      -3.775   0.719  24.155
TER   
ATOM   6468  O00 WTR  1673      -3.525  -2.675  19.263
ATOM   6469  H01 WTR  1673      -3.679  -1.915  18.702
ATOM   6470  H02 WTR  1673      -3.069  -2.321  20.027
TER   
ATOM   6471  O00 WTR  1674      -8.253   4.407  18.739
ATOM   6472  H01 WTR  1674      -9.138   4.480  19.097
ATOM   6473  H02 WTR  1674      -8.288   4.886  17.911
TER   
ATOM   6474  O00 WTR  1675      -7.270  -0.157  16.044
ATOM   6475  H01 WTR  1675      -7.910  -0.079  15.337
ATOM   6476  H02 WTR  1675      -6.575   0.458  15.808
TER   
ATOM   6477  O00 WTR  1676     -11.233  -1.387  19.031
ATOM   6478  H01 WTR  1676     -11.296  -0.673  19.666
ATOM   6479  H02 WTR  1676     -10.339  -1.330  18.694
TER   
ATOM   6480  O00 WTR  1677       0.814  -7.951  21.549
ATOM   6481  H01 WTR  1677       0.937  -8.845  21.229
ATOM   6482  H02 WTR  1677       1.646  -7.514  21.368
TER   
ATOM   6483  O00 WTR  1678      -5.285  -0.022  23.645
ATOM   6484  H01 WTR  1678      -5.785  -0.193  22.847
ATOM   6485  H02 WTR  1678      -5.418  -0.802  24.183
TER   
ATOM   6486  O00 WTR  1679      -2.026  -2.741  15.679
ATOM   6487  H01 WTR  1679      -2.603  -3.465  15.921
ATOM   6488  H02 WTR  1679      -2.044  -2.730  14.722
TER   
ATOM   6489  O00 WTR  1680       2.595 -16.999  19.928
ATOM   6490  H01 WTR  1680       2.274 -16.098  19.942
ATOM   6491  H02 WTR  1680       2.027 -17.467  20.540
TER   
ATOM   6492  O00 WTR  1681     -14.289  -6.731  21.454
ATOM   6493  H01 WTR  1681     -14.398  -5.851  21.814
ATOM   6494  H02 WTR  1681     -15.137  -6.935  21.059
TER   
ATOM   6495  O00 WTR  1682      -6.687  -2.607  19.705
ATOM   6496  H01 WTR  1682      -7.229  -2.016  19.182
ATOM   6497  H02 WTR  1682      -5.795  -2.452  19.396
TER   
ATOM   6498  O00 WTR  1683      -6.563  -0.353  21.072
ATOM   6499  H01 WTR  1683      -6.524  -1.175  20.583
ATOM   6500  H02 WTR  1683      -7.479  -0.276  21.341
TER   
ATOM   6501  O00 WTR  1684      -4.960   5.115  21.597
ATOM   6502  H01 WTR  1684      -5.179   4.789  20.724
ATOM   6503  H02 WTR  1684      -5.606   5.801  21.766
TER   
ATOM   6504  O00 WTR  1685     -13.530   0.610  19.692
ATOM   6505  H01 WTR  1685     -13.324  -0.278  19.985
ATOM   6506  H02 WTR  1685     -13.993   0.487  18.864
TER   
ATOM   6507  O00 WTR  1686      -0.453   6.073  13.610
ATOM   6508  H01 WTR  1686      -1.134   6.593  13.182
ATOM   6509  H02 WTR  1686      -0.165   6.614  14.346
TER   
ATOM   6510  O00 WTR  1687      12.315 -14.553  16.525
ATOM   6511  H01 WTR  1687      12.996 -14.932  17.081
ATOM   6512  H02 WTR  1687      11.497 -14.741  16.986
TER   
ATOM   6513  O00 WTR  1688      -1.933  -0.210  16.517
ATOM   6514  H01 WTR  1688      -1.705  -0.109  17.442
ATOM   6515  H02 WTR  1688      -1.842  -1.148  16.348
TER   
ATOM   6516  O00 WTR  1689      -1.732  -7.617  19.553
ATOM   6517  H01 WTR  1689      -0.918  -7.797  20.025
ATOM   6518  H02 WTR  1689      -2.281  -7.157  20.188
TER   
ATOM   6519  O00 WTR  1690      -8.372 -19.509   9.917
ATOM   6520  H01 WTR  1690      -7.689 -18.840   9.954
ATOM   6521  H02 WTR  1690      -8.959 -19.292  10.642
TER   
ATOM   6522  O00 WTR  1691      -2.220   5.295  22.785
ATOM   6523  H01 WTR  1691      -3.002   5.550  22.296
ATOM   6524  H02 WTR  1691      -2.491   4.530  23.290
TER   
ATOM   6525  O00 WTR  1692     -11.185   6.491  17.211
ATOM   6526  H01 WTR  1692     -11.783   6.096  16.576
ATOM   6527  H02 WTR  1692     -11.021   7.371  16.871
TER   
ATOM   6528  O00 WTR  1693      -7.660   1.472  24.359
ATOM   6529  H01 WTR  1693      -7.410   2.215  23.810
ATOM   6530  H02 WTR  1693      -6.954   0.837  24.239
TER   
ATOM   6531  O00 WTR  1694      -4.687  -0.751  17.703
ATOM   6532  H01 WTR  1694      -4.733  -0.123  18.424
ATOM   6533  H02 WTR  1694      -3.913  -0.489  17.205
TER   
ATOM   6534  O00 WTR  1695      -3.363 -16.809  22.443
ATOM   6535  H01 WTR  1695      -3.747 -17.397  21.793
ATOM   6536  H02 WTR  1695      -2.424 -16.991  22.405
TER   
ATOM   6537  O00 WTR  1696      -3.347  -9.865  19.667
ATOM   6538  H01 WTR  1696      -3.307 -10.038  20.607
ATOM   6539  H02 WTR  1696      -2.822  -9.073  19.546
TER   
ATOM   6540  O00 WTR  1697       6.705  -6.300  12.488
ATOM   6541  H01 WTR  1697       6.294  -7.081  12.119
ATOM   6542  H02 WTR  1697       6.363  -6.248  13.381
TER   
ATOM   6543  O00 WTR  1698       1.097   1.579  18.762
ATOM   6544  H01 WTR  1698       1.907   1.683  19.260
ATOM   6545  H02 WTR  1698       1.374   1.600  17.846
TER   
ATOM   6546  O00 WTR  1699       6.995  -3.815  15.422
ATOM   6547  H01 WTR  1699       7.500  -3.595  16.204
ATOM   6548  H02 WTR  1699       6.918  -4.769  15.447
TER   
ATOM   6549  O00 WTR  1700       1.966  -9.433  17.607
ATOM   6550  H01 WTR  1700       1.845 -10.251  17.125
ATOM   6551  H02 WTR  1700       2.805  -9.093  17.296
TER   
ATOM   6552  O00 WTR  1701       1.675   6.295  21.461
ATOM   6553  H01 WTR  1701       1.815   7.117  20.991
ATOM   6554  H02 WTR  1701       0.841   5.965  21.127
TER   
ATOM   6555  O00 WTR  1702      14.728  -7.653  19.689
ATOM   6556  H01 WTR  1702      14.382  -8.457  19.302
ATOM   6557  H02 WTR  1702      13.994  -7.289  20.183
TER   
ATOM   6558  O00 WTR  1703       2.715  -1.007  22.649
ATOM   6559  H01 WTR  1703       2.447  -0.249  23.169
ATOM   6560  H02 WTR  1703       1.939  -1.232  22.136
TER   
ATOM   6561  O00 WTR  1704       7.190  -1.062  17.432
ATOM   6562  H01 WTR  1704       7.534  -0.491  18.120
ATOM   6563  H02 WTR  1704       7.540  -0.696  16.620
TER   
ATOM   6564  O00 WTR  1705      -0.746   5.334  20.561
ATOM   6565  H01 WTR  1705      -1.347   5.492  19.833
ATOM   6566  H02 WTR  1705      -1.303   5.346  21.339
TER   
ATOM   6567  O00 WTR  1706       8.073  -3.536  17.898
ATOM   6568  H01 WTR  1706       7.689  -2.673  17.745
ATOM   6569  H02 WTR  1706       7.525  -3.925  18.579
TER   
ATOM   6570  O00 WTR  1707       6.021   2.539  16.524
ATOM   6571  H01 WTR  1707       6.667   2.764  15.855
ATOM   6572  H02 WTR  1707       5.491   3.330  16.622
TER   
ATOM   6573  O00 WTR  1708       4.529  -1.633  19.174
ATOM   6574  H01 WTR  1708       3.915  -2.356  19.299
ATOM   6575  H02 WTR  1708       4.960  -1.534  20.023
TER   
ATOM   6576  O00 WTR  1709      -0.785  -6.385  12.032
ATOM   6577  H01 WTR  1709      -0.589  -6.919  11.263
ATOM   6578  H02 WTR  1709      -1.516  -5.831  11.760
TER   
ATOM   6579  O00 WTR  1710       9.497  -5.681  17.632
ATOM   6580  H01 WTR  1710       9.099  -4.813  17.573
ATOM   6581  H02 WTR  1710       9.903  -5.817  16.776
TER   
ATOM   6582  O00 WTR  1711      11.782  -2.949  17.022
ATOM   6583  H01 WTR  1711      11.126  -3.228  16.383
ATOM   6584  H02 WTR  1711      12.601  -3.331  16.707
TER   
ATOM   6585  O00 WTR  1712      11.767   2.307  11.964
ATOM   6586  H01 WTR  1712      11.710   2.616  12.868
ATOM   6587  H02 WTR  1712      12.502   2.792  11.589
TER   
ATOM   6588  O00 WTR  1713      -2.784  -4.543  11.389
ATOM   6589  H01 WTR  1713      -2.912  -4.359  10.458
ATOM   6590  H02 WTR  1713      -3.657  -4.769  11.711
TER   
ATOM   6591  O00 WTR  1714       5.241  -0.387  21.589
ATOM   6592  H01 WTR  1714       5.884  -0.557  22.277
ATOM   6593  H02 WTR  1714       4.437  -0.800  21.905
TER   
ATOM   6594  O00 WTR  1715      11.088  -0.112  17.501
ATOM   6595  H01 WTR  1715      11.304  -1.012  17.745
ATOM   6596  H02 WTR  1715      10.225   0.041  17.888
TER   
ATOM   6597  O00 WTR  1716       2.126  -4.683  17.149
ATOM   6598  H01 WTR  1716       2.962  -4.627  16.686
ATOM   6599  H02 WTR  1716       1.745  -5.511  16.858
TER   
ATOM   6600  O00 WTR  1717       3.857  -3.810  13.702
ATOM   6601  H01 WTR  1717       3.014  -4.263  13.740
ATOM   6602  H02 WTR  1717       4.472  -4.411  14.122
TER   
ATOM   6603  O00 WTR  1718       4.156  -8.210  17.025
ATOM   6604  H01 WTR  1718       4.057  -8.848  16.318
ATOM   6605  H02 WTR  1718       4.656  -8.674  17.698
TER   
ATOM   6606  O00 WTR  1719       5.786  -4.452  19.299
ATOM   6607  H01 WTR  1719       5.422  -4.107  20.115
ATOM   6608  H02 WTR  1719       5.247  -4.061  18.612
TER   
ATOM   6609  O00 WTR  1720       9.927   5.273  16.336
ATOM   6610  H01 WTR  1720       9.569   5.207  17.221
ATOM   6611  H02 WTR  1720      10.710   5.814  16.434
TER   
ATOM   6612  O00 WTR  1721       0.318  -2.469  17.125
ATOM   6613  H01 WTR  1721       1.021  -3.067  16.870
ATOM   6614  H02 WTR  1721      -0.402  -2.676  16.529
TER   
ATOM   6615  O00 WTR  1722      -1.825  -7.302  16.705
ATOM   6616  H01 WTR  1722      -2.019  -6.369  16.787
ATOM   6617  H02 WTR  1722      -1.708  -7.603  17.607
TER   
ATOM   6618  O00 WTR  1723      -5.360  -2.961  24.576
ATOM   6619  H01 WTR  1723      -5.047  -3.311  23.742
ATOM   6620  H02 WTR  1723      -6.182  -3.424  24.738
TER   
ATOM   6621  O00 WTR  1724       5.422  -3.854  22.049
ATOM   6622  H01 WTR  1724       5.253  -3.597  22.956
ATOM   6623  H02 WTR  1724       5.215  -4.788  22.022
TER   
ATOM   6624  O00 WTR  1725      -6.582  -4.532  17.980
ATOM   6625  H01 WTR  1725      -6.661  -3.895  18.690
ATOM   6626  H02 WTR  1725      -6.182  -4.042  17.261
TER   
ATOM   6627  O00 WTR  1726       9.663  -0.953  21.200
ATOM   6628  H01 WTR  1726       9.055  -1.692  21.199
ATOM   6629  H02 WTR  1726      10.523  -1.348  21.054
TER   
ATOM   6630  O00 WTR  1727       1.337 -10.347  20.055
ATOM   6631  H01 WTR  1727       1.595  -9.830  19.292
ATOM   6632  H02 WTR  1727       2.096 -10.900  20.239
TER   
ATOM   6633  O00 WTR  1728       8.018   2.443  14.303
ATOM   6634  H01 WTR  1728       8.848   2.868  14.519
ATOM   6635  H02 WTR  1728       7.635   2.996  13.623
TER   
ATOM   6636  O00 WTR  1729      -2.786  -1.607  22.157
ATOM   6637  H01 WTR  1729      -2.917  -0.684  21.941
ATOM   6638  H02 WTR  1729      -1.995  -1.617  22.697
TER   
ATOM   6639  O00 WTR  1730       4.694  -3.282  17.075
ATOM   6640  H01 WTR  1730       4.680  -2.399  17.442
ATOM   6641  H02 WTR  1730       5.472  -3.298  16.517
TER   
ATOM   6642  O00 WTR  1731      -3.205   1.429  14.901
ATOM   6643  H01 WTR  1731      -2.791   0.759  15.445
ATOM   6644  H02 WTR  1731      -2.839   2.255  15.217
TER   
ATOM   6645  O00 WTR  1732       5.914   3.211  21.107
ATOM   6646  H01 WTR  1732       6.636   3.035  21.710
ATOM   6647  H02 WTR  1732       6.324   3.237  20.242
TER   
ATOM   6648  O00 WTR  1733      -3.624   3.765  24.617
ATOM   6649  H01 WTR  1733      -3.376   4.013  25.508
ATOM   6650  H02 WTR  1733      -3.414   2.833  24.560
TER   
ATOM   6651  O00 WTR  1734       9.908   2.201  18.954
ATOM   6652  H01 WTR  1734       8.955   2.221  19.042
ATOM   6653  H02 WTR  1734      10.223   1.934  19.818
TER   
ATOM   6654  O00 WTR  1735       0.562   3.647  13.931
ATOM   6655  H01 WTR  1735       0.404   4.563  13.701
ATOM   6656  H02 WTR  1735       0.106   3.148  13.253
TER   
ATOM   6657  O00 WTR  1736      -1.098  -6.455  23.012
ATOM   6658  H01 WTR  1736      -0.668  -7.062  22.411
ATOM   6659  H02 WTR  1736      -0.777  -6.706  23.878
TER   
ATOM   6660  O00 WTR  1737       9.816  -1.499  12.043
ATOM   6661  H01 WTR  1737       9.009  -1.861  12.409
ATOM   6662  H02 WTR  1737      10.250  -1.078  12.785
TER   
ATOM   6663  O00 WTR  1738       8.341 -17.198  24.340
ATOM   6664  H01 WTR  1738       8.693 -16.676  25.061
ATOM   6665  H02 WTR  1738       7.498 -16.791  24.138
TER   
ATOM   6666  O00 WTR  1739       2.453   7.812  18.794
ATOM   6667  H01 WTR  1739       1.956   8.302  18.140
ATOM   6668  H02 WTR  1739       2.160   6.906  18.690
TER   
ATOM   6669  O00 WTR  1740       7.438   0.239  19.819
ATOM   6670  H01 WTR  1740       6.624   0.019  20.273
ATOM   6671  H02 WTR  1740       8.126  -0.148  20.360
TER   
ATOM   6672  O00 WTR  1741       1.265   1.565  23.079
ATOM   6673  H01 WTR  1741       0.572   1.828  22.474
ATOM   6674  H02 WTR  1741       1.687   2.385  23.332
TER   
ATOM   6675  O00 WTR  1742      11.828  -2.822  19.854
ATOM   6676  H01 WTR  1742      12.154  -2.825  18.955
ATOM   6677  H02 WTR  1742      12.365  -2.168  20.302
TER   
ATOM   6678  O00 WTR  1743       5.916 -13.616  23.849
ATOM   6679  H01 WTR  1743       6.006 -14.545  24.060
ATOM   6680  H02 WTR  1743       5.140 -13.570  23.290
TER   
ATOM   6681  O00 WTR  1744      14.821 -10.839  21.198
ATOM   6682  H01 WTR  1744      14.045 -11.038  21.722
ATOM   6683  H02 WTR  1744      15.500 -11.419  21.545
TER   
ATOM   6684  O00 WTR  1745      16.378 -11.624  16.210
ATOM   6685  H01 WTR  1745      15.440 -11.459  16.304
ATOM   6686  H02 WTR  1745      16.462 -12.576  16.265
TER   
ATOM   6687  O00 WTR  1746      10.663   0.075  14.725
ATOM   6688  H01 WTR  1746      10.863  -0.139  15.637
ATOM   6689  H02 WTR  1746       9.707   0.120  14.693
TER   
ATOM   6690  O00 WTR  1747      13.324  -1.541  13.294
ATOM   6691  H01 WTR  1747      13.218  -0.909  14.005
ATOM   6692  H02 WTR  1747      12.800  -2.295  13.563
TER   
ATOM   6693  O00 WTR  1748      12.580 -12.400  21.901
ATOM   6694  H01 WTR  1748      12.387 -12.980  21.165
ATOM   6695  H02 WTR  1748      11.838 -11.795  21.932
TER   
ATOM   6696  O00 WTR  1749      18.953 -15.689  16.836
ATOM   6697  H01 WTR  1749      18.837 -15.537  17.774
ATOM   6698  H02 WTR  1749      19.598 -15.036  16.565
TER   
ATOM   6699  O00 WTR  1750      20.446 -13.497  15.598
ATOM   6700  H01 WTR  1750      21.349 -13.738  15.804
ATOM   6701  H02 WTR  1750      20.371 -12.586  15.884
TER   
ATOM   6702  O00 WTR  1751      19.281 -13.615  10.385
ATOM   6703  H01 WTR  1751      18.349 -13.546  10.179
ATOM   6704  H02 WTR  1751      19.329 -13.474  11.331
TER   
ATOM   6705  O00 WTR  1752       7.672 -14.620  20.174
ATOM   6706  H01 WTR  1752       7.935 -14.034  20.884
ATOM   6707  H02 WTR  1752       8.485 -14.806  19.705
TER   
ATOM   6708  O00 WTR  1753      10.802 -17.150  17.297
ATOM   6709  H01 WTR  1753      10.676 -17.748  16.560
ATOM   6710  H02 WTR  1753      10.948 -17.724  18.049
TER   
ATOM   6711  O00 WTR  1754      10.114 -16.379  22.589
ATOM   6712  H01 WTR  1754       9.511 -16.781  23.214
ATOM   6713  H02 WTR  1754      10.889 -16.163  23.108
TER   
ATOM   6714  O00 WTR  1755      16.830 -12.199  22.514
ATOM   6715  H01 WTR  1755      17.622 -12.026  22.005
ATOM   6716  H02 WTR  1755      16.616 -13.112  22.321
TER   
ATOM   6717  O00 WTR  1756       9.310  -5.741  21.568
ATOM   6718  H01 WTR  1756       8.892  -6.437  21.060
ATOM   6719  H02 WTR  1756      10.127  -5.563  21.104
TER   
ATOM   6720  O00 WTR  1757      12.597 -15.227  23.458
ATOM   6721  H01 WTR  1757      13.397 -15.671  23.175
ATOM   6722  H02 WTR  1757      12.786 -14.296  23.345
TER   
ATOM   6723  O00 WTR  1758       7.625  -0.937  23.254
ATOM   6724  H01 WTR  1758       8.427  -0.847  22.740
ATOM   6725  H02 WTR  1758       7.539  -1.879  23.401
TER   
ATOM   6726  O00 WTR  1759      14.399 -18.057  18.123
ATOM   6727  H01 WTR  1759      15.167 -18.485  17.745
ATOM   6728  H02 WTR  1759      13.874 -17.795  17.367
TER   
ATOM   6729  O00 WTR  1760      11.642   1.998  22.340
ATOM   6730  H01 WTR  1760      11.965   2.754  21.850
ATOM   6731  H02 WTR  1760      11.781   2.229  23.258
TER   
ATOM   6732  O00 WTR  1761      16.655 -14.912  21.362
ATOM   6733  H01 WTR  1761      16.005 -15.121  20.691
ATOM   6734  H02 WTR  1761      17.461 -14.751  20.872
TER   
ATOM   6735  O00 WTR  1762      14.352   3.648  18.746
ATOM   6736  H01 WTR  1762      13.961   3.202  17.995
ATOM   6737  H02 WTR  1762      14.586   4.515  18.414
TER   
ATOM   6738  O00 WTR  1763      16.866  -9.459  19.819
ATOM   6739  H01 WTR  1763      16.223 -10.024  20.246
ATOM   6740  H02 WTR  1763      16.555  -8.570  19.988
TER   
ATOM   6741  O00 WTR  1764       9.739  -4.302  14.998
ATOM   6742  H01 WTR  1764       8.854  -4.192  14.652
ATOM   6743  H02 WTR  1764      10.196  -4.814  14.331
TER   
ATOM   6744  O00 WTR  1765      17.702  -7.606  15.741
ATOM   6745  H01 WTR  1765      17.810  -8.049  14.899
ATOM   6746  H02 WTR  1765      17.892  -8.280  16.393
TER   
ATOM   6747  O00 WTR  1766      12.643   2.097  17.040
ATOM   6748  H01 WTR  1766      12.044   2.786  17.327
ATOM   6749  H02 WTR  1766      12.174   1.282  17.219
TER   
ATOM   6750  O00 WTR  1767      15.643  -4.498  13.761
ATOM   6751  H01 WTR  1767      14.878  -4.479  14.336
ATOM   6752  H02 WTR  1767      15.622  -5.368  13.362
TER   
ATOM   6753  O00 WTR  1768      18.086  -7.965  12.478
ATOM   6754  H01 WTR  1768      18.138  -8.162  11.542
ATOM   6755  H02 WTR  1768      18.420  -7.072  12.554
TER   
ATOM   6756  O00 WTR  1769      18.342  -4.892  14.767
ATOM   6757  H01 WTR  1769      18.519  -5.692  15.262
ATOM   6758  H02 WTR  1769      17.392  -4.890  14.647
TER   
ATOM   6759  O00 WTR  1770      13.853   0.810  15.092
ATOM   6760  H01 WTR  1770      14.803   0.697  15.126
ATOM   6761  H02 WTR  1770      13.679   1.549  15.675
TER   
ATOM   6762  O00 WTR  1771      14.921 -16.233  22.751
ATOM   6763  H01 WTR  1771      15.607 -15.778  22.264
ATOM   6764  H02 WTR  1771      15.375 -16.627  23.496
TER   
ATOM   6765  O00 WTR  1772      13.164  -4.857  15.153
ATOM   6766  H01 WTR  1772      12.949  -5.605  15.711
ATOM   6767  H02 WTR  1772      12.486  -4.859  14.478
TER   
ATOM   6768  O00 WTR  1773      12.438   4.048  20.895
ATOM   6769  H01 WTR  1773      11.620   4.329  20.484
ATOM   6770  H02 WTR  1773      12.975   3.733  20.168
TER   
ATOM   6771  O00 WTR  1774      10.685   3.067  14.562
ATOM   6772  H01 WTR  1774      11.147   3.258  15.378
ATOM   6773  H02 WTR  1774      10.649   2.111  14.524
TER   
ATOM   6774  O00 WTR  1775       7.563 -19.703  19.049
ATOM   6775  H01 WTR  1775       7.254 -18.902  18.626
ATOM   6776  H02 WTR  1775       8.349 -19.435  19.525
TER   
ATOM   6777  O00 WTR  1776      12.906  -0.019   9.598
ATOM   6778  H01 WTR  1776      13.778  -0.362   9.797
ATOM   6779  H02 WTR  1776      12.890   0.845  10.010
TER   
ATOM   6780  O00 WTR  1777     -14.490   5.967  18.881
ATOM   6781  H01 WTR  1777     -14.762   5.147  19.294
ATOM   6782  H02 WTR  1777     -14.027   6.441  19.572
TER   
ATOM   6783  O00 WTR  1778      -9.068  11.315  15.935
ATOM   6784  H01 WTR  1778      -8.348  11.095  15.344
ATOM   6785  H02 WTR  1778      -9.313  12.209  15.693
TER   
ATOM   6786  O00 WTR  1779      -5.649   8.860  12.279
ATOM   6787  H01 WTR  1779      -6.049   9.354  12.995
ATOM   6788  H02 WTR  1779      -5.361   9.529  11.658
TER   
ATOM   6789  O00 WTR  1780      -5.121  15.833  14.379
ATOM   6790  H01 WTR  1780      -5.168  15.444  13.506
ATOM   6791  H02 WTR  1780      -5.944  15.581  14.798
TER   
ATOM   6792  O00 WTR  1781       4.133  10.215  19.025
ATOM   6793  H01 WTR  1781       3.832   9.306  19.023
ATOM   6794  H02 WTR  1781       3.410  10.706  19.415
TER   
ATOM   6795  O00 WTR  1782      11.379   8.107  13.268
ATOM   6796  H01 WTR  1782      11.733   8.454  14.087
ATOM   6797  H02 WTR  1782      10.801   7.394  13.538
TER   
ATOM   6798  O00 WTR  1783       0.648   5.083  17.670
ATOM   6799  H01 WTR  1783       1.215   4.604  18.274
ATOM   6800  H02 WTR  1783       0.278   4.407  17.101
TER   
ATOM   6801  O00 WTR  1784       4.473   9.399  16.477
ATOM   6802  H01 WTR  1784       4.871  10.102  15.964
ATOM   6803  H02 WTR  1784       4.384   9.765  17.357
TER   
ATOM   6804  O00 WTR  1785      -2.661   7.157  12.402
ATOM   6805  H01 WTR  1785      -3.406   7.316  11.823
ATOM   6806  H02 WTR  1785      -2.021   7.827  12.159
TER   
ATOM   6807  O00 WTR  1786      -3.577  10.294  14.484
ATOM   6808  H01 WTR  1786      -3.407  10.949  13.807
ATOM   6809  H02 WTR  1786      -3.124  10.626  15.259
TER   
ATOM   6810  O00 WTR  1787     -10.311   2.103  16.314
ATOM   6811  H01 WTR  1787     -10.495   1.165  16.257
ATOM   6812  H02 WTR  1787      -9.822   2.202  17.131
TER   
ATOM   6813  O00 WTR  1788     -11.374   1.843  20.821
ATOM   6814  H01 WTR  1788     -11.400   2.780  20.629
ATOM   6815  H02 WTR  1788     -12.195   1.502  20.467
TER   
ATOM   6816  O00 WTR  1789      -2.977  14.000  14.778
ATOM   6817  H01 WTR  1789      -3.570  14.737  14.624
ATOM   6818  H02 WTR  1789      -2.897  13.575  13.924
TER   
ATOM   6819  O00 WTR  1790     -10.752   4.483  19.839
ATOM   6820  H01 WTR  1790     -10.955   4.955  20.647
ATOM   6821  H02 WTR  1790     -10.978   5.096  19.140
TER   
ATOM   6822  O00 WTR  1791      -6.276  11.259  13.831
ATOM   6823  H01 WTR  1791      -5.952  11.931  13.231
ATOM   6824  H02 WTR  1791      -5.486  10.847  14.180
TER   
ATOM   6825  O00 WTR  1792     -10.476   9.006  15.994
ATOM   6826  H01 WTR  1792     -10.018   8.498  15.325
ATOM   6827  H02 WTR  1792     -10.214   9.912  15.829
TER   
ATOM   6828  O00 WTR  1793      -2.947  12.219  12.884
ATOM   6829  H01 WTR  1793      -2.536  11.979  12.054
ATOM   6830  H02 WTR  1793      -3.870  12.348  12.667
TER   
ATOM   6831  O00 WTR  1794      -6.120  17.548  12.569
ATOM   6832  H01 WTR  1794      -5.526  17.538  13.319
ATOM   6833  H02 WTR  1794      -6.018  16.684  12.169
TER   
ATOM   6834  O00 WTR  1795      -4.143   7.521  14.640
ATOM   6835  H01 WTR  1795      -3.667   7.227  13.863
ATOM   6836  H02 WTR  1795      -3.963   8.460  14.690
TER   
ATOM   6837  O00 WTR  1796      -1.861  11.804  16.254
ATOM   6838  H01 WTR  1796      -2.220  11.800  17.142
ATOM   6839  H02 WTR  1796      -1.952  12.711  15.962
TER   
ATOM   6840  O00 WTR  1797      14.184  11.510  16.232
ATOM   6841  H01 WTR  1797      14.757  12.037  16.790
ATOM   6842  H02 WTR  1797      14.390  11.794  15.341
TER   
ATOM   6843  O00 WTR  1798       2.732   4.291  19.462
ATOM   6844  H01 WTR  1798       3.254   3.598  19.867
ATOM   6845  H02 WTR  1798       2.540   4.897  20.177
TER   
ATOM   6846  O00 WTR  1799       8.040   0.538  25.318
ATOM   6847  H01 WTR  1799       7.202   0.751  25.729
ATOM   6848  H02 WTR  1799       7.817  -0.089  24.630
TER   
ATOM   6849  O00 WTR  1800       3.087   3.723  23.743
ATOM   6850  H01 WTR  1800       3.493   4.055  22.942
ATOM   6851  H02 WTR  1800       2.419   4.373  23.961
TER   
ATOM   6852  O00 WTR  1801       0.588   7.157  15.776
ATOM   6853  H01 WTR  1801       0.935   7.998  16.073
ATOM   6854  H02 WTR  1801       0.317   6.712  16.579
TER   
ATOM   6855  O00 WTR  1802       3.038   1.751  20.725
ATOM   6856  H01 WTR  1802       3.787   1.166  20.846
ATOM   6857  H02 WTR  1802       2.538   1.672  21.537
TER   
ATOM   6858  O00 WTR  1803       5.342   1.600  23.754
ATOM   6859  H01 WTR  1803       4.809   2.387  23.862
ATOM   6860  H02 WTR  1803       5.293   1.404  22.818
TER   
ATOM   6861  O00 WTR  1804      -2.503  -4.060  -7.251
ATOM   6862  H01 WTR  1804      -2.205  -3.207  -7.569
ATOM   6863  H02 WTR  1804      -2.695  -4.558  -8.046
TER   
ATOM   6864  O00 WTR  1805      -3.691 -11.529   2.333
ATOM   6865  H01 WTR  1805      -3.617 -10.716   1.834
ATOM   6866  H02 WTR  1805      -2.870 -11.587   2.821
TER   
ATOM   6867  O00 WTR  1806      -3.345 -10.480  -5.147
ATOM   6868  H01 WTR  1806      -3.497 -10.200  -4.244
ATOM   6869  H02 WTR  1806      -2.394 -10.555  -5.219
TER   
ATOM   6870  O00 WTR  1807      -5.810  -9.879   2.820
ATOM   6871  H01 WTR  1807      -5.002 -10.389   2.874
ATOM   6872  H02 WTR  1807      -6.093  -9.975   1.911
TER   
ATOM   6873  O00 WTR  1808      -1.029 -10.244  -1.818
ATOM   6874  H01 WTR  1808      -1.476  -9.523  -1.375
ATOM   6875  H02 WTR  1808      -1.187 -11.004  -1.259
TER   
ATOM   6876  O00 WTR  1809      -0.189  -7.565  -6.767
ATOM   6877  H01 WTR  1809       0.079  -8.468  -6.595
ATOM   6878  H02 WTR  1809       0.617  -7.121  -7.031
TER   
ATOM   6879  O00 WTR  1810      -7.325  -7.442   2.739
ATOM   6880  H01 WTR  1810      -8.040  -7.975   3.087
ATOM   6881  H02 WTR  1810      -6.641  -8.073   2.516
TER   
ATOM   6882  O00 WTR  1811       1.880 -10.718   2.116
ATOM   6883  H01 WTR  1811       1.389 -11.236   1.478
ATOM   6884  H02 WTR  1811       1.352 -10.755   2.913
TER   
ATOM   6885  O00 WTR  1812      -0.938  -7.969  -9.624
ATOM   6886  H01 WTR  1812      -0.253  -7.637 -10.205
ATOM   6887  H02 WTR  1812      -0.572  -7.876  -8.744
TER   
ATOM   6888  O00 WTR  1813      -2.367  -1.917  -9.120
ATOM   6889  H01 WTR  1813      -2.645  -1.045  -8.841
ATOM   6890  H02 WTR  1813      -3.123  -2.273  -9.586
TER   
ATOM   6891  O00 WTR  1814       0.016  -2.753 -10.021
ATOM   6892  H01 WTR  1814      -0.867  -2.576  -9.695
ATOM   6893  H02 WTR  1814      -0.029  -2.553 -10.956
TER   
ATOM   6894  O00 WTR  1815      -3.497   0.413  -8.021
ATOM   6895  H01 WTR  1815      -3.932   0.657  -7.204
ATOM   6896  H02 WTR  1815      -2.855   1.107  -8.168
TER   
ATOM   6897  O00 WTR  1816       2.955 -10.098   4.520
ATOM   6898  H01 WTR  1816       2.958  -9.922   3.580
ATOM   6899  H02 WTR  1816       2.030 -10.082   4.765
TER   
END
