# Supplementary material for: Computationally-guided optimization of small-molecule inhibitors of the Aurora A kinase–TPX2 protein–protein interaction
Source: Chem Commun (Camb). 2017 Aug 2;53(67):9372–5. doi: 10.1039/c7cc05379g (PMC5591577; doi:10.1039/c7cc05379g)
Supplement: Supplementary file 2 [file CC-053-C7CC05379G-s002.zip › aur_data/014to006/l0.pdb]

REMARK     ur                            E=     -21221.297
REMARK    ESX   =      -3246.560    EXX    =        -73.799
REMARK    RADGYR=         14.148
REMARK          Created by MCPRO 2.30     
ATOM      1  H1  ACE     1      10.957   0.627 -13.553
ATOM      2  CH3 ACE     1      10.506   0.437 -12.579
ATOM      3  C   ACE     1      11.522   0.700 -11.430
ATOM      4  H2  ACE     1      10.178  -0.602 -12.544
ATOM      5  H3  ACE     1       9.645   1.094 -12.460
ATOM      6  O   ACE     1      12.674   1.048 -11.707
ATOM      7  N   TRP     2      11.117   0.510 -10.165
ATOM      8  CA  TRP     2      11.905   0.995  -9.020
ATOM      9  C   TRP     2      12.295  -0.046  -8.053
ATOM     10  HN  TRP     2      10.251   0.023  -9.983
ATOM     11  CB  TRP     2      11.122   2.054  -8.242
ATOM     12  CG  TRP     2      10.949   3.342  -8.985
ATOM     13  CD1 TRP     2       9.800   3.802  -9.622
ATOM     14  NE1 TRP     2      10.032   5.016 -10.227
ATOM     15  HD1 TRP     2       8.886   3.209  -9.591
ATOM     16  CE2 TRP     2      11.321   5.411 -10.046
ATOM     17  HNE TRP     2       9.349   5.555 -10.740
ATOM     18  CZ2 TRP     2      12.005   6.546 -10.485
ATOM     19  CH2 TRP     2      13.361   6.655 -10.131
ATOM     20  HZ2 TRP     2      11.486   7.301 -11.076
ATOM     21  CZ3 TRP     2      14.008   5.664  -9.377
ATOM     22  HH2 TRP     2      13.938   7.526 -10.443
ATOM     23  CE3 TRP     2      13.324   4.518  -8.926
ATOM     24  HZ3 TRP     2      15.064   5.770  -9.127
ATOM     25  CD2 TRP     2      11.978   4.369  -9.251
ATOM     26  HE3 TRP     2      13.848   3.768  -8.333
ATOM     27  HA  TRP     2      12.828   1.451  -9.380
ATOM     28  HB1 TRP     2      10.146   1.695  -7.918
ATOM     29  HB2 TRP     2      11.573   2.303  -7.281
ATOM     30  O   TRP     2      11.561  -0.991  -7.854
ATOM     31  N   ALA     3      13.437   0.146  -7.400
ATOM     32  CA  ALA     3      13.770  -0.639  -6.200
ATOM     33  C   ALA     3      14.256   0.233  -5.017
ATOM     34  HN  ALA     3      14.092   0.842  -7.728
ATOM     35  CB  ALA     3      14.798  -1.697  -6.543
ATOM     36  HA  ALA     3      12.888  -1.184  -5.865
ATOM     37  HB1 ALA     3      15.039  -2.273  -5.649
ATOM     38  HB2 ALA     3      14.395  -2.362  -7.306
ATOM     39  HB3 ALA     3      15.702  -1.218  -6.920
ATOM     40  O   ALA     3      14.748   1.343  -5.227
ATOM     41  N   LEU     4      14.137  -0.268  -3.788
ATOM     42  CA  LEU     4      14.697   0.435  -2.623
ATOM     43  C   LEU     4      16.145   0.894  -2.805
ATOM     44  HN  LEU     4      13.656  -1.144  -3.647
ATOM     45  CB  LEU     4      14.556  -0.388  -1.345
ATOM     46  CG  LEU     4      15.007   0.223  -0.019
ATOM     47  CD1 LEU     4      14.485   1.639   0.182
ATOM     48  CD2 LEU     4      14.538  -0.648   1.143
ATOM     49  HA  LEU     4      14.103   1.325  -2.415
ATOM     50  HB1 LEU     4      13.507  -0.639  -1.188
ATOM     51  HB2 LEU     4      15.139  -1.304  -1.436
ATOM     52  HG  LEU     4      16.096   0.261   0.013
ATOM     53  HD1 LEU     4      14.836   2.024   1.140
ATOM     54  HD2 LEU     4      14.850   2.279  -0.621
ATOM     55  HD3 LEU     4      13.395   1.630   0.172
ATOM     56  HD4 LEU     4      14.864  -0.205   2.085
ATOM     57  HD5 LEU     4      13.450  -0.715   1.131
ATOM     58  HD6 LEU     4      14.965  -1.646   1.045
ATOM     59  O   LEU     4      16.466   2.033  -2.491
ATOM     60  N   GLU     5      17.020   0.059  -3.343
ATOM     61  CA  GLU     5      18.388   0.518  -3.535
ATOM     62  C   GLU     5      18.497   1.739  -4.478
ATOM     63  HN  GLU     5      16.729  -0.871  -3.608
ATOM     64  CB  GLU     5      19.339  -0.623  -3.954
ATOM     65  CG  GLU     5      19.733  -0.654  -5.435
ATOM     66  CD  GLU     5      19.062  -1.768  -6.231
ATOM     67  OE1 GLU     5      18.464  -2.670  -5.609
ATOM     68  OE2 GLU     5      19.148  -1.757  -7.482
ATOM     69  HA  GLU     5      18.813   0.807  -2.574
ATOM     70  HB1 GLU     5      20.271  -0.544  -3.393
ATOM     71  HB2 GLU     5      18.869  -1.584  -3.744
ATOM     72  HG1 GLU     5      19.456   0.290  -5.905
ATOM     73  HG2 GLU     5      20.810  -0.800  -5.522
ATOM     74  O   GLU     5      19.584   2.311  -4.604
ATOM     75  N   ASP     6      17.394   2.149  -5.118
ATOM     76  CA  ASP     6      17.433   3.318  -6.025
ATOM     77  C   ASP     6      17.453   4.678  -5.291
ATOM     78  HN  ASP     6      16.523   1.657  -4.982
ATOM     79  CB  ASP     6      16.255   3.313  -7.006
ATOM     80  CG  ASP     6      16.332   2.202  -8.031
ATOM     81  OD1 ASP     6      17.450   1.856  -8.465
ATOM     82  OD2 ASP     6      15.254   1.689  -8.424
ATOM     83  HA  ASP     6      18.331   3.271  -6.641
ATOM     84  HB1 ASP     6      15.323   3.186  -6.455
ATOM     85  HB2 ASP     6      16.230   4.258  -7.549
ATOM     86  O   ASP     6      17.610   5.734  -5.930
ATOM     87  N   PHE     7      17.299   4.637  -3.963
ATOM     88  CA  PHE     7      17.139   5.834  -3.149
ATOM     89  C   PHE     7      18.050   5.847  -1.936
ATOM     90  HN  PHE     7      17.291   3.747  -3.486
ATOM     91  CB  PHE     7      15.704   5.932  -2.613
ATOM     92  CG  PHE     7      14.662   5.828  -3.666
ATOM     93  CD1 PHE     7      14.244   6.954  -4.352
ATOM     94  CE1 PHE     7      13.281   6.858  -5.345
ATOM     95  HD1 PHE     7      14.673   7.928  -4.113
ATOM     96  CZ  PHE     7      12.724   5.627  -5.658
ATOM     97  HE1 PHE     7      12.961   7.751  -5.881
ATOM     98  CE2 PHE     7      13.126   4.485  -4.972
ATOM     99  HZ  PHE     7      11.971   5.554  -6.442
ATOM    100  CD2 PHE     7      14.090   4.588  -3.980
ATOM    101  HE2 PHE     7      12.684   3.519  -5.215
ATOM    102  HD2 PHE     7      14.410   3.699  -3.436
ATOM    103  HA  PHE     7      17.371   6.715  -3.748
ATOM    104  HB1 PHE     7      15.526   5.126  -1.901
ATOM    105  HB2 PHE     7      15.566   6.892  -2.115
ATOM    106  O   PHE     7      18.373   4.790  -1.393
ATOM    107  N   GLU     8      18.416   7.052  -1.498
ATOM    108  CA  GLU     8      18.959   7.249  -0.166
ATOM    109  C   GLU     8      17.861   7.775   0.731
ATOM    110  HN  GLU     8      18.318   7.857  -2.100
ATOM    111  CB  GLU     8      20.081   8.260  -0.207
ATOM    112  CG  GLU     8      21.074   8.018  -1.310
ATOM    113  CD  GLU     8      22.308   8.829  -1.092
ATOM    114  OE1 GLU     8      22.313  10.002  -1.516
ATOM    115  OE2 GLU     8      23.255   8.293  -0.479
ATOM    116  HA  GLU     8      19.330   6.300   0.220
ATOM    117  HB1 GLU     8      19.667   9.257  -0.357
ATOM    118  HB2 GLU     8      20.630   8.233   0.735
ATOM    119  HG1 GLU     8      21.345   6.963  -1.331
ATOM    120  HG2 GLU     8      20.632   8.299  -2.266
ATOM    121  O   GLU     8      17.192   8.745   0.380
ATOM    122  NT  AME     9      17.669   7.129   1.874
ATOM    123  CT  AME     9      16.671   7.537   2.864
ATOM    124  HN  AME     9      18.227   6.316   2.091
ATOM    125  HT1 AME     9      16.702   6.855   3.714
ATOM    126  HT2 AME     9      16.888   8.550   3.204
ATOM    127  HT3 AME     9      15.679   7.511   2.413
ATOM    128  H1  ACE    10       8.932  14.013   7.786
ATOM    129  CH3 ACE    10       8.731  12.999   8.132
ATOM    130  C   ACE    10       7.396  12.921   8.855
ATOM    131  H2  ACE    10       9.530  12.698   8.810
ATOM    132  H3  ACE    10       8.717  12.333   7.269
ATOM    133  O   ACE    10       6.678  13.912   8.998
ATOM    134  N   GLY    11       7.043  11.740   9.321
ATOM    135  CA  GLY    11       5.756  11.571   9.966
ATOM    136  C   GLY    11       5.538  10.102  10.147
ATOM    137  HN  GLY    11       7.672  10.955   9.227
ATOM    138  HA1 GLY    11       5.764  12.078  10.931
ATOM    139  HA2 GLY    11       4.975  11.999   9.338
ATOM    140  O   GLY    11       6.075   9.283   9.396
ATOM    141  N   LYS    12       4.772   9.775  11.176
ATOM    142  CA  LYS    12       4.370   8.407  11.453
ATOM    143  C   LYS    12       2.976   8.220  10.870
ATOM    144  HN  LYS    12       4.444  10.494  11.806
ATOM    145  CB  LYS    12       4.402   8.143  12.968
ATOM    146  CG  LYS    12       4.758   6.719  13.374
ATOM    147  CD  LYS    12       3.529   5.948  13.842
ATOM    148  CE  LYS    12       3.774   4.444  13.906
ATOM    149  NZ  LYS    12       3.419   3.744  12.635
ATOM    150  HZ1 LYS    12       3.601   2.756  12.734
ATOM    151  HZ2 LYS    12       3.977   4.115  11.879
ATOM    152  HZ3 LYS    12       2.440   3.889  12.434
ATOM    153  HA  LYS    12       5.076   7.719  10.987
ATOM    154  HB1 LYS    12       5.144   8.792  13.435
ATOM    155  HB2 LYS    12       3.420   8.349  13.394
ATOM    156  HG1 LYS    12       5.190   6.195  12.522
ATOM    157  HG2 LYS    12       5.481   6.743  14.190
ATOM    158  HD1 LYS    12       3.246   6.285  14.840
ATOM    159  HD2 LYS    12       2.704   6.125  13.152
ATOM    160  HE1 LYS    12       4.829   4.256  14.106
ATOM    161  HE2 LYS    12       3.171   4.011  14.704
ATOM    162  O   LYS    12       2.065   9.010  11.135
ATOM    163  N   GLY    13       2.830   7.204  10.030
ATOM    164  CA  GLY    13       1.525   6.837   9.492
ATOM    165  C   GLY    13       0.954   5.631  10.220
ATOM    166  HN  GLY    13       3.637   6.665   9.750
ATOM    167  HA1 GLY    13       0.836   7.673   9.608
ATOM    168  HA2 GLY    13       1.624   6.592   8.435
ATOM    169  O   GLY    13       1.643   4.989  11.022
ATOM    170  N   LYS    14      -0.310   5.327   9.937
ATOM    171  CA  LYS    14      -1.010   4.199  10.551
ATOM    172  C   LYS    14      -0.253   2.885  10.336
ATOM    173  HN  LYS    14      -0.824   5.888   9.273
ATOM    174  CB  LYS    14      -2.441   4.113  10.013
ATOM    175  CG  LYS    14      -3.368   3.241  10.841
ATOM    176  CD  LYS    14      -4.819   3.631  10.616
ATOM    177  CE  LYS    14      -5.700   3.222  11.785
ATOM    178  NZ  LYS    14      -6.964   4.013  11.787
ATOM    179  HZ1 LYS    14      -7.537   3.730  12.569
ATOM    180  HZ2 LYS    14      -7.465   3.850  10.926
ATOM    181  HZ3 LYS    14      -6.746   4.996  11.869
ATOM    182  HA  LYS    14      -1.106   4.371  11.623
ATOM    183  HB1 LYS    14      -2.880   5.110   9.987
ATOM    184  HB2 LYS    14      -2.426   3.697   9.006
ATOM    185  HG1 LYS    14      -3.236   2.197  10.556
ATOM    186  HG2 LYS    14      -3.132   3.361  11.899
ATOM    187  HD1 LYS    14      -4.890   4.712  10.495
ATOM    188  HD2 LYS    14      -5.192   3.140   9.718
ATOM    189  HE1 LYS    14      -5.945   2.163  11.703
ATOM    190  HE2 LYS    14      -5.169   3.400  12.721
ATOM    191  O   LYS    14       0.009   2.154  11.291
ATOM    192  N   PHE    15       0.129   2.621   9.085
ATOM    193  CA  PHE    15       0.773   1.359   8.698
ATOM    194  C   PHE    15       2.276   1.510   8.406
ATOM    195  HN  PHE    15      -0.022   3.306   8.359
ATOM    196  CB  PHE    15       0.044   0.736   7.483
ATOM    197  CG  PHE    15      -1.440   0.521   7.712
ATOM    198  CD1 PHE    15      -1.894  -0.587   8.418
ATOM    199  CE1 PHE    15      -3.256  -0.782   8.632
ATOM    200  HD1 PHE    15      -1.182  -1.313   8.811
ATOM    201  CZ  PHE    15      -4.185   0.123   8.133
ATOM    202  HE1 PHE    15      -3.600  -1.650   9.194
ATOM    203  CE2 PHE    15      -3.755   1.228   7.420
ATOM    204  HZ  PHE    15      -5.249  -0.039   8.303
ATOM    205  CD2 PHE    15      -2.392   1.425   7.209
ATOM    206  HE2 PHE    15      -4.481   1.939   7.026
ATOM    207  HD2 PHE    15      -2.048   2.293   6.646
ATOM    208  HA  PHE    15       0.666   0.634   9.505
ATOM    209  HB1 PHE    15       0.222   1.329   6.586
ATOM    210  HB2 PHE    15       0.459  -0.236   7.217
ATOM    211  O   PHE    15       2.879   0.657   7.737
ATOM    212  N   GLY    16       2.876   2.590   8.905
ATOM    213  CA  GLY    16       4.309   2.843   8.720
ATOM    214  C   GLY    16       4.664   4.299   8.468
ATOM    215  HN  GLY    16       2.339   3.265   9.430
ATOM    216  HA1 GLY    16       4.852   2.535   9.614
ATOM    217  HA2 GLY    16       4.671   2.276   7.863
ATOM    218  O   GLY    16       3.784   5.140   8.272
ATOM    219  N   ASN    17       5.960   4.598   8.442
ATOM    220  CA  ASN    17       6.419   5.986   8.347
ATOM    221  C   ASN    17       6.550   6.574   6.939
ATOM    222  HN  ASN    17       6.647   3.859   8.489
ATOM    223  CB  ASN    17       7.741   6.174   9.114
ATOM    224  CG  ASN    17       7.607   5.916  10.608
ATOM    225  ND2 ASN    17       8.735   5.647  11.243
ATOM    226  HD1 ASN    17       8.711   5.467  12.235
ATOM    227  HD2 ASN    17       9.599   5.627  10.724
ATOM    228  OD1 ASN    17       6.515   5.959  11.187
ATOM    229  HA  ASN    17       5.722   6.637   8.875
ATOM    230  HB1 ASN    17       8.489   5.482   8.726
ATOM    231  HB2 ASN    17       8.094   7.198   8.987
ATOM    232  O   ASN    17       6.523   5.869   5.927
ATOM    233  N   VAL    18       6.694   7.891   6.893
ATOM    234  CA  VAL    18       7.105   8.560   5.677
ATOM    235  C   VAL    18       8.529   9.070   5.869
ATOM    236  HN  VAL    18       6.515   8.445   7.719
ATOM    237  CB  VAL    18       6.178   9.739   5.375
ATOM    238  CG1 VAL    18       6.430  10.226   3.962
ATOM    239  CG2 VAL    18       4.729   9.322   5.540
ATOM    240  HA  VAL    18       7.069   7.857   4.845
ATOM    241  HB  VAL    18       6.376  10.547   6.080
ATOM    242  HG1 VAL    18       5.771  11.066   3.744
ATOM    243  HG2 VAL    18       7.468  10.545   3.867
ATOM    244  HG3 VAL    18       6.233   9.418   3.258
ATOM    245  HG4 VAL    18       4.080  10.170   5.323
ATOM    246  HG5 VAL    18       4.505   8.507   4.853
ATOM    247  HG6 VAL    18       4.561   8.990   6.565
ATOM    248  O   VAL    18       8.840   9.656   6.897
ATOM    249  N   TYR    19       9.393   8.826   4.894
ATOM    250  CA  TYR    19      10.792   9.250   4.974
ATOM    251  C   TYR    19      11.142  10.227   3.887
ATOM    252  HN  TYR    19       9.090   8.334   4.066
ATOM    253  CB  TYR    19      11.739   8.045   4.872
ATOM    254  CG  TYR    19      11.607   7.137   6.071
ATOM    255  CD1 TYR    19      10.615   6.155   6.108
ATOM    256  CE1 TYR    19      10.453   5.340   7.196
ATOM    257  HD1 TYR    19       9.947   6.023   5.257
ATOM    258  CZ  TYR    19      11.279   5.496   8.285
ATOM    259  HE1 TYR    19       9.676   4.577   7.194
ATOM    260  CE2 TYR    19      12.276   6.471   8.296
ATOM    261  OH  TYR    19      11.076   4.660   9.357
ATOM    262  CD2 TYR    19      12.429   7.291   7.192
ATOM    263  HE2 TYR    19      12.923   6.580   9.167
ATOM    264  HD2 TYR    19      13.196   8.066   7.191
ATOM    265  HH  TYR    19      10.356   4.041   9.219
ATOM    266  HA  TYR    19      10.973   9.730   5.936
ATOM    267  HB1 TYR    19      11.502   7.471   3.977
ATOM    268  HB2 TYR    19      12.770   8.396   4.816
ATOM    269  O   TYR    19      10.652  10.115   2.756
ATOM    270  N   LEU    20      11.998  11.189   4.218
ATOM    271  CA  LEU    20      12.593  12.033   3.186
ATOM    272  C   LEU    20      13.547  11.123   2.440
ATOM    273  HN  LEU    20      12.238  11.336   5.188
ATOM    274  CB  LEU    20      13.320  13.230   3.813
ATOM    275  CG  LEU    20      13.932  14.223   2.820
ATOM    276  CD1 LEU    20      12.901  14.925   1.949
ATOM    277  CD2 LEU    20      14.812  15.220   3.543
ATOM    278  HA  LEU    20      11.809  12.417   2.533
ATOM    279  HB1 LEU    20      12.622  13.800   4.426
ATOM    280  HB2 LEU    20      14.141  12.873   4.435
ATOM    281  HG  LEU    20      14.617  13.697   2.155
ATOM    282  HD1 LEU    20      13.406  15.613   1.271
ATOM    283  HD2 LEU    20      12.349  14.185   1.371
ATOM    284  HD3 LEU    20      12.209  15.482   2.581
ATOM    285  HD4 LEU    20      15.239  15.918   2.823
ATOM    286  HD5 LEU    20      14.217  15.770   4.272
ATOM    287  HD6 LEU    20      15.616  14.692   4.056
ATOM    288  O   LEU    20      14.130  10.248   3.054
ATOM    289  N   ALA    21      13.691  11.285   1.130
ATOM    290  CA  ALA    21      14.566  10.382   0.382
ATOM    291  C   ALA    21      15.010  11.015  -0.890
ATOM    292  HN  ALA    21      13.197  12.029   0.659
ATOM    293  CB  ALA    21      13.859   9.090   0.070
ATOM    294  HA  ALA    21      15.444  10.146   0.983
ATOM    295  HB1 ALA    21      14.529   8.434  -0.486
ATOM    296  HB2 ALA    21      13.564   8.603   1.000
ATOM    297  HB3 ALA    21      12.972   9.296  -0.529
ATOM    298  O   ALA    21      14.383  11.975  -1.381
ATOM    299  N   ARG    22      16.090  10.482  -1.450
ATOM    300  CA  ARG    22      16.616  11.059  -2.682
ATOM    301  C   ARG    22      16.942   9.973  -3.683
ATOM    302  HN  ARG    22      16.537   9.685  -1.020
ATOM    303  CB  ARG    22      17.864  11.890  -2.394
ATOM    304  CG  ARG    22      18.369  12.614  -3.632
ATOM    305  CD  ARG    22      19.603  13.454  -3.387
ATOM    306  NE  ARG    22      20.695  12.705  -2.785
ATOM    307  CZ  ARG    22      21.976  13.066  -2.882
ATOM    308  HE  ARG    22      20.298  11.905  -2.309
ATOM    309  NH1 ARG    22      22.313  14.165  -3.574
ATOM    310  H11 ARG    22      21.605  14.728  -4.026
ATOM    311  H12 ARG    22      23.268  14.484  -3.679
ATOM    312  NH2 ARG    22      22.922  12.328  -2.289
ATOM    313  H21 ARG    22      22.701  11.494  -1.761
ATOM    314  H22 ARG    22      23.905  12.566  -2.337
ATOM    315  HA  ARG    22      15.873  11.728  -3.117
ATOM    316  HB1 ARG    22      17.636  12.638  -1.634
ATOM    317  HB2 ARG    22      18.661  11.238  -2.034
ATOM    318  HG1 ARG    22      18.622  11.885  -4.402
ATOM    319  HG2 ARG    22      17.593  13.282  -4.005
ATOM    320  HD1 ARG    22      19.963  13.857  -4.333
ATOM    321  HD2 ARG    22      19.357  14.275  -2.713
ATOM    322  O   ARG    22      17.609   8.994  -3.372
ATOM    323  N   GLU    23      16.471  10.168  -4.892
ATOM    324  CA  GLU    23      16.745   9.265  -5.977
ATOM    325  C   GLU    23      18.210   9.408  -6.448
ATOM    326  HN  GLU    23      15.895  10.976  -5.082
ATOM    327  CB  GLU    23      15.737   9.535  -7.096
ATOM    328  CG  GLU    23      15.635   8.426  -8.115
ATOM    329  CD  GLU    23      16.657   8.568  -9.216
ATOM    330  OE1 GLU    23      16.727   9.673  -9.788
ATOM    331  OE2 GLU    23      17.380   7.591  -9.503
ATOM    332  HA  GLU    23      16.579   8.240  -5.647
ATOM    333  HB1 GLU    23      14.744   9.668  -6.667
ATOM    334  HB2 GLU    23      16.024  10.439  -7.633
ATOM    335  HG1 GLU    23      15.797   7.466  -7.625
ATOM    336  HG2 GLU    23      14.645   8.440  -8.569
ATOM    337  O   GLU    23      18.616  10.427  -7.026
ATOM    338  NT  AME    24      18.996   8.368  -6.197
ATOM    339  CT  AME    24      20.421   8.324  -6.546
ATOM    340  HN  AME    24      18.617   7.550  -5.742
ATOM    341  HT1 AME    24      20.842   7.367  -6.237
ATOM    342  HT2 AME    24      20.536   8.440  -7.623
ATOM    343  HT3 AME    24      20.946   9.133  -6.036
ATOM    344  H1  ACE    25      15.869  13.306  -7.603
ATOM    345  CH3 ACE    25      15.513  14.211  -7.112
ATOM    346  C   ACE    25      15.023  13.913  -5.703
ATOM    347  H2  ACE    25      14.697  14.629  -7.700
ATOM    348  H3  ACE    25      16.333  14.928  -7.068
ATOM    349  O   ACE    25      15.109  12.766  -5.246
ATOM    350  N   ILE    26      14.561  14.942  -4.994
ATOM    351  CA  ILE    26      14.160  14.791  -3.564
ATOM    352  C   ILE    26      12.669  14.462  -3.498
ATOM    353  HN  ILE    26      14.476  15.851  -5.425
ATOM    354  CB  ILE    26      14.604  16.029  -2.705
ATOM    355  CG1 ILE    26      16.115  15.964  -2.460
ATOM    356  CG2 ILE    26      13.968  16.086  -1.319
ATOM    357  CD1 ILE    26      16.538  15.144  -1.252
ATOM    358  HA  ILE    26      14.735  13.985  -3.108
ATOM    359  HB  ILE    26      14.362  16.948  -3.238
ATOM    360  HG1 ILE    26      16.605  15.518  -3.325
ATOM    361  HG2 ILE    26      16.502  16.971  -2.303
ATOM    362  HG3 ILE    26      14.326  16.970  -0.790
ATOM    363  HG4 ILE    26      12.884  16.137  -1.418
ATOM    364  HG5 ILE    26      14.240  15.193  -0.757
ATOM    365  HD1 ILE    26      17.625  15.160  -1.164
ATOM    366  HD2 ILE    26      16.095  15.569  -0.351
ATOM    367  HD3 ILE    26      16.199  14.116  -1.373
ATOM    368  O   ILE    26      11.887  14.931  -4.343
ATOM    369  N   LEU    27      12.276  13.635  -2.536
ATOM    370  CA  LEU    27      10.905  13.094  -2.523
ATOM    371  C   LEU    27      10.566  12.425  -1.216
ATOM    372  HN  LEU    27      12.922  13.373  -1.804
ATOM    373  CB  LEU    27      10.715  12.071  -3.650
ATOM    374  CG  LEU    27      11.855  11.062  -3.844
ATOM    375  CD1 LEU    27      11.785   9.948  -2.833
ATOM    376  CD2 LEU    27      11.847  10.498  -5.254
ATOM    377  HA  LEU    27      10.193  13.904  -2.682
ATOM    378  HB1 LEU    27       9.819  11.481  -3.458
ATOM    379  HB2 LEU    27      10.609  12.593  -4.601
ATOM    380  HG  LEU    27      12.813  11.570  -3.731
ATOM    381  HD1 LEU    27      12.608   9.253  -3.000
ATOM    382  HD2 LEU    27      11.860  10.364  -1.828
ATOM    383  HD3 LEU    27      10.837   9.421  -2.937
ATOM    384  HD4 LEU    27      12.665   9.786  -5.365
ATOM    385  HD5 LEU    27      10.899   9.994  -5.438
ATOM    386  HD6 LEU    27      11.973  11.310  -5.971
ATOM    387  O   LEU    27      11.410  12.302  -0.340
ATOM    388  N   ALA    28       9.332  11.962  -1.083
ATOM    389  CA  ALA    28       8.929  11.252   0.119
ATOM    390  C   ALA    28       8.507   9.863  -0.269
ATOM    391  HN  ALA    28       8.661  12.103  -1.824
ATOM    392  CB  ALA    28       7.803  11.957   0.807
ATOM    393  HA  ALA    28       9.769  11.206   0.813
ATOM    394  HB1 ALA    28       7.522  11.405   1.704
ATOM    395  HB2 ALA    28       8.119  12.963   1.085
ATOM    396  HB3 ALA    28       6.948  12.019   0.135
ATOM    397  O   ALA    28       7.885   9.649  -1.312
ATOM    398  N   LEU    29       8.860   8.927   0.598
ATOM    399  CA  LEU    29       8.612   7.534   0.425
ATOM    400  C   LEU    29       7.786   7.129   1.586
ATOM    401  HN  LEU    29       9.339   9.186   1.449
ATOM    402  CB  LEU    29       9.917   6.804   0.591
ATOM    403  CG  LEU    29      10.694   6.190  -0.546
ATOM    404  CD1 LEU    29      11.096   4.854   0.047
ATOM    405  CD2 LEU    29       9.848   5.960  -1.785
ATOM    406  HA  LEU    29       8.083   7.373  -0.514
ATOM    407  HB1 LEU    29      10.657   7.476   1.027
ATOM    408  HB2 LEU    29       9.774   5.947   1.249
ATOM    409  HG  LEU    29      11.545   6.826  -0.790
ATOM    410  HD1 LEU    29      11.677   4.292  -0.683
ATOM    411  HD2 LEU    29      11.699   5.019   0.941
ATOM    412  HD3 LEU    29      10.202   4.290   0.312
ATOM    413  HD4 LEU    29      10.463   5.517  -2.568
ATOM    414  HD5 LEU    29       9.026   5.287  -1.544
ATOM    415  HD6 LEU    29       9.448   6.912  -2.133
ATOM    416  O   LEU    29       8.269   7.222   2.729
ATOM    417  N   LYS    30       6.500   6.847   1.339
ATOM    418  CA  LYS    30       5.615   6.254   2.358
ATOM    419  C   LYS    30       5.884   4.756   2.303
ATOM    420  HN  LYS    30       6.110   7.042   0.428
ATOM    421  CB  LYS    30       4.156   6.577   2.076
ATOM    422  CG  LYS    30       3.223   6.146   3.207
ATOM    423  CD  LYS    30       1.876   6.854   3.168
ATOM    424  CE  LYS    30       0.915   6.513   2.038
ATOM    425  NZ  LYS    30      -0.288   7.423   1.997
ATOM    426  HZ1 LYS    30       0.001   8.389   2.038
ATOM    427  HZ2 LYS    30      -0.990   7.204   2.689
ATOM    428  HZ3 LYS    30      -0.709   7.269   1.092
ATOM    429  HA  LYS    30       5.859   6.668   3.337
ATOM    430  HB1 LYS    30       4.223   7.664   2.117
ATOM    431  HB2 LYS    30       3.644   6.196   1.192
ATOM    432  HG1 LYS    30       3.140   5.064   3.301
ATOM    433  HG2 LYS    30       3.762   6.340   4.135
ATOM    434  HD1 LYS    30       1.366   6.591   4.095
ATOM    435  HD2 LYS    30       1.975   7.926   3.337
ATOM    436  HE1 LYS    30       1.330   6.770   1.063
ATOM    437  HE2 LYS    30       0.656   5.454   2.044
ATOM    438  O   LYS    30       5.575   4.088   1.309
ATOM    439  N   VAL    31       6.526   4.254   3.346
ATOM    440  CA  VAL    31       6.892   2.871   3.610
ATOM    441  C   VAL    31       5.769   2.265   4.435
ATOM    442  HN  VAL    31       6.828   4.864   4.092
ATOM    443  CB  VAL    31       8.220   2.772   4.391
ATOM    444  CG1 VAL    31       8.651   1.338   4.622
ATOM    445  CG2 VAL    31       9.299   3.607   3.709
ATOM    446  HA  VAL    31       7.007   2.339   2.666
ATOM    447  HB  VAL    31       8.085   3.228   5.372
ATOM    448  HG1 VAL    31       8.514   0.726   3.731
ATOM    449  HG2 VAL    31       9.684   1.266   4.963
ATOM    450  HG3 VAL    31       8.006   0.821   5.332
ATOM    451  HG4 VAL    31       9.117   4.681   3.700
ATOM    452  HG5 VAL    31      10.226   3.553   4.279
ATOM    453  HG6 VAL    31       9.448   3.288   2.677
ATOM    454  O   VAL    31       5.616   2.567   5.630
ATOM    455  N   LEU    32       4.940   1.425   3.821
ATOM    456  CA  LEU    32       3.897   0.693   4.537
ATOM    457  C   LEU    32       4.485  -0.718   4.712
ATOM    458  HN  LEU    32       5.022   1.279   2.825
ATOM    459  CB  LEU    32       2.565   0.788   3.798
ATOM    460  CG  LEU    32       2.201   2.244   3.449
ATOM    461  CD1 LEU    32       2.346   2.584   1.975
ATOM    462  CD2 LEU    32       0.824   2.597   3.989
ATOM    463  HA  LEU    32       3.703   1.178   5.493
ATOM    464  HB1 LEU    32       2.592   0.201   2.880
ATOM    465  HB2 LEU    32       1.837   0.322   4.462
ATOM    466  HG  LEU    32       2.955   2.898   3.887
ATOM    467  HD1 LEU    32       2.115   3.639   1.824
ATOM    468  HD2 LEU    32       3.344   2.403   1.575
ATOM    469  HD3 LEU    32       1.691   1.992   1.336
ATOM    470  HD4 LEU    32       0.073   1.957   3.526
ATOM    471  HD5 LEU    32       0.856   2.436   5.067
ATOM    472  HD6 LEU    32       0.668   3.671   3.892
ATOM    473  O   LEU    32       5.235  -1.206   3.849
ATOM    474  N   PHE    33       4.153  -1.269   5.881
ATOM    475  CA  PHE    33       4.575  -2.590   6.369
ATOM    476  C   PHE    33       3.402  -3.558   6.114
ATOM    477  HN  PHE    33       3.556  -0.765   6.521
ATOM    478  CB  PHE    33       4.982  -2.509   7.849
ATOM    479  CG  PHE    33       6.327  -1.830   7.939
ATOM    480  CD1 PHE    33       7.497  -2.585   8.022
ATOM    481  CE1 PHE    33       8.741  -1.972   8.109
ATOM    482  HD1 PHE    33       7.445  -3.674   8.020
ATOM    483  CZ  PHE    33       8.824  -0.587   8.117
ATOM    484  HE1 PHE    33       9.645  -2.579   8.170
ATOM    485  CE2 PHE    33       7.669   0.184   8.040
ATOM    486  HZ  PHE    33       9.797  -0.100   8.185
ATOM    487  CD2 PHE    33       6.429  -0.434   7.957
ATOM    488  HE2 PHE    33       7.739   1.272   8.045
ATOM    489  HD2 PHE    33       5.522   0.168   7.906
ATOM    490  HA  PHE    33       5.465  -2.910   5.827
ATOM    491  HB1 PHE    33       4.262  -1.893   8.387
ATOM    492  HB2 PHE    33       4.940  -3.492   8.319
ATOM    493  O   PHE    33       2.254  -3.284   6.505
ATOM    494  N   LYS    34       3.657  -4.693   5.459
ATOM    495  CA  LYS    34       2.699  -5.723   5.052
ATOM    496  C   LYS    34       2.161  -6.571   6.201
ATOM    497  HN  LYS    34       4.605  -4.915   5.191
ATOM    498  CB  LYS    34       3.308  -6.643   4.006
ATOM    499  CG  LYS    34       3.464  -6.013   2.649
ATOM    500  CD  LYS    34       3.870  -7.000   1.576
ATOM    501  CE  LYS    34       4.015  -6.443   0.177
ATOM    502  NZ  LYS    34       4.685  -7.389  -0.737
ATOM    503  HZ1 LYS    34       4.523  -7.160  -1.707
ATOM    504  HZ2 LYS    34       4.294  -8.307  -0.579
ATOM    505  HZ3 LYS    34       5.687  -7.362  -0.612
ATOM    506  HA  LYS    34       1.839  -5.252   4.575
ATOM    507  HB1 LYS    34       4.295  -6.956   4.347
ATOM    508  HB2 LYS    34       2.630  -7.482   3.850
ATOM    509  HG1 LYS    34       2.504  -5.589   2.353
ATOM    510  HG2 LYS    34       4.081  -5.116   2.583
ATOM    511  HD1 LYS    34       4.852  -7.344   1.901
ATOM    512  HD2 LYS    34       3.233  -7.880   1.665
ATOM    513  HE1 LYS    34       3.120  -6.040  -0.297
ATOM    514  HE2 LYS    34       4.680  -5.581   0.123
ATOM    515  O   LYS    34       0.965  -6.949   6.205
ATOM    516  N   ALA    35       2.975  -6.896   7.213
ATOM    517  CA  ALA    35       2.621  -7.588   8.456
ATOM    518  C   ALA    35       1.492  -6.961   9.297
ATOM    519  HN  ALA    35       3.956  -6.660   7.164
ATOM    520  CB  ALA    35       3.852  -7.768   9.347
ATOM    521  HA  ALA    35       2.293  -8.602   8.228
ATOM    522  HB1 ALA    35       4.218  -6.779   9.622
ATOM    523  HB2 ALA    35       3.670  -8.393  10.221
ATOM    524  HB3 ALA    35       4.591  -8.400   8.856
ATOM    525  O   ALA    35       0.914  -7.623  10.181
ATOM    526  N   GLN    36       1.182  -5.709   8.962
ATOM    527  CA  GLN    36       0.236  -4.822   9.634
ATOM    528  C   GLN    36      -0.969  -4.760   8.735
ATOM    529  HN  GLN    36       1.623  -5.279   8.162
ATOM    530  CB  GLN    36       0.862  -3.463   9.859
ATOM    531  CG  GLN    36       2.001  -3.456  10.853
ATOM    532  CD  GLN    36       2.713  -2.152  11.091
ATOM    533  NE2 GLN    36       3.824  -2.124  11.826
ATOM    534  HE1 GLN    36       4.134  -1.191  12.051
ATOM    535  HE2 GLN    36       4.276  -2.955  12.173
ATOM    536  OE1 GLN    36       2.223  -1.094  10.656
ATOM    537  HA  GLN    36      -0.018  -5.234  10.610
ATOM    538  HB1 GLN    36       1.116  -3.044   8.886
ATOM    539  HB2 GLN    36       0.298  -2.721  10.425
ATOM    540  HG1 GLN    36       1.590  -3.732  11.824
ATOM    541  HG2 GLN    36       2.757  -4.195  10.587
ATOM    542  O   GLN    36      -2.103  -4.747   9.211
ATOM    543  N   LEU    37      -0.754  -4.717   7.426
ATOM    544  CA  LEU    37      -1.817  -4.671   6.443
ATOM    545  C   LEU    37      -2.557  -5.973   6.195
ATOM    546  HN  LEU    37       0.192  -4.716   7.072
ATOM    547  CB  LEU    37      -1.302  -4.173   5.096
ATOM    548  CG  LEU    37      -0.674  -2.773   5.109
ATOM    549  CD1 LEU    37       0.173  -2.562   3.866
ATOM    550  CD2 LEU    37      -1.675  -1.627   5.131
ATOM    551  HA  LEU    37      -2.572  -3.951   6.758
ATOM    552  HB1 LEU    37      -0.493  -4.847   4.816
ATOM    553  HB2 LEU    37      -1.990  -4.320   4.263
ATOM    554  HG  LEU    37      -0.095  -2.719   6.031
ATOM    555  HD1 LEU    37       0.764  -1.670   4.070
ATOM    556  HD2 LEU    37       1.008  -3.261   3.810
ATOM    557  HD3 LEU    37      -0.320  -2.551   2.894
ATOM    558  HD4 LEU    37      -2.058  -1.762   4.120
ATOM    559  HD5 LEU    37      -2.437  -1.620   5.911
ATOM    560  HD6 LEU    37      -1.159  -0.668   5.159
ATOM    561  O   LEU    37      -3.787  -5.954   6.140
ATOM    562  N   GLU    38      -1.832  -7.097   6.068
ATOM    563  CA  GLU    38      -2.329  -8.488   5.951
ATOM    564  C   GLU    38      -3.426  -8.782   6.933
ATOM    565  HN  GLU    38      -0.823  -7.044   6.044
ATOM    566  CB  GLU    38      -1.286  -9.537   6.298
ATOM    567  CG  GLU    38      -0.191  -9.550   5.270
ATOM    568  CD  GLU    38      -0.492 -10.392   4.047
ATOM    569  OE1 GLU    38      -1.540 -10.334   3.367
ATOM    570  OE2 GLU    38       0.356 -11.287   3.852
ATOM    571  HA  GLU    38      -2.721  -8.651   4.947
ATOM    572  HB1 GLU    38      -0.699  -9.408   7.207
ATOM    573  HB2 GLU    38      -1.814 -10.491   6.309
ATOM    574  HG1 GLU    38      -0.106  -8.534   4.884
ATOM    575  HG2 GLU    38       0.691  -9.830   5.845
ATOM    576  O   GLU    38      -4.449  -9.369   6.576
ATOM    577  N   LYS    39      -3.200  -8.391   8.187
ATOM    578  CA  LYS    39      -4.173  -8.711   9.219
ATOM    579  C   LYS    39      -5.226  -7.613   9.431
ATOM    580  HN  LYS    39      -2.359  -7.878   8.409
ATOM    581  CB  LYS    39      -3.481  -9.095  10.539
ATOM    582  CG  LYS    39      -2.766 -10.450  10.444
ATOM    583  CD  LYS    39      -3.700 -11.660  10.369
ATOM    584  CE  LYS    39      -2.945 -12.979  10.228
ATOM    585  NZ  LYS    39      -3.872 -14.082   9.861
ATOM    586  HZ1 LYS    39      -4.586 -13.933   9.162
ATOM    587  HZ2 LYS    39      -4.446 -14.390  10.632
ATOM    588  HZ3 LYS    39      -3.367 -14.912   9.586
ATOM    589  HA  LYS    39      -4.703  -9.624   8.948
ATOM    590  HB1 LYS    39      -2.756  -8.386  10.940
ATOM    591  HB2 LYS    39      -4.181  -9.194  11.369
ATOM    592  HG1 LYS    39      -2.007 -10.505   9.664
ATOM    593  HG2 LYS    39      -2.272 -10.746  11.370
ATOM    594  HD1 LYS    39      -4.354 -11.636  11.240
ATOM    595  HD2 LYS    39      -4.360 -11.726   9.503
ATOM    596  HE1 LYS    39      -2.130 -12.928   9.505
ATOM    597  HE2 LYS    39      -2.470 -13.215  11.180
ATOM    598  O   LYS    39      -6.284  -7.882  10.000
ATOM    599  N   ALA    40      -4.975  -6.398   8.936
ATOM    600  CA  ALA    40      -6.012  -5.364   9.006
ATOM    601  C   ALA    40      -7.125  -5.576   7.969
ATOM    602  HN  ALA    40      -4.076  -6.202   8.519
ATOM    603  CB  ALA    40      -5.410  -3.973   8.886
ATOM    604  HA  ALA    40      -6.470  -5.375   9.995
ATOM    605  HB1 ALA    40      -6.054  -3.144   8.591
ATOM    606  HB2 ALA    40      -4.910  -3.801   9.839
ATOM    607  HB3 ALA    40      -4.557  -3.895   8.212
ATOM    608  O   ALA    40      -8.255  -5.134   8.190
ATOM    609  N   GLY    41      -6.832  -6.239   6.842
ATOM    610  CA  GLY    41      -7.875  -6.448   5.811
ATOM    611  C   GLY    41      -7.981  -5.179   4.965
ATOM    612  HN  GLY    41      -5.898  -6.596   6.698
ATOM    613  HA1 GLY    41      -7.599  -7.294   5.180
ATOM    614  HA2 GLY    41      -8.830  -6.654   6.295
ATOM    615  O   GLY    41      -9.073  -4.615   4.815
ATOM    616  N   VAL    42      -6.865  -4.719   4.394
ATOM    617  CA  VAL    42      -6.779  -3.456   3.646
ATOM    618  C   VAL    42      -5.916  -3.466   2.369
ATOM    619  HN  VAL    42      -6.009  -5.251   4.464
ATOM    620  CB  VAL    42      -6.294  -2.294   4.547
ATOM    621  CG1 VAL    42      -7.323  -1.937   5.602
ATOM    622  CG2 VAL    42      -4.938  -2.349   5.238
ATOM    623  HA  VAL    42      -7.776  -3.154   3.326
ATOM    624  HB  VAL    42      -6.061  -1.398   3.973
ATOM    625  HG1 VAL    42      -7.167  -2.632   6.428
ATOM    626  HG2 VAL    42      -7.367  -1.008   6.170
ATOM    627  HG3 VAL    42      -8.368  -2.202   5.436
ATOM    628  HG4 VAL    42      -4.138  -2.452   4.505
ATOM    629  HG5 VAL    42      -4.711  -1.462   5.831
ATOM    630  HG6 VAL    42      -4.823  -3.195   5.916
ATOM    631  O   VAL    42      -5.603  -2.410   1.813
ATOM    632  N   GLU    43      -5.556  -4.668   1.935
ATOM    633  CA  GLU    43      -4.919  -4.935   0.661
ATOM    634  C   GLU    43      -5.630  -4.187  -0.479
ATOM    635  HN  GLU    43      -5.725  -5.481   2.510
ATOM    636  CB  GLU    43      -4.894  -6.434   0.359
ATOM    637  CG  GLU    43      -3.591  -6.787  -0.356
ATOM    638  CD  GLU    43      -3.683  -8.124  -1.050
ATOM    639  OE1 GLU    43      -3.891  -9.158  -0.362
ATOM    640  OE2 GLU    43      -3.715  -8.183  -2.302
ATOM    641  HA  GLU    43      -3.879  -4.608   0.698
ATOM    642  HB1 GLU    43      -5.054  -7.093   1.213
ATOM    643  HB2 GLU    43      -5.765  -6.703  -0.240
ATOM    644  HG1 GLU    43      -3.207  -6.052  -1.062
ATOM    645  HG2 GLU    43      -2.751  -6.884   0.332
ATOM    646  O   GLU    43      -4.980  -3.472  -1.271
ATOM    647  N   HIS    44      -6.947  -4.373  -0.561
ATOM    648  CA  HIS    44      -7.795  -3.863  -1.627
ATOM    649  C   HIS    44      -7.874  -2.355  -1.629
ATOM    650  HN  HIS    44      -7.425  -4.902   0.155
ATOM    651  CB  HIS    44      -9.193  -4.517  -1.649
ATOM    652  CG  HIS    44     -10.002  -4.449  -2.952
ATOM    653  ND1 HIS    44     -11.345  -4.699  -3.003
ATOM    654  CE1 HIS    44     -11.787  -4.548  -4.276
ATOM    655  NE2 HIS    44     -10.729  -4.191  -5.048
ATOM    656  HE  HIS    44     -12.838  -4.714  -4.512
ATOM    657  CD2 HIS    44      -9.614  -4.116  -4.266
ATOM    658  HNE HIS    44     -10.770  -4.012  -6.042
ATOM    659  HD  HIS    44      -8.657  -3.836  -4.705
ATOM    660  HA  HIS    44      -7.398  -4.180  -2.591
ATOM    661  HB1 HIS    44      -8.956  -5.572  -1.509
ATOM    662  HB2 HIS    44      -9.855  -4.308  -0.809
ATOM    663  O   HIS    44      -7.819  -1.729  -2.711
ATOM    664  N   GLN    45      -7.988  -1.730  -0.449
ATOM    665  CA  GLN    45      -8.017  -0.311  -0.046
ATOM    666  C   GLN    45      -6.693   0.390  -0.374
ATOM    667  HN  GLN    45      -8.079  -2.271   0.399
ATOM    668  CB  GLN    45      -8.331  -0.178   1.434
ATOM    669  CG  GLN    45      -9.724  -0.759   1.579
ATOM    670  CD  GLN    45     -10.469  -0.366   2.840
ATOM    671  NE2 GLN    45     -11.794  -0.512   2.737
ATOM    672  HE1 GLN    45     -12.327  -0.154   3.514
ATOM    673  HE2 GLN    45     -12.298  -0.680   1.880
ATOM    674  OE1 GLN    45      -9.896  -0.042   3.883
ATOM    675  HA  GLN    45      -8.820   0.201  -0.577
ATOM    676  HB1 GLN    45      -7.586  -0.638   2.084
ATOM    677  HB2 GLN    45      -8.370   0.892   1.640
ATOM    678  HG1 GLN    45     -10.423  -0.583   0.761
ATOM    679  HG2 GLN    45      -9.785  -1.844   1.663
ATOM    680  O   GLN    45      -6.700   1.555  -0.803
ATOM    681  N   LEU    46      -5.537  -0.273  -0.232
ATOM    682  CA  LEU    46      -4.322   0.325  -0.762
ATOM    683  C   LEU    46      -4.325   0.488  -2.258
ATOM    684  HN  LEU    46      -5.525  -1.168   0.235
ATOM    685  CB  LEU    46      -3.115  -0.542  -0.463
ATOM    686  CG  LEU    46      -2.067   0.187   0.393
ATOM    687  CD1 LEU    46      -2.467   0.368   1.854
ATOM    688  CD2 LEU    46      -0.653  -0.363   0.285
ATOM    689  HA  LEU    46      -4.186   1.316  -0.329
ATOM    690  HB1 LEU    46      -3.293  -1.459   0.100
ATOM    691  HB2 LEU    46      -2.500  -0.790  -1.328
ATOM    692  HG  LEU    46      -1.983   1.181  -0.045
ATOM    693  HD1 LEU    46      -2.475  -0.633   2.283
ATOM    694  HD2 LEU    46      -1.828   1.096   2.354
ATOM    695  HD3 LEU    46      -3.530   0.588   1.950
ATOM    696  HD4 LEU    46      -0.574  -1.392   0.634
ATOM    697  HD5 LEU    46      -0.285  -0.545  -0.725
ATOM    698  HD6 LEU    46       0.161   0.130   0.816
ATOM    699  O   LEU    46      -3.843   1.485  -2.787
ATOM    700  N   ARG    47      -4.856  -0.467  -3.001
ATOM    701  CA  ARG    47      -4.903  -0.477  -4.442
ATOM    702  C   ARG    47      -5.781   0.625  -5.015
ATOM    703  HN  ARG    47      -5.274  -1.273  -2.560
ATOM    704  CB  ARG    47      -5.230  -1.857  -5.005
ATOM    705  CG  ARG    47      -4.145  -2.895  -4.742
ATOM    706  CD  ARG    47      -4.556  -4.252  -5.299
ATOM    707  NE  ARG    47      -3.930  -5.370  -4.581
ATOM    708  CZ  ARG    47      -2.754  -5.926  -4.905
ATOM    709  HE  ARG    47      -4.540  -5.631  -3.817
ATOM    710  NH1 ARG    47      -2.042  -5.485  -5.957
ATOM    711  H11 ARG    47      -2.382  -4.721  -6.527
ATOM    712  H12 ARG    47      -1.151  -5.880  -6.230
ATOM    713  NH2 ARG    47      -2.292  -6.940  -4.171
ATOM    714  H21 ARG    47      -2.801  -7.305  -3.376
ATOM    715  H22 ARG    47      -1.411  -7.397  -4.371
ATOM    716  HA  ARG    47      -3.897  -0.339  -4.839
ATOM    717  HB1 ARG    47      -6.166  -2.173  -4.545
ATOM    718  HB2 ARG    47      -5.491  -1.844  -6.063
ATOM    719  HG1 ARG    47      -3.230  -2.481  -5.167
ATOM    720  HG2 ARG    47      -3.913  -3.092  -3.695
ATOM    721  HD1 ARG    47      -5.637  -4.395  -5.307
ATOM    722  HD2 ARG    47      -4.367  -4.267  -6.372
ATOM    723  O   ARG    47      -5.420   1.154  -6.045
ATOM    724  N   ARG    48      -6.859   0.966  -4.302
ATOM    725  CA  ARG    48      -7.747   2.122  -4.535
ATOM    726  C   ARG    48      -7.027   3.482  -4.562
ATOM    727  HN  ARG    48      -7.135   0.403  -3.510
ATOM    728  CB  ARG    48      -8.898   2.198  -3.523
ATOM    729  CG  ARG    48     -10.117   2.959  -4.044
ATOM    730  CD  ARG    48     -11.373   2.863  -3.179
ATOM    731  NE  ARG    48     -11.208   2.335  -1.818
ATOM    732  CZ  ARG    48     -10.578   2.946  -0.808
ATOM    733  HE  ARG    48     -11.656   1.428  -1.781
ATOM    734  NH1 ARG    48     -10.512   2.346   0.376
ATOM    735  H11 ARG    48     -10.932   1.437   0.518
ATOM    736  H12 ARG    48     -10.052   2.753   1.180
ATOM    737  NH2 ARG    48     -10.013   4.144  -0.961
ATOM    738  H21 ARG    48     -10.035   4.640  -1.842
ATOM    739  H22 ARG    48      -9.533   4.617  -0.206
ATOM    740  HA  ARG    48      -8.248   2.008  -5.496
ATOM    741  HB1 ARG    48      -9.111   1.133  -3.613
ATOM    742  HB2 ARG    48      -8.470   2.412  -2.544
ATOM    743  HG1 ARG    48      -9.957   4.026  -4.204
ATOM    744  HG2 ARG    48     -10.471   2.572  -5.000
ATOM    745  HD1 ARG    48     -11.919   3.799  -3.295
ATOM    746  HD2 ARG    48     -11.990   2.071  -3.604
ATOM    747  O   ARG    48      -7.141   4.205  -5.561
ATOM    748  N   GLU    49      -6.310   3.761  -3.460
ATOM    749  CA  GLU    49      -5.484   4.940  -3.186
ATOM    750  C   GLU    49      -4.562   5.231  -4.373
ATOM    751  HN  GLU    49      -6.303   3.110  -2.688
ATOM    752  CB  GLU    49      -4.657   4.794  -1.873
ATOM    753  CG  GLU    49      -3.725   5.982  -1.491
ATOM    754  CD  GLU    49      -2.945   5.760  -0.167
ATOM    755  OE1 GLU    49      -3.391   4.928   0.657
ATOM    756  OE2 GLU    49      -1.897   6.462  -0.040
ATOM    757  HA  GLU    49      -6.127   5.804  -3.016
ATOM    758  HB1 GLU    49      -5.314   4.461  -1.070
ATOM    759  HB2 GLU    49      -4.102   3.867  -2.019
ATOM    760  HG1 GLU    49      -2.939   5.986  -2.246
ATOM    761  HG2 GLU    49      -4.215   6.955  -1.548
ATOM    762  O   GLU    49      -4.666   6.296  -4.991
ATOM    763  N   VAL    50      -3.689   4.269  -4.689
ATOM    764  CA  VAL    50      -2.616   4.383  -5.679
ATOM    765  C   VAL    50      -3.170   4.653  -7.084
ATOM    766  HN  VAL    50      -3.742   3.372  -4.228
ATOM    767  CB  VAL    50      -1.691   3.126  -5.679
ATOM    768  CG1 VAL    50      -0.544   3.194  -6.677
ATOM    769  CG2 VAL    50      -1.089   2.952  -4.296
ATOM    770  HA  VAL    50      -1.955   5.206  -5.406
ATOM    771  HB  VAL    50      -2.247   2.200  -5.822
ATOM    772  HG1 VAL    50       0.094   4.038  -6.417
ATOM    773  HG2 VAL    50       0.107   2.320  -6.681
ATOM    774  HG3 VAL    50      -0.939   3.527  -7.637
ATOM    775  HG4 VAL    50      -1.831   2.626  -3.567
ATOM    776  HG5 VAL    50      -0.251   2.256  -4.341
ATOM    777  HG6 VAL    50      -0.614   3.900  -4.044
ATOM    778  O   VAL    50      -2.717   5.570  -7.784
ATOM    779  N   GLU    51      -4.154   3.847  -7.459
ATOM    780  CA  GLU    51      -4.764   4.005  -8.765
ATOM    781  C   GLU    51      -5.395   5.367  -9.009
ATOM    782  HN  GLU    51      -4.476   3.123  -6.833
ATOM    783  CB  GLU    51      -5.817   2.928  -8.987
ATOM    784  CG  GLU    51      -5.280   1.704  -9.719
ATOM    785  CD  GLU    51      -4.818   1.954 -11.150
ATOM    786  OE1 GLU    51      -5.756   2.330 -11.901
ATOM    787  OE2 GLU    51      -3.627   1.813 -11.518
ATOM    788  HA  GLU    51      -4.010   3.863  -9.539
ATOM    789  HB1 GLU    51      -6.093   2.612  -7.981
ATOM    790  HB2 GLU    51      -6.707   3.244  -9.531
ATOM    791  HG1 GLU    51      -4.445   1.444  -9.070
ATOM    792  HG2 GLU    51      -6.005   0.898  -9.609
ATOM    793  O   GLU    51      -5.050   6.052  -9.974
ATOM    794  N   ILE    52      -6.310   5.832  -8.163
ATOM    795  CA  ILE    52      -6.896   7.165  -8.343
ATOM    796  C   ILE    52      -5.816   8.253  -8.314
ATOM    797  HN  ILE    52      -6.609   5.262  -7.385
ATOM    798  CB  ILE    52      -7.994   7.444  -7.290
ATOM    799  CG1 ILE    52      -9.279   6.684  -7.661
ATOM    800  CG2 ILE    52      -8.272   8.938  -7.138
ATOM    801  CD1 ILE    52     -10.068   6.377  -6.411
ATOM    802  HA  ILE    52      -7.410   7.211  -9.303
ATOM    803  HB  ILE    52      -7.606   7.078  -6.339
ATOM    804  HG1 ILE    52      -9.870   7.259  -8.374
ATOM    805  HG2 ILE    52      -9.040   5.799  -8.249
ATOM    806  HG3 ILE    52      -8.716   9.356  -8.042
ATOM    807  HG4 ILE    52      -8.980   9.134  -6.333
ATOM    808  HG5 ILE    52      -7.520   9.617  -6.735
ATOM    809  HD1 ILE    52     -10.381   7.274  -5.876
ATOM    810  HD2 ILE    52     -10.990   5.880  -6.713
ATOM    811  HD3 ILE    52      -9.539   5.695  -5.745
ATOM    812  O   ILE    52      -5.764   9.097  -9.220
ATOM    813  N   GLN    53      -4.940   8.228  -7.306
ATOM    814  CA  GLN    53      -3.915   9.266  -7.129
ATOM    815  C   GLN    53      -2.890   9.257  -8.275
ATOM    816  HN  GLN    53      -4.970   7.475  -6.633
ATOM    817  CB  GLN    53      -3.250   9.188  -5.733
ATOM    818  CG  GLN    53      -2.347  10.401  -5.511
ATOM    819  CD  GLN    53      -1.724  10.445  -4.101
ATOM    820  NE2 GLN    53      -0.950  11.460  -3.667
ATOM    821  HE1 GLN    53      -0.769  11.529  -2.677
ATOM    822  HE2 GLN    53      -0.726  12.264  -4.231
ATOM    823  OE1 GLN    53      -2.019   9.542  -3.289
ATOM    824  HA  GLN    53      -4.391  10.246  -7.103
ATOM    825  HB1 GLN    53      -4.004   9.078  -4.954
ATOM    826  HB2 GLN    53      -2.631   8.297  -5.837
ATOM    827  HG1 GLN    53      -1.500  10.427  -6.197
ATOM    828  HG2 GLN    53      -2.931  11.318  -5.596
ATOM    829  O   GLN    53      -2.407  10.325  -8.659
ATOM    830  N   SER    54      -2.502   8.142  -8.898
ATOM    831  CA  SER    54      -1.526   8.204  -9.999
ATOM    832  C   SER    54      -2.014   8.945 -11.258
ATOM    833  HN  SER    54      -2.881   7.250  -8.613
ATOM    834  CB  SER    54      -1.025   6.816 -10.373
ATOM    835  OG  SER    54      -2.086   6.081 -10.931
ATOM    836  HG  SER    54      -2.729   6.177 -10.218
ATOM    837  HA  SER    54      -0.628   8.721  -9.660
ATOM    838  HB1 SER    54      -0.259   6.834 -11.149
ATOM    839  HB2 SER    54      -0.627   6.182  -9.581
ATOM    840  O   SER    54      -1.196   9.393 -12.076
ATOM    841  N   HIS    55      -3.335   9.086 -11.404
ATOM    842  CA  HIS    55      -3.911   9.785 -12.566
ATOM    843  C   HIS    55      -4.373  11.210 -12.325
ATOM    844  HN  HIS    55      -3.962   8.706 -10.708
ATOM    845  CB  HIS    55      -5.003   8.942 -13.215
ATOM    846  CG  HIS    55      -4.478   7.695 -13.869
ATOM    847  ND1 HIS    55      -4.973   6.474 -13.600
ATOM    848  CE1 HIS    55      -4.297   5.549 -14.316
ATOM    849  NE2 HIS    55      -3.357   6.183 -15.034
ATOM    850  HE  HIS    55      -4.565   4.496 -14.237
ATOM    851  CD2 HIS    55      -3.436   7.507 -14.781
ATOM    852  HNE HIS    55      -2.703   5.733 -15.658
ATOM    853  HD  HIS    55      -2.747   8.197 -15.269
ATOM    854  HA  HIS    55      -3.168   9.840 -13.361
ATOM    855  HB1 HIS    55      -5.725   8.637 -12.458
ATOM    856  HB2 HIS    55      -5.507   9.529 -13.982
ATOM    857  O   HIS    55      -5.085  11.796 -13.152
ATOM    858  N   LEU    56      -3.951  11.799 -11.214
ATOM    859  CA  LEU    56      -4.309  13.190 -10.921
ATOM    860  C   LEU    56      -3.140  14.193 -11.123
ATOM    861  HN  LEU    56      -3.376  11.286 -10.561
ATOM    862  CB  LEU    56      -4.912  13.297  -9.506
ATOM    863  CG  LEU    56      -6.195  12.504  -9.179
ATOM    864  CD1 LEU    56      -6.555  12.599  -7.696
ATOM    865  CD2 LEU    56      -7.377  12.948 -10.039
ATOM    866  HA  LEU    56      -5.121  13.503 -11.577
ATOM    867  HB1 LEU    56      -4.183  12.952  -8.772
ATOM    868  HB2 LEU    56      -5.171  14.335  -9.298
ATOM    869  HG  LEU    56      -6.047  11.454  -9.429
ATOM    870  HD1 LEU    56      -7.463  12.028  -7.505
ATOM    871  HD2 LEU    56      -5.739  12.194  -7.097
ATOM    872  HD3 LEU    56      -6.719  13.643  -7.427
ATOM    873  HD4 LEU    56      -8.258  12.364  -9.775
ATOM    874  HD5 LEU    56      -7.577  14.005  -9.864
ATOM    875  HD6 LEU    56      -7.140  12.793 -11.091
ATOM    876  O   LEU    56      -2.040  14.002 -10.601
ATOM    877  N   ARG    57      -3.383  15.249 -11.888
ATOM    878  CA  ARG    57      -2.408  16.323 -12.018
ATOM    879  C   ARG    57      -3.052  17.623 -11.612
ATOM    880  HN  ARG    57      -4.256  15.315 -12.390
ATOM    881  CB  ARG    57      -1.923  16.505 -13.456
ATOM    882  CG  ARG    57      -1.255  15.309 -14.076
ATOM    883  CD  ARG    57       0.078  14.986 -13.432
ATOM    884  NE  ARG    57       0.224  13.542 -13.469
ATOM    885  CZ  ARG    57       0.963  12.876 -14.352
ATOM    886  HE  ARG    57      -0.329  13.154 -12.715
ATOM    887  NH1 ARG    57       1.683  13.522 -15.271
ATOM    888  H11 ARG    57       1.680  14.533 -15.313
ATOM    889  H12 ARG    57       2.257  13.052 -15.959
ATOM    890  NH2 ARG    57       0.983  11.549 -14.295
ATOM    891  H21 ARG    57       0.456  11.033 -13.603
ATOM    892  H22 ARG    57       1.526  10.987 -14.938
ATOM    893  HA  ARG    57      -1.554  16.119 -11.372
ATOM    894  HB1 ARG    57      -2.770  16.748 -14.097
ATOM    895  HB2 ARG    57      -1.194  17.315 -13.494
ATOM    896  HG1 ARG    57      -1.898  14.436 -13.967
ATOM    897  HG2 ARG    57      -1.077  15.500 -15.134
ATOM    898  HD1 ARG    57       0.879  15.470 -13.991
ATOM    899  HD2 ARG    57       0.083  15.349 -12.404
ATOM    900  O   ARG    57      -3.870  18.174 -12.355
ATOM    901  N   HIS    58      -2.686  18.131 -10.447
ATOM    902  CA  HIS    58      -3.158  19.442 -10.064
ATOM    903  C   HIS    58      -2.188  20.067  -9.077
ATOM    904  HN  HIS    58      -2.081  17.601  -9.836
ATOM    905  CB  HIS    58      -4.595  19.346  -9.535
ATOM    906  CG  HIS    58      -5.266  20.679  -9.331
ATOM    907  ND1 HIS    58      -4.939  21.515  -8.313
ATOM    908  CE1 HIS    58      -5.708  22.618  -8.371
ATOM    909  NE2 HIS    58      -6.539  22.489  -9.428
ATOM    910  HE  HIS    58      -5.583  23.409  -7.631
ATOM    911  CD2 HIS    58      -6.292  21.303 -10.036
ATOM    912  HNE HIS    58      -7.228  23.172  -9.710
ATOM    913  HD  HIS    58      -6.867  21.011 -10.914
ATOM    914  HA  HIS    58      -3.231  20.075 -10.948
ATOM    915  HB1 HIS    58      -5.206  18.785 -10.241
ATOM    916  HB2 HIS    58      -4.594  18.837  -8.571
ATOM    917  O   HIS    58      -1.671  19.390  -8.192
ATOM    918  N   PRO    59      -1.906  21.373  -9.225
ATOM    919  CA  PRO    59      -1.002  22.064  -8.295
ATOM    920  C   PRO    59      -1.361  21.949  -6.805
ATOM    921  CB  PRO    59      -1.091  23.530  -8.743
ATOM    922  CG  PRO    59      -2.265  23.627  -9.667
ATOM    923  CD  PRO    59      -2.374  22.274 -10.298
ATOM    924  HA  PRO    59       0.005  21.659  -8.398
ATOM    925  HB1 PRO    59      -1.230  24.169  -7.871
ATOM    926  HB2 PRO    59      -0.170  23.811  -9.255
ATOM    927  HG1 PRO    59      -3.158  23.877  -9.095
ATOM    928  HG2 PRO    59      -2.080  24.404 -10.409
ATOM    929  HD1 PRO    59      -3.409  22.087 -10.581
ATOM    930  HD2 PRO    59      -1.742  22.235 -11.185
ATOM    931  O   PRO    59      -0.466  22.097  -5.960
ATOM    932  N   ASN    60      -2.633  21.691  -6.479
ATOM    933  CA  ASN    60      -3.045  21.456  -5.074
ATOM    934  C   ASN    60      -3.371  20.003  -4.746
ATOM    935  HN  ASN    60      -3.338  21.653  -7.201
ATOM    936  CB  ASN    60      -4.229  22.337  -4.681
ATOM    937  CG  ASN    60      -3.992  23.796  -4.993
ATOM    938  ND2 ASN    60      -3.068  24.429  -4.255
ATOM    939  HD1 ASN    60      -2.880  25.404  -4.432
ATOM    940  HD2 ASN    60      -2.578  23.919  -3.536
ATOM    941  OD1 ASN    60      -4.630  24.352  -5.894
ATOM    942  HA  ASN    60      -2.241  21.760  -4.403
ATOM    943  HB1 ASN    60      -5.117  22.018  -5.226
ATOM    944  HB2 ASN    60      -4.409  22.248  -3.609
ATOM    945  O   ASN    60      -3.992  19.711  -3.723
ATOM    946  N   ILE    61      -2.946  19.084  -5.603
ATOM    947  CA  ILE    61      -3.006  17.669  -5.242
ATOM    948  C   ILE    61      -1.588  17.093  -5.147
ATOM    949  HN  ILE    61      -2.582  19.366  -6.502
ATOM    950  CB  ILE    61      -3.894  16.889  -6.234
ATOM    951  CG1 ILE    61      -5.326  17.417  -6.141
ATOM    952  CG2 ILE    61      -3.829  15.380  -5.975
ATOM    953  CD1 ILE    61      -6.213  16.818  -7.198
ATOM    954  HA  ILE    61      -3.503  17.560  -4.278
ATOM    955  HB  ILE    61      -3.516  17.028  -7.247
ATOM    956  HG1 ILE    61      -5.742  17.169  -5.164
ATOM    957  HG2 ILE    61      -5.324  18.500  -6.270
ATOM    958  HG3 ILE    61      -4.465  14.860  -6.691
ATOM    959  HG4 ILE    61      -2.801  15.036  -6.087
ATOM    960  HG5 ILE    61      -4.174  15.170  -4.962
ATOM    961  HD1 ILE    61      -7.221  17.220  -7.097
ATOM    962  HD2 ILE    61      -5.821  17.065  -8.184
ATOM    963  HD3 ILE    61      -6.240  15.735  -7.079
ATOM    964  O   ILE    61      -0.772  17.367  -6.003
ATOM    965  N   LEU    62      -1.290  16.324  -4.101
ATOM    966  CA  LEU    62       0.053  15.768  -3.929
ATOM    967  C   LEU    62       0.310  14.710  -4.983
ATOM    968  HN  LEU    62      -1.998  16.118  -3.411
ATOM    969  CB  LEU    62       0.191  15.148  -2.543
ATOM    970  CG  LEU    62       1.662  14.918  -2.169
ATOM    971  CD1 LEU    62       2.371  16.253  -2.000
ATOM    972  CD2 LEU    62       1.817  14.086  -0.897
ATOM    973  HA  LEU    62       0.792  16.563  -4.029
ATOM    974  HB1 LEU    62      -0.251  15.813  -1.801
ATOM    975  HB2 LEU    62      -0.323  14.187  -2.521
ATOM    976  HG  LEU    62       2.154  14.349  -2.958
ATOM    977  HD1 LEU    62       3.414  16.080  -1.734
ATOM    978  HD2 LEU    62       2.322  16.812  -2.934
ATOM    979  HD3 LEU    62       1.886  16.825  -1.209
ATOM    980  HD4 LEU    62       2.876  13.953  -0.676
ATOM    981  HD5 LEU    62       1.336  14.600  -0.065
ATOM    982  HD6 LEU    62       1.351  13.112  -1.040
ATOM    983  O   LEU    62      -0.481  13.778  -5.098
ATOM    984  N   ARG    63       1.395  14.835  -5.749
ATOM    985  CA  ARG    63       1.690  13.872  -6.819
ATOM    986  C   ARG    63       2.097  12.549  -6.221
ATOM    987  HN  ARG    63       2.032  15.605  -5.596
ATOM    988  CB  ARG    63       2.856  14.351  -7.685
ATOM    989  CG  ARG    63       2.510  15.317  -8.793
ATOM    990  CD  ARG    63       1.732  14.636  -9.913
ATOM    991  NE  ARG    63       2.471  13.619 -10.680
ATOM    992  CZ  ARG    63       3.350  13.880 -11.663
ATOM    993  HE  ARG    63       2.197  12.709 -10.333
ATOM    994  NH1 ARG    63       3.650  15.147 -12.002
ATOM    995  H11 ARG    63       3.219  15.927 -11.522
ATOM    996  H12 ARG    63       4.306  15.386 -12.735
ATOM    997  NH2 ARG    63       3.952  12.868 -12.311
ATOM    998  H21 ARG    63       3.767  11.899 -12.085
ATOM    999  H22 ARG    63       4.620  13.022 -13.056
ATOM   1000  HA  ARG    63       0.803  13.730  -7.435
ATOM   1001  HB1 ARG    63       3.589  14.861  -7.059
ATOM   1002  HB2 ARG    63       3.326  13.495  -8.168
ATOM   1003  HG1 ARG    63       1.898  16.126  -8.393
ATOM   1004  HG2 ARG    63       3.427  15.731  -9.214
ATOM   1005  HD1 ARG    63       0.862  14.130  -9.495
ATOM   1006  HD2 ARG    63       1.405  15.384 -10.635
ATOM   1007  O   ARG    63       2.839  12.543  -5.239
ATOM   1008  N   LEU    64       1.634  11.437  -6.801
ATOM   1009  CA  LEU    64       2.247  10.116  -6.550
ATOM   1010  C   LEU    64       2.995   9.742  -7.816
ATOM   1011  HN  LEU    64       0.845  11.490  -7.429
ATOM   1012  CB  LEU    64       1.190   9.061  -6.220
ATOM   1013  CG  LEU    64       1.673   7.643  -5.897
ATOM   1014  CD1 LEU    64       0.892   7.059  -4.749
ATOM   1015  CD2 LEU    64       1.630   6.652  -7.024
ATOM   1016  HA  LEU    64       2.928  10.186  -5.701
ATOM   1017  HB1 LEU    64       0.666   9.464  -5.353
ATOM   1018  HB2 LEU    64       0.479   9.027  -7.045
ATOM   1019  HG  LEU    64       2.689   7.718  -5.511
ATOM   1020  HD1 LEU    64       1.265   6.064  -4.508
ATOM   1021  HD2 LEU    64       0.906   7.632  -3.822
ATOM   1022  HD3 LEU    64      -0.146   6.930  -5.057
ATOM   1023  HD4 LEU    64       2.035   5.651  -6.876
ATOM   1024  HD5 LEU    64       0.623   6.409  -7.362
ATOM   1025  HD6 LEU    64       2.026   7.075  -7.948
ATOM   1026  O   LEU    64       2.392   9.655  -8.882
ATOM   1027  N   TYR    65       4.303   9.546  -7.717
ATOM   1028  CA  TYR    65       5.111   9.379  -8.916
ATOM   1029  C   TYR    65       5.119   7.941  -9.397
ATOM   1030  HN  TYR    65       4.738   9.513  -6.806
ATOM   1031  CB  TYR    65       6.546   9.864  -8.693
ATOM   1032  CG  TYR    65       6.645  11.343  -8.469
ATOM   1033  CD1 TYR    65       6.328  12.258  -9.498
ATOM   1034  CE1 TYR    65       6.412  13.631  -9.291
ATOM   1035  HD1 TYR    65       6.011  11.892 -10.474
ATOM   1036  CZ  TYR    65       6.828  14.081  -8.034
ATOM   1037  HE1 TYR    65       6.158  14.320 -10.096
ATOM   1038  CE2 TYR    65       7.169  13.201  -7.016
ATOM   1039  OH  TYR    65       6.935  15.419  -7.778
ATOM   1040  CD2 TYR    65       7.079  11.840  -7.238
ATOM   1041  HE2 TYR    65       7.504  13.586  -6.052
ATOM   1042  HD2 TYR    65       7.349  11.140  -6.447
ATOM   1043  HH  TYR    65       6.700  15.965  -8.531
ATOM   1044  HA  TYR    65       4.711  10.004  -9.714
ATOM   1045  HB1 TYR    65       6.965   9.371  -7.815
ATOM   1046  HB2 TYR    65       7.152   9.624  -9.567
ATOM   1047  O   TYR    65       5.565   7.664 -10.507
ATOM   1048  N   GLY    66       4.857   7.015  -8.478
ATOM   1049  CA  GLY    66       5.097   5.586  -8.691
ATOM   1050  C   GLY    66       5.106   4.862  -7.349
ATOM   1051  HN  GLY    66       4.474   7.289  -7.584
ATOM   1052  HA1 GLY    66       4.307   5.174  -9.319
ATOM   1053  HA2 GLY    66       6.060   5.448  -9.182
ATOM   1054  O   GLY    66       4.952   5.482  -6.283
ATOM   1055  N   TYR    67       5.293   3.552  -7.469
ATOM   1056  CA  TYR    67       5.231   2.547  -6.415
ATOM   1057  C   TYR    67       6.036   1.323  -6.800
ATOM   1058  HN  TYR    67       5.506   3.157  -8.373
ATOM   1059  CB  TYR    67       3.775   2.107  -6.182
ATOM   1060  CG  TYR    67       2.964   1.680  -7.387
ATOM   1061  CD1 TYR    67       2.827   0.312  -7.717
ATOM   1062  CE1 TYR    67       2.089  -0.102  -8.823
ATOM   1063  HD1 TYR    67       3.306  -0.448  -7.100
ATOM   1064  CZ  TYR    67       1.481   0.859  -9.622
ATOM   1065  HE1 TYR    67       1.995  -1.164  -9.049
ATOM   1066  CE2 TYR    67       1.600   2.226  -9.322
ATOM   1067  OH  TYR    67       0.762   0.435 -10.715
ATOM   1068  CD2 TYR    67       2.339   2.628  -8.210
ATOM   1069  HE2 TYR    67       1.114   2.967  -9.957
ATOM   1070  HD2 TYR    67       2.435   3.687  -7.974
ATOM   1071  HH  TYR    67       0.623  -0.499 -10.885
ATOM   1072  HA  TYR    67       5.637   2.961  -5.493
ATOM   1073  HB1 TYR    67       3.910   1.321  -5.439
ATOM   1074  HB2 TYR    67       3.239   2.877  -5.628
ATOM   1075  O   TYR    67       6.240   1.085  -7.992
ATOM   1076  N   PHE    68       6.485   0.581  -5.785
ATOM   1077  CA  PHE    68       7.203  -0.705  -5.857
ATOM   1078  C   PHE    68       6.961  -1.372  -4.503
ATOM   1079  HN  PHE    68       6.342   0.891  -4.834
ATOM   1080  CB  PHE    68       8.694  -0.532  -6.191
ATOM   1081  CG  PHE    68       9.516   0.278  -5.236
ATOM   1082  CD1 PHE    68       9.416   1.669  -5.204
ATOM   1083  CE1 PHE    68      10.161   2.419  -4.305
ATOM   1084  HD1 PHE    68       8.745   2.183  -5.892
ATOM   1085  CZ  PHE    68      11.014   1.785  -3.419
ATOM   1086  HE1 PHE    68      10.073   3.506  -4.297
ATOM   1087  CE2 PHE    68      11.123   0.407  -3.437
ATOM   1088  HZ  PHE    68      11.598   2.371  -2.710
ATOM   1089  CD2 PHE    68      10.370  -0.341  -4.337
ATOM   1090  HE2 PHE    68      11.800  -0.095  -2.746
ATOM   1091  HD2 PHE    68      10.447  -1.428  -4.340
ATOM   1092  HA  PHE    68       6.801  -1.301  -6.676
ATOM   1093  HB1 PHE    68       9.271  -1.449  -6.307
ATOM   1094  HB2 PHE    68       8.760  -0.068  -7.175
ATOM   1095  O   PHE    68       6.466  -0.724  -3.590
ATOM   1096  N   HIS    69       7.247  -2.660  -4.332
ATOM   1097  CA  HIS    69       7.045  -3.475  -3.110
ATOM   1098  C   HIS    69       8.030  -4.608  -3.053
ATOM   1099  HN  HIS    69       7.650  -3.189  -5.092
ATOM   1100  CB  HIS    69       5.615  -4.017  -3.012
ATOM   1101  CG  HIS    69       5.312  -5.216  -3.902
ATOM   1102  ND1 HIS    69       4.824  -6.375  -3.415
ATOM   1103  CE1 HIS    69       4.664  -7.250  -4.433
ATOM   1104  NE2 HIS    69       5.059  -6.649  -5.577
ATOM   1105  HE  HIS    69       4.271  -8.248  -4.237
ATOM   1106  CD2 HIS    69       5.471  -5.403  -5.288
ATOM   1107  HNE HIS    69       5.041  -7.077  -6.492
ATOM   1108  HD  HIS    69       5.842  -4.754  -6.081
ATOM   1109  HA  HIS    69       7.180  -2.849  -2.229
ATOM   1110  HB1 HIS    69       5.387  -4.191  -1.960
ATOM   1111  HB2 HIS    69       4.923  -3.216  -3.272
ATOM   1112  O   HIS    69       8.558  -5.021  -4.086
ATOM   1113  N   ASP    70       8.293  -5.084  -1.843
ATOM   1114  CA  ASP    70       9.211  -6.168  -1.525
ATOM   1115  C   ASP    70       8.393  -7.170  -0.697
ATOM   1116  HN  ASP    70       7.834  -4.685  -1.036
ATOM   1117  CB  ASP    70      10.453  -5.633  -0.803
ATOM   1118  CG  ASP    70      10.613  -5.835   0.708
ATOM   1119  OD1 ASP    70       9.599  -5.625   1.426
ATOM   1120  OD2 ASP    70      11.738  -6.233   1.061
ATOM   1121  HA  ASP    70       9.575  -6.619  -2.448
ATOM   1122  HB1 ASP    70      11.287  -6.102  -1.324
ATOM   1123  HB2 ASP    70      10.651  -4.576  -0.984
ATOM   1124  O   ASP    70       7.183  -6.991  -0.505
ATOM   1125  N   ALA    71       9.039  -8.221  -0.200
ATOM   1126  CA  ALA    71       8.467  -9.264   0.644
ATOM   1127  C   ALA    71       7.579  -8.813   1.802
ATOM   1128  HN  ALA    71      10.020  -8.349  -0.401
ATOM   1129  CB  ALA    71       9.575 -10.136   1.221
ATOM   1130  HA  ALA    71       7.844  -9.922   0.038
ATOM   1131  HB1 ALA    71      10.126  -9.622   2.009
ATOM   1132  HB2 ALA    71       9.179 -11.056   1.653
ATOM   1133  HB3 ALA    71      10.269 -10.373   0.415
ATOM   1134  O   ALA    71       6.522  -9.382   2.040
ATOM   1135  N   THR    72       8.004  -7.746   2.467
ATOM   1136  CA  THR    72       7.514  -7.313   3.767
ATOM   1137  C   THR    72       6.949  -5.885   3.730
ATOM   1138  HN  THR    72       8.727  -7.162   2.070
ATOM   1139  CB  THR    72       8.599  -7.525   4.849
ATOM   1140  OG1 THR    72       8.257  -7.221   6.209
ATOM   1141  HG  THR    72       8.175  -8.000   6.765
ATOM   1142  CG2 THR    72       9.717  -6.474   4.778
ATOM   1143  HA  THR    72       6.720  -7.982   4.097
ATOM   1144  HB  THR    72       9.012  -8.533   4.835
ATOM   1145  HG1 THR    72      10.189  -6.385   3.800
ATOM   1146  HG2 THR    72       9.440  -5.446   5.009
ATOM   1147  HG3 THR    72      10.553  -6.740   5.425
ATOM   1148  O   THR    72       6.224  -5.498   4.661
ATOM   1149  N   ARG    73       7.240  -5.091   2.687
ATOM   1150  CA  ARG    73       6.926  -3.650   2.589
ATOM   1151  C   ARG    73       6.309  -3.340   1.244
ATOM   1152  HN  ARG    73       7.713  -5.475   1.882
ATOM   1153  CB  ARG    73       8.188  -2.828   2.767
ATOM   1154  CG  ARG    73       8.706  -2.858   4.186
ATOM   1155  CD  ARG    73      10.187  -2.544   4.230
ATOM   1156  NE  ARG    73      11.006  -3.565   3.592
ATOM   1157  CZ  ARG    73      12.300  -3.731   3.814
ATOM   1158  HE  ARG    73      10.411  -4.099   2.972
ATOM   1159  NH1 ARG    73      12.936  -2.931   4.669
ATOM   1160  H11 ARG    73      12.440  -2.194   5.154
ATOM   1161  H12 ARG    73      13.923  -3.011   4.877
ATOM   1162  NH2 ARG    73      12.946  -4.707   3.181
ATOM   1163  H21 ARG    73      12.479  -5.329   2.533
ATOM   1164  H22 ARG    73      13.935  -4.877   3.313
ATOM   1165  HA  ARG    73       6.222  -3.376   3.375
ATOM   1166  HB1 ARG    73       8.952  -3.309   2.157
ATOM   1167  HB2 ARG    73       8.085  -1.829   2.344
ATOM   1168  HG1 ARG    73       8.200  -2.086   4.766
ATOM   1169  HG2 ARG    73       8.393  -3.840   4.539
ATOM   1170  HD1 ARG    73      10.333  -1.587   3.730
ATOM   1171  HD2 ARG    73      10.524  -2.338   5.246
ATOM   1172  O   ARG    73       6.600  -4.007   0.242
ATOM   1173  N   VAL    74       5.484  -2.288   1.221
ATOM   1174  CA  VAL    74       4.885  -1.609   0.067
ATOM   1175  C   VAL    74       5.406  -0.163   0.054
ATOM   1176  HN  VAL    74       5.198  -1.856   2.088
ATOM   1177  CB  VAL    74       3.335  -1.644   0.132
ATOM   1178  CG1 VAL    74       2.912  -1.257  -1.278
ATOM   1179  CG2 VAL    74       2.710  -3.006   0.384
ATOM   1180  HA  VAL    74       5.173  -2.125  -0.849
ATOM   1181  HB  VAL    74       2.903  -0.869   0.765
ATOM   1182  HG1 VAL    74       3.041  -2.062  -2.001
ATOM   1183  HG2 VAL    74       1.826  -1.177  -1.328
ATOM   1184  HG3 VAL    74       3.357  -0.309  -1.582
ATOM   1185  HG4 VAL    74       3.073  -3.695  -0.378
ATOM   1186  HG5 VAL    74       3.014  -3.373   1.364
ATOM   1187  HG6 VAL    74       1.638  -2.804   0.383
ATOM   1188  O   VAL    74       5.309   0.532   1.065
ATOM   1189  N   TYR    75       5.949   0.380  -1.040
ATOM   1190  CA  TYR    75       6.528   1.737  -1.161
ATOM   1191  C   TYR    75       5.650   2.585  -2.087
ATOM   1192  HN  TYR    75       5.991  -0.153  -1.897
ATOM   1193  CB  TYR    75       7.964   1.678  -1.725
ATOM   1194  CG  TYR    75       8.874   0.761  -0.946
ATOM   1195  CD1 TYR    75       9.059  -0.566  -1.335
ATOM   1196  CE1 TYR    75       9.881  -1.421  -0.620
ATOM   1197  HD1 TYR    75       8.552  -0.949  -2.221
ATOM   1198  CZ  TYR    75      10.532  -0.953   0.499
ATOM   1199  HE1 TYR    75      10.006  -2.454  -0.945
ATOM   1200  CE2 TYR    75      10.367   0.363   0.905
ATOM   1201  OH  TYR    75      11.354  -1.800   1.212
ATOM   1202  CD2 TYR    75       9.539   1.208   0.186
ATOM   1203  HE2 TYR    75      10.889   0.730   1.790
ATOM   1204  HD2 TYR    75       9.403   2.241   0.507
ATOM   1205  HH  TYR    75      11.774  -2.420   0.611
ATOM   1206  HA  TYR    75       6.573   2.203  -0.177
ATOM   1207  HB1 TYR    75       7.961   1.409  -2.781
ATOM   1208  HB2 TYR    75       8.436   2.653  -1.602
ATOM   1209  O   TYR    75       5.327   2.174  -3.209
ATOM   1210  N   LEU    76       5.336   3.776  -1.587
ATOM   1211  CA  LEU    76       4.639   4.794  -2.362
ATOM   1212  C   LEU    76       5.587   5.990  -2.483
ATOM   1213  HN  LEU    76       5.584   4.002  -0.634
ATOM   1214  CB  LEU    76       3.329   5.186  -1.673
ATOM   1215  CG  LEU    76       2.375   3.992  -1.636
ATOM   1216  CD1 LEU    76       1.080   4.477  -1.002
ATOM   1217  CD2 LEU    76       2.045   3.329  -2.958
ATOM   1218  HA  LEU    76       4.393   4.396  -3.347
ATOM   1219  HB1 LEU    76       3.458   5.525  -0.645
ATOM   1220  HB2 LEU    76       2.890   5.973  -2.287
ATOM   1221  HG  LEU    76       2.778   3.275  -0.920
ATOM   1222  HD1 LEU    76       0.245   3.782  -0.912
ATOM   1223  HD2 LEU    76       1.311   4.927  -0.036
ATOM   1224  HD3 LEU    76       0.586   5.166  -1.687
ATOM   1225  HD4 LEU    76       1.222   2.629  -2.815
ATOM   1226  HD5 LEU    76       1.820   3.925  -3.843
ATOM   1227  HD6 LEU    76       2.936   2.769  -3.243
ATOM   1228  O   LEU    76       5.972   6.569  -1.469
ATOM   1229  N   ILE    77       5.959   6.401  -3.695
ATOM   1230  CA  ILE    77       6.853   7.520  -3.997
ATOM   1231  C   ILE    77       6.064   8.794  -4.262
ATOM   1232  HN  ILE    77       5.615   5.923  -4.515
ATOM   1233  CB  ILE    77       7.723   7.240  -5.243
ATOM   1234  CG1 ILE    77       8.530   5.965  -5.043
ATOM   1235  CG2 ILE    77       8.765   8.339  -5.458
ATOM   1236  CD1 ILE    77       8.736   5.195  -6.325
ATOM   1237  HA  ILE    77       7.519   7.692  -3.151
ATOM   1238  HB  ILE    77       7.154   7.101  -6.162
ATOM   1239  HG1 ILE    77       9.476   6.037  -4.506
ATOM   1240  HG2 ILE    77       8.105   5.282  -4.308
ATOM   1241  HG3 ILE    77       8.297   9.314  -5.599
ATOM   1242  HG4 ILE    77       9.484   8.622  -4.689
ATOM   1243  HG5 ILE    77       9.394   8.247  -6.343
ATOM   1244  HD1 ILE    77       9.395   5.804  -6.944
ATOM   1245  HD2 ILE    77       9.216   4.219  -6.258
ATOM   1246  HD3 ILE    77       7.775   5.183  -6.839
ATOM   1247  O   ILE    77       5.469   8.964  -5.332
ATOM   1248  N   LEU    78       6.105   9.705  -3.299
ATOM   1249  CA  LEU    78       5.287  10.920  -3.331
ATOM   1250  C   LEU    78       6.117  12.198  -3.468
ATOM   1251  HN  LEU    78       6.718   9.571  -2.507
ATOM   1252  CB  LEU    78       4.458  11.027  -2.040
ATOM   1253  CG  LEU    78       3.782   9.750  -1.538
ATOM   1254  CD1 LEU    78       3.512   9.874  -0.055
ATOM   1255  CD2 LEU    78       2.511   9.442  -2.312
ATOM   1256  HA  LEU    78       4.605  10.877  -4.180
ATOM   1257  HB1 LEU    78       5.099  11.359  -1.222
ATOM   1258  HB2 LEU    78       3.652  11.747  -2.184
ATOM   1259  HG  LEU    78       4.436   8.897  -1.718
ATOM   1260  HD1 LEU    78       3.031   8.965   0.305
ATOM   1261  HD2 LEU    78       4.453  10.020   0.476
ATOM   1262  HD3 LEU    78       2.858  10.727   0.126
ATOM   1263  HD4 LEU    78       2.062   8.528  -1.924
ATOM   1264  HD5 LEU    78       1.808  10.268  -2.200
ATOM   1265  HD6 LEU    78       2.751   9.310  -3.367
ATOM   1266  O   LEU    78       7.311  12.207  -3.160
ATOM   1267  N   GLU    79       5.455  13.263  -3.927
ATOM   1268  CA  GLU    79       5.999  14.601  -3.952
ATOM   1269  C   GLU    79       6.365  15.068  -2.535
ATOM   1270  HN  GLU    79       4.517  13.155  -4.284
ATOM   1271  CB  GLU    79       4.994  15.535  -4.608
ATOM   1272  CG  GLU    79       5.099  17.006  -4.242
ATOM   1273  CD  GLU    79       4.073  17.866  -4.985
ATOM   1274  OE1 GLU    79       3.161  17.310  -5.670
ATOM   1275  OE2 GLU    79       4.168  19.121  -4.885
ATOM   1276  HA  GLU    79       6.897  14.617  -4.569
ATOM   1277  HB1 GLU    79       5.107  15.489  -5.691
ATOM   1278  HB2 GLU    79       3.984  15.232  -4.335
ATOM   1279  HG1 GLU    79       4.929  17.128  -3.172
ATOM   1280  HG2 GLU    79       6.094  17.374  -4.495
ATOM   1281  O   GLU    79       5.649  14.819  -1.573
ATOM   1282  NT  AME    80       7.510  15.719  -2.398
ATOM   1283  CT  AME    80       7.917  16.171  -1.091
ATOM   1284  HN  AME    80       8.088  15.894  -3.207
ATOM   1285  HT1 AME    80       8.877  16.683  -1.165
ATOM   1286  HT2 AME    80       7.169  16.858  -0.694
ATOM   1287  HT3 AME    80       8.014  15.315  -0.423
ATOM   1288  H1  ACE    81     -10.865  19.245 -11.579
ATOM   1289  CH3 ACE    81     -10.841  19.055 -10.506
ATOM   1290  C   ACE    81     -11.080  17.562 -10.201
ATOM   1291  H2  ACE    81     -11.617  19.653 -10.029
ATOM   1292  H3  ACE    81      -9.866  19.354 -10.121
ATOM   1293  O   ACE    81     -11.278  16.761 -11.126
ATOM   1294  N   CYS    82     -11.074  17.201  -8.914
ATOM   1295  CA  CYS    82     -11.393  15.840  -8.488
ATOM   1296  C   CYS    82     -12.760  15.382  -8.957
ATOM   1297  HN  CYS    82     -10.843  17.881  -8.203
ATOM   1298  CB  CYS    82     -11.370  15.738  -6.978
ATOM   1299  SG  CYS    82      -9.737  15.422  -6.300
ATOM   1300  HG  CYS    82     -10.157  15.409  -5.021
ATOM   1301  HA  CYS    82     -10.654  15.149  -8.893
ATOM   1302  HB1 CYS    82     -11.725  16.673  -6.544
ATOM   1303  HB2 CYS    82     -12.017  14.921  -6.658
ATOM   1304  O   CYS    82     -12.906  14.267  -9.475
ATOM   1305  N   HIS    83     -13.757  16.245  -8.756
ATOM   1306  CA  HIS    83     -15.130  15.944  -9.122
ATOM   1307  C   HIS    83     -15.326  15.837 -10.606
ATOM   1308  HN  HIS    83     -13.566  17.144  -8.335
ATOM   1309  CB  HIS    83     -16.095  16.942  -8.489
ATOM   1310  CG  HIS    83     -16.155  16.845  -6.971
ATOM   1311  ND1 HIS    83     -16.728  17.797  -6.196
ATOM   1312  CE1 HIS    83     -16.627  17.441  -4.893
ATOM   1313  NE2 HIS    83     -15.965  16.269  -4.828
ATOM   1314  HE  HIS    83     -17.051  18.081  -4.119
ATOM   1315  CD2 HIS    83     -15.660  15.871  -6.092
ATOM   1316  HNE HIS    83     -15.739  15.778  -3.975
ATOM   1317  HD  HIS    83     -15.121  14.937  -6.254
ATOM   1318  HA  HIS    83     -15.424  14.993  -8.678
ATOM   1319  HB1 HIS    83     -15.785  17.957  -8.740
ATOM   1320  HB2 HIS    83     -17.101  16.766  -8.868
ATOM   1321  O   HIS    83     -16.151  15.047 -11.055
ATOM   1322  N   SER    84     -14.546  16.600 -11.375
ATOM   1323  CA  SER    84     -14.553  16.525 -12.843
ATOM   1324  C   SER    84     -14.053  15.159 -13.363
ATOM   1325  HN  SER    84     -13.916  17.265 -10.948
ATOM   1326  CB  SER    84     -13.724  17.671 -13.449
ATOM   1327  OG  SER    84     -12.383  17.270 -13.679
ATOM   1328  HG  SER    84     -11.913  18.024 -14.057
ATOM   1329  HA  SER    84     -15.568  16.675 -13.210
ATOM   1330  HB1 SER    84     -14.163  17.975 -14.399
ATOM   1331  HB2 SER    84     -13.720  18.519 -12.764
ATOM   1332  O   SER    84     -14.265  14.813 -14.531
ATOM   1333  N   LYS    85     -13.371  14.406 -12.501
ATOM   1334  CA  LYS    85     -12.993  13.016 -12.801
ATOM   1335  C   LYS    85     -13.814  12.060 -11.955
ATOM   1336  HN  LYS    85     -13.097  14.789 -11.607
ATOM   1337  CB  LYS    85     -11.487  12.783 -12.579
ATOM   1338  CG  LYS    85     -10.603  13.575 -13.535
ATOM   1339  CD  LYS    85      -9.184  13.032 -13.577
ATOM   1340  CE  LYS    85      -8.621  12.969 -15.000
ATOM   1341  NZ  LYS    85      -8.508  14.292 -15.692
ATOM   1342  HZ1 LYS    85      -8.130  14.156 -16.618
ATOM   1343  HZ2 LYS    85      -7.895  14.897 -15.164
ATOM   1344  HZ3 LYS    85      -9.422  14.716 -15.760
ATOM   1345  HA  LYS    85     -13.176  12.809 -13.855
ATOM   1346  HB1 LYS    85     -11.218  13.080 -11.565
ATOM   1347  HB2 LYS    85     -11.257  11.727 -12.721
ATOM   1348  HG1 LYS    85     -11.017  13.523 -14.541
ATOM   1349  HG2 LYS    85     -10.560  14.616 -13.213
ATOM   1350  HD1 LYS    85      -8.531  13.675 -12.986
ATOM   1351  HD2 LYS    85      -9.168  12.023 -13.165
ATOM   1352  HE1 LYS    85      -7.618  12.542 -14.976
ATOM   1353  HE2 LYS    85      -9.266  12.346 -15.619
ATOM   1354  O   LYS    85     -13.437  10.912 -11.760
ATOM   1355  N   ARG    86     -14.934  12.563 -11.445
ATOM   1356  CA  ARG    86     -15.848  11.812 -10.558
ATOM   1357  C   ARG    86     -15.190  11.129  -9.332
ATOM   1358  HN  ARG    86     -15.201  13.513 -11.660
ATOM   1359  CB  ARG    86     -16.725  10.837 -11.368
ATOM   1360  CG  ARG    86     -17.752  11.514 -12.277
ATOM   1361  CD  ARG    86     -18.980  12.042 -11.526
ATOM   1362  NE  ARG    86     -20.081  11.070 -11.408
ATOM   1363  CZ  ARG    86     -21.254  11.314 -10.815
ATOM   1364  HE  ARG    86     -19.784  10.209 -11.849
ATOM   1365  NH1 ARG    86     -22.182  10.366 -10.758
ATOM   1366  H11 ARG    86     -22.013   9.453 -11.160
ATOM   1367  H12 ARG    86     -23.085  10.499 -10.321
ATOM   1368  NH2 ARG    86     -21.499  12.499 -10.264
ATOM   1369  H21 ARG    86     -20.818  13.248 -10.273
ATOM   1370  H22 ARG    86     -22.376  12.714  -9.808
ATOM   1371  HA  ARG    86     -16.605  12.488 -10.159
ATOM   1372  HB1 ARG    86     -16.091  10.224 -12.008
ATOM   1373  HB2 ARG    86     -17.281  10.195 -10.685
ATOM   1374  HG1 ARG    86     -17.288  12.362 -12.781
ATOM   1375  HG2 ARG    86     -18.106  10.800 -13.020
ATOM   1376  HD1 ARG    86     -18.693  12.324 -10.513
ATOM   1377  HD2 ARG    86     -19.378  12.913 -12.046
ATOM   1378  O   ARG    86     -15.680  10.114  -8.812
ATOM   1379  N   VAL    87     -14.096  11.719  -8.868
ATOM   1380  CA  VAL    87     -13.376  11.239  -7.702
ATOM   1381  C   VAL    87     -13.829  12.022  -6.459
ATOM   1382  HN  VAL    87     -13.732  12.539  -9.332
ATOM   1383  CB  VAL    87     -11.853  11.429  -7.910
ATOM   1384  CG1 VAL    87     -11.085  11.087  -6.641
ATOM   1385  CG2 VAL    87     -11.351  10.604  -9.089
ATOM   1386  HA  VAL    87     -13.583  10.179  -7.557
ATOM   1387  HB  VAL    87     -11.648  12.467  -8.174
ATOM   1388  HG1 VAL    87     -10.018  11.229  -6.812
ATOM   1389  HG2 VAL    87     -11.412  11.739  -5.831
ATOM   1390  HG3 VAL    87     -11.274  10.049  -6.369
ATOM   1391  HG4 VAL    87     -10.278  10.758  -9.210
ATOM   1392  HG5 VAL    87     -11.547   9.548  -8.904
ATOM   1393  HG6 VAL    87     -11.867  10.916  -9.997
ATOM   1394  O   VAL    87     -13.784  13.254  -6.455
ATOM   1395  N   ILE    88     -14.272  11.324  -5.412
ATOM   1396  CA  ILE    88     -14.543  11.985  -4.107
ATOM   1397  C   ILE    88     -13.503  11.574  -3.052
ATOM   1398  HN  ILE    88     -14.427  10.330  -5.501
ATOM   1399  CB  ILE    88     -16.004  11.798  -3.566
ATOM   1400  CG1 ILE    88     -16.437  10.323  -3.533
ATOM   1401  CG2 ILE    88     -17.014  12.644  -4.348
ATOM   1402  CD1 ILE    88     -17.781  10.082  -2.856
ATOM   1403  HA  ILE    88     -14.503  13.067  -4.232
ATOM   1404  HB  ILE    88     -16.068  12.189  -2.550
ATOM   1405  HG1 ILE    88     -16.520   9.946  -4.552
ATOM   1406  HG2 ILE    88     -15.695   9.738  -2.988
ATOM   1407  HG3 ILE    88     -18.013  12.486  -3.942
ATOM   1408  HG4 ILE    88     -16.750  13.698  -4.261
ATOM   1409  HG5 ILE    88     -16.998  12.351  -5.397
ATOM   1410  HD1 ILE    88     -18.012   9.017  -2.875
ATOM   1411  HD2 ILE    88     -17.734  10.425  -1.822
ATOM   1412  HD3 ILE    88     -18.559  10.632  -3.385
ATOM   1413  O   ILE    88     -13.111  10.410  -2.981
ATOM   1414  N   HIS    89     -13.045  12.527  -2.245
ATOM   1415  CA  HIS    89     -11.909  12.257  -1.368
ATOM   1416  C   HIS    89     -12.322  11.645  -0.055
ATOM   1417  HN  HIS    89     -13.485  13.436  -2.241
ATOM   1418  CB  HIS    89     -11.024  13.491  -1.177
ATOM   1419  CG  HIS    89      -9.809  13.237  -0.316
ATOM   1420  ND1 HIS    89      -9.892  13.045   1.021
ATOM   1421  CE1 HIS    89      -8.651  12.821   1.528
ATOM   1422  NE2 HIS    89      -7.771  12.883   0.513
ATOM   1423  HE  HIS    89      -8.523  12.635   2.595
ATOM   1424  CD2 HIS    89      -8.452  13.139  -0.641
ATOM   1425  HNE HIS    89      -6.772  12.759   0.604
ATOM   1426  HD  HIS    89      -7.912  13.228  -1.584
ATOM   1427  HA  HIS    89     -11.226  11.564  -1.859
ATOM   1428  HB1 HIS    89     -10.668  13.837  -2.147
ATOM   1429  HB2 HIS    89     -11.601  14.283  -0.699
ATOM   1430  O   HIS    89     -11.816  10.568   0.319
ATOM   1431  N   ARN    90     -13.210  12.333   0.671
ATOM   1432  CA  ARN    90     -13.891  11.783   1.861
ATOM   1433  C   ARN    90     -13.110  11.742   3.180
ATOM   1434  HN  ARN    90     -13.443  13.281   0.412
ATOM   1435  CB  ARN    90     -14.441  10.374   1.589
ATOM   1436  CG  ARN    90     -15.392  10.245   0.404
ATOM   1437  CD  ARN    90     -16.012   8.844   0.310
ATOM   1438  NE  ARN    90     -15.144   7.760   0.808
ATOM   1439  CZ  ARN    90     -15.559   6.522   1.088
ATOM   1440  HE  ARN    90     -14.205   8.128   0.893
ATOM   1441  NH1 ARN    90     -16.833   6.197   0.921
ATOM   1442  H11 ARN    90     -17.500   6.879   0.582
ATOM   1443  NH2 ARN    90     -14.707   5.612   1.551
ATOM   1444  H21 ARN    90     -13.729   5.821   1.706
ATOM   1445  H22 ARN    90     -14.991   4.666   1.773
ATOM   1446  HA  ARN    90     -14.781  12.374   2.077
ATOM   1447  HB1 ARN    90     -13.614   9.693   1.389
ATOM   1448  HB2 ARN    90     -14.995  10.025   2.461
ATOM   1449  HG1 ARN    90     -16.201  10.968   0.507
ATOM   1450  HG2 ARN    90     -14.849  10.438  -0.521
ATOM   1451  HD1 ARN    90     -16.929   8.812   0.898
ATOM   1452  HD2 ARN    90     -16.239   8.616  -0.731
ATOM   1453  O   ARN    90     -13.698  11.477   4.226
ATOM   1454  N   ASP    91     -11.801  11.976   3.151
ATOM   1455  CA  ASP    91     -11.009  11.975   4.397
ATOM   1456  C   ASP    91     -10.134  13.240   4.545
ATOM   1457  HN  ASP    91     -11.342  12.157   2.269
ATOM   1458  CB  ASP    91     -10.202  10.652   4.563
ATOM   1459  CG  ASP    91      -9.578  10.493   5.974
ATOM   1460  OD1 ASP    91     -10.241  10.812   6.992
ATOM   1461  OD2 ASP    91      -8.417  10.037   6.065
ATOM   1462  HA  ASP    91     -11.680  11.930   5.255
ATOM   1463  HB1 ASP    91     -10.861   9.801   4.396
ATOM   1464  HB2 ASP    91      -9.388  10.629   3.838
ATOM   1465  O   ASP    91      -8.931  13.160   4.857
ATOM   1466  N   ILE    92     -10.758  14.404   4.345
ATOM   1467  CA  ILE    92     -10.052  15.683   4.389
ATOM   1468  C   ILE    92      -9.860  16.144   5.843
ATOM   1469  HN  ILE    92     -11.750  14.416   4.156
ATOM   1470  CB  ILE    92     -10.795  16.761   3.579
ATOM   1471  CG1 ILE    92     -11.169  16.247   2.202
ATOM   1472  CG2 ILE    92      -9.911  17.983   3.394
ATOM   1473  CD1 ILE    92     -10.084  16.479   1.172
ATOM   1474  HA  ILE    92      -9.073  15.575   3.921
ATOM   1475  HB  ILE    92     -11.706  17.047   4.104
ATOM   1476  HG1 ILE    92     -11.354  15.174   2.253
ATOM   1477  HG2 ILE    92     -12.069  16.756   1.856
ATOM   1478  HG3 ILE    92     -10.448  18.738   2.820
ATOM   1479  HG4 ILE    92      -9.645  18.391   4.370
ATOM   1480  HG5 ILE    92      -9.004  17.699   2.861
ATOM   1481  HD1 ILE    92     -10.409  16.091   0.207
ATOM   1482  HD2 ILE    92      -9.887  17.548   1.085
ATOM   1483  HD3 ILE    92      -9.173  15.967   1.482
ATOM   1484  O   ILE    92     -10.798  16.573   6.498
ATOM   1485  N   LYN    93      -8.645  16.034   6.352
ATOM   1486  CA  LYN    93      -8.356  16.430   7.708
ATOM   1487  C   LYN    93      -7.113  17.271   7.577
ATOM   1488  HN  LYN    93      -7.895  15.665   5.786
ATOM   1489  CB  LYN    93      -7.954  15.235   8.588
ATOM   1490  CG  LYN    93      -8.905  14.073   8.832
ATOM   1491  CD  LYN    93      -7.995  12.945   9.328
ATOM   1492  CE  LYN    93      -8.626  11.897  10.243
ATOM   1493  NZ  LYN    93      -9.391  10.825   9.517
ATOM   1494  HZ1 LYN    93      -9.775  10.174  10.187
ATOM   1495  HZ2 LYN    93      -8.770  10.335   8.889
ATOM   1496  HA  LYN    93      -9.197  16.996   8.109
ATOM   1497  HB1 LYN    93      -7.074  14.751   8.165
ATOM   1498  HB2 LYN    93      -7.726  15.585   9.595
ATOM   1499  HG1 LYN    93      -9.646  14.360   9.578
ATOM   1500  HG2 LYN    93      -9.409  13.814   7.901
ATOM   1501  HD1 LYN    93      -7.604  12.391   8.475
ATOM   1502  HD2 LYN    93      -7.166  13.369   9.896
ATOM   1503  HE1 LYN    93      -7.845  11.399  10.818
ATOM   1504  HE2 LYN    93      -9.324  12.383  10.925
ATOM   1505  O   LYN    93      -6.268  17.003   6.705
ATOM   1506  N   PRO    94      -6.926  18.231   8.484
ATOM   1507  CA  PRO    94      -5.687  19.008   8.428
ATOM   1508  C   PRO    94      -4.415  18.172   8.378
ATOM   1509  CB  PRO    94      -5.731  19.826   9.718
ATOM   1510  CG  PRO    94      -7.190  19.994   9.954
ATOM   1511  CD  PRO    94      -7.793  18.671   9.584
ATOM   1512  HA  PRO    94      -5.689  19.633   7.535
ATOM   1513  HB1 PRO    94      -5.237  19.273  10.517
ATOM   1514  HB2 PRO    94      -5.218  20.776   9.565
ATOM   1515  HG1 PRO    94      -7.363  20.238  11.002
ATOM   1516  HG2 PRO    94      -7.569  20.801   9.327
ATOM   1517  HD1 PRO    94      -7.760  18.003  10.445
ATOM   1518  HD2 PRO    94      -8.828  18.817   9.277
ATOM   1519  O   PRO    94      -3.448  18.605   7.754
ATOM   1520  N   GLU    95      -4.387  17.000   9.012
ATOM   1521  CA  GLU    95      -3.167  16.178   8.950
ATOM   1522  C   GLU    95      -2.908  15.536   7.596
ATOM   1523  HN  GLU    95      -5.198  16.688   9.527
ATOM   1524  CB  GLU    95      -3.136  15.127  10.025
ATOM   1525  CG  GLU    95      -4.190  14.083   9.849
ATOM   1526  CD  GLU    95      -4.988  13.933  11.115
ATOM   1527  OE1 GLU    95      -5.590  14.957  11.547
ATOM   1528  OE2 GLU    95      -5.007  12.796  11.665
ATOM   1529  HA  GLU    95      -2.299  16.797   9.179
ATOM   1530  HB1 GLU    95      -2.168  14.626  10.016
ATOM   1531  HB2 GLU    95      -3.292  15.596  10.997
ATOM   1532  HG1 GLU    95      -4.858  14.374   9.039
ATOM   1533  HG2 GLU    95      -3.720  13.129   9.608
ATOM   1534  O   GLU    95      -1.820  15.032   7.389
ATOM   1535  N   ASN    96      -3.893  15.557   6.691
ATOM   1536  CA  ASN    96      -3.721  15.148   5.291
ATOM   1537  C   ASN    96      -3.606  16.319   4.334
ATOM   1538  HN  ASN    96      -4.815  15.868   6.961
ATOM   1539  CB  ASN    96      -4.935  14.382   4.813
ATOM   1540  CG  ASN    96      -5.071  13.036   5.456
ATOM   1541  ND2 ASN    96      -6.247  12.437   5.268
ATOM   1542  HD1 ASN    96      -6.406  11.528   5.674
ATOM   1543  HD2 ASN    96      -6.955  12.904   4.724
ATOM   1544  OD1 ASN    96      -4.138  12.519   6.104
ATOM   1545  HA  ASN    96      -2.811  14.555   5.195
ATOM   1546  HB1 ASN    96      -5.837  14.950   5.042
ATOM   1547  HB2 ASN    96      -4.867  14.228   3.736
ATOM   1548  O   ASN    96      -3.838  16.153   3.134
ATOM   1549  N   LEU    97      -3.317  17.506   4.848
ATOM   1550  CA  LEU    97      -3.151  18.677   4.004
ATOM   1551  C   LEU    97      -1.717  19.146   4.223
ATOM   1552  HN  LEU    97      -3.208  17.608   5.847
ATOM   1553  CB  LEU    97      -4.159  19.775   4.367
ATOM   1554  CG  LEU    97      -5.663  19.445   4.428
ATOM   1555  CD1 LEU    97      -6.509  20.690   4.634
ATOM   1556  CD2 LEU    97      -6.175  18.696   3.217
ATOM   1557  HA  LEU    97      -3.322  18.403   2.963
ATOM   1558  HB1 LEU    97      -3.932  20.163   5.360
ATOM   1559  HB2 LEU    97      -4.094  20.584   3.639
ATOM   1560  HG  LEU    97      -5.852  18.763   5.257
ATOM   1561  HD1 LEU    97      -7.562  20.412   4.671
ATOM   1562  HD2 LEU    97      -6.227  21.171   5.571
ATOM   1563  HD3 LEU    97      -6.345  21.382   3.808
ATOM   1564  HD4 LEU    97      -7.241  18.501   3.334
ATOM   1565  HD5 LEU    97      -6.012  19.297   2.322
ATOM   1566  HD6 LEU    97      -5.641  17.751   3.122
ATOM   1567  O   LEU    97      -1.289  19.365   5.352
ATOM   1568  NT  AME    98      -0.962  19.262   3.138
ATOM   1569  CT  AME    98       0.463  19.525   3.228
ATOM   1570  HN  AME    98      -1.379  19.167   2.224
ATOM   1571  HT1 AME    98       0.887  19.582   2.226
ATOM   1572  HT2 AME    98       0.627  20.471   3.745
ATOM   1573  HT3 AME    98       0.948  18.721   3.782
ATOM   1574  H1  ACE    99      -0.938  20.611  -0.486
ATOM   1575  CH3 ACE    99      -1.747  20.251  -1.123
ATOM   1576  C   ACE    99      -2.457  19.050  -0.487
ATOM   1577  H2  ACE    99      -1.328  19.958  -2.086
ATOM   1578  H3  ACE    99      -2.462  21.061  -1.269
ATOM   1579  O   ACE    99      -2.077  18.607   0.627
ATOM   1580  N   ILE   100      -3.472  18.522  -1.183
ATOM   1581  CA  ILE   100      -4.229  17.411  -0.622
ATOM   1582  C   ILE   100      -3.444  16.119  -0.720
ATOM   1583  HN  ILE   100      -3.706  18.897  -2.091
ATOM   1584  CB  ILE   100      -5.576  17.188  -1.324
ATOM   1585  CG1 ILE   100      -6.382  18.476  -1.344
ATOM   1586  CG2 ILE   100      -6.356  16.027  -0.666
ATOM   1587  CD1 ILE   100      -7.721  18.271  -2.029
ATOM   1588  HA  ILE   100      -4.445  17.611   0.428
ATOM   1589  HB  ILE   100      -5.402  16.862  -2.349
ATOM   1590  HG1 ILE   100      -6.560  18.810  -0.321
ATOM   1591  HG2 ILE   100      -5.828  19.244  -1.884
ATOM   1592  HG3 ILE   100      -7.306  15.889  -1.181
ATOM   1593  HG4 ILE   100      -5.770  15.111  -0.734
ATOM   1594  HG5 ILE   100      -6.542  16.262   0.382
ATOM   1595  HD1 ILE   100      -8.277  19.209  -2.029
ATOM   1596  HD2 ILE   100      -7.558  17.946  -3.056
ATOM   1597  HD3 ILE   100      -8.291  17.512  -1.494
ATOM   1598  O   ILE   100      -3.034  15.721  -1.797
ATOM   1599  N   ALA   101      -3.251  15.463   0.409
ATOM   1600  CA  ALA   101      -2.540  14.179   0.463
ATOM   1601  C   ALA   101      -3.472  13.041   0.858
ATOM   1602  HN  ALA   101      -3.599  15.845   1.277
ATOM   1603  CB  ALA   101      -1.389  14.262   1.452
ATOM   1604  HA  ALA   101      -2.118  13.955  -0.517
ATOM   1605  HB1 ALA   101      -0.868  13.305   1.485
ATOM   1606  HB2 ALA   101      -0.695  15.042   1.139
ATOM   1607  HB3 ALA   101      -1.777  14.498   2.443
ATOM   1608  O   ALA   101      -4.639  13.270   1.163
ATOM   1609  N   ASP   102      -2.961  11.819   0.850
ATOM   1610  CA  ASP   102      -3.709  10.677   1.372
ATOM   1611  C   ASP   102      -5.069  10.431   0.698
ATOM   1612  HN  ASP   102      -2.035  11.665   0.477
ATOM   1613  CB  ASP   102      -3.878  10.815   2.885
ATOM   1614  CG  ASP   102      -4.350   9.532   3.545
ATOM   1615  OD1 ASP   102      -4.315   8.458   2.893
ATOM   1616  OD2 ASP   102      -4.755   9.602   4.729
ATOM   1617  HA  ASP   102      -3.124   9.767   1.238
ATOM   1618  HB1 ASP   102      -2.923  11.088   3.335
ATOM   1619  HB2 ASP   102      -4.614  11.590   3.100
ATOM   1620  O   ASP   102      -6.124  10.918   1.138
ATOM   1621  N   PHE   103      -5.036   9.644  -0.360
ATOM   1622  CA  PHE   103      -6.256   9.277  -1.041
ATOM   1623  C   PHE   103      -6.716   7.889  -0.631
ATOM   1624  HN  PHE   103      -4.151   9.295  -0.698
ATOM   1625  CB  PHE   103      -6.076   9.416  -2.551
ATOM   1626  CG  PHE   103      -6.210  10.828  -3.025
ATOM   1627  CD1 PHE   103      -5.163  11.736  -2.868
ATOM   1628  CE1 PHE   103      -5.300  13.049  -3.289
ATOM   1629  HD1 PHE   103      -4.227  11.415  -2.411
ATOM   1630  CZ  PHE   103      -6.500  13.472  -3.857
ATOM   1631  HE1 PHE   103      -4.470  13.747  -3.175
ATOM   1632  CE2 PHE   103      -7.552  12.586  -4.007
ATOM   1633  HZ  PHE   103      -6.613  14.505  -4.185
ATOM   1634  CD2 PHE   103      -7.406  11.273  -3.585
ATOM   1635  HE2 PHE   103      -8.487  12.922  -4.454
ATOM   1636  HD2 PHE   103      -8.234  10.572  -3.689
ATOM   1637  HA  PHE   103      -7.040   9.992  -0.792
ATOM   1638  HB1 PHE   103      -5.083   9.064  -2.833
ATOM   1639  HB2 PHE   103      -6.831   8.821  -3.063
ATOM   1640  O   PHE   103      -7.388   7.190  -1.396
ATOM   1641  N   GLY   104      -6.358   7.521   0.598
ATOM   1642  CA  GLY   104      -6.640   6.209   1.166
ATOM   1643  C   GLY   104      -8.109   5.897   1.318
ATOM   1644  HN  GLY   104      -5.861   8.170   1.192
ATOM   1645  HA1 GLY   104      -6.216   5.436   0.525
ATOM   1646  HA2 GLY   104      -6.196   6.140   2.160
ATOM   1647  O   GLY   104      -8.499   4.725   1.283
ATOM   1648  N   TRP   105      -8.926   6.936   1.492
ATOM   1649  CA  TRP   105     -10.369   6.742   1.582
ATOM   1650  C   TRP   105     -11.114   7.157   0.323
ATOM   1651  HN  TRP   105      -8.544   7.869   1.563
ATOM   1652  CB  TRP   105     -10.950   7.364   2.865
ATOM   1653  CG  TRP   105     -10.663   6.526   4.111
ATOM   1654  CD1 TRP   105      -9.481   6.499   4.860
ATOM   1655  NE1 TRP   105      -9.573   5.605   5.904
ATOM   1656  HD1 TRP   105      -8.644   7.139   4.581
ATOM   1657  CE2 TRP   105     -10.783   4.991   5.918
ATOM   1658  HNE TRP   105      -8.847   5.417   6.581
ATOM   1659  CZ2 TRP   105     -11.314   4.027   6.782
ATOM   1660  CH2 TRP   105     -12.620   3.590   6.526
ATOM   1661  HZ2 TRP   105     -10.715   3.650   7.611
ATOM   1662  CZ3 TRP   105     -13.367   4.084   5.443
ATOM   1663  HH2 TRP   105     -13.083   2.847   7.176
ATOM   1664  CE3 TRP   105     -12.852   5.055   4.559
ATOM   1665  HZ3 TRP   105     -14.377   3.717   5.266
ATOM   1666  CD2 TRP   105     -11.550   5.527   4.776
ATOM   1667  HE3 TRP   105     -13.463   5.419   3.733
ATOM   1668  HA  TRP   105     -10.584   5.688   1.757
ATOM   1669  HB1 TRP   105     -10.514   8.351   3.020
ATOM   1670  HB2 TRP   105     -12.031   7.456   2.768
ATOM   1671  O   TRP   105     -12.328   6.934   0.232
ATOM   1672  N   SER   106     -10.401   7.717  -0.669
ATOM   1673  CA  SER   106     -11.016   8.156  -1.958
ATOM   1674  C   SER   106     -11.625   7.014  -2.809
ATOM   1675  HN  SER   106      -9.406   7.855  -0.556
ATOM   1676  CB  SER   106     -10.062   9.056  -2.793
ATOM   1677  OG  SER   106      -9.118   8.324  -3.569
ATOM   1678  HG  SER   106      -8.575   8.963  -4.047
ATOM   1679  HA  SER   106     -11.822   8.861  -1.755
ATOM   1680  HB1 SER   106     -10.646   9.665  -3.483
ATOM   1681  HB2 SER   106      -9.497   9.707  -2.124
ATOM   1682  O   SER   106     -11.221   5.852  -2.691
ATOM   1683  N   VAL   107     -12.597   7.363  -3.656
ATOM   1684  CA  VAL   107     -13.406   6.390  -4.405
ATOM   1685  C   VAL   107     -14.119   7.123  -5.555
ATOM   1686  HN  VAL   107     -12.805   8.340  -3.806
ATOM   1687  CB  VAL   107     -14.399   5.651  -3.451
ATOM   1688  CG1 VAL   107     -15.591   6.536  -3.065
ATOM   1689  CG2 VAL   107     -14.841   4.309  -4.024
ATOM   1690  HA  VAL   107     -12.758   5.612  -4.807
ATOM   1691  HB  VAL   107     -13.879   5.363  -2.537
ATOM   1692  HG1 VAL   107     -16.255   5.983  -2.401
ATOM   1693  HG2 VAL   107     -15.230   7.430  -2.555
ATOM   1694  HG3 VAL   107     -16.135   6.826  -3.964
ATOM   1695  HG4 VAL   107     -15.530   3.827  -3.331
ATOM   1696  HG5 VAL   107     -15.339   4.468  -4.980
ATOM   1697  HG6 VAL   107     -13.969   3.672  -4.171
ATOM   1698  O   VAL   107     -13.998   8.351  -5.662
ATOM   1699  N   HIS   108     -14.820   6.378  -6.420
ATOM   1700  CA  HIS   108     -15.682   6.958  -7.467
ATOM   1701  C   HIS   108     -17.122   7.110  -7.037
ATOM   1702  HN  HIS   108     -14.770   5.371  -6.370
ATOM   1703  CB  HIS   108     -15.587   6.152  -8.757
ATOM   1704  CG  HIS   108     -14.381   6.496  -9.591
ATOM   1705  ND1 HIS   108     -13.204   5.871  -9.446
ATOM   1706  CE1 HIS   108     -12.310   6.388 -10.319
ATOM   1707  NE2 HIS   108     -12.922   7.357 -11.018
ATOM   1708  HE  HIS   108     -11.293   5.998 -10.353
ATOM   1709  CD2 HIS   108     -14.199   7.453 -10.597
ATOM   1710  HNE HIS   108     -12.486   7.915 -11.738
ATOM   1711  HD  HIS   108     -14.866   8.189 -11.045
ATOM   1712  HA  HIS   108     -15.313   7.948  -7.735
ATOM   1713  HB1 HIS   108     -15.527   5.090  -8.519
ATOM   1714  HB2 HIS   108     -16.470   6.338  -9.368
ATOM   1715  O   HIS   108     -17.675   6.228  -6.374
ATOM   1716  N   ALA   109     -17.738   8.230  -7.425
ATOM   1717  CA  ALA   109     -19.097   8.613  -6.983
ATOM   1718  C   ALA   109     -20.222   8.059  -7.875
ATOM   1719  HN  ALA   109     -17.271   8.867  -8.054
ATOM   1720  CB  ALA   109     -19.205  10.136  -6.894
ATOM   1721  HA  ALA   109     -19.271   8.238  -5.974
ATOM   1722  HB1 ALA   109     -20.208  10.411  -6.568
ATOM   1723  HB2 ALA   109     -18.474  10.512  -6.177
ATOM   1724  HB3 ALA   109     -19.009  10.573  -7.873
ATOM   1725  O   ALA   109     -20.034   7.949  -9.086
ATOM   1726  N   PRO   110     -21.397   7.719  -7.291
ATOM   1727  CA  PRO   110     -21.779   7.669  -5.870
ATOM   1728  C   PRO   110     -21.334   6.368  -5.187
ATOM   1729  CB  PRO   110     -23.308   7.760  -5.923
ATOM   1730  CG  PRO   110     -23.671   7.146  -7.228
ATOM   1731  CD  PRO   110     -22.574   7.558  -8.170
ATOM   1732  HA  PRO   110     -21.316   8.502  -5.339
ATOM   1733  HB1 PRO   110     -23.734   7.212  -5.083
ATOM   1734  HB2 PRO   110     -23.612   8.805  -5.866
ATOM   1735  HG1 PRO   110     -23.721   6.063  -7.119
ATOM   1736  HG2 PRO   110     -24.641   7.524  -7.550
ATOM   1737  HD1 PRO   110     -22.426   6.780  -8.918
ATOM   1738  HD2 PRO   110     -22.849   8.490  -8.664
ATOM   1739  O   PRO   110     -20.865   5.454  -5.871
ATOM   1740  N   SER   111     -21.490   6.285  -3.861
ATOM   1741  CA  SER   111     -20.886   5.199  -3.073
ATOM   1742  C   SER   111     -21.524   4.962  -1.684
ATOM   1743  HN  SER   111     -22.036   6.982  -3.375
ATOM   1744  CB  SER   111     -19.375   5.461  -2.916
ATOM   1745  OG  SER   111     -18.685   4.300  -2.487
ATOM   1746  HG  SER   111     -17.750   4.528  -2.408
ATOM   1747  HA  SER   111     -20.974   4.260  -3.619
ATOM   1748  HB1 SER   111     -18.958   5.774  -3.873
ATOM   1749  HB2 SER   111     -19.216   6.247  -2.177
ATOM   1750  O   SER   111     -22.289   5.815  -1.191
ATOM   1751  N   SER   112     -21.211   3.788  -1.100
ATOM   1752  CA  SER   112     -21.441   3.418   0.326
ATOM   1753  C   SER   112     -20.130   2.867   0.944
ATOM   1754  HN  SER   112     -20.776   3.057  -1.644
ATOM   1755  CB  SER   112     -22.585   2.401   0.470
ATOM   1756  OG  SER   112     -23.855   3.008   0.264
ATOM   1757  HG  SER   112     -24.526   2.323   0.368
ATOM   1758  HA  SER   112     -21.759   4.299   0.884
ATOM   1759  HB1 SER   112     -22.460   1.607  -0.266
ATOM   1760  HB2 SER   112     -22.567   1.973   1.473
ATOM   1761  O   SER   112     -19.118   2.776   0.248
ATOM   1762  NT  AME   113     -20.134   2.481   2.223
ATOM   1763  CT  AME   113     -18.871   2.149   2.899
ATOM   1764  HN  AME   113     -21.008   2.418   2.726
ATOM   1765  HT1 AME   113     -19.075   1.859   3.930
ATOM   1766  HT2 AME   113     -18.386   1.324   2.379
ATOM   1767  HT3 AME   113     -18.214   3.019   2.891
TER   
ATOM   1768  C00 UNK   114      -0.056  -6.632   1.900
ATOM   1769  C01 UNK   114       0.214  -8.016   1.612
ATOM   1770  C02 UNK   114      -0.011  -5.679   0.856
ATOM   1771  H03 UNK   114      -0.138  -6.362   2.956
ATOM   1772  C04 UNK   114       0.455  -8.335   0.265
ATOM   1773  H05 UNK   114       0.425  -8.749   2.394
ATOM   1774  C06 UNK   114       0.648  -7.349  -0.727
ATOM   1775  F07 UNK   114       0.467  -9.653   0.038
ATOM   1776  C08 UNK   114       1.245  -7.457  -1.998
ATOM   1777  C09 UNK   114       0.288  -6.003  -0.450
ATOM   1778  C0A UNK   114       1.252  -6.351  -2.876
ATOM   1779  C0B UNK   114       1.862  -8.689  -2.481
ATOM   1780  C0C UNK   114       0.788  -5.143  -2.525
ATOM   1781  H0D UNK   114       1.598  -6.495  -3.868
ATOM   1782  C0E UNK   114       0.926  -4.043  -3.446
ATOM   1783  N0F UNK   114       0.320  -4.950  -1.333
ATOM   1784  C0G UNK   114       0.031  -2.965  -3.266
ATOM   1785  C0H UNK   114       1.861  -3.926  -4.458
ATOM   1786  C0I UNK   114       0.061  -1.858  -4.114
ATOM   1787  H0J UNK   114      -0.718  -2.958  -2.484
ATOM   1788  C0K UNK   114       1.015  -1.714  -5.095
ATOM   1789 BR0M UNK   114      -1.248  -0.544  -3.908
ATOM   1790  C0N UNK   114       1.878  -2.742  -5.275
ATOM   1791  H0O UNK   114       0.896  -0.804  -5.678
ATOM   1792  H0P UNK   114       2.642  -2.665  -6.055
ATOM   1793  H0Q UNK   114       2.634  -4.661  -4.678
ATOM   1794  H0R UNK   114      -0.004  -4.667   1.227
ATOM   1795  O0S UNK   114       1.920  -8.901  -3.719
ATOM   1796  O0T UNK   114       2.534  -9.360  -1.703
TER   
TER   
ATOM   1797  O00 WTR   116     -15.013 -21.621 -11.080
ATOM   1798  H01 WTR   116     -14.754 -22.500 -11.358
ATOM   1799  H02 WTR   116     -14.187 -21.171 -10.905
TER   
ATOM   1800  O00 WTR   117      -2.315 -18.645 -15.785
ATOM   1801  H01 WTR   117      -1.569 -18.897 -15.239
ATOM   1802  H02 WTR   117      -2.330 -17.689 -15.744
TER   
ATOM   1803  O00 WTR   118      -7.354 -18.692 -18.640
ATOM   1804  H01 WTR   118      -7.173 -19.254 -19.393
ATOM   1805  H02 WTR   118      -8.007 -19.173 -18.132
TER   
ATOM   1806  O00 WTR   119       3.504 -20.617 -13.461
ATOM   1807  H01 WTR   119       3.889 -21.470 -13.662
ATOM   1808  H02 WTR   119       2.813 -20.505 -14.113
TER   
ATOM   1809  O00 WTR   120       0.547 -29.224  -8.578
ATOM   1810  H01 WTR   120       0.371 -28.656  -9.327
ATOM   1811  H02 WTR   120       1.348 -29.692  -8.814
TER   
ATOM   1812  O00 WTR   121       6.387 -23.377 -13.092
ATOM   1813  H01 WTR   121       6.980 -22.627 -13.132
ATOM   1814  H02 WTR   121       6.059 -23.376 -12.193
TER   
ATOM   1815  O00 WTR   122     -13.133 -23.485 -10.969
ATOM   1816  H01 WTR   122     -13.197 -24.366 -10.601
ATOM   1817  H02 WTR   122     -12.893 -22.931 -10.226
TER   
ATOM   1818  O00 WTR   123     -11.268 -22.304  -8.894
ATOM   1819  H01 WTR   123     -10.470 -22.824  -8.984
ATOM   1820  H02 WTR   123     -11.063 -21.666  -8.210
TER   
ATOM   1821  O00 WTR   124      -3.042 -19.027 -18.476
ATOM   1822  H01 WTR   124      -3.529 -18.238 -18.714
ATOM   1823  H02 WTR   124      -2.830 -18.908 -17.550
TER   
ATOM   1824  O00 WTR   125      -8.474 -20.122  -9.025
ATOM   1825  H01 WTR   125      -8.790 -19.220  -8.964
ATOM   1826  H02 WTR   125      -8.430 -20.423  -8.118
TER   
ATOM   1827  O00 WTR   126      -6.613 -27.866  -7.502
ATOM   1828  H01 WTR   126      -6.057 -28.483  -7.978
ATOM   1829  H02 WTR   126      -6.179 -27.755  -6.656
TER   
ATOM   1830  O00 WTR   127      -8.856 -22.233 -10.943
ATOM   1831  H01 WTR   127      -7.950 -22.100 -11.224
ATOM   1832  H02 WTR   127      -8.974 -21.619 -10.218
TER   
ATOM   1833  O00 WTR   128       0.457 -27.447 -10.729
ATOM   1834  H01 WTR   128      -0.272 -26.862 -10.936
ATOM   1835  H02 WTR   128       1.238 -26.901 -10.826
TER   
ATOM   1836  O00 WTR   129      -8.796 -19.422 -15.885
ATOM   1837  H01 WTR   129      -8.073 -19.712 -15.330
ATOM   1838  H02 WTR   129      -9.580 -19.581 -15.360
TER   
ATOM   1839  O00 WTR   130      -3.387 -25.462 -15.273
ATOM   1840  H01 WTR   130      -3.989 -25.307 -14.545
ATOM   1841  H02 WTR   130      -3.669 -26.298 -15.644
TER   
ATOM   1842  O00 WTR   131      -9.666 -24.727  -9.788
ATOM   1843  H01 WTR   131     -10.476 -25.032 -10.197
ATOM   1844  H02 WTR   131      -9.272 -24.148 -10.441
TER   
ATOM   1845  O00 WTR   132      -4.865 -20.011 -15.305
ATOM   1846  H01 WTR   132      -4.990 -20.336 -14.414
ATOM   1847  H02 WTR   132      -3.927 -19.828 -15.365
TER   
ATOM   1848  O00 WTR   133       1.580 -20.371 -15.709
ATOM   1849  H01 WTR   133       1.025 -21.107 -15.966
ATOM   1850  H02 WTR   133       1.566 -19.784 -16.465
TER   
ATOM   1851  O00 WTR   134       3.904 -17.484 -20.651
ATOM   1852  H01 WTR   134       3.255 -16.824 -20.407
ATOM   1853  H02 WTR   134       4.700 -17.219 -20.191
TER   
ATOM   1854  O00 WTR   135       3.945 -25.525  -8.455
ATOM   1855  H01 WTR   135       4.720 -25.599  -7.897
ATOM   1856  H02 WTR   135       3.405 -26.278  -8.217
TER   
ATOM   1857  O00 WTR   136       5.622 -19.177 -12.997
ATOM   1858  H01 WTR   136       4.891 -19.793 -13.031
ATOM   1859  H02 WTR   136       5.623 -18.855 -12.096
TER   
ATOM   1860  O00 WTR   137      -2.801 -15.999 -15.367
ATOM   1861  H01 WTR   137      -1.965 -15.609 -15.111
ATOM   1862  H02 WTR   137      -2.983 -15.632 -16.232
TER   
ATOM   1863  O00 WTR   138       8.522 -26.391 -11.918
ATOM   1864  H01 WTR   138       9.226 -26.941 -12.262
ATOM   1865  H02 WTR   138       7.984 -26.184 -12.682
TER   
ATOM   1866  O00 WTR   139      11.777 -26.213  -6.710
ATOM   1867  H01 WTR   139      11.636 -26.947  -7.308
ATOM   1868  H02 WTR   139      11.480 -25.445  -7.198
TER   
ATOM   1869  O00 WTR   140       7.905 -16.097 -14.380
ATOM   1870  H01 WTR   140       7.061 -16.548 -14.389
ATOM   1871  H02 WTR   140       7.721 -15.251 -13.973
TER   
ATOM   1872  O00 WTR   141       4.612 -14.014 -19.400
ATOM   1873  H01 WTR   141       4.956 -13.360 -18.792
ATOM   1874  H02 WTR   141       4.862 -14.854 -19.015
TER   
ATOM   1875  O00 WTR   142      -0.127 -22.346 -16.245
ATOM   1876  H01 WTR   142      -1.075 -22.478 -16.241
ATOM   1877  H02 WTR   142       0.072 -22.061 -17.136
TER   
ATOM   1878  O00 WTR   143       8.709 -19.903 -15.636
ATOM   1879  H01 WTR   143       9.369 -19.883 -16.329
ATOM   1880  H02 WTR   143       8.964 -19.198 -15.041
TER   
ATOM   1881  O00 WTR   144      -0.731 -25.518 -13.873
ATOM   1882  H01 WTR   144      -1.404 -25.675 -14.535
ATOM   1883  H02 WTR   144       0.096 -25.608 -14.346
TER   
ATOM   1884  O00 WTR   145       4.521 -20.681 -16.920
ATOM   1885  H01 WTR   145       4.021 -20.185 -16.272
ATOM   1886  H02 WTR   145       4.638 -21.545 -16.523
TER   
ATOM   1887  O00 WTR   146       4.105 -23.102 -14.476
ATOM   1888  H01 WTR   146       3.357 -23.643 -14.222
ATOM   1889  H02 WTR   146       4.846 -23.477 -13.999
TER   
ATOM   1890  O00 WTR   147      10.691 -24.375  -8.447
ATOM   1891  H01 WTR   147       9.924 -24.864  -8.745
ATOM   1892  H02 WTR   147      10.414 -23.459  -8.466
TER   
ATOM   1893  O00 WTR   148      -6.590 -20.917 -19.880
ATOM   1894  H01 WTR   148      -6.858 -21.671 -20.406
ATOM   1895  H02 WTR   148      -5.896 -21.254 -19.314
TER   
ATOM   1896  O00 WTR   149      -4.702 -24.806 -13.091
ATOM   1897  H01 WTR   149      -4.529 -23.906 -12.815
ATOM   1898  H02 WTR   149      -4.640 -25.320 -12.286
TER   
ATOM   1899  O00 WTR   150      -2.995 -22.601 -15.899
ATOM   1900  H01 WTR   150      -3.208 -23.531 -15.987
ATOM   1901  H02 WTR   150      -3.446 -22.182 -16.632
TER   
ATOM   1902  O00 WTR   151      -3.986 -22.159 -13.376
ATOM   1903  H01 WTR   151      -3.444 -21.533 -12.897
ATOM   1904  H02 WTR   151      -3.614 -22.174 -14.258
TER   
ATOM   1905  O00 WTR   152      -4.062 -15.178 -20.248
ATOM   1906  H01 WTR   152      -4.674 -15.751 -19.784
ATOM   1907  H02 WTR   152      -4.382 -14.293 -20.072
TER   
ATOM   1908  O00 WTR   153       7.575 -20.907 -13.342
ATOM   1909  H01 WTR   153       8.023 -20.485 -14.075
ATOM   1910  H02 WTR   153       6.823 -20.343 -13.162
TER   
ATOM   1911  O00 WTR   154     -12.642   0.732 -15.133
ATOM   1912  H01 WTR   154     -11.845   0.512 -15.614
ATOM   1913  H02 WTR   154     -12.596   1.681 -15.015
TER   
ATOM   1914  O00 WTR   155     -14.577  -8.283 -13.850
ATOM   1915  H01 WTR   155     -13.801  -8.704 -14.218
ATOM   1916  H02 WTR   155     -14.527  -8.465 -12.911
TER   
ATOM   1917  O00 WTR   156     -15.938 -17.362  -8.971
ATOM   1918  H01 WTR   156     -16.796 -17.275  -9.386
ATOM   1919  H02 WTR   156     -15.335 -17.522  -9.697
TER   
ATOM   1920  O00 WTR   157     -12.652  -5.745 -16.633
ATOM   1921  H01 WTR   157     -12.127  -6.516 -16.849
ATOM   1922  H02 WTR   157     -13.019  -5.939 -15.770
TER   
ATOM   1923  O00 WTR   158     -16.241 -10.908 -15.683
ATOM   1924  H01 WTR   158     -16.472 -10.115 -15.200
ATOM   1925  H02 WTR   158     -16.741 -11.604 -15.257
TER   
ATOM   1926  O00 WTR   159     -17.284  -8.915 -11.385
ATOM   1927  H01 WTR   159     -16.515  -9.367 -11.038
ATOM   1928  H02 WTR   159     -17.088  -8.784 -12.312
TER   
ATOM   1929  O00 WTR   160     -18.218 -21.028 -10.251
ATOM   1930  H01 WTR   160     -17.408 -21.260 -10.705
ATOM   1931  H02 WTR   160     -18.668 -21.863 -10.123
TER   
ATOM   1932  O00 WTR   161     -10.157  -8.399 -20.477
ATOM   1933  H01 WTR   161      -9.210  -8.333 -20.595
ATOM   1934  H02 WTR   161     -10.525  -8.083 -21.303
TER   
ATOM   1935  O00 WTR   162     -11.088  -8.124 -17.779
ATOM   1936  H01 WTR   162     -10.469  -7.466 -18.097
ATOM   1937  H02 WTR   162     -11.292  -8.654 -18.550
TER   
ATOM   1938  O00 WTR   163     -18.369 -12.632 -14.216
ATOM   1939  H01 WTR   163     -19.255 -12.891 -14.469
ATOM   1940  H02 WTR   163     -18.494 -11.877 -13.642
TER   
ATOM   1941  O00 WTR   164     -14.489 -14.224 -10.978
ATOM   1942  H01 WTR   164     -13.622 -14.365 -11.358
ATOM   1943  H02 WTR   164     -14.710 -15.059 -10.565
TER   
ATOM   1944  O00 WTR   165     -15.928  -4.090  -9.903
ATOM   1945  H01 WTR   165     -16.144  -3.238  -9.524
ATOM   1946  H02 WTR   165     -15.297  -4.471  -9.292
TER   
ATOM   1947  O00 WTR   166     -17.320  -8.688 -14.224
ATOM   1948  H01 WTR   166     -17.834  -8.242 -14.897
ATOM   1949  H02 WTR   166     -16.450  -8.294 -14.286
TER   
ATOM   1950  O00 WTR   167     -14.142  -8.858 -11.149
ATOM   1951  H01 WTR   167     -13.369  -9.418 -11.078
ATOM   1952  H02 WTR   167     -14.168  -8.378 -10.321
TER   
ATOM   1953  O00 WTR   168     -13.534  -4.188 -11.136
ATOM   1954  H01 WTR   168     -14.410  -4.326 -10.776
ATOM   1955  H02 WTR   168     -13.576  -4.556 -12.018
TER   
ATOM   1956  O00 WTR   169     -17.252  -1.822  -5.165
ATOM   1957  H01 WTR   169     -17.445  -2.759  -5.179
ATOM   1958  H02 WTR   169     -16.296  -1.773  -5.188
TER   
ATOM   1959  O00 WTR   170     -19.189   8.288 -11.583
ATOM   1960  H01 WTR   170     -18.420   7.742 -11.746
ATOM   1961  H02 WTR   170     -19.312   8.251 -10.635
TER   
ATOM   1962  O00 WTR   171     -14.954   1.255 -13.062
ATOM   1963  H01 WTR   171     -14.999   0.775 -13.889
ATOM   1964  H02 WTR   171     -15.859   1.278 -12.748
TER   
ATOM   1965  O00 WTR   172     -21.919   7.930 -11.846
ATOM   1966  H01 WTR   172     -22.298   7.092 -12.112
ATOM   1967  H02 WTR   172     -21.076   7.700 -11.456
TER   
ATOM   1968  O00 WTR   173     -14.824   2.535  -8.504
ATOM   1969  H01 WTR   173     -14.321   2.104  -9.195
ATOM   1970  H02 WTR   173     -14.168   3.002  -7.986
TER   
ATOM   1971  O00 WTR   174      -7.413  -2.465 -14.464
ATOM   1972  H01 WTR   174      -7.428  -1.693 -13.897
ATOM   1973  H02 WTR   174      -8.332  -2.622 -14.680
TER   
ATOM   1974  O00 WTR   175     -12.878  -6.112 -13.486
ATOM   1975  H01 WTR   175     -12.095  -6.642 -13.341
ATOM   1976  H02 WTR   175     -13.602  -6.737 -13.446
TER   
ATOM   1977  O00 WTR   176     -13.994  -1.342 -10.823
ATOM   1978  H01 WTR   176     -14.950  -1.328 -10.867
ATOM   1979  H02 WTR   176     -13.762  -2.265 -10.933
TER   
ATOM   1980  O00 WTR   177     -15.724   4.274 -11.089
ATOM   1981  H01 WTR   177     -16.137   3.658 -10.483
ATOM   1982  H02 WTR   177     -14.901   4.514 -10.663
TER   
ATOM   1983  O00 WTR   178     -17.490   1.336 -11.784
ATOM   1984  H01 WTR   178     -17.912   1.791 -12.513
ATOM   1985  H02 WTR   178     -18.178   1.247 -11.125
TER   
ATOM   1986  O00 WTR   179     -10.555   5.367 -13.206
ATOM   1987  H01 WTR   179      -9.729   5.032 -13.555
ATOM   1988  H02 WTR   179     -11.127   4.601 -13.164
TER   
ATOM   1989  O00 WTR   180     -15.092  -5.045  -5.663
ATOM   1990  H01 WTR   180     -16.022  -5.259  -5.588
ATOM   1991  H02 WTR   180     -14.991  -4.238  -5.158
TER   
ATOM   1992  O00 WTR   181     -18.903   0.892  -9.323
ATOM   1993  H01 WTR   181     -18.485   1.714  -9.064
ATOM   1994  H02 WTR   181     -19.013   0.409  -8.504
TER   
ATOM   1995  O00 WTR   182     -18.234  -7.160  -9.576
ATOM   1996  H01 WTR   182     -17.945  -6.450 -10.149
ATOM   1997  H02 WTR   182     -17.812  -7.942  -9.931
TER   
ATOM   1998  O00 WTR   183     -11.608 -10.861 -16.432
ATOM   1999  H01 WTR   183     -11.068 -10.666 -17.198
ATOM   2000  H02 WTR   183     -11.476 -10.113 -15.849
TER   
ATOM   2001  O00 WTR   184      -4.815  -8.078 -22.110
ATOM   2002  H01 WTR   184      -4.523  -8.738 -21.481
ATOM   2003  H02 WTR   184      -4.709  -8.498 -22.964
TER   
ATOM   2004  O00 WTR   185     -10.227 -13.123 -16.914
ATOM   2005  H01 WTR   185      -9.986 -13.483 -16.061
ATOM   2006  H02 WTR   185     -10.740 -12.341 -16.708
TER   
ATOM   2007  O00 WTR   186      -6.394 -11.259 -10.364
ATOM   2008  H01 WTR   186      -7.338 -11.101 -10.325
ATOM   2009  H02 WTR   186      -6.210 -11.385 -11.294
TER   
ATOM   2010  O00 WTR   187     -11.944 -15.104 -17.612
ATOM   2011  H01 WTR   187     -12.408 -14.831 -16.821
ATOM   2012  H02 WTR   187     -11.488 -14.315 -17.907
TER   
ATOM   2013  O00 WTR   188      -8.295 -16.710 -15.886
ATOM   2014  H01 WTR   188      -7.346 -16.597 -15.940
ATOM   2015  H02 WTR   188      -8.435 -17.644 -16.042
TER   
ATOM   2016  O00 WTR   189     -13.323 -14.527 -15.454
ATOM   2017  H01 WTR   189     -14.081 -15.088 -15.617
ATOM   2018  H02 WTR   189     -13.695 -13.718 -15.102
TER   
ATOM   2019  O00 WTR   190      -8.080  -8.972 -18.085
ATOM   2020  H01 WTR   190      -8.369  -8.071 -17.938
ATOM   2021  H02 WTR   190      -8.890  -9.479 -18.133
TER   
ATOM   2022  O00 WTR   191      -1.371 -12.245 -19.968
ATOM   2023  H01 WTR   191      -1.952 -11.490 -20.065
ATOM   2024  H02 WTR   191      -1.509 -12.758 -20.764
TER   
ATOM   2025  O00 WTR   192      -5.974 -14.181 -17.140
ATOM   2026  H01 WTR   192      -6.547 -14.670 -17.731
ATOM   2027  H02 WTR   192      -6.521 -13.467 -16.812
TER   
ATOM   2028  O00 WTR   193      -4.565 -16.360  -7.409
ATOM   2029  H01 WTR   193      -5.465 -16.311  -7.732
ATOM   2030  H02 WTR   193      -4.352 -15.462  -7.153
TER   
ATOM   2031  O00 WTR   194     -13.883 -11.857 -14.946
ATOM   2032  H01 WTR   194     -13.136 -11.560 -15.466
ATOM   2033  H02 WTR   194     -14.645 -11.476 -15.381
TER   
ATOM   2034  O00 WTR   195      -6.884 -14.776 -10.696
ATOM   2035  H01 WTR   195      -7.242 -15.199 -11.477
ATOM   2036  H02 WTR   195      -6.192 -14.205 -11.028
TER   
ATOM   2037  O00 WTR   196      -3.345 -13.027 -17.300
ATOM   2038  H01 WTR   196      -2.704 -13.735 -17.376
ATOM   2039  H02 WTR   196      -4.193 -13.471 -17.297
TER   
ATOM   2040  O00 WTR   197      -3.868 -10.384 -20.616
ATOM   2041  H01 WTR   197      -4.330 -11.221 -20.566
ATOM   2042  H02 WTR   197      -3.947 -10.014 -19.737
TER   
ATOM   2043  O00 WTR   198      -2.984  -6.031 -21.055
ATOM   2044  H01 WTR   198      -2.392  -6.782 -21.103
ATOM   2045  H02 WTR   198      -3.538  -6.113 -21.832
TER   
ATOM   2046  O00 WTR   199      -2.461 -18.365  -4.677
ATOM   2047  H01 WTR   199      -2.696 -19.102  -4.113
ATOM   2048  H02 WTR   199      -3.237 -17.806  -4.676
TER   
ATOM   2049  O00 WTR   200      -8.770 -11.372 -14.278
ATOM   2050  H01 WTR   200      -9.046 -10.566 -14.714
ATOM   2051  H02 WTR   200      -7.985 -11.124 -13.790
TER   
ATOM   2052  O00 WTR   201       4.831 -13.678  -9.201
ATOM   2053  H01 WTR   201       5.642 -13.773  -9.699
ATOM   2054  H02 WTR   201       4.928 -12.842  -8.743
TER   
ATOM   2055  O00 WTR   202      -1.204  -8.047 -21.637
ATOM   2056  H01 WTR   202      -1.090  -8.664 -22.359
ATOM   2057  H02 WTR   202      -1.317  -8.600 -20.864
TER   
ATOM   2058  O00 WTR   203      -7.469 -10.380  -7.195
ATOM   2059  H01 WTR   203      -8.044 -10.388  -6.429
ATOM   2060  H02 WTR   203      -8.063 -10.462  -7.941
TER   
ATOM   2061  O00 WTR   204      -8.106 -15.679 -18.740
ATOM   2062  H01 WTR   204      -8.877 -15.664 -18.173
ATOM   2063  H02 WTR   204      -7.902 -16.608 -18.844
TER   
ATOM   2064  O00 WTR   205      -5.363 -17.057 -15.749
ATOM   2065  H01 WTR   205      -5.055 -17.903 -15.425
ATOM   2066  H02 WTR   205      -4.748 -16.421 -15.383
TER   
ATOM   2067  O00 WTR   206       3.345  -9.333 -10.418
ATOM   2068  H01 WTR   206       3.978  -9.918 -10.835
ATOM   2069  H02 WTR   206       2.827  -9.905  -9.852
TER   
ATOM   2070  O00 WTR   207      -5.059 -17.156 -18.553
ATOM   2071  H01 WTR   207      -5.126 -17.094 -17.600
ATOM   2072  H02 WTR   207      -5.697 -17.828 -18.795
TER   
ATOM   2073  O00 WTR   208      -9.185  -4.210 -12.070
ATOM   2074  H01 WTR   208      -8.236  -4.234 -12.190
ATOM   2075  H02 WTR   208      -9.392  -3.280 -11.975
TER   
ATOM   2076  O00 WTR   209      -5.571  -6.724 -19.445
ATOM   2077  H01 WTR   209      -4.768  -6.858 -18.942
ATOM   2078  H02 WTR   209      -5.315  -6.881 -20.353
TER   
ATOM   2079  O00 WTR   210       2.145  -6.501 -19.024
ATOM   2080  H01 WTR   210       1.721  -7.136 -18.447
ATOM   2081  H02 WTR   210       1.437  -6.172 -19.579
TER   
ATOM   2082  O00 WTR   211     -11.681 -17.918 -11.423
ATOM   2083  H01 WTR   211     -12.098 -17.803 -12.277
ATOM   2084  H02 WTR   211     -11.882 -18.821 -11.177
TER   
ATOM   2085  O00 WTR   212       1.450 -11.316 -16.855
ATOM   2086  H01 WTR   212       1.375 -12.249 -17.053
ATOM   2087  H02 WTR   212       1.779 -10.924 -17.665
TER   
ATOM   2088  O00 WTR   213     -10.023 -10.768 -18.733
ATOM   2089  H01 WTR   213      -9.344 -11.391 -18.992
ATOM   2090  H02 WTR   213     -10.224 -10.285 -19.535
TER   
ATOM   2091  O00 WTR   214     -11.936 -14.652 -12.426
ATOM   2092  H01 WTR   214     -11.452 -13.828 -12.382
ATOM   2093  H02 WTR   214     -11.904 -14.901 -13.349
TER   
ATOM   2094  O00 WTR   215      -8.309 -13.011 -19.155
ATOM   2095  H01 WTR   215      -8.154 -13.952 -19.226
ATOM   2096  H02 WTR   215      -8.772 -12.906 -18.324
TER   
ATOM   2097  O00 WTR   216      -2.412 -10.518 -17.083
ATOM   2098  H01 WTR   216      -2.633 -11.427 -17.289
ATOM   2099  H02 WTR   216      -3.242 -10.125 -16.811
TER   
ATOM   2100  O00 WTR   217       5.990  -8.586 -18.617
ATOM   2101  H01 WTR   217       6.111  -9.430 -19.052
ATOM   2102  H02 WTR   217       5.180  -8.238 -18.989
TER   
ATOM   2103  O00 WTR   218      -1.234 -16.418 -23.027
ATOM   2104  H01 WTR   218      -0.806 -17.211 -23.350
ATOM   2105  H02 WTR   218      -1.624 -16.679 -22.193
TER   
ATOM   2106  O00 WTR   219      -1.038 -13.225 -13.084
ATOM   2107  H01 WTR   219      -0.526 -13.809 -13.643
ATOM   2108  H02 WTR   219      -1.194 -13.732 -12.287
TER   
ATOM   2109  O00 WTR   220     -11.901  -3.341 -16.088
ATOM   2110  H01 WTR   220     -12.304  -4.172 -16.340
ATOM   2111  H02 WTR   220     -12.221  -3.178 -15.201
TER   
ATOM   2112  O00 WTR   221      -2.013  -9.959  -6.409
ATOM   2113  H01 WTR   221      -1.287  -9.659  -5.861
ATOM   2114  H02 WTR   221      -2.069  -9.309  -7.110
TER   
ATOM   2115  O00 WTR   222      -8.371  -6.223 -16.779
ATOM   2116  H01 WTR   222      -7.888  -5.769 -17.469
ATOM   2117  H02 WTR   222      -8.909  -5.543 -16.374
TER   
ATOM   2118  O00 WTR   223      -4.885 -13.995 -12.607
ATOM   2119  H01 WTR   223      -4.230 -14.693 -12.579
ATOM   2120  H02 WTR   223      -4.628 -13.454 -13.352
TER   
ATOM   2121  O00 WTR   224      -6.999 -11.742 -16.572
ATOM   2122  H01 WTR   224      -7.555 -11.581 -15.810
ATOM   2123  H02 WTR   224      -6.399 -10.996 -16.593
TER   
ATOM   2124  O00 WTR   225      -5.368  -2.869 -16.725
ATOM   2125  H01 WTR   225      -5.875  -3.460 -17.281
ATOM   2126  H02 WTR   225      -5.843  -2.853 -15.895
TER   
ATOM   2127  O00 WTR   226      -8.967   9.610 -13.995
ATOM   2128  H01 WTR   226      -8.814   8.779 -14.444
ATOM   2129  H02 WTR   226      -9.873   9.557 -13.692
TER   
ATOM   2130  O00 WTR   227      -3.905 -12.255 -10.404
ATOM   2131  H01 WTR   227      -4.786 -12.066 -10.080
ATOM   2132  H02 WTR   227      -4.030 -12.953 -11.047
TER   
ATOM   2133  O00 WTR   228       6.609 -13.604 -21.148
ATOM   2134  H01 WTR   228       5.765 -13.998 -20.927
ATOM   2135  H02 WTR   228       7.189 -13.862 -20.432
TER   
ATOM   2136  O00 WTR   229       5.172 -11.938 -17.930
ATOM   2137  H01 WTR   229       4.503 -11.255 -17.969
ATOM   2138  H02 WTR   229       5.758 -11.659 -17.226
TER   
ATOM   2139  O00 WTR   230      -0.073 -14.686 -18.888
ATOM   2140  H01 WTR   230       0.550 -14.922 -19.575
ATOM   2141  H02 WTR   230      -0.419 -13.836 -19.160
TER   
ATOM   2142  O00 WTR   231       8.545  -9.167  -9.174
ATOM   2143  H01 WTR   231       7.867  -8.605  -8.799
ATOM   2144  H02 WTR   231       9.020  -9.509  -8.417
TER   
ATOM   2145  O00 WTR   232       1.854 -18.456 -17.471
ATOM   2146  H01 WTR   232       2.316 -18.915 -18.172
ATOM   2147  H02 WTR   232       0.971 -18.319 -17.815
TER   
ATOM   2148  O00 WTR   233      -2.411 -17.177 -20.754
ATOM   2149  H01 WTR   233      -2.851 -18.026 -20.771
ATOM   2150  H02 WTR   233      -3.111 -16.547 -20.584
TER   
ATOM   2151  O00 WTR   234      -2.344 -15.403 -17.854
ATOM   2152  H01 WTR   234      -1.480 -15.236 -18.231
ATOM   2153  H02 WTR   234      -2.942 -15.374 -18.601
TER   
ATOM   2154  O00 WTR   235       2.495 -11.050 -14.054
ATOM   2155  H01 WTR   235       2.270 -10.353 -13.438
ATOM   2156  H02 WTR   235       2.268 -10.695 -14.913
TER   
ATOM   2157  O00 WTR   236       9.244 -15.290  -8.575
ATOM   2158  H01 WTR   236       9.364 -15.279  -9.525
ATOM   2159  H02 WTR   236       9.590 -16.139  -8.299
TER   
ATOM   2160  O00 WTR   237       2.888  -4.999  -7.595
ATOM   2161  H01 WTR   237       3.412  -5.485  -8.233
ATOM   2162  H02 WTR   237       2.174  -4.622  -8.109
TER   
ATOM   2163  O00 WTR   238      11.765  -6.609 -15.355
ATOM   2164  H01 WTR   238      12.153  -6.850 -14.514
ATOM   2165  H02 WTR   238      11.436  -7.434 -15.712
TER   
ATOM   2166  O00 WTR   239       4.738  -3.169 -21.159
ATOM   2167  H01 WTR   239       4.188  -3.161 -20.376
ATOM   2168  H02 WTR   239       5.366  -2.461 -21.018
TER   
ATOM   2169  O00 WTR   240     -13.744  -9.173  -3.966
ATOM   2170  H01 WTR   240     -14.194  -9.912  -3.556
ATOM   2171  H02 WTR   240     -14.398  -8.475  -3.987
TER   
ATOM   2172  O00 WTR   241       3.130  -6.742 -13.330
ATOM   2173  H01 WTR   241       2.861  -5.988 -12.805
ATOM   2174  H02 WTR   241       2.530  -7.441 -13.072
TER   
ATOM   2175  O00 WTR   242      -0.651 -10.521 -23.443
ATOM   2176  H01 WTR   242      -0.882 -11.409 -23.170
ATOM   2177  H02 WTR   242      -0.218 -10.634 -24.289
TER   
ATOM   2178  O00 WTR   243       6.990 -16.276 -22.027
ATOM   2179  H01 WTR   243       6.997 -15.383 -21.680
ATOM   2180  H02 WTR   243       6.885 -16.166 -22.972
TER   
ATOM   2181  O00 WTR   244       6.713 -18.813 -16.948
ATOM   2182  H01 WTR   244       6.218 -19.630 -16.898
ATOM   2183  H02 WTR   244       7.540 -19.006 -16.507
TER   
ATOM   2184  O00 WTR   245      -0.230 -15.113 -14.932
ATOM   2185  H01 WTR   245       0.360 -15.845 -14.753
ATOM   2186  H02 WTR   245       0.288 -14.512 -15.468
TER   
ATOM   2187  O00 WTR   246       4.566  -6.347 -20.552
ATOM   2188  H01 WTR   246       4.625  -5.392 -20.568
ATOM   2189  H02 WTR   246       3.807  -6.531 -19.997
TER   
ATOM   2190  O00 WTR   247      -3.751 -12.554 -14.612
ATOM   2191  H01 WTR   247      -2.822 -12.654 -14.405
ATOM   2192  H02 WTR   247      -3.786 -12.571 -15.569
TER   
ATOM   2193  O00 WTR   248       5.016   1.214 -18.715
ATOM   2194  H01 WTR   248       4.716   1.821 -19.392
ATOM   2195  H02 WTR   248       4.230   1.013 -18.207
TER   
ATOM   2196  O00 WTR   249       4.163  -4.990 -15.592
ATOM   2197  H01 WTR   249       3.727  -4.519 -14.881
ATOM   2198  H02 WTR   249       5.090  -4.983 -15.352
TER   
ATOM   2199  O00 WTR   250      -0.457 -18.140 -19.025
ATOM   2200  H01 WTR   250      -0.949 -17.330 -18.889
ATOM   2201  H02 WTR   250      -1.125 -18.794 -19.233
TER   
ATOM   2202  O00 WTR   251       5.936 -10.112 -15.476
ATOM   2203  H01 WTR   251       5.306  -9.402 -15.606
ATOM   2204  H02 WTR   251       5.512 -10.697 -14.849
TER   
ATOM   2205  O00 WTR   252       8.190 -11.583 -17.470
ATOM   2206  H01 WTR   252       8.215 -12.291 -18.113
ATOM   2207  H02 WTR   252       8.093 -10.787 -17.993
TER   
ATOM   2208  O00 WTR   253     -10.392 -15.120 -14.771
ATOM   2209  H01 WTR   253      -9.749 -15.715 -15.157
ATOM   2210  H02 WTR   253     -11.156 -15.187 -15.343
TER   
ATOM   2211  O00 WTR   254       1.094  -5.984 -22.193
ATOM   2212  H01 WTR   254       0.222  -6.356 -22.062
ATOM   2213  H02 WTR   254       0.981  -5.350 -22.901
TER   
ATOM   2214  O00 WTR   255     -12.909 -17.743 -13.840
ATOM   2215  H01 WTR   255     -13.164 -17.604 -14.752
ATOM   2216  H02 WTR   255     -12.397 -18.552 -13.854
TER   
ATOM   2217  O00 WTR   256       5.313 -10.028 -12.195
ATOM   2218  H01 WTR   256       5.383  -9.133 -12.528
ATOM   2219  H02 WTR   256       6.179 -10.220 -11.836
TER   
ATOM   2220  O00 WTR   257       5.208 -17.664 -15.100
ATOM   2221  H01 WTR   257       5.264 -18.285 -14.373
ATOM   2222  H02 WTR   257       5.841 -17.987 -15.741
TER   
ATOM   2223  O00 WTR   258      -0.322  -9.759 -15.501
ATOM   2224  H01 WTR   258       0.328 -10.369 -15.848
ATOM   2225  H02 WTR   258      -1.112  -9.934 -16.012
TER   
ATOM   2226  O00 WTR   259       8.984 -15.694 -17.027
ATOM   2227  H01 WTR   259       8.437 -16.193 -16.422
ATOM   2228  H02 WTR   259       9.694 -15.352 -16.483
TER   
ATOM   2229  O00 WTR   260       8.858 -16.986  -6.066
ATOM   2230  H01 WTR   260       9.272 -17.848  -6.098
ATOM   2231  H02 WTR   260       9.397 -16.483  -5.456
TER   
ATOM   2232  O00 WTR   261      -5.863 -11.137 -13.171
ATOM   2233  H01 WTR   261      -5.046 -11.631 -13.242
ATOM   2234  H02 WTR   261      -5.643 -10.263 -13.491
TER   
ATOM   2235  O00 WTR   262       2.359  -1.213 -21.461
ATOM   2236  H01 WTR   262       2.411  -1.211 -20.505
ATOM   2237  H02 WTR   262       3.066  -1.795 -21.739
TER   
ATOM   2238  O00 WTR   263      15.619   1.713 -15.665
ATOM   2239  H01 WTR   263      16.141   1.562 -14.877
ATOM   2240  H02 WTR   263      14.963   2.357 -15.398
TER   
ATOM   2241  O00 WTR   264       2.318 -15.390 -20.174
ATOM   2242  H01 WTR   264       2.851 -14.905 -19.545
ATOM   2243  H02 WTR   264       2.199 -14.785 -20.906
TER   
ATOM   2244  O00 WTR   265       8.218   6.552 -14.537
ATOM   2245  H01 WTR   265       8.949   6.727 -15.129
ATOM   2246  H02 WTR   265       8.287   5.617 -14.340
TER   
ATOM   2247  O00 WTR   266      -0.278 -13.541 -22.506
ATOM   2248  H01 WTR   266       0.641 -13.801 -22.562
ATOM   2249  H02 WTR   266      -0.763 -14.300 -22.831
TER   
ATOM   2250  O00 WTR   267       3.669 -10.748 -21.505
ATOM   2251  H01 WTR   267       3.286  -9.962 -21.895
ATOM   2252  H02 WTR   267       4.611 -10.581 -21.505
TER   
ATOM   2253  O00 WTR   268      -0.945  -9.696 -19.160
ATOM   2254  H01 WTR   268      -0.708 -10.591 -19.403
ATOM   2255  H02 WTR   268      -1.384  -9.785 -18.315
TER   
ATOM   2256  O00 WTR   269       9.216 -10.724 -20.779
ATOM   2257  H01 WTR   269       8.264 -10.758 -20.678
ATOM   2258  H02 WTR   269       9.384  -9.874 -21.184
TER   
ATOM   2259  O00 WTR   270       0.322  -3.625 -23.284
ATOM   2260  H01 WTR   270       0.531  -2.896 -23.868
ATOM   2261  H02 WTR   270       0.224  -3.221 -22.422
TER   
ATOM   2262  O00 WTR   271       2.088 -16.837 -13.868
ATOM   2263  H01 WTR   271       2.099 -17.011 -12.927
ATOM   2264  H02 WTR   271       2.989 -16.994 -14.152
TER   
ATOM   2265  O00 WTR   272       7.461 -13.703 -13.037
ATOM   2266  H01 WTR   272       6.642 -13.238 -13.211
ATOM   2267  H02 WTR   272       8.137 -13.157 -13.437
TER   
ATOM   2268  O00 WTR   273       0.416 -21.602 -18.980
ATOM   2269  H01 WTR   273       1.115 -20.956 -19.074
ATOM   2270  H02 WTR   273      -0.389 -21.111 -19.149
TER   
ATOM   2271  O00 WTR   274      -6.036  -3.340 -20.785
ATOM   2272  H01 WTR   274      -5.608  -4.178 -20.961
ATOM   2273  H02 WTR   274      -5.332  -2.772 -20.473
TER   
ATOM   2274  O00 WTR   275       7.995  -8.875 -16.642
ATOM   2275  H01 WTR   275       7.324  -8.484 -17.202
ATOM   2276  H02 WTR   275       7.579  -9.657 -16.281
TER   
ATOM   2277  O00 WTR   276       4.187 -14.998 -24.303
ATOM   2278  H01 WTR   276       3.662 -14.814 -25.082
ATOM   2279  H02 WTR   276       4.094 -15.942 -24.169
TER   
ATOM   2280  O00 WTR   277       2.874 -19.936 -19.419
ATOM   2281  H01 WTR   277       3.187 -19.113 -19.795
ATOM   2282  H02 WTR   277       3.668 -20.448 -19.268
TER   
ATOM   2283  O00 WTR   278       7.440  -1.696 -11.664
ATOM   2284  H01 WTR   278       8.355  -1.954 -11.781
ATOM   2285  H02 WTR   278       7.174  -2.122 -10.849
TER   
ATOM   2286  O00 WTR   279       9.215  -5.487 -10.123
ATOM   2287  H01 WTR   279       9.457  -6.314 -10.541
ATOM   2288  H02 WTR   279       9.008  -5.727  -9.220
TER   
ATOM   2289  O00 WTR   280       0.610  -5.035 -16.084
ATOM   2290  H01 WTR   280       1.297  -4.530 -15.650
ATOM   2291  H02 WTR   280       1.044  -5.844 -16.358
TER   
ATOM   2292  O00 WTR   281       3.149 -17.459 -23.333
ATOM   2293  H01 WTR   281       3.304 -17.266 -22.409
ATOM   2294  H02 WTR   281       3.283 -18.404 -23.407
TER   
ATOM   2295  O00 WTR   282      -7.419  -7.590 -13.222
ATOM   2296  H01 WTR   282      -7.729  -7.153 -12.429
ATOM   2297  H02 WTR   282      -7.057  -6.884 -13.759
TER   
ATOM   2298  O00 WTR   283      -9.948   0.058 -18.560
ATOM   2299  H01 WTR   283      -9.856  -0.828 -18.909
ATOM   2300  H02 WTR   283      -9.781  -0.034 -17.622
TER   
ATOM   2301  O00 WTR   284      -4.929   1.623 -14.362
ATOM   2302  H01 WTR   284      -4.177   2.157 -14.618
ATOM   2303  H02 WTR   284      -5.099   1.869 -13.452
TER   
ATOM   2304  O00 WTR   285     -11.037  -9.196  -7.704
ATOM   2305  H01 WTR   285     -11.614  -9.847  -7.305
ATOM   2306  H02 WTR   285     -11.590  -8.745  -8.342
TER   
ATOM   2307  O00 WTR   286      -8.827  -8.720 -15.119
ATOM   2308  H01 WTR   286      -8.460  -8.348 -14.317
ATOM   2309  H02 WTR   286      -8.913  -7.974 -15.713
TER   
ATOM   2310  O00 WTR   287      -3.405  -2.129 -19.780
ATOM   2311  H01 WTR   287      -2.566  -2.435 -20.125
ATOM   2312  H02 WTR   287      -3.300  -1.181 -19.700
TER   
ATOM   2313  O00 WTR   288     -13.547   1.360 -10.669
ATOM   2314  H01 WTR   288     -13.360   0.435 -10.508
ATOM   2315  H02 WTR   288     -13.892   1.384 -11.561
TER   
ATOM   2316  O00 WTR   289      -2.607  -6.136 -11.626
ATOM   2317  H01 WTR   289      -2.685  -5.262 -12.008
ATOM   2318  H02 WTR   289      -3.342  -6.626 -11.995
TER   
ATOM   2319  O00 WTR   290       2.957   3.090 -15.352
ATOM   2320  H01 WTR   290       2.046   3.384 -15.351
ATOM   2321  H02 WTR   290       2.972   2.358 -15.969
TER   
ATOM   2322  O00 WTR   291       0.476   2.821 -12.509
ATOM   2323  H01 WTR   291       0.690   2.326 -11.718
ATOM   2324  H02 WTR   291      -0.463   2.991 -12.440
TER   
ATOM   2325  O00 WTR   292      -8.901   3.073  -7.594
ATOM   2326  H01 WTR   292      -8.741   3.584  -8.388
ATOM   2327  H02 WTR   292      -8.574   3.626  -6.884
TER   
ATOM   2328  O00 WTR   293     -12.936  -1.535 -13.350
ATOM   2329  H01 WTR   293     -13.053  -0.799 -13.951
ATOM   2330  H02 WTR   293     -13.481  -1.315 -12.594
TER   
ATOM   2331  O00 WTR   294      -8.696   0.114 -13.922
ATOM   2332  H01 WTR   294      -8.354   0.926 -14.297
ATOM   2333  H02 WTR   294      -8.489   0.175 -12.990
TER   
ATOM   2334  O00 WTR   295      -3.269  -3.211 -12.967
ATOM   2335  H01 WTR   295      -3.582  -2.403 -13.374
ATOM   2336  H02 WTR   295      -2.846  -3.690 -13.679
TER   
ATOM   2337  O00 WTR   296      -2.044  -0.012 -12.479
ATOM   2338  H01 WTR   296      -2.469  -0.579 -13.123
ATOM   2339  H02 WTR   296      -2.720   0.617 -12.229
TER   
ATOM   2340  O00 WTR   297      -0.256   1.219 -18.241
ATOM   2341  H01 WTR   297       0.528   1.707 -17.990
ATOM   2342  H02 WTR   297      -0.969   1.853 -18.160
TER   
ATOM   2343  O00 WTR   298      -9.409  -4.349 -14.806
ATOM   2344  H01 WTR   298     -10.301  -4.262 -15.143
ATOM   2345  H02 WTR   298      -9.500  -4.249 -13.858
TER   
ATOM   2346  O00 WTR   299      -2.100 -12.647  -4.438
ATOM   2347  H01 WTR   299      -2.991 -12.596  -4.783
ATOM   2348  H02 WTR   299      -2.126 -12.136  -3.629
TER   
ATOM   2349  O00 WTR   300      -4.723  -7.969 -12.197
ATOM   2350  H01 WTR   300      -5.591  -7.819 -11.821
ATOM   2351  H02 WTR   300      -4.360  -8.688 -11.682
TER   
ATOM   2352  O00 WTR   301      -1.911   1.768 -16.019
ATOM   2353  H01 WTR   301      -2.501   1.179 -16.488
ATOM   2354  H02 WTR   301      -1.690   1.297 -15.216
TER   
ATOM   2355  O00 WTR   302     -10.433  -0.670 -16.010
ATOM   2356  H01 WTR   302      -9.925  -0.624 -15.200
ATOM   2357  H02 WTR   302     -10.904  -1.501 -15.952
TER   
ATOM   2358  O00 WTR   303      -3.140  -9.614 -10.868
ATOM   2359  H01 WTR   303      -2.348  -9.445 -11.378
ATOM   2360  H02 WTR   303      -3.108 -10.552 -10.678
TER   
ATOM   2361  O00 WTR   304      -4.165  -0.091 -16.952
ATOM   2362  H01 WTR   304      -5.113  -0.073 -17.086
ATOM   2363  H02 WTR   304      -3.921  -1.006 -17.092
TER   
ATOM   2364  O00 WTR   305      -7.248  -9.553 -20.615
ATOM   2365  H01 WTR   305      -7.523  -9.475 -19.701
ATOM   2366  H02 WTR   305      -6.512  -8.946 -20.697
TER   
ATOM   2367  O00 WTR   306      -3.552   0.763 -19.860
ATOM   2368  H01 WTR   306      -4.503   0.873 -19.852
ATOM   2369  H02 WTR   306      -3.327   0.558 -18.953
TER   
ATOM   2370  O00 WTR   307      -1.548   1.735  -9.608
ATOM   2371  H01 WTR   307      -2.265   1.706 -10.243
ATOM   2372  H02 WTR   307      -0.827   1.278 -10.040
TER   
ATOM   2373  O00 WTR   308      -6.840  -0.340 -16.922
ATOM   2374  H01 WTR   308      -6.506  -1.234 -16.997
ATOM   2375  H02 WTR   308      -7.299  -0.324 -16.082
TER   
ATOM   2376  O00 WTR   309      -5.452  -9.553 -17.171
ATOM   2377  H01 WTR   309      -6.332  -9.284 -17.435
ATOM   2378  H02 WTR   309      -5.346  -9.193 -16.290
TER   
ATOM   2379  O00 WTR   310     -11.002   0.142 -10.246
ATOM   2380  H01 WTR   310     -10.049   0.109 -10.329
ATOM   2381  H02 WTR   310     -11.327  -0.200 -11.079
TER   
ATOM   2382  O00 WTR   311      -1.788  -4.869 -14.456
ATOM   2383  H01 WTR   311      -1.061  -4.863 -15.078
ATOM   2384  H02 WTR   311      -2.328  -5.612 -14.725
TER   
ATOM   2385  O00 WTR   312      -2.380  -2.150 -16.878
ATOM   2386  H01 WTR   312      -2.949  -2.840 -17.219
ATOM   2387  H02 WTR   312      -1.502  -2.395 -17.172
TER   
ATOM   2388  O00 WTR   313      -6.641  -0.806 -11.897
ATOM   2389  H01 WTR   313      -6.930   0.095 -11.749
ATOM   2390  H02 WTR   313      -5.688  -0.744 -11.961
TER   
ATOM   2391  O00 WTR   314      -8.064   1.454 -11.249
ATOM   2392  H01 WTR   314      -7.228   1.825 -11.532
ATOM   2393  H02 WTR   314      -8.654   2.206 -11.195
TER   
ATOM   2394  O00 WTR   315     -10.345 -12.258 -12.394
ATOM   2395  H01 WTR   315      -9.808 -11.953 -13.125
ATOM   2396  H02 WTR   315      -9.735 -12.734 -11.830
TER   
ATOM   2397  O00 WTR   316      -6.295   1.478 -19.104
ATOM   2398  H01 WTR   316      -6.883   0.986 -18.531
ATOM   2399  H02 WTR   316      -6.844   2.169 -19.475
TER   
ATOM   2400  O00 WTR   317      -2.156   3.745 -12.457
ATOM   2401  H01 WTR   317      -2.730   3.119 -12.015
ATOM   2402  H02 WTR   317      -2.266   4.560 -11.966
TER   
ATOM   2403  O00 WTR   318      -2.967  -5.386  -8.937
ATOM   2404  H01 WTR   318      -2.561  -4.561  -8.668
ATOM   2405  H02 WTR   318      -2.422  -5.695  -9.661
TER   
ATOM   2406  O00 WTR   319      -1.270 -10.136 -12.801
ATOM   2407  H01 WTR   319      -1.114 -11.075 -12.696
ATOM   2408  H02 WTR   319      -1.069  -9.960 -13.720
TER   
ATOM   2409  O00 WTR   320      -7.509   2.270 -15.215
ATOM   2410  H01 WTR   320      -7.368   1.711 -15.979
ATOM   2411  H02 WTR   320      -6.650   2.326 -14.797
TER   
ATOM   2412  O00 WTR   321      -8.228   4.796 -14.311
ATOM   2413  H01 WTR   321      -7.978   4.102 -14.921
ATOM   2414  H02 WTR   321      -7.529   4.804 -13.657
TER   
ATOM   2415  O00 WTR   322       0.196  -3.119 -18.065
ATOM   2416  H01 WTR   322       0.325  -3.921 -17.560
ATOM   2417  H02 WTR   322       0.686  -2.451 -17.585
TER   
ATOM   2418  O00 WTR   323      -4.177  -1.803 -10.326
ATOM   2419  H01 WTR   323      -3.896  -1.104  -9.735
ATOM   2420  H02 WTR   323      -3.373  -2.095 -10.754
TER   
ATOM   2421  O00 WTR   324      -3.949  -5.734 -16.124
ATOM   2422  H01 WTR   324      -3.704  -5.222 -16.895
ATOM   2423  H02 WTR   324      -4.680  -5.251 -15.738
TER   
ATOM   2424  O00 WTR   325      -1.295   4.349 -15.605
ATOM   2425  H01 WTR   325      -1.622   3.503 -15.909
ATOM   2426  H02 WTR   325      -1.259   4.265 -14.652
TER   
ATOM   2427  O00 WTR   326      -3.755  -1.049 -14.294
ATOM   2428  H01 WTR   326      -4.309  -0.269 -14.270
ATOM   2429  H02 WTR   326      -3.819  -1.362 -15.196
TER   
ATOM   2430  O00 WTR   327      -7.988   7.337 -14.947
ATOM   2431  H01 WTR   327      -7.063   7.323 -14.701
ATOM   2432  H02 WTR   327      -8.311   6.467 -14.713
TER   
ATOM   2433  O00 WTR   328       1.514 -14.190 -16.847
ATOM   2434  H01 WTR   328       2.175 -14.881 -16.833
ATOM   2435  H02 WTR   328       1.001 -14.364 -17.636
TER   
ATOM   2436  O00 WTR   329      -4.509 -21.218 -17.801
ATOM   2437  H01 WTR   329      -3.979 -20.473 -18.086
ATOM   2438  H02 WTR   329      -4.832 -20.966 -16.936
TER   
ATOM   2439  O00 WTR   330      -7.246  -4.668 -18.639
ATOM   2440  H01 WTR   330      -7.291  -4.149 -19.442
ATOM   2441  H02 WTR   330      -6.550  -5.304 -18.804
TER   
ATOM   2442  O00 WTR   331       2.269  -3.418 -14.370
ATOM   2443  H01 WTR   331       2.722  -2.579 -14.285
ATOM   2444  H02 WTR   331       1.791  -3.516 -13.547
TER   
ATOM   2445  O00 WTR   332       3.398   0.459 -16.686
ATOM   2446  H01 WTR   332       2.495   0.147 -16.740
ATOM   2447  H02 WTR   332       3.821  -0.134 -16.064
TER   
ATOM   2448  O00 WTR   333      -2.876  -7.311 -17.935
ATOM   2449  H01 WTR   333      -1.933  -7.363 -17.781
ATOM   2450  H02 WTR   333      -3.249  -7.104 -17.078
TER   
ATOM   2451  O00 WTR   334       8.130   6.651 -11.778
ATOM   2452  H01 WTR   334       8.567   6.358 -12.577
ATOM   2453  H02 WTR   334       7.261   6.252 -11.820
TER   
ATOM   2454  O00 WTR   335       6.822   0.119 -13.908
ATOM   2455  H01 WTR   335       7.099  -0.738 -14.231
ATOM   2456  H02 WTR   335       6.784   0.017 -12.957
TER   
ATOM   2457  O00 WTR   336       4.429  -2.608 -10.289
ATOM   2458  H01 WTR   336       4.598  -1.791 -10.760
ATOM   2459  H02 WTR   336       5.296  -2.989 -10.153
TER   
ATOM   2460  O00 WTR   337      -6.282  -4.257 -12.065
ATOM   2461  H01 WTR   337      -6.264  -3.312 -12.215
ATOM   2462  H02 WTR   337      -6.038  -4.358 -11.145
TER   
ATOM   2463  O00 WTR   338       3.301  -1.626 -18.605
ATOM   2464  H01 WTR   338       3.714  -1.149 -17.885
ATOM   2465  H02 WTR   338       3.324  -2.543 -18.329
TER   
ATOM   2466  O00 WTR   339      14.439  -1.927 -10.605
ATOM   2467  H01 WTR   339      14.637  -0.991 -10.622
ATOM   2468  H02 WTR   339      14.964  -2.270  -9.881
TER   
ATOM   2469  O00 WTR   340       1.979   3.120 -17.849
ATOM   2470  H01 WTR   340       1.695   3.983 -17.547
ATOM   2471  H02 WTR   340       2.427   3.291 -18.677
TER   
ATOM   2472  O00 WTR   341      13.627   2.966 -14.041
ATOM   2473  H01 WTR   341      13.583   2.124 -13.589
ATOM   2474  H02 WTR   341      14.089   3.542 -13.431
TER   
ATOM   2475  O00 WTR   342     -10.720 -20.059 -13.859
ATOM   2476  H01 WTR   342      -9.877 -19.828 -13.469
ATOM   2477  H02 WTR   342     -10.955 -20.891 -13.448
TER   
ATOM   2478  O00 WTR   343      -0.678  -2.017 -14.328
ATOM   2479  H01 WTR   343      -0.170  -1.379 -14.829
ATOM   2480  H02 WTR   343      -1.507  -2.089 -14.801
TER   
ATOM   2481  O00 WTR   344      -4.312  -8.142 -14.881
ATOM   2482  H01 WTR   344      -4.576  -7.282 -15.208
ATOM   2483  H02 WTR   344      -4.560  -8.134 -13.957
TER   
ATOM   2484  O00 WTR   345      -3.069  -4.397 -18.293
ATOM   2485  H01 WTR   345      -3.161  -3.757 -18.999
ATOM   2486  H02 WTR   345      -2.459  -5.049 -18.638
TER   
ATOM   2487  O00 WTR   346      -0.922   0.503 -20.972
ATOM   2488  H01 WTR   346      -0.538   0.939 -20.212
ATOM   2489  H02 WTR   346      -1.862   0.668 -20.895
TER   
ATOM   2490  O00 WTR   347       0.790  -0.375 -16.345
ATOM   2491  H01 WTR   347       0.262   0.086 -16.997
ATOM   2492  H02 WTR   347       0.811   0.215 -15.592
TER   
ATOM   2493  O00 WTR   348       6.229  13.111 -13.923
ATOM   2494  H01 WTR   348       6.916  13.014 -13.264
ATOM   2495  H02 WTR   348       6.533  12.589 -14.666
TER   
ATOM   2496  O00 WTR   349       5.986 -16.804 -19.082
ATOM   2497  H01 WTR   349       6.791 -16.431 -19.442
ATOM   2498  H02 WTR   349       6.266 -17.615 -18.657
TER   
ATOM   2499  O00 WTR   350       3.810  -4.183 -18.291
ATOM   2500  H01 WTR   350       3.162  -4.748 -18.713
ATOM   2501  H02 WTR   350       3.921  -4.557 -17.417
TER   
ATOM   2502  O00 WTR   351      -0.556  -1.949 -10.845
ATOM   2503  H01 WTR   351      -0.355  -2.625 -11.492
ATOM   2504  H02 WTR   351      -1.194  -1.383 -11.280
TER   
ATOM   2505  O00 WTR   352       4.281  -1.058 -14.525
ATOM   2506  H01 WTR   352       3.727  -0.504 -13.976
ATOM   2507  H02 WTR   352       5.172  -0.885 -14.219
TER   
ATOM   2508  O00 WTR   353      -0.856  -2.329 -20.660
ATOM   2509  H01 WTR   353      -0.436  -2.387 -19.802
ATOM   2510  H02 WTR   353      -0.689  -1.431 -20.948
TER   
ATOM   2511  O00 WTR   354      15.204   0.568 -10.751
ATOM   2512  H01 WTR   354      15.510   0.866  -9.894
ATOM   2513  H02 WTR   354      14.301   0.878 -10.804
TER   
ATOM   2514  O00 WTR   355       6.047  -0.935 -20.279
ATOM   2515  H01 WTR   355       5.242  -0.786 -19.783
ATOM   2516  H02 WTR   355       6.727  -0.492 -19.771
TER   
ATOM   2517  O00 WTR   356       1.610   1.243 -22.010
ATOM   2518  H01 WTR   356       0.698   1.083 -21.767
ATOM   2519  H02 WTR   356       2.004   0.372 -22.052
TER   
ATOM   2520  O00 WTR   357      17.852   2.247 -13.208
ATOM   2521  H01 WTR   357      18.291   2.219 -12.357
ATOM   2522  H02 WTR   357      17.260   2.996 -13.148
TER   
ATOM   2523  O00 WTR   358       7.887  -5.193 -14.888
ATOM   2524  H01 WTR   358       8.141  -4.706 -15.672
ATOM   2525  H02 WTR   358       8.607  -5.807 -14.743
TER   
ATOM   2526  O00 WTR   359     -10.438  -1.730 -12.340
ATOM   2527  H01 WTR   359     -10.115  -1.167 -13.043
ATOM   2528  H02 WTR   359     -11.357  -1.884 -12.559
TER   
ATOM   2529  O00 WTR   360       6.303   3.300 -17.285
ATOM   2530  H01 WTR   360       6.451   3.885 -18.028
ATOM   2531  H02 WTR   360       5.748   2.603 -17.636
TER   
ATOM   2532  O00 WTR   361       0.027  -3.913 -12.533
ATOM   2533  H01 WTR   361      -0.106  -4.841 -12.727
ATOM   2534  H02 WTR   361      -0.648  -3.463 -13.042
TER   
ATOM   2535  O00 WTR   362       3.341   2.449 -20.320
ATOM   2536  H01 WTR   362       3.399   3.121 -20.999
ATOM   2537  H02 WTR   362       2.727   1.804 -20.671
TER   
ATOM   2538  O00 WTR   363       6.226   4.686 -12.970
ATOM   2539  H01 WTR   363       5.800   4.727 -13.826
ATOM   2540  H02 WTR   363       7.092   4.321 -13.149
TER   
ATOM   2541  O00 WTR   364       8.493  -2.203 -14.462
ATOM   2542  H01 WTR   364       9.265  -1.650 -14.347
ATOM   2543  H02 WTR   364       8.662  -2.686 -15.271
TER   
ATOM   2544  O00 WTR   365       4.059  -8.117 -15.571
ATOM   2545  H01 WTR   365       4.074  -7.604 -16.379
ATOM   2546  H02 WTR   365       3.624  -7.550 -14.934
TER   
ATOM   2547  O00 WTR   366       0.185   0.876 -14.037
ATOM   2548  H01 WTR   366       0.242   1.626 -13.445
ATOM   2549  H02 WTR   366      -0.525   0.343 -13.681
TER   
ATOM   2550  O00 WTR   367       6.139   8.243 -13.740
ATOM   2551  H01 WTR   367       6.223   8.108 -12.797
ATOM   2552  H02 WTR   367       6.817   7.687 -14.124
TER   
ATOM   2553  O00 WTR   368       1.353   4.998 -13.781
ATOM   2554  H01 WTR   368       1.073   4.164 -13.405
ATOM   2555  H02 WTR   368       2.138   5.233 -13.287
TER   
ATOM   2556  O00 WTR   369       8.675  12.594 -12.282
ATOM   2557  H01 WTR   369       9.578  12.319 -12.438
ATOM   2558  H02 WTR   369       8.652  12.826 -11.353
TER   
ATOM   2559  O00 WTR   370      -7.842  -6.019  -6.567
ATOM   2560  H01 WTR   370      -7.211  -6.641  -6.203
ATOM   2561  H02 WTR   370      -8.684  -6.470  -6.508
TER   
ATOM   2562  O00 WTR   371      20.371   5.650 -15.743
ATOM   2563  H01 WTR   371      20.184   4.808 -15.326
ATOM   2564  H02 WTR   371      19.829   6.279 -15.267
TER   
ATOM   2565  O00 WTR   372       4.654   0.132 -11.062
ATOM   2566  H01 WTR   372       4.398   0.384 -10.175
ATOM   2567  H02 WTR   372       4.049   0.608 -11.631
TER   
ATOM   2568  O00 WTR   373       8.387   3.502 -13.631
ATOM   2569  H01 WTR   373       9.313   3.669 -13.458
ATOM   2570  H02 WTR   373       8.377   2.674 -14.112
TER   
ATOM   2571  O00 WTR   374       7.874   1.587 -16.062
ATOM   2572  H01 WTR   374       7.465   2.332 -16.503
ATOM   2573  H02 WTR   374       7.259   1.352 -15.367
TER   
ATOM   2574  O00 WTR   375       1.244  -7.871 -16.477
ATOM   2575  H01 WTR   375       0.604  -8.521 -16.186
ATOM   2576  H02 WTR   375       2.019  -8.041 -15.941
TER   
ATOM   2577  O00 WTR   376       3.153   1.033 -13.258
ATOM   2578  H01 WTR   376       2.282   1.072 -12.863
ATOM   2579  H02 WTR   376       3.111   1.646 -13.992
TER   
ATOM   2580  O00 WTR   377       1.594 -17.292 -11.176
ATOM   2581  H01 WTR   377       0.680 -17.012 -11.115
ATOM   2582  H02 WTR   377       1.601 -18.170 -10.795
TER   
ATOM   2583  O00 WTR   378      10.814   3.726 -12.707
ATOM   2584  H01 WTR   378      11.639   3.456 -13.109
ATOM   2585  H02 WTR   378      11.003   3.760 -11.769
TER   
ATOM   2586  O00 WTR   379       6.810  -3.393  -9.574
ATOM   2587  H01 WTR   379       7.007  -3.452  -8.640
ATOM   2588  H02 WTR   379       6.571  -4.285  -9.826
TER   
ATOM   2589  O00 WTR   380       8.096   0.396 -10.126
ATOM   2590  H01 WTR   380       7.494   0.430  -9.383
ATOM   2591  H02 WTR   380       7.764  -0.316 -10.672
TER   
ATOM   2592  O00 WTR   381     -10.435  -6.996  -6.389
ATOM   2593  H01 WTR   381     -10.816  -6.202  -6.764
ATOM   2594  H02 WTR   381     -10.872  -7.712  -6.849
TER   
ATOM   2595  O00 WTR   382      -5.437 -12.680 -20.153
ATOM   2596  H01 WTR   382      -5.297 -12.439 -19.237
ATOM   2597  H02 WTR   382      -6.388 -12.725 -20.247
TER   
ATOM   2598  O00 WTR   383     -10.053  -6.105 -10.084
ATOM   2599  H01 WTR   383     -10.718  -6.730 -10.373
ATOM   2600  H02 WTR   383     -10.267  -5.295 -10.548
TER   
ATOM   2601  O00 WTR   384       8.617  -3.776 -16.973
ATOM   2602  H01 WTR   384       8.154  -4.007 -17.778
ATOM   2603  H02 WTR   384       9.512  -4.086 -17.113
TER   
ATOM   2604  O00 WTR   385       1.795  -8.967 -12.679
ATOM   2605  H01 WTR   385       0.908  -9.261 -12.469
ATOM   2606  H02 WTR   385       2.226  -8.878 -11.829
TER   
ATOM   2607  O00 WTR   386       2.384 -13.812 -22.392
ATOM   2608  H01 WTR   386       2.719 -12.943 -22.171
ATOM   2609  H02 WTR   386       3.117 -14.249 -22.826
TER   
ATOM   2610  O00 WTR   387       2.832  -8.109 -22.194
ATOM   2611  H01 WTR   387       2.153  -7.475 -22.426
ATOM   2612  H02 WTR   387       3.502  -7.591 -21.749
TER   
ATOM   2613  O00 WTR   388     -12.798 -20.100 -10.350
ATOM   2614  H01 WTR   388     -13.379 -19.694  -9.707
ATOM   2615  H02 WTR   388     -12.280 -20.725  -9.843
TER   
ATOM   2616  O00 WTR   389      -6.969  12.745  13.274
ATOM   2617  H01 WTR   389      -6.200  12.679  12.708
ATOM   2618  H02 WTR   389      -7.180  13.679  13.285
TER   
ATOM   2619  O00 WTR   390       3.693   5.390 -12.259
ATOM   2620  H01 WTR   390       4.563   5.787 -12.315
ATOM   2621  H02 WTR   390       3.857   4.447 -12.281
TER   
ATOM   2622  O00 WTR   391      11.311 -10.689  -9.839
ATOM   2623  H01 WTR   391      11.319 -11.634  -9.688
ATOM   2624  H02 WTR   391      12.230 -10.461  -9.984
TER   
ATOM   2625  O00 WTR   392       9.711 -16.341 -21.045
ATOM   2626  H01 WTR   392       8.814 -16.542 -21.313
ATOM   2627  H02 WTR   392      10.255 -16.931 -21.567
TER   
ATOM   2628  O00 WTR   393       6.376 -11.039 -20.190
ATOM   2629  H01 WTR   393       6.223 -11.414 -19.323
ATOM   2630  H02 WTR   393       6.659 -11.779 -20.726
TER   
ATOM   2631  O00 WTR   394      13.877  -3.842 -14.279
ATOM   2632  H01 WTR   394      14.198  -2.975 -14.525
ATOM   2633  H02 WTR   394      14.606  -4.243 -13.806
TER   
ATOM   2634  O00 WTR   395      10.573 -12.247 -16.411
ATOM   2635  H01 WTR   395       9.751 -11.938 -16.790
ATOM   2636  H02 WTR   395      11.132 -12.432 -17.166
TER   
ATOM   2637  O00 WTR   396      10.783 -10.752 -13.148
ATOM   2638  H01 WTR   396      10.306 -11.536 -13.421
ATOM   2639  H02 WTR   396      10.856 -10.834 -12.197
TER   
ATOM   2640  O00 WTR   397      17.744  -4.341 -10.559
ATOM   2641  H01 WTR   397      17.316  -3.675 -10.021
ATOM   2642  H02 WTR   397      18.358  -3.850 -11.105
TER   
ATOM   2643  O00 WTR   398      15.136 -18.727  -7.491
ATOM   2644  H01 WTR   398      14.717 -19.037  -6.688
ATOM   2645  H02 WTR   398      14.634 -17.950  -7.739
TER   
ATOM   2646  O00 WTR   399      16.696 -10.869  -8.217
ATOM   2647  H01 WTR   399      16.023 -10.466  -7.669
ATOM   2648  H02 WTR   399      16.957 -11.656  -7.737
TER   
ATOM   2649  O00 WTR   400      12.462 -13.039  -1.226
ATOM   2650  H01 WTR   400      11.568 -12.701  -1.278
ATOM   2651  H02 WTR   400      12.409 -13.763  -0.601
TER   
ATOM   2652  O00 WTR   401      11.112  -9.329 -15.775
ATOM   2653  H01 WTR   401      11.117  -9.947 -15.044
ATOM   2654  H02 WTR   401      10.267  -9.468 -16.201
TER   
ATOM   2655  O00 WTR   402       2.410 -10.371 -19.248
ATOM   2656  H01 WTR   402       2.945 -10.464 -20.036
ATOM   2657  H02 WTR   402       1.636  -9.890 -19.539
TER   
ATOM   2658  O00 WTR   403      12.888  -6.822  -8.844
ATOM   2659  H01 WTR   403      13.237  -5.999  -8.503
ATOM   2660  H02 WTR   403      12.687  -6.636  -9.761
TER   
ATOM   2661  O00 WTR   404      12.193  -7.843 -12.866
ATOM   2662  H01 WTR   404      11.525  -7.646 -12.209
ATOM   2663  H02 WTR   404      12.012  -8.746 -13.128
TER   
ATOM   2664  O00 WTR   405      16.376  -2.853  -8.894
ATOM   2665  H01 WTR   405      16.743  -1.983  -9.051
ATOM   2666  H02 WTR   405      16.808  -3.155  -8.095
TER   
ATOM   2667  O00 WTR   406      13.623 -14.071 -11.188
ATOM   2668  H01 WTR   406      14.073 -14.701 -10.625
ATOM   2669  H02 WTR   406      14.234 -13.338 -11.263
TER   
ATOM   2670  O00 WTR   407      15.613   3.628 -12.258
ATOM   2671  H01 WTR   407      15.669   4.452 -11.776
ATOM   2672  H02 WTR   407      15.417   2.971 -11.590
TER   
ATOM   2673  O00 WTR   408      11.139  -4.600 -17.014
ATOM   2674  H01 WTR   408      11.156  -4.082 -16.210
ATOM   2675  H02 WTR   408      11.365  -5.487 -16.733
TER   
ATOM   2676  O00 WTR   409      11.112  -3.789 -14.262
ATOM   2677  H01 WTR   409      11.992  -3.500 -14.506
ATOM   2678  H02 WTR   409      11.154  -4.745 -14.301
TER   
ATOM   2679  O00 WTR   410      18.582   5.601  -8.474
ATOM   2680  H01 WTR   410      18.096   5.759  -7.665
ATOM   2681  H02 WTR   410      18.409   6.373  -9.013
TER   
ATOM   2682  O00 WTR   411       8.556  -7.880 -13.789
ATOM   2683  H01 WTR   411       7.633  -7.704 -13.606
ATOM   2684  H02 WTR   411       8.553  -8.332 -14.632
TER   
ATOM   2685  O00 WTR   412      16.767  -0.516 -12.838
ATOM   2686  H01 WTR   412      17.338   0.248 -12.913
ATOM   2687  H02 WTR   412      16.247  -0.351 -12.051
TER   
ATOM   2688  O00 WTR   413      12.481  -5.583 -11.363
ATOM   2689  H01 WTR   413      12.516  -4.797 -10.818
ATOM   2690  H02 WTR   413      13.274  -5.540 -11.898
TER   
ATOM   2691  O00 WTR   414      14.904  -1.443 -14.818
ATOM   2692  H01 WTR   414      15.381  -1.255 -14.010
ATOM   2693  H02 WTR   414      14.750  -0.584 -15.211
TER   
ATOM   2694  O00 WTR   415      17.238   5.740 -11.273
ATOM   2695  H01 WTR   415      17.416   6.373 -10.578
ATOM   2696  H02 WTR   415      17.713   4.953 -11.007
TER   
ATOM   2697  O00 WTR   416      18.736   3.296 -10.254
ATOM   2698  H01 WTR   416      18.221   2.859  -9.576
ATOM   2699  H02 WTR   416      19.038   4.105  -9.842
TER   
ATOM   2700  O00 WTR   417      18.068  11.935  -9.432
ATOM   2701  H01 WTR   417      17.450  11.295  -9.784
ATOM   2702  H02 WTR   417      18.480  11.489  -8.692
TER   
ATOM   2703  O00 WTR   418      14.181 -10.093  -6.671
ATOM   2704  H01 WTR   418      13.814  -9.714  -7.470
ATOM   2705  H02 WTR   418      14.430  -9.338  -6.139
TER   
ATOM   2706  O00 WTR   419      19.608   0.783 -10.870
ATOM   2707  H01 WTR   419      19.607   1.619 -10.404
ATOM   2708  H02 WTR   419      18.884   0.291 -10.483
TER   
ATOM   2709  O00 WTR   420       8.416 -14.406 -19.295
ATOM   2710  H01 WTR   420       8.428 -14.856 -18.450
ATOM   2711  H02 WTR   420       9.064 -14.871 -19.824
TER   
ATOM   2712  O00 WTR   421      12.189  -3.309 -10.318
ATOM   2713  H01 WTR   421      11.479  -3.080 -10.919
ATOM   2714  H02 WTR   421      12.916  -2.745 -10.579
TER   
ATOM   2715  O00 WTR   422      15.300  -4.401 -11.740
ATOM   2716  H01 WTR   422      14.977  -3.524 -11.536
ATOM   2717  H02 WTR   422      16.227  -4.376 -11.503
TER   
ATOM   2718  O00 WTR   423      13.149 -16.989  -8.134
ATOM   2719  H01 WTR   423      12.762 -16.188  -7.781
ATOM   2720  H02 WTR   423      12.422 -17.439  -8.563
TER   
ATOM   2721  O00 WTR   424     -11.503   9.155 -12.783
ATOM   2722  H01 WTR   424     -11.945   9.732 -12.160
ATOM   2723  H02 WTR   424     -10.853   8.689 -12.258
TER   
ATOM   2724  O00 WTR   425      -9.251   4.172 -10.809
ATOM   2725  H01 WTR   425      -9.952   4.564 -11.330
ATOM   2726  H02 WTR   425      -8.446   4.419 -11.264
TER   
ATOM   2727  O00 WTR   426      -0.369   7.127 -14.042
ATOM   2728  H01 WTR   426       0.046   6.365 -13.637
ATOM   2729  H02 WTR   426      -1.197   7.227 -13.571
TER   
ATOM   2730  O00 WTR   427      -9.724   7.614 -11.963
ATOM   2731  H01 WTR   427      -9.996   6.776 -12.338
ATOM   2732  H02 WTR   427      -8.999   7.901 -12.518
TER   
ATOM   2733  O00 WTR   428       4.946   5.085 -15.360
ATOM   2734  H01 WTR   428       4.173   4.525 -15.420
ATOM   2735  H02 WTR   428       5.591   4.665 -15.929
TER   
ATOM   2736  O00 WTR   429       3.712   7.622 -15.240
ATOM   2737  H01 WTR   429       4.062   6.797 -15.576
ATOM   2738  H02 WTR   429       4.400   7.957 -14.665
TER   
ATOM   2739  O00 WTR   430      -0.102   8.317 -16.636
ATOM   2740  H01 WTR   430      -0.180   8.021 -15.729
ATOM   2741  H02 WTR   430       0.327   7.592 -17.089
TER   
ATOM   2742  O00 WTR   431      -0.540  11.939  -9.641
ATOM   2743  H01 WTR   431      -0.993  12.782  -9.648
ATOM   2744  H02 WTR   431      -1.206  11.311  -9.360
TER   
ATOM   2745  O00 WTR   432       4.755  15.539 -14.518
ATOM   2746  H01 WTR   432       5.412  14.861 -14.676
ATOM   2747  H02 WTR   432       5.265  16.331 -14.348
TER   
ATOM   2748  O00 WTR   433       3.548  18.302  -8.003
ATOM   2749  H01 WTR   433       3.865  19.169  -7.750
ATOM   2750  H02 WTR   433       3.180  17.937  -7.198
TER   
ATOM   2751  O00 WTR   434       2.285   9.890 -16.092
ATOM   2752  H01 WTR   434       2.952   9.245 -15.854
ATOM   2753  H02 WTR   434       1.520   9.367 -16.331
TER   
ATOM   2754  O00 WTR   435       3.263  12.409 -17.077
ATOM   2755  H01 WTR   435       3.576  12.557 -17.969
ATOM   2756  H02 WTR   435       3.358  11.466 -16.943
TER   
ATOM   2757  O00 WTR   436       1.822   8.430 -12.869
ATOM   2758  H01 WTR   436       1.131   7.846 -13.180
ATOM   2759  H02 WTR   436       2.607   8.146 -13.338
TER   
ATOM   2760  O00 WTR   437       0.856   5.507 -16.615
ATOM   2761  H01 WTR   437       1.356   5.651 -15.811
ATOM   2762  H02 WTR   437      -0.001   5.206 -16.313
TER   
ATOM   2763  O00 WTR   438      -7.662  14.551 -18.215
ATOM   2764  H01 WTR   438      -7.055  15.180 -18.605
ATOM   2765  H02 WTR   438      -7.916  13.981 -18.941
TER   
ATOM   2766  O00 WTR   439      14.602  12.428  -9.698
ATOM   2767  H01 WTR   439      15.494  12.567 -10.018
ATOM   2768  H02 WTR   439      14.315  11.623 -10.129
TER   
ATOM   2769  O00 WTR   440      -6.829   4.642 -12.001
ATOM   2770  H01 WTR   440      -6.400   3.793 -12.106
ATOM   2771  H02 WTR   440      -6.129   5.282 -12.131
TER   
ATOM   2772  O00 WTR   441     -25.378 -10.684   7.820
ATOM   2773  H01 WTR   441     -25.256 -10.987   6.921
ATOM   2774  H02 WTR   441     -26.319 -10.525   7.894
TER   
ATOM   2775  O00 WTR   442     -13.998 -23.830   9.126
ATOM   2776  H01 WTR   442     -13.440 -23.453   8.446
ATOM   2777  H02 WTR   442     -14.851 -23.417   8.993
TER   
ATOM   2778  O00 WTR   443     -16.937 -17.525   7.729
ATOM   2779  H01 WTR   443     -17.284 -16.884   8.350
ATOM   2780  H02 WTR   443     -17.426 -18.327   7.914
TER   
ATOM   2781  O00 WTR   444     -19.531 -21.227   9.838
ATOM   2782  H01 WTR   444     -19.609 -20.431   9.311
ATOM   2783  H02 WTR   444     -20.183 -21.122  10.530
TER   
ATOM   2784  O00 WTR   445     -15.181 -18.647   9.929
ATOM   2785  H01 WTR   445     -15.833 -19.291  10.204
ATOM   2786  H02 WTR   445     -15.583 -18.203   9.181
TER   
ATOM   2787  O00 WTR   446     -13.697 -26.520   9.617
ATOM   2788  H01 WTR   446     -14.553 -26.943   9.688
ATOM   2789  H02 WTR   446     -13.896 -25.585   9.564
TER   
ATOM   2790  O00 WTR   447      -8.567 -16.921  14.599
ATOM   2791  H01 WTR   447      -9.068 -17.633  14.998
ATOM   2792  H02 WTR   447      -8.942 -16.124  14.973
TER   
ATOM   2793  O00 WTR   448     -22.808 -16.436   6.732
ATOM   2794  H01 WTR   448     -23.233 -17.293   6.702
ATOM   2795  H02 WTR   448     -22.042 -16.527   6.165
TER   
ATOM   2796  O00 WTR   449     -15.903 -14.072  10.406
ATOM   2797  H01 WTR   449     -15.085 -14.316   9.973
ATOM   2798  H02 WTR   449     -16.447 -13.710   9.707
TER   
ATOM   2799  O00 WTR   450     -10.376 -23.693  10.856
ATOM   2800  H01 WTR   450     -10.479 -22.864  10.388
ATOM   2801  H02 WTR   450      -9.556 -23.595  11.340
TER   
ATOM   2802  O00 WTR   451      -8.601 -26.132   3.881
ATOM   2803  H01 WTR   451      -8.121 -26.821   4.340
ATOM   2804  H02 WTR   451      -9.134 -25.718   4.559
TER   
ATOM   2805  O00 WTR   452     -14.552 -23.014  -6.937
ATOM   2806  H01 WTR   452     -15.317 -22.576  -6.564
ATOM   2807  H02 WTR   452     -14.129 -22.343  -7.474
TER   
ATOM   2808  O00 WTR   453     -17.100 -22.269  -5.974
ATOM   2809  H01 WTR   453     -17.162 -22.048  -5.045
ATOM   2810  H02 WTR   453     -17.118 -21.424  -6.424
TER   
ATOM   2811  O00 WTR   454     -15.221 -22.540   2.076
ATOM   2812  H01 WTR   454     -15.321 -22.487   3.026
ATOM   2813  H02 WTR   454     -14.657 -23.300   1.936
TER   
ATOM   2814  O00 WTR   455     -11.453 -27.750   5.288
ATOM   2815  H01 WTR   455     -11.433 -28.694   5.442
ATOM   2816  H02 WTR   455     -11.995 -27.645   4.507
TER   
ATOM   2817  O00 WTR   456     -17.688 -17.676  -0.937
ATOM   2818  H01 WTR   456     -17.788 -17.450  -0.013
ATOM   2819  H02 WTR   456     -16.745 -17.633  -1.094
TER   
ATOM   2820  O00 WTR   457     -22.886 -19.610   6.993
ATOM   2821  H01 WTR   457     -22.468 -19.865   6.171
ATOM   2822  H02 WTR   457     -23.758 -20.002   6.952
TER   
ATOM   2823  O00 WTR   458     -10.559 -24.991   5.248
ATOM   2824  H01 WTR   458     -10.525 -24.680   6.152
ATOM   2825  H02 WTR   458     -10.932 -25.870   5.310
TER   
ATOM   2826  O00 WTR   459     -14.525 -29.863   4.113
ATOM   2827  H01 WTR   459     -14.238 -30.252   3.287
ATOM   2828  H02 WTR   459     -15.213 -30.449   4.429
TER   
ATOM   2829  O00 WTR   460     -18.908 -19.405   7.496
ATOM   2830  H01 WTR   460     -19.784 -19.022   7.447
ATOM   2831  H02 WTR   460     -18.812 -19.891   6.677
TER   
ATOM   2832  O00 WTR   461     -11.323 -22.492 -12.755
ATOM   2833  H01 WTR   461     -11.960 -22.948 -12.203
ATOM   2834  H02 WTR   461     -10.478 -22.673 -12.345
TER   
ATOM   2835  O00 WTR   462     -18.987 -18.843  -3.351
ATOM   2836  H01 WTR   462     -19.232 -18.293  -2.606
ATOM   2837  H02 WTR   462     -19.484 -19.651  -3.225
TER   
ATOM   2838  O00 WTR   463     -10.624 -30.619   1.836
ATOM   2839  H01 WTR   463     -10.481 -29.700   1.609
ATOM   2840  H02 WTR   463     -10.847 -30.604   2.766
TER   
ATOM   2841  O00 WTR   464     -16.343 -25.604  -2.403
ATOM   2842  H01 WTR   464     -16.853 -26.392  -2.217
ATOM   2843  H02 WTR   464     -16.205 -25.626  -3.350
TER   
ATOM   2844  O00 WTR   465     -21.883 -20.458   4.657
ATOM   2845  H01 WTR   465     -20.957 -20.696   4.709
ATOM   2846  H02 WTR   465     -22.015 -20.207   3.742
TER   
ATOM   2847  O00 WTR   466     -13.277 -26.211   6.695
ATOM   2848  H01 WTR   466     -13.273 -26.078   7.643
ATOM   2849  H02 WTR   466     -12.576 -26.843   6.538
TER   
ATOM   2850  O00 WTR   467     -12.622 -26.086  -4.643
ATOM   2851  H01 WTR   467     -12.382 -26.997  -4.815
ATOM   2852  H02 WTR   467     -12.204 -25.591  -5.347
TER   
ATOM   2853  O00 WTR   468     -20.301 -21.141  -2.650
ATOM   2854  H01 WTR   468     -20.605 -22.026  -2.448
ATOM   2855  H02 WTR   468     -20.139 -20.742  -1.795
TER   
ATOM   2856  O00 WTR   469     -14.648 -20.094   4.944
ATOM   2857  H01 WTR   469     -13.937 -19.909   4.331
ATOM   2858  H02 WTR   469     -15.446 -19.902   4.450
TER   
ATOM   2859  O00 WTR   470     -14.931 -17.498  -0.281
ATOM   2860  H01 WTR   470     -14.686 -18.272  -0.789
ATOM   2861  H02 WTR   470     -15.260 -17.849   0.547
TER   
ATOM   2862  O00 WTR   471     -15.825 -22.520   5.449
ATOM   2863  H01 WTR   471     -14.925 -22.217   5.333
ATOM   2864  H02 WTR   471     -15.753 -23.474   5.495
TER   
ATOM   2865  O00 WTR   472      -7.100 -17.373   5.687
ATOM   2866  H01 WTR   472      -7.681 -16.866   5.120
ATOM   2867  H02 WTR   472      -7.494 -18.245   5.717
TER   
ATOM   2868  O00 WTR   473      -8.684 -21.814  14.434
ATOM   2869  H01 WTR   473      -8.764 -22.217  15.298
ATOM   2870  H02 WTR   473      -8.010 -22.329  13.990
TER   
ATOM   2871  O00 WTR   474       1.753 -24.681   3.302
ATOM   2872  H01 WTR   474       1.469 -23.851   2.918
ATOM   2873  H02 WTR   474       1.444 -25.347   2.689
TER   
ATOM   2874  O00 WTR   475       4.021 -14.688   7.590
ATOM   2875  H01 WTR   475       4.137 -15.541   8.008
ATOM   2876  H02 WTR   475       3.653 -14.890   6.730
TER   
ATOM   2877  O00 WTR   476       6.919 -18.782   4.761
ATOM   2878  H01 WTR   476       7.486 -19.123   4.070
ATOM   2879  H02 WTR   476       6.975 -19.432   5.461
TER   
ATOM   2880  O00 WTR   477      -0.066 -27.032   5.023
ATOM   2881  H01 WTR   477       0.355 -26.880   5.870
ATOM   2882  H02 WTR   477       0.552 -27.584   4.544
TER   
ATOM   2883  O00 WTR   478      -2.753 -24.490  11.107
ATOM   2884  H01 WTR   478      -3.071 -25.091  11.781
ATOM   2885  H02 WTR   478      -2.755 -25.008  10.302
TER   
ATOM   2886  O00 WTR   479      -0.341 -21.446   8.962
ATOM   2887  H01 WTR   479       0.048 -21.202   9.802
ATOM   2888  H02 WTR   479      -1.219 -21.066   8.985
TER   
ATOM   2889  O00 WTR   480      -6.848 -25.912   6.441
ATOM   2890  H01 WTR   480      -7.412 -25.185   6.177
ATOM   2891  H02 WTR   480      -6.338 -25.566   7.174
TER   
ATOM   2892  O00 WTR   481      -8.028 -23.900  12.151
ATOM   2893  H01 WTR   481      -7.273 -23.315  12.085
ATOM   2894  H02 WTR   481      -7.764 -24.561  12.791
TER   
ATOM   2895  O00 WTR   482      -5.416 -24.727   8.542
ATOM   2896  H01 WTR   482      -5.256 -25.586   8.934
ATOM   2897  H02 WTR   482      -5.277 -24.107   9.257
TER   
ATOM   2898  O00 WTR   483       0.582 -29.989  -2.006
ATOM   2899  H01 WTR   483       0.603 -30.116  -2.954
ATOM   2900  H02 WTR   483      -0.347 -30.040  -1.778
TER   
ATOM   2901  O00 WTR   484     -15.822 -21.696  12.906
ATOM   2902  H01 WTR   484     -14.911 -21.915  12.710
ATOM   2903  H02 WTR   484     -16.167 -21.345  12.085
TER   
ATOM   2904  O00 WTR   485      -2.717 -27.306   2.495
ATOM   2905  H01 WTR   485      -3.022 -28.192   2.688
ATOM   2906  H02 WTR   485      -2.004 -27.156   3.117
TER   
ATOM   2907  O00 WTR   486      -5.797 -27.120  10.317
ATOM   2908  H01 WTR   486      -6.565 -27.480  10.761
ATOM   2909  H02 WTR   486      -5.328 -27.888   9.989
TER   
ATOM   2910  O00 WTR   487     -10.040 -27.936   1.233
ATOM   2911  H01 WTR   487     -10.172 -27.211   1.844
ATOM   2912  H02 WTR   487     -10.057 -27.527   0.368
TER   
ATOM   2913  O00 WTR   488     -10.022 -23.355  -2.888
ATOM   2914  H01 WTR   488      -9.360 -23.947  -2.530
ATOM   2915  H02 WTR   488      -9.950 -22.564  -2.353
TER   
ATOM   2916  O00 WTR   489      -0.190 -26.381  14.040
ATOM   2917  H01 WTR   489       0.602 -26.612  14.524
ATOM   2918  H02 WTR   489      -0.805 -26.088  14.713
TER   
ATOM   2919  O00 WTR   490     -12.105 -19.877  14.573
ATOM   2920  H01 WTR   490     -12.142 -20.625  15.169
ATOM   2921  H02 WTR   490     -11.293 -20.002  14.082
TER   
ATOM   2922  O00 WTR   491      -7.565 -29.134   2.454
ATOM   2923  H01 WTR   491      -7.196 -28.795   1.638
ATOM   2924  H02 WTR   491      -8.492 -28.897   2.414
TER   
ATOM   2925  O00 WTR   492     -14.497 -20.366   7.667
ATOM   2926  H01 WTR   492     -15.167 -21.042   7.774
ATOM   2927  H02 WTR   492     -14.542 -20.128   6.741
TER   
ATOM   2928  O00 WTR   493      -3.593 -21.415   2.999
ATOM   2929  H01 WTR   493      -2.660 -21.228   3.107
ATOM   2930  H02 WTR   493      -3.622 -22.321   2.692
TER   
ATOM   2931  O00 WTR   494      -1.551 -24.746   3.801
ATOM   2932  H01 WTR   494      -1.097 -25.361   4.378
ATOM   2933  H02 WTR   494      -0.859 -24.376   3.252
TER   
ATOM   2934  O00 WTR   495      -7.698 -24.373  -1.070
ATOM   2935  H01 WTR   495      -7.275 -25.020  -0.506
ATOM   2936  H02 WTR   495      -7.672 -23.561  -0.564
TER   
ATOM   2937  O00 WTR   496      -6.318 -19.229  11.400
ATOM   2938  H01 WTR   496      -6.345 -19.261  10.444
ATOM   2939  H02 WTR   496      -7.011 -18.613  11.639
TER   
ATOM   2940  O00 WTR   497      -6.610 -20.346   5.595
ATOM   2941  H01 WTR   497      -5.896 -20.983   5.619
ATOM   2942  H02 WTR   497      -7.406 -20.876   5.628
TER   
ATOM   2943  O00 WTR   498     -10.367 -21.327   3.902
ATOM   2944  H01 WTR   498      -9.796 -21.039   3.190
ATOM   2945  H02 WTR   498      -9.775 -21.480   4.638
TER   
ATOM   2946  O00 WTR   499      -4.236 -25.200   3.937
ATOM   2947  H01 WTR   499      -3.400 -24.756   4.081
ATOM   2948  H02 WTR   499      -4.050 -25.846   3.255
TER   
ATOM   2949  O00 WTR   500      -4.697 -18.801   3.760
ATOM   2950  H01 WTR   500      -5.379 -18.993   4.403
ATOM   2951  H02 WTR   500      -4.642 -19.592   3.224
TER   
ATOM   2952  O00 WTR   501       6.302 -26.133  15.160
ATOM   2953  H01 WTR   501       6.778 -26.509  14.420
ATOM   2954  H02 WTR   501       6.511 -25.200  15.131
TER   
ATOM   2955  O00 WTR   502     -12.558 -27.488   2.738
ATOM   2956  H01 WTR   502     -12.534 -27.859   1.856
ATOM   2957  H02 WTR   502     -13.007 -28.150   3.265
TER   
ATOM   2958  O00 WTR   503      -1.576 -32.303   6.989
ATOM   2959  H01 WTR   503      -1.265 -32.229   6.087
ATOM   2960  H02 WTR   503      -1.718 -31.399   7.269
TER   
ATOM   2961  O00 WTR   504       0.088 -22.841   1.746
ATOM   2962  H01 WTR   504      -0.028 -23.396   0.975
ATOM   2963  H02 WTR   504       0.730 -22.185   1.475
TER   
ATOM   2964  O00 WTR   505      -2.419 -25.582   8.681
ATOM   2965  H01 WTR   505      -2.927 -24.974   8.145
ATOM   2966  H02 WTR   505      -1.545 -25.192   8.723
TER   
ATOM   2967  O00 WTR   506      -5.118 -27.799   5.245
ATOM   2968  H01 WTR   506      -4.764 -27.119   4.671
ATOM   2969  H02 WTR   506      -5.759 -27.342   5.790
TER   
ATOM   2970  O00 WTR   507     -12.797 -18.513  11.835
ATOM   2971  H01 WTR   507     -12.625 -18.962  12.662
ATOM   2972  H02 WTR   507     -13.705 -18.216  11.907
TER   
ATOM   2973  O00 WTR   508      -6.865 -31.419  -1.110
ATOM   2974  H01 WTR   508      -6.775 -31.673  -2.029
ATOM   2975  H02 WTR   508      -7.675 -31.840  -0.824
TER   
ATOM   2976  O00 WTR   509      -9.283 -27.792  13.938
ATOM   2977  H01 WTR   509      -9.335 -28.739  14.065
ATOM   2978  H02 WTR   509     -10.167 -27.476  14.123
TER   
ATOM   2979  O00 WTR   510       0.370 -26.832   7.756
ATOM   2980  H01 WTR   510       0.668 -27.065   8.635
ATOM   2981  H02 WTR   510       0.763 -25.976   7.587
TER   
ATOM   2982  O00 WTR   511     -10.135 -24.243   7.662
ATOM   2983  H01 WTR   511     -10.888 -23.678   7.493
ATOM   2984  H02 WTR   511      -9.932 -24.103   8.587
TER   
ATOM   2985  O00 WTR   512      -4.648 -25.277  -1.221
ATOM   2986  H01 WTR   512      -5.193 -24.766  -1.820
ATOM   2987  H02 WTR   512      -4.812 -24.893  -0.360
TER   
ATOM   2988  O00 WTR   513       4.122 -24.827  11.531
ATOM   2989  H01 WTR   513       4.632 -25.636  11.553
ATOM   2990  H02 WTR   513       3.578 -24.908  10.747
TER   
ATOM   2991  O00 WTR   514     -10.058 -20.114  12.554
ATOM   2992  H01 WTR   514      -9.594 -20.661  13.188
ATOM   2993  H02 WTR   514      -9.439 -19.416  12.341
TER   
ATOM   2994  O00 WTR   515      -3.201 -29.908   3.338
ATOM   2995  H01 WTR   515      -4.017 -30.405   3.271
ATOM   2996  H02 WTR   515      -2.962 -29.963   4.264
TER   
ATOM   2997  O00 WTR   516     -12.407 -22.735   7.161
ATOM   2998  H01 WTR   516     -12.606 -23.010   6.266
ATOM   2999  H02 WTR   516     -12.479 -21.781   7.141
TER   
ATOM   3000  O00 WTR   517     -10.130 -21.174   9.818
ATOM   3001  H01 WTR   517     -10.004 -20.618  10.587
ATOM   3002  H02 WTR   517     -10.962 -20.883   9.445
TER   
ATOM   3003  O00 WTR   518      13.677 -25.001   4.031
ATOM   3004  H01 WTR   518      14.462 -25.064   4.575
ATOM   3005  H02 WTR   518      13.538 -24.061   3.917
TER   
ATOM   3006  O00 WTR   519       4.281 -20.941   5.126
ATOM   3007  H01 WTR   519       4.588 -20.435   5.878
ATOM   3008  H02 WTR   519       3.497 -20.479   4.829
TER   
ATOM   3009  O00 WTR   520       7.582 -21.623   5.892
ATOM   3010  H01 WTR   520       6.845 -21.854   6.458
ATOM   3011  H02 WTR   520       7.281 -21.833   5.008
TER   
ATOM   3012  O00 WTR   521     -12.406 -24.563  -7.725
ATOM   3013  H01 WTR   521     -13.278 -24.218  -7.532
ATOM   3014  H02 WTR   521     -11.881 -23.789  -7.929
TER   
ATOM   3015  O00 WTR   522      -2.342 -23.200   6.581
ATOM   3016  H01 WTR   522      -2.466 -23.786   5.834
ATOM   3017  H02 WTR   522      -1.409 -22.988   6.567
TER   
ATOM   3018  O00 WTR   523     -15.462 -25.321   5.397
ATOM   3019  H01 WTR   523     -14.641 -25.559   5.829
ATOM   3020  H02 WTR   523     -15.703 -26.100   4.896
TER   
ATOM   3021  O00 WTR   524      -5.048 -23.001  10.570
ATOM   3022  H01 WTR   524      -5.450 -22.663  11.370
ATOM   3023  H02 WTR   524      -4.297 -23.510  10.875
TER   
ATOM   3024  O00 WTR   525      -6.827 -26.268   0.810
ATOM   3025  H01 WTR   525      -6.241 -26.968   0.522
ATOM   3026  H02 WTR   525      -7.087 -26.522   1.696
TER   
ATOM   3027  O00 WTR   526      -3.488 -29.661   6.544
ATOM   3028  H01 WTR   526      -4.037 -30.256   7.054
ATOM   3029  H02 WTR   526      -4.107 -29.150   6.024
TER   
ATOM   3030  O00 WTR   527      -9.213 -11.596   9.065
ATOM   3031  H01 WTR   527      -8.827 -10.807   8.684
ATOM   3032  H02 WTR   527      -8.709 -11.748   9.865
TER   
ATOM   3033  O00 WTR   528      -4.561 -30.252  10.131
ATOM   3034  H01 WTR   528      -4.102 -30.587  10.901
ATOM   3035  H02 WTR   528      -4.557 -30.981   9.511
TER   
ATOM   3036  O00 WTR   529      -7.295 -25.749  14.276
ATOM   3037  H01 WTR   529      -8.009 -26.369  14.129
ATOM   3038  H02 WTR   529      -6.553 -26.119  13.798
TER   
ATOM   3039  O00 WTR   530       1.095 -27.984  10.107
ATOM   3040  H01 WTR   530       1.510 -27.745  10.936
ATOM   3041  H02 WTR   530       0.186 -28.171  10.339
TER   
ATOM   3042  O00 WTR   531       2.789 -21.705  10.023
ATOM   3043  H01 WTR   531       3.481 -21.056  10.154
ATOM   3044  H02 WTR   531       3.174 -22.350   9.430
TER   
ATOM   3045  O00 WTR   532       4.928 -23.410   6.512
ATOM   3046  H01 WTR   532       4.759 -22.717   5.874
ATOM   3047  H02 WTR   532       5.517 -24.014   6.060
TER   
ATOM   3048  O00 WTR   533       5.920 -20.798  20.102
ATOM   3049  H01 WTR   533       5.187 -20.190  20.202
ATOM   3050  H02 WTR   533       5.549 -21.546  19.634
TER   
ATOM   3051  O00 WTR   534       2.732 -24.604   8.959
ATOM   3052  H01 WTR   534       2.725 -24.805   8.023
ATOM   3053  H02 WTR   534       1.806 -24.549   9.199
TER   
ATOM   3054  O00 WTR   535      11.549 -26.717   4.223
ATOM   3055  H01 WTR   535      10.742 -26.213   4.331
ATOM   3056  H02 WTR   535      12.233 -26.055   4.122
TER   
ATOM   3057  O00 WTR   536       0.579 -32.480   9.075
ATOM   3058  H01 WTR   536       0.444 -31.544   9.222
ATOM   3059  H02 WTR   536      -0.080 -32.718   8.423
TER   
ATOM   3060  O00 WTR   537       4.641 -29.025   3.808
ATOM   3061  H01 WTR   537       3.988 -28.462   4.223
ATOM   3062  H02 WTR   537       5.203 -28.423   3.321
TER   
ATOM   3063  O00 WTR   538      -8.020 -14.097   5.883
ATOM   3064  H01 WTR   538      -7.152 -14.400   5.615
ATOM   3065  H02 WTR   538      -7.994 -13.149   5.752
TER   
ATOM   3066  O00 WTR   539       9.722 -21.789   4.202
ATOM   3067  H01 WTR   539       9.577 -21.124   3.530
ATOM   3068  H02 WTR   539       9.159 -21.523   4.929
TER   
ATOM   3069  O00 WTR   540       6.402 -25.630   5.464
ATOM   3070  H01 WTR   540       7.223 -25.327   5.075
ATOM   3071  H02 WTR   540       6.663 -26.339   6.052
TER   
ATOM   3072  O00 WTR   541      -0.296 -30.105   2.103
ATOM   3073  H01 WTR   541      -0.977 -30.649   2.499
ATOM   3074  H02 WTR   541      -0.776 -29.466   1.576
TER   
ATOM   3075  O00 WTR   542      -1.658 -27.901  10.080
ATOM   3076  H01 WTR   542      -1.497 -28.642   9.496
ATOM   3077  H02 WTR   542      -1.991 -27.211   9.506
TER   
ATOM   3078  O00 WTR   543       5.153 -28.089   9.119
ATOM   3079  H01 WTR   543       4.308 -27.966   8.686
ATOM   3080  H02 WTR   543       5.776 -28.201   8.400
TER   
ATOM   3081  O00 WTR   544       6.110 -24.931   9.467
ATOM   3082  H01 WTR   544       5.536 -24.714  10.201
ATOM   3083  H02 WTR   544       5.534 -25.351   8.827
TER   
ATOM   3084  O00 WTR   545      -7.797 -22.139   8.410
ATOM   3085  H01 WTR   545      -8.690 -22.090   8.751
ATOM   3086  H02 WTR   545      -7.257 -22.323   9.178
TER   
ATOM   3087  O00 WTR   546       1.056 -14.322  15.045
ATOM   3088  H01 WTR   546       0.546 -15.129  15.120
ATOM   3089  H02 WTR   546       1.928 -14.560  15.359
TER   
ATOM   3090  O00 WTR   547       0.068 -21.860   6.304
ATOM   3091  H01 WTR   547       0.849 -21.360   6.066
ATOM   3092  H02 WTR   547      -0.094 -21.631   7.220
TER   
ATOM   3093  O00 WTR   548      -4.819 -31.886   7.776
ATOM   3094  H01 WTR   548      -4.268 -32.200   7.059
ATOM   3095  H02 WTR   548      -5.683 -31.771   7.383
TER   
ATOM   3096  O00 WTR   549      12.816 -30.269  -2.453
ATOM   3097  H01 WTR   549      13.095 -29.719  -3.185
ATOM   3098  H02 WTR   549      12.677 -29.656  -1.732
TER   
ATOM   3099  O00 WTR   550       7.959 -26.650  13.058
ATOM   3100  H01 WTR   550       7.479 -26.975  12.297
ATOM   3101  H02 WTR   550       8.264 -25.781  12.796
TER   
ATOM   3102  O00 WTR   551       8.754 -23.629   9.792
ATOM   3103  H01 WTR   551       8.018 -24.210   9.598
ATOM   3104  H02 WTR   551       8.808 -23.622  10.747
TER   
ATOM   3105  O00 WTR   552       2.999 -28.620   7.741
ATOM   3106  H01 WTR   552       3.141 -29.546   7.935
ATOM   3107  H02 WTR   552       2.314 -28.349   8.353
TER   
ATOM   3108  O00 WTR   553       6.888 -27.923   6.945
ATOM   3109  H01 WTR   553       7.585 -27.656   7.543
ATOM   3110  H02 WTR   553       7.035 -28.859   6.807
TER   
ATOM   3111  O00 WTR   554      -1.038 -29.102   7.595
ATOM   3112  H01 WTR   554      -1.940 -29.165   7.280
ATOM   3113  H02 WTR   554      -0.797 -28.187   7.453
TER   
ATOM   3114  O00 WTR   555     -16.304 -22.255   8.081
ATOM   3115  H01 WTR   555     -17.232 -22.484   8.118
ATOM   3116  H02 WTR   555     -16.077 -22.321   7.153
TER   
ATOM   3117  O00 WTR   556     -12.087 -26.965  -9.192
ATOM   3118  H01 WTR   556     -12.491 -26.369  -8.561
ATOM   3119  H02 WTR   556     -12.738 -27.655  -9.321
TER   
ATOM   3120  O00 WTR   557       1.007 -26.738   1.613
ATOM   3121  H01 WTR   557       0.182 -27.216   1.696
ATOM   3122  H02 WTR   557       1.678 -27.420   1.588
TER   
ATOM   3123  O00 WTR   558       6.845 -21.180   9.502
ATOM   3124  H01 WTR   558       6.758 -22.053   9.118
ATOM   3125  H02 WTR   558       6.732 -21.319  10.442
TER   
ATOM   3126  O00 WTR   559       5.415 -27.332  11.523
ATOM   3127  H01 WTR   559       5.644 -28.114  12.025
ATOM   3128  H02 WTR   559       5.228 -27.657  10.643
TER   
ATOM   3129  O00 WTR   560       2.526 -26.992  12.168
ATOM   3130  H01 WTR   560       2.160 -26.637  12.978
ATOM   3131  H02 WTR   560       3.474 -26.964  12.300
TER   
ATOM   3132  O00 WTR   561       8.799 -25.899   2.416
ATOM   3133  H01 WTR   561       7.903 -26.235   2.440
ATOM   3134  H02 WTR   561       8.938 -25.525   3.286
TER   
ATOM   3135  O00 WTR   562       4.928 -18.900  13.461
ATOM   3136  H01 WTR   562       4.306 -18.177  13.535
ATOM   3137  H02 WTR   562       5.786 -18.490  13.577
TER   
ATOM   3138  O00 WTR   563      13.554 -22.338   1.253
ATOM   3139  H01 WTR   563      13.149 -23.038   0.741
ATOM   3140  H02 WTR   563      12.977 -21.584   1.126
TER   
ATOM   3141  O00 WTR   564       7.286 -20.973  15.225
ATOM   3142  H01 WTR   564       7.191 -21.866  15.557
ATOM   3143  H02 WTR   564       6.407 -20.599  15.287
TER   
ATOM   3144  O00 WTR   565       8.396 -29.638   0.127
ATOM   3145  H01 WTR   565       8.405 -29.784   1.073
ATOM   3146  H02 WTR   565       9.192 -30.066  -0.189
TER   
ATOM   3147  O00 WTR   566       4.462 -19.040  10.640
ATOM   3148  H01 WTR   566       4.940 -18.959  11.466
ATOM   3149  H02 WTR   566       4.681 -18.242  10.158
TER   
ATOM   3150  O00 WTR   567       2.471 -17.119  13.249
ATOM   3151  H01 WTR   567       2.858 -16.320  12.892
ATOM   3152  H02 WTR   567       2.437 -16.968  14.193
TER   
ATOM   3153  O00 WTR   568       1.825 -19.592   7.898
ATOM   3154  H01 WTR   568       1.657 -19.149   8.731
ATOM   3155  H02 WTR   568       1.694 -20.520   8.090
TER   
ATOM   3156  O00 WTR   569       8.920 -16.736   2.572
ATOM   3157  H01 WTR   569       8.101 -16.440   2.970
ATOM   3158  H02 WTR   569       9.605 -16.339   3.109
TER   
ATOM   3159  O00 WTR   570       2.648 -24.056  13.834
ATOM   3160  H01 WTR   570       3.355 -23.437  13.648
ATOM   3161  H02 WTR   570       2.892 -24.849  13.356
TER   
ATOM   3162  O00 WTR   571      12.390 -22.445   3.863
ATOM   3163  H01 WTR   571      12.609 -22.426   2.931
ATOM   3164  H02 WTR   571      11.461 -22.220   3.896
TER   
ATOM   3165  O00 WTR   572      12.704 -20.032  15.663
ATOM   3166  H01 WTR   572      12.996 -19.760  14.792
ATOM   3167  H02 WTR   572      13.437 -19.819  16.239
TER   
ATOM   3168  O00 WTR   573       4.593 -19.286   7.132
ATOM   3169  H01 WTR   573       5.015 -18.949   7.922
ATOM   3170  H02 WTR   573       3.661 -19.310   7.349
TER   
ATOM   3171  O00 WTR   574       2.536 -24.828   6.093
ATOM   3172  H01 WTR   574       2.297 -24.530   5.215
ATOM   3173  H02 WTR   574       3.361 -24.381   6.282
TER   
ATOM   3174  O00 WTR   575       9.626 -26.712   7.961
ATOM   3175  H01 WTR   575       9.560 -26.540   8.900
ATOM   3176  H02 WTR   575      10.444 -26.292   7.696
TER   
ATOM   3177  O00 WTR   576       8.221 -18.872   9.357
ATOM   3178  H01 WTR   576       8.908 -19.119   8.739
ATOM   3179  H02 WTR   576       7.635 -19.629   9.380
TER   
ATOM   3180  O00 WTR   577       8.503 -23.597  12.512
ATOM   3181  H01 WTR   577       9.073 -23.108  13.105
ATOM   3182  H02 WTR   577       7.708 -23.068  12.451
TER   
ATOM   3183  O00 WTR   578      11.550 -25.269   6.885
ATOM   3184  H01 WTR   578      12.143 -24.517   6.883
ATOM   3185  H02 WTR   578      11.879 -25.836   6.187
TER   
ATOM   3186  O00 WTR   579       1.036 -26.496  -1.534
ATOM   3187  H01 WTR   579       1.311 -27.412  -1.489
ATOM   3188  H02 WTR   579       0.573 -26.424  -2.368
TER   
ATOM   3189  O00 WTR   580       3.187 -21.435 -10.630
ATOM   3190  H01 WTR   580       3.559 -22.316 -10.667
ATOM   3191  H02 WTR   580       3.214 -21.125 -11.536
TER   
ATOM   3192  O00 WTR   581       2.319 -27.388  -7.645
ATOM   3193  H01 WTR   581       1.603 -27.989  -7.852
ATOM   3194  H02 WTR   581       2.853 -27.861  -7.006
TER   
ATOM   3195  O00 WTR   582      -0.212 -18.010 -14.403
ATOM   3196  H01 WTR   582      -0.442 -18.174 -13.489
ATOM   3197  H02 WTR   582       0.665 -17.629 -14.366
TER   
ATOM   3198  O00 WTR   583       5.851 -25.285  -6.471
ATOM   3199  H01 WTR   583       5.852 -25.917  -5.751
ATOM   3200  H02 WTR   583       6.590 -24.707  -6.284
TER   
ATOM   3201  O00 WTR   584       8.345 -19.062 -10.938
ATOM   3202  H01 WTR   584       7.496 -18.639 -10.809
ATOM   3203  H02 WTR   584       8.407 -19.194 -11.884
TER   
ATOM   3204  O00 WTR   585     -10.097 -22.492  -5.208
ATOM   3205  H01 WTR   585      -9.983 -22.833  -4.321
ATOM   3206  H02 WTR   585      -9.707 -23.158  -5.774
TER   
ATOM   3207  O00 WTR   586      -9.036 -18.797 -12.009
ATOM   3208  H01 WTR   586      -9.843 -18.456 -11.624
ATOM   3209  H02 WTR   586      -8.763 -19.496 -11.415
TER   
ATOM   3210  O00 WTR   587      -6.301 -24.449  -5.121
ATOM   3211  H01 WTR   587      -5.549 -24.760  -5.626
ATOM   3212  H02 WTR   587      -6.985 -25.099  -5.284
TER   
ATOM   3213  O00 WTR   588      -9.953 -26.189  -1.208
ATOM   3214  H01 WTR   588      -9.187 -25.615  -1.194
ATOM   3215  H02 WTR   588     -10.700 -25.595  -1.143
TER   
ATOM   3216  O00 WTR   589      -5.359 -27.642  -5.215
ATOM   3217  H01 WTR   589      -4.864 -27.870  -4.428
ATOM   3218  H02 WTR   589      -6.206 -27.341  -4.886
TER   
ATOM   3219  O00 WTR   590     -13.532 -24.688   2.805
ATOM   3220  H01 WTR   590     -12.997 -23.968   3.141
ATOM   3221  H02 WTR   590     -13.033 -25.477   3.016
TER   
ATOM   3222  O00 WTR   591     -12.872 -25.420   0.046
ATOM   3223  H01 WTR   591     -13.527 -25.137  -0.591
ATOM   3224  H02 WTR   591     -13.205 -25.109   0.888
TER   
ATOM   3225  O00 WTR   592      -6.002 -19.126 -11.587
ATOM   3226  H01 WTR   592      -6.240 -18.223 -11.799
ATOM   3227  H02 WTR   592      -5.896 -19.130 -10.636
TER   
ATOM   3228  O00 WTR   593      -3.809 -27.707  -1.782
ATOM   3229  H01 WTR   593      -3.003 -27.733  -1.268
ATOM   3230  H02 WTR   593      -4.187 -26.848  -1.595
TER   
ATOM   3231  O00 WTR   594     -10.311 -18.519  -3.439
ATOM   3232  H01 WTR   594     -10.983 -18.161  -2.858
ATOM   3233  H02 WTR   594     -10.748 -19.234  -3.900
TER   
ATOM   3234  O00 WTR   595       0.224 -23.620  -9.944
ATOM   3235  H01 WTR   595      -0.199 -24.299 -10.470
ATOM   3236  H02 WTR   595      -0.489 -23.231  -9.437
TER   
ATOM   3237  O00 WTR   596      -8.450 -23.414  -7.591
ATOM   3238  H01 WTR   596      -8.585 -23.882  -8.415
ATOM   3239  H02 WTR   596      -7.507 -23.252  -7.559
TER   
ATOM   3240  O00 WTR   597       4.117 -17.095  -2.865
ATOM   3241  H01 WTR   597       4.489 -16.557  -2.167
ATOM   3242  H02 WTR   597       3.587 -16.487  -3.380
TER   
ATOM   3243  O00 WTR   598     -15.492 -20.176  -1.899
ATOM   3244  H01 WTR   598     -16.058 -20.715  -2.452
ATOM   3245  H02 WTR   598     -15.308 -20.725  -1.136
TER   
ATOM   3246  O00 WTR   599      -5.450 -25.493  -8.984
ATOM   3247  H01 WTR   599      -6.135 -26.098  -8.699
ATOM   3248  H02 WTR   599      -4.921 -25.344  -8.201
TER   
ATOM   3249  O00 WTR   600      -6.066 -31.325  -4.118
ATOM   3250  H01 WTR   600      -5.252 -30.867  -3.905
ATOM   3251  H02 WTR   600      -5.980 -31.549  -5.045
TER   
ATOM   3252  O00 WTR   601      -3.639 -29.325  -9.042
ATOM   3253  H01 WTR   601      -3.545 -30.277  -9.011
ATOM   3254  H02 WTR   601      -3.015 -29.002  -8.392
TER   
ATOM   3255  O00 WTR   602     -12.074 -28.722  -5.218
ATOM   3256  H01 WTR   602     -11.524 -28.633  -4.439
ATOM   3257  H02 WTR   602     -11.499 -28.483  -5.945
TER   
ATOM   3258  O00 WTR   603     -11.234 -19.674   0.427
ATOM   3259  H01 WTR   603     -11.548 -18.805   0.674
ATOM   3260  H02 WTR   603     -12.015 -20.227   0.450
TER   
ATOM   3261  O00 WTR   604      -2.762 -20.260   9.276
ATOM   3262  H01 WTR   604      -3.098 -19.366   9.345
ATOM   3263  H02 WTR   604      -3.543 -20.812   9.311
TER   
ATOM   3264  O00 WTR   605     -11.759 -30.403   4.975
ATOM   3265  H01 WTR   605     -12.687 -30.194   4.872
ATOM   3266  H02 WTR   605     -11.690 -30.761   5.860
TER   
ATOM   3267  O00 WTR   606      -7.541 -29.093  -2.865
ATOM   3268  H01 WTR   606      -7.310 -29.337  -1.969
ATOM   3269  H02 WTR   606      -7.167 -29.788  -3.407
TER   
ATOM   3270  O00 WTR   607      -5.545 -21.474  -6.629
ATOM   3271  H01 WTR   607      -5.347 -20.687  -7.137
ATOM   3272  H02 WTR   607      -5.578 -22.177  -7.278
TER   
ATOM   3273  O00 WTR   608      -7.930 -26.515  -5.164
ATOM   3274  H01 WTR   608      -8.226 -26.903  -5.987
ATOM   3275  H02 WTR   608      -8.451 -26.953  -4.491
TER   
ATOM   3276  O00 WTR   609       4.310 -31.579  -3.148
ATOM   3277  H01 WTR   609       5.009 -30.980  -2.885
ATOM   3278  H02 WTR   609       4.696 -32.450  -3.061
TER   
ATOM   3279  O00 WTR   610      -3.834 -29.650  -3.739
ATOM   3280  H01 WTR   610      -3.886 -29.078  -2.973
ATOM   3281  H02 WTR   610      -2.932 -29.558  -4.047
TER   
ATOM   3282  O00 WTR   611      -1.364 -25.467 -11.166
ATOM   3283  H01 WTR   611      -2.174 -25.941 -10.975
ATOM   3284  H02 WTR   611      -1.252 -25.555 -12.112
TER   
ATOM   3285  O00 WTR   612      -0.278 -26.392  -3.743
ATOM   3286  H01 WTR   612      -1.094 -25.898  -3.662
ATOM   3287  H02 WTR   612       0.048 -26.174  -4.616
TER   
ATOM   3288  O00 WTR   613      -5.786 -30.360   4.164
ATOM   3289  H01 WTR   613      -6.362 -29.910   3.547
ATOM   3290  H02 WTR   613      -5.396 -29.658   4.685
TER   
ATOM   3291  O00 WTR   614      -1.131 -28.978  -4.439
ATOM   3292  H01 WTR   614      -1.334 -28.722  -5.339
ATOM   3293  H02 WTR   614      -0.755 -28.191  -4.045
TER   
ATOM   3294  O00 WTR   615      -6.725 -21.453   0.422
ATOM   3295  H01 WTR   615      -7.652 -21.296   0.603
ATOM   3296  H02 WTR   615      -6.447 -20.691  -0.085
TER   
ATOM   3297  O00 WTR   616     -12.276 -23.145   4.478
ATOM   3298  H01 WTR   616     -11.602 -22.547   4.155
ATOM   3299  H02 WTR   616     -11.804 -23.954   4.674
TER   
ATOM   3300  O00 WTR   617      -1.839 -24.388  -6.701
ATOM   3301  H01 WTR   617      -2.157 -23.857  -7.430
ATOM   3302  H02 WTR   617      -1.988 -23.847  -5.926
TER   
ATOM   3303  O00 WTR   618     -13.013 -22.843  -3.798
ATOM   3304  H01 WTR   618     -12.128 -23.166  -3.627
ATOM   3305  H02 WTR   618     -13.550 -23.633  -3.852
TER   
ATOM   3306  O00 WTR   619     -18.964 -22.635   7.441
ATOM   3307  H01 WTR   619     -19.391 -22.623   8.297
ATOM   3308  H02 WTR   619     -19.492 -23.238   6.918
TER   
ATOM   3309  O00 WTR   620      -1.874 -21.808  14.257
ATOM   3310  H01 WTR   620      -2.259 -21.066  13.790
ATOM   3311  H02 WTR   620      -1.519 -22.368  13.566
TER   
ATOM   3312  O00 WTR   621     -10.189 -28.030  -3.149
ATOM   3313  H01 WTR   621     -10.278 -27.427  -2.410
ATOM   3314  H02 WTR   621      -9.383 -28.513  -2.968
TER   
ATOM   3315  O00 WTR   622     -13.486 -30.609   1.601
ATOM   3316  H01 WTR   622     -12.547 -30.675   1.426
ATOM   3317  H02 WTR   622     -13.742 -29.768   1.223
TER   
ATOM   3318  O00 WTR   623     -14.623 -23.537  -1.591
ATOM   3319  H01 WTR   623     -15.250 -24.131  -2.003
ATOM   3320  H02 WTR   623     -14.246 -23.043  -2.319
TER   
ATOM   3321  O00 WTR   624     -14.916 -24.759  -4.729
ATOM   3322  H01 WTR   624     -14.970 -24.364  -5.599
ATOM   3323  H02 WTR   624     -14.203 -25.394  -4.798
TER   
ATOM   3324  O00 WTR   625      -2.909 -22.099  -8.318
ATOM   3325  H01 WTR   625      -3.728 -21.792  -7.929
ATOM   3326  H02 WTR   625      -2.378 -21.309  -8.417
TER   
ATOM   3327  O00 WTR   626       8.468 -29.442   2.934
ATOM   3328  H01 WTR   626       9.052 -28.749   3.244
ATOM   3329  H02 WTR   626       7.596 -29.049   2.959
TER   
ATOM   3330  O00 WTR   627      -4.249 -25.519  -6.613
ATOM   3331  H01 WTR   627      -3.340 -25.232  -6.521
ATOM   3332  H02 WTR   627      -4.250 -26.419  -6.286
TER   
ATOM   3333  O00 WTR   628      -5.631 -28.593   0.079
ATOM   3334  H01 WTR   628      -4.946 -28.240  -0.489
ATOM   3335  H02 WTR   628      -5.755 -29.492  -0.225
TER   
ATOM   3336  O00 WTR   629      -5.779 -23.164  -2.777
ATOM   3337  H01 WTR   629      -5.861 -23.548  -3.650
ATOM   3338  H02 WTR   629      -6.606 -23.373  -2.343
TER   
ATOM   3339  O00 WTR   630     -11.622 -19.900  -7.461
ATOM   3340  H01 WTR   630     -12.548 -19.736  -7.641
ATOM   3341  H02 WTR   630     -11.585 -20.054  -6.517
TER   
ATOM   3342  O00 WTR   631      -5.911 -22.869  -8.827
ATOM   3343  H01 WTR   631      -5.812 -23.814  -8.941
ATOM   3344  H02 WTR   631      -5.942 -22.522  -9.718
TER   
ATOM   3345  O00 WTR   632      -0.651 -21.601  -5.333
ATOM   3346  H01 WTR   632      -0.738 -21.401  -6.265
ATOM   3347  H02 WTR   632      -1.527 -21.456  -4.974
TER   
ATOM   3348  O00 WTR   633      -6.920 -23.956   4.102
ATOM   3349  H01 WTR   633      -7.516 -24.646   3.809
ATOM   3350  H02 WTR   633      -6.090 -24.406   4.258
TER   
ATOM   3351  O00 WTR   634      -3.292 -22.344  -4.669
ATOM   3352  H01 WTR   634      -3.412 -21.787  -3.900
ATOM   3353  H02 WTR   634      -4.084 -22.208  -5.189
TER   
ATOM   3354  O00 WTR   635       8.186 -25.294  -9.403
ATOM   3355  H01 WTR   635       8.230 -25.696 -10.270
ATOM   3356  H02 WTR   635       7.555 -24.580  -9.500
TER   
ATOM   3357  O00 WTR   636       6.326 -24.693  -2.971
ATOM   3358  H01 WTR   636       6.619 -24.390  -3.830
ATOM   3359  H02 WTR   636       6.715 -25.563  -2.878
TER   
ATOM   3360  O00 WTR   637      11.156 -22.078  -2.203
ATOM   3361  H01 WTR   637      11.744 -22.799  -1.976
ATOM   3362  H02 WTR   637      11.547 -21.310  -1.786
TER   
ATOM   3363  O00 WTR   638       2.907 -21.700  -6.646
ATOM   3364  H01 WTR   638       3.292 -21.042  -6.067
ATOM   3365  H02 WTR   638       2.614 -22.396  -6.058
TER   
ATOM   3366  O00 WTR   639      -3.311 -20.317  -3.070
ATOM   3367  H01 WTR   639      -4.090 -20.194  -2.528
ATOM   3368  H02 WTR   639      -2.584 -20.329  -2.447
TER   
ATOM   3369  O00 WTR   640      -1.029 -20.825   3.670
ATOM   3370  H01 WTR   640      -0.519 -21.014   4.457
ATOM   3371  H02 WTR   640      -0.696 -21.439   3.015
TER   
ATOM   3372  O00 WTR   641      -1.653 -28.212  -7.165
ATOM   3373  H01 WTR   641      -0.863 -28.751  -7.216
ATOM   3374  H02 WTR   641      -1.328 -27.322  -7.026
TER   
ATOM   3375  O00 WTR   642      10.439 -31.041  -1.145
ATOM   3376  H01 WTR   642      10.625 -31.717  -0.493
ATOM   3377  H02 WTR   642      11.211 -31.035  -1.711
TER   
ATOM   3378  O00 WTR   643      -1.013 -21.009  -1.587
ATOM   3379  H01 WTR   643      -0.214 -21.532  -1.641
ATOM   3380  H02 WTR   643      -0.912 -20.499  -0.783
TER   
ATOM   3381  O00 WTR   644      10.755 -22.082 -11.870
ATOM   3382  H01 WTR   644      10.162 -21.340 -11.987
ATOM   3383  H02 WTR   644      11.530 -21.853 -12.382
TER   
ATOM   3384  O00 WTR   645       8.183 -27.471  -7.703
ATOM   3385  H01 WTR   645       8.050 -26.650  -8.177
ATOM   3386  H02 WTR   645       8.623 -27.211  -6.893
TER   
ATOM   3387  O00 WTR   646      12.181 -27.815  -0.827
ATOM   3388  H01 WTR   646      12.641 -27.783   0.011
ATOM   3389  H02 WTR   646      11.263 -27.663  -0.603
TER   
ATOM   3390  O00 WTR   647       2.738 -23.686  -4.992
ATOM   3391  H01 WTR   647       2.079 -24.222  -5.433
ATOM   3392  H02 WTR   647       3.573 -23.994  -5.345
TER   
ATOM   3393  O00 WTR   648       9.822 -18.059 -13.883
ATOM   3394  H01 WTR   648      10.496 -17.731 -13.287
ATOM   3395  H02 WTR   648       9.184 -17.348 -13.938
TER   
ATOM   3396  O00 WTR   649       6.353 -29.917  -1.639
ATOM   3397  H01 WTR   649       7.003 -29.320  -2.007
ATOM   3398  H02 WTR   649       6.810 -30.358  -0.922
TER   
ATOM   3399  O00 WTR   650       5.927 -28.323  -5.936
ATOM   3400  H01 WTR   650       6.615 -28.773  -5.447
ATOM   3401  H02 WTR   650       6.343 -28.073  -6.761
TER   
ATOM   3402  O00 WTR   651      -2.225 -20.079  12.205
ATOM   3403  H01 WTR   651      -2.764 -19.289  12.219
ATOM   3404  H02 WTR   651      -2.568 -20.591  11.472
TER   
ATOM   3405  O00 WTR   652       4.988 -26.015   0.703
ATOM   3406  H01 WTR   652       4.779 -26.541  -0.069
ATOM   3407  H02 WTR   652       5.003 -25.114   0.382
TER   
ATOM   3408  O00 WTR   653       1.755 -20.394  13.895
ATOM   3409  H01 WTR   653       1.645 -19.474  13.653
ATOM   3410  H02 WTR   653       1.342 -20.881  13.182
TER   
ATOM   3411  O00 WTR   654      12.159 -17.614 -12.283
ATOM   3412  H01 WTR   654      12.598 -18.445 -12.467
ATOM   3413  H02 WTR   654      11.694 -17.766 -11.460
TER   
ATOM   3414  O00 WTR   655       2.612 -27.552   5.052
ATOM   3415  H01 WTR   655       2.585 -26.607   5.201
ATOM   3416  H02 WTR   655       2.946 -27.915   5.872
TER   
ATOM   3417  O00 WTR   656       8.023 -26.854  -3.329
ATOM   3418  H01 WTR   656       8.743 -26.685  -3.937
ATOM   3419  H02 WTR   656       8.268 -27.667  -2.887
TER   
ATOM   3420  O00 WTR   657      12.620 -28.375   2.184
ATOM   3421  H01 WTR   657      13.528 -28.623   2.363
ATOM   3422  H02 WTR   657      12.239 -28.222   3.049
TER   
ATOM   3423  O00 WTR   658      10.904 -27.744  -8.697
ATOM   3424  H01 WTR   658      11.075 -27.823  -9.635
ATOM   3425  H02 WTR   658       9.978 -27.969  -8.603
TER   
ATOM   3426  O00 WTR   659       7.798 -23.601  -5.225
ATOM   3427  H01 WTR   659       7.131 -22.977  -4.936
ATOM   3428  H02 WTR   659       8.590 -23.074  -5.329
TER   
ATOM   3429  O00 WTR   660      12.299 -19.619  -1.785
ATOM   3430  H01 WTR   660      11.724 -18.906  -2.063
ATOM   3431  H02 WTR   660      13.113 -19.473  -2.266
TER   
ATOM   3432  O00 WTR   661       9.541 -24.874   4.868
ATOM   3433  H01 WTR   661      10.219 -24.902   5.543
ATOM   3434  H02 WTR   661       9.508 -23.955   4.600
TER   
ATOM   3435  O00 WTR   662       1.951 -24.409 -13.446
ATOM   3436  H01 WTR   662       2.240 -24.727 -12.591
ATOM   3437  H02 WTR   662       1.197 -23.852 -13.252
TER   
ATOM   3438  O00 WTR   663       0.870 -25.286  -6.146
ATOM   3439  H01 WTR   663       0.347 -24.573  -6.513
ATOM   3440  H02 WTR   663       1.423 -25.576  -6.872
TER   
ATOM   3441  O00 WTR   664       2.388 -24.075  -2.109
ATOM   3442  H01 WTR   664       1.996 -24.899  -1.820
ATOM   3443  H02 WTR   664       2.474 -24.171  -3.058
TER   
ATOM   3444  O00 WTR   665       6.345 -26.940   2.851
ATOM   3445  H01 WTR   665       5.901 -26.545   2.100
ATOM   3446  H02 WTR   665       6.121 -26.372   3.588
TER   
ATOM   3447  O00 WTR   666       3.602 -29.363  -6.010
ATOM   3448  H01 WTR   666       4.527 -29.133  -5.920
ATOM   3449  H02 WTR   666       3.234 -29.217  -5.138
TER   
ATOM   3450  O00 WTR   667       7.148 -19.253  -7.451
ATOM   3451  H01 WTR   667       6.317 -19.675  -7.669
ATOM   3452  H02 WTR   667       7.049 -18.353  -7.761
TER   
ATOM   3453  O00 WTR   668       2.940 -28.894  -3.460
ATOM   3454  H01 WTR   668       2.912 -29.694  -2.935
ATOM   3455  H02 WTR   668       3.592 -28.345  -3.025
TER   
ATOM   3456  O00 WTR   669       9.599 -26.413  -5.252
ATOM   3457  H01 WTR   669      10.329 -26.196  -5.832
ATOM   3458  H02 WTR   669       9.207 -25.567  -5.034
TER   
ATOM   3459  O00 WTR   670     -13.216 -28.171   0.099
ATOM   3460  H01 WTR   670     -13.242 -27.215   0.141
ATOM   3461  H02 WTR   670     -13.125 -28.368  -0.834
TER   
ATOM   3462  O00 WTR   671      -1.171 -27.634  -0.148
ATOM   3463  H01 WTR   671      -1.715 -26.913   0.169
ATOM   3464  H02 WTR   671      -0.465 -27.207  -0.633
TER   
ATOM   3465  O00 WTR   672      11.423 -19.294  -7.704
ATOM   3466  H01 WTR   672      12.057 -19.275  -6.988
ATOM   3467  H02 WTR   672      10.908 -20.086  -7.548
TER   
ATOM   3468  O00 WTR   673      -0.052 -20.900  -7.916
ATOM   3469  H01 WTR   673      -0.368 -20.070  -7.560
ATOM   3470  H02 WTR   673       0.829 -20.996  -7.555
TER   
ATOM   3471  O00 WTR   674       2.668 -29.299   1.399
ATOM   3472  H01 WTR   674       3.029 -29.482   2.267
ATOM   3473  H02 WTR   674       1.850 -29.795   1.370
TER   
ATOM   3474  O00 WTR   675       1.619 -21.669  -1.035
ATOM   3475  H01 WTR   675       1.832 -21.033  -1.717
ATOM   3476  H02 WTR   675       1.826 -22.518  -1.425
TER   
ATOM   3477  O00 WTR   676       2.905 -24.339 -10.959
ATOM   3478  H01 WTR   676       3.170 -24.818 -10.174
ATOM   3479  H02 WTR   676       2.072 -23.932 -10.722
TER   
ATOM   3480  O00 WTR   677      -0.996 -20.139 -11.574
ATOM   3481  H01 WTR   677      -0.873 -20.809 -12.246
ATOM   3482  H02 WTR   677      -0.117 -19.979 -11.232
TER   
ATOM   3483  O00 WTR   678      -2.391 -24.503  -3.224
ATOM   3484  H01 WTR   678      -2.983 -24.546  -2.473
ATOM   3485  H02 WTR   678      -2.414 -23.585  -3.495
TER   
ATOM   3486  O00 WTR   679       1.630 -18.571  10.355
ATOM   3487  H01 WTR   679       2.541 -18.612  10.646
ATOM   3488  H02 WTR   679       1.129 -18.410  11.154
TER   
ATOM   3489  O00 WTR   680      13.618 -18.610   2.884
ATOM   3490  H01 WTR   680      14.554 -18.808   2.917
ATOM   3491  H02 WTR   680      13.270 -18.960   3.704
TER   
ATOM   3492  O00 WTR   681       4.774 -23.466  -0.700
ATOM   3493  H01 WTR   681       3.905 -23.607  -1.076
ATOM   3494  H02 WTR   681       5.358 -23.998  -1.240
TER   
ATOM   3495  O00 WTR   682       4.532 -28.329  -0.836
ATOM   3496  H01 WTR   682       4.986 -29.108  -1.156
ATOM   3497  H02 WTR   682       3.986 -28.647  -0.117
TER   
ATOM   3498  O00 WTR   683      -0.317 -22.605 -13.417
ATOM   3499  H01 WTR   683       0.097 -22.521 -14.276
ATOM   3500  H02 WTR   683      -0.761 -23.452 -13.446
TER   
ATOM   3501  O00 WTR   684       5.042 -22.685  -8.236
ATOM   3502  H01 WTR   684       4.295 -22.330  -7.755
ATOM   3503  H02 WTR   684       5.014 -23.626  -8.062
TER   
ATOM   3504  O00 WTR   685      13.341 -24.912  -5.006
ATOM   3505  H01 WTR   685      12.950 -25.385  -5.740
ATOM   3506  H02 WTR   685      12.650 -24.322  -4.704
TER   
ATOM   3507  O00 WTR   686      14.535 -17.115  17.336
ATOM   3508  H01 WTR   686      14.891 -16.869  16.482
ATOM   3509  H02 WTR   686      13.771 -16.551  17.450
TER   
ATOM   3510  O00 WTR   687      15.902 -22.658   3.214
ATOM   3511  H01 WTR   687      15.214 -22.486   2.571
ATOM   3512  H02 WTR   687      15.822 -21.945   3.847
TER   
ATOM   3513  O00 WTR   688      16.832 -24.821   4.762
ATOM   3514  H01 WTR   688      17.509 -25.194   4.197
ATOM   3515  H02 WTR   688      16.483 -24.082   4.263
TER   
ATOM   3516  O00 WTR   689      20.194 -14.431  17.155
ATOM   3517  H01 WTR   689      21.045 -14.775  16.883
ATOM   3518  H02 WTR   689      19.889 -15.044  17.823
TER   
ATOM   3519  O00 WTR   690      14.536 -23.938  -2.286
ATOM   3520  H01 WTR   690      13.685 -24.242  -1.970
ATOM   3521  H02 WTR   690      14.579 -24.244  -3.192
TER   
ATOM   3522  O00 WTR   691      12.811 -24.219  16.074
ATOM   3523  H01 WTR   691      13.503 -23.643  16.400
ATOM   3524  H02 WTR   691      13.278 -24.954  15.676
TER   
ATOM   3525  O00 WTR   692      16.047 -24.254   7.488
ATOM   3526  H01 WTR   692      16.192 -24.452   6.563
ATOM   3527  H02 WTR   692      15.750 -25.082   7.866
TER   
ATOM   3528  O00 WTR   693      12.151 -24.334  -1.092
ATOM   3529  H01 WTR   693      12.416 -25.030  -0.491
ATOM   3530  H02 WTR   693      11.238 -24.530  -1.299
TER   
ATOM   3531  O00 WTR   694      15.149 -19.897  -2.926
ATOM   3532  H01 WTR   694      15.860 -19.258  -2.894
ATOM   3533  H02 WTR   694      15.345 -20.511  -2.218
TER   
ATOM   3534  O00 WTR   695      17.236 -18.346  -2.276
ATOM   3535  H01 WTR   695      17.562 -18.409  -1.378
ATOM   3536  H02 WTR   695      17.912 -17.855  -2.743
TER   
ATOM   3537  O00 WTR   696      17.249 -13.917  14.336
ATOM   3538  H01 WTR   696      17.917 -13.236  14.415
ATOM   3539  H02 WTR   696      17.145 -14.043  13.393
TER   
ATOM   3540  O00 WTR   697      16.838 -17.062  12.061
ATOM   3541  H01 WTR   697      16.138 -17.561  11.640
ATOM   3542  H02 WTR   697      16.733 -17.242  12.995
TER   
ATOM   3543  O00 WTR   698      15.236 -29.253   3.275
ATOM   3544  H01 WTR   698      16.053 -29.051   2.819
ATOM   3545  H02 WTR   698      15.481 -29.911   3.925
TER   
ATOM   3546  O00 WTR   699      18.471 -16.010  15.554
ATOM   3547  H01 WTR   699      18.860 -15.451  16.226
ATOM   3548  H02 WTR   699      18.264 -15.412  14.835
TER   
ATOM   3549  O00 WTR   700      12.593 -22.590  -9.818
ATOM   3550  H01 WTR   700      12.100 -23.191  -9.259
ATOM   3551  H02 WTR   700      12.080 -22.537 -10.624
TER   
ATOM   3552  O00 WTR   701      13.073 -27.923  -4.315
ATOM   3553  H01 WTR   701      13.523 -27.191  -3.894
ATOM   3554  H02 WTR   701      12.924 -27.628  -5.213
TER   
ATOM   3555  O00 WTR   702      13.457 -23.389   6.936
ATOM   3556  H01 WTR   702      13.577 -22.467   6.712
ATOM   3557  H02 WTR   702      14.327 -23.687   7.201
TER   
ATOM   3558  O00 WTR   703      13.215 -25.581   1.208
ATOM   3559  H01 WTR   703      13.725 -25.255   1.950
ATOM   3560  H02 WTR   703      12.900 -26.439   1.492
TER   
ATOM   3561  O00 WTR   704       9.746 -20.456   7.433
ATOM   3562  H01 WTR   704       8.850 -20.787   7.381
ATOM   3563  H02 WTR   704      10.239 -21.163   7.850
TER   
ATOM   3564  O00 WTR   705       6.443 -23.558 -10.276
ATOM   3565  H01 WTR   705       5.782 -23.322  -9.626
ATOM   3566  H02 WTR   705       7.082 -22.846 -10.240
TER   
ATOM   3567  O00 WTR   706      13.997 -20.315  -9.734
ATOM   3568  H01 WTR   706      14.692 -20.122  -9.104
ATOM   3569  H02 WTR   706      13.769 -21.229  -9.567
TER   
ATOM   3570  O00 WTR   707      17.803 -17.924   4.878
ATOM   3571  H01 WTR   707      18.516 -18.310   5.385
ATOM   3572  H02 WTR   707      17.456 -17.231   5.441
TER   
ATOM   3573  O00 WTR   708      15.597 -21.855  -0.790
ATOM   3574  H01 WTR   708      15.641 -22.550  -1.447
ATOM   3575  H02 WTR   708      14.875 -22.113  -0.217
TER   
ATOM   3576  O00 WTR   709       9.565 -14.959 -11.310
ATOM   3577  H01 WTR   709      10.323 -14.961 -11.895
ATOM   3578  H02 WTR   709       8.813 -14.852 -11.892
TER   
ATOM   3579  O00 WTR   710       9.803 -27.256   0.133
ATOM   3580  H01 WTR   710       9.774 -26.996   1.054
ATOM   3581  H02 WTR   710       9.246 -28.033   0.086
TER   
ATOM   3582  O00 WTR   711      15.893 -16.930   0.638
ATOM   3583  H01 WTR   711      15.710 -16.762  -0.286
ATOM   3584  H02 WTR   711      16.698 -17.447   0.633
TER   
ATOM   3585  O00 WTR   712       4.895 -20.168   1.601
ATOM   3586  H01 WTR   712       5.178 -19.261   1.481
ATOM   3587  H02 WTR   712       5.619 -20.693   1.261
TER   
ATOM   3588  O00 WTR   713       9.409 -29.234  -2.899
ATOM   3589  H01 WTR   713      10.274 -28.853  -3.047
ATOM   3590  H02 WTR   713       9.572 -29.985  -2.329
TER   
ATOM   3591  O00 WTR   714      10.798 -17.970  -9.894
ATOM   3592  H01 WTR   714       9.884 -17.873 -10.161
ATOM   3593  H02 WTR   714      10.758 -18.472  -9.080
TER   
ATOM   3594  O00 WTR   715      14.524 -16.061  -4.951
ATOM   3595  H01 WTR   715      14.156 -15.177  -4.957
ATOM   3596  H02 WTR   715      15.121 -16.077  -5.699
TER   
ATOM   3597  O00 WTR   716      10.521 -22.702  -4.969
ATOM   3598  H01 WTR   716      10.443 -21.876  -5.447
ATOM   3599  H02 WTR   716      10.618 -22.440  -4.053
TER   
ATOM   3600  O00 WTR   717      11.682 -14.831 -12.775
ATOM   3601  H01 WTR   717      12.415 -14.419 -12.317
ATOM   3602  H02 WTR   717      11.876 -15.767 -12.745
TER   
ATOM   3603  O00 WTR   718       9.003 -21.738  -9.344
ATOM   3604  H01 WTR   718       9.662 -21.902 -10.019
ATOM   3605  H02 WTR   718       8.907 -20.786  -9.329
TER   
ATOM   3606  O00 WTR   719     -17.796 -16.017   9.839
ATOM   3607  H01 WTR   719     -18.439 -15.883  10.535
ATOM   3608  H02 WTR   719     -17.035 -15.505  10.113
TER   
ATOM   3609  O00 WTR   720     -12.056  -9.534 -13.921
ATOM   3610  H01 WTR   720     -11.340  -9.041 -13.522
ATOM   3611  H02 WTR   720     -12.307 -10.174 -13.255
TER   
ATOM   3612  O00 WTR   721     -19.667  -8.207   6.726
ATOM   3613  H01 WTR   721     -20.330  -8.666   7.242
ATOM   3614  H02 WTR   721     -19.237  -8.897   6.220
TER   
ATOM   3615  O00 WTR   722     -21.576 -10.156   8.214
ATOM   3616  H01 WTR   722     -21.485 -10.733   7.456
ATOM   3617  H02 WTR   722     -21.922 -10.720   8.905
TER   
ATOM   3618  O00 WTR   723     -11.956 -10.409 -11.022
ATOM   3619  H01 WTR   723     -11.422 -11.124 -11.369
ATOM   3620  H02 WTR   723     -12.230 -10.712 -10.157
TER   
ATOM   3621  O00 WTR   724     -23.375 -16.032   0.631
ATOM   3622  H01 WTR   724     -23.328 -15.110   0.375
ATOM   3623  H02 WTR   724     -23.011 -16.507  -0.116
TER   
ATOM   3624  O00 WTR   725     -18.875 -14.781   5.918
ATOM   3625  H01 WTR   725     -17.943 -14.999   5.908
ATOM   3626  H02 WTR   725     -19.042 -14.484   6.813
TER   
ATOM   3627  O00 WTR   726     -21.957 -18.061  -1.333
ATOM   3628  H01 WTR   726     -22.522 -18.668  -1.810
ATOM   3629  H02 WTR   726     -21.574 -18.589  -0.633
TER   
ATOM   3630  O00 WTR   727     -14.660 -13.179   6.110
ATOM   3631  H01 WTR   727     -13.730 -13.120   6.331
ATOM   3632  H02 WTR   727     -14.865 -14.111   6.181
TER   
ATOM   3633  O00 WTR   728     -22.846 -13.602   6.731
ATOM   3634  H01 WTR   728     -21.913 -13.500   6.920
ATOM   3635  H02 WTR   728     -22.973 -14.547   6.651
TER   
ATOM   3636  O00 WTR   729     -19.056 -21.087   5.123
ATOM   3637  H01 WTR   729     -18.279 -21.223   4.581
ATOM   3638  H02 WTR   729     -18.875 -21.570   5.929
TER   
ATOM   3639  O00 WTR   730     -21.602 -11.044   5.331
ATOM   3640  H01 WTR   730     -21.758 -10.457   4.590
ATOM   3641  H02 WTR   730     -21.173 -11.808   4.945
TER   
ATOM   3642  O00 WTR   731     -18.684 -14.577  12.686
ATOM   3643  H01 WTR   731     -17.795 -14.267  12.857
ATOM   3644  H02 WTR   731     -19.213 -13.780  12.651
TER   
ATOM   3645  O00 WTR   732     -23.634  -8.526   7.711
ATOM   3646  H01 WTR   732     -22.788  -8.940   7.878
ATOM   3647  H02 WTR   732     -24.266  -9.243   7.760
TER   
ATOM   3648  O00 WTR   733     -15.292 -16.409   5.894
ATOM   3649  H01 WTR   733     -16.003 -16.827   6.380
ATOM   3650  H02 WTR   733     -14.506 -16.606   6.403
TER   
ATOM   3651  O00 WTR   734     -14.146 -11.608  -2.344
ATOM   3652  H01 WTR   734     -13.753 -12.242  -2.944
ATOM   3653  H02 WTR   734     -15.056 -11.893  -2.258
TER   
ATOM   3654  O00 WTR   735     -17.943 -12.087   9.342
ATOM   3655  H01 WTR   735     -17.839 -11.433  10.034
ATOM   3656  H02 WTR   735     -17.623 -11.653   8.552
TER   
ATOM   3657  O00 WTR   736     -13.609 -21.309   0.085
ATOM   3658  H01 WTR   736     -13.839 -22.114  -0.380
ATOM   3659  H02 WTR   736     -14.005 -21.411   0.951
TER   
ATOM   3660  O00 WTR   737     -21.049 -15.998   9.043
ATOM   3661  H01 WTR   737     -21.599 -16.297   8.320
ATOM   3662  H02 WTR   737     -21.669 -15.732   9.722
TER   
ATOM   3663  O00 WTR   738     -16.325  -8.234   9.973
ATOM   3664  H01 WTR   738     -15.919  -8.501  10.798
ATOM   3665  H02 WTR   738     -17.251  -8.118  10.188
TER   
ATOM   3666  O00 WTR   739     -16.197 -13.099  -1.307
ATOM   3667  H01 WTR   739     -16.834 -12.783  -0.666
ATOM   3668  H02 WTR   739     -16.698 -13.197  -2.116
TER   
ATOM   3669  O00 WTR   740     -20.034 -12.110  12.284
ATOM   3670  H01 WTR   740     -20.709 -12.184  11.610
ATOM   3671  H02 WTR   740     -19.394 -11.500  11.917
TER   
ATOM   3672  O00 WTR   741     -24.272  -0.630   2.612
ATOM   3673  H01 WTR   741     -24.785  -1.413   2.813
ATOM   3674  H02 WTR   741     -24.679  -0.273   1.823
TER   
ATOM   3675  O00 WTR   742     -17.888  -4.474   0.995
ATOM   3676  H01 WTR   742     -17.352  -4.359   1.780
ATOM   3677  H02 WTR   742     -17.856  -3.625   0.555
TER   
ATOM   3678  O00 WTR   743     -20.199 -14.597  -7.833
ATOM   3679  H01 WTR   743     -19.260 -14.701  -7.676
ATOM   3680  H02 WTR   743     -20.460 -13.877  -7.259
TER   
ATOM   3681  O00 WTR   744     -14.323 -16.492   3.271
ATOM   3682  H01 WTR   744     -14.681 -16.377   4.152
ATOM   3683  H02 WTR   744     -13.863 -17.331   3.307
TER   
ATOM   3684  O00 WTR   745     -12.767 -18.656   2.951
ATOM   3685  H01 WTR   745     -12.371 -18.048   2.328
ATOM   3686  H02 WTR   745     -12.260 -18.541   3.755
TER   
ATOM   3687  O00 WTR   746     -17.395 -19.650   3.712
ATOM   3688  H01 WTR   746     -18.163 -19.214   4.081
ATOM   3689  H02 WTR   746     -16.997 -18.991   3.142
TER   
ATOM   3690  O00 WTR   747      -9.213 -10.699   0.042
ATOM   3691  H01 WTR   747      -9.619 -10.823   0.900
ATOM   3692  H02 WTR   747      -8.706 -11.498  -0.102
TER   
ATOM   3693  O00 WTR   748     -17.728 -17.506  14.241
ATOM   3694  H01 WTR   748     -17.948 -17.227  13.352
ATOM   3695  H02 WTR   748     -17.067 -18.187  14.122
TER   
ATOM   3696  O00 WTR   749     -23.783 -13.465  -0.195
ATOM   3697  H01 WTR   749     -24.362 -13.472  -0.957
ATOM   3698  H02 WTR   749     -24.366 -13.313   0.549
TER   
ATOM   3699  O00 WTR   750     -20.223 -20.392  12.388
ATOM   3700  H01 WTR   750     -20.040 -20.393  13.327
ATOM   3701  H02 WTR   750     -20.335 -19.467  12.165
TER   
ATOM   3702  O00 WTR   751     -15.527 -19.137  13.797
ATOM   3703  H01 WTR   751     -14.908 -18.774  14.431
ATOM   3704  H02 WTR   751     -15.133 -19.965  13.525
TER   
ATOM   3705  O00 WTR   752     -20.513 -17.664  11.707
ATOM   3706  H01 WTR   752     -20.999 -17.150  12.352
ATOM   3707  H02 WTR   752     -20.795 -17.316  10.861
TER   
ATOM   3708  O00 WTR   753     -16.816 -14.239 -12.369
ATOM   3709  H01 WTR   753     -17.034 -13.660 -13.100
ATOM   3710  H02 WTR   753     -15.876 -14.117 -12.238
TER   
ATOM   3711  O00 WTR   754     -17.100  -7.272   7.559
ATOM   3712  H01 WTR   754     -18.005  -7.485   7.333
ATOM   3713  H02 WTR   754     -17.072  -7.326   8.514
TER   
ATOM   3714  O00 WTR   755     -14.129  -9.600   6.775
ATOM   3715  H01 WTR   755     -14.491  -9.960   5.966
ATOM   3716  H02 WTR   755     -14.418  -8.688   6.784
TER   
ATOM   3717  O00 WTR   756     -17.827   6.543   3.673
ATOM   3718  H01 WTR   756     -17.268   6.094   4.307
ATOM   3719  H02 WTR   756     -17.428   6.351   2.824
TER   
ATOM   3720  O00 WTR   757     -16.551  -8.082  -0.939
ATOM   3721  H01 WTR   757     -16.775  -7.924  -0.021
ATOM   3722  H02 WTR   757     -15.599  -8.183  -0.939
TER   
ATOM   3723  O00 WTR   758     -14.056  -6.794   6.016
ATOM   3724  H01 WTR   758     -14.903  -6.698   5.582
ATOM   3725  H02 WTR   758     -14.210  -6.496   6.912
TER   
ATOM   3726  O00 WTR   759     -22.752  -9.244   3.451
ATOM   3727  H01 WTR   759     -22.528  -8.866   2.601
ATOM   3728  H02 WTR   759     -22.796  -8.492   4.043
TER   
ATOM   3729  O00 WTR   760     -19.852 -12.815   4.624
ATOM   3730  H01 WTR   760     -19.156 -12.159   4.665
ATOM   3731  H02 WTR   760     -19.493 -13.574   5.082
TER   
ATOM   3732  O00 WTR   761     -20.953 -15.635  13.779
ATOM   3733  H01 WTR   761     -21.200 -15.075  14.515
ATOM   3734  H02 WTR   761     -20.067 -15.354  13.551
TER   
ATOM   3735  O00 WTR   762     -20.452 -11.420  -0.488
ATOM   3736  H01 WTR   762     -19.634 -11.528  -0.003
ATOM   3737  H02 WTR   762     -20.548 -12.235  -0.982
TER   
ATOM   3738  O00 WTR   763     -16.725 -11.503   6.825
ATOM   3739  H01 WTR   763     -16.194 -12.175   6.397
ATOM   3740  H02 WTR   763     -16.087 -10.887   7.186
TER   
ATOM   3741  O00 WTR   764     -24.332 -13.481   9.280
ATOM   3742  H01 WTR   764     -24.867 -12.747   8.979
ATOM   3743  H02 WTR   764     -23.818 -13.734   8.513
TER   
ATOM   3744  O00 WTR   765     -20.598 -16.807   5.379
ATOM   3745  H01 WTR   765     -20.572 -16.764   4.423
ATOM   3746  H02 WTR   765     -19.851 -16.280   5.663
TER   
ATOM   3747  O00 WTR   766     -20.465  -2.136   8.789
ATOM   3748  H01 WTR   766     -21.094  -1.461   8.537
ATOM   3749  H02 WTR   766     -19.636  -1.668   8.885
TER   
ATOM   3750  O00 WTR   767     -11.504 -12.628  10.803
ATOM   3751  H01 WTR   767     -12.213 -12.025  10.581
ATOM   3752  H02 WTR   767     -10.851 -12.494  10.117
TER   
ATOM   3753  O00 WTR   768     -11.001  -5.468   8.934
ATOM   3754  H01 WTR   768     -11.225  -5.146   8.061
ATOM   3755  H02 WTR   768     -10.067  -5.277   9.028
TER   
ATOM   3756  O00 WTR   769     -16.723 -20.722  10.525
ATOM   3757  H01 WTR   769     -16.560 -21.245   9.740
ATOM   3758  H02 WTR   769     -17.635 -20.903  10.750
TER   
ATOM   3759  O00 WTR   770     -19.009 -10.904 -12.404
ATOM   3760  H01 WTR   770     -19.809 -11.063 -11.903
ATOM   3761  H02 WTR   770     -18.641 -10.107 -12.023
TER   
ATOM   3762  O00 WTR   771     -26.133  -3.022   6.901
ATOM   3763  H01 WTR   771     -26.372  -3.793   7.416
ATOM   3764  H02 WTR   771     -25.542  -2.527   7.469
TER   
ATOM   3765  O00 WTR   772     -22.299  -7.196  -5.332
ATOM   3766  H01 WTR   772     -22.529  -6.614  -4.608
ATOM   3767  H02 WTR   772     -21.962  -7.986  -4.908
TER   
ATOM   3768  O00 WTR   773     -21.752   1.982   6.117
ATOM   3769  H01 WTR   773     -21.937   1.556   5.280
ATOM   3770  H02 WTR   773     -21.816   2.919   5.929
TER   
ATOM   3771  O00 WTR   774     -17.371   3.900  10.821
ATOM   3772  H01 WTR   774     -17.111   3.621  11.699
ATOM   3773  H02 WTR   774     -17.877   4.700  10.962
TER   
ATOM   3774  O00 WTR   775     -19.073  -2.712  11.696
ATOM   3775  H01 WTR   775     -18.186  -2.962  11.439
ATOM   3776  H02 WTR   775     -19.487  -2.426  10.882
TER   
ATOM   3777  O00 WTR   776     -24.505  -1.988   9.112
ATOM   3778  H01 WTR   776     -23.738  -1.437   8.953
ATOM   3779  H02 WTR   776     -24.502  -2.136  10.057
TER   
ATOM   3780  O00 WTR   777     -16.081  -5.607  -2.031
ATOM   3781  H01 WTR   777     -15.377  -5.131  -1.591
ATOM   3782  H02 WTR   777     -16.224  -6.382  -1.487
TER   
ATOM   3783  O00 WTR   778     -21.932 -11.953  10.258
ATOM   3784  H01 WTR   778     -21.377 -12.320   9.569
ATOM   3785  H02 WTR   778     -22.743 -12.459  10.207
TER   
ATOM   3786  O00 WTR   779     -20.573  -0.942   2.246
ATOM   3787  H01 WTR   779     -19.625  -1.068   2.217
ATOM   3788  H02 WTR   779     -20.901  -1.404   1.475
TER   
ATOM   3789  O00 WTR   780     -15.549  -4.914  11.409
ATOM   3790  H01 WTR   780     -14.607  -5.010  11.272
ATOM   3791  H02 WTR   780     -15.737  -4.008  11.165
TER   
ATOM   3792  O00 WTR   781     -13.562   1.854  10.339
ATOM   3793  H01 WTR   781     -14.247   1.740   9.680
ATOM   3794  H02 WTR   781     -13.898   1.404  11.114
TER   
ATOM   3795  O00 WTR   782     -14.360   0.445   7.607
ATOM   3796  H01 WTR   782     -13.498   0.461   8.023
ATOM   3797  H02 WTR   782     -14.745   1.295   7.822
TER   
ATOM   3798  O00 WTR   783     -16.726  -1.284  -9.669
ATOM   3799  H01 WTR   783     -16.313  -1.065  -8.834
ATOM   3800  H02 WTR   783     -17.234  -0.505  -9.897
TER   
ATOM   3801  O00 WTR   784     -15.113  -3.052   5.096
ATOM   3802  H01 WTR   784     -15.232  -3.422   5.971
ATOM   3803  H02 WTR   784     -14.320  -3.473   4.763
TER   
ATOM   3804  O00 WTR   785     -21.815   4.837   4.983
ATOM   3805  H01 WTR   785     -22.621   5.336   4.850
ATOM   3806  H02 WTR   785     -21.277   5.042   4.218
TER   
ATOM   3807  O00 WTR   786     -22.365 -15.108  11.149
ATOM   3808  H01 WTR   786     -23.166 -14.619  10.961
ATOM   3809  H02 WTR   786     -22.298 -15.100  12.104
TER   
ATOM   3810  O00 WTR   787     -14.169  -4.231  -0.980
ATOM   3811  H01 WTR   787     -14.397  -3.728  -0.198
ATOM   3812  H02 WTR   787     -13.524  -4.869  -0.675
TER   
ATOM   3813  O00 WTR   788     -18.912  -3.941  15.216
ATOM   3814  H01 WTR   788     -18.330  -3.995  14.458
ATOM   3815  H02 WTR   788     -19.644  -3.399  14.919
TER   
ATOM   3816  O00 WTR   789     -11.711   2.721  13.045
ATOM   3817  H01 WTR   789     -11.660   1.942  12.490
ATOM   3818  H02 WTR   789     -11.235   3.393  12.558
TER   
ATOM   3819  O00 WTR   790     -25.843  -2.894   4.080
ATOM   3820  H01 WTR   790     -26.299  -3.662   3.737
ATOM   3821  H02 WTR   790     -26.029  -2.903   5.019
TER   
ATOM   3822  O00 WTR   791     -13.100  -0.225  16.293
ATOM   3823  H01 WTR   791     -13.730  -0.532  15.641
ATOM   3824  H02 WTR   791     -13.453   0.614  16.591
TER   
ATOM   3825  O00 WTR   792     -22.305  -2.146   5.655
ATOM   3826  H01 WTR   792     -22.945  -2.834   5.471
ATOM   3827  H02 WTR   792     -21.996  -1.868   4.793
TER   
ATOM   3828  O00 WTR   793     -22.170   0.530   3.827
ATOM   3829  H01 WTR   793     -21.477   0.230   3.239
ATOM   3830  H02 WTR   793     -22.977   0.196   3.436
TER   
ATOM   3831  O00 WTR   794     -16.223  -2.514  10.599
ATOM   3832  H01 WTR   794     -16.300  -2.733   9.670
ATOM   3833  H02 WTR   794     -15.307  -2.260  10.711
TER   
ATOM   3834  O00 WTR   795     -20.294 -13.632   8.353
ATOM   3835  H01 WTR   795     -19.610 -13.311   8.942
ATOM   3836  H02 WTR   795     -20.503 -14.506   8.682
TER   
ATOM   3837  O00 WTR   796     -18.356  -6.337  10.498
ATOM   3838  H01 WTR   796     -17.636  -5.715  10.594
ATOM   3839  H02 WTR   796     -19.078  -5.817  10.145
TER   
ATOM   3840  O00 WTR   797     -19.916  -3.897   6.432
ATOM   3841  H01 WTR   797     -20.677  -3.319   6.475
ATOM   3842  H02 WTR   797     -20.156  -4.562   5.787
TER   
ATOM   3843  O00 WTR   798     -17.449  -0.227  11.927
ATOM   3844  H01 WTR   798     -18.191  -0.649  12.360
ATOM   3845  H02 WTR   798     -16.818  -0.933  11.790
TER   
ATOM   3846  O00 WTR   799     -16.234   2.392   8.068
ATOM   3847  H01 WTR   799     -17.110   2.436   7.684
ATOM   3848  H02 WTR   799     -16.329   2.803   8.927
TER   
ATOM   3849  O00 WTR   800     -16.356   7.054  11.427
ATOM   3850  H01 WTR   800     -15.802   7.786  11.156
ATOM   3851  H02 WTR   800     -17.119   7.103  10.852
TER   
ATOM   3852  O00 WTR   801     -19.191  -0.760  -7.194
ATOM   3853  H01 WTR   801     -18.425  -1.087  -6.722
ATOM   3854  H02 WTR   801     -19.602  -1.544  -7.557
TER   
ATOM   3855  O00 WTR   802     -14.483  -6.553   8.839
ATOM   3856  H01 WTR   802     -15.091  -7.183   9.226
ATOM   3857  H02 WTR   802     -13.931  -6.273   9.569
TER   
ATOM   3858  O00 WTR   803     -18.755   1.295   7.187
ATOM   3859  H01 WTR   803     -19.644   1.238   6.837
ATOM   3860  H02 WTR   803     -18.725   0.631   7.875
TER   
ATOM   3861  O00 WTR   804     -18.917   7.048  10.024
ATOM   3862  H01 WTR   804     -19.390   6.343   9.582
ATOM   3863  H02 WTR   804     -18.712   7.672   9.328
TER   
ATOM   3864  O00 WTR   805     -17.393   7.880   7.354
ATOM   3865  H01 WTR   805     -18.034   7.293   6.954
ATOM   3866  H02 WTR   805     -17.069   8.412   6.627
TER   
ATOM   3867  O00 WTR   806     -24.556  -5.162   6.561
ATOM   3868  H01 WTR   806     -24.759  -4.251   6.776
ATOM   3869  H02 WTR   806     -24.190  -5.522   7.369
TER   
ATOM   3870  O00 WTR   807     -20.259  -5.015   8.992
ATOM   3871  H01 WTR   807     -19.995  -4.881   8.082
ATOM   3872  H02 WTR   807     -20.514  -4.145   9.298
TER   
ATOM   3873  O00 WTR   808     -15.172   6.179   7.379
ATOM   3874  H01 WTR   808     -15.789   6.906   7.299
ATOM   3875  H02 WTR   808     -14.349   6.524   7.034
TER   
ATOM   3876  O00 WTR   809     -16.337  -1.563   7.618
ATOM   3877  H01 WTR   809     -16.973  -1.591   6.903
ATOM   3878  H02 WTR   809     -15.779  -0.812   7.414
TER   
ATOM   3879  O00 WTR   810     -22.312  -0.200   7.986
ATOM   3880  H01 WTR   810     -22.260  -0.777   7.224
ATOM   3881  H02 WTR   810     -22.390   0.680   7.617
TER   
ATOM   3882  O00 WTR   811     -18.420  -1.711   5.891
ATOM   3883  H01 WTR   811     -18.987  -2.482   5.908
ATOM   3884  H02 WTR   811     -18.552  -1.335   5.021
TER   
ATOM   3885  O00 WTR   812     -12.863  -7.483  12.768
ATOM   3886  H01 WTR   812     -12.192  -8.165  12.730
ATOM   3887  H02 WTR   812     -13.652  -7.938  13.060
TER   
ATOM   3888  O00 WTR   813     -18.204  -0.550   9.303
ATOM   3889  H01 WTR   813     -17.820  -0.295  10.142
ATOM   3890  H02 WTR   813     -17.454  -0.781   8.756
TER   
ATOM   3891  O00 WTR   814     -17.052 -21.880  -3.212
ATOM   3892  H01 WTR   814     -17.041 -22.738  -2.788
ATOM   3893  H02 WTR   814     -17.941 -21.554  -3.071
TER   
ATOM   3894  O00 WTR   815     -13.278 -18.432  -3.064
ATOM   3895  H01 WTR   815     -13.848 -18.658  -3.800
ATOM   3896  H02 WTR   815     -13.083 -19.270  -2.646
TER   
ATOM   3897  O00 WTR   816     -16.509 -12.008  -4.014
ATOM   3898  H01 WTR   816     -16.911 -12.873  -4.092
ATOM   3899  H02 WTR   816     -16.316 -11.751  -4.916
TER   
ATOM   3900  O00 WTR   817     -15.388 -15.004   0.472
ATOM   3901  H01 WTR   817     -15.287 -15.864   0.063
ATOM   3902  H02 WTR   817     -15.757 -14.452  -0.218
TER   
ATOM   3903  O00 WTR   818      -9.705 -15.506  -4.708
ATOM   3904  H01 WTR   818      -9.022 -15.833  -4.122
ATOM   3905  H02 WTR   818     -10.524 -15.692  -4.248
TER   
ATOM   3906  O00 WTR   819     -18.877 -11.462  -6.981
ATOM   3907  H01 WTR   819     -18.005 -11.199  -7.278
ATOM   3908  H02 WTR   819     -19.470 -10.832  -7.391
TER   
ATOM   3909  O00 WTR   820     -17.580  -9.983   1.998
ATOM   3910  H01 WTR   820     -17.940  -9.253   1.494
ATOM   3911  H02 WTR   820     -16.645  -9.979   1.792
TER   
ATOM   3912  O00 WTR   821     -17.944 -12.429   0.880
ATOM   3913  H01 WTR   821     -17.595 -11.687   1.374
ATOM   3914  H02 WTR   821     -18.668 -12.754   1.414
TER   
ATOM   3915  O00 WTR   822     -19.790 -16.093  -1.629
ATOM   3916  H01 WTR   822     -20.548 -16.479  -1.190
ATOM   3917  H02 WTR   822     -19.036 -16.537  -1.242
TER   
ATOM   3918  O00 WTR   823     -18.690 -13.611  -5.196
ATOM   3919  H01 WTR   823     -18.797 -12.927  -5.857
ATOM   3920  H02 WTR   823     -18.515 -14.406  -5.700
TER   
ATOM   3921  O00 WTR   824     -18.974 -15.235 -10.772
ATOM   3922  H01 WTR   824     -19.174 -16.156 -10.607
ATOM   3923  H02 WTR   824     -18.312 -15.254 -11.464
TER   
ATOM   3924  O00 WTR   825     -24.923 -13.018   2.339
ATOM   3925  H01 WTR   825     -25.588 -13.103   3.022
ATOM   3926  H02 WTR   825     -24.097 -12.941   2.817
TER   
ATOM   3927  O00 WTR   826     -17.341 -14.331  -8.874
ATOM   3928  H01 WTR   826     -16.569 -13.935  -9.279
ATOM   3929  H02 WTR   826     -17.892 -14.592  -9.611
TER   
ATOM   3930  O00 WTR   827     -21.234 -11.413 -10.531
ATOM   3931  H01 WTR   827     -21.288 -12.363 -10.428
ATOM   3932  H02 WTR   827     -22.102 -11.156 -10.844
TER   
ATOM   3933  O00 WTR   828     -15.683 -14.732  -5.159
ATOM   3934  H01 WTR   828     -15.091 -15.277  -5.678
ATOM   3935  H02 WTR   828     -15.201 -13.916  -5.024
TER   
ATOM   3936  O00 WTR   829     -20.184 -17.379  -7.684
ATOM   3937  H01 WTR   829     -19.382 -17.510  -7.178
ATOM   3938  H02 WTR   829     -20.337 -16.435  -7.652
TER   
ATOM   3939  O00 WTR   830     -11.386 -13.917   2.314
ATOM   3940  H01 WTR   830     -11.155 -14.653   2.881
ATOM   3941  H02 WTR   830     -12.343 -13.900   2.319
TER   
ATOM   3942  O00 WTR   831     -17.265 -18.455  -5.325
ATOM   3943  H01 WTR   831     -17.792 -18.613  -4.542
ATOM   3944  H02 WTR   831     -17.464 -17.552  -5.571
TER   
ATOM   3945  O00 WTR   832     -20.619  -7.942 -10.268
ATOM   3946  H01 WTR   832     -20.444  -8.438 -11.068
ATOM   3947  H02 WTR   832     -19.770  -7.574 -10.023
TER   
ATOM   3948  O00 WTR   833     -17.532  -7.249   1.566
ATOM   3949  H01 WTR   833     -18.376  -7.102   1.992
ATOM   3950  H02 WTR   833     -17.374  -6.449   1.064
TER   
ATOM   3951  O00 WTR   834     -17.898  -8.001  12.817
ATOM   3952  H01 WTR   834     -18.380  -7.852  13.630
ATOM   3953  H02 WTR   834     -18.106  -7.243  12.271
TER   
ATOM   3954  O00 WTR   835     -15.737 -11.803  -9.525
ATOM   3955  H01 WTR   835     -15.843 -12.261 -10.358
ATOM   3956  H02 WTR   835     -14.806 -11.585  -9.488
TER   
ATOM   3957  O00 WTR   836     -20.181 -14.190   2.060
ATOM   3958  H01 WTR   836     -20.748 -13.722   1.447
ATOM   3959  H02 WTR   836     -20.241 -13.689   2.873
TER   
ATOM   3960  O00 WTR   837     -17.905 -15.717   1.124
ATOM   3961  H01 WTR   837     -18.778 -15.357   1.281
ATOM   3962  H02 WTR   837     -17.320 -14.962   1.182
TER   
ATOM   3963  O00 WTR   838     -13.668  -8.506  -0.609
ATOM   3964  H01 WTR   838     -13.034  -7.789  -0.596
ATOM   3965  H02 WTR   838     -13.240  -9.196  -1.116
TER   
ATOM   3966  O00 WTR   839     -18.439 -18.106  -9.929
ATOM   3967  H01 WTR   839     -18.541 -18.956 -10.358
ATOM   3968  H02 WTR   839     -19.062 -18.128  -9.202
TER   
ATOM   3969  O00 WTR   840     -16.387 -17.694   2.064
ATOM   3970  H01 WTR   840     -16.922 -16.944   1.804
ATOM   3971  H02 WTR   840     -15.702 -17.320   2.617
TER   
ATOM   3972  O00 WTR   841     -16.816 -19.996  -8.194
ATOM   3973  H01 WTR   841     -16.828 -19.046  -8.311
ATOM   3974  H02 WTR   841     -17.286 -20.337  -8.955
TER   
ATOM   3975  O00 WTR   842     -13.075 -10.866  -6.090
ATOM   3976  H01 WTR   842     -13.263 -10.093  -5.558
ATOM   3977  H02 WTR   842     -13.685 -11.531  -5.771
TER   
ATOM   3978  O00 WTR   843     -13.328  -7.808  -8.576
ATOM   3979  H01 WTR   843     -13.949  -8.210  -7.969
ATOM   3980  H02 WTR   843     -13.403  -6.869  -8.409
TER   
ATOM   3981  O00 WTR   844     -16.352  -6.967   4.121
ATOM   3982  H01 WTR   844     -15.454  -7.079   3.807
ATOM   3983  H02 WTR   844     -16.897  -7.123   3.349
TER   
ATOM   3984  O00 WTR   845     -21.065 -17.986  -5.008
ATOM   3985  H01 WTR   845     -20.178 -18.270  -4.784
ATOM   3986  H02 WTR   845     -21.036 -17.830  -5.952
TER   
ATOM   3987  O00 WTR   846     -17.557  -9.643  -3.094
ATOM   3988  H01 WTR   846     -17.406 -10.588  -3.136
ATOM   3989  H02 WTR   846     -17.147  -9.371  -2.273
TER   
ATOM   3990  O00 WTR   847     -17.990 -21.315   1.427
ATOM   3991  H01 WTR   847     -17.940 -20.674   2.136
ATOM   3992  H02 WTR   847     -17.210 -21.859   1.540
TER   
ATOM   3993  O00 WTR   848     -13.099 -11.943   0.103
ATOM   3994  H01 WTR   848     -12.254 -11.501   0.014
ATOM   3995  H02 WTR   848     -13.495 -11.880  -0.766
TER   
ATOM   3996  O00 WTR   849     -21.432 -19.148   1.603
ATOM   3997  H01 WTR   849     -20.495 -19.257   1.437
ATOM   3998  H02 WTR   849     -21.503 -18.288   2.018
TER   
ATOM   3999  O00 WTR   850     -10.245  -8.394 -12.024
ATOM   4000  H01 WTR   850     -10.534  -9.230 -11.657
ATOM   4001  H02 WTR   850      -9.296  -8.394 -11.902
TER   
ATOM   4002  O00 WTR   851     -21.944 -11.679   2.165
ATOM   4003  H01 WTR   851     -22.356 -11.791   1.309
ATOM   4004  H02 WTR   851     -22.118 -10.767   2.397
TER   
ATOM   4005  O00 WTR   852     -14.660 -18.505  -5.159
ATOM   4006  H01 WTR   852     -14.592 -17.839  -5.843
ATOM   4007  H02 WTR   852     -15.563 -18.819  -5.219
TER   
ATOM   4008  O00 WTR   853     -12.546   0.333  -0.670
ATOM   4009  H01 WTR   853     -13.392   0.756  -0.815
ATOM   4010  H02 WTR   853     -12.678  -0.572  -0.952
TER   
ATOM   4011  O00 WTR   854     -24.480 -11.804   5.339
ATOM   4012  H01 WTR   854     -23.805 -12.283   5.820
ATOM   4013  H02 WTR   854     -24.001 -11.332   4.659
TER   
ATOM   4014  O00 WTR   855     -22.124  -9.500  -1.523
ATOM   4015  H01 WTR   855     -21.547 -10.133  -1.096
ATOM   4016  H02 WTR   855     -23.001  -9.731  -1.217
TER   
ATOM   4017  O00 WTR   856     -24.652   0.169  -0.369
ATOM   4018  H01 WTR   856     -25.171  -0.328  -1.002
ATOM   4019  H02 WTR   856     -23.743  -0.019  -0.604
TER   
ATOM   4020  O00 WTR   857     -20.850  -7.066  -1.999
ATOM   4021  H01 WTR   857     -20.502  -6.572  -1.257
ATOM   4022  H02 WTR   857     -21.213  -7.861  -1.608
TER   
ATOM   4023  O00 WTR   858     -23.451  -5.919  -0.239
ATOM   4024  H01 WTR   858     -22.546  -5.621  -0.154
ATOM   4025  H02 WTR   858     -23.562  -6.086  -1.175
TER   
ATOM   4026  O00 WTR   859     -17.888  -4.529  -5.134
ATOM   4027  H01 WTR   859     -18.152  -5.434  -5.296
ATOM   4028  H02 WTR   859     -18.166  -4.355  -4.235
TER   
ATOM   4029  O00 WTR   860     -17.601 -16.116  -6.361
ATOM   4030  H01 WTR   860     -17.546 -15.673  -7.208
ATOM   4031  H02 WTR   860     -16.941 -15.682  -5.821
TER   
ATOM   4032  O00 WTR   861     -19.320 -19.844  -0.449
ATOM   4033  H01 WTR   861     -18.806 -20.300   0.217
ATOM   4034  H02 WTR   861     -18.794 -19.077  -0.675
TER   
ATOM   4035  O00 WTR   862     -18.319 -10.716   4.698
ATOM   4036  H01 WTR   862     -17.965 -10.329   3.897
ATOM   4037  H02 WTR   862     -17.548 -10.991   5.193
TER   
ATOM   4038  O00 WTR   863     -15.827 -11.041  -6.708
ATOM   4039  H01 WTR   863     -15.800 -11.416  -7.588
ATOM   4040  H02 WTR   863     -15.803 -10.095  -6.849
TER   
ATOM   4041  O00 WTR   864     -14.387 -17.062 -11.150
ATOM   4042  H01 WTR   864     -13.450 -17.252 -11.124
ATOM   4043  H02 WTR   864     -14.561 -16.831 -12.062
TER   
ATOM   4044  O00 WTR   865     -14.050 -13.716   2.918
ATOM   4045  H01 WTR   865     -14.358 -13.967   2.047
ATOM   4046  H02 WTR   865     -14.075 -14.527   3.425
TER   
ATOM   4047  O00 WTR   866     -14.979 -10.150   1.656
ATOM   4048  H01 WTR   866     -14.602 -10.925   1.240
ATOM   4049  H02 WTR   866     -14.601  -9.412   1.177
TER   
ATOM   4050  O00 WTR   867     -11.619  -2.402  -1.262
ATOM   4051  H01 WTR   867     -11.130  -1.911  -1.922
ATOM   4052  H02 WTR   867     -11.750  -3.266  -1.654
TER   
ATOM   4053  O00 WTR   868     -23.530  -7.240   5.269
ATOM   4054  H01 WTR   868     -23.461  -7.771   6.062
ATOM   4055  H02 WTR   868     -24.003  -6.455   5.546
TER   
ATOM   4056  O00 WTR   869     -20.663  -9.973  -8.487
ATOM   4057  H01 WTR   869     -20.493  -9.119  -8.884
ATOM   4058  H02 WTR   869     -20.950 -10.523  -9.216
TER   
ATOM   4059  O00 WTR   870     -20.420  -1.954  -4.407
ATOM   4060  H01 WTR   870     -20.315  -2.440  -5.225
ATOM   4061  H02 WTR   870     -20.940  -1.188  -4.648
TER   
ATOM   4062  O00 WTR   871     -12.385 -15.795  -3.436
ATOM   4063  H01 WTR   871     -12.916 -16.529  -3.130
ATOM   4064  H02 WTR   871     -12.227 -15.269  -2.651
TER   
ATOM   4065  O00 WTR   872     -13.775  -0.314   4.945
ATOM   4066  H01 WTR   872     -14.263  -1.137   4.936
ATOM   4067  H02 WTR   872     -13.953   0.061   5.808
TER   
ATOM   4068  O00 WTR   873     -21.650   0.365  -5.529
ATOM   4069  H01 WTR   873     -21.863   0.239  -6.454
ATOM   4070  H02 WTR   873     -22.446   0.735  -5.148
TER   
ATOM   4071  O00 WTR   874     -19.617  -8.234  -4.196
ATOM   4072  H01 WTR   874     -19.053  -8.929  -3.858
ATOM   4073  H02 WTR   874     -19.965  -7.806  -3.413
TER   
ATOM   4074  O00 WTR   875     -18.545  -4.472  -2.533
ATOM   4075  H01 WTR   875     -19.141  -5.128  -2.170
ATOM   4076  H02 WTR   875     -17.687  -4.897  -2.526
TER   
ATOM   4077  O00 WTR   876     -20.596  -2.339  -0.348
ATOM   4078  H01 WTR   876     -21.092  -2.545  -1.141
ATOM   4079  H02 WTR   876     -19.819  -1.878  -0.664
TER   
ATOM   4080  O00 WTR   877     -16.069  -7.561  -4.231
ATOM   4081  H01 WTR   877     -16.690  -8.210  -3.901
ATOM   4082  H02 WTR   877     -16.022  -6.900  -3.541
TER   
ATOM   4083  O00 WTR   878     -17.138   6.533 -12.067
ATOM   4084  H01 WTR   878     -17.495   5.938 -12.727
ATOM   4085  H02 WTR   878     -16.583   5.978 -11.520
TER   
ATOM   4086  O00 WTR   879     -15.220  -1.634  -1.957
ATOM   4087  H01 WTR   879     -16.082  -1.629  -1.541
ATOM   4088  H02 WTR   879     -14.788  -2.411  -1.603
TER   
ATOM   4089  O00 WTR   880     -14.500   2.580   1.884
ATOM   4090  H01 WTR   880     -14.772   2.331   1.001
ATOM   4091  H02 WTR   880     -15.041   2.042   2.463
TER   
ATOM   4092  O00 WTR   881     -12.423  -0.551  -5.568
ATOM   4093  H01 WTR   881     -13.140   0.041  -5.795
ATOM   4094  H02 WTR   881     -11.921  -0.641  -6.378
TER   
ATOM   4095  O00 WTR   882     -22.574  -0.323  -2.226
ATOM   4096  H01 WTR   882     -21.698   0.059  -2.173
ATOM   4097  H02 WTR   882     -23.042   0.236  -2.846
TER   
ATOM   4098  O00 WTR   883     -15.826   0.405   3.424
ATOM   4099  H01 WTR   883     -15.075   0.233   3.991
ATOM   4100  H02 WTR   883     -16.454   0.856   3.988
TER   
ATOM   4101  O00 WTR   884     -23.291  -5.936  -2.857
ATOM   4102  H01 WTR   884     -22.910  -5.070  -2.710
ATOM   4103  H02 WTR   884     -22.596  -6.548  -2.613
TER   
ATOM   4104  O00 WTR   885     -16.042  -8.329  -7.113
ATOM   4105  H01 WTR   885     -16.071  -8.033  -6.204
ATOM   4106  H02 WTR   885     -16.596  -7.707  -7.586
TER   
ATOM   4107  O00 WTR   886     -18.000  -1.422   3.001
ATOM   4108  H01 WTR   886     -17.588  -2.283   3.071
ATOM   4109  H02 WTR   886     -17.277  -0.802   3.097
TER   
ATOM   4110  O00 WTR   887     -15.001  -2.256   1.054
ATOM   4111  H01 WTR   887     -14.836  -1.327   0.895
ATOM   4112  H02 WTR   887     -14.690  -2.406   1.946
TER   
ATOM   4113  O00 WTR   888     -17.564   3.167  -8.686
ATOM   4114  H01 WTR   888     -17.956   3.344  -7.831
ATOM   4115  H02 WTR   888     -16.770   2.670  -8.487
TER   
ATOM   4116  O00 WTR   889     -19.915  -6.469   2.533
ATOM   4117  H01 WTR   889     -19.700  -5.619   2.150
ATOM   4118  H02 WTR   889     -20.207  -6.265   3.421
TER   
ATOM   4119  O00 WTR   890     -15.348   1.221  -5.249
ATOM   4120  H01 WTR   890     -15.648   1.611  -6.070
ATOM   4121  H02 WTR   890     -16.074   0.664  -4.968
TER   
ATOM   4122  O00 WTR   891     -20.218   1.287  -2.129
ATOM   4123  H01 WTR   891     -19.678   1.485  -1.364
ATOM   4124  H02 WTR   891     -19.609   0.903  -2.759
TER   
ATOM   4125  O00 WTR   892     -21.502 -13.995 -10.334
ATOM   4126  H01 WTR   892     -21.260 -14.054  -9.410
ATOM   4127  H02 WTR   892     -20.813 -14.474 -10.794
TER   
ATOM   4128  O00 WTR   893     -15.180   1.678  -0.829
ATOM   4129  H01 WTR   893     -15.476   2.586  -0.891
ATOM   4130  H02 WTR   893     -15.751   1.198  -1.429
TER   
ATOM   4131  O00 WTR   894     -22.118  -3.174  -2.603
ATOM   4132  H01 WTR   894     -22.561  -2.330  -2.517
ATOM   4133  H02 WTR   894     -21.346  -2.987  -3.137
TER   
ATOM   4134  O00 WTR   895     -18.492  -6.901  -6.432
ATOM   4135  H01 WTR   895     -19.039  -7.402  -5.828
ATOM   4136  H02 WTR   895     -19.095  -6.609  -7.116
TER   
ATOM   4137  O00 WTR   896     -16.947   1.991   5.259
ATOM   4138  H01 WTR   896     -16.566   2.844   5.470
ATOM   4139  H02 WTR   896     -17.574   1.827   5.964
TER   
ATOM   4140  O00 WTR   897     -19.762  -3.633  -6.783
ATOM   4141  H01 WTR   897     -20.341  -4.351  -7.041
ATOM   4142  H02 WTR   897     -18.988  -4.066  -6.424
TER   
ATOM   4143  O00 WTR   898     -20.395  -5.024  -0.068
ATOM   4144  H01 WTR   898     -20.704  -4.119  -0.116
ATOM   4145  H02 WTR   898     -19.522  -4.960   0.318
TER   
ATOM   4146  O00 WTR   899     -12.606  -4.414   1.850
ATOM   4147  H01 WTR   899     -12.659  -4.561   2.795
ATOM   4148  H02 WTR   899     -11.669  -4.431   1.657
TER   
ATOM   4149  O00 WTR   900     -16.866  -4.209   3.543
ATOM   4150  H01 WTR   900     -16.225  -3.793   4.119
ATOM   4151  H02 WTR   900     -16.958  -5.097   3.889
TER   
ATOM   4152  O00 WTR   901     -16.467   3.910  -0.638
ATOM   4153  H01 WTR   901     -16.505   4.700  -0.099
ATOM   4154  H02 WTR   901     -17.353   3.549  -0.596
TER   
ATOM   4155  O00 WTR   902     -24.126   3.593  -2.756
ATOM   4156  H01 WTR   902     -23.997   3.550  -1.809
ATOM   4157  H02 WTR   902     -24.214   4.527  -2.945
TER   
ATOM   4158  O00 WTR   903     -20.951  -6.041  -7.442
ATOM   4159  H01 WTR   903     -21.309  -6.463  -6.661
ATOM   4160  H02 WTR   903     -21.163  -6.641  -8.157
TER   
ATOM   4161  O00 WTR   904     -19.299   1.306  -4.898
ATOM   4162  H01 WTR   904     -20.033   0.837  -5.295
ATOM   4163  H02 WTR   904     -19.196   2.092  -5.435
TER   
ATOM   4164  O00 WTR   905     -21.983  -7.930   1.221
ATOM   4165  H01 WTR   905     -21.269  -7.410   1.591
ATOM   4166  H02 WTR   905     -22.564  -7.285   0.816
TER   
ATOM   4167  O00 WTR   906     -14.467  -1.976  -4.521
ATOM   4168  H01 WTR   906     -14.783  -1.912  -3.620
ATOM   4169  H02 WTR   906     -13.616  -1.539  -4.509
TER   
ATOM   4170  O00 WTR   907     -24.100   1.206  -4.298
ATOM   4171  H01 WTR   907     -24.072   1.954  -3.702
ATOM   4172  H02 WTR   907     -25.027   0.971  -4.345
TER   
ATOM   4173  O00 WTR   908     -13.207 -11.563  -8.966
ATOM   4174  H01 WTR   908     -13.344 -11.295  -8.058
ATOM   4175  H02 WTR   908     -12.972 -12.489  -8.910
TER   
ATOM   4176  O00 WTR   909     -18.201  -1.784  -1.481
ATOM   4177  H01 WTR   909     -18.560  -2.568  -1.897
ATOM   4178  H02 WTR   909     -18.379  -1.079  -2.104
TER   
ATOM   4179  O00 WTR   910      -9.973   2.966   3.030
ATOM   4180  H01 WTR   910     -10.091   2.874   3.976
ATOM   4181  H02 WTR   910      -9.223   3.553   2.938
TER   
ATOM   4182  O00 WTR   911     -17.629   0.058  -3.267
ATOM   4183  H01 WTR   911     -17.540  -0.650  -3.904
ATOM   4184  H02 WTR   911     -17.989   0.789  -3.769
TER   
ATOM   4185  O00 WTR   912     -18.797   3.639  -6.442
ATOM   4186  H01 WTR   912     -19.610   4.069  -6.179
ATOM   4187  H02 WTR   912     -18.109   4.259  -6.202
TER   
ATOM   4188  O00 WTR   913     -21.547 -16.485   2.647
ATOM   4189  H01 WTR   913     -22.370 -16.357   2.175
ATOM   4190  H02 WTR   913     -21.114 -15.633   2.610
TER   
ATOM   4191  O00 WTR   914     -20.215 -13.526  -2.168
ATOM   4192  H01 WTR   914     -20.004 -13.312  -3.077
ATOM   4193  H02 WTR   914     -19.930 -14.433  -2.061
TER   
ATOM   4194  O00 WTR   915     -11.287 -15.956   8.555
ATOM   4195  H01 WTR   915     -11.053 -16.126   9.467
ATOM   4196  H02 WTR   915     -11.887 -16.666   8.325
TER   
ATOM   4197  O00 WTR   916      -9.719  -8.635   4.316
ATOM   4198  H01 WTR   916      -9.166  -8.514   3.544
ATOM   4199  H02 WTR   916     -10.590  -8.814   3.962
TER   
ATOM   4200  O00 WTR   917     -11.371 -20.009   6.600
ATOM   4201  H01 WTR   917     -11.080 -20.335   5.748
ATOM   4202  H02 WTR   917     -10.574 -19.682   7.017
TER   
ATOM   4203  O00 WTR   918      -6.805 -13.396   8.625
ATOM   4204  H01 WTR   918      -6.427 -12.745   8.034
ATOM   4205  H02 WTR   918      -7.750 -13.252   8.568
TER   
ATOM   4206  O00 WTR   919     -10.966 -16.487  11.593
ATOM   4207  H01 WTR   919     -11.339 -15.677  11.943
ATOM   4208  H02 WTR   919     -11.657 -17.138  11.708
TER   
ATOM   4209  O00 WTR   920      -1.874 -18.502   5.038
ATOM   4210  H01 WTR   920      -2.742 -18.899   4.961
ATOM   4211  H02 WTR   920      -1.395 -18.823   4.274
TER   
ATOM   4212  O00 WTR   921     -12.695 -20.074   9.725
ATOM   4213  H01 WTR   921     -13.577 -20.044   9.356
ATOM   4214  H02 WTR   921     -12.660 -19.327  10.323
TER   
ATOM   4215  O00 WTR   922      -8.803 -16.364  -6.933
ATOM   4216  H01 WTR   922      -8.519 -15.475  -7.147
ATOM   4217  H02 WTR   922      -9.145 -16.299  -6.042
TER   
ATOM   4218  O00 WTR   923       3.923 -16.453  -9.679
ATOM   4219  H01 WTR   923       3.952 -15.538  -9.398
ATOM   4220  H02 WTR   923       3.111 -16.525 -10.180
TER   
ATOM   4221  O00 WTR   924     -12.940  -9.684   9.699
ATOM   4222  H01 WTR   924     -12.276  -8.994   9.693
ATOM   4223  H02 WTR   924     -13.063  -9.906   8.776
TER   
ATOM   4224  O00 WTR   925     -10.156 -15.422   0.266
ATOM   4225  H01 WTR   925     -10.655 -14.952  -0.403
ATOM   4226  H02 WTR   925     -10.434 -15.028   1.093
TER   
ATOM   4227  O00 WTR   926      -8.540 -14.913   3.276
ATOM   4228  H01 WTR   926      -8.308 -14.637   4.163
ATOM   4229  H02 WTR   926      -7.885 -14.497   2.716
TER   
ATOM   4230  O00 WTR   927     -11.873 -14.340   6.248
ATOM   4231  H01 WTR   927     -11.253 -13.667   6.529
ATOM   4232  H02 WTR   927     -11.884 -14.972   6.967
TER   
ATOM   4233  O00 WTR   928     -10.522 -12.177   6.843
ATOM   4234  H01 WTR   928     -11.073 -11.395   6.794
ATOM   4235  H02 WTR   928     -10.097 -12.118   7.699
TER   
ATOM   4236  O00 WTR   929      -2.885 -12.708   6.971
ATOM   4237  H01 WTR   929      -2.832 -12.382   6.073
ATOM   4238  H02 WTR   929      -2.893 -13.660   6.880
TER   
ATOM   4239  O00 WTR   930      -3.875 -17.819   9.597
ATOM   4240  H01 WTR   930      -4.113 -17.867   8.671
ATOM   4241  H02 WTR   930      -3.054 -17.327   9.609
TER   
ATOM   4242  O00 WTR   931       1.450 -12.809   5.685
ATOM   4243  H01 WTR   931       0.956 -13.628   5.729
ATOM   4244  H02 WTR   931       0.965 -12.270   5.060
TER   
ATOM   4245  O00 WTR   932      -8.686 -10.987   4.997
ATOM   4246  H01 WTR   932      -9.344 -11.432   5.531
ATOM   4247  H02 WTR   932      -9.026 -10.099   4.890
TER   
ATOM   4248  O00 WTR   933     -12.635 -14.204  -8.247
ATOM   4249  H01 WTR   933     -11.969 -13.638  -7.857
ATOM   4250  H02 WTR   933     -12.233 -14.527  -9.053
TER   
ATOM   4251  O00 WTR   934      -9.343  -4.381   1.739
ATOM   4252  H01 WTR   934      -9.318  -4.468   2.692
ATOM   4253  H02 WTR   934      -9.002  -5.214   1.413
TER   
ATOM   4254  O00 WTR   935      -2.459  12.591  15.436
ATOM   4255  H01 WTR   935      -3.295  13.017  15.625
ATOM   4256  H02 WTR   935      -2.565  12.235  14.554
TER   
ATOM   4257  O00 WTR   936       5.331 -17.445   1.467
ATOM   4258  H01 WTR   936       4.420 -17.533   1.746
ATOM   4259  H02 WTR   936       5.786 -17.102   2.237
TER   
ATOM   4260  O00 WTR   937      -4.067 -18.171  13.137
ATOM   4261  H01 WTR   937      -4.605 -17.555  13.634
ATOM   4262  H02 WTR   937      -4.629 -18.450  12.414
TER   
ATOM   4263  O00 WTR   938      -7.422 -11.124  11.552
ATOM   4264  H01 WTR   938      -7.359 -11.997  11.937
ATOM   4265  H02 WTR   938      -6.777 -10.603  12.031
TER   
ATOM   4266  O00 WTR   939      -5.033 -19.112  -0.915
ATOM   4267  H01 WTR   939      -4.638 -19.076  -0.044
ATOM   4268  H02 WTR   939      -5.066 -18.200  -1.202
TER   
ATOM   4269  O00 WTR   940      -1.877 -16.781  -8.637
ATOM   4270  H01 WTR   940      -1.228 -17.217  -8.085
ATOM   4271  H02 WTR   940      -2.615 -16.611  -8.052
TER   
ATOM   4272  O00 WTR   941     -11.063 -16.050   4.141
ATOM   4273  H01 WTR   941     -11.464 -15.350   4.657
ATOM   4274  H02 WTR   941     -10.142 -15.800   4.072
TER   
ATOM   4275  O00 WTR   942     -10.836 -11.871  -2.208
ATOM   4276  H01 WTR   942      -9.998 -12.110  -1.813
ATOM   4277  H02 WTR   942     -10.705 -12.001  -3.147
TER   
ATOM   4278  O00 WTR   943      -4.316  -3.927  14.156
ATOM   4279  H01 WTR   943      -3.717  -4.070  13.423
ATOM   4280  H02 WTR   943      -5.178  -4.153  13.808
TER   
ATOM   4281  O00 WTR   944     -12.185 -17.001   0.860
ATOM   4282  H01 WTR   944     -12.869 -16.857   0.206
ATOM   4283  H02 WTR   944     -11.446 -16.476   0.553
TER   
ATOM   4284  O00 WTR   945      -9.367 -18.640   8.255
ATOM   4285  H01 WTR   945      -9.668 -17.752   8.448
ATOM   4286  H02 WTR   945      -8.478 -18.674   8.608
TER   
ATOM   4287  O00 WTR   946      -8.796   0.331  -8.604
ATOM   4288  H01 WTR   946      -8.399  -0.316  -9.187
ATOM   4289  H02 WTR   946      -8.321   1.142  -8.787
TER   
ATOM   4290  O00 WTR   947      -0.920 -17.371   7.181
ATOM   4291  H01 WTR   947      -1.031 -17.904   6.393
ATOM   4292  H02 WTR   947      -0.090 -17.667   7.556
TER   
ATOM   4293  O00 WTR   948      -4.355 -14.261  14.098
ATOM   4294  H01 WTR   948      -4.342 -14.755  14.917
ATOM   4295  H02 WTR   948      -3.730 -13.549  14.237
TER   
ATOM   4296  O00 WTR   949      -6.607 -19.724   8.721
ATOM   4297  H01 WTR   949      -6.960 -20.465   8.228
ATOM   4298  H02 WTR   949      -5.959 -19.333   8.135
TER   
ATOM   4299  O00 WTR   950      -6.632 -13.790  12.442
ATOM   4300  H01 WTR   950      -5.888 -14.033  12.992
ATOM   4301  H02 WTR   950      -6.742 -14.531  11.846
TER   
ATOM   4302  O00 WTR   951      14.948 -11.565 -10.806
ATOM   4303  H01 WTR   951      14.741 -10.632 -10.854
ATOM   4304  H02 WTR   951      15.699 -11.614 -10.214
TER   
ATOM   4305  O00 WTR   952      -5.699 -16.071  10.764
ATOM   4306  H01 WTR   952      -5.197 -16.861  10.966
ATOM   4307  H02 WTR   952      -6.145 -16.274   9.941
TER   
ATOM   4308  O00 WTR   953      -7.350 -16.395   8.416
ATOM   4309  H01 WTR   953      -7.415 -15.494   8.098
ATOM   4310  H02 WTR   953      -7.421 -16.933   7.628
TER   
ATOM   4311  O00 WTR   954      -8.181  -9.200   8.313
ATOM   4312  H01 WTR   954      -7.565  -8.741   8.884
ATOM   4313  H02 WTR   954      -9.035  -8.825   8.530
TER   
ATOM   4314  O00 WTR   955     -14.253 -14.500  13.353
ATOM   4315  H01 WTR   955     -14.778 -13.731  13.132
ATOM   4316  H02 WTR   955     -14.527 -15.167  12.723
TER   
ATOM   4317  O00 WTR   956     -11.758 -14.299  13.053
ATOM   4318  H01 WTR   956     -11.679 -13.540  12.475
ATOM   4319  H02 WTR   956     -12.702 -14.423  13.158
TER   
ATOM   4320  O00 WTR   957      13.357 -13.000  -7.260
ATOM   4321  H01 WTR   957      12.469 -13.260  -7.015
ATOM   4322  H02 WTR   957      13.366 -12.049  -7.156
TER   
ATOM   4323  O00 WTR   958      -1.805  -6.728  13.664
ATOM   4324  H01 WTR   958      -2.158  -5.851  13.512
ATOM   4325  H02 WTR   958      -2.536  -7.220  14.036
TER   
ATOM   4326  O00 WTR   959      -1.747 -16.037   9.508
ATOM   4327  H01 WTR   959      -1.091 -15.961  10.201
ATOM   4328  H02 WTR   959      -1.251 -16.316   8.738
TER   
ATOM   4329  O00 WTR   960     -13.979  -7.148   2.328
ATOM   4330  H01 WTR   960     -13.411  -7.902   2.485
ATOM   4331  H02 WTR   960     -13.413  -6.506   1.898
TER   
ATOM   4332  O00 WTR   961      -2.324 -12.259  13.649
ATOM   4333  H01 WTR   961      -1.453 -12.457  13.306
ATOM   4334  H02 WTR   961      -2.197 -11.481  14.192
TER   
ATOM   4335  O00 WTR   962      -5.426 -14.150   4.356
ATOM   4336  H01 WTR   962      -5.565 -13.293   3.953
ATOM   4337  H02 WTR   962      -5.183 -14.721   3.628
TER   
ATOM   4338  O00 WTR   963      -5.958  -7.725  -5.906
ATOM   4339  H01 WTR   963      -5.816  -8.567  -5.475
ATOM   4340  H02 WTR   963      -5.622  -7.850  -6.794
TER   
ATOM   4341  O00 WTR   964      -7.519   5.493   7.666
ATOM   4342  H01 WTR   964      -6.574   5.355   7.727
ATOM   4343  H02 WTR   964      -7.652   6.386   7.985
TER   
ATOM   4344  O00 WTR   965      -6.933  -4.321  13.119
ATOM   4345  H01 WTR   965      -7.521  -4.896  12.629
ATOM   4346  H02 WTR   965      -7.513  -3.685  13.537
TER   
ATOM   4347  O00 WTR   966       3.981 -12.801   4.224
ATOM   4348  H01 WTR   966       3.902 -11.947   3.799
ATOM   4349  H02 WTR   966       3.275 -12.813   4.870
TER   
ATOM   4350  O00 WTR   967       5.694 -12.598  -0.567
ATOM   4351  H01 WTR   967       6.189 -12.836   0.216
ATOM   4352  H02 WTR   967       5.068 -13.313  -0.682
TER   
ATOM   4353  O00 WTR   968      -4.817 -18.485   7.206
ATOM   4354  H01 WTR   968      -5.348 -18.174   6.474
ATOM   4355  H02 WTR   968      -4.370 -19.261   6.866
TER   
ATOM   4356  O00 WTR   969       7.527 -17.292  14.418
ATOM   4357  H01 WTR   969       8.098 -17.782  15.010
ATOM   4358  H02 WTR   969       8.128 -16.801  13.858
TER   
ATOM   4359  O00 WTR   970       3.515 -14.921   2.391
ATOM   4360  H01 WTR   970       3.673 -14.230   3.034
ATOM   4361  H02 WTR   970       2.706 -14.658   1.951
TER   
ATOM   4362  O00 WTR   971       1.527 -14.338   0.532
ATOM   4363  H01 WTR   971       1.997 -13.852  -0.146
ATOM   4364  H02 WTR   971       0.987 -13.679   0.969
TER   
ATOM   4365  O00 WTR   972       8.444 -21.802  -1.706
ATOM   4366  H01 WTR   972       9.311 -22.049  -2.028
ATOM   4367  H02 WTR   972       7.845 -22.410  -2.139
TER   
ATOM   4368  O00 WTR   973       0.950 -11.043  12.052
ATOM   4369  H01 WTR   973       0.446 -11.843  12.198
ATOM   4370  H02 WTR   973       0.369 -10.338  12.336
TER   
ATOM   4371  O00 WTR   974       3.152 -13.368  -1.595
ATOM   4372  H01 WTR   974       3.527 -12.501  -1.749
ATOM   4373  H02 WTR   974       3.092 -13.761  -2.466
TER   
ATOM   4374  O00 WTR   975       9.361 -13.439  14.961
ATOM   4375  H01 WTR   975       8.789 -13.883  15.587
ATOM   4376  H02 WTR   975       8.814 -13.310  14.186
TER   
ATOM   4377  O00 WTR   976      10.256  -9.124   7.835
ATOM   4378  H01 WTR   976      10.513  -8.253   8.138
ATOM   4379  H02 WTR   976       9.526  -9.370   8.404
TER   
ATOM   4380  O00 WTR   977     -11.370  -9.235   6.693
ATOM   4381  H01 WTR   977     -12.311  -9.071   6.643
ATOM   4382  H02 WTR   977     -11.002  -8.753   5.953
TER   
ATOM   4383  O00 WTR   978       1.816 -11.253   9.229
ATOM   4384  H01 WTR   978       1.017 -11.384   8.719
ATOM   4385  H02 WTR   978       1.507 -11.036  10.109
TER   
ATOM   4386  O00 WTR   979      -3.793 -21.149   5.698
ATOM   4387  H01 WTR   979      -3.381 -21.897   6.132
ATOM   4388  H02 WTR   979      -3.442 -21.164   4.808
TER   
ATOM   4389  O00 WTR   980      12.232 -10.972   8.349
ATOM   4390  H01 WTR   980      12.952 -10.618   7.828
ATOM   4391  H02 WTR   980      11.489 -10.403   8.150
TER   
ATOM   4392  O00 WTR   981      10.841 -13.939   4.618
ATOM   4393  H01 WTR   981      10.837 -13.909   3.661
ATOM   4394  H02 WTR   981      11.195 -13.090   4.883
TER   
ATOM   4395  O00 WTR   982       4.492 -16.774   9.333
ATOM   4396  H01 WTR   982       4.406 -16.208  10.101
ATOM   4397  H02 WTR   982       5.378 -16.608   9.011
TER   
ATOM   4398  O00 WTR   983       4.645 -13.217  16.023
ATOM   4399  H01 WTR   983       4.215 -14.071  16.071
ATOM   4400  H02 WTR   983       5.127 -13.237  15.196
TER   
ATOM   4401  O00 WTR   984       2.882 -15.628   5.327
ATOM   4402  H01 WTR   984       3.338 -16.139   4.658
ATOM   4403  H02 WTR   984       2.028 -16.052   5.412
TER   
ATOM   4404  O00 WTR   985      -4.037 -13.725  -7.391
ATOM   4405  H01 WTR   985      -3.646 -13.275  -8.141
ATOM   4406  H02 WTR   985      -4.376 -13.020  -6.840
TER   
ATOM   4407  O00 WTR   986       7.693 -10.834   5.800
ATOM   4408  H01 WTR   986       7.086 -10.126   6.016
ATOM   4409  H02 WTR   986       7.504 -11.517   6.444
TER   
ATOM   4410  O00 WTR   987       8.025 -10.493   9.233
ATOM   4411  H01 WTR   987       8.576 -11.263   9.373
ATOM   4412  H02 WTR   987       7.142 -10.785   9.458
TER   
ATOM   4413  O00 WTR   988     -13.147 -14.621   9.610
ATOM   4414  H01 WTR   988     -12.502 -15.228   9.246
ATOM   4415  H02 WTR   988     -12.624 -13.931  10.017
TER   
ATOM   4416  O00 WTR   989       8.711 -16.184  -0.288
ATOM   4417  H01 WTR   989       7.915 -16.602  -0.619
ATOM   4418  H02 WTR   989       8.670 -16.308   0.660
TER   
ATOM   4419  O00 WTR   990       6.763 -12.573   7.446
ATOM   4420  H01 WTR   990       6.980 -12.344   8.350
ATOM   4421  H02 WTR   990       6.178 -13.327   7.524
TER   
ATOM   4422  O00 WTR   991     -15.353 -16.734  11.933
ATOM   4423  H01 WTR   991     -15.559 -17.265  12.702
ATOM   4424  H02 WTR   991     -15.249 -17.368  11.224
TER   
ATOM   4425  O00 WTR   992       6.229  -7.200  11.508
ATOM   4426  H01 WTR   992       5.445  -6.934  11.990
ATOM   4427  H02 WTR   992       6.871  -7.404  12.188
TER   
ATOM   4428  O00 WTR   993       6.118 -22.347   3.765
ATOM   4429  H01 WTR   993       6.088 -22.245   2.813
ATOM   4430  H02 WTR   993       5.402 -21.799   4.087
TER   
ATOM   4431  O00 WTR   994       0.316 -15.545  11.015
ATOM   4432  H01 WTR   994       0.238 -16.296  11.603
ATOM   4433  H02 WTR   994       0.751 -15.893  10.237
TER   
ATOM   4434  O00 WTR   995       1.716 -16.280   8.567
ATOM   4435  H01 WTR   995       2.426 -16.851   8.859
ATOM   4436  H02 WTR   995       2.080 -15.396   8.625
TER   
ATOM   4437  O00 WTR   996      11.175 -17.104  13.797
ATOM   4438  H01 WTR   996      11.182 -17.455  14.688
ATOM   4439  H02 WTR   996      11.778 -17.667  13.313
TER   
ATOM   4440  O00 WTR   997       7.945 -13.793  12.491
ATOM   4441  H01 WTR   997       8.306 -14.647  12.254
ATOM   4442  H02 WTR   997       8.071 -13.254  11.711
TER   
ATOM   4443  O00 WTR   998      -3.217 -15.997 -12.271
ATOM   4444  H01 WTR   998      -2.996 -16.042 -13.201
ATOM   4445  H02 WTR   998      -2.374 -16.040 -11.821
TER   
ATOM   4446  O00 WTR   999     -13.138 -17.991   7.212
ATOM   4447  H01 WTR   999     -12.422 -18.573   6.959
ATOM   4448  H02 WTR   999     -13.772 -18.563   7.644
TER   
ATOM   4449  O00 WTR  1000      -0.153  -8.608  12.489
ATOM   4450  H01 WTR  1000       0.340  -8.327  11.719
ATOM   4451  H02 WTR  1000      -0.609  -7.819  12.783
TER   
ATOM   4452  O00 WTR  1001      -5.966 -21.957 -11.558
ATOM   4453  H01 WTR  1001      -5.551 -22.138 -12.401
ATOM   4454  H02 WTR  1001      -6.092 -21.009 -11.550
TER   
ATOM   4455  O00 WTR  1002       4.768  -9.412   4.269
ATOM   4456  H01 WTR  1002       3.921  -9.662   3.900
ATOM   4457  H02 WTR  1002       5.396  -9.588   3.569
TER   
ATOM   4458  O00 WTR  1003      12.206  -0.946  15.337
ATOM   4459  H01 WTR  1003      12.807  -0.729  16.049
ATOM   4460  H02 WTR  1003      12.040  -1.883  15.440
TER   
ATOM   4461  O00 WTR  1004      -0.279 -12.200   7.749
ATOM   4462  H01 WTR  1004       0.359 -12.239   7.037
ATOM   4463  H02 WTR  1004      -1.065 -12.611   7.390
TER   
ATOM   4464  O00 WTR  1005      -0.274 -13.429  12.652
ATOM   4465  H01 WTR  1005       0.278 -13.822  13.328
ATOM   4466  H02 WTR  1005      -0.080 -13.934  11.861
TER   
ATOM   4467  O00 WTR  1006       5.352 -13.455  12.857
ATOM   4468  H01 WTR  1006       6.296 -13.614  12.833
ATOM   4469  H02 WTR  1006       5.246 -12.582  12.480
TER   
ATOM   4470  O00 WTR  1007      15.059  -8.338  13.457
ATOM   4471  H01 WTR  1007      15.722  -8.969  13.177
ATOM   4472  H02 WTR  1007      15.541  -7.518  13.569
TER   
ATOM   4473  O00 WTR  1008       0.428 -12.505  17.389
ATOM   4474  H01 WTR  1008       0.975 -11.764  17.648
ATOM   4475  H02 WTR  1008       0.665 -12.671  16.477
TER   
ATOM   4476  O00 WTR  1009       2.447 -13.915   9.480
ATOM   4477  H01 WTR  1009       3.191 -14.056   8.893
ATOM   4478  H02 WTR  1009       2.181 -13.010   9.317
TER   
ATOM   4479  O00 WTR  1010      10.083 -21.878  13.926
ATOM   4480  H01 WTR  1010       9.893 -21.865  14.864
ATOM   4481  H02 WTR  1010       9.733 -21.050  13.598
TER   
ATOM   4482  O00 WTR  1011       8.200 -19.227  12.162
ATOM   4483  H01 WTR  1011       8.438 -19.275  11.236
ATOM   4484  H02 WTR  1011       8.232 -18.293  12.370
TER   
ATOM   4485  O00 WTR  1012       5.711  -5.777   7.692
ATOM   4486  H01 WTR  1012       5.701  -6.734   7.727
ATOM   4487  H02 WTR  1012       6.306  -5.570   6.972
TER   
ATOM   4488  O00 WTR  1013       9.176 -14.702   7.904
ATOM   4489  H01 WTR  1013       8.823 -14.506   7.036
ATOM   4490  H02 WTR  1013      10.100 -14.461   7.848
TER   
ATOM   4491  O00 WTR  1014       7.670  -5.664   9.762
ATOM   4492  H01 WTR  1014       7.092  -5.781   9.009
ATOM   4493  H02 WTR  1014       7.313  -6.249  10.431
TER   
ATOM   4494  O00 WTR  1015       6.164  -4.212  12.297
ATOM   4495  H01 WTR  1015       6.301  -5.095  12.639
ATOM   4496  H02 WTR  1015       5.919  -4.344  11.382
TER   
ATOM   4497  O00 WTR  1016      15.715 -10.683  18.802
ATOM   4498  H01 WTR  1016      16.190 -11.214  19.441
ATOM   4499  H02 WTR  1016      15.022 -11.259  18.478
TER   
ATOM   4500  O00 WTR  1017       8.665 -16.207  11.745
ATOM   4501  H01 WTR  1017       8.188 -16.040  10.932
ATOM   4502  H02 WTR  1017       9.587 -16.177  11.492
TER   
ATOM   4503  O00 WTR  1018       7.410 -11.071 -10.938
ATOM   4504  H01 WTR  1018       8.032 -11.703 -11.300
ATOM   4505  H02 WTR  1018       7.910 -10.598 -10.273
TER   
ATOM   4506  O00 WTR  1019      -8.634  -3.729  15.739
ATOM   4507  H01 WTR  1019      -7.926  -3.145  16.011
ATOM   4508  H02 WTR  1019      -9.374  -3.147  15.567
TER   
ATOM   4509  O00 WTR  1020      -5.197   2.949   1.273
ATOM   4510  H01 WTR  1020      -4.493   3.578   1.116
ATOM   4511  H02 WTR  1020      -5.396   2.590   0.408
TER   
ATOM   4512  O00 WTR  1021      -8.459   1.706   5.368
ATOM   4513  H01 WTR  1021      -7.793   2.020   4.757
ATOM   4514  H02 WTR  1021      -8.895   0.992   4.903
TER   
ATOM   4515  O00 WTR  1022      -5.337   4.852   5.226
ATOM   4516  H01 WTR  1022      -4.717   4.993   4.510
ATOM   4517  H02 WTR  1022      -5.900   5.626   5.211
TER   
ATOM   4518  O00 WTR  1023     -12.714  -4.782   4.459
ATOM   4519  H01 WTR  1023     -11.918  -4.705   4.985
ATOM   4520  H02 WTR  1023     -13.156  -5.557   4.805
TER   
ATOM   4521  O00 WTR  1024     -12.480  -2.068   8.676
ATOM   4522  H01 WTR  1024     -12.576  -1.836   9.600
ATOM   4523  H02 WTR  1024     -13.248  -2.607   8.483
TER   
ATOM   4524  O00 WTR  1025      -6.435  -0.802  10.588
ATOM   4525  H01 WTR  1025      -6.705  -1.159  11.434
ATOM   4526  H02 WTR  1025      -7.244  -0.474  10.196
TER   
ATOM   4527  O00 WTR  1026      -8.566 -21.991   5.917
ATOM   4528  H01 WTR  1026      -8.397 -22.778   5.400
ATOM   4529  H02 WTR  1026      -8.164 -22.171   6.767
TER   
ATOM   4530  O00 WTR  1027      -9.436   2.140  15.355
ATOM   4531  H01 WTR  1027     -10.286   2.407  15.005
ATOM   4532  H02 WTR  1027      -8.802   2.677  14.881
TER   
ATOM   4533  O00 WTR  1028     -20.952  -6.072   5.170
ATOM   4534  H01 WTR  1028     -21.823  -6.389   4.930
ATOM   4535  H02 WTR  1028     -20.521  -6.830   5.565
TER   
ATOM   4536  O00 WTR  1029      -6.833   3.120   3.556
ATOM   4537  H01 WTR  1029      -6.392   3.687   4.188
ATOM   4538  H02 WTR  1029      -6.378   3.283   2.729
TER   
ATOM   4539  O00 WTR  1030     -11.020  -4.229   6.579
ATOM   4540  H01 WTR  1030     -11.007  -3.273   6.632
ATOM   4541  H02 WTR  1030     -10.275  -4.448   6.018
TER   
ATOM   4542  O00 WTR  1031     -10.676  -1.296   6.435
ATOM   4543  H01 WTR  1031     -10.400  -0.893   5.612
ATOM   4544  H02 WTR  1031     -11.279  -0.661   6.822
TER   
ATOM   4545  O00 WTR  1032     -11.549   0.808   8.748
ATOM   4546  H01 WTR  1032     -11.482  -0.137   8.890
ATOM   4547  H02 WTR  1032     -12.043   1.129   9.502
TER   
ATOM   4548  O00 WTR  1033     -14.592 -10.923   4.424
ATOM   4549  H01 WTR  1033     -14.443 -11.867   4.361
ATOM   4550  H02 WTR  1033     -14.946 -10.678   3.569
TER   
ATOM   4551  O00 WTR  1034      -1.875  -9.573  14.575
ATOM   4552  H01 WTR  1034      -1.438  -9.183  13.818
ATOM   4553  H02 WTR  1034      -2.732  -9.147  14.602
TER   
ATOM   4554  O00 WTR  1035     -14.187   0.408  12.546
ATOM   4555  H01 WTR  1035     -14.949   0.632  13.081
ATOM   4556  H02 WTR  1035     -13.435   0.627  13.096
TER   
ATOM   4557  O00 WTR  1036      -9.784  -4.600  18.881
ATOM   4558  H01 WTR  1036     -10.001  -3.687  19.069
ATOM   4559  H02 WTR  1036      -8.834  -4.602  18.761
TER   
ATOM   4560  O00 WTR  1037     -13.486  -1.562  11.103
ATOM   4561  H01 WTR  1037     -12.988  -2.129  11.691
ATOM   4562  H02 WTR  1037     -13.880  -0.905  11.677
TER   
ATOM   4563  O00 WTR  1038      -9.213  -1.737  11.657
ATOM   4564  H01 WTR  1038      -9.993  -2.255  11.854
ATOM   4565  H02 WTR  1038      -9.066  -1.871  10.721
TER   
ATOM   4566  O00 WTR  1039      -1.531   3.744   1.951
ATOM   4567  H01 WTR  1039      -2.160   4.232   1.420
ATOM   4568  H02 WTR  1039      -2.067   3.284   2.596
TER   
ATOM   4569  O00 WTR  1040      -9.233  -2.081   9.000
ATOM   4570  H01 WTR  1040      -9.574  -1.821   8.144
ATOM   4571  H02 WTR  1040      -8.879  -2.959   8.859
TER   
ATOM   4572  O00 WTR  1041      -4.569   5.318   7.692
ATOM   4573  H01 WTR  1041      -4.918   5.187   6.811
ATOM   4574  H02 WTR  1041      -4.480   6.267   7.777
TER   
ATOM   4575  O00 WTR  1042      -8.140   3.517   9.282
ATOM   4576  H01 WTR  1042      -7.822   4.162   8.650
ATOM   4577  H02 WTR  1042      -8.033   2.675   8.840
TER   
ATOM   4578  O00 WTR  1043      13.655   1.248   3.977
ATOM   4579  H01 WTR  1043      13.190   2.031   3.682
ATOM   4580  H02 WTR  1043      14.577   1.435   3.796
TER   
ATOM   4581  O00 WTR  1044     -13.003   4.158  -7.219
ATOM   4582  H01 WTR  1044     -12.187   3.657  -7.217
ATOM   4583  H02 WTR  1044     -12.912   4.761  -7.957
TER   
ATOM   4584  O00 WTR  1045      -1.504   4.608   5.446
ATOM   4585  H01 WTR  1045      -2.188   4.103   5.007
ATOM   4586  H02 WTR  1045      -1.545   5.473   5.038
TER   
ATOM   4587  O00 WTR  1046      -0.005 -24.348   9.585
ATOM   4588  H01 WTR  1046      -0.559 -24.411  10.363
ATOM   4589  H02 WTR  1046      -0.150 -23.460   9.258
TER   
ATOM   4590  O00 WTR  1047      -8.854 -20.039   1.710
ATOM   4591  H01 WTR  1047      -9.510 -19.954   1.018
ATOM   4592  H02 WTR  1047      -8.430 -19.182   1.745
TER   
ATOM   4593  O00 WTR  1048       5.607   1.682  14.536
ATOM   4594  H01 WTR  1048       5.988   2.211  15.237
ATOM   4595  H02 WTR  1048       6.292   1.052  14.312
TER   
ATOM   4596  O00 WTR  1049       3.768  -8.656  13.277
ATOM   4597  H01 WTR  1049       3.227  -8.772  14.058
ATOM   4598  H02 WTR  1049       3.466  -7.831  12.896
TER   
ATOM   4599  O00 WTR  1050      10.166   0.612  12.264
ATOM   4600  H01 WTR  1050      10.640   1.443  12.238
ATOM   4601  H02 WTR  1050      10.200   0.345  13.183
TER   
ATOM   4602  O00 WTR  1051      12.131   2.668  12.207
ATOM   4603  H01 WTR  1051      12.121   2.603  11.252
ATOM   4604  H02 WTR  1051      13.024   2.426  12.455
TER   
ATOM   4605  O00 WTR  1052     -13.056 -23.782  15.075
ATOM   4606  H01 WTR  1052     -12.860 -23.461  14.195
ATOM   4607  H02 WTR  1052     -13.860 -23.327  15.323
TER   
ATOM   4608  O00 WTR  1053       5.804  -7.562 -13.192
ATOM   4609  H01 WTR  1053       5.890  -6.957 -12.456
ATOM   4610  H02 WTR  1053       4.955  -7.349 -13.580
TER   
ATOM   4611  O00 WTR  1054       2.380 -21.316   1.593
ATOM   4612  H01 WTR  1054       2.381 -21.307   0.636
ATOM   4613  H02 WTR  1054       3.278 -21.091   1.836
TER   
ATOM   4614  O00 WTR  1055       6.332   3.059  11.965
ATOM   4615  H01 WTR  1055       6.145   2.526  12.738
ATOM   4616  H02 WTR  1055       6.854   3.789  12.297
TER   
ATOM   4617  O00 WTR  1056      11.444  -3.412  14.529
ATOM   4618  H01 WTR  1056      10.584  -3.813  14.408
ATOM   4619  H02 WTR  1056      12.062  -4.063  14.197
TER   
ATOM   4620  O00 WTR  1057      13.372  -0.433  12.956
ATOM   4621  H01 WTR  1057      12.744  -0.525  12.240
ATOM   4622  H02 WTR  1057      12.896  -0.728  13.732
TER   
ATOM   4623  O00 WTR  1058     -12.097   3.375 -12.034
ATOM   4624  H01 WTR  1058     -13.007   3.659 -12.125
ATOM   4625  H02 WTR  1058     -12.156   2.497 -11.659
TER   
ATOM   4626  O00 WTR  1059       9.862  -5.086   7.435
ATOM   4627  H01 WTR  1059       9.471  -5.642   6.761
ATOM   4628  H02 WTR  1059      10.274  -5.700   8.043
TER   
ATOM   4629  O00 WTR  1060     -23.170  -5.951   8.803
ATOM   4630  H01 WTR  1060     -22.217  -5.858   8.772
ATOM   4631  H02 WTR  1060     -23.325  -6.884   8.656
TER   
ATOM   4632  O00 WTR  1061       3.028   1.139  12.159
ATOM   4633  H01 WTR  1061       2.783   0.498  11.492
ATOM   4634  H02 WTR  1061       2.370   1.033  12.847
TER   
ATOM   4635  O00 WTR  1062      -5.833  -8.723  -8.736
ATOM   4636  H01 WTR  1062      -5.381  -9.445  -9.172
ATOM   4637  H02 WTR  1062      -6.428  -9.150  -8.119
TER   
ATOM   4638  O00 WTR  1063       8.971   3.036   9.351
ATOM   4639  H01 WTR  1063       9.608   2.322   9.315
ATOM   4640  H02 WTR  1063       8.447   2.851  10.130
TER   
ATOM   4641  O00 WTR  1064       9.940   3.255  14.076
ATOM   4642  H01 WTR  1064      10.274   3.219  14.973
ATOM   4643  H02 WTR  1064      10.671   3.599  13.562
TER   
ATOM   4644  O00 WTR  1065      -7.989   9.492  16.024
ATOM   4645  H01 WTR  1065      -8.495   8.993  16.665
ATOM   4646  H02 WTR  1065      -7.599  10.206  16.529
TER   
ATOM   4647  O00 WTR  1066      -3.307 -11.949   4.362
ATOM   4648  H01 WTR  1066      -4.094 -11.674   3.890
ATOM   4649  H02 WTR  1066      -2.643 -11.305   4.117
TER   
ATOM   4650  O00 WTR  1067      -1.060  -2.350  13.318
ATOM   4651  H01 WTR  1067      -1.101  -1.611  12.711
ATOM   4652  H02 WTR  1067      -0.126  -2.537  13.406
TER   
ATOM   4653  O00 WTR  1068       7.678  -0.664  11.442
ATOM   4654  H01 WTR  1068       8.156   0.164  11.491
ATOM   4655  H02 WTR  1068       7.026  -0.525  10.755
TER   
ATOM   4656  O00 WTR  1069      -5.992 -11.392   3.427
ATOM   4657  H01 WTR  1069      -6.730 -10.938   3.832
ATOM   4658  H02 WTR  1069      -5.804 -10.887   2.636
TER   
ATOM   4659  O00 WTR  1070       3.627 -15.264  11.649
ATOM   4660  H01 WTR  1070       4.253 -14.680  12.076
ATOM   4661  H02 WTR  1070       2.981 -14.677  11.257
TER   
ATOM   4662  O00 WTR  1071       2.567  -6.095  12.886
ATOM   4663  H01 WTR  1071       3.148  -5.585  13.451
ATOM   4664  H02 WTR  1071       1.792  -6.259  13.424
TER   
ATOM   4665  O00 WTR  1072       7.049  -0.460  13.935
ATOM   4666  H01 WTR  1072       7.232  -0.915  13.113
ATOM   4667  H02 WTR  1072       7.893  -0.430  14.386
TER   
ATOM   4668  O00 WTR  1073     -10.415 -12.944  -7.408
ATOM   4669  H01 WTR  1073      -9.495 -13.207  -7.379
ATOM   4670  H02 WTR  1073     -10.644 -12.771  -6.495
TER   
ATOM   4671  O00 WTR  1074      -3.177 -15.427  -1.444
ATOM   4672  H01 WTR  1074      -3.251 -16.031  -0.706
ATOM   4673  H02 WTR  1074      -2.267 -15.508  -1.730
TER   
ATOM   4674  O00 WTR  1075      -3.263 -17.190   0.569
ATOM   4675  H01 WTR  1075      -3.790 -17.081   1.360
ATOM   4676  H02 WTR  1075      -2.385 -16.906   0.824
TER   
ATOM   4677  O00 WTR  1076      15.802   9.770   8.375
ATOM   4678  H01 WTR  1076      15.305   9.262   9.017
ATOM   4679  H02 WTR  1076      16.719   9.595   8.589
TER   
ATOM   4680  O00 WTR  1077     -10.092 -17.908  -8.671
ATOM   4681  H01 WTR  1077      -9.775 -17.431  -7.905
ATOM   4682  H02 WTR  1077     -10.662 -18.588  -8.312
TER   
ATOM   4683  O00 WTR  1078      -9.411 -21.765  -0.821
ATOM   4684  H01 WTR  1078      -8.680 -21.321  -1.249
ATOM   4685  H02 WTR  1078      -9.929 -21.058  -0.435
TER   
ATOM   4686  O00 WTR  1079     -11.703 -20.458  -4.866
ATOM   4687  H01 WTR  1079     -11.084 -21.179  -4.983
ATOM   4688  H02 WTR  1079     -12.487 -20.871  -4.503
TER   
ATOM   4689  O00 WTR  1080       9.403 -20.064  -5.728
ATOM   4690  H01 WTR  1080       9.131 -19.809  -4.847
ATOM   4691  H02 WTR  1080       8.583 -20.196  -6.204
TER   
ATOM   4692  O00 WTR  1081      -5.244 -23.567   1.246
ATOM   4693  H01 WTR  1081      -5.448 -22.675   0.968
ATOM   4694  H02 WTR  1081      -6.023 -23.854   1.723
TER   
ATOM   4695  O00 WTR  1082     -10.717  -8.551  -3.879
ATOM   4696  H01 WTR  1082     -10.635  -7.812  -4.483
ATOM   4697  H02 WTR  1082     -11.612  -8.866  -4.005
TER   
ATOM   4698  O00 WTR  1083      -5.043 -17.408  -4.927
ATOM   4699  H01 WTR  1083      -5.031 -17.186  -5.858
ATOM   4700  H02 WTR  1083      -5.962 -17.601  -4.740
TER   
ATOM   4701  O00 WTR  1084      -9.327 -10.658  -9.405
ATOM   4702  H01 WTR  1084      -9.512 -11.545  -9.712
ATOM   4703  H02 WTR  1084     -10.085 -10.426  -8.869
TER   
ATOM   4704  O00 WTR  1085      -5.736  11.704  15.479
ATOM   4705  H01 WTR  1085      -6.170  12.116  14.732
ATOM   4706  H02 WTR  1085      -5.458  12.436  16.029
TER   
ATOM   4707  O00 WTR  1086      -7.430  -7.176 -10.444
ATOM   4708  H01 WTR  1086      -8.117  -6.643 -10.045
ATOM   4709  H02 WTR  1086      -6.978  -7.579  -9.703
TER   
ATOM   4710  O00 WTR  1087       5.847 -17.991 -10.555
ATOM   4711  H01 WTR  1087       5.580 -18.736 -10.017
ATOM   4712  H02 WTR  1087       5.141 -17.354 -10.450
TER   
ATOM   4713  O00 WTR  1088      -7.377 -16.753 -12.561
ATOM   4714  H01 WTR  1088      -8.018 -17.416 -12.307
ATOM   4715  H02 WTR  1088      -7.715 -16.393 -13.381
TER   
ATOM   4716  O00 WTR  1089      -2.849 -13.609   2.243
ATOM   4717  H01 WTR  1089      -2.899 -13.075   3.036
ATOM   4718  H02 WTR  1089      -2.169 -13.191   1.715
TER   
ATOM   4719  O00 WTR  1090      -7.679 -18.428  -4.248
ATOM   4720  H01 WTR  1090      -8.615 -18.260  -4.135
ATOM   4721  H02 WTR  1090      -7.639 -19.144  -4.881
TER   
ATOM   4722  O00 WTR  1091     -10.602 -12.756  -4.841
ATOM   4723  H01 WTR  1091     -10.074 -13.550  -4.931
ATOM   4724  H02 WTR  1091      -9.966 -12.065  -4.657
TER   
ATOM   4725  O00 WTR  1092      -8.532  -6.770   0.781
ATOM   4726  H01 WTR  1092      -7.857  -7.256   1.256
ATOM   4727  H02 WTR  1092      -8.923  -7.415   0.192
TER   
ATOM   4728  O00 WTR  1093      -7.088  -3.432  -6.861
ATOM   4729  H01 WTR  1093      -7.532  -4.257  -6.663
ATOM   4730  H02 WTR  1093      -6.533  -3.634  -7.615
TER   
ATOM   4731  O00 WTR  1094      -6.099 -10.143   0.884
ATOM   4732  H01 WTR  1094      -5.282  -9.777   0.545
ATOM   4733  H02 WTR  1094      -6.724 -10.041   0.166
TER   
ATOM   4734  O00 WTR  1095     -14.282 -19.973  -7.437
ATOM   4735  H01 WTR  1095     -14.250 -19.477  -6.618
ATOM   4736  H02 WTR  1095     -15.206 -19.963  -7.687
TER   
ATOM   4737  O00 WTR  1096      -8.113 -20.410  -6.175
ATOM   4738  H01 WTR  1096      -7.460 -21.043  -6.473
ATOM   4739  H02 WTR  1096      -8.747 -20.932  -5.684
TER   
ATOM   4740  O00 WTR  1097       1.428 -10.491  -8.736
ATOM   4741  H01 WTR  1097       0.624 -11.008  -8.690
ATOM   4742  H02 WTR  1097       1.403  -9.939  -7.955
TER   
ATOM   4743  O00 WTR  1098      -1.977  -8.179  -8.673
ATOM   4744  H01 WTR  1098      -2.326  -7.290  -8.738
ATOM   4745  H02 WTR  1098      -2.448  -8.671  -9.346
TER   
ATOM   4746  O00 WTR  1099     -11.983 -14.003  -1.100
ATOM   4747  H01 WTR  1099     -11.388 -13.302  -1.365
ATOM   4748  H02 WTR  1099     -12.599 -13.581  -0.501
TER   
ATOM   4749  O00 WTR  1100      10.574   4.103  19.974
ATOM   4750  H01 WTR  1100      11.308   4.349  20.536
ATOM   4751  H02 WTR  1100       9.797   4.399  20.449
TER   
ATOM   4752  O00 WTR  1101      -3.787 -26.923 -10.842
ATOM   4753  H01 WTR  1101      -3.768 -27.718 -10.309
ATOM   4754  H02 WTR  1101      -4.391 -26.340 -10.382
TER   
ATOM   4755  O00 WTR  1102      -7.778 -13.525  -7.512
ATOM   4756  H01 WTR  1102      -8.135 -13.125  -8.305
ATOM   4757  H02 WTR  1102      -6.958 -13.056  -7.355
TER   
ATOM   4758  O00 WTR  1103     -10.271 -11.382   2.529
ATOM   4759  H01 WTR  1103     -10.161 -11.357   3.480
ATOM   4760  H02 WTR  1103     -10.717 -12.212   2.361
TER   
ATOM   4761  O00 WTR  1104      -9.140 -13.398  -9.974
ATOM   4762  H01 WTR  1104      -8.244 -13.702 -10.120
ATOM   4763  H02 WTR  1104      -9.643 -14.198  -9.826
TER   
ATOM   4764  O00 WTR  1105       9.536   6.313  17.772
ATOM   4765  H01 WTR  1105       9.781   6.831  17.005
ATOM   4766  H02 WTR  1105      10.288   6.384  18.359
TER   
ATOM   4767  O00 WTR  1106      -2.386 -19.478  -9.332
ATOM   4768  H01 WTR  1106      -2.043 -19.684 -10.201
ATOM   4769  H02 WTR  1106      -2.361 -18.522  -9.285
TER   
ATOM   4770  O00 WTR  1107       1.210 -17.685  -0.621
ATOM   4771  H01 WTR  1107       1.571 -17.866  -1.489
ATOM   4772  H02 WTR  1107       0.874 -16.791  -0.682
TER   
ATOM   4773  O00 WTR  1108      -6.495 -12.755  -2.968
ATOM   4774  H01 WTR  1108      -5.861 -12.373  -2.361
ATOM   4775  H02 WTR  1108      -6.203 -13.660  -3.082
TER   
ATOM   4776  O00 WTR  1109      -0.756 -15.431   2.826
ATOM   4777  H01 WTR  1109      -1.507 -14.949   2.480
ATOM   4778  H02 WTR  1109      -0.015 -14.835   2.714
TER   
ATOM   4779  O00 WTR  1110       2.697 -17.527   2.100
ATOM   4780  H01 WTR  1110       2.992 -16.626   2.233
ATOM   4781  H02 WTR  1110       2.407 -17.552   1.188
TER   
ATOM   4782  O00 WTR  1111      -8.915 -17.964  -0.817
ATOM   4783  H01 WTR  1111      -8.795 -17.067  -1.128
ATOM   4784  H02 WTR  1111      -9.275 -18.433  -1.570
TER   
ATOM   4785  O00 WTR  1112      -0.823 -18.535  -6.716
ATOM   4786  H01 WTR  1112       0.029 -18.287  -6.357
ATOM   4787  H02 WTR  1112      -1.417 -18.508  -5.966
TER   
ATOM   4788  O00 WTR  1113      -7.306 -13.076   1.257
ATOM   4789  H01 WTR  1113      -7.123 -12.409   1.919
ATOM   4790  H02 WTR  1113      -6.450 -13.455   1.055
TER   
ATOM   4791  O00 WTR  1114     -10.904 -15.507 -10.025
ATOM   4792  H01 WTR  1114     -11.129 -15.480 -10.955
ATOM   4793  H02 WTR  1114     -10.741 -16.433  -9.844
TER   
ATOM   4794  O00 WTR  1115      -8.345 -15.819  -2.119
ATOM   4795  H01 WTR  1115      -8.464 -15.001  -1.636
ATOM   4796  H02 WTR  1115      -7.402 -15.870  -2.277
TER   
ATOM   4797  O00 WTR  1116      -6.790 -16.855  -8.786
ATOM   4798  H01 WTR  1116      -6.882 -16.147  -9.423
ATOM   4799  H02 WTR  1116      -7.616 -16.854  -8.304
TER   
ATOM   4800  O00 WTR  1117      -5.146 -16.630   2.321
ATOM   4801  H01 WTR  1117      -4.860 -17.263   2.980
ATOM   4802  H02 WTR  1117      -6.019 -16.929   2.065
TER   
ATOM   4803  O00 WTR  1118      -8.852 -10.645  -4.527
ATOM   4804  H01 WTR  1118      -8.182 -10.797  -3.861
ATOM   4805  H02 WTR  1118      -9.204  -9.779  -4.322
TER   
ATOM   4806  O00 WTR  1119     -13.309 -13.325  -4.218
ATOM   4807  H01 WTR  1119     -12.472 -12.887  -4.373
ATOM   4808  H02 WTR  1119     -13.074 -14.238  -4.054
TER   
ATOM   4809  O00 WTR  1120     -14.000 -16.391  -6.997
ATOM   4810  H01 WTR  1120     -13.486 -15.619  -7.235
ATOM   4811  H02 WTR  1120     -14.439 -16.647  -7.808
TER   
ATOM   4812  O00 WTR  1121      -6.735  -9.653  -2.624
ATOM   4813  H01 WTR  1121      -6.495  -8.728  -2.674
ATOM   4814  H02 WTR  1121      -5.899 -10.119  -2.651
TER   
ATOM   4815  O00 WTR  1122      -4.656 -12.111  -5.136
ATOM   4816  H01 WTR  1122      -5.283 -12.279  -4.432
ATOM   4817  H02 WTR  1122      -4.599 -11.157  -5.185
TER   
ATOM   4818  O00 WTR  1123       0.068 -18.108   2.989
ATOM   4819  H01 WTR  1123      -0.234 -17.201   2.939
ATOM   4820  H02 WTR  1123       0.961 -18.082   2.644
TER   
ATOM   4821  O00 WTR  1124     -11.756  -3.103  12.468
ATOM   4822  H01 WTR  1124     -11.986  -3.926  12.037
ATOM   4823  H02 WTR  1124     -12.002  -3.236  13.384
TER   
ATOM   4824  O00 WTR  1125       1.166  -1.922  20.287
ATOM   4825  H01 WTR  1125       1.952  -1.912  20.833
ATOM   4826  H02 WTR  1125       1.049  -1.010  20.019
TER   
ATOM   4827  O00 WTR  1126     -11.723  -6.357  -0.567
ATOM   4828  H01 WTR  1126     -11.086  -7.071  -0.548
ATOM   4829  H02 WTR  1126     -11.508  -5.866  -1.361
TER   
ATOM   4830  O00 WTR  1127      -4.912 -19.493  -8.281
ATOM   4831  H01 WTR  1127      -5.230 -18.601  -8.423
ATOM   4832  H02 WTR  1127      -4.061 -19.517  -8.718
TER   
ATOM   4833  O00 WTR  1128      -5.263 -15.151  -3.074
ATOM   4834  H01 WTR  1128      -4.411 -15.078  -2.645
ATOM   4835  H02 WTR  1128      -5.137 -15.821  -3.746
TER   
ATOM   4836  O00 WTR  1129      -4.140  -9.622  -4.850
ATOM   4837  H01 WTR  1129      -3.765  -9.498  -3.978
ATOM   4838  H02 WTR  1129      -3.385  -9.615  -5.439
TER   
ATOM   4839  O00 WTR  1130      -7.722 -20.493  -2.660
ATOM   4840  H01 WTR  1130      -7.635 -19.605  -3.005
ATOM   4841  H02 WTR  1130      -7.040 -20.993  -3.109
TER   
ATOM   4842  O00 WTR  1131      -7.873 -17.383   1.519
ATOM   4843  H01 WTR  1131      -8.468 -16.764   1.941
ATOM   4844  H02 WTR  1131      -8.297 -17.593   0.686
TER   
ATOM   4845  O00 WTR  1132       5.878 -14.940  -5.057
ATOM   4846  H01 WTR  1132       6.477 -14.546  -5.691
ATOM   4847  H02 WTR  1132       5.940 -15.881  -5.222
TER   
ATOM   4848  O00 WTR  1133       6.296 -17.634  -5.011
ATOM   4849  H01 WTR  1133       6.329 -17.803  -4.069
ATOM   4850  H02 WTR  1133       7.214 -17.596  -5.279
TER   
ATOM   4851  O00 WTR  1134       4.017 -11.177  -3.618
ATOM   4852  H01 WTR  1134       3.759 -12.059  -3.886
ATOM   4853  H02 WTR  1134       3.212 -10.785  -3.278
TER   
ATOM   4854  O00 WTR  1135      -3.514 -15.255   6.510
ATOM   4855  H01 WTR  1135      -4.135 -14.932   5.858
ATOM   4856  H02 WTR  1135      -3.204 -16.088   6.154
TER   
ATOM   4857  O00 WTR  1136       0.590 -15.505  -4.116
ATOM   4858  H01 WTR  1136       0.838 -16.384  -4.401
ATOM   4859  H02 WTR  1136      -0.144 -15.266  -4.682
TER   
ATOM   4860  O00 WTR  1137       4.981 -15.695  -0.312
ATOM   4861  H01 WTR  1137       4.337 -15.061   0.002
ATOM   4862  H02 WTR  1137       5.128 -16.278   0.433
TER   
ATOM   4863  O00 WTR  1138       7.578 -13.775  -7.091
ATOM   4864  H01 WTR  1138       8.282 -13.343  -6.607
ATOM   4865  H02 WTR  1138       8.030 -14.362  -7.698
TER   
ATOM   4866  O00 WTR  1139       8.829 -19.594   2.762
ATOM   4867  H01 WTR  1139       8.894 -18.639   2.760
ATOM   4868  H02 WTR  1139       8.925 -19.843   1.843
TER   
ATOM   4869  O00 WTR  1140       1.939  -8.813  -6.503
ATOM   4870  H01 WTR  1140       2.776  -9.270  -6.586
ATOM   4871  H02 WTR  1140       1.819  -8.701  -5.560
TER   
ATOM   4872  O00 WTR  1141      11.386 -13.351  -9.563
ATOM   4873  H01 WTR  1141      11.016 -13.795 -10.326
ATOM   4874  H02 WTR  1141      12.301 -13.634  -9.541
TER   
ATOM   4875  O00 WTR  1142       4.510  -9.974  -6.310
ATOM   4876  H01 WTR  1142       4.488 -10.334  -5.423
ATOM   4877  H02 WTR  1142       5.021 -10.608  -6.814
TER   
ATOM   4878  O00 WTR  1143     -12.327  -9.816   3.693
ATOM   4879  H01 WTR  1143     -13.118 -10.303   3.923
ATOM   4880  H02 WTR  1143     -11.866 -10.384   3.076
TER   
ATOM   4881  O00 WTR  1144       1.599   8.400  19.967
ATOM   4882  H01 WTR  1144       0.770   8.075  20.319
ATOM   4883  H02 WTR  1144       1.695   9.274  20.346
TER   
ATOM   4884  O00 WTR  1145       6.512 -22.101   0.998
ATOM   4885  H01 WTR  1145       5.837 -22.548   0.487
ATOM   4886  H02 WTR  1145       7.313 -22.595   0.822
TER   
ATOM   4887  O00 WTR  1146       9.976 -13.089 -14.010
ATOM   4888  H01 WTR  1146      10.104 -12.833 -14.923
ATOM   4889  H02 WTR  1146      10.824 -13.438 -13.736
TER   
ATOM   4890  O00 WTR  1147       8.832 -23.397   0.974
ATOM   4891  H01 WTR  1147       9.000 -24.212   1.446
ATOM   4892  H02 WTR  1147       8.897 -23.638   0.049
TER   
ATOM   4893  O00 WTR  1148       1.628 -17.975  -5.378
ATOM   4894  H01 WTR  1148       2.319 -18.147  -6.018
ATOM   4895  H02 WTR  1148       1.723 -18.674  -4.731
TER   
ATOM   4896  O00 WTR  1149      -0.860 -12.188  -8.009
ATOM   4897  H01 WTR  1149      -1.002 -11.488  -7.372
ATOM   4898  H02 WTR  1149      -0.782 -12.982  -7.479
TER   
ATOM   4899  O00 WTR  1150       5.902 -11.719  10.123
ATOM   4900  H01 WTR  1150       5.119 -11.539   9.601
ATOM   4901  H02 WTR  1150       5.774 -11.215  10.927
TER   
ATOM   4902  O00 WTR  1151       8.939  -6.221  -7.324
ATOM   4903  H01 WTR  1151       8.290  -6.560  -6.708
ATOM   4904  H02 WTR  1151       9.753  -6.663  -7.082
TER   
ATOM   4905  O00 WTR  1152       5.977 -21.665  -4.324
ATOM   4906  H01 WTR  1152       5.192 -21.806  -3.796
ATOM   4907  H02 WTR  1152       6.153 -20.728  -4.248
TER   
ATOM   4908  O00 WTR  1153       7.097 -13.789   1.283
ATOM   4909  H01 WTR  1153       6.980 -13.352   2.127
ATOM   4910  H02 WTR  1153       6.511 -14.544   1.320
TER   
ATOM   4911  O00 WTR  1154       9.062 -14.045  -2.704
ATOM   4912  H01 WTR  1154       9.219 -13.434  -1.984
ATOM   4913  H02 WTR  1154       8.516 -14.731  -2.321
TER   
ATOM   4914  O00 WTR  1155       9.454 -13.058  -0.094
ATOM   4915  H01 WTR  1155       8.703 -13.603   0.138
ATOM   4916  H02 WTR  1155       9.079 -12.195  -0.271
TER   
ATOM   4917  O00 WTR  1156      -0.798 -15.943 -11.067
ATOM   4918  H01 WTR  1156      -1.268 -16.211 -10.277
ATOM   4919  H02 WTR  1156      -0.301 -15.170 -10.800
TER   
ATOM   4920  O00 WTR  1157      -0.478 -19.492   0.510
ATOM   4921  H01 WTR  1157       0.074 -18.872   0.033
ATOM   4922  H02 WTR  1157      -0.404 -19.223   1.426
TER   
ATOM   4923  O00 WTR  1158       1.094 -19.873 -10.000
ATOM   4924  H01 WTR  1158       1.724 -20.573 -10.174
ATOM   4925  H02 WTR  1158       0.429 -20.282  -9.446
TER   
ATOM   4926  O00 WTR  1159      -0.961 -14.368  -6.091
ATOM   4927  H01 WTR  1159      -1.118 -13.735  -5.389
ATOM   4928  H02 WTR  1159      -1.831 -14.697  -6.316
TER   
ATOM   4929  O00 WTR  1160      10.992 -14.048  -6.512
ATOM   4930  H01 WTR  1160      10.335 -13.552  -6.024
ATOM   4931  H02 WTR  1160      10.747 -13.934  -7.430
TER   
ATOM   4932  O00 WTR  1161      11.344  -7.565  -6.751
ATOM   4933  H01 WTR  1161      11.860  -7.360  -5.971
ATOM   4934  H02 WTR  1161      11.916  -7.337  -7.484
TER   
ATOM   4935  O00 WTR  1162       9.236 -19.879   0.269
ATOM   4936  H01 WTR  1162      10.149 -19.680   0.478
ATOM   4937  H02 WTR  1162       9.264 -20.757  -0.113
TER   
ATOM   4938  O00 WTR  1163       5.925 -11.485  -8.239
ATOM   4939  H01 WTR  1163       6.527 -12.215  -8.094
ATOM   4940  H02 WTR  1163       6.116 -11.189  -9.129
TER   
ATOM   4941  O00 WTR  1164       4.680 -19.917  -8.654
ATOM   4942  H01 WTR  1164       4.023 -19.238  -8.501
ATOM   4943  H02 WTR  1164       4.230 -20.568  -9.193
TER   
ATOM   4944  O00 WTR  1165      10.792 -17.312  -2.053
ATOM   4945  H01 WTR  1165      10.765 -16.719  -2.804
ATOM   4946  H02 WTR  1165       9.921 -17.244  -1.662
TER   
ATOM   4947  O00 WTR  1166      11.181 -13.182   2.073
ATOM   4948  H01 WTR  1166      10.485 -13.260   1.420
ATOM   4949  H02 WTR  1166      11.780 -13.900   1.872
TER   
ATOM   4950  O00 WTR  1167      -0.326 -15.403  -1.242
ATOM   4951  H01 WTR  1167       0.271 -14.904  -0.684
ATOM   4952  H02 WTR  1167       0.093 -15.403  -2.102
TER   
ATOM   4953  O00 WTR  1168       5.084 -12.082 -13.916
ATOM   4954  H01 WTR  1168       4.133 -12.114 -14.023
ATOM   4955  H02 WTR  1168       5.232 -11.366 -13.299
TER   
ATOM   4956  O00 WTR  1169       8.198 -14.275   5.169
ATOM   4957  H01 WTR  1169       9.090 -13.970   5.001
ATOM   4958  H02 WTR  1169       7.642 -13.532   4.932
TER   
ATOM   4959  O00 WTR  1170       0.081 -15.386   5.574
ATOM   4960  H01 WTR  1170      -0.477 -15.242   4.810
ATOM   4961  H02 WTR  1170      -0.407 -16.007   6.115
TER   
ATOM   4962  O00 WTR  1171       6.087  -8.081  -7.679
ATOM   4963  H01 WTR  1171       5.479  -8.734  -7.333
ATOM   4964  H02 WTR  1171       5.639  -7.717  -8.443
TER   
ATOM   4965  O00 WTR  1172       9.176 -24.865  -1.232
ATOM   4966  H01 WTR  1172       9.415 -25.700  -0.829
ATOM   4967  H02 WTR  1172       8.405 -25.067  -1.763
TER   
ATOM   4968  O00 WTR  1173       3.140 -13.938  -4.322
ATOM   4969  H01 WTR  1173       2.356 -14.477  -4.428
ATOM   4970  H02 WTR  1173       3.838 -14.447  -4.735
TER   
ATOM   4971  O00 WTR  1174       8.577  -9.911  -4.191
ATOM   4972  H01 WTR  1174       8.017 -10.199  -3.470
ATOM   4973  H02 WTR  1174       8.194  -9.081  -4.475
TER   
ATOM   4974  O00 WTR  1175       0.293  13.361  10.256
ATOM   4975  H01 WTR  1175      -0.207  13.122   9.475
ATOM   4976  H02 WTR  1175       1.072  13.803   9.916
TER   
ATOM   4977  O00 WTR  1176      10.242 -11.135  -2.026
ATOM   4978  H01 WTR  1176       9.864 -10.895  -2.872
ATOM   4979  H02 WTR  1176      10.845 -10.420  -1.820
TER   
ATOM   4980  O00 WTR  1177       7.142 -15.933  -2.560
ATOM   4981  H01 WTR  1177       6.705 -15.593  -3.341
ATOM   4982  H02 WTR  1177       6.612 -15.613  -1.830
TER   
ATOM   4983  O00 WTR  1178       4.305  -6.543  -9.257
ATOM   4984  H01 WTR  1178       3.830  -7.295  -9.612
ATOM   4985  H02 WTR  1178       4.758  -6.167 -10.011
TER   
ATOM   4986  O00 WTR  1179       3.784 -17.607  -7.036
ATOM   4987  H01 WTR  1179       3.949 -16.973  -7.733
ATOM   4988  H02 WTR  1179       4.510 -17.486  -6.424
TER   
ATOM   4989  O00 WTR  1180       6.417 -10.552  -2.428
ATOM   4990  H01 WTR  1180       5.524 -10.444  -2.756
ATOM   4991  H02 WTR  1180       6.403 -11.392  -1.969
TER   
ATOM   4992  O00 WTR  1181     -14.124  -5.229  -8.191
ATOM   4993  H01 WTR  1181     -14.582  -5.046  -7.370
ATOM   4994  H02 WTR  1181     -13.264  -4.823  -8.081
TER   
ATOM   4995  O00 WTR  1182     -11.488   1.956  -8.014
ATOM   4996  H01 WTR  1182     -11.582   1.464  -8.830
ATOM   4997  H02 WTR  1182     -10.556   2.166  -7.966
TER   
ATOM   4998  O00 WTR  1183      -9.035  -1.669  -6.956
ATOM   4999  H01 WTR  1183      -8.867  -0.855  -7.430
ATOM   5000  H02 WTR  1183      -8.210  -2.152  -7.008
TER   
ATOM   5001  O00 WTR  1184     -13.163 -22.598  12.095
ATOM   5002  H01 WTR  1184     -13.239 -23.044  11.251
ATOM   5003  H02 WTR  1184     -12.222 -22.470  12.214
TER   
ATOM   5004  O00 WTR  1185       9.887  -3.036 -11.737
ATOM   5005  H01 WTR  1185       9.482  -3.792 -11.312
ATOM   5006  H02 WTR  1185      10.236  -3.382 -12.558
TER   
ATOM   5007  O00 WTR  1186      -8.243  -1.942  -9.744
ATOM   5008  H01 WTR  1186      -8.411  -2.884  -9.732
ATOM   5009  H02 WTR  1186      -7.394  -1.855 -10.178
TER   
ATOM   5010  O00 WTR  1187      -4.415 -11.776  -1.741
ATOM   5011  H01 WTR  1187      -4.301 -10.887  -1.406
ATOM   5012  H02 WTR  1187      -4.579 -12.307  -0.961
TER   
ATOM   5013  O00 WTR  1188       0.953   8.547  13.619
ATOM   5014  H01 WTR  1188       0.695   9.352  14.067
ATOM   5015  H02 WTR  1188       1.344   8.844  12.798
TER   
ATOM   5016  O00 WTR  1189     -11.240  -4.508  -8.082
ATOM   5017  H01 WTR  1189     -10.866  -4.935  -8.853
ATOM   5018  H02 WTR  1189     -11.158  -3.571  -8.264
TER   
ATOM   5019  O00 WTR  1190       3.665  12.840   7.578
ATOM   5020  H01 WTR  1190       3.813  13.568   8.182
ATOM   5021  H02 WTR  1190       4.405  12.877   6.972
TER   
ATOM   5022  O00 WTR  1191       0.933   0.544  13.717
ATOM   5023  H01 WTR  1191       1.242  -0.351  13.854
ATOM   5024  H02 WTR  1191       0.373   0.489  12.942
TER   
ATOM   5025  O00 WTR  1192       1.714 -19.860   5.187
ATOM   5026  H01 WTR  1192       1.237 -19.347   5.839
ATOM   5027  H02 WTR  1192       1.198 -19.768   4.386
TER   
ATOM   5028  O00 WTR  1193      -9.696  -8.210  -1.028
ATOM   5029  H01 WTR  1193      -9.672  -8.229  -1.985
ATOM   5030  H02 WTR  1193      -9.804  -9.126  -0.772
TER   
ATOM   5031  O00 WTR  1194     -11.217  -1.696  -8.310
ATOM   5032  H01 WTR  1194     -11.160  -1.292  -9.175
ATOM   5033  H02 WTR  1194     -10.338  -1.602  -7.942
TER   
ATOM   5034  O00 WTR  1195     -10.729  -1.107  -3.468
ATOM   5035  H01 WTR  1195     -10.131  -1.690  -3.936
ATOM   5036  H02 WTR  1195     -11.228  -0.671  -4.158
TER   
ATOM   5037  O00 WTR  1196       3.356 -16.201 -17.137
ATOM   5038  H01 WTR  1196       2.876 -17.006 -17.328
ATOM   5039  H02 WTR  1196       4.128 -16.491 -16.651
TER   
ATOM   5040  O00 WTR  1197      -9.599 -28.029  -7.271
ATOM   5041  H01 WTR  1197      -8.868 -28.373  -7.785
ATOM   5042  H02 WTR  1197     -10.014 -27.386  -7.846
TER   
ATOM   5043  O00 WTR  1198       0.941 -20.146  -3.545
ATOM   5044  H01 WTR  1198       0.596 -20.747  -4.205
ATOM   5045  H02 WTR  1198       0.225 -20.039  -2.919
TER   
ATOM   5046  O00 WTR  1199       5.263   7.002  18.118
ATOM   5047  H01 WTR  1199       4.905   6.116  18.056
ATOM   5048  H02 WTR  1199       5.994   7.008  17.500
TER   
ATOM   5049  O00 WTR  1200      10.884  -3.805  -4.924
ATOM   5050  H01 WTR  1200      10.955  -3.339  -5.757
ATOM   5051  H02 WTR  1200       9.950  -3.995  -4.835
TER   
ATOM   5052  O00 WTR  1201       9.613  10.867  14.077
ATOM   5053  H01 WTR  1201       9.039  11.298  14.710
ATOM   5054  H02 WTR  1201       9.030  10.605  13.364
TER   
ATOM   5055  O00 WTR  1202       5.763   3.201 -10.389
ATOM   5056  H01 WTR  1202       6.264   2.418 -10.618
ATOM   5057  H02 WTR  1202       5.849   3.773 -11.152
TER   
ATOM   5058  O00 WTR  1203       2.979   5.469  19.022
ATOM   5059  H01 WTR  1203       2.334   5.127  18.403
ATOM   5060  H02 WTR  1203       2.686   6.361  19.206
TER   
ATOM   5061  O00 WTR  1204      15.022   6.106  13.744
ATOM   5062  H01 WTR  1204      15.412   5.643  13.003
ATOM   5063  H02 WTR  1204      14.110   5.815  13.756
TER   
ATOM   5064  O00 WTR  1205       8.217  -3.719  -6.952
ATOM   5065  H01 WTR  1205       9.057  -3.384  -7.266
ATOM   5066  H02 WTR  1205       8.250  -4.658  -7.133
TER   
ATOM   5067  O00 WTR  1206      -5.173   7.264  17.449
ATOM   5068  H01 WTR  1206      -5.854   6.650  17.174
ATOM   5069  H02 WTR  1206      -5.448   8.106  17.087
TER   
ATOM   5070  O00 WTR  1207       0.513   3.989  13.680
ATOM   5071  H01 WTR  1207       0.493   4.842  14.114
ATOM   5072  H02 WTR  1207      -0.157   3.475  14.131
TER   
ATOM   5073  O00 WTR  1208       0.337 -13.671 -10.373
ATOM   5074  H01 WTR  1208      -0.177 -12.864 -10.383
ATOM   5075  H02 WTR  1208       1.129 -13.446  -9.883
TER   
ATOM   5076  O00 WTR  1209     -14.021   4.645  12.331
ATOM   5077  H01 WTR  1209     -13.375   3.994  12.057
ATOM   5078  H02 WTR  1209     -14.007   5.304  11.637
TER   
ATOM   5079  O00 WTR  1210       6.380  -3.765 -13.124
ATOM   5080  H01 WTR  1210       6.640  -2.894 -12.824
ATOM   5081  H02 WTR  1210       7.120  -4.068 -13.650
TER   
ATOM   5082  O00 WTR  1211      -6.212  -5.397 -14.678
ATOM   5083  H01 WTR  1211      -6.013  -4.943 -13.859
ATOM   5084  H02 WTR  1211      -7.092  -5.099 -14.910
TER   
ATOM   5085  O00 WTR  1212      -4.344   9.415  15.087
ATOM   5086  H01 WTR  1212      -3.567   9.566  15.627
ATOM   5087  H02 WTR  1212      -4.935  10.134  15.311
TER   
ATOM   5088  O00 WTR  1213      18.503   5.407  14.972
ATOM   5089  H01 WTR  1213      17.908   4.976  15.586
ATOM   5090  H02 WTR  1213      19.220   5.728  15.519
TER   
ATOM   5091  O00 WTR  1214      13.124 -15.022   5.343
ATOM   5092  H01 WTR  1214      13.515 -15.444   4.578
ATOM   5093  H02 WTR  1214      12.325 -14.613   5.010
TER   
ATOM   5094  O00 WTR  1215      11.971 -14.602  13.952
ATOM   5095  H01 WTR  1215      11.646 -15.503  13.947
ATOM   5096  H02 WTR  1215      11.206 -14.072  14.174
TER   
ATOM   5097  O00 WTR  1216      15.612 -12.381   3.747
ATOM   5098  H01 WTR  1216      14.675 -12.413   3.943
ATOM   5099  H02 WTR  1216      15.769 -13.148   3.197
TER   
ATOM   5100  O00 WTR  1217      13.426 -15.101  10.288
ATOM   5101  H01 WTR  1217      13.210 -15.278   9.372
ATOM   5102  H02 WTR  1217      12.884 -14.347  10.521
TER   
ATOM   5103  O00 WTR  1218      16.593  -8.796   9.460
ATOM   5104  H01 WTR  1218      16.304  -9.584   9.000
ATOM   5105  H02 WTR  1218      17.307  -8.452   8.923
TER   
ATOM   5106  O00 WTR  1219      19.005 -11.441  13.860
ATOM   5107  H01 WTR  1219      19.362 -10.561  13.741
ATOM   5108  H02 WTR  1219      18.962 -11.555  14.810
TER   
ATOM   5109  O00 WTR  1220      13.319 -19.362  13.080
ATOM   5110  H01 WTR  1220      13.738 -18.759  12.466
ATOM   5111  H02 WTR  1220      13.240 -20.183  12.595
TER   
ATOM   5112  O00 WTR  1221      16.488 -16.223   6.581
ATOM   5113  H01 WTR  1221      16.152 -16.587   7.400
ATOM   5114  H02 WTR  1221      16.145 -15.330   6.557
TER   
ATOM   5115  O00 WTR  1222      11.026 -22.482   8.872
ATOM   5116  H01 WTR  1222      11.338 -23.211   8.336
ATOM   5117  H02 WTR  1222      10.281 -22.840   9.354
TER   
ATOM   5118  O00 WTR  1223      14.841 -16.251  -2.003
ATOM   5119  H01 WTR  1223      15.245 -15.417  -1.763
ATOM   5120  H02 WTR  1223      14.843 -16.251  -2.960
TER   
ATOM   5121  O00 WTR  1224      10.271 -11.249   4.685
ATOM   5122  H01 WTR  1224      10.732 -10.417   4.787
ATOM   5123  H02 WTR  1224       9.552 -11.204   5.315
TER   
ATOM   5124  O00 WTR  1225      21.985  -8.686   2.201
ATOM   5125  H01 WTR  1225      22.342  -9.007   3.029
ATOM   5126  H02 WTR  1225      21.235  -8.149   2.455
TER   
ATOM   5127  O00 WTR  1226      19.485  -9.998  -2.016
ATOM   5128  H01 WTR  1226      20.389  -9.682  -2.014
ATOM   5129  H02 WTR  1226      19.119  -9.676  -2.839
TER   
ATOM   5130  O00 WTR  1227      19.478 -12.685   9.404
ATOM   5131  H01 WTR  1227      18.797 -13.065   9.959
ATOM   5132  H02 WTR  1227      20.193 -12.481  10.006
TER   
ATOM   5133  O00 WTR  1228       7.156 -16.348   9.276
ATOM   5134  H01 WTR  1228       7.643 -15.916   8.574
ATOM   5135  H02 WTR  1228       7.555 -17.215   9.348
TER   
ATOM   5136  O00 WTR  1229      15.687 -19.993   4.346
ATOM   5137  H01 WTR  1229      15.234 -19.886   5.183
ATOM   5138  H02 WTR  1229      16.393 -19.347   4.370
TER   
ATOM   5139  O00 WTR  1230      18.011 -15.284  10.227
ATOM   5140  H01 WTR  1230      17.264 -14.700  10.097
ATOM   5141  H02 WTR  1230      17.774 -15.811  10.990
TER   
ATOM   5142  O00 WTR  1231      15.684 -17.711   8.618
ATOM   5143  H01 WTR  1231      15.210 -17.790   9.446
ATOM   5144  H02 WTR  1231      16.506 -18.179   8.766
TER   
ATOM   5145  O00 WTR  1232      14.143 -17.730  11.038
ATOM   5146  H01 WTR  1232      13.568 -18.270  10.496
ATOM   5147  H02 WTR  1232      13.834 -16.835  10.897
TER   
ATOM   5148  O00 WTR  1233      16.589  -8.307   2.748
ATOM   5149  H01 WTR  1233      16.195  -9.171   2.620
ATOM   5150  H02 WTR  1233      16.338  -8.059   3.638
TER   
ATOM   5151  O00 WTR  1234      10.289  -9.970  -7.273
ATOM   5152  H01 WTR  1234      10.471  -9.050  -7.081
ATOM   5153  H02 WTR  1234      10.645 -10.106  -8.151
TER   
ATOM   5154  O00 WTR  1235      13.218  -7.963   2.376
ATOM   5155  H01 WTR  1235      12.973  -8.775   1.934
ATOM   5156  H02 WTR  1235      12.646  -7.298   1.993
TER   
ATOM   5157  O00 WTR  1236      20.634  -4.005   2.117
ATOM   5158  H01 WTR  1236      21.463  -4.407   1.857
ATOM   5159  H02 WTR  1236      20.188  -3.819   1.291
TER   
ATOM   5160  O00 WTR  1237      18.941 -12.224  16.443
ATOM   5161  H01 WTR  1237      19.356 -13.025  16.764
ATOM   5162  H02 WTR  1237      19.488 -11.517  16.786
TER   
ATOM   5163  O00 WTR  1238      11.108 -16.466  10.361
ATOM   5164  H01 WTR  1238      11.245 -17.400  10.206
ATOM   5165  H02 WTR  1238      11.988 -16.089  10.349
TER   
ATOM   5166  O00 WTR  1239       9.487 -12.778   9.736
ATOM   5167  H01 WTR  1239       9.303 -13.467   9.098
ATOM   5168  H02 WTR  1239      10.389 -12.941  10.012
TER   
ATOM   5169  O00 WTR  1240      18.992 -12.533   6.805
ATOM   5170  H01 WTR  1240      19.481 -13.254   6.409
ATOM   5171  H02 WTR  1240      19.224 -12.567   7.733
TER   
ATOM   5172  O00 WTR  1241      21.915  -1.993   3.605
ATOM   5173  H01 WTR  1241      21.357  -1.302   3.963
ATOM   5174  H02 WTR  1241      21.302  -2.630   3.238
TER   
ATOM   5175  O00 WTR  1242      17.062  -5.560  16.733
ATOM   5176  H01 WTR  1242      17.007  -4.739  16.243
ATOM   5177  H02 WTR  1242      17.972  -5.840  16.630
TER   
ATOM   5178  O00 WTR  1243       6.681 -12.383   3.856
ATOM   5179  H01 WTR  1243       5.753 -12.312   4.080
ATOM   5180  H02 WTR  1243       7.114 -11.748   4.426
TER   
ATOM   5181  O00 WTR  1244      14.132 -19.677  17.915
ATOM   5182  H01 WTR  1244      14.554 -19.653  18.773
ATOM   5183  H02 WTR  1244      14.457 -18.897  17.466
TER   
ATOM   5184  O00 WTR  1245       9.838  -7.623 -11.505
ATOM   5185  H01 WTR  1245       9.437  -7.928 -12.319
ATOM   5186  H02 WTR  1245       9.882  -8.403 -10.952
TER   
ATOM   5187  O00 WTR  1246      10.172 -23.966  16.353
ATOM   5188  H01 WTR  1246      11.110 -24.149  16.294
ATOM   5189  H02 WTR  1246      10.122 -23.110  16.779
TER   
ATOM   5190  O00 WTR  1247      16.179 -13.527   6.137
ATOM   5191  H01 WTR  1247      17.071 -13.226   6.309
ATOM   5192  H02 WTR  1247      15.863 -12.956   5.438
TER   
ATOM   5193  O00 WTR  1248      14.177 -13.006  18.378
ATOM   5194  H01 WTR  1248      13.880 -13.678  18.992
ATOM   5195  H02 WTR  1248      14.321 -13.477  17.557
TER   
ATOM   5196  O00 WTR  1249      19.462  -0.758   4.519
ATOM   5197  H01 WTR  1249      18.966  -0.278   5.183
ATOM   5198  H02 WTR  1249      18.854  -0.850   3.785
TER   
ATOM   5199  O00 WTR  1250      19.219 -16.227  19.003
ATOM   5200  H01 WTR  1250      18.323 -15.959  18.801
ATOM   5201  H02 WTR  1250      19.127 -16.849  19.724
TER   
ATOM   5202  O00 WTR  1251      12.228 -19.096   9.565
ATOM   5203  H01 WTR  1251      12.143 -19.993   9.890
ATOM   5204  H02 WTR  1251      12.087 -19.168   8.621
TER   
ATOM   5205  O00 WTR  1252      19.680  -7.185   0.409
ATOM   5206  H01 WTR  1252      19.457  -6.307   0.099
ATOM   5207  H02 WTR  1252      19.452  -7.176   1.338
TER   
ATOM   5208  O00 WTR  1253      16.983 -14.447  22.334
ATOM   5209  H01 WTR  1253      16.159 -14.926  22.244
ATOM   5210  H02 WTR  1253      17.627 -15.117  22.563
TER   
ATOM   5211  O00 WTR  1254      16.261  -8.810  16.835
ATOM   5212  H01 WTR  1254      16.154  -8.074  17.437
ATOM   5213  H02 WTR  1254      16.109  -9.586  17.374
TER   
ATOM   5214  O00 WTR  1255      13.186 -16.735   7.418
ATOM   5215  H01 WTR  1255      14.099 -17.010   7.501
ATOM   5216  H02 WTR  1255      13.192 -16.102   6.699
TER   
ATOM   5217  O00 WTR  1256      12.044  -8.969   4.578
ATOM   5218  H01 WTR  1256      12.462  -8.651   3.778
ATOM   5219  H02 WTR  1256      12.465  -8.476   5.282
TER   
ATOM   5220  O00 WTR  1257      12.489 -12.858  11.492
ATOM   5221  H01 WTR  1257      11.981 -12.079  11.263
ATOM   5222  H02 WTR  1257      12.102 -13.164  12.312
TER   
ATOM   5223  O00 WTR  1258      12.057 -13.887   7.999
ATOM   5224  H01 WTR  1258      12.374 -14.135   7.131
ATOM   5225  H02 WTR  1258      12.036 -12.930   7.983
TER   
ATOM   5226  O00 WTR  1259      15.810 -13.839   9.135
ATOM   5227  H01 WTR  1259      15.738 -13.688   8.192
ATOM   5228  H02 WTR  1259      14.935 -14.122   9.401
TER   
ATOM   5229  O00 WTR  1260      16.719  -5.838  -4.258
ATOM   5230  H01 WTR  1260      17.139  -5.471  -5.036
ATOM   5231  H02 WTR  1260      17.409  -6.345  -3.830
TER   
ATOM   5232  O00 WTR  1261      15.959  -6.844   5.399
ATOM   5233  H01 WTR  1261      15.086  -7.079   5.714
ATOM   5234  H02 WTR  1261      15.828  -6.025   4.920
TER   
ATOM   5235  O00 WTR  1262      20.048  -2.396   7.410
ATOM   5236  H01 WTR  1262      20.808  -2.977   7.434
ATOM   5237  H02 WTR  1262      19.563  -2.669   6.631
TER   
ATOM   5238  O00 WTR  1263      19.408 -10.002  17.863
ATOM   5239  H01 WTR  1263      18.668  -9.724  18.401
ATOM   5240  H02 WTR  1263      19.515  -9.301  17.220
TER   
ATOM   5241  O00 WTR  1264      13.533  -5.164  13.973
ATOM   5242  H01 WTR  1264      13.811  -5.249  13.061
ATOM   5243  H02 WTR  1264      13.782  -5.996  14.377
TER   
ATOM   5244  O00 WTR  1265      18.586 -18.711   9.271
ATOM   5245  H01 WTR  1265      19.411 -18.920   8.834
ATOM   5246  H02 WTR  1265      18.664 -17.785   9.502
TER   
ATOM   5247  O00 WTR  1266      16.303 -17.528  14.914
ATOM   5248  H01 WTR  1266      16.353 -18.482  14.972
ATOM   5249  H02 WTR  1266      17.169 -17.226  15.187
TER   
ATOM   5250  O00 WTR  1267      11.624 -18.831   6.080
ATOM   5251  H01 WTR  1267      10.765 -19.225   6.229
ATOM   5252  H02 WTR  1267      11.565 -17.965   6.482
TER   
ATOM   5253  O00 WTR  1268      16.499 -14.370   1.964
ATOM   5254  H01 WTR  1268      16.101 -15.214   1.750
ATOM   5255  H02 WTR  1268      17.419 -14.469   1.718
TER   
ATOM   5256  O00 WTR  1269      13.534   1.530   7.759
ATOM   5257  H01 WTR  1269      13.859   2.076   8.474
ATOM   5258  H02 WTR  1269      13.511   2.115   7.002
TER   
ATOM   5259  O00 WTR  1270      20.482   6.234   2.887
ATOM   5260  H01 WTR  1270      21.215   6.533   2.348
ATOM   5261  H02 WTR  1270      20.271   5.365   2.543
TER   
ATOM   5262  O00 WTR  1271      22.587   0.006  -0.228
ATOM   5263  H01 WTR  1271      23.203  -0.300   0.437
ATOM   5264  H02 WTR  1271      23.140   0.373  -0.918
TER   
ATOM   5265  O00 WTR  1272      17.571  -1.111   2.448
ATOM   5266  H01 WTR  1272      16.818  -0.872   1.907
ATOM   5267  H02 WTR  1272      18.327  -0.988   1.875
TER   
ATOM   5268  O00 WTR  1273      13.993  -7.747   8.822
ATOM   5269  H01 WTR  1273      14.949  -7.798   8.841
ATOM   5270  H02 WTR  1273      13.718  -8.084   9.674
TER   
ATOM   5271  O00 WTR  1274      14.235  -9.938   6.510
ATOM   5272  H01 WTR  1274      15.008 -10.006   5.950
ATOM   5273  H02 WTR  1274      14.583  -9.962   7.402
TER   
ATOM   5274  O00 WTR  1275      21.990  -5.562  -4.314
ATOM   5275  H01 WTR  1275      21.064  -5.644  -4.545
ATOM   5276  H02 WTR  1275      22.400  -6.342  -4.687
TER   
ATOM   5277  O00 WTR  1276       9.482  -0.652  15.290
ATOM   5278  H01 WTR  1276       9.439   0.107  15.871
ATOM   5279  H02 WTR  1276      10.419  -0.790  15.146
TER   
ATOM   5280  O00 WTR  1277      19.401  -1.028   0.527
ATOM   5281  H01 WTR  1277      18.948  -1.278  -0.278
ATOM   5282  H02 WTR  1277      20.330  -1.064   0.301
TER   
ATOM   5283  O00 WTR  1278      17.541   0.529   6.347
ATOM   5284  H01 WTR  1278      17.549   0.070   7.186
ATOM   5285  H02 WTR  1278      16.848   1.183   6.437
TER   
ATOM   5286  O00 WTR  1279      17.754 -21.627   1.307
ATOM   5287  H01 WTR  1279      17.303 -21.711   2.147
ATOM   5288  H02 WTR  1279      17.117 -21.935   0.661
TER   
ATOM   5289  O00 WTR  1280      25.741   9.029  -0.680
ATOM   5290  H01 WTR  1280      24.909   8.716  -0.324
ATOM   5291  H02 WTR  1280      25.531   9.312  -1.569
TER   
ATOM   5292  O00 WTR  1281       8.954   1.620  16.610
ATOM   5293  H01 WTR  1281       9.612   2.217  16.252
ATOM   5294  H02 WTR  1281       9.079   1.666  17.558
TER   
ATOM   5295  O00 WTR  1282      22.877  -2.065  -2.121
ATOM   5296  H01 WTR  1282      23.106  -1.563  -2.903
ATOM   5297  H02 WTR  1282      22.836  -1.413  -1.421
TER   
ATOM   5298  O00 WTR  1283      16.636  -3.390   7.539
ATOM   5299  H01 WTR  1283      17.296  -2.786   7.881
ATOM   5300  H02 WTR  1283      17.122  -4.191   7.345
TER   
ATOM   5301  O00 WTR  1284      16.222   2.020   3.837
ATOM   5302  H01 WTR  1284      16.230   2.819   4.364
ATOM   5303  H02 WTR  1284      17.146   1.832   3.673
TER   
ATOM   5304  O00 WTR  1285      19.277   4.109   1.591
ATOM   5305  H01 WTR  1285      18.441   3.841   1.208
ATOM   5306  H02 WTR  1285      19.924   3.910   0.914
TER   
ATOM   5307  O00 WTR  1286      14.159   2.515  16.009
ATOM   5308  H01 WTR  1286      14.060   1.650  16.406
ATOM   5309  H02 WTR  1286      13.584   3.082  16.523
TER   
ATOM   5310  O00 WTR  1287      14.621   4.874   1.642
ATOM   5311  H01 WTR  1287      15.462   4.447   1.479
ATOM   5312  H02 WTR  1287      14.640   5.658   1.093
TER   
ATOM   5313  O00 WTR  1288      23.872  11.392   0.296
ATOM   5314  H01 WTR  1288      24.640  10.823   0.253
ATOM   5315  H02 WTR  1288      23.135  10.817   0.087
TER   
ATOM   5316  O00 WTR  1289      11.587  -4.264  11.594
ATOM   5317  H01 WTR  1289      10.717  -3.964  11.330
ATOM   5318  H02 WTR  1289      11.857  -3.646  12.274
TER   
ATOM   5319  O00 WTR  1290      19.121  -7.687  13.125
ATOM   5320  H01 WTR  1290      18.645  -8.370  12.653
ATOM   5321  H02 WTR  1290      18.553  -6.918  13.071
TER   
ATOM   5322  O00 WTR  1291      21.226   3.674  -0.160
ATOM   5323  H01 WTR  1291      21.492   3.510  -1.065
ATOM   5324  H02 WTR  1291      21.964   4.146   0.225
TER   
ATOM   5325  O00 WTR  1292      11.010  -6.744   9.336
ATOM   5326  H01 WTR  1292      11.733  -7.242   9.719
ATOM   5327  H02 WTR  1292      10.270  -6.908   9.921
TER   
ATOM   5328  O00 WTR  1293      15.476  -5.456   2.644
ATOM   5329  H01 WTR  1293      15.577  -4.924   1.855
ATOM   5330  H02 WTR  1293      15.309  -6.340   2.318
TER   
ATOM   5331  O00 WTR  1294      18.016  -7.290   7.082
ATOM   5332  H01 WTR  1294      17.480  -6.967   6.358
ATOM   5333  H02 WTR  1294      18.344  -8.137   6.780
TER   
ATOM   5334  O00 WTR  1295      23.819  -1.960   1.146
ATOM   5335  H01 WTR  1295      23.330  -2.257   1.914
ATOM   5336  H02 WTR  1295      23.650  -2.627   0.481
TER   
ATOM   5337  O00 WTR  1296      19.396   3.111   5.001
ATOM   5338  H01 WTR  1296      19.907   3.303   4.215
ATOM   5339  H02 WTR  1296      19.110   2.205   4.886
TER   
ATOM   5340  O00 WTR  1297      12.859  -6.949   6.358
ATOM   5341  H01 WTR  1297      12.198  -6.309   6.620
ATOM   5342  H02 WTR  1297      13.189  -7.305   7.183
TER   
ATOM   5343  O00 WTR  1298      16.900 -10.428   5.619
ATOM   5344  H01 WTR  1298      17.790 -10.483   5.967
ATOM   5345  H02 WTR  1298      16.996 -10.602   4.683
TER   
ATOM   5346  O00 WTR  1299      15.022  -4.018   9.734
ATOM   5347  H01 WTR  1299      14.215  -3.643   9.381
ATOM   5348  H02 WTR  1299      15.638  -3.995   9.002
TER   
ATOM   5349  O00 WTR  1300      18.917   3.119   8.565
ATOM   5350  H01 WTR  1300      18.793   2.956   7.630
ATOM   5351  H02 WTR  1300      18.729   2.278   8.982
TER   
ATOM   5352  O00 WTR  1301      17.550   5.599   9.287
ATOM   5353  H01 WTR  1301      17.374   5.933   8.408
ATOM   5354  H02 WTR  1301      17.969   4.751   9.142
TER   
ATOM   5355  O00 WTR  1302      23.836  -4.209   4.908
ATOM   5356  H01 WTR  1302      23.263  -3.723   4.315
ATOM   5357  H02 WTR  1302      23.349  -5.007   5.113
TER   
ATOM   5358  O00 WTR  1303      17.349   8.033  10.374
ATOM   5359  H01 WTR  1303      17.711   7.247   9.966
ATOM   5360  H02 WTR  1303      17.991   8.276  11.041
TER   
ATOM   5361  O00 WTR  1304      15.561  -3.621  14.802
ATOM   5362  H01 WTR  1304      15.686  -3.096  14.012
ATOM   5363  H02 WTR  1304      14.749  -4.104  14.643
TER   
ATOM   5364  O00 WTR  1305      24.375  10.034  -3.356
ATOM   5365  H01 WTR  1305      24.271   9.239  -3.879
ATOM   5366  H02 WTR  1305      23.673   9.988  -2.708
TER   
ATOM   5367  O00 WTR  1306      14.690  -5.794  11.690
ATOM   5368  H01 WTR  1306      14.186  -6.424  11.175
ATOM   5369  H02 WTR  1306      14.653  -4.984  11.181
TER   
ATOM   5370  O00 WTR  1307      17.455 -12.631  11.872
ATOM   5371  H01 WTR  1307      17.993 -12.162  12.509
ATOM   5372  H02 WTR  1307      16.564 -12.324  12.037
TER   
ATOM   5373  O00 WTR  1308      12.145  -3.514   8.799
ATOM   5374  H01 WTR  1308      11.700  -3.871   9.568
ATOM   5375  H02 WTR  1308      11.538  -3.673   8.076
TER   
ATOM   5376  O00 WTR  1309      15.266   3.579   6.015
ATOM   5377  H01 WTR  1309      15.738   4.391   6.201
ATOM   5378  H02 WTR  1309      14.570   3.839   5.411
TER   
ATOM   5379  O00 WTR  1310      22.913   5.958   1.108
ATOM   5380  H01 WTR  1310      23.790   5.661   0.865
ATOM   5381  H02 WTR  1310      22.795   6.777   0.627
TER   
ATOM   5382  O00 WTR  1311      19.360  -4.972   6.441
ATOM   5383  H01 WTR  1311      19.126  -5.771   6.912
ATOM   5384  H02 WTR  1311      19.324  -5.220   5.517
TER   
ATOM   5385  O00 WTR  1312      11.281   1.522   9.677
ATOM   5386  H01 WTR  1312      11.750   1.465   8.844
ATOM   5387  H02 WTR  1312      11.490   0.704  10.127
TER   
ATOM   5388  O00 WTR  1313      12.060  -1.098  10.626
ATOM   5389  H01 WTR  1313      12.102  -1.515   9.765
ATOM   5390  H02 WTR  1313      11.222  -1.384  10.990
TER   
ATOM   5391  O00 WTR  1314      13.470   4.403   4.063
ATOM   5392  H01 WTR  1314      12.859   5.140   4.081
ATOM   5393  H02 WTR  1314      13.992   4.543   3.273
TER   
ATOM   5394  O00 WTR  1315      19.028  -8.311  15.708
ATOM   5395  H01 WTR  1315      19.191  -8.191  14.773
ATOM   5396  H02 WTR  1315      18.107  -8.567  15.760
TER   
ATOM   5397  O00 WTR  1316      15.714   4.853  16.072
ATOM   5398  H01 WTR  1316      15.419   3.963  15.878
ATOM   5399  H02 WTR  1316      15.653   5.313  15.235
TER   
ATOM   5400  O00 WTR  1317      12.643 -21.493  11.078
ATOM   5401  H01 WTR  1317      12.790 -22.149  11.760
ATOM   5402  H02 WTR  1317      12.394 -22.002  10.306
TER   
ATOM   5403  O00 WTR  1318      21.571  -4.260  -1.866
ATOM   5404  H01 WTR  1318      21.913  -3.391  -2.077
ATOM   5405  H02 WTR  1318      21.742  -4.781  -2.651
TER   
ATOM   5406  O00 WTR  1319      15.790  -3.147   4.984
ATOM   5407  H01 WTR  1319      15.849  -2.202   4.842
ATOM   5408  H02 WTR  1319      16.105  -3.275   5.879
TER   
ATOM   5409  O00 WTR  1320      12.175  -0.357   5.672
ATOM   5410  H01 WTR  1320      12.647   0.086   4.966
ATOM   5411  H02 WTR  1320      12.860  -0.647   6.274
TER   
ATOM   5412  O00 WTR  1321      18.932 -15.927   7.780
ATOM   5413  H01 WTR  1321      18.342 -15.812   7.035
ATOM   5414  H02 WTR  1321      18.425 -15.632   8.536
TER   
ATOM   5415  O00 WTR  1322       9.190 -12.742  -5.268
ATOM   5416  H01 WTR  1322       8.899 -13.174  -4.465
ATOM   5417  H02 WTR  1322       9.087 -11.808  -5.089
TER   
ATOM   5418  O00 WTR  1323      13.794 -18.896  -5.000
ATOM   5419  H01 WTR  1323      13.738 -18.008  -4.645
ATOM   5420  H02 WTR  1323      14.405 -19.349  -4.420
TER   
ATOM   5421  O00 WTR  1324      20.386 -11.008   2.198
ATOM   5422  H01 WTR  1324      19.787 -11.114   1.459
ATOM   5423  H02 WTR  1324      20.981 -10.309   1.926
TER   
ATOM   5424  O00 WTR  1325      19.226  -4.646  -0.324
ATOM   5425  H01 WTR  1325      18.527  -4.044  -0.581
ATOM   5426  H02 WTR  1325      19.945  -4.448  -0.925
TER   
ATOM   5427  O00 WTR  1326      12.658 -16.001   2.330
ATOM   5428  H01 WTR  1326      12.564 -16.921   2.578
ATOM   5429  H02 WTR  1326      12.771 -16.019   1.380
TER   
ATOM   5430  O00 WTR  1327      12.113 -19.943   1.007
ATOM   5431  H01 WTR  1327      12.768 -19.413   1.462
ATOM   5432  H02 WTR  1327      12.213 -19.707   0.085
TER   
ATOM   5433  O00 WTR  1328      15.166 -11.076  15.409
ATOM   5434  H01 WTR  1328      15.801 -10.412  15.675
ATOM   5435  H02 WTR  1328      15.598 -11.910  15.595
TER   
ATOM   5436  O00 WTR  1329      19.287  -7.494   3.268
ATOM   5437  H01 WTR  1329      18.975  -6.713   3.726
ATOM   5438  H02 WTR  1329      18.526  -8.073   3.235
TER   
ATOM   5439  O00 WTR  1330      13.536  -6.329  -4.628
ATOM   5440  H01 WTR  1330      13.614  -5.815  -3.824
ATOM   5441  H02 WTR  1330      13.874  -5.754  -5.314
TER   
ATOM   5442  O00 WTR  1331      15.180  -9.332  -2.214
ATOM   5443  H01 WTR  1331      15.846  -9.000  -1.612
ATOM   5444  H02 WTR  1331      15.192 -10.281  -2.084
TER   
ATOM   5445  O00 WTR  1332      19.295  -9.868   7.035
ATOM   5446  H01 WTR  1332      19.580 -10.774   6.915
ATOM   5447  H02 WTR  1332      19.866  -9.526   7.723
TER   
ATOM   5448  O00 WTR  1333      13.343 -13.434  -3.893
ATOM   5449  H01 WTR  1333      13.011 -13.421  -2.996
ATOM   5450  H02 WTR  1333      12.939 -12.673  -4.310
TER   
ATOM   5451  O00 WTR  1334      15.016 -16.152  -9.920
ATOM   5452  H01 WTR  1334      14.278 -16.532  -9.444
ATOM   5453  H02 WTR  1334      15.025 -16.615 -10.758
TER   
ATOM   5454  O00 WTR  1335      18.188 -18.922   0.417
ATOM   5455  H01 WTR  1335      19.130 -19.046   0.531
ATOM   5456  H02 WTR  1335      17.808 -19.780   0.608
TER   
ATOM   5457  O00 WTR  1336      18.048  -8.512  -8.903
ATOM   5458  H01 WTR  1336      17.584  -9.339  -8.776
ATOM   5459  H02 WTR  1336      17.355  -7.856  -8.973
TER   
ATOM   5460  O00 WTR  1337      17.129  -8.433  -0.376
ATOM   5461  H01 WTR  1337      16.965  -8.556   0.559
ATOM   5462  H02 WTR  1337      18.024  -8.098  -0.420
TER   
ATOM   5463  O00 WTR  1338      14.047  -6.869  -0.432
ATOM   5464  H01 WTR  1338      14.382  -7.637   0.030
ATOM   5465  H02 WTR  1338      13.168  -6.738  -0.074
TER   
ATOM   5466  O00 WTR  1339      16.418  -6.490  -9.486
ATOM   5467  H01 WTR  1339      16.939  -5.732  -9.752
ATOM   5468  H02 WTR  1339      15.586  -6.119  -9.193
TER   
ATOM   5469  O00 WTR  1340      19.536 -13.875  -5.223
ATOM   5470  H01 WTR  1340      20.335 -13.505  -5.599
ATOM   5471  H02 WTR  1340      18.829 -13.506  -5.752
TER   
ATOM   5472  O00 WTR  1341      18.598 -16.733  -4.175
ATOM   5473  H01 WTR  1341      19.356 -16.207  -4.429
ATOM   5474  H02 WTR  1341      17.854 -16.299  -4.591
TER   
ATOM   5475  O00 WTR  1342      13.878 -20.177   6.561
ATOM   5476  H01 WTR  1342      12.977 -20.050   6.263
ATOM   5477  H02 WTR  1342      13.943 -19.654   7.360
TER   
ATOM   5478  O00 WTR  1343      19.119 -13.765   1.282
ATOM   5479  H01 WTR  1343      19.984 -13.806   1.691
ATOM   5480  H02 WTR  1343      18.999 -12.840   1.068
TER   
ATOM   5481  O00 WTR  1344      22.487  -7.544  -0.274
ATOM   5482  H01 WTR  1344      22.481  -7.999   0.568
ATOM   5483  H02 WTR  1344      21.616  -7.153  -0.343
TER   
ATOM   5484  O00 WTR  1345      16.083 -15.666  -7.250
ATOM   5485  H01 WTR  1345      16.302 -16.592  -7.356
ATOM   5486  H02 WTR  1345      15.739 -15.402  -8.103
TER   
ATOM   5487  O00 WTR  1346      22.850  -4.641   0.624
ATOM   5488  H01 WTR  1346      22.994  -5.555   0.866
ATOM   5489  H02 WTR  1346      22.591  -4.674  -0.297
TER   
ATOM   5490  O00 WTR  1347      10.836 -15.662  -4.409
ATOM   5491  H01 WTR  1347      10.237 -15.144  -3.870
ATOM   5492  H02 WTR  1347      11.001 -15.116  -5.177
TER   
ATOM   5493  O00 WTR  1348      18.020  -9.492  -4.350
ATOM   5494  H01 WTR  1348      17.228  -9.519  -4.888
ATOM   5495  H02 WTR  1348      18.072 -10.363  -3.957
TER   
ATOM   5496  O00 WTR  1349      16.443 -14.131  -1.454
ATOM   5497  H01 WTR  1349      17.184 -14.384  -0.902
ATOM   5498  H02 WTR  1349      16.824 -13.561  -2.122
TER   
ATOM   5499  O00 WTR  1350      13.021 -10.330   0.780
ATOM   5500  H01 WTR  1350      13.819 -10.662   0.368
ATOM   5501  H02 WTR  1350      12.998 -10.758   1.636
TER   
ATOM   5502  O00 WTR  1351      18.295 -11.362   0.392
ATOM   5503  H01 WTR  1351      17.492 -11.090   0.837
ATOM   5504  H02 WTR  1351      18.379 -10.755  -0.343
TER   
ATOM   5505  O00 WTR  1352      15.927 -10.786   1.596
ATOM   5506  H01 WTR  1352      15.870 -11.316   0.801
ATOM   5507  H02 WTR  1352      15.543 -11.336   2.279
TER   
ATOM   5508  O00 WTR  1353      14.437  -8.828  -9.984
ATOM   5509  H01 WTR  1353      15.085  -8.283 -10.430
ATOM   5510  H02 WTR  1353      13.866  -8.204  -9.537
TER   
ATOM   5511  O00 WTR  1354      22.132  -9.199  -2.695
ATOM   5512  H01 WTR  1354      22.290  -8.434  -2.142
ATOM   5513  H02 WTR  1354      22.790  -9.133  -3.388
TER   
ATOM   5514  O00 WTR  1355      12.538 -15.780  -0.468
ATOM   5515  H01 WTR  1355      11.772 -16.235  -0.816
ATOM   5516  H02 WTR  1355      13.214 -15.904  -1.135
TER   
ATOM   5517  O00 WTR  1356      17.207 -13.252  -6.760
ATOM   5518  H01 WTR  1356      16.710 -12.760  -6.106
ATOM   5519  H02 WTR  1356      16.818 -14.127  -6.749
TER   
ATOM   5520  O00 WTR  1357      12.785  -8.605  -3.426
ATOM   5521  H01 WTR  1357      13.494  -9.209  -3.205
ATOM   5522  H02 WTR  1357      13.206  -7.918  -3.942
TER   
ATOM   5523  O00 WTR  1358      15.591  -8.438  -4.822
ATOM   5524  H01 WTR  1358      15.840  -7.514  -4.805
ATOM   5525  H02 WTR  1358      15.723  -8.739  -3.923
TER   
ATOM   5526  O00 WTR  1359       8.602 -19.253  -3.161
ATOM   5527  H01 WTR  1359       8.566 -19.943  -2.499
ATOM   5528  H02 WTR  1359       9.457 -18.842  -3.033
TER   
ATOM   5529  O00 WTR  1360       7.782  -7.507  -4.824
ATOM   5530  H01 WTR  1360       6.885  -7.317  -4.548
ATOM   5531  H02 WTR  1360       8.312  -6.838  -4.391
TER   
ATOM   5532  O00 WTR  1361      13.080 -11.316   3.485
ATOM   5533  H01 WTR  1361      12.755 -10.876   4.271
ATOM   5534  H02 WTR  1361      12.453 -12.020   3.326
TER   
ATOM   5535  O00 WTR  1362      19.696 -14.497   5.198
ATOM   5536  H01 WTR  1362      19.748 -15.117   5.925
ATOM   5537  H02 WTR  1362      19.095 -14.906   4.576
TER   
ATOM   5538  O00 WTR  1363      16.126 -11.095   8.316
ATOM   5539  H01 WTR  1363      16.546 -11.416   7.518
ATOM   5540  H02 WTR  1363      15.755 -11.878   8.723
TER   
ATOM   5541  O00 WTR  1364      21.138 -13.553   2.946
ATOM   5542  H01 WTR  1364      20.760 -13.946   3.732
ATOM   5543  H02 WTR  1364      20.714 -12.697   2.877
TER   
ATOM   5544  O00 WTR  1365      11.626 -11.143  -4.951
ATOM   5545  H01 WTR  1365      11.155 -10.878  -5.741
ATOM   5546  H02 WTR  1365      11.845 -10.320  -4.514
TER   
ATOM   5547  O00 WTR  1366      14.952 -11.830  -0.904
ATOM   5548  H01 WTR  1366      14.073 -12.198  -0.819
ATOM   5549  H02 WTR  1366      15.510 -12.584  -1.095
TER   
ATOM   5550  O00 WTR  1367      15.515 -11.836  -4.879
ATOM   5551  H01 WTR  1367      14.918 -12.503  -4.540
ATOM   5552  H02 WTR  1367      14.941 -11.174  -5.266
TER   
ATOM   5553  O00 WTR  1368      23.884  -2.969  -5.755
ATOM   5554  H01 WTR  1368      23.343  -3.575  -5.249
ATOM   5555  H02 WTR  1368      23.426  -2.879  -6.590
TER   
ATOM   5556  O00 WTR  1369      19.669  -4.526  -8.088
ATOM   5557  H01 WTR  1369      19.251  -4.584  -8.947
ATOM   5558  H02 WTR  1369      19.689  -3.589  -7.893
TER   
ATOM   5559  O00 WTR  1370      18.384 -12.597  -3.122
ATOM   5560  H01 WTR  1370      19.062 -12.774  -2.470
ATOM   5561  H02 WTR  1370      18.699 -13.026  -3.918
TER   
ATOM   5562  O00 WTR  1371      18.602  -4.820   3.688
ATOM   5563  H01 WTR  1371      17.865  -4.429   3.218
ATOM   5564  H02 WTR  1371      19.375  -4.541   3.197
TER   
ATOM   5565  O00 WTR  1372      11.765  -8.859  -0.961
ATOM   5566  H01 WTR  1372      12.313  -9.468  -0.465
ATOM   5567  H02 WTR  1372      12.250  -8.708  -1.773
TER   
ATOM   5568  O00 WTR  1373      16.611  -2.842  -3.563
ATOM   5569  H01 WTR  1373      17.214  -2.713  -4.295
ATOM   5570  H02 WTR  1373      16.222  -3.702  -3.721
TER   
ATOM   5571  O00 WTR  1374      12.899  -3.571  -0.116
ATOM   5572  H01 WTR  1374      12.602  -4.475  -0.219
ATOM   5573  H02 WTR  1374      12.942  -3.230  -1.010
TER   
ATOM   5574  O00 WTR  1375      20.906   4.605  -7.348
ATOM   5575  H01 WTR  1375      20.783   3.733  -7.724
ATOM   5576  H02 WTR  1375      20.303   5.164  -7.838
TER   
ATOM   5577  O00 WTR  1376      15.511  -4.172   0.322
ATOM   5578  H01 WTR  1376      14.640  -3.824   0.514
ATOM   5579  H02 WTR  1376      15.345  -5.021  -0.087
TER   
ATOM   5580  O00 WTR  1377      23.886   1.083  -2.451
ATOM   5581  H01 WTR  1377      23.899   0.706  -3.331
ATOM   5582  H02 WTR  1377      23.300   1.837  -2.522
TER   
ATOM   5583  O00 WTR  1378      10.780  -3.488  -7.617
ATOM   5584  H01 WTR  1378      11.166  -2.689  -7.977
ATOM   5585  H02 WTR  1378      10.622  -4.043  -8.381
TER   
ATOM   5586  O00 WTR  1379      20.425   1.827  -8.309
ATOM   5587  H01 WTR  1379      20.606   0.925  -8.573
ATOM   5588  H02 WTR  1379      19.475   1.914  -8.387
TER   
ATOM   5589  O00 WTR  1380      17.435  -2.626  -1.040
ATOM   5590  H01 WTR  1380      17.281  -2.736  -1.978
ATOM   5591  H02 WTR  1380      16.745  -3.141  -0.621
TER   
ATOM   5592  O00 WTR  1381      16.763   3.873   0.337
ATOM   5593  H01 WTR  1381      16.638   2.958   0.084
ATOM   5594  H02 WTR  1381      17.348   4.229  -0.331
TER   
ATOM   5595  O00 WTR  1382      14.388 -13.967  15.625
ATOM   5596  H01 WTR  1382      15.235 -14.378  15.449
ATOM   5597  H02 WTR  1382      13.860 -14.165  14.852
TER   
ATOM   5598  O00 WTR  1383      18.640   1.510   2.036
ATOM   5599  H01 WTR  1383      19.068   2.317   1.749
ATOM   5600  H02 WTR  1383      19.022   0.827   1.485
TER   
ATOM   5601  O00 WTR  1384      19.603  -5.764  -5.570
ATOM   5602  H01 WTR  1384      19.897  -5.189  -6.276
ATOM   5603  H02 WTR  1384      19.484  -6.617  -5.988
TER   
ATOM   5604  O00 WTR  1385      17.200  -4.346  -6.899
ATOM   5605  H01 WTR  1385      17.953  -4.871  -7.169
ATOM   5606  H02 WTR  1385      17.574  -3.647  -6.363
TER   
ATOM   5607  O00 WTR  1386      17.653  -0.596  -9.215
ATOM   5608  H01 WTR  1386      17.625   0.260  -8.788
ATOM   5609  H02 WTR  1386      18.168  -1.143  -8.622
TER   
ATOM   5610  O00 WTR  1387      12.611  -3.129  -2.988
ATOM   5611  H01 WTR  1387      13.182  -3.897  -2.945
ATOM   5612  H02 WTR  1387      11.918  -3.380  -3.599
TER   
ATOM   5613  O00 WTR  1388      22.052   1.498  -6.120
ATOM   5614  H01 WTR  1388      21.438   1.948  -5.540
ATOM   5615  H02 WTR  1388      21.779   1.753  -7.002
TER   
ATOM   5616  O00 WTR  1389      20.200   3.465 -13.866
ATOM   5617  H01 WTR  1389      20.212   4.077 -13.130
ATOM   5618  H02 WTR  1389      19.405   2.947 -13.735
TER   
ATOM   5619  O00 WTR  1390      14.461  -4.786  -7.595
ATOM   5620  H01 WTR  1390      14.380  -4.094  -8.251
ATOM   5621  H02 WTR  1390      15.352  -4.694  -7.258
TER   
ATOM   5622  O00 WTR  1391      22.327  -3.223  -8.198
ATOM   5623  H01 WTR  1391      21.688  -3.921  -8.339
ATOM   5624  H02 WTR  1391      21.889  -2.430  -8.508
TER   
ATOM   5625  O00 WTR  1392      20.975  -0.901  -8.991
ATOM   5626  H01 WTR  1392      20.248  -1.234  -8.464
ATOM   5627  H02 WTR  1392      20.625  -0.857  -9.881
TER   
ATOM   5628  O00 WTR  1393      14.583  -5.177  -2.538
ATOM   5629  H01 WTR  1393      14.352  -5.880  -1.931
ATOM   5630  H02 WTR  1393      15.271  -5.551  -3.087
TER   
ATOM   5631  O00 WTR  1394      22.877  -8.065  -5.280
ATOM   5632  H01 WTR  1394      22.054  -8.537  -5.405
ATOM   5633  H02 WTR  1394      23.267  -8.027  -6.153
TER   
ATOM   5634  O00 WTR  1395      12.954 -20.295 -12.301
ATOM   5635  H01 WTR  1395      13.625 -20.812 -12.746
ATOM   5636  H02 WTR  1395      13.279 -20.201 -11.405
TER   
ATOM   5637  O00 WTR  1396      21.769   3.308  -2.837
ATOM   5638  H01 WTR  1396      20.991   2.798  -3.063
ATOM   5639  H02 WTR  1396      21.693   4.106  -3.361
TER   
ATOM   5640  O00 WTR  1397      19.648  -8.322  -6.624
ATOM   5641  H01 WTR  1397      19.200  -8.340  -7.470
ATOM   5642  H02 WTR  1397      19.096  -8.853  -6.049
TER   
ATOM   5643  O00 WTR  1398      20.760   5.497  -4.706
ATOM   5644  H01 WTR  1398      21.183   5.086  -5.460
ATOM   5645  H02 WTR  1398      19.826   5.475  -4.912
TER   
ATOM   5646  O00 WTR  1399      18.849  -2.668 -12.475
ATOM   5647  H01 WTR  1399      18.313  -1.903 -12.267
ATOM   5648  H02 WTR  1399      19.180  -2.496 -13.357
TER   
ATOM   5649  O00 WTR  1400      23.838  -0.382  -4.789
ATOM   5650  H01 WTR  1400      24.178  -1.158  -5.236
ATOM   5651  H02 WTR  1400      23.267   0.035  -5.434
TER   
ATOM   5652  O00 WTR  1401     -14.051   8.672   4.270
ATOM   5653  H01 WTR  1401     -13.713   9.552   4.435
ATOM   5654  H02 WTR  1401     -13.675   8.136   4.968
TER   
ATOM   5655  O00 WTR  1402     -11.776  12.646   8.239
ATOM   5656  H01 WTR  1402     -11.132  13.087   8.793
ATOM   5657  H02 WTR  1402     -11.304  11.898   7.872
TER   
ATOM   5658  O00 WTR  1403     -12.395   9.649   7.820
ATOM   5659  H01 WTR  1403     -11.562  10.005   7.507
ATOM   5660  H02 WTR  1403     -12.773  10.353   8.347
TER   
ATOM   5661  O00 WTR  1404     -18.901   4.669   6.253
ATOM   5662  H01 WTR  1404     -19.553   5.019   5.645
ATOM   5663  H02 WTR  1404     -19.417   4.273   6.956
TER   
ATOM   5664  O00 WTR  1405     -12.045   8.414  10.377
ATOM   5665  H01 WTR  1405     -12.504   7.606  10.148
ATOM   5666  H02 WTR  1405     -12.253   9.018   9.663
TER   
ATOM   5667  O00 WTR  1406     -12.702  14.295   6.526
ATOM   5668  H01 WTR  1406     -12.186  15.077   6.723
ATOM   5669  H02 WTR  1406     -12.386  13.636   7.145
TER   
ATOM   5670  O00 WTR  1407     -20.293   5.803   2.883
ATOM   5671  H01 WTR  1407     -20.141   5.344   2.056
ATOM   5672  H02 WTR  1407     -19.456   6.221   3.082
TER   
ATOM   5673  O00 WTR  1408     -16.552   5.032   5.320
ATOM   5674  H01 WTR  1408     -17.379   4.867   5.772
ATOM   5675  H02 WTR  1408     -15.953   5.315   6.012
TER   
ATOM   5676  O00 WTR  1409     -17.178  11.677   3.741
ATOM   5677  H01 WTR  1409     -17.407  10.798   4.045
ATOM   5678  H02 WTR  1409     -16.661  12.050   4.454
TER   
ATOM   5679  O00 WTR  1410     -15.433  13.036   5.506
ATOM   5680  H01 WTR  1410     -14.787  12.405   5.191
ATOM   5681  H02 WTR  1410     -14.913  13.731   5.911
TER   
ATOM   5682  O00 WTR  1411     -16.794   8.861   4.726
ATOM   5683  H01 WTR  1411     -15.887   8.809   4.426
ATOM   5684  H02 WTR  1411     -17.233   8.129   4.293
TER   
ATOM   5685  O00 WTR  1412     -22.892   8.311  -2.189
ATOM   5686  H01 WTR  1412     -23.790   8.514  -1.927
ATOM   5687  H02 WTR  1412     -22.667   7.526  -1.690
TER   
ATOM   5688  O00 WTR  1413      -6.908   8.774  11.765
ATOM   5689  H01 WTR  1413      -7.462   9.284  12.356
ATOM   5690  H02 WTR  1413      -6.245   9.394  11.462
TER   
ATOM   5691  O00 WTR  1414     -12.844   7.435   6.585
ATOM   5692  H01 WTR  1414     -12.546   8.247   6.996
ATOM   5693  H02 WTR  1414     -12.148   7.210   5.967
TER   
ATOM   5694  O00 WTR  1415      -0.565  10.324   4.887
ATOM   5695  H01 WTR  1415      -1.418  10.100   5.258
ATOM   5696  H02 WTR  1415      -0.006  10.482   5.649
TER   
ATOM   5697  O00 WTR  1416      -2.694   9.188   6.153
ATOM   5698  H01 WTR  1416      -3.383   9.426   5.532
ATOM   5699  H02 WTR  1416      -2.801   9.803   6.878
TER   
ATOM   5700  O00 WTR  1417      -1.211   8.344  11.813
ATOM   5701  H01 WTR  1417      -0.536   8.554  12.459
ATOM   5702  H02 WTR  1417      -1.033   8.932  11.080
TER   
ATOM   5703  O00 WTR  1418      -0.027  17.813   7.242
ATOM   5704  H01 WTR  1418      -0.812  17.799   7.789
ATOM   5705  H02 WTR  1418      -0.155  18.561   6.658
TER   
ATOM   5706  O00 WTR  1419      -5.956  10.180   6.945
ATOM   5707  H01 WTR  1419      -5.404  10.030   6.178
ATOM   5708  H02 WTR  1419      -6.843  10.247   6.593
TER   
ATOM   5709  O00 WTR  1420      -5.355   8.194   8.555
ATOM   5710  H01 WTR  1420      -5.422   8.982   8.017
ATOM   5711  H02 WTR  1420      -5.279   8.521   9.452
TER   
ATOM   5712  O00 WTR  1421      -5.248  10.559  10.243
ATOM   5713  H01 WTR  1421      -5.319  11.372  10.743
ATOM   5714  H02 WTR  1421      -5.919  10.636   9.564
TER   
ATOM   5715  O00 WTR  1422      12.087  11.382  12.581
ATOM   5716  H01 WTR  1422      12.428  12.276  12.554
ATOM   5717  H02 WTR  1422      11.355  11.423  13.196
TER   
ATOM   5718  O00 WTR  1423      -3.139  10.874   8.251
ATOM   5719  H01 WTR  1423      -3.547  10.770   9.110
ATOM   5720  H02 WTR  1423      -3.832  11.235   7.698
TER   
ATOM   5721  O00 WTR  1424      -6.212   7.496   5.177
ATOM   5722  H01 WTR  1424      -5.604   8.117   4.775
ATOM   5723  H02 WTR  1424      -6.996   8.012   5.360
TER   
ATOM   5724  O00 WTR  1425     -11.863  11.607  11.808
ATOM   5725  H01 WTR  1425     -12.291  11.247  12.585
ATOM   5726  H02 WTR  1425     -11.085  12.052  12.146
TER   
ATOM   5727  O00 WTR  1426     -13.494  11.422   9.674
ATOM   5728  H01 WTR  1426     -12.979  12.097   9.232
ATOM   5729  H02 WTR  1426     -13.132  11.386  10.559
TER   
ATOM   5730  O00 WTR  1427      14.628   9.930 -11.482
ATOM   5731  H01 WTR  1427      15.289  10.181 -10.838
ATOM   5732  H02 WTR  1427      15.127   9.536 -12.198
TER   
ATOM   5733  O00 WTR  1428       1.422  11.806   6.555
ATOM   5734  H01 WTR  1428       0.798  11.971   7.262
ATOM   5735  H02 WTR  1428       2.225  12.243   6.835
TER   
ATOM   5736  O00 WTR  1429      -4.749  14.540  15.962
ATOM   5737  H01 WTR  1429      -5.451  14.911  15.426
ATOM   5738  H02 WTR  1429      -3.991  15.096  15.783
TER   
ATOM   5739  O00 WTR  1430      -4.160  17.052  13.157
ATOM   5740  H01 WTR  1430      -4.551  16.181  13.094
ATOM   5741  H02 WTR  1430      -3.660  17.151  12.347
TER   
ATOM   5742  O00 WTR  1431       0.322  10.271   2.007
ATOM   5743  H01 WTR  1431       1.100  10.826   1.964
ATOM   5744  H02 WTR  1431       0.048  10.313   2.923
TER   
ATOM   5745  O00 WTR  1432       8.392   9.392  11.786
ATOM   5746  H01 WTR  1432       7.743   8.808  11.394
ATOM   5747  H02 WTR  1432       8.952   9.653  11.054
TER   
ATOM   5748  O00 WTR  1433       0.905   4.241   6.887
ATOM   5749  H01 WTR  1433       0.223   4.517   6.274
ATOM   5750  H02 WTR  1433       1.718   4.577   6.509
TER   
ATOM   5751  O00 WTR  1434      10.419   7.893  15.379
ATOM   5752  H01 WTR  1434       9.941   7.368  14.737
ATOM   5753  H02 WTR  1434      10.493   8.757  14.975
TER   
ATOM   5754  O00 WTR  1435      14.027  11.022   6.393
ATOM   5755  H01 WTR  1435      14.330  11.040   7.300
ATOM   5756  H02 WTR  1435      14.829  10.957   5.873
TER   
ATOM   5757  O00 WTR  1436       6.638  14.297   3.298
ATOM   5758  H01 WTR  1436       7.487  14.700   3.118
ATOM   5759  H02 WTR  1436       6.074  14.596   2.584
TER   
ATOM   5760  O00 WTR  1437      -0.703  12.583   7.889
ATOM   5761  H01 WTR  1437      -1.169  13.360   7.582
ATOM   5762  H02 WTR  1437      -1.392  11.942   8.063
TER   
ATOM   5763  O00 WTR  1438      -3.333   2.545   4.037
ATOM   5764  H01 WTR  1438      -3.636   1.710   4.393
ATOM   5765  H02 WTR  1438      -3.920   2.720   3.302
TER   
ATOM   5766  O00 WTR  1439      -0.201  10.357  10.034
ATOM   5767  H01 WTR  1439       0.669   9.989  10.184
ATOM   5768  H02 WTR  1439      -0.167  11.225  10.435
TER   
ATOM   5769  O00 WTR  1440      -8.928   6.826  10.638
ATOM   5770  H01 WTR  1440      -8.219   7.425  10.873
ATOM   5771  H02 WTR  1440      -9.443   7.306   9.990
TER   
ATOM   5772  O00 WTR  1441      -8.064   8.348   8.251
ATOM   5773  H01 WTR  1441      -7.112   8.247   8.232
ATOM   5774  H02 WTR  1441      -8.265   8.877   7.479
TER   
ATOM   5775  O00 WTR  1442      -0.284  11.273  12.803
ATOM   5776  H01 WTR  1442      -1.233  11.255  12.931
ATOM   5777  H02 WTR  1442      -0.055  12.202  12.830
TER   
ATOM   5778  O00 WTR  1443      11.135   7.696  12.514
ATOM   5779  H01 WTR  1443      10.211   7.934  12.431
ATOM   5780  H02 WTR  1443      11.591   8.295  11.924
TER   
ATOM   5781  O00 WTR  1444       0.198  13.319   4.708
ATOM   5782  H01 WTR  1444      -0.704  13.058   4.888
ATOM   5783  H02 WTR  1444       0.714  12.886   5.388
TER   
ATOM   5784  O00 WTR  1445       2.376  14.891   8.721
ATOM   5785  H01 WTR  1445       2.080  14.844   7.812
ATOM   5786  H02 WTR  1445       2.789  15.751   8.794
TER   
ATOM   5787  O00 WTR  1446      -1.865   6.943   4.268
ATOM   5788  H01 WTR  1446      -2.632   6.569   3.834
ATOM   5789  H02 WTR  1446      -2.227   7.573   4.892
TER   
ATOM   5790  O00 WTR  1447       1.572  15.650   5.772
ATOM   5791  H01 WTR  1447       1.074  15.025   5.245
ATOM   5792  H02 WTR  1447       0.911  16.243   6.129
TER   
ATOM   5793  O00 WTR  1448       5.592  13.396   5.786
ATOM   5794  H01 WTR  1448       5.708  14.159   6.351
ATOM   5795  H02 WTR  1448       5.912  13.680   4.930
TER   
ATOM   5796  O00 WTR  1449       9.561   9.572   9.534
ATOM   5797  H01 WTR  1449      10.456   9.907   9.588
ATOM   5798  H02 WTR  1449       9.343   9.620   8.603
TER   
ATOM   5799  O00 WTR  1450       6.490  11.291  14.830
ATOM   5800  H01 WTR  1450       6.307  11.519  15.741
ATOM   5801  H02 WTR  1450       5.708  11.566  14.351
TER   
ATOM   5802  O00 WTR  1451      -3.837   5.885   3.017
ATOM   5803  H01 WTR  1451      -4.141   6.792   2.993
ATOM   5804  H02 WTR  1451      -3.684   5.658   2.100
TER   
ATOM   5805  O00 WTR  1452     -14.247   6.304   9.867
ATOM   5806  H01 WTR  1452     -14.616   6.288   8.984
ATOM   5807  H02 WTR  1452     -15.005   6.405  10.442
TER   
ATOM   5808  O00 WTR  1453      -2.104   8.967  -0.776
ATOM   5809  H01 WTR  1453      -1.976   9.036  -1.723
ATOM   5810  H02 WTR  1453      -2.148   8.026  -0.608
TER   
ATOM   5811  O00 WTR  1454      16.585   8.009 -12.467
ATOM   5812  H01 WTR  1454      16.782   7.148 -12.099
ATOM   5813  H02 WTR  1454      16.929   8.629 -11.825
TER   
ATOM   5814  O00 WTR  1455       3.539  17.575   6.992
ATOM   5815  H01 WTR  1455       2.972  16.909   6.604
ATOM   5816  H02 WTR  1455       2.935  18.219   7.361
TER   
ATOM   5817  O00 WTR  1456       2.951  10.455 -11.429
ATOM   5818  H01 WTR  1456       3.053   9.991 -10.598
ATOM   5819  H02 WTR  1456       2.432   9.862 -11.973
TER   
ATOM   5820  O00 WTR  1457       1.898  12.888   2.324
ATOM   5821  H01 WTR  1457       1.766  12.962   3.270
ATOM   5822  H02 WTR  1457       1.494  13.677   1.963
TER   
ATOM   5823  O00 WTR  1458      -0.785  11.249  -0.898
ATOM   5824  H01 WTR  1458      -1.195  10.388  -0.817
ATOM   5825  H02 WTR  1458      -0.144  11.278  -0.187
TER   
ATOM   5826  O00 WTR  1459       4.958  15.407   1.118
ATOM   5827  H01 WTR  1459       5.198  15.240   0.206
ATOM   5828  H02 WTR  1459       4.024  15.615   1.086
TER   
ATOM   5829  O00 WTR  1460      -5.755   6.441  12.465
ATOM   5830  H01 WTR  1460      -5.976   7.335  12.205
ATOM   5831  H02 WTR  1460      -5.041   6.543  13.095
TER   
ATOM   5832  O00 WTR  1461      16.464   8.648   6.006
ATOM   5833  H01 WTR  1461      15.779   8.867   5.374
ATOM   5834  H02 WTR  1461      16.178   9.059   6.822
TER   
ATOM   5835  O00 WTR  1462      17.269   6.245   6.658
ATOM   5836  H01 WTR  1462      17.009   7.120   6.369
ATOM   5837  H02 WTR  1462      18.159   6.136   6.322
TER   
ATOM   5838  O00 WTR  1463      15.444   8.509  12.249
ATOM   5839  H01 WTR  1463      15.303   7.797  12.873
ATOM   5840  H02 WTR  1463      16.157   8.200  11.690
TER   
ATOM   5841  O00 WTR  1464      19.798   5.897   5.542
ATOM   5842  H01 WTR  1464      19.673   4.954   5.435
ATOM   5843  H02 WTR  1464      20.055   6.205   4.673
TER   
ATOM   5844  O00 WTR  1465      14.788  -0.952   7.132
ATOM   5845  H01 WTR  1465      15.522  -1.297   7.641
ATOM   5846  H02 WTR  1465      14.604  -0.098   7.523
TER   
ATOM   5847  O00 WTR  1466      12.749   9.091  10.851
ATOM   5848  H01 WTR  1466      12.604   9.986  11.156
ATOM   5849  H02 WTR  1466      13.498   8.782  11.361
TER   
ATOM   5850  O00 WTR  1467      15.292   3.044   9.301
ATOM   5851  H01 WTR  1467      15.636   3.803   8.829
ATOM   5852  H02 WTR  1467      15.860   2.960  10.067
TER   
ATOM   5853  O00 WTR  1468      17.236   4.689  12.825
ATOM   5854  H01 WTR  1468      18.068   4.610  12.360
ATOM   5855  H02 WTR  1468      17.475   5.019  13.691
TER   
ATOM   5856  O00 WTR  1469     -11.271 -26.202  11.079
ATOM   5857  H01 WTR  1469     -11.050 -25.270  11.095
ATOM   5858  H02 WTR  1469     -12.075 -26.248  10.561
TER   
ATOM   5859  O00 WTR  1470     -11.374 -21.831  16.555
ATOM   5860  H01 WTR  1470     -10.536 -22.150  16.888
ATOM   5861  H02 WTR  1470     -11.841 -22.621  16.283
TER   
ATOM   5862  O00 WTR  1471       4.832 -19.973  16.197
ATOM   5863  H01 WTR  1471       4.000 -19.845  16.652
ATOM   5864  H02 WTR  1471       4.607 -19.924  15.268
TER   
ATOM   5865  O00 WTR  1472       6.237 -14.931  21.802
ATOM   5866  H01 WTR  1472       6.565 -14.202  21.277
ATOM   5867  H02 WTR  1472       6.816 -14.957  22.564
TER   
ATOM   5868  O00 WTR  1473      -2.197 -15.555  19.108
ATOM   5869  H01 WTR  1473      -3.115 -15.632  18.848
ATOM   5870  H02 WTR  1473      -2.134 -16.059  19.919
TER   
ATOM   5871  O00 WTR  1474      -4.808 -25.874  12.603
ATOM   5872  H01 WTR  1474      -4.143 -26.554  12.718
ATOM   5873  H02 WTR  1474      -5.292 -26.142  11.822
TER   
ATOM   5874  O00 WTR  1475       0.715 -21.504  11.811
ATOM   5875  H01 WTR  1475       1.377 -21.668  11.140
ATOM   5876  H02 WTR  1475       0.547 -22.363  12.198
TER   
ATOM   5877  O00 WTR  1476     -11.700 -26.339  13.931
ATOM   5878  H01 WTR  1476     -11.507 -26.173  13.009
ATOM   5879  H02 WTR  1476     -11.846 -25.471  14.306
TER   
ATOM   5880  O00 WTR  1477      -3.124 -30.102  12.658
ATOM   5881  H01 WTR  1477      -2.697 -29.246  12.699
ATOM   5882  H02 WTR  1477      -2.535 -30.686  13.136
TER   
ATOM   5883  O00 WTR  1478     -11.524 -19.528  17.995
ATOM   5884  H01 WTR  1478     -11.659 -19.726  18.922
ATOM   5885  H02 WTR  1478     -11.532 -20.382  17.563
TER   
ATOM   5886  O00 WTR  1479      -2.488 -27.406  12.558
ATOM   5887  H01 WTR  1479      -2.240 -27.830  11.736
ATOM   5888  H02 WTR  1479      -1.658 -27.253  13.009
TER   
ATOM   5889  O00 WTR  1480     -13.636 -10.384  21.241
ATOM   5890  H01 WTR  1480     -14.153 -10.147  22.010
ATOM   5891  H02 WTR  1480     -12.993 -11.013  21.569
TER   
ATOM   5892  O00 WTR  1481      -1.928 -25.034  15.692
ATOM   5893  H01 WTR  1481      -2.876 -24.963  15.581
ATOM   5894  H02 WTR  1481      -1.676 -24.224  16.135
TER   
ATOM   5895  O00 WTR  1482      -5.729 -13.074  18.641
ATOM   5896  H01 WTR  1482      -5.426 -12.984  19.545
ATOM   5897  H02 WTR  1482      -5.181 -12.468  18.143
TER   
ATOM   5898  O00 WTR  1483      -2.825 -19.979  16.445
ATOM   5899  H01 WTR  1483      -3.686 -20.168  16.070
ATOM   5900  H02 WTR  1483      -2.433 -20.839  16.593
TER   
ATOM   5901  O00 WTR  1484      -5.653 -19.330  19.345
ATOM   5902  H01 WTR  1484      -4.729 -19.542  19.211
ATOM   5903  H02 WTR  1484      -5.654 -18.706  20.070
TER   
ATOM   5904  O00 WTR  1485      -1.336 -22.354  16.856
ATOM   5905  H01 WTR  1485      -0.512 -21.891  16.701
ATOM   5906  H02 WTR  1485      -1.775 -22.352  16.006
TER   
ATOM   5907  O00 WTR  1486       6.568 -21.651  12.111
ATOM   5908  H01 WTR  1486       6.956 -20.855  12.474
ATOM   5909  H02 WTR  1486       5.654 -21.622  12.394
TER   
ATOM   5910  O00 WTR  1487       0.179 -23.926  13.010
ATOM   5911  H01 WTR  1487       1.100 -23.906  13.268
ATOM   5912  H02 WTR  1487      -0.131 -24.787  13.292
TER   
ATOM   5913  O00 WTR  1488       0.973 -21.181  16.358
ATOM   5914  H01 WTR  1488       1.691 -20.591  16.589
ATOM   5915  H02 WTR  1488       0.898 -21.107  15.407
TER   
ATOM   5916  O00 WTR  1489      12.318 -23.028  13.304
ATOM   5917  H01 WTR  1489      12.529 -23.158  14.228
ATOM   5918  H02 WTR  1489      11.517 -22.504  13.311
TER   
ATOM   5919  O00 WTR  1490       2.328 -24.014  16.775
ATOM   5920  H01 WTR  1490       2.465 -23.830  15.846
ATOM   5921  H02 WTR  1490       1.652 -23.392  17.046
TER   
ATOM   5922  O00 WTR  1491       2.142 -26.673  15.367
ATOM   5923  H01 WTR  1491       2.404 -25.897  15.861
ATOM   5924  H02 WTR  1491       2.882 -27.274  15.453
TER   
ATOM   5925  O00 WTR  1492       5.378 -23.523  18.038
ATOM   5926  H01 WTR  1492       4.453 -23.290  18.120
ATOM   5927  H02 WTR  1492       5.400 -24.470  18.177
TER   
ATOM   5928  O00 WTR  1493       3.762 -19.090  20.481
ATOM   5929  H01 WTR  1493       3.240 -19.236  19.692
ATOM   5930  H02 WTR  1493       3.937 -18.149  20.482
TER   
ATOM   5931  O00 WTR  1494       4.133 -22.150  12.803
ATOM   5932  H01 WTR  1494       3.848 -22.725  12.094
ATOM   5933  H02 WTR  1494       3.513 -21.420  12.784
TER   
ATOM   5934  O00 WTR  1495      -6.095 -21.833  12.596
ATOM   5935  H01 WTR  1495      -6.289 -21.010  12.147
ATOM   5936  H02 WTR  1495      -5.644 -21.569  13.398
TER   
ATOM   5937  O00 WTR  1496       7.181 -23.544  15.861
ATOM   5938  H01 WTR  1496       6.565 -23.445  16.586
ATOM   5939  H02 WTR  1496       8.019 -23.737  16.282
TER   
ATOM   5940  O00 WTR  1497       5.066 -26.180  18.168
ATOM   5941  H01 WTR  1497       5.528 -26.363  17.350
ATOM   5942  H02 WTR  1497       5.580 -26.629  18.839
TER   
ATOM   5943  O00 WTR  1498       8.611 -15.784  23.177
ATOM   5944  H01 WTR  1498       8.542 -16.150  24.058
ATOM   5945  H02 WTR  1498       9.527 -15.917  22.933
TER   
ATOM   5946  O00 WTR  1499     -15.431 -22.433  15.782
ATOM   5947  H01 WTR  1499     -15.327 -21.601  16.245
ATOM   5948  H02 WTR  1499     -15.981 -22.220  15.028
TER   
ATOM   5949  O00 WTR  1500     -14.493 -14.440  16.275
ATOM   5950  H01 WTR  1500     -15.411 -14.495  16.011
ATOM   5951  H02 WTR  1500     -14.070 -15.172  15.826
TER   
ATOM   5952  O00 WTR  1501     -21.817 -14.068  16.052
ATOM   5953  H01 WTR  1501     -22.664 -13.781  16.394
ATOM   5954  H02 WTR  1501     -21.369 -14.447  16.808
TER   
ATOM   5955  O00 WTR  1502     -20.203 -11.607  14.924
ATOM   5956  H01 WTR  1502     -20.557 -12.321  15.454
ATOM   5957  H02 WTR  1502     -20.287 -11.913  14.021
TER   
ATOM   5958  O00 WTR  1503     -16.291  -4.316  14.142
ATOM   5959  H01 WTR  1503     -16.102  -4.750  13.310
ATOM   5960  H02 WTR  1503     -16.178  -5.002  14.801
TER   
ATOM   5961  O00 WTR  1504      -6.363  -1.915  15.854
ATOM   5962  H01 WTR  1504      -5.557  -2.428  15.914
ATOM   5963  H02 WTR  1504      -6.497  -1.574  16.738
TER   
ATOM   5964  O00 WTR  1505     -12.244   5.135  18.881
ATOM   5965  H01 WTR  1505     -12.245   5.271  17.934
ATOM   5966  H02 WTR  1505     -11.319   5.055  19.112
TER   
ATOM   5967  O00 WTR  1506     -18.045 -10.414  11.659
ATOM   5968  H01 WTR  1506     -17.394 -11.012  12.027
ATOM   5969  H02 WTR  1506     -17.873  -9.578  12.091
TER   
ATOM   5970  O00 WTR  1507     -18.266 -15.515  16.249
ATOM   5971  H01 WTR  1507     -17.916 -14.676  15.949
ATOM   5972  H02 WTR  1507     -18.141 -16.106  15.506
TER   
ATOM   5973  O00 WTR  1508     -17.313 -10.825  14.821
ATOM   5974  H01 WTR  1508     -17.756  -9.990  14.968
ATOM   5975  H02 WTR  1508     -17.993 -11.399  14.467
TER   
ATOM   5976  O00 WTR  1509     -13.959 -18.432  17.874
ATOM   5977  H01 WTR  1509     -13.955 -18.053  18.753
ATOM   5978  H02 WTR  1509     -13.104 -18.854  17.791
TER   
ATOM   5979  O00 WTR  1510     -20.457 -14.961  18.106
ATOM   5980  H01 WTR  1510     -19.818 -15.355  17.511
ATOM   5981  H02 WTR  1510     -19.927 -14.514  18.766
TER   
ATOM   5982  O00 WTR  1511     -13.707 -17.630  15.339
ATOM   5983  H01 WTR  1511     -14.054 -18.041  16.131
ATOM   5984  H02 WTR  1511     -12.924 -18.140  15.128
TER   
ATOM   5985  O00 WTR  1512     -13.823 -17.160  20.304
ATOM   5986  H01 WTR  1512     -12.901 -17.192  20.557
ATOM   5987  H02 WTR  1512     -13.986 -16.237  20.108
TER   
ATOM   5988  O00 WTR  1513     -10.915  -8.072   9.068
ATOM   5989  H01 WTR  1513     -11.113  -8.384   8.185
ATOM   5990  H02 WTR  1513     -10.871  -7.120   8.983
TER   
ATOM   5991  O00 WTR  1514      -6.191 -15.764  18.092
ATOM   5992  H01 WTR  1514      -6.068 -16.109  18.976
ATOM   5993  H02 WTR  1514      -6.211 -14.814  18.205
TER   
ATOM   5994  O00 WTR  1515     -15.294  -8.826  12.709
ATOM   5995  H01 WTR  1515     -15.394  -9.459  13.420
ATOM   5996  H02 WTR  1515     -16.060  -8.257  12.784
TER   
ATOM   5997  O00 WTR  1516     -14.880 -11.699  19.099
ATOM   5998  H01 WTR  1516     -14.126 -11.608  18.517
ATOM   5999  H02 WTR  1516     -14.633 -11.219  19.889
TER   
ATOM   6000  O00 WTR  1517     -13.567 -11.170  12.017
ATOM   6001  H01 WTR  1517     -12.977 -11.130  12.770
ATOM   6002  H02 WTR  1517     -13.434 -10.337  11.564
TER   
ATOM   6003  O00 WTR  1518      -8.669 -16.608  21.095
ATOM   6004  H01 WTR  1518      -8.633 -15.782  21.579
ATOM   6005  H02 WTR  1518      -9.050 -16.374  20.249
TER   
ATOM   6006  O00 WTR  1519     -15.331  -8.764  17.317
ATOM   6007  H01 WTR  1519     -15.460  -9.713  17.310
ATOM   6008  H02 WTR  1519     -14.629  -8.623  17.953
TER   
ATOM   6009  O00 WTR  1520     -12.923  -5.290  11.162
ATOM   6010  H01 WTR  1520     -12.720  -6.032  11.732
ATOM   6011  H02 WTR  1520     -12.314  -5.377  10.428
TER   
ATOM   6012  O00 WTR  1521      -8.863 -22.259  17.330
ATOM   6013  H01 WTR  1521      -8.386 -21.433  17.409
ATOM   6014  H02 WTR  1521      -8.335 -22.889  17.822
TER   
ATOM   6015  O00 WTR  1522     -18.798  -8.685  15.377
ATOM   6016  H01 WTR  1522     -18.608  -8.261  16.214
ATOM   6017  H02 WTR  1522     -19.357  -9.428  15.606
TER   
ATOM   6018  O00 WTR  1523      -9.493  -9.947  14.498
ATOM   6019  H01 WTR  1523      -9.580  -9.542  15.361
ATOM   6020  H02 WTR  1523     -10.376 -10.247  14.284
TER   
ATOM   6021  O00 WTR  1524     -13.124   4.359  15.864
ATOM   6022  H01 WTR  1524     -13.623   3.781  15.287
ATOM   6023  H02 WTR  1524     -13.153   5.213  15.431
TER   
ATOM   6024  O00 WTR  1525     -13.291  -8.800  15.486
ATOM   6025  H01 WTR  1525     -13.030  -7.879  15.460
ATOM   6026  H02 WTR  1525     -14.045  -8.819  16.075
TER   
ATOM   6027  O00 WTR  1526     -16.180   3.363  13.162
ATOM   6028  H01 WTR  1526     -15.326   3.746  12.964
ATOM   6029  H02 WTR  1526     -15.976   2.538  13.604
TER   
ATOM   6030  O00 WTR  1527     -15.270  -1.970  14.969
ATOM   6031  H01 WTR  1527     -15.243  -2.253  15.883
ATOM   6032  H02 WTR  1527     -15.683  -2.697  14.504
TER   
ATOM   6033  O00 WTR  1528     -16.430   6.620  13.928
ATOM   6034  H01 WTR  1528     -16.594   6.876  13.021
ATOM   6035  H02 WTR  1528     -16.481   5.664  13.921
TER   
ATOM   6036  O00 WTR  1529     -16.204   0.636  14.352
ATOM   6037  H01 WTR  1529     -16.024  -0.252  14.662
ATOM   6038  H02 WTR  1529     -16.796   0.515  13.610
TER   
ATOM   6039  O00 WTR  1530     -14.761 -11.584  15.974
ATOM   6040  H01 WTR  1530     -15.621 -11.449  15.576
ATOM   6041  H02 WTR  1530     -14.621 -12.530  15.928
TER   
ATOM   6042  O00 WTR  1531     -12.552   2.370  17.758
ATOM   6043  H01 WTR  1531     -12.822   2.625  18.640
ATOM   6044  H02 WTR  1531     -12.702   3.152  17.226
TER   
ATOM   6045  O00 WTR  1532     -19.489   4.093   9.034
ATOM   6046  H01 WTR  1532     -19.979   3.296   9.235
ATOM   6047  H02 WTR  1532     -18.588   3.893   9.290
TER   
ATOM   6048  O00 WTR  1533     -15.366  -6.036  16.015
ATOM   6049  H01 WTR  1533     -15.673  -6.806  16.494
ATOM   6050  H02 WTR  1533     -14.612  -6.350  15.515
TER   
ATOM   6051  O00 WTR  1534      -1.183 -12.983  20.461
ATOM   6052  H01 WTR  1534      -1.156 -12.219  19.884
ATOM   6053  H02 WTR  1534      -0.890 -13.709  19.911
TER   
ATOM   6054  O00 WTR  1535      -9.502  -8.414  12.171
ATOM   6055  H01 WTR  1535      -9.145  -9.041  12.800
ATOM   6056  H02 WTR  1535      -9.093  -8.651  11.338
TER   
ATOM   6057  O00 WTR  1536       3.289 -15.831  15.837
ATOM   6058  H01 WTR  1536       4.203 -16.116  15.846
ATOM   6059  H02 WTR  1536       2.971 -16.021  16.720
TER   
ATOM   6060  O00 WTR  1537     -12.056 -14.527  20.992
ATOM   6061  H01 WTR  1537     -11.883 -15.469  21.004
ATOM   6062  H02 WTR  1537     -12.489 -14.373  20.153
TER   
ATOM   6063  O00 WTR  1538     -15.972 -12.403  12.562
ATOM   6064  H01 WTR  1538     -16.067 -13.089  11.900
ATOM   6065  H02 WTR  1538     -15.162 -11.952  12.325
TER   
ATOM   6066  O00 WTR  1539       8.901 -18.983  16.221
ATOM   6067  H01 WTR  1539       8.519 -19.038  17.097
ATOM   6068  H02 WTR  1539       8.477 -19.687  15.730
TER   
ATOM   6069  O00 WTR  1540      13.793 -18.960  20.931
ATOM   6070  H01 WTR  1540      13.788 -18.035  21.176
ATOM   6071  H02 WTR  1540      12.914 -19.122  20.587
TER   
ATOM   6072  O00 WTR  1541      -2.034 -13.519  17.051
ATOM   6073  H01 WTR  1541      -1.882 -14.010  17.858
ATOM   6074  H02 WTR  1541      -1.244 -12.992  16.938
TER   
ATOM   6075  O00 WTR  1542       7.563  -9.220  15.416
ATOM   6076  H01 WTR  1542       6.981  -8.673  15.945
ATOM   6077  H02 WTR  1542       8.427  -8.822  15.520
TER   
ATOM   6078  O00 WTR  1543       2.019 -11.241  14.621
ATOM   6079  H01 WTR  1543       2.672 -11.927  14.758
ATOM   6080  H02 WTR  1543       1.806 -11.296  13.689
TER   
ATOM   6081  O00 WTR  1544      -2.555 -17.291  21.106
ATOM   6082  H01 WTR  1544      -3.342 -16.970  21.546
ATOM   6083  H02 WTR  1544      -2.884 -17.862  20.412
TER   
ATOM   6084  O00 WTR  1545       9.944  -8.094  15.621
ATOM   6085  H01 WTR  1545      10.524  -7.910  16.360
ATOM   6086  H02 WTR  1545      10.496  -7.975  14.848
TER   
ATOM   6087  O00 WTR  1546      -9.899  -5.659  23.255
ATOM   6088  H01 WTR  1546     -10.686  -5.310  22.836
ATOM   6089  H02 WTR  1546      -9.308  -5.858  22.529
TER   
ATOM   6090  O00 WTR  1547      -5.452  -2.493  20.799
ATOM   6091  H01 WTR  1547      -6.140  -2.106  21.340
ATOM   6092  H02 WTR  1547      -5.632  -3.433  20.819
TER   
ATOM   6093  O00 WTR  1548     -12.319  -6.185  15.511
ATOM   6094  H01 WTR  1548     -12.047  -6.022  16.414
ATOM   6095  H02 WTR  1548     -12.578  -5.326  15.179
TER   
ATOM   6096  O00 WTR  1549       8.065  -7.406  13.332
ATOM   6097  H01 WTR  1549       8.834  -6.836  13.334
ATOM   6098  H02 WTR  1549       8.084  -7.837  14.186
TER   
ATOM   6099  O00 WTR  1550      10.809  -8.159  23.374
ATOM   6100  H01 WTR  1550      11.507  -8.568  22.862
ATOM   6101  H02 WTR  1550      10.531  -7.411  22.846
TER   
ATOM   6102  O00 WTR  1551     -10.431  -0.615  15.739
ATOM   6103  H01 WTR  1551      -9.934   0.143  16.047
ATOM   6104  H02 WTR  1551     -11.323  -0.459  16.049
TER   
ATOM   6105  O00 WTR  1552      -2.258 -15.459  12.569
ATOM   6106  H01 WTR  1552      -2.906 -15.296  13.254
ATOM   6107  H02 WTR  1552      -1.673 -14.702  12.608
TER   
ATOM   6108  O00 WTR  1553       1.139  -8.661  15.945
ATOM   6109  H01 WTR  1553       1.193  -9.544  15.580
ATOM   6110  H02 WTR  1553       0.247  -8.597  16.289
TER   
ATOM   6111  O00 WTR  1554      -2.900 -13.617  22.704
ATOM   6112  H01 WTR  1554      -2.287 -13.523  21.975
ATOM   6113  H02 WTR  1554      -3.657 -13.090  22.450
TER   
ATOM   6114  O00 WTR  1555      -7.576 -11.733  20.753
ATOM   6115  H01 WTR  1555      -7.354 -11.686  19.823
ATOM   6116  H02 WTR  1555      -7.696 -10.821  21.017
TER   
ATOM   6117  O00 WTR  1556      -4.027 -10.219  19.056
ATOM   6118  H01 WTR  1556      -4.292 -10.822  19.751
ATOM   6119  H02 WTR  1556      -3.189  -9.865  19.353
TER   
ATOM   6120  O00 WTR  1557      -9.148 -15.737  18.240
ATOM   6121  H01 WTR  1557      -8.200 -15.795  18.357
ATOM   6122  H02 WTR  1557      -9.260 -15.251  17.423
TER   
ATOM   6123  O00 WTR  1558      -4.499 -24.469  15.353
ATOM   6124  H01 WTR  1558      -4.992 -25.258  15.574
ATOM   6125  H02 WTR  1558      -4.687 -24.320  14.427
TER   
ATOM   6126  O00 WTR  1559      -9.870 -14.836  15.532
ATOM   6127  H01 WTR  1559     -10.634 -14.773  14.960
ATOM   6128  H02 WTR  1559      -9.304 -14.114  15.257
TER   
ATOM   6129  O00 WTR  1560       1.471 -14.343  19.041
ATOM   6130  H01 WTR  1560       2.311 -13.918  19.214
ATOM   6131  H02 WTR  1560       1.049 -13.786  18.387
TER   
ATOM   6132  O00 WTR  1561      -9.354 -18.184  16.942
ATOM   6133  H01 WTR  1561     -10.242 -18.446  17.186
ATOM   6134  H02 WTR  1561      -9.279 -17.279  17.245
TER   
ATOM   6135  O00 WTR  1562     -14.968 -20.742  18.538
ATOM   6136  H01 WTR  1562     -15.516 -20.608  19.311
ATOM   6137  H02 WTR  1562     -14.567 -19.888  18.376
TER   
ATOM   6138  O00 WTR  1563      -7.378 -20.075  17.463
ATOM   6139  H01 WTR  1563      -6.721 -19.765  18.086
ATOM   6140  H02 WTR  1563      -7.778 -19.275  17.120
TER   
ATOM   6141  O00 WTR  1564      -6.620 -13.839  22.737
ATOM   6142  H01 WTR  1564      -7.437 -13.724  22.251
ATOM   6143  H02 WTR  1564      -6.830 -13.558  23.628
TER   
ATOM   6144  O00 WTR  1565      -0.590 -16.897  22.992
ATOM   6145  H01 WTR  1565      -0.658 -15.981  23.261
ATOM   6146  H02 WTR  1565      -1.329 -17.028  22.399
TER   
ATOM   6147  O00 WTR  1566      -5.908 -17.104  15.080
ATOM   6148  H01 WTR  1566      -5.656 -16.953  15.991
ATOM   6149  H02 WTR  1566      -6.864 -17.147  15.100
TER   
ATOM   6150  O00 WTR  1567      -8.143  -9.709  22.738
ATOM   6151  H01 WTR  1567      -8.092  -8.753  22.763
ATOM   6152  H02 WTR  1567      -8.907  -9.923  23.273
TER   
ATOM   6153  O00 WTR  1568     -10.721   0.110  13.011
ATOM   6154  H01 WTR  1568     -10.535  -0.263  13.873
ATOM   6155  H02 WTR  1568     -10.241  -0.449  12.399
TER   
ATOM   6156  O00 WTR  1569      -4.225 -11.713  16.818
ATOM   6157  H01 WTR  1569      -3.872 -11.191  17.539
ATOM   6158  H02 WTR  1569      -3.622 -12.452  16.739
TER   
ATOM   6159  O00 WTR  1570     -12.552 -21.367  20.333
ATOM   6160  H01 WTR  1570     -13.162 -20.939  20.934
ATOM   6161  H02 WTR  1570     -13.103 -21.942  19.801
TER   
ATOM   6162  O00 WTR  1571      -1.799  -9.577  21.893
ATOM   6163  H01 WTR  1571      -1.676  -9.954  22.765
ATOM   6164  H02 WTR  1571      -1.119  -8.907  21.823
TER   
ATOM   6165  O00 WTR  1572       2.718  -8.905  20.695
ATOM   6166  H01 WTR  1572       1.878  -8.632  21.065
ATOM   6167  H02 WTR  1572       3.004  -8.156  20.172
TER   
ATOM   6168  O00 WTR  1573     -11.282 -17.129  20.377
ATOM   6169  H01 WTR  1573     -11.135 -17.275  19.442
ATOM   6170  H02 WTR  1573     -10.413 -17.207  20.771
TER   
ATOM   6171  O00 WTR  1574      -0.382 -17.990  12.448
ATOM   6172  H01 WTR  1574      -0.876 -17.556  13.144
ATOM   6173  H02 WTR  1574      -0.825 -18.830  12.328
TER   
ATOM   6174  O00 WTR  1575     -14.330 -20.228  21.817
ATOM   6175  H01 WTR  1575     -14.344 -19.313  21.536
ATOM   6176  H02 WTR  1575     -14.941 -20.262  22.554
TER   
ATOM   6177  O00 WTR  1576       1.114 -16.458  20.889
ATOM   6178  H01 WTR  1576       1.002 -15.679  20.343
ATOM   6179  H02 WTR  1576       0.348 -16.462  21.462
TER   
ATOM   6180  O00 WTR  1577       7.676 -14.734  16.885
ATOM   6181  H01 WTR  1577       7.866 -15.301  17.632
ATOM   6182  H02 WTR  1577       6.792 -14.983  16.614
TER   
ATOM   6183  O00 WTR  1578      -4.660 -12.015  21.698
ATOM   6184  H01 WTR  1578      -4.871 -11.433  22.428
ATOM   6185  H02 WTR  1578      -5.395 -12.627  21.659
TER   
ATOM   6186  O00 WTR  1579       0.231 -18.226  18.878
ATOM   6187  H01 WTR  1579       0.609 -17.836  19.666
ATOM   6188  H02 WTR  1579      -0.537 -18.705  19.191
TER   
ATOM   6189  O00 WTR  1580     -12.481 -12.188  23.222
ATOM   6190  H01 WTR  1580     -12.487 -13.129  23.048
ATOM   6191  H02 WTR  1580     -12.165 -12.113  24.123
TER   
ATOM   6192  O00 WTR  1581       3.312 -15.275  22.307
ATOM   6193  H01 WTR  1581       4.247 -15.365  22.119
ATOM   6194  H02 WTR  1581       2.915 -16.062  21.933
TER   
ATOM   6195  O00 WTR  1582      -1.520 -11.002  24.183
ATOM   6196  H01 WTR  1582      -0.850 -11.366  24.763
ATOM   6197  H02 WTR  1582      -2.088 -11.745  23.977
TER   
ATOM   6198  O00 WTR  1583      -9.188 -13.781  21.488
ATOM   6199  H01 WTR  1583     -10.087 -13.740  21.162
ATOM   6200  H02 WTR  1583      -8.816 -12.925  21.276
TER   
ATOM   6201  O00 WTR  1584      -1.847 -17.865  14.803
ATOM   6202  H01 WTR  1584      -1.912 -18.680  15.301
ATOM   6203  H02 WTR  1584      -2.660 -17.825  14.301
TER   
ATOM   6204  O00 WTR  1585     -12.619  -8.743  18.886
ATOM   6205  H01 WTR  1585     -12.385  -9.488  18.333
ATOM   6206  H02 WTR  1585     -13.036  -9.135  19.653
TER   
ATOM   6207  O00 WTR  1586      -3.432 -15.803  16.104
ATOM   6208  H01 WTR  1586      -2.917 -16.604  16.010
ATOM   6209  H02 WTR  1586      -2.797 -15.139  16.374
TER   
ATOM   6210  O00 WTR  1587      -4.029  -7.681  23.140
ATOM   6211  H01 WTR  1587      -3.686  -7.454  24.004
ATOM   6212  H02 WTR  1587      -3.280  -8.054  22.675
TER   
ATOM   6213  O00 WTR  1588      -8.668 -17.772  12.136
ATOM   6214  H01 WTR  1588      -8.548 -17.409  13.013
ATOM   6215  H02 WTR  1588      -9.437 -17.318  11.791
TER   
ATOM   6216  O00 WTR  1589      -8.664  -5.733  11.833
ATOM   6217  H01 WTR  1589      -8.621  -6.677  11.983
ATOM   6218  H02 WTR  1589      -9.493  -5.465  12.230
TER   
ATOM   6219  O00 WTR  1590     -10.353 -12.909  17.645
ATOM   6220  H01 WTR  1590      -9.648 -12.594  17.079
ATOM   6221  H02 WTR  1590     -10.444 -13.836  17.421
TER   
ATOM   6222  O00 WTR  1591     -13.751 -14.367  18.737
ATOM   6223  H01 WTR  1591     -14.008 -14.468  17.821
ATOM   6224  H02 WTR  1591     -14.301 -13.655  19.064
TER   
ATOM   6225  O00 WTR  1592      -5.556  -5.416  20.602
ATOM   6226  H01 WTR  1592      -4.735  -5.906  20.555
ATOM   6227  H02 WTR  1592      -6.144  -5.980  21.104
TER   
ATOM   6228  O00 WTR  1593      -6.047 -11.656  14.851
ATOM   6229  H01 WTR  1593      -5.597 -12.179  14.188
ATOM   6230  H02 WTR  1593      -5.388 -11.511  15.530
TER   
ATOM   6231  O00 WTR  1594       1.119 -14.668  23.868
ATOM   6232  H01 WTR  1594       1.905 -15.003  23.438
ATOM   6233  H02 WTR  1594       0.860 -13.912  23.340
TER   
ATOM   6234  O00 WTR  1595      -1.235 -10.364  19.238
ATOM   6235  H01 WTR  1595      -0.308 -10.436  19.011
ATOM   6236  H02 WTR  1595      -1.236 -10.081  20.152
TER   
ATOM   6237  O00 WTR  1596     -13.023  -3.468  19.088
ATOM   6238  H01 WTR  1596     -12.657  -4.340  18.938
ATOM   6239  H02 WTR  1596     -12.266  -2.883  19.067
TER   
ATOM   6240  O00 WTR  1597      -8.714 -12.412  15.397
ATOM   6241  H01 WTR  1597      -7.794 -12.481  15.140
ATOM   6242  H02 WTR  1597      -9.031 -11.629  14.947
TER   
ATOM   6243  O00 WTR  1598      -4.417 -16.091  22.904
ATOM   6244  H01 WTR  1598      -4.384 -15.160  22.685
ATOM   6245  H02 WTR  1598      -3.995 -16.152  23.761
TER   
ATOM   6246  O00 WTR  1599      -5.555 -10.223  23.711
ATOM   6247  H01 WTR  1599      -6.419 -10.264  23.301
ATOM   6248  H02 WTR  1599      -5.221  -9.356  23.480
TER   
ATOM   6249  O00 WTR  1600      -7.100  -1.158  18.379
ATOM   6250  H01 WTR  1600      -6.944  -2.074  18.609
ATOM   6251  H02 WTR  1600      -6.283  -0.712  18.601
TER   
ATOM   6252  O00 WTR  1601      -6.086 -17.098  20.982
ATOM   6253  H01 WTR  1601      -7.035 -17.057  21.106
ATOM   6254  H02 WTR  1601      -5.723 -16.717  21.781
TER   
ATOM   6255  O00 WTR  1602      17.461 -12.141  20.571
ATOM   6256  H01 WTR  1602      17.410 -12.955  21.072
ATOM   6257  H02 WTR  1602      18.293 -11.748  20.837
TER   
ATOM   6258  O00 WTR  1603      14.040  -4.397  26.400
ATOM   6259  H01 WTR  1603      14.420  -4.835  27.162
ATOM   6260  H02 WTR  1603      13.298  -4.948  26.152
TER   
ATOM   6261  O00 WTR  1604       5.647 -16.829  16.560
ATOM   6262  H01 WTR  1604       6.154 -17.031  15.774
ATOM   6263  H02 WTR  1604       5.296 -17.673  16.844
TER   
ATOM   6264  O00 WTR  1605       4.017 -13.172  19.568
ATOM   6265  H01 WTR  1605       4.105 -13.011  20.507
ATOM   6266  H02 WTR  1605       4.846 -13.580  19.315
TER   
ATOM   6267  O00 WTR  1606      12.445   5.417  13.731
ATOM   6268  H01 WTR  1606      12.785   5.062  12.911
ATOM   6269  H02 WTR  1606      12.254   6.334  13.535
TER   
ATOM   6270  O00 WTR  1607       0.492 -12.505  22.450
ATOM   6271  H01 WTR  1607       0.253 -11.737  22.969
ATOM   6272  H02 WTR  1607      -0.143 -12.520  21.735
TER   
ATOM   6273  O00 WTR  1608      10.441 -10.957  14.299
ATOM   6274  H01 WTR  1608       9.962 -11.560  14.868
ATOM   6275  H02 WTR  1608      11.181 -10.663  14.831
TER   
ATOM   6276  O00 WTR  1609      -4.100  -8.135  14.674
ATOM   6277  H01 WTR  1609      -4.549  -7.690  15.393
ATOM   6278  H02 WTR  1609      -4.804  -8.528  14.158
TER   
ATOM   6279  O00 WTR  1610      17.340 -13.553  18.144
ATOM   6280  H01 WTR  1610      17.818 -13.082  17.462
ATOM   6281  H02 WTR  1610      17.443 -13.012  18.927
TER   
ATOM   6282  O00 WTR  1611       5.822 -10.610  12.815
ATOM   6283  H01 WTR  1611       5.437  -9.756  13.010
ATOM   6284  H02 WTR  1611       6.631 -10.630  13.326
TER   
ATOM   6285  O00 WTR  1612       4.265  -9.894  22.946
ATOM   6286  H01 WTR  1612       3.912  -9.651  22.090
ATOM   6287  H02 WTR  1612       4.232 -10.850  22.957
TER   
ATOM   6288  O00 WTR  1613       1.095 -20.681  19.493
ATOM   6289  H01 WTR  1613       1.191 -20.480  20.424
ATOM   6290  H02 WTR  1613       0.869 -19.844  19.089
TER   
ATOM   6291  O00 WTR  1614      11.919 -11.256  19.048
ATOM   6292  H01 WTR  1614      11.177 -11.476  18.484
ATOM   6293  H02 WTR  1614      12.647 -11.771  18.699
TER   
ATOM   6294  O00 WTR  1615       7.916 -16.663  18.764
ATOM   6295  H01 WTR  1615       7.926 -17.589  19.009
ATOM   6296  H02 WTR  1615       8.369 -16.220  19.481
TER   
ATOM   6297  O00 WTR  1616       3.500 -12.599  22.263
ATOM   6298  H01 WTR  1616       3.504 -13.534  22.468
ATOM   6299  H02 WTR  1616       2.575 -12.354  22.277
TER   
ATOM   6300  O00 WTR  1617       0.847  -4.701  21.847
ATOM   6301  H01 WTR  1617       0.341  -4.096  21.305
ATOM   6302  H02 WTR  1617       0.291  -4.863  22.609
TER   
ATOM   6303  O00 WTR  1618       9.313  -8.503  10.878
ATOM   6304  H01 WTR  1618       9.045  -8.007  11.652
ATOM   6305  H02 WTR  1618       8.537  -9.006  10.634
TER   
ATOM   6306  O00 WTR  1619       2.511 -18.794  16.987
ATOM   6307  H01 WTR  1619       1.949 -18.421  16.308
ATOM   6308  H02 WTR  1619       2.659 -18.073  17.598
TER   
ATOM   6309  O00 WTR  1620      11.274  -7.715  17.875
ATOM   6310  H01 WTR  1620      11.798  -6.956  18.132
ATOM   6311  H02 WTR  1620      11.726  -8.462  18.266
TER   
ATOM   6312  O00 WTR  1621       5.404 -16.333  19.810
ATOM   6313  H01 WTR  1621       6.199 -16.510  19.307
ATOM   6314  H02 WTR  1621       5.719 -16.111  20.686
TER   
ATOM   6315  O00 WTR  1622       3.428  -6.111  16.262
ATOM   6316  H01 WTR  1622       3.166  -6.073  17.182
ATOM   6317  H02 WTR  1622       2.997  -6.895  15.921
TER   
ATOM   6318  O00 WTR  1623       3.074 -16.576  18.428
ATOM   6319  H01 WTR  1623       2.492 -15.890  18.756
ATOM   6320  H02 WTR  1623       3.894 -16.442  18.903
TER   
ATOM   6321  O00 WTR  1624       9.458 -14.181  19.921
ATOM   6322  H01 WTR  1624       9.697 -13.771  19.089
ATOM   6323  H02 WTR  1624       9.928 -13.674  20.582
TER   
ATOM   6324  O00 WTR  1625      12.294 -15.659  17.466
ATOM   6325  H01 WTR  1625      12.383 -15.032  16.747
ATOM   6326  H02 WTR  1625      11.915 -16.438  17.059
TER   
ATOM   6327  O00 WTR  1626       7.838 -10.732  17.486
ATOM   6328  H01 WTR  1626       7.471 -10.389  16.670
ATOM   6329  H02 WTR  1626       7.079 -10.857  18.056
TER   
ATOM   6330  O00 WTR  1627       1.570 -19.578  22.199
ATOM   6331  H01 WTR  1627       2.439 -19.235  21.987
ATOM   6332  H02 WTR  1627       1.284 -19.058  22.950
TER   
ATOM   6333  O00 WTR  1628       8.938 -11.307  22.154
ATOM   6334  H01 WTR  1628       8.316 -10.896  21.554
ATOM   6335  H02 WTR  1628       8.846 -10.815  22.970
TER   
ATOM   6336  O00 WTR  1629      11.256 -17.919  16.346
ATOM   6337  H01 WTR  1629      10.340 -18.194  16.344
ATOM   6338  H02 WTR  1629      11.751 -18.733  16.249
TER   
ATOM   6339  O00 WTR  1630      11.220 -10.276  11.808
ATOM   6340  H01 WTR  1630      10.723 -10.548  12.580
ATOM   6341  H02 WTR  1630      10.621  -9.706  11.326
TER   
ATOM   6342  O00 WTR  1631      14.963 -16.088  21.221
ATOM   6343  H01 WTR  1631      14.158 -15.753  20.826
ATOM   6344  H02 WTR  1631      15.605 -16.065  20.512
TER   
ATOM   6345  O00 WTR  1632       8.382   4.897  21.450
ATOM   6346  H01 WTR  1632       7.764   4.166  21.460
ATOM   6347  H02 WTR  1632       7.867   5.641  21.137
TER   
ATOM   6348  O00 WTR  1633       0.094  -7.528  21.027
ATOM   6349  H01 WTR  1633       0.336  -6.882  21.690
ATOM   6350  H02 WTR  1633      -0.144  -7.008  20.260
TER   
ATOM   6351  O00 WTR  1634       0.336 -12.568  25.770
ATOM   6352  H01 WTR  1634       0.650 -13.377  25.367
ATOM   6353  H02 WTR  1634       0.173 -12.803  26.684
TER   
ATOM   6354  O00 WTR  1635       7.353  -4.782  20.099
ATOM   6355  H01 WTR  1635       7.671  -5.674  19.959
ATOM   6356  H02 WTR  1635       6.400  -4.870  20.135
TER   
ATOM   6357  O00 WTR  1636      10.696  -2.816  21.612
ATOM   6358  H01 WTR  1636      10.723  -3.401  20.855
ATOM   6359  H02 WTR  1636      10.381  -1.983  21.261
TER   
ATOM   6360  O00 WTR  1637       5.378 -10.574  19.034
ATOM   6361  H01 WTR  1637       5.163 -11.490  19.212
ATOM   6362  H02 WTR  1637       4.972 -10.393  18.187
TER   
ATOM   6363  O00 WTR  1638       7.354  -9.509  20.424
ATOM   6364  H01 WTR  1638       6.589  -9.856  19.966
ATOM   6365  H02 WTR  1638       6.998  -9.111  21.218
TER   
ATOM   6366  O00 WTR  1639      10.805 -21.317  16.959
ATOM   6367  H01 WTR  1639      11.553 -21.009  16.448
ATOM   6368  H02 WTR  1639      10.656 -20.629  17.607
TER   
ATOM   6369  O00 WTR  1640       6.827 -13.314  19.228
ATOM   6370  H01 WTR  1640       7.118 -13.449  18.326
ATOM   6371  H02 WTR  1640       7.603 -13.496  19.759
TER   
ATOM   6372  O00 WTR  1641       6.549  -8.504  22.924
ATOM   6373  H01 WTR  1641       7.056  -8.460  23.735
ATOM   6374  H02 WTR  1641       5.830  -9.103  23.123
TER   
ATOM   6375  O00 WTR  1642      10.031 -12.358  17.489
ATOM   6376  H01 WTR  1642       9.294 -11.760  17.604
ATOM   6377  H02 WTR  1642       9.916 -12.715  16.608
TER   
ATOM   6378  O00 WTR  1643       8.875  -9.551  24.501
ATOM   6379  H01 WTR  1643       9.239  -9.660  25.379
ATOM   6380  H02 WTR  1643       9.510  -9.000  24.044
TER   
ATOM   6381  O00 WTR  1644      11.120 -12.598  21.312
ATOM   6382  H01 WTR  1644      10.426 -11.963  21.490
ATOM   6383  H02 WTR  1644      11.511 -12.301  20.490
TER   
ATOM   6384  O00 WTR  1645       9.109  -2.054  18.040
ATOM   6385  H01 WTR  1645       8.322  -2.578  17.889
ATOM   6386  H02 WTR  1645       9.317  -1.681  17.184
TER   
ATOM   6387  O00 WTR  1646      -2.127   0.734  19.686
ATOM   6388  H01 WTR  1646      -1.239   0.580  19.363
ATOM   6389  H02 WTR  1646      -2.158   0.281  20.528
TER   
ATOM   6390  O00 WTR  1647      -3.511   7.399  13.637
ATOM   6391  H01 WTR  1647      -2.655   7.736  13.372
ATOM   6392  H02 WTR  1647      -3.913   8.119  14.123
TER   
ATOM   6393  O00 WTR  1648     -12.050  -6.006  18.319
ATOM   6394  H01 WTR  1648     -12.175  -6.820  18.806
ATOM   6395  H02 WTR  1648     -11.165  -5.723  18.549
TER   
ATOM   6396  O00 WTR  1649      -6.484   4.857  19.349
ATOM   6397  H01 WTR  1649      -5.969   5.348  19.989
ATOM   6398  H02 WTR  1649      -6.219   3.946  19.475
TER   
ATOM   6399  O00 WTR  1650      -6.894  -4.171  18.495
ATOM   6400  H01 WTR  1650      -6.411  -4.865  18.945
ATOM   6401  H02 WTR  1650      -6.373  -3.984  17.714
TER   
ATOM   6402  O00 WTR  1651     -12.178  -4.564  22.320
ATOM   6403  H01 WTR  1651     -12.900  -4.995  22.776
ATOM   6404  H02 WTR  1651     -12.556  -4.276  21.489
TER   
ATOM   6405  O00 WTR  1652      -1.392  -8.299  17.094
ATOM   6406  H01 WTR  1652      -1.617  -8.860  16.351
ATOM   6407  H02 WTR  1652      -1.372  -8.892  17.845
TER   
ATOM   6408  O00 WTR  1653      -9.763  -8.828  16.950
ATOM   6409  H01 WTR  1653      -9.653  -7.888  16.806
ATOM   6410  H02 WTR  1653     -10.711  -8.953  17.003
TER   
ATOM   6411  O00 WTR  1654      -1.697   6.693   7.860
ATOM   6412  H01 WTR  1654      -2.262   6.062   7.415
ATOM   6413  H02 WTR  1654      -2.000   7.547   7.549
TER   
ATOM   6414  O00 WTR  1655       0.395   0.237  18.732
ATOM   6415  H01 WTR  1655       0.642   0.981  18.182
ATOM   6416  H02 WTR  1655      -0.178  -0.292  18.177
TER   
ATOM   6417  O00 WTR  1656      -9.978   6.471  14.224
ATOM   6418  H01 WTR  1656     -10.093   7.245  13.674
ATOM   6419  H02 WTR  1656     -10.792   6.407  14.723
TER   
ATOM   6420  O00 WTR  1657      -2.189   5.523  15.191
ATOM   6421  H01 WTR  1657      -2.521   6.239  14.650
ATOM   6422  H02 WTR  1657      -2.678   5.595  16.011
TER   
ATOM   6423  O00 WTR  1658      -8.485   1.743  12.313
ATOM   6424  H01 WTR  1658      -8.710   1.442  11.433
ATOM   6425  H02 WTR  1658      -9.192   1.412  12.868
TER   
ATOM   6426  O00 WTR  1659     -15.334  -3.132  17.237
ATOM   6427  H01 WTR  1659     -14.612  -3.208  17.862
ATOM   6428  H02 WTR  1659     -15.515  -4.033  16.970
TER   
ATOM   6429  O00 WTR  1660      -2.581  -4.406  12.286
ATOM   6430  H01 WTR  1660      -1.914  -3.766  12.534
ATOM   6431  H02 WTR  1660      -2.749  -4.230  11.360
TER   
ATOM   6432  O00 WTR  1661      -5.937  -8.259  19.629
ATOM   6433  H01 WTR  1661      -6.680  -8.499  19.075
ATOM   6434  H02 WTR  1661      -5.211  -8.787  19.297
TER   
ATOM   6435  O00 WTR  1662      -7.720  -1.270  22.127
ATOM   6436  H01 WTR  1662      -8.502  -0.844  21.777
ATOM   6437  H02 WTR  1662      -8.047  -2.070  22.540
TER   
ATOM   6438  O00 WTR  1663      -7.543   6.361  15.927
ATOM   6439  H01 WTR  1663      -7.322   7.228  15.586
ATOM   6440  H02 WTR  1663      -8.391   6.157  15.533
TER   
ATOM   6441  O00 WTR  1664      10.547  -4.435  19.405
ATOM   6442  H01 WTR  1664       9.904  -4.207  18.733
ATOM   6443  H02 WTR  1664      11.335  -4.668  18.915
TER   
ATOM   6444  O00 WTR  1665      -5.066   2.669  20.315
ATOM   6445  H01 WTR  1665      -5.105   1.724  20.463
ATOM   6446  H02 WTR  1665      -4.131   2.874  20.320
TER   
ATOM   6447  O00 WTR  1666      -9.810   2.200  18.218
ATOM   6448  H01 WTR  1666     -10.746   2.213  18.019
ATOM   6449  H02 WTR  1666      -9.381   2.232  17.363
TER   
ATOM   6450  O00 WTR  1667      -5.232   2.903  15.246
ATOM   6451  H01 WTR  1667      -5.093   2.952  16.192
ATOM   6452  H02 WTR  1667      -5.028   1.995  15.020
TER   
ATOM   6453  O00 WTR  1668      -7.277 -10.111  18.003
ATOM   6454  H01 WTR  1668      -8.185  -9.994  17.723
ATOM   6455  H02 WTR  1668      -6.867 -10.600  17.290
TER   
ATOM   6456  O00 WTR  1669       0.415  -3.752  16.282
ATOM   6457  H01 WTR  1669       0.622  -4.675  16.134
ATOM   6458  H02 WTR  1669       1.167  -3.411  16.765
TER   
ATOM   6459  O00 WTR  1670      -7.328  -7.123  14.030
ATOM   6460  H01 WTR  1670      -6.987  -6.273  13.752
ATOM   6461  H02 WTR  1670      -8.251  -6.960  14.224
TER   
ATOM   6462  O00 WTR  1671     -11.851 -11.039  14.180
ATOM   6463  H01 WTR  1671     -12.117 -11.771  14.736
ATOM   6464  H02 WTR  1671     -12.339 -10.289  14.522
TER   
ATOM   6465  O00 WTR  1672      -4.963   0.284  14.732
ATOM   6466  H01 WTR  1672      -5.550  -0.398  15.060
ATOM   6467  H02 WTR  1672      -4.094   0.016  15.032
TER   
ATOM   6468  O00 WTR  1673      -1.159  -0.302  11.462
ATOM   6469  H01 WTR  1673      -1.960   0.169  11.690
ATOM   6470  H02 WTR  1673      -0.546   0.382  11.191
TER   
ATOM   6471  O00 WTR  1674       0.971   2.240  16.824
ATOM   6472  H01 WTR  1674       1.738   1.965  16.322
ATOM   6473  H02 WTR  1674       0.296   2.399  16.164
TER   
ATOM   6474  O00 WTR  1675     -14.644  -3.845   8.282
ATOM   6475  H01 WTR  1675     -14.587  -4.711   8.687
ATOM   6476  H02 WTR  1675     -15.500  -3.837   7.853
TER   
ATOM   6477  O00 WTR  1676     -12.575 -11.157  17.745
ATOM   6478  H01 WTR  1676     -13.056 -11.272  16.926
ATOM   6479  H02 WTR  1676     -11.985 -11.911  17.784
TER   
ATOM   6480  O00 WTR  1677      -3.676  -2.977  18.515
ATOM   6481  H01 WTR  1677      -4.080  -3.299  17.710
ATOM   6482  H02 WTR  1677      -4.125  -2.151  18.695
TER   
ATOM   6483  O00 WTR  1678      -4.334  -0.427  18.636
ATOM   6484  H01 WTR  1678      -4.272   0.260  17.973
ATOM   6485  H02 WTR  1678      -3.582  -0.277  19.208
TER   
ATOM   6486  O00 WTR  1679      -6.120  -9.347  13.332
ATOM   6487  H01 WTR  1679      -6.284 -10.019  13.993
ATOM   6488  H02 WTR  1679      -6.681  -8.615  13.589
TER   
ATOM   6489  O00 WTR  1680      -1.521 -21.924  19.569
ATOM   6490  H01 WTR  1680      -0.646 -21.539  19.624
ATOM   6491  H02 WTR  1680      -1.568 -22.287  18.684
TER   
ATOM   6492  O00 WTR  1681      -9.376  -6.347  15.557
ATOM   6493  H01 WTR  1681     -10.301  -6.301  15.315
ATOM   6494  H02 WTR  1681      -9.135  -5.443  15.759
TER   
ATOM   6495  O00 WTR  1682      -7.923  -3.780  23.120
ATOM   6496  H01 WTR  1682      -8.537  -4.424  23.474
ATOM   6497  H02 WTR  1682      -7.235  -4.306  22.712
TER   
ATOM   6498  O00 WTR  1683     -10.587  -1.986  18.252
ATOM   6499  H01 WTR  1683     -10.669  -1.684  17.347
ATOM   6500  H02 WTR  1683     -10.302  -1.213  18.738
TER   
ATOM   6501  O00 WTR  1684      -4.145   1.232  22.688
ATOM   6502  H01 WTR  1684      -4.922   1.377  23.227
ATOM   6503  H02 WTR  1684      -4.062   2.031  22.167
TER   
ATOM   6504  O00 WTR  1685     -12.724  -3.317  15.024
ATOM   6505  H01 WTR  1685     -13.638  -3.204  14.762
ATOM   6506  H02 WTR  1685     -12.633  -2.782  15.813
TER   
ATOM   6507  O00 WTR  1686      -4.110   0.338  12.147
ATOM   6508  H01 WTR  1686      -4.912   0.104  11.681
ATOM   6509  H02 WTR  1686      -4.303   0.152  13.066
TER   
ATOM   6510  O00 WTR  1687      11.649 -15.208  22.647
ATOM   6511  H01 WTR  1687      12.169 -15.213  23.450
ATOM   6512  H02 WTR  1687      11.362 -14.299  22.553
TER   
ATOM   6513  O00 WTR  1688      -5.530  -7.018  16.704
ATOM   6514  H01 WTR  1688      -5.810  -7.397  17.537
ATOM   6515  H02 WTR  1688      -6.346  -6.809  16.249
TER   
ATOM   6516  O00 WTR  1689      -2.681  -5.079  20.136
ATOM   6517  H01 WTR  1689      -3.165  -4.704  19.400
ATOM   6518  H02 WTR  1689      -2.166  -4.350  20.481
TER   
ATOM   6519  O00 WTR  1690      -5.376 -20.346  14.919
ATOM   6520  H01 WTR  1690      -5.319 -19.472  14.534
ATOM   6521  H02 WTR  1690      -6.106 -20.290  15.536
TER   
ATOM   6522  O00 WTR  1691      -1.127  -2.791  20.971
ATOM   6523  H01 WTR  1691      -1.720  -2.053  21.116
ATOM   6524  H02 WTR  1691      -0.369  -2.407  20.531
TER   
ATOM   6525  O00 WTR  1692      -9.308   0.064  19.821
ATOM   6526  H01 WTR  1692      -9.469   0.865  19.323
ATOM   6527  H02 WTR  1692      -8.505  -0.295  19.445
TER   
ATOM   6528  O00 WTR  1693      -8.829   0.763   9.724
ATOM   6529  H01 WTR  1693      -9.620   1.280   9.572
ATOM   6530  H02 WTR  1693      -9.004  -0.075   9.296
TER   
ATOM   6531  O00 WTR  1694      -9.333   4.800  18.748
ATOM   6532  H01 WTR  1694      -9.588   3.927  18.449
ATOM   6533  H02 WTR  1694      -8.455   4.682  19.112
TER   
ATOM   6534  O00 WTR  1695      -2.970 -19.762  19.437
ATOM   6535  H01 WTR  1695      -2.599 -20.619  19.643
ATOM   6536  H02 WTR  1695      -2.971 -19.723  18.481
TER   
ATOM   6537  O00 WTR  1696      -0.574  -6.278  18.750
ATOM   6538  H01 WTR  1696      -0.836  -6.559  17.873
ATOM   6539  H02 WTR  1696      -1.363  -5.882  19.120
TER   
ATOM   6540  O00 WTR  1697       0.657  -6.086  14.650
ATOM   6541  H01 WTR  1697       0.898  -6.995  14.831
ATOM   6542  H02 WTR  1697      -0.227  -6.141  14.288
TER   
ATOM   6543  O00 WTR  1698       0.346   6.414  15.042
ATOM   6544  H01 WTR  1698       0.401   7.208  14.510
ATOM   6545  H02 WTR  1698      -0.589   6.305  15.214
TER   
ATOM   6546  O00 WTR  1699       8.277  -7.093  19.032
ATOM   6547  H01 WTR  1699       8.085  -7.923  19.469
ATOM   6548  H02 WTR  1699       9.139  -7.224  18.638
TER   
ATOM   6549  O00 WTR  1700       6.350  -7.291  16.951
ATOM   6550  H01 WTR  1700       5.483  -7.020  17.255
ATOM   6551  H02 WTR  1700       6.922  -7.157  17.707
TER   
ATOM   6552  O00 WTR  1701       3.882  -9.482  16.543
ATOM   6553  H01 WTR  1701       3.327  -9.962  15.928
ATOM   6554  H02 WTR  1701       4.688  -9.311  16.056
TER   
ATOM   6555  O00 WTR  1702       7.807  -3.248  22.426
ATOM   6556  H01 WTR  1702       7.668  -3.717  21.603
ATOM   6557  H02 WTR  1702       8.756  -3.138  22.482
TER   
ATOM   6558  O00 WTR  1703       2.352  -2.627  18.053
ATOM   6559  H01 WTR  1703       1.895  -2.261  18.810
ATOM   6560  H02 WTR  1703       3.042  -3.172  18.429
TER   
ATOM   6561  O00 WTR  1704       6.653   3.073  16.686
ATOM   6562  H01 WTR  1704       6.154   2.731  17.428
ATOM   6563  H02 WTR  1704       7.497   2.625  16.738
TER   
ATOM   6564  O00 WTR  1705      -1.420   4.728  19.026
ATOM   6565  H01 WTR  1705      -0.555   4.762  18.619
ATOM   6566  H02 WTR  1705      -1.843   5.545  18.761
TER   
ATOM   6567  O00 WTR  1706       9.182  -3.548  10.599
ATOM   6568  H01 WTR  1706       8.677  -2.737  10.541
ATOM   6569  H02 WTR  1706       8.559  -4.236  10.369
TER   
ATOM   6570  O00 WTR  1707       3.073   1.181  15.559
ATOM   6571  H01 WTR  1707       3.254   0.581  16.283
ATOM   6572  H02 WTR  1707       3.912   1.270  15.107
TER   
ATOM   6573  O00 WTR  1708      -2.498  -0.550  15.045
ATOM   6574  H01 WTR  1708      -2.314  -1.202  14.369
ATOM   6575  H02 WTR  1708      -2.123  -0.920  15.844
TER   
ATOM   6576  O00 WTR  1709       0.479 -17.107  15.839
ATOM   6577  H01 WTR  1709      -0.217 -17.405  15.254
ATOM   6578  H02 WTR  1709       0.129 -17.246  16.719
TER   
ATOM   6579  O00 WTR  1710       5.070  -1.533  15.657
ATOM   6580  H01 WTR  1710       5.642  -1.191  14.970
ATOM   6581  H02 WTR  1710       4.568  -2.227  15.228
TER   
ATOM   6582  O00 WTR  1711       9.903  -6.302  21.794
ATOM   6583  H01 WTR  1711       8.998  -6.090  22.024
ATOM   6584  H02 WTR  1711      10.163  -5.612  21.184
TER   
ATOM   6585  O00 WTR  1712       7.749   4.768  14.037
ATOM   6586  H01 WTR  1712       7.794   5.249  14.863
ATOM   6587  H02 WTR  1712       8.486   4.158  14.073
TER   
ATOM   6588  O00 WTR  1713      -4.969  -4.263  16.590
ATOM   6589  H01 WTR  1713      -4.731  -4.445  15.680
ATOM   6590  H02 WTR  1713      -5.128  -5.125  16.973
TER   
ATOM   6591  O00 WTR  1714       6.864  -3.503  17.230
ATOM   6592  H01 WTR  1714       6.438  -3.587  18.084
ATOM   6593  H02 WTR  1714       6.400  -2.784  16.801
TER   
ATOM   6594  O00 WTR  1715       7.155   2.417  21.459
ATOM   6595  H01 WTR  1715       6.210   2.552  21.526
ATOM   6596  H02 WTR  1715       7.304   1.560  21.858
TER   
ATOM   6597  O00 WTR  1716       1.566 -10.106  18.129
ATOM   6598  H01 WTR  1716       2.181  -9.769  18.780
ATOM   6599  H02 WTR  1716       1.591  -9.464  17.420
TER   
ATOM   6600  O00 WTR  1717       6.742  -5.359  15.163
ATOM   6601  H01 WTR  1717       6.781  -4.573  15.708
ATOM   6602  H02 WTR  1717       6.568  -6.071  15.780
TER   
ATOM   6603  O00 WTR  1718       3.420  -5.756  21.536
ATOM   6604  H01 WTR  1718       2.565  -5.384  21.756
ATOM   6605  H02 WTR  1718       3.758  -6.088  22.367
TER   
ATOM   6606  O00 WTR  1719      14.850  -2.574  17.327
ATOM   6607  H01 WTR  1719      15.148  -3.126  16.604
ATOM   6608  H02 WTR  1719      14.380  -3.171  17.908
TER   
ATOM   6609  O00 WTR  1720      12.439   0.890  19.019
ATOM   6610  H01 WTR  1720      11.824   1.230  18.370
ATOM   6611  H02 WTR  1720      11.915   0.301  19.561
TER   
ATOM   6612  O00 WTR  1721       1.477  -2.408  14.110
ATOM   6613  H01 WTR  1721       1.107  -2.752  14.923
ATOM   6614  H02 WTR  1721       2.171  -3.026  13.882
TER   
ATOM   6615  O00 WTR  1722       4.760  -3.611  19.495
ATOM   6616  H01 WTR  1722       4.278  -3.664  20.320
ATOM   6617  H02 WTR  1722       5.036  -2.696  19.436
TER   
ATOM   6618  O00 WTR  1723      -3.041  -1.052  21.577
ATOM   6619  H01 WTR  1723      -3.760  -1.637  21.338
ATOM   6620  H02 WTR  1723      -3.471  -0.294  21.973
TER   
ATOM   6621  O00 WTR  1724      -1.412  -1.419  17.327
ATOM   6622  H01 WTR  1724      -2.170  -1.832  17.742
ATOM   6623  H02 WTR  1724      -0.835  -2.149  17.103
TER   
ATOM   6624  O00 WTR  1725     -17.073  -4.435   7.482
ATOM   6625  H01 WTR  1725     -17.911  -4.309   7.036
ATOM   6626  H02 WTR  1725     -17.007  -5.382   7.607
TER   
ATOM   6627  O00 WTR  1726       3.866  -0.450  17.744
ATOM   6628  H01 WTR  1726       4.575  -0.864  17.252
ATOM   6629  H02 WTR  1726       3.216  -1.144  17.859
TER   
ATOM   6630  O00 WTR  1727      -6.705  -7.374  22.097
ATOM   6631  H01 WTR  1727      -6.500  -8.021  21.422
ATOM   6632  H02 WTR  1727      -5.851  -7.085  22.419
TER   
ATOM   6633  O00 WTR  1728       7.265   5.771  16.469
ATOM   6634  H01 WTR  1728       7.120   4.837  16.617
ATOM   6635  H02 WTR  1728       8.025   5.984  17.011
TER   
ATOM   6636  O00 WTR  1729       2.635  -6.166  18.950
ATOM   6637  H01 WTR  1729       1.701  -5.959  18.915
ATOM   6638  H02 WTR  1729       2.914  -5.869  19.816
TER   
ATOM   6639  O00 WTR  1730       5.843  -0.897  19.967
ATOM   6640  H01 WTR  1730       6.497  -0.840  20.663
ATOM   6641  H02 WTR  1730       5.785  -0.008  19.617
TER   
ATOM   6642  O00 WTR  1731      -1.368   2.553  15.156
ATOM   6643  H01 WTR  1731      -2.069   3.191  15.024
ATOM   6644  H02 WTR  1731      -1.722   1.733  14.814
TER   
ATOM   6645  O00 WTR  1732       5.429   1.541  18.895
ATOM   6646  H01 WTR  1732       4.708   1.062  18.487
ATOM   6647  H02 WTR  1732       5.004   2.258  19.366
TER   
ATOM   6648  O00 WTR  1733       4.368   3.505  20.305
ATOM   6649  H01 WTR  1733       3.686   3.123  20.859
ATOM   6650  H02 WTR  1733       3.941   4.245  19.874
TER   
ATOM   6651  O00 WTR  1734       5.756   6.157  20.858
ATOM   6652  H01 WTR  1734       4.915   5.700  20.868
ATOM   6653  H02 WTR  1734       5.703   6.741  20.102
TER   
ATOM   6654  O00 WTR  1735      -2.434   3.123  20.831
ATOM   6655  H01 WTR  1735      -1.847   2.457  20.473
ATOM   6656  H02 WTR  1735      -2.143   3.941  20.428
TER   
ATOM   6657  O00 WTR  1736       3.485  -1.396  21.580
ATOM   6658  H01 WTR  1736       4.176  -0.931  21.110
ATOM   6659  H02 WTR  1736       3.753  -1.362  22.498
TER   
ATOM   6660  O00 WTR  1737      10.998  -6.633  12.649
ATOM   6661  H01 WTR  1737      11.606  -7.209  12.186
ATOM   6662  H02 WTR  1737      11.186  -5.759  12.305
TER   
ATOM   6663  O00 WTR  1738       4.090  -4.101  14.473
ATOM   6664  H01 WTR  1738       5.031  -4.238  14.365
ATOM   6665  H02 WTR  1738       3.875  -4.547  15.293
TER   
ATOM   6666  O00 WTR  1739       1.194   8.829  16.995
ATOM   6667  H01 WTR  1739       1.847   8.261  16.585
ATOM   6668  H02 WTR  1739       1.171   8.545  17.909
TER   
ATOM   6669  O00 WTR  1740       7.557  -0.368  21.983
ATOM   6670  H01 WTR  1740       8.400  -0.182  21.570
ATOM   6671  H02 WTR  1740       7.553  -1.318  22.103
TER   
ATOM   6672  O00 WTR  1741       0.916   4.959  17.484
ATOM   6673  H01 WTR  1741       0.818   4.027  17.290
ATOM   6674  H02 WTR  1741       0.922   5.384  16.627
TER   
ATOM   6675  O00 WTR  1742      12.968   5.227  16.626
ATOM   6676  H01 WTR  1742      12.685   5.434  15.735
ATOM   6677  H02 WTR  1742      13.922   5.291  16.595
TER   
ATOM   6678  O00 WTR  1743      -1.569  -5.005  23.219
ATOM   6679  H01 WTR  1743      -2.045  -5.009  22.389
ATOM   6680  H02 WTR  1743      -2.166  -4.582  23.837
TER   
ATOM   6681  O00 WTR  1744      14.109  -7.289  16.169
ATOM   6682  H01 WTR  1744      14.887  -7.843  16.116
ATOM   6683  H02 WTR  1744      13.375  -7.901  16.125
TER   
ATOM   6684  O00 WTR  1745      13.077  -9.447  15.068
ATOM   6685  H01 WTR  1745      13.690 -10.165  15.233
ATOM   6686  H02 WTR  1745      13.508  -8.913  14.400
TER   
ATOM   6687  O00 WTR  1746      14.507   1.873  13.401
ATOM   6688  H01 WTR  1746      14.252   0.973  13.199
ATOM   6689  H02 WTR  1746      14.274   1.988  14.322
TER   
ATOM   6690  O00 WTR  1747       8.907   1.925  19.268
ATOM   6691  H01 WTR  1747       9.423   2.632  19.657
ATOM   6692  H02 WTR  1747       8.101   1.906  19.783
TER   
ATOM   6693  O00 WTR  1748      13.546  -8.487  19.572
ATOM   6694  H01 WTR  1748      14.022  -7.708  19.287
ATOM   6695  H02 WTR  1748      14.074  -9.221  19.256
TER   
ATOM   6696  O00 WTR  1749      12.910 -14.833  20.069
ATOM   6697  H01 WTR  1749      12.415 -14.669  20.871
ATOM   6698  H02 WTR  1749      12.281 -15.248  19.479
TER   
ATOM   6699  O00 WTR  1750      13.072  -6.725  25.220
ATOM   6700  H01 WTR  1750      13.843  -6.806  24.658
ATOM   6701  H02 WTR  1750      12.363  -7.122  24.714
TER   
ATOM   6702  O00 WTR  1751      15.671  -6.773  18.902
ATOM   6703  H01 WTR  1751      16.038  -6.416  18.093
ATOM   6704  H02 WTR  1751      16.422  -7.149  19.361
TER   
ATOM   6705  O00 WTR  1752       8.101 -19.326  19.325
ATOM   6706  H01 WTR  1752       8.686 -19.746  19.955
ATOM   6707  H02 WTR  1752       7.271 -19.794  19.420
TER   
ATOM   6708  O00 WTR  1753      11.615 -19.386  19.241
ATOM   6709  H01 WTR  1753      11.491 -18.465  19.013
ATOM   6710  H02 WTR  1753      12.319 -19.684  18.665
TER   
ATOM   6711  O00 WTR  1754      15.144 -11.621  12.596
ATOM   6712  H01 WTR  1754      14.408 -12.036  12.147
ATOM   6713  H02 WTR  1754      14.831 -11.482  13.491
TER   
ATOM   6714  O00 WTR  1755      14.445  -3.702  19.758
ATOM   6715  H01 WTR  1755      13.879  -3.925  20.498
ATOM   6716  H02 WTR  1755      15.161  -3.199  20.147
TER   
ATOM   6717  O00 WTR  1756      12.560  -9.705  21.685
ATOM   6718  H01 WTR  1756      12.006 -10.292  21.170
ATOM   6719  H02 WTR  1756      12.953  -9.118  21.039
TER   
ATOM   6720  O00 WTR  1757      17.093  -9.455  11.972
ATOM   6721  H01 WTR  1757      16.892  -9.310  11.048
ATOM   6722  H02 WTR  1757      16.521 -10.177  12.232
TER   
ATOM   6723  O00 WTR  1758      15.515  -9.708  22.930
ATOM   6724  H01 WTR  1758      14.870 -10.002  22.286
ATOM   6725  H02 WTR  1758      15.150  -8.897  23.282
TER   
ATOM   6726  O00 WTR  1759      18.332  -9.880  22.123
ATOM   6727  H01 WTR  1759      17.418 -10.145  22.232
ATOM   6728  H02 WTR  1759      18.589  -9.548  22.983
TER   
ATOM   6729  O00 WTR  1760      15.147  -2.463  24.232
ATOM   6730  H01 WTR  1760      15.766  -1.944  24.745
ATOM   6731  H02 WTR  1760      14.878  -3.168  24.821
TER   
ATOM   6732  O00 WTR  1761      17.941  -8.431  19.667
ATOM   6733  H01 WTR  1761      18.832  -8.083  19.624
ATOM   6734  H02 WTR  1761      17.937  -8.984  20.448
TER   
ATOM   6735  O00 WTR  1762      10.940   3.373  16.746
ATOM   6736  H01 WTR  1762      10.507   3.915  17.406
ATOM   6737  H02 WTR  1762      11.738   3.855  16.527
TER   
ATOM   6738  O00 WTR  1763      16.502   2.466  11.635
ATOM   6739  H01 WTR  1763      15.667   2.135  11.967
ATOM   6740  H02 WTR  1763      16.626   3.300  12.089
TER   
ATOM   6741  O00 WTR  1764      12.987  -5.335  18.152
ATOM   6742  H01 WTR  1764      13.712  -5.052  18.709
ATOM   6743  H02 WTR  1764      13.410  -5.702  17.375
TER   
ATOM   6744  O00 WTR  1765      19.487   4.027  11.238
ATOM   6745  H01 WTR  1765      19.670   4.770  10.663
ATOM   6746  H02 WTR  1765      19.159   3.345  10.652
TER   
ATOM   6747  O00 WTR  1766      18.653   0.821  10.228
ATOM   6748  H01 WTR  1766      19.418   0.438  10.656
ATOM   6749  H02 WTR  1766      18.051   1.020  10.945
TER   
ATOM   6750  O00 WTR  1767      13.533  -4.203  22.236
ATOM   6751  H01 WTR  1767      13.968  -3.445  22.626
ATOM   6752  H02 WTR  1767      12.613  -4.107  22.484
TER   
ATOM   6753  O00 WTR  1768      15.894  -1.593  12.433
ATOM   6754  H01 WTR  1768      15.344  -0.935  12.858
ATOM   6755  H02 WTR  1768      15.337  -1.966  11.750
TER   
ATOM   6756  O00 WTR  1769      14.812  -6.826  22.752
ATOM   6757  H01 WTR  1769      14.395  -5.997  22.517
ATOM   6758  H02 WTR  1769      15.417  -7.003  22.032
TER   
ATOM   6759  O00 WTR  1770      16.887  -6.164  13.246
ATOM   6760  H01 WTR  1770      16.549  -5.979  12.370
ATOM   6761  H02 WTR  1770      16.605  -5.417  13.775
TER   
ATOM   6762  O00 WTR  1771       9.914  -0.261  20.383
ATOM   6763  H01 WTR  1771       9.413   0.456  19.993
ATOM   6764  H02 WTR  1771       9.794  -0.993  19.779
TER   
ATOM   6765  O00 WTR  1772      17.803  -1.098   8.395
ATOM   6766  H01 WTR  1772      17.965  -0.400   9.029
ATOM   6767  H02 WTR  1772      18.675  -1.390   8.131
TER   
ATOM   6768  O00 WTR  1773      14.122   0.106  17.022
ATOM   6769  H01 WTR  1773      13.452   0.141  17.705
ATOM   6770  H02 WTR  1773      14.595  -0.709  17.192
TER   
ATOM   6771  O00 WTR  1774       8.889  -4.429  13.804
ATOM   6772  H01 WTR  1774       8.455  -4.003  13.065
ATOM   6773  H02 WTR  1774       8.207  -4.967  14.206
TER   
ATOM   6774  O00 WTR  1775      16.578 -15.918  18.934
ATOM   6775  H01 WTR  1775      15.885 -16.333  18.420
ATOM   6776  H02 WTR  1775      16.488 -14.984  18.749
TER   
ATOM   6777  O00 WTR  1776      13.028  -8.134  11.502
ATOM   6778  H01 WTR  1776      13.873  -8.118  11.952
ATOM   6779  H02 WTR  1776      12.641  -8.974  11.748
TER   
ATOM   6780  O00 WTR  1777     -13.325   6.421  14.209
ATOM   6781  H01 WTR  1777     -13.934   7.152  14.311
ATOM   6782  H02 WTR  1777     -13.535   6.050  13.352
TER   
ATOM   6783  O00 WTR  1778     -14.440   9.343  11.385
ATOM   6784  H01 WTR  1778     -13.701   8.932  10.937
ATOM   6785  H02 WTR  1778     -14.695  10.067  10.813
TER   
ATOM   6786  O00 WTR  1779     -13.054   9.812  13.646
ATOM   6787  H01 WTR  1779     -12.214   9.372  13.520
ATOM   6788  H02 WTR  1779     -13.614   9.464  12.953
TER   
ATOM   6789  O00 WTR  1780      -6.522  15.451  13.866
ATOM   6790  H01 WTR  1780      -6.077  15.339  13.026
ATOM   6791  H02 WTR  1780      -6.364  16.365  14.101
TER   
ATOM   6792  O00 WTR  1781       2.193  11.972  11.993
ATOM   6793  H01 WTR  1781       1.725  12.477  11.328
ATOM   6794  H02 WTR  1781       1.532  11.382  12.355
TER   
ATOM   6795  O00 WTR  1782      13.525   4.828  11.116
ATOM   6796  H01 WTR  1782      13.745   3.959  10.781
ATOM   6797  H02 WTR  1782      12.756   5.092  10.611
TER   
ATOM   6798  O00 WTR  1783       3.005  11.093  16.296
ATOM   6799  H01 WTR  1783       2.304  10.734  16.840
ATOM   6800  H02 WTR  1783       3.805  10.927  16.794
TER   
ATOM   6801  O00 WTR  1784       3.996  11.641  13.853
ATOM   6802  H01 WTR  1784       3.560  11.467  14.687
ATOM   6803  H02 WTR  1784       3.312  12.014  13.297
TER   
ATOM   6804  O00 WTR  1785      -3.934   2.112  17.714
ATOM   6805  H01 WTR  1785      -4.432   2.372  18.489
ATOM   6806  H02 WTR  1785      -3.069   2.503  17.843
TER   
ATOM   6807  O00 WTR  1786      -7.603   3.934  14.674
ATOM   6808  H01 WTR  1786      -7.732   4.782  15.100
ATOM   6809  H02 WTR  1786      -6.775   3.611  15.029
TER   
ATOM   6810  O00 WTR  1787     -10.643   8.618  12.788
ATOM   6811  H01 WTR  1787     -10.949   8.600  11.881
ATOM   6812  H02 WTR  1787      -9.954   9.282  12.796
TER   
ATOM   6813  O00 WTR  1788     -10.131   4.686  11.900
ATOM   6814  H01 WTR  1788      -9.828   5.139  11.113
ATOM   6815  H02 WTR  1788      -9.954   5.299  12.613
TER   
ATOM   6816  O00 WTR  1789      -2.036  10.006  16.382
ATOM   6817  H01 WTR  1789      -1.103   9.983  16.590
ATOM   6818  H02 WTR  1789      -2.220  10.929  16.206
TER   
ATOM   6819  O00 WTR  1790      -8.594  10.559  13.445
ATOM   6820  H01 WTR  1790      -8.309  10.120  14.246
ATOM   6821  H02 WTR  1790      -8.011  11.314  13.364
TER   
ATOM   6822  O00 WTR  1791      -3.085  11.349  13.156
ATOM   6823  H01 WTR  1791      -3.524  10.599  13.558
ATOM   6824  H02 WTR  1791      -3.761  11.763  12.619
TER   
ATOM   6825  O00 WTR  1792      -9.000   7.729  18.002
ATOM   6826  H01 WTR  1792      -9.011   6.773  17.960
ATOM   6827  H02 WTR  1792      -9.371   7.936  18.860
TER   
ATOM   6828  O00 WTR  1793      -2.473   7.489  18.109
ATOM   6829  H01 WTR  1793      -3.379   7.341  17.837
ATOM   6830  H02 WTR  1793      -2.259   8.358  17.770
TER   
ATOM   6831  O00 WTR  1794      -5.689 -11.996   6.621
ATOM   6832  H01 WTR  1794      -5.423 -11.086   6.491
ATOM   6833  H02 WTR  1794      -4.936 -12.510   6.329
TER   
ATOM   6834  O00 WTR  1795      -8.513 -13.255  -1.220
ATOM   6835  H01 WTR  1795      -7.774 -12.919  -1.726
ATOM   6836  H02 WTR  1795      -8.149 -13.436  -0.354
TER   
ATOM   6837  O00 WTR  1796      -7.291  -8.654   2.845
ATOM   6838  H01 WTR  1796      -6.657  -9.037   2.239
ATOM   6839  H02 WTR  1796      -6.755  -8.221   3.510
TER   
ATOM   6840  O00 WTR  1797      -3.254  -8.549   2.634
ATOM   6841  H01 WTR  1797      -3.512  -8.750   1.734
ATOM   6842  H02 WTR  1797      -2.582  -9.197   2.842
TER   
ATOM   6843  O00 WTR  1798      -1.985 -10.776   0.480
ATOM   6844  H01 WTR  1798      -2.697 -10.192   0.220
ATOM   6845  H02 WTR  1798      -1.541 -10.312   1.191
TER   
ATOM   6846  O00 WTR  1799       0.070 -12.743   1.725
ATOM   6847  H01 WTR  1799       0.066 -12.267   2.555
ATOM   6848  H02 WTR  1799      -0.557 -12.273   1.175
TER   
ATOM   6849  O00 WTR  1800      -4.943 -13.581   0.221
ATOM   6850  H01 WTR  1800      -4.287 -14.095  -0.248
ATOM   6851  H02 WTR  1800      -4.562 -13.439   1.088
TER   
ATOM   6852  O00 WTR  1801      -5.870  -7.024  -3.271
ATOM   6853  H01 WTR  1801      -5.885  -7.087  -4.226
ATOM   6854  H02 WTR  1801      -5.172  -7.620  -3.002
TER   
ATOM   6855  O00 WTR  1802       4.241 -10.982   7.846
ATOM   6856  H01 WTR  1802       3.350 -11.136   8.162
ATOM   6857  H02 WTR  1802       4.424 -11.726   7.273
TER   
ATOM   6858  O00 WTR  1803       6.563 -16.265   3.682
ATOM   6859  H01 WTR  1803       6.536 -17.015   4.276
ATOM   6860  H02 WTR  1803       7.022 -15.585   4.174
TER   
ATOM   6861  O00 WTR  1804      -1.744  -3.124  -8.036
ATOM   6862  H01 WTR  1804      -2.005  -2.270  -8.381
ATOM   6863  H02 WTR  1804      -0.820  -3.018  -7.807
TER   
ATOM   6864  O00 WTR  1805       1.084  -3.690  -9.307
ATOM   6865  H01 WTR  1805       0.594  -4.500  -9.453
ATOM   6866  H02 WTR  1805       0.676  -3.054  -9.894
TER   
ATOM   6867  O00 WTR  1806       5.925  -8.671   6.597
ATOM   6868  H01 WTR  1806       5.705  -9.397   7.181
ATOM   6869  H02 WTR  1806       5.390  -8.820   5.817
TER   
ATOM   6870  O00 WTR  1807      -5.404  -4.030  -9.405
ATOM   6871  H01 WTR  1807      -4.537  -4.433  -9.443
ATOM   6872  H02 WTR  1807      -5.235  -3.090  -9.474
TER   
ATOM   6873  O00 WTR  1808       2.672 -10.308   3.004
ATOM   6874  H01 WTR  1808       1.899 -10.773   3.323
ATOM   6875  H02 WTR  1808       2.693 -10.493   2.065
TER   
ATOM   6876  O00 WTR  1809      -2.501  -0.499  -8.302
ATOM   6877  H01 WTR  1809      -2.251   0.384  -8.575
ATOM   6878  H02 WTR  1809      -2.297  -0.528  -7.368
TER   
ATOM   6879  O00 WTR  1810       6.236  -5.697 -11.223
ATOM   6880  H01 WTR  1810       6.313  -5.059 -11.932
ATOM   6881  H02 WTR  1810       7.136  -5.834 -10.926
TER   
ATOM   6882  O00 WTR  1811      -5.384  -7.267   3.981
ATOM   6883  H01 WTR  1811      -4.605  -7.620   3.552
ATOM   6884  H02 WTR  1811      -5.096  -7.060   4.870
TER   
ATOM   6885  O00 WTR  1812       4.015 -10.214   0.348
ATOM   6886  H01 WTR  1812       3.248 -10.204  -0.224
ATOM   6887  H02 WTR  1812       4.420 -11.067   0.191
TER   
ATOM   6888  O00 WTR  1813      -0.601  -9.115  -4.383
ATOM   6889  H01 WTR  1813      -0.960  -9.631  -3.661
ATOM   6890  H02 WTR  1813       0.293  -8.909  -4.110
TER   
ATOM   6891  O00 WTR  1814       4.893  -3.102  -7.469
ATOM   6892  H01 WTR  1814       4.658  -2.540  -8.207
ATOM   6893  H02 WTR  1814       4.145  -3.690  -7.366
TER   
ATOM   6894  O00 WTR  1815       2.665  -4.566 -11.502
ATOM   6895  H01 WTR  1815       1.943  -4.220 -10.977
ATOM   6896  H02 WTR  1815       3.445  -4.139 -11.147
TER   
ATOM   6897  O00 WTR  1816      -1.683 -10.563  -2.382
ATOM   6898  H01 WTR  1816      -1.572 -11.195  -1.671
ATOM   6899  H02 WTR  1816      -2.273  -9.900  -2.023
TER   
ATOM   6900  O00 WTR  1817       0.085  -6.421  -9.304
ATOM   6901  H01 WTR  1817      -0.499  -7.164  -9.459
ATOM   6902  H02 WTR  1817       0.435  -6.570  -8.426
TER   
ATOM   6903  O00 WTR  1818       0.795  -6.484  -6.693
ATOM   6904  H01 WTR  1818       1.538  -5.915  -6.895
ATOM   6905  H02 WTR  1818       1.185  -7.345  -6.545
TER   
END
